# Supplementary material for: Exploring the mechanism of Alisma orientale for the treatment of pregnancy induced hypertension and potential hepato-nephrotoxicity by using network pharmacology, network toxicology, molecular docking and molecular dynamics simulation
Source: Front Pharmacol. 2022 Nov 15;13:1027112. doi: 10.3389/fphar.2022.1027112 (PMC9705790; doi:10.3389/fphar.2022.1027112)
Supplement: Supplementary file 8 [file DataSheet6.zip › HSP90AA1/HSPBIG/clusters.dock4.pdb]

REMARK  Energy: 277.231
REMARK  SimpleFitness: 277.231
REMARK  FullFitness: -642.5855
REMARK  InterFull: -17.2535
REMARK  IntraFull: 279.993
REMARK  solvFull: -1107.39
REMARK  surfFull: 202.065
REMARK  extraFull: 0.0
REMARK  deltaGcompsolvpol: -1107.39
REMARK  deltaGcompsolvnonpol: 202.065
REMARK  deltaGprotsolvpol: -1109.66
REMARK  deltaGprotsolvnonpol: 196.383
REMARK  deltaGligsolvpol: -14.3412
REMARK  deltaGligsolvnonpol: 15.8076
REMARK  deltaGvdw: -17.2535
REMARK  deltaGelec: 0.0
REMARK  deltaG: -5.5634556
REMARK  Cluster: 0
REMARK  ClusterRank: 0
ATOM   4186 O    LIG     1      -1.609 -27.140  49.674  1.00  0.00      LIG  
ATOM   4187 O1   LIG     1       2.953 -31.173  46.628  1.00  0.00      LIG  
ATOM   4188 O2   LIG     1       1.326 -19.874  54.547  1.00  0.00      LIG  
ATOM   4189 O3   LIG     1       0.921 -22.308  53.245  1.00  0.00      LIG  
ATOM   4190 O4   LIG     1      -1.278 -18.717  51.853  1.00  0.00      LIG  
ATOM   4191 O5   LIG     1      -0.638 -19.740  49.943  1.00  0.00      LIG  
ATOM   4192 C    LIG     1       0.822 -27.530  50.076  1.00  0.00      LIG  
ATOM   4193 C1   LIG     1       0.789 -28.966  49.495  1.00  0.00      LIG  
ATOM   4194 C2   LIG     1       0.998 -27.498  51.593  1.00  0.00      LIG  
ATOM   4195 C3   LIG     1       1.455 -26.102  52.062  1.00  0.00      LIG  
ATOM   4196 C4   LIG     1       2.103 -29.718  49.835  1.00  0.00      LIG  
ATOM   4197 C5   LIG     1       1.884 -28.621  52.119  1.00  0.00      LIG  
ATOM   4198 C6   LIG     1      -0.316 -26.549  49.678  1.00  0.00      LIG  
ATOM   4199 C7   LIG     1       2.820 -29.152  51.063  1.00  0.00      LIG  
ATOM   4200 C8   LIG     1       0.909 -25.024  51.193  1.00  0.00      LIG  
ATOM   4201 C9   LIG     1       3.095 -29.928  48.666  1.00  0.00      LIG  
ATOM   4202 C10  LIG     1       0.571 -28.884  47.987  1.00  0.00      LIG  
ATOM   4203 C11  LIG     1      -0.419 -25.332  50.601  1.00  0.00      LIG  
ATOM   4204 C12  LIG     1       2.945 -25.811  51.977  1.00  0.00      LIG  
ATOM   4205 C13  LIG     1      -0.359 -29.827  50.047  1.00  0.00      LIG  
ATOM   4206 C14  LIG     1       1.767 -24.003  51.039  1.00  0.00      LIG  
ATOM   4207 C15  LIG     1       3.051 -24.324  51.716  1.00  0.00      LIG  
ATOM   4208 C16  LIG     1       1.000 -25.898  53.502  1.00  0.00      LIG  
ATOM   4209 C17  LIG     1       0.923 -30.181  47.298  1.00  0.00      LIG  
ATOM   4210 C18  LIG     1       2.381 -30.468  47.446  1.00  0.00      LIG  
ATOM   4211 C19  LIG     1       1.714 -22.696  50.287  1.00  0.00      LIG  
ATOM   4212 C20  LIG     1       4.127 -30.979  49.064  1.00  0.00      LIG  
ATOM   4213 C21  LIG     1       3.888 -28.687  48.261  1.00  0.00      LIG  
ATOM   4214 C22  LIG     1       1.853 -21.437  51.166  1.00  0.00      LIG  
ATOM   4215 C23  LIG     1       0.929 -21.172  52.384  1.00  0.00      LIG  
ATOM   4216 C24  LIG     1       1.469 -19.940  53.105  1.00  0.00      LIG  
ATOM   4217 C25  LIG     1       0.622 -22.541  49.245  1.00  0.00      LIG  
ATOM   4218 C26  LIG     1       2.666 -19.874  53.993  1.00  0.00      LIG  
ATOM   4219 C27  LIG     1      -0.555 -20.965  52.039  1.00  0.00      LIG  
ATOM   4220 C28  LIG     1       3.366 -18.566  54.101  1.00  0.00      LIG  
ATOM   4221 C29  LIG     1       3.486 -21.062  54.375  1.00  0.00      LIG  
ATOM   4222 C30  LIG     1      -0.859 -19.790  51.142  1.00  0.00      LIG  
ATOM   4223 H    LIG     1       1.727 -27.078  49.660  1.00  0.00      LIG  
ATOM   4224 H1   LIG     1       0.011 -27.670  52.034  1.00  0.00      LIG  
ATOM   4225 H2   LIG     1       1.800 -30.726  50.133  1.00  0.00      LIG  
ATOM   4226 H3   LIG     1       1.251 -29.446  52.456  1.00  0.00      LIG  
ATOM   4227 H4   LIG     1       2.452 -28.304  52.997  1.00  0.00      LIG  
ATOM   4228 H5   LIG     1      -0.128 -26.203  48.657  1.00  0.00      LIG  
ATOM   4229 H6   LIG     1       3.505 -28.351  50.790  1.00  0.00      LIG  
ATOM   4230 H7   LIG     1       3.435 -29.933  51.516  1.00  0.00      LIG  
ATOM   4231 H8   LIG     1       1.166 -28.067  47.567  1.00  0.00      LIG  
ATOM   4232 H9   LIG     1      -0.474 -28.648  47.772  1.00  0.00      LIG  
ATOM   4233 H10  LIG     1      -1.121 -25.522  51.419  1.00  0.00      LIG  
ATOM   4234 H11  LIG     1      -0.856 -24.499  50.054  1.00  0.00      LIG  
ATOM   4235 H12  LIG     1       3.393 -26.333  51.128  1.00  0.00      LIG  
ATOM   4236 H13  LIG     1       3.485 -26.105  52.881  1.00  0.00      LIG  
ATOM   4237 H14  LIG     1      -1.321 -29.535  49.625  1.00  0.00      LIG  
ATOM   4238 H15  LIG     1      -0.221 -30.880  49.790  1.00  0.00      LIG  
ATOM   4239 H16  LIG     1      -0.440 -29.772  51.133  1.00  0.00      LIG  
ATOM   4240 H17  LIG     1       3.914 -24.106  51.081  1.00  0.00      LIG  
ATOM   4241 H18  LIG     1       3.146 -23.764  52.650  1.00  0.00      LIG  
ATOM   4242 H19  LIG     1      -0.085 -26.006  53.590  1.00  0.00      LIG  
ATOM   4243 H20  LIG     1       1.270 -24.907  53.877  1.00  0.00      LIG  
ATOM   4244 H21  LIG     1       1.467 -26.635  54.161  1.00  0.00      LIG  
ATOM   4245 H22  LIG     1       0.708 -30.097  46.230  1.00  0.00      LIG  
ATOM   4246 H23  LIG     1       0.359 -31.026  47.700  1.00  0.00      LIG  
ATOM   4247 H24  LIG     1       2.626 -22.708  49.683  1.00  0.00      LIG  
ATOM   4248 H25  LIG     1       3.641 -31.915  49.357  1.00  0.00      LIG  
ATOM   4249 H26  LIG     1       4.743 -30.638  49.899  1.00  0.00      LIG  
ATOM   4250 H27  LIG     1       4.813 -31.202  48.241  1.00  0.00      LIG  
ATOM   4251 H28  LIG     1       4.467 -28.872  47.352  1.00  0.00      LIG  
ATOM   4252 H29  LIG     1       3.236 -27.833  48.067  1.00  0.00      LIG  
ATOM   4253 H30  LIG     1       4.602 -28.400  49.036  1.00  0.00      LIG  
ATOM   4254 H31  LIG     1      -2.240 -26.419  49.503  1.00  0.00      LIG  
ATOM   4255 H32  LIG     1       1.820 -20.567  50.507  1.00  0.00      LIG  
ATOM   4256 H33  LIG     1       2.880 -21.456  51.544  1.00  0.00      LIG  
ATOM   4257 H34  LIG     1       1.270 -19.039  52.542  1.00  0.00      LIG  
ATOM   4258 H35  LIG     1       0.625 -23.382  48.549  1.00  0.00      LIG  
ATOM   4259 H36  LIG     1       0.776 -21.627  48.667  1.00  0.00      LIG  
ATOM   4260 H37  LIG     1      -0.368 -22.488  49.698  1.00  0.00      LIG  
ATOM   4261 H38  LIG     1      -1.132 -20.851  52.964  1.00  0.00      LIG  
ATOM   4262 H39  LIG     1      -0.980 -21.859  51.576  1.00  0.00      LIG  
ATOM   4263 H40  LIG     1       4.210 -18.536  53.407  1.00  0.00      LIG  
ATOM   4264 H41  LIG     1       3.747 -18.423  55.115  1.00  0.00      LIG  
ATOM   4265 H42  LIG     1       2.699 -17.731  53.865  1.00  0.00      LIG  
ATOM   4266 H43  LIG     1       4.170 -20.798  55.185  1.00  0.00      LIG  
ATOM   4267 H44  LIG     1       4.083 -21.399  53.524  1.00  0.00      LIG  
ATOM   4268 H45  LIG     1       2.873 -21.897  54.724  1.00  0.00      LIG  
ATOM   4269 H46  LIG     1       0.833 -23.089  52.671  1.00  0.00      LIG  
ATOM   4270 H47  LIG     1      -1.407 -17.953  51.253  1.00  0.00      LIG  
TER
REMARK  Energy: 277.231
REMARK  SimpleFitness: 277.231
REMARK  FullFitness: -642.5855
REMARK  InterFull: -17.2535
REMARK  IntraFull: 279.993
REMARK  solvFull: -1107.39
REMARK  surfFull: 202.065
REMARK  extraFull: 0.0
REMARK  deltaGcompsolvpol: -1107.39
REMARK  deltaGcompsolvnonpol: 202.065
REMARK  deltaGprotsolvpol: -1109.66
REMARK  deltaGprotsolvnonpol: 196.383
REMARK  deltaGligsolvpol: -14.3412
REMARK  deltaGligsolvnonpol: 15.8076
REMARK  deltaGvdw: -17.2535
REMARK  deltaGelec: 0.0
REMARK  deltaG: -5.5634556
REMARK  Cluster: 0
REMARK  ClusterRank: 1
ATOM   4186 O    LIG     1      -1.609 -27.140  49.674  1.00  0.00      LIG  
ATOM   4187 O1   LIG     1       2.953 -31.173  46.628  1.00  0.00      LIG  
ATOM   4188 O2   LIG     1       1.326 -19.874  54.547  1.00  0.00      LIG  
ATOM   4189 O3   LIG     1       0.921 -22.308  53.245  1.00  0.00      LIG  
ATOM   4190 O4   LIG     1      -1.278 -18.717  51.853  1.00  0.00      LIG  
ATOM   4191 O5   LIG     1      -0.638 -19.740  49.943  1.00  0.00      LIG  
ATOM   4192 C    LIG     1       0.822 -27.530  50.076  1.00  0.00      LIG  
ATOM   4193 C1   LIG     1       0.789 -28.966  49.495  1.00  0.00      LIG  
ATOM   4194 C2   LIG     1       0.998 -27.498  51.593  1.00  0.00      LIG  
ATOM   4195 C3   LIG     1       1.455 -26.102  52.062  1.00  0.00      LIG  
ATOM   4196 C4   LIG     1       2.103 -29.718  49.835  1.00  0.00      LIG  
ATOM   4197 C5   LIG     1       1.884 -28.621  52.119  1.00  0.00      LIG  
ATOM   4198 C6   LIG     1      -0.316 -26.549  49.678  1.00  0.00      LIG  
ATOM   4199 C7   LIG     1       2.820 -29.152  51.063  1.00  0.00      LIG  
ATOM   4200 C8   LIG     1       0.909 -25.024  51.193  1.00  0.00      LIG  
ATOM   4201 C9   LIG     1       3.095 -29.928  48.666  1.00  0.00      LIG  
ATOM   4202 C10  LIG     1       0.571 -28.884  47.987  1.00  0.00      LIG  
ATOM   4203 C11  LIG     1      -0.419 -25.332  50.601  1.00  0.00      LIG  
ATOM   4204 C12  LIG     1       2.945 -25.811  51.977  1.00  0.00      LIG  
ATOM   4205 C13  LIG     1      -0.359 -29.827  50.047  1.00  0.00      LIG  
ATOM   4206 C14  LIG     1       1.767 -24.003  51.039  1.00  0.00      LIG  
ATOM   4207 C15  LIG     1       3.051 -24.324  51.716  1.00  0.00      LIG  
ATOM   4208 C16  LIG     1       1.000 -25.898  53.502  1.00  0.00      LIG  
ATOM   4209 C17  LIG     1       0.923 -30.181  47.298  1.00  0.00      LIG  
ATOM   4210 C18  LIG     1       2.381 -30.468  47.446  1.00  0.00      LIG  
ATOM   4211 C19  LIG     1       1.714 -22.696  50.287  1.00  0.00      LIG  
ATOM   4212 C20  LIG     1       4.127 -30.979  49.064  1.00  0.00      LIG  
ATOM   4213 C21  LIG     1       3.888 -28.687  48.261  1.00  0.00      LIG  
ATOM   4214 C22  LIG     1       1.853 -21.437  51.166  1.00  0.00      LIG  
ATOM   4215 C23  LIG     1       0.929 -21.172  52.384  1.00  0.00      LIG  
ATOM   4216 C24  LIG     1       1.469 -19.940  53.105  1.00  0.00      LIG  
ATOM   4217 C25  LIG     1       0.622 -22.541  49.245  1.00  0.00      LIG  
ATOM   4218 C26  LIG     1       2.666 -19.874  53.993  1.00  0.00      LIG  
ATOM   4219 C27  LIG     1      -0.555 -20.965  52.039  1.00  0.00      LIG  
ATOM   4220 C28  LIG     1       3.366 -18.566  54.101  1.00  0.00      LIG  
ATOM   4221 C29  LIG     1       3.486 -21.062  54.375  1.00  0.00      LIG  
ATOM   4222 C30  LIG     1      -0.859 -19.790  51.142  1.00  0.00      LIG  
ATOM   4223 H    LIG     1       1.727 -27.078  49.660  1.00  0.00      LIG  
ATOM   4224 H1   LIG     1       0.011 -27.670  52.034  1.00  0.00      LIG  
ATOM   4225 H2   LIG     1       1.800 -30.726  50.133  1.00  0.00      LIG  
ATOM   4226 H3   LIG     1       1.251 -29.446  52.456  1.00  0.00      LIG  
ATOM   4227 H4   LIG     1       2.452 -28.304  52.997  1.00  0.00      LIG  
ATOM   4228 H5   LIG     1      -0.128 -26.203  48.657  1.00  0.00      LIG  
ATOM   4229 H6   LIG     1       3.505 -28.351  50.790  1.00  0.00      LIG  
ATOM   4230 H7   LIG     1       3.435 -29.933  51.516  1.00  0.00      LIG  
ATOM   4231 H8   LIG     1       1.166 -28.067  47.567  1.00  0.00      LIG  
ATOM   4232 H9   LIG     1      -0.474 -28.648  47.772  1.00  0.00      LIG  
ATOM   4233 H10  LIG     1      -1.121 -25.522  51.419  1.00  0.00      LIG  
ATOM   4234 H11  LIG     1      -0.856 -24.499  50.054  1.00  0.00      LIG  
ATOM   4235 H12  LIG     1       3.393 -26.333  51.128  1.00  0.00      LIG  
ATOM   4236 H13  LIG     1       3.485 -26.105  52.881  1.00  0.00      LIG  
ATOM   4237 H14  LIG     1      -1.321 -29.535  49.625  1.00  0.00      LIG  
ATOM   4238 H15  LIG     1      -0.221 -30.880  49.790  1.00  0.00      LIG  
ATOM   4239 H16  LIG     1      -0.440 -29.772  51.133  1.00  0.00      LIG  
ATOM   4240 H17  LIG     1       3.914 -24.106  51.081  1.00  0.00      LIG  
ATOM   4241 H18  LIG     1       3.146 -23.764  52.650  1.00  0.00      LIG  
ATOM   4242 H19  LIG     1      -0.085 -26.006  53.590  1.00  0.00      LIG  
ATOM   4243 H20  LIG     1       1.270 -24.907  53.877  1.00  0.00      LIG  
ATOM   4244 H21  LIG     1       1.467 -26.635  54.161  1.00  0.00      LIG  
ATOM   4245 H22  LIG     1       0.708 -30.097  46.230  1.00  0.00      LIG  
ATOM   4246 H23  LIG     1       0.359 -31.026  47.700  1.00  0.00      LIG  
ATOM   4247 H24  LIG     1       2.626 -22.708  49.683  1.00  0.00      LIG  
ATOM   4248 H25  LIG     1       3.641 -31.915  49.357  1.00  0.00      LIG  
ATOM   4249 H26  LIG     1       4.743 -30.638  49.899  1.00  0.00      LIG  
ATOM   4250 H27  LIG     1       4.813 -31.202  48.241  1.00  0.00      LIG  
ATOM   4251 H28  LIG     1       4.467 -28.872  47.352  1.00  0.00      LIG  
ATOM   4252 H29  LIG     1       3.236 -27.833  48.067  1.00  0.00      LIG  
ATOM   4253 H30  LIG     1       4.602 -28.400  49.036  1.00  0.00      LIG  
ATOM   4254 H31  LIG     1      -2.240 -26.419  49.503  1.00  0.00      LIG  
ATOM   4255 H32  LIG     1       1.820 -20.567  50.507  1.00  0.00      LIG  
ATOM   4256 H33  LIG     1       2.880 -21.456  51.544  1.00  0.00      LIG  
ATOM   4257 H34  LIG     1       1.270 -19.039  52.542  1.00  0.00      LIG  
ATOM   4258 H35  LIG     1       0.625 -23.382  48.549  1.00  0.00      LIG  
ATOM   4259 H36  LIG     1       0.776 -21.627  48.667  1.00  0.00      LIG  
ATOM   4260 H37  LIG     1      -0.368 -22.488  49.698  1.00  0.00      LIG  
ATOM   4261 H38  LIG     1      -1.132 -20.851  52.964  1.00  0.00      LIG  
ATOM   4262 H39  LIG     1      -0.980 -21.859  51.576  1.00  0.00      LIG  
ATOM   4263 H40  LIG     1       4.210 -18.536  53.407  1.00  0.00      LIG  
ATOM   4264 H41  LIG     1       3.747 -18.423  55.115  1.00  0.00      LIG  
ATOM   4265 H42  LIG     1       2.699 -17.731  53.865  1.00  0.00      LIG  
ATOM   4266 H43  LIG     1       4.170 -20.798  55.185  1.00  0.00      LIG  
ATOM   4267 H44  LIG     1       4.083 -21.399  53.524  1.00  0.00      LIG  
ATOM   4268 H45  LIG     1       2.873 -21.897  54.724  1.00  0.00      LIG  
ATOM   4269 H46  LIG     1       0.833 -23.089  52.671  1.00  0.00      LIG  
ATOM   4270 H47  LIG     1      -1.407 -17.953  51.253  1.00  0.00      LIG  
TER
REMARK  Energy: 277.231
REMARK  SimpleFitness: 277.231
REMARK  FullFitness: -642.5855
REMARK  InterFull: -17.2535
REMARK  IntraFull: 279.993
REMARK  solvFull: -1107.39
REMARK  surfFull: 202.065
REMARK  extraFull: 0.0
REMARK  deltaGcompsolvpol: -1107.39
REMARK  deltaGcompsolvnonpol: 202.065
REMARK  deltaGprotsolvpol: -1109.66
REMARK  deltaGprotsolvnonpol: 196.383
REMARK  deltaGligsolvpol: -14.3412
REMARK  deltaGligsolvnonpol: 15.8076
REMARK  deltaGvdw: -17.2535
REMARK  deltaGelec: 0.0
REMARK  deltaG: -5.5634556
REMARK  Cluster: 0
REMARK  ClusterRank: 2
ATOM   4186 O    LIG     1      -1.609 -27.140  49.674  1.00  0.00      LIG  
ATOM   4187 O1   LIG     1       2.953 -31.173  46.628  1.00  0.00      LIG  
ATOM   4188 O2   LIG     1       1.326 -19.874  54.547  1.00  0.00      LIG  
ATOM   4189 O3   LIG     1       0.921 -22.308  53.245  1.00  0.00      LIG  
ATOM   4190 O4   LIG     1      -1.278 -18.717  51.853  1.00  0.00      LIG  
ATOM   4191 O5   LIG     1      -0.638 -19.740  49.943  1.00  0.00      LIG  
ATOM   4192 C    LIG     1       0.822 -27.530  50.076  1.00  0.00      LIG  
ATOM   4193 C1   LIG     1       0.789 -28.966  49.495  1.00  0.00      LIG  
ATOM   4194 C2   LIG     1       0.998 -27.498  51.593  1.00  0.00      LIG  
ATOM   4195 C3   LIG     1       1.455 -26.102  52.062  1.00  0.00      LIG  
ATOM   4196 C4   LIG     1       2.103 -29.718  49.835  1.00  0.00      LIG  
ATOM   4197 C5   LIG     1       1.884 -28.621  52.119  1.00  0.00      LIG  
ATOM   4198 C6   LIG     1      -0.316 -26.549  49.678  1.00  0.00      LIG  
ATOM   4199 C7   LIG     1       2.820 -29.152  51.063  1.00  0.00      LIG  
ATOM   4200 C8   LIG     1       0.909 -25.024  51.193  1.00  0.00      LIG  
ATOM   4201 C9   LIG     1       3.095 -29.928  48.666  1.00  0.00      LIG  
ATOM   4202 C10  LIG     1       0.571 -28.884  47.987  1.00  0.00      LIG  
ATOM   4203 C11  LIG     1      -0.419 -25.332  50.601  1.00  0.00      LIG  
ATOM   4204 C12  LIG     1       2.945 -25.811  51.977  1.00  0.00      LIG  
ATOM   4205 C13  LIG     1      -0.359 -29.827  50.047  1.00  0.00      LIG  
ATOM   4206 C14  LIG     1       1.767 -24.003  51.039  1.00  0.00      LIG  
ATOM   4207 C15  LIG     1       3.051 -24.324  51.716  1.00  0.00      LIG  
ATOM   4208 C16  LIG     1       1.000 -25.898  53.502  1.00  0.00      LIG  
ATOM   4209 C17  LIG     1       0.923 -30.181  47.298  1.00  0.00      LIG  
ATOM   4210 C18  LIG     1       2.381 -30.468  47.446  1.00  0.00      LIG  
ATOM   4211 C19  LIG     1       1.714 -22.696  50.287  1.00  0.00      LIG  
ATOM   4212 C20  LIG     1       4.127 -30.979  49.064  1.00  0.00      LIG  
ATOM   4213 C21  LIG     1       3.888 -28.687  48.261  1.00  0.00      LIG  
ATOM   4214 C22  LIG     1       1.853 -21.437  51.166  1.00  0.00      LIG  
ATOM   4215 C23  LIG     1       0.929 -21.172  52.384  1.00  0.00      LIG  
ATOM   4216 C24  LIG     1       1.469 -19.940  53.105  1.00  0.00      LIG  
ATOM   4217 C25  LIG     1       0.622 -22.541  49.245  1.00  0.00      LIG  
ATOM   4218 C26  LIG     1       2.666 -19.874  53.993  1.00  0.00      LIG  
ATOM   4219 C27  LIG     1      -0.555 -20.965  52.039  1.00  0.00      LIG  
ATOM   4220 C28  LIG     1       3.366 -18.566  54.101  1.00  0.00      LIG  
ATOM   4221 C29  LIG     1       3.486 -21.062  54.375  1.00  0.00      LIG  
ATOM   4222 C30  LIG     1      -0.859 -19.790  51.142  1.00  0.00      LIG  
ATOM   4223 H    LIG     1       1.727 -27.078  49.660  1.00  0.00      LIG  
ATOM   4224 H1   LIG     1       0.011 -27.670  52.034  1.00  0.00      LIG  
ATOM   4225 H2   LIG     1       1.800 -30.726  50.133  1.00  0.00      LIG  
ATOM   4226 H3   LIG     1       1.251 -29.446  52.456  1.00  0.00      LIG  
ATOM   4227 H4   LIG     1       2.452 -28.304  52.997  1.00  0.00      LIG  
ATOM   4228 H5   LIG     1      -0.128 -26.203  48.657  1.00  0.00      LIG  
ATOM   4229 H6   LIG     1       3.505 -28.351  50.790  1.00  0.00      LIG  
ATOM   4230 H7   LIG     1       3.435 -29.933  51.516  1.00  0.00      LIG  
ATOM   4231 H8   LIG     1       1.166 -28.067  47.567  1.00  0.00      LIG  
ATOM   4232 H9   LIG     1      -0.474 -28.648  47.772  1.00  0.00      LIG  
ATOM   4233 H10  LIG     1      -1.121 -25.522  51.419  1.00  0.00      LIG  
ATOM   4234 H11  LIG     1      -0.856 -24.499  50.054  1.00  0.00      LIG  
ATOM   4235 H12  LIG     1       3.393 -26.333  51.128  1.00  0.00      LIG  
ATOM   4236 H13  LIG     1       3.485 -26.105  52.881  1.00  0.00      LIG  
ATOM   4237 H14  LIG     1      -1.321 -29.535  49.625  1.00  0.00      LIG  
ATOM   4238 H15  LIG     1      -0.221 -30.880  49.790  1.00  0.00      LIG  
ATOM   4239 H16  LIG     1      -0.440 -29.772  51.133  1.00  0.00      LIG  
ATOM   4240 H17  LIG     1       3.914 -24.106  51.081  1.00  0.00      LIG  
ATOM   4241 H18  LIG     1       3.146 -23.764  52.650  1.00  0.00      LIG  
ATOM   4242 H19  LIG     1      -0.085 -26.006  53.590  1.00  0.00      LIG  
ATOM   4243 H20  LIG     1       1.270 -24.907  53.877  1.00  0.00      LIG  
ATOM   4244 H21  LIG     1       1.467 -26.635  54.161  1.00  0.00      LIG  
ATOM   4245 H22  LIG     1       0.708 -30.097  46.230  1.00  0.00      LIG  
ATOM   4246 H23  LIG     1       0.359 -31.026  47.700  1.00  0.00      LIG  
ATOM   4247 H24  LIG     1       2.626 -22.708  49.683  1.00  0.00      LIG  
ATOM   4248 H25  LIG     1       3.641 -31.915  49.357  1.00  0.00      LIG  
ATOM   4249 H26  LIG     1       4.743 -30.638  49.899  1.00  0.00      LIG  
ATOM   4250 H27  LIG     1       4.813 -31.202  48.241  1.00  0.00      LIG  
ATOM   4251 H28  LIG     1       4.467 -28.872  47.352  1.00  0.00      LIG  
ATOM   4252 H29  LIG     1       3.236 -27.833  48.067  1.00  0.00      LIG  
ATOM   4253 H30  LIG     1       4.602 -28.400  49.036  1.00  0.00      LIG  
ATOM   4254 H31  LIG     1      -2.240 -26.419  49.503  1.00  0.00      LIG  
ATOM   4255 H32  LIG     1       1.820 -20.567  50.507  1.00  0.00      LIG  
ATOM   4256 H33  LIG     1       2.880 -21.456  51.544  1.00  0.00      LIG  
ATOM   4257 H34  LIG     1       1.270 -19.039  52.542  1.00  0.00      LIG  
ATOM   4258 H35  LIG     1       0.625 -23.382  48.549  1.00  0.00      LIG  
ATOM   4259 H36  LIG     1       0.776 -21.627  48.667  1.00  0.00      LIG  
ATOM   4260 H37  LIG     1      -0.368 -22.488  49.698  1.00  0.00      LIG  
ATOM   4261 H38  LIG     1      -1.132 -20.851  52.964  1.00  0.00      LIG  
ATOM   4262 H39  LIG     1      -0.980 -21.859  51.576  1.00  0.00      LIG  
ATOM   4263 H40  LIG     1       4.210 -18.536  53.407  1.00  0.00      LIG  
ATOM   4264 H41  LIG     1       3.747 -18.423  55.115  1.00  0.00      LIG  
ATOM   4265 H42  LIG     1       2.699 -17.731  53.865  1.00  0.00      LIG  
ATOM   4266 H43  LIG     1       4.170 -20.798  55.185  1.00  0.00      LIG  
ATOM   4267 H44  LIG     1       4.083 -21.399  53.524  1.00  0.00      LIG  
ATOM   4268 H45  LIG     1       2.873 -21.897  54.724  1.00  0.00      LIG  
ATOM   4269 H46  LIG     1       0.833 -23.089  52.671  1.00  0.00      LIG  
ATOM   4270 H47  LIG     1      -1.407 -17.953  51.253  1.00  0.00      LIG  
TER
REMARK  Energy: 277.231
REMARK  SimpleFitness: 277.231
REMARK  FullFitness: -642.5855
REMARK  InterFull: -17.2535
REMARK  IntraFull: 279.993
REMARK  solvFull: -1107.39
REMARK  surfFull: 202.065
REMARK  extraFull: 0.0
REMARK  deltaGcompsolvpol: -1107.39
REMARK  deltaGcompsolvnonpol: 202.065
REMARK  deltaGprotsolvpol: -1109.66
REMARK  deltaGprotsolvnonpol: 196.383
REMARK  deltaGligsolvpol: -14.3412
REMARK  deltaGligsolvnonpol: 15.8076
REMARK  deltaGvdw: -17.2535
REMARK  deltaGelec: 0.0
REMARK  deltaG: -5.5634556
REMARK  Cluster: 0
REMARK  ClusterRank: 3
ATOM   4186 O    LIG     1      -1.609 -27.140  49.674  1.00  0.00      LIG  
ATOM   4187 O1   LIG     1       2.953 -31.173  46.628  1.00  0.00      LIG  
ATOM   4188 O2   LIG     1       1.326 -19.874  54.547  1.00  0.00      LIG  
ATOM   4189 O3   LIG     1       0.921 -22.308  53.245  1.00  0.00      LIG  
ATOM   4190 O4   LIG     1      -1.278 -18.717  51.853  1.00  0.00      LIG  
ATOM   4191 O5   LIG     1      -0.638 -19.740  49.943  1.00  0.00      LIG  
ATOM   4192 C    LIG     1       0.822 -27.530  50.076  1.00  0.00      LIG  
ATOM   4193 C1   LIG     1       0.789 -28.966  49.495  1.00  0.00      LIG  
ATOM   4194 C2   LIG     1       0.998 -27.498  51.593  1.00  0.00      LIG  
ATOM   4195 C3   LIG     1       1.455 -26.102  52.062  1.00  0.00      LIG  
ATOM   4196 C4   LIG     1       2.103 -29.718  49.835  1.00  0.00      LIG  
ATOM   4197 C5   LIG     1       1.884 -28.621  52.119  1.00  0.00      LIG  
ATOM   4198 C6   LIG     1      -0.316 -26.549  49.678  1.00  0.00      LIG  
ATOM   4199 C7   LIG     1       2.820 -29.152  51.063  1.00  0.00      LIG  
ATOM   4200 C8   LIG     1       0.909 -25.024  51.193  1.00  0.00      LIG  
ATOM   4201 C9   LIG     1       3.095 -29.928  48.666  1.00  0.00      LIG  
ATOM   4202 C10  LIG     1       0.571 -28.884  47.987  1.00  0.00      LIG  
ATOM   4203 C11  LIG     1      -0.419 -25.332  50.601  1.00  0.00      LIG  
ATOM   4204 C12  LIG     1       2.945 -25.811  51.977  1.00  0.00      LIG  
ATOM   4205 C13  LIG     1      -0.359 -29.827  50.047  1.00  0.00      LIG  
ATOM   4206 C14  LIG     1       1.767 -24.003  51.039  1.00  0.00      LIG  
ATOM   4207 C15  LIG     1       3.051 -24.324  51.716  1.00  0.00      LIG  
ATOM   4208 C16  LIG     1       1.000 -25.898  53.502  1.00  0.00      LIG  
ATOM   4209 C17  LIG     1       0.923 -30.181  47.298  1.00  0.00      LIG  
ATOM   4210 C18  LIG     1       2.381 -30.468  47.446  1.00  0.00      LIG  
ATOM   4211 C19  LIG     1       1.714 -22.696  50.287  1.00  0.00      LIG  
ATOM   4212 C20  LIG     1       4.127 -30.979  49.064  1.00  0.00      LIG  
ATOM   4213 C21  LIG     1       3.888 -28.687  48.261  1.00  0.00      LIG  
ATOM   4214 C22  LIG     1       1.853 -21.437  51.166  1.00  0.00      LIG  
ATOM   4215 C23  LIG     1       0.929 -21.172  52.384  1.00  0.00      LIG  
ATOM   4216 C24  LIG     1       1.469 -19.940  53.105  1.00  0.00      LIG  
ATOM   4217 C25  LIG     1       0.622 -22.541  49.245  1.00  0.00      LIG  
ATOM   4218 C26  LIG     1       2.666 -19.874  53.993  1.00  0.00      LIG  
ATOM   4219 C27  LIG     1      -0.555 -20.965  52.039  1.00  0.00      LIG  
ATOM   4220 C28  LIG     1       3.366 -18.566  54.101  1.00  0.00      LIG  
ATOM   4221 C29  LIG     1       3.486 -21.062  54.375  1.00  0.00      LIG  
ATOM   4222 C30  LIG     1      -0.859 -19.790  51.142  1.00  0.00      LIG  
ATOM   4223 H    LIG     1       1.727 -27.078  49.660  1.00  0.00      LIG  
ATOM   4224 H1   LIG     1       0.011 -27.670  52.034  1.00  0.00      LIG  
ATOM   4225 H2   LIG     1       1.800 -30.726  50.133  1.00  0.00      LIG  
ATOM   4226 H3   LIG     1       1.251 -29.446  52.456  1.00  0.00      LIG  
ATOM   4227 H4   LIG     1       2.452 -28.304  52.997  1.00  0.00      LIG  
ATOM   4228 H5   LIG     1      -0.128 -26.203  48.657  1.00  0.00      LIG  
ATOM   4229 H6   LIG     1       3.505 -28.351  50.790  1.00  0.00      LIG  
ATOM   4230 H7   LIG     1       3.435 -29.933  51.516  1.00  0.00      LIG  
ATOM   4231 H8   LIG     1       1.166 -28.067  47.567  1.00  0.00      LIG  
ATOM   4232 H9   LIG     1      -0.474 -28.648  47.772  1.00  0.00      LIG  
ATOM   4233 H10  LIG     1      -1.121 -25.522  51.419  1.00  0.00      LIG  
ATOM   4234 H11  LIG     1      -0.856 -24.499  50.054  1.00  0.00      LIG  
ATOM   4235 H12  LIG     1       3.393 -26.333  51.128  1.00  0.00      LIG  
ATOM   4236 H13  LIG     1       3.485 -26.105  52.881  1.00  0.00      LIG  
ATOM   4237 H14  LIG     1      -1.321 -29.535  49.625  1.00  0.00      LIG  
ATOM   4238 H15  LIG     1      -0.221 -30.880  49.790  1.00  0.00      LIG  
ATOM   4239 H16  LIG     1      -0.440 -29.772  51.133  1.00  0.00      LIG  
ATOM   4240 H17  LIG     1       3.914 -24.106  51.081  1.00  0.00      LIG  
ATOM   4241 H18  LIG     1       3.146 -23.764  52.650  1.00  0.00      LIG  
ATOM   4242 H19  LIG     1      -0.085 -26.006  53.590  1.00  0.00      LIG  
ATOM   4243 H20  LIG     1       1.270 -24.907  53.877  1.00  0.00      LIG  
ATOM   4244 H21  LIG     1       1.467 -26.635  54.161  1.00  0.00      LIG  
ATOM   4245 H22  LIG     1       0.708 -30.097  46.230  1.00  0.00      LIG  
ATOM   4246 H23  LIG     1       0.359 -31.026  47.700  1.00  0.00      LIG  
ATOM   4247 H24  LIG     1       2.626 -22.708  49.683  1.00  0.00      LIG  
ATOM   4248 H25  LIG     1       3.641 -31.915  49.357  1.00  0.00      LIG  
ATOM   4249 H26  LIG     1       4.743 -30.638  49.899  1.00  0.00      LIG  
ATOM   4250 H27  LIG     1       4.813 -31.202  48.241  1.00  0.00      LIG  
ATOM   4251 H28  LIG     1       4.467 -28.872  47.352  1.00  0.00      LIG  
ATOM   4252 H29  LIG     1       3.236 -27.833  48.067  1.00  0.00      LIG  
ATOM   4253 H30  LIG     1       4.602 -28.400  49.036  1.00  0.00      LIG  
ATOM   4254 H31  LIG     1      -2.240 -26.419  49.503  1.00  0.00      LIG  
ATOM   4255 H32  LIG     1       1.820 -20.567  50.507  1.00  0.00      LIG  
ATOM   4256 H33  LIG     1       2.880 -21.456  51.544  1.00  0.00      LIG  
ATOM   4257 H34  LIG     1       1.270 -19.039  52.542  1.00  0.00      LIG  
ATOM   4258 H35  LIG     1       0.625 -23.382  48.549  1.00  0.00      LIG  
ATOM   4259 H36  LIG     1       0.776 -21.627  48.667  1.00  0.00      LIG  
ATOM   4260 H37  LIG     1      -0.368 -22.488  49.698  1.00  0.00      LIG  
ATOM   4261 H38  LIG     1      -1.132 -20.851  52.964  1.00  0.00      LIG  
ATOM   4262 H39  LIG     1      -0.980 -21.859  51.576  1.00  0.00      LIG  
ATOM   4263 H40  LIG     1       4.210 -18.536  53.407  1.00  0.00      LIG  
ATOM   4264 H41  LIG     1       3.747 -18.423  55.115  1.00  0.00      LIG  
ATOM   4265 H42  LIG     1       2.699 -17.731  53.865  1.00  0.00      LIG  
ATOM   4266 H43  LIG     1       4.170 -20.798  55.185  1.00  0.00      LIG  
ATOM   4267 H44  LIG     1       4.083 -21.399  53.524  1.00  0.00      LIG  
ATOM   4268 H45  LIG     1       2.873 -21.897  54.724  1.00  0.00      LIG  
ATOM   4269 H46  LIG     1       0.833 -23.089  52.671  1.00  0.00      LIG  
ATOM   4270 H47  LIG     1      -1.407 -17.953  51.253  1.00  0.00      LIG  
TER
REMARK  Energy: 277.735
REMARK  SimpleFitness: 277.735
REMARK  FullFitness: -642.40674
REMARK  InterFull: -16.3467
REMARK  IntraFull: 279.595
REMARK  solvFull: -1107.9
REMARK  surfFull: 202.245
REMARK  extraFull: 0.0
REMARK  deltaGcompsolvpol: -1107.9
REMARK  deltaGcompsolvnonpol: 202.245
REMARK  deltaGprotsolvpol: -1109.66
REMARK  deltaGprotsolvnonpol: 196.383
REMARK  deltaGligsolvpol: -14.3173
REMARK  deltaGligsolvnonpol: 15.7936
REMARK  deltaGvdw: -16.3467
REMARK  deltaGelec: 0.0
REMARK  deltaG: -5.491996
REMARK  Cluster: 0
REMARK  ClusterRank: 4
ATOM   4186 O    LIG     1      -1.467 -27.171  49.771  1.00  0.00      LIG  
ATOM   4187 O1   LIG     1       3.136 -31.133  46.696  1.00  0.00      LIG  
ATOM   4188 O2   LIG     1       1.079 -19.835  54.618  1.00  0.00      LIG  
ATOM   4189 O3   LIG     1       0.856 -22.306  53.306  1.00  0.00      LIG  
ATOM   4190 O4   LIG     1      -1.313 -18.735  51.814  1.00  0.00      LIG  
ATOM   4191 O5   LIG     1      -0.616 -19.773  49.933  1.00  0.00      LIG  
ATOM   4192 C    LIG     1       0.973 -27.516  50.159  1.00  0.00      LIG  
ATOM   4193 C1   LIG     1       0.960 -28.953  49.575  1.00  0.00      LIG  
ATOM   4194 C2   LIG     1       1.160 -27.486  51.675  1.00  0.00      LIG  
ATOM   4195 C3   LIG     1       1.584 -26.082  52.153  1.00  0.00      LIG  
ATOM   4196 C4   LIG     1       2.294 -29.675  49.898  1.00  0.00      LIG  
ATOM   4197 C5   LIG     1       2.076 -28.589  52.189  1.00  0.00      LIG  
ATOM   4198 C6   LIG     1      -0.185 -26.556  49.768  1.00  0.00      LIG  
ATOM   4199 C7   LIG     1       3.013 -29.096  51.120  1.00  0.00      LIG  
ATOM   4200 C8   LIG     1       1.021 -25.013  51.284  1.00  0.00      LIG  
ATOM   4201 C9   LIG     1       3.276 -29.856  48.714  1.00  0.00      LIG  
ATOM   4202 C10  LIG     1       0.719 -28.876  48.069  1.00  0.00      LIG  
ATOM   4203 C11  LIG     1      -0.303 -25.341  50.692  1.00  0.00      LIG  
ATOM   4204 C12  LIG     1       3.069 -25.757  52.086  1.00  0.00      LIG  
ATOM   4205 C13  LIG     1      -0.161 -29.840  50.140  1.00  0.00      LIG  
ATOM   4206 C14  LIG     1       1.859 -23.974  51.140  1.00  0.00      LIG  
ATOM   4207 C15  LIG     1       3.143 -24.267  51.829  1.00  0.00      LIG  
ATOM   4208 C16  LIG     1       1.113 -25.895  53.589  1.00  0.00      LIG  
ATOM   4209 C17  LIG     1       1.097 -30.161  47.368  1.00  0.00      LIG  
ATOM   4210 C18  LIG     1       2.560 -30.424  47.508  1.00  0.00      LIG  
ATOM   4211 C19  LIG     1       1.786 -22.668  50.391  1.00  0.00      LIG  
ATOM   4212 C20  LIG     1       4.345 -30.872  49.101  1.00  0.00      LIG  
ATOM   4213 C21  LIG     1       4.022 -28.591  48.292  1.00  0.00      LIG  
ATOM   4214 C22  LIG     1       1.862 -21.408  51.277  1.00  0.00      LIG  
ATOM   4215 C23  LIG     1       0.880 -21.163  52.452  1.00  0.00      LIG  
ATOM   4216 C24  LIG     1       1.362 -19.923  53.198  1.00  0.00      LIG  
ATOM   4217 C25  LIG     1       0.726 -22.548  49.312  1.00  0.00      LIG  
ATOM   4218 C26  LIG     1       2.467 -19.841  54.198  1.00  0.00      LIG  
ATOM   4219 C27  LIG     1      -0.590 -20.981  52.040  1.00  0.00      LIG  
ATOM   4220 C28  LIG     1       3.153 -18.530  54.356  1.00  0.00      LIG  
ATOM   4221 C29  LIG     1       3.246 -21.024  54.672  1.00  0.00      LIG  
ATOM   4222 C30  LIG     1      -0.869 -19.812  51.126  1.00  0.00      LIG  
ATOM   4223 H    LIG     1       1.867 -27.046  49.740  1.00  0.00      LIG  
ATOM   4224 H1   LIG     1       0.179 -27.683  52.120  1.00  0.00      LIG  
ATOM   4225 H2   LIG     1       2.019 -30.691  50.197  1.00  0.00      LIG  
ATOM   4226 H3   LIG     1       1.466 -29.427  52.533  1.00  0.00      LIG  
ATOM   4227 H4   LIG     1       2.647 -28.260  53.061  1.00  0.00      LIG  
ATOM   4228 H5   LIG     1      -0.010 -26.206  48.747  1.00  0.00      LIG  
ATOM   4229 H6   LIG     1       3.677 -28.280  50.839  1.00  0.00      LIG  
ATOM   4230 H7   LIG     1       3.649 -29.865  51.565  1.00  0.00      LIG  
ATOM   4231 H8   LIG     1       1.283 -28.042  47.641  1.00  0.00      LIG  
ATOM   4232 H9   LIG     1      -0.335 -28.669  47.867  1.00  0.00      LIG  
ATOM   4233 H10  LIG     1      -1.003 -25.542  51.510  1.00  0.00      LIG  
ATOM   4234 H11  LIG     1      -0.753 -24.513  50.146  1.00  0.00      LIG  
ATOM   4235 H12  LIG     1       3.542 -26.268  51.244  1.00  0.00      LIG  
ATOM   4236 H13  LIG     1       3.604 -26.037  52.998  1.00  0.00      LIG  
ATOM   4237 H14  LIG     1      -1.136 -29.568  49.732  1.00  0.00      LIG  
ATOM   4238 H15  LIG     1      -0.003 -30.889  49.879  1.00  0.00      LIG  
ATOM   4239 H16  LIG     1      -0.229 -29.788  51.227  1.00  0.00      LIG  
ATOM   4240 H17  LIG     1       4.007 -24.026  51.202  1.00  0.00      LIG  
ATOM   4241 H18  LIG     1       3.215 -23.705  52.764  1.00  0.00      LIG  
ATOM   4242 H19  LIG     1       0.030 -26.031  53.668  1.00  0.00      LIG  
ATOM   4243 H20  LIG     1       1.354 -24.899  53.971  1.00  0.00      LIG  
ATOM   4244 H21  LIG     1       1.592 -26.623  54.249  1.00  0.00      LIG  
ATOM   4245 H22  LIG     1       0.875 -30.074  46.302  1.00  0.00      LIG  
ATOM   4246 H23  LIG     1       0.552 -31.018  47.767  1.00  0.00      LIG  
ATOM   4247 H24  LIG     1       2.716 -22.651  49.817  1.00  0.00      LIG  
ATOM   4248 H25  LIG     1       3.893 -31.820  49.411  1.00  0.00      LIG  
ATOM   4249 H26  LIG     1       4.965 -30.506  49.922  1.00  0.00      LIG  
ATOM   4250 H27  LIG     1       5.023 -31.081  48.268  1.00  0.00      LIG  
ATOM   4251 H28  LIG     1       4.594 -28.761  47.375  1.00  0.00      LIG  
ATOM   4252 H29  LIG     1       3.339 -27.760  48.103  1.00  0.00      LIG  
ATOM   4253 H30  LIG     1       4.735 -28.276  49.057  1.00  0.00      LIG  
ATOM   4254 H31  LIG     1      -2.112 -26.463  49.606  1.00  0.00      LIG  
ATOM   4255 H32  LIG     1       1.843 -20.537  50.618  1.00  0.00      LIG  
ATOM   4256 H33  LIG     1       2.870 -21.407  51.704  1.00  0.00      LIG  
ATOM   4257 H34  LIG     1       1.217 -19.032  52.604  1.00  0.00      LIG  
ATOM   4258 H35  LIG     1       0.779 -23.390  48.620  1.00  0.00      LIG  
ATOM   4259 H36  LIG     1       0.875 -21.631  48.737  1.00  0.00      LIG  
ATOM   4260 H37  LIG     1      -0.281 -22.521  49.727  1.00  0.00      LIG  
ATOM   4261 H38  LIG     1      -1.215 -20.874  52.934  1.00  0.00      LIG  
ATOM   4262 H39  LIG     1      -0.978 -21.881  51.558  1.00  0.00      LIG  
ATOM   4263 H40  LIG     1       4.077 -18.517  53.772  1.00  0.00      LIG  
ATOM   4264 H41  LIG     1       3.409 -18.363  55.406  1.00  0.00      LIG  
ATOM   4265 H42  LIG     1       2.524 -17.699  54.023  1.00  0.00      LIG  
ATOM   4266 H43  LIG     1       3.892 -20.733  55.505  1.00  0.00      LIG  
ATOM   4267 H44  LIG     1       3.879 -21.407  53.867  1.00  0.00      LIG  
ATOM   4268 H45  LIG     1       2.601 -21.831  55.027  1.00  0.00      LIG  
ATOM   4269 H46  LIG     1       0.822 -23.085  52.724  1.00  0.00      LIG  
ATOM   4270 H47  LIG     1      -1.429 -17.978  51.203  1.00  0.00      LIG  
TER
REMARK  Energy: 277.735
REMARK  SimpleFitness: 277.735
REMARK  FullFitness: -642.40674
REMARK  InterFull: -16.3467
REMARK  IntraFull: 279.595
REMARK  solvFull: -1107.9
REMARK  surfFull: 202.245
REMARK  extraFull: 0.0
REMARK  deltaGcompsolvpol: -1107.9
REMARK  deltaGcompsolvnonpol: 202.245
REMARK  deltaGprotsolvpol: -1109.66
REMARK  deltaGprotsolvnonpol: 196.383
REMARK  deltaGligsolvpol: -14.3173
REMARK  deltaGligsolvnonpol: 15.7936
REMARK  deltaGvdw: -16.3467
REMARK  deltaGelec: 0.0
REMARK  deltaG: -5.491996
REMARK  Cluster: 0
REMARK  ClusterRank: 5
ATOM   4186 O    LIG     1      -1.467 -27.171  49.771  1.00  0.00      LIG  
ATOM   4187 O1   LIG     1       3.136 -31.133  46.696  1.00  0.00      LIG  
ATOM   4188 O2   LIG     1       1.079 -19.835  54.618  1.00  0.00      LIG  
ATOM   4189 O3   LIG     1       0.856 -22.306  53.306  1.00  0.00      LIG  
ATOM   4190 O4   LIG     1      -1.313 -18.735  51.814  1.00  0.00      LIG  
ATOM   4191 O5   LIG     1      -0.616 -19.773  49.933  1.00  0.00      LIG  
ATOM   4192 C    LIG     1       0.973 -27.516  50.159  1.00  0.00      LIG  
ATOM   4193 C1   LIG     1       0.960 -28.953  49.575  1.00  0.00      LIG  
ATOM   4194 C2   LIG     1       1.160 -27.486  51.675  1.00  0.00      LIG  
ATOM   4195 C3   LIG     1       1.584 -26.082  52.153  1.00  0.00      LIG  
ATOM   4196 C4   LIG     1       2.294 -29.675  49.898  1.00  0.00      LIG  
ATOM   4197 C5   LIG     1       2.076 -28.589  52.189  1.00  0.00      LIG  
ATOM   4198 C6   LIG     1      -0.185 -26.556  49.768  1.00  0.00      LIG  
ATOM   4199 C7   LIG     1       3.013 -29.096  51.120  1.00  0.00      LIG  
ATOM   4200 C8   LIG     1       1.021 -25.013  51.284  1.00  0.00      LIG  
ATOM   4201 C9   LIG     1       3.276 -29.856  48.714  1.00  0.00      LIG  
ATOM   4202 C10  LIG     1       0.719 -28.876  48.069  1.00  0.00      LIG  
ATOM   4203 C11  LIG     1      -0.303 -25.341  50.692  1.00  0.00      LIG  
ATOM   4204 C12  LIG     1       3.069 -25.757  52.086  1.00  0.00      LIG  
ATOM   4205 C13  LIG     1      -0.161 -29.840  50.140  1.00  0.00      LIG  
ATOM   4206 C14  LIG     1       1.859 -23.974  51.140  1.00  0.00      LIG  
ATOM   4207 C15  LIG     1       3.143 -24.267  51.829  1.00  0.00      LIG  
ATOM   4208 C16  LIG     1       1.113 -25.895  53.589  1.00  0.00      LIG  
ATOM   4209 C17  LIG     1       1.097 -30.161  47.368  1.00  0.00      LIG  
ATOM   4210 C18  LIG     1       2.560 -30.424  47.508  1.00  0.00      LIG  
ATOM   4211 C19  LIG     1       1.786 -22.668  50.391  1.00  0.00      LIG  
ATOM   4212 C20  LIG     1       4.345 -30.872  49.101  1.00  0.00      LIG  
ATOM   4213 C21  LIG     1       4.022 -28.591  48.292  1.00  0.00      LIG  
ATOM   4214 C22  LIG     1       1.862 -21.408  51.277  1.00  0.00      LIG  
ATOM   4215 C23  LIG     1       0.880 -21.163  52.452  1.00  0.00      LIG  
ATOM   4216 C24  LIG     1       1.362 -19.923  53.198  1.00  0.00      LIG  
ATOM   4217 C25  LIG     1       0.726 -22.548  49.312  1.00  0.00      LIG  
ATOM   4218 C26  LIG     1       2.467 -19.841  54.198  1.00  0.00      LIG  
ATOM   4219 C27  LIG     1      -0.590 -20.981  52.040  1.00  0.00      LIG  
ATOM   4220 C28  LIG     1       3.153 -18.530  54.356  1.00  0.00      LIG  
ATOM   4221 C29  LIG     1       3.246 -21.024  54.672  1.00  0.00      LIG  
ATOM   4222 C30  LIG     1      -0.869 -19.812  51.126  1.00  0.00      LIG  
ATOM   4223 H    LIG     1       1.867 -27.046  49.740  1.00  0.00      LIG  
ATOM   4224 H1   LIG     1       0.179 -27.683  52.120  1.00  0.00      LIG  
ATOM   4225 H2   LIG     1       2.019 -30.691  50.197  1.00  0.00      LIG  
ATOM   4226 H3   LIG     1       1.466 -29.427  52.533  1.00  0.00      LIG  
ATOM   4227 H4   LIG     1       2.647 -28.260  53.061  1.00  0.00      LIG  
ATOM   4228 H5   LIG     1      -0.010 -26.206  48.747  1.00  0.00      LIG  
ATOM   4229 H6   LIG     1       3.677 -28.280  50.839  1.00  0.00      LIG  
ATOM   4230 H7   LIG     1       3.649 -29.865  51.565  1.00  0.00      LIG  
ATOM   4231 H8   LIG     1       1.283 -28.042  47.641  1.00  0.00      LIG  
ATOM   4232 H9   LIG     1      -0.335 -28.669  47.867  1.00  0.00      LIG  
ATOM   4233 H10  LIG     1      -1.003 -25.542  51.510  1.00  0.00      LIG  
ATOM   4234 H11  LIG     1      -0.753 -24.513  50.146  1.00  0.00      LIG  
ATOM   4235 H12  LIG     1       3.542 -26.268  51.244  1.00  0.00      LIG  
ATOM   4236 H13  LIG     1       3.604 -26.037  52.998  1.00  0.00      LIG  
ATOM   4237 H14  LIG     1      -1.136 -29.568  49.732  1.00  0.00      LIG  
ATOM   4238 H15  LIG     1      -0.003 -30.889  49.879  1.00  0.00      LIG  
ATOM   4239 H16  LIG     1      -0.229 -29.788  51.227  1.00  0.00      LIG  
ATOM   4240 H17  LIG     1       4.007 -24.026  51.202  1.00  0.00      LIG  
ATOM   4241 H18  LIG     1       3.215 -23.705  52.764  1.00  0.00      LIG  
ATOM   4242 H19  LIG     1       0.030 -26.031  53.668  1.00  0.00      LIG  
ATOM   4243 H20  LIG     1       1.354 -24.899  53.971  1.00  0.00      LIG  
ATOM   4244 H21  LIG     1       1.592 -26.623  54.249  1.00  0.00      LIG  
ATOM   4245 H22  LIG     1       0.875 -30.074  46.302  1.00  0.00      LIG  
ATOM   4246 H23  LIG     1       0.552 -31.018  47.767  1.00  0.00      LIG  
ATOM   4247 H24  LIG     1       2.716 -22.651  49.817  1.00  0.00      LIG  
ATOM   4248 H25  LIG     1       3.893 -31.820  49.411  1.00  0.00      LIG  
ATOM   4249 H26  LIG     1       4.965 -30.506  49.922  1.00  0.00      LIG  
ATOM   4250 H27  LIG     1       5.023 -31.081  48.268  1.00  0.00      LIG  
ATOM   4251 H28  LIG     1       4.594 -28.761  47.375  1.00  0.00      LIG  
ATOM   4252 H29  LIG     1       3.339 -27.760  48.103  1.00  0.00      LIG  
ATOM   4253 H30  LIG     1       4.735 -28.276  49.057  1.00  0.00      LIG  
ATOM   4254 H31  LIG     1      -2.112 -26.463  49.606  1.00  0.00      LIG  
ATOM   4255 H32  LIG     1       1.843 -20.537  50.618  1.00  0.00      LIG  
ATOM   4256 H33  LIG     1       2.870 -21.407  51.704  1.00  0.00      LIG  
ATOM   4257 H34  LIG     1       1.217 -19.032  52.604  1.00  0.00      LIG  
ATOM   4258 H35  LIG     1       0.779 -23.390  48.620  1.00  0.00      LIG  
ATOM   4259 H36  LIG     1       0.875 -21.631  48.737  1.00  0.00      LIG  
ATOM   4260 H37  LIG     1      -0.281 -22.521  49.727  1.00  0.00      LIG  
ATOM   4261 H38  LIG     1      -1.215 -20.874  52.934  1.00  0.00      LIG  
ATOM   4262 H39  LIG     1      -0.978 -21.881  51.558  1.00  0.00      LIG  
ATOM   4263 H40  LIG     1       4.077 -18.517  53.772  1.00  0.00      LIG  
ATOM   4264 H41  LIG     1       3.409 -18.363  55.406  1.00  0.00      LIG  
ATOM   4265 H42  LIG     1       2.524 -17.699  54.023  1.00  0.00      LIG  
ATOM   4266 H43  LIG     1       3.892 -20.733  55.505  1.00  0.00      LIG  
ATOM   4267 H44  LIG     1       3.879 -21.407  53.867  1.00  0.00      LIG  
ATOM   4268 H45  LIG     1       2.601 -21.831  55.027  1.00  0.00      LIG  
ATOM   4269 H46  LIG     1       0.822 -23.085  52.724  1.00  0.00      LIG  
ATOM   4270 H47  LIG     1      -1.429 -17.978  51.203  1.00  0.00      LIG  
TER
REMARK  Energy: 279.209
REMARK  SimpleFitness: 279.209
REMARK  FullFitness: -642.0781
REMARK  InterFull: -14.0821
REMARK  IntraFull: 279.07
REMARK  solvFull: -1109.8
REMARK  surfFull: 202.734
REMARK  extraFull: 0.0
REMARK  deltaGcompsolvpol: -1109.8
REMARK  deltaGcompsolvnonpol: 202.734
REMARK  deltaGprotsolvpol: -1109.66
REMARK  deltaGprotsolvnonpol: 196.383
REMARK  deltaGligsolvpol: -14.4306
REMARK  deltaGligsolvnonpol: 15.7555
REMARK  deltaGvdw: -14.0821
REMARK  deltaGelec: 0.0
REMARK  deltaG: -5.337249
REMARK  Cluster: 0
REMARK  ClusterRank: 6
ATOM   4186 O    LIG     1      -1.205 -27.183  50.304  1.00  0.00      LIG  
ATOM   4187 O1   LIG     1       3.338 -30.930  46.886  1.00  0.00      LIG  
ATOM   4188 O2   LIG     1       0.449 -20.056  55.038  1.00  0.00      LIG  
ATOM   4189 O3   LIG     1       0.416 -22.371  53.452  1.00  0.00      LIG  
ATOM   4190 O4   LIG     1      -1.352 -18.579  51.926  1.00  0.00      LIG  
ATOM   4191 O5   LIG     1      -0.691 -19.680  50.067  1.00  0.00      LIG  
ATOM   4192 C    LIG     1       1.273 -27.371  50.491  1.00  0.00      LIG  
ATOM   4193 C1   LIG     1       1.308 -28.799  49.888  1.00  0.00      LIG  
ATOM   4194 C2   LIG     1       1.573 -27.348  51.990  1.00  0.00      LIG  
ATOM   4195 C3   LIG     1       1.928 -25.925  52.465  1.00  0.00      LIG  
ATOM   4196 C4   LIG     1       2.706 -29.435  50.098  1.00  0.00      LIG  
ATOM   4197 C5   LIG     1       2.609 -28.385  52.407  1.00  0.00      LIG  
ATOM   4198 C6   LIG     1       0.030 -26.486  50.200  1.00  0.00      LIG  
ATOM   4199 C7   LIG     1       3.487 -28.802  51.252  1.00  0.00      LIG  
ATOM   4200 C8   LIG     1       1.248 -24.888  51.643  1.00  0.00      LIG  
ATOM   4201 C9   LIG     1       3.590 -29.566  48.835  1.00  0.00      LIG  
ATOM   4202 C10  LIG     1       0.945 -28.719  48.407  1.00  0.00      LIG  
ATOM   4203 C11  LIG     1      -0.091 -25.282  51.136  1.00  0.00      LIG  
ATOM   4204 C12  LIG     1       3.381 -25.494  52.324  1.00  0.00      LIG  
ATOM   4205 C13  LIG     1       0.295 -29.764  50.525  1.00  0.00      LIG  
ATOM   4206 C14  LIG     1       2.005 -23.795  51.469  1.00  0.00      LIG  
ATOM   4207 C15  LIG     1       3.336 -23.999  52.096  1.00  0.00      LIG  
ATOM   4208 C16  LIG     1       1.526 -25.785  53.928  1.00  0.00      LIG  
ATOM   4209 C17  LIG     1       1.328 -29.973  47.656  1.00  0.00      LIG  
ATOM   4210 C18  LIG     1       2.805 -30.197  47.706  1.00  0.00      LIG  
ATOM   4211 C19  LIG     1       1.793 -22.489  50.748  1.00  0.00      LIG  
ATOM   4212 C20  LIG     1       4.756 -30.505  49.128  1.00  0.00      LIG  
ATOM   4213 C21  LIG     1       4.217 -28.261  48.343  1.00  0.00      LIG  
ATOM   4214 C22  LIG     1       1.679 -21.266  51.678  1.00  0.00      LIG  
ATOM   4215 C23  LIG     1       0.554 -21.143  52.739  1.00  0.00      LIG  
ATOM   4216 C24  LIG     1       0.931 -19.997  53.671  1.00  0.00      LIG  
ATOM   4217 C25  LIG     1       0.775 -22.484  49.623  1.00  0.00      LIG  
ATOM   4218 C26  LIG     1       1.883 -20.038  54.820  1.00  0.00      LIG  
ATOM   4219 C27  LIG     1      -0.849 -20.884  52.167  1.00  0.00      LIG  
ATOM   4220 C28  LIG     1       2.535 -18.761  55.216  1.00  0.00      LIG  
ATOM   4221 C29  LIG     1       2.591 -21.275  55.266  1.00  0.00      LIG  
ATOM   4222 C30  LIG     1      -0.971 -19.689  51.255  1.00  0.00      LIG  
ATOM   4223 H    LIG     1       2.100 -26.839  50.011  1.00  0.00      LIG  
ATOM   4224 H1   LIG     1       0.648 -27.626  52.505  1.00  0.00      LIG  
ATOM   4225 H2   LIG     1       2.522 -30.464  50.422  1.00  0.00      LIG  
ATOM   4226 H3   LIG     1       2.093 -29.274  52.778  1.00  0.00      LIG  
ATOM   4227 H4   LIG     1       3.222 -28.029  53.238  1.00  0.00      LIG  
ATOM   4228 H5   LIG     1       0.100 -26.124  49.171  1.00  0.00      LIG  
ATOM   4229 H6   LIG     1       4.048 -27.930  50.918  1.00  0.00      LIG  
ATOM   4230 H7   LIG     1       4.224 -29.514  51.629  1.00  0.00      LIG  
ATOM   4231 H8   LIG     1       1.429 -27.853  47.947  1.00  0.00      LIG  
ATOM   4232 H9   LIG     1      -0.131 -28.564  48.292  1.00  0.00      LIG  
ATOM   4233 H10  LIG     1      -0.726 -25.519  51.996  1.00  0.00      LIG  
ATOM   4234 H11  LIG     1      -0.612 -24.474  50.625  1.00  0.00      LIG  
ATOM   4235 H12  LIG     1       3.838 -25.955  51.445  1.00  0.00      LIG  
ATOM   4236 H13  LIG     1       3.985 -25.752  53.198  1.00  0.00      LIG  
ATOM   4237 H14  LIG     1      -0.725 -29.547  50.206  1.00  0.00      LIG  
ATOM   4238 H15  LIG     1       0.496 -30.796  50.228  1.00  0.00      LIG  
ATOM   4239 H16  LIG     1       0.317 -29.736  51.615  1.00  0.00      LIG  
ATOM   4240 H17  LIG     1       4.151 -23.685  51.439  1.00  0.00      LIG  
ATOM   4241 H18  LIG     1       3.402 -23.450  53.039  1.00  0.00      LIG  
ATOM   4242 H19  LIG     1       0.464 -26.006  54.066  1.00  0.00      LIG  
ATOM   4243 H20  LIG     1       1.708 -24.774  54.306  1.00  0.00      LIG  
ATOM   4244 H21  LIG     1       2.098 -26.477  54.551  1.00  0.00      LIG  
ATOM   4245 H22  LIG     1       1.041 -29.868  46.606  1.00  0.00      LIG  
ATOM   4246 H23  LIG     1       0.831 -30.855  48.065  1.00  0.00      LIG  
ATOM   4247 H24  LIG     1       2.736 -22.337  50.215  1.00  0.00      LIG  
ATOM   4248 H25  LIG     1       4.398 -31.480  49.474  1.00  0.00      LIG  
ATOM   4249 H26  LIG     1       5.419 -30.093  49.893  1.00  0.00      LIG  
ATOM   4250 H27  LIG     1       5.372 -30.671  48.239  1.00  0.00      LIG  
ATOM   4251 H28  LIG     1       4.712 -28.405  47.379  1.00  0.00      LIG  
ATOM   4252 H29  LIG     1       3.474 -27.471  48.214  1.00  0.00      LIG  
ATOM   4253 H30  LIG     1       4.976 -27.899  49.040  1.00  0.00      LIG  
ATOM   4254 H31  LIG     1      -1.907 -26.516  50.218  1.00  0.00      LIG  
ATOM   4255 H32  LIG     1       1.674 -20.370  51.056  1.00  0.00      LIG  
ATOM   4256 H33  LIG     1       2.630 -21.216  52.218  1.00  0.00      LIG  
ATOM   4257 H34  LIG     1       0.873 -19.048  53.157  1.00  0.00      LIG  
ATOM   4258 H35  LIG     1       0.945 -23.321  48.941  1.00  0.00      LIG  
ATOM   4259 H36  LIG     1       0.858 -21.560  49.046  1.00  0.00      LIG  
ATOM   4260 H37  LIG     1      -0.246 -22.555  49.993  1.00  0.00      LIG  
ATOM   4261 H38  LIG     1      -1.569 -20.766  52.984  1.00  0.00      LIG  
ATOM   4262 H39  LIG     1      -1.215 -21.753  51.617  1.00  0.00      LIG  
ATOM   4263 H40  LIG     1       3.524 -18.688  54.756  1.00  0.00      LIG  
ATOM   4264 H41  LIG     1       2.657 -18.720  56.302  1.00  0.00      LIG  
ATOM   4265 H42  LIG     1       1.947 -17.892  54.905  1.00  0.00      LIG  
ATOM   4266 H43  LIG     1       3.105 -21.089  56.212  1.00  0.00      LIG  
ATOM   4267 H44  LIG     1       3.338 -21.569  54.524  1.00  0.00      LIG  
ATOM   4268 H45  LIG     1       1.906 -22.112  55.424  1.00  0.00      LIG  
ATOM   4269 H46  LIG     1       0.590 -23.084  52.812  1.00  0.00      LIG  
ATOM   4270 H47  LIG     1      -1.385 -17.816  51.311  1.00  0.00      LIG  
TER
REMARK  Energy: 279.209
REMARK  SimpleFitness: 279.209
REMARK  FullFitness: -642.0781
REMARK  InterFull: -14.0821
REMARK  IntraFull: 279.07
REMARK  solvFull: -1109.8
REMARK  surfFull: 202.734
REMARK  extraFull: 0.0
REMARK  deltaGcompsolvpol: -1109.8
REMARK  deltaGcompsolvnonpol: 202.734
REMARK  deltaGprotsolvpol: -1109.66
REMARK  deltaGprotsolvnonpol: 196.383
REMARK  deltaGligsolvpol: -14.4306
REMARK  deltaGligsolvnonpol: 15.7555
REMARK  deltaGvdw: -14.0821
REMARK  deltaGelec: 0.0
REMARK  deltaG: -5.337249
REMARK  Cluster: 0
REMARK  ClusterRank: 7
ATOM   4186 O    LIG     1      -1.205 -27.183  50.304  1.00  0.00      LIG  
ATOM   4187 O1   LIG     1       3.338 -30.930  46.886  1.00  0.00      LIG  
ATOM   4188 O2   LIG     1       0.449 -20.056  55.038  1.00  0.00      LIG  
ATOM   4189 O3   LIG     1       0.416 -22.371  53.452  1.00  0.00      LIG  
ATOM   4190 O4   LIG     1      -1.352 -18.579  51.926  1.00  0.00      LIG  
ATOM   4191 O5   LIG     1      -0.691 -19.680  50.067  1.00  0.00      LIG  
ATOM   4192 C    LIG     1       1.273 -27.371  50.491  1.00  0.00      LIG  
ATOM   4193 C1   LIG     1       1.308 -28.799  49.888  1.00  0.00      LIG  
ATOM   4194 C2   LIG     1       1.573 -27.348  51.990  1.00  0.00      LIG  
ATOM   4195 C3   LIG     1       1.928 -25.925  52.465  1.00  0.00      LIG  
ATOM   4196 C4   LIG     1       2.706 -29.435  50.098  1.00  0.00      LIG  
ATOM   4197 C5   LIG     1       2.609 -28.385  52.407  1.00  0.00      LIG  
ATOM   4198 C6   LIG     1       0.030 -26.486  50.200  1.00  0.00      LIG  
ATOM   4199 C7   LIG     1       3.487 -28.802  51.252  1.00  0.00      LIG  
ATOM   4200 C8   LIG     1       1.248 -24.888  51.643  1.00  0.00      LIG  
ATOM   4201 C9   LIG     1       3.590 -29.566  48.835  1.00  0.00      LIG  
ATOM   4202 C10  LIG     1       0.945 -28.719  48.407  1.00  0.00      LIG  
ATOM   4203 C11  LIG     1      -0.091 -25.282  51.136  1.00  0.00      LIG  
ATOM   4204 C12  LIG     1       3.381 -25.494  52.324  1.00  0.00      LIG  
ATOM   4205 C13  LIG     1       0.295 -29.764  50.525  1.00  0.00      LIG  
ATOM   4206 C14  LIG     1       2.005 -23.795  51.469  1.00  0.00      LIG  
ATOM   4207 C15  LIG     1       3.336 -23.999  52.096  1.00  0.00      LIG  
ATOM   4208 C16  LIG     1       1.526 -25.785  53.928  1.00  0.00      LIG  
ATOM   4209 C17  LIG     1       1.328 -29.973  47.656  1.00  0.00      LIG  
ATOM   4210 C18  LIG     1       2.805 -30.197  47.706  1.00  0.00      LIG  
ATOM   4211 C19  LIG     1       1.793 -22.489  50.748  1.00  0.00      LIG  
ATOM   4212 C20  LIG     1       4.756 -30.505  49.128  1.00  0.00      LIG  
ATOM   4213 C21  LIG     1       4.217 -28.261  48.343  1.00  0.00      LIG  
ATOM   4214 C22  LIG     1       1.679 -21.266  51.678  1.00  0.00      LIG  
ATOM   4215 C23  LIG     1       0.554 -21.143  52.739  1.00  0.00      LIG  
ATOM   4216 C24  LIG     1       0.931 -19.997  53.671  1.00  0.00      LIG  
ATOM   4217 C25  LIG     1       0.775 -22.484  49.623  1.00  0.00      LIG  
ATOM   4218 C26  LIG     1       1.883 -20.038  54.820  1.00  0.00      LIG  
ATOM   4219 C27  LIG     1      -0.849 -20.884  52.167  1.00  0.00      LIG  
ATOM   4220 C28  LIG     1       2.535 -18.761  55.216  1.00  0.00      LIG  
ATOM   4221 C29  LIG     1       2.591 -21.275  55.266  1.00  0.00      LIG  
ATOM   4222 C30  LIG     1      -0.971 -19.689  51.255  1.00  0.00      LIG  
ATOM   4223 H    LIG     1       2.100 -26.839  50.011  1.00  0.00      LIG  
ATOM   4224 H1   LIG     1       0.648 -27.626  52.505  1.00  0.00      LIG  
ATOM   4225 H2   LIG     1       2.522 -30.464  50.422  1.00  0.00      LIG  
ATOM   4226 H3   LIG     1       2.093 -29.274  52.778  1.00  0.00      LIG  
ATOM   4227 H4   LIG     1       3.222 -28.029  53.238  1.00  0.00      LIG  
ATOM   4228 H5   LIG     1       0.100 -26.124  49.171  1.00  0.00      LIG  
ATOM   4229 H6   LIG     1       4.048 -27.930  50.918  1.00  0.00      LIG  
ATOM   4230 H7   LIG     1       4.224 -29.514  51.629  1.00  0.00      LIG  
ATOM   4231 H8   LIG     1       1.429 -27.853  47.947  1.00  0.00      LIG  
ATOM   4232 H9   LIG     1      -0.131 -28.564  48.292  1.00  0.00      LIG  
ATOM   4233 H10  LIG     1      -0.726 -25.519  51.996  1.00  0.00      LIG  
ATOM   4234 H11  LIG     1      -0.612 -24.474  50.625  1.00  0.00      LIG  
ATOM   4235 H12  LIG     1       3.838 -25.955  51.445  1.00  0.00      LIG  
ATOM   4236 H13  LIG     1       3.985 -25.752  53.198  1.00  0.00      LIG  
ATOM   4237 H14  LIG     1      -0.725 -29.547  50.206  1.00  0.00      LIG  
ATOM   4238 H15  LIG     1       0.496 -30.796  50.228  1.00  0.00      LIG  
ATOM   4239 H16  LIG     1       0.317 -29.736  51.615  1.00  0.00      LIG  
ATOM   4240 H17  LIG     1       4.151 -23.685  51.439  1.00  0.00      LIG  
ATOM   4241 H18  LIG     1       3.402 -23.450  53.039  1.00  0.00      LIG  
ATOM   4242 H19  LIG     1       0.464 -26.006  54.066  1.00  0.00      LIG  
ATOM   4243 H20  LIG     1       1.708 -24.774  54.306  1.00  0.00      LIG  
ATOM   4244 H21  LIG     1       2.098 -26.477  54.551  1.00  0.00      LIG  
ATOM   4245 H22  LIG     1       1.041 -29.868  46.606  1.00  0.00      LIG  
ATOM   4246 H23  LIG     1       0.831 -30.855  48.065  1.00  0.00      LIG  
ATOM   4247 H24  LIG     1       2.736 -22.337  50.215  1.00  0.00      LIG  
ATOM   4248 H25  LIG     1       4.398 -31.480  49.474  1.00  0.00      LIG  
ATOM   4249 H26  LIG     1       5.419 -30.093  49.893  1.00  0.00      LIG  
ATOM   4250 H27  LIG     1       5.372 -30.671  48.239  1.00  0.00      LIG  
ATOM   4251 H28  LIG     1       4.712 -28.405  47.379  1.00  0.00      LIG  
ATOM   4252 H29  LIG     1       3.474 -27.471  48.214  1.00  0.00      LIG  
ATOM   4253 H30  LIG     1       4.976 -27.899  49.040  1.00  0.00      LIG  
ATOM   4254 H31  LIG     1      -1.907 -26.516  50.218  1.00  0.00      LIG  
ATOM   4255 H32  LIG     1       1.674 -20.370  51.056  1.00  0.00      LIG  
ATOM   4256 H33  LIG     1       2.630 -21.216  52.218  1.00  0.00      LIG  
ATOM   4257 H34  LIG     1       0.873 -19.048  53.157  1.00  0.00      LIG  
ATOM   4258 H35  LIG     1       0.945 -23.321  48.941  1.00  0.00      LIG  
ATOM   4259 H36  LIG     1       0.858 -21.560  49.046  1.00  0.00      LIG  
ATOM   4260 H37  LIG     1      -0.246 -22.555  49.993  1.00  0.00      LIG  
ATOM   4261 H38  LIG     1      -1.569 -20.766  52.984  1.00  0.00      LIG  
ATOM   4262 H39  LIG     1      -1.215 -21.753  51.617  1.00  0.00      LIG  
ATOM   4263 H40  LIG     1       3.524 -18.688  54.756  1.00  0.00      LIG  
ATOM   4264 H41  LIG     1       2.657 -18.720  56.302  1.00  0.00      LIG  
ATOM   4265 H42  LIG     1       1.947 -17.892  54.905  1.00  0.00      LIG  
ATOM   4266 H43  LIG     1       3.105 -21.089  56.212  1.00  0.00      LIG  
ATOM   4267 H44  LIG     1       3.338 -21.569  54.524  1.00  0.00      LIG  
ATOM   4268 H45  LIG     1       1.906 -22.112  55.424  1.00  0.00      LIG  
ATOM   4269 H46  LIG     1       0.590 -23.084  52.812  1.00  0.00      LIG  
ATOM   4270 H47  LIG     1      -1.385 -17.816  51.311  1.00  0.00      LIG  
TER
REMARK  Energy: 285.48
REMARK  SimpleFitness: 285.48
REMARK  FullFitness: -621.2954
REMARK  InterFull: -25.9965
REMARK  IntraFull: 295.522
REMARK  solvFull: -1087.2
REMARK  surfFull: 196.379
REMARK  extraFull: 0.0
REMARK  deltaGcompsolvpol: -1087.2
REMARK  deltaGcompsolvnonpol: 196.379
REMARK  deltaGprotsolvpol: -1109.66
REMARK  deltaGprotsolvnonpol: 196.383
REMARK  deltaGligsolvpol: -15.6627
REMARK  deltaGligsolvnonpol: 15.9232
REMARK  deltaGvdw: -25.9965
REMARK  deltaGelec: 0.0
REMARK  deltaG: -5.6228676
REMARK  Cluster: 1
REMARK  ClusterRank: 0
ATOM   4186 O    LIG     1       3.419  -1.476  24.213  1.00  0.00      LIG  
ATOM   4187 O1   LIG     1      -1.008   2.947  26.387  1.00  0.00      LIG  
ATOM   4188 O2   LIG     1       0.654  -8.378  23.302  1.00  0.00      LIG  
ATOM   4189 O3   LIG     1      -1.305  -7.982  26.137  1.00  0.00      LIG  
ATOM   4190 O4   LIG     1       0.824 -11.633  25.634  1.00  0.00      LIG  
ATOM   4191 O5   LIG     1      -1.238 -10.792  25.914  1.00  0.00      LIG  
ATOM   4192 C    LIG     1       2.415  -1.312  26.488  1.00  0.00      LIG  
ATOM   4193 C1   LIG     1       2.228   0.226  26.322  1.00  0.00      LIG  
ATOM   4194 C2   LIG     1       3.423  -1.635  27.599  1.00  0.00      LIG  
ATOM   4195 C3   LIG     1       3.572  -3.136  27.961  1.00  0.00      LIG  
ATOM   4196 C4   LIG     1       1.633   0.808  27.627  1.00  0.00      LIG  
ATOM   4197 C5   LIG     1       3.260  -0.739  28.809  1.00  0.00      LIG  
ATOM   4198 C6   LIG     1       2.702  -2.166  25.230  1.00  0.00      LIG  
ATOM   4199 C7   LIG     1       1.902  -0.087  28.835  1.00  0.00      LIG  
ATOM   4200 C8   LIG     1       3.220  -4.011  26.833  1.00  0.00      LIG  
ATOM   4201 C9   LIG     1       0.138   1.215  27.574  1.00  0.00      LIG  
ATOM   4202 C10  LIG     1       1.336   0.566  25.130  1.00  0.00      LIG  
ATOM   4203 C11  LIG     1       3.521  -3.412  25.535  1.00  0.00      LIG  
ATOM   4204 C12  LIG     1       2.761  -3.779  29.068  1.00  0.00      LIG  
ATOM   4205 C13  LIG     1       3.550   0.971  26.057  1.00  0.00      LIG  
ATOM   4206 C14  LIG     1       2.622  -5.167  27.151  1.00  0.00      LIG  
ATOM   4207 C15  LIG     1       2.518  -5.234  28.635  1.00  0.00      LIG  
ATOM   4208 C16  LIG     1       5.007  -3.311  28.352  1.00  0.00      LIG  
ATOM   4209 C17  LIG     1       0.792   1.976  25.209  1.00  0.00      LIG  
ATOM   4210 C18  LIG     1      -0.120   2.107  26.383  1.00  0.00      LIG  
ATOM   4211 C19  LIG     1       1.921  -6.107  26.173  1.00  0.00      LIG  
ATOM   4212 C20  LIG     1      -0.215   2.031  28.814  1.00  0.00      LIG  
ATOM   4213 C21  LIG     1      -0.856   0.055  27.532  1.00  0.00      LIG  
ATOM   4214 C22  LIG     1       0.694  -6.893  26.668  1.00  0.00      LIG  
ATOM   4215 C23  LIG     1       0.041  -7.942  25.708  1.00  0.00      LIG  
ATOM   4216 C24  LIG     1       0.035  -7.482  24.255  1.00  0.00      LIG  
ATOM   4217 C25  LIG     1       2.923  -7.045  25.606  1.00  0.00      LIG  
ATOM   4218 C26  LIG     1      -0.739  -8.046  23.104  1.00  0.00      LIG  
ATOM   4219 C27  LIG     1       0.709  -9.316  25.974  1.00  0.00      LIG  
ATOM   4220 C28  LIG     1      -0.975  -7.153  21.939  1.00  0.00      LIG  
ATOM   4221 C29  LIG     1      -1.654  -9.220  23.192  1.00  0.00      LIG  
ATOM   4222 C30  LIG     1      -0.048 -10.601  25.718  1.00  0.00      LIG  
ATOM   4223 H    LIG     1       1.455  -1.692  26.835  1.00  0.00      LIG  
ATOM   4224 H1   LIG     1       4.394  -1.354  27.181  1.00  0.00      LIG  
ATOM   4225 H2   LIG     1       2.185   1.733  27.823  1.00  0.00      LIG  
ATOM   4226 H3   LIG     1       4.023   0.044  28.792  1.00  0.00      LIG  
ATOM   4227 H4   LIG     1       3.432  -1.298  29.727  1.00  0.00      LIG  
ATOM   4228 H5   LIG     1       1.746  -2.466  24.792  1.00  0.00      LIG  
ATOM   4229 H6   LIG     1       1.161  -0.882  28.914  1.00  0.00      LIG  
ATOM   4230 H7   LIG     1       1.828   0.507  29.748  1.00  0.00      LIG  
ATOM   4231 H8   LIG     1       0.513  -0.147  25.068  1.00  0.00      LIG  
ATOM   4232 H9   LIG     1       1.896   0.475  24.197  1.00  0.00      LIG  
ATOM   4233 H10  LIG     1       4.576  -3.144  25.580  1.00  0.00      LIG  
ATOM   4234 H11  LIG     1       3.459  -4.139  24.736  1.00  0.00      LIG  
ATOM   4235 H12  LIG     1       1.814  -3.255  29.221  1.00  0.00      LIG  
ATOM   4236 H13  LIG     1       3.313  -3.741  30.001  1.00  0.00      LIG  
ATOM   4237 H14  LIG     1       3.963   0.727  25.078  1.00  0.00      LIG  
ATOM   4238 H15  LIG     1       3.403   2.053  26.078  1.00  0.00      LIG  
ATOM   4239 H16  LIG     1       4.319   0.759  26.800  1.00  0.00      LIG  
ATOM   4240 H17  LIG     1       1.537  -5.574  28.967  1.00  0.00      LIG  
ATOM   4241 H18  LIG     1       3.281  -5.906  29.037  1.00  0.00      LIG  
ATOM   4242 H19  LIG     1       5.663  -2.927  27.568  1.00  0.00      LIG  
ATOM   4243 H20  LIG     1       5.246  -4.363  28.524  1.00  0.00      LIG  
ATOM   4244 H21  LIG     1       5.229  -2.761  29.268  1.00  0.00      LIG  
ATOM   4245 H22  LIG     1       0.213   2.196  24.309  1.00  0.00      LIG  
ATOM   4246 H23  LIG     1       1.584   2.723  25.297  1.00  0.00      LIG  
ATOM   4247 H24  LIG     1       1.573  -5.481  25.350  1.00  0.00      LIG  
ATOM   4248 H25  LIG     1       0.451   2.893  28.918  1.00  0.00      LIG  
ATOM   4249 H26  LIG     1      -0.140   1.429  29.723  1.00  0.00      LIG  
ATOM   4250 H27  LIG     1      -1.243   2.404  28.773  1.00  0.00      LIG  
ATOM   4251 H28  LIG     1      -1.873   0.418  27.359  1.00  0.00      LIG  
ATOM   4252 H29  LIG     1      -0.627  -0.658  26.737  1.00  0.00      LIG  
ATOM   4253 H30  LIG     1      -0.868  -0.491  28.476  1.00  0.00      LIG  
ATOM   4254 H31  LIG     1       4.176  -1.052  24.652  1.00  0.00      LIG  
ATOM   4255 H32  LIG     1      -0.059  -6.157  26.963  1.00  0.00      LIG  
ATOM   4256 H33  LIG     1       0.947  -7.396  27.605  1.00  0.00      LIG  
ATOM   4257 H34  LIG     1       0.237  -6.428  24.162  1.00  0.00      LIG  
ATOM   4258 H35  LIG     1       3.826  -6.498  25.383  1.00  0.00      LIG  
ATOM   4259 H36  LIG     1       2.592  -7.501  24.675  1.00  0.00      LIG  
ATOM   4260 H37  LIG     1       3.159  -7.825  26.327  1.00  0.00      LIG  
ATOM   4261 H38  LIG     1       0.973  -9.370  27.032  1.00  0.00      LIG  
ATOM   4262 H39  LIG     1       1.642  -9.373  25.409  1.00  0.00      LIG  
ATOM   4263 H40  LIG     1      -1.933  -6.640  22.057  1.00  0.00      LIG  
ATOM   4264 H41  LIG     1      -1.005  -7.735  21.014  1.00  0.00      LIG  
ATOM   4265 H42  LIG     1      -0.192  -6.395  21.843  1.00  0.00      LIG  
ATOM   4266 H43  LIG     1      -1.101 -10.162  23.167  1.00  0.00      LIG  
ATOM   4267 H44  LIG     1      -2.350  -9.221  22.349  1.00  0.00      LIG  
ATOM   4268 H45  LIG     1      -2.242  -9.198  24.109  1.00  0.00      LIG  
ATOM   4269 H46  LIG     1      -1.664  -7.086  26.017  1.00  0.00      LIG  
ATOM   4270 H47  LIG     1       0.328 -12.478  25.646  1.00  0.00      LIG  
TER
REMARK  Energy: 285.481
REMARK  SimpleFitness: 285.481
REMARK  FullFitness: -621.2943
REMARK  InterFull: -25.9963
REMARK  IntraFull: 295.521
REMARK  solvFull: -1087.2
REMARK  surfFull: 196.381
REMARK  extraFull: 0.0
REMARK  deltaGcompsolvpol: -1087.2
REMARK  deltaGcompsolvnonpol: 196.381
REMARK  deltaGprotsolvpol: -1109.66
REMARK  deltaGprotsolvnonpol: 196.383
REMARK  deltaGligsolvpol: -15.6626
REMARK  deltaGligsolvnonpol: 15.9213
REMARK  deltaGvdw: -25.9963
REMARK  deltaGelec: 0.0
REMARK  deltaG: -5.622486
REMARK  Cluster: 1
REMARK  ClusterRank: 1
ATOM   4186 O    LIG     1       3.423  -1.482  24.212  1.00  0.00      LIG  
ATOM   4187 O1   LIG     1      -0.994   2.955  26.377  1.00  0.00      LIG  
ATOM   4188 O2   LIG     1       0.655  -8.378  23.302  1.00  0.00      LIG  
ATOM   4189 O3   LIG     1      -1.307  -7.982  26.135  1.00  0.00      LIG  
ATOM   4190 O4   LIG     1       0.822 -11.633  25.632  1.00  0.00      LIG  
ATOM   4191 O5   LIG     1      -1.240 -10.792  25.910  1.00  0.00      LIG  
ATOM   4192 C    LIG     1       2.418  -1.315  26.486  1.00  0.00      LIG  
ATOM   4193 C1   LIG     1       2.233   0.223  26.318  1.00  0.00      LIG  
ATOM   4194 C2   LIG     1       3.425  -1.637  27.598  1.00  0.00      LIG  
ATOM   4195 C3   LIG     1       3.572  -3.137  27.962  1.00  0.00      LIG  
ATOM   4196 C4   LIG     1       1.639   0.809  27.622  1.00  0.00      LIG  
ATOM   4197 C5   LIG     1       3.262  -0.740  28.807  1.00  0.00      LIG  
ATOM   4198 C6   LIG     1       2.706  -2.170  25.229  1.00  0.00      LIG  
ATOM   4199 C7   LIG     1       1.904  -0.087  28.831  1.00  0.00      LIG  
ATOM   4200 C8   LIG     1       3.221  -4.014  26.835  1.00  0.00      LIG  
ATOM   4201 C9   LIG     1       0.146   1.223  27.569  1.00  0.00      LIG  
ATOM   4202 C10  LIG     1       1.340   0.562  25.126  1.00  0.00      LIG  
ATOM   4203 C11  LIG     1       3.523  -3.416  25.536  1.00  0.00      LIG  
ATOM   4204 C12  LIG     1       2.759  -3.780  29.069  1.00  0.00      LIG  
ATOM   4205 C13  LIG     1       3.556   0.966  26.052  1.00  0.00      LIG  
ATOM   4206 C14  LIG     1       2.622  -5.169  27.152  1.00  0.00      LIG  
ATOM   4207 C15  LIG     1       2.515  -5.234  28.637  1.00  0.00      LIG  
ATOM   4208 C16  LIG     1       5.006  -3.314  28.355  1.00  0.00      LIG  
ATOM   4209 C17  LIG     1       0.801   1.974  25.200  1.00  0.00      LIG  
ATOM   4210 C18  LIG     1      -0.109   2.112  26.375  1.00  0.00      LIG  
ATOM   4211 C19  LIG     1       1.921  -6.108  26.174  1.00  0.00      LIG  
ATOM   4212 C20  LIG     1      -0.202   2.045  28.805  1.00  0.00      LIG  
ATOM   4213 C21  LIG     1      -0.852   0.067  27.531  1.00  0.00      LIG  
ATOM   4214 C22  LIG     1       0.693  -6.894  26.668  1.00  0.00      LIG  
ATOM   4215 C23  LIG     1       0.040  -7.942  25.707  1.00  0.00      LIG  
ATOM   4216 C24  LIG     1       0.036  -7.482  24.255  1.00  0.00      LIG  
ATOM   4217 C25  LIG     1       2.922  -7.046  25.608  1.00  0.00      LIG  
ATOM   4218 C26  LIG     1      -0.737  -8.045  23.102  1.00  0.00      LIG  
ATOM   4219 C27  LIG     1       0.708  -9.316  25.973  1.00  0.00      LIG  
ATOM   4220 C28  LIG     1      -0.970  -7.151  21.937  1.00  0.00      LIG  
ATOM   4221 C29  LIG     1      -1.654  -9.217  23.189  1.00  0.00      LIG  
ATOM   4222 C30  LIG     1      -0.050 -10.601  25.716  1.00  0.00      LIG  
ATOM   4223 H    LIG     1       1.457  -1.693  26.832  1.00  0.00      LIG  
ATOM   4224 H1   LIG     1       4.396  -1.357  27.180  1.00  0.00      LIG  
ATOM   4225 H2   LIG     1       2.195   1.731  27.818  1.00  0.00      LIG  
ATOM   4226 H3   LIG     1       4.024   0.043  28.788  1.00  0.00      LIG  
ATOM   4227 H4   LIG     1       3.433  -1.297  29.725  1.00  0.00      LIG  
ATOM   4228 H5   LIG     1       1.750  -2.470  24.791  1.00  0.00      LIG  
ATOM   4229 H6   LIG     1       1.161  -0.882  28.908  1.00  0.00      LIG  
ATOM   4230 H7   LIG     1       1.828   0.507  29.744  1.00  0.00      LIG  
ATOM   4231 H8   LIG     1       0.515  -0.149  25.068  1.00  0.00      LIG  
ATOM   4232 H9   LIG     1       1.898   0.465  24.193  1.00  0.00      LIG  
ATOM   4233 H10  LIG     1       4.579  -3.150  25.582  1.00  0.00      LIG  
ATOM   4234 H11  LIG     1       3.461  -4.145  24.737  1.00  0.00      LIG  
ATOM   4235 H12  LIG     1       1.813  -3.254  29.220  1.00  0.00      LIG  
ATOM   4236 H13  LIG     1       3.310  -3.740  30.002  1.00  0.00      LIG  
ATOM   4237 H14  LIG     1       3.966   0.724  25.071  1.00  0.00      LIG  
ATOM   4238 H15  LIG     1       3.411   2.048  26.073  1.00  0.00      LIG  
ATOM   4239 H16  LIG     1       4.326   0.752  26.792  1.00  0.00      LIG  
ATOM   4240 H17  LIG     1       1.534  -5.573  28.968  1.00  0.00      LIG  
ATOM   4241 H18  LIG     1       3.278  -5.906  29.041  1.00  0.00      LIG  
ATOM   4242 H19  LIG     1       5.664  -2.929  27.572  1.00  0.00      LIG  
ATOM   4243 H20  LIG     1       5.245  -4.366  28.526  1.00  0.00      LIG  
ATOM   4244 H21  LIG     1       5.227  -2.764  29.271  1.00  0.00      LIG  
ATOM   4245 H22  LIG     1       0.221   2.192  24.300  1.00  0.00      LIG  
ATOM   4246 H23  LIG     1       1.595   2.718  25.285  1.00  0.00      LIG  
ATOM   4247 H24  LIG     1       1.573  -5.481  25.352  1.00  0.00      LIG  
ATOM   4248 H25  LIG     1       0.467   2.905  28.905  1.00  0.00      LIG  
ATOM   4249 H26  LIG     1      -0.128   1.446  29.717  1.00  0.00      LIG  
ATOM   4250 H27  LIG     1      -1.229   2.421  28.764  1.00  0.00      LIG  
ATOM   4251 H28  LIG     1      -1.868   0.433  27.353  1.00  0.00      LIG  
ATOM   4252 H29  LIG     1      -0.623  -0.653  26.743  1.00  0.00      LIG  
ATOM   4253 H30  LIG     1      -0.870  -0.472  28.480  1.00  0.00      LIG  
ATOM   4254 H31  LIG     1       4.182  -1.060  24.651  1.00  0.00      LIG  
ATOM   4255 H32  LIG     1      -0.059  -6.158  26.964  1.00  0.00      LIG  
ATOM   4256 H33  LIG     1       0.946  -7.397  27.605  1.00  0.00      LIG  
ATOM   4257 H34  LIG     1       0.239  -6.428  24.162  1.00  0.00      LIG  
ATOM   4258 H35  LIG     1       3.825  -6.499  25.383  1.00  0.00      LIG  
ATOM   4259 H36  LIG     1       2.592  -7.503  24.676  1.00  0.00      LIG  
ATOM   4260 H37  LIG     1       3.160  -7.826  26.329  1.00  0.00      LIG  
ATOM   4261 H38  LIG     1       0.969  -9.372  27.032  1.00  0.00      LIG  
ATOM   4262 H39  LIG     1       1.641  -9.374  25.409  1.00  0.00      LIG  
ATOM   4263 H40  LIG     1      -1.929  -6.639  22.051  1.00  0.00      LIG  
ATOM   4264 H41  LIG     1      -0.996  -7.733  21.012  1.00  0.00      LIG  
ATOM   4265 H42  LIG     1      -0.187  -6.392  21.844  1.00  0.00      LIG  
ATOM   4266 H43  LIG     1      -1.103 -10.160  23.163  1.00  0.00      LIG  
ATOM   4267 H44  LIG     1      -2.350  -9.216  22.346  1.00  0.00      LIG  
ATOM   4268 H45  LIG     1      -2.242  -9.195  24.106  1.00  0.00      LIG  
ATOM   4269 H46  LIG     1      -1.665  -7.086  26.016  1.00  0.00      LIG  
ATOM   4270 H47  LIG     1       0.326 -12.478  25.643  1.00  0.00      LIG  
TER
REMARK  Energy: 285.481
REMARK  SimpleFitness: 285.481
REMARK  FullFitness: -621.2943
REMARK  InterFull: -25.9963
REMARK  IntraFull: 295.521
REMARK  solvFull: -1087.2
REMARK  surfFull: 196.381
REMARK  extraFull: 0.0
REMARK  deltaGcompsolvpol: -1087.2
REMARK  deltaGcompsolvnonpol: 196.381
REMARK  deltaGprotsolvpol: -1109.66
REMARK  deltaGprotsolvnonpol: 196.383
REMARK  deltaGligsolvpol: -15.6626
REMARK  deltaGligsolvnonpol: 15.9213
REMARK  deltaGvdw: -25.9963
REMARK  deltaGelec: 0.0
REMARK  deltaG: -5.622486
REMARK  Cluster: 1
REMARK  ClusterRank: 2
ATOM   4186 O    LIG     1       3.423  -1.482  24.212  1.00  0.00      LIG  
ATOM   4187 O1   LIG     1      -0.994   2.955  26.377  1.00  0.00      LIG  
ATOM   4188 O2   LIG     1       0.655  -8.378  23.302  1.00  0.00      LIG  
ATOM   4189 O3   LIG     1      -1.307  -7.982  26.135  1.00  0.00      LIG  
ATOM   4190 O4   LIG     1       0.822 -11.633  25.632  1.00  0.00      LIG  
ATOM   4191 O5   LIG     1      -1.240 -10.792  25.910  1.00  0.00      LIG  
ATOM   4192 C    LIG     1       2.418  -1.315  26.486  1.00  0.00      LIG  
ATOM   4193 C1   LIG     1       2.233   0.223  26.318  1.00  0.00      LIG  
ATOM   4194 C2   LIG     1       3.425  -1.637  27.598  1.00  0.00      LIG  
ATOM   4195 C3   LIG     1       3.572  -3.137  27.962  1.00  0.00      LIG  
ATOM   4196 C4   LIG     1       1.639   0.809  27.622  1.00  0.00      LIG  
ATOM   4197 C5   LIG     1       3.262  -0.740  28.807  1.00  0.00      LIG  
ATOM   4198 C6   LIG     1       2.706  -2.170  25.229  1.00  0.00      LIG  
ATOM   4199 C7   LIG     1       1.904  -0.087  28.831  1.00  0.00      LIG  
ATOM   4200 C8   LIG     1       3.221  -4.014  26.835  1.00  0.00      LIG  
ATOM   4201 C9   LIG     1       0.146   1.223  27.569  1.00  0.00      LIG  
ATOM   4202 C10  LIG     1       1.340   0.562  25.126  1.00  0.00      LIG  
ATOM   4203 C11  LIG     1       3.523  -3.416  25.536  1.00  0.00      LIG  
ATOM   4204 C12  LIG     1       2.759  -3.780  29.069  1.00  0.00      LIG  
ATOM   4205 C13  LIG     1       3.556   0.966  26.052  1.00  0.00      LIG  
ATOM   4206 C14  LIG     1       2.622  -5.169  27.152  1.00  0.00      LIG  
ATOM   4207 C15  LIG     1       2.515  -5.234  28.637  1.00  0.00      LIG  
ATOM   4208 C16  LIG     1       5.006  -3.314  28.355  1.00  0.00      LIG  
ATOM   4209 C17  LIG     1       0.801   1.974  25.200  1.00  0.00      LIG  
ATOM   4210 C18  LIG     1      -0.109   2.112  26.375  1.00  0.00      LIG  
ATOM   4211 C19  LIG     1       1.921  -6.108  26.174  1.00  0.00      LIG  
ATOM   4212 C20  LIG     1      -0.202   2.045  28.805  1.00  0.00      LIG  
ATOM   4213 C21  LIG     1      -0.852   0.067  27.531  1.00  0.00      LIG  
ATOM   4214 C22  LIG     1       0.693  -6.894  26.668  1.00  0.00      LIG  
ATOM   4215 C23  LIG     1       0.040  -7.942  25.707  1.00  0.00      LIG  
ATOM   4216 C24  LIG     1       0.036  -7.482  24.255  1.00  0.00      LIG  
ATOM   4217 C25  LIG     1       2.922  -7.046  25.608  1.00  0.00      LIG  
ATOM   4218 C26  LIG     1      -0.737  -8.045  23.102  1.00  0.00      LIG  
ATOM   4219 C27  LIG     1       0.708  -9.316  25.973  1.00  0.00      LIG  
ATOM   4220 C28  LIG     1      -0.970  -7.151  21.937  1.00  0.00      LIG  
ATOM   4221 C29  LIG     1      -1.654  -9.217  23.189  1.00  0.00      LIG  
ATOM   4222 C30  LIG     1      -0.050 -10.601  25.716  1.00  0.00      LIG  
ATOM   4223 H    LIG     1       1.457  -1.693  26.832  1.00  0.00      LIG  
ATOM   4224 H1   LIG     1       4.396  -1.357  27.180  1.00  0.00      LIG  
ATOM   4225 H2   LIG     1       2.195   1.731  27.818  1.00  0.00      LIG  
ATOM   4226 H3   LIG     1       4.024   0.043  28.788  1.00  0.00      LIG  
ATOM   4227 H4   LIG     1       3.433  -1.297  29.725  1.00  0.00      LIG  
ATOM   4228 H5   LIG     1       1.750  -2.470  24.791  1.00  0.00      LIG  
ATOM   4229 H6   LIG     1       1.161  -0.882  28.908  1.00  0.00      LIG  
ATOM   4230 H7   LIG     1       1.828   0.507  29.744  1.00  0.00      LIG  
ATOM   4231 H8   LIG     1       0.515  -0.149  25.068  1.00  0.00      LIG  
ATOM   4232 H9   LIG     1       1.898   0.465  24.193  1.00  0.00      LIG  
ATOM   4233 H10  LIG     1       4.579  -3.150  25.582  1.00  0.00      LIG  
ATOM   4234 H11  LIG     1       3.461  -4.145  24.737  1.00  0.00      LIG  
ATOM   4235 H12  LIG     1       1.813  -3.254  29.220  1.00  0.00      LIG  
ATOM   4236 H13  LIG     1       3.310  -3.740  30.002  1.00  0.00      LIG  
ATOM   4237 H14  LIG     1       3.966   0.724  25.071  1.00  0.00      LIG  
ATOM   4238 H15  LIG     1       3.411   2.048  26.073  1.00  0.00      LIG  
ATOM   4239 H16  LIG     1       4.326   0.752  26.792  1.00  0.00      LIG  
ATOM   4240 H17  LIG     1       1.534  -5.573  28.968  1.00  0.00      LIG  
ATOM   4241 H18  LIG     1       3.278  -5.906  29.041  1.00  0.00      LIG  
ATOM   4242 H19  LIG     1       5.664  -2.929  27.572  1.00  0.00      LIG  
ATOM   4243 H20  LIG     1       5.245  -4.366  28.526  1.00  0.00      LIG  
ATOM   4244 H21  LIG     1       5.227  -2.764  29.271  1.00  0.00      LIG  
ATOM   4245 H22  LIG     1       0.221   2.192  24.300  1.00  0.00      LIG  
ATOM   4246 H23  LIG     1       1.595   2.718  25.285  1.00  0.00      LIG  
ATOM   4247 H24  LIG     1       1.573  -5.481  25.352  1.00  0.00      LIG  
ATOM   4248 H25  LIG     1       0.467   2.905  28.905  1.00  0.00      LIG  
ATOM   4249 H26  LIG     1      -0.128   1.446  29.717  1.00  0.00      LIG  
ATOM   4250 H27  LIG     1      -1.229   2.421  28.764  1.00  0.00      LIG  
ATOM   4251 H28  LIG     1      -1.868   0.433  27.353  1.00  0.00      LIG  
ATOM   4252 H29  LIG     1      -0.623  -0.653  26.743  1.00  0.00      LIG  
ATOM   4253 H30  LIG     1      -0.870  -0.472  28.480  1.00  0.00      LIG  
ATOM   4254 H31  LIG     1       4.182  -1.060  24.651  1.00  0.00      LIG  
ATOM   4255 H32  LIG     1      -0.059  -6.158  26.964  1.00  0.00      LIG  
ATOM   4256 H33  LIG     1       0.946  -7.397  27.605  1.00  0.00      LIG  
ATOM   4257 H34  LIG     1       0.239  -6.428  24.162  1.00  0.00      LIG  
ATOM   4258 H35  LIG     1       3.825  -6.499  25.383  1.00  0.00      LIG  
ATOM   4259 H36  LIG     1       2.592  -7.503  24.676  1.00  0.00      LIG  
ATOM   4260 H37  LIG     1       3.160  -7.826  26.329  1.00  0.00      LIG  
ATOM   4261 H38  LIG     1       0.969  -9.372  27.032  1.00  0.00      LIG  
ATOM   4262 H39  LIG     1       1.641  -9.374  25.409  1.00  0.00      LIG  
ATOM   4263 H40  LIG     1      -1.929  -6.639  22.051  1.00  0.00      LIG  
ATOM   4264 H41  LIG     1      -0.996  -7.733  21.012  1.00  0.00      LIG  
ATOM   4265 H42  LIG     1      -0.187  -6.392  21.844  1.00  0.00      LIG  
ATOM   4266 H43  LIG     1      -1.103 -10.160  23.163  1.00  0.00      LIG  
ATOM   4267 H44  LIG     1      -2.350  -9.216  22.346  1.00  0.00      LIG  
ATOM   4268 H45  LIG     1      -2.242  -9.195  24.106  1.00  0.00      LIG  
ATOM   4269 H46  LIG     1      -1.665  -7.086  26.016  1.00  0.00      LIG  
ATOM   4270 H47  LIG     1       0.326 -12.478  25.643  1.00  0.00      LIG  
TER
REMARK  Energy: 285.481
REMARK  SimpleFitness: 285.481
REMARK  FullFitness: -621.2943
REMARK  InterFull: -25.9963
REMARK  IntraFull: 295.521
REMARK  solvFull: -1087.2
REMARK  surfFull: 196.381
REMARK  extraFull: 0.0
REMARK  deltaGcompsolvpol: -1087.2
REMARK  deltaGcompsolvnonpol: 196.381
REMARK  deltaGprotsolvpol: -1109.66
REMARK  deltaGprotsolvnonpol: 196.383
REMARK  deltaGligsolvpol: -15.6626
REMARK  deltaGligsolvnonpol: 15.9213
REMARK  deltaGvdw: -25.9963
REMARK  deltaGelec: 0.0
REMARK  deltaG: -5.622486
REMARK  Cluster: 1
REMARK  ClusterRank: 3
ATOM   4186 O    LIG     1       3.423  -1.482  24.212  1.00  0.00      LIG  
ATOM   4187 O1   LIG     1      -0.994   2.955  26.377  1.00  0.00      LIG  
ATOM   4188 O2   LIG     1       0.655  -8.378  23.302  1.00  0.00      LIG  
ATOM   4189 O3   LIG     1      -1.307  -7.982  26.135  1.00  0.00      LIG  
ATOM   4190 O4   LIG     1       0.822 -11.633  25.632  1.00  0.00      LIG  
ATOM   4191 O5   LIG     1      -1.240 -10.792  25.910  1.00  0.00      LIG  
ATOM   4192 C    LIG     1       2.418  -1.315  26.486  1.00  0.00      LIG  
ATOM   4193 C1   LIG     1       2.233   0.223  26.318  1.00  0.00      LIG  
ATOM   4194 C2   LIG     1       3.425  -1.637  27.598  1.00  0.00      LIG  
ATOM   4195 C3   LIG     1       3.572  -3.137  27.962  1.00  0.00      LIG  
ATOM   4196 C4   LIG     1       1.639   0.809  27.622  1.00  0.00      LIG  
ATOM   4197 C5   LIG     1       3.262  -0.740  28.807  1.00  0.00      LIG  
ATOM   4198 C6   LIG     1       2.706  -2.170  25.229  1.00  0.00      LIG  
ATOM   4199 C7   LIG     1       1.904  -0.087  28.831  1.00  0.00      LIG  
ATOM   4200 C8   LIG     1       3.221  -4.014  26.835  1.00  0.00      LIG  
ATOM   4201 C9   LIG     1       0.146   1.223  27.569  1.00  0.00      LIG  
ATOM   4202 C10  LIG     1       1.340   0.562  25.126  1.00  0.00      LIG  
ATOM   4203 C11  LIG     1       3.523  -3.416  25.536  1.00  0.00      LIG  
ATOM   4204 C12  LIG     1       2.759  -3.780  29.069  1.00  0.00      LIG  
ATOM   4205 C13  LIG     1       3.556   0.966  26.052  1.00  0.00      LIG  
ATOM   4206 C14  LIG     1       2.622  -5.169  27.152  1.00  0.00      LIG  
ATOM   4207 C15  LIG     1       2.515  -5.234  28.637  1.00  0.00      LIG  
ATOM   4208 C16  LIG     1       5.006  -3.314  28.355  1.00  0.00      LIG  
ATOM   4209 C17  LIG     1       0.801   1.974  25.200  1.00  0.00      LIG  
ATOM   4210 C18  LIG     1      -0.109   2.112  26.375  1.00  0.00      LIG  
ATOM   4211 C19  LIG     1       1.921  -6.108  26.174  1.00  0.00      LIG  
ATOM   4212 C20  LIG     1      -0.202   2.045  28.805  1.00  0.00      LIG  
ATOM   4213 C21  LIG     1      -0.852   0.067  27.531  1.00  0.00      LIG  
ATOM   4214 C22  LIG     1       0.693  -6.894  26.668  1.00  0.00      LIG  
ATOM   4215 C23  LIG     1       0.040  -7.942  25.707  1.00  0.00      LIG  
ATOM   4216 C24  LIG     1       0.036  -7.482  24.255  1.00  0.00      LIG  
ATOM   4217 C25  LIG     1       2.922  -7.046  25.608  1.00  0.00      LIG  
ATOM   4218 C26  LIG     1      -0.737  -8.045  23.102  1.00  0.00      LIG  
ATOM   4219 C27  LIG     1       0.708  -9.316  25.973  1.00  0.00      LIG  
ATOM   4220 C28  LIG     1      -0.970  -7.151  21.937  1.00  0.00      LIG  
ATOM   4221 C29  LIG     1      -1.654  -9.217  23.189  1.00  0.00      LIG  
ATOM   4222 C30  LIG     1      -0.050 -10.601  25.716  1.00  0.00      LIG  
ATOM   4223 H    LIG     1       1.457  -1.693  26.832  1.00  0.00      LIG  
ATOM   4224 H1   LIG     1       4.396  -1.357  27.180  1.00  0.00      LIG  
ATOM   4225 H2   LIG     1       2.195   1.731  27.818  1.00  0.00      LIG  
ATOM   4226 H3   LIG     1       4.024   0.043  28.788  1.00  0.00      LIG  
ATOM   4227 H4   LIG     1       3.433  -1.297  29.725  1.00  0.00      LIG  
ATOM   4228 H5   LIG     1       1.750  -2.470  24.791  1.00  0.00      LIG  
ATOM   4229 H6   LIG     1       1.161  -0.882  28.908  1.00  0.00      LIG  
ATOM   4230 H7   LIG     1       1.828   0.507  29.744  1.00  0.00      LIG  
ATOM   4231 H8   LIG     1       0.515  -0.149  25.068  1.00  0.00      LIG  
ATOM   4232 H9   LIG     1       1.898   0.465  24.193  1.00  0.00      LIG  
ATOM   4233 H10  LIG     1       4.579  -3.150  25.582  1.00  0.00      LIG  
ATOM   4234 H11  LIG     1       3.461  -4.145  24.737  1.00  0.00      LIG  
ATOM   4235 H12  LIG     1       1.813  -3.254  29.220  1.00  0.00      LIG  
ATOM   4236 H13  LIG     1       3.310  -3.740  30.002  1.00  0.00      LIG  
ATOM   4237 H14  LIG     1       3.966   0.724  25.071  1.00  0.00      LIG  
ATOM   4238 H15  LIG     1       3.411   2.048  26.073  1.00  0.00      LIG  
ATOM   4239 H16  LIG     1       4.326   0.752  26.792  1.00  0.00      LIG  
ATOM   4240 H17  LIG     1       1.534  -5.573  28.968  1.00  0.00      LIG  
ATOM   4241 H18  LIG     1       3.278  -5.906  29.041  1.00  0.00      LIG  
ATOM   4242 H19  LIG     1       5.664  -2.929  27.572  1.00  0.00      LIG  
ATOM   4243 H20  LIG     1       5.245  -4.366  28.526  1.00  0.00      LIG  
ATOM   4244 H21  LIG     1       5.227  -2.764  29.271  1.00  0.00      LIG  
ATOM   4245 H22  LIG     1       0.221   2.192  24.300  1.00  0.00      LIG  
ATOM   4246 H23  LIG     1       1.595   2.718  25.285  1.00  0.00      LIG  
ATOM   4247 H24  LIG     1       1.573  -5.481  25.352  1.00  0.00      LIG  
ATOM   4248 H25  LIG     1       0.467   2.905  28.905  1.00  0.00      LIG  
ATOM   4249 H26  LIG     1      -0.128   1.446  29.717  1.00  0.00      LIG  
ATOM   4250 H27  LIG     1      -1.229   2.421  28.764  1.00  0.00      LIG  
ATOM   4251 H28  LIG     1      -1.868   0.433  27.353  1.00  0.00      LIG  
ATOM   4252 H29  LIG     1      -0.623  -0.653  26.743  1.00  0.00      LIG  
ATOM   4253 H30  LIG     1      -0.870  -0.472  28.480  1.00  0.00      LIG  
ATOM   4254 H31  LIG     1       4.182  -1.060  24.651  1.00  0.00      LIG  
ATOM   4255 H32  LIG     1      -0.059  -6.158  26.964  1.00  0.00      LIG  
ATOM   4256 H33  LIG     1       0.946  -7.397  27.605  1.00  0.00      LIG  
ATOM   4257 H34  LIG     1       0.239  -6.428  24.162  1.00  0.00      LIG  
ATOM   4258 H35  LIG     1       3.825  -6.499  25.383  1.00  0.00      LIG  
ATOM   4259 H36  LIG     1       2.592  -7.503  24.676  1.00  0.00      LIG  
ATOM   4260 H37  LIG     1       3.160  -7.826  26.329  1.00  0.00      LIG  
ATOM   4261 H38  LIG     1       0.969  -9.372  27.032  1.00  0.00      LIG  
ATOM   4262 H39  LIG     1       1.641  -9.374  25.409  1.00  0.00      LIG  
ATOM   4263 H40  LIG     1      -1.929  -6.639  22.051  1.00  0.00      LIG  
ATOM   4264 H41  LIG     1      -0.996  -7.733  21.012  1.00  0.00      LIG  
ATOM   4265 H42  LIG     1      -0.187  -6.392  21.844  1.00  0.00      LIG  
ATOM   4266 H43  LIG     1      -1.103 -10.160  23.163  1.00  0.00      LIG  
ATOM   4267 H44  LIG     1      -2.350  -9.216  22.346  1.00  0.00      LIG  
ATOM   4268 H45  LIG     1      -2.242  -9.195  24.106  1.00  0.00      LIG  
ATOM   4269 H46  LIG     1      -1.665  -7.086  26.016  1.00  0.00      LIG  
ATOM   4270 H47  LIG     1       0.326 -12.478  25.643  1.00  0.00      LIG  
TER
REMARK  Energy: 285.481
REMARK  SimpleFitness: 285.481
REMARK  FullFitness: -621.2943
REMARK  InterFull: -25.9963
REMARK  IntraFull: 295.521
REMARK  solvFull: -1087.2
REMARK  surfFull: 196.381
REMARK  extraFull: 0.0
REMARK  deltaGcompsolvpol: -1087.2
REMARK  deltaGcompsolvnonpol: 196.381
REMARK  deltaGprotsolvpol: -1109.66
REMARK  deltaGprotsolvnonpol: 196.383
REMARK  deltaGligsolvpol: -15.6626
REMARK  deltaGligsolvnonpol: 15.9213
REMARK  deltaGvdw: -25.9963
REMARK  deltaGelec: 0.0
REMARK  deltaG: -5.622486
REMARK  Cluster: 1
REMARK  ClusterRank: 4
ATOM   4186 O    LIG     1       3.423  -1.482  24.212  1.00  0.00      LIG  
ATOM   4187 O1   LIG     1      -0.994   2.955  26.377  1.00  0.00      LIG  
ATOM   4188 O2   LIG     1       0.655  -8.378  23.302  1.00  0.00      LIG  
ATOM   4189 O3   LIG     1      -1.307  -7.982  26.135  1.00  0.00      LIG  
ATOM   4190 O4   LIG     1       0.822 -11.633  25.632  1.00  0.00      LIG  
ATOM   4191 O5   LIG     1      -1.240 -10.792  25.910  1.00  0.00      LIG  
ATOM   4192 C    LIG     1       2.418  -1.315  26.486  1.00  0.00      LIG  
ATOM   4193 C1   LIG     1       2.233   0.223  26.318  1.00  0.00      LIG  
ATOM   4194 C2   LIG     1       3.425  -1.637  27.598  1.00  0.00      LIG  
ATOM   4195 C3   LIG     1       3.572  -3.137  27.962  1.00  0.00      LIG  
ATOM   4196 C4   LIG     1       1.639   0.809  27.622  1.00  0.00      LIG  
ATOM   4197 C5   LIG     1       3.262  -0.740  28.807  1.00  0.00      LIG  
ATOM   4198 C6   LIG     1       2.706  -2.170  25.229  1.00  0.00      LIG  
ATOM   4199 C7   LIG     1       1.904  -0.087  28.831  1.00  0.00      LIG  
ATOM   4200 C8   LIG     1       3.221  -4.014  26.835  1.00  0.00      LIG  
ATOM   4201 C9   LIG     1       0.146   1.223  27.569  1.00  0.00      LIG  
ATOM   4202 C10  LIG     1       1.340   0.562  25.126  1.00  0.00      LIG  
ATOM   4203 C11  LIG     1       3.523  -3.416  25.536  1.00  0.00      LIG  
ATOM   4204 C12  LIG     1       2.759  -3.780  29.069  1.00  0.00      LIG  
ATOM   4205 C13  LIG     1       3.556   0.966  26.052  1.00  0.00      LIG  
ATOM   4206 C14  LIG     1       2.622  -5.169  27.152  1.00  0.00      LIG  
ATOM   4207 C15  LIG     1       2.515  -5.234  28.637  1.00  0.00      LIG  
ATOM   4208 C16  LIG     1       5.006  -3.314  28.355  1.00  0.00      LIG  
ATOM   4209 C17  LIG     1       0.801   1.974  25.200  1.00  0.00      LIG  
ATOM   4210 C18  LIG     1      -0.109   2.112  26.375  1.00  0.00      LIG  
ATOM   4211 C19  LIG     1       1.921  -6.108  26.174  1.00  0.00      LIG  
ATOM   4212 C20  LIG     1      -0.202   2.045  28.805  1.00  0.00      LIG  
ATOM   4213 C21  LIG     1      -0.852   0.067  27.531  1.00  0.00      LIG  
ATOM   4214 C22  LIG     1       0.693  -6.894  26.668  1.00  0.00      LIG  
ATOM   4215 C23  LIG     1       0.040  -7.942  25.707  1.00  0.00      LIG  
ATOM   4216 C24  LIG     1       0.036  -7.482  24.255  1.00  0.00      LIG  
ATOM   4217 C25  LIG     1       2.922  -7.046  25.608  1.00  0.00      LIG  
ATOM   4218 C26  LIG     1      -0.737  -8.045  23.102  1.00  0.00      LIG  
ATOM   4219 C27  LIG     1       0.708  -9.316  25.973  1.00  0.00      LIG  
ATOM   4220 C28  LIG     1      -0.970  -7.151  21.937  1.00  0.00      LIG  
ATOM   4221 C29  LIG     1      -1.654  -9.217  23.189  1.00  0.00      LIG  
ATOM   4222 C30  LIG     1      -0.050 -10.601  25.716  1.00  0.00      LIG  
ATOM   4223 H    LIG     1       1.457  -1.693  26.832  1.00  0.00      LIG  
ATOM   4224 H1   LIG     1       4.396  -1.357  27.180  1.00  0.00      LIG  
ATOM   4225 H2   LIG     1       2.195   1.731  27.818  1.00  0.00      LIG  
ATOM   4226 H3   LIG     1       4.024   0.043  28.788  1.00  0.00      LIG  
ATOM   4227 H4   LIG     1       3.433  -1.297  29.725  1.00  0.00      LIG  
ATOM   4228 H5   LIG     1       1.750  -2.470  24.791  1.00  0.00      LIG  
ATOM   4229 H6   LIG     1       1.161  -0.882  28.908  1.00  0.00      LIG  
ATOM   4230 H7   LIG     1       1.828   0.507  29.744  1.00  0.00      LIG  
ATOM   4231 H8   LIG     1       0.515  -0.149  25.068  1.00  0.00      LIG  
ATOM   4232 H9   LIG     1       1.898   0.465  24.193  1.00  0.00      LIG  
ATOM   4233 H10  LIG     1       4.579  -3.150  25.582  1.00  0.00      LIG  
ATOM   4234 H11  LIG     1       3.461  -4.145  24.737  1.00  0.00      LIG  
ATOM   4235 H12  LIG     1       1.813  -3.254  29.220  1.00  0.00      LIG  
ATOM   4236 H13  LIG     1       3.310  -3.740  30.002  1.00  0.00      LIG  
ATOM   4237 H14  LIG     1       3.966   0.724  25.071  1.00  0.00      LIG  
ATOM   4238 H15  LIG     1       3.411   2.048  26.073  1.00  0.00      LIG  
ATOM   4239 H16  LIG     1       4.326   0.752  26.792  1.00  0.00      LIG  
ATOM   4240 H17  LIG     1       1.534  -5.573  28.968  1.00  0.00      LIG  
ATOM   4241 H18  LIG     1       3.278  -5.906  29.041  1.00  0.00      LIG  
ATOM   4242 H19  LIG     1       5.664  -2.929  27.572  1.00  0.00      LIG  
ATOM   4243 H20  LIG     1       5.245  -4.366  28.526  1.00  0.00      LIG  
ATOM   4244 H21  LIG     1       5.227  -2.764  29.271  1.00  0.00      LIG  
ATOM   4245 H22  LIG     1       0.221   2.192  24.300  1.00  0.00      LIG  
ATOM   4246 H23  LIG     1       1.595   2.718  25.285  1.00  0.00      LIG  
ATOM   4247 H24  LIG     1       1.573  -5.481  25.352  1.00  0.00      LIG  
ATOM   4248 H25  LIG     1       0.467   2.905  28.905  1.00  0.00      LIG  
ATOM   4249 H26  LIG     1      -0.128   1.446  29.717  1.00  0.00      LIG  
ATOM   4250 H27  LIG     1      -1.229   2.421  28.764  1.00  0.00      LIG  
ATOM   4251 H28  LIG     1      -1.868   0.433  27.353  1.00  0.00      LIG  
ATOM   4252 H29  LIG     1      -0.623  -0.653  26.743  1.00  0.00      LIG  
ATOM   4253 H30  LIG     1      -0.870  -0.472  28.480  1.00  0.00      LIG  
ATOM   4254 H31  LIG     1       4.182  -1.060  24.651  1.00  0.00      LIG  
ATOM   4255 H32  LIG     1      -0.059  -6.158  26.964  1.00  0.00      LIG  
ATOM   4256 H33  LIG     1       0.946  -7.397  27.605  1.00  0.00      LIG  
ATOM   4257 H34  LIG     1       0.239  -6.428  24.162  1.00  0.00      LIG  
ATOM   4258 H35  LIG     1       3.825  -6.499  25.383  1.00  0.00      LIG  
ATOM   4259 H36  LIG     1       2.592  -7.503  24.676  1.00  0.00      LIG  
ATOM   4260 H37  LIG     1       3.160  -7.826  26.329  1.00  0.00      LIG  
ATOM   4261 H38  LIG     1       0.969  -9.372  27.032  1.00  0.00      LIG  
ATOM   4262 H39  LIG     1       1.641  -9.374  25.409  1.00  0.00      LIG  
ATOM   4263 H40  LIG     1      -1.929  -6.639  22.051  1.00  0.00      LIG  
ATOM   4264 H41  LIG     1      -0.996  -7.733  21.012  1.00  0.00      LIG  
ATOM   4265 H42  LIG     1      -0.187  -6.392  21.844  1.00  0.00      LIG  
ATOM   4266 H43  LIG     1      -1.103 -10.160  23.163  1.00  0.00      LIG  
ATOM   4267 H44  LIG     1      -2.350  -9.216  22.346  1.00  0.00      LIG  
ATOM   4268 H45  LIG     1      -2.242  -9.195  24.106  1.00  0.00      LIG  
ATOM   4269 H46  LIG     1      -1.665  -7.086  26.016  1.00  0.00      LIG  
ATOM   4270 H47  LIG     1       0.326 -12.478  25.643  1.00  0.00      LIG  
TER
REMARK  Energy: 285.48
REMARK  SimpleFitness: 285.48
REMARK  FullFitness: -621.2792
REMARK  InterFull: -25.9872
REMARK  IntraFull: 295.518
REMARK  solvFull: -1087.19
REMARK  surfFull: 196.38
REMARK  extraFull: 0.0
REMARK  deltaGcompsolvpol: -1087.19
REMARK  deltaGcompsolvnonpol: 196.38
REMARK  deltaGprotsolvpol: -1109.66
REMARK  deltaGprotsolvnonpol: 196.383
REMARK  deltaGligsolvpol: -15.6619
REMARK  deltaGligsolvnonpol: 15.9228
REMARK  deltaGvdw: -25.9872
REMARK  deltaGelec: 0.0
REMARK  deltaG: -5.621291
REMARK  Cluster: 1
REMARK  ClusterRank: 5
ATOM   4186 O    LIG     1       3.425  -1.479  24.213  1.00  0.00      LIG  
ATOM   4187 O1   LIG     1      -1.000   2.951  26.378  1.00  0.00      LIG  
ATOM   4188 O2   LIG     1       0.657  -8.376  23.301  1.00  0.00      LIG  
ATOM   4189 O3   LIG     1      -1.307  -7.978  26.133  1.00  0.00      LIG  
ATOM   4190 O4   LIG     1       0.818 -11.632  25.632  1.00  0.00      LIG  
ATOM   4191 O5   LIG     1      -1.244 -10.788  25.908  1.00  0.00      LIG  
ATOM   4192 C    LIG     1       2.418  -1.313  26.486  1.00  0.00      LIG  
ATOM   4193 C1   LIG     1       2.232   0.225  26.319  1.00  0.00      LIG  
ATOM   4194 C2   LIG     1       3.424  -1.636  27.598  1.00  0.00      LIG  
ATOM   4195 C3   LIG     1       3.572  -3.136  27.962  1.00  0.00      LIG  
ATOM   4196 C4   LIG     1       1.636   0.808  27.623  1.00  0.00      LIG  
ATOM   4197 C5   LIG     1       3.260  -0.740  28.808  1.00  0.00      LIG  
ATOM   4198 C6   LIG     1       2.706  -2.168  25.229  1.00  0.00      LIG  
ATOM   4199 C7   LIG     1       1.901  -0.088  28.831  1.00  0.00      LIG  
ATOM   4200 C8   LIG     1       3.221  -4.012  26.834  1.00  0.00      LIG  
ATOM   4201 C9   LIG     1       0.141   1.218  27.568  1.00  0.00      LIG  
ATOM   4202 C10  LIG     1       1.341   0.564  25.126  1.00  0.00      LIG  
ATOM   4203 C11  LIG     1       3.523  -3.414  25.535  1.00  0.00      LIG  
ATOM   4204 C12  LIG     1       2.760  -3.779  29.068  1.00  0.00      LIG  
ATOM   4205 C13  LIG     1       3.554   0.969  26.056  1.00  0.00      LIG  
ATOM   4206 C14  LIG     1       2.622  -5.168  27.152  1.00  0.00      LIG  
ATOM   4207 C15  LIG     1       2.516  -5.234  28.636  1.00  0.00      LIG  
ATOM   4208 C16  LIG     1       5.007  -3.312  28.354  1.00  0.00      LIG  
ATOM   4209 C17  LIG     1       0.799   1.975  25.203  1.00  0.00      LIG  
ATOM   4210 C18  LIG     1      -0.114   2.109  26.376  1.00  0.00      LIG  
ATOM   4211 C19  LIG     1       1.921  -6.108  26.173  1.00  0.00      LIG  
ATOM   4212 C20  LIG     1      -0.211   2.036  28.806  1.00  0.00      LIG  
ATOM   4213 C21  LIG     1      -0.854   0.059  27.527  1.00  0.00      LIG  
ATOM   4214 C22  LIG     1       0.693  -6.893  26.667  1.00  0.00      LIG  
ATOM   4215 C23  LIG     1       0.039  -7.941  25.706  1.00  0.00      LIG  
ATOM   4216 C24  LIG     1       0.036  -7.480  24.253  1.00  0.00      LIG  
ATOM   4217 C25  LIG     1       2.922  -7.046  25.608  1.00  0.00      LIG  
ATOM   4218 C26  LIG     1      -0.735  -8.042  23.100  1.00  0.00      LIG  
ATOM   4219 C27  LIG     1       0.706  -9.315  25.973  1.00  0.00      LIG  
ATOM   4220 C28  LIG     1      -0.967  -7.148  21.935  1.00  0.00      LIG  
ATOM   4221 C29  LIG     1      -1.653  -9.214  23.186  1.00  0.00      LIG  
ATOM   4222 C30  LIG     1      -0.053 -10.599  25.715  1.00  0.00      LIG  
ATOM   4223 H    LIG     1       1.457  -1.693  26.832  1.00  0.00      LIG  
ATOM   4224 H1   LIG     1       4.395  -1.355  27.182  1.00  0.00      LIG  
ATOM   4225 H2   LIG     1       2.189   1.732  27.820  1.00  0.00      LIG  
ATOM   4226 H3   LIG     1       4.022   0.043  28.791  1.00  0.00      LIG  
ATOM   4227 H4   LIG     1       3.431  -1.297  29.726  1.00  0.00      LIG  
ATOM   4228 H5   LIG     1       1.751  -2.467  24.790  1.00  0.00      LIG  
ATOM   4229 H6   LIG     1       1.160  -0.883  28.908  1.00  0.00      LIG  
ATOM   4230 H7   LIG     1       1.824   0.506  29.745  1.00  0.00      LIG  
ATOM   4231 H8   LIG     1       0.518  -0.148  25.064  1.00  0.00      LIG  
ATOM   4232 H9   LIG     1       1.902   0.471  24.194  1.00  0.00      LIG  
ATOM   4233 H10  LIG     1       4.579  -3.148  25.581  1.00  0.00      LIG  
ATOM   4234 H11  LIG     1       3.461  -4.142  24.737  1.00  0.00      LIG  
ATOM   4235 H12  LIG     1       1.814  -3.255  29.221  1.00  0.00      LIG  
ATOM   4236 H13  LIG     1       3.311  -3.740  30.001  1.00  0.00      LIG  
ATOM   4237 H14  LIG     1       3.968   0.725  25.076  1.00  0.00      LIG  
ATOM   4238 H15  LIG     1       3.408   2.051  26.076  1.00  0.00      LIG  
ATOM   4239 H16  LIG     1       4.323   0.756  26.798  1.00  0.00      LIG  
ATOM   4240 H17  LIG     1       1.535  -5.573  28.967  1.00  0.00      LIG  
ATOM   4241 H18  LIG     1       3.279  -5.906  29.039  1.00  0.00      LIG  
ATOM   4242 H19  LIG     1       5.663  -2.928  27.570  1.00  0.00      LIG  
ATOM   4243 H20  LIG     1       5.245  -4.365  28.525  1.00  0.00      LIG  
ATOM   4244 H21  LIG     1       5.228  -2.763  29.270  1.00  0.00      LIG  
ATOM   4245 H22  LIG     1       0.221   2.195  24.302  1.00  0.00      LIG  
ATOM   4246 H23  LIG     1       1.591   2.721  25.291  1.00  0.00      LIG  
ATOM   4247 H24  LIG     1       1.574  -5.481  25.351  1.00  0.00      LIG  
ATOM   4248 H25  LIG     1       0.455   2.898  28.909  1.00  0.00      LIG  
ATOM   4249 H26  LIG     1      -0.138   1.436  29.716  1.00  0.00      LIG  
ATOM   4250 H27  LIG     1      -1.239   2.410  28.764  1.00  0.00      LIG  
ATOM   4251 H28  LIG     1      -1.871   0.424  27.350  1.00  0.00      LIG  
ATOM   4252 H29  LIG     1      -0.624  -0.656  26.736  1.00  0.00      LIG  
ATOM   4253 H30  LIG     1      -0.870  -0.483  28.473  1.00  0.00      LIG  
ATOM   4254 H31  LIG     1       4.183  -1.057  24.653  1.00  0.00      LIG  
ATOM   4255 H32  LIG     1      -0.059  -6.156  26.963  1.00  0.00      LIG  
ATOM   4256 H33  LIG     1       0.945  -7.396  27.604  1.00  0.00      LIG  
ATOM   4257 H34  LIG     1       0.240  -6.426  24.161  1.00  0.00      LIG  
ATOM   4258 H35  LIG     1       3.825  -6.499  25.383  1.00  0.00      LIG  
ATOM   4259 H36  LIG     1       2.592  -7.504  24.677  1.00  0.00      LIG  
ATOM   4260 H37  LIG     1       3.160  -7.826  26.330  1.00  0.00      LIG  
ATOM   4261 H38  LIG     1       0.967  -9.371  27.031  1.00  0.00      LIG  
ATOM   4262 H39  LIG     1       1.639  -9.374  25.409  1.00  0.00      LIG  
ATOM   4263 H40  LIG     1      -1.925  -6.634  22.049  1.00  0.00      LIG  
ATOM   4264 H41  LIG     1      -0.993  -7.730  21.009  1.00  0.00      LIG  
ATOM   4265 H42  LIG     1      -0.184  -6.390  21.842  1.00  0.00      LIG  
ATOM   4266 H43  LIG     1      -1.102 -10.157  23.160  1.00  0.00      LIG  
ATOM   4267 H44  LIG     1      -2.348  -9.212  22.342  1.00  0.00      LIG  
ATOM   4268 H45  LIG     1      -2.241  -9.192  24.102  1.00  0.00      LIG  
ATOM   4269 H46  LIG     1      -1.665  -7.082  26.013  1.00  0.00      LIG  
ATOM   4270 H47  LIG     1       0.320 -12.476  25.643  1.00  0.00      LIG  
TER
REMARK  Energy: 285.48
REMARK  SimpleFitness: 285.48
REMARK  FullFitness: -621.2792
REMARK  InterFull: -25.9872
REMARK  IntraFull: 295.518
REMARK  solvFull: -1087.19
REMARK  surfFull: 196.38
REMARK  extraFull: 0.0
REMARK  deltaGcompsolvpol: -1087.19
REMARK  deltaGcompsolvnonpol: 196.38
REMARK  deltaGprotsolvpol: -1109.66
REMARK  deltaGprotsolvnonpol: 196.383
REMARK  deltaGligsolvpol: -15.6619
REMARK  deltaGligsolvnonpol: 15.9228
REMARK  deltaGvdw: -25.9872
REMARK  deltaGelec: 0.0
REMARK  deltaG: -5.621291
REMARK  Cluster: 1
REMARK  ClusterRank: 6
ATOM   4186 O    LIG     1       3.425  -1.479  24.213  1.00  0.00      LIG  
ATOM   4187 O1   LIG     1      -1.000   2.951  26.378  1.00  0.00      LIG  
ATOM   4188 O2   LIG     1       0.657  -8.376  23.301  1.00  0.00      LIG  
ATOM   4189 O3   LIG     1      -1.307  -7.978  26.133  1.00  0.00      LIG  
ATOM   4190 O4   LIG     1       0.818 -11.632  25.632  1.00  0.00      LIG  
ATOM   4191 O5   LIG     1      -1.244 -10.788  25.908  1.00  0.00      LIG  
ATOM   4192 C    LIG     1       2.418  -1.313  26.486  1.00  0.00      LIG  
ATOM   4193 C1   LIG     1       2.232   0.225  26.319  1.00  0.00      LIG  
ATOM   4194 C2   LIG     1       3.424  -1.636  27.598  1.00  0.00      LIG  
ATOM   4195 C3   LIG     1       3.572  -3.136  27.962  1.00  0.00      LIG  
ATOM   4196 C4   LIG     1       1.636   0.808  27.623  1.00  0.00      LIG  
ATOM   4197 C5   LIG     1       3.260  -0.740  28.808  1.00  0.00      LIG  
ATOM   4198 C6   LIG     1       2.706  -2.168  25.229  1.00  0.00      LIG  
ATOM   4199 C7   LIG     1       1.901  -0.088  28.831  1.00  0.00      LIG  
ATOM   4200 C8   LIG     1       3.221  -4.012  26.834  1.00  0.00      LIG  
ATOM   4201 C9   LIG     1       0.141   1.218  27.568  1.00  0.00      LIG  
ATOM   4202 C10  LIG     1       1.341   0.564  25.126  1.00  0.00      LIG  
ATOM   4203 C11  LIG     1       3.523  -3.414  25.535  1.00  0.00      LIG  
ATOM   4204 C12  LIG     1       2.760  -3.779  29.068  1.00  0.00      LIG  
ATOM   4205 C13  LIG     1       3.554   0.969  26.056  1.00  0.00      LIG  
ATOM   4206 C14  LIG     1       2.622  -5.168  27.152  1.00  0.00      LIG  
ATOM   4207 C15  LIG     1       2.516  -5.234  28.636  1.00  0.00      LIG  
ATOM   4208 C16  LIG     1       5.007  -3.312  28.354  1.00  0.00      LIG  
ATOM   4209 C17  LIG     1       0.799   1.975  25.203  1.00  0.00      LIG  
ATOM   4210 C18  LIG     1      -0.114   2.109  26.376  1.00  0.00      LIG  
ATOM   4211 C19  LIG     1       1.921  -6.108  26.173  1.00  0.00      LIG  
ATOM   4212 C20  LIG     1      -0.211   2.036  28.806  1.00  0.00      LIG  
ATOM   4213 C21  LIG     1      -0.854   0.059  27.527  1.00  0.00      LIG  
ATOM   4214 C22  LIG     1       0.693  -6.893  26.667  1.00  0.00      LIG  
ATOM   4215 C23  LIG     1       0.039  -7.941  25.706  1.00  0.00      LIG  
ATOM   4216 C24  LIG     1       0.036  -7.480  24.253  1.00  0.00      LIG  
ATOM   4217 C25  LIG     1       2.922  -7.046  25.608  1.00  0.00      LIG  
ATOM   4218 C26  LIG     1      -0.735  -8.042  23.100  1.00  0.00      LIG  
ATOM   4219 C27  LIG     1       0.706  -9.315  25.973  1.00  0.00      LIG  
ATOM   4220 C28  LIG     1      -0.967  -7.148  21.935  1.00  0.00      LIG  
ATOM   4221 C29  LIG     1      -1.653  -9.214  23.186  1.00  0.00      LIG  
ATOM   4222 C30  LIG     1      -0.053 -10.599  25.715  1.00  0.00      LIG  
ATOM   4223 H    LIG     1       1.457  -1.693  26.832  1.00  0.00      LIG  
ATOM   4224 H1   LIG     1       4.395  -1.355  27.182  1.00  0.00      LIG  
ATOM   4225 H2   LIG     1       2.189   1.732  27.820  1.00  0.00      LIG  
ATOM   4226 H3   LIG     1       4.022   0.043  28.791  1.00  0.00      LIG  
ATOM   4227 H4   LIG     1       3.431  -1.297  29.726  1.00  0.00      LIG  
ATOM   4228 H5   LIG     1       1.751  -2.467  24.790  1.00  0.00      LIG  
ATOM   4229 H6   LIG     1       1.160  -0.883  28.908  1.00  0.00      LIG  
ATOM   4230 H7   LIG     1       1.824   0.506  29.745  1.00  0.00      LIG  
ATOM   4231 H8   LIG     1       0.518  -0.148  25.064  1.00  0.00      LIG  
ATOM   4232 H9   LIG     1       1.902   0.471  24.194  1.00  0.00      LIG  
ATOM   4233 H10  LIG     1       4.579  -3.148  25.581  1.00  0.00      LIG  
ATOM   4234 H11  LIG     1       3.461  -4.142  24.737  1.00  0.00      LIG  
ATOM   4235 H12  LIG     1       1.814  -3.255  29.221  1.00  0.00      LIG  
ATOM   4236 H13  LIG     1       3.311  -3.740  30.001  1.00  0.00      LIG  
ATOM   4237 H14  LIG     1       3.968   0.725  25.076  1.00  0.00      LIG  
ATOM   4238 H15  LIG     1       3.408   2.051  26.076  1.00  0.00      LIG  
ATOM   4239 H16  LIG     1       4.323   0.756  26.798  1.00  0.00      LIG  
ATOM   4240 H17  LIG     1       1.535  -5.573  28.967  1.00  0.00      LIG  
ATOM   4241 H18  LIG     1       3.279  -5.906  29.039  1.00  0.00      LIG  
ATOM   4242 H19  LIG     1       5.663  -2.928  27.570  1.00  0.00      LIG  
ATOM   4243 H20  LIG     1       5.245  -4.365  28.525  1.00  0.00      LIG  
ATOM   4244 H21  LIG     1       5.228  -2.763  29.270  1.00  0.00      LIG  
ATOM   4245 H22  LIG     1       0.221   2.195  24.302  1.00  0.00      LIG  
ATOM   4246 H23  LIG     1       1.591   2.721  25.291  1.00  0.00      LIG  
ATOM   4247 H24  LIG     1       1.574  -5.481  25.351  1.00  0.00      LIG  
ATOM   4248 H25  LIG     1       0.455   2.898  28.909  1.00  0.00      LIG  
ATOM   4249 H26  LIG     1      -0.138   1.436  29.716  1.00  0.00      LIG  
ATOM   4250 H27  LIG     1      -1.239   2.410  28.764  1.00  0.00      LIG  
ATOM   4251 H28  LIG     1      -1.871   0.424  27.350  1.00  0.00      LIG  
ATOM   4252 H29  LIG     1      -0.624  -0.656  26.736  1.00  0.00      LIG  
ATOM   4253 H30  LIG     1      -0.870  -0.483  28.473  1.00  0.00      LIG  
ATOM   4254 H31  LIG     1       4.183  -1.057  24.653  1.00  0.00      LIG  
ATOM   4255 H32  LIG     1      -0.059  -6.156  26.963  1.00  0.00      LIG  
ATOM   4256 H33  LIG     1       0.945  -7.396  27.604  1.00  0.00      LIG  
ATOM   4257 H34  LIG     1       0.240  -6.426  24.161  1.00  0.00      LIG  
ATOM   4258 H35  LIG     1       3.825  -6.499  25.383  1.00  0.00      LIG  
ATOM   4259 H36  LIG     1       2.592  -7.504  24.677  1.00  0.00      LIG  
ATOM   4260 H37  LIG     1       3.160  -7.826  26.330  1.00  0.00      LIG  
ATOM   4261 H38  LIG     1       0.967  -9.371  27.031  1.00  0.00      LIG  
ATOM   4262 H39  LIG     1       1.639  -9.374  25.409  1.00  0.00      LIG  
ATOM   4263 H40  LIG     1      -1.925  -6.634  22.049  1.00  0.00      LIG  
ATOM   4264 H41  LIG     1      -0.993  -7.730  21.009  1.00  0.00      LIG  
ATOM   4265 H42  LIG     1      -0.184  -6.390  21.842  1.00  0.00      LIG  
ATOM   4266 H43  LIG     1      -1.102 -10.157  23.160  1.00  0.00      LIG  
ATOM   4267 H44  LIG     1      -2.348  -9.212  22.342  1.00  0.00      LIG  
ATOM   4268 H45  LIG     1      -2.241  -9.192  24.102  1.00  0.00      LIG  
ATOM   4269 H46  LIG     1      -1.665  -7.082  26.013  1.00  0.00      LIG  
ATOM   4270 H47  LIG     1       0.320 -12.476  25.643  1.00  0.00      LIG  
TER
REMARK  Energy: 285.48
REMARK  SimpleFitness: 285.48
REMARK  FullFitness: -621.2792
REMARK  InterFull: -25.9872
REMARK  IntraFull: 295.518
REMARK  solvFull: -1087.19
REMARK  surfFull: 196.38
REMARK  extraFull: 0.0
REMARK  deltaGcompsolvpol: -1087.19
REMARK  deltaGcompsolvnonpol: 196.38
REMARK  deltaGprotsolvpol: -1109.66
REMARK  deltaGprotsolvnonpol: 196.383
REMARK  deltaGligsolvpol: -15.6619
REMARK  deltaGligsolvnonpol: 15.9228
REMARK  deltaGvdw: -25.9872
REMARK  deltaGelec: 0.0
REMARK  deltaG: -5.621291
REMARK  Cluster: 1
REMARK  ClusterRank: 7
ATOM   4186 O    LIG     1       3.425  -1.479  24.213  1.00  0.00      LIG  
ATOM   4187 O1   LIG     1      -1.000   2.951  26.378  1.00  0.00      LIG  
ATOM   4188 O2   LIG     1       0.657  -8.376  23.301  1.00  0.00      LIG  
ATOM   4189 O3   LIG     1      -1.307  -7.978  26.133  1.00  0.00      LIG  
ATOM   4190 O4   LIG     1       0.818 -11.632  25.632  1.00  0.00      LIG  
ATOM   4191 O5   LIG     1      -1.244 -10.788  25.908  1.00  0.00      LIG  
ATOM   4192 C    LIG     1       2.418  -1.313  26.486  1.00  0.00      LIG  
ATOM   4193 C1   LIG     1       2.232   0.225  26.319  1.00  0.00      LIG  
ATOM   4194 C2   LIG     1       3.424  -1.636  27.598  1.00  0.00      LIG  
ATOM   4195 C3   LIG     1       3.572  -3.136  27.962  1.00  0.00      LIG  
ATOM   4196 C4   LIG     1       1.636   0.808  27.623  1.00  0.00      LIG  
ATOM   4197 C5   LIG     1       3.260  -0.740  28.808  1.00  0.00      LIG  
ATOM   4198 C6   LIG     1       2.706  -2.168  25.229  1.00  0.00      LIG  
ATOM   4199 C7   LIG     1       1.901  -0.088  28.831  1.00  0.00      LIG  
ATOM   4200 C8   LIG     1       3.221  -4.012  26.834  1.00  0.00      LIG  
ATOM   4201 C9   LIG     1       0.141   1.218  27.568  1.00  0.00      LIG  
ATOM   4202 C10  LIG     1       1.341   0.564  25.126  1.00  0.00      LIG  
ATOM   4203 C11  LIG     1       3.523  -3.414  25.535  1.00  0.00      LIG  
ATOM   4204 C12  LIG     1       2.760  -3.779  29.068  1.00  0.00      LIG  
ATOM   4205 C13  LIG     1       3.554   0.969  26.056  1.00  0.00      LIG  
ATOM   4206 C14  LIG     1       2.622  -5.168  27.152  1.00  0.00      LIG  
ATOM   4207 C15  LIG     1       2.516  -5.234  28.636  1.00  0.00      LIG  
ATOM   4208 C16  LIG     1       5.007  -3.312  28.354  1.00  0.00      LIG  
ATOM   4209 C17  LIG     1       0.799   1.975  25.203  1.00  0.00      LIG  
ATOM   4210 C18  LIG     1      -0.114   2.109  26.376  1.00  0.00      LIG  
ATOM   4211 C19  LIG     1       1.921  -6.108  26.173  1.00  0.00      LIG  
ATOM   4212 C20  LIG     1      -0.211   2.036  28.806  1.00  0.00      LIG  
ATOM   4213 C21  LIG     1      -0.854   0.059  27.527  1.00  0.00      LIG  
ATOM   4214 C22  LIG     1       0.693  -6.893  26.667  1.00  0.00      LIG  
ATOM   4215 C23  LIG     1       0.039  -7.941  25.706  1.00  0.00      LIG  
ATOM   4216 C24  LIG     1       0.036  -7.480  24.253  1.00  0.00      LIG  
ATOM   4217 C25  LIG     1       2.922  -7.046  25.608  1.00  0.00      LIG  
ATOM   4218 C26  LIG     1      -0.735  -8.042  23.100  1.00  0.00      LIG  
ATOM   4219 C27  LIG     1       0.706  -9.315  25.973  1.00  0.00      LIG  
ATOM   4220 C28  LIG     1      -0.967  -7.148  21.935  1.00  0.00      LIG  
ATOM   4221 C29  LIG     1      -1.653  -9.214  23.186  1.00  0.00      LIG  
ATOM   4222 C30  LIG     1      -0.053 -10.599  25.715  1.00  0.00      LIG  
ATOM   4223 H    LIG     1       1.457  -1.693  26.832  1.00  0.00      LIG  
ATOM   4224 H1   LIG     1       4.395  -1.355  27.182  1.00  0.00      LIG  
ATOM   4225 H2   LIG     1       2.189   1.732  27.820  1.00  0.00      LIG  
ATOM   4226 H3   LIG     1       4.022   0.043  28.791  1.00  0.00      LIG  
ATOM   4227 H4   LIG     1       3.431  -1.297  29.726  1.00  0.00      LIG  
ATOM   4228 H5   LIG     1       1.751  -2.467  24.790  1.00  0.00      LIG  
ATOM   4229 H6   LIG     1       1.160  -0.883  28.908  1.00  0.00      LIG  
ATOM   4230 H7   LIG     1       1.824   0.506  29.745  1.00  0.00      LIG  
ATOM   4231 H8   LIG     1       0.518  -0.148  25.064  1.00  0.00      LIG  
ATOM   4232 H9   LIG     1       1.902   0.471  24.194  1.00  0.00      LIG  
ATOM   4233 H10  LIG     1       4.579  -3.148  25.581  1.00  0.00      LIG  
ATOM   4234 H11  LIG     1       3.461  -4.142  24.737  1.00  0.00      LIG  
ATOM   4235 H12  LIG     1       1.814  -3.255  29.221  1.00  0.00      LIG  
ATOM   4236 H13  LIG     1       3.311  -3.740  30.001  1.00  0.00      LIG  
ATOM   4237 H14  LIG     1       3.968   0.725  25.076  1.00  0.00      LIG  
ATOM   4238 H15  LIG     1       3.408   2.051  26.076  1.00  0.00      LIG  
ATOM   4239 H16  LIG     1       4.323   0.756  26.798  1.00  0.00      LIG  
ATOM   4240 H17  LIG     1       1.535  -5.573  28.967  1.00  0.00      LIG  
ATOM   4241 H18  LIG     1       3.279  -5.906  29.039  1.00  0.00      LIG  
ATOM   4242 H19  LIG     1       5.663  -2.928  27.570  1.00  0.00      LIG  
ATOM   4243 H20  LIG     1       5.245  -4.365  28.525  1.00  0.00      LIG  
ATOM   4244 H21  LIG     1       5.228  -2.763  29.270  1.00  0.00      LIG  
ATOM   4245 H22  LIG     1       0.221   2.195  24.302  1.00  0.00      LIG  
ATOM   4246 H23  LIG     1       1.591   2.721  25.291  1.00  0.00      LIG  
ATOM   4247 H24  LIG     1       1.574  -5.481  25.351  1.00  0.00      LIG  
ATOM   4248 H25  LIG     1       0.455   2.898  28.909  1.00  0.00      LIG  
ATOM   4249 H26  LIG     1      -0.138   1.436  29.716  1.00  0.00      LIG  
ATOM   4250 H27  LIG     1      -1.239   2.410  28.764  1.00  0.00      LIG  
ATOM   4251 H28  LIG     1      -1.871   0.424  27.350  1.00  0.00      LIG  
ATOM   4252 H29  LIG     1      -0.624  -0.656  26.736  1.00  0.00      LIG  
ATOM   4253 H30  LIG     1      -0.870  -0.483  28.473  1.00  0.00      LIG  
ATOM   4254 H31  LIG     1       4.183  -1.057  24.653  1.00  0.00      LIG  
ATOM   4255 H32  LIG     1      -0.059  -6.156  26.963  1.00  0.00      LIG  
ATOM   4256 H33  LIG     1       0.945  -7.396  27.604  1.00  0.00      LIG  
ATOM   4257 H34  LIG     1       0.240  -6.426  24.161  1.00  0.00      LIG  
ATOM   4258 H35  LIG     1       3.825  -6.499  25.383  1.00  0.00      LIG  
ATOM   4259 H36  LIG     1       2.592  -7.504  24.677  1.00  0.00      LIG  
ATOM   4260 H37  LIG     1       3.160  -7.826  26.330  1.00  0.00      LIG  
ATOM   4261 H38  LIG     1       0.967  -9.371  27.031  1.00  0.00      LIG  
ATOM   4262 H39  LIG     1       1.639  -9.374  25.409  1.00  0.00      LIG  
ATOM   4263 H40  LIG     1      -1.925  -6.634  22.049  1.00  0.00      LIG  
ATOM   4264 H41  LIG     1      -0.993  -7.730  21.009  1.00  0.00      LIG  
ATOM   4265 H42  LIG     1      -0.184  -6.390  21.842  1.00  0.00      LIG  
ATOM   4266 H43  LIG     1      -1.102 -10.157  23.160  1.00  0.00      LIG  
ATOM   4267 H44  LIG     1      -2.348  -9.212  22.342  1.00  0.00      LIG  
ATOM   4268 H45  LIG     1      -2.241  -9.192  24.102  1.00  0.00      LIG  
ATOM   4269 H46  LIG     1      -1.665  -7.082  26.013  1.00  0.00      LIG  
ATOM   4270 H47  LIG     1       0.320 -12.476  25.643  1.00  0.00      LIG  
TER
REMARK  Energy: 304.908
REMARK  SimpleFitness: 304.908
REMARK  FullFitness: -604.53796
REMARK  InterFull: -12.9899
REMARK  IntraFull: 304.689
REMARK  solvFull: -1094.03
REMARK  surfFull: 197.793
REMARK  extraFull: 0.0
REMARK  deltaGcompsolvpol: -1094.03
REMARK  deltaGcompsolvnonpol: 197.793
REMARK  deltaGprotsolvpol: -1109.66
REMARK  deltaGprotsolvnonpol: 196.383
REMARK  deltaGligsolvpol: -14.5291
REMARK  deltaGligsolvnonpol: 16.1569
REMARK  deltaGvdw: -12.9899
REMARK  deltaGelec: 0.0
REMARK  deltaG: -4.7681637
REMARK  Cluster: 2
REMARK  ClusterRank: 0
ATOM   4186 O    LIG     1       0.847   2.151  22.624  1.00  0.00      LIG  
ATOM   4187 O1   LIG     1       1.965  -1.289  28.627  1.00  0.00      LIG  
ATOM   4188 O2   LIG     1      -0.368  -7.026  20.519  1.00  0.00      LIG  
ATOM   4189 O3   LIG     1       2.386  -5.636  20.136  1.00  0.00      LIG  
ATOM   4190 O4   LIG     1      -0.611  -7.098  17.663  1.00  0.00      LIG  
ATOM   4191 O5   LIG     1      -1.639  -5.137  18.084  1.00  0.00      LIG  
ATOM   4192 C    LIG     1       2.425   0.505  23.560  1.00  0.00      LIG  
ATOM   4193 C1   LIG     1       2.328   0.936  25.047  1.00  0.00      LIG  
ATOM   4194 C2   LIG     1       3.656   1.062  22.858  1.00  0.00      LIG  
ATOM   4195 C3   LIG     1       3.924   0.280  21.559  1.00  0.00      LIG  
ATOM   4196 C4   LIG     1       3.558   0.416  25.832  1.00  0.00      LIG  
ATOM   4197 C5   LIG     1       4.872   1.181  23.772  1.00  0.00      LIG  
ATOM   4198 C6   LIG     1       1.206   0.774  22.639  1.00  0.00      LIG  
ATOM   4199 C7   LIG     1       4.804   0.244  24.958  1.00  0.00      LIG  
ATOM   4200 C8   LIG     1       2.703  -0.368  21.004  1.00  0.00      LIG  
ATOM   4201 C9   LIG     1       3.324  -0.840  26.713  1.00  0.00      LIG  
ATOM   4202 C10  LIG     1       1.036   0.396  25.648  1.00  0.00      LIG  
ATOM   4203 C11  LIG     1       1.417   0.353  21.174  1.00  0.00      LIG  
ATOM   4204 C12  LIG     1       4.820  -0.931  21.699  1.00  0.00      LIG  
ATOM   4205 C13  LIG     1       2.261   2.456  25.252  1.00  0.00      LIG  
ATOM   4206 C14  LIG     1       2.947  -1.567  20.460  1.00  0.00      LIG  
ATOM   4207 C15  LIG     1       4.373  -1.931  20.657  1.00  0.00      LIG  
ATOM   4208 C16  LIG     1       4.534   1.224  20.534  1.00  0.00      LIG  
ATOM   4209 C17  LIG     1       1.084   0.340  27.159  1.00  0.00      LIG  
ATOM   4210 C18  LIG     1       2.110  -0.655  27.592  1.00  0.00      LIG  
ATOM   4211 C19  LIG     1       2.055  -2.400  19.569  1.00  0.00      LIG  
ATOM   4212 C20  LIG     1       4.515  -1.035  27.646  1.00  0.00      LIG  
ATOM   4213 C21  LIG     1       3.152  -2.158  25.955  1.00  0.00      LIG  
ATOM   4214 C22  LIG     1       1.253  -3.540  20.270  1.00  0.00      LIG  
ATOM   4215 C23  LIG     1       1.108  -5.058  19.895  1.00  0.00      LIG  
ATOM   4216 C24  LIG     1       0.037  -5.667  20.836  1.00  0.00      LIG  
ATOM   4217 C25  LIG     1       2.868  -2.738  18.353  1.00  0.00      LIG  
ATOM   4218 C26  LIG     1       0.061  -6.785  21.857  1.00  0.00      LIG  
ATOM   4219 C27  LIG     1       0.765  -5.298  18.400  1.00  0.00      LIG  
ATOM   4220 C28  LIG     1      -1.073  -6.914  22.810  1.00  0.00      LIG  
ATOM   4221 C29  LIG     1       1.198  -7.672  22.192  1.00  0.00      LIG  
ATOM   4222 C30  LIG     1      -0.614  -5.788  17.998  1.00  0.00      LIG  
ATOM   4223 H    LIG     1       2.533  -0.583  23.589  1.00  0.00      LIG  
ATOM   4224 H1   LIG     1       3.420   2.085  22.554  1.00  0.00      LIG  
ATOM   4225 H2   LIG     1       3.817   1.214  26.534  1.00  0.00      LIG  
ATOM   4226 H3   LIG     1       4.926   2.202  24.156  1.00  0.00      LIG  
ATOM   4227 H4   LIG     1       5.804   1.029  23.222  1.00  0.00      LIG  
ATOM   4228 H5   LIG     1       0.346   0.230  23.025  1.00  0.00      LIG  
ATOM   4229 H6   LIG     1       4.883  -0.774  24.587  1.00  0.00      LIG  
ATOM   4230 H7   LIG     1       5.695   0.406  25.571  1.00  0.00      LIG  
ATOM   4231 H8   LIG     1       0.840  -0.604  25.255  1.00  0.00      LIG  
ATOM   4232 H9   LIG     1       0.194   1.022  25.343  1.00  0.00      LIG  
ATOM   4233 H10  LIG     1       1.409   1.216  20.501  1.00  0.00      LIG  
ATOM   4234 H11  LIG     1       0.582  -0.282  20.864  1.00  0.00      LIG  
ATOM   4235 H12  LIG     1       4.638  -1.374  22.674  1.00  0.00      LIG  
ATOM   4236 H13  LIG     1       5.885  -0.694  21.615  1.00  0.00      LIG  
ATOM   4237 H14  LIG     1       1.293   2.856  24.943  1.00  0.00      LIG  
ATOM   4238 H15  LIG     1       2.383   2.716  26.306  1.00  0.00      LIG  
ATOM   4239 H16  LIG     1       3.032   2.992  24.699  1.00  0.00      LIG  
ATOM   4240 H17  LIG     1       4.490  -2.956  21.021  1.00  0.00      LIG  
ATOM   4241 H18  LIG     1       4.954  -1.801  19.740  1.00  0.00      LIG  
ATOM   4242 H19  LIG     1       3.870   2.071  20.340  1.00  0.00      LIG  
ATOM   4243 H20  LIG     1       4.724   0.722  19.580  1.00  0.00      LIG  
ATOM   4244 H21  LIG     1       5.487   1.618  20.897  1.00  0.00      LIG  
ATOM   4245 H22  LIG     1       0.116   0.008  27.543  1.00  0.00      LIG  
ATOM   4246 H23  LIG     1       1.323   1.310  27.601  1.00  0.00      LIG  
ATOM   4247 H24  LIG     1       1.298  -1.705  19.197  1.00  0.00      LIG  
ATOM   4248 H25  LIG     1       4.695  -0.136  28.244  1.00  0.00      LIG  
ATOM   4249 H26  LIG     1       5.427  -1.264  27.089  1.00  0.00      LIG  
ATOM   4250 H27  LIG     1       4.354  -1.867  28.339  1.00  0.00      LIG  
ATOM   4251 H28  LIG     1       2.881  -2.970  26.637  1.00  0.00      LIG  
ATOM   4252 H29  LIG     1       2.368  -2.097  25.198  1.00  0.00      LIG  
ATOM   4253 H30  LIG     1       4.078  -2.455  25.463  1.00  0.00      LIG  
ATOM   4254 H31  LIG     1       0.139   2.248  21.964  1.00  0.00      LIG  
ATOM   4255 H32  LIG     1       0.235  -3.168  20.281  1.00  0.00      LIG  
ATOM   4256 H33  LIG     1       1.538  -3.479  21.311  1.00  0.00      LIG  
ATOM   4257 H34  LIG     1      -0.776  -4.964  20.928  1.00  0.00      LIG  
ATOM   4258 H35  LIG     1       3.490  -1.904  18.009  1.00  0.00      LIG  
ATOM   4259 H36  LIG     1       2.196  -2.953  17.524  1.00  0.00      LIG  
ATOM   4260 H37  LIG     1       3.512  -3.599  18.545  1.00  0.00      LIG  
ATOM   4261 H38  LIG     1       1.498  -5.977  17.957  1.00  0.00      LIG  
ATOM   4262 H39  LIG     1       0.872  -4.377  17.837  1.00  0.00      LIG  
ATOM   4263 H40  LIG     1      -0.708  -6.821  23.835  1.00  0.00      LIG  
ATOM   4264 H41  LIG     1      -1.544  -7.896  22.710  1.00  0.00      LIG  
ATOM   4265 H42  LIG     1      -1.836  -6.150  22.637  1.00  0.00      LIG  
ATOM   4266 H43  LIG     1       0.821  -8.642  22.520  1.00  0.00      LIG  
ATOM   4267 H44  LIG     1       1.784  -7.265  23.017  1.00  0.00      LIG  
ATOM   4268 H45  LIG     1       1.851  -7.837  21.331  1.00  0.00      LIG  
ATOM   4269 H46  LIG     1       2.662  -5.311  21.011  1.00  0.00      LIG  
ATOM   4270 H47  LIG     1      -1.525  -7.427  17.503  1.00  0.00      LIG  
TER
REMARK  Energy: 304.908
REMARK  SimpleFitness: 304.908
REMARK  FullFitness: -604.53796
REMARK  InterFull: -12.9899
REMARK  IntraFull: 304.689
REMARK  solvFull: -1094.03
REMARK  surfFull: 197.793
REMARK  extraFull: 0.0
REMARK  deltaGcompsolvpol: -1094.03
REMARK  deltaGcompsolvnonpol: 197.793
REMARK  deltaGprotsolvpol: -1109.66
REMARK  deltaGprotsolvnonpol: 196.383
REMARK  deltaGligsolvpol: -14.5291
REMARK  deltaGligsolvnonpol: 16.1569
REMARK  deltaGvdw: -12.9899
REMARK  deltaGelec: 0.0
REMARK  deltaG: -4.7681637
REMARK  Cluster: 2
REMARK  ClusterRank: 1
ATOM   4186 O    LIG     1       0.847   2.151  22.624  1.00  0.00      LIG  
ATOM   4187 O1   LIG     1       1.965  -1.289  28.627  1.00  0.00      LIG  
ATOM   4188 O2   LIG     1      -0.368  -7.026  20.519  1.00  0.00      LIG  
ATOM   4189 O3   LIG     1       2.386  -5.636  20.136  1.00  0.00      LIG  
ATOM   4190 O4   LIG     1      -0.611  -7.098  17.663  1.00  0.00      LIG  
ATOM   4191 O5   LIG     1      -1.639  -5.137  18.084  1.00  0.00      LIG  
ATOM   4192 C    LIG     1       2.425   0.505  23.560  1.00  0.00      LIG  
ATOM   4193 C1   LIG     1       2.328   0.936  25.047  1.00  0.00      LIG  
ATOM   4194 C2   LIG     1       3.656   1.062  22.858  1.00  0.00      LIG  
ATOM   4195 C3   LIG     1       3.924   0.280  21.559  1.00  0.00      LIG  
ATOM   4196 C4   LIG     1       3.558   0.416  25.832  1.00  0.00      LIG  
ATOM   4197 C5   LIG     1       4.872   1.181  23.772  1.00  0.00      LIG  
ATOM   4198 C6   LIG     1       1.206   0.774  22.639  1.00  0.00      LIG  
ATOM   4199 C7   LIG     1       4.804   0.244  24.958  1.00  0.00      LIG  
ATOM   4200 C8   LIG     1       2.703  -0.368  21.004  1.00  0.00      LIG  
ATOM   4201 C9   LIG     1       3.324  -0.840  26.713  1.00  0.00      LIG  
ATOM   4202 C10  LIG     1       1.036   0.396  25.648  1.00  0.00      LIG  
ATOM   4203 C11  LIG     1       1.417   0.353  21.174  1.00  0.00      LIG  
ATOM   4204 C12  LIG     1       4.820  -0.931  21.699  1.00  0.00      LIG  
ATOM   4205 C13  LIG     1       2.261   2.456  25.252  1.00  0.00      LIG  
ATOM   4206 C14  LIG     1       2.947  -1.567  20.460  1.00  0.00      LIG  
ATOM   4207 C15  LIG     1       4.373  -1.931  20.657  1.00  0.00      LIG  
ATOM   4208 C16  LIG     1       4.534   1.224  20.534  1.00  0.00      LIG  
ATOM   4209 C17  LIG     1       1.084   0.340  27.159  1.00  0.00      LIG  
ATOM   4210 C18  LIG     1       2.110  -0.655  27.592  1.00  0.00      LIG  
ATOM   4211 C19  LIG     1       2.055  -2.400  19.569  1.00  0.00      LIG  
ATOM   4212 C20  LIG     1       4.515  -1.035  27.646  1.00  0.00      LIG  
ATOM   4213 C21  LIG     1       3.152  -2.158  25.955  1.00  0.00      LIG  
ATOM   4214 C22  LIG     1       1.253  -3.540  20.270  1.00  0.00      LIG  
ATOM   4215 C23  LIG     1       1.108  -5.058  19.895  1.00  0.00      LIG  
ATOM   4216 C24  LIG     1       0.037  -5.667  20.836  1.00  0.00      LIG  
ATOM   4217 C25  LIG     1       2.868  -2.738  18.353  1.00  0.00      LIG  
ATOM   4218 C26  LIG     1       0.061  -6.785  21.857  1.00  0.00      LIG  
ATOM   4219 C27  LIG     1       0.765  -5.298  18.400  1.00  0.00      LIG  
ATOM   4220 C28  LIG     1      -1.073  -6.914  22.810  1.00  0.00      LIG  
ATOM   4221 C29  LIG     1       1.198  -7.672  22.192  1.00  0.00      LIG  
ATOM   4222 C30  LIG     1      -0.614  -5.788  17.998  1.00  0.00      LIG  
ATOM   4223 H    LIG     1       2.533  -0.583  23.589  1.00  0.00      LIG  
ATOM   4224 H1   LIG     1       3.420   2.085  22.554  1.00  0.00      LIG  
ATOM   4225 H2   LIG     1       3.817   1.214  26.534  1.00  0.00      LIG  
ATOM   4226 H3   LIG     1       4.926   2.202  24.156  1.00  0.00      LIG  
ATOM   4227 H4   LIG     1       5.804   1.029  23.222  1.00  0.00      LIG  
ATOM   4228 H5   LIG     1       0.346   0.230  23.025  1.00  0.00      LIG  
ATOM   4229 H6   LIG     1       4.883  -0.774  24.587  1.00  0.00      LIG  
ATOM   4230 H7   LIG     1       5.695   0.406  25.571  1.00  0.00      LIG  
ATOM   4231 H8   LIG     1       0.840  -0.604  25.255  1.00  0.00      LIG  
ATOM   4232 H9   LIG     1       0.194   1.022  25.343  1.00  0.00      LIG  
ATOM   4233 H10  LIG     1       1.409   1.216  20.501  1.00  0.00      LIG  
ATOM   4234 H11  LIG     1       0.582  -0.282  20.864  1.00  0.00      LIG  
ATOM   4235 H12  LIG     1       4.638  -1.374  22.674  1.00  0.00      LIG  
ATOM   4236 H13  LIG     1       5.885  -0.694  21.615  1.00  0.00      LIG  
ATOM   4237 H14  LIG     1       1.293   2.856  24.943  1.00  0.00      LIG  
ATOM   4238 H15  LIG     1       2.383   2.716  26.306  1.00  0.00      LIG  
ATOM   4239 H16  LIG     1       3.032   2.992  24.699  1.00  0.00      LIG  
ATOM   4240 H17  LIG     1       4.490  -2.956  21.021  1.00  0.00      LIG  
ATOM   4241 H18  LIG     1       4.954  -1.801  19.740  1.00  0.00      LIG  
ATOM   4242 H19  LIG     1       3.870   2.071  20.340  1.00  0.00      LIG  
ATOM   4243 H20  LIG     1       4.724   0.722  19.580  1.00  0.00      LIG  
ATOM   4244 H21  LIG     1       5.487   1.618  20.897  1.00  0.00      LIG  
ATOM   4245 H22  LIG     1       0.116   0.008  27.543  1.00  0.00      LIG  
ATOM   4246 H23  LIG     1       1.323   1.310  27.601  1.00  0.00      LIG  
ATOM   4247 H24  LIG     1       1.298  -1.705  19.197  1.00  0.00      LIG  
ATOM   4248 H25  LIG     1       4.695  -0.136  28.244  1.00  0.00      LIG  
ATOM   4249 H26  LIG     1       5.427  -1.264  27.089  1.00  0.00      LIG  
ATOM   4250 H27  LIG     1       4.354  -1.867  28.339  1.00  0.00      LIG  
ATOM   4251 H28  LIG     1       2.881  -2.970  26.637  1.00  0.00      LIG  
ATOM   4252 H29  LIG     1       2.368  -2.097  25.198  1.00  0.00      LIG  
ATOM   4253 H30  LIG     1       4.078  -2.455  25.463  1.00  0.00      LIG  
ATOM   4254 H31  LIG     1       0.139   2.248  21.964  1.00  0.00      LIG  
ATOM   4255 H32  LIG     1       0.235  -3.168  20.281  1.00  0.00      LIG  
ATOM   4256 H33  LIG     1       1.538  -3.479  21.311  1.00  0.00      LIG  
ATOM   4257 H34  LIG     1      -0.776  -4.964  20.928  1.00  0.00      LIG  
ATOM   4258 H35  LIG     1       3.490  -1.904  18.009  1.00  0.00      LIG  
ATOM   4259 H36  LIG     1       2.196  -2.953  17.524  1.00  0.00      LIG  
ATOM   4260 H37  LIG     1       3.512  -3.599  18.545  1.00  0.00      LIG  
ATOM   4261 H38  LIG     1       1.498  -5.977  17.957  1.00  0.00      LIG  
ATOM   4262 H39  LIG     1       0.872  -4.377  17.837  1.00  0.00      LIG  
ATOM   4263 H40  LIG     1      -0.708  -6.821  23.835  1.00  0.00      LIG  
ATOM   4264 H41  LIG     1      -1.544  -7.896  22.710  1.00  0.00      LIG  
ATOM   4265 H42  LIG     1      -1.836  -6.150  22.637  1.00  0.00      LIG  
ATOM   4266 H43  LIG     1       0.821  -8.642  22.520  1.00  0.00      LIG  
ATOM   4267 H44  LIG     1       1.784  -7.265  23.017  1.00  0.00      LIG  
ATOM   4268 H45  LIG     1       1.851  -7.837  21.331  1.00  0.00      LIG  
ATOM   4269 H46  LIG     1       2.662  -5.311  21.011  1.00  0.00      LIG  
ATOM   4270 H47  LIG     1      -1.525  -7.427  17.503  1.00  0.00      LIG  
TER
REMARK  Energy: 304.901
REMARK  SimpleFitness: 304.901
REMARK  FullFitness: -604.5305
REMARK  InterFull: -12.9705
REMARK  IntraFull: 304.673
REMARK  solvFull: -1094.04
REMARK  surfFull: 197.807
REMARK  extraFull: 0.0
REMARK  deltaGcompsolvpol: -1094.04
REMARK  deltaGcompsolvnonpol: 197.807
REMARK  deltaGprotsolvpol: -1109.66
REMARK  deltaGprotsolvnonpol: 196.383
REMARK  deltaGligsolvpol: -14.5402
REMARK  deltaGligsolvnonpol: 16.1604
REMARK  deltaGvdw: -12.9705
REMARK  deltaGelec: 0.0
REMARK  deltaG: -4.765268
REMARK  Cluster: 2
REMARK  ClusterRank: 2
ATOM   4186 O    LIG     1       0.840   2.152  22.613  1.00  0.00      LIG  
ATOM   4187 O1   LIG     1       1.954  -1.276  28.620  1.00  0.00      LIG  
ATOM   4188 O2   LIG     1      -0.371  -7.029  20.516  1.00  0.00      LIG  
ATOM   4189 O3   LIG     1       2.384  -5.638  20.138  1.00  0.00      LIG  
ATOM   4190 O4   LIG     1      -0.613  -7.100  17.662  1.00  0.00      LIG  
ATOM   4191 O5   LIG     1      -1.635  -5.131  18.058  1.00  0.00      LIG  
ATOM   4192 C    LIG     1       2.420   0.511  23.554  1.00  0.00      LIG  
ATOM   4193 C1   LIG     1       2.321   0.946  25.039  1.00  0.00      LIG  
ATOM   4194 C2   LIG     1       3.653   1.065  22.852  1.00  0.00      LIG  
ATOM   4195 C3   LIG     1       3.923   0.276  21.558  1.00  0.00      LIG  
ATOM   4196 C4   LIG     1       3.550   0.428  25.827  1.00  0.00      LIG  
ATOM   4197 C5   LIG     1       4.867   1.189  23.767  1.00  0.00      LIG  
ATOM   4198 C6   LIG     1       1.203   0.776  22.631  1.00  0.00      LIG  
ATOM   4199 C7   LIG     1       4.800   0.259  24.958  1.00  0.00      LIG  
ATOM   4200 C8   LIG     1       2.702  -0.370  21.002  1.00  0.00      LIG  
ATOM   4201 C9   LIG     1       3.315  -0.829  26.708  1.00  0.00      LIG  
ATOM   4202 C10  LIG     1       1.028   0.409  25.640  1.00  0.00      LIG  
ATOM   4203 C11  LIG     1       1.418   0.355  21.165  1.00  0.00      LIG  
ATOM   4204 C12  LIG     1       4.816  -0.936  21.705  1.00  0.00      LIG  
ATOM   4205 C13  LIG     1       2.255   2.467  25.240  1.00  0.00      LIG  
ATOM   4206 C14  LIG     1       2.944  -1.572  20.463  1.00  0.00      LIG  
ATOM   4207 C15  LIG     1       4.367  -1.941  20.668  1.00  0.00      LIG  
ATOM   4208 C16  LIG     1       4.539   1.214  20.529  1.00  0.00      LIG  
ATOM   4209 C17  LIG     1       1.075   0.354  27.151  1.00  0.00      LIG  
ATOM   4210 C18  LIG     1       2.100  -0.642  27.585  1.00  0.00      LIG  
ATOM   4211 C19  LIG     1       2.052  -2.403  19.570  1.00  0.00      LIG  
ATOM   4212 C20  LIG     1       4.505  -1.023  27.642  1.00  0.00      LIG  
ATOM   4213 C21  LIG     1       3.142  -2.145  25.949  1.00  0.00      LIG  
ATOM   4214 C22  LIG     1       1.250  -3.544  20.270  1.00  0.00      LIG  
ATOM   4215 C23  LIG     1       1.106  -5.061  19.894  1.00  0.00      LIG  
ATOM   4216 C24  LIG     1       0.033  -5.669  20.833  1.00  0.00      LIG  
ATOM   4217 C25  LIG     1       2.866  -2.739  18.354  1.00  0.00      LIG  
ATOM   4218 C26  LIG     1       0.056  -6.786  21.856  1.00  0.00      LIG  
ATOM   4219 C27  LIG     1       0.766  -5.302  18.399  1.00  0.00      LIG  
ATOM   4220 C28  LIG     1      -1.079  -6.913  22.806  1.00  0.00      LIG  
ATOM   4221 C29  LIG     1       1.194  -7.671  22.193  1.00  0.00      LIG  
ATOM   4222 C30  LIG     1      -0.613  -5.789  17.993  1.00  0.00      LIG  
ATOM   4223 H    LIG     1       2.529  -0.577  23.587  1.00  0.00      LIG  
ATOM   4224 H1   LIG     1       3.416   2.087  22.542  1.00  0.00      LIG  
ATOM   4225 H2   LIG     1       3.805   1.226  26.531  1.00  0.00      LIG  
ATOM   4226 H3   LIG     1       4.920   2.213  24.145  1.00  0.00      LIG  
ATOM   4227 H4   LIG     1       5.800   1.036  23.219  1.00  0.00      LIG  
ATOM   4228 H5   LIG     1       0.344   0.230  23.015  1.00  0.00      LIG  
ATOM   4229 H6   LIG     1       4.886  -0.761  24.593  1.00  0.00      LIG  
ATOM   4230 H7   LIG     1       5.687   0.429  25.573  1.00  0.00      LIG  
ATOM   4231 H8   LIG     1       0.831  -0.590  25.248  1.00  0.00      LIG  
ATOM   4232 H9   LIG     1       0.188   1.037  25.335  1.00  0.00      LIG  
ATOM   4233 H10  LIG     1       1.417   1.219  20.493  1.00  0.00      LIG  
ATOM   4234 H11  LIG     1       0.582  -0.275  20.851  1.00  0.00      LIG  
ATOM   4235 H12  LIG     1       4.631  -1.372  22.683  1.00  0.00      LIG  
ATOM   4236 H13  LIG     1       5.881  -0.702  21.621  1.00  0.00      LIG  
ATOM   4237 H14  LIG     1       1.289   2.867  24.927  1.00  0.00      LIG  
ATOM   4238 H15  LIG     1       2.373   2.729  26.295  1.00  0.00      LIG  
ATOM   4239 H16  LIG     1       3.029   3.001  24.689  1.00  0.00      LIG  
ATOM   4240 H17  LIG     1       4.476  -2.964  21.040  1.00  0.00      LIG  
ATOM   4241 H18  LIG     1       4.953  -1.822  19.753  1.00  0.00      LIG  
ATOM   4242 H19  LIG     1       3.876   2.061  20.327  1.00  0.00      LIG  
ATOM   4243 H20  LIG     1       4.733   0.706  19.580  1.00  0.00      LIG  
ATOM   4244 H21  LIG     1       5.490   1.610  20.895  1.00  0.00      LIG  
ATOM   4245 H22  LIG     1       0.106   0.024  27.535  1.00  0.00      LIG  
ATOM   4246 H23  LIG     1       1.316   1.324  27.593  1.00  0.00      LIG  
ATOM   4247 H24  LIG     1       1.296  -1.708  19.198  1.00  0.00      LIG  
ATOM   4248 H25  LIG     1       4.687  -0.124  28.237  1.00  0.00      LIG  
ATOM   4249 H26  LIG     1       5.416  -1.256  27.086  1.00  0.00      LIG  
ATOM   4250 H27  LIG     1       4.341  -1.854  28.336  1.00  0.00      LIG  
ATOM   4251 H28  LIG     1       2.883  -2.959  26.633  1.00  0.00      LIG  
ATOM   4252 H29  LIG     1       2.349  -2.088  25.200  1.00  0.00      LIG  
ATOM   4253 H30  LIG     1       4.065  -2.438  25.447  1.00  0.00      LIG  
ATOM   4254 H31  LIG     1       0.136   2.247  21.949  1.00  0.00      LIG  
ATOM   4255 H32  LIG     1       0.231  -3.171  20.280  1.00  0.00      LIG  
ATOM   4256 H33  LIG     1       1.534  -3.483  21.311  1.00  0.00      LIG  
ATOM   4257 H34  LIG     1      -0.780  -4.966  20.923  1.00  0.00      LIG  
ATOM   4258 H35  LIG     1       3.490  -1.905  18.013  1.00  0.00      LIG  
ATOM   4259 H36  LIG     1       2.194  -2.951  17.524  1.00  0.00      LIG  
ATOM   4260 H37  LIG     1       3.509  -3.602  18.545  1.00  0.00      LIG  
ATOM   4261 H38  LIG     1       1.497  -5.986  17.959  1.00  0.00      LIG  
ATOM   4262 H39  LIG     1       0.879  -4.383  17.833  1.00  0.00      LIG  
ATOM   4263 H40  LIG     1      -0.715  -6.823  23.832  1.00  0.00      LIG  
ATOM   4264 H41  LIG     1      -1.553  -7.893  22.705  1.00  0.00      LIG  
ATOM   4265 H42  LIG     1      -1.839  -6.147  22.634  1.00  0.00      LIG  
ATOM   4266 H43  LIG     1       0.816  -8.643  22.518  1.00  0.00      LIG  
ATOM   4267 H44  LIG     1       1.775  -7.265  23.022  1.00  0.00      LIG  
ATOM   4268 H45  LIG     1       1.850  -7.834  21.335  1.00  0.00      LIG  
ATOM   4269 H46  LIG     1       2.658  -5.313  21.013  1.00  0.00      LIG  
ATOM   4270 H47  LIG     1      -1.526  -7.423  17.487  1.00  0.00      LIG  
TER
REMARK  Energy: 304.901
REMARK  SimpleFitness: 304.901
REMARK  FullFitness: -604.5305
REMARK  InterFull: -12.9705
REMARK  IntraFull: 304.673
REMARK  solvFull: -1094.04
REMARK  surfFull: 197.807
REMARK  extraFull: 0.0
REMARK  deltaGcompsolvpol: -1094.04
REMARK  deltaGcompsolvnonpol: 197.807
REMARK  deltaGprotsolvpol: -1109.66
REMARK  deltaGprotsolvnonpol: 196.383
REMARK  deltaGligsolvpol: -14.5402
REMARK  deltaGligsolvnonpol: 16.1604
REMARK  deltaGvdw: -12.9705
REMARK  deltaGelec: 0.0
REMARK  deltaG: -4.765268
REMARK  Cluster: 2
REMARK  ClusterRank: 3
ATOM   4186 O    LIG     1       0.840   2.152  22.613  1.00  0.00      LIG  
ATOM   4187 O1   LIG     1       1.954  -1.276  28.620  1.00  0.00      LIG  
ATOM   4188 O2   LIG     1      -0.371  -7.029  20.516  1.00  0.00      LIG  
ATOM   4189 O3   LIG     1       2.384  -5.638  20.138  1.00  0.00      LIG  
ATOM   4190 O4   LIG     1      -0.613  -7.100  17.662  1.00  0.00      LIG  
ATOM   4191 O5   LIG     1      -1.635  -5.131  18.058  1.00  0.00      LIG  
ATOM   4192 C    LIG     1       2.420   0.511  23.554  1.00  0.00      LIG  
ATOM   4193 C1   LIG     1       2.321   0.946  25.039  1.00  0.00      LIG  
ATOM   4194 C2   LIG     1       3.653   1.065  22.852  1.00  0.00      LIG  
ATOM   4195 C3   LIG     1       3.923   0.276  21.558  1.00  0.00      LIG  
ATOM   4196 C4   LIG     1       3.550   0.428  25.827  1.00  0.00      LIG  
ATOM   4197 C5   LIG     1       4.867   1.189  23.767  1.00  0.00      LIG  
ATOM   4198 C6   LIG     1       1.203   0.776  22.631  1.00  0.00      LIG  
ATOM   4199 C7   LIG     1       4.800   0.259  24.958  1.00  0.00      LIG  
ATOM   4200 C8   LIG     1       2.702  -0.370  21.002  1.00  0.00      LIG  
ATOM   4201 C9   LIG     1       3.315  -0.829  26.708  1.00  0.00      LIG  
ATOM   4202 C10  LIG     1       1.028   0.409  25.640  1.00  0.00      LIG  
ATOM   4203 C11  LIG     1       1.418   0.355  21.165  1.00  0.00      LIG  
ATOM   4204 C12  LIG     1       4.816  -0.936  21.705  1.00  0.00      LIG  
ATOM   4205 C13  LIG     1       2.255   2.467  25.240  1.00  0.00      LIG  
ATOM   4206 C14  LIG     1       2.944  -1.572  20.463  1.00  0.00      LIG  
ATOM   4207 C15  LIG     1       4.367  -1.941  20.668  1.00  0.00      LIG  
ATOM   4208 C16  LIG     1       4.539   1.214  20.529  1.00  0.00      LIG  
ATOM   4209 C17  LIG     1       1.075   0.354  27.151  1.00  0.00      LIG  
ATOM   4210 C18  LIG     1       2.100  -0.642  27.585  1.00  0.00      LIG  
ATOM   4211 C19  LIG     1       2.052  -2.403  19.570  1.00  0.00      LIG  
ATOM   4212 C20  LIG     1       4.505  -1.023  27.642  1.00  0.00      LIG  
ATOM   4213 C21  LIG     1       3.142  -2.145  25.949  1.00  0.00      LIG  
ATOM   4214 C22  LIG     1       1.250  -3.544  20.270  1.00  0.00      LIG  
ATOM   4215 C23  LIG     1       1.106  -5.061  19.894  1.00  0.00      LIG  
ATOM   4216 C24  LIG     1       0.033  -5.669  20.833  1.00  0.00      LIG  
ATOM   4217 C25  LIG     1       2.866  -2.739  18.354  1.00  0.00      LIG  
ATOM   4218 C26  LIG     1       0.056  -6.786  21.856  1.00  0.00      LIG  
ATOM   4219 C27  LIG     1       0.766  -5.302  18.399  1.00  0.00      LIG  
ATOM   4220 C28  LIG     1      -1.079  -6.913  22.806  1.00  0.00      LIG  
ATOM   4221 C29  LIG     1       1.194  -7.671  22.193  1.00  0.00      LIG  
ATOM   4222 C30  LIG     1      -0.613  -5.789  17.993  1.00  0.00      LIG  
ATOM   4223 H    LIG     1       2.529  -0.577  23.587  1.00  0.00      LIG  
ATOM   4224 H1   LIG     1       3.416   2.087  22.542  1.00  0.00      LIG  
ATOM   4225 H2   LIG     1       3.805   1.226  26.531  1.00  0.00      LIG  
ATOM   4226 H3   LIG     1       4.920   2.213  24.145  1.00  0.00      LIG  
ATOM   4227 H4   LIG     1       5.800   1.036  23.219  1.00  0.00      LIG  
ATOM   4228 H5   LIG     1       0.344   0.230  23.015  1.00  0.00      LIG  
ATOM   4229 H6   LIG     1       4.886  -0.761  24.593  1.00  0.00      LIG  
ATOM   4230 H7   LIG     1       5.687   0.429  25.573  1.00  0.00      LIG  
ATOM   4231 H8   LIG     1       0.831  -0.590  25.248  1.00  0.00      LIG  
ATOM   4232 H9   LIG     1       0.188   1.037  25.335  1.00  0.00      LIG  
ATOM   4233 H10  LIG     1       1.417   1.219  20.493  1.00  0.00      LIG  
ATOM   4234 H11  LIG     1       0.582  -0.275  20.851  1.00  0.00      LIG  
ATOM   4235 H12  LIG     1       4.631  -1.372  22.683  1.00  0.00      LIG  
ATOM   4236 H13  LIG     1       5.881  -0.702  21.621  1.00  0.00      LIG  
ATOM   4237 H14  LIG     1       1.289   2.867  24.927  1.00  0.00      LIG  
ATOM   4238 H15  LIG     1       2.373   2.729  26.295  1.00  0.00      LIG  
ATOM   4239 H16  LIG     1       3.029   3.001  24.689  1.00  0.00      LIG  
ATOM   4240 H17  LIG     1       4.476  -2.964  21.040  1.00  0.00      LIG  
ATOM   4241 H18  LIG     1       4.953  -1.822  19.753  1.00  0.00      LIG  
ATOM   4242 H19  LIG     1       3.876   2.061  20.327  1.00  0.00      LIG  
ATOM   4243 H20  LIG     1       4.733   0.706  19.580  1.00  0.00      LIG  
ATOM   4244 H21  LIG     1       5.490   1.610  20.895  1.00  0.00      LIG  
ATOM   4245 H22  LIG     1       0.106   0.024  27.535  1.00  0.00      LIG  
ATOM   4246 H23  LIG     1       1.316   1.324  27.593  1.00  0.00      LIG  
ATOM   4247 H24  LIG     1       1.296  -1.708  19.198  1.00  0.00      LIG  
ATOM   4248 H25  LIG     1       4.687  -0.124  28.237  1.00  0.00      LIG  
ATOM   4249 H26  LIG     1       5.416  -1.256  27.086  1.00  0.00      LIG  
ATOM   4250 H27  LIG     1       4.341  -1.854  28.336  1.00  0.00      LIG  
ATOM   4251 H28  LIG     1       2.883  -2.959  26.633  1.00  0.00      LIG  
ATOM   4252 H29  LIG     1       2.349  -2.088  25.200  1.00  0.00      LIG  
ATOM   4253 H30  LIG     1       4.065  -2.438  25.447  1.00  0.00      LIG  
ATOM   4254 H31  LIG     1       0.136   2.247  21.949  1.00  0.00      LIG  
ATOM   4255 H32  LIG     1       0.231  -3.171  20.280  1.00  0.00      LIG  
ATOM   4256 H33  LIG     1       1.534  -3.483  21.311  1.00  0.00      LIG  
ATOM   4257 H34  LIG     1      -0.780  -4.966  20.923  1.00  0.00      LIG  
ATOM   4258 H35  LIG     1       3.490  -1.905  18.013  1.00  0.00      LIG  
ATOM   4259 H36  LIG     1       2.194  -2.951  17.524  1.00  0.00      LIG  
ATOM   4260 H37  LIG     1       3.509  -3.602  18.545  1.00  0.00      LIG  
ATOM   4261 H38  LIG     1       1.497  -5.986  17.959  1.00  0.00      LIG  
ATOM   4262 H39  LIG     1       0.879  -4.383  17.833  1.00  0.00      LIG  
ATOM   4263 H40  LIG     1      -0.715  -6.823  23.832  1.00  0.00      LIG  
ATOM   4264 H41  LIG     1      -1.553  -7.893  22.705  1.00  0.00      LIG  
ATOM   4265 H42  LIG     1      -1.839  -6.147  22.634  1.00  0.00      LIG  
ATOM   4266 H43  LIG     1       0.816  -8.643  22.518  1.00  0.00      LIG  
ATOM   4267 H44  LIG     1       1.775  -7.265  23.022  1.00  0.00      LIG  
ATOM   4268 H45  LIG     1       1.850  -7.834  21.335  1.00  0.00      LIG  
ATOM   4269 H46  LIG     1       2.658  -5.313  21.013  1.00  0.00      LIG  
ATOM   4270 H47  LIG     1      -1.526  -7.423  17.487  1.00  0.00      LIG  
TER
REMARK  Energy: 304.901
REMARK  SimpleFitness: 304.901
REMARK  FullFitness: -604.5305
REMARK  InterFull: -12.9705
REMARK  IntraFull: 304.673
REMARK  solvFull: -1094.04
REMARK  surfFull: 197.807
REMARK  extraFull: 0.0
REMARK  deltaGcompsolvpol: -1094.04
REMARK  deltaGcompsolvnonpol: 197.807
REMARK  deltaGprotsolvpol: -1109.66
REMARK  deltaGprotsolvnonpol: 196.383
REMARK  deltaGligsolvpol: -14.5402
REMARK  deltaGligsolvnonpol: 16.1604
REMARK  deltaGvdw: -12.9705
REMARK  deltaGelec: 0.0
REMARK  deltaG: -4.765268
REMARK  Cluster: 2
REMARK  ClusterRank: 4
ATOM   4186 O    LIG     1       0.840   2.152  22.613  1.00  0.00      LIG  
ATOM   4187 O1   LIG     1       1.954  -1.276  28.620  1.00  0.00      LIG  
ATOM   4188 O2   LIG     1      -0.371  -7.029  20.516  1.00  0.00      LIG  
ATOM   4189 O3   LIG     1       2.384  -5.638  20.138  1.00  0.00      LIG  
ATOM   4190 O4   LIG     1      -0.613  -7.100  17.662  1.00  0.00      LIG  
ATOM   4191 O5   LIG     1      -1.635  -5.131  18.058  1.00  0.00      LIG  
ATOM   4192 C    LIG     1       2.420   0.511  23.554  1.00  0.00      LIG  
ATOM   4193 C1   LIG     1       2.321   0.946  25.039  1.00  0.00      LIG  
ATOM   4194 C2   LIG     1       3.653   1.065  22.852  1.00  0.00      LIG  
ATOM   4195 C3   LIG     1       3.923   0.276  21.558  1.00  0.00      LIG  
ATOM   4196 C4   LIG     1       3.550   0.428  25.827  1.00  0.00      LIG  
ATOM   4197 C5   LIG     1       4.867   1.189  23.767  1.00  0.00      LIG  
ATOM   4198 C6   LIG     1       1.203   0.776  22.631  1.00  0.00      LIG  
ATOM   4199 C7   LIG     1       4.800   0.259  24.958  1.00  0.00      LIG  
ATOM   4200 C8   LIG     1       2.702  -0.370  21.002  1.00  0.00      LIG  
ATOM   4201 C9   LIG     1       3.315  -0.829  26.708  1.00  0.00      LIG  
ATOM   4202 C10  LIG     1       1.028   0.409  25.640  1.00  0.00      LIG  
ATOM   4203 C11  LIG     1       1.418   0.355  21.165  1.00  0.00      LIG  
ATOM   4204 C12  LIG     1       4.816  -0.936  21.705  1.00  0.00      LIG  
ATOM   4205 C13  LIG     1       2.255   2.467  25.240  1.00  0.00      LIG  
ATOM   4206 C14  LIG     1       2.944  -1.572  20.463  1.00  0.00      LIG  
ATOM   4207 C15  LIG     1       4.367  -1.941  20.668  1.00  0.00      LIG  
ATOM   4208 C16  LIG     1       4.539   1.214  20.529  1.00  0.00      LIG  
ATOM   4209 C17  LIG     1       1.075   0.354  27.151  1.00  0.00      LIG  
ATOM   4210 C18  LIG     1       2.100  -0.642  27.585  1.00  0.00      LIG  
ATOM   4211 C19  LIG     1       2.052  -2.403  19.570  1.00  0.00      LIG  
ATOM   4212 C20  LIG     1       4.505  -1.023  27.642  1.00  0.00      LIG  
ATOM   4213 C21  LIG     1       3.142  -2.145  25.949  1.00  0.00      LIG  
ATOM   4214 C22  LIG     1       1.250  -3.544  20.270  1.00  0.00      LIG  
ATOM   4215 C23  LIG     1       1.106  -5.061  19.894  1.00  0.00      LIG  
ATOM   4216 C24  LIG     1       0.033  -5.669  20.833  1.00  0.00      LIG  
ATOM   4217 C25  LIG     1       2.866  -2.739  18.354  1.00  0.00      LIG  
ATOM   4218 C26  LIG     1       0.056  -6.786  21.856  1.00  0.00      LIG  
ATOM   4219 C27  LIG     1       0.766  -5.302  18.399  1.00  0.00      LIG  
ATOM   4220 C28  LIG     1      -1.079  -6.913  22.806  1.00  0.00      LIG  
ATOM   4221 C29  LIG     1       1.194  -7.671  22.193  1.00  0.00      LIG  
ATOM   4222 C30  LIG     1      -0.613  -5.789  17.993  1.00  0.00      LIG  
ATOM   4223 H    LIG     1       2.529  -0.577  23.587  1.00  0.00      LIG  
ATOM   4224 H1   LIG     1       3.416   2.087  22.542  1.00  0.00      LIG  
ATOM   4225 H2   LIG     1       3.805   1.226  26.531  1.00  0.00      LIG  
ATOM   4226 H3   LIG     1       4.920   2.213  24.145  1.00  0.00      LIG  
ATOM   4227 H4   LIG     1       5.800   1.036  23.219  1.00  0.00      LIG  
ATOM   4228 H5   LIG     1       0.344   0.230  23.015  1.00  0.00      LIG  
ATOM   4229 H6   LIG     1       4.886  -0.761  24.593  1.00  0.00      LIG  
ATOM   4230 H7   LIG     1       5.687   0.429  25.573  1.00  0.00      LIG  
ATOM   4231 H8   LIG     1       0.831  -0.590  25.248  1.00  0.00      LIG  
ATOM   4232 H9   LIG     1       0.188   1.037  25.335  1.00  0.00      LIG  
ATOM   4233 H10  LIG     1       1.417   1.219  20.493  1.00  0.00      LIG  
ATOM   4234 H11  LIG     1       0.582  -0.275  20.851  1.00  0.00      LIG  
ATOM   4235 H12  LIG     1       4.631  -1.372  22.683  1.00  0.00      LIG  
ATOM   4236 H13  LIG     1       5.881  -0.702  21.621  1.00  0.00      LIG  
ATOM   4237 H14  LIG     1       1.289   2.867  24.927  1.00  0.00      LIG  
ATOM   4238 H15  LIG     1       2.373   2.729  26.295  1.00  0.00      LIG  
ATOM   4239 H16  LIG     1       3.029   3.001  24.689  1.00  0.00      LIG  
ATOM   4240 H17  LIG     1       4.476  -2.964  21.040  1.00  0.00      LIG  
ATOM   4241 H18  LIG     1       4.953  -1.822  19.753  1.00  0.00      LIG  
ATOM   4242 H19  LIG     1       3.876   2.061  20.327  1.00  0.00      LIG  
ATOM   4243 H20  LIG     1       4.733   0.706  19.580  1.00  0.00      LIG  
ATOM   4244 H21  LIG     1       5.490   1.610  20.895  1.00  0.00      LIG  
ATOM   4245 H22  LIG     1       0.106   0.024  27.535  1.00  0.00      LIG  
ATOM   4246 H23  LIG     1       1.316   1.324  27.593  1.00  0.00      LIG  
ATOM   4247 H24  LIG     1       1.296  -1.708  19.198  1.00  0.00      LIG  
ATOM   4248 H25  LIG     1       4.687  -0.124  28.237  1.00  0.00      LIG  
ATOM   4249 H26  LIG     1       5.416  -1.256  27.086  1.00  0.00      LIG  
ATOM   4250 H27  LIG     1       4.341  -1.854  28.336  1.00  0.00      LIG  
ATOM   4251 H28  LIG     1       2.883  -2.959  26.633  1.00  0.00      LIG  
ATOM   4252 H29  LIG     1       2.349  -2.088  25.200  1.00  0.00      LIG  
ATOM   4253 H30  LIG     1       4.065  -2.438  25.447  1.00  0.00      LIG  
ATOM   4254 H31  LIG     1       0.136   2.247  21.949  1.00  0.00      LIG  
ATOM   4255 H32  LIG     1       0.231  -3.171  20.280  1.00  0.00      LIG  
ATOM   4256 H33  LIG     1       1.534  -3.483  21.311  1.00  0.00      LIG  
ATOM   4257 H34  LIG     1      -0.780  -4.966  20.923  1.00  0.00      LIG  
ATOM   4258 H35  LIG     1       3.490  -1.905  18.013  1.00  0.00      LIG  
ATOM   4259 H36  LIG     1       2.194  -2.951  17.524  1.00  0.00      LIG  
ATOM   4260 H37  LIG     1       3.509  -3.602  18.545  1.00  0.00      LIG  
ATOM   4261 H38  LIG     1       1.497  -5.986  17.959  1.00  0.00      LIG  
ATOM   4262 H39  LIG     1       0.879  -4.383  17.833  1.00  0.00      LIG  
ATOM   4263 H40  LIG     1      -0.715  -6.823  23.832  1.00  0.00      LIG  
ATOM   4264 H41  LIG     1      -1.553  -7.893  22.705  1.00  0.00      LIG  
ATOM   4265 H42  LIG     1      -1.839  -6.147  22.634  1.00  0.00      LIG  
ATOM   4266 H43  LIG     1       0.816  -8.643  22.518  1.00  0.00      LIG  
ATOM   4267 H44  LIG     1       1.775  -7.265  23.022  1.00  0.00      LIG  
ATOM   4268 H45  LIG     1       1.850  -7.834  21.335  1.00  0.00      LIG  
ATOM   4269 H46  LIG     1       2.658  -5.313  21.013  1.00  0.00      LIG  
ATOM   4270 H47  LIG     1      -1.526  -7.423  17.487  1.00  0.00      LIG  
TER
REMARK  Energy: 304.901
REMARK  SimpleFitness: 304.901
REMARK  FullFitness: -604.5305
REMARK  InterFull: -12.9705
REMARK  IntraFull: 304.673
REMARK  solvFull: -1094.04
REMARK  surfFull: 197.807
REMARK  extraFull: 0.0
REMARK  deltaGcompsolvpol: -1094.04
REMARK  deltaGcompsolvnonpol: 197.807
REMARK  deltaGprotsolvpol: -1109.66
REMARK  deltaGprotsolvnonpol: 196.383
REMARK  deltaGligsolvpol: -14.5402
REMARK  deltaGligsolvnonpol: 16.1604
REMARK  deltaGvdw: -12.9705
REMARK  deltaGelec: 0.0
REMARK  deltaG: -4.765268
REMARK  Cluster: 2
REMARK  ClusterRank: 5
ATOM   4186 O    LIG     1       0.840   2.152  22.613  1.00  0.00      LIG  
ATOM   4187 O1   LIG     1       1.954  -1.276  28.620  1.00  0.00      LIG  
ATOM   4188 O2   LIG     1      -0.371  -7.029  20.516  1.00  0.00      LIG  
ATOM   4189 O3   LIG     1       2.384  -5.638  20.138  1.00  0.00      LIG  
ATOM   4190 O4   LIG     1      -0.613  -7.100  17.662  1.00  0.00      LIG  
ATOM   4191 O5   LIG     1      -1.635  -5.131  18.058  1.00  0.00      LIG  
ATOM   4192 C    LIG     1       2.420   0.511  23.554  1.00  0.00      LIG  
ATOM   4193 C1   LIG     1       2.321   0.946  25.039  1.00  0.00      LIG  
ATOM   4194 C2   LIG     1       3.653   1.065  22.852  1.00  0.00      LIG  
ATOM   4195 C3   LIG     1       3.923   0.276  21.558  1.00  0.00      LIG  
ATOM   4196 C4   LIG     1       3.550   0.428  25.827  1.00  0.00      LIG  
ATOM   4197 C5   LIG     1       4.867   1.189  23.767  1.00  0.00      LIG  
ATOM   4198 C6   LIG     1       1.203   0.776  22.631  1.00  0.00      LIG  
ATOM   4199 C7   LIG     1       4.800   0.259  24.958  1.00  0.00      LIG  
ATOM   4200 C8   LIG     1       2.702  -0.370  21.002  1.00  0.00      LIG  
ATOM   4201 C9   LIG     1       3.315  -0.829  26.708  1.00  0.00      LIG  
ATOM   4202 C10  LIG     1       1.028   0.409  25.640  1.00  0.00      LIG  
ATOM   4203 C11  LIG     1       1.418   0.355  21.165  1.00  0.00      LIG  
ATOM   4204 C12  LIG     1       4.816  -0.936  21.705  1.00  0.00      LIG  
ATOM   4205 C13  LIG     1       2.255   2.467  25.240  1.00  0.00      LIG  
ATOM   4206 C14  LIG     1       2.944  -1.572  20.463  1.00  0.00      LIG  
ATOM   4207 C15  LIG     1       4.367  -1.941  20.668  1.00  0.00      LIG  
ATOM   4208 C16  LIG     1       4.539   1.214  20.529  1.00  0.00      LIG  
ATOM   4209 C17  LIG     1       1.075   0.354  27.151  1.00  0.00      LIG  
ATOM   4210 C18  LIG     1       2.100  -0.642  27.585  1.00  0.00      LIG  
ATOM   4211 C19  LIG     1       2.052  -2.403  19.570  1.00  0.00      LIG  
ATOM   4212 C20  LIG     1       4.505  -1.023  27.642  1.00  0.00      LIG  
ATOM   4213 C21  LIG     1       3.142  -2.145  25.949  1.00  0.00      LIG  
ATOM   4214 C22  LIG     1       1.250  -3.544  20.270  1.00  0.00      LIG  
ATOM   4215 C23  LIG     1       1.106  -5.061  19.894  1.00  0.00      LIG  
ATOM   4216 C24  LIG     1       0.033  -5.669  20.833  1.00  0.00      LIG  
ATOM   4217 C25  LIG     1       2.866  -2.739  18.354  1.00  0.00      LIG  
ATOM   4218 C26  LIG     1       0.056  -6.786  21.856  1.00  0.00      LIG  
ATOM   4219 C27  LIG     1       0.766  -5.302  18.399  1.00  0.00      LIG  
ATOM   4220 C28  LIG     1      -1.079  -6.913  22.806  1.00  0.00      LIG  
ATOM   4221 C29  LIG     1       1.194  -7.671  22.193  1.00  0.00      LIG  
ATOM   4222 C30  LIG     1      -0.613  -5.789  17.993  1.00  0.00      LIG  
ATOM   4223 H    LIG     1       2.529  -0.577  23.587  1.00  0.00      LIG  
ATOM   4224 H1   LIG     1       3.416   2.087  22.542  1.00  0.00      LIG  
ATOM   4225 H2   LIG     1       3.805   1.226  26.531  1.00  0.00      LIG  
ATOM   4226 H3   LIG     1       4.920   2.213  24.145  1.00  0.00      LIG  
ATOM   4227 H4   LIG     1       5.800   1.036  23.219  1.00  0.00      LIG  
ATOM   4228 H5   LIG     1       0.344   0.230  23.015  1.00  0.00      LIG  
ATOM   4229 H6   LIG     1       4.886  -0.761  24.593  1.00  0.00      LIG  
ATOM   4230 H7   LIG     1       5.687   0.429  25.573  1.00  0.00      LIG  
ATOM   4231 H8   LIG     1       0.831  -0.590  25.248  1.00  0.00      LIG  
ATOM   4232 H9   LIG     1       0.188   1.037  25.335  1.00  0.00      LIG  
ATOM   4233 H10  LIG     1       1.417   1.219  20.493  1.00  0.00      LIG  
ATOM   4234 H11  LIG     1       0.582  -0.275  20.851  1.00  0.00      LIG  
ATOM   4235 H12  LIG     1       4.631  -1.372  22.683  1.00  0.00      LIG  
ATOM   4236 H13  LIG     1       5.881  -0.702  21.621  1.00  0.00      LIG  
ATOM   4237 H14  LIG     1       1.289   2.867  24.927  1.00  0.00      LIG  
ATOM   4238 H15  LIG     1       2.373   2.729  26.295  1.00  0.00      LIG  
ATOM   4239 H16  LIG     1       3.029   3.001  24.689  1.00  0.00      LIG  
ATOM   4240 H17  LIG     1       4.476  -2.964  21.040  1.00  0.00      LIG  
ATOM   4241 H18  LIG     1       4.953  -1.822  19.753  1.00  0.00      LIG  
ATOM   4242 H19  LIG     1       3.876   2.061  20.327  1.00  0.00      LIG  
ATOM   4243 H20  LIG     1       4.733   0.706  19.580  1.00  0.00      LIG  
ATOM   4244 H21  LIG     1       5.490   1.610  20.895  1.00  0.00      LIG  
ATOM   4245 H22  LIG     1       0.106   0.024  27.535  1.00  0.00      LIG  
ATOM   4246 H23  LIG     1       1.316   1.324  27.593  1.00  0.00      LIG  
ATOM   4247 H24  LIG     1       1.296  -1.708  19.198  1.00  0.00      LIG  
ATOM   4248 H25  LIG     1       4.687  -0.124  28.237  1.00  0.00      LIG  
ATOM   4249 H26  LIG     1       5.416  -1.256  27.086  1.00  0.00      LIG  
ATOM   4250 H27  LIG     1       4.341  -1.854  28.336  1.00  0.00      LIG  
ATOM   4251 H28  LIG     1       2.883  -2.959  26.633  1.00  0.00      LIG  
ATOM   4252 H29  LIG     1       2.349  -2.088  25.200  1.00  0.00      LIG  
ATOM   4253 H30  LIG     1       4.065  -2.438  25.447  1.00  0.00      LIG  
ATOM   4254 H31  LIG     1       0.136   2.247  21.949  1.00  0.00      LIG  
ATOM   4255 H32  LIG     1       0.231  -3.171  20.280  1.00  0.00      LIG  
ATOM   4256 H33  LIG     1       1.534  -3.483  21.311  1.00  0.00      LIG  
ATOM   4257 H34  LIG     1      -0.780  -4.966  20.923  1.00  0.00      LIG  
ATOM   4258 H35  LIG     1       3.490  -1.905  18.013  1.00  0.00      LIG  
ATOM   4259 H36  LIG     1       2.194  -2.951  17.524  1.00  0.00      LIG  
ATOM   4260 H37  LIG     1       3.509  -3.602  18.545  1.00  0.00      LIG  
ATOM   4261 H38  LIG     1       1.497  -5.986  17.959  1.00  0.00      LIG  
ATOM   4262 H39  LIG     1       0.879  -4.383  17.833  1.00  0.00      LIG  
ATOM   4263 H40  LIG     1      -0.715  -6.823  23.832  1.00  0.00      LIG  
ATOM   4264 H41  LIG     1      -1.553  -7.893  22.705  1.00  0.00      LIG  
ATOM   4265 H42  LIG     1      -1.839  -6.147  22.634  1.00  0.00      LIG  
ATOM   4266 H43  LIG     1       0.816  -8.643  22.518  1.00  0.00      LIG  
ATOM   4267 H44  LIG     1       1.775  -7.265  23.022  1.00  0.00      LIG  
ATOM   4268 H45  LIG     1       1.850  -7.834  21.335  1.00  0.00      LIG  
ATOM   4269 H46  LIG     1       2.658  -5.313  21.013  1.00  0.00      LIG  
ATOM   4270 H47  LIG     1      -1.526  -7.423  17.487  1.00  0.00      LIG  
TER
REMARK  Energy: 304.899
REMARK  SimpleFitness: 304.899
REMARK  FullFitness: -604.5204
REMARK  InterFull: -12.9993
REMARK  IntraFull: 304.701
REMARK  solvFull: -1094.04
REMARK  surfFull: 197.818
REMARK  extraFull: 0.0
REMARK  deltaGcompsolvpol: -1094.04
REMARK  deltaGcompsolvnonpol: 197.818
REMARK  deltaGprotsolvpol: -1109.66
REMARK  deltaGprotsolvnonpol: 196.383
REMARK  deltaGligsolvpol: -14.5352
REMARK  deltaGligsolvnonpol: 16.1606
REMARK  deltaGvdw: -12.9993
REMARK  deltaGelec: 0.0
REMARK  deltaG: -4.7672777
REMARK  Cluster: 2
REMARK  ClusterRank: 6
ATOM   4186 O    LIG     1       0.851   2.159  22.606  1.00  0.00      LIG  
ATOM   4187 O1   LIG     1       1.953  -1.269  28.612  1.00  0.00      LIG  
ATOM   4188 O2   LIG     1      -0.369  -7.029  20.517  1.00  0.00      LIG  
ATOM   4189 O3   LIG     1       2.383  -5.638  20.136  1.00  0.00      LIG  
ATOM   4190 O4   LIG     1      -0.613  -7.100  17.663  1.00  0.00      LIG  
ATOM   4191 O5   LIG     1      -1.638  -5.134  18.068  1.00  0.00      LIG  
ATOM   4192 C    LIG     1       2.427   0.514  23.547  1.00  0.00      LIG  
ATOM   4193 C1   LIG     1       2.330   0.952  25.032  1.00  0.00      LIG  
ATOM   4194 C2   LIG     1       3.661   1.064  22.844  1.00  0.00      LIG  
ATOM   4195 C3   LIG     1       3.928   0.275  21.550  1.00  0.00      LIG  
ATOM   4196 C4   LIG     1       3.557   0.428  25.819  1.00  0.00      LIG  
ATOM   4197 C5   LIG     1       4.877   1.183  23.759  1.00  0.00      LIG  
ATOM   4198 C6   LIG     1       1.210   0.782  22.625  1.00  0.00      LIG  
ATOM   4199 C7   LIG     1       4.805   0.253  24.950  1.00  0.00      LIG  
ATOM   4200 C8   LIG     1       2.705  -0.369  20.996  1.00  0.00      LIG  
ATOM   4201 C9   LIG     1       3.315  -0.829  26.698  1.00  0.00      LIG  
ATOM   4202 C10  LIG     1       1.035   0.424  25.634  1.00  0.00      LIG  
ATOM   4203 C11  LIG     1       1.421   0.358  21.160  1.00  0.00      LIG  
ATOM   4204 C12  LIG     1       4.819  -0.938  21.697  1.00  0.00      LIG  
ATOM   4205 C13  LIG     1       2.272   2.474  25.232  1.00  0.00      LIG  
ATOM   4206 C14  LIG     1       2.945  -1.572  20.457  1.00  0.00      LIG  
ATOM   4207 C15  LIG     1       4.369  -1.942  20.659  1.00  0.00      LIG  
ATOM   4208 C16  LIG     1       4.544   1.212  20.521  1.00  0.00      LIG  
ATOM   4209 C17  LIG     1       1.084   0.368  27.145  1.00  0.00      LIG  
ATOM   4210 C18  LIG     1       2.102  -0.636  27.578  1.00  0.00      LIG  
ATOM   4211 C19  LIG     1       2.051  -2.402  19.567  1.00  0.00      LIG  
ATOM   4212 C20  LIG     1       4.505  -1.034  27.630  1.00  0.00      LIG  
ATOM   4213 C21  LIG     1       3.132  -2.144  25.938  1.00  0.00      LIG  
ATOM   4214 C22  LIG     1       1.251  -3.543  20.269  1.00  0.00      LIG  
ATOM   4215 C23  LIG     1       1.106  -5.060  19.893  1.00  0.00      LIG  
ATOM   4216 C24  LIG     1       0.034  -5.669  20.833  1.00  0.00      LIG  
ATOM   4217 C25  LIG     1       2.862  -2.737  18.350  1.00  0.00      LIG  
ATOM   4218 C26  LIG     1       0.058  -6.787  21.856  1.00  0.00      LIG  
ATOM   4219 C27  LIG     1       0.764  -5.300  18.398  1.00  0.00      LIG  
ATOM   4220 C28  LIG     1      -1.077  -6.914  22.806  1.00  0.00      LIG  
ATOM   4221 C29  LIG     1       1.196  -7.672  22.192  1.00  0.00      LIG  
ATOM   4222 C30  LIG     1      -0.615  -5.789  17.994  1.00  0.00      LIG  
ATOM   4223 H    LIG     1       2.532  -0.573  23.582  1.00  0.00      LIG  
ATOM   4224 H1   LIG     1       3.428   2.087  22.535  1.00  0.00      LIG  
ATOM   4225 H2   LIG     1       3.816   1.223  26.524  1.00  0.00      LIG  
ATOM   4226 H3   LIG     1       4.935   2.206  24.138  1.00  0.00      LIG  
ATOM   4227 H4   LIG     1       5.808   1.026  23.210  1.00  0.00      LIG  
ATOM   4228 H5   LIG     1       0.348   0.239  23.011  1.00  0.00      LIG  
ATOM   4229 H6   LIG     1       4.886  -0.768  24.585  1.00  0.00      LIG  
ATOM   4230 H7   LIG     1       5.694   0.418  25.565  1.00  0.00      LIG  
ATOM   4231 H8   LIG     1       0.829  -0.574  25.242  1.00  0.00      LIG  
ATOM   4232 H9   LIG     1       0.198   1.057  25.331  1.00  0.00      LIG  
ATOM   4233 H10  LIG     1       1.420   1.220  20.486  1.00  0.00      LIG  
ATOM   4234 H11  LIG     1       0.585  -0.273  20.849  1.00  0.00      LIG  
ATOM   4235 H12  LIG     1       4.633  -1.376  22.674  1.00  0.00      LIG  
ATOM   4236 H13  LIG     1       5.884  -0.706  21.612  1.00  0.00      LIG  
ATOM   4237 H14  LIG     1       1.309   2.879  24.918  1.00  0.00      LIG  
ATOM   4238 H15  LIG     1       2.393   2.736  26.286  1.00  0.00      LIG  
ATOM   4239 H16  LIG     1       3.049   3.004  24.679  1.00  0.00      LIG  
ATOM   4240 H17  LIG     1       4.479  -2.965  21.029  1.00  0.00      LIG  
ATOM   4241 H18  LIG     1       4.952  -1.821  19.743  1.00  0.00      LIG  
ATOM   4242 H19  LIG     1       3.884   2.062  20.322  1.00  0.00      LIG  
ATOM   4243 H20  LIG     1       4.733   0.704  19.570  1.00  0.00      LIG  
ATOM   4244 H21  LIG     1       5.498   1.603  20.884  1.00  0.00      LIG  
ATOM   4245 H22  LIG     1       0.113   0.044  27.531  1.00  0.00      LIG  
ATOM   4246 H23  LIG     1       1.332   1.336  27.587  1.00  0.00      LIG  
ATOM   4247 H24  LIG     1       1.294  -1.706  19.197  1.00  0.00      LIG  
ATOM   4248 H25  LIG     1       4.694  -0.136  28.226  1.00  0.00      LIG  
ATOM   4249 H26  LIG     1       5.413  -1.273  27.072  1.00  0.00      LIG  
ATOM   4250 H27  LIG     1       4.336  -1.864  28.324  1.00  0.00      LIG  
ATOM   4251 H28  LIG     1       2.867  -2.957  26.621  1.00  0.00      LIG  
ATOM   4252 H29  LIG     1       2.340  -2.080  25.189  1.00  0.00      LIG  
ATOM   4253 H30  LIG     1       4.052  -2.443  25.435  1.00  0.00      LIG  
ATOM   4254 H31  LIG     1       0.146   2.255  21.944  1.00  0.00      LIG  
ATOM   4255 H32  LIG     1       0.232  -3.171  20.281  1.00  0.00      LIG  
ATOM   4256 H33  LIG     1       1.537  -3.482  21.309  1.00  0.00      LIG  
ATOM   4257 H34  LIG     1      -0.779  -4.967  20.924  1.00  0.00      LIG  
ATOM   4258 H35  LIG     1       3.484  -1.903  18.006  1.00  0.00      LIG  
ATOM   4259 H36  LIG     1       2.190  -2.952  17.520  1.00  0.00      LIG  
ATOM   4260 H37  LIG     1       3.508  -3.599  18.540  1.00  0.00      LIG  
ATOM   4261 H38  LIG     1       1.497  -5.980  17.956  1.00  0.00      LIG  
ATOM   4262 H39  LIG     1       0.873  -4.379  17.834  1.00  0.00      LIG  
ATOM   4263 H40  LIG     1      -0.713  -6.821  23.832  1.00  0.00      LIG  
ATOM   4264 H41  LIG     1      -1.549  -7.896  22.707  1.00  0.00      LIG  
ATOM   4265 H42  LIG     1      -1.839  -6.151  22.632  1.00  0.00      LIG  
ATOM   4266 H43  LIG     1       0.818  -8.643  22.518  1.00  0.00      LIG  
ATOM   4267 H44  LIG     1       1.777  -7.265  23.020  1.00  0.00      LIG  
ATOM   4268 H45  LIG     1       1.851  -7.835  21.333  1.00  0.00      LIG  
ATOM   4269 H46  LIG     1       2.660  -5.313  21.010  1.00  0.00      LIG  
ATOM   4270 H47  LIG     1      -1.526  -7.427  17.495  1.00  0.00      LIG  
TER
REMARK  Energy: 304.899
REMARK  SimpleFitness: 304.899
REMARK  FullFitness: -604.5204
REMARK  InterFull: -12.9993
REMARK  IntraFull: 304.701
REMARK  solvFull: -1094.04
REMARK  surfFull: 197.818
REMARK  extraFull: 0.0
REMARK  deltaGcompsolvpol: -1094.04
REMARK  deltaGcompsolvnonpol: 197.818
REMARK  deltaGprotsolvpol: -1109.66
REMARK  deltaGprotsolvnonpol: 196.383
REMARK  deltaGligsolvpol: -14.5352
REMARK  deltaGligsolvnonpol: 16.1606
REMARK  deltaGvdw: -12.9993
REMARK  deltaGelec: 0.0
REMARK  deltaG: -4.7672777
REMARK  Cluster: 2
REMARK  ClusterRank: 7
ATOM   4186 O    LIG     1       0.851   2.159  22.606  1.00  0.00      LIG  
ATOM   4187 O1   LIG     1       1.953  -1.269  28.612  1.00  0.00      LIG  
ATOM   4188 O2   LIG     1      -0.369  -7.029  20.517  1.00  0.00      LIG  
ATOM   4189 O3   LIG     1       2.383  -5.638  20.136  1.00  0.00      LIG  
ATOM   4190 O4   LIG     1      -0.613  -7.100  17.663  1.00  0.00      LIG  
ATOM   4191 O5   LIG     1      -1.638  -5.134  18.068  1.00  0.00      LIG  
ATOM   4192 C    LIG     1       2.427   0.514  23.547  1.00  0.00      LIG  
ATOM   4193 C1   LIG     1       2.330   0.952  25.032  1.00  0.00      LIG  
ATOM   4194 C2   LIG     1       3.661   1.064  22.844  1.00  0.00      LIG  
ATOM   4195 C3   LIG     1       3.928   0.275  21.550  1.00  0.00      LIG  
ATOM   4196 C4   LIG     1       3.557   0.428  25.819  1.00  0.00      LIG  
ATOM   4197 C5   LIG     1       4.877   1.183  23.759  1.00  0.00      LIG  
ATOM   4198 C6   LIG     1       1.210   0.782  22.625  1.00  0.00      LIG  
ATOM   4199 C7   LIG     1       4.805   0.253  24.950  1.00  0.00      LIG  
ATOM   4200 C8   LIG     1       2.705  -0.369  20.996  1.00  0.00      LIG  
ATOM   4201 C9   LIG     1       3.315  -0.829  26.698  1.00  0.00      LIG  
ATOM   4202 C10  LIG     1       1.035   0.424  25.634  1.00  0.00      LIG  
ATOM   4203 C11  LIG     1       1.421   0.358  21.160  1.00  0.00      LIG  
ATOM   4204 C12  LIG     1       4.819  -0.938  21.697  1.00  0.00      LIG  
ATOM   4205 C13  LIG     1       2.272   2.474  25.232  1.00  0.00      LIG  
ATOM   4206 C14  LIG     1       2.945  -1.572  20.457  1.00  0.00      LIG  
ATOM   4207 C15  LIG     1       4.369  -1.942  20.659  1.00  0.00      LIG  
ATOM   4208 C16  LIG     1       4.544   1.212  20.521  1.00  0.00      LIG  
ATOM   4209 C17  LIG     1       1.084   0.368  27.145  1.00  0.00      LIG  
ATOM   4210 C18  LIG     1       2.102  -0.636  27.578  1.00  0.00      LIG  
ATOM   4211 C19  LIG     1       2.051  -2.402  19.567  1.00  0.00      LIG  
ATOM   4212 C20  LIG     1       4.505  -1.034  27.630  1.00  0.00      LIG  
ATOM   4213 C21  LIG     1       3.132  -2.144  25.938  1.00  0.00      LIG  
ATOM   4214 C22  LIG     1       1.251  -3.543  20.269  1.00  0.00      LIG  
ATOM   4215 C23  LIG     1       1.106  -5.060  19.893  1.00  0.00      LIG  
ATOM   4216 C24  LIG     1       0.034  -5.669  20.833  1.00  0.00      LIG  
ATOM   4217 C25  LIG     1       2.862  -2.737  18.350  1.00  0.00      LIG  
ATOM   4218 C26  LIG     1       0.058  -6.787  21.856  1.00  0.00      LIG  
ATOM   4219 C27  LIG     1       0.764  -5.300  18.398  1.00  0.00      LIG  
ATOM   4220 C28  LIG     1      -1.077  -6.914  22.806  1.00  0.00      LIG  
ATOM   4221 C29  LIG     1       1.196  -7.672  22.192  1.00  0.00      LIG  
ATOM   4222 C30  LIG     1      -0.615  -5.789  17.994  1.00  0.00      LIG  
ATOM   4223 H    LIG     1       2.532  -0.573  23.582  1.00  0.00      LIG  
ATOM   4224 H1   LIG     1       3.428   2.087  22.535  1.00  0.00      LIG  
ATOM   4225 H2   LIG     1       3.816   1.223  26.524  1.00  0.00      LIG  
ATOM   4226 H3   LIG     1       4.935   2.206  24.138  1.00  0.00      LIG  
ATOM   4227 H4   LIG     1       5.808   1.026  23.210  1.00  0.00      LIG  
ATOM   4228 H5   LIG     1       0.348   0.239  23.011  1.00  0.00      LIG  
ATOM   4229 H6   LIG     1       4.886  -0.768  24.585  1.00  0.00      LIG  
ATOM   4230 H7   LIG     1       5.694   0.418  25.565  1.00  0.00      LIG  
ATOM   4231 H8   LIG     1       0.829  -0.574  25.242  1.00  0.00      LIG  
ATOM   4232 H9   LIG     1       0.198   1.057  25.331  1.00  0.00      LIG  
ATOM   4233 H10  LIG     1       1.420   1.220  20.486  1.00  0.00      LIG  
ATOM   4234 H11  LIG     1       0.585  -0.273  20.849  1.00  0.00      LIG  
ATOM   4235 H12  LIG     1       4.633  -1.376  22.674  1.00  0.00      LIG  
ATOM   4236 H13  LIG     1       5.884  -0.706  21.612  1.00  0.00      LIG  
ATOM   4237 H14  LIG     1       1.309   2.879  24.918  1.00  0.00      LIG  
ATOM   4238 H15  LIG     1       2.393   2.736  26.286  1.00  0.00      LIG  
ATOM   4239 H16  LIG     1       3.049   3.004  24.679  1.00  0.00      LIG  
ATOM   4240 H17  LIG     1       4.479  -2.965  21.029  1.00  0.00      LIG  
ATOM   4241 H18  LIG     1       4.952  -1.821  19.743  1.00  0.00      LIG  
ATOM   4242 H19  LIG     1       3.884   2.062  20.322  1.00  0.00      LIG  
ATOM   4243 H20  LIG     1       4.733   0.704  19.570  1.00  0.00      LIG  
ATOM   4244 H21  LIG     1       5.498   1.603  20.884  1.00  0.00      LIG  
ATOM   4245 H22  LIG     1       0.113   0.044  27.531  1.00  0.00      LIG  
ATOM   4246 H23  LIG     1       1.332   1.336  27.587  1.00  0.00      LIG  
ATOM   4247 H24  LIG     1       1.294  -1.706  19.197  1.00  0.00      LIG  
ATOM   4248 H25  LIG     1       4.694  -0.136  28.226  1.00  0.00      LIG  
ATOM   4249 H26  LIG     1       5.413  -1.273  27.072  1.00  0.00      LIG  
ATOM   4250 H27  LIG     1       4.336  -1.864  28.324  1.00  0.00      LIG  
ATOM   4251 H28  LIG     1       2.867  -2.957  26.621  1.00  0.00      LIG  
ATOM   4252 H29  LIG     1       2.340  -2.080  25.189  1.00  0.00      LIG  
ATOM   4253 H30  LIG     1       4.052  -2.443  25.435  1.00  0.00      LIG  
ATOM   4254 H31  LIG     1       0.146   2.255  21.944  1.00  0.00      LIG  
ATOM   4255 H32  LIG     1       0.232  -3.171  20.281  1.00  0.00      LIG  
ATOM   4256 H33  LIG     1       1.537  -3.482  21.309  1.00  0.00      LIG  
ATOM   4257 H34  LIG     1      -0.779  -4.967  20.924  1.00  0.00      LIG  
ATOM   4258 H35  LIG     1       3.484  -1.903  18.006  1.00  0.00      LIG  
ATOM   4259 H36  LIG     1       2.190  -2.952  17.520  1.00  0.00      LIG  
ATOM   4260 H37  LIG     1       3.508  -3.599  18.540  1.00  0.00      LIG  
ATOM   4261 H38  LIG     1       1.497  -5.980  17.956  1.00  0.00      LIG  
ATOM   4262 H39  LIG     1       0.873  -4.379  17.834  1.00  0.00      LIG  
ATOM   4263 H40  LIG     1      -0.713  -6.821  23.832  1.00  0.00      LIG  
ATOM   4264 H41  LIG     1      -1.549  -7.896  22.707  1.00  0.00      LIG  
ATOM   4265 H42  LIG     1      -1.839  -6.151  22.632  1.00  0.00      LIG  
ATOM   4266 H43  LIG     1       0.818  -8.643  22.518  1.00  0.00      LIG  
ATOM   4267 H44  LIG     1       1.777  -7.265  23.020  1.00  0.00      LIG  
ATOM   4268 H45  LIG     1       1.851  -7.835  21.333  1.00  0.00      LIG  
ATOM   4269 H46  LIG     1       2.660  -5.313  21.010  1.00  0.00      LIG  
ATOM   4270 H47  LIG     1      -1.526  -7.427  17.495  1.00  0.00      LIG  
TER
REMARK  Energy: 313.213
REMARK  SimpleFitness: 313.213
REMARK  FullFitness: -599.4197
REMARK  InterFull: -0.856665
REMARK  IntraFull: 299.803
REMARK  solvFull: -1096.93
REMARK  surfFull: 198.564
REMARK  extraFull: 0.0
REMARK  deltaGcompsolvpol: -1096.93
REMARK  deltaGcompsolvnonpol: 198.564
REMARK  deltaGprotsolvpol: -1109.66
REMARK  deltaGprotsolvnonpol: 196.383
REMARK  deltaGligsolvpol: -14.9246
REMARK  deltaGligsolvnonpol: 15.884
REMARK  deltaGvdw: -0.856665
REMARK  deltaGelec: 0.0
REMARK  deltaG: -3.674884
REMARK  Cluster: 3
REMARK  ClusterRank: 0
ATOM   4186 O    LIG     1       6.637   1.371  23.628  1.00  0.00      LIG  
ATOM   4187 O1   LIG     1       3.449  -0.791  17.733  1.00  0.00      LIG  
ATOM   4188 O2   LIG     1       2.471  -7.584  26.622  1.00  0.00      LIG  
ATOM   4189 O3   LIG     1       2.074  -4.293  25.611  1.00  0.00      LIG  
ATOM   4190 O4   LIG     1       3.731  -4.890  29.809  1.00  0.00      LIG  
ATOM   4191 O5   LIG     1       4.129  -6.745  28.631  1.00  0.00      LIG  
ATOM   4192 C    LIG     1       4.506   0.322  22.974  1.00  0.00      LIG  
ATOM   4193 C1   LIG     1       4.453   0.795  21.502  1.00  0.00      LIG  
ATOM   4194 C2   LIG     1       3.659   1.192  23.907  1.00  0.00      LIG  
ATOM   4195 C3   LIG     1       3.474   0.517  25.283  1.00  0.00      LIG  
ATOM   4196 C4   LIG     1       2.993   0.741  20.984  1.00  0.00      LIG  
ATOM   4197 C5   LIG     1       2.365   1.664  23.254  1.00  0.00      LIG  
ATOM   4198 C6   LIG     1       5.905   0.149  23.614  1.00  0.00      LIG  
ATOM   4199 C7   LIG     1       1.963   0.754  22.119  1.00  0.00      LIG  
ATOM   4200 C8   LIG     1       4.437  -0.600  25.501  1.00  0.00      LIG  
ATOM   4201 C9   LIG     1       2.676  -0.372  19.956  1.00  0.00      LIG  
ATOM   4202 C10  LIG     1       5.377  -0.086  20.669  1.00  0.00      LIG  
ATOM   4203 C11  LIG     1       5.841  -0.351  25.062  1.00  0.00      LIG  
ATOM   4204 C12  LIG     1       2.156  -0.195  25.530  1.00  0.00      LIG  
ATOM   4205 C13  LIG     1       4.953   2.231  21.296  1.00  0.00      LIG  
ATOM   4206 C14  LIG     1       3.892  -1.678  26.087  1.00  0.00      LIG  
ATOM   4207 C15  LIG     1       2.494  -1.330  26.466  1.00  0.00      LIG  
ATOM   4208 C16  LIG     1       3.641   1.577  26.362  1.00  0.00      LIG  
ATOM   4209 C17  LIG     1       5.106   0.038  19.187  1.00  0.00      LIG  
ATOM   4210 C18  LIG     1       3.722  -0.420  18.864  1.00  0.00      LIG  
ATOM   4211 C19  LIG     1       4.638  -2.887  26.626  1.00  0.00      LIG  
ATOM   4212 C20  LIG     1       1.352  -0.047  19.274  1.00  0.00      LIG  
ATOM   4213 C21  LIG     1       2.526  -1.775  20.545  1.00  0.00      LIG  
ATOM   4214 C22  LIG     1       4.317  -4.368  26.194  1.00  0.00      LIG  
ATOM   4215 C23  LIG     1       2.949  -5.079  26.385  1.00  0.00      LIG  
ATOM   4216 C24  LIG     1       2.795  -6.471  25.776  1.00  0.00      LIG  
ATOM   4217 C25  LIG     1       4.840  -2.638  28.110  1.00  0.00      LIG  
ATOM   4218 C26  LIG     1       1.498  -7.241  25.616  1.00  0.00      LIG  
ATOM   4219 C27  LIG     1       2.590  -5.073  27.855  1.00  0.00      LIG  
ATOM   4220 C28  LIG     1       1.409  -8.199  24.483  1.00  0.00      LIG  
ATOM   4221 C29  LIG     1       0.194  -7.040  26.306  1.00  0.00      LIG  
ATOM   4222 C30  LIG     1       3.626  -5.645  28.726  1.00  0.00      LIG  
ATOM   4223 H    LIG     1       4.066  -0.680  22.962  1.00  0.00      LIG  
ATOM   4224 H1   LIG     1       4.231   2.104  24.097  1.00  0.00      LIG  
ATOM   4225 H2   LIG     1       2.834   1.682  20.449  1.00  0.00      LIG  
ATOM   4226 H3   LIG     1       2.520   2.665  22.842  1.00  0.00      LIG  
ATOM   4227 H4   LIG     1       1.552   1.772  23.974  1.00  0.00      LIG  
ATOM   4228 H5   LIG     1       6.498  -0.563  23.035  1.00  0.00      LIG  
ATOM   4229 H6   LIG     1       1.802  -0.246  22.524  1.00  0.00      LIG  
ATOM   4230 H7   LIG     1       0.997   1.093  21.736  1.00  0.00      LIG  
ATOM   4231 H8   LIG     1       5.276  -1.130  20.976  1.00  0.00      LIG  
ATOM   4232 H9   LIG     1       6.419   0.189  20.853  1.00  0.00      LIG  
ATOM   4233 H10  LIG     1       6.294   0.367  25.753  1.00  0.00      LIG  
ATOM   4234 H11  LIG     1       6.446  -1.255  25.148  1.00  0.00      LIG  
ATOM   4235 H12  LIG     1       1.760  -0.626  24.606  1.00  0.00      LIG  
ATOM   4236 H13  LIG     1       1.392   0.464  25.952  1.00  0.00      LIG  
ATOM   4237 H14  LIG     1       6.036   2.295  21.413  1.00  0.00      LIG  
ATOM   4238 H15  LIG     1       4.724   2.588  20.289  1.00  0.00      LIG  
ATOM   4239 H16  LIG     1       4.499   2.937  21.993  1.00  0.00      LIG  
ATOM   4240 H17  LIG     1       1.777  -2.125  26.319  1.00  0.00      LIG  
ATOM   4241 H18  LIG     1       2.449  -1.009  27.511  1.00  0.00      LIG  
ATOM   4242 H19  LIG     1       4.616   2.068  26.285  1.00  0.00      LIG  
ATOM   4243 H20  LIG     1       3.559   1.153  27.367  1.00  0.00      LIG  
ATOM   4244 H21  LIG     1       2.870   2.345  26.259  1.00  0.00      LIG  
ATOM   4245 H22  LIG     1       5.804  -0.599  18.637  1.00  0.00      LIG  
ATOM   4246 H23  LIG     1       5.223   1.065  18.836  1.00  0.00      LIG  
ATOM   4247 H24  LIG     1       5.657  -2.794  26.246  1.00  0.00      LIG  
ATOM   4248 H25  LIG     1       1.374   0.955  18.833  1.00  0.00      LIG  
ATOM   4249 H26  LIG     1       0.518  -0.092  19.978  1.00  0.00      LIG  
ATOM   4250 H27  LIG     1       1.125  -0.757  18.473  1.00  0.00      LIG  
ATOM   4251 H28  LIG     1       2.452  -2.528  19.755  1.00  0.00      LIG  
ATOM   4252 H29  LIG     1       3.375  -2.045  21.176  1.00  0.00      LIG  
ATOM   4253 H30  LIG     1       1.620  -1.853  21.149  1.00  0.00      LIG  
ATOM   4254 H31  LIG     1       7.437   1.209  24.156  1.00  0.00      LIG  
ATOM   4255 H32  LIG     1       5.097  -4.997  26.623  1.00  0.00      LIG  
ATOM   4256 H33  LIG     1       4.493  -4.385  25.126  1.00  0.00      LIG  
ATOM   4257 H34  LIG     1       3.580  -6.689  25.094  1.00  0.00      LIG  
ATOM   4258 H35  LIG     1       5.382  -1.703  28.281  1.00  0.00      LIG  
ATOM   4259 H36  LIG     1       5.431  -3.441  28.552  1.00  0.00      LIG  
ATOM   4260 H37  LIG     1       3.891  -2.570  28.648  1.00  0.00      LIG  
ATOM   4261 H38  LIG     1       1.667  -5.606  28.081  1.00  0.00      LIG  
ATOM   4262 H39  LIG     1       2.424  -4.033  28.148  1.00  0.00      LIG  
ATOM   4263 H40  LIG     1       0.477  -8.049  23.934  1.00  0.00      LIG  
ATOM   4264 H41  LIG     1       1.430  -9.231  24.844  1.00  0.00      LIG  
ATOM   4265 H42  LIG     1       2.229  -8.051  23.778  1.00  0.00      LIG  
ATOM   4266 H43  LIG     1      -0.622  -7.071  25.580  1.00  0.00      LIG  
ATOM   4267 H44  LIG     1       0.141  -6.091  26.830  1.00  0.00      LIG  
ATOM   4268 H45  LIG     1       0.011  -7.839  27.029  1.00  0.00      LIG  
ATOM   4269 H46  LIG     1       2.296  -4.452  24.675  1.00  0.00      LIG  
ATOM   4270 H47  LIG     1       4.274  -5.374  30.464  1.00  0.00      LIG  
TER
REMARK  Energy: 313.213
REMARK  SimpleFitness: 313.213
REMARK  FullFitness: -599.4197
REMARK  InterFull: -0.856665
REMARK  IntraFull: 299.803
REMARK  solvFull: -1096.93
REMARK  surfFull: 198.564
REMARK  extraFull: 0.0
REMARK  deltaGcompsolvpol: -1096.93
REMARK  deltaGcompsolvnonpol: 198.564
REMARK  deltaGprotsolvpol: -1109.66
REMARK  deltaGprotsolvnonpol: 196.383
REMARK  deltaGligsolvpol: -14.9246
REMARK  deltaGligsolvnonpol: 15.884
REMARK  deltaGvdw: -0.856665
REMARK  deltaGelec: 0.0
REMARK  deltaG: -3.674884
REMARK  Cluster: 3
REMARK  ClusterRank: 1
ATOM   4186 O    LIG     1       6.637   1.371  23.628  1.00  0.00      LIG  
ATOM   4187 O1   LIG     1       3.449  -0.791  17.733  1.00  0.00      LIG  
ATOM   4188 O2   LIG     1       2.471  -7.584  26.622  1.00  0.00      LIG  
ATOM   4189 O3   LIG     1       2.074  -4.293  25.611  1.00  0.00      LIG  
ATOM   4190 O4   LIG     1       3.731  -4.890  29.809  1.00  0.00      LIG  
ATOM   4191 O5   LIG     1       4.129  -6.745  28.631  1.00  0.00      LIG  
ATOM   4192 C    LIG     1       4.506   0.322  22.974  1.00  0.00      LIG  
ATOM   4193 C1   LIG     1       4.453   0.795  21.502  1.00  0.00      LIG  
ATOM   4194 C2   LIG     1       3.659   1.192  23.907  1.00  0.00      LIG  
ATOM   4195 C3   LIG     1       3.474   0.517  25.283  1.00  0.00      LIG  
ATOM   4196 C4   LIG     1       2.993   0.741  20.984  1.00  0.00      LIG  
ATOM   4197 C5   LIG     1       2.365   1.664  23.254  1.00  0.00      LIG  
ATOM   4198 C6   LIG     1       5.905   0.149  23.614  1.00  0.00      LIG  
ATOM   4199 C7   LIG     1       1.963   0.754  22.119  1.00  0.00      LIG  
ATOM   4200 C8   LIG     1       4.437  -0.600  25.501  1.00  0.00      LIG  
ATOM   4201 C9   LIG     1       2.676  -0.372  19.956  1.00  0.00      LIG  
ATOM   4202 C10  LIG     1       5.377  -0.086  20.669  1.00  0.00      LIG  
ATOM   4203 C11  LIG     1       5.841  -0.351  25.062  1.00  0.00      LIG  
ATOM   4204 C12  LIG     1       2.156  -0.195  25.530  1.00  0.00      LIG  
ATOM   4205 C13  LIG     1       4.953   2.231  21.296  1.00  0.00      LIG  
ATOM   4206 C14  LIG     1       3.892  -1.678  26.087  1.00  0.00      LIG  
ATOM   4207 C15  LIG     1       2.494  -1.330  26.466  1.00  0.00      LIG  
ATOM   4208 C16  LIG     1       3.641   1.577  26.362  1.00  0.00      LIG  
ATOM   4209 C17  LIG     1       5.106   0.038  19.187  1.00  0.00      LIG  
ATOM   4210 C18  LIG     1       3.722  -0.420  18.864  1.00  0.00      LIG  
ATOM   4211 C19  LIG     1       4.638  -2.887  26.626  1.00  0.00      LIG  
ATOM   4212 C20  LIG     1       1.352  -0.047  19.274  1.00  0.00      LIG  
ATOM   4213 C21  LIG     1       2.526  -1.775  20.545  1.00  0.00      LIG  
ATOM   4214 C22  LIG     1       4.317  -4.368  26.194  1.00  0.00      LIG  
ATOM   4215 C23  LIG     1       2.949  -5.079  26.385  1.00  0.00      LIG  
ATOM   4216 C24  LIG     1       2.795  -6.471  25.776  1.00  0.00      LIG  
ATOM   4217 C25  LIG     1       4.840  -2.638  28.110  1.00  0.00      LIG  
ATOM   4218 C26  LIG     1       1.498  -7.241  25.616  1.00  0.00      LIG  
ATOM   4219 C27  LIG     1       2.590  -5.073  27.855  1.00  0.00      LIG  
ATOM   4220 C28  LIG     1       1.409  -8.199  24.483  1.00  0.00      LIG  
ATOM   4221 C29  LIG     1       0.194  -7.040  26.306  1.00  0.00      LIG  
ATOM   4222 C30  LIG     1       3.626  -5.645  28.726  1.00  0.00      LIG  
ATOM   4223 H    LIG     1       4.066  -0.680  22.962  1.00  0.00      LIG  
ATOM   4224 H1   LIG     1       4.231   2.104  24.097  1.00  0.00      LIG  
ATOM   4225 H2   LIG     1       2.834   1.682  20.449  1.00  0.00      LIG  
ATOM   4226 H3   LIG     1       2.520   2.665  22.842  1.00  0.00      LIG  
ATOM   4227 H4   LIG     1       1.552   1.772  23.974  1.00  0.00      LIG  
ATOM   4228 H5   LIG     1       6.498  -0.563  23.035  1.00  0.00      LIG  
ATOM   4229 H6   LIG     1       1.802  -0.246  22.524  1.00  0.00      LIG  
ATOM   4230 H7   LIG     1       0.997   1.093  21.736  1.00  0.00      LIG  
ATOM   4231 H8   LIG     1       5.276  -1.130  20.976  1.00  0.00      LIG  
ATOM   4232 H9   LIG     1       6.419   0.189  20.853  1.00  0.00      LIG  
ATOM   4233 H10  LIG     1       6.294   0.367  25.753  1.00  0.00      LIG  
ATOM   4234 H11  LIG     1       6.446  -1.255  25.148  1.00  0.00      LIG  
ATOM   4235 H12  LIG     1       1.760  -0.626  24.606  1.00  0.00      LIG  
ATOM   4236 H13  LIG     1       1.392   0.464  25.952  1.00  0.00      LIG  
ATOM   4237 H14  LIG     1       6.036   2.295  21.413  1.00  0.00      LIG  
ATOM   4238 H15  LIG     1       4.724   2.588  20.289  1.00  0.00      LIG  
ATOM   4239 H16  LIG     1       4.499   2.937  21.993  1.00  0.00      LIG  
ATOM   4240 H17  LIG     1       1.777  -2.125  26.319  1.00  0.00      LIG  
ATOM   4241 H18  LIG     1       2.449  -1.009  27.511  1.00  0.00      LIG  
ATOM   4242 H19  LIG     1       4.616   2.068  26.285  1.00  0.00      LIG  
ATOM   4243 H20  LIG     1       3.559   1.153  27.367  1.00  0.00      LIG  
ATOM   4244 H21  LIG     1       2.870   2.345  26.259  1.00  0.00      LIG  
ATOM   4245 H22  LIG     1       5.804  -0.599  18.637  1.00  0.00      LIG  
ATOM   4246 H23  LIG     1       5.223   1.065  18.836  1.00  0.00      LIG  
ATOM   4247 H24  LIG     1       5.657  -2.794  26.246  1.00  0.00      LIG  
ATOM   4248 H25  LIG     1       1.374   0.955  18.833  1.00  0.00      LIG  
ATOM   4249 H26  LIG     1       0.518  -0.092  19.978  1.00  0.00      LIG  
ATOM   4250 H27  LIG     1       1.125  -0.757  18.473  1.00  0.00      LIG  
ATOM   4251 H28  LIG     1       2.452  -2.528  19.755  1.00  0.00      LIG  
ATOM   4252 H29  LIG     1       3.375  -2.045  21.176  1.00  0.00      LIG  
ATOM   4253 H30  LIG     1       1.620  -1.853  21.149  1.00  0.00      LIG  
ATOM   4254 H31  LIG     1       7.437   1.209  24.156  1.00  0.00      LIG  
ATOM   4255 H32  LIG     1       5.097  -4.997  26.623  1.00  0.00      LIG  
ATOM   4256 H33  LIG     1       4.493  -4.385  25.126  1.00  0.00      LIG  
ATOM   4257 H34  LIG     1       3.580  -6.689  25.094  1.00  0.00      LIG  
ATOM   4258 H35  LIG     1       5.382  -1.703  28.281  1.00  0.00      LIG  
ATOM   4259 H36  LIG     1       5.431  -3.441  28.552  1.00  0.00      LIG  
ATOM   4260 H37  LIG     1       3.891  -2.570  28.648  1.00  0.00      LIG  
ATOM   4261 H38  LIG     1       1.667  -5.606  28.081  1.00  0.00      LIG  
ATOM   4262 H39  LIG     1       2.424  -4.033  28.148  1.00  0.00      LIG  
ATOM   4263 H40  LIG     1       0.477  -8.049  23.934  1.00  0.00      LIG  
ATOM   4264 H41  LIG     1       1.430  -9.231  24.844  1.00  0.00      LIG  
ATOM   4265 H42  LIG     1       2.229  -8.051  23.778  1.00  0.00      LIG  
ATOM   4266 H43  LIG     1      -0.622  -7.071  25.580  1.00  0.00      LIG  
ATOM   4267 H44  LIG     1       0.141  -6.091  26.830  1.00  0.00      LIG  
ATOM   4268 H45  LIG     1       0.011  -7.839  27.029  1.00  0.00      LIG  
ATOM   4269 H46  LIG     1       2.296  -4.452  24.675  1.00  0.00      LIG  
ATOM   4270 H47  LIG     1       4.274  -5.374  30.464  1.00  0.00      LIG  
TER
REMARK  Energy: 313.206
REMARK  SimpleFitness: 313.206
REMARK  FullFitness: -599.41754
REMARK  InterFull: -0.876573
REMARK  IntraFull: 299.759
REMARK  solvFull: -1096.88
REMARK  surfFull: 198.58
REMARK  extraFull: 0.0
REMARK  deltaGcompsolvpol: -1096.88
REMARK  deltaGcompsolvnonpol: 198.58
REMARK  deltaGprotsolvpol: -1109.66
REMARK  deltaGprotsolvnonpol: 196.383
REMARK  deltaGligsolvpol: -14.9337
REMARK  deltaGligsolvnonpol: 15.8834
REMARK  deltaGvdw: -0.876573
REMARK  deltaGelec: 0.0
REMARK  deltaG: -3.6715763
REMARK  Cluster: 3
REMARK  ClusterRank: 2
ATOM   4186 O    LIG     1       6.634   1.365  23.615  1.00  0.00      LIG  
ATOM   4187 O1   LIG     1       3.394  -0.721  17.731  1.00  0.00      LIG  
ATOM   4188 O2   LIG     1       2.470  -7.585  26.622  1.00  0.00      LIG  
ATOM   4189 O3   LIG     1       2.069  -4.297  25.609  1.00  0.00      LIG  
ATOM   4190 O4   LIG     1       3.731  -4.890  29.807  1.00  0.00      LIG  
ATOM   4191 O5   LIG     1       4.129  -6.745  28.630  1.00  0.00      LIG  
ATOM   4192 C    LIG     1       4.486   0.342  22.975  1.00  0.00      LIG  
ATOM   4193 C1   LIG     1       4.428   0.828  21.507  1.00  0.00      LIG  
ATOM   4194 C2   LIG     1       3.649   1.208  23.920  1.00  0.00      LIG  
ATOM   4195 C3   LIG     1       3.464   0.522  25.289  1.00  0.00      LIG  
ATOM   4196 C4   LIG     1       2.966   0.787  20.996  1.00  0.00      LIG  
ATOM   4197 C5   LIG     1       2.355   1.696  23.277  1.00  0.00      LIG  
ATOM   4198 C6   LIG     1       5.887   0.152  23.606  1.00  0.00      LIG  
ATOM   4199 C7   LIG     1       1.940   0.799  22.135  1.00  0.00      LIG  
ATOM   4200 C8   LIG     1       4.426  -0.597  25.498  1.00  0.00      LIG  
ATOM   4201 C9   LIG     1       2.637  -0.317  19.963  1.00  0.00      LIG  
ATOM   4202 C10  LIG     1       5.344  -0.050  20.661  1.00  0.00      LIG  
ATOM   4203 C11  LIG     1       5.828  -0.345  25.056  1.00  0.00      LIG  
ATOM   4204 C12  LIG     1       2.146  -0.192  25.530  1.00  0.00      LIG  
ATOM   4205 C13  LIG     1       4.934   2.264  21.311  1.00  0.00      LIG  
ATOM   4206 C14  LIG     1       3.883  -1.677  26.083  1.00  0.00      LIG  
ATOM   4207 C15  LIG     1       2.484  -1.332  26.461  1.00  0.00      LIG  
ATOM   4208 C16  LIG     1       3.631   1.573  26.378  1.00  0.00      LIG  
ATOM   4209 C17  LIG     1       5.064   0.087  19.183  1.00  0.00      LIG  
ATOM   4210 C18  LIG     1       3.676  -0.361  18.864  1.00  0.00      LIG  
ATOM   4211 C19  LIG     1       4.632  -2.885  26.621  1.00  0.00      LIG  
ATOM   4212 C20  LIG     1       1.309   0.017  19.291  1.00  0.00      LIG  
ATOM   4213 C21  LIG     1       2.486  -1.724  20.542  1.00  0.00      LIG  
ATOM   4214 C22  LIG     1       4.313  -4.366  26.189  1.00  0.00      LIG  
ATOM   4215 C23  LIG     1       2.947  -5.081  26.383  1.00  0.00      LIG  
ATOM   4216 C24  LIG     1       2.795  -6.473  25.775  1.00  0.00      LIG  
ATOM   4217 C25  LIG     1       4.836  -2.637  28.105  1.00  0.00      LIG  
ATOM   4218 C26  LIG     1       1.498  -7.243  25.615  1.00  0.00      LIG  
ATOM   4219 C27  LIG     1       2.590  -5.074  27.854  1.00  0.00      LIG  
ATOM   4220 C28  LIG     1       1.409  -8.203  24.484  1.00  0.00      LIG  
ATOM   4221 C29  LIG     1       0.193  -7.041  26.304  1.00  0.00      LIG  
ATOM   4222 C30  LIG     1       3.627  -5.645  28.724  1.00  0.00      LIG  
ATOM   4223 H    LIG     1       4.039  -0.658  22.957  1.00  0.00      LIG  
ATOM   4224 H1   LIG     1       4.230   2.114  24.116  1.00  0.00      LIG  
ATOM   4225 H2   LIG     1       2.810   1.732  20.467  1.00  0.00      LIG  
ATOM   4226 H3   LIG     1       2.515   2.699  22.875  1.00  0.00      LIG  
ATOM   4227 H4   LIG     1       1.547   1.802  24.003  1.00  0.00      LIG  
ATOM   4228 H5   LIG     1       6.466  -0.567  23.023  1.00  0.00      LIG  
ATOM   4229 H6   LIG     1       1.772  -0.202  22.532  1.00  0.00      LIG  
ATOM   4230 H7   LIG     1       0.976   1.151  21.760  1.00  0.00      LIG  
ATOM   4231 H8   LIG     1       5.240  -1.096  20.961  1.00  0.00      LIG  
ATOM   4232 H9   LIG     1       6.388   0.219  20.842  1.00  0.00      LIG  
ATOM   4233 H10  LIG     1       6.281   0.376  25.745  1.00  0.00      LIG  
ATOM   4234 H11  LIG     1       6.437  -1.247  25.142  1.00  0.00      LIG  
ATOM   4235 H12  LIG     1       1.753  -0.619  24.604  1.00  0.00      LIG  
ATOM   4236 H13  LIG     1       1.381   0.464  25.955  1.00  0.00      LIG  
ATOM   4237 H14  LIG     1       6.019   2.320  21.421  1.00  0.00      LIG  
ATOM   4238 H15  LIG     1       4.700   2.631  20.309  1.00  0.00      LIG  
ATOM   4239 H16  LIG     1       4.490   2.966  22.018  1.00  0.00      LIG  
ATOM   4240 H17  LIG     1       1.768  -2.126  26.307  1.00  0.00      LIG  
ATOM   4241 H18  LIG     1       2.436  -1.017  27.508  1.00  0.00      LIG  
ATOM   4242 H19  LIG     1       4.605   2.065  26.305  1.00  0.00      LIG  
ATOM   4243 H20  LIG     1       3.549   1.141  27.379  1.00  0.00      LIG  
ATOM   4244 H21  LIG     1       2.859   2.341  26.281  1.00  0.00      LIG  
ATOM   4245 H22  LIG     1       5.756  -0.548  18.623  1.00  0.00      LIG  
ATOM   4246 H23  LIG     1       5.184   1.117  18.839  1.00  0.00      LIG  
ATOM   4247 H24  LIG     1       5.650  -2.790  26.239  1.00  0.00      LIG  
ATOM   4248 H25  LIG     1       1.332   1.021  18.857  1.00  0.00      LIG  
ATOM   4249 H26  LIG     1       0.480  -0.030  20.001  1.00  0.00      LIG  
ATOM   4250 H27  LIG     1       1.074  -0.687  18.488  1.00  0.00      LIG  
ATOM   4251 H28  LIG     1       2.402  -2.471  19.747  1.00  0.00      LIG  
ATOM   4252 H29  LIG     1       3.339  -2.003  21.164  1.00  0.00      LIG  
ATOM   4253 H30  LIG     1       1.584  -1.803  21.153  1.00  0.00      LIG  
ATOM   4254 H31  LIG     1       7.437   1.192  24.135  1.00  0.00      LIG  
ATOM   4255 H32  LIG     1       5.096  -4.994  26.616  1.00  0.00      LIG  
ATOM   4256 H33  LIG     1       4.486  -4.382  25.121  1.00  0.00      LIG  
ATOM   4257 H34  LIG     1       3.580  -6.692  25.093  1.00  0.00      LIG  
ATOM   4258 H35  LIG     1       5.377  -1.701  28.275  1.00  0.00      LIG  
ATOM   4259 H36  LIG     1       5.428  -3.439  28.546  1.00  0.00      LIG  
ATOM   4260 H37  LIG     1       3.888  -2.570  28.644  1.00  0.00      LIG  
ATOM   4261 H38  LIG     1       1.667  -5.607  28.081  1.00  0.00      LIG  
ATOM   4262 H39  LIG     1       2.423  -4.034  28.147  1.00  0.00      LIG  
ATOM   4263 H40  LIG     1       0.476  -8.055  23.935  1.00  0.00      LIG  
ATOM   4264 H41  LIG     1       1.431  -9.234  24.846  1.00  0.00      LIG  
ATOM   4265 H42  LIG     1       2.228  -8.055  23.778  1.00  0.00      LIG  
ATOM   4266 H43  LIG     1      -0.622  -7.070  25.577  1.00  0.00      LIG  
ATOM   4267 H44  LIG     1       0.141  -6.092  26.829  1.00  0.00      LIG  
ATOM   4268 H45  LIG     1       0.008  -7.841  27.025  1.00  0.00      LIG  
ATOM   4269 H46  LIG     1       2.293  -4.454  24.674  1.00  0.00      LIG  
ATOM   4270 H47  LIG     1       4.274  -5.375  30.463  1.00  0.00      LIG  
TER
REMARK  Energy: 313.206
REMARK  SimpleFitness: 313.206
REMARK  FullFitness: -599.41754
REMARK  InterFull: -0.876573
REMARK  IntraFull: 299.759
REMARK  solvFull: -1096.88
REMARK  surfFull: 198.58
REMARK  extraFull: 0.0
REMARK  deltaGcompsolvpol: -1096.88
REMARK  deltaGcompsolvnonpol: 198.58
REMARK  deltaGprotsolvpol: -1109.66
REMARK  deltaGprotsolvnonpol: 196.383
REMARK  deltaGligsolvpol: -14.9337
REMARK  deltaGligsolvnonpol: 15.8834
REMARK  deltaGvdw: -0.876573
REMARK  deltaGelec: 0.0
REMARK  deltaG: -3.6715763
REMARK  Cluster: 3
REMARK  ClusterRank: 3
ATOM   4186 O    LIG     1       6.634   1.365  23.615  1.00  0.00      LIG  
ATOM   4187 O1   LIG     1       3.394  -0.721  17.731  1.00  0.00      LIG  
ATOM   4188 O2   LIG     1       2.470  -7.585  26.622  1.00  0.00      LIG  
ATOM   4189 O3   LIG     1       2.069  -4.297  25.609  1.00  0.00      LIG  
ATOM   4190 O4   LIG     1       3.731  -4.890  29.807  1.00  0.00      LIG  
ATOM   4191 O5   LIG     1       4.129  -6.745  28.630  1.00  0.00      LIG  
ATOM   4192 C    LIG     1       4.486   0.342  22.975  1.00  0.00      LIG  
ATOM   4193 C1   LIG     1       4.428   0.828  21.507  1.00  0.00      LIG  
ATOM   4194 C2   LIG     1       3.649   1.208  23.920  1.00  0.00      LIG  
ATOM   4195 C3   LIG     1       3.464   0.522  25.289  1.00  0.00      LIG  
ATOM   4196 C4   LIG     1       2.966   0.787  20.996  1.00  0.00      LIG  
ATOM   4197 C5   LIG     1       2.355   1.696  23.277  1.00  0.00      LIG  
ATOM   4198 C6   LIG     1       5.887   0.152  23.606  1.00  0.00      LIG  
ATOM   4199 C7   LIG     1       1.940   0.799  22.135  1.00  0.00      LIG  
ATOM   4200 C8   LIG     1       4.426  -0.597  25.498  1.00  0.00      LIG  
ATOM   4201 C9   LIG     1       2.637  -0.317  19.963  1.00  0.00      LIG  
ATOM   4202 C10  LIG     1       5.344  -0.050  20.661  1.00  0.00      LIG  
ATOM   4203 C11  LIG     1       5.828  -0.345  25.056  1.00  0.00      LIG  
ATOM   4204 C12  LIG     1       2.146  -0.192  25.530  1.00  0.00      LIG  
ATOM   4205 C13  LIG     1       4.934   2.264  21.311  1.00  0.00      LIG  
ATOM   4206 C14  LIG     1       3.883  -1.677  26.083  1.00  0.00      LIG  
ATOM   4207 C15  LIG     1       2.484  -1.332  26.461  1.00  0.00      LIG  
ATOM   4208 C16  LIG     1       3.631   1.573  26.378  1.00  0.00      LIG  
ATOM   4209 C17  LIG     1       5.064   0.087  19.183  1.00  0.00      LIG  
ATOM   4210 C18  LIG     1       3.676  -0.361  18.864  1.00  0.00      LIG  
ATOM   4211 C19  LIG     1       4.632  -2.885  26.621  1.00  0.00      LIG  
ATOM   4212 C20  LIG     1       1.309   0.017  19.291  1.00  0.00      LIG  
ATOM   4213 C21  LIG     1       2.486  -1.724  20.542  1.00  0.00      LIG  
ATOM   4214 C22  LIG     1       4.313  -4.366  26.189  1.00  0.00      LIG  
ATOM   4215 C23  LIG     1       2.947  -5.081  26.383  1.00  0.00      LIG  
ATOM   4216 C24  LIG     1       2.795  -6.473  25.775  1.00  0.00      LIG  
ATOM   4217 C25  LIG     1       4.836  -2.637  28.105  1.00  0.00      LIG  
ATOM   4218 C26  LIG     1       1.498  -7.243  25.615  1.00  0.00      LIG  
ATOM   4219 C27  LIG     1       2.590  -5.074  27.854  1.00  0.00      LIG  
ATOM   4220 C28  LIG     1       1.409  -8.203  24.484  1.00  0.00      LIG  
ATOM   4221 C29  LIG     1       0.193  -7.041  26.304  1.00  0.00      LIG  
ATOM   4222 C30  LIG     1       3.627  -5.645  28.724  1.00  0.00      LIG  
ATOM   4223 H    LIG     1       4.039  -0.658  22.957  1.00  0.00      LIG  
ATOM   4224 H1   LIG     1       4.230   2.114  24.116  1.00  0.00      LIG  
ATOM   4225 H2   LIG     1       2.810   1.732  20.467  1.00  0.00      LIG  
ATOM   4226 H3   LIG     1       2.515   2.699  22.875  1.00  0.00      LIG  
ATOM   4227 H4   LIG     1       1.547   1.802  24.003  1.00  0.00      LIG  
ATOM   4228 H5   LIG     1       6.466  -0.567  23.023  1.00  0.00      LIG  
ATOM   4229 H6   LIG     1       1.772  -0.202  22.532  1.00  0.00      LIG  
ATOM   4230 H7   LIG     1       0.976   1.151  21.760  1.00  0.00      LIG  
ATOM   4231 H8   LIG     1       5.240  -1.096  20.961  1.00  0.00      LIG  
ATOM   4232 H9   LIG     1       6.388   0.219  20.842  1.00  0.00      LIG  
ATOM   4233 H10  LIG     1       6.281   0.376  25.745  1.00  0.00      LIG  
ATOM   4234 H11  LIG     1       6.437  -1.247  25.142  1.00  0.00      LIG  
ATOM   4235 H12  LIG     1       1.753  -0.619  24.604  1.00  0.00      LIG  
ATOM   4236 H13  LIG     1       1.381   0.464  25.955  1.00  0.00      LIG  
ATOM   4237 H14  LIG     1       6.019   2.320  21.421  1.00  0.00      LIG  
ATOM   4238 H15  LIG     1       4.700   2.631  20.309  1.00  0.00      LIG  
ATOM   4239 H16  LIG     1       4.490   2.966  22.018  1.00  0.00      LIG  
ATOM   4240 H17  LIG     1       1.768  -2.126  26.307  1.00  0.00      LIG  
ATOM   4241 H18  LIG     1       2.436  -1.017  27.508  1.00  0.00      LIG  
ATOM   4242 H19  LIG     1       4.605   2.065  26.305  1.00  0.00      LIG  
ATOM   4243 H20  LIG     1       3.549   1.141  27.379  1.00  0.00      LIG  
ATOM   4244 H21  LIG     1       2.859   2.341  26.281  1.00  0.00      LIG  
ATOM   4245 H22  LIG     1       5.756  -0.548  18.623  1.00  0.00      LIG  
ATOM   4246 H23  LIG     1       5.184   1.117  18.839  1.00  0.00      LIG  
ATOM   4247 H24  LIG     1       5.650  -2.790  26.239  1.00  0.00      LIG  
ATOM   4248 H25  LIG     1       1.332   1.021  18.857  1.00  0.00      LIG  
ATOM   4249 H26  LIG     1       0.480  -0.030  20.001  1.00  0.00      LIG  
ATOM   4250 H27  LIG     1       1.074  -0.687  18.488  1.00  0.00      LIG  
ATOM   4251 H28  LIG     1       2.402  -2.471  19.747  1.00  0.00      LIG  
ATOM   4252 H29  LIG     1       3.339  -2.003  21.164  1.00  0.00      LIG  
ATOM   4253 H30  LIG     1       1.584  -1.803  21.153  1.00  0.00      LIG  
ATOM   4254 H31  LIG     1       7.437   1.192  24.135  1.00  0.00      LIG  
ATOM   4255 H32  LIG     1       5.096  -4.994  26.616  1.00  0.00      LIG  
ATOM   4256 H33  LIG     1       4.486  -4.382  25.121  1.00  0.00      LIG  
ATOM   4257 H34  LIG     1       3.580  -6.692  25.093  1.00  0.00      LIG  
ATOM   4258 H35  LIG     1       5.377  -1.701  28.275  1.00  0.00      LIG  
ATOM   4259 H36  LIG     1       5.428  -3.439  28.546  1.00  0.00      LIG  
ATOM   4260 H37  LIG     1       3.888  -2.570  28.644  1.00  0.00      LIG  
ATOM   4261 H38  LIG     1       1.667  -5.607  28.081  1.00  0.00      LIG  
ATOM   4262 H39  LIG     1       2.423  -4.034  28.147  1.00  0.00      LIG  
ATOM   4263 H40  LIG     1       0.476  -8.055  23.935  1.00  0.00      LIG  
ATOM   4264 H41  LIG     1       1.431  -9.234  24.846  1.00  0.00      LIG  
ATOM   4265 H42  LIG     1       2.228  -8.055  23.778  1.00  0.00      LIG  
ATOM   4266 H43  LIG     1      -0.622  -7.070  25.577  1.00  0.00      LIG  
ATOM   4267 H44  LIG     1       0.141  -6.092  26.829  1.00  0.00      LIG  
ATOM   4268 H45  LIG     1       0.008  -7.841  27.025  1.00  0.00      LIG  
ATOM   4269 H46  LIG     1       2.293  -4.454  24.674  1.00  0.00      LIG  
ATOM   4270 H47  LIG     1       4.274  -5.375  30.463  1.00  0.00      LIG  
TER
REMARK  Energy: 313.212
REMARK  SimpleFitness: 313.212
REMARK  FullFitness: -599.3991
REMARK  InterFull: -0.856174
REMARK  IntraFull: 299.819
REMARK  solvFull: -1096.94
REMARK  surfFull: 198.578
REMARK  extraFull: 0.0
REMARK  deltaGcompsolvpol: -1096.94
REMARK  deltaGcompsolvnonpol: 198.578
REMARK  deltaGprotsolvpol: -1109.66
REMARK  deltaGprotsolvnonpol: 196.383
REMARK  deltaGligsolvpol: -14.929
REMARK  deltaGligsolvnonpol: 15.8858
REMARK  deltaGvdw: -0.856174
REMARK  deltaGelec: 0.0
REMARK  deltaG: -3.6740186
REMARK  Cluster: 3
REMARK  ClusterRank: 4
ATOM   4186 O    LIG     1       6.638   1.372  23.630  1.00  0.00      LIG  
ATOM   4187 O1   LIG     1       3.469  -0.789  17.728  1.00  0.00      LIG  
ATOM   4188 O2   LIG     1       2.468  -7.588  26.623  1.00  0.00      LIG  
ATOM   4189 O3   LIG     1       2.067  -4.301  25.609  1.00  0.00      LIG  
ATOM   4190 O4   LIG     1       3.732  -4.889  29.806  1.00  0.00      LIG  
ATOM   4191 O5   LIG     1       4.130  -6.745  28.631  1.00  0.00      LIG  
ATOM   4192 C    LIG     1       4.507   0.328  22.968  1.00  0.00      LIG  
ATOM   4193 C1   LIG     1       4.459   0.805  21.497  1.00  0.00      LIG  
ATOM   4194 C2   LIG     1       3.657   1.196  23.900  1.00  0.00      LIG  
ATOM   4195 C3   LIG     1       3.465   0.517  25.273  1.00  0.00      LIG  
ATOM   4196 C4   LIG     1       3.002   0.752  20.974  1.00  0.00      LIG  
ATOM   4197 C5   LIG     1       2.367   1.674  23.244  1.00  0.00      LIG  
ATOM   4198 C6   LIG     1       5.903   0.152  23.613  1.00  0.00      LIG  
ATOM   4199 C7   LIG     1       1.966   0.768  22.104  1.00  0.00      LIG  
ATOM   4200 C8   LIG     1       4.428  -0.599  25.493  1.00  0.00      LIG  
ATOM   4201 C9   LIG     1       2.688  -0.364  19.948  1.00  0.00      LIG  
ATOM   4202 C10  LIG     1       5.388  -0.073  20.665  1.00  0.00      LIG  
ATOM   4203 C11  LIG     1       5.834  -0.348  25.061  1.00  0.00      LIG  
ATOM   4204 C12  LIG     1       2.147  -0.197  25.511  1.00  0.00      LIG  
ATOM   4205 C13  LIG     1       4.960   2.242  21.296  1.00  0.00      LIG  
ATOM   4206 C14  LIG     1       3.882  -1.679  26.076  1.00  0.00      LIG  
ATOM   4207 C15  LIG     1       2.481  -1.333  26.447  1.00  0.00      LIG  
ATOM   4208 C16  LIG     1       3.626   1.575  26.357  1.00  0.00      LIG  
ATOM   4209 C17  LIG     1       5.119   0.051  19.184  1.00  0.00      LIG  
ATOM   4210 C18  LIG     1       3.737  -0.413  18.859  1.00  0.00      LIG  
ATOM   4211 C19  LIG     1       4.629  -2.886  26.620  1.00  0.00      LIG  
ATOM   4212 C20  LIG     1       1.365  -0.043  19.261  1.00  0.00      LIG  
ATOM   4213 C21  LIG     1       2.539  -1.766  20.539  1.00  0.00      LIG  
ATOM   4214 C22  LIG     1       4.311  -4.368  26.188  1.00  0.00      LIG  
ATOM   4215 C23  LIG     1       2.945  -5.084  26.384  1.00  0.00      LIG  
ATOM   4216 C24  LIG     1       2.794  -6.476  25.776  1.00  0.00      LIG  
ATOM   4217 C25  LIG     1       4.830  -2.635  28.102  1.00  0.00      LIG  
ATOM   4218 C26  LIG     1       1.497  -7.246  25.616  1.00  0.00      LIG  
ATOM   4219 C27  LIG     1       2.589  -5.076  27.855  1.00  0.00      LIG  
ATOM   4220 C28  LIG     1       1.408  -8.206  24.486  1.00  0.00      LIG  
ATOM   4221 C29  LIG     1       0.192  -7.042  26.304  1.00  0.00      LIG  
ATOM   4222 C30  LIG     1       3.627  -5.646  28.725  1.00  0.00      LIG  
ATOM   4223 H    LIG     1       4.066  -0.673  22.952  1.00  0.00      LIG  
ATOM   4224 H1   LIG     1       4.231   2.107  24.096  1.00  0.00      LIG  
ATOM   4225 H2   LIG     1       2.846   1.691  20.435  1.00  0.00      LIG  
ATOM   4226 H3   LIG     1       2.526   2.675  22.836  1.00  0.00      LIG  
ATOM   4227 H4   LIG     1       1.551   1.781  23.962  1.00  0.00      LIG  
ATOM   4228 H5   LIG     1       6.496  -0.561  23.036  1.00  0.00      LIG  
ATOM   4229 H6   LIG     1       1.799  -0.232  22.507  1.00  0.00      LIG  
ATOM   4230 H7   LIG     1       1.004   1.112  21.717  1.00  0.00      LIG  
ATOM   4231 H8   LIG     1       5.288  -1.118  20.972  1.00  0.00      LIG  
ATOM   4232 H9   LIG     1       6.429   0.204  20.853  1.00  0.00      LIG  
ATOM   4233 H10  LIG     1       6.282   0.371  25.754  1.00  0.00      LIG  
ATOM   4234 H11  LIG     1       6.440  -1.251  25.149  1.00  0.00      LIG  
ATOM   4235 H12  LIG     1       1.758  -0.627  24.584  1.00  0.00      LIG  
ATOM   4236 H13  LIG     1       1.380   0.460  25.930  1.00  0.00      LIG  
ATOM   4237 H14  LIG     1       6.043   2.305  21.418  1.00  0.00      LIG  
ATOM   4238 H15  LIG     1       4.735   2.600  20.289  1.00  0.00      LIG  
ATOM   4239 H16  LIG     1       4.504   2.946  21.993  1.00  0.00      LIG  
ATOM   4240 H17  LIG     1       1.765  -2.128  26.292  1.00  0.00      LIG  
ATOM   4241 H18  LIG     1       2.428  -1.015  27.492  1.00  0.00      LIG  
ATOM   4242 H19  LIG     1       4.601   2.066  26.287  1.00  0.00      LIG  
ATOM   4243 H20  LIG     1       3.538   1.148  27.360  1.00  0.00      LIG  
ATOM   4244 H21  LIG     1       2.854   2.342  26.251  1.00  0.00      LIG  
ATOM   4245 H22  LIG     1       5.820  -0.581  18.633  1.00  0.00      LIG  
ATOM   4246 H23  LIG     1       5.230   1.080  18.834  1.00  0.00      LIG  
ATOM   4247 H24  LIG     1       5.648  -2.793  26.240  1.00  0.00      LIG  
ATOM   4248 H25  LIG     1       1.387   0.957  18.816  1.00  0.00      LIG  
ATOM   4249 H26  LIG     1       0.530  -0.086  19.963  1.00  0.00      LIG  
ATOM   4250 H27  LIG     1       1.141  -0.756  18.463  1.00  0.00      LIG  
ATOM   4251 H28  LIG     1       2.467  -2.522  19.750  1.00  0.00      LIG  
ATOM   4252 H29  LIG     1       3.387  -2.034  21.173  1.00  0.00      LIG  
ATOM   4253 H30  LIG     1       1.631  -1.845  21.141  1.00  0.00      LIG  
ATOM   4254 H31  LIG     1       7.437   1.207  24.159  1.00  0.00      LIG  
ATOM   4255 H32  LIG     1       5.094  -4.995  26.616  1.00  0.00      LIG  
ATOM   4256 H33  LIG     1       4.485  -4.384  25.121  1.00  0.00      LIG  
ATOM   4257 H34  LIG     1       3.579  -6.695  25.094  1.00  0.00      LIG  
ATOM   4258 H35  LIG     1       5.369  -1.698  28.273  1.00  0.00      LIG  
ATOM   4259 H36  LIG     1       5.423  -3.435  28.546  1.00  0.00      LIG  
ATOM   4260 H37  LIG     1       3.881  -2.568  28.640  1.00  0.00      LIG  
ATOM   4261 H38  LIG     1       1.666  -5.611  28.082  1.00  0.00      LIG  
ATOM   4262 H39  LIG     1       2.421  -4.036  28.146  1.00  0.00      LIG  
ATOM   4263 H40  LIG     1       0.474  -8.060  23.938  1.00  0.00      LIG  
ATOM   4264 H41  LIG     1       1.434  -9.238  24.847  1.00  0.00      LIG  
ATOM   4265 H42  LIG     1       2.226  -8.057  23.778  1.00  0.00      LIG  
ATOM   4266 H43  LIG     1      -0.623  -7.074  25.577  1.00  0.00      LIG  
ATOM   4267 H44  LIG     1       0.139  -6.091  26.826  1.00  0.00      LIG  
ATOM   4268 H45  LIG     1       0.007  -7.840  27.029  1.00  0.00      LIG  
ATOM   4269 H46  LIG     1       2.291  -4.457  24.674  1.00  0.00      LIG  
ATOM   4270 H47  LIG     1       4.277  -5.371  30.462  1.00  0.00      LIG  
TER
REMARK  Energy: 313.212
REMARK  SimpleFitness: 313.212
REMARK  FullFitness: -599.3991
REMARK  InterFull: -0.856174
REMARK  IntraFull: 299.819
REMARK  solvFull: -1096.94
REMARK  surfFull: 198.578
REMARK  extraFull: 0.0
REMARK  deltaGcompsolvpol: -1096.94
REMARK  deltaGcompsolvnonpol: 198.578
REMARK  deltaGprotsolvpol: -1109.66
REMARK  deltaGprotsolvnonpol: 196.383
REMARK  deltaGligsolvpol: -14.929
REMARK  deltaGligsolvnonpol: 15.8858
REMARK  deltaGvdw: -0.856174
REMARK  deltaGelec: 0.0
REMARK  deltaG: -3.6740186
REMARK  Cluster: 3
REMARK  ClusterRank: 5
ATOM   4186 O    LIG     1       6.638   1.372  23.630  1.00  0.00      LIG  
ATOM   4187 O1   LIG     1       3.469  -0.789  17.728  1.00  0.00      LIG  
ATOM   4188 O2   LIG     1       2.468  -7.588  26.623  1.00  0.00      LIG  
ATOM   4189 O3   LIG     1       2.067  -4.301  25.609  1.00  0.00      LIG  
ATOM   4190 O4   LIG     1       3.732  -4.889  29.806  1.00  0.00      LIG  
ATOM   4191 O5   LIG     1       4.130  -6.745  28.631  1.00  0.00      LIG  
ATOM   4192 C    LIG     1       4.507   0.328  22.968  1.00  0.00      LIG  
ATOM   4193 C1   LIG     1       4.459   0.805  21.497  1.00  0.00      LIG  
ATOM   4194 C2   LIG     1       3.657   1.196  23.900  1.00  0.00      LIG  
ATOM   4195 C3   LIG     1       3.465   0.517  25.273  1.00  0.00      LIG  
ATOM   4196 C4   LIG     1       3.002   0.752  20.974  1.00  0.00      LIG  
ATOM   4197 C5   LIG     1       2.367   1.674  23.244  1.00  0.00      LIG  
ATOM   4198 C6   LIG     1       5.903   0.152  23.613  1.00  0.00      LIG  
ATOM   4199 C7   LIG     1       1.966   0.768  22.104  1.00  0.00      LIG  
ATOM   4200 C8   LIG     1       4.428  -0.599  25.493  1.00  0.00      LIG  
ATOM   4201 C9   LIG     1       2.688  -0.364  19.948  1.00  0.00      LIG  
ATOM   4202 C10  LIG     1       5.388  -0.073  20.665  1.00  0.00      LIG  
ATOM   4203 C11  LIG     1       5.834  -0.348  25.061  1.00  0.00      LIG  
ATOM   4204 C12  LIG     1       2.147  -0.197  25.511  1.00  0.00      LIG  
ATOM   4205 C13  LIG     1       4.960   2.242  21.296  1.00  0.00      LIG  
ATOM   4206 C14  LIG     1       3.882  -1.679  26.076  1.00  0.00      LIG  
ATOM   4207 C15  LIG     1       2.481  -1.333  26.447  1.00  0.00      LIG  
ATOM   4208 C16  LIG     1       3.626   1.575  26.357  1.00  0.00      LIG  
ATOM   4209 C17  LIG     1       5.119   0.051  19.184  1.00  0.00      LIG  
ATOM   4210 C18  LIG     1       3.737  -0.413  18.859  1.00  0.00      LIG  
ATOM   4211 C19  LIG     1       4.629  -2.886  26.620  1.00  0.00      LIG  
ATOM   4212 C20  LIG     1       1.365  -0.043  19.261  1.00  0.00      LIG  
ATOM   4213 C21  LIG     1       2.539  -1.766  20.539  1.00  0.00      LIG  
ATOM   4214 C22  LIG     1       4.311  -4.368  26.188  1.00  0.00      LIG  
ATOM   4215 C23  LIG     1       2.945  -5.084  26.384  1.00  0.00      LIG  
ATOM   4216 C24  LIG     1       2.794  -6.476  25.776  1.00  0.00      LIG  
ATOM   4217 C25  LIG     1       4.830  -2.635  28.102  1.00  0.00      LIG  
ATOM   4218 C26  LIG     1       1.497  -7.246  25.616  1.00  0.00      LIG  
ATOM   4219 C27  LIG     1       2.589  -5.076  27.855  1.00  0.00      LIG  
ATOM   4220 C28  LIG     1       1.408  -8.206  24.486  1.00  0.00      LIG  
ATOM   4221 C29  LIG     1       0.192  -7.042  26.304  1.00  0.00      LIG  
ATOM   4222 C30  LIG     1       3.627  -5.646  28.725  1.00  0.00      LIG  
ATOM   4223 H    LIG     1       4.066  -0.673  22.952  1.00  0.00      LIG  
ATOM   4224 H1   LIG     1       4.231   2.107  24.096  1.00  0.00      LIG  
ATOM   4225 H2   LIG     1       2.846   1.691  20.435  1.00  0.00      LIG  
ATOM   4226 H3   LIG     1       2.526   2.675  22.836  1.00  0.00      LIG  
ATOM   4227 H4   LIG     1       1.551   1.781  23.962  1.00  0.00      LIG  
ATOM   4228 H5   LIG     1       6.496  -0.561  23.036  1.00  0.00      LIG  
ATOM   4229 H6   LIG     1       1.799  -0.232  22.507  1.00  0.00      LIG  
ATOM   4230 H7   LIG     1       1.004   1.112  21.717  1.00  0.00      LIG  
ATOM   4231 H8   LIG     1       5.288  -1.118  20.972  1.00  0.00      LIG  
ATOM   4232 H9   LIG     1       6.429   0.204  20.853  1.00  0.00      LIG  
ATOM   4233 H10  LIG     1       6.282   0.371  25.754  1.00  0.00      LIG  
ATOM   4234 H11  LIG     1       6.440  -1.251  25.149  1.00  0.00      LIG  
ATOM   4235 H12  LIG     1       1.758  -0.627  24.584  1.00  0.00      LIG  
ATOM   4236 H13  LIG     1       1.380   0.460  25.930  1.00  0.00      LIG  
ATOM   4237 H14  LIG     1       6.043   2.305  21.418  1.00  0.00      LIG  
ATOM   4238 H15  LIG     1       4.735   2.600  20.289  1.00  0.00      LIG  
ATOM   4239 H16  LIG     1       4.504   2.946  21.993  1.00  0.00      LIG  
ATOM   4240 H17  LIG     1       1.765  -2.128  26.292  1.00  0.00      LIG  
ATOM   4241 H18  LIG     1       2.428  -1.015  27.492  1.00  0.00      LIG  
ATOM   4242 H19  LIG     1       4.601   2.066  26.287  1.00  0.00      LIG  
ATOM   4243 H20  LIG     1       3.538   1.148  27.360  1.00  0.00      LIG  
ATOM   4244 H21  LIG     1       2.854   2.342  26.251  1.00  0.00      LIG  
ATOM   4245 H22  LIG     1       5.820  -0.581  18.633  1.00  0.00      LIG  
ATOM   4246 H23  LIG     1       5.230   1.080  18.834  1.00  0.00      LIG  
ATOM   4247 H24  LIG     1       5.648  -2.793  26.240  1.00  0.00      LIG  
ATOM   4248 H25  LIG     1       1.387   0.957  18.816  1.00  0.00      LIG  
ATOM   4249 H26  LIG     1       0.530  -0.086  19.963  1.00  0.00      LIG  
ATOM   4250 H27  LIG     1       1.141  -0.756  18.463  1.00  0.00      LIG  
ATOM   4251 H28  LIG     1       2.467  -2.522  19.750  1.00  0.00      LIG  
ATOM   4252 H29  LIG     1       3.387  -2.034  21.173  1.00  0.00      LIG  
ATOM   4253 H30  LIG     1       1.631  -1.845  21.141  1.00  0.00      LIG  
ATOM   4254 H31  LIG     1       7.437   1.207  24.159  1.00  0.00      LIG  
ATOM   4255 H32  LIG     1       5.094  -4.995  26.616  1.00  0.00      LIG  
ATOM   4256 H33  LIG     1       4.485  -4.384  25.121  1.00  0.00      LIG  
ATOM   4257 H34  LIG     1       3.579  -6.695  25.094  1.00  0.00      LIG  
ATOM   4258 H35  LIG     1       5.369  -1.698  28.273  1.00  0.00      LIG  
ATOM   4259 H36  LIG     1       5.423  -3.435  28.546  1.00  0.00      LIG  
ATOM   4260 H37  LIG     1       3.881  -2.568  28.640  1.00  0.00      LIG  
ATOM   4261 H38  LIG     1       1.666  -5.611  28.082  1.00  0.00      LIG  
ATOM   4262 H39  LIG     1       2.421  -4.036  28.146  1.00  0.00      LIG  
ATOM   4263 H40  LIG     1       0.474  -8.060  23.938  1.00  0.00      LIG  
ATOM   4264 H41  LIG     1       1.434  -9.238  24.847  1.00  0.00      LIG  
ATOM   4265 H42  LIG     1       2.226  -8.057  23.778  1.00  0.00      LIG  
ATOM   4266 H43  LIG     1      -0.623  -7.074  25.577  1.00  0.00      LIG  
ATOM   4267 H44  LIG     1       0.139  -6.091  26.826  1.00  0.00      LIG  
ATOM   4268 H45  LIG     1       0.007  -7.840  27.029  1.00  0.00      LIG  
ATOM   4269 H46  LIG     1       2.291  -4.457  24.674  1.00  0.00      LIG  
ATOM   4270 H47  LIG     1       4.277  -5.371  30.462  1.00  0.00      LIG  
TER
REMARK  Energy: 313.212
REMARK  SimpleFitness: 313.212
REMARK  FullFitness: -599.3991
REMARK  InterFull: -0.856174
REMARK  IntraFull: 299.819
REMARK  solvFull: -1096.94
REMARK  surfFull: 198.578
REMARK  extraFull: 0.0
REMARK  deltaGcompsolvpol: -1096.94
REMARK  deltaGcompsolvnonpol: 198.578
REMARK  deltaGprotsolvpol: -1109.66
REMARK  deltaGprotsolvnonpol: 196.383
REMARK  deltaGligsolvpol: -14.929
REMARK  deltaGligsolvnonpol: 15.8858
REMARK  deltaGvdw: -0.856174
REMARK  deltaGelec: 0.0
REMARK  deltaG: -3.6740186
REMARK  Cluster: 3
REMARK  ClusterRank: 6
ATOM   4186 O    LIG     1       6.638   1.372  23.630  1.00  0.00      LIG  
ATOM   4187 O1   LIG     1       3.469  -0.789  17.728  1.00  0.00      LIG  
ATOM   4188 O2   LIG     1       2.468  -7.588  26.623  1.00  0.00      LIG  
ATOM   4189 O3   LIG     1       2.067  -4.301  25.609  1.00  0.00      LIG  
ATOM   4190 O4   LIG     1       3.732  -4.889  29.806  1.00  0.00      LIG  
ATOM   4191 O5   LIG     1       4.130  -6.745  28.631  1.00  0.00      LIG  
ATOM   4192 C    LIG     1       4.507   0.328  22.968  1.00  0.00      LIG  
ATOM   4193 C1   LIG     1       4.459   0.805  21.497  1.00  0.00      LIG  
ATOM   4194 C2   LIG     1       3.657   1.196  23.900  1.00  0.00      LIG  
ATOM   4195 C3   LIG     1       3.465   0.517  25.273  1.00  0.00      LIG  
ATOM   4196 C4   LIG     1       3.002   0.752  20.974  1.00  0.00      LIG  
ATOM   4197 C5   LIG     1       2.367   1.674  23.244  1.00  0.00      LIG  
ATOM   4198 C6   LIG     1       5.903   0.152  23.613  1.00  0.00      LIG  
ATOM   4199 C7   LIG     1       1.966   0.768  22.104  1.00  0.00      LIG  
ATOM   4200 C8   LIG     1       4.428  -0.599  25.493  1.00  0.00      LIG  
ATOM   4201 C9   LIG     1       2.688  -0.364  19.948  1.00  0.00      LIG  
ATOM   4202 C10  LIG     1       5.388  -0.073  20.665  1.00  0.00      LIG  
ATOM   4203 C11  LIG     1       5.834  -0.348  25.061  1.00  0.00      LIG  
ATOM   4204 C12  LIG     1       2.147  -0.197  25.511  1.00  0.00      LIG  
ATOM   4205 C13  LIG     1       4.960   2.242  21.296  1.00  0.00      LIG  
ATOM   4206 C14  LIG     1       3.882  -1.679  26.076  1.00  0.00      LIG  
ATOM   4207 C15  LIG     1       2.481  -1.333  26.447  1.00  0.00      LIG  
ATOM   4208 C16  LIG     1       3.626   1.575  26.357  1.00  0.00      LIG  
ATOM   4209 C17  LIG     1       5.119   0.051  19.184  1.00  0.00      LIG  
ATOM   4210 C18  LIG     1       3.737  -0.413  18.859  1.00  0.00      LIG  
ATOM   4211 C19  LIG     1       4.629  -2.886  26.620  1.00  0.00      LIG  
ATOM   4212 C20  LIG     1       1.365  -0.043  19.261  1.00  0.00      LIG  
ATOM   4213 C21  LIG     1       2.539  -1.766  20.539  1.00  0.00      LIG  
ATOM   4214 C22  LIG     1       4.311  -4.368  26.188  1.00  0.00      LIG  
ATOM   4215 C23  LIG     1       2.945  -5.084  26.384  1.00  0.00      LIG  
ATOM   4216 C24  LIG     1       2.794  -6.476  25.776  1.00  0.00      LIG  
ATOM   4217 C25  LIG     1       4.830  -2.635  28.102  1.00  0.00      LIG  
ATOM   4218 C26  LIG     1       1.497  -7.246  25.616  1.00  0.00      LIG  
ATOM   4219 C27  LIG     1       2.589  -5.076  27.855  1.00  0.00      LIG  
ATOM   4220 C28  LIG     1       1.408  -8.206  24.486  1.00  0.00      LIG  
ATOM   4221 C29  LIG     1       0.192  -7.042  26.304  1.00  0.00      LIG  
ATOM   4222 C30  LIG     1       3.627  -5.646  28.725  1.00  0.00      LIG  
ATOM   4223 H    LIG     1       4.066  -0.673  22.952  1.00  0.00      LIG  
ATOM   4224 H1   LIG     1       4.231   2.107  24.096  1.00  0.00      LIG  
ATOM   4225 H2   LIG     1       2.846   1.691  20.435  1.00  0.00      LIG  
ATOM   4226 H3   LIG     1       2.526   2.675  22.836  1.00  0.00      LIG  
ATOM   4227 H4   LIG     1       1.551   1.781  23.962  1.00  0.00      LIG  
ATOM   4228 H5   LIG     1       6.496  -0.561  23.036  1.00  0.00      LIG  
ATOM   4229 H6   LIG     1       1.799  -0.232  22.507  1.00  0.00      LIG  
ATOM   4230 H7   LIG     1       1.004   1.112  21.717  1.00  0.00      LIG  
ATOM   4231 H8   LIG     1       5.288  -1.118  20.972  1.00  0.00      LIG  
ATOM   4232 H9   LIG     1       6.429   0.204  20.853  1.00  0.00      LIG  
ATOM   4233 H10  LIG     1       6.282   0.371  25.754  1.00  0.00      LIG  
ATOM   4234 H11  LIG     1       6.440  -1.251  25.149  1.00  0.00      LIG  
ATOM   4235 H12  LIG     1       1.758  -0.627  24.584  1.00  0.00      LIG  
ATOM   4236 H13  LIG     1       1.380   0.460  25.930  1.00  0.00      LIG  
ATOM   4237 H14  LIG     1       6.043   2.305  21.418  1.00  0.00      LIG  
ATOM   4238 H15  LIG     1       4.735   2.600  20.289  1.00  0.00      LIG  
ATOM   4239 H16  LIG     1       4.504   2.946  21.993  1.00  0.00      LIG  
ATOM   4240 H17  LIG     1       1.765  -2.128  26.292  1.00  0.00      LIG  
ATOM   4241 H18  LIG     1       2.428  -1.015  27.492  1.00  0.00      LIG  
ATOM   4242 H19  LIG     1       4.601   2.066  26.287  1.00  0.00      LIG  
ATOM   4243 H20  LIG     1       3.538   1.148  27.360  1.00  0.00      LIG  
ATOM   4244 H21  LIG     1       2.854   2.342  26.251  1.00  0.00      LIG  
ATOM   4245 H22  LIG     1       5.820  -0.581  18.633  1.00  0.00      LIG  
ATOM   4246 H23  LIG     1       5.230   1.080  18.834  1.00  0.00      LIG  
ATOM   4247 H24  LIG     1       5.648  -2.793  26.240  1.00  0.00      LIG  
ATOM   4248 H25  LIG     1       1.387   0.957  18.816  1.00  0.00      LIG  
ATOM   4249 H26  LIG     1       0.530  -0.086  19.963  1.00  0.00      LIG  
ATOM   4250 H27  LIG     1       1.141  -0.756  18.463  1.00  0.00      LIG  
ATOM   4251 H28  LIG     1       2.467  -2.522  19.750  1.00  0.00      LIG  
ATOM   4252 H29  LIG     1       3.387  -2.034  21.173  1.00  0.00      LIG  
ATOM   4253 H30  LIG     1       1.631  -1.845  21.141  1.00  0.00      LIG  
ATOM   4254 H31  LIG     1       7.437   1.207  24.159  1.00  0.00      LIG  
ATOM   4255 H32  LIG     1       5.094  -4.995  26.616  1.00  0.00      LIG  
ATOM   4256 H33  LIG     1       4.485  -4.384  25.121  1.00  0.00      LIG  
ATOM   4257 H34  LIG     1       3.579  -6.695  25.094  1.00  0.00      LIG  
ATOM   4258 H35  LIG     1       5.369  -1.698  28.273  1.00  0.00      LIG  
ATOM   4259 H36  LIG     1       5.423  -3.435  28.546  1.00  0.00      LIG  
ATOM   4260 H37  LIG     1       3.881  -2.568  28.640  1.00  0.00      LIG  
ATOM   4261 H38  LIG     1       1.666  -5.611  28.082  1.00  0.00      LIG  
ATOM   4262 H39  LIG     1       2.421  -4.036  28.146  1.00  0.00      LIG  
ATOM   4263 H40  LIG     1       0.474  -8.060  23.938  1.00  0.00      LIG  
ATOM   4264 H41  LIG     1       1.434  -9.238  24.847  1.00  0.00      LIG  
ATOM   4265 H42  LIG     1       2.226  -8.057  23.778  1.00  0.00      LIG  
ATOM   4266 H43  LIG     1      -0.623  -7.074  25.577  1.00  0.00      LIG  
ATOM   4267 H44  LIG     1       0.139  -6.091  26.826  1.00  0.00      LIG  
ATOM   4268 H45  LIG     1       0.007  -7.840  27.029  1.00  0.00      LIG  
ATOM   4269 H46  LIG     1       2.291  -4.457  24.674  1.00  0.00      LIG  
ATOM   4270 H47  LIG     1       4.277  -5.371  30.462  1.00  0.00      LIG  
TER
REMARK  Energy: 313.212
REMARK  SimpleFitness: 313.212
REMARK  FullFitness: -599.3991
REMARK  InterFull: -0.856174
REMARK  IntraFull: 299.819
REMARK  solvFull: -1096.94
REMARK  surfFull: 198.578
REMARK  extraFull: 0.0
REMARK  deltaGcompsolvpol: -1096.94
REMARK  deltaGcompsolvnonpol: 198.578
REMARK  deltaGprotsolvpol: -1109.66
REMARK  deltaGprotsolvnonpol: 196.383
REMARK  deltaGligsolvpol: -14.929
REMARK  deltaGligsolvnonpol: 15.8858
REMARK  deltaGvdw: -0.856174
REMARK  deltaGelec: 0.0
REMARK  deltaG: -3.6740186
REMARK  Cluster: 3
REMARK  ClusterRank: 7
ATOM   4186 O    LIG     1       6.638   1.372  23.630  1.00  0.00      LIG  
ATOM   4187 O1   LIG     1       3.469  -0.789  17.728  1.00  0.00      LIG  
ATOM   4188 O2   LIG     1       2.468  -7.588  26.623  1.00  0.00      LIG  
ATOM   4189 O3   LIG     1       2.067  -4.301  25.609  1.00  0.00      LIG  
ATOM   4190 O4   LIG     1       3.732  -4.889  29.806  1.00  0.00      LIG  
ATOM   4191 O5   LIG     1       4.130  -6.745  28.631  1.00  0.00      LIG  
ATOM   4192 C    LIG     1       4.507   0.328  22.968  1.00  0.00      LIG  
ATOM   4193 C1   LIG     1       4.459   0.805  21.497  1.00  0.00      LIG  
ATOM   4194 C2   LIG     1       3.657   1.196  23.900  1.00  0.00      LIG  
ATOM   4195 C3   LIG     1       3.465   0.517  25.273  1.00  0.00      LIG  
ATOM   4196 C4   LIG     1       3.002   0.752  20.974  1.00  0.00      LIG  
ATOM   4197 C5   LIG     1       2.367   1.674  23.244  1.00  0.00      LIG  
ATOM   4198 C6   LIG     1       5.903   0.152  23.613  1.00  0.00      LIG  
ATOM   4199 C7   LIG     1       1.966   0.768  22.104  1.00  0.00      LIG  
ATOM   4200 C8   LIG     1       4.428  -0.599  25.493  1.00  0.00      LIG  
ATOM   4201 C9   LIG     1       2.688  -0.364  19.948  1.00  0.00      LIG  
ATOM   4202 C10  LIG     1       5.388  -0.073  20.665  1.00  0.00      LIG  
ATOM   4203 C11  LIG     1       5.834  -0.348  25.061  1.00  0.00      LIG  
ATOM   4204 C12  LIG     1       2.147  -0.197  25.511  1.00  0.00      LIG  
ATOM   4205 C13  LIG     1       4.960   2.242  21.296  1.00  0.00      LIG  
ATOM   4206 C14  LIG     1       3.882  -1.679  26.076  1.00  0.00      LIG  
ATOM   4207 C15  LIG     1       2.481  -1.333  26.447  1.00  0.00      LIG  
ATOM   4208 C16  LIG     1       3.626   1.575  26.357  1.00  0.00      LIG  
ATOM   4209 C17  LIG     1       5.119   0.051  19.184  1.00  0.00      LIG  
ATOM   4210 C18  LIG     1       3.737  -0.413  18.859  1.00  0.00      LIG  
ATOM   4211 C19  LIG     1       4.629  -2.886  26.620  1.00  0.00      LIG  
ATOM   4212 C20  LIG     1       1.365  -0.043  19.261  1.00  0.00      LIG  
ATOM   4213 C21  LIG     1       2.539  -1.766  20.539  1.00  0.00      LIG  
ATOM   4214 C22  LIG     1       4.311  -4.368  26.188  1.00  0.00      LIG  
ATOM   4215 C23  LIG     1       2.945  -5.084  26.384  1.00  0.00      LIG  
ATOM   4216 C24  LIG     1       2.794  -6.476  25.776  1.00  0.00      LIG  
ATOM   4217 C25  LIG     1       4.830  -2.635  28.102  1.00  0.00      LIG  
ATOM   4218 C26  LIG     1       1.497  -7.246  25.616  1.00  0.00      LIG  
ATOM   4219 C27  LIG     1       2.589  -5.076  27.855  1.00  0.00      LIG  
ATOM   4220 C28  LIG     1       1.408  -8.206  24.486  1.00  0.00      LIG  
ATOM   4221 C29  LIG     1       0.192  -7.042  26.304  1.00  0.00      LIG  
ATOM   4222 C30  LIG     1       3.627  -5.646  28.725  1.00  0.00      LIG  
ATOM   4223 H    LIG     1       4.066  -0.673  22.952  1.00  0.00      LIG  
ATOM   4224 H1   LIG     1       4.231   2.107  24.096  1.00  0.00      LIG  
ATOM   4225 H2   LIG     1       2.846   1.691  20.435  1.00  0.00      LIG  
ATOM   4226 H3   LIG     1       2.526   2.675  22.836  1.00  0.00      LIG  
ATOM   4227 H4   LIG     1       1.551   1.781  23.962  1.00  0.00      LIG  
ATOM   4228 H5   LIG     1       6.496  -0.561  23.036  1.00  0.00      LIG  
ATOM   4229 H6   LIG     1       1.799  -0.232  22.507  1.00  0.00      LIG  
ATOM   4230 H7   LIG     1       1.004   1.112  21.717  1.00  0.00      LIG  
ATOM   4231 H8   LIG     1       5.288  -1.118  20.972  1.00  0.00      LIG  
ATOM   4232 H9   LIG     1       6.429   0.204  20.853  1.00  0.00      LIG  
ATOM   4233 H10  LIG     1       6.282   0.371  25.754  1.00  0.00      LIG  
ATOM   4234 H11  LIG     1       6.440  -1.251  25.149  1.00  0.00      LIG  
ATOM   4235 H12  LIG     1       1.758  -0.627  24.584  1.00  0.00      LIG  
ATOM   4236 H13  LIG     1       1.380   0.460  25.930  1.00  0.00      LIG  
ATOM   4237 H14  LIG     1       6.043   2.305  21.418  1.00  0.00      LIG  
ATOM   4238 H15  LIG     1       4.735   2.600  20.289  1.00  0.00      LIG  
ATOM   4239 H16  LIG     1       4.504   2.946  21.993  1.00  0.00      LIG  
ATOM   4240 H17  LIG     1       1.765  -2.128  26.292  1.00  0.00      LIG  
ATOM   4241 H18  LIG     1       2.428  -1.015  27.492  1.00  0.00      LIG  
ATOM   4242 H19  LIG     1       4.601   2.066  26.287  1.00  0.00      LIG  
ATOM   4243 H20  LIG     1       3.538   1.148  27.360  1.00  0.00      LIG  
ATOM   4244 H21  LIG     1       2.854   2.342  26.251  1.00  0.00      LIG  
ATOM   4245 H22  LIG     1       5.820  -0.581  18.633  1.00  0.00      LIG  
ATOM   4246 H23  LIG     1       5.230   1.080  18.834  1.00  0.00      LIG  
ATOM   4247 H24  LIG     1       5.648  -2.793  26.240  1.00  0.00      LIG  
ATOM   4248 H25  LIG     1       1.387   0.957  18.816  1.00  0.00      LIG  
ATOM   4249 H26  LIG     1       0.530  -0.086  19.963  1.00  0.00      LIG  
ATOM   4250 H27  LIG     1       1.141  -0.756  18.463  1.00  0.00      LIG  
ATOM   4251 H28  LIG     1       2.467  -2.522  19.750  1.00  0.00      LIG  
ATOM   4252 H29  LIG     1       3.387  -2.034  21.173  1.00  0.00      LIG  
ATOM   4253 H30  LIG     1       1.631  -1.845  21.141  1.00  0.00      LIG  
ATOM   4254 H31  LIG     1       7.437   1.207  24.159  1.00  0.00      LIG  
ATOM   4255 H32  LIG     1       5.094  -4.995  26.616  1.00  0.00      LIG  
ATOM   4256 H33  LIG     1       4.485  -4.384  25.121  1.00  0.00      LIG  
ATOM   4257 H34  LIG     1       3.579  -6.695  25.094  1.00  0.00      LIG  
ATOM   4258 H35  LIG     1       5.369  -1.698  28.273  1.00  0.00      LIG  
ATOM   4259 H36  LIG     1       5.423  -3.435  28.546  1.00  0.00      LIG  
ATOM   4260 H37  LIG     1       3.881  -2.568  28.640  1.00  0.00      LIG  
ATOM   4261 H38  LIG     1       1.666  -5.611  28.082  1.00  0.00      LIG  
ATOM   4262 H39  LIG     1       2.421  -4.036  28.146  1.00  0.00      LIG  
ATOM   4263 H40  LIG     1       0.474  -8.060  23.938  1.00  0.00      LIG  
ATOM   4264 H41  LIG     1       1.434  -9.238  24.847  1.00  0.00      LIG  
ATOM   4265 H42  LIG     1       2.226  -8.057  23.778  1.00  0.00      LIG  
ATOM   4266 H43  LIG     1      -0.623  -7.074  25.577  1.00  0.00      LIG  
ATOM   4267 H44  LIG     1       0.139  -6.091  26.826  1.00  0.00      LIG  
ATOM   4268 H45  LIG     1       0.007  -7.840  27.029  1.00  0.00      LIG  
ATOM   4269 H46  LIG     1       2.291  -4.457  24.674  1.00  0.00      LIG  
ATOM   4270 H47  LIG     1       4.277  -5.371  30.462  1.00  0.00      LIG  
TER
REMARK  Energy: 359.202
REMARK  SimpleFitness: 359.202
REMARK  FullFitness: -549.9866
REMARK  InterFull: 16.0845
REMARK  IntraFull: 324.733
REMARK  solvFull: -1088.68
REMARK  surfFull: 197.876
REMARK  extraFull: 0.0
REMARK  deltaGcompsolvpol: -1088.68
REMARK  deltaGcompsolvnonpol: 197.876
REMARK  deltaGprotsolvpol: -1109.66
REMARK  deltaGprotsolvnonpol: 196.383
REMARK  deltaGligsolvpol: -13.5485
REMARK  deltaGligsolvnonpol: 15.9508
REMARK  deltaGvdw: 16.0845
REMARK  deltaGelec: 0.0
REMARK  deltaG: -1.7229701
REMARK  Cluster: 4
REMARK  ClusterRank: 0
ATOM   4186 O    LIG     1       1.885   2.232  29.481  1.00  0.00      LIG  
ATOM   4187 O1   LIG     1       8.819   2.125  28.573  1.00  0.00      LIG  
ATOM   4188 O2   LIG     1       0.996  -5.970  25.671  1.00  0.00      LIG  
ATOM   4189 O3   LIG     1       3.186  -6.831  28.125  1.00  0.00      LIG  
ATOM   4190 O4   LIG     1       5.241  -5.127  27.733  1.00  0.00      LIG  
ATOM   4191 O5   LIG     1       5.344  -3.787  26.009  1.00  0.00      LIG  
ATOM   4192 C    LIG     1       3.539   1.313  27.904  1.00  0.00      LIG  
ATOM   4193 C1   LIG     1       4.635   2.382  28.079  1.00  0.00      LIG  
ATOM   4194 C2   LIG     1       2.676   1.483  26.647  1.00  0.00      LIG  
ATOM   4195 C3   LIG     1       1.874   0.183  26.330  1.00  0.00      LIG  
ATOM   4196 C4   LIG     1       5.609   2.306  26.878  1.00  0.00      LIG  
ATOM   4197 C5   LIG     1       3.475   2.072  25.488  1.00  0.00      LIG  
ATOM   4198 C6   LIG     1       2.594   1.059  29.097  1.00  0.00      LIG  
ATOM   4199 C7   LIG     1       4.949   1.747  25.610  1.00  0.00      LIG  
ATOM   4200 C8   LIG     1       1.882  -0.734  27.512  1.00  0.00      LIG  
ATOM   4201 C9   LIG     1       6.965   1.602  27.154  1.00  0.00      LIG  
ATOM   4202 C10  LIG     1       5.361   2.139  29.399  1.00  0.00      LIG  
ATOM   4203 C11  LIG     1       1.554  -0.013  28.768  1.00  0.00      LIG  
ATOM   4204 C12  LIG     1       2.411  -0.703  25.218  1.00  0.00      LIG  
ATOM   4205 C13  LIG     1       4.099   3.818  28.168  1.00  0.00      LIG  
ATOM   4206 C14  LIG     1       2.407  -1.954  27.279  1.00  0.00      LIG  
ATOM   4207 C15  LIG     1       2.588  -2.074  25.808  1.00  0.00      LIG  
ATOM   4208 C16  LIG     1       0.459   0.582  25.954  1.00  0.00      LIG  
ATOM   4209 C17  LIG     1       6.722   2.794  29.424  1.00  0.00      LIG  
ATOM   4210 C18  LIG     1       7.609   2.158  28.405  1.00  0.00      LIG  
ATOM   4211 C19  LIG     1       3.061  -3.008  28.202  1.00  0.00      LIG  
ATOM   4212 C20  LIG     1       7.922   1.890  26.004  1.00  0.00      LIG  
ATOM   4213 C21  LIG     1       6.909   0.079  27.294  1.00  0.00      LIG  
ATOM   4214 C22  LIG     1       2.611  -4.505  28.519  1.00  0.00      LIG  
ATOM   4215 C23  LIG     1       2.644  -5.685  27.467  1.00  0.00      LIG  
ATOM   4216 C24  LIG     1       1.281  -6.206  27.065  1.00  0.00      LIG  
ATOM   4217 C25  LIG     1       3.370  -2.527  29.556  1.00  0.00      LIG  
ATOM   4218 C26  LIG     1       0.892  -7.321  26.129  1.00  0.00      LIG  
ATOM   4219 C27  LIG     1       3.474  -5.313  26.228  1.00  0.00      LIG  
ATOM   4220 C28  LIG     1      -0.518  -7.786  26.099  1.00  0.00      LIG  
ATOM   4221 C29  LIG     1       1.824  -8.203  25.400  1.00  0.00      LIG  
ATOM   4222 C30  LIG     1       4.824  -4.746  26.534  1.00  0.00      LIG  
ATOM   4223 H    LIG     1       4.104   0.385  27.784  1.00  0.00      LIG  
ATOM   4224 H1   LIG     1       1.929   2.247  26.884  1.00  0.00      LIG  
ATOM   4225 H2   LIG     1       5.862   3.343  26.637  1.00  0.00      LIG  
ATOM   4226 H3   LIG     1       3.366   3.159  25.488  1.00  0.00      LIG  
ATOM   4227 H4   LIG     1       3.083   1.747  24.521  1.00  0.00      LIG  
ATOM   4228 H5   LIG     1       3.168   0.733  29.967  1.00  0.00      LIG  
ATOM   4229 H6   LIG     1       5.053   0.664  25.559  1.00  0.00      LIG  
ATOM   4230 H7   LIG     1       5.462   2.145  24.731  1.00  0.00      LIG  
ATOM   4231 H8   LIG     1       5.468   1.065  29.576  1.00  0.00      LIG  
ATOM   4232 H9   LIG     1       4.766   2.529  30.229  1.00  0.00      LIG  
ATOM   4233 H10  LIG     1       0.548   0.410  28.692  1.00  0.00      LIG  
ATOM   4234 H11  LIG     1       1.478  -0.722  29.578  1.00  0.00      LIG  
ATOM   4235 H12  LIG     1       3.378  -0.388  24.828  1.00  0.00      LIG  
ATOM   4236 H13  LIG     1       1.727  -0.742  24.365  1.00  0.00      LIG  
ATOM   4237 H14  LIG     1       3.601   3.995  29.122  1.00  0.00      LIG  
ATOM   4238 H15  LIG     1       4.913   4.544  28.096  1.00  0.00      LIG  
ATOM   4239 H16  LIG     1       3.387   4.053  27.377  1.00  0.00      LIG  
ATOM   4240 H17  LIG     1       3.583  -2.417  25.550  1.00  0.00      LIG  
ATOM   4241 H18  LIG     1       1.857  -2.769  25.386  1.00  0.00      LIG  
ATOM   4242 H19  LIG     1       0.008   1.234  26.708  1.00  0.00      LIG  
ATOM   4243 H20  LIG     1      -0.185  -0.294  25.846  1.00  0.00      LIG  
ATOM   4244 H21  LIG     1       0.461   1.125  25.006  1.00  0.00      LIG  
ATOM   4245 H22  LIG     1       7.181   2.646  30.405  1.00  0.00      LIG  
ATOM   4246 H23  LIG     1       6.666   3.866  29.221  1.00  0.00      LIG  
ATOM   4247 H24  LIG     1       4.069  -2.978  27.828  1.00  0.00      LIG  
ATOM   4248 H25  LIG     1       8.032   2.967  25.846  1.00  0.00      LIG  
ATOM   4249 H26  LIG     1       7.571   1.441  25.072  1.00  0.00      LIG  
ATOM   4250 H27  LIG     1       8.918   1.477  26.195  1.00  0.00      LIG  
ATOM   4251 H28  LIG     1       7.882  -0.323  27.593  1.00  0.00      LIG  
ATOM   4252 H29  LIG     1       6.186  -0.239  28.048  1.00  0.00      LIG  
ATOM   4253 H30  LIG     1       6.644  -0.399  26.348  1.00  0.00      LIG  
ATOM   4254 H31  LIG     1       1.237   1.956  30.151  1.00  0.00      LIG  
ATOM   4255 H32  LIG     1       1.654  -4.497  29.041  1.00  0.00      LIG  
ATOM   4256 H33  LIG     1       3.270  -4.825  29.333  1.00  0.00      LIG  
ATOM   4257 H34  LIG     1       0.541  -6.022  27.833  1.00  0.00      LIG  
ATOM   4258 H35  LIG     1       3.678  -1.482  29.573  1.00  0.00      LIG  
ATOM   4259 H36  LIG     1       4.183  -3.114  29.987  1.00  0.00      LIG  
ATOM   4260 H37  LIG     1       2.480  -2.688  30.159  1.00  0.00      LIG  
ATOM   4261 H38  LIG     1       2.959  -4.587  25.608  1.00  0.00      LIG  
ATOM   4262 H39  LIG     1       3.643  -6.185  25.600  1.00  0.00      LIG  
ATOM   4263 H40  LIG     1      -0.572  -8.833  26.400  1.00  0.00      LIG  
ATOM   4264 H41  LIG     1      -0.924  -7.706  25.087  1.00  0.00      LIG  
ATOM   4265 H42  LIG     1      -1.147  -7.194  26.770  1.00  0.00      LIG  
ATOM   4266 H43  LIG     1       1.563  -9.249  25.581  1.00  0.00      LIG  
ATOM   4267 H44  LIG     1       2.854  -8.054  25.722  1.00  0.00      LIG  
ATOM   4268 H45  LIG     1       1.765  -8.025  24.323  1.00  0.00      LIG  
ATOM   4269 H46  LIG     1       3.181  -7.548  27.469  1.00  0.00      LIG  
ATOM   4270 H47  LIG     1       5.966  -4.513  27.973  1.00  0.00      LIG  
TER
REMARK  Energy: 359.251
REMARK  SimpleFitness: 359.251
REMARK  FullFitness: -549.94965
REMARK  InterFull: 16.1734
REMARK  IntraFull: 324.669
REMARK  solvFull: -1088.66
REMARK  surfFull: 197.868
REMARK  extraFull: 0.0
REMARK  deltaGcompsolvpol: -1088.66
REMARK  deltaGcompsolvnonpol: 197.868
REMARK  deltaGprotsolvpol: -1109.66
REMARK  deltaGprotsolvnonpol: 196.383
REMARK  deltaGligsolvpol: -13.5532
REMARK  deltaGligsolvnonpol: 15.9575
REMARK  deltaGvdw: 16.1734
REMARK  deltaGelec: 0.0
REMARK  deltaG: -1.7144389
REMARK  Cluster: 4
REMARK  ClusterRank: 1
ATOM   4186 O    LIG     1       1.858   2.224  29.490  1.00  0.00      LIG  
ATOM   4187 O1   LIG     1       8.798   2.121  28.625  1.00  0.00      LIG  
ATOM   4188 O2   LIG     1       0.996  -5.974  25.668  1.00  0.00      LIG  
ATOM   4189 O3   LIG     1       3.184  -6.835  28.122  1.00  0.00      LIG  
ATOM   4190 O4   LIG     1       5.241  -5.127  27.734  1.00  0.00      LIG  
ATOM   4191 O5   LIG     1       5.343  -3.790  26.007  1.00  0.00      LIG  
ATOM   4192 C    LIG     1       3.524   1.310  27.924  1.00  0.00      LIG  
ATOM   4193 C1   LIG     1       4.618   2.380  28.106  1.00  0.00      LIG  
ATOM   4194 C2   LIG     1       2.668   1.481  26.663  1.00  0.00      LIG  
ATOM   4195 C3   LIG     1       1.868   0.182  26.339  1.00  0.00      LIG  
ATOM   4196 C4   LIG     1       5.600   2.300  26.913  1.00  0.00      LIG  
ATOM   4197 C5   LIG     1       3.473   2.070  25.509  1.00  0.00      LIG  
ATOM   4198 C6   LIG     1       2.574   1.053  29.111  1.00  0.00      LIG  
ATOM   4199 C7   LIG     1       4.946   1.745  25.639  1.00  0.00      LIG  
ATOM   4200 C8   LIG     1       1.876  -0.738  27.517  1.00  0.00      LIG  
ATOM   4201 C9   LIG     1       6.951   1.590  27.199  1.00  0.00      LIG  
ATOM   4202 C10  LIG     1       5.333   2.138  29.432  1.00  0.00      LIG  
ATOM   4203 C11  LIG     1       1.541  -0.025  28.775  1.00  0.00      LIG  
ATOM   4204 C12  LIG     1       2.409  -0.701  25.225  1.00  0.00      LIG  
ATOM   4205 C13  LIG     1       4.081   3.815  28.190  1.00  0.00      LIG  
ATOM   4206 C14  LIG     1       2.405  -1.956  27.282  1.00  0.00      LIG  
ATOM   4207 C15  LIG     1       2.588  -2.073  25.812  1.00  0.00      LIG  
ATOM   4208 C16  LIG     1       0.452   0.580  25.964  1.00  0.00      LIG  
ATOM   4209 C17  LIG     1       6.696   2.790  29.465  1.00  0.00      LIG  
ATOM   4210 C18  LIG     1       7.589   2.151  28.451  1.00  0.00      LIG  
ATOM   4211 C19  LIG     1       3.060  -3.011  28.203  1.00  0.00      LIG  
ATOM   4212 C20  LIG     1       7.916   1.870  26.053  1.00  0.00      LIG  
ATOM   4213 C21  LIG     1       6.888   0.067  27.344  1.00  0.00      LIG  
ATOM   4214 C22  LIG     1       2.609  -4.509  28.519  1.00  0.00      LIG  
ATOM   4215 C23  LIG     1       2.642  -5.688  27.465  1.00  0.00      LIG  
ATOM   4216 C24  LIG     1       1.278  -6.208  27.063  1.00  0.00      LIG  
ATOM   4217 C25  LIG     1       3.374  -2.530  29.556  1.00  0.00      LIG  
ATOM   4218 C26  LIG     1       0.887  -7.323  26.128  1.00  0.00      LIG  
ATOM   4219 C27  LIG     1       3.473  -5.315  26.227  1.00  0.00      LIG  
ATOM   4220 C28  LIG     1      -0.524  -7.785  26.099  1.00  0.00      LIG  
ATOM   4221 C29  LIG     1       1.816  -8.210  25.402  1.00  0.00      LIG  
ATOM   4222 C30  LIG     1       4.822  -4.748  26.534  1.00  0.00      LIG  
ATOM   4223 H    LIG     1       4.091   0.383  27.807  1.00  0.00      LIG  
ATOM   4224 H1   LIG     1       1.919   2.244  26.896  1.00  0.00      LIG  
ATOM   4225 H2   LIG     1       5.859   3.336  26.674  1.00  0.00      LIG  
ATOM   4226 H3   LIG     1       3.363   3.157  25.508  1.00  0.00      LIG  
ATOM   4227 H4   LIG     1       3.087   1.745  24.540  1.00  0.00      LIG  
ATOM   4228 H5   LIG     1       3.143   0.729  29.985  1.00  0.00      LIG  
ATOM   4229 H6   LIG     1       5.051   0.661  25.586  1.00  0.00      LIG  
ATOM   4230 H7   LIG     1       5.465   2.145  24.764  1.00  0.00      LIG  
ATOM   4231 H8   LIG     1       5.437   1.064  29.613  1.00  0.00      LIG  
ATOM   4232 H9   LIG     1       4.734   2.532  30.257  1.00  0.00      LIG  
ATOM   4233 H10  LIG     1       0.532   0.391  28.701  1.00  0.00      LIG  
ATOM   4234 H11  LIG     1       1.471  -0.739  29.581  1.00  0.00      LIG  
ATOM   4235 H12  LIG     1       3.375  -0.383  24.837  1.00  0.00      LIG  
ATOM   4236 H13  LIG     1       1.726  -0.740  24.372  1.00  0.00      LIG  
ATOM   4237 H14  LIG     1       3.570   3.992  29.139  1.00  0.00      LIG  
ATOM   4238 H15  LIG     1       4.895   4.542  28.130  1.00  0.00      LIG  
ATOM   4239 H16  LIG     1       3.378   4.052  27.391  1.00  0.00      LIG  
ATOM   4240 H17  LIG     1       3.585  -2.414  25.555  1.00  0.00      LIG  
ATOM   4241 H18  LIG     1       1.859  -2.769  25.388  1.00  0.00      LIG  
ATOM   4242 H19  LIG     1      -0.000   1.227  26.720  1.00  0.00      LIG  
ATOM   4243 H20  LIG     1      -0.190  -0.298  25.851  1.00  0.00      LIG  
ATOM   4244 H21  LIG     1       0.454   1.126  25.017  1.00  0.00      LIG  
ATOM   4245 H22  LIG     1       7.148   2.641  30.449  1.00  0.00      LIG  
ATOM   4246 H23  LIG     1       6.643   3.862  29.262  1.00  0.00      LIG  
ATOM   4247 H24  LIG     1       4.067  -2.982  27.828  1.00  0.00      LIG  
ATOM   4248 H25  LIG     1       8.036   2.946  25.895  1.00  0.00      LIG  
ATOM   4249 H26  LIG     1       7.566   1.424  25.119  1.00  0.00      LIG  
ATOM   4250 H27  LIG     1       8.907   1.449  26.249  1.00  0.00      LIG  
ATOM   4251 H28  LIG     1       7.858  -0.338  27.648  1.00  0.00      LIG  
ATOM   4252 H29  LIG     1       6.161  -0.244  28.097  1.00  0.00      LIG  
ATOM   4253 H30  LIG     1       6.625  -0.413  26.399  1.00  0.00      LIG  
ATOM   4254 H31  LIG     1       1.215   1.948  30.165  1.00  0.00      LIG  
ATOM   4255 H32  LIG     1       1.651  -4.501  29.041  1.00  0.00      LIG  
ATOM   4256 H33  LIG     1       3.268  -4.829  29.332  1.00  0.00      LIG  
ATOM   4257 H34  LIG     1       0.538  -6.022  27.829  1.00  0.00      LIG  
ATOM   4258 H35  LIG     1       3.686  -1.485  29.570  1.00  0.00      LIG  
ATOM   4259 H36  LIG     1       4.185  -3.120  29.987  1.00  0.00      LIG  
ATOM   4260 H37  LIG     1       2.483  -2.685  30.159  1.00  0.00      LIG  
ATOM   4261 H38  LIG     1       2.957  -4.588  25.607  1.00  0.00      LIG  
ATOM   4262 H39  LIG     1       3.643  -6.187  25.600  1.00  0.00      LIG  
ATOM   4263 H40  LIG     1      -0.581  -8.832  26.400  1.00  0.00      LIG  
ATOM   4264 H41  LIG     1      -0.931  -7.704  25.087  1.00  0.00      LIG  
ATOM   4265 H42  LIG     1      -1.151  -7.191  26.770  1.00  0.00      LIG  
ATOM   4266 H43  LIG     1       1.559  -9.255  25.596  1.00  0.00      LIG  
ATOM   4267 H44  LIG     1       2.849  -8.055  25.713  1.00  0.00      LIG  
ATOM   4268 H45  LIG     1       1.748  -8.044  24.323  1.00  0.00      LIG  
ATOM   4269 H46  LIG     1       3.199  -7.545  27.458  1.00  0.00      LIG  
ATOM   4270 H47  LIG     1       5.966  -4.513  27.973  1.00  0.00      LIG  
TER
REMARK  Energy: 359.251
REMARK  SimpleFitness: 359.251
REMARK  FullFitness: -549.94965
REMARK  InterFull: 16.1734
REMARK  IntraFull: 324.669
REMARK  solvFull: -1088.66
REMARK  surfFull: 197.868
REMARK  extraFull: 0.0
REMARK  deltaGcompsolvpol: -1088.66
REMARK  deltaGcompsolvnonpol: 197.868
REMARK  deltaGprotsolvpol: -1109.66
REMARK  deltaGprotsolvnonpol: 196.383
REMARK  deltaGligsolvpol: -13.5532
REMARK  deltaGligsolvnonpol: 15.9575
REMARK  deltaGvdw: 16.1734
REMARK  deltaGelec: 0.0
REMARK  deltaG: -1.7144389
REMARK  Cluster: 4
REMARK  ClusterRank: 2
ATOM   4186 O    LIG     1       1.858   2.224  29.490  1.00  0.00      LIG  
ATOM   4187 O1   LIG     1       8.798   2.121  28.625  1.00  0.00      LIG  
ATOM   4188 O2   LIG     1       0.996  -5.974  25.668  1.00  0.00      LIG  
ATOM   4189 O3   LIG     1       3.184  -6.835  28.122  1.00  0.00      LIG  
ATOM   4190 O4   LIG     1       5.241  -5.127  27.734  1.00  0.00      LIG  
ATOM   4191 O5   LIG     1       5.343  -3.790  26.007  1.00  0.00      LIG  
ATOM   4192 C    LIG     1       3.524   1.310  27.924  1.00  0.00      LIG  
ATOM   4193 C1   LIG     1       4.618   2.380  28.106  1.00  0.00      LIG  
ATOM   4194 C2   LIG     1       2.668   1.481  26.663  1.00  0.00      LIG  
ATOM   4195 C3   LIG     1       1.868   0.182  26.339  1.00  0.00      LIG  
ATOM   4196 C4   LIG     1       5.600   2.300  26.913  1.00  0.00      LIG  
ATOM   4197 C5   LIG     1       3.473   2.070  25.509  1.00  0.00      LIG  
ATOM   4198 C6   LIG     1       2.574   1.053  29.111  1.00  0.00      LIG  
ATOM   4199 C7   LIG     1       4.946   1.745  25.639  1.00  0.00      LIG  
ATOM   4200 C8   LIG     1       1.876  -0.738  27.517  1.00  0.00      LIG  
ATOM   4201 C9   LIG     1       6.951   1.590  27.199  1.00  0.00      LIG  
ATOM   4202 C10  LIG     1       5.333   2.138  29.432  1.00  0.00      LIG  
ATOM   4203 C11  LIG     1       1.541  -0.025  28.775  1.00  0.00      LIG  
ATOM   4204 C12  LIG     1       2.409  -0.701  25.225  1.00  0.00      LIG  
ATOM   4205 C13  LIG     1       4.081   3.815  28.190  1.00  0.00      LIG  
ATOM   4206 C14  LIG     1       2.405  -1.956  27.282  1.00  0.00      LIG  
ATOM   4207 C15  LIG     1       2.588  -2.073  25.812  1.00  0.00      LIG  
ATOM   4208 C16  LIG     1       0.452   0.580  25.964  1.00  0.00      LIG  
ATOM   4209 C17  LIG     1       6.696   2.790  29.465  1.00  0.00      LIG  
ATOM   4210 C18  LIG     1       7.589   2.151  28.451  1.00  0.00      LIG  
ATOM   4211 C19  LIG     1       3.060  -3.011  28.203  1.00  0.00      LIG  
ATOM   4212 C20  LIG     1       7.916   1.870  26.053  1.00  0.00      LIG  
ATOM   4213 C21  LIG     1       6.888   0.067  27.344  1.00  0.00      LIG  
ATOM   4214 C22  LIG     1       2.609  -4.509  28.519  1.00  0.00      LIG  
ATOM   4215 C23  LIG     1       2.642  -5.688  27.465  1.00  0.00      LIG  
ATOM   4216 C24  LIG     1       1.278  -6.208  27.063  1.00  0.00      LIG  
ATOM   4217 C25  LIG     1       3.374  -2.530  29.556  1.00  0.00      LIG  
ATOM   4218 C26  LIG     1       0.887  -7.323  26.128  1.00  0.00      LIG  
ATOM   4219 C27  LIG     1       3.473  -5.315  26.227  1.00  0.00      LIG  
ATOM   4220 C28  LIG     1      -0.524  -7.785  26.099  1.00  0.00      LIG  
ATOM   4221 C29  LIG     1       1.816  -8.210  25.402  1.00  0.00      LIG  
ATOM   4222 C30  LIG     1       4.822  -4.748  26.534  1.00  0.00      LIG  
ATOM   4223 H    LIG     1       4.091   0.383  27.807  1.00  0.00      LIG  
ATOM   4224 H1   LIG     1       1.919   2.244  26.896  1.00  0.00      LIG  
ATOM   4225 H2   LIG     1       5.859   3.336  26.674  1.00  0.00      LIG  
ATOM   4226 H3   LIG     1       3.363   3.157  25.508  1.00  0.00      LIG  
ATOM   4227 H4   LIG     1       3.087   1.745  24.540  1.00  0.00      LIG  
ATOM   4228 H5   LIG     1       3.143   0.729  29.985  1.00  0.00      LIG  
ATOM   4229 H6   LIG     1       5.051   0.661  25.586  1.00  0.00      LIG  
ATOM   4230 H7   LIG     1       5.465   2.145  24.764  1.00  0.00      LIG  
ATOM   4231 H8   LIG     1       5.437   1.064  29.613  1.00  0.00      LIG  
ATOM   4232 H9   LIG     1       4.734   2.532  30.257  1.00  0.00      LIG  
ATOM   4233 H10  LIG     1       0.532   0.391  28.701  1.00  0.00      LIG  
ATOM   4234 H11  LIG     1       1.471  -0.739  29.581  1.00  0.00      LIG  
ATOM   4235 H12  LIG     1       3.375  -0.383  24.837  1.00  0.00      LIG  
ATOM   4236 H13  LIG     1       1.726  -0.740  24.372  1.00  0.00      LIG  
ATOM   4237 H14  LIG     1       3.570   3.992  29.139  1.00  0.00      LIG  
ATOM   4238 H15  LIG     1       4.895   4.542  28.130  1.00  0.00      LIG  
ATOM   4239 H16  LIG     1       3.378   4.052  27.391  1.00  0.00      LIG  
ATOM   4240 H17  LIG     1       3.585  -2.414  25.555  1.00  0.00      LIG  
ATOM   4241 H18  LIG     1       1.859  -2.769  25.388  1.00  0.00      LIG  
ATOM   4242 H19  LIG     1      -0.000   1.227  26.720  1.00  0.00      LIG  
ATOM   4243 H20  LIG     1      -0.190  -0.298  25.851  1.00  0.00      LIG  
ATOM   4244 H21  LIG     1       0.454   1.126  25.017  1.00  0.00      LIG  
ATOM   4245 H22  LIG     1       7.148   2.641  30.449  1.00  0.00      LIG  
ATOM   4246 H23  LIG     1       6.643   3.862  29.262  1.00  0.00      LIG  
ATOM   4247 H24  LIG     1       4.067  -2.982  27.828  1.00  0.00      LIG  
ATOM   4248 H25  LIG     1       8.036   2.946  25.895  1.00  0.00      LIG  
ATOM   4249 H26  LIG     1       7.566   1.424  25.119  1.00  0.00      LIG  
ATOM   4250 H27  LIG     1       8.907   1.449  26.249  1.00  0.00      LIG  
ATOM   4251 H28  LIG     1       7.858  -0.338  27.648  1.00  0.00      LIG  
ATOM   4252 H29  LIG     1       6.161  -0.244  28.097  1.00  0.00      LIG  
ATOM   4253 H30  LIG     1       6.625  -0.413  26.399  1.00  0.00      LIG  
ATOM   4254 H31  LIG     1       1.215   1.948  30.165  1.00  0.00      LIG  
ATOM   4255 H32  LIG     1       1.651  -4.501  29.041  1.00  0.00      LIG  
ATOM   4256 H33  LIG     1       3.268  -4.829  29.332  1.00  0.00      LIG  
ATOM   4257 H34  LIG     1       0.538  -6.022  27.829  1.00  0.00      LIG  
ATOM   4258 H35  LIG     1       3.686  -1.485  29.570  1.00  0.00      LIG  
ATOM   4259 H36  LIG     1       4.185  -3.120  29.987  1.00  0.00      LIG  
ATOM   4260 H37  LIG     1       2.483  -2.685  30.159  1.00  0.00      LIG  
ATOM   4261 H38  LIG     1       2.957  -4.588  25.607  1.00  0.00      LIG  
ATOM   4262 H39  LIG     1       3.643  -6.187  25.600  1.00  0.00      LIG  
ATOM   4263 H40  LIG     1      -0.581  -8.832  26.400  1.00  0.00      LIG  
ATOM   4264 H41  LIG     1      -0.931  -7.704  25.087  1.00  0.00      LIG  
ATOM   4265 H42  LIG     1      -1.151  -7.191  26.770  1.00  0.00      LIG  
ATOM   4266 H43  LIG     1       1.559  -9.255  25.596  1.00  0.00      LIG  
ATOM   4267 H44  LIG     1       2.849  -8.055  25.713  1.00  0.00      LIG  
ATOM   4268 H45  LIG     1       1.748  -8.044  24.323  1.00  0.00      LIG  
ATOM   4269 H46  LIG     1       3.199  -7.545  27.458  1.00  0.00      LIG  
ATOM   4270 H47  LIG     1       5.966  -4.513  27.973  1.00  0.00      LIG  
TER
REMARK  Energy: 359.251
REMARK  SimpleFitness: 359.251
REMARK  FullFitness: -549.94965
REMARK  InterFull: 16.1734
REMARK  IntraFull: 324.669
REMARK  solvFull: -1088.66
REMARK  surfFull: 197.868
REMARK  extraFull: 0.0
REMARK  deltaGcompsolvpol: -1088.66
REMARK  deltaGcompsolvnonpol: 197.868
REMARK  deltaGprotsolvpol: -1109.66
REMARK  deltaGprotsolvnonpol: 196.383
REMARK  deltaGligsolvpol: -13.5532
REMARK  deltaGligsolvnonpol: 15.9575
REMARK  deltaGvdw: 16.1734
REMARK  deltaGelec: 0.0
REMARK  deltaG: -1.7144389
REMARK  Cluster: 4
REMARK  ClusterRank: 3
ATOM   4186 O    LIG     1       1.858   2.224  29.490  1.00  0.00      LIG  
ATOM   4187 O1   LIG     1       8.798   2.121  28.625  1.00  0.00      LIG  
ATOM   4188 O2   LIG     1       0.996  -5.974  25.668  1.00  0.00      LIG  
ATOM   4189 O3   LIG     1       3.184  -6.835  28.122  1.00  0.00      LIG  
ATOM   4190 O4   LIG     1       5.241  -5.127  27.734  1.00  0.00      LIG  
ATOM   4191 O5   LIG     1       5.343  -3.790  26.007  1.00  0.00      LIG  
ATOM   4192 C    LIG     1       3.524   1.310  27.924  1.00  0.00      LIG  
ATOM   4193 C1   LIG     1       4.618   2.380  28.106  1.00  0.00      LIG  
ATOM   4194 C2   LIG     1       2.668   1.481  26.663  1.00  0.00      LIG  
ATOM   4195 C3   LIG     1       1.868   0.182  26.339  1.00  0.00      LIG  
ATOM   4196 C4   LIG     1       5.600   2.300  26.913  1.00  0.00      LIG  
ATOM   4197 C5   LIG     1       3.473   2.070  25.509  1.00  0.00      LIG  
ATOM   4198 C6   LIG     1       2.574   1.053  29.111  1.00  0.00      LIG  
ATOM   4199 C7   LIG     1       4.946   1.745  25.639  1.00  0.00      LIG  
ATOM   4200 C8   LIG     1       1.876  -0.738  27.517  1.00  0.00      LIG  
ATOM   4201 C9   LIG     1       6.951   1.590  27.199  1.00  0.00      LIG  
ATOM   4202 C10  LIG     1       5.333   2.138  29.432  1.00  0.00      LIG  
ATOM   4203 C11  LIG     1       1.541  -0.025  28.775  1.00  0.00      LIG  
ATOM   4204 C12  LIG     1       2.409  -0.701  25.225  1.00  0.00      LIG  
ATOM   4205 C13  LIG     1       4.081   3.815  28.190  1.00  0.00      LIG  
ATOM   4206 C14  LIG     1       2.405  -1.956  27.282  1.00  0.00      LIG  
ATOM   4207 C15  LIG     1       2.588  -2.073  25.812  1.00  0.00      LIG  
ATOM   4208 C16  LIG     1       0.452   0.580  25.964  1.00  0.00      LIG  
ATOM   4209 C17  LIG     1       6.696   2.790  29.465  1.00  0.00      LIG  
ATOM   4210 C18  LIG     1       7.589   2.151  28.451  1.00  0.00      LIG  
ATOM   4211 C19  LIG     1       3.060  -3.011  28.203  1.00  0.00      LIG  
ATOM   4212 C20  LIG     1       7.916   1.870  26.053  1.00  0.00      LIG  
ATOM   4213 C21  LIG     1       6.888   0.067  27.344  1.00  0.00      LIG  
ATOM   4214 C22  LIG     1       2.609  -4.509  28.519  1.00  0.00      LIG  
ATOM   4215 C23  LIG     1       2.642  -5.688  27.465  1.00  0.00      LIG  
ATOM   4216 C24  LIG     1       1.278  -6.208  27.063  1.00  0.00      LIG  
ATOM   4217 C25  LIG     1       3.374  -2.530  29.556  1.00  0.00      LIG  
ATOM   4218 C26  LIG     1       0.887  -7.323  26.128  1.00  0.00      LIG  
ATOM   4219 C27  LIG     1       3.473  -5.315  26.227  1.00  0.00      LIG  
ATOM   4220 C28  LIG     1      -0.524  -7.785  26.099  1.00  0.00      LIG  
ATOM   4221 C29  LIG     1       1.816  -8.210  25.402  1.00  0.00      LIG  
ATOM   4222 C30  LIG     1       4.822  -4.748  26.534  1.00  0.00      LIG  
ATOM   4223 H    LIG     1       4.091   0.383  27.807  1.00  0.00      LIG  
ATOM   4224 H1   LIG     1       1.919   2.244  26.896  1.00  0.00      LIG  
ATOM   4225 H2   LIG     1       5.859   3.336  26.674  1.00  0.00      LIG  
ATOM   4226 H3   LIG     1       3.363   3.157  25.508  1.00  0.00      LIG  
ATOM   4227 H4   LIG     1       3.087   1.745  24.540  1.00  0.00      LIG  
ATOM   4228 H5   LIG     1       3.143   0.729  29.985  1.00  0.00      LIG  
ATOM   4229 H6   LIG     1       5.051   0.661  25.586  1.00  0.00      LIG  
ATOM   4230 H7   LIG     1       5.465   2.145  24.764  1.00  0.00      LIG  
ATOM   4231 H8   LIG     1       5.437   1.064  29.613  1.00  0.00      LIG  
ATOM   4232 H9   LIG     1       4.734   2.532  30.257  1.00  0.00      LIG  
ATOM   4233 H10  LIG     1       0.532   0.391  28.701  1.00  0.00      LIG  
ATOM   4234 H11  LIG     1       1.471  -0.739  29.581  1.00  0.00      LIG  
ATOM   4235 H12  LIG     1       3.375  -0.383  24.837  1.00  0.00      LIG  
ATOM   4236 H13  LIG     1       1.726  -0.740  24.372  1.00  0.00      LIG  
ATOM   4237 H14  LIG     1       3.570   3.992  29.139  1.00  0.00      LIG  
ATOM   4238 H15  LIG     1       4.895   4.542  28.130  1.00  0.00      LIG  
ATOM   4239 H16  LIG     1       3.378   4.052  27.391  1.00  0.00      LIG  
ATOM   4240 H17  LIG     1       3.585  -2.414  25.555  1.00  0.00      LIG  
ATOM   4241 H18  LIG     1       1.859  -2.769  25.388  1.00  0.00      LIG  
ATOM   4242 H19  LIG     1      -0.000   1.227  26.720  1.00  0.00      LIG  
ATOM   4243 H20  LIG     1      -0.190  -0.298  25.851  1.00  0.00      LIG  
ATOM   4244 H21  LIG     1       0.454   1.126  25.017  1.00  0.00      LIG  
ATOM   4245 H22  LIG     1       7.148   2.641  30.449  1.00  0.00      LIG  
ATOM   4246 H23  LIG     1       6.643   3.862  29.262  1.00  0.00      LIG  
ATOM   4247 H24  LIG     1       4.067  -2.982  27.828  1.00  0.00      LIG  
ATOM   4248 H25  LIG     1       8.036   2.946  25.895  1.00  0.00      LIG  
ATOM   4249 H26  LIG     1       7.566   1.424  25.119  1.00  0.00      LIG  
ATOM   4250 H27  LIG     1       8.907   1.449  26.249  1.00  0.00      LIG  
ATOM   4251 H28  LIG     1       7.858  -0.338  27.648  1.00  0.00      LIG  
ATOM   4252 H29  LIG     1       6.161  -0.244  28.097  1.00  0.00      LIG  
ATOM   4253 H30  LIG     1       6.625  -0.413  26.399  1.00  0.00      LIG  
ATOM   4254 H31  LIG     1       1.215   1.948  30.165  1.00  0.00      LIG  
ATOM   4255 H32  LIG     1       1.651  -4.501  29.041  1.00  0.00      LIG  
ATOM   4256 H33  LIG     1       3.268  -4.829  29.332  1.00  0.00      LIG  
ATOM   4257 H34  LIG     1       0.538  -6.022  27.829  1.00  0.00      LIG  
ATOM   4258 H35  LIG     1       3.686  -1.485  29.570  1.00  0.00      LIG  
ATOM   4259 H36  LIG     1       4.185  -3.120  29.987  1.00  0.00      LIG  
ATOM   4260 H37  LIG     1       2.483  -2.685  30.159  1.00  0.00      LIG  
ATOM   4261 H38  LIG     1       2.957  -4.588  25.607  1.00  0.00      LIG  
ATOM   4262 H39  LIG     1       3.643  -6.187  25.600  1.00  0.00      LIG  
ATOM   4263 H40  LIG     1      -0.581  -8.832  26.400  1.00  0.00      LIG  
ATOM   4264 H41  LIG     1      -0.931  -7.704  25.087  1.00  0.00      LIG  
ATOM   4265 H42  LIG     1      -1.151  -7.191  26.770  1.00  0.00      LIG  
ATOM   4266 H43  LIG     1       1.559  -9.255  25.596  1.00  0.00      LIG  
ATOM   4267 H44  LIG     1       2.849  -8.055  25.713  1.00  0.00      LIG  
ATOM   4268 H45  LIG     1       1.748  -8.044  24.323  1.00  0.00      LIG  
ATOM   4269 H46  LIG     1       3.199  -7.545  27.458  1.00  0.00      LIG  
ATOM   4270 H47  LIG     1       5.966  -4.513  27.973  1.00  0.00      LIG  
TER
REMARK  Energy: 359.422
REMARK  SimpleFitness: 359.422
REMARK  FullFitness: -549.7918
REMARK  InterFull: 15.6692
REMARK  IntraFull: 325.37
REMARK  solvFull: -1088.62
REMARK  surfFull: 197.789
REMARK  extraFull: 0.0
REMARK  deltaGcompsolvpol: -1088.62
REMARK  deltaGcompsolvnonpol: 197.789
REMARK  deltaGprotsolvpol: -1109.66
REMARK  deltaGprotsolvnonpol: 196.383
REMARK  deltaGligsolvpol: -13.5414
REMARK  deltaGligsolvnonpol: 15.944
REMARK  deltaGvdw: 15.6692
REMARK  deltaGelec: 0.0
REMARK  deltaG: -1.7666038
REMARK  Cluster: 4
REMARK  ClusterRank: 4
ATOM   4186 O    LIG     1       1.883   2.220  29.498  1.00  0.00      LIG  
ATOM   4187 O1   LIG     1       8.844   2.025  28.818  1.00  0.00      LIG  
ATOM   4188 O2   LIG     1       0.994  -5.974  25.667  1.00  0.00      LIG  
ATOM   4189 O3   LIG     1       3.182  -6.839  28.121  1.00  0.00      LIG  
ATOM   4190 O4   LIG     1       5.239  -5.129  27.737  1.00  0.00      LIG  
ATOM   4191 O5   LIG     1       5.349  -3.797  26.007  1.00  0.00      LIG  
ATOM   4192 C    LIG     1       3.576   1.291  27.971  1.00  0.00      LIG  
ATOM   4193 C1   LIG     1       4.682   2.343  28.189  1.00  0.00      LIG  
ATOM   4194 C2   LIG     1       2.752   1.482  26.691  1.00  0.00      LIG  
ATOM   4195 C3   LIG     1       1.940   0.196  26.340  1.00  0.00      LIG  
ATOM   4196 C4   LIG     1       5.691   2.267  27.018  1.00  0.00      LIG  
ATOM   4197 C5   LIG     1       3.595   2.067  25.561  1.00  0.00      LIG  
ATOM   4198 C6   LIG     1       2.594   1.043  29.133  1.00  0.00      LIG  
ATOM   4199 C7   LIG     1       5.062   1.725  25.727  1.00  0.00      LIG  
ATOM   4200 C8   LIG     1       1.904  -0.731  27.513  1.00  0.00      LIG  
ATOM   4201 C9   LIG     1       7.032   1.548  27.329  1.00  0.00      LIG  
ATOM   4202 C10  LIG     1       5.364   2.076  29.527  1.00  0.00      LIG  
ATOM   4203 C11  LIG     1       1.556  -0.021  28.770  1.00  0.00      LIG  
ATOM   4204 C12  LIG     1       2.503  -0.686  25.238  1.00  0.00      LIG  
ATOM   4205 C13  LIG     1       4.161   3.784  28.278  1.00  0.00      LIG  
ATOM   4206 C14  LIG     1       2.415  -1.957  27.279  1.00  0.00      LIG  
ATOM   4207 C15  LIG     1       2.593  -2.074  25.807  1.00  0.00      LIG  
ATOM   4208 C16  LIG     1       0.539   0.611  25.925  1.00  0.00      LIG  
ATOM   4209 C17  LIG     1       6.730   2.717  29.604  1.00  0.00      LIG  
ATOM   4210 C18  LIG     1       7.642   2.083  28.606  1.00  0.00      LIG  
ATOM   4211 C19  LIG     1       3.059  -3.016  28.204  1.00  0.00      LIG  
ATOM   4212 C20  LIG     1       8.027   1.840  26.212  1.00  0.00      LIG  
ATOM   4213 C21  LIG     1       6.959   0.024  27.450  1.00  0.00      LIG  
ATOM   4214 C22  LIG     1       2.607  -4.513  28.520  1.00  0.00      LIG  
ATOM   4215 C23  LIG     1       2.641  -5.692  27.465  1.00  0.00      LIG  
ATOM   4216 C24  LIG     1       1.277  -6.211  27.061  1.00  0.00      LIG  
ATOM   4217 C25  LIG     1       3.364  -2.536  29.559  1.00  0.00      LIG  
ATOM   4218 C26  LIG     1       0.887  -7.325  26.124  1.00  0.00      LIG  
ATOM   4219 C27  LIG     1       3.471  -5.316  26.228  1.00  0.00      LIG  
ATOM   4220 C28  LIG     1      -0.523  -7.789  26.093  1.00  0.00      LIG  
ATOM   4221 C29  LIG     1       1.818  -8.208  25.396  1.00  0.00      LIG  
ATOM   4222 C30  LIG     1       4.822  -4.751  26.536  1.00  0.00      LIG  
ATOM   4223 H    LIG     1       4.132   0.356  27.859  1.00  0.00      LIG  
ATOM   4224 H1   LIG     1       2.008   2.254  26.910  1.00  0.00      LIG  
ATOM   4225 H2   LIG     1       5.960   3.303  26.793  1.00  0.00      LIG  
ATOM   4226 H3   LIG     1       3.499   3.155  25.566  1.00  0.00      LIG  
ATOM   4227 H4   LIG     1       3.231   1.753  24.581  1.00  0.00      LIG  
ATOM   4228 H5   LIG     1       3.138   0.709  30.019  1.00  0.00      LIG  
ATOM   4229 H6   LIG     1       5.157   0.641  25.671  1.00  0.00      LIG  
ATOM   4230 H7   LIG     1       5.607   2.123  24.867  1.00  0.00      LIG  
ATOM   4231 H8   LIG     1       5.455   0.998  29.693  1.00  0.00      LIG  
ATOM   4232 H9   LIG     1       4.747   2.460  30.344  1.00  0.00      LIG  
ATOM   4233 H10  LIG     1       0.554   0.408  28.676  1.00  0.00      LIG  
ATOM   4234 H11  LIG     1       1.461  -0.738  29.571  1.00  0.00      LIG  
ATOM   4235 H12  LIG     1       3.505  -0.402  24.920  1.00  0.00      LIG  
ATOM   4236 H13  LIG     1       1.873  -0.677  24.345  1.00  0.00      LIG  
ATOM   4237 H14  LIG     1       3.634   3.957  29.218  1.00  0.00      LIG  
ATOM   4238 H15  LIG     1       4.985   4.501  28.242  1.00  0.00      LIG  
ATOM   4239 H16  LIG     1       3.479   4.037  27.466  1.00  0.00      LIG  
ATOM   4240 H17  LIG     1       3.564  -2.476  25.541  1.00  0.00      LIG  
ATOM   4241 H18  LIG     1       1.821  -2.718  25.378  1.00  0.00      LIG  
ATOM   4242 H19  LIG     1       0.073   1.258  26.674  1.00  0.00      LIG  
ATOM   4243 H20  LIG     1      -0.107  -0.260  25.789  1.00  0.00      LIG  
ATOM   4244 H21  LIG     1       0.573   1.163  24.982  1.00  0.00      LIG  
ATOM   4245 H22  LIG     1       7.155   2.551  30.597  1.00  0.00      LIG  
ATOM   4246 H23  LIG     1       6.691   3.792  29.414  1.00  0.00      LIG  
ATOM   4247 H24  LIG     1       4.069  -2.988  27.836  1.00  0.00      LIG  
ATOM   4248 H25  LIG     1       8.148   2.918  26.066  1.00  0.00      LIG  
ATOM   4249 H26  LIG     1       7.705   1.400  25.266  1.00  0.00      LIG  
ATOM   4250 H27  LIG     1       9.015   1.423  26.432  1.00  0.00      LIG  
ATOM   4251 H28  LIG     1       7.918  -0.390  27.778  1.00  0.00      LIG  
ATOM   4252 H29  LIG     1       6.207  -0.295  28.174  1.00  0.00      LIG  
ATOM   4253 H30  LIG     1       6.725  -0.441  26.489  1.00  0.00      LIG  
ATOM   4254 H31  LIG     1       1.217   1.949  30.154  1.00  0.00      LIG  
ATOM   4255 H32  LIG     1       1.648  -4.505  29.041  1.00  0.00      LIG  
ATOM   4256 H33  LIG     1       3.264  -4.835  29.334  1.00  0.00      LIG  
ATOM   4257 H34  LIG     1       0.536  -6.024  27.827  1.00  0.00      LIG  
ATOM   4258 H35  LIG     1       3.682  -1.494  29.576  1.00  0.00      LIG  
ATOM   4259 H36  LIG     1       4.168  -3.129  29.998  1.00  0.00      LIG  
ATOM   4260 H37  LIG     1       2.467  -2.686  30.156  1.00  0.00      LIG  
ATOM   4261 H38  LIG     1       2.956  -4.587  25.611  1.00  0.00      LIG  
ATOM   4262 H39  LIG     1       3.639  -6.186  25.599  1.00  0.00      LIG  
ATOM   4263 H40  LIG     1      -0.579  -8.836  26.396  1.00  0.00      LIG  
ATOM   4264 H41  LIG     1      -0.929  -7.710  25.081  1.00  0.00      LIG  
ATOM   4265 H42  LIG     1      -1.152  -7.196  26.763  1.00  0.00      LIG  
ATOM   4266 H43  LIG     1       1.559  -9.254  25.579  1.00  0.00      LIG  
ATOM   4267 H44  LIG     1       2.850  -8.058  25.713  1.00  0.00      LIG  
ATOM   4268 H45  LIG     1       1.757  -8.033  24.318  1.00  0.00      LIG  
ATOM   4269 H46  LIG     1       3.174  -7.555  27.463  1.00  0.00      LIG  
ATOM   4270 H47  LIG     1       5.966  -4.518  27.976  1.00  0.00      LIG  
TER
REMARK  Energy: 359.422
REMARK  SimpleFitness: 359.422
REMARK  FullFitness: -549.7918
REMARK  InterFull: 15.6692
REMARK  IntraFull: 325.37
REMARK  solvFull: -1088.62
REMARK  surfFull: 197.789
REMARK  extraFull: 0.0
REMARK  deltaGcompsolvpol: -1088.62
REMARK  deltaGcompsolvnonpol: 197.789
REMARK  deltaGprotsolvpol: -1109.66
REMARK  deltaGprotsolvnonpol: 196.383
REMARK  deltaGligsolvpol: -13.5414
REMARK  deltaGligsolvnonpol: 15.944
REMARK  deltaGvdw: 15.6692
REMARK  deltaGelec: 0.0
REMARK  deltaG: -1.7666038
REMARK  Cluster: 4
REMARK  ClusterRank: 5
ATOM   4186 O    LIG     1       1.883   2.220  29.498  1.00  0.00      LIG  
ATOM   4187 O1   LIG     1       8.844   2.025  28.818  1.00  0.00      LIG  
ATOM   4188 O2   LIG     1       0.994  -5.974  25.667  1.00  0.00      LIG  
ATOM   4189 O3   LIG     1       3.182  -6.839  28.121  1.00  0.00      LIG  
ATOM   4190 O4   LIG     1       5.239  -5.129  27.737  1.00  0.00      LIG  
ATOM   4191 O5   LIG     1       5.349  -3.797  26.007  1.00  0.00      LIG  
ATOM   4192 C    LIG     1       3.576   1.291  27.971  1.00  0.00      LIG  
ATOM   4193 C1   LIG     1       4.682   2.343  28.189  1.00  0.00      LIG  
ATOM   4194 C2   LIG     1       2.752   1.482  26.691  1.00  0.00      LIG  
ATOM   4195 C3   LIG     1       1.940   0.196  26.340  1.00  0.00      LIG  
ATOM   4196 C4   LIG     1       5.691   2.267  27.018  1.00  0.00      LIG  
ATOM   4197 C5   LIG     1       3.595   2.067  25.561  1.00  0.00      LIG  
ATOM   4198 C6   LIG     1       2.594   1.043  29.133  1.00  0.00      LIG  
ATOM   4199 C7   LIG     1       5.062   1.725  25.727  1.00  0.00      LIG  
ATOM   4200 C8   LIG     1       1.904  -0.731  27.513  1.00  0.00      LIG  
ATOM   4201 C9   LIG     1       7.032   1.548  27.329  1.00  0.00      LIG  
ATOM   4202 C10  LIG     1       5.364   2.076  29.527  1.00  0.00      LIG  
ATOM   4203 C11  LIG     1       1.556  -0.021  28.770  1.00  0.00      LIG  
ATOM   4204 C12  LIG     1       2.503  -0.686  25.238  1.00  0.00      LIG  
ATOM   4205 C13  LIG     1       4.161   3.784  28.278  1.00  0.00      LIG  
ATOM   4206 C14  LIG     1       2.415  -1.957  27.279  1.00  0.00      LIG  
ATOM   4207 C15  LIG     1       2.593  -2.074  25.807  1.00  0.00      LIG  
ATOM   4208 C16  LIG     1       0.539   0.611  25.925  1.00  0.00      LIG  
ATOM   4209 C17  LIG     1       6.730   2.717  29.604  1.00  0.00      LIG  
ATOM   4210 C18  LIG     1       7.642   2.083  28.606  1.00  0.00      LIG  
ATOM   4211 C19  LIG     1       3.059  -3.016  28.204  1.00  0.00      LIG  
ATOM   4212 C20  LIG     1       8.027   1.840  26.212  1.00  0.00      LIG  
ATOM   4213 C21  LIG     1       6.959   0.024  27.450  1.00  0.00      LIG  
ATOM   4214 C22  LIG     1       2.607  -4.513  28.520  1.00  0.00      LIG  
ATOM   4215 C23  LIG     1       2.641  -5.692  27.465  1.00  0.00      LIG  
ATOM   4216 C24  LIG     1       1.277  -6.211  27.061  1.00  0.00      LIG  
ATOM   4217 C25  LIG     1       3.364  -2.536  29.559  1.00  0.00      LIG  
ATOM   4218 C26  LIG     1       0.887  -7.325  26.124  1.00  0.00      LIG  
ATOM   4219 C27  LIG     1       3.471  -5.316  26.228  1.00  0.00      LIG  
ATOM   4220 C28  LIG     1      -0.523  -7.789  26.093  1.00  0.00      LIG  
ATOM   4221 C29  LIG     1       1.818  -8.208  25.396  1.00  0.00      LIG  
ATOM   4222 C30  LIG     1       4.822  -4.751  26.536  1.00  0.00      LIG  
ATOM   4223 H    LIG     1       4.132   0.356  27.859  1.00  0.00      LIG  
ATOM   4224 H1   LIG     1       2.008   2.254  26.910  1.00  0.00      LIG  
ATOM   4225 H2   LIG     1       5.960   3.303  26.793  1.00  0.00      LIG  
ATOM   4226 H3   LIG     1       3.499   3.155  25.566  1.00  0.00      LIG  
ATOM   4227 H4   LIG     1       3.231   1.753  24.581  1.00  0.00      LIG  
ATOM   4228 H5   LIG     1       3.138   0.709  30.019  1.00  0.00      LIG  
ATOM   4229 H6   LIG     1       5.157   0.641  25.671  1.00  0.00      LIG  
ATOM   4230 H7   LIG     1       5.607   2.123  24.867  1.00  0.00      LIG  
ATOM   4231 H8   LIG     1       5.455   0.998  29.693  1.00  0.00      LIG  
ATOM   4232 H9   LIG     1       4.747   2.460  30.344  1.00  0.00      LIG  
ATOM   4233 H10  LIG     1       0.554   0.408  28.676  1.00  0.00      LIG  
ATOM   4234 H11  LIG     1       1.461  -0.738  29.571  1.00  0.00      LIG  
ATOM   4235 H12  LIG     1       3.505  -0.402  24.920  1.00  0.00      LIG  
ATOM   4236 H13  LIG     1       1.873  -0.677  24.345  1.00  0.00      LIG  
ATOM   4237 H14  LIG     1       3.634   3.957  29.218  1.00  0.00      LIG  
ATOM   4238 H15  LIG     1       4.985   4.501  28.242  1.00  0.00      LIG  
ATOM   4239 H16  LIG     1       3.479   4.037  27.466  1.00  0.00      LIG  
ATOM   4240 H17  LIG     1       3.564  -2.476  25.541  1.00  0.00      LIG  
ATOM   4241 H18  LIG     1       1.821  -2.718  25.378  1.00  0.00      LIG  
ATOM   4242 H19  LIG     1       0.073   1.258  26.674  1.00  0.00      LIG  
ATOM   4243 H20  LIG     1      -0.107  -0.260  25.789  1.00  0.00      LIG  
ATOM   4244 H21  LIG     1       0.573   1.163  24.982  1.00  0.00      LIG  
ATOM   4245 H22  LIG     1       7.155   2.551  30.597  1.00  0.00      LIG  
ATOM   4246 H23  LIG     1       6.691   3.792  29.414  1.00  0.00      LIG  
ATOM   4247 H24  LIG     1       4.069  -2.988  27.836  1.00  0.00      LIG  
ATOM   4248 H25  LIG     1       8.148   2.918  26.066  1.00  0.00      LIG  
ATOM   4249 H26  LIG     1       7.705   1.400  25.266  1.00  0.00      LIG  
ATOM   4250 H27  LIG     1       9.015   1.423  26.432  1.00  0.00      LIG  
ATOM   4251 H28  LIG     1       7.918  -0.390  27.778  1.00  0.00      LIG  
ATOM   4252 H29  LIG     1       6.207  -0.295  28.174  1.00  0.00      LIG  
ATOM   4253 H30  LIG     1       6.725  -0.441  26.489  1.00  0.00      LIG  
ATOM   4254 H31  LIG     1       1.217   1.949  30.154  1.00  0.00      LIG  
ATOM   4255 H32  LIG     1       1.648  -4.505  29.041  1.00  0.00      LIG  
ATOM   4256 H33  LIG     1       3.264  -4.835  29.334  1.00  0.00      LIG  
ATOM   4257 H34  LIG     1       0.536  -6.024  27.827  1.00  0.00      LIG  
ATOM   4258 H35  LIG     1       3.682  -1.494  29.576  1.00  0.00      LIG  
ATOM   4259 H36  LIG     1       4.168  -3.129  29.998  1.00  0.00      LIG  
ATOM   4260 H37  LIG     1       2.467  -2.686  30.156  1.00  0.00      LIG  
ATOM   4261 H38  LIG     1       2.956  -4.587  25.611  1.00  0.00      LIG  
ATOM   4262 H39  LIG     1       3.639  -6.186  25.599  1.00  0.00      LIG  
ATOM   4263 H40  LIG     1      -0.579  -8.836  26.396  1.00  0.00      LIG  
ATOM   4264 H41  LIG     1      -0.929  -7.710  25.081  1.00  0.00      LIG  
ATOM   4265 H42  LIG     1      -1.152  -7.196  26.763  1.00  0.00      LIG  
ATOM   4266 H43  LIG     1       1.559  -9.254  25.579  1.00  0.00      LIG  
ATOM   4267 H44  LIG     1       2.850  -8.058  25.713  1.00  0.00      LIG  
ATOM   4268 H45  LIG     1       1.757  -8.033  24.318  1.00  0.00      LIG  
ATOM   4269 H46  LIG     1       3.174  -7.555  27.463  1.00  0.00      LIG  
ATOM   4270 H47  LIG     1       5.966  -4.518  27.976  1.00  0.00      LIG  
TER
REMARK  Energy: 359.422
REMARK  SimpleFitness: 359.422
REMARK  FullFitness: -549.7918
REMARK  InterFull: 15.6692
REMARK  IntraFull: 325.37
REMARK  solvFull: -1088.62
REMARK  surfFull: 197.789
REMARK  extraFull: 0.0
REMARK  deltaGcompsolvpol: -1088.62
REMARK  deltaGcompsolvnonpol: 197.789
REMARK  deltaGprotsolvpol: -1109.66
REMARK  deltaGprotsolvnonpol: 196.383
REMARK  deltaGligsolvpol: -13.5414
REMARK  deltaGligsolvnonpol: 15.944
REMARK  deltaGvdw: 15.6692
REMARK  deltaGelec: 0.0
REMARK  deltaG: -1.7666038
REMARK  Cluster: 4
REMARK  ClusterRank: 6
ATOM   4186 O    LIG     1       1.883   2.220  29.498  1.00  0.00      LIG  
ATOM   4187 O1   LIG     1       8.844   2.025  28.818  1.00  0.00      LIG  
ATOM   4188 O2   LIG     1       0.994  -5.974  25.667  1.00  0.00      LIG  
ATOM   4189 O3   LIG     1       3.182  -6.839  28.121  1.00  0.00      LIG  
ATOM   4190 O4   LIG     1       5.239  -5.129  27.737  1.00  0.00      LIG  
ATOM   4191 O5   LIG     1       5.349  -3.797  26.007  1.00  0.00      LIG  
ATOM   4192 C    LIG     1       3.576   1.291  27.971  1.00  0.00      LIG  
ATOM   4193 C1   LIG     1       4.682   2.343  28.189  1.00  0.00      LIG  
ATOM   4194 C2   LIG     1       2.752   1.482  26.691  1.00  0.00      LIG  
ATOM   4195 C3   LIG     1       1.940   0.196  26.340  1.00  0.00      LIG  
ATOM   4196 C4   LIG     1       5.691   2.267  27.018  1.00  0.00      LIG  
ATOM   4197 C5   LIG     1       3.595   2.067  25.561  1.00  0.00      LIG  
ATOM   4198 C6   LIG     1       2.594   1.043  29.133  1.00  0.00      LIG  
ATOM   4199 C7   LIG     1       5.062   1.725  25.727  1.00  0.00      LIG  
ATOM   4200 C8   LIG     1       1.904  -0.731  27.513  1.00  0.00      LIG  
ATOM   4201 C9   LIG     1       7.032   1.548  27.329  1.00  0.00      LIG  
ATOM   4202 C10  LIG     1       5.364   2.076  29.527  1.00  0.00      LIG  
ATOM   4203 C11  LIG     1       1.556  -0.021  28.770  1.00  0.00      LIG  
ATOM   4204 C12  LIG     1       2.503  -0.686  25.238  1.00  0.00      LIG  
ATOM   4205 C13  LIG     1       4.161   3.784  28.278  1.00  0.00      LIG  
ATOM   4206 C14  LIG     1       2.415  -1.957  27.279  1.00  0.00      LIG  
ATOM   4207 C15  LIG     1       2.593  -2.074  25.807  1.00  0.00      LIG  
ATOM   4208 C16  LIG     1       0.539   0.611  25.925  1.00  0.00      LIG  
ATOM   4209 C17  LIG     1       6.730   2.717  29.604  1.00  0.00      LIG  
ATOM   4210 C18  LIG     1       7.642   2.083  28.606  1.00  0.00      LIG  
ATOM   4211 C19  LIG     1       3.059  -3.016  28.204  1.00  0.00      LIG  
ATOM   4212 C20  LIG     1       8.027   1.840  26.212  1.00  0.00      LIG  
ATOM   4213 C21  LIG     1       6.959   0.024  27.450  1.00  0.00      LIG  
ATOM   4214 C22  LIG     1       2.607  -4.513  28.520  1.00  0.00      LIG  
ATOM   4215 C23  LIG     1       2.641  -5.692  27.465  1.00  0.00      LIG  
ATOM   4216 C24  LIG     1       1.277  -6.211  27.061  1.00  0.00      LIG  
ATOM   4217 C25  LIG     1       3.364  -2.536  29.559  1.00  0.00      LIG  
ATOM   4218 C26  LIG     1       0.887  -7.325  26.124  1.00  0.00      LIG  
ATOM   4219 C27  LIG     1       3.471  -5.316  26.228  1.00  0.00      LIG  
ATOM   4220 C28  LIG     1      -0.523  -7.789  26.093  1.00  0.00      LIG  
ATOM   4221 C29  LIG     1       1.818  -8.208  25.396  1.00  0.00      LIG  
ATOM   4222 C30  LIG     1       4.822  -4.751  26.536  1.00  0.00      LIG  
ATOM   4223 H    LIG     1       4.132   0.356  27.859  1.00  0.00      LIG  
ATOM   4224 H1   LIG     1       2.008   2.254  26.910  1.00  0.00      LIG  
ATOM   4225 H2   LIG     1       5.960   3.303  26.793  1.00  0.00      LIG  
ATOM   4226 H3   LIG     1       3.499   3.155  25.566  1.00  0.00      LIG  
ATOM   4227 H4   LIG     1       3.231   1.753  24.581  1.00  0.00      LIG  
ATOM   4228 H5   LIG     1       3.138   0.709  30.019  1.00  0.00      LIG  
ATOM   4229 H6   LIG     1       5.157   0.641  25.671  1.00  0.00      LIG  
ATOM   4230 H7   LIG     1       5.607   2.123  24.867  1.00  0.00      LIG  
ATOM   4231 H8   LIG     1       5.455   0.998  29.693  1.00  0.00      LIG  
ATOM   4232 H9   LIG     1       4.747   2.460  30.344  1.00  0.00      LIG  
ATOM   4233 H10  LIG     1       0.554   0.408  28.676  1.00  0.00      LIG  
ATOM   4234 H11  LIG     1       1.461  -0.738  29.571  1.00  0.00      LIG  
ATOM   4235 H12  LIG     1       3.505  -0.402  24.920  1.00  0.00      LIG  
ATOM   4236 H13  LIG     1       1.873  -0.677  24.345  1.00  0.00      LIG  
ATOM   4237 H14  LIG     1       3.634   3.957  29.218  1.00  0.00      LIG  
ATOM   4238 H15  LIG     1       4.985   4.501  28.242  1.00  0.00      LIG  
ATOM   4239 H16  LIG     1       3.479   4.037  27.466  1.00  0.00      LIG  
ATOM   4240 H17  LIG     1       3.564  -2.476  25.541  1.00  0.00      LIG  
ATOM   4241 H18  LIG     1       1.821  -2.718  25.378  1.00  0.00      LIG  
ATOM   4242 H19  LIG     1       0.073   1.258  26.674  1.00  0.00      LIG  
ATOM   4243 H20  LIG     1      -0.107  -0.260  25.789  1.00  0.00      LIG  
ATOM   4244 H21  LIG     1       0.573   1.163  24.982  1.00  0.00      LIG  
ATOM   4245 H22  LIG     1       7.155   2.551  30.597  1.00  0.00      LIG  
ATOM   4246 H23  LIG     1       6.691   3.792  29.414  1.00  0.00      LIG  
ATOM   4247 H24  LIG     1       4.069  -2.988  27.836  1.00  0.00      LIG  
ATOM   4248 H25  LIG     1       8.148   2.918  26.066  1.00  0.00      LIG  
ATOM   4249 H26  LIG     1       7.705   1.400  25.266  1.00  0.00      LIG  
ATOM   4250 H27  LIG     1       9.015   1.423  26.432  1.00  0.00      LIG  
ATOM   4251 H28  LIG     1       7.918  -0.390  27.778  1.00  0.00      LIG  
ATOM   4252 H29  LIG     1       6.207  -0.295  28.174  1.00  0.00      LIG  
ATOM   4253 H30  LIG     1       6.725  -0.441  26.489  1.00  0.00      LIG  
ATOM   4254 H31  LIG     1       1.217   1.949  30.154  1.00  0.00      LIG  
ATOM   4255 H32  LIG     1       1.648  -4.505  29.041  1.00  0.00      LIG  
ATOM   4256 H33  LIG     1       3.264  -4.835  29.334  1.00  0.00      LIG  
ATOM   4257 H34  LIG     1       0.536  -6.024  27.827  1.00  0.00      LIG  
ATOM   4258 H35  LIG     1       3.682  -1.494  29.576  1.00  0.00      LIG  
ATOM   4259 H36  LIG     1       4.168  -3.129  29.998  1.00  0.00      LIG  
ATOM   4260 H37  LIG     1       2.467  -2.686  30.156  1.00  0.00      LIG  
ATOM   4261 H38  LIG     1       2.956  -4.587  25.611  1.00  0.00      LIG  
ATOM   4262 H39  LIG     1       3.639  -6.186  25.599  1.00  0.00      LIG  
ATOM   4263 H40  LIG     1      -0.579  -8.836  26.396  1.00  0.00      LIG  
ATOM   4264 H41  LIG     1      -0.929  -7.710  25.081  1.00  0.00      LIG  
ATOM   4265 H42  LIG     1      -1.152  -7.196  26.763  1.00  0.00      LIG  
ATOM   4266 H43  LIG     1       1.559  -9.254  25.579  1.00  0.00      LIG  
ATOM   4267 H44  LIG     1       2.850  -8.058  25.713  1.00  0.00      LIG  
ATOM   4268 H45  LIG     1       1.757  -8.033  24.318  1.00  0.00      LIG  
ATOM   4269 H46  LIG     1       3.174  -7.555  27.463  1.00  0.00      LIG  
ATOM   4270 H47  LIG     1       5.966  -4.518  27.976  1.00  0.00      LIG  
TER
REMARK  Energy: 359.422
REMARK  SimpleFitness: 359.422
REMARK  FullFitness: -549.7918
REMARK  InterFull: 15.6692
REMARK  IntraFull: 325.37
REMARK  solvFull: -1088.62
REMARK  surfFull: 197.789
REMARK  extraFull: 0.0
REMARK  deltaGcompsolvpol: -1088.62
REMARK  deltaGcompsolvnonpol: 197.789
REMARK  deltaGprotsolvpol: -1109.66
REMARK  deltaGprotsolvnonpol: 196.383
REMARK  deltaGligsolvpol: -13.5414
REMARK  deltaGligsolvnonpol: 15.944
REMARK  deltaGvdw: 15.6692
REMARK  deltaGelec: 0.0
REMARK  deltaG: -1.7666038
REMARK  Cluster: 4
REMARK  ClusterRank: 7
ATOM   4186 O    LIG     1       1.883   2.220  29.498  1.00  0.00      LIG  
ATOM   4187 O1   LIG     1       8.844   2.025  28.818  1.00  0.00      LIG  
ATOM   4188 O2   LIG     1       0.994  -5.974  25.667  1.00  0.00      LIG  
ATOM   4189 O3   LIG     1       3.182  -6.839  28.121  1.00  0.00      LIG  
ATOM   4190 O4   LIG     1       5.239  -5.129  27.737  1.00  0.00      LIG  
ATOM   4191 O5   LIG     1       5.349  -3.797  26.007  1.00  0.00      LIG  
ATOM   4192 C    LIG     1       3.576   1.291  27.971  1.00  0.00      LIG  
ATOM   4193 C1   LIG     1       4.682   2.343  28.189  1.00  0.00      LIG  
ATOM   4194 C2   LIG     1       2.752   1.482  26.691  1.00  0.00      LIG  
ATOM   4195 C3   LIG     1       1.940   0.196  26.340  1.00  0.00      LIG  
ATOM   4196 C4   LIG     1       5.691   2.267  27.018  1.00  0.00      LIG  
ATOM   4197 C5   LIG     1       3.595   2.067  25.561  1.00  0.00      LIG  
ATOM   4198 C6   LIG     1       2.594   1.043  29.133  1.00  0.00      LIG  
ATOM   4199 C7   LIG     1       5.062   1.725  25.727  1.00  0.00      LIG  
ATOM   4200 C8   LIG     1       1.904  -0.731  27.513  1.00  0.00      LIG  
ATOM   4201 C9   LIG     1       7.032   1.548  27.329  1.00  0.00      LIG  
ATOM   4202 C10  LIG     1       5.364   2.076  29.527  1.00  0.00      LIG  
ATOM   4203 C11  LIG     1       1.556  -0.021  28.770  1.00  0.00      LIG  
ATOM   4204 C12  LIG     1       2.503  -0.686  25.238  1.00  0.00      LIG  
ATOM   4205 C13  LIG     1       4.161   3.784  28.278  1.00  0.00      LIG  
ATOM   4206 C14  LIG     1       2.415  -1.957  27.279  1.00  0.00      LIG  
ATOM   4207 C15  LIG     1       2.593  -2.074  25.807  1.00  0.00      LIG  
ATOM   4208 C16  LIG     1       0.539   0.611  25.925  1.00  0.00      LIG  
ATOM   4209 C17  LIG     1       6.730   2.717  29.604  1.00  0.00      LIG  
ATOM   4210 C18  LIG     1       7.642   2.083  28.606  1.00  0.00      LIG  
ATOM   4211 C19  LIG     1       3.059  -3.016  28.204  1.00  0.00      LIG  
ATOM   4212 C20  LIG     1       8.027   1.840  26.212  1.00  0.00      LIG  
ATOM   4213 C21  LIG     1       6.959   0.024  27.450  1.00  0.00      LIG  
ATOM   4214 C22  LIG     1       2.607  -4.513  28.520  1.00  0.00      LIG  
ATOM   4215 C23  LIG     1       2.641  -5.692  27.465  1.00  0.00      LIG  
ATOM   4216 C24  LIG     1       1.277  -6.211  27.061  1.00  0.00      LIG  
ATOM   4217 C25  LIG     1       3.364  -2.536  29.559  1.00  0.00      LIG  
ATOM   4218 C26  LIG     1       0.887  -7.325  26.124  1.00  0.00      LIG  
ATOM   4219 C27  LIG     1       3.471  -5.316  26.228  1.00  0.00      LIG  
ATOM   4220 C28  LIG     1      -0.523  -7.789  26.093  1.00  0.00      LIG  
ATOM   4221 C29  LIG     1       1.818  -8.208  25.396  1.00  0.00      LIG  
ATOM   4222 C30  LIG     1       4.822  -4.751  26.536  1.00  0.00      LIG  
ATOM   4223 H    LIG     1       4.132   0.356  27.859  1.00  0.00      LIG  
ATOM   4224 H1   LIG     1       2.008   2.254  26.910  1.00  0.00      LIG  
ATOM   4225 H2   LIG     1       5.960   3.303  26.793  1.00  0.00      LIG  
ATOM   4226 H3   LIG     1       3.499   3.155  25.566  1.00  0.00      LIG  
ATOM   4227 H4   LIG     1       3.231   1.753  24.581  1.00  0.00      LIG  
ATOM   4228 H5   LIG     1       3.138   0.709  30.019  1.00  0.00      LIG  
ATOM   4229 H6   LIG     1       5.157   0.641  25.671  1.00  0.00      LIG  
ATOM   4230 H7   LIG     1       5.607   2.123  24.867  1.00  0.00      LIG  
ATOM   4231 H8   LIG     1       5.455   0.998  29.693  1.00  0.00      LIG  
ATOM   4232 H9   LIG     1       4.747   2.460  30.344  1.00  0.00      LIG  
ATOM   4233 H10  LIG     1       0.554   0.408  28.676  1.00  0.00      LIG  
ATOM   4234 H11  LIG     1       1.461  -0.738  29.571  1.00  0.00      LIG  
ATOM   4235 H12  LIG     1       3.505  -0.402  24.920  1.00  0.00      LIG  
ATOM   4236 H13  LIG     1       1.873  -0.677  24.345  1.00  0.00      LIG  
ATOM   4237 H14  LIG     1       3.634   3.957  29.218  1.00  0.00      LIG  
ATOM   4238 H15  LIG     1       4.985   4.501  28.242  1.00  0.00      LIG  
ATOM   4239 H16  LIG     1       3.479   4.037  27.466  1.00  0.00      LIG  
ATOM   4240 H17  LIG     1       3.564  -2.476  25.541  1.00  0.00      LIG  
ATOM   4241 H18  LIG     1       1.821  -2.718  25.378  1.00  0.00      LIG  
ATOM   4242 H19  LIG     1       0.073   1.258  26.674  1.00  0.00      LIG  
ATOM   4243 H20  LIG     1      -0.107  -0.260  25.789  1.00  0.00      LIG  
ATOM   4244 H21  LIG     1       0.573   1.163  24.982  1.00  0.00      LIG  
ATOM   4245 H22  LIG     1       7.155   2.551  30.597  1.00  0.00      LIG  
ATOM   4246 H23  LIG     1       6.691   3.792  29.414  1.00  0.00      LIG  
ATOM   4247 H24  LIG     1       4.069  -2.988  27.836  1.00  0.00      LIG  
ATOM   4248 H25  LIG     1       8.148   2.918  26.066  1.00  0.00      LIG  
ATOM   4249 H26  LIG     1       7.705   1.400  25.266  1.00  0.00      LIG  
ATOM   4250 H27  LIG     1       9.015   1.423  26.432  1.00  0.00      LIG  
ATOM   4251 H28  LIG     1       7.918  -0.390  27.778  1.00  0.00      LIG  
ATOM   4252 H29  LIG     1       6.207  -0.295  28.174  1.00  0.00      LIG  
ATOM   4253 H30  LIG     1       6.725  -0.441  26.489  1.00  0.00      LIG  
ATOM   4254 H31  LIG     1       1.217   1.949  30.154  1.00  0.00      LIG  
ATOM   4255 H32  LIG     1       1.648  -4.505  29.041  1.00  0.00      LIG  
ATOM   4256 H33  LIG     1       3.264  -4.835  29.334  1.00  0.00      LIG  
ATOM   4257 H34  LIG     1       0.536  -6.024  27.827  1.00  0.00      LIG  
ATOM   4258 H35  LIG     1       3.682  -1.494  29.576  1.00  0.00      LIG  
ATOM   4259 H36  LIG     1       4.168  -3.129  29.998  1.00  0.00      LIG  
ATOM   4260 H37  LIG     1       2.467  -2.686  30.156  1.00  0.00      LIG  
ATOM   4261 H38  LIG     1       2.956  -4.587  25.611  1.00  0.00      LIG  
ATOM   4262 H39  LIG     1       3.639  -6.186  25.599  1.00  0.00      LIG  
ATOM   4263 H40  LIG     1      -0.579  -8.836  26.396  1.00  0.00      LIG  
ATOM   4264 H41  LIG     1      -0.929  -7.710  25.081  1.00  0.00      LIG  
ATOM   4265 H42  LIG     1      -1.152  -7.196  26.763  1.00  0.00      LIG  
ATOM   4266 H43  LIG     1       1.559  -9.254  25.579  1.00  0.00      LIG  
ATOM   4267 H44  LIG     1       2.850  -8.058  25.713  1.00  0.00      LIG  
ATOM   4268 H45  LIG     1       1.757  -8.033  24.318  1.00  0.00      LIG  
ATOM   4269 H46  LIG     1       3.174  -7.555  27.463  1.00  0.00      LIG  
ATOM   4270 H47  LIG     1       5.966  -4.518  27.976  1.00  0.00      LIG  
TER
REMARK  Energy: 726.248
REMARK  SimpleFitness: 726.248
REMARK  FullFitness: -188.80096
REMARK  InterFull: 278.921
REMARK  IntraFull: 430.281
REMARK  solvFull: -1095.11
REMARK  surfFull: 197.107
REMARK  extraFull: 0.0
REMARK  deltaGcompsolvpol: -1095.11
REMARK  deltaGcompsolvnonpol: 197.107
REMARK  deltaGprotsolvpol: -1109.66
REMARK  deltaGprotsolvnonpol: 196.383
REMARK  deltaGligsolvpol: -14.2828
REMARK  deltaGligsolvnonpol: 15.484
REMARK  deltaGvdw: 278.921
REMARK  deltaGelec: 0.0
REMARK  deltaG: 22.764198
REMARK  Cluster: 5
REMARK  ClusterRank: 0
ATOM   4186 O    LIG     1       3.366  -0.383  28.390  1.00  0.00      LIG  
ATOM   4187 O1   LIG     1       9.496   1.894  26.574  1.00  0.00      LIG  
ATOM   4188 O2   LIG     1       1.531  -8.166  24.321  1.00  0.00      LIG  
ATOM   4189 O3   LIG     1       0.169  -6.289  27.018  1.00  0.00      LIG  
ATOM   4190 O4   LIG     1       3.986  -5.385  27.733  1.00  0.00      LIG  
ATOM   4191 O5   LIG     1       2.310  -6.102  29.055  1.00  0.00      LIG  
ATOM   4192 C    LIG     1       4.350  -0.027  26.130  1.00  0.00      LIG  
ATOM   4193 C1   LIG     1       5.468   0.913  26.662  1.00  0.00      LIG  
ATOM   4194 C2   LIG     1       3.298   0.720  25.333  1.00  0.00      LIG  
ATOM   4195 C3   LIG     1       2.457  -0.248  24.494  1.00  0.00      LIG  
ATOM   4196 C4   LIG     1       6.133   1.694  25.495  1.00  0.00      LIG  
ATOM   4197 C5   LIG     1       3.863   1.862  24.498  1.00  0.00      LIG  
ATOM   4198 C6   LIG     1       3.629  -0.975  27.125  1.00  0.00      LIG  
ATOM   4199 C7   LIG     1       5.317   1.656  24.210  1.00  0.00      LIG  
ATOM   4200 C8   LIG     1       2.181  -1.562  25.153  1.00  0.00      LIG  
ATOM   4201 C9   LIG     1       7.609   1.369  25.206  1.00  0.00      LIG  
ATOM   4202 C10  LIG     1       6.477   0.067  27.431  1.00  0.00      LIG  
ATOM   4203 C11  LIG     1       2.274  -1.505  26.634  1.00  0.00      LIG  
ATOM   4204 C12  LIG     1       3.035  -0.736  23.193  1.00  0.00      LIG  
ATOM   4205 C13  LIG     1       4.965   1.988  27.637  1.00  0.00      LIG  
ATOM   4206 C14  LIG     1       1.850  -2.557  24.296  1.00  0.00      LIG  
ATOM   4207 C15  LIG     1       2.290  -2.029  22.939  1.00  0.00      LIG  
ATOM   4208 C16  LIG     1       1.154   0.488  24.205  1.00  0.00      LIG  
ATOM   4209 C17  LIG     1       7.753   0.817  27.736  1.00  0.00      LIG  
ATOM   4210 C18  LIG     1       8.390   1.378  26.502  1.00  0.00      LIG  
ATOM   4211 C19  LIG     1       0.952  -3.867  24.565  1.00  0.00      LIG  
ATOM   4212 C20  LIG     1       8.214   2.468  24.337  1.00  0.00      LIG  
ATOM   4213 C21  LIG     1       7.825   0.069  24.433  1.00  0.00      LIG  
ATOM   4214 C22  LIG     1       1.754  -4.955  25.514  1.00  0.00      LIG  
ATOM   4215 C23  LIG     1       1.225  -6.363  26.064  1.00  0.00      LIG  
ATOM   4216 C24  LIG     1       0.629  -7.272  25.010  1.00  0.00      LIG  
ATOM   4217 C25  LIG     1      -0.037  -4.890  23.094  1.00  0.00      LIG  
ATOM   4218 C26  LIG     1       0.358  -8.739  24.952  1.00  0.00      LIG  
ATOM   4219 C27  LIG     1       2.435  -6.961  26.793  1.00  0.00      LIG  
ATOM   4220 C28  LIG     1      -0.684  -9.181  23.984  1.00  0.00      LIG  
ATOM   4221 C29  LIG     1       0.608  -9.715  26.042  1.00  0.00      LIG  
ATOM   4222 C30  LIG     1       2.906  -6.158  27.993  1.00  0.00      LIG  
ATOM   4223 H    LIG     1       4.845  -0.702  25.426  1.00  0.00      LIG  
ATOM   4224 H1   LIG     1       2.617   1.186  26.053  1.00  0.00      LIG  
ATOM   4225 H2   LIG     1       6.126   2.747  25.789  1.00  0.00      LIG  
ATOM   4226 H3   LIG     1       3.750   2.800  25.048  1.00  0.00      LIG  
ATOM   4227 H4   LIG     1       3.325   1.992  23.557  1.00  0.00      LIG  
ATOM   4228 H5   LIG     1       4.288  -1.827  27.316  1.00  0.00      LIG  
ATOM   4229 H6   LIG     1       5.434   0.712  23.677  1.00  0.00      LIG  
ATOM   4230 H7   LIG     1       5.642   2.447  23.530  1.00  0.00      LIG  
ATOM   4231 H8   LIG     1       6.709  -0.841  26.869  1.00  0.00      LIG  
ATOM   4232 H9   LIG     1       6.044  -0.267  28.377  1.00  0.00      LIG  
ATOM   4233 H10  LIG     1       1.444  -0.901  27.016  1.00  0.00      LIG  
ATOM   4234 H11  LIG     1       2.173  -2.490  27.074  1.00  0.00      LIG  
ATOM   4235 H12  LIG     1       4.103  -0.947  23.292  1.00  0.00      LIG  
ATOM   4236 H13  LIG     1       2.897  -0.023  22.375  1.00  0.00      LIG  
ATOM   4237 H14  LIG     1       4.747   1.572  28.622  1.00  0.00      LIG  
ATOM   4238 H15  LIG     1       5.722   2.761  27.797  1.00  0.00      LIG  
ATOM   4239 H16  LIG     1       4.066   2.489  27.274  1.00  0.00      LIG  
ATOM   4240 H17  LIG     1       2.972  -2.703  22.418  1.00  0.00      LIG  
ATOM   4241 H18  LIG     1       1.454  -1.827  22.276  1.00  0.00      LIG  
ATOM   4242 H19  LIG     1       0.538   0.568  25.106  1.00  0.00      LIG  
ATOM   4243 H20  LIG     1       0.569  -0.008  23.431  1.00  0.00      LIG  
ATOM   4244 H21  LIG     1       1.325   1.501  23.836  1.00  0.00      LIG  
ATOM   4245 H22  LIG     1       8.469   0.138  28.206  1.00  0.00      LIG  
ATOM   4246 H23  LIG     1       7.563   1.646  28.423  1.00  0.00      LIG  
ATOM   4247 H24  LIG     1       0.338  -3.307  25.240  1.00  0.00      LIG  
ATOM   4248 H25  LIG     1       8.096   3.452  24.803  1.00  0.00      LIG  
ATOM   4249 H26  LIG     1       7.748   2.501  23.350  1.00  0.00      LIG  
ATOM   4250 H27  LIG     1       9.283   2.303  24.168  1.00  0.00      LIG  
ATOM   4251 H28  LIG     1       8.888  -0.143  24.324  1.00  0.00      LIG  
ATOM   4252 H29  LIG     1       7.363  -0.790  24.922  1.00  0.00      LIG  
ATOM   4253 H30  LIG     1       7.425   0.137  23.419  1.00  0.00      LIG  
ATOM   4254 H31  LIG     1       2.773  -0.988  28.865  1.00  0.00      LIG  
ATOM   4255 H32  LIG     1       2.135  -4.385  26.353  1.00  0.00      LIG  
ATOM   4256 H33  LIG     1       2.712  -5.201  25.058  1.00  0.00      LIG  
ATOM   4257 H34  LIG     1      -0.250  -6.834  24.584  1.00  0.00      LIG  
ATOM   4258 H35  LIG     1       0.204  -4.644  22.055  1.00  0.00      LIG  
ATOM   4259 H36  LIG     1      -1.076  -5.183  23.065  1.00  0.00      LIG  
ATOM   4260 H37  LIG     1       0.320  -5.916  23.074  1.00  0.00      LIG  
ATOM   4261 H38  LIG     1       3.253  -7.108  26.086  1.00  0.00      LIG  
ATOM   4262 H39  LIG     1       2.213  -7.938  27.212  1.00  0.00      LIG  
ATOM   4263 H40  LIG     1      -1.673  -9.118  24.446  1.00  0.00      LIG  
ATOM   4264 H41  LIG     1      -0.513 -10.219  23.692  1.00  0.00      LIG  
ATOM   4265 H42  LIG     1      -0.688  -8.566  23.079  1.00  0.00      LIG  
ATOM   4266 H43  LIG     1      -0.267 -10.359  26.164  1.00  0.00      LIG  
ATOM   4267 H44  LIG     1       0.776  -9.232  27.003  1.00  0.00      LIG  
ATOM   4268 H45  LIG     1       1.453 -10.358  25.790  1.00  0.00      LIG  
ATOM   4269 H46  LIG     1       0.345  -5.501  27.562  1.00  0.00      LIG  
ATOM   4270 H47  LIG     1       4.230  -4.875  28.534  1.00  0.00      LIG  
TER
REMARK  Energy: 726.248
REMARK  SimpleFitness: 726.248
REMARK  FullFitness: -188.80096
REMARK  InterFull: 278.921
REMARK  IntraFull: 430.281
REMARK  solvFull: -1095.11
REMARK  surfFull: 197.107
REMARK  extraFull: 0.0
REMARK  deltaGcompsolvpol: -1095.11
REMARK  deltaGcompsolvnonpol: 197.107
REMARK  deltaGprotsolvpol: -1109.66
REMARK  deltaGprotsolvnonpol: 196.383
REMARK  deltaGligsolvpol: -14.2828
REMARK  deltaGligsolvnonpol: 15.484
REMARK  deltaGvdw: 278.921
REMARK  deltaGelec: 0.0
REMARK  deltaG: 22.764198
REMARK  Cluster: 5
REMARK  ClusterRank: 1
ATOM   4186 O    LIG     1       3.366  -0.383  28.390  1.00  0.00      LIG  
ATOM   4187 O1   LIG     1       9.496   1.894  26.574  1.00  0.00      LIG  
ATOM   4188 O2   LIG     1       1.531  -8.166  24.321  1.00  0.00      LIG  
ATOM   4189 O3   LIG     1       0.169  -6.289  27.018  1.00  0.00      LIG  
ATOM   4190 O4   LIG     1       3.986  -5.385  27.733  1.00  0.00      LIG  
ATOM   4191 O5   LIG     1       2.310  -6.102  29.055  1.00  0.00      LIG  
ATOM   4192 C    LIG     1       4.350  -0.027  26.130  1.00  0.00      LIG  
ATOM   4193 C1   LIG     1       5.468   0.913  26.662  1.00  0.00      LIG  
ATOM   4194 C2   LIG     1       3.298   0.720  25.333  1.00  0.00      LIG  
ATOM   4195 C3   LIG     1       2.457  -0.248  24.494  1.00  0.00      LIG  
ATOM   4196 C4   LIG     1       6.133   1.694  25.495  1.00  0.00      LIG  
ATOM   4197 C5   LIG     1       3.863   1.862  24.498  1.00  0.00      LIG  
ATOM   4198 C6   LIG     1       3.629  -0.975  27.125  1.00  0.00      LIG  
ATOM   4199 C7   LIG     1       5.317   1.656  24.210  1.00  0.00      LIG  
ATOM   4200 C8   LIG     1       2.181  -1.562  25.153  1.00  0.00      LIG  
ATOM   4201 C9   LIG     1       7.609   1.369  25.206  1.00  0.00      LIG  
ATOM   4202 C10  LIG     1       6.477   0.067  27.431  1.00  0.00      LIG  
ATOM   4203 C11  LIG     1       2.274  -1.505  26.634  1.00  0.00      LIG  
ATOM   4204 C12  LIG     1       3.035  -0.736  23.193  1.00  0.00      LIG  
ATOM   4205 C13  LIG     1       4.965   1.988  27.637  1.00  0.00      LIG  
ATOM   4206 C14  LIG     1       1.850  -2.557  24.296  1.00  0.00      LIG  
ATOM   4207 C15  LIG     1       2.290  -2.029  22.939  1.00  0.00      LIG  
ATOM   4208 C16  LIG     1       1.154   0.488  24.205  1.00  0.00      LIG  
ATOM   4209 C17  LIG     1       7.753   0.817  27.736  1.00  0.00      LIG  
ATOM   4210 C18  LIG     1       8.390   1.378  26.502  1.00  0.00      LIG  
ATOM   4211 C19  LIG     1       0.952  -3.867  24.565  1.00  0.00      LIG  
ATOM   4212 C20  LIG     1       8.214   2.468  24.337  1.00  0.00      LIG  
ATOM   4213 C21  LIG     1       7.825   0.069  24.433  1.00  0.00      LIG  
ATOM   4214 C22  LIG     1       1.754  -4.955  25.514  1.00  0.00      LIG  
ATOM   4215 C23  LIG     1       1.225  -6.363  26.064  1.00  0.00      LIG  
ATOM   4216 C24  LIG     1       0.629  -7.272  25.010  1.00  0.00      LIG  
ATOM   4217 C25  LIG     1      -0.037  -4.890  23.094  1.00  0.00      LIG  
ATOM   4218 C26  LIG     1       0.358  -8.739  24.952  1.00  0.00      LIG  
ATOM   4219 C27  LIG     1       2.435  -6.961  26.793  1.00  0.00      LIG  
ATOM   4220 C28  LIG     1      -0.684  -9.181  23.984  1.00  0.00      LIG  
ATOM   4221 C29  LIG     1       0.608  -9.715  26.042  1.00  0.00      LIG  
ATOM   4222 C30  LIG     1       2.906  -6.158  27.993  1.00  0.00      LIG  
ATOM   4223 H    LIG     1       4.845  -0.702  25.426  1.00  0.00      LIG  
ATOM   4224 H1   LIG     1       2.617   1.186  26.053  1.00  0.00      LIG  
ATOM   4225 H2   LIG     1       6.126   2.747  25.789  1.00  0.00      LIG  
ATOM   4226 H3   LIG     1       3.750   2.800  25.048  1.00  0.00      LIG  
ATOM   4227 H4   LIG     1       3.325   1.992  23.557  1.00  0.00      LIG  
ATOM   4228 H5   LIG     1       4.288  -1.827  27.316  1.00  0.00      LIG  
ATOM   4229 H6   LIG     1       5.434   0.712  23.677  1.00  0.00      LIG  
ATOM   4230 H7   LIG     1       5.642   2.447  23.530  1.00  0.00      LIG  
ATOM   4231 H8   LIG     1       6.709  -0.841  26.869  1.00  0.00      LIG  
ATOM   4232 H9   LIG     1       6.044  -0.267  28.377  1.00  0.00      LIG  
ATOM   4233 H10  LIG     1       1.444  -0.901  27.016  1.00  0.00      LIG  
ATOM   4234 H11  LIG     1       2.173  -2.490  27.074  1.00  0.00      LIG  
ATOM   4235 H12  LIG     1       4.103  -0.947  23.292  1.00  0.00      LIG  
ATOM   4236 H13  LIG     1       2.897  -0.023  22.375  1.00  0.00      LIG  
ATOM   4237 H14  LIG     1       4.747   1.572  28.622  1.00  0.00      LIG  
ATOM   4238 H15  LIG     1       5.722   2.761  27.797  1.00  0.00      LIG  
ATOM   4239 H16  LIG     1       4.066   2.489  27.274  1.00  0.00      LIG  
ATOM   4240 H17  LIG     1       2.972  -2.703  22.418  1.00  0.00      LIG  
ATOM   4241 H18  LIG     1       1.454  -1.827  22.276  1.00  0.00      LIG  
ATOM   4242 H19  LIG     1       0.538   0.568  25.106  1.00  0.00      LIG  
ATOM   4243 H20  LIG     1       0.569  -0.008  23.431  1.00  0.00      LIG  
ATOM   4244 H21  LIG     1       1.325   1.501  23.836  1.00  0.00      LIG  
ATOM   4245 H22  LIG     1       8.469   0.138  28.206  1.00  0.00      LIG  
ATOM   4246 H23  LIG     1       7.563   1.646  28.423  1.00  0.00      LIG  
ATOM   4247 H24  LIG     1       0.338  -3.307  25.240  1.00  0.00      LIG  
ATOM   4248 H25  LIG     1       8.096   3.452  24.803  1.00  0.00      LIG  
ATOM   4249 H26  LIG     1       7.748   2.501  23.350  1.00  0.00      LIG  
ATOM   4250 H27  LIG     1       9.283   2.303  24.168  1.00  0.00      LIG  
ATOM   4251 H28  LIG     1       8.888  -0.143  24.324  1.00  0.00      LIG  
ATOM   4252 H29  LIG     1       7.363  -0.790  24.922  1.00  0.00      LIG  
ATOM   4253 H30  LIG     1       7.425   0.137  23.419  1.00  0.00      LIG  
ATOM   4254 H31  LIG     1       2.773  -0.988  28.865  1.00  0.00      LIG  
ATOM   4255 H32  LIG     1       2.135  -4.385  26.353  1.00  0.00      LIG  
ATOM   4256 H33  LIG     1       2.712  -5.201  25.058  1.00  0.00      LIG  
ATOM   4257 H34  LIG     1      -0.250  -6.834  24.584  1.00  0.00      LIG  
ATOM   4258 H35  LIG     1       0.204  -4.644  22.055  1.00  0.00      LIG  
ATOM   4259 H36  LIG     1      -1.076  -5.183  23.065  1.00  0.00      LIG  
ATOM   4260 H37  LIG     1       0.320  -5.916  23.074  1.00  0.00      LIG  
ATOM   4261 H38  LIG     1       3.253  -7.108  26.086  1.00  0.00      LIG  
ATOM   4262 H39  LIG     1       2.213  -7.938  27.212  1.00  0.00      LIG  
ATOM   4263 H40  LIG     1      -1.673  -9.118  24.446  1.00  0.00      LIG  
ATOM   4264 H41  LIG     1      -0.513 -10.219  23.692  1.00  0.00      LIG  
ATOM   4265 H42  LIG     1      -0.688  -8.566  23.079  1.00  0.00      LIG  
ATOM   4266 H43  LIG     1      -0.267 -10.359  26.164  1.00  0.00      LIG  
ATOM   4267 H44  LIG     1       0.776  -9.232  27.003  1.00  0.00      LIG  
ATOM   4268 H45  LIG     1       1.453 -10.358  25.790  1.00  0.00      LIG  
ATOM   4269 H46  LIG     1       0.345  -5.501  27.562  1.00  0.00      LIG  
ATOM   4270 H47  LIG     1       4.230  -4.875  28.534  1.00  0.00      LIG  
TER
REMARK  Energy: 726.355
REMARK  SimpleFitness: 726.355
REMARK  FullFitness: -188.79695
REMARK  InterFull: 279.241
REMARK  IntraFull: 430.066
REMARK  solvFull: -1095.21
REMARK  surfFull: 197.106
REMARK  extraFull: 0.0
REMARK  deltaGcompsolvpol: -1095.21
REMARK  deltaGcompsolvnonpol: 197.106
REMARK  deltaGprotsolvpol: -1109.66
REMARK  deltaGprotsolvnonpol: 196.383
REMARK  deltaGligsolvpol: -14.309
REMARK  deltaGligsolvnonpol: 15.4944
REMARK  deltaGvdw: 279.241
REMARK  deltaGelec: 0.0
REMARK  deltaG: 22.78888
REMARK  Cluster: 5
REMARK  ClusterRank: 2
ATOM   4186 O    LIG     1       3.273  -0.322  28.379  1.00  0.00      LIG  
ATOM   4187 O1   LIG     1       9.463   1.880  26.626  1.00  0.00      LIG  
ATOM   4188 O2   LIG     1       1.525  -8.150  24.294  1.00  0.00      LIG  
ATOM   4189 O3   LIG     1       0.175  -6.292  27.014  1.00  0.00      LIG  
ATOM   4190 O4   LIG     1       3.980  -5.382  27.726  1.00  0.00      LIG  
ATOM   4191 O5   LIG     1       2.325  -6.139  29.053  1.00  0.00      LIG  
ATOM   4192 C    LIG     1       4.316  -0.009  26.139  1.00  0.00      LIG  
ATOM   4193 C1   LIG     1       5.425   0.935  26.678  1.00  0.00      LIG  
ATOM   4194 C2   LIG     1       3.276   0.731  25.321  1.00  0.00      LIG  
ATOM   4195 C3   LIG     1       2.447  -0.245  24.480  1.00  0.00      LIG  
ATOM   4196 C4   LIG     1       6.112   1.699  25.512  1.00  0.00      LIG  
ATOM   4197 C5   LIG     1       3.850   1.868  24.487  1.00  0.00      LIG  
ATOM   4198 C6   LIG     1       3.581  -0.942  27.137  1.00  0.00      LIG  
ATOM   4199 C7   LIG     1       5.308   1.662  24.219  1.00  0.00      LIG  
ATOM   4200 C8   LIG     1       2.170  -1.557  25.144  1.00  0.00      LIG  
ATOM   4201 C9   LIG     1       7.587   1.355  25.244  1.00  0.00      LIG  
ATOM   4202 C10  LIG     1       6.418   0.095  27.474  1.00  0.00      LIG  
ATOM   4203 C11  LIG     1       2.248  -1.502  26.626  1.00  0.00      LIG  
ATOM   4204 C12  LIG     1       3.038  -0.739  23.188  1.00  0.00      LIG  
ATOM   4205 C13  LIG     1       4.909   2.024  27.632  1.00  0.00      LIG  
ATOM   4206 C14  LIG     1       1.849  -2.555  24.290  1.00  0.00      LIG  
ATOM   4207 C15  LIG     1       2.293  -2.031  22.932  1.00  0.00      LIG  
ATOM   4208 C16  LIG     1       1.146   0.487  24.171  1.00  0.00      LIG  
ATOM   4209 C17  LIG     1       7.696   0.840  27.783  1.00  0.00      LIG  
ATOM   4210 C18  LIG     1       8.354   1.374  26.548  1.00  0.00      LIG  
ATOM   4211 C19  LIG     1       0.951  -3.865  24.563  1.00  0.00      LIG  
ATOM   4212 C20  LIG     1       8.211   2.435  24.365  1.00  0.00      LIG  
ATOM   4213 C21  LIG     1       7.801   0.042  24.493  1.00  0.00      LIG  
ATOM   4214 C22  LIG     1       1.754  -4.952  25.512  1.00  0.00      LIG  
ATOM   4215 C23  LIG     1       1.228  -6.363  26.057  1.00  0.00      LIG  
ATOM   4216 C24  LIG     1       0.626  -7.268  25.002  1.00  0.00      LIG  
ATOM   4217 C25  LIG     1      -0.038  -4.889  23.093  1.00  0.00      LIG  
ATOM   4218 C26  LIG     1       0.362  -8.736  24.932  1.00  0.00      LIG  
ATOM   4219 C27  LIG     1       2.440  -6.965  26.779  1.00  0.00      LIG  
ATOM   4220 C28  LIG     1      -0.692  -9.171  23.973  1.00  0.00      LIG  
ATOM   4221 C29  LIG     1       0.629  -9.724  26.006  1.00  0.00      LIG  
ATOM   4222 C30  LIG     1       2.913  -6.172  27.985  1.00  0.00      LIG  
ATOM   4223 H    LIG     1       4.820  -0.692  25.449  1.00  0.00      LIG  
ATOM   4224 H1   LIG     1       2.585   1.200  26.029  1.00  0.00      LIG  
ATOM   4225 H2   LIG     1       6.114   2.755  25.800  1.00  0.00      LIG  
ATOM   4226 H3   LIG     1       3.728   2.810  25.028  1.00  0.00      LIG  
ATOM   4227 H4   LIG     1       3.324   1.990  23.538  1.00  0.00      LIG  
ATOM   4228 H5   LIG     1       4.245  -1.779  27.367  1.00  0.00      LIG  
ATOM   4229 H6   LIG     1       5.430   0.719  23.686  1.00  0.00      LIG  
ATOM   4230 H7   LIG     1       5.642   2.453  23.544  1.00  0.00      LIG  
ATOM   4231 H8   LIG     1       6.650  -0.825  26.932  1.00  0.00      LIG  
ATOM   4232 H9   LIG     1       5.970  -0.218  28.420  1.00  0.00      LIG  
ATOM   4233 H10  LIG     1       1.396  -0.927  27.003  1.00  0.00      LIG  
ATOM   4234 H11  LIG     1       2.171  -2.494  27.057  1.00  0.00      LIG  
ATOM   4235 H12  LIG     1       4.106  -0.951  23.299  1.00  0.00      LIG  
ATOM   4236 H13  LIG     1       2.910  -0.030  22.365  1.00  0.00      LIG  
ATOM   4237 H14  LIG     1       4.660   1.617  28.613  1.00  0.00      LIG  
ATOM   4238 H15  LIG     1       5.670   2.789  27.804  1.00  0.00      LIG  
ATOM   4239 H16  LIG     1       4.026   2.531  27.239  1.00  0.00      LIG  
ATOM   4240 H17  LIG     1       2.976  -2.707  22.415  1.00  0.00      LIG  
ATOM   4241 H18  LIG     1       1.458  -1.829  22.268  1.00  0.00      LIG  
ATOM   4242 H19  LIG     1       0.520   0.571  25.065  1.00  0.00      LIG  
ATOM   4243 H20  LIG     1       0.570  -0.014  23.394  1.00  0.00      LIG  
ATOM   4244 H21  LIG     1       1.320   1.498  23.798  1.00  0.00      LIG  
ATOM   4245 H22  LIG     1       8.400   0.164  28.274  1.00  0.00      LIG  
ATOM   4246 H23  LIG     1       7.503   1.682  28.452  1.00  0.00      LIG  
ATOM   4247 H24  LIG     1       0.338  -3.307  25.240  1.00  0.00      LIG  
ATOM   4248 H25  LIG     1       8.091   3.427  24.812  1.00  0.00      LIG  
ATOM   4249 H26  LIG     1       7.759   2.453  23.371  1.00  0.00      LIG  
ATOM   4250 H27  LIG     1       9.281   2.261  24.214  1.00  0.00      LIG  
ATOM   4251 H28  LIG     1       8.864  -0.161  24.370  1.00  0.00      LIG  
ATOM   4252 H29  LIG     1       7.357  -0.812  25.007  1.00  0.00      LIG  
ATOM   4253 H30  LIG     1       7.384   0.084  23.484  1.00  0.00      LIG  
ATOM   4254 H31  LIG     1       2.633  -0.900  28.827  1.00  0.00      LIG  
ATOM   4255 H32  LIG     1       2.133  -4.384  26.354  1.00  0.00      LIG  
ATOM   4256 H33  LIG     1       2.714  -5.194  25.057  1.00  0.00      LIG  
ATOM   4257 H34  LIG     1      -0.258  -6.829  24.588  1.00  0.00      LIG  
ATOM   4258 H35  LIG     1       0.202  -4.643  22.054  1.00  0.00      LIG  
ATOM   4259 H36  LIG     1      -1.077  -5.183  23.065  1.00  0.00      LIG  
ATOM   4260 H37  LIG     1       0.319  -5.915  23.073  1.00  0.00      LIG  
ATOM   4261 H38  LIG     1       3.257  -7.108  26.070  1.00  0.00      LIG  
ATOM   4262 H39  LIG     1       2.218  -7.944  27.190  1.00  0.00      LIG  
ATOM   4263 H40  LIG     1      -1.672  -9.134  24.455  1.00  0.00      LIG  
ATOM   4264 H41  LIG     1      -0.510 -10.199  23.655  1.00  0.00      LIG  
ATOM   4265 H42  LIG     1      -0.722  -8.535  23.083  1.00  0.00      LIG  
ATOM   4266 H43  LIG     1      -0.236 -10.382  26.120  1.00  0.00      LIG  
ATOM   4267 H44  LIG     1       0.794  -9.255  26.974  1.00  0.00      LIG  
ATOM   4268 H45  LIG     1       1.482 -10.352  25.740  1.00  0.00      LIG  
ATOM   4269 H46  LIG     1       0.361  -5.514  27.570  1.00  0.00      LIG  
ATOM   4270 H47  LIG     1       4.225  -4.880  28.532  1.00  0.00      LIG  
TER
REMARK  Energy: 726.355
REMARK  SimpleFitness: 726.355
REMARK  FullFitness: -188.79695
REMARK  InterFull: 279.241
REMARK  IntraFull: 430.066
REMARK  solvFull: -1095.21
REMARK  surfFull: 197.106
REMARK  extraFull: 0.0
REMARK  deltaGcompsolvpol: -1095.21
REMARK  deltaGcompsolvnonpol: 197.106
REMARK  deltaGprotsolvpol: -1109.66
REMARK  deltaGprotsolvnonpol: 196.383
REMARK  deltaGligsolvpol: -14.309
REMARK  deltaGligsolvnonpol: 15.4944
REMARK  deltaGvdw: 279.241
REMARK  deltaGelec: 0.0
REMARK  deltaG: 22.78888
REMARK  Cluster: 5
REMARK  ClusterRank: 3
ATOM   4186 O    LIG     1       3.273  -0.322  28.379  1.00  0.00      LIG  
ATOM   4187 O1   LIG     1       9.463   1.880  26.626  1.00  0.00      LIG  
ATOM   4188 O2   LIG     1       1.525  -8.150  24.294  1.00  0.00      LIG  
ATOM   4189 O3   LIG     1       0.175  -6.292  27.014  1.00  0.00      LIG  
ATOM   4190 O4   LIG     1       3.980  -5.382  27.726  1.00  0.00      LIG  
ATOM   4191 O5   LIG     1       2.325  -6.139  29.053  1.00  0.00      LIG  
ATOM   4192 C    LIG     1       4.316  -0.009  26.139  1.00  0.00      LIG  
ATOM   4193 C1   LIG     1       5.425   0.935  26.678  1.00  0.00      LIG  
ATOM   4194 C2   LIG     1       3.276   0.731  25.321  1.00  0.00      LIG  
ATOM   4195 C3   LIG     1       2.447  -0.245  24.480  1.00  0.00      LIG  
ATOM   4196 C4   LIG     1       6.112   1.699  25.512  1.00  0.00      LIG  
ATOM   4197 C5   LIG     1       3.850   1.868  24.487  1.00  0.00      LIG  
ATOM   4198 C6   LIG     1       3.581  -0.942  27.137  1.00  0.00      LIG  
ATOM   4199 C7   LIG     1       5.308   1.662  24.219  1.00  0.00      LIG  
ATOM   4200 C8   LIG     1       2.170  -1.557  25.144  1.00  0.00      LIG  
ATOM   4201 C9   LIG     1       7.587   1.355  25.244  1.00  0.00      LIG  
ATOM   4202 C10  LIG     1       6.418   0.095  27.474  1.00  0.00      LIG  
ATOM   4203 C11  LIG     1       2.248  -1.502  26.626  1.00  0.00      LIG  
ATOM   4204 C12  LIG     1       3.038  -0.739  23.188  1.00  0.00      LIG  
ATOM   4205 C13  LIG     1       4.909   2.024  27.632  1.00  0.00      LIG  
ATOM   4206 C14  LIG     1       1.849  -2.555  24.290  1.00  0.00      LIG  
ATOM   4207 C15  LIG     1       2.293  -2.031  22.932  1.00  0.00      LIG  
ATOM   4208 C16  LIG     1       1.146   0.487  24.171  1.00  0.00      LIG  
ATOM   4209 C17  LIG     1       7.696   0.840  27.783  1.00  0.00      LIG  
ATOM   4210 C18  LIG     1       8.354   1.374  26.548  1.00  0.00      LIG  
ATOM   4211 C19  LIG     1       0.951  -3.865  24.563  1.00  0.00      LIG  
ATOM   4212 C20  LIG     1       8.211   2.435  24.365  1.00  0.00      LIG  
ATOM   4213 C21  LIG     1       7.801   0.042  24.493  1.00  0.00      LIG  
ATOM   4214 C22  LIG     1       1.754  -4.952  25.512  1.00  0.00      LIG  
ATOM   4215 C23  LIG     1       1.228  -6.363  26.057  1.00  0.00      LIG  
ATOM   4216 C24  LIG     1       0.626  -7.268  25.002  1.00  0.00      LIG  
ATOM   4217 C25  LIG     1      -0.038  -4.889  23.093  1.00  0.00      LIG  
ATOM   4218 C26  LIG     1       0.362  -8.736  24.932  1.00  0.00      LIG  
ATOM   4219 C27  LIG     1       2.440  -6.965  26.779  1.00  0.00      LIG  
ATOM   4220 C28  LIG     1      -0.692  -9.171  23.973  1.00  0.00      LIG  
ATOM   4221 C29  LIG     1       0.629  -9.724  26.006  1.00  0.00      LIG  
ATOM   4222 C30  LIG     1       2.913  -6.172  27.985  1.00  0.00      LIG  
ATOM   4223 H    LIG     1       4.820  -0.692  25.449  1.00  0.00      LIG  
ATOM   4224 H1   LIG     1       2.585   1.200  26.029  1.00  0.00      LIG  
ATOM   4225 H2   LIG     1       6.114   2.755  25.800  1.00  0.00      LIG  
ATOM   4226 H3   LIG     1       3.728   2.810  25.028  1.00  0.00      LIG  
ATOM   4227 H4   LIG     1       3.324   1.990  23.538  1.00  0.00      LIG  
ATOM   4228 H5   LIG     1       4.245  -1.779  27.367  1.00  0.00      LIG  
ATOM   4229 H6   LIG     1       5.430   0.719  23.686  1.00  0.00      LIG  
ATOM   4230 H7   LIG     1       5.642   2.453  23.544  1.00  0.00      LIG  
ATOM   4231 H8   LIG     1       6.650  -0.825  26.932  1.00  0.00      LIG  
ATOM   4232 H9   LIG     1       5.970  -0.218  28.420  1.00  0.00      LIG  
ATOM   4233 H10  LIG     1       1.396  -0.927  27.003  1.00  0.00      LIG  
ATOM   4234 H11  LIG     1       2.171  -2.494  27.057  1.00  0.00      LIG  
ATOM   4235 H12  LIG     1       4.106  -0.951  23.299  1.00  0.00      LIG  
ATOM   4236 H13  LIG     1       2.910  -0.030  22.365  1.00  0.00      LIG  
ATOM   4237 H14  LIG     1       4.660   1.617  28.613  1.00  0.00      LIG  
ATOM   4238 H15  LIG     1       5.670   2.789  27.804  1.00  0.00      LIG  
ATOM   4239 H16  LIG     1       4.026   2.531  27.239  1.00  0.00      LIG  
ATOM   4240 H17  LIG     1       2.976  -2.707  22.415  1.00  0.00      LIG  
ATOM   4241 H18  LIG     1       1.458  -1.829  22.268  1.00  0.00      LIG  
ATOM   4242 H19  LIG     1       0.520   0.571  25.065  1.00  0.00      LIG  
ATOM   4243 H20  LIG     1       0.570  -0.014  23.394  1.00  0.00      LIG  
ATOM   4244 H21  LIG     1       1.320   1.498  23.798  1.00  0.00      LIG  
ATOM   4245 H22  LIG     1       8.400   0.164  28.274  1.00  0.00      LIG  
ATOM   4246 H23  LIG     1       7.503   1.682  28.452  1.00  0.00      LIG  
ATOM   4247 H24  LIG     1       0.338  -3.307  25.240  1.00  0.00      LIG  
ATOM   4248 H25  LIG     1       8.091   3.427  24.812  1.00  0.00      LIG  
ATOM   4249 H26  LIG     1       7.759   2.453  23.371  1.00  0.00      LIG  
ATOM   4250 H27  LIG     1       9.281   2.261  24.214  1.00  0.00      LIG  
ATOM   4251 H28  LIG     1       8.864  -0.161  24.370  1.00  0.00      LIG  
ATOM   4252 H29  LIG     1       7.357  -0.812  25.007  1.00  0.00      LIG  
ATOM   4253 H30  LIG     1       7.384   0.084  23.484  1.00  0.00      LIG  
ATOM   4254 H31  LIG     1       2.633  -0.900  28.827  1.00  0.00      LIG  
ATOM   4255 H32  LIG     1       2.133  -4.384  26.354  1.00  0.00      LIG  
ATOM   4256 H33  LIG     1       2.714  -5.194  25.057  1.00  0.00      LIG  
ATOM   4257 H34  LIG     1      -0.258  -6.829  24.588  1.00  0.00      LIG  
ATOM   4258 H35  LIG     1       0.202  -4.643  22.054  1.00  0.00      LIG  
ATOM   4259 H36  LIG     1      -1.077  -5.183  23.065  1.00  0.00      LIG  
ATOM   4260 H37  LIG     1       0.319  -5.915  23.073  1.00  0.00      LIG  
ATOM   4261 H38  LIG     1       3.257  -7.108  26.070  1.00  0.00      LIG  
ATOM   4262 H39  LIG     1       2.218  -7.944  27.190  1.00  0.00      LIG  
ATOM   4263 H40  LIG     1      -1.672  -9.134  24.455  1.00  0.00      LIG  
ATOM   4264 H41  LIG     1      -0.510 -10.199  23.655  1.00  0.00      LIG  
ATOM   4265 H42  LIG     1      -0.722  -8.535  23.083  1.00  0.00      LIG  
ATOM   4266 H43  LIG     1      -0.236 -10.382  26.120  1.00  0.00      LIG  
ATOM   4267 H44  LIG     1       0.794  -9.255  26.974  1.00  0.00      LIG  
ATOM   4268 H45  LIG     1       1.482 -10.352  25.740  1.00  0.00      LIG  
ATOM   4269 H46  LIG     1       0.361  -5.514  27.570  1.00  0.00      LIG  
ATOM   4270 H47  LIG     1       4.225  -4.880  28.532  1.00  0.00      LIG  
TER
REMARK  Energy: 726.355
REMARK  SimpleFitness: 726.355
REMARK  FullFitness: -188.79695
REMARK  InterFull: 279.241
REMARK  IntraFull: 430.066
REMARK  solvFull: -1095.21
REMARK  surfFull: 197.106
REMARK  extraFull: 0.0
REMARK  deltaGcompsolvpol: -1095.21
REMARK  deltaGcompsolvnonpol: 197.106
REMARK  deltaGprotsolvpol: -1109.66
REMARK  deltaGprotsolvnonpol: 196.383
REMARK  deltaGligsolvpol: -14.309
REMARK  deltaGligsolvnonpol: 15.4944
REMARK  deltaGvdw: 279.241
REMARK  deltaGelec: 0.0
REMARK  deltaG: 22.78888
REMARK  Cluster: 5
REMARK  ClusterRank: 4
ATOM   4186 O    LIG     1       3.273  -0.322  28.379  1.00  0.00      LIG  
ATOM   4187 O1   LIG     1       9.463   1.880  26.626  1.00  0.00      LIG  
ATOM   4188 O2   LIG     1       1.525  -8.150  24.294  1.00  0.00      LIG  
ATOM   4189 O3   LIG     1       0.175  -6.292  27.014  1.00  0.00      LIG  
ATOM   4190 O4   LIG     1       3.980  -5.382  27.726  1.00  0.00      LIG  
ATOM   4191 O5   LIG     1       2.325  -6.139  29.053  1.00  0.00      LIG  
ATOM   4192 C    LIG     1       4.316  -0.009  26.139  1.00  0.00      LIG  
ATOM   4193 C1   LIG     1       5.425   0.935  26.678  1.00  0.00      LIG  
ATOM   4194 C2   LIG     1       3.276   0.731  25.321  1.00  0.00      LIG  
ATOM   4195 C3   LIG     1       2.447  -0.245  24.480  1.00  0.00      LIG  
ATOM   4196 C4   LIG     1       6.112   1.699  25.512  1.00  0.00      LIG  
ATOM   4197 C5   LIG     1       3.850   1.868  24.487  1.00  0.00      LIG  
ATOM   4198 C6   LIG     1       3.581  -0.942  27.137  1.00  0.00      LIG  
ATOM   4199 C7   LIG     1       5.308   1.662  24.219  1.00  0.00      LIG  
ATOM   4200 C8   LIG     1       2.170  -1.557  25.144  1.00  0.00      LIG  
ATOM   4201 C9   LIG     1       7.587   1.355  25.244  1.00  0.00      LIG  
ATOM   4202 C10  LIG     1       6.418   0.095  27.474  1.00  0.00      LIG  
ATOM   4203 C11  LIG     1       2.248  -1.502  26.626  1.00  0.00      LIG  
ATOM   4204 C12  LIG     1       3.038  -0.739  23.188  1.00  0.00      LIG  
ATOM   4205 C13  LIG     1       4.909   2.024  27.632  1.00  0.00      LIG  
ATOM   4206 C14  LIG     1       1.849  -2.555  24.290  1.00  0.00      LIG  
ATOM   4207 C15  LIG     1       2.293  -2.031  22.932  1.00  0.00      LIG  
ATOM   4208 C16  LIG     1       1.146   0.487  24.171  1.00  0.00      LIG  
ATOM   4209 C17  LIG     1       7.696   0.840  27.783  1.00  0.00      LIG  
ATOM   4210 C18  LIG     1       8.354   1.374  26.548  1.00  0.00      LIG  
ATOM   4211 C19  LIG     1       0.951  -3.865  24.563  1.00  0.00      LIG  
ATOM   4212 C20  LIG     1       8.211   2.435  24.365  1.00  0.00      LIG  
ATOM   4213 C21  LIG     1       7.801   0.042  24.493  1.00  0.00      LIG  
ATOM   4214 C22  LIG     1       1.754  -4.952  25.512  1.00  0.00      LIG  
ATOM   4215 C23  LIG     1       1.228  -6.363  26.057  1.00  0.00      LIG  
ATOM   4216 C24  LIG     1       0.626  -7.268  25.002  1.00  0.00      LIG  
ATOM   4217 C25  LIG     1      -0.038  -4.889  23.093  1.00  0.00      LIG  
ATOM   4218 C26  LIG     1       0.362  -8.736  24.932  1.00  0.00      LIG  
ATOM   4219 C27  LIG     1       2.440  -6.965  26.779  1.00  0.00      LIG  
ATOM   4220 C28  LIG     1      -0.692  -9.171  23.973  1.00  0.00      LIG  
ATOM   4221 C29  LIG     1       0.629  -9.724  26.006  1.00  0.00      LIG  
ATOM   4222 C30  LIG     1       2.913  -6.172  27.985  1.00  0.00      LIG  
ATOM   4223 H    LIG     1       4.820  -0.692  25.449  1.00  0.00      LIG  
ATOM   4224 H1   LIG     1       2.585   1.200  26.029  1.00  0.00      LIG  
ATOM   4225 H2   LIG     1       6.114   2.755  25.800  1.00  0.00      LIG  
ATOM   4226 H3   LIG     1       3.728   2.810  25.028  1.00  0.00      LIG  
ATOM   4227 H4   LIG     1       3.324   1.990  23.538  1.00  0.00      LIG  
ATOM   4228 H5   LIG     1       4.245  -1.779  27.367  1.00  0.00      LIG  
ATOM   4229 H6   LIG     1       5.430   0.719  23.686  1.00  0.00      LIG  
ATOM   4230 H7   LIG     1       5.642   2.453  23.544  1.00  0.00      LIG  
ATOM   4231 H8   LIG     1       6.650  -0.825  26.932  1.00  0.00      LIG  
ATOM   4232 H9   LIG     1       5.970  -0.218  28.420  1.00  0.00      LIG  
ATOM   4233 H10  LIG     1       1.396  -0.927  27.003  1.00  0.00      LIG  
ATOM   4234 H11  LIG     1       2.171  -2.494  27.057  1.00  0.00      LIG  
ATOM   4235 H12  LIG     1       4.106  -0.951  23.299  1.00  0.00      LIG  
ATOM   4236 H13  LIG     1       2.910  -0.030  22.365  1.00  0.00      LIG  
ATOM   4237 H14  LIG     1       4.660   1.617  28.613  1.00  0.00      LIG  
ATOM   4238 H15  LIG     1       5.670   2.789  27.804  1.00  0.00      LIG  
ATOM   4239 H16  LIG     1       4.026   2.531  27.239  1.00  0.00      LIG  
ATOM   4240 H17  LIG     1       2.976  -2.707  22.415  1.00  0.00      LIG  
ATOM   4241 H18  LIG     1       1.458  -1.829  22.268  1.00  0.00      LIG  
ATOM   4242 H19  LIG     1       0.520   0.571  25.065  1.00  0.00      LIG  
ATOM   4243 H20  LIG     1       0.570  -0.014  23.394  1.00  0.00      LIG  
ATOM   4244 H21  LIG     1       1.320   1.498  23.798  1.00  0.00      LIG  
ATOM   4245 H22  LIG     1       8.400   0.164  28.274  1.00  0.00      LIG  
ATOM   4246 H23  LIG     1       7.503   1.682  28.452  1.00  0.00      LIG  
ATOM   4247 H24  LIG     1       0.338  -3.307  25.240  1.00  0.00      LIG  
ATOM   4248 H25  LIG     1       8.091   3.427  24.812  1.00  0.00      LIG  
ATOM   4249 H26  LIG     1       7.759   2.453  23.371  1.00  0.00      LIG  
ATOM   4250 H27  LIG     1       9.281   2.261  24.214  1.00  0.00      LIG  
ATOM   4251 H28  LIG     1       8.864  -0.161  24.370  1.00  0.00      LIG  
ATOM   4252 H29  LIG     1       7.357  -0.812  25.007  1.00  0.00      LIG  
ATOM   4253 H30  LIG     1       7.384   0.084  23.484  1.00  0.00      LIG  
ATOM   4254 H31  LIG     1       2.633  -0.900  28.827  1.00  0.00      LIG  
ATOM   4255 H32  LIG     1       2.133  -4.384  26.354  1.00  0.00      LIG  
ATOM   4256 H33  LIG     1       2.714  -5.194  25.057  1.00  0.00      LIG  
ATOM   4257 H34  LIG     1      -0.258  -6.829  24.588  1.00  0.00      LIG  
ATOM   4258 H35  LIG     1       0.202  -4.643  22.054  1.00  0.00      LIG  
ATOM   4259 H36  LIG     1      -1.077  -5.183  23.065  1.00  0.00      LIG  
ATOM   4260 H37  LIG     1       0.319  -5.915  23.073  1.00  0.00      LIG  
ATOM   4261 H38  LIG     1       3.257  -7.108  26.070  1.00  0.00      LIG  
ATOM   4262 H39  LIG     1       2.218  -7.944  27.190  1.00  0.00      LIG  
ATOM   4263 H40  LIG     1      -1.672  -9.134  24.455  1.00  0.00      LIG  
ATOM   4264 H41  LIG     1      -0.510 -10.199  23.655  1.00  0.00      LIG  
ATOM   4265 H42  LIG     1      -0.722  -8.535  23.083  1.00  0.00      LIG  
ATOM   4266 H43  LIG     1      -0.236 -10.382  26.120  1.00  0.00      LIG  
ATOM   4267 H44  LIG     1       0.794  -9.255  26.974  1.00  0.00      LIG  
ATOM   4268 H45  LIG     1       1.482 -10.352  25.740  1.00  0.00      LIG  
ATOM   4269 H46  LIG     1       0.361  -5.514  27.570  1.00  0.00      LIG  
ATOM   4270 H47  LIG     1       4.225  -4.880  28.532  1.00  0.00      LIG  
TER
REMARK  Energy: 726.355
REMARK  SimpleFitness: 726.355
REMARK  FullFitness: -188.79695
REMARK  InterFull: 279.241
REMARK  IntraFull: 430.066
REMARK  solvFull: -1095.21
REMARK  surfFull: 197.106
REMARK  extraFull: 0.0
REMARK  deltaGcompsolvpol: -1095.21
REMARK  deltaGcompsolvnonpol: 197.106
REMARK  deltaGprotsolvpol: -1109.66
REMARK  deltaGprotsolvnonpol: 196.383
REMARK  deltaGligsolvpol: -14.309
REMARK  deltaGligsolvnonpol: 15.4944
REMARK  deltaGvdw: 279.241
REMARK  deltaGelec: 0.0
REMARK  deltaG: 22.78888
REMARK  Cluster: 5
REMARK  ClusterRank: 5
ATOM   4186 O    LIG     1       3.273  -0.322  28.379  1.00  0.00      LIG  
ATOM   4187 O1   LIG     1       9.463   1.880  26.626  1.00  0.00      LIG  
ATOM   4188 O2   LIG     1       1.525  -8.150  24.294  1.00  0.00      LIG  
ATOM   4189 O3   LIG     1       0.175  -6.292  27.014  1.00  0.00      LIG  
ATOM   4190 O4   LIG     1       3.980  -5.382  27.726  1.00  0.00      LIG  
ATOM   4191 O5   LIG     1       2.325  -6.139  29.053  1.00  0.00      LIG  
ATOM   4192 C    LIG     1       4.316  -0.009  26.139  1.00  0.00      LIG  
ATOM   4193 C1   LIG     1       5.425   0.935  26.678  1.00  0.00      LIG  
ATOM   4194 C2   LIG     1       3.276   0.731  25.321  1.00  0.00      LIG  
ATOM   4195 C3   LIG     1       2.447  -0.245  24.480  1.00  0.00      LIG  
ATOM   4196 C4   LIG     1       6.112   1.699  25.512  1.00  0.00      LIG  
ATOM   4197 C5   LIG     1       3.850   1.868  24.487  1.00  0.00      LIG  
ATOM   4198 C6   LIG     1       3.581  -0.942  27.137  1.00  0.00      LIG  
ATOM   4199 C7   LIG     1       5.308   1.662  24.219  1.00  0.00      LIG  
ATOM   4200 C8   LIG     1       2.170  -1.557  25.144  1.00  0.00      LIG  
ATOM   4201 C9   LIG     1       7.587   1.355  25.244  1.00  0.00      LIG  
ATOM   4202 C10  LIG     1       6.418   0.095  27.474  1.00  0.00      LIG  
ATOM   4203 C11  LIG     1       2.248  -1.502  26.626  1.00  0.00      LIG  
ATOM   4204 C12  LIG     1       3.038  -0.739  23.188  1.00  0.00      LIG  
ATOM   4205 C13  LIG     1       4.909   2.024  27.632  1.00  0.00      LIG  
ATOM   4206 C14  LIG     1       1.849  -2.555  24.290  1.00  0.00      LIG  
ATOM   4207 C15  LIG     1       2.293  -2.031  22.932  1.00  0.00      LIG  
ATOM   4208 C16  LIG     1       1.146   0.487  24.171  1.00  0.00      LIG  
ATOM   4209 C17  LIG     1       7.696   0.840  27.783  1.00  0.00      LIG  
ATOM   4210 C18  LIG     1       8.354   1.374  26.548  1.00  0.00      LIG  
ATOM   4211 C19  LIG     1       0.951  -3.865  24.563  1.00  0.00      LIG  
ATOM   4212 C20  LIG     1       8.211   2.435  24.365  1.00  0.00      LIG  
ATOM   4213 C21  LIG     1       7.801   0.042  24.493  1.00  0.00      LIG  
ATOM   4214 C22  LIG     1       1.754  -4.952  25.512  1.00  0.00      LIG  
ATOM   4215 C23  LIG     1       1.228  -6.363  26.057  1.00  0.00      LIG  
ATOM   4216 C24  LIG     1       0.626  -7.268  25.002  1.00  0.00      LIG  
ATOM   4217 C25  LIG     1      -0.038  -4.889  23.093  1.00  0.00      LIG  
ATOM   4218 C26  LIG     1       0.362  -8.736  24.932  1.00  0.00      LIG  
ATOM   4219 C27  LIG     1       2.440  -6.965  26.779  1.00  0.00      LIG  
ATOM   4220 C28  LIG     1      -0.692  -9.171  23.973  1.00  0.00      LIG  
ATOM   4221 C29  LIG     1       0.629  -9.724  26.006  1.00  0.00      LIG  
ATOM   4222 C30  LIG     1       2.913  -6.172  27.985  1.00  0.00      LIG  
ATOM   4223 H    LIG     1       4.820  -0.692  25.449  1.00  0.00      LIG  
ATOM   4224 H1   LIG     1       2.585   1.200  26.029  1.00  0.00      LIG  
ATOM   4225 H2   LIG     1       6.114   2.755  25.800  1.00  0.00      LIG  
ATOM   4226 H3   LIG     1       3.728   2.810  25.028  1.00  0.00      LIG  
ATOM   4227 H4   LIG     1       3.324   1.990  23.538  1.00  0.00      LIG  
ATOM   4228 H5   LIG     1       4.245  -1.779  27.367  1.00  0.00      LIG  
ATOM   4229 H6   LIG     1       5.430   0.719  23.686  1.00  0.00      LIG  
ATOM   4230 H7   LIG     1       5.642   2.453  23.544  1.00  0.00      LIG  
ATOM   4231 H8   LIG     1       6.650  -0.825  26.932  1.00  0.00      LIG  
ATOM   4232 H9   LIG     1       5.970  -0.218  28.420  1.00  0.00      LIG  
ATOM   4233 H10  LIG     1       1.396  -0.927  27.003  1.00  0.00      LIG  
ATOM   4234 H11  LIG     1       2.171  -2.494  27.057  1.00  0.00      LIG  
ATOM   4235 H12  LIG     1       4.106  -0.951  23.299  1.00  0.00      LIG  
ATOM   4236 H13  LIG     1       2.910  -0.030  22.365  1.00  0.00      LIG  
ATOM   4237 H14  LIG     1       4.660   1.617  28.613  1.00  0.00      LIG  
ATOM   4238 H15  LIG     1       5.670   2.789  27.804  1.00  0.00      LIG  
ATOM   4239 H16  LIG     1       4.026   2.531  27.239  1.00  0.00      LIG  
ATOM   4240 H17  LIG     1       2.976  -2.707  22.415  1.00  0.00      LIG  
ATOM   4241 H18  LIG     1       1.458  -1.829  22.268  1.00  0.00      LIG  
ATOM   4242 H19  LIG     1       0.520   0.571  25.065  1.00  0.00      LIG  
ATOM   4243 H20  LIG     1       0.570  -0.014  23.394  1.00  0.00      LIG  
ATOM   4244 H21  LIG     1       1.320   1.498  23.798  1.00  0.00      LIG  
ATOM   4245 H22  LIG     1       8.400   0.164  28.274  1.00  0.00      LIG  
ATOM   4246 H23  LIG     1       7.503   1.682  28.452  1.00  0.00      LIG  
ATOM   4247 H24  LIG     1       0.338  -3.307  25.240  1.00  0.00      LIG  
ATOM   4248 H25  LIG     1       8.091   3.427  24.812  1.00  0.00      LIG  
ATOM   4249 H26  LIG     1       7.759   2.453  23.371  1.00  0.00      LIG  
ATOM   4250 H27  LIG     1       9.281   2.261  24.214  1.00  0.00      LIG  
ATOM   4251 H28  LIG     1       8.864  -0.161  24.370  1.00  0.00      LIG  
ATOM   4252 H29  LIG     1       7.357  -0.812  25.007  1.00  0.00      LIG  
ATOM   4253 H30  LIG     1       7.384   0.084  23.484  1.00  0.00      LIG  
ATOM   4254 H31  LIG     1       2.633  -0.900  28.827  1.00  0.00      LIG  
ATOM   4255 H32  LIG     1       2.133  -4.384  26.354  1.00  0.00      LIG  
ATOM   4256 H33  LIG     1       2.714  -5.194  25.057  1.00  0.00      LIG  
ATOM   4257 H34  LIG     1      -0.258  -6.829  24.588  1.00  0.00      LIG  
ATOM   4258 H35  LIG     1       0.202  -4.643  22.054  1.00  0.00      LIG  
ATOM   4259 H36  LIG     1      -1.077  -5.183  23.065  1.00  0.00      LIG  
ATOM   4260 H37  LIG     1       0.319  -5.915  23.073  1.00  0.00      LIG  
ATOM   4261 H38  LIG     1       3.257  -7.108  26.070  1.00  0.00      LIG  
ATOM   4262 H39  LIG     1       2.218  -7.944  27.190  1.00  0.00      LIG  
ATOM   4263 H40  LIG     1      -1.672  -9.134  24.455  1.00  0.00      LIG  
ATOM   4264 H41  LIG     1      -0.510 -10.199  23.655  1.00  0.00      LIG  
ATOM   4265 H42  LIG     1      -0.722  -8.535  23.083  1.00  0.00      LIG  
ATOM   4266 H43  LIG     1      -0.236 -10.382  26.120  1.00  0.00      LIG  
ATOM   4267 H44  LIG     1       0.794  -9.255  26.974  1.00  0.00      LIG  
ATOM   4268 H45  LIG     1       1.482 -10.352  25.740  1.00  0.00      LIG  
ATOM   4269 H46  LIG     1       0.361  -5.514  27.570  1.00  0.00      LIG  
ATOM   4270 H47  LIG     1       4.225  -4.880  28.532  1.00  0.00      LIG  
TER
REMARK  Energy: 726.355
REMARK  SimpleFitness: 726.355
REMARK  FullFitness: -188.79695
REMARK  InterFull: 279.241
REMARK  IntraFull: 430.066
REMARK  solvFull: -1095.21
REMARK  surfFull: 197.106
REMARK  extraFull: 0.0
REMARK  deltaGcompsolvpol: -1095.21
REMARK  deltaGcompsolvnonpol: 197.106
REMARK  deltaGprotsolvpol: -1109.66
REMARK  deltaGprotsolvnonpol: 196.383
REMARK  deltaGligsolvpol: -14.309
REMARK  deltaGligsolvnonpol: 15.4944
REMARK  deltaGvdw: 279.241
REMARK  deltaGelec: 0.0
REMARK  deltaG: 22.78888
REMARK  Cluster: 5
REMARK  ClusterRank: 6
ATOM   4186 O    LIG     1       3.273  -0.322  28.379  1.00  0.00      LIG  
ATOM   4187 O1   LIG     1       9.463   1.880  26.626  1.00  0.00      LIG  
ATOM   4188 O2   LIG     1       1.525  -8.150  24.294  1.00  0.00      LIG  
ATOM   4189 O3   LIG     1       0.175  -6.292  27.014  1.00  0.00      LIG  
ATOM   4190 O4   LIG     1       3.980  -5.382  27.726  1.00  0.00      LIG  
ATOM   4191 O5   LIG     1       2.325  -6.139  29.053  1.00  0.00      LIG  
ATOM   4192 C    LIG     1       4.316  -0.009  26.139  1.00  0.00      LIG  
ATOM   4193 C1   LIG     1       5.425   0.935  26.678  1.00  0.00      LIG  
ATOM   4194 C2   LIG     1       3.276   0.731  25.321  1.00  0.00      LIG  
ATOM   4195 C3   LIG     1       2.447  -0.245  24.480  1.00  0.00      LIG  
ATOM   4196 C4   LIG     1       6.112   1.699  25.512  1.00  0.00      LIG  
ATOM   4197 C5   LIG     1       3.850   1.868  24.487  1.00  0.00      LIG  
ATOM   4198 C6   LIG     1       3.581  -0.942  27.137  1.00  0.00      LIG  
ATOM   4199 C7   LIG     1       5.308   1.662  24.219  1.00  0.00      LIG  
ATOM   4200 C8   LIG     1       2.170  -1.557  25.144  1.00  0.00      LIG  
ATOM   4201 C9   LIG     1       7.587   1.355  25.244  1.00  0.00      LIG  
ATOM   4202 C10  LIG     1       6.418   0.095  27.474  1.00  0.00      LIG  
ATOM   4203 C11  LIG     1       2.248  -1.502  26.626  1.00  0.00      LIG  
ATOM   4204 C12  LIG     1       3.038  -0.739  23.188  1.00  0.00      LIG  
ATOM   4205 C13  LIG     1       4.909   2.024  27.632  1.00  0.00      LIG  
ATOM   4206 C14  LIG     1       1.849  -2.555  24.290  1.00  0.00      LIG  
ATOM   4207 C15  LIG     1       2.293  -2.031  22.932  1.00  0.00      LIG  
ATOM   4208 C16  LIG     1       1.146   0.487  24.171  1.00  0.00      LIG  
ATOM   4209 C17  LIG     1       7.696   0.840  27.783  1.00  0.00      LIG  
ATOM   4210 C18  LIG     1       8.354   1.374  26.548  1.00  0.00      LIG  
ATOM   4211 C19  LIG     1       0.951  -3.865  24.563  1.00  0.00      LIG  
ATOM   4212 C20  LIG     1       8.211   2.435  24.365  1.00  0.00      LIG  
ATOM   4213 C21  LIG     1       7.801   0.042  24.493  1.00  0.00      LIG  
ATOM   4214 C22  LIG     1       1.754  -4.952  25.512  1.00  0.00      LIG  
ATOM   4215 C23  LIG     1       1.228  -6.363  26.057  1.00  0.00      LIG  
ATOM   4216 C24  LIG     1       0.626  -7.268  25.002  1.00  0.00      LIG  
ATOM   4217 C25  LIG     1      -0.038  -4.889  23.093  1.00  0.00      LIG  
ATOM   4218 C26  LIG     1       0.362  -8.736  24.932  1.00  0.00      LIG  
ATOM   4219 C27  LIG     1       2.440  -6.965  26.779  1.00  0.00      LIG  
ATOM   4220 C28  LIG     1      -0.692  -9.171  23.973  1.00  0.00      LIG  
ATOM   4221 C29  LIG     1       0.629  -9.724  26.006  1.00  0.00      LIG  
ATOM   4222 C30  LIG     1       2.913  -6.172  27.985  1.00  0.00      LIG  
ATOM   4223 H    LIG     1       4.820  -0.692  25.449  1.00  0.00      LIG  
ATOM   4224 H1   LIG     1       2.585   1.200  26.029  1.00  0.00      LIG  
ATOM   4225 H2   LIG     1       6.114   2.755  25.800  1.00  0.00      LIG  
ATOM   4226 H3   LIG     1       3.728   2.810  25.028  1.00  0.00      LIG  
ATOM   4227 H4   LIG     1       3.324   1.990  23.538  1.00  0.00      LIG  
ATOM   4228 H5   LIG     1       4.245  -1.779  27.367  1.00  0.00      LIG  
ATOM   4229 H6   LIG     1       5.430   0.719  23.686  1.00  0.00      LIG  
ATOM   4230 H7   LIG     1       5.642   2.453  23.544  1.00  0.00      LIG  
ATOM   4231 H8   LIG     1       6.650  -0.825  26.932  1.00  0.00      LIG  
ATOM   4232 H9   LIG     1       5.970  -0.218  28.420  1.00  0.00      LIG  
ATOM   4233 H10  LIG     1       1.396  -0.927  27.003  1.00  0.00      LIG  
ATOM   4234 H11  LIG     1       2.171  -2.494  27.057  1.00  0.00      LIG  
ATOM   4235 H12  LIG     1       4.106  -0.951  23.299  1.00  0.00      LIG  
ATOM   4236 H13  LIG     1       2.910  -0.030  22.365  1.00  0.00      LIG  
ATOM   4237 H14  LIG     1       4.660   1.617  28.613  1.00  0.00      LIG  
ATOM   4238 H15  LIG     1       5.670   2.789  27.804  1.00  0.00      LIG  
ATOM   4239 H16  LIG     1       4.026   2.531  27.239  1.00  0.00      LIG  
ATOM   4240 H17  LIG     1       2.976  -2.707  22.415  1.00  0.00      LIG  
ATOM   4241 H18  LIG     1       1.458  -1.829  22.268  1.00  0.00      LIG  
ATOM   4242 H19  LIG     1       0.520   0.571  25.065  1.00  0.00      LIG  
ATOM   4243 H20  LIG     1       0.570  -0.014  23.394  1.00  0.00      LIG  
ATOM   4244 H21  LIG     1       1.320   1.498  23.798  1.00  0.00      LIG  
ATOM   4245 H22  LIG     1       8.400   0.164  28.274  1.00  0.00      LIG  
ATOM   4246 H23  LIG     1       7.503   1.682  28.452  1.00  0.00      LIG  
ATOM   4247 H24  LIG     1       0.338  -3.307  25.240  1.00  0.00      LIG  
ATOM   4248 H25  LIG     1       8.091   3.427  24.812  1.00  0.00      LIG  
ATOM   4249 H26  LIG     1       7.759   2.453  23.371  1.00  0.00      LIG  
ATOM   4250 H27  LIG     1       9.281   2.261  24.214  1.00  0.00      LIG  
ATOM   4251 H28  LIG     1       8.864  -0.161  24.370  1.00  0.00      LIG  
ATOM   4252 H29  LIG     1       7.357  -0.812  25.007  1.00  0.00      LIG  
ATOM   4253 H30  LIG     1       7.384   0.084  23.484  1.00  0.00      LIG  
ATOM   4254 H31  LIG     1       2.633  -0.900  28.827  1.00  0.00      LIG  
ATOM   4255 H32  LIG     1       2.133  -4.384  26.354  1.00  0.00      LIG  
ATOM   4256 H33  LIG     1       2.714  -5.194  25.057  1.00  0.00      LIG  
ATOM   4257 H34  LIG     1      -0.258  -6.829  24.588  1.00  0.00      LIG  
ATOM   4258 H35  LIG     1       0.202  -4.643  22.054  1.00  0.00      LIG  
ATOM   4259 H36  LIG     1      -1.077  -5.183  23.065  1.00  0.00      LIG  
ATOM   4260 H37  LIG     1       0.319  -5.915  23.073  1.00  0.00      LIG  
ATOM   4261 H38  LIG     1       3.257  -7.108  26.070  1.00  0.00      LIG  
ATOM   4262 H39  LIG     1       2.218  -7.944  27.190  1.00  0.00      LIG  
ATOM   4263 H40  LIG     1      -1.672  -9.134  24.455  1.00  0.00      LIG  
ATOM   4264 H41  LIG     1      -0.510 -10.199  23.655  1.00  0.00      LIG  
ATOM   4265 H42  LIG     1      -0.722  -8.535  23.083  1.00  0.00      LIG  
ATOM   4266 H43  LIG     1      -0.236 -10.382  26.120  1.00  0.00      LIG  
ATOM   4267 H44  LIG     1       0.794  -9.255  26.974  1.00  0.00      LIG  
ATOM   4268 H45  LIG     1       1.482 -10.352  25.740  1.00  0.00      LIG  
ATOM   4269 H46  LIG     1       0.361  -5.514  27.570  1.00  0.00      LIG  
ATOM   4270 H47  LIG     1       4.225  -4.880  28.532  1.00  0.00      LIG  
TER
REMARK  Energy: 726.206
REMARK  SimpleFitness: 726.206
REMARK  FullFitness: -188.74393
REMARK  InterFull: 278.926
REMARK  IntraFull: 430.213
REMARK  solvFull: -1094.97
REMARK  surfFull: 197.087
REMARK  extraFull: 0.0
REMARK  deltaGcompsolvpol: -1094.97
REMARK  deltaGcompsolvnonpol: 197.087
REMARK  deltaGprotsolvpol: -1109.66
REMARK  deltaGprotsolvnonpol: 196.383
REMARK  deltaGligsolvpol: -14.199
REMARK  deltaGligsolvnonpol: 15.4672
REMARK  deltaGvdw: 278.926
REMARK  deltaGelec: 0.0
REMARK  deltaG: 22.767813
REMARK  Cluster: 5
REMARK  ClusterRank: 7
ATOM   4186 O    LIG     1       3.379  -0.429  28.413  1.00  0.00      LIG  
ATOM   4187 O1   LIG     1       9.492   1.906  26.625  1.00  0.00      LIG  
ATOM   4188 O2   LIG     1       1.530  -8.163  24.316  1.00  0.00      LIG  
ATOM   4189 O3   LIG     1       0.165  -6.291  27.017  1.00  0.00      LIG  
ATOM   4190 O4   LIG     1       3.984  -5.390  27.737  1.00  0.00      LIG  
ATOM   4191 O5   LIG     1       2.297  -6.095  29.053  1.00  0.00      LIG  
ATOM   4192 C    LIG     1       4.356  -0.039  26.154  1.00  0.00      LIG  
ATOM   4193 C1   LIG     1       5.465   0.904  26.694  1.00  0.00      LIG  
ATOM   4194 C2   LIG     1       3.298   0.708  25.364  1.00  0.00      LIG  
ATOM   4195 C3   LIG     1       2.460  -0.257  24.519  1.00  0.00      LIG  
ATOM   4196 C4   LIG     1       6.125   1.702  25.536  1.00  0.00      LIG  
ATOM   4197 C5   LIG     1       3.854   1.860  24.538  1.00  0.00      LIG  
ATOM   4198 C6   LIG     1       3.644  -1.002  27.140  1.00  0.00      LIG  
ATOM   4199 C7   LIG     1       5.310   1.666  24.250  1.00  0.00      LIG  
ATOM   4200 C8   LIG     1       2.191  -1.577  25.168  1.00  0.00      LIG  
ATOM   4201 C9   LIG     1       7.606   1.399  25.249  1.00  0.00      LIG  
ATOM   4202 C10  LIG     1       6.481   0.057  27.454  1.00  0.00      LIG  
ATOM   4203 C11  LIG     1       2.292  -1.536  26.649  1.00  0.00      LIG  
ATOM   4204 C12  LIG     1       3.035  -0.734  23.211  1.00  0.00      LIG  
ATOM   4205 C13  LIG     1       4.953   1.967  27.679  1.00  0.00      LIG  
ATOM   4206 C14  LIG     1       1.852  -2.561  24.303  1.00  0.00      LIG  
ATOM   4207 C15  LIG     1       2.285  -2.023  22.948  1.00  0.00      LIG  
ATOM   4208 C16  LIG     1       1.153   0.477  24.240  1.00  0.00      LIG  
ATOM   4209 C17  LIG     1       7.748   0.815  27.772  1.00  0.00      LIG  
ATOM   4210 C18  LIG     1       8.385   1.393  26.546  1.00  0.00      LIG  
ATOM   4211 C19  LIG     1       0.952  -3.870  24.567  1.00  0.00      LIG  
ATOM   4212 C20  LIG     1       8.200   2.520  24.400  1.00  0.00      LIG  
ATOM   4213 C21  LIG     1       7.843   0.114  24.456  1.00  0.00      LIG  
ATOM   4214 C22  LIG     1       1.752  -4.959  25.515  1.00  0.00      LIG  
ATOM   4215 C23  LIG     1       1.222  -6.366  26.065  1.00  0.00      LIG  
ATOM   4216 C24  LIG     1       0.627  -7.273  25.009  1.00  0.00      LIG  
ATOM   4217 C25  LIG     1      -0.037  -4.890  23.094  1.00  0.00      LIG  
ATOM   4218 C26  LIG     1       0.358  -8.740  24.945  1.00  0.00      LIG  
ATOM   4219 C27  LIG     1       2.431  -6.965  26.796  1.00  0.00      LIG  
ATOM   4220 C28  LIG     1      -0.687  -9.176  23.977  1.00  0.00      LIG  
ATOM   4221 C29  LIG     1       0.608  -9.717  26.034  1.00  0.00      LIG  
ATOM   4222 C30  LIG     1       2.902  -6.161  27.996  1.00  0.00      LIG  
ATOM   4223 H    LIG     1       4.856  -0.703  25.443  1.00  0.00      LIG  
ATOM   4224 H1   LIG     1       2.616   1.163  26.090  1.00  0.00      LIG  
ATOM   4225 H2   LIG     1       6.105   2.753  25.840  1.00  0.00      LIG  
ATOM   4226 H3   LIG     1       3.734   2.793  25.095  1.00  0.00      LIG  
ATOM   4227 H4   LIG     1       3.316   1.993  23.598  1.00  0.00      LIG  
ATOM   4228 H5   LIG     1       4.311  -1.851  27.318  1.00  0.00      LIG  
ATOM   4229 H6   LIG     1       5.434   0.727  23.711  1.00  0.00      LIG  
ATOM   4230 H7   LIG     1       5.630   2.464  23.576  1.00  0.00      LIG  
ATOM   4231 H8   LIG     1       6.722  -0.840  26.879  1.00  0.00      LIG  
ATOM   4232 H9   LIG     1       6.048  -0.293  28.395  1.00  0.00      LIG  
ATOM   4233 H10  LIG     1       1.459  -0.944  27.043  1.00  0.00      LIG  
ATOM   4234 H11  LIG     1       2.201  -2.527  27.079  1.00  0.00      LIG  
ATOM   4235 H12  LIG     1       4.103  -0.948  23.306  1.00  0.00      LIG  
ATOM   4236 H13  LIG     1       2.896  -0.014  22.400  1.00  0.00      LIG  
ATOM   4237 H14  LIG     1       4.728   1.541  28.657  1.00  0.00      LIG  
ATOM   4238 H15  LIG     1       5.707   2.740  27.851  1.00  0.00      LIG  
ATOM   4239 H16  LIG     1       4.056   2.470  27.313  1.00  0.00      LIG  
ATOM   4240 H17  LIG     1       2.960  -2.695  22.414  1.00  0.00      LIG  
ATOM   4241 H18  LIG     1       1.445  -1.809  22.294  1.00  0.00      LIG  
ATOM   4242 H19  LIG     1       0.534   0.538  25.140  1.00  0.00      LIG  
ATOM   4243 H20  LIG     1       0.572  -0.009  23.457  1.00  0.00      LIG  
ATOM   4244 H21  LIG     1       1.318   1.495  23.886  1.00  0.00      LIG  
ATOM   4245 H22  LIG     1       8.467   0.137  28.239  1.00  0.00      LIG  
ATOM   4246 H23  LIG     1       7.550   1.634  28.467  1.00  0.00      LIG  
ATOM   4247 H24  LIG     1       0.338  -3.309  25.241  1.00  0.00      LIG  
ATOM   4248 H25  LIG     1       8.070   3.493  24.883  1.00  0.00      LIG  
ATOM   4249 H26  LIG     1       7.733   2.565  23.413  1.00  0.00      LIG  
ATOM   4250 H27  LIG     1       9.271   2.370  24.229  1.00  0.00      LIG  
ATOM   4251 H28  LIG     1       8.910  -0.064  24.325  1.00  0.00      LIG  
ATOM   4252 H29  LIG     1       7.416  -0.763  24.945  1.00  0.00      LIG  
ATOM   4253 H30  LIG     1       7.423   0.181  23.450  1.00  0.00      LIG  
ATOM   4254 H31  LIG     1       2.800  -1.051  28.883  1.00  0.00      LIG  
ATOM   4255 H32  LIG     1       2.133  -4.393  26.355  1.00  0.00      LIG  
ATOM   4256 H33  LIG     1       2.710  -5.207  25.058  1.00  0.00      LIG  
ATOM   4257 H34  LIG     1      -0.252  -6.834  24.584  1.00  0.00      LIG  
ATOM   4258 H35  LIG     1       0.203  -4.643  22.055  1.00  0.00      LIG  
ATOM   4259 H36  LIG     1      -1.077  -5.183  23.066  1.00  0.00      LIG  
ATOM   4260 H37  LIG     1       0.319  -5.916  23.073  1.00  0.00      LIG  
ATOM   4261 H38  LIG     1       3.250  -7.114  26.091  1.00  0.00      LIG  
ATOM   4262 H39  LIG     1       2.207  -7.941  27.215  1.00  0.00      LIG  
ATOM   4263 H40  LIG     1      -1.675  -9.101  24.437  1.00  0.00      LIG  
ATOM   4264 H41  LIG     1      -0.525 -10.217  23.690  1.00  0.00      LIG  
ATOM   4265 H42  LIG     1      -0.683  -8.565  23.069  1.00  0.00      LIG  
ATOM   4266 H43  LIG     1      -0.265 -10.365  26.151  1.00  0.00      LIG  
ATOM   4267 H44  LIG     1       0.770  -9.236  26.996  1.00  0.00      LIG  
ATOM   4268 H45  LIG     1       1.457 -10.356  25.783  1.00  0.00      LIG  
ATOM   4269 H46  LIG     1       0.366  -5.529  27.589  1.00  0.00      LIG  
ATOM   4270 H47  LIG     1       4.221  -4.876  28.537  1.00  0.00      LIG  
TER
REMARK  Energy: 1632.81
REMARK  SimpleFitness: 1632.81
REMARK  FullFitness: 711.4051
REMARK  InterFull: 683.996
REMARK  IntraFull: 936.012
REMARK  solvFull: -1112.84
REMARK  surfFull: 204.237
REMARK  extraFull: 0.0
REMARK  deltaGcompsolvpol: -1112.84
REMARK  deltaGcompsolvnonpol: 204.237
REMARK  deltaGprotsolvpol: -1109.66
REMARK  deltaGprotsolvnonpol: 196.383
REMARK  deltaGligsolvpol: -16.2696
REMARK  deltaGligsolvnonpol: 15.8795
REMARK  deltaGvdw: 683.996
REMARK  deltaGelec: 0.0
REMARK  deltaG: 60.757893
REMARK  Cluster: 6
REMARK  ClusterRank: 0
ATOM   4186 O    LIG     1      24.204 -19.617  27.041  1.00  0.00      LIG  
ATOM   4187 O1   LIG     1      28.260 -23.147  23.059  1.00  0.00      LIG  
ATOM   4188 O2   LIG     1      17.356 -15.217  18.023  1.00  0.00      LIG  
ATOM   4189 O3   LIG     1      19.766 -16.457  19.876  1.00  0.00      LIG  
ATOM   4190 O4   LIG     1      20.726 -13.800  19.696  1.00  0.00      LIG  
ATOM   4191 O5   LIG     1      19.032 -12.554  18.857  1.00  0.00      LIG  
ATOM   4192 C    LIG     1      25.019 -19.138  24.752  1.00  0.00      LIG  
ATOM   4193 C1   LIG     1      26.333 -19.923  24.994  1.00  0.00      LIG  
ATOM   4194 C2   LIG     1      25.233 -17.633  24.652  1.00  0.00      LIG  
ATOM   4195 C3   LIG     1      24.000 -16.925  24.057  1.00  0.00      LIG  
ATOM   4196 C4   LIG     1      27.281 -19.729  23.785  1.00  0.00      LIG  
ATOM   4197 C5   LIG     1      26.520 -17.292  23.897  1.00  0.00      LIG  
ATOM   4198 C6   LIG     1      23.832 -19.412  25.681  1.00  0.00      LIG  
ATOM   4199 C7   LIG     1      27.015 -18.426  23.026  1.00  0.00      LIG  
ATOM   4200 C8   LIG     1      22.652 -17.410  24.516  1.00  0.00      LIG  
ATOM   4201 C9   LIG     1      27.392 -20.930  22.809  1.00  0.00      LIG  
ATOM   4202 C10  LIG     1      26.026 -21.403  25.216  1.00  0.00      LIG  
ATOM   4203 C11  LIG     1      22.806 -18.288  25.711  1.00  0.00      LIG  
ATOM   4204 C12  LIG     1      23.864 -17.162  22.595  1.00  0.00      LIG  
ATOM   4205 C13  LIG     1      27.109 -19.465  26.241  1.00  0.00      LIG  
ATOM   4206 C14  LIG     1      21.557 -17.176  23.703  1.00  0.00      LIG  
ATOM   4207 C15  LIG     1      22.405 -16.960  22.401  1.00  0.00      LIG  
ATOM   4208 C16  LIG     1      24.108 -15.429  24.333  1.00  0.00      LIG  
ATOM   4209 C17  LIG     1      27.246 -22.270  25.001  1.00  0.00      LIG  
ATOM   4210 C18  LIG     1      27.668 -22.207  23.571  1.00  0.00      LIG  
ATOM   4211 C19  LIG     1      19.703 -17.618  23.636  1.00  0.00      LIG  
ATOM   4212 C20  LIG     1      28.575 -20.716  21.871  1.00  0.00      LIG  
ATOM   4213 C21  LIG     1      26.174 -21.161  21.912  1.00  0.00      LIG  
ATOM   4214 C22  LIG     1      18.060 -16.492  21.837  1.00  0.00      LIG  
ATOM   4215 C23  LIG     1      18.496 -15.890  20.258  1.00  0.00      LIG  
ATOM   4216 C24  LIG     1      17.604 -16.257  19.004  1.00  0.00      LIG  
ATOM   4217 C25  LIG     1      20.042 -16.817  25.018  1.00  0.00      LIG  
ATOM   4218 C26  LIG     1      17.990 -16.426  17.560  1.00  0.00      LIG  
ATOM   4219 C27  LIG     1      18.520 -14.338  20.392  1.00  0.00      LIG  
ATOM   4220 C28  LIG     1      17.105 -17.284  16.722  1.00  0.00      LIG  
ATOM   4221 C29  LIG     1      19.349 -16.195  16.982  1.00  0.00      LIG  
ATOM   4222 C30  LIG     1      19.415 -13.529  19.485  1.00  0.00      LIG  
ATOM   4223 H    LIG     1      24.656 -19.474  23.779  1.00  0.00      LIG  
ATOM   4224 H1   LIG     1      25.359 -17.247  25.668  1.00  0.00      LIG  
ATOM   4225 H2   LIG     1      28.284 -19.608  24.206  1.00  0.00      LIG  
ATOM   4226 H3   LIG     1      27.301 -17.053  24.622  1.00  0.00      LIG  
ATOM   4227 H4   LIG     1      26.410 -16.395  23.286  1.00  0.00      LIG  
ATOM   4228 H5   LIG     1      23.344 -20.333  25.348  1.00  0.00      LIG  
ATOM   4229 H6   LIG     1      26.291 -18.572  22.225  1.00  0.00      LIG  
ATOM   4230 H7   LIG     1      27.939 -18.099  22.542  1.00  0.00      LIG  
ATOM   4231 H8   LIG     1      25.221 -21.725  24.550  1.00  0.00      LIG  
ATOM   4232 H9   LIG     1      25.667 -21.563  26.235  1.00  0.00      LIG  
ATOM   4233 H10  LIG     1      23.010 -17.620  26.552  1.00  0.00      LIG  
ATOM   4234 H11  LIG     1      21.861 -18.796  25.905  1.00  0.00      LIG  
ATOM   4235 H12  LIG     1      24.126 -18.181  22.302  1.00  0.00      LIG  
ATOM   4236 H13  LIG     1      24.454 -16.466  21.993  1.00  0.00      LIG  
ATOM   4237 H14  LIG     1      26.608 -19.763  27.162  1.00  0.00      LIG  
ATOM   4238 H15  LIG     1      28.105 -19.912  26.270  1.00  0.00      LIG  
ATOM   4239 H16  LIG     1      27.250 -18.385  26.280  1.00  0.00      LIG  
ATOM   4240 H17  LIG     1      22.053 -17.611  21.596  1.00  0.00      LIG  
ATOM   4241 H18  LIG     1      22.310 -15.931  22.042  1.00  0.00      LIG  
ATOM   4242 H19  LIG     1      24.297 -15.252  25.396  1.00  0.00      LIG  
ATOM   4243 H20  LIG     1      23.196 -14.884  24.073  1.00  0.00      LIG  
ATOM   4244 H21  LIG     1      24.921 -14.975  23.763  1.00  0.00      LIG  
ATOM   4245 H22  LIG     1      27.003 -23.310  25.235  1.00  0.00      LIG  
ATOM   4246 H23  LIG     1      28.085 -21.959  25.627  1.00  0.00      LIG  
ATOM   4247 H24  LIG     1      19.493 -18.621  23.898  1.00  0.00      LIG  
ATOM   4248 H25  LIG     1      29.500 -20.559  22.435  1.00  0.00      LIG  
ATOM   4249 H26  LIG     1      28.418 -19.851  21.221  1.00  0.00      LIG  
ATOM   4250 H27  LIG     1      28.727 -21.578  21.213  1.00  0.00      LIG  
ATOM   4251 H28  LIG     1      26.269 -22.099  21.355  1.00  0.00      LIG  
ATOM   4252 H29  LIG     1      25.247 -21.218  22.487  1.00  0.00      LIG  
ATOM   4253 H30  LIG     1      26.067 -20.360  21.176  1.00  0.00      LIG  
ATOM   4254 H31  LIG     1      23.380 -19.595  27.558  1.00  0.00      LIG  
ATOM   4255 H32  LIG     1      17.593 -15.558  22.124  1.00  0.00      LIG  
ATOM   4256 H33  LIG     1      17.643 -16.840  21.029  1.00  0.00      LIG  
ATOM   4257 H34  LIG     1      16.781 -16.891  19.285  1.00  0.00      LIG  
ATOM   4258 H35  LIG     1      20.544 -17.357  25.808  1.00  0.00      LIG  
ATOM   4259 H36  LIG     1      19.176 -16.670  25.653  1.00  0.00      LIG  
ATOM   4260 H37  LIG     1      20.325 -15.761  24.907  1.00  0.00      LIG  
ATOM   4261 H38  LIG     1      18.800 -14.039  21.403  1.00  0.00      LIG  
ATOM   4262 H39  LIG     1      17.506 -13.955  20.265  1.00  0.00      LIG  
ATOM   4263 H40  LIG     1      17.541 -18.281  16.613  1.00  0.00      LIG  
ATOM   4264 H41  LIG     1      16.985 -16.854  15.723  1.00  0.00      LIG  
ATOM   4265 H42  LIG     1      16.113 -17.397  17.168  1.00  0.00      LIG  
ATOM   4266 H43  LIG     1      19.273 -15.934  15.923  1.00  0.00      LIG  
ATOM   4267 H44  LIG     1      19.948 -17.106  17.068  1.00  0.00      LIG  
ATOM   4268 H45  LIG     1      19.880 -15.386  17.488  1.00  0.00      LIG  
ATOM   4269 H46  LIG     1      19.576 -17.338  19.510  1.00  0.00      LIG  
ATOM   4270 H47  LIG     1      20.834 -14.585  20.275  1.00  0.00      LIG  
TER
REMARK  Energy: 1632.81
REMARK  SimpleFitness: 1632.81
REMARK  FullFitness: 711.4051
REMARK  InterFull: 683.996
REMARK  IntraFull: 936.012
REMARK  solvFull: -1112.84
REMARK  surfFull: 204.237
REMARK  extraFull: 0.0
REMARK  deltaGcompsolvpol: -1112.84
REMARK  deltaGcompsolvnonpol: 204.237
REMARK  deltaGprotsolvpol: -1109.66
REMARK  deltaGprotsolvnonpol: 196.383
REMARK  deltaGligsolvpol: -16.2696
REMARK  deltaGligsolvnonpol: 15.8795
REMARK  deltaGvdw: 683.996
REMARK  deltaGelec: 0.0
REMARK  deltaG: 60.757893
REMARK  Cluster: 6
REMARK  ClusterRank: 1
ATOM   4186 O    LIG     1      24.204 -19.617  27.041  1.00  0.00      LIG  
ATOM   4187 O1   LIG     1      28.260 -23.147  23.059  1.00  0.00      LIG  
ATOM   4188 O2   LIG     1      17.356 -15.217  18.023  1.00  0.00      LIG  
ATOM   4189 O3   LIG     1      19.766 -16.457  19.876  1.00  0.00      LIG  
ATOM   4190 O4   LIG     1      20.726 -13.800  19.696  1.00  0.00      LIG  
ATOM   4191 O5   LIG     1      19.032 -12.554  18.857  1.00  0.00      LIG  
ATOM   4192 C    LIG     1      25.019 -19.138  24.752  1.00  0.00      LIG  
ATOM   4193 C1   LIG     1      26.333 -19.923  24.994  1.00  0.00      LIG  
ATOM   4194 C2   LIG     1      25.233 -17.633  24.652  1.00  0.00      LIG  
ATOM   4195 C3   LIG     1      24.000 -16.925  24.057  1.00  0.00      LIG  
ATOM   4196 C4   LIG     1      27.281 -19.729  23.785  1.00  0.00      LIG  
ATOM   4197 C5   LIG     1      26.520 -17.292  23.897  1.00  0.00      LIG  
ATOM   4198 C6   LIG     1      23.832 -19.412  25.681  1.00  0.00      LIG  
ATOM   4199 C7   LIG     1      27.015 -18.426  23.026  1.00  0.00      LIG  
ATOM   4200 C8   LIG     1      22.652 -17.410  24.516  1.00  0.00      LIG  
ATOM   4201 C9   LIG     1      27.392 -20.930  22.809  1.00  0.00      LIG  
ATOM   4202 C10  LIG     1      26.026 -21.403  25.216  1.00  0.00      LIG  
ATOM   4203 C11  LIG     1      22.806 -18.288  25.711  1.00  0.00      LIG  
ATOM   4204 C12  LIG     1      23.864 -17.162  22.595  1.00  0.00      LIG  
ATOM   4205 C13  LIG     1      27.109 -19.465  26.241  1.00  0.00      LIG  
ATOM   4206 C14  LIG     1      21.557 -17.176  23.703  1.00  0.00      LIG  
ATOM   4207 C15  LIG     1      22.405 -16.960  22.401  1.00  0.00      LIG  
ATOM   4208 C16  LIG     1      24.108 -15.429  24.333  1.00  0.00      LIG  
ATOM   4209 C17  LIG     1      27.246 -22.270  25.001  1.00  0.00      LIG  
ATOM   4210 C18  LIG     1      27.668 -22.207  23.571  1.00  0.00      LIG  
ATOM   4211 C19  LIG     1      19.703 -17.618  23.636  1.00  0.00      LIG  
ATOM   4212 C20  LIG     1      28.575 -20.716  21.871  1.00  0.00      LIG  
ATOM   4213 C21  LIG     1      26.174 -21.161  21.912  1.00  0.00      LIG  
ATOM   4214 C22  LIG     1      18.060 -16.492  21.837  1.00  0.00      LIG  
ATOM   4215 C23  LIG     1      18.496 -15.890  20.258  1.00  0.00      LIG  
ATOM   4216 C24  LIG     1      17.604 -16.257  19.004  1.00  0.00      LIG  
ATOM   4217 C25  LIG     1      20.042 -16.817  25.018  1.00  0.00      LIG  
ATOM   4218 C26  LIG     1      17.990 -16.426  17.560  1.00  0.00      LIG  
ATOM   4219 C27  LIG     1      18.520 -14.338  20.392  1.00  0.00      LIG  
ATOM   4220 C28  LIG     1      17.105 -17.284  16.722  1.00  0.00      LIG  
ATOM   4221 C29  LIG     1      19.349 -16.195  16.982  1.00  0.00      LIG  
ATOM   4222 C30  LIG     1      19.415 -13.529  19.485  1.00  0.00      LIG  
ATOM   4223 H    LIG     1      24.656 -19.474  23.779  1.00  0.00      LIG  
ATOM   4224 H1   LIG     1      25.359 -17.247  25.668  1.00  0.00      LIG  
ATOM   4225 H2   LIG     1      28.284 -19.608  24.206  1.00  0.00      LIG  
ATOM   4226 H3   LIG     1      27.301 -17.053  24.622  1.00  0.00      LIG  
ATOM   4227 H4   LIG     1      26.410 -16.395  23.286  1.00  0.00      LIG  
ATOM   4228 H5   LIG     1      23.344 -20.333  25.348  1.00  0.00      LIG  
ATOM   4229 H6   LIG     1      26.291 -18.572  22.225  1.00  0.00      LIG  
ATOM   4230 H7   LIG     1      27.939 -18.099  22.542  1.00  0.00      LIG  
ATOM   4231 H8   LIG     1      25.221 -21.725  24.550  1.00  0.00      LIG  
ATOM   4232 H9   LIG     1      25.667 -21.563  26.235  1.00  0.00      LIG  
ATOM   4233 H10  LIG     1      23.010 -17.620  26.552  1.00  0.00      LIG  
ATOM   4234 H11  LIG     1      21.861 -18.796  25.905  1.00  0.00      LIG  
ATOM   4235 H12  LIG     1      24.126 -18.181  22.302  1.00  0.00      LIG  
ATOM   4236 H13  LIG     1      24.454 -16.466  21.993  1.00  0.00      LIG  
ATOM   4237 H14  LIG     1      26.608 -19.763  27.162  1.00  0.00      LIG  
ATOM   4238 H15  LIG     1      28.105 -19.912  26.270  1.00  0.00      LIG  
ATOM   4239 H16  LIG     1      27.250 -18.385  26.280  1.00  0.00      LIG  
ATOM   4240 H17  LIG     1      22.053 -17.611  21.596  1.00  0.00      LIG  
ATOM   4241 H18  LIG     1      22.310 -15.931  22.042  1.00  0.00      LIG  
ATOM   4242 H19  LIG     1      24.297 -15.252  25.396  1.00  0.00      LIG  
ATOM   4243 H20  LIG     1      23.196 -14.884  24.073  1.00  0.00      LIG  
ATOM   4244 H21  LIG     1      24.921 -14.975  23.763  1.00  0.00      LIG  
ATOM   4245 H22  LIG     1      27.003 -23.310  25.235  1.00  0.00      LIG  
ATOM   4246 H23  LIG     1      28.085 -21.959  25.627  1.00  0.00      LIG  
ATOM   4247 H24  LIG     1      19.493 -18.621  23.898  1.00  0.00      LIG  
ATOM   4248 H25  LIG     1      29.500 -20.559  22.435  1.00  0.00      LIG  
ATOM   4249 H26  LIG     1      28.418 -19.851  21.221  1.00  0.00      LIG  
ATOM   4250 H27  LIG     1      28.727 -21.578  21.213  1.00  0.00      LIG  
ATOM   4251 H28  LIG     1      26.269 -22.099  21.355  1.00  0.00      LIG  
ATOM   4252 H29  LIG     1      25.247 -21.218  22.487  1.00  0.00      LIG  
ATOM   4253 H30  LIG     1      26.067 -20.360  21.176  1.00  0.00      LIG  
ATOM   4254 H31  LIG     1      23.380 -19.595  27.558  1.00  0.00      LIG  
ATOM   4255 H32  LIG     1      17.593 -15.558  22.124  1.00  0.00      LIG  
ATOM   4256 H33  LIG     1      17.643 -16.840  21.029  1.00  0.00      LIG  
ATOM   4257 H34  LIG     1      16.781 -16.891  19.285  1.00  0.00      LIG  
ATOM   4258 H35  LIG     1      20.544 -17.357  25.808  1.00  0.00      LIG  
ATOM   4259 H36  LIG     1      19.176 -16.670  25.653  1.00  0.00      LIG  
ATOM   4260 H37  LIG     1      20.325 -15.761  24.907  1.00  0.00      LIG  
ATOM   4261 H38  LIG     1      18.800 -14.039  21.403  1.00  0.00      LIG  
ATOM   4262 H39  LIG     1      17.506 -13.955  20.265  1.00  0.00      LIG  
ATOM   4263 H40  LIG     1      17.541 -18.281  16.613  1.00  0.00      LIG  
ATOM   4264 H41  LIG     1      16.985 -16.854  15.723  1.00  0.00      LIG  
ATOM   4265 H42  LIG     1      16.113 -17.397  17.168  1.00  0.00      LIG  
ATOM   4266 H43  LIG     1      19.273 -15.934  15.923  1.00  0.00      LIG  
ATOM   4267 H44  LIG     1      19.948 -17.106  17.068  1.00  0.00      LIG  
ATOM   4268 H45  LIG     1      19.880 -15.386  17.488  1.00  0.00      LIG  
ATOM   4269 H46  LIG     1      19.576 -17.338  19.510  1.00  0.00      LIG  
ATOM   4270 H47  LIG     1      20.834 -14.585  20.275  1.00  0.00      LIG  
TER
REMARK  Energy: 1671.52
REMARK  SimpleFitness: 1671.52
REMARK  FullFitness: 750.52295
REMARK  InterFull: 680.227
REMARK  IntraFull: 976.825
REMARK  solvFull: -1110.65
REMARK  surfFull: 204.121
REMARK  extraFull: 0.0
REMARK  deltaGcompsolvpol: -1110.65
REMARK  deltaGcompsolvnonpol: 204.121
REMARK  deltaGprotsolvpol: -1109.66
REMARK  deltaGprotsolvnonpol: 196.383
REMARK  deltaGligsolvpol: -14.0948
REMARK  deltaGligsolvnonpol: 15.7516
REMARK  deltaGvdw: 680.227
REMARK  deltaGelec: 0.0
REMARK  deltaG: 60.4034
REMARK  Cluster: 6
REMARK  ClusterRank: 2
ATOM   4186 O    LIG     1      24.021 -20.011  26.914  1.00  0.00      LIG  
ATOM   4187 O1   LIG     1      28.305 -23.106  22.843  1.00  0.00      LIG  
ATOM   4188 O2   LIG     1      17.336 -15.053  18.101  1.00  0.00      LIG  
ATOM   4189 O3   LIG     1      19.741 -16.467  19.874  1.00  0.00      LIG  
ATOM   4190 O4   LIG     1      20.887 -13.815  20.210  1.00  0.00      LIG  
ATOM   4191 O5   LIG     1      19.460 -12.771  18.777  1.00  0.00      LIG  
ATOM   4192 C    LIG     1      24.959 -19.261  24.744  1.00  0.00      LIG  
ATOM   4193 C1   LIG     1      26.257 -20.081  24.962  1.00  0.00      LIG  
ATOM   4194 C2   LIG     1      25.184 -17.753  24.790  1.00  0.00      LIG  
ATOM   4195 C3   LIG     1      23.976 -16.978  24.219  1.00  0.00      LIG  
ATOM   4196 C4   LIG     1      27.259 -19.776  23.821  1.00  0.00      LIG  
ATOM   4197 C5   LIG     1      26.504 -17.362  24.121  1.00  0.00      LIG  
ATOM   4198 C6   LIG     1      23.722 -19.606  25.583  1.00  0.00      LIG  
ATOM   4199 C7   LIG     1      27.010 -18.416  23.164  1.00  0.00      LIG  
ATOM   4200 C8   LIG     1      22.604 -17.474  24.601  1.00  0.00      LIG  
ATOM   4201 C9   LIG     1      27.429 -20.883  22.749  1.00  0.00      LIG  
ATOM   4202 C10  LIG     1      25.933 -21.573  25.021  1.00  0.00      LIG  
ATOM   4203 C11  LIG     1      22.743 -18.448  25.724  1.00  0.00      LIG  
ATOM   4204 C12  LIG     1      23.872 -17.102  22.744  1.00  0.00      LIG  
ATOM   4205 C13  LIG     1      26.974 -19.753  26.284  1.00  0.00      LIG  
ATOM   4206 C14  LIG     1      21.515 -17.172  23.788  1.00  0.00      LIG  
ATOM   4207 C15  LIG     1      22.422 -16.853  22.549  1.00  0.00      LIG  
ATOM   4208 C16  LIG     1      24.113 -15.507  24.593  1.00  0.00      LIG  
ATOM   4209 C17  LIG     1      27.155 -22.431  24.788  1.00  0.00      LIG  
ATOM   4210 C18  LIG     1      27.672 -22.224  23.403  1.00  0.00      LIG  
ATOM   4211 C19  LIG     1      19.666 -17.635  23.603  1.00  0.00      LIG  
ATOM   4212 C20  LIG     1      28.661 -20.581  21.904  1.00  0.00      LIG  
ATOM   4213 C21  LIG     1      26.263 -21.031  21.771  1.00  0.00      LIG  
ATOM   4214 C22  LIG     1      18.053 -16.478  21.830  1.00  0.00      LIG  
ATOM   4215 C23  LIG     1      18.498 -15.848  20.272  1.00  0.00      LIG  
ATOM   4216 C24  LIG     1      17.601 -16.152  19.016  1.00  0.00      LIG  
ATOM   4217 C25  LIG     1      20.071 -16.831  24.978  1.00  0.00      LIG  
ATOM   4218 C26  LIG     1      17.979 -16.223  17.560  1.00  0.00      LIG  
ATOM   4219 C27  LIG     1      18.585 -14.296  20.438  1.00  0.00      LIG  
ATOM   4220 C28  LIG     1      17.100 -17.037  16.678  1.00  0.00      LIG  
ATOM   4221 C29  LIG     1      19.322 -15.929  16.981  1.00  0.00      LIG  
ATOM   4222 C30  LIG     1      19.664 -13.568  19.679  1.00  0.00      LIG  
ATOM   4223 H    LIG     1      24.640 -19.504  23.729  1.00  0.00      LIG  
ATOM   4224 H1   LIG     1      25.278 -17.459  25.841  1.00  0.00      LIG  
ATOM   4225 H2   LIG     1      28.238 -19.684  24.300  1.00  0.00      LIG  
ATOM   4226 H3   LIG     1      27.263 -17.212  24.892  1.00  0.00      LIG  
ATOM   4227 H4   LIG     1      26.432 -16.410  23.591  1.00  0.00      LIG  
ATOM   4228 H5   LIG     1      23.213 -20.451  25.108  1.00  0.00      LIG  
ATOM   4229 H6   LIG     1      26.295 -18.494  22.345  1.00  0.00      LIG  
ATOM   4230 H7   LIG     1      27.940 -18.052  22.720  1.00  0.00      LIG  
ATOM   4231 H8   LIG     1      25.161 -21.819  24.286  1.00  0.00      LIG  
ATOM   4232 H9   LIG     1      25.521 -21.830  25.999  1.00  0.00      LIG  
ATOM   4233 H10  LIG     1      23.022 -17.856  26.600  1.00  0.00      LIG  
ATOM   4234 H11  LIG     1      21.777 -18.913  25.926  1.00  0.00      LIG  
ATOM   4235 H12  LIG     1      24.114 -18.103  22.379  1.00  0.00      LIG  
ATOM   4236 H13  LIG     1      24.488 -16.375  22.207  1.00  0.00      LIG  
ATOM   4237 H14  LIG     1      26.428 -20.135  27.147  1.00  0.00      LIG  
ATOM   4238 H15  LIG     1      27.965 -20.211  26.315  1.00  0.00      LIG  
ATOM   4239 H16  LIG     1      27.119 -18.683  26.434  1.00  0.00      LIG  
ATOM   4240 H17  LIG     1      22.083 -17.413  21.672  1.00  0.00      LIG  
ATOM   4241 H18  LIG     1      22.347 -15.790  22.298  1.00  0.00      LIG  
ATOM   4242 H19  LIG     1      24.271 -15.404  25.670  1.00  0.00      LIG  
ATOM   4243 H20  LIG     1      23.228 -14.921  24.329  1.00  0.00      LIG  
ATOM   4244 H21  LIG     1      24.960 -15.041  24.084  1.00  0.00      LIG  
ATOM   4245 H22  LIG     1      26.885 -23.485  24.889  1.00  0.00      LIG  
ATOM   4246 H23  LIG     1      27.955 -22.206  25.497  1.00  0.00      LIG  
ATOM   4247 H24  LIG     1      20.134 -18.006  22.706  1.00  0.00      LIG  
ATOM   4248 H25  LIG     1      29.550 -20.471  22.532  1.00  0.00      LIG  
ATOM   4249 H26  LIG     1      28.534 -19.662  21.327  1.00  0.00      LIG  
ATOM   4250 H27  LIG     1      28.859 -21.378  21.180  1.00  0.00      LIG  
ATOM   4251 H28  LIG     1      26.386 -21.919  21.144  1.00  0.00      LIG  
ATOM   4252 H29  LIG     1      25.306 -21.128  22.287  1.00  0.00      LIG  
ATOM   4253 H30  LIG     1      26.198 -20.171  21.100  1.00  0.00      LIG  
ATOM   4254 H31  LIG     1      23.172 -20.069  27.384  1.00  0.00      LIG  
ATOM   4255 H32  LIG     1      17.583 -15.547  22.123  1.00  0.00      LIG  
ATOM   4256 H33  LIG     1      17.638 -16.840  21.022  1.00  0.00      LIG  
ATOM   4257 H34  LIG     1      16.799 -16.829  19.264  1.00  0.00      LIG  
ATOM   4258 H35  LIG     1      20.491 -17.377  25.825  1.00  0.00      LIG  
ATOM   4259 H36  LIG     1      19.204 -16.690  25.612  1.00  0.00      LIG  
ATOM   4260 H37  LIG     1      20.267 -15.746  24.898  1.00  0.00      LIG  
ATOM   4261 H38  LIG     1      18.752 -14.031  21.485  1.00  0.00      LIG  
ATOM   4262 H39  LIG     1      17.628 -13.820  20.209  1.00  0.00      LIG  
ATOM   4263 H40  LIG     1      17.561 -18.009  16.487  1.00  0.00      LIG  
ATOM   4264 H41  LIG     1      16.950 -16.532  15.721  1.00  0.00      LIG  
ATOM   4265 H42  LIG     1      16.120 -17.210  17.133  1.00  0.00      LIG  
ATOM   4266 H43  LIG     1      19.215 -15.524  15.971  1.00  0.00      LIG  
ATOM   4267 H44  LIG     1      19.910 -16.848  16.919  1.00  0.00      LIG  
ATOM   4268 H45  LIG     1      19.883 -15.206  17.574  1.00  0.00      LIG  
ATOM   4269 H46  LIG     1      19.977 -16.085  19.012  1.00  0.00      LIG  
ATOM   4270 H47  LIG     1      20.827 -14.470  20.942  1.00  0.00      LIG  
TER
REMARK  Energy: 1671.52
REMARK  SimpleFitness: 1671.52
REMARK  FullFitness: 750.52295
REMARK  InterFull: 680.227
REMARK  IntraFull: 976.825
REMARK  solvFull: -1110.65
REMARK  surfFull: 204.121
REMARK  extraFull: 0.0
REMARK  deltaGcompsolvpol: -1110.65
REMARK  deltaGcompsolvnonpol: 204.121
REMARK  deltaGprotsolvpol: -1109.66
REMARK  deltaGprotsolvnonpol: 196.383
REMARK  deltaGligsolvpol: -14.0948
REMARK  deltaGligsolvnonpol: 15.7516
REMARK  deltaGvdw: 680.227
REMARK  deltaGelec: 0.0
REMARK  deltaG: 60.4034
REMARK  Cluster: 6
REMARK  ClusterRank: 3
ATOM   4186 O    LIG     1      24.021 -20.011  26.914  1.00  0.00      LIG  
ATOM   4187 O1   LIG     1      28.305 -23.106  22.843  1.00  0.00      LIG  
ATOM   4188 O2   LIG     1      17.336 -15.053  18.101  1.00  0.00      LIG  
ATOM   4189 O3   LIG     1      19.741 -16.467  19.874  1.00  0.00      LIG  
ATOM   4190 O4   LIG     1      20.887 -13.815  20.210  1.00  0.00      LIG  
ATOM   4191 O5   LIG     1      19.460 -12.771  18.777  1.00  0.00      LIG  
ATOM   4192 C    LIG     1      24.959 -19.261  24.744  1.00  0.00      LIG  
ATOM   4193 C1   LIG     1      26.257 -20.081  24.962  1.00  0.00      LIG  
ATOM   4194 C2   LIG     1      25.184 -17.753  24.790  1.00  0.00      LIG  
ATOM   4195 C3   LIG     1      23.976 -16.978  24.219  1.00  0.00      LIG  
ATOM   4196 C4   LIG     1      27.259 -19.776  23.821  1.00  0.00      LIG  
ATOM   4197 C5   LIG     1      26.504 -17.362  24.121  1.00  0.00      LIG  
ATOM   4198 C6   LIG     1      23.722 -19.606  25.583  1.00  0.00      LIG  
ATOM   4199 C7   LIG     1      27.010 -18.416  23.164  1.00  0.00      LIG  
ATOM   4200 C8   LIG     1      22.604 -17.474  24.601  1.00  0.00      LIG  
ATOM   4201 C9   LIG     1      27.429 -20.883  22.749  1.00  0.00      LIG  
ATOM   4202 C10  LIG     1      25.933 -21.573  25.021  1.00  0.00      LIG  
ATOM   4203 C11  LIG     1      22.743 -18.448  25.724  1.00  0.00      LIG  
ATOM   4204 C12  LIG     1      23.872 -17.102  22.744  1.00  0.00      LIG  
ATOM   4205 C13  LIG     1      26.974 -19.753  26.284  1.00  0.00      LIG  
ATOM   4206 C14  LIG     1      21.515 -17.172  23.788  1.00  0.00      LIG  
ATOM   4207 C15  LIG     1      22.422 -16.853  22.549  1.00  0.00      LIG  
ATOM   4208 C16  LIG     1      24.113 -15.507  24.593  1.00  0.00      LIG  
ATOM   4209 C17  LIG     1      27.155 -22.431  24.788  1.00  0.00      LIG  
ATOM   4210 C18  LIG     1      27.672 -22.224  23.403  1.00  0.00      LIG  
ATOM   4211 C19  LIG     1      19.666 -17.635  23.603  1.00  0.00      LIG  
ATOM   4212 C20  LIG     1      28.661 -20.581  21.904  1.00  0.00      LIG  
ATOM   4213 C21  LIG     1      26.263 -21.031  21.771  1.00  0.00      LIG  
ATOM   4214 C22  LIG     1      18.053 -16.478  21.830  1.00  0.00      LIG  
ATOM   4215 C23  LIG     1      18.498 -15.848  20.272  1.00  0.00      LIG  
ATOM   4216 C24  LIG     1      17.601 -16.152  19.016  1.00  0.00      LIG  
ATOM   4217 C25  LIG     1      20.071 -16.831  24.978  1.00  0.00      LIG  
ATOM   4218 C26  LIG     1      17.979 -16.223  17.560  1.00  0.00      LIG  
ATOM   4219 C27  LIG     1      18.585 -14.296  20.438  1.00  0.00      LIG  
ATOM   4220 C28  LIG     1      17.100 -17.037  16.678  1.00  0.00      LIG  
ATOM   4221 C29  LIG     1      19.322 -15.929  16.981  1.00  0.00      LIG  
ATOM   4222 C30  LIG     1      19.664 -13.568  19.679  1.00  0.00      LIG  
ATOM   4223 H    LIG     1      24.640 -19.504  23.729  1.00  0.00      LIG  
ATOM   4224 H1   LIG     1      25.278 -17.459  25.841  1.00  0.00      LIG  
ATOM   4225 H2   LIG     1      28.238 -19.684  24.300  1.00  0.00      LIG  
ATOM   4226 H3   LIG     1      27.263 -17.212  24.892  1.00  0.00      LIG  
ATOM   4227 H4   LIG     1      26.432 -16.410  23.591  1.00  0.00      LIG  
ATOM   4228 H5   LIG     1      23.213 -20.451  25.108  1.00  0.00      LIG  
ATOM   4229 H6   LIG     1      26.295 -18.494  22.345  1.00  0.00      LIG  
ATOM   4230 H7   LIG     1      27.940 -18.052  22.720  1.00  0.00      LIG  
ATOM   4231 H8   LIG     1      25.161 -21.819  24.286  1.00  0.00      LIG  
ATOM   4232 H9   LIG     1      25.521 -21.830  25.999  1.00  0.00      LIG  
ATOM   4233 H10  LIG     1      23.022 -17.856  26.600  1.00  0.00      LIG  
ATOM   4234 H11  LIG     1      21.777 -18.913  25.926  1.00  0.00      LIG  
ATOM   4235 H12  LIG     1      24.114 -18.103  22.379  1.00  0.00      LIG  
ATOM   4236 H13  LIG     1      24.488 -16.375  22.207  1.00  0.00      LIG  
ATOM   4237 H14  LIG     1      26.428 -20.135  27.147  1.00  0.00      LIG  
ATOM   4238 H15  LIG     1      27.965 -20.211  26.315  1.00  0.00      LIG  
ATOM   4239 H16  LIG     1      27.119 -18.683  26.434  1.00  0.00      LIG  
ATOM   4240 H17  LIG     1      22.083 -17.413  21.672  1.00  0.00      LIG  
ATOM   4241 H18  LIG     1      22.347 -15.790  22.298  1.00  0.00      LIG  
ATOM   4242 H19  LIG     1      24.271 -15.404  25.670  1.00  0.00      LIG  
ATOM   4243 H20  LIG     1      23.228 -14.921  24.329  1.00  0.00      LIG  
ATOM   4244 H21  LIG     1      24.960 -15.041  24.084  1.00  0.00      LIG  
ATOM   4245 H22  LIG     1      26.885 -23.485  24.889  1.00  0.00      LIG  
ATOM   4246 H23  LIG     1      27.955 -22.206  25.497  1.00  0.00      LIG  
ATOM   4247 H24  LIG     1      20.134 -18.006  22.706  1.00  0.00      LIG  
ATOM   4248 H25  LIG     1      29.550 -20.471  22.532  1.00  0.00      LIG  
ATOM   4249 H26  LIG     1      28.534 -19.662  21.327  1.00  0.00      LIG  
ATOM   4250 H27  LIG     1      28.859 -21.378  21.180  1.00  0.00      LIG  
ATOM   4251 H28  LIG     1      26.386 -21.919  21.144  1.00  0.00      LIG  
ATOM   4252 H29  LIG     1      25.306 -21.128  22.287  1.00  0.00      LIG  
ATOM   4253 H30  LIG     1      26.198 -20.171  21.100  1.00  0.00      LIG  
ATOM   4254 H31  LIG     1      23.172 -20.069  27.384  1.00  0.00      LIG  
ATOM   4255 H32  LIG     1      17.583 -15.547  22.123  1.00  0.00      LIG  
ATOM   4256 H33  LIG     1      17.638 -16.840  21.022  1.00  0.00      LIG  
ATOM   4257 H34  LIG     1      16.799 -16.829  19.264  1.00  0.00      LIG  
ATOM   4258 H35  LIG     1      20.491 -17.377  25.825  1.00  0.00      LIG  
ATOM   4259 H36  LIG     1      19.204 -16.690  25.612  1.00  0.00      LIG  
ATOM   4260 H37  LIG     1      20.267 -15.746  24.898  1.00  0.00      LIG  
ATOM   4261 H38  LIG     1      18.752 -14.031  21.485  1.00  0.00      LIG  
ATOM   4262 H39  LIG     1      17.628 -13.820  20.209  1.00  0.00      LIG  
ATOM   4263 H40  LIG     1      17.561 -18.009  16.487  1.00  0.00      LIG  
ATOM   4264 H41  LIG     1      16.950 -16.532  15.721  1.00  0.00      LIG  
ATOM   4265 H42  LIG     1      16.120 -17.210  17.133  1.00  0.00      LIG  
ATOM   4266 H43  LIG     1      19.215 -15.524  15.971  1.00  0.00      LIG  
ATOM   4267 H44  LIG     1      19.910 -16.848  16.919  1.00  0.00      LIG  
ATOM   4268 H45  LIG     1      19.883 -15.206  17.574  1.00  0.00      LIG  
ATOM   4269 H46  LIG     1      19.977 -16.085  19.012  1.00  0.00      LIG  
ATOM   4270 H47  LIG     1      20.827 -14.470  20.942  1.00  0.00      LIG  
TER
REMARK  Energy: 1671.52
REMARK  SimpleFitness: 1671.52
REMARK  FullFitness: 750.52295
REMARK  InterFull: 680.227
REMARK  IntraFull: 976.825
REMARK  solvFull: -1110.65
REMARK  surfFull: 204.121
REMARK  extraFull: 0.0
REMARK  deltaGcompsolvpol: -1110.65
REMARK  deltaGcompsolvnonpol: 204.121
REMARK  deltaGprotsolvpol: -1109.66
REMARK  deltaGprotsolvnonpol: 196.383
REMARK  deltaGligsolvpol: -14.0948
REMARK  deltaGligsolvnonpol: 15.7516
REMARK  deltaGvdw: 680.227
REMARK  deltaGelec: 0.0
REMARK  deltaG: 60.4034
REMARK  Cluster: 6
REMARK  ClusterRank: 4
ATOM   4186 O    LIG     1      24.021 -20.011  26.914  1.00  0.00      LIG  
ATOM   4187 O1   LIG     1      28.305 -23.106  22.843  1.00  0.00      LIG  
ATOM   4188 O2   LIG     1      17.336 -15.053  18.101  1.00  0.00      LIG  
ATOM   4189 O3   LIG     1      19.741 -16.467  19.874  1.00  0.00      LIG  
ATOM   4190 O4   LIG     1      20.887 -13.815  20.210  1.00  0.00      LIG  
ATOM   4191 O5   LIG     1      19.460 -12.771  18.777  1.00  0.00      LIG  
ATOM   4192 C    LIG     1      24.959 -19.261  24.744  1.00  0.00      LIG  
ATOM   4193 C1   LIG     1      26.257 -20.081  24.962  1.00  0.00      LIG  
ATOM   4194 C2   LIG     1      25.184 -17.753  24.790  1.00  0.00      LIG  
ATOM   4195 C3   LIG     1      23.976 -16.978  24.219  1.00  0.00      LIG  
ATOM   4196 C4   LIG     1      27.259 -19.776  23.821  1.00  0.00      LIG  
ATOM   4197 C5   LIG     1      26.504 -17.362  24.121  1.00  0.00      LIG  
ATOM   4198 C6   LIG     1      23.722 -19.606  25.583  1.00  0.00      LIG  
ATOM   4199 C7   LIG     1      27.010 -18.416  23.164  1.00  0.00      LIG  
ATOM   4200 C8   LIG     1      22.604 -17.474  24.601  1.00  0.00      LIG  
ATOM   4201 C9   LIG     1      27.429 -20.883  22.749  1.00  0.00      LIG  
ATOM   4202 C10  LIG     1      25.933 -21.573  25.021  1.00  0.00      LIG  
ATOM   4203 C11  LIG     1      22.743 -18.448  25.724  1.00  0.00      LIG  
ATOM   4204 C12  LIG     1      23.872 -17.102  22.744  1.00  0.00      LIG  
ATOM   4205 C13  LIG     1      26.974 -19.753  26.284  1.00  0.00      LIG  
ATOM   4206 C14  LIG     1      21.515 -17.172  23.788  1.00  0.00      LIG  
ATOM   4207 C15  LIG     1      22.422 -16.853  22.549  1.00  0.00      LIG  
ATOM   4208 C16  LIG     1      24.113 -15.507  24.593  1.00  0.00      LIG  
ATOM   4209 C17  LIG     1      27.155 -22.431  24.788  1.00  0.00      LIG  
ATOM   4210 C18  LIG     1      27.672 -22.224  23.403  1.00  0.00      LIG  
ATOM   4211 C19  LIG     1      19.666 -17.635  23.603  1.00  0.00      LIG  
ATOM   4212 C20  LIG     1      28.661 -20.581  21.904  1.00  0.00      LIG  
ATOM   4213 C21  LIG     1      26.263 -21.031  21.771  1.00  0.00      LIG  
ATOM   4214 C22  LIG     1      18.053 -16.478  21.830  1.00  0.00      LIG  
ATOM   4215 C23  LIG     1      18.498 -15.848  20.272  1.00  0.00      LIG  
ATOM   4216 C24  LIG     1      17.601 -16.152  19.016  1.00  0.00      LIG  
ATOM   4217 C25  LIG     1      20.071 -16.831  24.978  1.00  0.00      LIG  
ATOM   4218 C26  LIG     1      17.979 -16.223  17.560  1.00  0.00      LIG  
ATOM   4219 C27  LIG     1      18.585 -14.296  20.438  1.00  0.00      LIG  
ATOM   4220 C28  LIG     1      17.100 -17.037  16.678  1.00  0.00      LIG  
ATOM   4221 C29  LIG     1      19.322 -15.929  16.981  1.00  0.00      LIG  
ATOM   4222 C30  LIG     1      19.664 -13.568  19.679  1.00  0.00      LIG  
ATOM   4223 H    LIG     1      24.640 -19.504  23.729  1.00  0.00      LIG  
ATOM   4224 H1   LIG     1      25.278 -17.459  25.841  1.00  0.00      LIG  
ATOM   4225 H2   LIG     1      28.238 -19.684  24.300  1.00  0.00      LIG  
ATOM   4226 H3   LIG     1      27.263 -17.212  24.892  1.00  0.00      LIG  
ATOM   4227 H4   LIG     1      26.432 -16.410  23.591  1.00  0.00      LIG  
ATOM   4228 H5   LIG     1      23.213 -20.451  25.108  1.00  0.00      LIG  
ATOM   4229 H6   LIG     1      26.295 -18.494  22.345  1.00  0.00      LIG  
ATOM   4230 H7   LIG     1      27.940 -18.052  22.720  1.00  0.00      LIG  
ATOM   4231 H8   LIG     1      25.161 -21.819  24.286  1.00  0.00      LIG  
ATOM   4232 H9   LIG     1      25.521 -21.830  25.999  1.00  0.00      LIG  
ATOM   4233 H10  LIG     1      23.022 -17.856  26.600  1.00  0.00      LIG  
ATOM   4234 H11  LIG     1      21.777 -18.913  25.926  1.00  0.00      LIG  
ATOM   4235 H12  LIG     1      24.114 -18.103  22.379  1.00  0.00      LIG  
ATOM   4236 H13  LIG     1      24.488 -16.375  22.207  1.00  0.00      LIG  
ATOM   4237 H14  LIG     1      26.428 -20.135  27.147  1.00  0.00      LIG  
ATOM   4238 H15  LIG     1      27.965 -20.211  26.315  1.00  0.00      LIG  
ATOM   4239 H16  LIG     1      27.119 -18.683  26.434  1.00  0.00      LIG  
ATOM   4240 H17  LIG     1      22.083 -17.413  21.672  1.00  0.00      LIG  
ATOM   4241 H18  LIG     1      22.347 -15.790  22.298  1.00  0.00      LIG  
ATOM   4242 H19  LIG     1      24.271 -15.404  25.670  1.00  0.00      LIG  
ATOM   4243 H20  LIG     1      23.228 -14.921  24.329  1.00  0.00      LIG  
ATOM   4244 H21  LIG     1      24.960 -15.041  24.084  1.00  0.00      LIG  
ATOM   4245 H22  LIG     1      26.885 -23.485  24.889  1.00  0.00      LIG  
ATOM   4246 H23  LIG     1      27.955 -22.206  25.497  1.00  0.00      LIG  
ATOM   4247 H24  LIG     1      20.134 -18.006  22.706  1.00  0.00      LIG  
ATOM   4248 H25  LIG     1      29.550 -20.471  22.532  1.00  0.00      LIG  
ATOM   4249 H26  LIG     1      28.534 -19.662  21.327  1.00  0.00      LIG  
ATOM   4250 H27  LIG     1      28.859 -21.378  21.180  1.00  0.00      LIG  
ATOM   4251 H28  LIG     1      26.386 -21.919  21.144  1.00  0.00      LIG  
ATOM   4252 H29  LIG     1      25.306 -21.128  22.287  1.00  0.00      LIG  
ATOM   4253 H30  LIG     1      26.198 -20.171  21.100  1.00  0.00      LIG  
ATOM   4254 H31  LIG     1      23.172 -20.069  27.384  1.00  0.00      LIG  
ATOM   4255 H32  LIG     1      17.583 -15.547  22.123  1.00  0.00      LIG  
ATOM   4256 H33  LIG     1      17.638 -16.840  21.022  1.00  0.00      LIG  
ATOM   4257 H34  LIG     1      16.799 -16.829  19.264  1.00  0.00      LIG  
ATOM   4258 H35  LIG     1      20.491 -17.377  25.825  1.00  0.00      LIG  
ATOM   4259 H36  LIG     1      19.204 -16.690  25.612  1.00  0.00      LIG  
ATOM   4260 H37  LIG     1      20.267 -15.746  24.898  1.00  0.00      LIG  
ATOM   4261 H38  LIG     1      18.752 -14.031  21.485  1.00  0.00      LIG  
ATOM   4262 H39  LIG     1      17.628 -13.820  20.209  1.00  0.00      LIG  
ATOM   4263 H40  LIG     1      17.561 -18.009  16.487  1.00  0.00      LIG  
ATOM   4264 H41  LIG     1      16.950 -16.532  15.721  1.00  0.00      LIG  
ATOM   4265 H42  LIG     1      16.120 -17.210  17.133  1.00  0.00      LIG  
ATOM   4266 H43  LIG     1      19.215 -15.524  15.971  1.00  0.00      LIG  
ATOM   4267 H44  LIG     1      19.910 -16.848  16.919  1.00  0.00      LIG  
ATOM   4268 H45  LIG     1      19.883 -15.206  17.574  1.00  0.00      LIG  
ATOM   4269 H46  LIG     1      19.977 -16.085  19.012  1.00  0.00      LIG  
ATOM   4270 H47  LIG     1      20.827 -14.470  20.942  1.00  0.00      LIG  
TER
REMARK  Energy: 1688.67
REMARK  SimpleFitness: 1688.67
REMARK  FullFitness: 767.7899
REMARK  InterFull: 708.299
REMARK  IntraFull: 966.141
REMARK  solvFull: -1110.89
REMARK  surfFull: 204.24
REMARK  extraFull: 0.0
REMARK  deltaGcompsolvpol: -1110.89
REMARK  deltaGcompsolvnonpol: 204.24
REMARK  deltaGprotsolvpol: -1109.66
REMARK  deltaGprotsolvnonpol: 196.383
REMARK  deltaGligsolvpol: -14.9436
REMARK  deltaGligsolvnonpol: 15.8165
REMARK  deltaGvdw: 708.299
REMARK  deltaGelec: 0.0
REMARK  deltaG: 63.101395
REMARK  Cluster: 6
REMARK  ClusterRank: 5
ATOM   4186 O    LIG     1      24.006 -20.032  26.912  1.00  0.00      LIG  
ATOM   4187 O1   LIG     1      28.335 -23.124  22.889  1.00  0.00      LIG  
ATOM   4188 O2   LIG     1      17.221 -15.790  18.004  1.00  0.00      LIG  
ATOM   4189 O3   LIG     1      19.723 -16.666  19.907  1.00  0.00      LIG  
ATOM   4190 O4   LIG     1      20.645 -13.929  19.607  1.00  0.00      LIG  
ATOM   4191 O5   LIG     1      18.991 -13.309  18.171  1.00  0.00      LIG  
ATOM   4192 C    LIG     1      24.958 -19.275  24.749  1.00  0.00      LIG  
ATOM   4193 C1   LIG     1      26.254 -20.099  24.974  1.00  0.00      LIG  
ATOM   4194 C2   LIG     1      25.188 -17.768  24.798  1.00  0.00      LIG  
ATOM   4195 C3   LIG     1      23.984 -16.985  24.227  1.00  0.00      LIG  
ATOM   4196 C4   LIG     1      27.266 -19.793  23.843  1.00  0.00      LIG  
ATOM   4197 C5   LIG     1      26.511 -17.380  24.132  1.00  0.00      LIG  
ATOM   4198 C6   LIG     1      23.716 -19.618  25.581  1.00  0.00      LIG  
ATOM   4199 C7   LIG     1      27.016 -18.437  23.179  1.00  0.00      LIG  
ATOM   4200 C8   LIG     1      22.611 -17.478  24.605  1.00  0.00      LIG  
ATOM   4201 C9   LIG     1      27.455 -20.903  22.777  1.00  0.00      LIG  
ATOM   4202 C10  LIG     1      25.924 -21.590  25.025  1.00  0.00      LIG  
ATOM   4203 C11  LIG     1      22.743 -18.456  25.726  1.00  0.00      LIG  
ATOM   4204 C12  LIG     1      23.879 -17.101  22.751  1.00  0.00      LIG  
ATOM   4205 C13  LIG     1      26.961 -19.775  26.301  1.00  0.00      LIG  
ATOM   4206 C14  LIG     1      21.526 -17.169  23.792  1.00  0.00      LIG  
ATOM   4207 C15  LIG     1      22.430 -16.841  22.556  1.00  0.00      LIG  
ATOM   4208 C16  LIG     1      24.127 -15.517  24.611  1.00  0.00      LIG  
ATOM   4209 C17  LIG     1      27.146 -22.452  24.811  1.00  0.00      LIG  
ATOM   4210 C18  LIG     1      27.689 -22.243  23.437  1.00  0.00      LIG  
ATOM   4211 C19  LIG     1      19.683 -17.624  23.616  1.00  0.00      LIG  
ATOM   4212 C20  LIG     1      28.702 -20.601  21.952  1.00  0.00      LIG  
ATOM   4213 C21  LIG     1      26.306 -21.053  21.780  1.00  0.00      LIG  
ATOM   4214 C22  LIG     1      18.062 -16.488  21.850  1.00  0.00      LIG  
ATOM   4215 C23  LIG     1      18.428 -16.117  20.220  1.00  0.00      LIG  
ATOM   4216 C24  LIG     1      17.515 -16.679  19.117  1.00  0.00      LIG  
ATOM   4217 C25  LIG     1      20.075 -16.821  24.989  1.00  0.00      LIG  
ATOM   4218 C26  LIG     1      17.859 -17.039  17.692  1.00  0.00      LIG  
ATOM   4219 C27  LIG     1      18.434 -14.561  20.169  1.00  0.00      LIG  
ATOM   4220 C28  LIG     1      16.965 -18.005  17.000  1.00  0.00      LIG  
ATOM   4221 C29  LIG     1      19.182 -16.851  17.024  1.00  0.00      LIG  
ATOM   4222 C30  LIG     1      19.357 -13.888  19.182  1.00  0.00      LIG  
ATOM   4223 H    LIG     1      24.645 -19.515  23.732  1.00  0.00      LIG  
ATOM   4224 H1   LIG     1      25.282 -17.477  25.849  1.00  0.00      LIG  
ATOM   4225 H2   LIG     1      28.240 -19.693  24.332  1.00  0.00      LIG  
ATOM   4226 H3   LIG     1      27.268 -17.231  24.906  1.00  0.00      LIG  
ATOM   4227 H4   LIG     1      26.442 -16.429  23.601  1.00  0.00      LIG  
ATOM   4228 H5   LIG     1      23.204 -20.456  25.100  1.00  0.00      LIG  
ATOM   4229 H6   LIG     1      26.299 -18.519  22.361  1.00  0.00      LIG  
ATOM   4230 H7   LIG     1      27.945 -18.074  22.733  1.00  0.00      LIG  
ATOM   4231 H8   LIG     1      25.162 -21.832  24.279  1.00  0.00      LIG  
ATOM   4232 H9   LIG     1      25.497 -21.848  25.997  1.00  0.00      LIG  
ATOM   4233 H10  LIG     1      23.026 -17.868  26.603  1.00  0.00      LIG  
ATOM   4234 H11  LIG     1      21.774 -18.916  25.925  1.00  0.00      LIG  
ATOM   4235 H12  LIG     1      24.116 -18.101  22.383  1.00  0.00      LIG  
ATOM   4236 H13  LIG     1      24.499 -16.374  22.219  1.00  0.00      LIG  
ATOM   4237 H14  LIG     1      26.408 -20.156  27.160  1.00  0.00      LIG  
ATOM   4238 H15  LIG     1      27.951 -20.237  26.340  1.00  0.00      LIG  
ATOM   4239 H16  LIG     1      27.110 -18.706  26.453  1.00  0.00      LIG  
ATOM   4240 H17  LIG     1      22.089 -17.395  21.675  1.00  0.00      LIG  
ATOM   4241 H18  LIG     1      22.355 -15.777  22.314  1.00  0.00      LIG  
ATOM   4242 H19  LIG     1      24.277 -15.420  25.689  1.00  0.00      LIG  
ATOM   4243 H20  LIG     1      23.246 -14.925  24.344  1.00  0.00      LIG  
ATOM   4244 H21  LIG     1      24.979 -15.053  24.110  1.00  0.00      LIG  
ATOM   4245 H22  LIG     1      26.869 -23.506  24.903  1.00  0.00      LIG  
ATOM   4246 H23  LIG     1      27.934 -22.235  25.535  1.00  0.00      LIG  
ATOM   4247 H24  LIG     1      20.138 -18.004  22.719  1.00  0.00      LIG  
ATOM   4248 H25  LIG     1      29.581 -20.493  22.595  1.00  0.00      LIG  
ATOM   4249 H26  LIG     1      28.586 -19.681  21.375  1.00  0.00      LIG  
ATOM   4250 H27  LIG     1      28.910 -21.398  21.231  1.00  0.00      LIG  
ATOM   4251 H28  LIG     1      26.436 -21.945  21.160  1.00  0.00      LIG  
ATOM   4252 H29  LIG     1      25.340 -21.143  22.281  1.00  0.00      LIG  
ATOM   4253 H30  LIG     1      26.256 -20.196  21.104  1.00  0.00      LIG  
ATOM   4254 H31  LIG     1      23.154 -20.087  27.377  1.00  0.00      LIG  
ATOM   4255 H32  LIG     1      17.635 -15.534  22.143  1.00  0.00      LIG  
ATOM   4256 H33  LIG     1      17.832 -17.210  22.342  1.00  0.00      LIG  
ATOM   4257 H34  LIG     1      16.703 -17.255  19.498  1.00  0.00      LIG  
ATOM   4258 H35  LIG     1      20.501 -17.364  25.834  1.00  0.00      LIG  
ATOM   4259 H36  LIG     1      19.204 -16.684  25.617  1.00  0.00      LIG  
ATOM   4260 H37  LIG     1      20.278 -15.738  24.903  1.00  0.00      LIG  
ATOM   4261 H38  LIG     1      18.717 -14.149  21.143  1.00  0.00      LIG  
ATOM   4262 H39  LIG     1      17.423 -14.179  19.998  1.00  0.00      LIG  
ATOM   4263 H40  LIG     1      17.378 -19.015  17.072  1.00  0.00      LIG  
ATOM   4264 H41  LIG     1      16.871 -17.745  15.942  1.00  0.00      LIG  
ATOM   4265 H42  LIG     1      15.965 -18.011  17.441  1.00  0.00      LIG  
ATOM   4266 H43  LIG     1      19.043 -16.712  15.949  1.00  0.00      LIG  
ATOM   4267 H44  LIG     1      19.805 -17.735  17.177  1.00  0.00      LIG  
ATOM   4268 H45  LIG     1      19.720 -15.981  17.407  1.00  0.00      LIG  
ATOM   4269 H46  LIG     1      19.897 -16.447  18.975  1.00  0.00      LIG  
ATOM   4270 H47  LIG     1      20.726 -14.428  20.449  1.00  0.00      LIG  
TER
REMARK  Energy: 1688.67
REMARK  SimpleFitness: 1688.67
REMARK  FullFitness: 767.7899
REMARK  InterFull: 708.299
REMARK  IntraFull: 966.141
REMARK  solvFull: -1110.89
REMARK  surfFull: 204.24
REMARK  extraFull: 0.0
REMARK  deltaGcompsolvpol: -1110.89
REMARK  deltaGcompsolvnonpol: 204.24
REMARK  deltaGprotsolvpol: -1109.66
REMARK  deltaGprotsolvnonpol: 196.383
REMARK  deltaGligsolvpol: -14.9436
REMARK  deltaGligsolvnonpol: 15.8165
REMARK  deltaGvdw: 708.299
REMARK  deltaGelec: 0.0
REMARK  deltaG: 63.101395
REMARK  Cluster: 6
REMARK  ClusterRank: 6
ATOM   4186 O    LIG     1      24.006 -20.032  26.912  1.00  0.00      LIG  
ATOM   4187 O1   LIG     1      28.335 -23.124  22.889  1.00  0.00      LIG  
ATOM   4188 O2   LIG     1      17.221 -15.790  18.004  1.00  0.00      LIG  
ATOM   4189 O3   LIG     1      19.723 -16.666  19.907  1.00  0.00      LIG  
ATOM   4190 O4   LIG     1      20.645 -13.929  19.607  1.00  0.00      LIG  
ATOM   4191 O5   LIG     1      18.991 -13.309  18.171  1.00  0.00      LIG  
ATOM   4192 C    LIG     1      24.958 -19.275  24.749  1.00  0.00      LIG  
ATOM   4193 C1   LIG     1      26.254 -20.099  24.974  1.00  0.00      LIG  
ATOM   4194 C2   LIG     1      25.188 -17.768  24.798  1.00  0.00      LIG  
ATOM   4195 C3   LIG     1      23.984 -16.985  24.227  1.00  0.00      LIG  
ATOM   4196 C4   LIG     1      27.266 -19.793  23.843  1.00  0.00      LIG  
ATOM   4197 C5   LIG     1      26.511 -17.380  24.132  1.00  0.00      LIG  
ATOM   4198 C6   LIG     1      23.716 -19.618  25.581  1.00  0.00      LIG  
ATOM   4199 C7   LIG     1      27.016 -18.437  23.179  1.00  0.00      LIG  
ATOM   4200 C8   LIG     1      22.611 -17.478  24.605  1.00  0.00      LIG  
ATOM   4201 C9   LIG     1      27.455 -20.903  22.777  1.00  0.00      LIG  
ATOM   4202 C10  LIG     1      25.924 -21.590  25.025  1.00  0.00      LIG  
ATOM   4203 C11  LIG     1      22.743 -18.456  25.726  1.00  0.00      LIG  
ATOM   4204 C12  LIG     1      23.879 -17.101  22.751  1.00  0.00      LIG  
ATOM   4205 C13  LIG     1      26.961 -19.775  26.301  1.00  0.00      LIG  
ATOM   4206 C14  LIG     1      21.526 -17.169  23.792  1.00  0.00      LIG  
ATOM   4207 C15  LIG     1      22.430 -16.841  22.556  1.00  0.00      LIG  
ATOM   4208 C16  LIG     1      24.127 -15.517  24.611  1.00  0.00      LIG  
ATOM   4209 C17  LIG     1      27.146 -22.452  24.811  1.00  0.00      LIG  
ATOM   4210 C18  LIG     1      27.689 -22.243  23.437  1.00  0.00      LIG  
ATOM   4211 C19  LIG     1      19.683 -17.624  23.616  1.00  0.00      LIG  
ATOM   4212 C20  LIG     1      28.702 -20.601  21.952  1.00  0.00      LIG  
ATOM   4213 C21  LIG     1      26.306 -21.053  21.780  1.00  0.00      LIG  
ATOM   4214 C22  LIG     1      18.062 -16.488  21.850  1.00  0.00      LIG  
ATOM   4215 C23  LIG     1      18.428 -16.117  20.220  1.00  0.00      LIG  
ATOM   4216 C24  LIG     1      17.515 -16.679  19.117  1.00  0.00      LIG  
ATOM   4217 C25  LIG     1      20.075 -16.821  24.989  1.00  0.00      LIG  
ATOM   4218 C26  LIG     1      17.859 -17.039  17.692  1.00  0.00      LIG  
ATOM   4219 C27  LIG     1      18.434 -14.561  20.169  1.00  0.00      LIG  
ATOM   4220 C28  LIG     1      16.965 -18.005  17.000  1.00  0.00      LIG  
ATOM   4221 C29  LIG     1      19.182 -16.851  17.024  1.00  0.00      LIG  
ATOM   4222 C30  LIG     1      19.357 -13.888  19.182  1.00  0.00      LIG  
ATOM   4223 H    LIG     1      24.645 -19.515  23.732  1.00  0.00      LIG  
ATOM   4224 H1   LIG     1      25.282 -17.477  25.849  1.00  0.00      LIG  
ATOM   4225 H2   LIG     1      28.240 -19.693  24.332  1.00  0.00      LIG  
ATOM   4226 H3   LIG     1      27.268 -17.231  24.906  1.00  0.00      LIG  
ATOM   4227 H4   LIG     1      26.442 -16.429  23.601  1.00  0.00      LIG  
ATOM   4228 H5   LIG     1      23.204 -20.456  25.100  1.00  0.00      LIG  
ATOM   4229 H6   LIG     1      26.299 -18.519  22.361  1.00  0.00      LIG  
ATOM   4230 H7   LIG     1      27.945 -18.074  22.733  1.00  0.00      LIG  
ATOM   4231 H8   LIG     1      25.162 -21.832  24.279  1.00  0.00      LIG  
ATOM   4232 H9   LIG     1      25.497 -21.848  25.997  1.00  0.00      LIG  
ATOM   4233 H10  LIG     1      23.026 -17.868  26.603  1.00  0.00      LIG  
ATOM   4234 H11  LIG     1      21.774 -18.916  25.925  1.00  0.00      LIG  
ATOM   4235 H12  LIG     1      24.116 -18.101  22.383  1.00  0.00      LIG  
ATOM   4236 H13  LIG     1      24.499 -16.374  22.219  1.00  0.00      LIG  
ATOM   4237 H14  LIG     1      26.408 -20.156  27.160  1.00  0.00      LIG  
ATOM   4238 H15  LIG     1      27.951 -20.237  26.340  1.00  0.00      LIG  
ATOM   4239 H16  LIG     1      27.110 -18.706  26.453  1.00  0.00      LIG  
ATOM   4240 H17  LIG     1      22.089 -17.395  21.675  1.00  0.00      LIG  
ATOM   4241 H18  LIG     1      22.355 -15.777  22.314  1.00  0.00      LIG  
ATOM   4242 H19  LIG     1      24.277 -15.420  25.689  1.00  0.00      LIG  
ATOM   4243 H20  LIG     1      23.246 -14.925  24.344  1.00  0.00      LIG  
ATOM   4244 H21  LIG     1      24.979 -15.053  24.110  1.00  0.00      LIG  
ATOM   4245 H22  LIG     1      26.869 -23.506  24.903  1.00  0.00      LIG  
ATOM   4246 H23  LIG     1      27.934 -22.235  25.535  1.00  0.00      LIG  
ATOM   4247 H24  LIG     1      20.138 -18.004  22.719  1.00  0.00      LIG  
ATOM   4248 H25  LIG     1      29.581 -20.493  22.595  1.00  0.00      LIG  
ATOM   4249 H26  LIG     1      28.586 -19.681  21.375  1.00  0.00      LIG  
ATOM   4250 H27  LIG     1      28.910 -21.398  21.231  1.00  0.00      LIG  
ATOM   4251 H28  LIG     1      26.436 -21.945  21.160  1.00  0.00      LIG  
ATOM   4252 H29  LIG     1      25.340 -21.143  22.281  1.00  0.00      LIG  
ATOM   4253 H30  LIG     1      26.256 -20.196  21.104  1.00  0.00      LIG  
ATOM   4254 H31  LIG     1      23.154 -20.087  27.377  1.00  0.00      LIG  
ATOM   4255 H32  LIG     1      17.635 -15.534  22.143  1.00  0.00      LIG  
ATOM   4256 H33  LIG     1      17.832 -17.210  22.342  1.00  0.00      LIG  
ATOM   4257 H34  LIG     1      16.703 -17.255  19.498  1.00  0.00      LIG  
ATOM   4258 H35  LIG     1      20.501 -17.364  25.834  1.00  0.00      LIG  
ATOM   4259 H36  LIG     1      19.204 -16.684  25.617  1.00  0.00      LIG  
ATOM   4260 H37  LIG     1      20.278 -15.738  24.903  1.00  0.00      LIG  
ATOM   4261 H38  LIG     1      18.717 -14.149  21.143  1.00  0.00      LIG  
ATOM   4262 H39  LIG     1      17.423 -14.179  19.998  1.00  0.00      LIG  
ATOM   4263 H40  LIG     1      17.378 -19.015  17.072  1.00  0.00      LIG  
ATOM   4264 H41  LIG     1      16.871 -17.745  15.942  1.00  0.00      LIG  
ATOM   4265 H42  LIG     1      15.965 -18.011  17.441  1.00  0.00      LIG  
ATOM   4266 H43  LIG     1      19.043 -16.712  15.949  1.00  0.00      LIG  
ATOM   4267 H44  LIG     1      19.805 -17.735  17.177  1.00  0.00      LIG  
ATOM   4268 H45  LIG     1      19.720 -15.981  17.407  1.00  0.00      LIG  
ATOM   4269 H46  LIG     1      19.897 -16.447  18.975  1.00  0.00      LIG  
ATOM   4270 H47  LIG     1      20.726 -14.428  20.449  1.00  0.00      LIG  
TER
REMARK  Energy: 1688.67
REMARK  SimpleFitness: 1688.67
REMARK  FullFitness: 767.7899
REMARK  InterFull: 708.299
REMARK  IntraFull: 966.141
REMARK  solvFull: -1110.89
REMARK  surfFull: 204.24
REMARK  extraFull: 0.0
REMARK  deltaGcompsolvpol: -1110.89
REMARK  deltaGcompsolvnonpol: 204.24
REMARK  deltaGprotsolvpol: -1109.66
REMARK  deltaGprotsolvnonpol: 196.383
REMARK  deltaGligsolvpol: -14.9436
REMARK  deltaGligsolvnonpol: 15.8165
REMARK  deltaGvdw: 708.299
REMARK  deltaGelec: 0.0
REMARK  deltaG: 63.101395
REMARK  Cluster: 6
REMARK  ClusterRank: 7
ATOM   4186 O    LIG     1      24.006 -20.032  26.912  1.00  0.00      LIG  
ATOM   4187 O1   LIG     1      28.335 -23.124  22.889  1.00  0.00      LIG  
ATOM   4188 O2   LIG     1      17.221 -15.790  18.004  1.00  0.00      LIG  
ATOM   4189 O3   LIG     1      19.723 -16.666  19.907  1.00  0.00      LIG  
ATOM   4190 O4   LIG     1      20.645 -13.929  19.607  1.00  0.00      LIG  
ATOM   4191 O5   LIG     1      18.991 -13.309  18.171  1.00  0.00      LIG  
ATOM   4192 C    LIG     1      24.958 -19.275  24.749  1.00  0.00      LIG  
ATOM   4193 C1   LIG     1      26.254 -20.099  24.974  1.00  0.00      LIG  
ATOM   4194 C2   LIG     1      25.188 -17.768  24.798  1.00  0.00      LIG  
ATOM   4195 C3   LIG     1      23.984 -16.985  24.227  1.00  0.00      LIG  
ATOM   4196 C4   LIG     1      27.266 -19.793  23.843  1.00  0.00      LIG  
ATOM   4197 C5   LIG     1      26.511 -17.380  24.132  1.00  0.00      LIG  
ATOM   4198 C6   LIG     1      23.716 -19.618  25.581  1.00  0.00      LIG  
ATOM   4199 C7   LIG     1      27.016 -18.437  23.179  1.00  0.00      LIG  
ATOM   4200 C8   LIG     1      22.611 -17.478  24.605  1.00  0.00      LIG  
ATOM   4201 C9   LIG     1      27.455 -20.903  22.777  1.00  0.00      LIG  
ATOM   4202 C10  LIG     1      25.924 -21.590  25.025  1.00  0.00      LIG  
ATOM   4203 C11  LIG     1      22.743 -18.456  25.726  1.00  0.00      LIG  
ATOM   4204 C12  LIG     1      23.879 -17.101  22.751  1.00  0.00      LIG  
ATOM   4205 C13  LIG     1      26.961 -19.775  26.301  1.00  0.00      LIG  
ATOM   4206 C14  LIG     1      21.526 -17.169  23.792  1.00  0.00      LIG  
ATOM   4207 C15  LIG     1      22.430 -16.841  22.556  1.00  0.00      LIG  
ATOM   4208 C16  LIG     1      24.127 -15.517  24.611  1.00  0.00      LIG  
ATOM   4209 C17  LIG     1      27.146 -22.452  24.811  1.00  0.00      LIG  
ATOM   4210 C18  LIG     1      27.689 -22.243  23.437  1.00  0.00      LIG  
ATOM   4211 C19  LIG     1      19.683 -17.624  23.616  1.00  0.00      LIG  
ATOM   4212 C20  LIG     1      28.702 -20.601  21.952  1.00  0.00      LIG  
ATOM   4213 C21  LIG     1      26.306 -21.053  21.780  1.00  0.00      LIG  
ATOM   4214 C22  LIG     1      18.062 -16.488  21.850  1.00  0.00      LIG  
ATOM   4215 C23  LIG     1      18.428 -16.117  20.220  1.00  0.00      LIG  
ATOM   4216 C24  LIG     1      17.515 -16.679  19.117  1.00  0.00      LIG  
ATOM   4217 C25  LIG     1      20.075 -16.821  24.989  1.00  0.00      LIG  
ATOM   4218 C26  LIG     1      17.859 -17.039  17.692  1.00  0.00      LIG  
ATOM   4219 C27  LIG     1      18.434 -14.561  20.169  1.00  0.00      LIG  
ATOM   4220 C28  LIG     1      16.965 -18.005  17.000  1.00  0.00      LIG  
ATOM   4221 C29  LIG     1      19.182 -16.851  17.024  1.00  0.00      LIG  
ATOM   4222 C30  LIG     1      19.357 -13.888  19.182  1.00  0.00      LIG  
ATOM   4223 H    LIG     1      24.645 -19.515  23.732  1.00  0.00      LIG  
ATOM   4224 H1   LIG     1      25.282 -17.477  25.849  1.00  0.00      LIG  
ATOM   4225 H2   LIG     1      28.240 -19.693  24.332  1.00  0.00      LIG  
ATOM   4226 H3   LIG     1      27.268 -17.231  24.906  1.00  0.00      LIG  
ATOM   4227 H4   LIG     1      26.442 -16.429  23.601  1.00  0.00      LIG  
ATOM   4228 H5   LIG     1      23.204 -20.456  25.100  1.00  0.00      LIG  
ATOM   4229 H6   LIG     1      26.299 -18.519  22.361  1.00  0.00      LIG  
ATOM   4230 H7   LIG     1      27.945 -18.074  22.733  1.00  0.00      LIG  
ATOM   4231 H8   LIG     1      25.162 -21.832  24.279  1.00  0.00      LIG  
ATOM   4232 H9   LIG     1      25.497 -21.848  25.997  1.00  0.00      LIG  
ATOM   4233 H10  LIG     1      23.026 -17.868  26.603  1.00  0.00      LIG  
ATOM   4234 H11  LIG     1      21.774 -18.916  25.925  1.00  0.00      LIG  
ATOM   4235 H12  LIG     1      24.116 -18.101  22.383  1.00  0.00      LIG  
ATOM   4236 H13  LIG     1      24.499 -16.374  22.219  1.00  0.00      LIG
[truncated: 60,166 more chars]
