# Supplementary material for: Exploring the mechanism of Alisma orientale for the treatment of pregnancy induced hypertension and potential hepato-nephrotoxicity by using network pharmacology, network toxicology, molecular docking and molecular dynamics simulation
Source: Front Pharmacol. 2022 Nov 15;13:1027112. doi: 10.3389/fphar.2022.1027112 (PMC9705790; doi:10.3389/fphar.2022.1027112)
Supplement: Supplementary file 8 [file DataSheet6.zip › HSP90AA1/HSPBIG/eadock3.err]

sib.fastconf.EADock3: running @ selenium/127.0.1.1 development version. /home/swissdock/swissdock/tmp//cache/eadock3/eadock3.jar MD5: 6b55cadf59de6f950f604b9d6d6562d2
sib.fastconf.EADock3: 5000 binding modes will be generated
sib.fastconf.EADock3: the 5000 with the most favorable SimpleFitness will be evaluated with FACTS.
sib.fastconf.EADock3: 250 binding modes will be retained
sib.fastconf.EADock3: minimize with 100 steps of SD then 250 steps of ABNR
sib.fastconf.EADock3: side chains closer than 0.0 A to any atom of the ligand will be optimized.
sib.fastconf.EADock3: Clustering radius is 2.0
sib.fastconf.EADock3: Maximum cluster size is 8
sib.fastconf.EADock3: clusters will have the exact size.
sib.fastconf.EADock3: Output file is clusters.zip
sib.fastconf.EADock3: Ligand selection is SEGID LIG
sib.fastconf.EADock3: temporary files will be kept.
sib.fastconf.EADock3: Translations allowed.
sib.fastconf.EADock3: solvation model is FACTS
sib.fastconf.EADock3: Centering rotations on the whole ligand.
sib.fastconf.EADock3: System  : 4270 atoms
sib.fastconf.EADock3: Ligand  : 85 atoms
sib.fastconf.EADock3: Receptor: 4185 atoms
sib.fastconf.EADock3:   Fixed part   : 4185 atoms
sib.fastconf.EADock3:   Flexible part: 0 atoms
sib.fastconf.EADock3: Blind docking
sib.fastconf.biodatastructures.molecules.FlexibleMoleculeBuilder: No RotateBond directive found.
sib.fastconf.biodatastructures.molecules.FlexibleMoleculeBuilder: Multiple keyword found in RotateBond directive.
sib.fastconf.biodatastructures.molecules.FlexibleMoleculeBuilder: Identify bonds.
sib.fastconf.biodatastructures.molecules.FlexibleMolecule: Total of 89 bonds found.
sib.fastconf.biodatastructures.molecules.FlexibleMolecule: Restricting dihedral rotations based on the number of atom on each side.
sib.fastconf.biodatastructures.molecules.FlexibleMolecule: 16 rotatable dihedral angles found.
sib.fastconf.biodatastructures.molecules.FlexibleMolecule: no user specified bond list.
sib.fastconf.biodatastructures.molecules.FlexibleMolecule: Filtering out dihedrals defined with an hydrogen.
sib.fastconf.biodatastructures.molecules.FlexibleMolecule: accepting bond 4200_4206_4211_4214
sib.fastconf.biodatastructures.molecules.FlexibleMolecule: accepting bond 4206_4211_4214_4215
sib.fastconf.biodatastructures.molecules.FlexibleMolecule: accepting bond 4211_4214_4215_4189
sib.fastconf.biodatastructures.molecules.FlexibleMolecule: accepting bond 4189_4215_4216_4188
sib.fastconf.biodatastructures.molecules.FlexibleMolecule: accepting bond 4189_4215_4219_4222
sib.fastconf.biodatastructures.molecules.FlexibleMolecule: accepting bond 4215_4219_4222_4190
sib.fastconf.biodatastructures.molecules.FlexibleMolecule: found # 55 core atoms : [ 4186 4187 4192 4193 4194 4195 4196 4197 4198 4199 4200 4201 4202 4203 4204 4205 4206 4207 4208 4209 4210 4211 4212 4213 4223 4224 4225 4226 4227 4228 4229 4230 4231 4232 4233 4234 4235 4236 4237 4238 4239 4240 4241 4242 4243 4244 4245 4246 4248 4249 4250 4251 4252 4253 4254 ]
sib.fastconf.biodatastructures.molecules.FlexibleMolecule: found rotatable bond # 0 between 4206 4211
sib.fastconf.biodatastructures.molecules.FlexibleMolecule: Group FIX (53): [ 4186 4198 4254 4192 4203 4228 4193 4194 4223 4200 4233 4234 4196 4202 4205 4195 4197 4224 4199 4201 4225 4209 4231 4232 4237 4238 4239 4204 4208 4226 4227 4207 4229 4230 4210 4212 4213 4245 4246 4235 4236 4242 4243 4244 4240 4241 4187 4248 4249 4250 4251 4252 4253 ] 
sib.fastconf.biodatastructures.molecules.FlexibleMolecule: Group ROTATABLE (30): [ 4188 4216 4218 4189 4215 4269 4190 4222 4270 4191 4214 4217 4247 4255 4256 4219 4257 4258 4259 4260 4220 4221 4261 4262 4263 4264 4265 4266 4267 4268 ] 
sib.fastconf.biodatastructures.molecules.FlexibleMolecule: Group ROTATABLE (Validation) (2): [ 4214 4217 ] 
sib.fastconf.biodatastructures.molecules.FlexibleMolecule: Group ROTATABLE (Non Validation) (24): [ 4188 4216 4218 4189 4215 4269 4190 4222 4270 4191 4255 4256 4219 4257 4220 4221 4261 4262 4263 4264 4265 4266 4267 4268 ] 
sib.fastconf.biodatastructures.molecules.FlexibleMolecule: found rotatable bond # 1 between 4211 4214
sib.fastconf.biodatastructures.molecules.FlexibleMolecule: Group FIX (59): [ 4186 4198 4254 4192 4203 4228 4193 4194 4223 4200 4233 4234 4196 4202 4205 4195 4197 4224 4206 4199 4201 4225 4209 4231 4232 4237 4238 4239 4204 4208 4226 4227 4207 4229 4230 4210 4212 4213 4245 4246 4235 4236 4242 4243 4244 4240 4241 4217 4247 4187 4248 4249 4250 4251 4252 4253 4258 4259 4260 ] 
sib.fastconf.biodatastructures.molecules.FlexibleMolecule: Group ROTATABLE (24): [ 4188 4216 4218 4189 4215 4269 4190 4222 4270 4191 4255 4256 4219 4257 4220 4221 4261 4262 4263 4264 4265 4266 4267 4268 ] 
sib.fastconf.biodatastructures.molecules.FlexibleMolecule: Group ROTATABLE (Validation) (1): [ 4215 ] 
sib.fastconf.biodatastructures.molecules.FlexibleMolecule: Group ROTATABLE (Non Validation) (21): [ 4188 4216 4218 4189 4269 4190 4222 4270 4191 4219 4257 4220 4221 4261 4262 4263 4264 4265 4266 4267 4268 ] 
sib.fastconf.biodatastructures.molecules.FlexibleMolecule: found rotatable bond # 2 between 4214 4215
sib.fastconf.biodatastructures.molecules.FlexibleMolecule: Group FIX (62): [ 4186 4198 4254 4192 4203 4228 4193 4194 4223 4200 4233 4234 4196 4202 4205 4195 4197 4224 4206 4199 4201 4225 4209 4231 4232 4237 4238 4239 4204 4208 4226 4227 4207 4211 4229 4230 4210 4212 4213 4245 4246 4235 4236 4242 4243 4244 4240 4241 4217 4247 4187 4248 4249 4250 4251 4252 4253 4255 4256 4258 4259 4260 ] 
sib.fastconf.biodatastructures.molecules.FlexibleMolecule: Group ROTATABLE (21): [ 4188 4216 4218 4189 4269 4190 4222 4270 4191 4219 4257 4220 4221 4261 4262 4263 4264 4265 4266 4267 4268 ] 
sib.fastconf.biodatastructures.molecules.FlexibleMolecule: Group ROTATABLE (Validation) (3): [ 4216 4189 4219 ] 
sib.fastconf.biodatastructures.molecules.FlexibleMolecule: Group ROTATABLE (Non Validation) (17): [ 4188 4218 4190 4222 4270 4191 4257 4220 4221 4261 4262 4263 4264 4265 4266 4267 4268 ] 
sib.fastconf.biodatastructures.molecules.FlexibleMolecule: found rotatable bond # 3 between 4215 4216
sib.fastconf.biodatastructures.molecules.FlexibleMolecule: Group FIX (72): [ 4186 4198 4254 4192 4203 4228 4193 4194 4223 4200 4233 4234 4196 4202 4205 4195 4197 4224 4206 4199 4201 4225 4209 4231 4232 4237 4238 4239 4204 4208 4226 4227 4207 4211 4229 4230 4210 4212 4213 4245 4246 4235 4236 4242 4243 4244 4240 4241 4214 4217 4247 4187 4248 4249 4250 4251 4252 4253 4255 4256 4258 4259 4260 4189 4219 4269 4222 4261 4262 4190 4191 4270 ] 
sib.fastconf.biodatastructures.molecules.FlexibleMolecule: Group ROTATABLE (11): [ 4188 4218 4257 4220 4221 4263 4264 4265 4266 4267 4268 ] 
sib.fastconf.biodatastructures.molecules.FlexibleMolecule: Group ROTATABLE (Validation) (4): [ 4188 4218 4220 4221 ] 
sib.fastconf.biodatastructures.molecules.FlexibleMolecule: Group ROTATABLE (Non Validation) (0): [ ] 
sib.fastconf.biodatastructures.molecules.FlexibleMolecule: found rotatable bond # 4 between 4215 4219
sib.fastconf.biodatastructures.molecules.FlexibleMolecule: Group FIX (77): [ 4186 4198 4254 4192 4203 4228 4193 4194 4223 4200 4233 4234 4196 4202 4205 4195 4197 4224 4206 4199 4201 4225 4209 4231 4232 4237 4238 4239 4204 4208 4226 4227 4207 4211 4229 4230 4210 4212 4213 4245 4246 4235 4236 4242 4243 4244 4240 4241 4214 4217 4247 4187 4248 4249 4250 4251 4252 4253 4255 4256 4258 4259 4260 4189 4216 4269 4188 4218 4257 4220 4221 4263 4264 4265 4266 4267 4268 ] 
sib.fastconf.biodatastructures.molecules.FlexibleMolecule: Group ROTATABLE (6): [ 4190 4222 4270 4191 4261 4262 ] 
sib.fastconf.biodatastructures.molecules.FlexibleMolecule: Group ROTATABLE (Validation) (1): [ 4222 ] 
sib.fastconf.biodatastructures.molecules.FlexibleMolecule: Group ROTATABLE (Non Validation) (3): [ 4190 4270 4191 ] 
sib.fastconf.biodatastructures.molecules.FlexibleMolecule: found rotatable bond # 5 between 4219 4222
sib.fastconf.biodatastructures.molecules.FlexibleMolecule: Group FIX (80): [ 4186 4198 4254 4192 4203 4228 4193 4194 4223 4200 4233 4234 4196 4202 4205 4195 4197 4224 4206 4199 4201 4225 4209 4231 4232 4237 4238 4239 4204 4208 4226 4227 4207 4211 4229 4230 4210 4212 4213 4245 4246 4235 4236 4242 4243 4244 4240 4241 4214 4217 4247 4187 4248 4249 4250 4251 4252 4253 4215 4255 4256 4258 4259 4260 4189 4216 4269 4188 4218 4257 4261 4262 4220 4221 4263 4264 4265 4266 4267 4268 ] 
sib.fastconf.biodatastructures.molecules.FlexibleMolecule: Group ROTATABLE (3): [ 4190 4270 4191 ] 
sib.fastconf.biodatastructures.molecules.FlexibleMolecule: Group ROTATABLE (Validation) (2): [ 4190 4191 ] 
sib.fastconf.biodatastructures.molecules.FlexibleMolecule: Group ROTATABLE (Non Validation) (0): [ ] 
sib.fastconf.biodatastructures.molecules.FlexibleMolecule: Bond 4206 4211 has no putative parent, best bet is root node
sib.fastconf.biodatastructures.molecules.FlexibleMolecule: Bond 4215 4219 has no parent, best bet is 4214 4215
sib.fastconf.biodatastructures.molecules.FlexibleMoleculeRotatable bond tree initialized 7 elements
sib.fastconf.biodatastructures.molecules.FlexibleMolecule: Detecting chiral carbons
sib.fastconf.biodatastructures.molecules.FlexibleMolecule: Atom 4192 C    [ 5.571 -1.389 0.727 ] is chiral
sib.fastconf.biodatastructures.molecules.FlexibleMolecule: Atom 4194 C2   [ 6.197 -2.44 1.641 ] is chiral
sib.fastconf.biodatastructures.molecules.FlexibleMolecule: Atom 4195 C3   [ 7.661 -2.103 1.976 ] is chiral
sib.fastconf.biodatastructures.molecules.FlexibleMolecule: Atom 4198 C6   [ 5.578 -0.015 1.449 ] is chiral
sib.fastconf.biodatastructures.molecules.FlexibleMolecule: Atom 4211 C19  [ 9.927 0.901 1.421 ] is chiral
sib.fastconf.FastconfBuilder: Initialize non bonded list.
sib.fastconf.biodatastructures.scoring.moleculargrids.grids.InsideMolecularGrid: Calculating inside grid [382][376][385]
sib.fastconf.biodatastructures.scoring.moleculargrids.grids.InsideMolecularGrid: Inside grid calculated in 690 ms
sib.fastconf.biodatastructures.scoring.moleculargrids.grids.InsideMolecularGrid: Smoothing inside grid.
sib.fastconf.biodatastructures.scoring.moleculargrids.grids.InsideMolecularGrid: Inside grid smoothed in 720 ms
sib.fastconf.biodatastructures.scoring.EvaluatorBuilder: generation of the electrostatic grid took 10 ms.
sib.fastconf.FastconfBuilder: Initial energy: 118.74053
sib.fastconf.EADock3: EADock3 starting
sib.fastconf.EADock3: Box volume 288759.78 ?
sib.fastconf.EADock3: Xmin: -32.528 Xmax: 33.742 Xsize: 66.270
sib.fastconf.EADock3: Ymin: -47.643 Ymax: 17.461 Ysize: 65.103
sib.fastconf.EADock3: Zmin: -3.165 Zmax: 63.765 Zsize: 66.930
sib.fastconf.EADock3: Calculating pocket bias.
sib.fastconf.EADock3: 1 cavities identified.
sib.fastconf.EADock3: 8 magic points identified.
sib.fastconf.EADock3: 8 pocket points were identified in 1500 ms
sib.fastconf.EADock3: Calculating surface bias.
sib.fastconf.EADock3: 7429 surface points were identified in 3690 ms
sib.fastconf.EADock3: 0.0 % done
sib.fastconf.EADock3: 0.1 % done
sib.fastconf.EADock3: 0.2 % done
sib.fastconf.EADock3: only 8/500001 BM accepted, exiting DSS.
sib.fastconf.EADock3: The generation of 8 conformations took 1310920 s
sib.fastconf.EADock3: The DSS engine failed 495001 times to find a suitable BMs within the allowed time limit of 500 ms
sib.fastconf.EADock3: Minimizing binding mode 0, energy is 644.86383, rmsd is 28.45548
sib.fastconf.EADock3: Minimizing binding mode 1, energy is 736.2278, rmsd is 24.786749
sib.fastconf.EADock3: Minimizing binding mode 2, energy is 1053.8634, rmsd is 25.90505
sib.fastconf.EADock3: Minimizing binding mode 3, energy is 1290.8157, rmsd is 56.012383
sib.fastconf.EADock3: Minimizing binding mode 4, energy is 1784.5183, rmsd is 26.54408
sib.fastconf.EADock3: Minimizing binding mode 5, energy is 2376.5938, rmsd is 28.579672
sib.fastconf.EADock3: Minimizing binding mode 6, energy is 2754.1191, rmsd is 33.358597
sib.fastconf.EADock3: Minimizing binding mode 7, energy is 4661.1763, rmsd is 43.69443
sib.fastconf.EADock3: Filter out binding modes with an energy above 3.4028235E38 (3.4028235E38 above the most favorable binding mode, which has an energy of 280.887)
sib.wrappers.md.charmm.ExtendedCharmmWrapper: CHARMM timers: CPU time: 3.63 seconds
sib.wrappers.md.charmm.ExtendedCharmmWrapper: CHARMM timers: Elapsed time: 1331.52 seconds.
sib.fastconf.EADock3: Starting clustering
sib.fastconf.EADock3: Clustering iteration 0 took 0 ms and merged 0 clusters.
sib.fastconf.EADock3: Clustering took 0 ms.
sib.fastconf.EADock3: 8 elements were gathered in 8 clusters.
sib.fastconf.EADock3: Evaluating cluster 0/8
sib.fastconf.EADock3: Evaluating binding mode 0/1 with FACTS
sib.fastconf.EADock3: Evaluating cluster 1/8
sib.fastconf.EADock3: Evaluating binding mode 0/1 with FACTS
sib.fastconf.EADock3: Evaluating cluster 2/8
sib.fastconf.EADock3: Evaluating binding mode 0/1 with FACTS
sib.fastconf.EADock3: Evaluating cluster 3/8
sib.fastconf.EADock3: Evaluating binding mode 0/1 with FACTS
sib.fastconf.EADock3: Evaluating cluster 4/8
sib.fastconf.EADock3: Evaluating binding mode 0/1 with FACTS
sib.fastconf.EADock3: Evaluating cluster 5/8
sib.fastconf.EADock3: Evaluating binding mode 0/1 with FACTS
sib.fastconf.EADock3: Evaluating cluster 6/8
sib.fastconf.EADock3: Evaluating binding mode 0/1 with FACTS
sib.fastconf.EADock3: Evaluating cluster 7/8
sib.fastconf.EADock3: Evaluating binding mode 0/1 with FACTS
sib.wrappers.md.charmm.ExtendedCharmmWrapper: CHARMM timers: CPU time: 2.45 seconds
sib.wrappers.md.charmm.ExtendedCharmmWrapper: CHARMM timers: Elapsed time: 2.47841 seconds.
sib.fastconf.EADock3: Starting cluster expansion.
sib.fastconf.EADock3: System  : 4270 atoms
sib.fastconf.EADock3: Ligand  : 85 atoms
sib.fastconf.EADock3: Receptor: 4185 atoms
sib.fastconf.EADock3:   Fixed part   : 4185 atoms
sib.fastconf.EADock3:   Flexible part: 0 atoms
sib.fastconf.EADock3: Expanding cluster 0/8
sib.fastconf.EADock3: Expanding cluster 1/8
sib.fastconf.EADock3: Expanding cluster 2/8
sib.fastconf.EADock3: Expanding cluster 3/8
sib.fastconf.EADock3: Expanding cluster 4/8
sib.fastconf.EADock3: Expanding cluster 5/8
sib.fastconf.EADock3: Expanding cluster 6/8
sib.fastconf.EADock3: Expanding cluster 7/8
sib.wrappers.md.charmm.ExtendedCharmmWrapper: CHARMM timers: CPU time: 32.87 seconds
sib.wrappers.md.charmm.ExtendedCharmmWrapper: CHARMM timers: Elapsed time: 33.004 seconds.
sib.fastconf.EADock3: Starting clustering
sib.fastconf.EADock3: Clustering iteration 0 took 10 ms and merged 56 clusters.
sib.fastconf.EADock3: Clustering iteration 1 took 0 ms and merged 0 clusters.
sib.fastconf.EADock3: Clustering took 10 ms.
sib.fastconf.EADock3: 64 elements were gathered in 8 clusters.
sib.fastconf.EADock3: clusters expanded, 64 binding modes generated
sib.fastconf.EADock3: Evaluating cluster 0/8
sib.fastconf.EADock3: Evaluating binding mode 0/8 with FACTS
sib.fastconf.EADock3: Evaluating binding mode 1/8 with FACTS
sib.fastconf.EADock3: Evaluating binding mode 2/8 with FACTS
sib.fastconf.EADock3: Evaluating binding mode 3/8 with FACTS
sib.fastconf.EADock3: Evaluating binding mode 4/8 with FACTS
sib.fastconf.EADock3: Evaluating binding mode 5/8 with FACTS
sib.fastconf.EADock3: Evaluating binding mode 6/8 with FACTS
sib.fastconf.EADock3: Evaluating binding mode 7/8 with FACTS
sib.fastconf.EADock3: Evaluating cluster 1/8
sib.fastconf.EADock3: Evaluating binding mode 0/8 with FACTS
sib.fastconf.EADock3: Evaluating binding mode 1/8 with FACTS
sib.fastconf.EADock3: Evaluating binding mode 2/8 with FACTS
sib.fastconf.EADock3: Evaluating binding mode 3/8 with FACTS
sib.fastconf.EADock3: Evaluating binding mode 4/8 with FACTS
sib.fastconf.EADock3: Evaluating binding mode 5/8 with FACTS
sib.fastconf.EADock3: Evaluating binding mode 6/8 with FACTS
sib.fastconf.EADock3: Evaluating binding mode 7/8 with FACTS
sib.fastconf.EADock3: Evaluating cluster 2/8
sib.fastconf.EADock3: Evaluating binding mode 0/8 with FACTS
sib.fastconf.EADock3: Evaluating binding mode 1/8 with FACTS
sib.fastconf.EADock3: Evaluating binding mode 2/8 with FACTS
sib.fastconf.EADock3: Evaluating binding mode 3/8 with FACTS
sib.fastconf.EADock3: Evaluating binding mode 4/8 with FACTS
sib.fastconf.EADock3: Evaluating binding mode 5/8 with FACTS
sib.fastconf.EADock3: Evaluating binding mode 6/8 with FACTS
sib.fastconf.EADock3: Evaluating binding mode 7/8 with FACTS
sib.fastconf.EADock3: Evaluating cluster 3/8
sib.fastconf.EADock3: Evaluating binding mode 0/8 with FACTS
sib.fastconf.EADock3: Evaluating binding mode 1/8 with FACTS
sib.fastconf.EADock3: Evaluating binding mode 2/8 with FACTS
sib.fastconf.EADock3: Evaluating binding mode 3/8 with FACTS
sib.fastconf.EADock3: Evaluating binding mode 4/8 with FACTS
sib.fastconf.EADock3: Evaluating binding mode 5/8 with FACTS
sib.fastconf.EADock3: Evaluating binding mode 6/8 with FACTS
sib.fastconf.EADock3: Evaluating binding mode 7/8 with FACTS
sib.fastconf.EADock3: Evaluating cluster 4/8
sib.fastconf.EADock3: Evaluating binding mode 0/8 with FACTS
sib.fastconf.EADock3: Evaluating binding mode 1/8 with FACTS
sib.fastconf.EADock3: Evaluating binding mode 2/8 with FACTS
sib.fastconf.EADock3: Evaluating binding mode 3/8 with FACTS
sib.fastconf.EADock3: Evaluating binding mode 4/8 with FACTS
sib.fastconf.EADock3: Evaluating binding mode 5/8 with FACTS
sib.fastconf.EADock3: Evaluating binding mode 6/8 with FACTS
sib.fastconf.EADock3: Evaluating binding mode 7/8 with FACTS
sib.fastconf.EADock3: Evaluating cluster 5/8
sib.fastconf.EADock3: Evaluating binding mode 0/8 with FACTS
sib.fastconf.EADock3: Evaluating binding mode 1/8 with FACTS
sib.fastconf.EADock3: Evaluating binding mode 2/8 with FACTS
sib.fastconf.EADock3: Evaluating binding mode 3/8 with FACTS
sib.fastconf.EADock3: Evaluating binding mode 4/8 with FACTS
sib.fastconf.EADock3: Evaluating binding mode 5/8 with FACTS
sib.fastconf.EADock3: Evaluating binding mode 6/8 with FACTS
sib.fastconf.EADock3: Evaluating binding mode 7/8 with FACTS
sib.fastconf.EADock3: Evaluating cluster 6/8
sib.fastconf.EADock3: Evaluating binding mode 0/8 with FACTS
sib.fastconf.EADock3: Evaluating binding mode 1/8 with FACTS
sib.fastconf.EADock3: Evaluating binding mode 2/8 with FACTS
sib.fastconf.EADock3: Evaluating binding mode 3/8 with FACTS
sib.fastconf.EADock3: Evaluating binding mode 4/8 with FACTS
sib.fastconf.EADock3: Evaluating binding mode 5/8 with FACTS
sib.fastconf.EADock3: Evaluating binding mode 6/8 with FACTS
sib.fastconf.EADock3: Evaluating binding mode 7/8 with FACTS
sib.fastconf.EADock3: Evaluating cluster 7/8
sib.fastconf.EADock3: Evaluating binding mode 0/8 with FACTS
sib.fastconf.EADock3: Evaluating binding mode 1/8 with FACTS
sib.fastconf.EADock3: Evaluating binding mode 2/8 with FACTS
sib.fastconf.EADock3: Evaluating binding mode 3/8 with FACTS
sib.fastconf.EADock3: Evaluating binding mode 4/8 with FACTS
sib.fastconf.EADock3: Evaluating binding mode 5/8 with FACTS
sib.fastconf.EADock3: Evaluating binding mode 6/8 with FACTS
sib.fastconf.EADock3: Evaluating binding mode 7/8 with FACTS
sib.wrappers.md.charmm.ExtendedCharmmWrapper: CHARMM timers: CPU time: 5.6 seconds
sib.wrappers.md.charmm.ExtendedCharmmWrapper: CHARMM timers: Elapsed time: 5.73373 seconds.
sib.fastconf.EADock3: EADock3Cluster 0 : 8 elements, SimpleFitness: 277.8515, FullFitness: -642.5855 , RMSD: 57.292564 , elements: [ 277.231 -642.5855 57.292564 ] [ 277.231 -642.5855 57.292564 ] [ 277.231 -642.5855 57.292564 ] [ 277.231 -642.5855 57.292564 ] [ 277.735 -642.40674 57.354454 ] [ 277.735 -642.40674 57.354454 ] [ 279.209 -642.0781 57.584743 ] [ 279.209 -642.0781 57.584743 ] 
sib.fastconf.EADock3: EADock3Cluster 1 : 8 elements, SimpleFitness: 285.4805, FullFitness: -621.2954 , RMSD: 28.395363 , elements: [ 285.48 -621.2954 28.395363 ] [ 285.481 -621.2943 28.393272 ] [ 285.481 -621.2943 28.393272 ] [ 285.481 -621.2943 28.393272 ] [ 285.481 -621.2943 28.393272 ] [ 285.48 -621.2792 28.392778 ] [ 285.48 -621.2792 28.392778 ] [ 285.48 -621.2792 28.392778 ] 
sib.fastconf.EADock3: EADock3Cluster 2 : 8 elements, SimpleFitness: 304.90222, FullFitness: -604.53796 , RMSD: 24.58994 , elements: [ 304.908 -604.53796 24.58994 ] [ 304.908 -604.53796 24.58994 ] [ 304.901 -604.5305 24.587118 ] [ 304.901 -604.5305 24.587118 ] [ 304.901 -604.5305 24.587118 ] [ 304.901 -604.5305 24.587118 ] [ 304.899 -604.5204 24.582232 ] [ 304.899 -604.5204 24.582232 ] 
sib.fastconf.EADock3: EADock3Cluster 3 : 8 elements, SimpleFitness: 313.21075, FullFitness: -599.4197 , RMSD: 25.859026 , elements: [ 313.213 -599.4197 25.859026 ] [ 313.213 -599.4197 25.859026 ] [ 313.206 -599.41754 25.862604 ] [ 313.206 -599.41754 25.862604 ] [ 313.212 -599.3991 25.85576 ] [ 313.212 -599.3991 25.85576 ] [ 313.212 -599.3991 25.85576 ] [ 313.212 -599.3991 25.85576 ] 
sib.fastconf.EADock3: EADock3Cluster 4 : 8 elements, SimpleFitness: 359.33032, FullFitness: -549.9866 , RMSD: 28.800123 , elements: [ 359.202 -549.9866 28.800123 ] [ 359.251 -549.94965 28.814615 ] [ 359.251 -549.94965 28.814615 ] [ 359.251 -549.94965 28.814615 ] [ 359.422 -549.7918 28.851685 ] [ 359.422 -549.7918 28.851685 ] [ 359.422 -549.7918 28.851685 ] [ 359.422 -549.7918 28.851685 ] 
sib.fastconf.EADock3: EADock3Cluster 5 : 8 elements, SimpleFitness: 726.30963, FullFitness: -188.80096 , RMSD: 27.65148 , elements: [ 726.248 -188.80096 27.65148 ] [ 726.248 -188.80096 27.65148 ] [ 726.355 -188.79695 27.653822 ] [ 726.355 -188.79695 27.653822 ] [ 726.355 -188.79695 27.653822 ] [ 726.355 -188.79695 27.653822 ] [ 726.355 -188.79695 27.653822 ] [ 726.206 -188.74393 27.669434 ] 
sib.fastconf.EADock3: EADock3Cluster 6 : 8 elements, SimpleFitness: 1668.2737, FullFitness: 711.4051 , RMSD: 33.243378 , elements: [ 1632.81 711.4051 33.243378 ] [ 1632.81 711.4051 33.243378 ] [ 1671.52 750.52295 33.25756 ] [ 1671.52 750.52295 33.25756 ] [ 1671.52 750.52295 33.25756 ] [ 1688.67 767.7899 33.31683 ] [ 1688.67 767.7899 33.31683 ] [ 1688.67 767.7899 33.31683 ] 
sib.fastconf.EADock3: EADock3Cluster 7 : 8 elements, SimpleFitness: 2533.3997, FullFitness: 1618.4559 , RMSD: 44.00681 , elements: [ 2532.7 1618.4559 44.00681 ] [ 2532.7 1618.4559 44.00681 ] [ 2532.7 1618.4559 44.00681 ] [ 2533.18 1618.6152 44.14115 ] [ 2533.18 1618.6152 44.14115 ] [ 2533.18 1618.6152 44.14115 ] [ 2534.78 1619.3544 44.267414 ] [ 2534.78 1619.3544 44.267414 ] 
sib.wrappers.md.charmm.ExtendedCharmmWrapper: CHARMM timers: CPU time: 1.45 seconds
sib.wrappers.md.charmm.ExtendedCharmmWrapper: CHARMM timers: Elapsed time: 1.45464 seconds.
sib.wrappers.md.charmm.ExtendedCharmmWrapper: CHARMM timers: CPU time: 3.91 seconds
sib.wrappers.md.charmm.ExtendedCharmmWrapper: CHARMM timers: Elapsed time: 3.93769 seconds.
sib.fastconf.EADock3$Flusher: Closing java.util.zip.ZipOutputStream@4e7f3159
sib.fastconf.EADock3$Flusher: Closing java.util.zip.ZipOutputStream@11a4e5c0
