# Supplementary material for: Exploring the mechanism of Alisma orientale for the treatment of pregnancy induced hypertension and potential hepato-nephrotoxicity by using network pharmacology, network toxicology, molecular docking and molecular dynamics simulation
Source: Front Pharmacol. 2022 Nov 15;13:1027112. doi: 10.3389/fphar.2022.1027112 (PMC9705790; doi:10.3389/fphar.2022.1027112)
Supplement: Supplementary file 8 [file DataSheet6.zip › HSP90AA1/HSPBM/clusters.dock4.csv]

Cluster ClusterRank deltaG deltaGelec deltaGvdw deltaGligsolvnonpol deltaGligsolvpol deltaGprotsolvnonpol deltaGprotsolvpol deltaGcompsolvnonpol deltaGcompsolvpol extraFull surfFull solvFull IntraFull InterFull FullFitness SimpleFitness Energy
0 0 -5.229621 0.0 -16.0358 15.914 -8.30721 196.383 -1109.66 203.049 -1099.14 0.0 203.049 -1099.14 292.457 -16.0358 -619.6698 279.008 279.008
0 1 -5.229621 0.0 -16.0358 15.914 -8.30721 196.383 -1109.66 203.049 -1099.14 0.0 203.049 -1099.14 292.457 -16.0358 -619.6698 279.008 279.008
0 2 -5.2493844 0.0 -16.16 15.932 -8.28291 196.383 -1109.66 202.998 -1099.14 0.0 202.998 -1099.14 293.101 -16.16 -619.201 279.505 279.505
0 3 -5.2719116 0.0 -16.2893 15.9374 -8.29917 196.383 -1109.66 202.897 -1099.16 0.0 202.897 -1099.16 293.553 -16.2893 -618.9994 279.887 279.887
0 4 -5.2719116 0.0 -16.2893 15.9374 -8.29917 196.383 -1109.66 202.897 -1099.16 0.0 202.897 -1099.16 293.553 -16.2893 -618.9994 279.887 279.887
0 5 -5.2719116 0.0 -16.2893 15.9374 -8.29917 196.383 -1109.66 202.897 -1099.16 0.0 202.897 -1099.16 293.553 -16.2893 -618.9994 279.887 279.887
0 6 -5.2719116 0.0 -16.2893 15.9374 -8.29917 196.383 -1109.66 202.897 -1099.16 0.0 202.897 -1099.16 293.553 -16.2893 -618.9994 279.887 279.887
0 7 -5.2719116 0.0 -16.2893 15.9374 -8.29917 196.383 -1109.66 202.897 -1099.16 0.0 202.897 -1099.16 293.553 -16.2893 -618.9994 279.887 279.887
1 0 -6.8468966 0.0 -36.6645 15.5441 -9.23494 196.383 -1109.66 197.415 -1086.47 0.0 197.415 -1086.47 307.136 -36.6645 -618.5835 276.054 276.054
1 1 -6.8468966 0.0 -36.6645 15.5441 -9.23494 196.383 -1109.66 197.415 -1086.47 0.0 197.415 -1086.47 307.136 -36.6645 -618.5835 276.054 276.054
1 2 -6.8468966 0.0 -36.6645 15.5441 -9.23494 196.383 -1109.66 197.415 -1086.47 0.0 197.415 -1086.47 307.136 -36.6645 -618.5835 276.054 276.054
1 3 -6.839404 0.0 -36.5739 15.5391 -9.24409 196.383 -1109.66 197.438 -1086.54 0.0 197.438 -1086.54 307.098 -36.5739 -618.57794 276.168 276.168
1 4 -6.839404 0.0 -36.5739 15.5391 -9.24409 196.383 -1109.66 197.438 -1086.54 0.0 197.438 -1086.54 307.098 -36.5739 -618.57794 276.168 276.168
1 5 -6.839404 0.0 -36.5739 15.5391 -9.24409 196.383 -1109.66 197.438 -1086.54 0.0 197.438 -1086.54 307.098 -36.5739 -618.57794 276.168 276.168
1 6 -6.839404 0.0 -36.5739 15.5391 -9.24409 196.383 -1109.66 197.438 -1086.54 0.0 197.438 -1086.54 307.098 -36.5739 -618.57794 276.168 276.168
1 7 -6.8313165 0.0 -36.5048 15.5503 -9.23012 196.383 -1109.66 197.397 -1086.42 0.0 197.397 -1086.42 306.952 -36.5048 -618.5758 276.017 276.017
2 0 -5.725808 0.0 -17.261 15.6678 -9.88544 196.383 -1109.66 199.638 -1102.04 0.0 199.638 -1102.04 307.502 -17.261 -612.161 287.004 287.004
2 1 -5.725808 0.0 -17.261 15.6678 -9.88544 196.383 -1109.66 199.638 -1102.04 0.0 199.638 -1102.04 307.502 -17.261 -612.161 287.004 287.004
2 2 -5.7230477 0.0 -17.4278 15.6609 -9.88361 196.383 -1109.66 199.563 -1101.63 0.0 199.563 -1101.63 307.575 -17.4278 -611.9198 287.023 287.023
2 3 -5.7230477 0.0 -17.4278 15.6609 -9.88361 196.383 -1109.66 199.563 -1101.63 0.0 199.563 -1101.63 307.575 -17.4278 -611.9198 287.023 287.023
2 4 -5.734688 0.0 -17.5381 15.6644 -9.87542 196.383 -1109.66 199.572 -1101.65 0.0 199.572 -1101.65 307.723 -17.5381 -611.89307 287.051 287.051
2 5 -5.734688 0.0 -17.5381 15.6644 -9.87542 196.383 -1109.66 199.572 -1101.65 0.0 199.572 -1101.65 307.723 -17.5381 -611.89307 287.051 287.051
2 6 -5.734688 0.0 -17.5381 15.6644 -9.87542 196.383 -1109.66 199.572 -1101.65 0.0 199.572 -1101.65 307.723 -17.5381 -611.89307 287.051 287.051
2 7 -5.734688 0.0 -17.5381 15.6644 -9.87542 196.383 -1109.66 199.572 -1101.65 0.0 199.572 -1101.65 307.723 -17.5381 -611.89307 287.051 287.051
3 0 -5.7495694 0.0 -18.9192 15.8685 -11.1182 196.383 -1109.66 202.279 -1104.87 0.0 202.279 -1104.87 309.681 -18.9192 -611.82916 288.019 288.019
3 1 -5.7495694 0.0 -18.9192 15.8685 -11.1182 196.383 -1109.66 202.279 -1104.87 0.0 202.279 -1104.87 309.681 -18.9192 -611.82916 288.019 288.019
3 2 -5.7495694 0.0 -18.9192 15.8685 -11.1182 196.383 -1109.66 202.279 -1104.87 0.0 202.279 -1104.87 309.681 -18.9192 -611.82916 288.019 288.019
3 3 -5.74363 0.0 -18.4645 15.8174 -11.1917 196.383 -1109.66 202.403 -1105.82 0.0 202.403 -1105.82 311.641 -18.4645 -610.2404 290.175 290.175
3 4 -5.74363 0.0 -18.4645 15.8174 -11.1917 196.383 -1109.66 202.403 -1105.82 0.0 202.403 -1105.82 311.641 -18.4645 -610.2404 290.175 290.175
3 5 -5.6738896 0.0 -18.2029 15.8168 -11.0684 196.383 -1109.66 202.492 -1105.1 0.0 202.492 -1105.1 310.879 -18.2029 -609.9319 289.76 289.76
3 6 -5.6738896 0.0 -18.2029 15.8168 -11.0684 196.383 -1109.66 202.492 -1105.1 0.0 202.492 -1105.1 310.879 -18.2029 -609.9319 289.76 289.76
3 7 -5.6738896 0.0 -18.2029 15.8168 -11.0684 196.383 -1109.66 202.492 -1105.1 0.0 202.492 -1105.1 310.879 -18.2029 -609.9319 289.76 289.76
4 0 -5.8508315 0.0 -20.5004 15.7166 -9.27931 196.383 -1109.66 201.518 -1101.3 0.0 201.518 -1101.3 309.713 -20.5004 -610.5694 290.308 290.308
4 1 -5.8508315 0.0 -20.5004 15.7166 -9.27931 196.383 -1109.66 201.518 -1101.3 0.0 201.518 -1101.3 309.713 -20.5004 -610.5694 290.308 290.308
4 2 -5.8508315 0.0 -20.5004 15.7166 -9.27931 196.383 -1109.66 201.518 -1101.3 0.0 201.518 -1101.3 309.713 -20.5004 -610.5694 290.308 290.308
4 3 -5.830451 0.0 -20.3907 15.7174 -9.26322 196.383 -1109.66 201.512 -1101.11 0.0 201.512 -1101.11 310.568 -20.3907 -609.42065 291.219 291.219
4 4 -5.830451 0.0 -20.3907 15.7174 -9.26322 196.383 -1109.66 201.512 -1101.11 0.0 201.512 -1101.11 310.568 -20.3907 -609.42065 291.219 291.219
4 5 -5.5745163 0.0 -18.2774 15.8213 -9.96462 196.383 -1109.66 201.806 -1101.19 0.0 201.806 -1101.19 317.889 -18.2774 -599.77234 296.996 296.996
4 6 -5.5745163 0.0 -18.2774 15.8213 -9.96462 196.383 -1109.66 201.806 -1101.19 0.0 201.806 -1101.19 317.889 -18.2774 -599.77234 296.996 296.996
4 7 -5.5745163 0.0 -18.2774 15.8213 -9.96462 196.383 -1109.66 201.806 -1101.19 0.0 201.806 -1101.19 317.889 -18.2774 -599.77234 296.996 296.996
5 0 -6.4142 0.0 -32.0691 15.6881 -10.143 196.383 -1109.66 197.403 -1087.17 0.0 197.403 -1087.17 316.916 -32.0691 -604.9201 288.86 288.86
5 1 -6.4142 0.0 -32.0691 15.6881 -10.143 196.383 -1109.66 197.403 -1087.17 0.0 197.403 -1087.17 316.916 -32.0691 -604.9201 288.86 288.86
5 2 -6.358634 0.0 -31.3527 15.595 -10.13 196.383 -1109.66 197.448 -1087.57 0.0 197.448 -1087.57 317.751 -31.3527 -603.72363 290.298 290.298
5 3 -6.358634 0.0 -31.3527 15.595 -10.13 196.383 -1109.66 197.448 -1087.57 0.0 197.448 -1087.57 317.751 -31.3527 -603.72363 290.298 290.298
5 4 -6.358634 0.0 -31.3527 15.595 -10.13 196.383 -1109.66 197.448 -1087.57 0.0 197.448 -1087.57 317.751 -31.3527 -603.72363 290.298 290.298
5 5 -6.3064075 0.0 -30.9729 15.6315 -10.133 196.383 -1109.66 197.409 -1087.19 0.0 197.409 -1087.19 318.401 -30.9729 -602.35284 290.413 290.413
5 6 -6.3064075 0.0 -30.9729 15.6315 -10.133 196.383 -1109.66 197.409 -1087.19 0.0 197.409 -1087.19 318.401 -30.9729 -602.35284 290.413 290.413
5 7 -6.3064075 0.0 -30.9729 15.6315 -10.133 196.383 -1109.66 197.409 -1087.19 0.0 197.409 -1087.19 318.401 -30.9729 -602.35284 290.413 290.413
5 8 -4.116522 0.0 -9.10158 15.8191 -11.1558 196.383 -1109.66 197.061 -1085.41 0.0 197.061 -1085.41 359.952 -9.10158 -537.49866 354.902 354.902
5 9 -4.116522 0.0 -9.10158 15.8191 -11.1558 196.383 -1109.66 197.061 -1085.41 0.0 197.061 -1085.41 359.952 -9.10158 -537.49866 354.902 354.902
5 10 -4.114066 0.0 -9.10731 15.8082 -11.1471 196.383 -1109.66 197.068 -1085.38 0.0 197.068 -1085.38 359.965 -9.10731 -537.45435 354.981 354.981
5 11 -4.114066 0.0 -9.10731 15.8082 -11.1471 196.383 -1109.66 197.068 -1085.38 0.0 197.068 -1085.38 359.965 -9.10731 -537.45435 354.981 354.981
5 12 -4.114066 0.0 -9.10731 15.8082 -11.1471 196.383 -1109.66 197.068 -1085.38 0.0 197.068 -1085.38 359.965 -9.10731 -537.45435 354.981 354.981
5 13 -4.114066 0.0 -9.10731 15.8082 -11.1471 196.383 -1109.66 197.068 -1085.38 0.0 197.068 -1085.38 359.965 -9.10731 -537.45435 354.981 354.981
5 14 -3.579034 0.0 -3.10923 15.847 -11.0333 196.383 -1109.66 197.058 -1085.72 0.0 197.058 -1085.72 361.442 -3.10923 -530.3292 361.896 361.896
5 15 -3.579034 0.0 -3.10923 15.847 -11.0333 196.383 -1109.66 197.058 -1085.72 0.0 197.058 -1085.72 361.442 -3.10923 -530.3292 361.896 361.896
6 0 -3.7957504 0.0 -0.876826 15.563 -9.61786 196.383 -1109.66 201.486 -1098.58 0.0 201.486 -1098.58 311.4 -0.876826 -586.5708 309.245 309.245
6 1 -3.7957504 0.0 -0.876826 15.563 -9.61786 196.383 -1109.66 201.486 -1098.58 0.0 201.486 -1098.58 311.4 -0.876826 -586.5708 309.245 309.245
6 2 -3.7152185 0.0 -0.115288 15.5733 -9.66245 196.383 -1109.66 201.499 -1098.49 0.0 201.499 -1098.49 311.81 -0.115288 -585.29626 310.344 310.344
6 3 -3.7152185 0.0 -0.115288 15.5733 -9.66245 196.383 -1109.66 201.499 -1098.49 0.0 201.499 -1098.49 311.81 -0.115288 -585.29626 310.344 310.344
6 4 -3.7152185 0.0 -0.115288 15.5733 -9.66245 196.383 -1109.66 201.499 -1098.49 0.0 201.499 -1098.49 311.81 -0.115288 -585.29626 310.344 310.344
6 5 -3.7262137 0.0 -0.267831 15.5587 -9.65258 196.383 -1109.66 201.553 -1098.53 0.0 201.553 -1098.53 312.033 -0.267831 -585.2119 310.498 310.498
6 6 -3.7262137 0.0 -0.267831 15.5587 -9.65258 196.383 -1109.66 201.553 -1098.53 0.0 201.553 -1098.53 312.033 -0.267831 -585.2119 310.498 310.498
6 7 -3.7262137 0.0 -0.267831 15.5587 -9.65258 196.383 -1109.66 201.553 -1098.53 0.0 201.553 -1098.53 312.033 -0.267831 -585.2119 310.498 310.498
7 0 -3.2548401 0.0 3.6318 15.8959 -11.41 196.383 -1109.66 200.135 -1095.9 0.0 200.135 -1095.9 338.863 3.6318 -553.2702 339.999 339.999
7 1 -3.2548401 0.0 3.6318 15.8959 -11.41 196.383 -1109.66 200.135 -1095.9 0.0 200.135 -1095.9 338.863 3.6318 -553.2702 339.999 339.999
7 2 -3.2548401 0.0 3.6318 15.8959 -11.41 196.383 -1109.66 200.135 -1095.9 0.0 200.135 -1095.9 338.863 3.6318 -553.2702 339.999 339.999
7 3 -3.2548401 0.0 3.6318 15.8959 -11.41 196.383 -1109.66 200.135 -1095.9 0.0 200.135 -1095.9 338.863 3.6318 -553.2702 339.999 339.999
7 4 -3.649917 0.0 -0.691491 15.8647 -10.9968 196.383 -1109.66 199.897 -1094.94 0.0 199.897 -1094.94 345.666 -0.691491 -550.0685 344.279 344.279
7 5 -3.649917 0.0 -0.691491 15.8647 -10.9968 196.383 -1109.66 199.897 -1094.94 0.0 199.897 -1094.94 345.666 -0.691491 -550.0685 344.279 344.279
7 6 -3.4191244 0.0 2.08776 15.946 -11.3201 196.383 -1109.66 199.669 -1095.31 0.0 199.669 -1095.31 343.732 2.08776 -549.8213 343.19 343.19
7 7 -3.4191244 0.0 2.08776 15.946 -11.3201 196.383 -1109.66 199.669 -1095.31 0.0 199.669 -1095.31 343.732 2.08776 -549.8213 343.19 343.19
8 0 -3.472079 0.0 0.696276 15.6174 -11.1962 196.383 -1109.66 199.45 -1094.07 0.0 199.45 -1094.07 341.601 0.696276 -552.32263 342.049 342.049
8 1 -3.472079 0.0 0.696276 15.6174 -11.1962 196.383 -1109.66 199.45 -1094.07 0.0 199.45 -1094.07 341.601 0.696276 -552.32263 342.049 342.049
8 2 -3.537747 0.0 -0.133253 15.5711 -11.3047 196.383 -1109.66 199.346 -1093.88 0.0 199.346 -1093.88 343.266 -0.133253 -551.40125 342.979 342.979
8 3 -3.537747 0.0 -0.133253 15.5711 -11.3047 196.383 -1109.66 199.346 -1093.88 0.0 199.346 -1093.88 343.266 -0.133253 -551.40125 342.979 342.979
8 4 -3.537747 0.0 -0.133253 15.5711 -11.3047 196.383 -1109.66 199.346 -1093.88 0.0 199.346 -1093.88 343.266 -0.133253 -551.40125 342.979 342.979
8 5 -3.537747 0.0 -0.133253 15.5711 -11.3047 196.383 -1109.66 199.346 -1093.88 0.0 199.346 -1093.88 343.266 -0.133253 -551.40125 342.979 342.979
8 6 -3.52733 0.0 -0.01984582 15.5773 -11.2916 196.383 -1109.66 199.325 -1093.83 0.0 199.325 -1093.83 343.393 -0.01984582 -551.1318 343.156 343.156
8 7 -3.52733 0.0 -0.01984582 15.5773 -11.2916 196.383 -1109.66 199.325 -1093.83 0.0 199.325 -1093.83 343.393 -0.01984582 -551.1318 343.156 343.156
9 0 -3.4354863 0.0 -0.08649232 15.7222 -9.39366 196.383 -1109.66 198.52 -1088.86 0.0 198.52 -1088.86 345.177 -0.08649232 -545.24945 347.375 347.375
9 1 -3.4354863 0.0 -0.08649232 15.7222 -9.39366 196.383 -1109.66 198.52 -1088.86 0.0 198.52 -1088.86 345.177 -0.08649232 -545.24945 347.375 347.375
9 2 -3.4354863 0.0 -0.08649232 15.7222 -9.39366 196.383 -1109.66 198.52 -1088.86 0.0 198.52 -1088.86 345.177 -0.08649232 -545.24945 347.375 347.375
9 3 -3.4354863 0.0 -0.08649232 15.7222 -9.39366 196.383 -1109.66 198.52 -1088.86 0.0 198.52 -1088.86 345.177 -0.08649232 -545.24945 347.375 347.375
9 4 -3.4354863 0.0 -0.08649232 15.7222 -9.39366 196.383 -1109.66 198.52 -1088.86 0.0 198.52 -1088.86 345.177 -0.08649232 -545.24945 347.375 347.375
9 5 -3.3152182 0.0 1.50701 15.7484 -9.41447 196.383 -1109.66 198.657 -1089.55 0.0 198.657 -1089.55 345.858 1.50701 -543.5281 348.698 348.698
9 6 -3.3152182 0.0 1.50701 15.7484 -9.41447 196.383 -1109.66 198.657 -1089.55 0.0 198.657 -1089.55 345.858 1.50701 -543.5281 348.698 348.698
9 7 -3.364966 0.0 0.97117 15.7526 -9.39183 196.383 -1109.66 198.634 -1089.47 0.0 198.634 -1089.47 346.343 0.97117 -543.52185 348.661 348.661
10 0 -2.7052376 0.0 9.625 15.6898 -10.3454 196.383 -1109.66 200.143 -1095.45 0.0 200.143 -1095.45 346.356 9.625 -539.326 355.959 355.959
10 1 -2.7052376 0.0 9.625 15.6898 -10.3454 196.383 -1109.66 200.143 -1095.45 0.0 200.143 -1095.45 346.356 9.625 -539.326 355.959 355.959
10 2 -2.7052376 0.0 9.625 15.6898 -10.3454 196.383 -1109.66 200.143 -1095.45 0.0 200.143 -1095.45 346.356 9.625 -539.326 355.959 355.959
10 3 -2.7026281 0.0 9.56003 15.6905 -10.3769 196.383 -1109.66 200.093 -1095.26 0.0 200.093 -1095.26 347.405 9.56003 -538.20197 356.837 356.837
10 4 -2.7026281 0.0 9.56003 15.6905 -10.3769 196.383 -1109.66 200.093 -1095.26 0.0 200.093 -1095.26 347.405 9.56003 -538.20197 356.837 356.837
10 5 -2.6819024 0.0 9.73846 15.6879 -10.3691 196.383 -1109.66 200.052 -1095.13 0.0 200.052 -1095.13 347.499 9.73846 -537.8406 357.155 357.155
10 6 -2.6819024 0.0 9.73846 15.6879 -10.3691 196.383 -1109.66 200.052 -1095.13 0.0 200.052 -1095.13 347.499 9.73846 -537.8406 357.155 357.155
10 7 -2.6819024 0.0 9.73846 15.6879 -10.3691 196.383 -1109.66 200.052 -1095.13 0.0 200.052 -1095.13 347.499 9.73846 -537.8406 357.155 357.155
11 0 -0.7716141 0.0 31.9386 15.6175 -11.6242 196.383 -1109.66 198.709 -1097.52 0.0 198.709 -1097.52 369.831 31.9386 -497.04144 396.921 396.921
11 1 -0.7716141 0.0 31.9386 15.6175 -11.6242 196.383 -1109.66 198.709 -1097.52 0.0 198.709 -1097.52 369.831 31.9386 -497.04144 396.921 396.921
11 2 -0.44341093 0.0 35.3687 15.5955 -11.7671 196.383 -1109.66 198.498 -1097.31 0.0 198.498 -1097.31 370.952 35.3687 -492.4914 401.137 401.137
11 3 -0.44341093 0.0 35.3687 15.5955 -11.7671 196.383 -1109.66 198.498 -1097.31 0.0 198.498 -1097.31 370.952 35.3687 -492.4914 401.137 401.137
11 4 -0.44341093 0.0 35.3687 15.5955 -11.7671 196.383 -1109.66 198.498 -1097.31 0.0 198.498 -1097.31 370.952 35.3687 -492.4914 401.137 401.137
11 5 -0.44341093 0.0 35.3687 15.5955 -11.7671 196.383 -1109.66 198.498 -1097.31 0.0 198.498 -1097.31 370.952 35.3687 -492.4914 401.137 401.137
11 6 3.7567437 0.0 78.863 15.7483 -11.2778 196.383 -1109.66 197.776 -1094.07 0.0 197.776 -1094.07 456.96 78.863 -360.47095 529.697 529.697
11 7 3.7567437 0.0 78.863 15.7483 -11.2778 196.383 -1109.66 197.776 -1094.07 0.0 197.776 -1094.07 456.96 78.863 -360.47095 529.697 529.697
12 0 31.148235 0.0 367.961 15.797 -12.4691 196.383 -1109.66 203.355 -1103.11 0.0 203.355 -1103.11 631.044 367.961 99.250015 998.203 998.203
12 1 31.148235 0.0 367.961 15.797 -12.4691 196.383 -1109.66 203.355 -1103.11 0.0 203.355 -1103.11 631.044 367.961 99.250015 998.203 998.203
12 2 31.148235 0.0 367.961 15.797 -12.4691 196.383 -1109.66 203.355 -1103.11 0.0 203.355 -1103.11 631.044 367.961 99.250015 998.203 998.203
12 3 31.18533 0.0 368.146 15.7469 -12.5289 196.383 -1109.66 203.331 -1102.89 0.0 203.331 -1102.89 633.116 368.146 101.703 1000.57 1000.57
12 4 31.18533 0.0 368.146 15.7469 -12.5289 196.383 -1109.66 203.331 -1102.89 0.0 203.331 -1102.89 633.116 368.146 101.703 1000.57 1000.57
12 5 31.18533 0.0 368.146 15.7469 -12.5289 196.383 -1109.66 203.331 -1102.89 0.0 203.331 -1102.89 633.116 368.146 101.703 1000.57 1000.57
12 6 31.18533 0.0 368.146 15.7469 -12.5289 196.383 -1109.66 203.331 -1102.89 0.0 203.331 -1102.89 633.116 368.146 101.703 1000.57 1000.57
12 7 55.820553 0.0 626.641 15.8004 -12.1597 196.383 -1109.66 203.227 -1099.31 0.0 203.227 -1099.31 582.516 626.641 313.0739 1208.86 1208.86
