# Supplementary material for: Exploring the mechanism of Alisma orientale for the treatment of pregnancy induced hypertension and potential hepato-nephrotoxicity by using network pharmacology, network toxicology, molecular docking and molecular dynamics simulation
Source: Front Pharmacol. 2022 Nov 15;13:1027112. doi: 10.3389/fphar.2022.1027112 (PMC9705790; doi:10.3389/fphar.2022.1027112)
Supplement: Supplementary file 8 [file DataSheet6.zip › HSP90AA1/HSPBM/clusters.dock4.pdb]

REMARK  Energy: 279.008
REMARK  SimpleFitness: 279.008
REMARK  FullFitness: -619.6698
REMARK  InterFull: -16.0358
REMARK  IntraFull: 292.457
REMARK  solvFull: -1099.14
REMARK  surfFull: 203.049
REMARK  extraFull: 0.0
REMARK  deltaGcompsolvpol: -1099.14
REMARK  deltaGcompsolvnonpol: 203.049
REMARK  deltaGprotsolvpol: -1109.66
REMARK  deltaGprotsolvnonpol: 196.383
REMARK  deltaGligsolvpol: -8.30721
REMARK  deltaGligsolvnonpol: 15.914
REMARK  deltaGvdw: -16.0358
REMARK  deltaGelec: 0.0
REMARK  deltaG: -5.229621
REMARK  Cluster: 0
REMARK  ClusterRank: 0
ATOM   4186 C    LIG     1       2.761   7.851  27.681  1.00  0.00      LIG  
ATOM   4187 C1   LIG     1       3.857   8.285  28.613  1.00  0.00      LIG  
ATOM   4188 C2   LIG     1       5.290   7.933  28.264  1.00  0.00      LIG  
ATOM   4189 C3   LIG     1       5.332   6.547  27.591  1.00  0.00      LIG  
ATOM   4190 C4   LIG     1       4.313   6.246  26.478  1.00  0.00      LIG  
ATOM   4191 C5   LIG     1       2.951   6.443  27.140  1.00  0.00      LIG  
ATOM   4192 C6   LIG     1       6.699   6.074  27.154  1.00  0.00      LIG  
ATOM   4193 C7   LIG     1       6.718   4.565  27.264  1.00  0.00      LIG  
ATOM   4194 C8   LIG     1       5.472   3.866  26.690  1.00  0.00      LIG  
ATOM   4195 C9   LIG     1       4.568   4.827  25.865  1.00  0.00      LIG  
ATOM   4196 C10  LIG     1       5.919   2.684  25.780  1.00  0.00      LIG  
ATOM   4197 C11  LIG     1       4.743   1.998  25.186  1.00  0.00      LIG  
ATOM   4198 C12  LIG     1       3.722   2.844  24.508  1.00  0.00      LIG  
ATOM   4199 C13  LIG     1       3.327   4.061  25.339  1.00  0.00      LIG  
ATOM   4200 C14  LIG     1       4.861   0.668  25.239  1.00  0.00      LIG  
ATOM   4201 C15  LIG     1       6.097   0.259  25.948  1.00  0.00      LIG  
ATOM   4202 C16  LIG     1       6.661   1.553  26.495  1.00  0.00      LIG  
ATOM   4203 O    LIG     1       2.520   4.853  24.475  1.00  0.00      LIG  
ATOM   4204 C17  LIG     1       5.957   9.077  27.505  1.00  0.00      LIG  
ATOM   4205 C18  LIG     1       6.034   7.838  29.594  1.00  0.00      LIG  
ATOM   4206 C19  LIG     1       4.675   3.314  27.889  1.00  0.00      LIG  
ATOM   4207 C20  LIG     1       4.435   7.209  25.288  1.00  0.00      LIG  
ATOM   4208 H    LIG     1       5.139   5.060  24.967  1.00  0.00      LIG  
ATOM   4209 C21  LIG     1       4.083  -0.406  24.541  1.00  0.00      LIG  
ATOM   4210 C22  LIG     1       2.606  -0.541  24.889  1.00  0.00      LIG  
ATOM   4211 C23  LIG     1       2.252  -0.820  26.359  1.00  0.00      LIG  
ATOM   4212 O1   LIG     1       3.285  -1.524  27.072  1.00  0.00      LIG  
ATOM   4213 C24  LIG     1       1.982   0.451  27.118  1.00  0.00      LIG  
ATOM   4214 C25  LIG     1       6.820   3.089  24.603  1.00  0.00      LIG  
ATOM   4215 O2   LIG     1       3.616   9.127  29.466  1.00  0.00      LIG  
ATOM   4216 H1   LIG     1       5.060   5.899  28.425  1.00  0.00      LIG  
ATOM   4217 C26  LIG     1       4.216  -0.265  23.033  1.00  0.00      LIG  
ATOM   4218 C27  LIG     1       3.430  -2.848  26.773  1.00  0.00      LIG  
ATOM   4219 O3   LIG     1       2.799  -3.458  25.922  1.00  0.00      LIG  
ATOM   4220 C28  LIG     1       4.369  -3.497  27.740  1.00  0.00      LIG  
ATOM   4221 C29  LIG     1       0.656   0.772  27.719  1.00  0.00      LIG  
ATOM   4222 O4   LIG     1       1.078   1.394  26.487  1.00  0.00      LIG  
ATOM   4223 C30  LIG     1      -0.529  -0.115  27.554  1.00  0.00      LIG  
ATOM   4224 C31  LIG     1       0.611   1.697  28.883  1.00  0.00      LIG  
ATOM   4225 H2   LIG     1       2.688   8.583  26.874  1.00  0.00      LIG  
ATOM   4226 H3   LIG     1       1.824   7.886  28.242  1.00  0.00      LIG  
ATOM   4227 H4   LIG     1       2.138   6.255  26.438  1.00  0.00      LIG  
ATOM   4228 H5   LIG     1       2.838   5.728  27.959  1.00  0.00      LIG  
ATOM   4229 H6   LIG     1       7.497   6.474  27.783  1.00  0.00      LIG  
ATOM   4230 H7   LIG     1       6.923   6.385  26.131  1.00  0.00      LIG  
ATOM   4231 H8   LIG     1       6.808   4.310  28.324  1.00  0.00      LIG  
ATOM   4232 H9   LIG     1       7.646   4.209  26.817  1.00  0.00      LIG  
ATOM   4233 H10  LIG     1       2.823   2.273  24.265  1.00  0.00      LIG  
ATOM   4234 H11  LIG     1       4.121   3.178  23.545  1.00  0.00      LIG  
ATOM   4235 H12  LIG     1       2.690   3.750  26.170  1.00  0.00      LIG  
ATOM   4236 H13  LIG     1       6.798  -0.211  25.253  1.00  0.00      LIG  
ATOM   4237 H14  LIG     1       5.877  -0.442  26.758  1.00  0.00      LIG  
ATOM   4238 H15  LIG     1       6.536   1.561  27.578  1.00  0.00      LIG  
ATOM   4239 H16  LIG     1       7.738   1.605  26.314  1.00  0.00      LIG  
ATOM   4240 H17  LIG     1       1.842   4.258  24.111  1.00  0.00      LIG  
ATOM   4241 H18  LIG     1       6.962   8.802  27.176  1.00  0.00      LIG  
ATOM   4242 H19  LIG     1       6.052   9.953  28.154  1.00  0.00      LIG  
ATOM   4243 H20  LIG     1       5.383   9.403  26.638  1.00  0.00      LIG  
ATOM   4244 H21  LIG     1       5.618   7.046  30.225  1.00  0.00      LIG  
ATOM   4245 H22  LIG     1       5.978   8.775  30.157  1.00  0.00      LIG  
ATOM   4246 H23  LIG     1       7.095   7.627  29.441  1.00  0.00      LIG  
ATOM   4247 H24  LIG     1       5.323   2.813  28.611  1.00  0.00      LIG  
ATOM   4248 H25  LIG     1       3.908   2.602  27.591  1.00  0.00      LIG  
ATOM   4249 H26  LIG     1       4.163   4.103  28.438  1.00  0.00      LIG  
ATOM   4250 H27  LIG     1       5.435   7.173  24.850  1.00  0.00      LIG  
ATOM   4251 H28  LIG     1       4.228   8.246  25.537  1.00  0.00      LIG  
ATOM   4252 H29  LIG     1       3.730   6.949  24.499  1.00  0.00      LIG  
ATOM   4253 H30  LIG     1       4.559  -1.349  24.807  1.00  0.00      LIG  
ATOM   4254 H31  LIG     1       2.242  -1.392  24.306  1.00  0.00      LIG  
ATOM   4255 H32  LIG     1       2.052   0.317  24.510  1.00  0.00      LIG  
ATOM   4256 H33  LIG     1       1.348  -1.435  26.363  1.00  0.00      LIG  
ATOM   4257 H34  LIG     1       2.872   0.850  27.585  1.00  0.00      LIG  
ATOM   4258 H35  LIG     1       7.775   3.496  24.943  1.00  0.00      LIG  
ATOM   4259 H36  LIG     1       6.357   3.827  23.943  1.00  0.00      LIG  
ATOM   4260 H37  LIG     1       7.064   2.221  23.981  1.00  0.00      LIG  
ATOM   4261 H38  LIG     1       5.266  -0.185  22.734  1.00  0.00      LIG  
ATOM   4262 H39  LIG     1       3.688   0.619  22.665  1.00  0.00      LIG  
ATOM   4263 H40  LIG     1       3.788  -1.138  22.533  1.00  0.00      LIG  
ATOM   4264 H41  LIG     1       4.637  -4.487  27.362  1.00  0.00      LIG  
ATOM   4265 H42  LIG     1       3.883  -3.602  28.714  1.00  0.00      LIG  
ATOM   4266 H43  LIG     1       5.283  -2.902  27.830  1.00  0.00      LIG  
ATOM   4267 H44  LIG     1      -0.466  -0.962  28.239  1.00  0.00      LIG  
ATOM   4268 H45  LIG     1      -0.611  -0.502  26.536  1.00  0.00      LIG  
ATOM   4269 H46  LIG     1      -1.446   0.438  27.771  1.00  0.00      LIG  
ATOM   4270 H47  LIG     1       0.570   1.121  29.810  1.00  0.00      LIG  
ATOM   4271 H48  LIG     1      -0.280   2.328  28.834  1.00  0.00      LIG  
ATOM   4272 H49  LIG     1       1.488   2.349  28.918  1.00  0.00      LIG  
TER
REMARK  Energy: 279.008
REMARK  SimpleFitness: 279.008
REMARK  FullFitness: -619.6698
REMARK  InterFull: -16.0358
REMARK  IntraFull: 292.457
REMARK  solvFull: -1099.14
REMARK  surfFull: 203.049
REMARK  extraFull: 0.0
REMARK  deltaGcompsolvpol: -1099.14
REMARK  deltaGcompsolvnonpol: 203.049
REMARK  deltaGprotsolvpol: -1109.66
REMARK  deltaGprotsolvnonpol: 196.383
REMARK  deltaGligsolvpol: -8.30721
REMARK  deltaGligsolvnonpol: 15.914
REMARK  deltaGvdw: -16.0358
REMARK  deltaGelec: 0.0
REMARK  deltaG: -5.229621
REMARK  Cluster: 0
REMARK  ClusterRank: 1
ATOM   4186 C    LIG     1       2.761   7.851  27.681  1.00  0.00      LIG  
ATOM   4187 C1   LIG     1       3.857   8.285  28.613  1.00  0.00      LIG  
ATOM   4188 C2   LIG     1       5.290   7.933  28.264  1.00  0.00      LIG  
ATOM   4189 C3   LIG     1       5.332   6.547  27.591  1.00  0.00      LIG  
ATOM   4190 C4   LIG     1       4.313   6.246  26.478  1.00  0.00      LIG  
ATOM   4191 C5   LIG     1       2.951   6.443  27.140  1.00  0.00      LIG  
ATOM   4192 C6   LIG     1       6.699   6.074  27.154  1.00  0.00      LIG  
ATOM   4193 C7   LIG     1       6.718   4.565  27.264  1.00  0.00      LIG  
ATOM   4194 C8   LIG     1       5.472   3.866  26.690  1.00  0.00      LIG  
ATOM   4195 C9   LIG     1       4.568   4.827  25.865  1.00  0.00      LIG  
ATOM   4196 C10  LIG     1       5.919   2.684  25.780  1.00  0.00      LIG  
ATOM   4197 C11  LIG     1       4.743   1.998  25.186  1.00  0.00      LIG  
ATOM   4198 C12  LIG     1       3.722   2.844  24.508  1.00  0.00      LIG  
ATOM   4199 C13  LIG     1       3.327   4.061  25.339  1.00  0.00      LIG  
ATOM   4200 C14  LIG     1       4.861   0.668  25.239  1.00  0.00      LIG  
ATOM   4201 C15  LIG     1       6.097   0.259  25.948  1.00  0.00      LIG  
ATOM   4202 C16  LIG     1       6.661   1.553  26.495  1.00  0.00      LIG  
ATOM   4203 O    LIG     1       2.520   4.853  24.475  1.00  0.00      LIG  
ATOM   4204 C17  LIG     1       5.957   9.077  27.505  1.00  0.00      LIG  
ATOM   4205 C18  LIG     1       6.034   7.838  29.594  1.00  0.00      LIG  
ATOM   4206 C19  LIG     1       4.675   3.314  27.889  1.00  0.00      LIG  
ATOM   4207 C20  LIG     1       4.435   7.209  25.288  1.00  0.00      LIG  
ATOM   4208 H    LIG     1       5.139   5.060  24.967  1.00  0.00      LIG  
ATOM   4209 C21  LIG     1       4.083  -0.406  24.541  1.00  0.00      LIG  
ATOM   4210 C22  LIG     1       2.606  -0.541  24.889  1.00  0.00      LIG  
ATOM   4211 C23  LIG     1       2.252  -0.820  26.359  1.00  0.00      LIG  
ATOM   4212 O1   LIG     1       3.285  -1.524  27.072  1.00  0.00      LIG  
ATOM   4213 C24  LIG     1       1.982   0.451  27.118  1.00  0.00      LIG  
ATOM   4214 C25  LIG     1       6.820   3.089  24.603  1.00  0.00      LIG  
ATOM   4215 O2   LIG     1       3.616   9.127  29.466  1.00  0.00      LIG  
ATOM   4216 H1   LIG     1       5.060   5.899  28.425  1.00  0.00      LIG  
ATOM   4217 C26  LIG     1       4.216  -0.265  23.033  1.00  0.00      LIG  
ATOM   4218 C27  LIG     1       3.430  -2.848  26.773  1.00  0.00      LIG  
ATOM   4219 O3   LIG     1       2.799  -3.458  25.922  1.00  0.00      LIG  
ATOM   4220 C28  LIG     1       4.369  -3.497  27.740  1.00  0.00      LIG  
ATOM   4221 C29  LIG     1       0.656   0.772  27.719  1.00  0.00      LIG  
ATOM   4222 O4   LIG     1       1.078   1.394  26.487  1.00  0.00      LIG  
ATOM   4223 C30  LIG     1      -0.529  -0.115  27.554  1.00  0.00      LIG  
ATOM   4224 C31  LIG     1       0.611   1.697  28.883  1.00  0.00      LIG  
ATOM   4225 H2   LIG     1       2.688   8.583  26.874  1.00  0.00      LIG  
ATOM   4226 H3   LIG     1       1.824   7.886  28.242  1.00  0.00      LIG  
ATOM   4227 H4   LIG     1       2.138   6.255  26.438  1.00  0.00      LIG  
ATOM   4228 H5   LIG     1       2.838   5.728  27.959  1.00  0.00      LIG  
ATOM   4229 H6   LIG     1       7.497   6.474  27.783  1.00  0.00      LIG  
ATOM   4230 H7   LIG     1       6.923   6.385  26.131  1.00  0.00      LIG  
ATOM   4231 H8   LIG     1       6.808   4.310  28.324  1.00  0.00      LIG  
ATOM   4232 H9   LIG     1       7.646   4.209  26.817  1.00  0.00      LIG  
ATOM   4233 H10  LIG     1       2.823   2.273  24.265  1.00  0.00      LIG  
ATOM   4234 H11  LIG     1       4.121   3.178  23.545  1.00  0.00      LIG  
ATOM   4235 H12  LIG     1       2.690   3.750  26.170  1.00  0.00      LIG  
ATOM   4236 H13  LIG     1       6.798  -0.211  25.253  1.00  0.00      LIG  
ATOM   4237 H14  LIG     1       5.877  -0.442  26.758  1.00  0.00      LIG  
ATOM   4238 H15  LIG     1       6.536   1.561  27.578  1.00  0.00      LIG  
ATOM   4239 H16  LIG     1       7.738   1.605  26.314  1.00  0.00      LIG  
ATOM   4240 H17  LIG     1       1.842   4.258  24.111  1.00  0.00      LIG  
ATOM   4241 H18  LIG     1       6.962   8.802  27.176  1.00  0.00      LIG  
ATOM   4242 H19  LIG     1       6.052   9.953  28.154  1.00  0.00      LIG  
ATOM   4243 H20  LIG     1       5.383   9.403  26.638  1.00  0.00      LIG  
ATOM   4244 H21  LIG     1       5.618   7.046  30.225  1.00  0.00      LIG  
ATOM   4245 H22  LIG     1       5.978   8.775  30.157  1.00  0.00      LIG  
ATOM   4246 H23  LIG     1       7.095   7.627  29.441  1.00  0.00      LIG  
ATOM   4247 H24  LIG     1       5.323   2.813  28.611  1.00  0.00      LIG  
ATOM   4248 H25  LIG     1       3.908   2.602  27.591  1.00  0.00      LIG  
ATOM   4249 H26  LIG     1       4.163   4.103  28.438  1.00  0.00      LIG  
ATOM   4250 H27  LIG     1       5.435   7.173  24.850  1.00  0.00      LIG  
ATOM   4251 H28  LIG     1       4.228   8.246  25.537  1.00  0.00      LIG  
ATOM   4252 H29  LIG     1       3.730   6.949  24.499  1.00  0.00      LIG  
ATOM   4253 H30  LIG     1       4.559  -1.349  24.807  1.00  0.00      LIG  
ATOM   4254 H31  LIG     1       2.242  -1.392  24.306  1.00  0.00      LIG  
ATOM   4255 H32  LIG     1       2.052   0.317  24.510  1.00  0.00      LIG  
ATOM   4256 H33  LIG     1       1.348  -1.435  26.363  1.00  0.00      LIG  
ATOM   4257 H34  LIG     1       2.872   0.850  27.585  1.00  0.00      LIG  
ATOM   4258 H35  LIG     1       7.775   3.496  24.943  1.00  0.00      LIG  
ATOM   4259 H36  LIG     1       6.357   3.827  23.943  1.00  0.00      LIG  
ATOM   4260 H37  LIG     1       7.064   2.221  23.981  1.00  0.00      LIG  
ATOM   4261 H38  LIG     1       5.266  -0.185  22.734  1.00  0.00      LIG  
ATOM   4262 H39  LIG     1       3.688   0.619  22.665  1.00  0.00      LIG  
ATOM   4263 H40  LIG     1       3.788  -1.138  22.533  1.00  0.00      LIG  
ATOM   4264 H41  LIG     1       4.637  -4.487  27.362  1.00  0.00      LIG  
ATOM   4265 H42  LIG     1       3.883  -3.602  28.714  1.00  0.00      LIG  
ATOM   4266 H43  LIG     1       5.283  -2.902  27.830  1.00  0.00      LIG  
ATOM   4267 H44  LIG     1      -0.466  -0.962  28.239  1.00  0.00      LIG  
ATOM   4268 H45  LIG     1      -0.611  -0.502  26.536  1.00  0.00      LIG  
ATOM   4269 H46  LIG     1      -1.446   0.438  27.771  1.00  0.00      LIG  
ATOM   4270 H47  LIG     1       0.570   1.121  29.810  1.00  0.00      LIG  
ATOM   4271 H48  LIG     1      -0.280   2.328  28.834  1.00  0.00      LIG  
ATOM   4272 H49  LIG     1       1.488   2.349  28.918  1.00  0.00      LIG  
TER
REMARK  Energy: 279.505
REMARK  SimpleFitness: 279.505
REMARK  FullFitness: -619.201
REMARK  InterFull: -16.16
REMARK  IntraFull: 293.101
REMARK  solvFull: -1099.14
REMARK  surfFull: 202.998
REMARK  extraFull: 0.0
REMARK  deltaGcompsolvpol: -1099.14
REMARK  deltaGcompsolvnonpol: 202.998
REMARK  deltaGprotsolvpol: -1109.66
REMARK  deltaGprotsolvnonpol: 196.383
REMARK  deltaGligsolvpol: -8.28291
REMARK  deltaGligsolvnonpol: 15.932
REMARK  deltaGvdw: -16.16
REMARK  deltaGelec: 0.0
REMARK  deltaG: -5.2493844
REMARK  Cluster: 0
REMARK  ClusterRank: 2
ATOM   4186 C    LIG     1       2.706   7.825  27.561  1.00  0.00      LIG  
ATOM   4187 C1   LIG     1       3.793   8.282  28.491  1.00  0.00      LIG  
ATOM   4188 C2   LIG     1       5.230   7.931  28.157  1.00  0.00      LIG  
ATOM   4189 C3   LIG     1       5.292   6.546  27.491  1.00  0.00      LIG  
ATOM   4190 C4   LIG     1       4.280   6.221  26.385  1.00  0.00      LIG  
ATOM   4191 C5   LIG     1       2.913   6.413  27.038  1.00  0.00      LIG  
ATOM   4192 C6   LIG     1       6.664   6.075  27.061  1.00  0.00      LIG  
ATOM   4193 C7   LIG     1       6.693   4.573  27.226  1.00  0.00      LIG  
ATOM   4194 C8   LIG     1       5.458   3.849  26.657  1.00  0.00      LIG  
ATOM   4195 C9   LIG     1       4.549   4.789  25.809  1.00  0.00      LIG  
ATOM   4196 C10  LIG     1       5.918   2.654  25.772  1.00  0.00      LIG  
ATOM   4197 C11  LIG     1       4.737   1.947  25.207  1.00  0.00      LIG  
ATOM   4198 C12  LIG     1       3.713   2.770  24.505  1.00  0.00      LIG  
ATOM   4199 C13  LIG     1       3.314   4.009  25.296  1.00  0.00      LIG  
ATOM   4200 C14  LIG     1       4.833   0.621  25.318  1.00  0.00      LIG  
ATOM   4201 C15  LIG     1       6.081   0.229  26.018  1.00  0.00      LIG  
ATOM   4202 C16  LIG     1       6.668   1.538  26.506  1.00  0.00      LIG  
ATOM   4203 O    LIG     1       2.517   4.778  24.401  1.00  0.00      LIG  
ATOM   4204 C17  LIG     1       5.891   9.075  27.397  1.00  0.00      LIG  
ATOM   4205 C18  LIG     1       5.951   7.835  29.500  1.00  0.00      LIG  
ATOM   4206 C19  LIG     1       4.668   3.308  27.866  1.00  0.00      LIG  
ATOM   4207 C20  LIG     1       4.406   7.169  25.181  1.00  0.00      LIG  
ATOM   4208 H    LIG     1       5.116   5.007  24.905  1.00  0.00      LIG  
ATOM   4209 C21  LIG     1       4.036  -0.465  24.660  1.00  0.00      LIG  
ATOM   4210 C22  LIG     1       2.574  -0.614  25.064  1.00  0.00      LIG  
ATOM   4211 C23  LIG     1       2.270  -0.865  26.548  1.00  0.00      LIG  
ATOM   4212 O1   LIG     1       3.321  -1.560  27.241  1.00  0.00      LIG  
ATOM   4213 C24  LIG     1       2.012   0.413  27.299  1.00  0.00      LIG  
ATOM   4214 C25  LIG     1       6.818   3.050  24.592  1.00  0.00      LIG  
ATOM   4215 O2   LIG     1       3.545   9.136  29.325  1.00  0.00      LIG  
ATOM   4216 H1   LIG     1       5.023   5.904  28.330  1.00  0.00      LIG  
ATOM   4217 C26  LIG     1       4.087  -0.332  23.148  1.00  0.00      LIG  
ATOM   4218 C27  LIG     1       3.471  -2.887  26.946  1.00  0.00      LIG  
ATOM   4219 O3   LIG     1       2.853  -3.504  26.093  1.00  0.00      LIG  
ATOM   4220 C28  LIG     1       4.407  -3.525  27.921  1.00  0.00      LIG  
ATOM   4221 C29  LIG     1       0.668   0.774  27.838  1.00  0.00      LIG  
ATOM   4222 O4   LIG     1       1.171   1.388  26.633  1.00  0.00      LIG  
ATOM   4223 C30  LIG     1      -0.549  -0.055  27.599  1.00  0.00      LIG  
ATOM   4224 C31  LIG     1       0.604   1.694  29.006  1.00  0.00      LIG  
ATOM   4225 H2   LIG     1       2.630   8.547  26.745  1.00  0.00      LIG  
ATOM   4226 H3   LIG     1       1.767   7.858  28.118  1.00  0.00      LIG  
ATOM   4227 H4   LIG     1       2.104   6.210  26.334  1.00  0.00      LIG  
ATOM   4228 H5   LIG     1       2.807   5.706  27.865  1.00  0.00      LIG  
ATOM   4229 H6   LIG     1       7.461   6.505  27.669  1.00  0.00      LIG  
ATOM   4230 H7   LIG     1       6.883   6.344  26.026  1.00  0.00      LIG  
ATOM   4231 H8   LIG     1       6.759   4.365  28.296  1.00  0.00      LIG  
ATOM   4232 H9   LIG     1       7.630   4.199  26.814  1.00  0.00      LIG  
ATOM   4233 H10  LIG     1       2.816   2.187  24.283  1.00  0.00      LIG  
ATOM   4234 H11  LIG     1       4.114   3.075  23.534  1.00  0.00      LIG  
ATOM   4235 H12  LIG     1       2.667   3.726  26.129  1.00  0.00      LIG  
ATOM   4236 H13  LIG     1       6.764  -0.267  25.324  1.00  0.00      LIG  
ATOM   4237 H14  LIG     1       5.879  -0.443  26.856  1.00  0.00      LIG  
ATOM   4238 H15  LIG     1       6.578   1.585  27.592  1.00  0.00      LIG  
ATOM   4239 H16  LIG     1       7.741   1.573  26.294  1.00  0.00      LIG  
ATOM   4240 H17  LIG     1       1.840   4.176  24.046  1.00  0.00      LIG  
ATOM   4241 H18  LIG     1       6.887   8.798  27.044  1.00  0.00      LIG  
ATOM   4242 H19  LIG     1       6.005   9.944  28.051  1.00  0.00      LIG  
ATOM   4243 H20  LIG     1       5.299   9.409  26.544  1.00  0.00      LIG  
ATOM   4244 H21  LIG     1       5.506   7.058  30.130  1.00  0.00      LIG  
ATOM   4245 H22  LIG     1       5.902   8.777  30.053  1.00  0.00      LIG  
ATOM   4246 H23  LIG     1       7.009   7.597  29.368  1.00  0.00      LIG  
ATOM   4247 H24  LIG     1       5.315   2.783  28.571  1.00  0.00      LIG  
ATOM   4248 H25  LIG     1       3.875   2.620  27.580  1.00  0.00      LIG  
ATOM   4249 H26  LIG     1       4.194   4.105  28.436  1.00  0.00      LIG  
ATOM   4250 H27  LIG     1       5.419   7.164  24.774  1.00  0.00      LIG  
ATOM   4251 H28  LIG     1       4.158   8.203  25.409  1.00  0.00      LIG  
ATOM   4252 H29  LIG     1       3.737   6.873  24.373  1.00  0.00      LIG  
ATOM   4253 H30  LIG     1       4.536  -1.402  24.907  1.00  0.00      LIG  
ATOM   4254 H31  LIG     1       2.209  -1.491  24.523  1.00  0.00      LIG  
ATOM   4255 H32  LIG     1       1.986   0.216  24.671  1.00  0.00      LIG  
ATOM   4256 H33  LIG     1       1.370  -1.483  26.591  1.00  0.00      LIG  
ATOM   4257 H34  LIG     1       2.891   0.791  27.805  1.00  0.00      LIG  
ATOM   4258 H35  LIG     1       7.769   3.466  24.931  1.00  0.00      LIG  
ATOM   4259 H36  LIG     1       6.354   3.780  23.924  1.00  0.00      LIG  
ATOM   4260 H37  LIG     1       7.066   2.177  23.980  1.00  0.00      LIG  
ATOM   4261 H38  LIG     1       5.118  -0.228  22.795  1.00  0.00      LIG  
ATOM   4262 H39  LIG     1       3.515   0.536  22.810  1.00  0.00      LIG  
ATOM   4263 H40  LIG     1       3.650  -1.220  22.682  1.00  0.00      LIG  
ATOM   4264 H41  LIG     1       4.703  -4.503  27.532  1.00  0.00      LIG  
ATOM   4265 H42  LIG     1       3.906  -3.650  28.885  1.00  0.00      LIG  
ATOM   4266 H43  LIG     1       5.306  -2.912  28.037  1.00  0.00      LIG  
ATOM   4267 H44  LIG     1      -0.582  -0.891  28.301  1.00  0.00      LIG  
ATOM   4268 H45  LIG     1      -0.579  -0.461  26.584  1.00  0.00      LIG  
ATOM   4269 H46  LIG     1      -1.448   0.550  27.744  1.00  0.00      LIG  
ATOM   4270 H47  LIG     1       0.482   1.121  29.929  1.00  0.00      LIG  
ATOM   4271 H48  LIG     1      -0.248   2.372  28.905  1.00  0.00      LIG  
ATOM   4272 H49  LIG     1       1.512   2.298  29.095  1.00  0.00      LIG  
TER
REMARK  Energy: 279.887
REMARK  SimpleFitness: 279.887
REMARK  FullFitness: -618.9994
REMARK  InterFull: -16.2893
REMARK  IntraFull: 293.553
REMARK  solvFull: -1099.16
REMARK  surfFull: 202.897
REMARK  extraFull: 0.0
REMARK  deltaGcompsolvpol: -1099.16
REMARK  deltaGcompsolvnonpol: 202.897
REMARK  deltaGprotsolvpol: -1109.66
REMARK  deltaGprotsolvnonpol: 196.383
REMARK  deltaGligsolvpol: -8.29917
REMARK  deltaGligsolvnonpol: 15.9374
REMARK  deltaGvdw: -16.2893
REMARK  deltaGelec: 0.0
REMARK  deltaG: -5.2719116
REMARK  Cluster: 0
REMARK  ClusterRank: 3
ATOM   4186 C    LIG     1       2.877   7.758  27.666  1.00  0.00      LIG  
ATOM   4187 C1   LIG     1       4.003   8.185  28.563  1.00  0.00      LIG  
ATOM   4188 C2   LIG     1       5.421   7.827  28.168  1.00  0.00      LIG  
ATOM   4189 C3   LIG     1       5.436   6.440  27.495  1.00  0.00      LIG  
ATOM   4190 C4   LIG     1       4.381   6.141  26.417  1.00  0.00      LIG  
ATOM   4191 C5   LIG     1       3.040   6.348  27.119  1.00  0.00      LIG  
ATOM   4192 C6   LIG     1       6.785   5.956  27.015  1.00  0.00      LIG  
ATOM   4193 C7   LIG     1       6.800   4.448  27.133  1.00  0.00      LIG  
ATOM   4194 C8   LIG     1       5.531   3.753  26.606  1.00  0.00      LIG  
ATOM   4195 C9   LIG     1       4.606   4.715  25.805  1.00  0.00      LIG  
ATOM   4196 C10  LIG     1       5.938   2.561  25.691  1.00  0.00      LIG  
ATOM   4197 C11  LIG     1       4.730   1.873  25.166  1.00  0.00      LIG  
ATOM   4198 C12  LIG     1       3.689   2.714  24.513  1.00  0.00      LIG  
ATOM   4199 C13  LIG     1       3.341   3.956  25.328  1.00  0.00      LIG  
ATOM   4200 C14  LIG     1       4.816   0.544  25.275  1.00  0.00      LIG  
ATOM   4201 C15  LIG     1       6.082   0.136  25.929  1.00  0.00      LIG  
ATOM   4202 C16  LIG     1       6.704   1.437  26.393  1.00  0.00      LIG  
ATOM   4203 O    LIG     1       2.524   4.746  24.470  1.00  0.00      LIG  
ATOM   4204 C17  LIG     1       6.065   8.967  27.385  1.00  0.00      LIG  
ATOM   4205 C18  LIG     1       6.204   7.732  29.475  1.00  0.00      LIG  
ATOM   4206 C19  LIG     1       4.775   3.211  27.836  1.00  0.00      LIG  
ATOM   4207 C20  LIG     1       4.471   7.100  25.220  1.00  0.00      LIG  
ATOM   4208 H    LIG     1       5.144   4.939  24.883  1.00  0.00      LIG  
ATOM   4209 C21  LIG     1       3.972  -0.540  24.675  1.00  0.00      LIG  
ATOM   4210 C22  LIG     1       2.527  -0.654  25.140  1.00  0.00      LIG  
ATOM   4211 C23  LIG     1       2.279  -0.856  26.643  1.00  0.00      LIG  
ATOM   4212 O1   LIG     1       3.365  -1.503  27.329  1.00  0.00      LIG  
ATOM   4213 C24  LIG     1       2.009   0.436  27.364  1.00  0.00      LIG  
ATOM   4214 C25  LIG     1       6.793   2.954  24.475  1.00  0.00      LIG  
ATOM   4215 O2   LIG     1       3.794   9.029  29.422  1.00  0.00      LIG  
ATOM   4216 H1   LIG     1       5.187   5.795  28.338  1.00  0.00      LIG  
ATOM   4217 C26  LIG     1       3.964  -0.450  23.159  1.00  0.00      LIG  
ATOM   4218 C27  LIG     1       3.527  -2.840  27.095  1.00  0.00      LIG  
ATOM   4219 O3   LIG     1       2.893  -3.508  26.294  1.00  0.00      LIG  
ATOM   4220 C28  LIG     1       4.494  -3.412  28.080  1.00  0.00      LIG  
ATOM   4221 C29  LIG     1       0.649   0.809  27.847  1.00  0.00      LIG  
ATOM   4222 O4   LIG     1       1.204   1.417  26.664  1.00  0.00      LIG  
ATOM   4223 C30  LIG     1      -0.562  -0.014  27.560  1.00  0.00      LIG  
ATOM   4224 C31  LIG     1       0.548   1.727  29.013  1.00  0.00      LIG  
ATOM   4225 H2   LIG     1       2.785   8.491  26.861  1.00  0.00      LIG  
ATOM   4226 H3   LIG     1       1.957   7.800  28.255  1.00  0.00      LIG  
ATOM   4227 H4   LIG     1       2.205   6.166  26.442  1.00  0.00      LIG  
ATOM   4228 H5   LIG     1       2.949   5.633  27.941  1.00  0.00      LIG  
ATOM   4229 H6   LIG     1       7.604   6.356  27.615  1.00  0.00      LIG  
ATOM   4230 H7   LIG     1       6.979   6.259  25.983  1.00  0.00      LIG  
ATOM   4231 H8   LIG     1       6.917   4.204  28.192  1.00  0.00      LIG  
ATOM   4232 H9   LIG     1       7.711   4.079  26.663  1.00  0.00      LIG  
ATOM   4233 H10  LIG     1       2.777   2.143  24.323  1.00  0.00      LIG  
ATOM   4234 H11  LIG     1       4.054   3.017  23.527  1.00  0.00      LIG  
ATOM   4235 H12  LIG     1       2.722   3.675  26.184  1.00  0.00      LIG  
ATOM   4236 H13  LIG     1       6.733  -0.373  25.212  1.00  0.00      LIG  
ATOM   4237 H14  LIG     1       5.900  -0.532  26.775  1.00  0.00      LIG  
ATOM   4238 H15  LIG     1       6.657   1.484  27.481  1.00  0.00      LIG  
ATOM   4239 H16  LIG     1       7.768   1.460  26.140  1.00  0.00      LIG  
ATOM   4240 H17  LIG     1       1.818   4.161  24.147  1.00  0.00      LIG  
ATOM   4241 H18  LIG     1       7.047   8.683  27.000  1.00  0.00      LIG  
ATOM   4242 H19  LIG     1       6.207   9.835  28.036  1.00  0.00      LIG  
ATOM   4243 H20  LIG     1       5.449   9.310  26.553  1.00  0.00      LIG  
ATOM   4244 H21  LIG     1       5.804   6.944  30.121  1.00  0.00      LIG  
ATOM   4245 H22  LIG     1       6.168   8.670  30.037  1.00  0.00      LIG  
ATOM   4246 H23  LIG     1       7.259   7.516  29.293  1.00  0.00      LIG  
ATOM   4247 H24  LIG     1       5.447   2.707  28.534  1.00  0.00      LIG  
ATOM   4248 H25  LIG     1       3.993   2.501  27.570  1.00  0.00      LIG  
ATOM   4249 H26  LIG     1       4.290   4.005  28.402  1.00  0.00      LIG  
ATOM   4250 H27  LIG     1       5.459   7.063  24.755  1.00  0.00      LIG  
ATOM   4251 H28  LIG     1       4.271   8.138  25.472  1.00  0.00      LIG  
ATOM   4252 H29  LIG     1       3.744   6.839  24.450  1.00  0.00      LIG  
ATOM   4253 H30  LIG     1       4.463  -1.480  24.927  1.00  0.00      LIG  
ATOM   4254 H31  LIG     1       2.129  -1.543  24.642  1.00  0.00      LIG  
ATOM   4255 H32  LIG     1       1.933   0.169  24.738  1.00  0.00      LIG  
ATOM   4256 H33  LIG     1       1.397  -1.491  26.741  1.00  0.00      LIG  
ATOM   4257 H34  LIG     1       2.865   0.801  27.916  1.00  0.00      LIG  
ATOM   4258 H35  LIG     1       7.757   3.368  24.774  1.00  0.00      LIG  
ATOM   4259 H36  LIG     1       6.304   3.684  23.826  1.00  0.00      LIG  
ATOM   4260 H37  LIG     1       7.014   2.079  23.855  1.00  0.00      LIG  
ATOM   4261 H38  LIG     1       4.980  -0.397  22.758  1.00  0.00      LIG  
ATOM   4262 H39  LIG     1       3.410   0.428  22.817  1.00  0.00      LIG  
ATOM   4263 H40  LIG     1       3.478  -1.333  22.736  1.00  0.00      LIG  
ATOM   4264 H41  LIG     1       4.776  -4.415  27.749  1.00  0.00      LIG  
ATOM   4265 H42  LIG     1       4.025  -3.470  29.066  1.00  0.00      LIG  
ATOM   4266 H43  LIG     1       5.393  -2.792  28.121  1.00  0.00      LIG  
ATOM   4267 H44  LIG     1      -0.626  -0.850  28.259  1.00  0.00      LIG  
ATOM   4268 H45  LIG     1      -0.552  -0.420  26.544  1.00  0.00      LIG  
ATOM   4269 H46  LIG     1      -1.465   0.594  27.668  1.00  0.00      LIG  
ATOM   4270 H47  LIG     1       0.411   1.150  29.932  1.00  0.00      LIG  
ATOM   4271 H48  LIG     1      -0.308   2.396  28.894  1.00  0.00      LIG  
ATOM   4272 H49  LIG     1       1.449   2.339  29.124  1.00  0.00      LIG  
TER
REMARK  Energy: 279.887
REMARK  SimpleFitness: 279.887
REMARK  FullFitness: -618.9994
REMARK  InterFull: -16.2893
REMARK  IntraFull: 293.553
REMARK  solvFull: -1099.16
REMARK  surfFull: 202.897
REMARK  extraFull: 0.0
REMARK  deltaGcompsolvpol: -1099.16
REMARK  deltaGcompsolvnonpol: 202.897
REMARK  deltaGprotsolvpol: -1109.66
REMARK  deltaGprotsolvnonpol: 196.383
REMARK  deltaGligsolvpol: -8.29917
REMARK  deltaGligsolvnonpol: 15.9374
REMARK  deltaGvdw: -16.2893
REMARK  deltaGelec: 0.0
REMARK  deltaG: -5.2719116
REMARK  Cluster: 0
REMARK  ClusterRank: 4
ATOM   4186 C    LIG     1       2.877   7.758  27.666  1.00  0.00      LIG  
ATOM   4187 C1   LIG     1       4.003   8.185  28.563  1.00  0.00      LIG  
ATOM   4188 C2   LIG     1       5.421   7.827  28.168  1.00  0.00      LIG  
ATOM   4189 C3   LIG     1       5.436   6.440  27.495  1.00  0.00      LIG  
ATOM   4190 C4   LIG     1       4.381   6.141  26.417  1.00  0.00      LIG  
ATOM   4191 C5   LIG     1       3.040   6.348  27.119  1.00  0.00      LIG  
ATOM   4192 C6   LIG     1       6.785   5.956  27.015  1.00  0.00      LIG  
ATOM   4193 C7   LIG     1       6.800   4.448  27.133  1.00  0.00      LIG  
ATOM   4194 C8   LIG     1       5.531   3.753  26.606  1.00  0.00      LIG  
ATOM   4195 C9   LIG     1       4.606   4.715  25.805  1.00  0.00      LIG  
ATOM   4196 C10  LIG     1       5.938   2.561  25.691  1.00  0.00      LIG  
ATOM   4197 C11  LIG     1       4.730   1.873  25.166  1.00  0.00      LIG  
ATOM   4198 C12  LIG     1       3.689   2.714  24.513  1.00  0.00      LIG  
ATOM   4199 C13  LIG     1       3.341   3.956  25.328  1.00  0.00      LIG  
ATOM   4200 C14  LIG     1       4.816   0.544  25.275  1.00  0.00      LIG  
ATOM   4201 C15  LIG     1       6.082   0.136  25.929  1.00  0.00      LIG  
ATOM   4202 C16  LIG     1       6.704   1.437  26.393  1.00  0.00      LIG  
ATOM   4203 O    LIG     1       2.524   4.746  24.470  1.00  0.00      LIG  
ATOM   4204 C17  LIG     1       6.065   8.967  27.385  1.00  0.00      LIG  
ATOM   4205 C18  LIG     1       6.204   7.732  29.475  1.00  0.00      LIG  
ATOM   4206 C19  LIG     1       4.775   3.211  27.836  1.00  0.00      LIG  
ATOM   4207 C20  LIG     1       4.471   7.100  25.220  1.00  0.00      LIG  
ATOM   4208 H    LIG     1       5.144   4.939  24.883  1.00  0.00      LIG  
ATOM   4209 C21  LIG     1       3.972  -0.540  24.675  1.00  0.00      LIG  
ATOM   4210 C22  LIG     1       2.527  -0.654  25.140  1.00  0.00      LIG  
ATOM   4211 C23  LIG     1       2.279  -0.856  26.643  1.00  0.00      LIG  
ATOM   4212 O1   LIG     1       3.365  -1.503  27.329  1.00  0.00      LIG  
ATOM   4213 C24  LIG     1       2.009   0.436  27.364  1.00  0.00      LIG  
ATOM   4214 C25  LIG     1       6.793   2.954  24.475  1.00  0.00      LIG  
ATOM   4215 O2   LIG     1       3.794   9.029  29.422  1.00  0.00      LIG  
ATOM   4216 H1   LIG     1       5.187   5.795  28.338  1.00  0.00      LIG  
ATOM   4217 C26  LIG     1       3.964  -0.450  23.159  1.00  0.00      LIG  
ATOM   4218 C27  LIG     1       3.527  -2.840  27.095  1.00  0.00      LIG  
ATOM   4219 O3   LIG     1       2.893  -3.508  26.294  1.00  0.00      LIG  
ATOM   4220 C28  LIG     1       4.494  -3.412  28.080  1.00  0.00      LIG  
ATOM   4221 C29  LIG     1       0.649   0.809  27.847  1.00  0.00      LIG  
ATOM   4222 O4   LIG     1       1.204   1.417  26.664  1.00  0.00      LIG  
ATOM   4223 C30  LIG     1      -0.562  -0.014  27.560  1.00  0.00      LIG  
ATOM   4224 C31  LIG     1       0.548   1.727  29.013  1.00  0.00      LIG  
ATOM   4225 H2   LIG     1       2.785   8.491  26.861  1.00  0.00      LIG  
ATOM   4226 H3   LIG     1       1.957   7.800  28.255  1.00  0.00      LIG  
ATOM   4227 H4   LIG     1       2.205   6.166  26.442  1.00  0.00      LIG  
ATOM   4228 H5   LIG     1       2.949   5.633  27.941  1.00  0.00      LIG  
ATOM   4229 H6   LIG     1       7.604   6.356  27.615  1.00  0.00      LIG  
ATOM   4230 H7   LIG     1       6.979   6.259  25.983  1.00  0.00      LIG  
ATOM   4231 H8   LIG     1       6.917   4.204  28.192  1.00  0.00      LIG  
ATOM   4232 H9   LIG     1       7.711   4.079  26.663  1.00  0.00      LIG  
ATOM   4233 H10  LIG     1       2.777   2.143  24.323  1.00  0.00      LIG  
ATOM   4234 H11  LIG     1       4.054   3.017  23.527  1.00  0.00      LIG  
ATOM   4235 H12  LIG     1       2.722   3.675  26.184  1.00  0.00      LIG  
ATOM   4236 H13  LIG     1       6.733  -0.373  25.212  1.00  0.00      LIG  
ATOM   4237 H14  LIG     1       5.900  -0.532  26.775  1.00  0.00      LIG  
ATOM   4238 H15  LIG     1       6.657   1.484  27.481  1.00  0.00      LIG  
ATOM   4239 H16  LIG     1       7.768   1.460  26.140  1.00  0.00      LIG  
ATOM   4240 H17  LIG     1       1.818   4.161  24.147  1.00  0.00      LIG  
ATOM   4241 H18  LIG     1       7.047   8.683  27.000  1.00  0.00      LIG  
ATOM   4242 H19  LIG     1       6.207   9.835  28.036  1.00  0.00      LIG  
ATOM   4243 H20  LIG     1       5.449   9.310  26.553  1.00  0.00      LIG  
ATOM   4244 H21  LIG     1       5.804   6.944  30.121  1.00  0.00      LIG  
ATOM   4245 H22  LIG     1       6.168   8.670  30.037  1.00  0.00      LIG  
ATOM   4246 H23  LIG     1       7.259   7.516  29.293  1.00  0.00      LIG  
ATOM   4247 H24  LIG     1       5.447   2.707  28.534  1.00  0.00      LIG  
ATOM   4248 H25  LIG     1       3.993   2.501  27.570  1.00  0.00      LIG  
ATOM   4249 H26  LIG     1       4.290   4.005  28.402  1.00  0.00      LIG  
ATOM   4250 H27  LIG     1       5.459   7.063  24.755  1.00  0.00      LIG  
ATOM   4251 H28  LIG     1       4.271   8.138  25.472  1.00  0.00      LIG  
ATOM   4252 H29  LIG     1       3.744   6.839  24.450  1.00  0.00      LIG  
ATOM   4253 H30  LIG     1       4.463  -1.480  24.927  1.00  0.00      LIG  
ATOM   4254 H31  LIG     1       2.129  -1.543  24.642  1.00  0.00      LIG  
ATOM   4255 H32  LIG     1       1.933   0.169  24.738  1.00  0.00      LIG  
ATOM   4256 H33  LIG     1       1.397  -1.491  26.741  1.00  0.00      LIG  
ATOM   4257 H34  LIG     1       2.865   0.801  27.916  1.00  0.00      LIG  
ATOM   4258 H35  LIG     1       7.757   3.368  24.774  1.00  0.00      LIG  
ATOM   4259 H36  LIG     1       6.304   3.684  23.826  1.00  0.00      LIG  
ATOM   4260 H37  LIG     1       7.014   2.079  23.855  1.00  0.00      LIG  
ATOM   4261 H38  LIG     1       4.980  -0.397  22.758  1.00  0.00      LIG  
ATOM   4262 H39  LIG     1       3.410   0.428  22.817  1.00  0.00      LIG  
ATOM   4263 H40  LIG     1       3.478  -1.333  22.736  1.00  0.00      LIG  
ATOM   4264 H41  LIG     1       4.776  -4.415  27.749  1.00  0.00      LIG  
ATOM   4265 H42  LIG     1       4.025  -3.470  29.066  1.00  0.00      LIG  
ATOM   4266 H43  LIG     1       5.393  -2.792  28.121  1.00  0.00      LIG  
ATOM   4267 H44  LIG     1      -0.626  -0.850  28.259  1.00  0.00      LIG  
ATOM   4268 H45  LIG     1      -0.552  -0.420  26.544  1.00  0.00      LIG  
ATOM   4269 H46  LIG     1      -1.465   0.594  27.668  1.00  0.00      LIG  
ATOM   4270 H47  LIG     1       0.411   1.150  29.932  1.00  0.00      LIG  
ATOM   4271 H48  LIG     1      -0.308   2.396  28.894  1.00  0.00      LIG  
ATOM   4272 H49  LIG     1       1.449   2.339  29.124  1.00  0.00      LIG  
TER
REMARK  Energy: 279.887
REMARK  SimpleFitness: 279.887
REMARK  FullFitness: -618.9994
REMARK  InterFull: -16.2893
REMARK  IntraFull: 293.553
REMARK  solvFull: -1099.16
REMARK  surfFull: 202.897
REMARK  extraFull: 0.0
REMARK  deltaGcompsolvpol: -1099.16
REMARK  deltaGcompsolvnonpol: 202.897
REMARK  deltaGprotsolvpol: -1109.66
REMARK  deltaGprotsolvnonpol: 196.383
REMARK  deltaGligsolvpol: -8.29917
REMARK  deltaGligsolvnonpol: 15.9374
REMARK  deltaGvdw: -16.2893
REMARK  deltaGelec: 0.0
REMARK  deltaG: -5.2719116
REMARK  Cluster: 0
REMARK  ClusterRank: 5
ATOM   4186 C    LIG     1       2.877   7.758  27.666  1.00  0.00      LIG  
ATOM   4187 C1   LIG     1       4.003   8.185  28.563  1.00  0.00      LIG  
ATOM   4188 C2   LIG     1       5.421   7.827  28.168  1.00  0.00      LIG  
ATOM   4189 C3   LIG     1       5.436   6.440  27.495  1.00  0.00      LIG  
ATOM   4190 C4   LIG     1       4.381   6.141  26.417  1.00  0.00      LIG  
ATOM   4191 C5   LIG     1       3.040   6.348  27.119  1.00  0.00      LIG  
ATOM   4192 C6   LIG     1       6.785   5.956  27.015  1.00  0.00      LIG  
ATOM   4193 C7   LIG     1       6.800   4.448  27.133  1.00  0.00      LIG  
ATOM   4194 C8   LIG     1       5.531   3.753  26.606  1.00  0.00      LIG  
ATOM   4195 C9   LIG     1       4.606   4.715  25.805  1.00  0.00      LIG  
ATOM   4196 C10  LIG     1       5.938   2.561  25.691  1.00  0.00      LIG  
ATOM   4197 C11  LIG     1       4.730   1.873  25.166  1.00  0.00      LIG  
ATOM   4198 C12  LIG     1       3.689   2.714  24.513  1.00  0.00      LIG  
ATOM   4199 C13  LIG     1       3.341   3.956  25.328  1.00  0.00      LIG  
ATOM   4200 C14  LIG     1       4.816   0.544  25.275  1.00  0.00      LIG  
ATOM   4201 C15  LIG     1       6.082   0.136  25.929  1.00  0.00      LIG  
ATOM   4202 C16  LIG     1       6.704   1.437  26.393  1.00  0.00      LIG  
ATOM   4203 O    LIG     1       2.524   4.746  24.470  1.00  0.00      LIG  
ATOM   4204 C17  LIG     1       6.065   8.967  27.385  1.00  0.00      LIG  
ATOM   4205 C18  LIG     1       6.204   7.732  29.475  1.00  0.00      LIG  
ATOM   4206 C19  LIG     1       4.775   3.211  27.836  1.00  0.00      LIG  
ATOM   4207 C20  LIG     1       4.471   7.100  25.220  1.00  0.00      LIG  
ATOM   4208 H    LIG     1       5.144   4.939  24.883  1.00  0.00      LIG  
ATOM   4209 C21  LIG     1       3.972  -0.540  24.675  1.00  0.00      LIG  
ATOM   4210 C22  LIG     1       2.527  -0.654  25.140  1.00  0.00      LIG  
ATOM   4211 C23  LIG     1       2.279  -0.856  26.643  1.00  0.00      LIG  
ATOM   4212 O1   LIG     1       3.365  -1.503  27.329  1.00  0.00      LIG  
ATOM   4213 C24  LIG     1       2.009   0.436  27.364  1.00  0.00      LIG  
ATOM   4214 C25  LIG     1       6.793   2.954  24.475  1.00  0.00      LIG  
ATOM   4215 O2   LIG     1       3.794   9.029  29.422  1.00  0.00      LIG  
ATOM   4216 H1   LIG     1       5.187   5.795  28.338  1.00  0.00      LIG  
ATOM   4217 C26  LIG     1       3.964  -0.450  23.159  1.00  0.00      LIG  
ATOM   4218 C27  LIG     1       3.527  -2.840  27.095  1.00  0.00      LIG  
ATOM   4219 O3   LIG     1       2.893  -3.508  26.294  1.00  0.00      LIG  
ATOM   4220 C28  LIG     1       4.494  -3.412  28.080  1.00  0.00      LIG  
ATOM   4221 C29  LIG     1       0.649   0.809  27.847  1.00  0.00      LIG  
ATOM   4222 O4   LIG     1       1.204   1.417  26.664  1.00  0.00      LIG  
ATOM   4223 C30  LIG     1      -0.562  -0.014  27.560  1.00  0.00      LIG  
ATOM   4224 C31  LIG     1       0.548   1.727  29.013  1.00  0.00      LIG  
ATOM   4225 H2   LIG     1       2.785   8.491  26.861  1.00  0.00      LIG  
ATOM   4226 H3   LIG     1       1.957   7.800  28.255  1.00  0.00      LIG  
ATOM   4227 H4   LIG     1       2.205   6.166  26.442  1.00  0.00      LIG  
ATOM   4228 H5   LIG     1       2.949   5.633  27.941  1.00  0.00      LIG  
ATOM   4229 H6   LIG     1       7.604   6.356  27.615  1.00  0.00      LIG  
ATOM   4230 H7   LIG     1       6.979   6.259  25.983  1.00  0.00      LIG  
ATOM   4231 H8   LIG     1       6.917   4.204  28.192  1.00  0.00      LIG  
ATOM   4232 H9   LIG     1       7.711   4.079  26.663  1.00  0.00      LIG  
ATOM   4233 H10  LIG     1       2.777   2.143  24.323  1.00  0.00      LIG  
ATOM   4234 H11  LIG     1       4.054   3.017  23.527  1.00  0.00      LIG  
ATOM   4235 H12  LIG     1       2.722   3.675  26.184  1.00  0.00      LIG  
ATOM   4236 H13  LIG     1       6.733  -0.373  25.212  1.00  0.00      LIG  
ATOM   4237 H14  LIG     1       5.900  -0.532  26.775  1.00  0.00      LIG  
ATOM   4238 H15  LIG     1       6.657   1.484  27.481  1.00  0.00      LIG  
ATOM   4239 H16  LIG     1       7.768   1.460  26.140  1.00  0.00      LIG  
ATOM   4240 H17  LIG     1       1.818   4.161  24.147  1.00  0.00      LIG  
ATOM   4241 H18  LIG     1       7.047   8.683  27.000  1.00  0.00      LIG  
ATOM   4242 H19  LIG     1       6.207   9.835  28.036  1.00  0.00      LIG  
ATOM   4243 H20  LIG     1       5.449   9.310  26.553  1.00  0.00      LIG  
ATOM   4244 H21  LIG     1       5.804   6.944  30.121  1.00  0.00      LIG  
ATOM   4245 H22  LIG     1       6.168   8.670  30.037  1.00  0.00      LIG  
ATOM   4246 H23  LIG     1       7.259   7.516  29.293  1.00  0.00      LIG  
ATOM   4247 H24  LIG     1       5.447   2.707  28.534  1.00  0.00      LIG  
ATOM   4248 H25  LIG     1       3.993   2.501  27.570  1.00  0.00      LIG  
ATOM   4249 H26  LIG     1       4.290   4.005  28.402  1.00  0.00      LIG  
ATOM   4250 H27  LIG     1       5.459   7.063  24.755  1.00  0.00      LIG  
ATOM   4251 H28  LIG     1       4.271   8.138  25.472  1.00  0.00      LIG  
ATOM   4252 H29  LIG     1       3.744   6.839  24.450  1.00  0.00      LIG  
ATOM   4253 H30  LIG     1       4.463  -1.480  24.927  1.00  0.00      LIG  
ATOM   4254 H31  LIG     1       2.129  -1.543  24.642  1.00  0.00      LIG  
ATOM   4255 H32  LIG     1       1.933   0.169  24.738  1.00  0.00      LIG  
ATOM   4256 H33  LIG     1       1.397  -1.491  26.741  1.00  0.00      LIG  
ATOM   4257 H34  LIG     1       2.865   0.801  27.916  1.00  0.00      LIG  
ATOM   4258 H35  LIG     1       7.757   3.368  24.774  1.00  0.00      LIG  
ATOM   4259 H36  LIG     1       6.304   3.684  23.826  1.00  0.00      LIG  
ATOM   4260 H37  LIG     1       7.014   2.079  23.855  1.00  0.00      LIG  
ATOM   4261 H38  LIG     1       4.980  -0.397  22.758  1.00  0.00      LIG  
ATOM   4262 H39  LIG     1       3.410   0.428  22.817  1.00  0.00      LIG  
ATOM   4263 H40  LIG     1       3.478  -1.333  22.736  1.00  0.00      LIG  
ATOM   4264 H41  LIG     1       4.776  -4.415  27.749  1.00  0.00      LIG  
ATOM   4265 H42  LIG     1       4.025  -3.470  29.066  1.00  0.00      LIG  
ATOM   4266 H43  LIG     1       5.393  -2.792  28.121  1.00  0.00      LIG  
ATOM   4267 H44  LIG     1      -0.626  -0.850  28.259  1.00  0.00      LIG  
ATOM   4268 H45  LIG     1      -0.552  -0.420  26.544  1.00  0.00      LIG  
ATOM   4269 H46  LIG     1      -1.465   0.594  27.668  1.00  0.00      LIG  
ATOM   4270 H47  LIG     1       0.411   1.150  29.932  1.00  0.00      LIG  
ATOM   4271 H48  LIG     1      -0.308   2.396  28.894  1.00  0.00      LIG  
ATOM   4272 H49  LIG     1       1.449   2.339  29.124  1.00  0.00      LIG  
TER
REMARK  Energy: 279.887
REMARK  SimpleFitness: 279.887
REMARK  FullFitness: -618.9994
REMARK  InterFull: -16.2893
REMARK  IntraFull: 293.553
REMARK  solvFull: -1099.16
REMARK  surfFull: 202.897
REMARK  extraFull: 0.0
REMARK  deltaGcompsolvpol: -1099.16
REMARK  deltaGcompsolvnonpol: 202.897
REMARK  deltaGprotsolvpol: -1109.66
REMARK  deltaGprotsolvnonpol: 196.383
REMARK  deltaGligsolvpol: -8.29917
REMARK  deltaGligsolvnonpol: 15.9374
REMARK  deltaGvdw: -16.2893
REMARK  deltaGelec: 0.0
REMARK  deltaG: -5.2719116
REMARK  Cluster: 0
REMARK  ClusterRank: 6
ATOM   4186 C    LIG     1       2.877   7.758  27.666  1.00  0.00      LIG  
ATOM   4187 C1   LIG     1       4.003   8.185  28.563  1.00  0.00      LIG  
ATOM   4188 C2   LIG     1       5.421   7.827  28.168  1.00  0.00      LIG  
ATOM   4189 C3   LIG     1       5.436   6.440  27.495  1.00  0.00      LIG  
ATOM   4190 C4   LIG     1       4.381   6.141  26.417  1.00  0.00      LIG  
ATOM   4191 C5   LIG     1       3.040   6.348  27.119  1.00  0.00      LIG  
ATOM   4192 C6   LIG     1       6.785   5.956  27.015  1.00  0.00      LIG  
ATOM   4193 C7   LIG     1       6.800   4.448  27.133  1.00  0.00      LIG  
ATOM   4194 C8   LIG     1       5.531   3.753  26.606  1.00  0.00      LIG  
ATOM   4195 C9   LIG     1       4.606   4.715  25.805  1.00  0.00      LIG  
ATOM   4196 C10  LIG     1       5.938   2.561  25.691  1.00  0.00      LIG  
ATOM   4197 C11  LIG     1       4.730   1.873  25.166  1.00  0.00      LIG  
ATOM   4198 C12  LIG     1       3.689   2.714  24.513  1.00  0.00      LIG  
ATOM   4199 C13  LIG     1       3.341   3.956  25.328  1.00  0.00      LIG  
ATOM   4200 C14  LIG     1       4.816   0.544  25.275  1.00  0.00      LIG  
ATOM   4201 C15  LIG     1       6.082   0.136  25.929  1.00  0.00      LIG  
ATOM   4202 C16  LIG     1       6.704   1.437  26.393  1.00  0.00      LIG  
ATOM   4203 O    LIG     1       2.524   4.746  24.470  1.00  0.00      LIG  
ATOM   4204 C17  LIG     1       6.065   8.967  27.385  1.00  0.00      LIG  
ATOM   4205 C18  LIG     1       6.204   7.732  29.475  1.00  0.00      LIG  
ATOM   4206 C19  LIG     1       4.775   3.211  27.836  1.00  0.00      LIG  
ATOM   4207 C20  LIG     1       4.471   7.100  25.220  1.00  0.00      LIG  
ATOM   4208 H    LIG     1       5.144   4.939  24.883  1.00  0.00      LIG  
ATOM   4209 C21  LIG     1       3.972  -0.540  24.675  1.00  0.00      LIG  
ATOM   4210 C22  LIG     1       2.527  -0.654  25.140  1.00  0.00      LIG  
ATOM   4211 C23  LIG     1       2.279  -0.856  26.643  1.00  0.00      LIG  
ATOM   4212 O1   LIG     1       3.365  -1.503  27.329  1.00  0.00      LIG  
ATOM   4213 C24  LIG     1       2.009   0.436  27.364  1.00  0.00      LIG  
ATOM   4214 C25  LIG     1       6.793   2.954  24.475  1.00  0.00      LIG  
ATOM   4215 O2   LIG     1       3.794   9.029  29.422  1.00  0.00      LIG  
ATOM   4216 H1   LIG     1       5.187   5.795  28.338  1.00  0.00      LIG  
ATOM   4217 C26  LIG     1       3.964  -0.450  23.159  1.00  0.00      LIG  
ATOM   4218 C27  LIG     1       3.527  -2.840  27.095  1.00  0.00      LIG  
ATOM   4219 O3   LIG     1       2.893  -3.508  26.294  1.00  0.00      LIG  
ATOM   4220 C28  LIG     1       4.494  -3.412  28.080  1.00  0.00      LIG  
ATOM   4221 C29  LIG     1       0.649   0.809  27.847  1.00  0.00      LIG  
ATOM   4222 O4   LIG     1       1.204   1.417  26.664  1.00  0.00      LIG  
ATOM   4223 C30  LIG     1      -0.562  -0.014  27.560  1.00  0.00      LIG  
ATOM   4224 C31  LIG     1       0.548   1.727  29.013  1.00  0.00      LIG  
ATOM   4225 H2   LIG     1       2.785   8.491  26.861  1.00  0.00      LIG  
ATOM   4226 H3   LIG     1       1.957   7.800  28.255  1.00  0.00      LIG  
ATOM   4227 H4   LIG     1       2.205   6.166  26.442  1.00  0.00      LIG  
ATOM   4228 H5   LIG     1       2.949   5.633  27.941  1.00  0.00      LIG  
ATOM   4229 H6   LIG     1       7.604   6.356  27.615  1.00  0.00      LIG  
ATOM   4230 H7   LIG     1       6.979   6.259  25.983  1.00  0.00      LIG  
ATOM   4231 H8   LIG     1       6.917   4.204  28.192  1.00  0.00      LIG  
ATOM   4232 H9   LIG     1       7.711   4.079  26.663  1.00  0.00      LIG  
ATOM   4233 H10  LIG     1       2.777   2.143  24.323  1.00  0.00      LIG  
ATOM   4234 H11  LIG     1       4.054   3.017  23.527  1.00  0.00      LIG  
ATOM   4235 H12  LIG     1       2.722   3.675  26.184  1.00  0.00      LIG  
ATOM   4236 H13  LIG     1       6.733  -0.373  25.212  1.00  0.00      LIG  
ATOM   4237 H14  LIG     1       5.900  -0.532  26.775  1.00  0.00      LIG  
ATOM   4238 H15  LIG     1       6.657   1.484  27.481  1.00  0.00      LIG  
ATOM   4239 H16  LIG     1       7.768   1.460  26.140  1.00  0.00      LIG  
ATOM   4240 H17  LIG     1       1.818   4.161  24.147  1.00  0.00      LIG  
ATOM   4241 H18  LIG     1       7.047   8.683  27.000  1.00  0.00      LIG  
ATOM   4242 H19  LIG     1       6.207   9.835  28.036  1.00  0.00      LIG  
ATOM   4243 H20  LIG     1       5.449   9.310  26.553  1.00  0.00      LIG  
ATOM   4244 H21  LIG     1       5.804   6.944  30.121  1.00  0.00      LIG  
ATOM   4245 H22  LIG     1       6.168   8.670  30.037  1.00  0.00      LIG  
ATOM   4246 H23  LIG     1       7.259   7.516  29.293  1.00  0.00      LIG  
ATOM   4247 H24  LIG     1       5.447   2.707  28.534  1.00  0.00      LIG  
ATOM   4248 H25  LIG     1       3.993   2.501  27.570  1.00  0.00      LIG  
ATOM   4249 H26  LIG     1       4.290   4.005  28.402  1.00  0.00      LIG  
ATOM   4250 H27  LIG     1       5.459   7.063  24.755  1.00  0.00      LIG  
ATOM   4251 H28  LIG     1       4.271   8.138  25.472  1.00  0.00      LIG  
ATOM   4252 H29  LIG     1       3.744   6.839  24.450  1.00  0.00      LIG  
ATOM   4253 H30  LIG     1       4.463  -1.480  24.927  1.00  0.00      LIG  
ATOM   4254 H31  LIG     1       2.129  -1.543  24.642  1.00  0.00      LIG  
ATOM   4255 H32  LIG     1       1.933   0.169  24.738  1.00  0.00      LIG  
ATOM   4256 H33  LIG     1       1.397  -1.491  26.741  1.00  0.00      LIG  
ATOM   4257 H34  LIG     1       2.865   0.801  27.916  1.00  0.00      LIG  
ATOM   4258 H35  LIG     1       7.757   3.368  24.774  1.00  0.00      LIG  
ATOM   4259 H36  LIG     1       6.304   3.684  23.826  1.00  0.00      LIG  
ATOM   4260 H37  LIG     1       7.014   2.079  23.855  1.00  0.00      LIG  
ATOM   4261 H38  LIG     1       4.980  -0.397  22.758  1.00  0.00      LIG  
ATOM   4262 H39  LIG     1       3.410   0.428  22.817  1.00  0.00      LIG  
ATOM   4263 H40  LIG     1       3.478  -1.333  22.736  1.00  0.00      LIG  
ATOM   4264 H41  LIG     1       4.776  -4.415  27.749  1.00  0.00      LIG  
ATOM   4265 H42  LIG     1       4.025  -3.470  29.066  1.00  0.00      LIG  
ATOM   4266 H43  LIG     1       5.393  -2.792  28.121  1.00  0.00      LIG  
ATOM   4267 H44  LIG     1      -0.626  -0.850  28.259  1.00  0.00      LIG  
ATOM   4268 H45  LIG     1      -0.552  -0.420  26.544  1.00  0.00      LIG  
ATOM   4269 H46  LIG     1      -1.465   0.594  27.668  1.00  0.00      LIG  
ATOM   4270 H47  LIG     1       0.411   1.150  29.932  1.00  0.00      LIG  
ATOM   4271 H48  LIG     1      -0.308   2.396  28.894  1.00  0.00      LIG  
ATOM   4272 H49  LIG     1       1.449   2.339  29.124  1.00  0.00      LIG  
TER
REMARK  Energy: 279.887
REMARK  SimpleFitness: 279.887
REMARK  FullFitness: -618.9994
REMARK  InterFull: -16.2893
REMARK  IntraFull: 293.553
REMARK  solvFull: -1099.16
REMARK  surfFull: 202.897
REMARK  extraFull: 0.0
REMARK  deltaGcompsolvpol: -1099.16
REMARK  deltaGcompsolvnonpol: 202.897
REMARK  deltaGprotsolvpol: -1109.66
REMARK  deltaGprotsolvnonpol: 196.383
REMARK  deltaGligsolvpol: -8.29917
REMARK  deltaGligsolvnonpol: 15.9374
REMARK  deltaGvdw: -16.2893
REMARK  deltaGelec: 0.0
REMARK  deltaG: -5.2719116
REMARK  Cluster: 0
REMARK  ClusterRank: 7
ATOM   4186 C    LIG     1       2.877   7.758  27.666  1.00  0.00      LIG  
ATOM   4187 C1   LIG     1       4.003   8.185  28.563  1.00  0.00      LIG  
ATOM   4188 C2   LIG     1       5.421   7.827  28.168  1.00  0.00      LIG  
ATOM   4189 C3   LIG     1       5.436   6.440  27.495  1.00  0.00      LIG  
ATOM   4190 C4   LIG     1       4.381   6.141  26.417  1.00  0.00      LIG  
ATOM   4191 C5   LIG     1       3.040   6.348  27.119  1.00  0.00      LIG  
ATOM   4192 C6   LIG     1       6.785   5.956  27.015  1.00  0.00      LIG  
ATOM   4193 C7   LIG     1       6.800   4.448  27.133  1.00  0.00      LIG  
ATOM   4194 C8   LIG     1       5.531   3.753  26.606  1.00  0.00      LIG  
ATOM   4195 C9   LIG     1       4.606   4.715  25.805  1.00  0.00      LIG  
ATOM   4196 C10  LIG     1       5.938   2.561  25.691  1.00  0.00      LIG  
ATOM   4197 C11  LIG     1       4.730   1.873  25.166  1.00  0.00      LIG  
ATOM   4198 C12  LIG     1       3.689   2.714  24.513  1.00  0.00      LIG  
ATOM   4199 C13  LIG     1       3.341   3.956  25.328  1.00  0.00      LIG  
ATOM   4200 C14  LIG     1       4.816   0.544  25.275  1.00  0.00      LIG  
ATOM   4201 C15  LIG     1       6.082   0.136  25.929  1.00  0.00      LIG  
ATOM   4202 C16  LIG     1       6.704   1.437  26.393  1.00  0.00      LIG  
ATOM   4203 O    LIG     1       2.524   4.746  24.470  1.00  0.00      LIG  
ATOM   4204 C17  LIG     1       6.065   8.967  27.385  1.00  0.00      LIG  
ATOM   4205 C18  LIG     1       6.204   7.732  29.475  1.00  0.00      LIG  
ATOM   4206 C19  LIG     1       4.775   3.211  27.836  1.00  0.00      LIG  
ATOM   4207 C20  LIG     1       4.471   7.100  25.220  1.00  0.00      LIG  
ATOM   4208 H    LIG     1       5.144   4.939  24.883  1.00  0.00      LIG  
ATOM   4209 C21  LIG     1       3.972  -0.540  24.675  1.00  0.00      LIG  
ATOM   4210 C22  LIG     1       2.527  -0.654  25.140  1.00  0.00      LIG  
ATOM   4211 C23  LIG     1       2.279  -0.856  26.643  1.00  0.00      LIG  
ATOM   4212 O1   LIG     1       3.365  -1.503  27.329  1.00  0.00      LIG  
ATOM   4213 C24  LIG     1       2.009   0.436  27.364  1.00  0.00      LIG  
ATOM   4214 C25  LIG     1       6.793   2.954  24.475  1.00  0.00      LIG  
ATOM   4215 O2   LIG     1       3.794   9.029  29.422  1.00  0.00      LIG  
ATOM   4216 H1   LIG     1       5.187   5.795  28.338  1.00  0.00      LIG  
ATOM   4217 C26  LIG     1       3.964  -0.450  23.159  1.00  0.00      LIG  
ATOM   4218 C27  LIG     1       3.527  -2.840  27.095  1.00  0.00      LIG  
ATOM   4219 O3   LIG     1       2.893  -3.508  26.294  1.00  0.00      LIG  
ATOM   4220 C28  LIG     1       4.494  -3.412  28.080  1.00  0.00      LIG  
ATOM   4221 C29  LIG     1       0.649   0.809  27.847  1.00  0.00      LIG  
ATOM   4222 O4   LIG     1       1.204   1.417  26.664  1.00  0.00      LIG  
ATOM   4223 C30  LIG     1      -0.562  -0.014  27.560  1.00  0.00      LIG  
ATOM   4224 C31  LIG     1       0.548   1.727  29.013  1.00  0.00      LIG  
ATOM   4225 H2   LIG     1       2.785   8.491  26.861  1.00  0.00      LIG  
ATOM   4226 H3   LIG     1       1.957   7.800  28.255  1.00  0.00      LIG  
ATOM   4227 H4   LIG     1       2.205   6.166  26.442  1.00  0.00      LIG  
ATOM   4228 H5   LIG     1       2.949   5.633  27.941  1.00  0.00      LIG  
ATOM   4229 H6   LIG     1       7.604   6.356  27.615  1.00  0.00      LIG  
ATOM   4230 H7   LIG     1       6.979   6.259  25.983  1.00  0.00      LIG  
ATOM   4231 H8   LIG     1       6.917   4.204  28.192  1.00  0.00      LIG  
ATOM   4232 H9   LIG     1       7.711   4.079  26.663  1.00  0.00      LIG  
ATOM   4233 H10  LIG     1       2.777   2.143  24.323  1.00  0.00      LIG  
ATOM   4234 H11  LIG     1       4.054   3.017  23.527  1.00  0.00      LIG  
ATOM   4235 H12  LIG     1       2.722   3.675  26.184  1.00  0.00      LIG  
ATOM   4236 H13  LIG     1       6.733  -0.373  25.212  1.00  0.00      LIG  
ATOM   4237 H14  LIG     1       5.900  -0.532  26.775  1.00  0.00      LIG  
ATOM   4238 H15  LIG     1       6.657   1.484  27.481  1.00  0.00      LIG  
ATOM   4239 H16  LIG     1       7.768   1.460  26.140  1.00  0.00      LIG  
ATOM   4240 H17  LIG     1       1.818   4.161  24.147  1.00  0.00      LIG  
ATOM   4241 H18  LIG     1       7.047   8.683  27.000  1.00  0.00      LIG  
ATOM   4242 H19  LIG     1       6.207   9.835  28.036  1.00  0.00      LIG  
ATOM   4243 H20  LIG     1       5.449   9.310  26.553  1.00  0.00      LIG  
ATOM   4244 H21  LIG     1       5.804   6.944  30.121  1.00  0.00      LIG  
ATOM   4245 H22  LIG     1       6.168   8.670  30.037  1.00  0.00      LIG  
ATOM   4246 H23  LIG     1       7.259   7.516  29.293  1.00  0.00      LIG  
ATOM   4247 H24  LIG     1       5.447   2.707  28.534  1.00  0.00      LIG  
ATOM   4248 H25  LIG     1       3.993   2.501  27.570  1.00  0.00      LIG  
ATOM   4249 H26  LIG     1       4.290   4.005  28.402  1.00  0.00      LIG  
ATOM   4250 H27  LIG     1       5.459   7.063  24.755  1.00  0.00      LIG  
ATOM   4251 H28  LIG     1       4.271   8.138  25.472  1.00  0.00      LIG  
ATOM   4252 H29  LIG     1       3.744   6.839  24.450  1.00  0.00      LIG  
ATOM   4253 H30  LIG     1       4.463  -1.480  24.927  1.00  0.00      LIG  
ATOM   4254 H31  LIG     1       2.129  -1.543  24.642  1.00  0.00      LIG  
ATOM   4255 H32  LIG     1       1.933   0.169  24.738  1.00  0.00      LIG  
ATOM   4256 H33  LIG     1       1.397  -1.491  26.741  1.00  0.00      LIG  
ATOM   4257 H34  LIG     1       2.865   0.801  27.916  1.00  0.00      LIG  
ATOM   4258 H35  LIG     1       7.757   3.368  24.774  1.00  0.00      LIG  
ATOM   4259 H36  LIG     1       6.304   3.684  23.826  1.00  0.00      LIG  
ATOM   4260 H37  LIG     1       7.014   2.079  23.855  1.00  0.00      LIG  
ATOM   4261 H38  LIG     1       4.980  -0.397  22.758  1.00  0.00      LIG  
ATOM   4262 H39  LIG     1       3.410   0.428  22.817  1.00  0.00      LIG  
ATOM   4263 H40  LIG     1       3.478  -1.333  22.736  1.00  0.00      LIG  
ATOM   4264 H41  LIG     1       4.776  -4.415  27.749  1.00  0.00      LIG  
ATOM   4265 H42  LIG     1       4.025  -3.470  29.066  1.00  0.00      LIG  
ATOM   4266 H43  LIG     1       5.393  -2.792  28.121  1.00  0.00      LIG  
ATOM   4267 H44  LIG     1      -0.626  -0.850  28.259  1.00  0.00      LIG  
ATOM   4268 H45  LIG     1      -0.552  -0.420  26.544  1.00  0.00      LIG  
ATOM   4269 H46  LIG     1      -1.465   0.594  27.668  1.00  0.00      LIG  
ATOM   4270 H47  LIG     1       0.411   1.150  29.932  1.00  0.00      LIG  
ATOM   4271 H48  LIG     1      -0.308   2.396  28.894  1.00  0.00      LIG  
ATOM   4272 H49  LIG     1       1.449   2.339  29.124  1.00  0.00      LIG  
TER
REMARK  Energy: 276.054
REMARK  SimpleFitness: 276.054
REMARK  FullFitness: -618.5835
REMARK  InterFull: -36.6645
REMARK  IntraFull: 307.136
REMARK  solvFull: -1086.47
REMARK  surfFull: 197.415
REMARK  extraFull: 0.0
REMARK  deltaGcompsolvpol: -1086.47
REMARK  deltaGcompsolvnonpol: 197.415
REMARK  deltaGprotsolvpol: -1109.66
REMARK  deltaGprotsolvnonpol: 196.383
REMARK  deltaGligsolvpol: -9.23494
REMARK  deltaGligsolvnonpol: 15.5441
REMARK  deltaGvdw: -36.6645
REMARK  deltaGelec: 0.0
REMARK  deltaG: -6.8468966
REMARK  Cluster: 1
REMARK  ClusterRank: 0
ATOM   4186 C    LIG     1       0.921   2.707  26.011  1.00  0.00      LIG  
ATOM   4187 C1   LIG     1       1.146   3.250  27.384  1.00  0.00      LIG  
ATOM   4188 C2   LIG     1       2.462   2.917  28.045  1.00  0.00      LIG  
ATOM   4189 C3   LIG     1       2.800   1.429  27.788  1.00  0.00      LIG  
ATOM   4190 C4   LIG     1       2.676   0.872  26.349  1.00  0.00      LIG  
ATOM   4191 C5   LIG     1       1.245   1.226  25.925  1.00  0.00      LIG  
ATOM   4192 C6   LIG     1       4.058   0.965  28.510  1.00  0.00      LIG  
ATOM   4193 C7   LIG     1       4.509  -0.441  28.171  1.00  0.00      LIG  
ATOM   4194 C8   LIG     1       3.455  -1.359  27.550  1.00  0.00      LIG  
ATOM   4195 C9   LIG     1       3.027  -0.665  26.240  1.00  0.00      LIG  
ATOM   4196 C10  LIG     1       4.085  -2.760  27.265  1.00  0.00      LIG  
ATOM   4197 C11  LIG     1       3.168  -3.627  26.478  1.00  0.00      LIG  
ATOM   4198 C12  LIG     1       2.536  -3.002  25.288  1.00  0.00      LIG  
ATOM   4199 C13  LIG     1       2.060  -1.560  25.447  1.00  0.00      LIG  
ATOM   4200 C14  LIG     1       3.015  -4.876  26.956  1.00  0.00      LIG  
ATOM   4201 C15  LIG     1       3.836  -5.022  28.192  1.00  0.00      LIG  
ATOM   4202 C16  LIG     1       4.357  -3.626  28.495  1.00  0.00      LIG  
ATOM   4203 O    LIG     1       1.923  -1.085  24.108  1.00  0.00      LIG  
ATOM   4204 C17  LIG     1       3.510   3.945  27.627  1.00  0.00      LIG  
ATOM   4205 C18  LIG     1       2.258   3.126  29.542  1.00  0.00      LIG  
ATOM   4206 C19  LIG     1       2.255  -1.538  28.488  1.00  0.00      LIG  
ATOM   4207 C20  LIG     1       3.651   1.538  25.374  1.00  0.00      LIG  
ATOM   4208 H    LIG     1       3.923  -0.663  25.620  1.00  0.00      LIG  
ATOM   4209 C21  LIG     1       1.989  -5.933  26.534  1.00  0.00      LIG  
ATOM   4210 C22  LIG     1       2.397  -7.044  25.572  1.00  0.00      LIG  
ATOM   4211 C23  LIG     1       1.155  -7.707  24.919  1.00  0.00      LIG  
ATOM   4212 O1   LIG     1       1.299  -7.610  23.487  1.00  0.00      LIG  
ATOM   4213 C24  LIG     1       1.055  -9.168  25.276  1.00  0.00      LIG  
ATOM   4214 C25  LIG     1       5.413  -2.650  26.536  1.00  0.00      LIG  
ATOM   4215 O2   LIG     1       0.449   4.166  27.793  1.00  0.00      LIG  
ATOM   4216 H1   LIG     1       1.984   0.944  28.323  1.00  0.00      LIG  
ATOM   4217 C26  LIG     1       1.367  -6.572  27.766  1.00  0.00      LIG  
ATOM   4218 C27  LIG     1       0.152  -7.384  22.769  1.00  0.00      LIG  
ATOM   4219 O3   LIG     1      -0.964  -7.218  23.238  1.00  0.00      LIG  
ATOM   4220 C28  LIG     1       0.464  -7.162  21.321  1.00  0.00      LIG  
ATOM   4221 C29  LIG     1      -0.206  -9.908  25.574  1.00  0.00      LIG  
ATOM   4222 O4   LIG     1       0.628  -9.401  26.632  1.00  0.00      LIG  
ATOM   4223 C30  LIG     1      -1.542  -9.265  25.483  1.00  0.00      LIG  
ATOM   4224 C31  LIG     1      -0.221 -11.392  25.563  1.00  0.00      LIG  
ATOM   4225 H2   LIG     1       1.511   3.294  25.304  1.00  0.00      LIG  
ATOM   4226 H3   LIG     1      -0.135   2.853  25.768  1.00  0.00      LIG  
ATOM   4227 H4   LIG     1       1.056   0.946  24.890  1.00  0.00      LIG  
ATOM   4228 H5   LIG     1       0.540   0.670  26.550  1.00  0.00      LIG  
ATOM   4229 H6   LIG     1       3.888   1.001  29.589  1.00  0.00      LIG  
ATOM   4230 H7   LIG     1       4.890   1.643  28.310  1.00  0.00      LIG  
ATOM   4231 H8   LIG     1       4.937  -0.904  29.061  1.00  0.00      LIG  
ATOM   4232 H9   LIG     1       5.337  -0.305  27.473  1.00  0.00      LIG  
ATOM   4233 H10  LIG     1       1.681  -3.593  24.955  1.00  0.00      LIG  
ATOM   4234 H11  LIG     1       3.268  -3.049  24.476  1.00  0.00      LIG  
ATOM   4235 H12  LIG     1       1.071  -1.556  25.912  1.00  0.00      LIG  
ATOM   4236 H13  LIG     1       4.665  -5.709  28.021  1.00  0.00      LIG  
ATOM   4237 H14  LIG     1       3.268  -5.378  29.055  1.00  0.00      LIG  
ATOM   4238 H15  LIG     1       3.881  -3.254  29.404  1.00  0.00      LIG  
ATOM   4239 H16  LIG     1       5.422  -3.663  28.726  1.00  0.00      LIG  
ATOM   4240 H17  LIG     1       2.825  -0.988  23.757  1.00  0.00      LIG  
ATOM   4241 H18  LIG     1       4.497   3.697  28.023  1.00  0.00      LIG  
ATOM   4242 H19  LIG     1       3.243   4.932  28.016  1.00  0.00      LIG  
ATOM   4243 H20  LIG     1       3.587   4.057  26.545  1.00  0.00      LIG  
ATOM   4244 H21  LIG     1       1.517   2.426  29.942  1.00  0.00      LIG  
ATOM   4245 H22  LIG     1       1.911   4.140  29.767  1.00  0.00      LIG  
ATOM   4246 H23  LIG     1       3.191   2.989  30.093  1.00  0.00      LIG  
ATOM   4247 H24  LIG     1       2.481  -1.090  29.451  1.00  0.00      LIG  
ATOM   4248 H25  LIG     1       1.990  -2.577  28.675  1.00  0.00      LIG  
ATOM   4249 H26  LIG     1       1.357  -1.051  28.102  1.00  0.00      LIG  
ATOM   4250 H27  LIG     1       4.681   1.432  25.723  1.00  0.00      LIG  
ATOM   4251 H28  LIG     1       3.460   2.596  25.215  1.00  0.00      LIG  
ATOM   4252 H29  LIG     1       3.581   1.065  24.390  1.00  0.00      LIG  
ATOM   4253 H30  LIG     1       1.193  -5.408  26.008  1.00  0.00      LIG  
ATOM   4254 H31  LIG     1       2.997  -7.778  26.114  1.00  0.00      LIG  
ATOM   4255 H32  LIG     1       3.037  -6.613  24.809  1.00  0.00      LIG  
ATOM   4256 H33  LIG     1       0.265  -7.166  25.253  1.00  0.00      LIG  
ATOM   4257 H34  LIG     1       1.878  -9.752  24.900  1.00  0.00      LIG  
ATOM   4258 H35  LIG     1       6.195  -2.279  27.202  1.00  0.00      LIG  
ATOM   4259 H36  LIG     1       5.371  -1.972  25.685  1.00  0.00      LIG  
ATOM   4260 H37  LIG     1       5.740  -3.625  26.165  1.00  0.00      LIG  
ATOM   4261 H38  LIG     1       1.155  -5.839  28.549  1.00  0.00      LIG  
ATOM   4262 H39  LIG     1       2.027  -7.338  28.184  1.00  0.00      LIG  
ATOM   4263 H40  LIG     1       0.413  -7.042  27.518  1.00  0.00      LIG  
ATOM   4264 H41  LIG     1      -0.358  -7.561  20.721  1.00  0.00      LIG  
ATOM   4265 H42  LIG     1       1.381  -7.690  21.040  1.00  0.00      LIG  
ATOM   4266 H43  LIG     1       0.582  -6.092  21.134  1.00  0.00      LIG  
ATOM   4267 H44  LIG     1      -1.920  -9.339  24.460  1.00  0.00      LIG  
ATOM   4268 H45  LIG     1      -1.517  -8.210  25.771  1.00  0.00      LIG  
ATOM   4269 H46  LIG     1      -2.250  -9.776  26.140  1.00  0.00      LIG  
ATOM   4270 H47  LIG     1      -0.878 -11.751  24.768  1.00  0.00      LIG  
ATOM   4271 H48  LIG     1      -0.604 -11.774  26.513  1.00  0.00      LIG  
ATOM   4272 H49  LIG     1       0.780 -11.803  25.404  1.00  0.00      LIG  
TER
REMARK  Energy: 276.054
REMARK  SimpleFitness: 276.054
REMARK  FullFitness: -618.5835
REMARK  InterFull: -36.6645
REMARK  IntraFull: 307.136
REMARK  solvFull: -1086.47
REMARK  surfFull: 197.415
REMARK  extraFull: 0.0
REMARK  deltaGcompsolvpol: -1086.47
REMARK  deltaGcompsolvnonpol: 197.415
REMARK  deltaGprotsolvpol: -1109.66
REMARK  deltaGprotsolvnonpol: 196.383
REMARK  deltaGligsolvpol: -9.23494
REMARK  deltaGligsolvnonpol: 15.5441
REMARK  deltaGvdw: -36.6645
REMARK  deltaGelec: 0.0
REMARK  deltaG: -6.8468966
REMARK  Cluster: 1
REMARK  ClusterRank: 1
ATOM   4186 C    LIG     1       0.921   2.707  26.011  1.00  0.00      LIG  
ATOM   4187 C1   LIG     1       1.146   3.250  27.384  1.00  0.00      LIG  
ATOM   4188 C2   LIG     1       2.462   2.917  28.045  1.00  0.00      LIG  
ATOM   4189 C3   LIG     1       2.800   1.429  27.788  1.00  0.00      LIG  
ATOM   4190 C4   LIG     1       2.676   0.872  26.349  1.00  0.00      LIG  
ATOM   4191 C5   LIG     1       1.245   1.226  25.925  1.00  0.00      LIG  
ATOM   4192 C6   LIG     1       4.058   0.965  28.510  1.00  0.00      LIG  
ATOM   4193 C7   LIG     1       4.509  -0.441  28.171  1.00  0.00      LIG  
ATOM   4194 C8   LIG     1       3.455  -1.359  27.550  1.00  0.00      LIG  
ATOM   4195 C9   LIG     1       3.027  -0.665  26.240  1.00  0.00      LIG  
ATOM   4196 C10  LIG     1       4.085  -2.760  27.265  1.00  0.00      LIG  
ATOM   4197 C11  LIG     1       3.168  -3.627  26.478  1.00  0.00      LIG  
ATOM   4198 C12  LIG     1       2.536  -3.002  25.288  1.00  0.00      LIG  
ATOM   4199 C13  LIG     1       2.060  -1.560  25.447  1.00  0.00      LIG  
ATOM   4200 C14  LIG     1       3.015  -4.876  26.956  1.00  0.00      LIG  
ATOM   4201 C15  LIG     1       3.836  -5.022  28.192  1.00  0.00      LIG  
ATOM   4202 C16  LIG     1       4.357  -3.626  28.495  1.00  0.00      LIG  
ATOM   4203 O    LIG     1       1.923  -1.085  24.108  1.00  0.00      LIG  
ATOM   4204 C17  LIG     1       3.510   3.945  27.627  1.00  0.00      LIG  
ATOM   4205 C18  LIG     1       2.258   3.126  29.542  1.00  0.00      LIG  
ATOM   4206 C19  LIG     1       2.255  -1.538  28.488  1.00  0.00      LIG  
ATOM   4207 C20  LIG     1       3.651   1.538  25.374  1.00  0.00      LIG  
ATOM   4208 H    LIG     1       3.923  -0.663  25.620  1.00  0.00      LIG  
ATOM   4209 C21  LIG     1       1.989  -5.933  26.534  1.00  0.00      LIG  
ATOM   4210 C22  LIG     1       2.397  -7.044  25.572  1.00  0.00      LIG  
ATOM   4211 C23  LIG     1       1.155  -7.707  24.919  1.00  0.00      LIG  
ATOM   4212 O1   LIG     1       1.299  -7.610  23.487  1.00  0.00      LIG  
ATOM   4213 C24  LIG     1       1.055  -9.168  25.276  1.00  0.00      LIG  
ATOM   4214 C25  LIG     1       5.413  -2.650  26.536  1.00  0.00      LIG  
ATOM   4215 O2   LIG     1       0.449   4.166  27.793  1.00  0.00      LIG  
ATOM   4216 H1   LIG     1       1.984   0.944  28.323  1.00  0.00      LIG  
ATOM   4217 C26  LIG     1       1.367  -6.572  27.766  1.00  0.00      LIG  
ATOM   4218 C27  LIG     1       0.152  -7.384  22.769  1.00  0.00      LIG  
ATOM   4219 O3   LIG     1      -0.964  -7.218  23.238  1.00  0.00      LIG  
ATOM   4220 C28  LIG     1       0.464  -7.162  21.321  1.00  0.00      LIG  
ATOM   4221 C29  LIG     1      -0.206  -9.908  25.574  1.00  0.00      LIG  
ATOM   4222 O4   LIG     1       0.628  -9.401  26.632  1.00  0.00      LIG  
ATOM   4223 C30  LIG     1      -1.542  -9.265  25.483  1.00  0.00      LIG  
ATOM   4224 C31  LIG     1      -0.221 -11.392  25.563  1.00  0.00      LIG  
ATOM   4225 H2   LIG     1       1.511   3.294  25.304  1.00  0.00      LIG  
ATOM   4226 H3   LIG     1      -0.135   2.853  25.768  1.00  0.00      LIG  
ATOM   4227 H4   LIG     1       1.056   0.946  24.890  1.00  0.00      LIG  
ATOM   4228 H5   LIG     1       0.540   0.670  26.550  1.00  0.00      LIG  
ATOM   4229 H6   LIG     1       3.888   1.001  29.589  1.00  0.00      LIG  
ATOM   4230 H7   LIG     1       4.890   1.643  28.310  1.00  0.00      LIG  
ATOM   4231 H8   LIG     1       4.937  -0.904  29.061  1.00  0.00      LIG  
ATOM   4232 H9   LIG     1       5.337  -0.305  27.473  1.00  0.00      LIG  
ATOM   4233 H10  LIG     1       1.681  -3.593  24.955  1.00  0.00      LIG  
ATOM   4234 H11  LIG     1       3.268  -3.049  24.476  1.00  0.00      LIG  
ATOM   4235 H12  LIG     1       1.071  -1.556  25.912  1.00  0.00      LIG  
ATOM   4236 H13  LIG     1       4.665  -5.709  28.021  1.00  0.00      LIG  
ATOM   4237 H14  LIG     1       3.268  -5.378  29.055  1.00  0.00      LIG  
ATOM   4238 H15  LIG     1       3.881  -3.254  29.404  1.00  0.00      LIG  
ATOM   4239 H16  LIG     1       5.422  -3.663  28.726  1.00  0.00      LIG  
ATOM   4240 H17  LIG     1       2.825  -0.988  23.757  1.00  0.00      LIG  
ATOM   4241 H18  LIG     1       4.497   3.697  28.023  1.00  0.00      LIG  
ATOM   4242 H19  LIG     1       3.243   4.932  28.016  1.00  0.00      LIG  
ATOM   4243 H20  LIG     1       3.587   4.057  26.545  1.00  0.00      LIG  
ATOM   4244 H21  LIG     1       1.517   2.426  29.942  1.00  0.00      LIG  
ATOM   4245 H22  LIG     1       1.911   4.140  29.767  1.00  0.00      LIG  
ATOM   4246 H23  LIG     1       3.191   2.989  30.093  1.00  0.00      LIG  
ATOM   4247 H24  LIG     1       2.481  -1.090  29.451  1.00  0.00      LIG  
ATOM   4248 H25  LIG     1       1.990  -2.577  28.675  1.00  0.00      LIG  
ATOM   4249 H26  LIG     1       1.357  -1.051  28.102  1.00  0.00      LIG  
ATOM   4250 H27  LIG     1       4.681   1.432  25.723  1.00  0.00      LIG  
ATOM   4251 H28  LIG     1       3.460   2.596  25.215  1.00  0.00      LIG  
ATOM   4252 H29  LIG     1       3.581   1.065  24.390  1.00  0.00      LIG  
ATOM   4253 H30  LIG     1       1.193  -5.408  26.008  1.00  0.00      LIG  
ATOM   4254 H31  LIG     1       2.997  -7.778  26.114  1.00  0.00      LIG  
ATOM   4255 H32  LIG     1       3.037  -6.613  24.809  1.00  0.00      LIG  
ATOM   4256 H33  LIG     1       0.265  -7.166  25.253  1.00  0.00      LIG  
ATOM   4257 H34  LIG     1       1.878  -9.752  24.900  1.00  0.00      LIG  
ATOM   4258 H35  LIG     1       6.195  -2.279  27.202  1.00  0.00      LIG  
ATOM   4259 H36  LIG     1       5.371  -1.972  25.685  1.00  0.00      LIG  
ATOM   4260 H37  LIG     1       5.740  -3.625  26.165  1.00  0.00      LIG  
ATOM   4261 H38  LIG     1       1.155  -5.839  28.549  1.00  0.00      LIG  
ATOM   4262 H39  LIG     1       2.027  -7.338  28.184  1.00  0.00      LIG  
ATOM   4263 H40  LIG     1       0.413  -7.042  27.518  1.00  0.00      LIG  
ATOM   4264 H41  LIG     1      -0.358  -7.561  20.721  1.00  0.00      LIG  
ATOM   4265 H42  LIG     1       1.381  -7.690  21.040  1.00  0.00      LIG  
ATOM   4266 H43  LIG     1       0.582  -6.092  21.134  1.00  0.00      LIG  
ATOM   4267 H44  LIG     1      -1.920  -9.339  24.460  1.00  0.00      LIG  
ATOM   4268 H45  LIG     1      -1.517  -8.210  25.771  1.00  0.00      LIG  
ATOM   4269 H46  LIG     1      -2.250  -9.776  26.140  1.00  0.00      LIG  
ATOM   4270 H47  LIG     1      -0.878 -11.751  24.768  1.00  0.00      LIG  
ATOM   4271 H48  LIG     1      -0.604 -11.774  26.513  1.00  0.00      LIG  
ATOM   4272 H49  LIG     1       0.780 -11.803  25.404  1.00  0.00      LIG  
TER
REMARK  Energy: 276.054
REMARK  SimpleFitness: 276.054
REMARK  FullFitness: -618.5835
REMARK  InterFull: -36.6645
REMARK  IntraFull: 307.136
REMARK  solvFull: -1086.47
REMARK  surfFull: 197.415
REMARK  extraFull: 0.0
REMARK  deltaGcompsolvpol: -1086.47
REMARK  deltaGcompsolvnonpol: 197.415
REMARK  deltaGprotsolvpol: -1109.66
REMARK  deltaGprotsolvnonpol: 196.383
REMARK  deltaGligsolvpol: -9.23494
REMARK  deltaGligsolvnonpol: 15.5441
REMARK  deltaGvdw: -36.6645
REMARK  deltaGelec: 0.0
REMARK  deltaG: -6.8468966
REMARK  Cluster: 1
REMARK  ClusterRank: 2
ATOM   4186 C    LIG     1       0.921   2.707  26.011  1.00  0.00      LIG  
ATOM   4187 C1   LIG     1       1.146   3.250  27.384  1.00  0.00      LIG  
ATOM   4188 C2   LIG     1       2.462   2.917  28.045  1.00  0.00      LIG  
ATOM   4189 C3   LIG     1       2.800   1.429  27.788  1.00  0.00      LIG  
ATOM   4190 C4   LIG     1       2.676   0.872  26.349  1.00  0.00      LIG  
ATOM   4191 C5   LIG     1       1.245   1.226  25.925  1.00  0.00      LIG  
ATOM   4192 C6   LIG     1       4.058   0.965  28.510  1.00  0.00      LIG  
ATOM   4193 C7   LIG     1       4.509  -0.441  28.171  1.00  0.00      LIG  
ATOM   4194 C8   LIG     1       3.455  -1.359  27.550  1.00  0.00      LIG  
ATOM   4195 C9   LIG     1       3.027  -0.665  26.240  1.00  0.00      LIG  
ATOM   4196 C10  LIG     1       4.085  -2.760  27.265  1.00  0.00      LIG  
ATOM   4197 C11  LIG     1       3.168  -3.627  26.478  1.00  0.00      LIG  
ATOM   4198 C12  LIG     1       2.536  -3.002  25.288  1.00  0.00      LIG  
ATOM   4199 C13  LIG     1       2.060  -1.560  25.447  1.00  0.00      LIG  
ATOM   4200 C14  LIG     1       3.015  -4.876  26.956  1.00  0.00      LIG  
ATOM   4201 C15  LIG     1       3.836  -5.022  28.192  1.00  0.00      LIG  
ATOM   4202 C16  LIG     1       4.357  -3.626  28.495  1.00  0.00      LIG  
ATOM   4203 O    LIG     1       1.923  -1.085  24.108  1.00  0.00      LIG  
ATOM   4204 C17  LIG     1       3.510   3.945  27.627  1.00  0.00      LIG  
ATOM   4205 C18  LIG     1       2.258   3.126  29.542  1.00  0.00      LIG  
ATOM   4206 C19  LIG     1       2.255  -1.538  28.488  1.00  0.00      LIG  
ATOM   4207 C20  LIG     1       3.651   1.538  25.374  1.00  0.00      LIG  
ATOM   4208 H    LIG     1       3.923  -0.663  25.620  1.00  0.00      LIG  
ATOM   4209 C21  LIG     1       1.989  -5.933  26.534  1.00  0.00      LIG  
ATOM   4210 C22  LIG     1       2.397  -7.044  25.572  1.00  0.00      LIG  
ATOM   4211 C23  LIG     1       1.155  -7.707  24.919  1.00  0.00      LIG  
ATOM   4212 O1   LIG     1       1.299  -7.610  23.487  1.00  0.00      LIG  
ATOM   4213 C24  LIG     1       1.055  -9.168  25.276  1.00  0.00      LIG  
ATOM   4214 C25  LIG     1       5.413  -2.650  26.536  1.00  0.00      LIG  
ATOM   4215 O2   LIG     1       0.449   4.166  27.793  1.00  0.00      LIG  
ATOM   4216 H1   LIG     1       1.984   0.944  28.323  1.00  0.00      LIG  
ATOM   4217 C26  LIG     1       1.367  -6.572  27.766  1.00  0.00      LIG  
ATOM   4218 C27  LIG     1       0.152  -7.384  22.769  1.00  0.00      LIG  
ATOM   4219 O3   LIG     1      -0.964  -7.218  23.238  1.00  0.00      LIG  
ATOM   4220 C28  LIG     1       0.464  -7.162  21.321  1.00  0.00      LIG  
ATOM   4221 C29  LIG     1      -0.206  -9.908  25.574  1.00  0.00      LIG  
ATOM   4222 O4   LIG     1       0.628  -9.401  26.632  1.00  0.00      LIG  
ATOM   4223 C30  LIG     1      -1.542  -9.265  25.483  1.00  0.00      LIG  
ATOM   4224 C31  LIG     1      -0.221 -11.392  25.563  1.00  0.00      LIG  
ATOM   4225 H2   LIG     1       1.511   3.294  25.304  1.00  0.00      LIG  
ATOM   4226 H3   LIG     1      -0.135   2.853  25.768  1.00  0.00      LIG  
ATOM   4227 H4   LIG     1       1.056   0.946  24.890  1.00  0.00      LIG  
ATOM   4228 H5   LIG     1       0.540   0.670  26.550  1.00  0.00      LIG  
ATOM   4229 H6   LIG     1       3.888   1.001  29.589  1.00  0.00      LIG  
ATOM   4230 H7   LIG     1       4.890   1.643  28.310  1.00  0.00      LIG  
ATOM   4231 H8   LIG     1       4.937  -0.904  29.061  1.00  0.00      LIG  
ATOM   4232 H9   LIG     1       5.337  -0.305  27.473  1.00  0.00      LIG  
ATOM   4233 H10  LIG     1       1.681  -3.593  24.955  1.00  0.00      LIG  
ATOM   4234 H11  LIG     1       3.268  -3.049  24.476  1.00  0.00      LIG  
ATOM   4235 H12  LIG     1       1.071  -1.556  25.912  1.00  0.00      LIG  
ATOM   4236 H13  LIG     1       4.665  -5.709  28.021  1.00  0.00      LIG  
ATOM   4237 H14  LIG     1       3.268  -5.378  29.055  1.00  0.00      LIG  
ATOM   4238 H15  LIG     1       3.881  -3.254  29.404  1.00  0.00      LIG  
ATOM   4239 H16  LIG     1       5.422  -3.663  28.726  1.00  0.00      LIG  
ATOM   4240 H17  LIG     1       2.825  -0.988  23.757  1.00  0.00      LIG  
ATOM   4241 H18  LIG     1       4.497   3.697  28.023  1.00  0.00      LIG  
ATOM   4242 H19  LIG     1       3.243   4.932  28.016  1.00  0.00      LIG  
ATOM   4243 H20  LIG     1       3.587   4.057  26.545  1.00  0.00      LIG  
ATOM   4244 H21  LIG     1       1.517   2.426  29.942  1.00  0.00      LIG  
ATOM   4245 H22  LIG     1       1.911   4.140  29.767  1.00  0.00      LIG  
ATOM   4246 H23  LIG     1       3.191   2.989  30.093  1.00  0.00      LIG  
ATOM   4247 H24  LIG     1       2.481  -1.090  29.451  1.00  0.00      LIG  
ATOM   4248 H25  LIG     1       1.990  -2.577  28.675  1.00  0.00      LIG  
ATOM   4249 H26  LIG     1       1.357  -1.051  28.102  1.00  0.00      LIG  
ATOM   4250 H27  LIG     1       4.681   1.432  25.723  1.00  0.00      LIG  
ATOM   4251 H28  LIG     1       3.460   2.596  25.215  1.00  0.00      LIG  
ATOM   4252 H29  LIG     1       3.581   1.065  24.390  1.00  0.00      LIG  
ATOM   4253 H30  LIG     1       1.193  -5.408  26.008  1.00  0.00      LIG  
ATOM   4254 H31  LIG     1       2.997  -7.778  26.114  1.00  0.00      LIG  
ATOM   4255 H32  LIG     1       3.037  -6.613  24.809  1.00  0.00      LIG  
ATOM   4256 H33  LIG     1       0.265  -7.166  25.253  1.00  0.00      LIG  
ATOM   4257 H34  LIG     1       1.878  -9.752  24.900  1.00  0.00      LIG  
ATOM   4258 H35  LIG     1       6.195  -2.279  27.202  1.00  0.00      LIG  
ATOM   4259 H36  LIG     1       5.371  -1.972  25.685  1.00  0.00      LIG  
ATOM   4260 H37  LIG     1       5.740  -3.625  26.165  1.00  0.00      LIG  
ATOM   4261 H38  LIG     1       1.155  -5.839  28.549  1.00  0.00      LIG  
ATOM   4262 H39  LIG     1       2.027  -7.338  28.184  1.00  0.00      LIG  
ATOM   4263 H40  LIG     1       0.413  -7.042  27.518  1.00  0.00      LIG  
ATOM   4264 H41  LIG     1      -0.358  -7.561  20.721  1.00  0.00      LIG  
ATOM   4265 H42  LIG     1       1.381  -7.690  21.040  1.00  0.00      LIG  
ATOM   4266 H43  LIG     1       0.582  -6.092  21.134  1.00  0.00      LIG  
ATOM   4267 H44  LIG     1      -1.920  -9.339  24.460  1.00  0.00      LIG  
ATOM   4268 H45  LIG     1      -1.517  -8.210  25.771  1.00  0.00      LIG  
ATOM   4269 H46  LIG     1      -2.250  -9.776  26.140  1.00  0.00      LIG  
ATOM   4270 H47  LIG     1      -0.878 -11.751  24.768  1.00  0.00      LIG  
ATOM   4271 H48  LIG     1      -0.604 -11.774  26.513  1.00  0.00      LIG  
ATOM   4272 H49  LIG     1       0.780 -11.803  25.404  1.00  0.00      LIG  
TER
REMARK  Energy: 276.168
REMARK  SimpleFitness: 276.168
REMARK  FullFitness: -618.57794
REMARK  InterFull: -36.5739
REMARK  IntraFull: 307.098
REMARK  solvFull: -1086.54
REMARK  surfFull: 197.438
REMARK  extraFull: 0.0
REMARK  deltaGcompsolvpol: -1086.54
REMARK  deltaGcompsolvnonpol: 197.438
REMARK  deltaGprotsolvpol: -1109.66
REMARK  deltaGprotsolvnonpol: 196.383
REMARK  deltaGligsolvpol: -9.24409
REMARK  deltaGligsolvnonpol: 15.5391
REMARK  deltaGvdw: -36.5739
REMARK  deltaGelec: 0.0
REMARK  deltaG: -6.839404
REMARK  Cluster: 1
REMARK  ClusterRank: 3
ATOM   4186 C    LIG     1       0.986   2.737  25.971  1.00  0.00      LIG  
ATOM   4187 C1   LIG     1       1.213   3.285  27.341  1.00  0.00      LIG  
ATOM   4188 C2   LIG     1       2.521   2.937  28.010  1.00  0.00      LIG  
ATOM   4189 C3   LIG     1       2.839   1.441  27.763  1.00  0.00      LIG  
ATOM   4190 C4   LIG     1       2.713   0.878  26.326  1.00  0.00      LIG  
ATOM   4191 C5   LIG     1       1.289   1.252  25.895  1.00  0.00      LIG  
ATOM   4192 C6   LIG     1       4.083   0.964  28.499  1.00  0.00      LIG  
ATOM   4193 C7   LIG     1       4.531  -0.441  28.155  1.00  0.00      LIG  
ATOM   4194 C8   LIG     1       3.470  -1.354  27.539  1.00  0.00      LIG  
ATOM   4195 C9   LIG     1       3.042  -0.664  26.226  1.00  0.00      LIG  
ATOM   4196 C10  LIG     1       4.091  -2.759  27.259  1.00  0.00      LIG  
ATOM   4197 C11  LIG     1       3.168  -3.624  26.474  1.00  0.00      LIG  
ATOM   4198 C12  LIG     1       2.534  -2.998  25.285  1.00  0.00      LIG  
ATOM   4199 C13  LIG     1       2.060  -1.556  25.448  1.00  0.00      LIG  
ATOM   4200 C14  LIG     1       3.016  -4.873  26.953  1.00  0.00      LIG  
ATOM   4201 C15  LIG     1       3.839  -5.020  28.188  1.00  0.00      LIG  
ATOM   4202 C16  LIG     1       4.359  -3.624  28.491  1.00  0.00      LIG  
ATOM   4203 O    LIG     1       1.906  -1.086  24.109  1.00  0.00      LIG  
ATOM   4204 C17  LIG     1       3.586   3.948  27.591  1.00  0.00      LIG  
ATOM   4205 C18  LIG     1       2.313   3.157  29.505  1.00  0.00      LIG  
ATOM   4206 C19  LIG     1       2.272  -1.521  28.482  1.00  0.00      LIG  
ATOM   4207 C20  LIG     1       3.700   1.525  25.350  1.00  0.00      LIG  
ATOM   4208 H    LIG     1       3.932  -0.678  25.598  1.00  0.00      LIG  
ATOM   4209 C21  LIG     1       1.990  -5.930  26.533  1.00  0.00      LIG  
ATOM   4210 C22  LIG     1       2.399  -7.041  25.572  1.00  0.00      LIG  
ATOM   4211 C23  LIG     1       1.159  -7.706  24.918  1.00  0.00      LIG  
ATOM   4212 O1   LIG     1       1.305  -7.611  23.486  1.00  0.00      LIG  
ATOM   4213 C24  LIG     1       1.058  -9.167  25.276  1.00  0.00      LIG  
ATOM   4214 C25  LIG     1       5.418  -2.658  26.530  1.00  0.00      LIG  
ATOM   4215 O2   LIG     1       0.529   4.214  27.742  1.00  0.00      LIG  
ATOM   4216 H1   LIG     1       2.013   0.969  28.294  1.00  0.00      LIG  
ATOM   4217 C26  LIG     1       1.367  -6.569  27.765  1.00  0.00      LIG  
ATOM   4218 C27  LIG     1       0.158  -7.391  22.766  1.00  0.00      LIG  
ATOM   4219 O3   LIG     1      -0.959  -7.229  23.233  1.00  0.00      LIG  
ATOM   4220 C28  LIG     1       0.472  -7.169  21.319  1.00  0.00      LIG  
ATOM   4221 C29  LIG     1      -0.205  -9.904  25.573  1.00  0.00      LIG  
ATOM   4222 O4   LIG     1       0.630  -9.400  26.632  1.00  0.00      LIG  
ATOM   4223 C30  LIG     1      -1.540  -9.259  25.485  1.00  0.00      LIG  
ATOM   4224 C31  LIG     1      -0.224 -11.389  25.558  1.00  0.00      LIG  
ATOM   4225 H2   LIG     1       1.586   3.312  25.262  1.00  0.00      LIG  
ATOM   4226 H3   LIG     1      -0.067   2.896  25.723  1.00  0.00      LIG  
ATOM   4227 H4   LIG     1       1.100   0.971  24.861  1.00  0.00      LIG  
ATOM   4228 H5   LIG     1       0.574   0.708  26.520  1.00  0.00      LIG  
ATOM   4229 H6   LIG     1       3.896   0.991  29.576  1.00  0.00      LIG  
ATOM   4230 H7   LIG     1       4.923   1.639  28.319  1.00  0.00      LIG  
ATOM   4231 H8   LIG     1       4.964  -0.906  29.041  1.00  0.00      LIG  
ATOM   4232 H9   LIG     1       5.355  -0.305  27.451  1.00  0.00      LIG  
ATOM   4233 H10  LIG     1       1.678  -3.589  24.953  1.00  0.00      LIG  
ATOM   4234 H11  LIG     1       3.264  -3.043  24.472  1.00  0.00      LIG  
ATOM   4235 H12  LIG     1       1.079  -1.550  25.927  1.00  0.00      LIG  
ATOM   4236 H13  LIG     1       4.668  -5.705  28.015  1.00  0.00      LIG  
ATOM   4237 H14  LIG     1       3.273  -5.377  29.051  1.00  0.00      LIG  
ATOM   4238 H15  LIG     1       3.881  -3.250  29.398  1.00  0.00      LIG  
ATOM   4239 H16  LIG     1       5.424  -3.661  28.723  1.00  0.00      LIG  
ATOM   4240 H17  LIG     1       2.802  -0.963  23.751  1.00  0.00      LIG  
ATOM   4241 H18  LIG     1       4.566   3.691  27.997  1.00  0.00      LIG  
ATOM   4242 H19  LIG     1       3.328   4.941  27.970  1.00  0.00      LIG  
ATOM   4243 H20  LIG     1       3.673   4.049  26.509  1.00  0.00      LIG  
ATOM   4244 H21  LIG     1       1.561   2.469  29.904  1.00  0.00      LIG  
ATOM   4245 H22  LIG     1       1.979   4.176  29.723  1.00  0.00      LIG  
ATOM   4246 H23  LIG     1       3.242   3.010  30.060  1.00  0.00      LIG  
ATOM   4247 H24  LIG     1       2.510  -1.086  29.448  1.00  0.00      LIG  
ATOM   4248 H25  LIG     1       1.993  -2.558  28.660  1.00  0.00      LIG  
ATOM   4249 H26  LIG     1       1.379  -1.018  28.105  1.00  0.00      LIG  
ATOM   4250 H27  LIG     1       4.728   1.404  25.701  1.00  0.00      LIG  
ATOM   4251 H28  LIG     1       3.527   2.586  25.187  1.00  0.00      LIG  
ATOM   4252 H29  LIG     1       3.624   1.050  24.368  1.00  0.00      LIG  
ATOM   4253 H30  LIG     1       1.193  -5.406  26.006  1.00  0.00      LIG  
ATOM   4254 H31  LIG     1       3.001  -7.774  26.112  1.00  0.00      LIG  
ATOM   4255 H32  LIG     1       3.037  -6.607  24.808  1.00  0.00      LIG  
ATOM   4256 H33  LIG     1       0.269  -7.165  25.250  1.00  0.00      LIG  
ATOM   4257 H34  LIG     1       1.879  -9.752  24.899  1.00  0.00      LIG  
ATOM   4258 H35  LIG     1       6.203  -2.288  27.193  1.00  0.00      LIG  
ATOM   4259 H36  LIG     1       5.379  -1.982  25.678  1.00  0.00      LIG  
ATOM   4260 H37  LIG     1       5.741  -3.635  26.160  1.00  0.00      LIG  
ATOM   4261 H38  LIG     1       1.156  -5.837  28.548  1.00  0.00      LIG  
ATOM   4262 H39  LIG     1       2.026  -7.336  28.182  1.00  0.00      LIG  
ATOM   4263 H40  LIG     1       0.412  -7.038  27.517  1.00  0.00      LIG  
ATOM   4264 H41  LIG     1      -0.348  -7.571  20.718  1.00  0.00      LIG  
ATOM   4265 H42  LIG     1       1.390  -7.695  21.039  1.00  0.00      LIG  
ATOM   4266 H43  LIG     1       0.587  -6.099  21.129  1.00  0.00      LIG  
ATOM   4267 H44  LIG     1      -1.918  -9.331  24.462  1.00  0.00      LIG  
ATOM   4268 H45  LIG     1      -1.514  -8.206  25.776  1.00  0.00      LIG  
ATOM   4269 H46  LIG     1      -2.248  -9.773  26.140  1.00  0.00      LIG  
ATOM   4270 H47  LIG     1      -0.882 -11.743  24.763  1.00  0.00      LIG  
ATOM   4271 H48  LIG     1      -0.607 -11.773  26.508  1.00  0.00      LIG  
ATOM   4272 H49  LIG     1       0.777 -11.801  25.396  1.00  0.00      LIG  
TER
REMARK  Energy: 276.168
REMARK  SimpleFitness: 276.168
REMARK  FullFitness: -618.57794
REMARK  InterFull: -36.5739
REMARK  IntraFull: 307.098
REMARK  solvFull: -1086.54
REMARK  surfFull: 197.438
REMARK  extraFull: 0.0
REMARK  deltaGcompsolvpol: -1086.54
REMARK  deltaGcompsolvnonpol: 197.438
REMARK  deltaGprotsolvpol: -1109.66
REMARK  deltaGprotsolvnonpol: 196.383
REMARK  deltaGligsolvpol: -9.24409
REMARK  deltaGligsolvnonpol: 15.5391
REMARK  deltaGvdw: -36.5739
REMARK  deltaGelec: 0.0
REMARK  deltaG: -6.839404
REMARK  Cluster: 1
REMARK  ClusterRank: 4
ATOM   4186 C    LIG     1       0.986   2.737  25.971  1.00  0.00      LIG  
ATOM   4187 C1   LIG     1       1.213   3.285  27.341  1.00  0.00      LIG  
ATOM   4188 C2   LIG     1       2.521   2.937  28.010  1.00  0.00      LIG  
ATOM   4189 C3   LIG     1       2.839   1.441  27.763  1.00  0.00      LIG  
ATOM   4190 C4   LIG     1       2.713   0.878  26.326  1.00  0.00      LIG  
ATOM   4191 C5   LIG     1       1.289   1.252  25.895  1.00  0.00      LIG  
ATOM   4192 C6   LIG     1       4.083   0.964  28.499  1.00  0.00      LIG  
ATOM   4193 C7   LIG     1       4.531  -0.441  28.155  1.00  0.00      LIG  
ATOM   4194 C8   LIG     1       3.470  -1.354  27.539  1.00  0.00      LIG  
ATOM   4195 C9   LIG     1       3.042  -0.664  26.226  1.00  0.00      LIG  
ATOM   4196 C10  LIG     1       4.091  -2.759  27.259  1.00  0.00      LIG  
ATOM   4197 C11  LIG     1       3.168  -3.624  26.474  1.00  0.00      LIG  
ATOM   4198 C12  LIG     1       2.534  -2.998  25.285  1.00  0.00      LIG  
ATOM   4199 C13  LIG     1       2.060  -1.556  25.448  1.00  0.00      LIG  
ATOM   4200 C14  LIG     1       3.016  -4.873  26.953  1.00  0.00      LIG  
ATOM   4201 C15  LIG     1       3.839  -5.020  28.188  1.00  0.00      LIG  
ATOM   4202 C16  LIG     1       4.359  -3.624  28.491  1.00  0.00      LIG  
ATOM   4203 O    LIG     1       1.906  -1.086  24.109  1.00  0.00      LIG  
ATOM   4204 C17  LIG     1       3.586   3.948  27.591  1.00  0.00      LIG  
ATOM   4205 C18  LIG     1       2.313   3.157  29.505  1.00  0.00      LIG  
ATOM   4206 C19  LIG     1       2.272  -1.521  28.482  1.00  0.00      LIG  
ATOM   4207 C20  LIG     1       3.700   1.525  25.350  1.00  0.00      LIG  
ATOM   4208 H    LIG     1       3.932  -0.678  25.598  1.00  0.00      LIG  
ATOM   4209 C21  LIG     1       1.990  -5.930  26.533  1.00  0.00      LIG  
ATOM   4210 C22  LIG     1       2.399  -7.041  25.572  1.00  0.00      LIG  
ATOM   4211 C23  LIG     1       1.159  -7.706  24.918  1.00  0.00      LIG  
ATOM   4212 O1   LIG     1       1.305  -7.611  23.486  1.00  0.00      LIG  
ATOM   4213 C24  LIG     1       1.058  -9.167  25.276  1.00  0.00      LIG  
ATOM   4214 C25  LIG     1       5.418  -2.658  26.530  1.00  0.00      LIG  
ATOM   4215 O2   LIG     1       0.529   4.214  27.742  1.00  0.00      LIG  
ATOM   4216 H1   LIG     1       2.013   0.969  28.294  1.00  0.00      LIG  
ATOM   4217 C26  LIG     1       1.367  -6.569  27.765  1.00  0.00      LIG  
ATOM   4218 C27  LIG     1       0.158  -7.391  22.766  1.00  0.00      LIG  
ATOM   4219 O3   LIG     1      -0.959  -7.229  23.233  1.00  0.00      LIG  
ATOM   4220 C28  LIG     1       0.472  -7.169  21.319  1.00  0.00      LIG  
ATOM   4221 C29  LIG     1      -0.205  -9.904  25.573  1.00  0.00      LIG  
ATOM   4222 O4   LIG     1       0.630  -9.400  26.632  1.00  0.00      LIG  
ATOM   4223 C30  LIG     1      -1.540  -9.259  25.485  1.00  0.00      LIG  
ATOM   4224 C31  LIG     1      -0.224 -11.389  25.558  1.00  0.00      LIG  
ATOM   4225 H2   LIG     1       1.586   3.312  25.262  1.00  0.00      LIG  
ATOM   4226 H3   LIG     1      -0.067   2.896  25.723  1.00  0.00      LIG  
ATOM   4227 H4   LIG     1       1.100   0.971  24.861  1.00  0.00      LIG  
ATOM   4228 H5   LIG     1       0.574   0.708  26.520  1.00  0.00      LIG  
ATOM   4229 H6   LIG     1       3.896   0.991  29.576  1.00  0.00      LIG  
ATOM   4230 H7   LIG     1       4.923   1.639  28.319  1.00  0.00      LIG  
ATOM   4231 H8   LIG     1       4.964  -0.906  29.041  1.00  0.00      LIG  
ATOM   4232 H9   LIG     1       5.355  -0.305  27.451  1.00  0.00      LIG  
ATOM   4233 H10  LIG     1       1.678  -3.589  24.953  1.00  0.00      LIG  
ATOM   4234 H11  LIG     1       3.264  -3.043  24.472  1.00  0.00      LIG  
ATOM   4235 H12  LIG     1       1.079  -1.550  25.927  1.00  0.00      LIG  
ATOM   4236 H13  LIG     1       4.668  -5.705  28.015  1.00  0.00      LIG  
ATOM   4237 H14  LIG     1       3.273  -5.377  29.051  1.00  0.00      LIG  
ATOM   4238 H15  LIG     1       3.881  -3.250  29.398  1.00  0.00      LIG  
ATOM   4239 H16  LIG     1       5.424  -3.661  28.723  1.00  0.00      LIG  
ATOM   4240 H17  LIG     1       2.802  -0.963  23.751  1.00  0.00      LIG  
ATOM   4241 H18  LIG     1       4.566   3.691  27.997  1.00  0.00      LIG  
ATOM   4242 H19  LIG     1       3.328   4.941  27.970  1.00  0.00      LIG  
ATOM   4243 H20  LIG     1       3.673   4.049  26.509  1.00  0.00      LIG  
ATOM   4244 H21  LIG     1       1.561   2.469  29.904  1.00  0.00      LIG  
ATOM   4245 H22  LIG     1       1.979   4.176  29.723  1.00  0.00      LIG  
ATOM   4246 H23  LIG     1       3.242   3.010  30.060  1.00  0.00      LIG  
ATOM   4247 H24  LIG     1       2.510  -1.086  29.448  1.00  0.00      LIG  
ATOM   4248 H25  LIG     1       1.993  -2.558  28.660  1.00  0.00      LIG  
ATOM   4249 H26  LIG     1       1.379  -1.018  28.105  1.00  0.00      LIG  
ATOM   4250 H27  LIG     1       4.728   1.404  25.701  1.00  0.00      LIG  
ATOM   4251 H28  LIG     1       3.527   2.586  25.187  1.00  0.00      LIG  
ATOM   4252 H29  LIG     1       3.624   1.050  24.368  1.00  0.00      LIG  
ATOM   4253 H30  LIG     1       1.193  -5.406  26.006  1.00  0.00      LIG  
ATOM   4254 H31  LIG     1       3.001  -7.774  26.112  1.00  0.00      LIG  
ATOM   4255 H32  LIG     1       3.037  -6.607  24.808  1.00  0.00      LIG  
ATOM   4256 H33  LIG     1       0.269  -7.165  25.250  1.00  0.00      LIG  
ATOM   4257 H34  LIG     1       1.879  -9.752  24.899  1.00  0.00      LIG  
ATOM   4258 H35  LIG     1       6.203  -2.288  27.193  1.00  0.00      LIG  
ATOM   4259 H36  LIG     1       5.379  -1.982  25.678  1.00  0.00      LIG  
ATOM   4260 H37  LIG     1       5.741  -3.635  26.160  1.00  0.00      LIG  
ATOM   4261 H38  LIG     1       1.156  -5.837  28.548  1.00  0.00      LIG  
ATOM   4262 H39  LIG     1       2.026  -7.336  28.182  1.00  0.00      LIG  
ATOM   4263 H40  LIG     1       0.412  -7.038  27.517  1.00  0.00      LIG  
ATOM   4264 H41  LIG     1      -0.348  -7.571  20.718  1.00  0.00      LIG  
ATOM   4265 H42  LIG     1       1.390  -7.695  21.039  1.00  0.00      LIG  
ATOM   4266 H43  LIG     1       0.587  -6.099  21.129  1.00  0.00      LIG  
ATOM   4267 H44  LIG     1      -1.918  -9.331  24.462  1.00  0.00      LIG  
ATOM   4268 H45  LIG     1      -1.514  -8.206  25.776  1.00  0.00      LIG  
ATOM   4269 H46  LIG     1      -2.248  -9.773  26.140  1.00  0.00      LIG  
ATOM   4270 H47  LIG     1      -0.882 -11.743  24.763  1.00  0.00      LIG  
ATOM   4271 H48  LIG     1      -0.607 -11.773  26.508  1.00  0.00      LIG  
ATOM   4272 H49  LIG     1       0.777 -11.801  25.396  1.00  0.00      LIG  
TER
REMARK  Energy: 276.168
REMARK  SimpleFitness: 276.168
REMARK  FullFitness: -618.57794
REMARK  InterFull: -36.5739
REMARK  IntraFull: 307.098
REMARK  solvFull: -1086.54
REMARK  surfFull: 197.438
REMARK  extraFull: 0.0
REMARK  deltaGcompsolvpol: -1086.54
REMARK  deltaGcompsolvnonpol: 197.438
REMARK  deltaGprotsolvpol: -1109.66
REMARK  deltaGprotsolvnonpol: 196.383
REMARK  deltaGligsolvpol: -9.24409
REMARK  deltaGligsolvnonpol: 15.5391
REMARK  deltaGvdw: -36.5739
REMARK  deltaGelec: 0.0
REMARK  deltaG: -6.839404
REMARK  Cluster: 1
REMARK  ClusterRank: 5
ATOM   4186 C    LIG     1       0.986   2.737  25.971  1.00  0.00      LIG  
ATOM   4187 C1   LIG     1       1.213   3.285  27.341  1.00  0.00      LIG  
ATOM   4188 C2   LIG     1       2.521   2.937  28.010  1.00  0.00      LIG  
ATOM   4189 C3   LIG     1       2.839   1.441  27.763  1.00  0.00      LIG  
ATOM   4190 C4   LIG     1       2.713   0.878  26.326  1.00  0.00      LIG  
ATOM   4191 C5   LIG     1       1.289   1.252  25.895  1.00  0.00      LIG  
ATOM   4192 C6   LIG     1       4.083   0.964  28.499  1.00  0.00      LIG  
ATOM   4193 C7   LIG     1       4.531  -0.441  28.155  1.00  0.00      LIG  
ATOM   4194 C8   LIG     1       3.470  -1.354  27.539  1.00  0.00      LIG  
ATOM   4195 C9   LIG     1       3.042  -0.664  26.226  1.00  0.00      LIG  
ATOM   4196 C10  LIG     1       4.091  -2.759  27.259  1.00  0.00      LIG  
ATOM   4197 C11  LIG     1       3.168  -3.624  26.474  1.00  0.00      LIG  
ATOM   4198 C12  LIG     1       2.534  -2.998  25.285  1.00  0.00      LIG  
ATOM   4199 C13  LIG     1       2.060  -1.556  25.448  1.00  0.00      LIG  
ATOM   4200 C14  LIG     1       3.016  -4.873  26.953  1.00  0.00      LIG  
ATOM   4201 C15  LIG     1       3.839  -5.020  28.188  1.00  0.00      LIG  
ATOM   4202 C16  LIG     1       4.359  -3.624  28.491  1.00  0.00      LIG  
ATOM   4203 O    LIG     1       1.906  -1.086  24.109  1.00  0.00      LIG  
ATOM   4204 C17  LIG     1       3.586   3.948  27.591  1.00  0.00      LIG  
ATOM   4205 C18  LIG     1       2.313   3.157  29.505  1.00  0.00      LIG  
ATOM   4206 C19  LIG     1       2.272  -1.521  28.482  1.00  0.00      LIG  
ATOM   4207 C20  LIG     1       3.700   1.525  25.350  1.00  0.00      LIG  
ATOM   4208 H    LIG     1       3.932  -0.678  25.598  1.00  0.00      LIG  
ATOM   4209 C21  LIG     1       1.990  -5.930  26.533  1.00  0.00      LIG  
ATOM   4210 C22  LIG     1       2.399  -7.041  25.572  1.00  0.00      LIG  
ATOM   4211 C23  LIG     1       1.159  -7.706  24.918  1.00  0.00      LIG  
ATOM   4212 O1   LIG     1       1.305  -7.611  23.486  1.00  0.00      LIG  
ATOM   4213 C24  LIG     1       1.058  -9.167  25.276  1.00  0.00      LIG  
ATOM   4214 C25  LIG     1       5.418  -2.658  26.530  1.00  0.00      LIG  
ATOM   4215 O2   LIG     1       0.529   4.214  27.742  1.00  0.00      LIG  
ATOM   4216 H1   LIG     1       2.013   0.969  28.294  1.00  0.00      LIG  
ATOM   4217 C26  LIG     1       1.367  -6.569  27.765  1.00  0.00      LIG  
ATOM   4218 C27  LIG     1       0.158  -7.391  22.766  1.00  0.00      LIG  
ATOM   4219 O3   LIG     1      -0.959  -7.229  23.233  1.00  0.00      LIG  
ATOM   4220 C28  LIG     1       0.472  -7.169  21.319  1.00  0.00      LIG  
ATOM   4221 C29  LIG     1      -0.205  -9.904  25.573  1.00  0.00      LIG  
ATOM   4222 O4   LIG     1       0.630  -9.400  26.632  1.00  0.00      LIG  
ATOM   4223 C30  LIG     1      -1.540  -9.259  25.485  1.00  0.00      LIG  
ATOM   4224 C31  LIG     1      -0.224 -11.389  25.558  1.00  0.00      LIG  
ATOM   4225 H2   LIG     1       1.586   3.312  25.262  1.00  0.00      LIG  
ATOM   4226 H3   LIG     1      -0.067   2.896  25.723  1.00  0.00      LIG  
ATOM   4227 H4   LIG     1       1.100   0.971  24.861  1.00  0.00      LIG  
ATOM   4228 H5   LIG     1       0.574   0.708  26.520  1.00  0.00      LIG  
ATOM   4229 H6   LIG     1       3.896   0.991  29.576  1.00  0.00      LIG  
ATOM   4230 H7   LIG     1       4.923   1.639  28.319  1.00  0.00      LIG  
ATOM   4231 H8   LIG     1       4.964  -0.906  29.041  1.00  0.00      LIG  
ATOM   4232 H9   LIG     1       5.355  -0.305  27.451  1.00  0.00      LIG  
ATOM   4233 H10  LIG     1       1.678  -3.589  24.953  1.00  0.00      LIG  
ATOM   4234 H11  LIG     1       3.264  -3.043  24.472  1.00  0.00      LIG  
ATOM   4235 H12  LIG     1       1.079  -1.550  25.927  1.00  0.00      LIG  
ATOM   4236 H13  LIG     1       4.668  -5.705  28.015  1.00  0.00      LIG  
ATOM   4237 H14  LIG     1       3.273  -5.377  29.051  1.00  0.00      LIG  
ATOM   4238 H15  LIG     1       3.881  -3.250  29.398  1.00  0.00      LIG  
ATOM   4239 H16  LIG     1       5.424  -3.661  28.723  1.00  0.00      LIG  
ATOM   4240 H17  LIG     1       2.802  -0.963  23.751  1.00  0.00      LIG  
ATOM   4241 H18  LIG     1       4.566   3.691  27.997  1.00  0.00      LIG  
ATOM   4242 H19  LIG     1       3.328   4.941  27.970  1.00  0.00      LIG  
ATOM   4243 H20  LIG     1       3.673   4.049  26.509  1.00  0.00      LIG  
ATOM   4244 H21  LIG     1       1.561   2.469  29.904  1.00  0.00      LIG  
ATOM   4245 H22  LIG     1       1.979   4.176  29.723  1.00  0.00      LIG  
ATOM   4246 H23  LIG     1       3.242   3.010  30.060  1.00  0.00      LIG  
ATOM   4247 H24  LIG     1       2.510  -1.086  29.448  1.00  0.00      LIG  
ATOM   4248 H25  LIG     1       1.993  -2.558  28.660  1.00  0.00      LIG  
ATOM   4249 H26  LIG     1       1.379  -1.018  28.105  1.00  0.00      LIG  
ATOM   4250 H27  LIG     1       4.728   1.404  25.701  1.00  0.00      LIG  
ATOM   4251 H28  LIG     1       3.527   2.586  25.187  1.00  0.00      LIG  
ATOM   4252 H29  LIG     1       3.624   1.050  24.368  1.00  0.00      LIG  
ATOM   4253 H30  LIG     1       1.193  -5.406  26.006  1.00  0.00      LIG  
ATOM   4254 H31  LIG     1       3.001  -7.774  26.112  1.00  0.00      LIG  
ATOM   4255 H32  LIG     1       3.037  -6.607  24.808  1.00  0.00      LIG  
ATOM   4256 H33  LIG     1       0.269  -7.165  25.250  1.00  0.00      LIG  
ATOM   4257 H34  LIG     1       1.879  -9.752  24.899  1.00  0.00      LIG  
ATOM   4258 H35  LIG     1       6.203  -2.288  27.193  1.00  0.00      LIG  
ATOM   4259 H36  LIG     1       5.379  -1.982  25.678  1.00  0.00      LIG  
ATOM   4260 H37  LIG     1       5.741  -3.635  26.160  1.00  0.00      LIG  
ATOM   4261 H38  LIG     1       1.156  -5.837  28.548  1.00  0.00      LIG  
ATOM   4262 H39  LIG     1       2.026  -7.336  28.182  1.00  0.00      LIG  
ATOM   4263 H40  LIG     1       0.412  -7.038  27.517  1.00  0.00      LIG  
ATOM   4264 H41  LIG     1      -0.348  -7.571  20.718  1.00  0.00      LIG  
ATOM   4265 H42  LIG     1       1.390  -7.695  21.039  1.00  0.00      LIG  
ATOM   4266 H43  LIG     1       0.587  -6.099  21.129  1.00  0.00      LIG  
ATOM   4267 H44  LIG     1      -1.918  -9.331  24.462  1.00  0.00      LIG  
ATOM   4268 H45  LIG     1      -1.514  -8.206  25.776  1.00  0.00      LIG  
ATOM   4269 H46  LIG     1      -2.248  -9.773  26.140  1.00  0.00      LIG  
ATOM   4270 H47  LIG     1      -0.882 -11.743  24.763  1.00  0.00      LIG  
ATOM   4271 H48  LIG     1      -0.607 -11.773  26.508  1.00  0.00      LIG  
ATOM   4272 H49  LIG     1       0.777 -11.801  25.396  1.00  0.00      LIG  
TER
REMARK  Energy: 276.168
REMARK  SimpleFitness: 276.168
REMARK  FullFitness: -618.57794
REMARK  InterFull: -36.5739
REMARK  IntraFull: 307.098
REMARK  solvFull: -1086.54
REMARK  surfFull: 197.438
REMARK  extraFull: 0.0
REMARK  deltaGcompsolvpol: -1086.54
REMARK  deltaGcompsolvnonpol: 197.438
REMARK  deltaGprotsolvpol: -1109.66
REMARK  deltaGprotsolvnonpol: 196.383
REMARK  deltaGligsolvpol: -9.24409
REMARK  deltaGligsolvnonpol: 15.5391
REMARK  deltaGvdw: -36.5739
REMARK  deltaGelec: 0.0
REMARK  deltaG: -6.839404
REMARK  Cluster: 1
REMARK  ClusterRank: 6
ATOM   4186 C    LIG     1       0.986   2.737  25.971  1.00  0.00      LIG  
ATOM   4187 C1   LIG     1       1.213   3.285  27.341  1.00  0.00      LIG  
ATOM   4188 C2   LIG     1       2.521   2.937  28.010  1.00  0.00      LIG  
ATOM   4189 C3   LIG     1       2.839   1.441  27.763  1.00  0.00      LIG  
ATOM   4190 C4   LIG     1       2.713   0.878  26.326  1.00  0.00      LIG  
ATOM   4191 C5   LIG     1       1.289   1.252  25.895  1.00  0.00      LIG  
ATOM   4192 C6   LIG     1       4.083   0.964  28.499  1.00  0.00      LIG  
ATOM   4193 C7   LIG     1       4.531  -0.441  28.155  1.00  0.00      LIG  
ATOM   4194 C8   LIG     1       3.470  -1.354  27.539  1.00  0.00      LIG  
ATOM   4195 C9   LIG     1       3.042  -0.664  26.226  1.00  0.00      LIG  
ATOM   4196 C10  LIG     1       4.091  -2.759  27.259  1.00  0.00      LIG  
ATOM   4197 C11  LIG     1       3.168  -3.624  26.474  1.00  0.00      LIG  
ATOM   4198 C12  LIG     1       2.534  -2.998  25.285  1.00  0.00      LIG  
ATOM   4199 C13  LIG     1       2.060  -1.556  25.448  1.00  0.00      LIG  
ATOM   4200 C14  LIG     1       3.016  -4.873  26.953  1.00  0.00      LIG  
ATOM   4201 C15  LIG     1       3.839  -5.020  28.188  1.00  0.00      LIG  
ATOM   4202 C16  LIG     1       4.359  -3.624  28.491  1.00  0.00      LIG  
ATOM   4203 O    LIG     1       1.906  -1.086  24.109  1.00  0.00      LIG  
ATOM   4204 C17  LIG     1       3.586   3.948  27.591  1.00  0.00      LIG  
ATOM   4205 C18  LIG     1       2.313   3.157  29.505  1.00  0.00      LIG  
ATOM   4206 C19  LIG     1       2.272  -1.521  28.482  1.00  0.00      LIG  
ATOM   4207 C20  LIG     1       3.700   1.525  25.350  1.00  0.00      LIG  
ATOM   4208 H    LIG     1       3.932  -0.678  25.598  1.00  0.00      LIG  
ATOM   4209 C21  LIG     1       1.990  -5.930  26.533  1.00  0.00      LIG  
ATOM   4210 C22  LIG     1       2.399  -7.041  25.572  1.00  0.00      LIG  
ATOM   4211 C23  LIG     1       1.159  -7.706  24.918  1.00  0.00      LIG  
ATOM   4212 O1   LIG     1       1.305  -7.611  23.486  1.00  0.00      LIG  
ATOM   4213 C24  LIG     1       1.058  -9.167  25.276  1.00  0.00      LIG  
ATOM   4214 C25  LIG     1       5.418  -2.658  26.530  1.00  0.00      LIG  
ATOM   4215 O2   LIG     1       0.529   4.214  27.742  1.00  0.00      LIG  
ATOM   4216 H1   LIG     1       2.013   0.969  28.294  1.00  0.00      LIG  
ATOM   4217 C26  LIG     1       1.367  -6.569  27.765  1.00  0.00      LIG  
ATOM   4218 C27  LIG     1       0.158  -7.391  22.766  1.00  0.00      LIG  
ATOM   4219 O3   LIG     1      -0.959  -7.229  23.233  1.00  0.00      LIG  
ATOM   4220 C28  LIG     1       0.472  -7.169  21.319  1.00  0.00      LIG  
ATOM   4221 C29  LIG     1      -0.205  -9.904  25.573  1.00  0.00      LIG  
ATOM   4222 O4   LIG     1       0.630  -9.400  26.632  1.00  0.00      LIG  
ATOM   4223 C30  LIG     1      -1.540  -9.259  25.485  1.00  0.00      LIG  
ATOM   4224 C31  LIG     1      -0.224 -11.389  25.558  1.00  0.00      LIG  
ATOM   4225 H2   LIG     1       1.586   3.312  25.262  1.00  0.00      LIG  
ATOM   4226 H3   LIG     1      -0.067   2.896  25.723  1.00  0.00      LIG  
ATOM   4227 H4   LIG     1       1.100   0.971  24.861  1.00  0.00      LIG  
ATOM   4228 H5   LIG     1       0.574   0.708  26.520  1.00  0.00      LIG  
ATOM   4229 H6   LIG     1       3.896   0.991  29.576  1.00  0.00      LIG  
ATOM   4230 H7   LIG     1       4.923   1.639  28.319  1.00  0.00      LIG  
ATOM   4231 H8   LIG     1       4.964  -0.906  29.041  1.00  0.00      LIG  
ATOM   4232 H9   LIG     1       5.355  -0.305  27.451  1.00  0.00      LIG  
ATOM   4233 H10  LIG     1       1.678  -3.589  24.953  1.00  0.00      LIG  
ATOM   4234 H11  LIG     1       3.264  -3.043  24.472  1.00  0.00      LIG  
ATOM   4235 H12  LIG     1       1.079  -1.550  25.927  1.00  0.00      LIG  
ATOM   4236 H13  LIG     1       4.668  -5.705  28.015  1.00  0.00      LIG  
ATOM   4237 H14  LIG     1       3.273  -5.377  29.051  1.00  0.00      LIG  
ATOM   4238 H15  LIG     1       3.881  -3.250  29.398  1.00  0.00      LIG  
ATOM   4239 H16  LIG     1       5.424  -3.661  28.723  1.00  0.00      LIG  
ATOM   4240 H17  LIG     1       2.802  -0.963  23.751  1.00  0.00      LIG  
ATOM   4241 H18  LIG     1       4.566   3.691  27.997  1.00  0.00      LIG  
ATOM   4242 H19  LIG     1       3.328   4.941  27.970  1.00  0.00      LIG  
ATOM   4243 H20  LIG     1       3.673   4.049  26.509  1.00  0.00      LIG  
ATOM   4244 H21  LIG     1       1.561   2.469  29.904  1.00  0.00      LIG  
ATOM   4245 H22  LIG     1       1.979   4.176  29.723  1.00  0.00      LIG  
ATOM   4246 H23  LIG     1       3.242   3.010  30.060  1.00  0.00      LIG  
ATOM   4247 H24  LIG     1       2.510  -1.086  29.448  1.00  0.00      LIG  
ATOM   4248 H25  LIG     1       1.993  -2.558  28.660  1.00  0.00      LIG  
ATOM   4249 H26  LIG     1       1.379  -1.018  28.105  1.00  0.00      LIG  
ATOM   4250 H27  LIG     1       4.728   1.404  25.701  1.00  0.00      LIG  
ATOM   4251 H28  LIG     1       3.527   2.586  25.187  1.00  0.00      LIG  
ATOM   4252 H29  LIG     1       3.624   1.050  24.368  1.00  0.00      LIG  
ATOM   4253 H30  LIG     1       1.193  -5.406  26.006  1.00  0.00      LIG  
ATOM   4254 H31  LIG     1       3.001  -7.774  26.112  1.00  0.00      LIG  
ATOM   4255 H32  LIG     1       3.037  -6.607  24.808  1.00  0.00      LIG  
ATOM   4256 H33  LIG     1       0.269  -7.165  25.250  1.00  0.00      LIG  
ATOM   4257 H34  LIG     1       1.879  -9.752  24.899  1.00  0.00      LIG  
ATOM   4258 H35  LIG     1       6.203  -2.288  27.193  1.00  0.00      LIG  
ATOM   4259 H36  LIG     1       5.379  -1.982  25.678  1.00  0.00      LIG  
ATOM   4260 H37  LIG     1       5.741  -3.635  26.160  1.00  0.00      LIG  
ATOM   4261 H38  LIG     1       1.156  -5.837  28.548  1.00  0.00      LIG  
ATOM   4262 H39  LIG     1       2.026  -7.336  28.182  1.00  0.00      LIG  
ATOM   4263 H40  LIG     1       0.412  -7.038  27.517  1.00  0.00      LIG  
ATOM   4264 H41  LIG     1      -0.348  -7.571  20.718  1.00  0.00      LIG  
ATOM   4265 H42  LIG     1       1.390  -7.695  21.039  1.00  0.00      LIG  
ATOM   4266 H43  LIG     1       0.587  -6.099  21.129  1.00  0.00      LIG  
ATOM   4267 H44  LIG     1      -1.918  -9.331  24.462  1.00  0.00      LIG  
ATOM   4268 H45  LIG     1      -1.514  -8.206  25.776  1.00  0.00      LIG  
ATOM   4269 H46  LIG     1      -2.248  -9.773  26.140  1.00  0.00      LIG  
ATOM   4270 H47  LIG     1      -0.882 -11.743  24.763  1.00  0.00      LIG  
ATOM   4271 H48  LIG     1      -0.607 -11.773  26.508  1.00  0.00      LIG  
ATOM   4272 H49  LIG     1       0.777 -11.801  25.396  1.00  0.00      LIG  
TER
REMARK  Energy: 276.017
REMARK  SimpleFitness: 276.017
REMARK  FullFitness: -618.5758
REMARK  InterFull: -36.5048
REMARK  IntraFull: 306.952
REMARK  solvFull: -1086.42
REMARK  surfFull: 197.397
REMARK  extraFull: 0.0
REMARK  deltaGcompsolvpol: -1086.42
REMARK  deltaGcompsolvnonpol: 197.397
REMARK  deltaGprotsolvpol: -1109.66
REMARK  deltaGprotsolvnonpol: 196.383
REMARK  deltaGligsolvpol: -9.23012
REMARK  deltaGligsolvnonpol: 15.5503
REMARK  deltaGvdw: -36.5048
REMARK  deltaGelec: 0.0
REMARK  deltaG: -6.8313165
REMARK  Cluster: 1
REMARK  ClusterRank: 7
ATOM   4186 C    LIG     1       0.887   2.678  26.027  1.00  0.00      LIG  
ATOM   4187 C1   LIG     1       1.108   3.219  27.401  1.00  0.00      LIG  
ATOM   4188 C2   LIG     1       2.427   2.898  28.061  1.00  0.00      LIG  
ATOM   4189 C3   LIG     1       2.782   1.413  27.799  1.00  0.00      LIG  
ATOM   4190 C4   LIG     1       2.661   0.860  26.358  1.00  0.00      LIG  
ATOM   4191 C5   LIG     1       1.226   1.202  25.936  1.00  0.00      LIG  
ATOM   4192 C6   LIG     1       4.046   0.960  28.516  1.00  0.00      LIG  
ATOM   4193 C7   LIG     1       4.507  -0.443  28.174  1.00  0.00      LIG  
ATOM   4194 C8   LIG     1       3.458  -1.368  27.554  1.00  0.00      LIG  
ATOM   4195 C9   LIG     1       3.026  -0.673  26.246  1.00  0.00      LIG  
ATOM   4196 C10  LIG     1       4.095  -2.765  27.266  1.00  0.00      LIG  
ATOM   4197 C11  LIG     1       3.177  -3.633  26.481  1.00  0.00      LIG  
ATOM   4198 C12  LIG     1       2.546  -3.010  25.289  1.00  0.00      LIG  
ATOM   4199 C13  LIG     1       2.064  -1.571  25.449  1.00  0.00      LIG  
ATOM   4200 C14  LIG     1       3.022  -4.880  26.962  1.00  0.00      LIG  
ATOM   4201 C15  LIG     1       3.843  -5.026  28.197  1.00  0.00      LIG  
ATOM   4202 C16  LIG     1       4.372  -3.632  28.494  1.00  0.00      LIG  
ATOM   4203 O    LIG     1       1.930  -1.095  24.110  1.00  0.00      LIG  
ATOM   4204 C17  LIG     1       3.464   3.938  27.648  1.00  0.00      LIG  
ATOM   4205 C18  LIG     1       2.220   3.098  29.560  1.00  0.00      LIG  
ATOM   4206 C19  LIG     1       2.262  -1.556  28.494  1.00  0.00      LIG  
ATOM   4207 C20  LIG     1       3.629   1.538  25.385  1.00  0.00      LIG  
ATOM   4208 H    LIG     1       3.922  -0.661  25.626  1.00  0.00      LIG  
ATOM   4209 C21  LIG     1       1.993  -5.935  26.541  1.00  0.00      LIG  
ATOM   4210 C22  LIG     1       2.400  -7.042  25.574  1.00  0.00      LIG  
ATOM   4211 C23  LIG     1       1.158  -7.704  24.921  1.00  0.00      LIG  
ATOM   4212 O1   LIG     1       1.306  -7.610  23.490  1.00  0.00      LIG  
ATOM   4213 C24  LIG     1       1.055  -9.165  25.279  1.00  0.00      LIG  
ATOM   4214 C25  LIG     1       5.420  -2.647  26.535  1.00  0.00      LIG  
ATOM   4215 O2   LIG     1       0.402   4.128  27.814  1.00  0.00      LIG  
ATOM   4216 H1   LIG     1       1.971   0.919  28.334  1.00  0.00      LIG  
ATOM   4217 C26  LIG     1       1.374  -6.574  27.774  1.00  0.00      LIG  
ATOM   4218 C27  LIG     1       0.160  -7.383  22.769  1.00  0.00      LIG  
ATOM   4219 O3   LIG     1      -0.956  -7.215  23.234  1.00  0.00      LIG  
ATOM   4220 C28  LIG     1       0.478  -7.159  21.322  1.00  0.00      LIG  
ATOM   4221 C29  LIG     1      -0.208  -9.903  25.574  1.00  0.00      LIG  
ATOM   4222 O4   LIG     1       0.624  -9.397  26.634  1.00  0.00      LIG  
ATOM   4223 C30  LIG     1      -1.544  -9.260  25.482  1.00  0.00      LIG  
ATOM   4224 C31  LIG     1      -0.224 -11.387  25.561  1.00  0.00      LIG  
ATOM   4225 H2   LIG     1       1.469   3.273  25.320  1.00  0.00      LIG  
ATOM   4226 H3   LIG     1      -0.171   2.813  25.786  1.00  0.00      LIG  
ATOM   4227 H4   LIG     1       1.040   0.923  24.900  1.00  0.00      LIG  
ATOM   4228 H5   LIG     1       0.528   0.636  26.560  1.00  0.00      LIG  
ATOM   4229 H6   LIG     1       3.881   0.994  29.596  1.00  0.00      LIG  
ATOM   4230 H7   LIG     1       4.872   1.645  28.312  1.00  0.00      LIG  
ATOM   4231 H8   LIG     1       4.941  -0.904  29.062  1.00  0.00      LIG  
ATOM   4232 H9   LIG     1       5.333  -0.300  27.475  1.00  0.00      LIG  
ATOM   4233 H10  LIG     1       1.693  -3.603  24.955  1.00  0.00      LIG  
ATOM   4234 H11  LIG     1       3.279  -3.055  24.479  1.00  0.00      LIG  
ATOM   4235 H12  LIG     1       1.074  -1.571  25.912  1.00  0.00      LIG  
ATOM   4236 H13  LIG     1       4.668  -5.718  28.027  1.00  0.00      LIG  
ATOM   4237 H14  LIG     1       3.275  -5.376  29.062  1.00  0.00      LIG  
ATOM   4238 H15  LIG     1       3.906  -3.256  29.407  1.00  0.00      LIG  
ATOM   4239 H16  LIG     1       5.438  -3.673  28.717  1.00  0.00      LIG  
ATOM   4240 H17  LIG     1       2.831  -1.025  23.750  1.00  0.00      LIG  
ATOM   4241 H18  LIG     1       4.452   3.703  28.051  1.00  0.00      LIG  
ATOM   4242 H19  LIG     1       3.183   4.922  28.035  1.00  0.00      LIG  
ATOM   4243 H20  LIG     1       3.547   4.049  26.567  1.00  0.00      LIG  
ATOM   4244 H21  LIG     1       1.487   2.388  29.956  1.00  0.00      LIG  
ATOM   4245 H22  LIG     1       1.862   4.106  29.789  1.00  0.00      LIG  
ATOM   4246 H23  LIG     1       3.155   2.967  30.110  1.00  0.00      LIG  
ATOM   4247 H24  LIG     1       2.484  -1.102  29.455  1.00  0.00      LIG  
ATOM   4248 H25  LIG     1       2.007  -2.597  28.688  1.00  0.00      LIG  
ATOM   4249 H26  LIG     1       1.357  -1.082  28.108  1.00  0.00      LIG  
ATOM   4250 H27  LIG     1       4.661   1.442  25.732  1.00  0.00      LIG  
ATOM   4251 H28  LIG     1       3.427   2.595  25.228  1.00  0.00      LIG  
ATOM   4252 H29  LIG     1       3.564   1.067  24.400  1.00  0.00      LIG  
ATOM   4253 H30  LIG     1       1.196  -5.409  26.017  1.00  0.00      LIG  
ATOM   4254 H31  LIG     1       3.005  -7.777  26.110  1.00  0.00      LIG  
ATOM   4255 H32  LIG     1       3.035  -6.604  24.810  1.00  0.00      LIG  
ATOM   4256 H33  LIG     1       0.268  -7.162  25.252  1.00  0.00      LIG  
ATOM   4257 H34  LIG     1       1.880  -9.749  24.907  1.00  0.00      LIG  
ATOM   4258 H35  LIG     1       6.202  -2.272  27.198  1.00  0.00      LIG  
ATOM   4259 H36  LIG     1       5.372  -1.970  25.684  1.00  0.00      LIG  
ATOM   4260 H37  LIG     1       5.751  -3.620  26.162  1.00  0.00      LIG  
ATOM   4261 H38  LIG     1       1.161  -5.841  28.556  1.00  0.00      LIG  
ATOM   4262 H39  LIG     1       2.036  -7.338  28.191  1.00  0.00      LIG  
ATOM   4263 H40  LIG     1       0.421  -7.046  27.528  1.00  0.00      LIG  
ATOM   4264 H41  LIG     1      -0.352  -7.535  20.720  1.00  0.00      LIG  
ATOM   4265 H42  LIG     1       1.382  -7.706  21.038  1.00  0.00      LIG  
ATOM   4266 H43  LIG     1       0.621  -6.091  21.141  1.00  0.00      LIG  
ATOM   4267 H44  LIG     1      -1.926  -9.344  24.462  1.00  0.00      LIG  
ATOM   4268 H45  LIG     1      -1.518  -8.204  25.761  1.00  0.00      LIG  
ATOM   4269 H46  LIG     1      -2.249  -9.766  26.147  1.00  0.00      LIG  
ATOM   4270 H47  LIG     1      -0.878 -11.743  24.762  1.00  0.00      LIG  
ATOM   4271 H48  LIG     1      -0.613 -11.770  26.509  1.00  0.00      LIG  
ATOM   4272 H49  LIG     1       0.777 -11.800  25.405  1.00  0.00      LIG  
TER
REMARK  Energy: 287.004
REMARK  SimpleFitness: 287.004
REMARK  FullFitness: -612.161
REMARK  InterFull: -17.261
REMARK  IntraFull: 307.502
REMARK  solvFull: -1102.04
REMARK  surfFull: 199.638
REMARK  extraFull: 0.0
REMARK  deltaGcompsolvpol: -1102.04
REMARK  deltaGcompsolvnonpol: 199.638
REMARK  deltaGprotsolvpol: -1109.66
REMARK  deltaGprotsolvnonpol: 196.383
REMARK  deltaGligsolvpol: -9.88544
REMARK  deltaGligsolvnonpol: 15.6678
REMARK  deltaGvdw: -17.261
REMARK  deltaGelec: 0.0
REMARK  deltaG: -5.725808
REMARK  Cluster: 2
REMARK  ClusterRank: 0
ATOM   4186 C    LIG     1      -0.036   1.634  17.517  1.00  0.00      LIG  
ATOM   4187 C1   LIG     1      -1.085   2.633  17.873  1.00  0.00      LIG  
ATOM   4188 C2   LIG     1      -0.635   3.833  18.667  1.00  0.00      LIG  
ATOM   4189 C3   LIG     1       0.350   3.390  19.777  1.00  0.00      LIG  
ATOM   4190 C4   LIG     1       1.485   2.395  19.426  1.00  0.00      LIG  
ATOM   4191 C5   LIG     1       0.781   1.226  18.729  1.00  0.00      LIG  
ATOM   4192 C6   LIG     1       0.805   4.546  20.657  1.00  0.00      LIG  
ATOM   4193 C7   LIG     1       1.907   4.212  21.638  1.00  0.00      LIG  
ATOM   4194 C8   LIG     1       2.050   2.734  21.990  1.00  0.00      LIG  
ATOM   4195 C9   LIG     1       2.364   1.981  20.676  1.00  0.00      LIG  
ATOM   4196 C10  LIG     1       3.223   2.569  23.000  1.00  0.00      LIG  
ATOM   4197 C11  LIG     1       3.446   1.125  23.250  1.00  0.00      LIG  
ATOM   4198 C12  LIG     1       3.633   0.238  22.070  1.00  0.00      LIG  
ATOM   4199 C13  LIG     1       2.609   0.477  20.957  1.00  0.00      LIG  
ATOM   4200 C14  LIG     1       3.441   0.814  24.548  1.00  0.00      LIG  
ATOM   4201 C15  LIG     1       3.180   2.010  25.390  1.00  0.00      LIG  
ATOM   4202 C16  LIG     1       2.938   3.130  24.397  1.00  0.00      LIG  
ATOM   4203 O    LIG     1       3.179  -0.177  19.827  1.00  0.00      LIG  
ATOM   4204 C17  LIG     1      -0.146   4.909  17.702  1.00  0.00      LIG  
ATOM   4205 C18  LIG     1      -1.890   4.406  19.322  1.00  0.00      LIG  
ATOM   4206 C19  LIG     1       0.760   2.203  22.653  1.00  0.00      LIG  
ATOM   4207 C20  LIG     1       2.500   2.990  18.446  1.00  0.00      LIG  
ATOM   4208 H    LIG     1       3.357   2.329  20.392  1.00  0.00      LIG  
ATOM   4209 C21  LIG     1       3.660  -0.531  25.184  1.00  0.00      LIG  
ATOM   4210 C22  LIG     1       4.961  -0.519  26.025  1.00  0.00      LIG  
ATOM   4211 C23  LIG     1       4.970  -1.145  27.424  1.00  0.00      LIG  
ATOM   4212 O1   LIG     1       4.090  -0.433  28.312  1.00  0.00      LIG  
ATOM   4213 C24  LIG     1       4.713  -2.632  27.358  1.00  0.00      LIG  
ATOM   4214 C25  LIG     1       4.555   3.190  22.564  1.00  0.00      LIG  
ATOM   4215 O2   LIG     1      -2.144   2.646  17.263  1.00  0.00      LIG  
ATOM   4216 H1   LIG     1      -0.318   2.806  20.408  1.00  0.00      LIG  
ATOM   4217 C26  LIG     1       2.369  -0.955  25.871  1.00  0.00      LIG  
ATOM   4218 C27  LIG     1       4.591   0.737  28.809  1.00  0.00      LIG  
ATOM   4219 O3   LIG     1       5.715   1.177  28.613  1.00  0.00      LIG  
ATOM   4220 C28  LIG     1       3.585   1.396  29.698  1.00  0.00      LIG  
ATOM   4221 C29  LIG     1       3.771  -3.491  28.147  1.00  0.00      LIG  
ATOM   4222 O4   LIG     1       5.133  -3.310  28.565  1.00  0.00      LIG  
ATOM   4223 C30  LIG     1       2.796  -2.970  29.140  1.00  0.00      LIG  
ATOM   4224 C31  LIG     1       3.502  -4.864  27.643  1.00  0.00      LIG  
ATOM   4225 H2   LIG     1       0.586   2.049  16.721  1.00  0.00      LIG  
ATOM   4226 H3   LIG     1      -0.538   0.751  17.115  1.00  0.00      LIG  
ATOM   4227 H4   LIG     1       1.501   0.499  18.360  1.00  0.00      LIG  
ATOM   4228 H5   LIG     1       0.131   0.718  19.448  1.00  0.00      LIG  
ATOM   4229 H6   LIG     1      -0.047   4.914  21.233  1.00  0.00      LIG  
ATOM   4230 H7   LIG     1       1.147   5.387  20.050  1.00  0.00      LIG  
ATOM   4231 H8   LIG     1       1.765   4.812  22.540  1.00  0.00      LIG  
ATOM   4232 H9   LIG     1       2.832   4.565  21.179  1.00  0.00      LIG  
ATOM   4233 H10  LIG     1       3.607  -0.818  22.353  1.00  0.00      LIG  
ATOM   4234 H11  LIG     1       4.643   0.406  21.683  1.00  0.00      LIG  
ATOM   4235 H12  LIG     1       1.668  -0.023  21.203  1.00  0.00      LIG  
ATOM   4236 H13  LIG     1       4.038   2.244  26.025  1.00  0.00      LIG  
ATOM   4237 H14  LIG     1       2.302   1.872  26.026  1.00  0.00      LIG  
ATOM   4238 H15  LIG     1       1.924   3.518  24.515  1.00  0.00      LIG  
ATOM   4239 H16  LIG     1       3.600   3.970  24.623  1.00  0.00      LIG  
ATOM   4240 H17  LIG     1       3.992   0.307  19.606  1.00  0.00      LIG  
ATOM   4241 H18  LIG     1       0.192   5.802  18.233  1.00  0.00      LIG  
ATOM   4242 H19  LIG     1      -0.960   5.219  17.039  1.00  0.00      LIG  
ATOM   4243 H20  LIG     1       0.661   4.564  17.055  1.00  0.00      LIG  
ATOM   4244 H21  LIG     1      -2.333   3.690  20.021  1.00  0.00      LIG  
ATOM   4245 H22  LIG     1      -2.653   4.659  18.580  1.00  0.00      LIG  
ATOM   4246 H23  LIG     1      -1.669   5.326  19.867  1.00  0.00      LIG  
ATOM   4247 H24  LIG     1       0.203   3.019  23.121  1.00  0.00      LIG  
ATOM   4248 H25  LIG     1       0.941   1.454  23.425  1.00  0.00      LIG  
ATOM   4249 H26  LIG     1       0.101   1.708  21.940  1.00  0.00      LIG  
ATOM   4250 H27  LIG     1       2.961   3.890  18.860  1.00  0.00      LIG  
ATOM   4251 H28  LIG     1       2.078   3.251  17.479  1.00  0.00      LIG  
ATOM   4252 H29  LIG     1       3.297   2.267  18.251  1.00  0.00      LIG  
ATOM   4253 H30  LIG     1       3.822  -1.272  24.398  1.00  0.00      LIG  
ATOM   4254 H31  LIG     1       5.344   0.500  26.129  1.00  0.00      LIG  
ATOM   4255 H32  LIG     1       5.721  -1.033  25.430  1.00  0.00      LIG  
ATOM   4256 H33  LIG     1       5.998  -1.057  27.797  1.00  0.00      LIG  
ATOM   4257 H34  LIG     1       5.093  -3.040  26.431  1.00  0.00      LIG  
ATOM   4258 H35  LIG     1       4.484   4.279  22.505  1.00  0.00      LIG  
ATOM   4259 H36  LIG     1       4.901   2.820  21.596  1.00  0.00      LIG  
ATOM   4260 H37  LIG     1       5.343   2.970  23.291  1.00  0.00      LIG  
ATOM   4261 H38  LIG     1       1.525  -0.902  25.177  1.00  0.00      LIG  
ATOM   4262 H39  LIG     1       2.129  -0.319  26.727  1.00  0.00      LIG  
ATOM   4263 H40  LIG     1       2.433  -1.988  26.216  1.00  0.00      LIG  
ATOM   4264 H41  LIG     1       3.897   2.429  29.870  1.00  0.00      LIG  
ATOM   4265 H42  LIG     1       3.536   0.865  30.652  1.00  0.00      LIG  
ATOM   4266 H43  LIG     1       2.606   1.409  29.211  1.00  0.00      LIG  
ATOM   4267 H44  LIG     1       2.062  -2.324  28.653  1.00  0.00      LIG  
ATOM   4268 H45  LIG     1       3.295  -2.391  29.920  1.00  0.00      LIG  
ATOM   4269 H46  LIG     1       2.263  -3.796  29.620  1.00  0.00      LIG  
ATOM   4270 H47  LIG     1       4.261  -5.176  26.921  1.00  0.00      LIG  
ATOM   4271 H48  LIG     1       2.531  -4.906  27.147  1.00  0.00      LIG  
ATOM   4272 H49  LIG     1       3.499  -5.579  28.471  1.00  0.00      LIG  
TER
REMARK  Energy: 287.004
REMARK  SimpleFitness: 287.004
REMARK  FullFitness: -612.161
REMARK  InterFull: -17.261
REMARK  IntraFull: 307.502
REMARK  solvFull: -1102.04
REMARK  surfFull: 199.638
REMARK  extraFull: 0.0
REMARK  deltaGcompsolvpol: -1102.04
REMARK  deltaGcompsolvnonpol: 199.638
REMARK  deltaGprotsolvpol: -1109.66
REMARK  deltaGprotsolvnonpol: 196.383
REMARK  deltaGligsolvpol: -9.88544
REMARK  deltaGligsolvnonpol: 15.6678
REMARK  deltaGvdw: -17.261
REMARK  deltaGelec: 0.0
REMARK  deltaG: -5.725808
REMARK  Cluster: 2
REMARK  ClusterRank: 1
ATOM   4186 C    LIG     1      -0.036   1.634  17.517  1.00  0.00      LIG  
ATOM   4187 C1   LIG     1      -1.085   2.633  17.873  1.00  0.00      LIG  
ATOM   4188 C2   LIG     1      -0.635   3.833  18.667  1.00  0.00      LIG  
ATOM   4189 C3   LIG     1       0.350   3.390  19.777  1.00  0.00      LIG  
ATOM   4190 C4   LIG     1       1.485   2.395  19.426  1.00  0.00      LIG  
ATOM   4191 C5   LIG     1       0.781   1.226  18.729  1.00  0.00      LIG  
ATOM   4192 C6   LIG     1       0.805   4.546  20.657  1.00  0.00      LIG  
ATOM   4193 C7   LIG     1       1.907   4.212  21.638  1.00  0.00      LIG  
ATOM   4194 C8   LIG     1       2.050   2.734  21.990  1.00  0.00      LIG  
ATOM   4195 C9   LIG     1       2.364   1.981  20.676  1.00  0.00      LIG  
ATOM   4196 C10  LIG     1       3.223   2.569  23.000  1.00  0.00      LIG  
ATOM   4197 C11  LIG     1       3.446   1.125  23.250  1.00  0.00      LIG  
ATOM   4198 C12  LIG     1       3.633   0.238  22.070  1.00  0.00      LIG  
ATOM   4199 C13  LIG     1       2.609   0.477  20.957  1.00  0.00      LIG  
ATOM   4200 C14  LIG     1       3.441   0.814  24.548  1.00  0.00      LIG  
ATOM   4201 C15  LIG     1       3.180   2.010  25.390  1.00  0.00      LIG  
ATOM   4202 C16  LIG     1       2.938   3.130  24.397  1.00  0.00      LIG  
ATOM   4203 O    LIG     1       3.179  -0.177  19.827  1.00  0.00      LIG  
ATOM   4204 C17  LIG     1      -0.146   4.909  17.702  1.00  0.00      LIG  
ATOM   4205 C18  LIG     1      -1.890   4.406  19.322  1.00  0.00      LIG  
ATOM   4206 C19  LIG     1       0.760   2.203  22.653  1.00  0.00      LIG  
ATOM   4207 C20  LIG     1       2.500   2.990  18.446  1.00  0.00      LIG  
ATOM   4208 H    LIG     1       3.357   2.329  20.392  1.00  0.00      LIG  
ATOM   4209 C21  LIG     1       3.660  -0.531  25.184  1.00  0.00      LIG  
ATOM   4210 C22  LIG     1       4.961  -0.519  26.025  1.00  0.00      LIG  
ATOM   4211 C23  LIG     1       4.970  -1.145  27.424  1.00  0.00      LIG  
ATOM   4212 O1   LIG     1       4.090  -0.433  28.312  1.00  0.00      LIG  
ATOM   4213 C24  LIG     1       4.713  -2.632  27.358  1.00  0.00      LIG  
ATOM   4214 C25  LIG     1       4.555   3.190  22.564  1.00  0.00      LIG  
ATOM   4215 O2   LIG     1      -2.144   2.646  17.263  1.00  0.00      LIG  
ATOM   4216 H1   LIG     1      -0.318   2.806  20.408  1.00  0.00      LIG  
ATOM   4217 C26  LIG     1       2.369  -0.955  25.871  1.00  0.00      LIG  
ATOM   4218 C27  LIG     1       4.591   0.737  28.809  1.00  0.00      LIG  
ATOM   4219 O3   LIG     1       5.715   1.177  28.613  1.00  0.00      LIG  
ATOM   4220 C28  LIG     1       3.585   1.396  29.698  1.00  0.00      LIG  
ATOM   4221 C29  LIG     1       3.771  -3.491  28.147  1.00  0.00      LIG  
ATOM   4222 O4   LIG     1       5.133  -3.310  28.565  1.00  0.00      LIG  
ATOM   4223 C30  LIG     1       2.796  -2.970  29.140  1.00  0.00      LIG  
ATOM   4224 C31  LIG     1       3.502  -4.864  27.643  1.00  0.00      LIG  
ATOM   4225 H2   LIG     1       0.586   2.049  16.721  1.00  0.00      LIG  
ATOM   4226 H3   LIG     1      -0.538   0.751  17.115  1.00  0.00      LIG  
ATOM   4227 H4   LIG     1       1.501   0.499  18.360  1.00  0.00      LIG  
ATOM   4228 H5   LIG     1       0.131   0.718  19.448  1.00  0.00      LIG  
ATOM   4229 H6   LIG     1      -0.047   4.914  21.233  1.00  0.00      LIG  
ATOM   4230 H7   LIG     1       1.147   5.387  20.050  1.00  0.00      LIG  
ATOM   4231 H8   LIG     1       1.765   4.812  22.540  1.00  0.00      LIG  
ATOM   4232 H9   LIG     1       2.832   4.565  21.179  1.00  0.00      LIG  
ATOM   4233 H10  LIG     1       3.607  -0.818  22.353  1.00  0.00      LIG  
ATOM   4234 H11  LIG     1       4.643   0.406  21.683  1.00  0.00      LIG  
ATOM   4235 H12  LIG     1       1.668  -0.023  21.203  1.00  0.00      LIG  
ATOM   4236 H13  LIG     1       4.038   2.244  26.025  1.00  0.00      LIG  
ATOM   4237 H14  LIG     1       2.302   1.872  26.026  1.00  0.00      LIG  
ATOM   4238 H15  LIG     1       1.924   3.518  24.515  1.00  0.00      LIG  
ATOM   4239 H16  LIG     1       3.600   3.970  24.623  1.00  0.00      LIG  
ATOM   4240 H17  LIG     1       3.992   0.307  19.606  1.00  0.00      LIG  
ATOM   4241 H18  LIG     1       0.192   5.802  18.233  1.00  0.00      LIG  
ATOM   4242 H19  LIG     1      -0.960   5.219  17.039  1.00  0.00      LIG  
ATOM   4243 H20  LIG     1       0.661   4.564  17.055  1.00  0.00      LIG  
ATOM   4244 H21  LIG     1      -2.333   3.690  20.021  1.00  0.00      LIG  
ATOM   4245 H22  LIG     1      -2.653   4.659  18.580  1.00  0.00      LIG  
ATOM   4246 H23  LIG     1      -1.669   5.326  19.867  1.00  0.00      LIG  
ATOM   4247 H24  LIG     1       0.203   3.019  23.121  1.00  0.00      LIG  
ATOM   4248 H25  LIG     1       0.941   1.454  23.425  1.00  0.00      LIG  
ATOM   4249 H26  LIG     1       0.101   1.708  21.940  1.00  0.00      LIG  
ATOM   4250 H27  LIG     1       2.961   3.890  18.860  1.00  0.00      LIG  
ATOM   4251 H28  LIG     1       2.078   3.251  17.479  1.00  0.00      LIG  
ATOM   4252 H29  LIG     1       3.297   2.267  18.251  1.00  0.00      LIG  
ATOM   4253 H30  LIG     1       3.822  -1.272  24.398  1.00  0.00      LIG  
ATOM   4254 H31  LIG     1       5.344   0.500  26.129  1.00  0.00      LIG  
ATOM   4255 H32  LIG     1       5.721  -1.033  25.430  1.00  0.00      LIG  
ATOM   4256 H33  LIG     1       5.998  -1.057  27.797  1.00  0.00      LIG  
ATOM   4257 H34  LIG     1       5.093  -3.040  26.431  1.00  0.00      LIG  
ATOM   4258 H35  LIG     1       4.484   4.279  22.505  1.00  0.00      LIG  
ATOM   4259 H36  LIG     1       4.901   2.820  21.596  1.00  0.00      LIG  
ATOM   4260 H37  LIG     1       5.343   2.970  23.291  1.00  0.00      LIG  
ATOM   4261 H38  LIG     1       1.525  -0.902  25.177  1.00  0.00      LIG  
ATOM   4262 H39  LIG     1       2.129  -0.319  26.727  1.00  0.00      LIG  
ATOM   4263 H40  LIG     1       2.433  -1.988  26.216  1.00  0.00      LIG  
ATOM   4264 H41  LIG     1       3.897   2.429  29.870  1.00  0.00      LIG  
ATOM   4265 H42  LIG     1       3.536   0.865  30.652  1.00  0.00      LIG  
ATOM   4266 H43  LIG     1       2.606   1.409  29.211  1.00  0.00      LIG  
ATOM   4267 H44  LIG     1       2.062  -2.324  28.653  1.00  0.00      LIG  
ATOM   4268 H45  LIG     1       3.295  -2.391  29.920  1.00  0.00      LIG  
ATOM   4269 H46  LIG     1       2.263  -3.796  29.620  1.00  0.00      LIG  
ATOM   4270 H47  LIG     1       4.261  -5.176  26.921  1.00  0.00      LIG  
ATOM   4271 H48  LIG     1       2.531  -4.906  27.147  1.00  0.00      LIG  
ATOM   4272 H49  LIG     1       3.499  -5.579  28.471  1.00  0.00      LIG  
TER
REMARK  Energy: 287.023
REMARK  SimpleFitness: 287.023
REMARK  FullFitness: -611.9198
REMARK  InterFull: -17.4278
REMARK  IntraFull: 307.575
REMARK  solvFull: -1101.63
REMARK  surfFull: 199.563
REMARK  extraFull: 0.0
REMARK  deltaGcompsolvpol: -1101.63
REMARK  deltaGcompsolvnonpol: 199.563
REMARK  deltaGprotsolvpol: -1109.66
REMARK  deltaGprotsolvnonpol: 196.383
REMARK  deltaGligsolvpol: -9.88361
REMARK  deltaGligsolvnonpol: 15.6609
REMARK  deltaGvdw: -17.4278
REMARK  deltaGelec: 0.0
REMARK  deltaG: -5.7230477
REMARK  Cluster: 2
REMARK  ClusterRank: 2
ATOM   4186 C    LIG     1      -0.046   1.587  17.436  1.00  0.00      LIG  
ATOM   4187 C1   LIG     1      -1.074   2.609  17.784  1.00  0.00      LIG  
ATOM   4188 C2   LIG     1      -0.599   3.802  18.574  1.00  0.00      LIG  
ATOM   4189 C3   LIG     1       0.362   3.338  19.698  1.00  0.00      LIG  
ATOM   4190 C4   LIG     1       1.468   2.302  19.370  1.00  0.00      LIG  
ATOM   4191 C5   LIG     1       0.740   1.156  18.660  1.00  0.00      LIG  
ATOM   4192 C6   LIG     1       0.847   4.491  20.568  1.00  0.00      LIG  
ATOM   4193 C7   LIG     1       1.949   4.140  21.543  1.00  0.00      LIG  
ATOM   4194 C8   LIG     1       2.033   2.667  21.930  1.00  0.00      LIG  
ATOM   4195 C9   LIG     1       2.309   1.863  20.638  1.00  0.00      LIG  
ATOM   4196 C10  LIG     1       3.202   2.477  22.940  1.00  0.00      LIG  
ATOM   4197 C11  LIG     1       3.361   1.032  23.234  1.00  0.00      LIG  
ATOM   4198 C12  LIG     1       3.480   0.095  22.084  1.00  0.00      LIG  
ATOM   4199 C13  LIG     1       2.462   0.357  20.968  1.00  0.00      LIG  
ATOM   4200 C14  LIG     1       3.382   0.767  24.543  1.00  0.00      LIG  
ATOM   4201 C15  LIG     1       3.197   2.005  25.347  1.00  0.00      LIG  
ATOM   4202 C16  LIG     1       2.952   3.093  24.320  1.00  0.00      LIG  
ATOM   4203 O    LIG     1       2.985  -0.374  19.862  1.00  0.00      LIG  
ATOM   4204 C17  LIG     1      -0.067   4.854  17.604  1.00  0.00      LIG  
ATOM   4205 C18  LIG     1      -1.842   4.418  19.211  1.00  0.00      LIG  
ATOM   4206 C19  LIG     1       0.724   2.214  22.612  1.00  0.00      LIG  
ATOM   4207 C20  LIG     1       2.518   2.858  18.405  1.00  0.00      LIG  
ATOM   4208 H    LIG     1       3.323   2.139  20.350  1.00  0.00      LIG  
ATOM   4209 C21  LIG     1       3.568  -0.560  25.226  1.00  0.00      LIG  
ATOM   4210 C22  LIG     1       4.889  -0.559  26.034  1.00  0.00      LIG  
ATOM   4211 C23  LIG     1       4.933  -1.208  27.423  1.00  0.00      LIG  
ATOM   4212 O1   LIG     1       4.087  -0.501  28.348  1.00  0.00      LIG  
ATOM   4213 C24  LIG     1       4.657  -2.690  27.340  1.00  0.00      LIG  
ATOM   4214 C25  LIG     1       4.559   3.022  22.480  1.00  0.00      LIG  
ATOM   4215 O2   LIG     1      -2.130   2.644  17.170  1.00  0.00      LIG  
ATOM   4216 H1   LIG     1      -0.328   2.783  20.329  1.00  0.00      LIG  
ATOM   4217 C26  LIG     1       2.283  -0.902  25.967  1.00  0.00      LIG  
ATOM   4218 C27  LIG     1       4.606   0.670  28.828  1.00  0.00      LIG  
ATOM   4219 O3   LIG     1       5.725   1.106  28.597  1.00  0.00      LIG  
ATOM   4220 C28  LIG     1       3.628   1.335  29.741  1.00  0.00      LIG  
ATOM   4221 C29  LIG     1       3.726  -3.551  28.139  1.00  0.00      LIG  
ATOM   4222 O4   LIG     1       5.100  -3.392  28.526  1.00  0.00      LIG  
ATOM   4223 C30  LIG     1       2.784  -3.039  29.168  1.00  0.00      LIG  
ATOM   4224 C31  LIG     1       3.432  -4.913  27.617  1.00  0.00      LIG  
ATOM   4225 H2   LIG     1       0.598   1.991  16.652  1.00  0.00      LIG  
ATOM   4226 H3   LIG     1      -0.563   0.719  17.023  1.00  0.00      LIG  
ATOM   4227 H4   LIG     1       1.449   0.413  18.300  1.00  0.00      LIG  
ATOM   4228 H5   LIG     1       0.067   0.664  19.369  1.00  0.00      LIG  
ATOM   4229 H6   LIG     1       0.005   4.879  21.147  1.00  0.00      LIG  
ATOM   4230 H7   LIG     1       1.202   5.322  19.956  1.00  0.00      LIG  
ATOM   4231 H8   LIG     1       1.842   4.769  22.430  1.00  0.00      LIG  
ATOM   4232 H9   LIG     1       2.883   4.442  21.065  1.00  0.00      LIG  
ATOM   4233 H10  LIG     1       3.392  -0.947  22.405  1.00  0.00      LIG  
ATOM   4234 H11  LIG     1       4.494   0.188  21.684  1.00  0.00      LIG  
ATOM   4235 H12  LIG     1       1.494  -0.077  21.235  1.00  0.00      LIG  
ATOM   4236 H13  LIG     1       4.091   2.233  25.934  1.00  0.00      LIG  
ATOM   4237 H14  LIG     1       2.344   1.925  26.025  1.00  0.00      LIG  
ATOM   4238 H15  LIG     1       1.945   3.495  24.446  1.00  0.00      LIG  
ATOM   4239 H16  LIG     1       3.627   3.933  24.503  1.00  0.00      LIG  
ATOM   4240 H17  LIG     1       3.824   0.052  19.618  1.00  0.00      LIG  
ATOM   4241 H18  LIG     1       0.281   5.745  18.130  1.00  0.00      LIG  
ATOM   4242 H19  LIG     1      -0.861   5.173  16.923  1.00  0.00      LIG  
ATOM   4243 H20  LIG     1       0.743   4.482  16.977  1.00  0.00      LIG  
ATOM   4244 H21  LIG     1      -2.314   3.722  19.911  1.00  0.00      LIG  
ATOM   4245 H22  LIG     1      -2.589   4.688  18.459  1.00  0.00      LIG  
ATOM   4246 H23  LIG     1      -1.598   5.335  19.751  1.00  0.00      LIG  
ATOM   4247 H24  LIG     1       0.217   3.064  23.078  1.00  0.00      LIG  
ATOM   4248 H25  LIG     1       0.874   1.466  23.391  1.00  0.00      LIG  
ATOM   4249 H26  LIG     1       0.029   1.748  21.914  1.00  0.00      LIG  
ATOM   4250 H27  LIG     1       3.012   3.738  18.826  1.00  0.00      LIG  
ATOM   4251 H28  LIG     1       2.120   3.139  17.434  1.00  0.00      LIG  
ATOM   4252 H29  LIG     1       3.287   2.103  18.217  1.00  0.00      LIG  
ATOM   4253 H30  LIG     1       3.681  -1.338  24.467  1.00  0.00      LIG  
ATOM   4254 H31  LIG     1       5.276   0.457  26.145  1.00  0.00      LIG  
ATOM   4255 H32  LIG     1       5.635  -1.062  25.411  1.00  0.00      LIG  
ATOM   4256 H33  LIG     1       5.971  -1.135  27.768  1.00  0.00      LIG  
ATOM   4257 H34  LIG     1       5.010  -3.086  26.397  1.00  0.00      LIG  
ATOM   4258 H35  LIG     1       4.536   4.109  22.375  1.00  0.00      LIG  
ATOM   4259 H36  LIG     1       4.890   2.595  21.530  1.00  0.00      LIG  
ATOM   4260 H37  LIG     1       5.337   2.798  23.217  1.00  0.00      LIG  
ATOM   4261 H38  LIG     1       1.421  -0.847  25.296  1.00  0.00      LIG  
ATOM   4262 H39  LIG     1       2.097  -0.221  26.801  1.00  0.00      LIG  
ATOM   4263 H40  LIG     1       2.320  -1.921  26.356  1.00  0.00      LIG  
ATOM   4264 H41  LIG     1       3.942   2.371  29.892  1.00  0.00      LIG  
ATOM   4265 H42  LIG     1       3.610   0.816  30.702  1.00  0.00      LIG  
ATOM   4266 H43  LIG     1       2.633   1.341  29.286  1.00  0.00      LIG  
ATOM   4267 H44  LIG     1       2.043  -2.378  28.713  1.00  0.00      LIG  
ATOM   4268 H45  LIG     1       3.308  -2.478  29.945  1.00  0.00      LIG  
ATOM   4269 H46  LIG     1       2.257  -3.869  29.647  1.00  0.00      LIG  
ATOM   4270 H47  LIG     1       3.410  -5.639  28.435  1.00  0.00      LIG  
ATOM   4271 H48  LIG     1       4.187  -5.231  26.894  1.00  0.00      LIG  
ATOM   4272 H49  LIG     1       2.464  -4.930  27.113  1.00  0.00      LIG  
TER
REMARK  Energy: 287.023
REMARK  SimpleFitness: 287.023
REMARK  FullFitness: -611.9198
REMARK  InterFull: -17.4278
REMARK  IntraFull: 307.575
REMARK  solvFull: -1101.63
REMARK  surfFull: 199.563
REMARK  extraFull: 0.0
REMARK  deltaGcompsolvpol: -1101.63
REMARK  deltaGcompsolvnonpol: 199.563
REMARK  deltaGprotsolvpol: -1109.66
REMARK  deltaGprotsolvnonpol: 196.383
REMARK  deltaGligsolvpol: -9.88361
REMARK  deltaGligsolvnonpol: 15.6609
REMARK  deltaGvdw: -17.4278
REMARK  deltaGelec: 0.0
REMARK  deltaG: -5.7230477
REMARK  Cluster: 2
REMARK  ClusterRank: 3
ATOM   4186 C    LIG     1      -0.046   1.587  17.436  1.00  0.00      LIG  
ATOM   4187 C1   LIG     1      -1.074   2.609  17.784  1.00  0.00      LIG  
ATOM   4188 C2   LIG     1      -0.599   3.802  18.574  1.00  0.00      LIG  
ATOM   4189 C3   LIG     1       0.362   3.338  19.698  1.00  0.00      LIG  
ATOM   4190 C4   LIG     1       1.468   2.302  19.370  1.00  0.00      LIG  
ATOM   4191 C5   LIG     1       0.740   1.156  18.660  1.00  0.00      LIG  
ATOM   4192 C6   LIG     1       0.847   4.491  20.568  1.00  0.00      LIG  
ATOM   4193 C7   LIG     1       1.949   4.140  21.543  1.00  0.00      LIG  
ATOM   4194 C8   LIG     1       2.033   2.667  21.930  1.00  0.00      LIG  
ATOM   4195 C9   LIG     1       2.309   1.863  20.638  1.00  0.00      LIG  
ATOM   4196 C10  LIG     1       3.202   2.477  22.940  1.00  0.00      LIG  
ATOM   4197 C11  LIG     1       3.361   1.032  23.234  1.00  0.00      LIG  
ATOM   4198 C12  LIG     1       3.480   0.095  22.084  1.00  0.00      LIG  
ATOM   4199 C13  LIG     1       2.462   0.357  20.968  1.00  0.00      LIG  
ATOM   4200 C14  LIG     1       3.382   0.767  24.543  1.00  0.00      LIG  
ATOM   4201 C15  LIG     1       3.197   2.005  25.347  1.00  0.00      LIG  
ATOM   4202 C16  LIG     1       2.952   3.093  24.320  1.00  0.00      LIG  
ATOM   4203 O    LIG     1       2.985  -0.374  19.862  1.00  0.00      LIG  
ATOM   4204 C17  LIG     1      -0.067   4.854  17.604  1.00  0.00      LIG  
ATOM   4205 C18  LIG     1      -1.842   4.418  19.211  1.00  0.00      LIG  
ATOM   4206 C19  LIG     1       0.724   2.214  22.612  1.00  0.00      LIG  
ATOM   4207 C20  LIG     1       2.518   2.858  18.405  1.00  0.00      LIG  
ATOM   4208 H    LIG     1       3.323   2.139  20.350  1.00  0.00      LIG  
ATOM   4209 C21  LIG     1       3.568  -0.560  25.226  1.00  0.00      LIG  
ATOM   4210 C22  LIG     1       4.889  -0.559  26.034  1.00  0.00      LIG  
ATOM   4211 C23  LIG     1       4.933  -1.208  27.423  1.00  0.00      LIG  
ATOM   4212 O1   LIG     1       4.087  -0.501  28.348  1.00  0.00      LIG  
ATOM   4213 C24  LIG     1       4.657  -2.690  27.340  1.00  0.00      LIG  
ATOM   4214 C25  LIG     1       4.559   3.022  22.480  1.00  0.00      LIG  
ATOM   4215 O2   LIG     1      -2.130   2.644  17.170  1.00  0.00      LIG  
ATOM   4216 H1   LIG     1      -0.328   2.783  20.329  1.00  0.00      LIG  
ATOM   4217 C26  LIG     1       2.283  -0.902  25.967  1.00  0.00      LIG  
ATOM   4218 C27  LIG     1       4.606   0.670  28.828  1.00  0.00      LIG  
ATOM   4219 O3   LIG     1       5.725   1.106  28.597  1.00  0.00      LIG  
ATOM   4220 C28  LIG     1       3.628   1.335  29.741  1.00  0.00      LIG  
ATOM   4221 C29  LIG     1       3.726  -3.551  28.139  1.00  0.00      LIG  
ATOM   4222 O4   LIG     1       5.100  -3.392  28.526  1.00  0.00      LIG  
ATOM   4223 C30  LIG     1       2.784  -3.039  29.168  1.00  0.00      LIG  
ATOM   4224 C31  LIG     1       3.432  -4.913  27.617  1.00  0.00      LIG  
ATOM   4225 H2   LIG     1       0.598   1.991  16.652  1.00  0.00      LIG  
ATOM   4226 H3   LIG     1      -0.563   0.719  17.023  1.00  0.00      LIG  
ATOM   4227 H4   LIG     1       1.449   0.413  18.300  1.00  0.00      LIG  
ATOM   4228 H5   LIG     1       0.067   0.664  19.369  1.00  0.00      LIG  
ATOM   4229 H6   LIG     1       0.005   4.879  21.147  1.00  0.00      LIG  
ATOM   4230 H7   LIG     1       1.202   5.322  19.956  1.00  0.00      LIG  
ATOM   4231 H8   LIG     1       1.842   4.769  22.430  1.00  0.00      LIG  
ATOM   4232 H9   LIG     1       2.883   4.442  21.065  1.00  0.00      LIG  
ATOM   4233 H10  LIG     1       3.392  -0.947  22.405  1.00  0.00      LIG  
ATOM   4234 H11  LIG     1       4.494   0.188  21.684  1.00  0.00      LIG  
ATOM   4235 H12  LIG     1       1.494  -0.077  21.235  1.00  0.00      LIG  
ATOM   4236 H13  LIG     1       4.091   2.233  25.934  1.00  0.00      LIG  
ATOM   4237 H14  LIG     1       2.344   1.925  26.025  1.00  0.00      LIG  
ATOM   4238 H15  LIG     1       1.945   3.495  24.446  1.00  0.00      LIG  
ATOM   4239 H16  LIG     1       3.627   3.933  24.503  1.00  0.00      LIG  
ATOM   4240 H17  LIG     1       3.824   0.052  19.618  1.00  0.00      LIG  
ATOM   4241 H18  LIG     1       0.281   5.745  18.130  1.00  0.00      LIG  
ATOM   4242 H19  LIG     1      -0.861   5.173  16.923  1.00  0.00      LIG  
ATOM   4243 H20  LIG     1       0.743   4.482  16.977  1.00  0.00      LIG  
ATOM   4244 H21  LIG     1      -2.314   3.722  19.911  1.00  0.00      LIG  
ATOM   4245 H22  LIG     1      -2.589   4.688  18.459  1.00  0.00      LIG  
ATOM   4246 H23  LIG     1      -1.598   5.335  19.751  1.00  0.00      LIG  
ATOM   4247 H24  LIG     1       0.217   3.064  23.078  1.00  0.00      LIG  
ATOM   4248 H25  LIG     1       0.874   1.466  23.391  1.00  0.00      LIG  
ATOM   4249 H26  LIG     1       0.029   1.748  21.914  1.00  0.00      LIG  
ATOM   4250 H27  LIG     1       3.012   3.738  18.826  1.00  0.00      LIG  
ATOM   4251 H28  LIG     1       2.120   3.139  17.434  1.00  0.00      LIG  
ATOM   4252 H29  LIG     1       3.287   2.103  18.217  1.00  0.00      LIG  
ATOM   4253 H30  LIG     1       3.681  -1.338  24.467  1.00  0.00      LIG  
ATOM   4254 H31  LIG     1       5.276   0.457  26.145  1.00  0.00      LIG  
ATOM   4255 H32  LIG     1       5.635  -1.062  25.411  1.00  0.00      LIG  
ATOM   4256 H33  LIG     1       5.971  -1.135  27.768  1.00  0.00      LIG  
ATOM   4257 H34  LIG     1       5.010  -3.086  26.397  1.00  0.00      LIG  
ATOM   4258 H35  LIG     1       4.536   4.109  22.375  1.00  0.00      LIG  
ATOM   4259 H36  LIG     1       4.890   2.595  21.530  1.00  0.00      LIG  
ATOM   4260 H37  LIG     1       5.337   2.798  23.217  1.00  0.00      LIG  
ATOM   4261 H38  LIG     1       1.421  -0.847  25.296  1.00  0.00      LIG  
ATOM   4262 H39  LIG     1       2.097  -0.221  26.801  1.00  0.00      LIG  
ATOM   4263 H40  LIG     1       2.320  -1.921  26.356  1.00  0.00      LIG  
ATOM   4264 H41  LIG     1       3.942   2.371  29.892  1.00  0.00      LIG  
ATOM   4265 H42  LIG     1       3.610   0.816  30.702  1.00  0.00      LIG  
ATOM   4266 H43  LIG     1       2.633   1.341  29.286  1.00  0.00      LIG  
ATOM   4267 H44  LIG     1       2.043  -2.378  28.713  1.00  0.00      LIG  
ATOM   4268 H45  LIG     1       3.308  -2.478  29.945  1.00  0.00      LIG  
ATOM   4269 H46  LIG     1       2.257  -3.869  29.647  1.00  0.00      LIG  
ATOM   4270 H47  LIG     1       3.410  -5.639  28.435  1.00  0.00      LIG  
ATOM   4271 H48  LIG     1       4.187  -5.231  26.894  1.00  0.00      LIG  
ATOM   4272 H49  LIG     1       2.464  -4.930  27.113  1.00  0.00      LIG  
TER
REMARK  Energy: 287.051
REMARK  SimpleFitness: 287.051
REMARK  FullFitness: -611.89307
REMARK  InterFull: -17.5381
REMARK  IntraFull: 307.723
REMARK  solvFull: -1101.65
REMARK  surfFull: 199.572
REMARK  extraFull: 0.0
REMARK  deltaGcompsolvpol: -1101.65
REMARK  deltaGcompsolvnonpol: 199.572
REMARK  deltaGprotsolvpol: -1109.66
REMARK  deltaGprotsolvnonpol: 196.383
REMARK  deltaGligsolvpol: -9.87542
REMARK  deltaGligsolvnonpol: 15.6644
REMARK  deltaGvdw: -17.5381
REMARK  deltaGelec: 0.0
REMARK  deltaG: -5.734688
REMARK  Cluster: 2
REMARK  ClusterRank: 4
ATOM   4186 C    LIG     1      -0.034   1.600  17.439  1.00  0.00      LIG  
ATOM   4187 C1   LIG     1      -1.074   2.606  17.797  1.00  0.00      LIG  
ATOM   4188 C2   LIG     1      -0.614   3.796  18.600  1.00  0.00      LIG  
ATOM   4189 C3   LIG     1       0.358   3.337  19.716  1.00  0.00      LIG  
ATOM   4190 C4   LIG     1       1.470   2.311  19.380  1.00  0.00      LIG  
ATOM   4191 C5   LIG     1       0.752   1.165  18.661  1.00  0.00      LIG  
ATOM   4192 C6   LIG     1       0.842   4.493  20.583  1.00  0.00      LIG  
ATOM   4193 C7   LIG     1       1.944   4.143  21.559  1.00  0.00      LIG  
ATOM   4194 C8   LIG     1       2.035   2.669  21.940  1.00  0.00      LIG  
ATOM   4195 C9   LIG     1       2.314   1.870  20.645  1.00  0.00      LIG  
ATOM   4196 C10  LIG     1       3.207   2.482  22.947  1.00  0.00      LIG  
ATOM   4197 C11  LIG     1       3.370   1.037  23.237  1.00  0.00      LIG  
ATOM   4198 C12  LIG     1       3.499   0.106  22.083  1.00  0.00      LIG  
ATOM   4199 C13  LIG     1       2.476   0.363  20.970  1.00  0.00      LIG  
ATOM   4200 C14  LIG     1       3.380   0.768  24.545  1.00  0.00      LIG  
ATOM   4201 C15  LIG     1       3.178   2.001  25.352  1.00  0.00      LIG  
ATOM   4202 C16  LIG     1       2.956   3.095  24.328  1.00  0.00      LIG  
ATOM   4203 O    LIG     1       2.999  -0.363  19.862  1.00  0.00      LIG  
ATOM   4204 C17  LIG     1      -0.101   4.869  17.644  1.00  0.00      LIG  
ATOM   4205 C18  LIG     1      -1.865   4.382  19.248  1.00  0.00      LIG  
ATOM   4206 C19  LIG     1       0.730   2.208  22.625  1.00  0.00      LIG  
ATOM   4207 C20  LIG     1       2.517   2.881  18.419  1.00  0.00      LIG  
ATOM   4208 H    LIG     1       3.326   2.150  20.356  1.00  0.00      LIG  
ATOM   4209 C21  LIG     1       3.568  -0.561  25.222  1.00  0.00      LIG  
ATOM   4210 C22  LIG     1       4.889  -0.556  26.030  1.00  0.00      LIG  
ATOM   4211 C23  LIG     1       4.933  -1.194  27.423  1.00  0.00      LIG  
ATOM   4212 O1   LIG     1       4.086  -0.484  28.345  1.00  0.00      LIG  
ATOM   4213 C24  LIG     1       4.663  -2.678  27.352  1.00  0.00      LIG  
ATOM   4214 C25  LIG     1       4.563   3.029  22.486  1.00  0.00      LIG  
ATOM   4215 O2   LIG     1      -2.132   2.632  17.186  1.00  0.00      LIG  
ATOM   4216 H1   LIG     1      -0.325   2.776  20.349  1.00  0.00      LIG  
ATOM   4217 C26  LIG     1       2.284  -0.910  25.962  1.00  0.00      LIG  
ATOM   4218 C27  LIG     1       4.599   0.694  28.814  1.00  0.00      LIG  
ATOM   4219 O3   LIG     1       5.712   1.138  28.572  1.00  0.00      LIG  
ATOM   4220 C28  LIG     1       3.626   1.352  29.739  1.00  0.00      LIG  
ATOM   4221 C29  LIG     1       3.739  -3.540  28.159  1.00  0.00      LIG  
ATOM   4222 O4   LIG     1       5.111  -3.365  28.544  1.00  0.00      LIG  
ATOM   4223 C30  LIG     1       2.790  -3.025  29.180  1.00  0.00      LIG  
ATOM   4224 C31  LIG     1       3.459  -4.912  27.659  1.00  0.00      LIG  
ATOM   4225 H2   LIG     1       0.607   2.020  16.661  1.00  0.00      LIG  
ATOM   4226 H3   LIG     1      -0.541   0.731  17.014  1.00  0.00      LIG  
ATOM   4227 H4   LIG     1       1.467   0.429  18.296  1.00  0.00      LIG  
ATOM   4228 H5   LIG     1       0.082   0.662  19.365  1.00  0.00      LIG  
ATOM   4229 H6   LIG     1       0.000   4.882  21.161  1.00  0.00      LIG  
ATOM   4230 H7   LIG     1       1.199   5.321  19.969  1.00  0.00      LIG  
ATOM   4231 H8   LIG     1       1.831   4.767  22.449  1.00  0.00      LIG  
ATOM   4232 H9   LIG     1       2.878   4.452  21.086  1.00  0.00      LIG  
ATOM   4233 H10  LIG     1       3.423  -0.938  22.398  1.00  0.00      LIG  
ATOM   4234 H11  LIG     1       4.511   0.213  21.680  1.00  0.00      LIG  
ATOM   4235 H12  LIG     1       1.512  -0.077  21.240  1.00  0.00      LIG  
ATOM   4236 H13  LIG     1       4.056   2.226  25.964  1.00  0.00      LIG  
ATOM   4237 H14  LIG     1       2.308   1.916  26.008  1.00  0.00      LIG  
ATOM   4238 H15  LIG     1       1.955   3.514  24.448  1.00  0.00      LIG  
ATOM   4239 H16  LIG     1       3.644   3.924  24.518  1.00  0.00      LIG  
ATOM   4240 H17  LIG     1       3.838   0.065  19.620  1.00  0.00      LIG  
ATOM   4241 H18  LIG     1       0.199   5.772  18.180  1.00  0.00      LIG  
ATOM   4242 H19  LIG     1      -0.891   5.160  16.944  1.00  0.00      LIG  
ATOM   4243 H20  LIG     1       0.738   4.531  17.038  1.00  0.00      LIG  
ATOM   4244 H21  LIG     1      -2.329   3.667  19.934  1.00  0.00      LIG  
ATOM   4245 H22  LIG     1      -2.615   4.657  18.500  1.00  0.00      LIG  
ATOM   4246 H23  LIG     1      -1.635   5.292  19.807  1.00  0.00      LIG  
ATOM   4247 H24  LIG     1       0.221   3.054  23.095  1.00  0.00      LIG  
ATOM   4248 H25  LIG     1       0.884   1.457  23.400  1.00  0.00      LIG  
ATOM   4249 H26  LIG     1       0.035   1.742  21.927  1.00  0.00      LIG  
ATOM   4250 H27  LIG     1       3.014   3.753  18.852  1.00  0.00      LIG  
ATOM   4251 H28  LIG     1       2.115   3.178  17.454  1.00  0.00      LIG  
ATOM   4252 H29  LIG     1       3.285   2.129  18.217  1.00  0.00      LIG  
ATOM   4253 H30  LIG     1       3.683  -1.337  24.460  1.00  0.00      LIG  
ATOM   4254 H31  LIG     1       5.274   0.462  26.135  1.00  0.00      LIG  
ATOM   4255 H32  LIG     1       5.637  -1.060  25.410  1.00  0.00      LIG  
ATOM   4256 H33  LIG     1       5.971  -1.114  27.769  1.00  0.00      LIG  
ATOM   4257 H34  LIG     1       5.017  -3.079  26.412  1.00  0.00      LIG  
ATOM   4258 H35  LIG     1       4.539   4.117  22.385  1.00  0.00      LIG  
ATOM   4259 H36  LIG     1       4.892   2.606  21.535  1.00  0.00      LIG  
ATOM   4260 H37  LIG     1       5.342   2.802  23.221  1.00  0.00      LIG  
ATOM   4261 H38  LIG     1       1.421  -0.853  25.292  1.00  0.00      LIG  
ATOM   4262 H39  LIG     1       2.096  -0.233  26.800  1.00  0.00      LIG  
ATOM   4263 H40  LIG     1       2.323  -1.931  26.346  1.00  0.00      LIG  
ATOM   4264 H41  LIG     1       3.922   2.395  29.868  1.00  0.00      LIG  
ATOM   4265 H42  LIG     1       3.640   0.847  30.708  1.00  0.00      LIG  
ATOM   4266 H43  LIG     1       2.621   1.330  29.306  1.00  0.00      LIG  
ATOM   4267 H44  LIG     1       2.050  -2.367  28.719  1.00  0.00      LIG  
ATOM   4268 H45  LIG     1       3.309  -2.461  29.958  1.00  0.00      LIG  
ATOM   4269 H46  LIG     1       2.262  -3.853  29.659  1.00  0.00      LIG  
ATOM   4270 H47  LIG     1       3.460  -5.627  28.487  1.00  0.00      LIG  
ATOM   4271 H48  LIG     1       4.210  -5.228  26.931  1.00  0.00      LIG  
ATOM   4272 H49  LIG     1       2.483  -4.950  27.172  1.00  0.00      LIG  
TER
REMARK  Energy: 287.051
REMARK  SimpleFitness: 287.051
REMARK  FullFitness: -611.89307
REMARK  InterFull: -17.5381
REMARK  IntraFull: 307.723
REMARK  solvFull: -1101.65
REMARK  surfFull: 199.572
REMARK  extraFull: 0.0
REMARK  deltaGcompsolvpol: -1101.65
REMARK  deltaGcompsolvnonpol: 199.572
REMARK  deltaGprotsolvpol: -1109.66
REMARK  deltaGprotsolvnonpol: 196.383
REMARK  deltaGligsolvpol: -9.87542
REMARK  deltaGligsolvnonpol: 15.6644
REMARK  deltaGvdw: -17.5381
REMARK  deltaGelec: 0.0
REMARK  deltaG: -5.734688
REMARK  Cluster: 2
REMARK  ClusterRank: 5
ATOM   4186 C    LIG     1      -0.034   1.600  17.439  1.00  0.00      LIG  
ATOM   4187 C1   LIG     1      -1.074   2.606  17.797  1.00  0.00      LIG  
ATOM   4188 C2   LIG     1      -0.614   3.796  18.600  1.00  0.00      LIG  
ATOM   4189 C3   LIG     1       0.358   3.337  19.716  1.00  0.00      LIG  
ATOM   4190 C4   LIG     1       1.470   2.311  19.380  1.00  0.00      LIG  
ATOM   4191 C5   LIG     1       0.752   1.165  18.661  1.00  0.00      LIG  
ATOM   4192 C6   LIG     1       0.842   4.493  20.583  1.00  0.00      LIG  
ATOM   4193 C7   LIG     1       1.944   4.143  21.559  1.00  0.00      LIG  
ATOM   4194 C8   LIG     1       2.035   2.669  21.940  1.00  0.00      LIG  
ATOM   4195 C9   LIG     1       2.314   1.870  20.645  1.00  0.00      LIG  
ATOM   4196 C10  LIG     1       3.207   2.482  22.947  1.00  0.00      LIG  
ATOM   4197 C11  LIG     1       3.370   1.037  23.237  1.00  0.00      LIG  
ATOM   4198 C12  LIG     1       3.499   0.106  22.083  1.00  0.00      LIG  
ATOM   4199 C13  LIG     1       2.476   0.363  20.970  1.00  0.00      LIG  
ATOM   4200 C14  LIG     1       3.380   0.768  24.545  1.00  0.00      LIG  
ATOM   4201 C15  LIG     1       3.178   2.001  25.352  1.00  0.00      LIG  
ATOM   4202 C16  LIG     1       2.956   3.095  24.328  1.00  0.00      LIG  
ATOM   4203 O    LIG     1       2.999  -0.363  19.862  1.00  0.00      LIG  
ATOM   4204 C17  LIG     1      -0.101   4.869  17.644  1.00  0.00      LIG  
ATOM   4205 C18  LIG     1      -1.865   4.382  19.248  1.00  0.00      LIG  
ATOM   4206 C19  LIG     1       0.730   2.208  22.625  1.00  0.00      LIG  
ATOM   4207 C20  LIG     1       2.517   2.881  18.419  1.00  0.00      LIG  
ATOM   4208 H    LIG     1       3.326   2.150  20.356  1.00  0.00      LIG  
ATOM   4209 C21  LIG     1       3.568  -0.561  25.222  1.00  0.00      LIG  
ATOM   4210 C22  LIG     1       4.889  -0.556  26.030  1.00  0.00      LIG  
ATOM   4211 C23  LIG     1       4.933  -1.194  27.423  1.00  0.00      LIG  
ATOM   4212 O1   LIG     1       4.086  -0.484  28.345  1.00  0.00      LIG  
ATOM   4213 C24  LIG     1       4.663  -2.678  27.352  1.00  0.00      LIG  
ATOM   4214 C25  LIG     1       4.563   3.029  22.486  1.00  0.00      LIG  
ATOM   4215 O2   LIG     1      -2.132   2.632  17.186  1.00  0.00      LIG  
ATOM   4216 H1   LIG     1      -0.325   2.776  20.349  1.00  0.00      LIG  
ATOM   4217 C26  LIG     1       2.284  -0.910  25.962  1.00  0.00      LIG  
ATOM   4218 C27  LIG     1       4.599   0.694  28.814  1.00  0.00      LIG  
ATOM   4219 O3   LIG     1       5.712   1.138  28.572  1.00  0.00      LIG  
ATOM   4220 C28  LIG     1       3.626   1.352  29.739  1.00  0.00      LIG  
ATOM   4221 C29  LIG     1       3.739  -3.540  28.159  1.00  0.00      LIG  
ATOM   4222 O4   LIG     1       5.111  -3.365  28.544  1.00  0.00      LIG  
ATOM   4223 C30  LIG     1       2.790  -3.025  29.180  1.00  0.00      LIG  
ATOM   4224 C31  LIG     1       3.459  -4.912  27.659  1.00  0.00      LIG  
ATOM   4225 H2   LIG     1       0.607   2.020  16.661  1.00  0.00      LIG  
ATOM   4226 H3   LIG     1      -0.541   0.731  17.014  1.00  0.00      LIG  
ATOM   4227 H4   LIG     1       1.467   0.429  18.296  1.00  0.00      LIG  
ATOM   4228 H5   LIG     1       0.082   0.662  19.365  1.00  0.00      LIG  
ATOM   4229 H6   LIG     1       0.000   4.882  21.161  1.00  0.00      LIG  
ATOM   4230 H7   LIG     1       1.199   5.321  19.969  1.00  0.00      LIG  
ATOM   4231 H8   LIG     1       1.831   4.767  22.449  1.00  0.00      LIG  
ATOM   4232 H9   LIG     1       2.878   4.452  21.086  1.00  0.00      LIG  
ATOM   4233 H10  LIG     1       3.423  -0.938  22.398  1.00  0.00      LIG  
ATOM   4234 H11  LIG     1       4.511   0.213  21.680  1.00  0.00      LIG  
ATOM   4235 H12  LIG     1       1.512  -0.077  21.240  1.00  0.00      LIG  
ATOM   4236 H13  LIG     1       4.056   2.226  25.964  1.00  0.00      LIG  
ATOM   4237 H14  LIG     1       2.308   1.916  26.008  1.00  0.00      LIG  
ATOM   4238 H15  LIG     1       1.955   3.514  24.448  1.00  0.00      LIG  
ATOM   4239 H16  LIG     1       3.644   3.924  24.518  1.00  0.00      LIG  
ATOM   4240 H17  LIG     1       3.838   0.065  19.620  1.00  0.00      LIG  
ATOM   4241 H18  LIG     1       0.199   5.772  18.180  1.00  0.00      LIG  
ATOM   4242 H19  LIG     1      -0.891   5.160  16.944  1.00  0.00      LIG  
ATOM   4243 H20  LIG     1       0.738   4.531  17.038  1.00  0.00      LIG  
ATOM   4244 H21  LIG     1      -2.329   3.667  19.934  1.00  0.00      LIG  
ATOM   4245 H22  LIG     1      -2.615   4.657  18.500  1.00  0.00      LIG  
ATOM   4246 H23  LIG     1      -1.635   5.292  19.807  1.00  0.00      LIG  
ATOM   4247 H24  LIG     1       0.221   3.054  23.095  1.00  0.00      LIG  
ATOM   4248 H25  LIG     1       0.884   1.457  23.400  1.00  0.00      LIG  
ATOM   4249 H26  LIG     1       0.035   1.742  21.927  1.00  0.00      LIG  
ATOM   4250 H27  LIG     1       3.014   3.753  18.852  1.00  0.00      LIG  
ATOM   4251 H28  LIG     1       2.115   3.178  17.454  1.00  0.00      LIG  
ATOM   4252 H29  LIG     1       3.285   2.129  18.217  1.00  0.00      LIG  
ATOM   4253 H30  LIG     1       3.683  -1.337  24.460  1.00  0.00      LIG  
ATOM   4254 H31  LIG     1       5.274   0.462  26.135  1.00  0.00      LIG  
ATOM   4255 H32  LIG     1       5.637  -1.060  25.410  1.00  0.00      LIG  
ATOM   4256 H33  LIG     1       5.971  -1.114  27.769  1.00  0.00      LIG  
ATOM   4257 H34  LIG     1       5.017  -3.079  26.412  1.00  0.00      LIG  
ATOM   4258 H35  LIG     1       4.539   4.117  22.385  1.00  0.00      LIG  
ATOM   4259 H36  LIG     1       4.892   2.606  21.535  1.00  0.00      LIG  
ATOM   4260 H37  LIG     1       5.342   2.802  23.221  1.00  0.00      LIG  
ATOM   4261 H38  LIG     1       1.421  -0.853  25.292  1.00  0.00      LIG  
ATOM   4262 H39  LIG     1       2.096  -0.233  26.800  1.00  0.00      LIG  
ATOM   4263 H40  LIG     1       2.323  -1.931  26.346  1.00  0.00      LIG  
ATOM   4264 H41  LIG     1       3.922   2.395  29.868  1.00  0.00      LIG  
ATOM   4265 H42  LIG     1       3.640   0.847  30.708  1.00  0.00      LIG  
ATOM   4266 H43  LIG     1       2.621   1.330  29.306  1.00  0.00      LIG  
ATOM   4267 H44  LIG     1       2.050  -2.367  28.719  1.00  0.00      LIG  
ATOM   4268 H45  LIG     1       3.309  -2.461  29.958  1.00  0.00      LIG  
ATOM   4269 H46  LIG     1       2.262  -3.853  29.659  1.00  0.00      LIG  
ATOM   4270 H47  LIG     1       3.460  -5.627  28.487  1.00  0.00      LIG  
ATOM   4271 H48  LIG     1       4.210  -5.228  26.931  1.00  0.00      LIG  
ATOM   4272 H49  LIG     1       2.483  -4.950  27.172  1.00  0.00      LIG  
TER
REMARK  Energy: 287.051
REMARK  SimpleFitness: 287.051
REMARK  FullFitness: -611.89307
REMARK  InterFull: -17.5381
REMARK  IntraFull: 307.723
REMARK  solvFull: -1101.65
REMARK  surfFull: 199.572
REMARK  extraFull: 0.0
REMARK  deltaGcompsolvpol: -1101.65
REMARK  deltaGcompsolvnonpol: 199.572
REMARK  deltaGprotsolvpol: -1109.66
REMARK  deltaGprotsolvnonpol: 196.383
REMARK  deltaGligsolvpol: -9.87542
REMARK  deltaGligsolvnonpol: 15.6644
REMARK  deltaGvdw: -17.5381
REMARK  deltaGelec: 0.0
REMARK  deltaG: -5.734688
REMARK  Cluster: 2
REMARK  ClusterRank: 6
ATOM   4186 C    LIG     1      -0.034   1.600  17.439  1.00  0.00      LIG  
ATOM   4187 C1   LIG     1      -1.074   2.606  17.797  1.00  0.00      LIG  
ATOM   4188 C2   LIG     1      -0.614   3.796  18.600  1.00  0.00      LIG  
ATOM   4189 C3   LIG     1       0.358   3.337  19.716  1.00  0.00      LIG  
ATOM   4190 C4   LIG     1       1.470   2.311  19.380  1.00  0.00      LIG  
ATOM   4191 C5   LIG     1       0.752   1.165  18.661  1.00  0.00      LIG  
ATOM   4192 C6   LIG     1       0.842   4.493  20.583  1.00  0.00      LIG  
ATOM   4193 C7   LIG     1       1.944   4.143  21.559  1.00  0.00      LIG  
ATOM   4194 C8   LIG     1       2.035   2.669  21.940  1.00  0.00      LIG  
ATOM   4195 C9   LIG     1       2.314   1.870  20.645  1.00  0.00      LIG  
ATOM   4196 C10  LIG     1       3.207   2.482  22.947  1.00  0.00      LIG  
ATOM   4197 C11  LIG     1       3.370   1.037  23.237  1.00  0.00      LIG  
ATOM   4198 C12  LIG     1       3.499   0.106  22.083  1.00  0.00      LIG  
ATOM   4199 C13  LIG     1       2.476   0.363  20.970  1.00  0.00      LIG  
ATOM   4200 C14  LIG     1       3.380   0.768  24.545  1.00  0.00      LIG  
ATOM   4201 C15  LIG     1       3.178   2.001  25.352  1.00  0.00      LIG  
ATOM   4202 C16  LIG     1       2.956   3.095  24.328  1.00  0.00      LIG  
ATOM   4203 O    LIG     1       2.999  -0.363  19.862  1.00  0.00      LIG  
ATOM   4204 C17  LIG     1      -0.101   4.869  17.644  1.00  0.00      LIG  
ATOM   4205 C18  LIG     1      -1.865   4.382  19.248  1.00  0.00      LIG  
ATOM   4206 C19  LIG     1       0.730   2.208  22.625  1.00  0.00      LIG  
ATOM   4207 C20  LIG     1       2.517   2.881  18.419  1.00  0.00      LIG  
ATOM   4208 H    LIG     1       3.326   2.150  20.356  1.00  0.00      LIG  
ATOM   4209 C21  LIG     1       3.568  -0.561  25.222  1.00  0.00      LIG  
ATOM   4210 C22  LIG     1       4.889  -0.556  26.030  1.00  0.00      LIG  
ATOM   4211 C23  LIG     1       4.933  -1.194  27.423  1.00  0.00      LIG  
ATOM   4212 O1   LIG     1       4.086  -0.484  28.345  1.00  0.00      LIG  
ATOM   4213 C24  LIG     1       4.663  -2.678  27.352  1.00  0.00      LIG  
ATOM   4214 C25  LIG     1       4.563   3.029  22.486  1.00  0.00      LIG  
ATOM   4215 O2   LIG     1      -2.132   2.632  17.186  1.00  0.00      LIG  
ATOM   4216 H1   LIG     1      -0.325   2.776  20.349  1.00  0.00      LIG  
ATOM   4217 C26  LIG     1       2.284  -0.910  25.962  1.00  0.00      LIG  
ATOM   4218 C27  LIG     1       4.599   0.694  28.814  1.00  0.00      LIG  
ATOM   4219 O3   LIG     1       5.712   1.138  28.572  1.00  0.00      LIG  
ATOM   4220 C28  LIG     1       3.626   1.352  29.739  1.00  0.00      LIG  
ATOM   4221 C29  LIG     1       3.739  -3.540  28.159  1.00  0.00      LIG  
ATOM   4222 O4   LIG     1       5.111  -3.365  28.544  1.00  0.00      LIG  
ATOM   4223 C30  LIG     1       2.790  -3.025  29.180  1.00  0.00      LIG  
ATOM   4224 C31  LIG     1       3.459  -4.912  27.659  1.00  0.00      LIG  
ATOM   4225 H2   LIG     1       0.607   2.020  16.661  1.00  0.00      LIG  
ATOM   4226 H3   LIG     1      -0.541   0.731  17.014  1.00  0.00      LIG  
ATOM   4227 H4   LIG     1       1.467   0.429  18.296  1.00  0.00      LIG  
ATOM   4228 H5   LIG     1       0.082   0.662  19.365  1.00  0.00      LIG  
ATOM   4229 H6   LIG     1       0.000   4.882  21.161  1.00  0.00      LIG  
ATOM   4230 H7   LIG     1       1.199   5.321  19.969  1.00  0.00      LIG  
ATOM   4231 H8   LIG     1       1.831   4.767  22.449  1.00  0.00      LIG  
ATOM   4232 H9   LIG     1       2.878   4.452  21.086  1.00  0.00      LIG  
ATOM   4233 H10  LIG     1       3.423  -0.938  22.398  1.00  0.00      LIG  
ATOM   4234 H11  LIG     1       4.511   0.213  21.680  1.00  0.00      LIG  
ATOM   4235 H12  LIG     1       1.512  -0.077  21.240  1.00  0.00      LIG  
ATOM   4236 H13  LIG     1       4.056   2.226  25.964  1.00  0.00      LIG  
ATOM   4237 H14  LIG     1       2.308   1.916  26.008  1.00  0.00      LIG  
ATOM   4238 H15  LIG     1       1.955   3.514  24.448  1.00  0.00      LIG  
ATOM   4239 H16  LIG     1       3.644   3.924  24.518  1.00  0.00      LIG  
ATOM   4240 H17  LIG     1       3.838   0.065  19.620  1.00  0.00      LIG  
ATOM   4241 H18  LIG     1       0.199   5.772  18.180  1.00  0.00      LIG  
ATOM   4242 H19  LIG     1      -0.891   5.160  16.944  1.00  0.00      LIG  
ATOM   4243 H20  LIG     1       0.738   4.531  17.038  1.00  0.00      LIG  
ATOM   4244 H21  LIG     1      -2.329   3.667  19.934  1.00  0.00      LIG  
ATOM   4245 H22  LIG     1      -2.615   4.657  18.500  1.00  0.00      LIG  
ATOM   4246 H23  LIG     1      -1.635   5.292  19.807  1.00  0.00      LIG  
ATOM   4247 H24  LIG     1       0.221   3.054  23.095  1.00  0.00      LIG  
ATOM   4248 H25  LIG     1       0.884   1.457  23.400  1.00  0.00      LIG  
ATOM   4249 H26  LIG     1       0.035   1.742  21.927  1.00  0.00      LIG  
ATOM   4250 H27  LIG     1       3.014   3.753  18.852  1.00  0.00      LIG  
ATOM   4251 H28  LIG     1       2.115   3.178  17.454  1.00  0.00      LIG  
ATOM   4252 H29  LIG     1       3.285   2.129  18.217  1.00  0.00      LIG  
ATOM   4253 H30  LIG     1       3.683  -1.337  24.460  1.00  0.00      LIG  
ATOM   4254 H31  LIG     1       5.274   0.462  26.135  1.00  0.00      LIG  
ATOM   4255 H32  LIG     1       5.637  -1.060  25.410  1.00  0.00      LIG  
ATOM   4256 H33  LIG     1       5.971  -1.114  27.769  1.00  0.00      LIG  
ATOM   4257 H34  LIG     1       5.017  -3.079  26.412  1.00  0.00      LIG  
ATOM   4258 H35  LIG     1       4.539   4.117  22.385  1.00  0.00      LIG  
ATOM   4259 H36  LIG     1       4.892   2.606  21.535  1.00  0.00      LIG  
ATOM   4260 H37  LIG     1       5.342   2.802  23.221  1.00  0.00      LIG  
ATOM   4261 H38  LIG     1       1.421  -0.853  25.292  1.00  0.00      LIG  
ATOM   4262 H39  LIG     1       2.096  -0.233  26.800  1.00  0.00      LIG  
ATOM   4263 H40  LIG     1       2.323  -1.931  26.346  1.00  0.00      LIG  
ATOM   4264 H41  LIG     1       3.922   2.395  29.868  1.00  0.00      LIG  
ATOM   4265 H42  LIG     1       3.640   0.847  30.708  1.00  0.00      LIG  
ATOM   4266 H43  LIG     1       2.621   1.330  29.306  1.00  0.00      LIG  
ATOM   4267 H44  LIG     1       2.050  -2.367  28.719  1.00  0.00      LIG  
ATOM   4268 H45  LIG     1       3.309  -2.461  29.958  1.00  0.00      LIG  
ATOM   4269 H46  LIG     1       2.262  -3.853  29.659  1.00  0.00      LIG  
ATOM   4270 H47  LIG     1       3.460  -5.627  28.487  1.00  0.00      LIG  
ATOM   4271 H48  LIG     1       4.210  -5.228  26.931  1.00  0.00      LIG  
ATOM   4272 H49  LIG     1       2.483  -4.950  27.172  1.00  0.00      LIG  
TER
REMARK  Energy: 287.051
REMARK  SimpleFitness: 287.051
REMARK  FullFitness: -611.89307
REMARK  InterFull: -17.5381
REMARK  IntraFull: 307.723
REMARK  solvFull: -1101.65
REMARK  surfFull: 199.572
REMARK  extraFull: 0.0
REMARK  deltaGcompsolvpol: -1101.65
REMARK  deltaGcompsolvnonpol: 199.572
REMARK  deltaGprotsolvpol: -1109.66
REMARK  deltaGprotsolvnonpol: 196.383
REMARK  deltaGligsolvpol: -9.87542
REMARK  deltaGligsolvnonpol: 15.6644
REMARK  deltaGvdw: -17.5381
REMARK  deltaGelec: 0.0
REMARK  deltaG: -5.734688
REMARK  Cluster: 2
REMARK  ClusterRank: 7
ATOM   4186 C    LIG     1      -0.034   1.600  17.439  1.00  0.00      LIG  
ATOM   4187 C1   LIG     1      -1.074   2.606  17.797  1.00  0.00      LIG  
ATOM   4188 C2   LIG     1      -0.614   3.796  18.600  1.00  0.00      LIG  
ATOM   4189 C3   LIG     1       0.358   3.337  19.716  1.00  0.00      LIG  
ATOM   4190 C4   LIG     1       1.470   2.311  19.380  1.00  0.00      LIG  
ATOM   4191 C5   LIG     1       0.752   1.165  18.661  1.00  0.00      LIG  
ATOM   4192 C6   LIG     1       0.842   4.493  20.583  1.00  0.00      LIG  
ATOM   4193 C7   LIG     1       1.944   4.143  21.559  1.00  0.00      LIG  
ATOM   4194 C8   LIG     1       2.035   2.669  21.940  1.00  0.00      LIG  
ATOM   4195 C9   LIG     1       2.314   1.870  20.645  1.00  0.00      LIG  
ATOM   4196 C10  LIG     1       3.207   2.482  22.947  1.00  0.00      LIG  
ATOM   4197 C11  LIG     1       3.370   1.037  23.237  1.00  0.00      LIG  
ATOM   4198 C12  LIG     1       3.499   0.106  22.083  1.00  0.00      LIG  
ATOM   4199 C13  LIG     1       2.476   0.363  20.970  1.00  0.00      LIG  
ATOM   4200 C14  LIG     1       3.380   0.768  24.545  1.00  0.00      LIG  
ATOM   4201 C15  LIG     1       3.178   2.001  25.352  1.00  0.00      LIG  
ATOM   4202 C16  LIG     1       2.956   3.095  24.328  1.00  0.00      LIG  
ATOM   4203 O    LIG     1       2.999  -0.363  19.862  1.00  0.00      LIG  
ATOM   4204 C17  LIG     1      -0.101   4.869  17.644  1.00  0.00      LIG  
ATOM   4205 C18  LIG     1      -1.865   4.382  19.248  1.00  0.00      LIG  
ATOM   4206 C19  LIG     1       0.730   2.208  22.625  1.00  0.00      LIG  
ATOM   4207 C20  LIG     1       2.517   2.881  18.419  1.00  0.00      LIG  
ATOM   4208 H    LIG     1       3.326   2.150  20.356  1.00  0.00      LIG  
ATOM   4209 C21  LIG     1       3.568  -0.561  25.222  1.00  0.00      LIG  
ATOM   4210 C22  LIG     1       4.889  -0.556  26.030  1.00  0.00      LIG  
ATOM   4211 C23  LIG     1       4.933  -1.194  27.423  1.00  0.00      LIG  
ATOM   4212 O1   LIG     1       4.086  -0.484  28.345  1.00  0.00      LIG  
ATOM   4213 C24  LIG     1       4.663  -2.678  27.352  1.00  0.00      LIG  
ATOM   4214 C25  LIG     1       4.563   3.029  22.486  1.00  0.00      LIG  
ATOM   4215 O2   LIG     1      -2.132   2.632  17.186  1.00  0.00      LIG  
ATOM   4216 H1   LIG     1      -0.325   2.776  20.349  1.00  0.00      LIG  
ATOM   4217 C26  LIG     1       2.284  -0.910  25.962  1.00  0.00      LIG  
ATOM   4218 C27  LIG     1       4.599   0.694  28.814  1.00  0.00      LIG  
ATOM   4219 O3   LIG     1       5.712   1.138  28.572  1.00  0.00      LIG  
ATOM   4220 C28  LIG     1       3.626   1.352  29.739  1.00  0.00      LIG  
ATOM   4221 C29  LIG     1       3.739  -3.540  28.159  1.00  0.00      LIG  
ATOM   4222 O4   LIG     1       5.111  -3.365  28.544  1.00  0.00      LIG  
ATOM   4223 C30  LIG     1       2.790  -3.025  29.180  1.00  0.00      LIG  
ATOM   4224 C31  LIG     1       3.459  -4.912  27.659  1.00  0.00      LIG  
ATOM   4225 H2   LIG     1       0.607   2.020  16.661  1.00  0.00      LIG  
ATOM   4226 H3   LIG     1      -0.541   0.731  17.014  1.00  0.00      LIG  
ATOM   4227 H4   LIG     1       1.467   0.429  18.296  1.00  0.00      LIG  
ATOM   4228 H5   LIG     1       0.082   0.662  19.365  1.00  0.00      LIG  
ATOM   4229 H6   LIG     1       0.000   4.882  21.161  1.00  0.00      LIG  
ATOM   4230 H7   LIG     1       1.199   5.321  19.969  1.00  0.00      LIG  
ATOM   4231 H8   LIG     1       1.831   4.767  22.449  1.00  0.00      LIG  
ATOM   4232 H9   LIG     1       2.878   4.452  21.086  1.00  0.00      LIG  
ATOM   4233 H10  LIG     1       3.423  -0.938  22.398  1.00  0.00      LIG  
ATOM   4234 H11  LIG     1       4.511   0.213  21.680  1.00  0.00      LIG  
ATOM   4235 H12  LIG     1       1.512  -0.077  21.240  1.00  0.00      LIG  
ATOM   4236 H13  LIG     1       4.056   2.226  25.964  1.00  0.00      LIG  
ATOM   4237 H14  LIG     1       2.308   1.916  26.008  1.00  0.00      LIG  
ATOM   4238 H15  LIG     1       1.955   3.514  24.448  1.00  0.00      LIG  
ATOM   4239 H16  LIG     1       3.644   3.924  24.518  1.00  0.00      LIG  
ATOM   4240 H17  LIG     1       3.838   0.065  19.620  1.00  0.00      LIG  
ATOM   4241 H18  LIG     1       0.199   5.772  18.180  1.00  0.00      LIG  
ATOM   4242 H19  LIG     1      -0.891   5.160  16.944  1.00  0.00      LIG  
ATOM   4243 H20  LIG     1       0.738   4.531  17.038  1.00  0.00      LIG  
ATOM   4244 H21  LIG     1      -2.329   3.667  19.934  1.00  0.00      LIG  
ATOM   4245 H22  LIG     1      -2.615   4.657  18.500  1.00  0.00      LIG  
ATOM   4246 H23  LIG     1      -1.635   5.292  19.807  1.00  0.00      LIG  
ATOM   4247 H24  LIG     1       0.221   3.054  23.095  1.00  0.00      LIG  
ATOM   4248 H25  LIG     1       0.884   1.457  23.400  1.00  0.00      LIG  
ATOM   4249 H26  LIG     1       0.035   1.742  21.927  1.00  0.00      LIG  
ATOM   4250 H27  LIG     1       3.014   3.753  18.852  1.00  0.00      LIG  
ATOM   4251 H28  LIG     1       2.115   3.178  17.454  1.00  0.00      LIG  
ATOM   4252 H29  LIG     1       3.285   2.129  18.217  1.00  0.00      LIG  
ATOM   4253 H30  LIG     1       3.683  -1.337  24.460  1.00  0.00      LIG  
ATOM   4254 H31  LIG     1       5.274   0.462  26.135  1.00  0.00      LIG  
ATOM   4255 H32  LIG     1       5.637  -1.060  25.410  1.00  0.00      LIG  
ATOM   4256 H33  LIG     1       5.971  -1.114  27.769  1.00  0.00      LIG  
ATOM   4257 H34  LIG     1       5.017  -3.079  26.412  1.00  0.00      LIG  
ATOM   4258 H35  LIG     1       4.539   4.117  22.385  1.00  0.00      LIG  
ATOM   4259 H36  LIG     1       4.892   2.606  21.535  1.00  0.00      LIG  
ATOM   4260 H37  LIG     1       5.342   2.802  23.221  1.00  0.00      LIG  
ATOM   4261 H38  LIG     1       1.421  -0.853  25.292  1.00  0.00      LIG  
ATOM   4262 H39  LIG     1       2.096  -0.233  26.800  1.00  0.00      LIG  
ATOM   4263 H40  LIG     1       2.323  -1.931  26.346  1.00  0.00      LIG  
ATOM   4264 H41  LIG     1       3.922   2.395  29.868  1.00  0.00      LIG  
ATOM   4265 H42  LIG     1       3.640   0.847  30.708  1.00  0.00      LIG  
ATOM   4266 H43  LIG     1       2.621   1.330  29.306  1.00  0.00      LIG  
ATOM   4267 H44  LIG     1       2.050  -2.367  28.719  1.00  0.00      LIG  
ATOM   4268 H45  LIG     1       3.309  -2.461  29.958  1.00  0.00      LIG  
ATOM   4269 H46  LIG     1       2.262  -3.853  29.659  1.00  0.00      LIG  
ATOM   4270 H47  LIG     1       3.460  -5.627  28.487  1.00  0.00      LIG  
ATOM   4271 H48  LIG     1       4.210  -5.228  26.931  1.00  0.00      LIG  
ATOM   4272 H49  LIG     1       2.483  -4.950  27.172  1.00  0.00      LIG  
TER
REMARK  Energy: 288.019
REMARK  SimpleFitness: 288.019
REMARK  FullFitness: -611.82916
REMARK  InterFull: -18.9192
REMARK  IntraFull: 309.681
REMARK  solvFull: -1104.87
REMARK  surfFull: 202.279
REMARK  extraFull: 0.0
REMARK  deltaGcompsolvpol: -1104.87
REMARK  deltaGcompsolvnonpol: 202.279
REMARK  deltaGprotsolvpol: -1109.66
REMARK  deltaGprotsolvnonpol: 196.383
REMARK  deltaGligsolvpol: -11.1182
REMARK  deltaGligsolvnonpol: 15.8685
REMARK  deltaGvdw: -18.9192
REMARK  deltaGelec: 0.0
REMARK  deltaG: -5.7495694
REMARK  Cluster: 3
REMARK  ClusterRank: 0
ATOM   4186 C    LIG     1       0.007   5.375  28.638  1.00  0.00      LIG  
ATOM   4187 C1   LIG     1       0.206   6.177  29.890  1.00  0.00      LIG  
ATOM   4188 C2   LIG     1       1.556   6.818  30.141  1.00  0.00      LIG  
ATOM   4189 C3   LIG     1       2.679   5.905  29.605  1.00  0.00      LIG  
ATOM   4190 C4   LIG     1       2.509   5.289  28.207  1.00  0.00      LIG  
ATOM   4191 C5   LIG     1       1.201   4.501  28.285  1.00  0.00      LIG  
ATOM   4192 C6   LIG     1       4.089   6.436  29.740  1.00  0.00      LIG  
ATOM   4193 C7   LIG     1       5.046   5.266  29.871  1.00  0.00      LIG  
ATOM   4194 C8   LIG     1       4.750   4.065  28.953  1.00  0.00      LIG  
ATOM   4195 C9   LIG     1       3.772   4.447  27.807  1.00  0.00      LIG  
ATOM   4196 C10  LIG     1       6.083   3.532  28.336  1.00  0.00      LIG  
ATOM   4197 C11  LIG     1       5.787   2.349  27.490  1.00  0.00      LIG  
ATOM   4198 C12  LIG     1       4.773   2.533  26.413  1.00  0.00      LIG  
ATOM   4199 C13  LIG     1       3.503   3.220  26.904  1.00  0.00      LIG  
ATOM   4200 C14  LIG     1       6.429   1.244  27.888  1.00  0.00      LIG  
ATOM   4201 C15  LIG     1       7.257   1.500  29.087  1.00  0.00      LIG  
ATOM   4202 C16  LIG     1       7.082   2.982  29.359  1.00  0.00      LIG  
ATOM   4203 O    LIG     1       2.804   3.589  25.720  1.00  0.00      LIG  
ATOM   4204 C17  LIG     1       1.561   8.262  29.649  1.00  0.00      LIG  
ATOM   4205 C18  LIG     1       1.696   6.903  31.659  1.00  0.00      LIG  
ATOM   4206 C19  LIG     1       4.136   2.955  29.840  1.00  0.00      LIG  
ATOM   4207 C20  LIG     1       2.380   6.358  27.110  1.00  0.00      LIG  
ATOM   4208 H    LIG     1       4.324   5.139  27.170  1.00  0.00      LIG  
ATOM   4209 C21  LIG     1       6.318  -0.165  27.383  1.00  0.00      LIG  
ATOM   4210 C22  LIG     1       4.998  -0.769  27.887  1.00  0.00      LIG  
ATOM   4211 C23  LIG     1       4.408  -1.929  27.081  1.00  0.00      LIG  
ATOM   4212 O1   LIG     1       3.706  -2.760  28.033  1.00  0.00      LIG  
ATOM   4213 C24  LIG     1       3.506  -1.394  25.970  1.00  0.00      LIG  
ATOM   4214 C25  LIG     1       6.851   4.548  27.481  1.00  0.00      LIG  
ATOM   4215 O2   LIG     1      -0.775   6.533  30.531  1.00  0.00      LIG  
ATOM   4216 H1   LIG     1       2.621   5.076  30.308  1.00  0.00      LIG  
ATOM   4217 C26  LIG     1       6.595  -0.272  25.890  1.00  0.00      LIG  
ATOM   4218 C27  LIG     1       3.558  -4.113  27.835  1.00  0.00      LIG  
ATOM   4219 O3   LIG     1       3.056  -4.836  28.684  1.00  0.00      LIG  
ATOM   4220 C28  LIG     1       4.039  -4.667  26.526  1.00  0.00      LIG  
ATOM   4221 C29  LIG     1       2.218  -0.655  26.172  1.00  0.00      LIG  
ATOM   4222 O4   LIG     1       2.224  -2.036  25.749  1.00  0.00      LIG  
ATOM   4223 C30  LIG     1       1.568  -0.447  27.502  1.00  0.00      LIG  
ATOM   4224 C31  LIG     1       1.759   0.269  25.102  1.00  0.00      LIG  
ATOM   4225 H2   LIG     1      -0.236   6.063  27.826  1.00  0.00      LIG  
ATOM   4226 H3   LIG     1      -0.863   4.733  28.796  1.00  0.00      LIG  
ATOM   4227 H4   LIG     1       0.973   4.013  27.337  1.00  0.00      LIG  
ATOM   4228 H5   LIG     1       1.301   3.713  29.036  1.00  0.00      LIG  
ATOM   4229 H6   LIG     1       4.203   7.069  30.622  1.00  0.00      LIG  
ATOM   4230 H7   LIG     1       4.363   7.051  28.880  1.00  0.00      LIG  
ATOM   4231 H8   LIG     1       5.009   4.924  30.909  1.00  0.00      LIG  
ATOM   4232 H9   LIG     1       6.058   5.651  29.740  1.00  0.00      LIG  
ATOM   4233 H10  LIG     1       4.483   1.580  25.965  1.00  0.00      LIG  
ATOM   4234 H11  LIG     1       5.222   3.112  25.600  1.00  0.00      LIG  
ATOM   4235 H12  LIG     1       2.885   2.491  27.434  1.00  0.00      LIG  
ATOM   4236 H13  LIG     1       8.307   1.256  28.905  1.00  0.00      LIG  
ATOM   4237 H14  LIG     1       6.900   0.906  29.933  1.00  0.00      LIG  
ATOM   4238 H15  LIG     1       6.782   3.151  30.395  1.00  0.00      LIG  
ATOM   4239 H16  LIG     1       8.051   3.479  29.248  1.00  0.00      LIG  
ATOM   4240 H17  LIG     1       2.822   2.816  25.131  1.00  0.00      LIG  
ATOM   4241 H18  LIG     1       2.557   8.706  29.719  1.00  0.00      LIG  
ATOM   4242 H19  LIG     1       0.888   8.869  30.262  1.00  0.00      LIG  
ATOM   4243 H20  LIG     1       1.207   8.360  28.623  1.00  0.00      LIG  
ATOM   4244 H21  LIG     1       1.679   5.909  32.115  1.00  0.00      LIG  
ATOM   4245 H22  LIG     1       0.883   7.484  32.107  1.00  0.00      LIG  
ATOM   4246 H23  LIG     1       2.629   7.393  31.946  1.00  0.00      LIG  
ATOM   4247 H24  LIG     1       4.744   2.772  30.729  1.00  0.00      LIG  
ATOM   4248 H25  LIG     1       4.026   2.000  29.322  1.00  0.00      LIG  
ATOM   4249 H26  LIG     1       3.141   3.212  30.199  1.00  0.00      LIG  
ATOM   4250 H27  LIG     1       3.258   7.007  27.083  1.00  0.00      LIG  
ATOM   4251 H28  LIG     1       1.508   6.997  27.221  1.00  0.00      LIG  
ATOM   4252 H29  LIG     1       2.286   5.905  26.124  1.00  0.00      LIG  
ATOM   4253 H30  LIG     1       7.123  -0.731  27.861  1.00  0.00      LIG  
ATOM   4254 H31  LIG     1       4.234   0.006  27.989  1.00  0.00      LIG  
ATOM   4255 H32  LIG     1       5.184  -1.096  28.914  1.00  0.00      LIG  
ATOM   4256 H33  LIG     1       5.247  -2.485  26.656  1.00  0.00      LIG  
ATOM   4257 H34  LIG     1       4.078  -1.148  25.087  1.00  0.00      LIG  
ATOM   4258 H35  LIG     1       7.199   5.394  28.076  1.00  0.00      LIG  
ATOM   4259 H36  LIG     1       6.261   4.945  26.652  1.00  0.00      LIG  
ATOM   4260 H37  LIG     1       7.742   4.089  27.041  1.00  0.00      LIG  
ATOM   4261 H38  LIG     1       7.505   0.272  25.622  1.00  0.00      LIG  
ATOM   4262 H39  LIG     1       5.781   0.132  25.288  1.00  0.00      LIG  
ATOM   4263 H40  LIG     1       6.741  -1.315  25.599  1.00  0.00      LIG  
ATOM   4264 H41  LIG     1       3.599  -5.659  26.403  1.00  0.00      LIG  
ATOM   4265 H42  LIG     1       5.128  -4.753  26.539  1.00  0.00      LIG  
ATOM   4266 H43  LIG     1       3.706  -4.070  25.676  1.00  0.00      LIG  
ATOM   4267 H44  LIG     1       0.497  -0.278  27.372  1.00  0.00      LIG  
ATOM   4268 H45  LIG     1       1.988   0.435  27.990  1.00  0.00      LIG  
ATOM   4269 H46  LIG     1       1.692  -1.299  28.174  1.00  0.00      LIG  
ATOM   4270 H47  LIG     1       0.775  -0.026  24.735  1.00  0.00      LIG  
ATOM   4271 H48  LIG     1       2.452   0.283  24.257  1.00  0.00      LIG  
ATOM   4272 H49  LIG     1       1.675   1.282  25.497  1.00  0.00      LIG  
TER
REMARK  Energy: 288.019
REMARK  SimpleFitness: 288.019
REMARK  FullFitness: -611.82916
REMARK  InterFull: -18.9192
REMARK  IntraFull: 309.681
REMARK  solvFull: -1104.87
REMARK  surfFull: 202.279
REMARK  extraFull: 0.0
REMARK  deltaGcompsolvpol: -1104.87
REMARK  deltaGcompsolvnonpol: 202.279
REMARK  deltaGprotsolvpol: -1109.66
REMARK  deltaGprotsolvnonpol: 196.383
REMARK  deltaGligsolvpol: -11.1182
REMARK  deltaGligsolvnonpol: 15.8685
REMARK  deltaGvdw: -18.9192
REMARK  deltaGelec: 0.0
REMARK  deltaG: -5.7495694
REMARK  Cluster: 3
REMARK  ClusterRank: 1
ATOM   4186 C    LIG     1       0.007   5.375  28.638  1.00  0.00      LIG  
ATOM   4187 C1   LIG     1       0.206   6.177  29.890  1.00  0.00      LIG  
ATOM   4188 C2   LIG     1       1.556   6.818  30.141  1.00  0.00      LIG  
ATOM   4189 C3   LIG     1       2.679   5.905  29.605  1.00  0.00      LIG  
ATOM   4190 C4   LIG     1       2.509   5.289  28.207  1.00  0.00      LIG  
ATOM   4191 C5   LIG     1       1.201   4.501  28.285  1.00  0.00      LIG  
ATOM   4192 C6   LIG     1       4.089   6.436  29.740  1.00  0.00      LIG  
ATOM   4193 C7   LIG     1       5.046   5.266  29.871  1.00  0.00      LIG  
ATOM   4194 C8   LIG     1       4.750   4.065  28.953  1.00  0.00      LIG  
ATOM   4195 C9   LIG     1       3.772   4.447  27.807  1.00  0.00      LIG  
ATOM   4196 C10  LIG     1       6.083   3.532  28.336  1.00  0.00      LIG  
ATOM   4197 C11  LIG     1       5.787   2.349  27.490  1.00  0.00      LIG  
ATOM   4198 C12  LIG     1       4.773   2.533  26.413  1.00  0.00      LIG  
ATOM   4199 C13  LIG     1       3.503   3.220  26.904  1.00  0.00      LIG  
ATOM   4200 C14  LIG     1       6.429   1.244  27.888  1.00  0.00      LIG  
ATOM   4201 C15  LIG     1       7.257   1.500  29.087  1.00  0.00      LIG  
ATOM   4202 C16  LIG     1       7.082   2.982  29.359  1.00  0.00      LIG  
ATOM   4203 O    LIG     1       2.804   3.589  25.720  1.00  0.00      LIG  
ATOM   4204 C17  LIG     1       1.561   8.262  29.649  1.00  0.00      LIG  
ATOM   4205 C18  LIG     1       1.696   6.903  31.659  1.00  0.00      LIG  
ATOM   4206 C19  LIG     1       4.136   2.955  29.840  1.00  0.00      LIG  
ATOM   4207 C20  LIG     1       2.380   6.358  27.110  1.00  0.00      LIG  
ATOM   4208 H    LIG     1       4.324   5.139  27.170  1.00  0.00      LIG  
ATOM   4209 C21  LIG     1       6.318  -0.165  27.383  1.00  0.00      LIG  
ATOM   4210 C22  LIG     1       4.998  -0.769  27.887  1.00  0.00      LIG  
ATOM   4211 C23  LIG     1       4.408  -1.929  27.081  1.00  0.00      LIG  
ATOM   4212 O1   LIG     1       3.706  -2.760  28.033  1.00  0.00      LIG  
ATOM   4213 C24  LIG     1       3.506  -1.394  25.970  1.00  0.00      LIG  
ATOM   4214 C25  LIG     1       6.851   4.548  27.481  1.00  0.00      LIG  
ATOM   4215 O2   LIG     1      -0.775   6.533  30.531  1.00  0.00      LIG  
ATOM   4216 H1   LIG     1       2.621   5.076  30.308  1.00  0.00      LIG  
ATOM   4217 C26  LIG     1       6.595  -0.272  25.890  1.00  0.00      LIG  
ATOM   4218 C27  LIG     1       3.558  -4.113  27.835  1.00  0.00      LIG  
ATOM   4219 O3   LIG     1       3.056  -4.836  28.684  1.00  0.00      LIG  
ATOM   4220 C28  LIG     1       4.039  -4.667  26.526  1.00  0.00      LIG  
ATOM   4221 C29  LIG     1       2.218  -0.655  26.172  1.00  0.00      LIG  
ATOM   4222 O4   LIG     1       2.224  -2.036  25.749  1.00  0.00      LIG  
ATOM   4223 C30  LIG     1       1.568  -0.447  27.502  1.00  0.00      LIG  
ATOM   4224 C31  LIG     1       1.759   0.269  25.102  1.00  0.00      LIG  
ATOM   4225 H2   LIG     1      -0.236   6.063  27.826  1.00  0.00      LIG  
ATOM   4226 H3   LIG     1      -0.863   4.733  28.796  1.00  0.00      LIG  
ATOM   4227 H4   LIG     1       0.973   4.013  27.337  1.00  0.00      LIG  
ATOM   4228 H5   LIG     1       1.301   3.713  29.036  1.00  0.00      LIG  
ATOM   4229 H6   LIG     1       4.203   7.069  30.622  1.00  0.00      LIG  
ATOM   4230 H7   LIG     1       4.363   7.051  28.880  1.00  0.00      LIG  
ATOM   4231 H8   LIG     1       5.009   4.924  30.909  1.00  0.00      LIG  
ATOM   4232 H9   LIG     1       6.058   5.651  29.740  1.00  0.00      LIG  
ATOM   4233 H10  LIG     1       4.483   1.580  25.965  1.00  0.00      LIG  
ATOM   4234 H11  LIG     1       5.222   3.112  25.600  1.00  0.00      LIG  
ATOM   4235 H12  LIG     1       2.885   2.491  27.434  1.00  0.00      LIG  
ATOM   4236 H13  LIG     1       8.307   1.256  28.905  1.00  0.00      LIG  
ATOM   4237 H14  LIG     1       6.900   0.906  29.933  1.00  0.00      LIG  
ATOM   4238 H15  LIG     1       6.782   3.151  30.395  1.00  0.00      LIG  
ATOM   4239 H16  LIG     1       8.051   3.479  29.248  1.00  0.00      LIG  
ATOM   4240 H17  LIG     1       2.822   2.816  25.131  1.00  0.00      LIG  
ATOM   4241 H18  LIG     1       2.557   8.706  29.719  1.00  0.00      LIG  
ATOM   4242 H19  LIG     1       0.888   8.869  30.262  1.00  0.00      LIG  
ATOM   4243 H20  LIG     1       1.207   8.360  28.623  1.00  0.00      LIG  
ATOM   4244 H21  LIG     1       1.679   5.909  32.115  1.00  0.00      LIG  
ATOM   4245 H22  LIG     1       0.883   7.484  32.107  1.00  0.00      LIG  
ATOM   4246 H23  LIG     1       2.629   7.393  31.946  1.00  0.00      LIG  
ATOM   4247 H24  LIG     1       4.744   2.772  30.729  1.00  0.00      LIG  
ATOM   4248 H25  LIG     1       4.026   2.000  29.322  1.00  0.00      LIG  
ATOM   4249 H26  LIG     1       3.141   3.212  30.199  1.00  0.00      LIG  
ATOM   4250 H27  LIG     1       3.258   7.007  27.083  1.00  0.00      LIG  
ATOM   4251 H28  LIG     1       1.508   6.997  27.221  1.00  0.00      LIG  
ATOM   4252 H29  LIG     1       2.286   5.905  26.124  1.00  0.00      LIG  
ATOM   4253 H30  LIG     1       7.123  -0.731  27.861  1.00  0.00      LIG  
ATOM   4254 H31  LIG     1       4.234   0.006  27.989  1.00  0.00      LIG  
ATOM   4255 H32  LIG     1       5.184  -1.096  28.914  1.00  0.00      LIG  
ATOM   4256 H33  LIG     1       5.247  -2.485  26.656  1.00  0.00      LIG  
ATOM   4257 H34  LIG     1       4.078  -1.148  25.087  1.00  0.00      LIG  
ATOM   4258 H35  LIG     1       7.199   5.394  28.076  1.00  0.00      LIG  
ATOM   4259 H36  LIG     1       6.261   4.945  26.652  1.00  0.00      LIG  
ATOM   4260 H37  LIG     1       7.742   4.089  27.041  1.00  0.00      LIG  
ATOM   4261 H38  LIG     1       7.505   0.272  25.622  1.00  0.00      LIG  
ATOM   4262 H39  LIG     1       5.781   0.132  25.288  1.00  0.00      LIG  
ATOM   4263 H40  LIG     1       6.741  -1.315  25.599  1.00  0.00      LIG  
ATOM   4264 H41  LIG     1       3.599  -5.659  26.403  1.00  0.00      LIG  
ATOM   4265 H42  LIG     1       5.128  -4.753  26.539  1.00  0.00      LIG  
ATOM   4266 H43  LIG     1       3.706  -4.070  25.676  1.00  0.00      LIG  
ATOM   4267 H44  LIG     1       0.497  -0.278  27.372  1.00  0.00      LIG  
ATOM   4268 H45  LIG     1       1.988   0.435  27.990  1.00  0.00      LIG  
ATOM   4269 H46  LIG     1       1.692  -1.299  28.174  1.00  0.00      LIG  
ATOM   4270 H47  LIG     1       0.775  -0.026  24.735  1.00  0.00      LIG  
ATOM   4271 H48  LIG     1       2.452   0.283  24.257  1.00  0.00      LIG  
ATOM   4272 H49  LIG     1       1.675   1.282  25.497  1.00  0.00      LIG  
TER
REMARK  Energy: 288.019
REMARK  SimpleFitness: 288.019
REMARK  FullFitness: -611.82916
REMARK  InterFull: -18.9192
REMARK  IntraFull: 309.681
REMARK  solvFull: -1104.87
REMARK  surfFull: 202.279
REMARK  extraFull: 0.0
REMARK  deltaGcompsolvpol: -1104.87
REMARK  deltaGcompsolvnonpol: 202.279
REMARK  deltaGprotsolvpol: -1109.66
REMARK  deltaGprotsolvnonpol: 196.383
REMARK  deltaGligsolvpol: -11.1182
REMARK  deltaGligsolvnonpol: 15.8685
REMARK  deltaGvdw: -18.9192
REMARK  deltaGelec: 0.0
REMARK  deltaG: -5.7495694
REMARK  Cluster: 3
REMARK  ClusterRank: 2
ATOM   4186 C    LIG     1       0.007   5.375  28.638  1.00  0.00      LIG  
ATOM   4187 C1   LIG     1       0.206   6.177  29.890  1.00  0.00      LIG  
ATOM   4188 C2   LIG     1       1.556   6.818  30.141  1.00  0.00      LIG  
ATOM   4189 C3   LIG     1       2.679   5.905  29.605  1.00  0.00      LIG  
ATOM   4190 C4   LIG     1       2.509   5.289  28.207  1.00  0.00      LIG  
ATOM   4191 C5   LIG     1       1.201   4.501  28.285  1.00  0.00      LIG  
ATOM   4192 C6   LIG     1       4.089   6.436  29.740  1.00  0.00      LIG  
ATOM   4193 C7   LIG     1       5.046   5.266  29.871  1.00  0.00      LIG  
ATOM   4194 C8   LIG     1       4.750   4.065  28.953  1.00  0.00      LIG  
ATOM   4195 C9   LIG     1       3.772   4.447  27.807  1.00  0.00      LIG  
ATOM   4196 C10  LIG     1       6.083   3.532  28.336  1.00  0.00      LIG  
ATOM   4197 C11  LIG     1       5.787   2.349  27.490  1.00  0.00      LIG  
ATOM   4198 C12  LIG     1       4.773   2.533  26.413  1.00  0.00      LIG  
ATOM   4199 C13  LIG     1       3.503   3.220  26.904  1.00  0.00      LIG  
ATOM   4200 C14  LIG     1       6.429   1.244  27.888  1.00  0.00      LIG  
ATOM   4201 C15  LIG     1       7.257   1.500  29.087  1.00  0.00      LIG  
ATOM   4202 C16  LIG     1       7.082   2.982  29.359  1.00  0.00      LIG  
ATOM   4203 O    LIG     1       2.804   3.589  25.720  1.00  0.00      LIG  
ATOM   4204 C17  LIG     1       1.561   8.262  29.649  1.00  0.00      LIG  
ATOM   4205 C18  LIG     1       1.696   6.903  31.659  1.00  0.00      LIG  
ATOM   4206 C19  LIG     1       4.136   2.955  29.840  1.00  0.00      LIG  
ATOM   4207 C20  LIG     1       2.380   6.358  27.110  1.00  0.00      LIG  
ATOM   4208 H    LIG     1       4.324   5.139  27.170  1.00  0.00      LIG  
ATOM   4209 C21  LIG     1       6.318  -0.165  27.383  1.00  0.00      LIG  
ATOM   4210 C22  LIG     1       4.998  -0.769  27.887  1.00  0.00      LIG  
ATOM   4211 C23  LIG     1       4.408  -1.929  27.081  1.00  0.00      LIG  
ATOM   4212 O1   LIG     1       3.706  -2.760  28.033  1.00  0.00      LIG  
ATOM   4213 C24  LIG     1       3.506  -1.394  25.970  1.00  0.00      LIG  
ATOM   4214 C25  LIG     1       6.851   4.548  27.481  1.00  0.00      LIG  
ATOM   4215 O2   LIG     1      -0.775   6.533  30.531  1.00  0.00      LIG  
ATOM   4216 H1   LIG     1       2.621   5.076  30.308  1.00  0.00      LIG  
ATOM   4217 C26  LIG     1       6.595  -0.272  25.890  1.00  0.00      LIG  
ATOM   4218 C27  LIG     1       3.558  -4.113  27.835  1.00  0.00      LIG  
ATOM   4219 O3   LIG     1       3.056  -4.836  28.684  1.00  0.00      LIG  
ATOM   4220 C28  LIG     1       4.039  -4.667  26.526  1.00  0.00      LIG  
ATOM   4221 C29  LIG     1       2.218  -0.655  26.172  1.00  0.00      LIG  
ATOM   4222 O4   LIG     1       2.224  -2.036  25.749  1.00  0.00      LIG  
ATOM   4223 C30  LIG     1       1.568  -0.447  27.502  1.00  0.00      LIG  
ATOM   4224 C31  LIG     1       1.759   0.269  25.102  1.00  0.00      LIG  
ATOM   4225 H2   LIG     1      -0.236   6.063  27.826  1.00  0.00      LIG  
ATOM   4226 H3   LIG     1      -0.863   4.733  28.796  1.00  0.00      LIG  
ATOM   4227 H4   LIG     1       0.973   4.013  27.337  1.00  0.00      LIG  
ATOM   4228 H5   LIG     1       1.301   3.713  29.036  1.00  0.00      LIG  
ATOM   4229 H6   LIG     1       4.203   7.069  30.622  1.00  0.00      LIG  
ATOM   4230 H7   LIG     1       4.363   7.051  28.880  1.00  0.00      LIG  
ATOM   4231 H8   LIG     1       5.009   4.924  30.909  1.00  0.00      LIG  
ATOM   4232 H9   LIG     1       6.058   5.651  29.740  1.00  0.00      LIG  
ATOM   4233 H10  LIG     1       4.483   1.580  25.965  1.00  0.00      LIG  
ATOM   4234 H11  LIG     1       5.222   3.112  25.600  1.00  0.00      LIG  
ATOM   4235 H12  LIG     1       2.885   2.491  27.434  1.00  0.00      LIG  
ATOM   4236 H13  LIG     1       8.307   1.256  28.905  1.00  0.00      LIG  
ATOM   4237 H14  LIG     1       6.900   0.906  29.933  1.00  0.00      LIG  
ATOM   4238 H15  LIG     1       6.782   3.151  30.395  1.00  0.00      LIG  
ATOM   4239 H16  LIG     1       8.051   3.479  29.248  1.00  0.00      LIG  
ATOM   4240 H17  LIG     1       2.822   2.816  25.131  1.00  0.00      LIG  
ATOM   4241 H18  LIG     1       2.557   8.706  29.719  1.00  0.00      LIG  
ATOM   4242 H19  LIG     1       0.888   8.869  30.262  1.00  0.00      LIG  
ATOM   4243 H20  LIG     1       1.207   8.360  28.623  1.00  0.00      LIG  
ATOM   4244 H21  LIG     1       1.679   5.909  32.115  1.00  0.00      LIG  
ATOM   4245 H22  LIG     1       0.883   7.484  32.107  1.00  0.00      LIG  
ATOM   4246 H23  LIG     1       2.629   7.393  31.946  1.00  0.00      LIG  
ATOM   4247 H24  LIG     1       4.744   2.772  30.729  1.00  0.00      LIG  
ATOM   4248 H25  LIG     1       4.026   2.000  29.322  1.00  0.00      LIG  
ATOM   4249 H26  LIG     1       3.141   3.212  30.199  1.00  0.00      LIG  
ATOM   4250 H27  LIG     1       3.258   7.007  27.083  1.00  0.00      LIG  
ATOM   4251 H28  LIG     1       1.508   6.997  27.221  1.00  0.00      LIG  
ATOM   4252 H29  LIG     1       2.286   5.905  26.124  1.00  0.00      LIG  
ATOM   4253 H30  LIG     1       7.123  -0.731  27.861  1.00  0.00      LIG  
ATOM   4254 H31  LIG     1       4.234   0.006  27.989  1.00  0.00      LIG  
ATOM   4255 H32  LIG     1       5.184  -1.096  28.914  1.00  0.00      LIG  
ATOM   4256 H33  LIG     1       5.247  -2.485  26.656  1.00  0.00      LIG  
ATOM   4257 H34  LIG     1       4.078  -1.148  25.087  1.00  0.00      LIG  
ATOM   4258 H35  LIG     1       7.199   5.394  28.076  1.00  0.00      LIG  
ATOM   4259 H36  LIG     1       6.261   4.945  26.652  1.00  0.00      LIG  
ATOM   4260 H37  LIG     1       7.742   4.089  27.041  1.00  0.00      LIG  
ATOM   4261 H38  LIG     1       7.505   0.272  25.622  1.00  0.00      LIG  
ATOM   4262 H39  LIG     1       5.781   0.132  25.288  1.00  0.00      LIG  
ATOM   4263 H40  LIG     1       6.741  -1.315  25.599  1.00  0.00      LIG  
ATOM   4264 H41  LIG     1       3.599  -5.659  26.403  1.00  0.00      LIG  
ATOM   4265 H42  LIG     1       5.128  -4.753  26.539  1.00  0.00      LIG  
ATOM   4266 H43  LIG     1       3.706  -4.070  25.676  1.00  0.00      LIG  
ATOM   4267 H44  LIG     1       0.497  -0.278  27.372  1.00  0.00      LIG  
ATOM   4268 H45  LIG     1       1.988   0.435  27.990  1.00  0.00      LIG  
ATOM   4269 H46  LIG     1       1.692  -1.299  28.174  1.00  0.00      LIG  
ATOM   4270 H47  LIG     1       0.775  -0.026  24.735  1.00  0.00      LIG  
ATOM   4271 H48  LIG     1       2.452   0.283  24.257  1.00  0.00      LIG  
ATOM   4272 H49  LIG     1       1.675   1.282  25.497  1.00  0.00      LIG  
TER
REMARK  Energy: 290.175
REMARK  SimpleFitness: 290.175
REMARK  FullFitness: -610.2404
REMARK  InterFull: -18.4645
REMARK  IntraFull: 311.641
REMARK  solvFull: -1105.82
REMARK  surfFull: 202.403
REMARK  extraFull: 0.0
REMARK  deltaGcompsolvpol: -1105.82
REMARK  deltaGcompsolvnonpol: 202.403
REMARK  deltaGprotsolvpol: -1109.66
REMARK  deltaGprotsolvnonpol: 196.383
REMARK  deltaGligsolvpol: -11.1917
REMARK  deltaGligsolvnonpol: 15.8174
REMARK  deltaGvdw: -18.4645
REMARK  deltaGelec: 0.0
REMARK  deltaG: -5.74363
REMARK  Cluster: 3
REMARK  ClusterRank: 3
ATOM   4186 C    LIG     1      -0.085   4.987  28.518  1.00  0.00      LIG  
ATOM   4187 C1   LIG     1       0.058   5.718  29.821  1.00  0.00      LIG  
ATOM   4188 C2   LIG     1       1.345   6.471  30.095  1.00  0.00      LIG  
ATOM   4189 C3   LIG     1       2.539   5.701  29.496  1.00  0.00      LIG  
ATOM   4190 C4   LIG     1       2.408   5.149  28.067  1.00  0.00      LIG  
ATOM   4191 C5   LIG     1       1.176   4.245  28.107  1.00  0.00      LIG  
ATOM   4192 C6   LIG     1       3.899   6.346  29.653  1.00  0.00      LIG  
ATOM   4193 C7   LIG     1       4.955   5.258  29.714  1.00  0.00      LIG  
ATOM   4194 C8   LIG     1       4.751   4.083  28.737  1.00  0.00      LIG  
ATOM   4195 C9   LIG     1       3.736   4.444  27.615  1.00  0.00      LIG  
ATOM   4196 C10  LIG     1       6.118   3.682  28.090  1.00  0.00      LIG  
ATOM   4197 C11  LIG     1       5.899   2.522  27.184  1.00  0.00      LIG  
ATOM   4198 C12  LIG     1       4.880   2.708  26.113  1.00  0.00      LIG  
ATOM   4199 C13  LIG     1       3.563   3.247  26.653  1.00  0.00      LIG  
ATOM   4200 C14  LIG     1       6.575   1.428  27.557  1.00  0.00      LIG  
ATOM   4201 C15  LIG     1       7.390   1.685  28.767  1.00  0.00      LIG  
ATOM   4202 C16  LIG     1       7.153   3.150  29.085  1.00  0.00      LIG  
ATOM   4203 O    LIG     1       2.804   3.593  25.498  1.00  0.00      LIG  
ATOM   4204 C17  LIG     1       1.209   7.935  29.691  1.00  0.00      LIG  
ATOM   4205 C18  LIG     1       1.496   6.479  31.614  1.00  0.00      LIG  
ATOM   4206 C19  LIG     1       4.230   2.889  29.573  1.00  0.00      LIG  
ATOM   4207 C20  LIG     1       2.176   6.259  27.030  1.00  0.00      LIG  
ATOM   4208 H    LIG     1       4.225   5.211  27.013  1.00  0.00      LIG  
ATOM   4209 C21  LIG     1       6.499   0.007  27.069  1.00  0.00      LIG  
ATOM   4210 C22  LIG     1       5.326  -0.695  27.777  1.00  0.00      LIG  
ATOM   4211 C23  LIG     1       4.554  -1.773  27.014  1.00  0.00      LIG  
ATOM   4212 O1   LIG     1       4.061  -2.681  28.027  1.00  0.00      LIG  
ATOM   4213 C24  LIG     1       3.441  -1.135  26.183  1.00  0.00      LIG  
ATOM   4214 C25  LIG     1       6.808   4.802  27.300  1.00  0.00      LIG  
ATOM   4215 O2   LIG     1      -0.936   5.917  30.504  1.00  0.00      LIG  
ATOM   4216 H1   LIG     1       2.564   4.836  30.153  1.00  0.00      LIG  
ATOM   4217 C26  LIG     1       6.598  -0.150  25.558  1.00  0.00      LIG  
ATOM   4218 C27  LIG     1       3.841  -4.015  27.773  1.00  0.00      LIG  
ATOM   4219 O3   LIG     1       3.446  -4.778  28.641  1.00  0.00      LIG  
ATOM   4220 C28  LIG     1       4.110  -4.492  26.376  1.00  0.00      LIG  
ATOM   4221 C29  LIG     1       2.154  -0.567  26.701  1.00  0.00      LIG  
ATOM   4222 O4   LIG     1       2.196  -1.866  26.070  1.00  0.00      LIG  
ATOM   4223 C30  LIG     1       1.763  -0.599  28.141  1.00  0.00      LIG  
ATOM   4224 C31  LIG     1       1.403   0.418  25.878  1.00  0.00      LIG  
ATOM   4225 H2   LIG     1      -0.395   5.705  27.756  1.00  0.00      LIG  
ATOM   4226 H3   LIG     1      -0.894   4.263  28.636  1.00  0.00      LIG  
ATOM   4227 H4   LIG     1       0.977   3.800  27.131  1.00  0.00      LIG  
ATOM   4228 H5   LIG     1       1.354   3.424  28.806  1.00  0.00      LIG  
ATOM   4229 H6   LIG     1       3.964   6.940  30.566  1.00  0.00      LIG  
ATOM   4230 H7   LIG     1       4.111   7.028  28.827  1.00  0.00      LIG  
ATOM   4231 H8   LIG     1       4.961   4.861  30.733  1.00  0.00      LIG  
ATOM   4232 H9   LIG     1       5.928   5.735  29.597  1.00  0.00      LIG  
ATOM   4233 H10  LIG     1       4.665   1.780  25.585  1.00  0.00      LIG  
ATOM   4234 H11  LIG     1       5.282   3.389  25.356  1.00  0.00      LIG  
ATOM   4235 H12  LIG     1       3.037   2.437  27.162  1.00  0.00      LIG  
ATOM   4236 H13  LIG     1       8.450   1.492  28.575  1.00  0.00      LIG  
ATOM   4237 H14  LIG     1       7.057   1.053  29.596  1.00  0.00      LIG  
ATOM   4238 H15  LIG     1       6.858   3.274  30.130  1.00  0.00      LIG  
ATOM   4239 H16  LIG     1       8.097   3.691  28.977  1.00  0.00      LIG  
ATOM   4240 H17  LIG     1       2.881   2.847  24.880  1.00  0.00      LIG  
ATOM   4241 H18  LIG     1       2.156   8.467  29.805  1.00  0.00      LIG  
ATOM   4242 H19  LIG     1       0.474   8.434  30.329  1.00  0.00      LIG  
ATOM   4243 H20  LIG     1       0.859   8.061  28.666  1.00  0.00      LIG  
ATOM   4244 H21  LIG     1       1.574   5.462  32.011  1.00  0.00      LIG  
ATOM   4245 H22  LIG     1       0.642   6.958  32.102  1.00  0.00      LIG  
ATOM   4246 H23  LIG     1       2.386   7.032  31.922  1.00  0.00      LIG  
ATOM   4247 H24  LIG     1       4.856   2.708  30.450  1.00  0.00      LIG  
ATOM   4248 H25  LIG     1       4.187   1.958  29.009  1.00  0.00      LIG  
ATOM   4249 H26  LIG     1       3.221   3.044  29.947  1.00  0.00      LIG  
ATOM   4250 H27  LIG     1       2.996   6.981  27.032  1.00  0.00      LIG  
ATOM   4251 H28  LIG     1       1.254   6.814  27.181  1.00  0.00      LIG  
ATOM   4252 H29  LIG     1       2.111   5.851  26.021  1.00  0.00      LIG  
ATOM   4253 H30  LIG     1       7.405  -0.478  27.444  1.00  0.00      LIG  
ATOM   4254 H31  LIG     1       4.598   0.034  28.143  1.00  0.00      LIG  
ATOM   4255 H32  LIG     1       5.743  -1.131  28.692  1.00  0.00      LIG  
ATOM   4256 H33  LIG     1       5.265  -2.288  26.366  1.00  0.00      LIG  
ATOM   4257 H34  LIG     1       3.832  -0.700  25.275  1.00  0.00      LIG  
ATOM   4258 H35  LIG     1       7.108   5.626  27.950  1.00  0.00      LIG  
ATOM   4259 H36  LIG     1       6.181   5.214  26.505  1.00  0.00      LIG  
ATOM   4260 H37  LIG     1       7.721   4.431  26.824  1.00  0.00      LIG  
ATOM   4261 H38  LIG     1       7.428   0.443  25.162  1.00  0.00      LIG  
ATOM   4262 H39  LIG     1       5.690   0.159  25.040  1.00  0.00      LIG  
ATOM   4263 H40  LIG     1       6.791  -1.194  25.300  1.00  0.00      LIG  
ATOM   4264 H41  LIG     1       3.759  -5.523  26.299  1.00  0.00      LIG  
ATOM   4265 H42  LIG     1       5.183  -4.468  26.173  1.00  0.00      LIG  
ATOM   4266 H43  LIG     1       3.558  -3.910  25.636  1.00  0.00      LIG  
ATOM   4267 H44  LIG     1       0.704  -0.350  28.244  1.00  0.00      LIG  
ATOM   4268 H45  LIG     1       2.340   0.140  28.703  1.00  0.00      LIG  
ATOM   4269 H46  LIG     1       1.915  -1.580  28.597  1.00  0.00      LIG  
ATOM   4270 H47  LIG     1       0.391   0.054  25.683  1.00  0.00      LIG  
ATOM   4271 H48  LIG     1       1.899   0.603  24.920  1.00  0.00      LIG  
ATOM   4272 H49  LIG     1       1.317   1.365  26.414  1.00  0.00      LIG  
TER
REMARK  Energy: 290.175
REMARK  SimpleFitness: 290.175
REMARK  FullFitness: -610.2404
REMARK  InterFull: -18.4645
REMARK  IntraFull: 311.641
REMARK  solvFull: -1105.82
REMARK  surfFull: 202.403
REMARK  extraFull: 0.0
REMARK  deltaGcompsolvpol: -1105.82
REMARK  deltaGcompsolvnonpol: 202.403
REMARK  deltaGprotsolvpol: -1109.66
REMARK  deltaGprotsolvnonpol: 196.383
REMARK  deltaGligsolvpol: -11.1917
REMARK  deltaGligsolvnonpol: 15.8174
REMARK  deltaGvdw: -18.4645
REMARK  deltaGelec: 0.0
REMARK  deltaG: -5.74363
REMARK  Cluster: 3
REMARK  ClusterRank: 4
ATOM   4186 C    LIG     1      -0.085   4.987  28.518  1.00  0.00      LIG  
ATOM   4187 C1   LIG     1       0.058   5.718  29.821  1.00  0.00      LIG  
ATOM   4188 C2   LIG     1       1.345   6.471  30.095  1.00  0.00      LIG  
ATOM   4189 C3   LIG     1       2.539   5.701  29.496  1.00  0.00      LIG  
ATOM   4190 C4   LIG     1       2.408   5.149  28.067  1.00  0.00      LIG  
ATOM   4191 C5   LIG     1       1.176   4.245  28.107  1.00  0.00      LIG  
ATOM   4192 C6   LIG     1       3.899   6.346  29.653  1.00  0.00      LIG  
ATOM   4193 C7   LIG     1       4.955   5.258  29.714  1.00  0.00      LIG  
ATOM   4194 C8   LIG     1       4.751   4.083  28.737  1.00  0.00      LIG  
ATOM   4195 C9   LIG     1       3.736   4.444  27.615  1.00  0.00      LIG  
ATOM   4196 C10  LIG     1       6.118   3.682  28.090  1.00  0.00      LIG  
ATOM   4197 C11  LIG     1       5.899   2.522  27.184  1.00  0.00      LIG  
ATOM   4198 C12  LIG     1       4.880   2.708  26.113  1.00  0.00      LIG  
ATOM   4199 C13  LIG     1       3.563   3.247  26.653  1.00  0.00      LIG  
ATOM   4200 C14  LIG     1       6.575   1.428  27.557  1.00  0.00      LIG  
ATOM   4201 C15  LIG     1       7.390   1.685  28.767  1.00  0.00      LIG  
ATOM   4202 C16  LIG     1       7.153   3.150  29.085  1.00  0.00      LIG  
ATOM   4203 O    LIG     1       2.804   3.593  25.498  1.00  0.00      LIG  
ATOM   4204 C17  LIG     1       1.209   7.935  29.691  1.00  0.00      LIG  
ATOM   4205 C18  LIG     1       1.496   6.479  31.614  1.00  0.00      LIG  
ATOM   4206 C19  LIG     1       4.230   2.889  29.573  1.00  0.00      LIG  
ATOM   4207 C20  LIG     1       2.176   6.259  27.030  1.00  0.00      LIG  
ATOM   4208 H    LIG     1       4.225   5.211  27.013  1.00  0.00      LIG  
ATOM   4209 C21  LIG     1       6.499   0.007  27.069  1.00  0.00      LIG  
ATOM   4210 C22  LIG     1       5.326  -0.695  27.777  1.00  0.00      LIG  
ATOM   4211 C23  LIG     1       4.554  -1.773  27.014  1.00  0.00      LIG  
ATOM   4212 O1   LIG     1       4.061  -2.681  28.027  1.00  0.00      LIG  
ATOM   4213 C24  LIG     1       3.441  -1.135  26.183  1.00  0.00      LIG  
ATOM   4214 C25  LIG     1       6.808   4.802  27.300  1.00  0.00      LIG  
ATOM   4215 O2   LIG     1      -0.936   5.917  30.504  1.00  0.00      LIG  
ATOM   4216 H1   LIG     1       2.564   4.836  30.153  1.00  0.00      LIG  
ATOM   4217 C26  LIG     1       6.598  -0.150  25.558  1.00  0.00      LIG  
ATOM   4218 C27  LIG     1       3.841  -4.015  27.773  1.00  0.00      LIG  
ATOM   4219 O3   LIG     1       3.446  -4.778  28.641  1.00  0.00      LIG  
ATOM   4220 C28  LIG     1       4.110  -4.492  26.376  1.00  0.00      LIG  
ATOM   4221 C29  LIG     1       2.154  -0.567  26.701  1.00  0.00      LIG  
ATOM   4222 O4   LIG     1       2.196  -1.866  26.070  1.00  0.00      LIG  
ATOM   4223 C30  LIG     1       1.763  -0.599  28.141  1.00  0.00      LIG  
ATOM   4224 C31  LIG     1       1.403   0.418  25.878  1.00  0.00      LIG  
ATOM   4225 H2   LIG     1      -0.395   5.705  27.756  1.00  0.00      LIG  
ATOM   4226 H3   LIG     1      -0.894   4.263  28.636  1.00  0.00      LIG  
ATOM   4227 H4   LIG     1       0.977   3.800  27.131  1.00  0.00      LIG  
ATOM   4228 H5   LIG     1       1.354   3.424  28.806  1.00  0.00      LIG  
ATOM   4229 H6   LIG     1       3.964   6.940  30.566  1.00  0.00      LIG  
ATOM   4230 H7   LIG     1       4.111   7.028  28.827  1.00  0.00      LIG  
ATOM   4231 H8   LIG     1       4.961   4.861  30.733  1.00  0.00      LIG  
ATOM   4232 H9   LIG     1       5.928   5.735  29.597  1.00  0.00      LIG  
ATOM   4233 H10  LIG     1       4.665   1.780  25.585  1.00  0.00      LIG  
ATOM   4234 H11  LIG     1       5.282   3.389  25.356  1.00  0.00      LIG  
ATOM   4235 H12  LIG     1       3.037   2.437  27.162  1.00  0.00      LIG  
ATOM   4236 H13  LIG     1       8.450   1.492  28.575  1.00  0.00      LIG  
ATOM   4237 H14  LIG     1       7.057   1.053  29.596  1.00  0.00      LIG  
ATOM   4238 H15  LIG     1       6.858   3.274  30.130  1.00  0.00      LIG  
ATOM   4239 H16  LIG     1       8.097   3.691  28.977  1.00  0.00      LIG  
ATOM   4240 H17  LIG     1       2.881   2.847  24.880  1.00  0.00      LIG  
ATOM   4241 H18  LIG     1       2.156   8.467  29.805  1.00  0.00      LIG  
ATOM   4242 H19  LIG     1       0.474   8.434  30.329  1.00  0.00      LIG  
ATOM   4243 H20  LIG     1       0.859   8.061  28.666  1.00  0.00      LIG  
ATOM   4244 H21  LIG     1       1.574   5.462  32.011  1.00  0.00      LIG  
ATOM   4245 H22  LIG     1       0.642   6.958  32.102  1.00  0.00      LIG  
ATOM   4246 H23  LIG     1       2.386   7.032  31.922  1.00  0.00      LIG  
ATOM   4247 H24  LIG     1       4.856   2.708  30.450  1.00  0.00      LIG  
ATOM   4248 H25  LIG     1       4.187   1.958  29.009  1.00  0.00      LIG  
ATOM   4249 H26  LIG     1       3.221   3.044  29.947  1.00  0.00      LIG  
ATOM   4250 H27  LIG     1       2.996   6.981  27.032  1.00  0.00      LIG  
ATOM   4251 H28  LIG     1       1.254   6.814  27.181  1.00  0.00      LIG  
ATOM   4252 H29  LIG     1       2.111   5.851  26.021  1.00  0.00      LIG  
ATOM   4253 H30  LIG     1       7.405  -0.478  27.444  1.00  0.00      LIG  
ATOM   4254 H31  LIG     1       4.598   0.034  28.143  1.00  0.00      LIG  
ATOM   4255 H32  LIG     1       5.743  -1.131  28.692  1.00  0.00      LIG  
ATOM   4256 H33  LIG     1       5.265  -2.288  26.366  1.00  0.00      LIG  
ATOM   4257 H34  LIG     1       3.832  -0.700  25.275  1.00  0.00      LIG  
ATOM   4258 H35  LIG     1       7.108   5.626  27.950  1.00  0.00      LIG  
ATOM   4259 H36  LIG     1       6.181   5.214  26.505  1.00  0.00      LIG  
ATOM   4260 H37  LIG     1       7.721   4.431  26.824  1.00  0.00      LIG  
ATOM   4261 H38  LIG     1       7.428   0.443  25.162  1.00  0.00      LIG  
ATOM   4262 H39  LIG     1       5.690   0.159  25.040  1.00  0.00      LIG  
ATOM   4263 H40  LIG     1       6.791  -1.194  25.300  1.00  0.00      LIG  
ATOM   4264 H41  LIG     1       3.759  -5.523  26.299  1.00  0.00      LIG  
ATOM   4265 H42  LIG     1       5.183  -4.468  26.173  1.00  0.00      LIG  
ATOM   4266 H43  LIG     1       3.558  -3.910  25.636  1.00  0.00      LIG  
ATOM   4267 H44  LIG     1       0.704  -0.350  28.244  1.00  0.00      LIG  
ATOM   4268 H45  LIG     1       2.340   0.140  28.703  1.00  0.00      LIG  
ATOM   4269 H46  LIG     1       1.915  -1.580  28.597  1.00  0.00      LIG  
ATOM   4270 H47  LIG     1       0.391   0.054  25.683  1.00  0.00      LIG  
ATOM   4271 H48  LIG     1       1.899   0.603  24.920  1.00  0.00      LIG  
ATOM   4272 H49  LIG     1       1.317   1.365  26.414  1.00  0.00      LIG  
TER
REMARK  Energy: 289.76
REMARK  SimpleFitness: 289.76
REMARK  FullFitness: -609.9319
REMARK  InterFull: -18.2029
REMARK  IntraFull: 310.879
REMARK  solvFull: -1105.1
REMARK  surfFull: 202.492
REMARK  extraFull: 0.0
REMARK  deltaGcompsolvpol: -1105.1
REMARK  deltaGcompsolvnonpol: 202.492
REMARK  deltaGprotsolvpol: -1109.66
REMARK  deltaGprotsolvnonpol: 196.383
REMARK  deltaGligsolvpol: -11.0684
REMARK  deltaGligsolvnonpol: 15.8168
REMARK  deltaGvdw: -18.2029
REMARK  deltaGelec: 0.0
REMARK  deltaG: -5.6738896
REMARK  Cluster: 3
REMARK  ClusterRank: 5
ATOM   4186 C    LIG     1      -0.089   5.450  28.510  1.00  0.00      LIG  
ATOM   4187 C1   LIG     1       0.129   6.265  29.753  1.00  0.00      LIG  
ATOM   4188 C2   LIG     1       1.465   6.957  29.942  1.00  0.00      LIG  
ATOM   4189 C3   LIG     1       2.595   6.072  29.378  1.00  0.00      LIG  
ATOM   4190 C4   LIG     1       2.397   5.433  27.993  1.00  0.00      LIG  
ATOM   4191 C5   LIG     1       1.117   4.609  28.123  1.00  0.00      LIG  
ATOM   4192 C6   LIG     1       3.995   6.639  29.461  1.00  0.00      LIG  
ATOM   4193 C7   LIG     1       4.982   5.493  29.582  1.00  0.00      LIG  
ATOM   4194 C8   LIG     1       4.687   4.272  28.689  1.00  0.00      LIG  
ATOM   4195 C9   LIG     1       3.669   4.620  27.565  1.00  0.00      LIG  
ATOM   4196 C10  LIG     1       6.014   3.752  28.046  1.00  0.00      LIG  
ATOM   4197 C11  LIG     1       5.713   2.560  27.210  1.00  0.00      LIG  
ATOM   4198 C12  LIG     1       4.678   2.734  26.152  1.00  0.00      LIG  
ATOM   4199 C13  LIG     1       3.405   3.378  26.683  1.00  0.00      LIG  
ATOM   4200 C14  LIG     1       6.355   1.458  27.611  1.00  0.00      LIG  
ATOM   4201 C15  LIG     1       7.211   1.728  28.788  1.00  0.00      LIG  
ATOM   4202 C16  LIG     1       7.038   3.214  29.051  1.00  0.00      LIG  
ATOM   4203 O    LIG     1       2.647   3.703  25.521  1.00  0.00      LIG  
ATOM   4204 C17  LIG     1       1.398   8.390  29.424  1.00  0.00      LIG  
ATOM   4205 C18  LIG     1       1.658   7.074  31.452  1.00  0.00      LIG  
ATOM   4206 C19  LIG     1       4.117   3.164  29.607  1.00  0.00      LIG  
ATOM   4207 C20  LIG     1       2.204   6.482  26.887  1.00  0.00      LIG  
ATOM   4208 H    LIG     1       4.190   5.318  26.907  1.00  0.00      LIG  
ATOM   4209 C21  LIG     1       6.217   0.034  27.147  1.00  0.00      LIG  
ATOM   4210 C22  LIG     1       4.941  -0.576  27.755  1.00  0.00      LIG  
ATOM   4211 C23  LIG     1       4.237  -1.683  26.963  1.00  0.00      LIG  
ATOM   4212 O1   LIG     1       3.667  -2.577  27.945  1.00  0.00      LIG  
ATOM   4213 C24  LIG     1       3.195  -1.071  26.032  1.00  0.00      LIG  
ATOM   4214 C25  LIG     1       6.754   4.776  27.176  1.00  0.00      LIG  
ATOM   4215 O2   LIG     1      -0.834   6.580  30.434  1.00  0.00      LIG  
ATOM   4216 H1   LIG     1       2.583   5.252  30.094  1.00  0.00      LIG  
ATOM   4217 C26  LIG     1       6.418  -0.123  25.646  1.00  0.00      LIG  
ATOM   4218 C27  LIG     1       3.748  -3.942  27.795  1.00  0.00      LIG  
ATOM   4219 O3   LIG     1       3.556  -4.700  28.732  1.00  0.00      LIG  
ATOM   4220 C28  LIG     1       3.790  -4.447  26.381  1.00  0.00      LIG  
ATOM   4221 C29  LIG     1       1.897  -0.449  26.448  1.00  0.00      LIG  
ATOM   4222 O4   LIG     1       1.938  -1.772  25.867  1.00  0.00      LIG  
ATOM   4223 C30  LIG     1       1.408  -0.419  27.858  1.00  0.00      LIG  
ATOM   4224 C31  LIG     1       1.248   0.541  25.550  1.00  0.00      LIG  
ATOM   4225 H2   LIG     1      -0.380   6.126  27.704  1.00  0.00      LIG  
ATOM   4226 H3   LIG     1      -0.933   4.782  28.702  1.00  0.00      LIG  
ATOM   4227 H4   LIG     1       0.868   4.107  27.187  1.00  0.00      LIG  
ATOM   4228 H5   LIG     1       1.264   3.829  28.875  1.00  0.00      LIG  
ATOM   4229 H6   LIG     1       4.120   7.291  30.327  1.00  0.00      LIG  
ATOM   4230 H7   LIG     1       4.229   7.247  28.585  1.00  0.00      LIG  
ATOM   4231 H8   LIG     1       4.981   5.165  30.625  1.00  0.00      LIG  
ATOM   4232 H9   LIG     1       5.980   5.898  29.418  1.00  0.00      LIG  
ATOM   4233 H10  LIG     1       4.404   1.785  25.690  1.00  0.00      LIG  
ATOM   4234 H11  LIG     1       5.095   3.342  25.344  1.00  0.00      LIG  
ATOM   4235 H12  LIG     1       2.838   2.632  27.247  1.00  0.00      LIG  
ATOM   4236 H13  LIG     1       8.257   1.487  28.577  1.00  0.00      LIG  
ATOM   4237 H14  LIG     1       6.878   1.141  29.648  1.00  0.00      LIG  
ATOM   4238 H15  LIG     1       6.760   3.390  30.092  1.00  0.00      LIG  
ATOM   4239 H16  LIG     1       8.002   3.713  28.916  1.00  0.00      LIG  
ATOM   4240 H17  LIG     1       2.648   2.912  24.954  1.00  0.00      LIG  
ATOM   4241 H18  LIG     1       2.381   8.866  29.434  1.00  0.00      LIG  
ATOM   4242 H19  LIG     1       0.738   8.987  30.060  1.00  0.00      LIG  
ATOM   4243 H20  LIG     1       0.987   8.457  28.416  1.00  0.00      LIG  
ATOM   4244 H21  LIG     1       1.692   6.088  31.924  1.00  0.00      LIG  
ATOM   4245 H22  LIG     1       0.845   7.637  31.920  1.00  0.00      LIG  
ATOM   4246 H23  LIG     1       2.585   7.599  31.695  1.00  0.00      LIG  
ATOM   4247 H24  LIG     1       4.741   3.019  30.492  1.00  0.00      LIG  
ATOM   4248 H25  LIG     1       4.025   2.198  29.110  1.00  0.00      LIG  
ATOM   4249 H26  LIG     1       3.119   3.397  29.973  1.00  0.00      LIG  
ATOM   4250 H27  LIG     1       3.061   7.157  26.827  1.00  0.00      LIG  
ATOM   4251 H28  LIG     1       1.317   7.097  27.015  1.00  0.00      LIG  
ATOM   4252 H29  LIG     1       2.096   6.013  25.910  1.00  0.00      LIG  
ATOM   4253 H30  LIG     1       7.054  -0.511  27.591  1.00  0.00      LIG  
ATOM   4254 H31  LIG     1       4.208   0.206  27.975  1.00  0.00      LIG  
ATOM   4255 H32  LIG     1       5.225  -0.955  28.743  1.00  0.00      LIG  
ATOM   4256 H33  LIG     1       4.995  -2.208  26.379  1.00  0.00      LIG  
ATOM   4257 H34  LIG     1       3.654  -0.678  25.136  1.00  0.00      LIG  
ATOM   4258 H35  LIG     1       7.127   5.612  27.770  1.00  0.00      LIG  
ATOM   4259 H36  LIG     1       6.135   5.184  26.374  1.00  0.00      LIG  
ATOM   4260 H37  LIG     1       7.628   4.319  26.702  1.00  0.00      LIG  
ATOM   4261 H38  LIG     1       7.305   0.424  25.315  1.00  0.00      LIG  
ATOM   4262 H39  LIG     1       5.565   0.241  25.072  1.00  0.00      LIG  
ATOM   4263 H40  LIG     1       6.578  -1.173  25.388  1.00  0.00      LIG  
ATOM   4264 H41  LIG     1       3.706  -5.535  26.412  1.00  0.00      LIG  
ATOM   4265 H42  LIG     1       4.741  -4.195  25.905  1.00  0.00      LIG  
ATOM   4266 H43  LIG     1       2.937  -4.070  25.812  1.00  0.00      LIG  
ATOM   4267 H44  LIG     1       0.335  -0.212  27.871  1.00  0.00      LIG  
ATOM   4268 H45  LIG     1       1.912   0.376  28.413  1.00  0.00      LIG  
ATOM   4269 H46  LIG     1       1.563  -1.365  28.381  1.00  0.00      LIG  
ATOM   4270 H47  LIG     1       0.212   0.256  25.357  1.00  0.00      LIG  
ATOM   4271 H48  LIG     1       1.766   0.622  24.590  1.00  0.00      LIG  
ATOM   4272 H49  LIG     1       1.242   1.525  26.022  1.00  0.00      LIG  
TER
REMARK  Energy: 289.76
REMARK  SimpleFitness: 289.76
REMARK  FullFitness: -609.9319
REMARK  InterFull: -18.2029
REMARK  IntraFull: 310.879
REMARK  solvFull: -1105.1
REMARK  surfFull: 202.492
REMARK  extraFull: 0.0
REMARK  deltaGcompsolvpol: -1105.1
REMARK  deltaGcompsolvnonpol: 202.492
REMARK  deltaGprotsolvpol: -1109.66
REMARK  deltaGprotsolvnonpol: 196.383
REMARK  deltaGligsolvpol: -11.0684
REMARK  deltaGligsolvnonpol: 15.8168
REMARK  deltaGvdw: -18.2029
REMARK  deltaGelec: 0.0
REMARK  deltaG: -5.6738896
REMARK  Cluster: 3
REMARK  ClusterRank: 6
ATOM   4186 C    LIG     1      -0.089   5.450  28.510  1.00  0.00      LIG  
ATOM   4187 C1   LIG     1       0.129   6.265  29.753  1.00  0.00      LIG  
ATOM   4188 C2   LIG     1       1.465   6.957  29.942  1.00  0.00      LIG  
ATOM   4189 C3   LIG     1       2.595   6.072  29.378  1.00  0.00      LIG  
ATOM   4190 C4   LIG     1       2.397   5.433  27.993  1.00  0.00      LIG  
ATOM   4191 C5   LIG     1       1.117   4.609  28.123  1.00  0.00      LIG  
ATOM   4192 C6   LIG     1       3.995   6.639  29.461  1.00  0.00      LIG  
ATOM   4193 C7   LIG     1       4.982   5.493  29.582  1.00  0.00      LIG  
ATOM   4194 C8   LIG     1       4.687   4.272  28.689  1.00  0.00      LIG  
ATOM   4195 C9   LIG     1       3.669   4.620  27.565  1.00  0.00      LIG  
ATOM   4196 C10  LIG     1       6.014   3.752  28.046  1.00  0.00      LIG  
ATOM   4197 C11  LIG     1       5.713   2.560  27.210  1.00  0.00      LIG  
ATOM   4198 C12  LIG     1       4.678   2.734  26.152  1.00  0.00      LIG  
ATOM   4199 C13  LIG     1       3.405   3.378  26.683  1.00  0.00      LIG  
ATOM   4200 C14  LIG     1       6.355   1.458  27.611  1.00  0.00      LIG  
ATOM   4201 C15  LIG     1       7.211   1.728  28.788  1.00  0.00      LIG  
ATOM   4202 C16  LIG     1       7.038   3.214  29.051  1.00  0.00      LIG  
ATOM   4203 O    LIG     1       2.647   3.703  25.521  1.00  0.00      LIG  
ATOM   4204 C17  LIG     1       1.398   8.390  29.424  1.00  0.00      LIG  
ATOM   4205 C18  LIG     1       1.658   7.074  31.452  1.00  0.00      LIG  
ATOM   4206 C19  LIG     1       4.117   3.164  29.607  1.00  0.00      LIG  
ATOM   4207 C20  LIG     1       2.204   6.482  26.887  1.00  0.00      LIG  
ATOM   4208 H    LIG     1       4.190   5.318  26.907  1.00  0.00      LIG  
ATOM   4209 C21  LIG     1       6.217   0.034  27.147  1.00  0.00      LIG  
ATOM   4210 C22  LIG     1       4.941  -0.576  27.755  1.00  0.00      LIG  
ATOM   4211 C23  LIG     1       4.237  -1.683  26.963  1.00  0.00      LIG  
ATOM   4212 O1   LIG     1       3.667  -2.577  27.945  1.00  0.00      LIG  
ATOM   4213 C24  LIG     1       3.195  -1.071  26.032  1.00  0.00      LIG  
ATOM   4214 C25  LIG     1       6.754   4.776  27.176  1.00  0.00      LIG  
ATOM   4215 O2   LIG     1      -0.834   6.580  30.434  1.00  0.00      LIG  
ATOM   4216 H1   LIG     1       2.583   5.252  30.094  1.00  0.00      LIG  
ATOM   4217 C26  LIG     1       6.418  -0.123  25.646  1.00  0.00      LIG  
ATOM   4218 C27  LIG     1       3.748  -3.942  27.795  1.00  0.00      LIG  
ATOM   4219 O3   LIG     1       3.556  -4.700  28.732  1.00  0.00      LIG  
ATOM   4220 C28  LIG     1       3.790  -4.447  26.381  1.00  0.00      LIG  
ATOM   4221 C29  LIG     1       1.897  -0.449  26.448  1.00  0.00      LIG  
ATOM   4222 O4   LIG     1       1.938  -1.772  25.867  1.00  0.00      LIG  
ATOM   4223 C30  LIG     1       1.408  -0.419  27.858  1.00  0.00      LIG  
ATOM   4224 C31  LIG     1       1.248   0.541  25.550  1.00  0.00      LIG  
ATOM   4225 H2   LIG     1      -0.380   6.126  27.704  1.00  0.00      LIG  
ATOM   4226 H3   LIG     1      -0.933   4.782  28.702  1.00  0.00      LIG  
ATOM   4227 H4   LIG     1       0.868   4.107  27.187  1.00  0.00      LIG  
ATOM   4228 H5   LIG     1       1.264   3.829  28.875  1.00  0.00      LIG  
ATOM   4229 H6   LIG     1       4.120   7.291  30.327  1.00  0.00      LIG  
ATOM   4230 H7   LIG     1       4.229   7.247  28.585  1.00  0.00      LIG  
ATOM   4231 H8   LIG     1       4.981   5.165  30.625  1.00  0.00      LIG  
ATOM   4232 H9   LIG     1       5.980   5.898  29.418  1.00  0.00      LIG  
ATOM   4233 H10  LIG     1       4.404   1.785  25.690  1.00  0.00      LIG  
ATOM   4234 H11  LIG     1       5.095   3.342  25.344  1.00  0.00      LIG  
ATOM   4235 H12  LIG     1       2.838   2.632  27.247  1.00  0.00      LIG  
ATOM   4236 H13  LIG     1       8.257   1.487  28.577  1.00  0.00      LIG  
ATOM   4237 H14  LIG     1       6.878   1.141  29.648  1.00  0.00      LIG  
ATOM   4238 H15  LIG     1       6.760   3.390  30.092  1.00  0.00      LIG  
ATOM   4239 H16  LIG     1       8.002   3.713  28.916  1.00  0.00      LIG  
ATOM   4240 H17  LIG     1       2.648   2.912  24.954  1.00  0.00      LIG  
ATOM   4241 H18  LIG     1       2.381   8.866  29.434  1.00  0.00      LIG  
ATOM   4242 H19  LIG     1       0.738   8.987  30.060  1.00  0.00      LIG  
ATOM   4243 H20  LIG     1       0.987   8.457  28.416  1.00  0.00      LIG  
ATOM   4244 H21  LIG     1       1.692   6.088  31.924  1.00  0.00      LIG  
ATOM   4245 H22  LIG     1       0.845   7.637  31.920  1.00  0.00      LIG  
ATOM   4246 H23  LIG     1       2.585   7.599  31.695  1.00  0.00      LIG  
ATOM   4247 H24  LIG     1       4.741   3.019  30.492  1.00  0.00      LIG  
ATOM   4248 H25  LIG     1       4.025   2.198  29.110  1.00  0.00      LIG  
ATOM   4249 H26  LIG     1       3.119   3.397  29.973  1.00  0.00      LIG  
ATOM   4250 H27  LIG     1       3.061   7.157  26.827  1.00  0.00      LIG  
ATOM   4251 H28  LIG     1       1.317   7.097  27.015  1.00  0.00      LIG  
ATOM   4252 H29  LIG     1       2.096   6.013  25.910  1.00  0.00      LIG  
ATOM   4253 H30  LIG     1       7.054  -0.511  27.591  1.00  0.00      LIG  
ATOM   4254 H31  LIG     1       4.208   0.206  27.975  1.00  0.00      LIG  
ATOM   4255 H32  LIG     1       5.225  -0.955  28.743  1.00  0.00      LIG  
ATOM   4256 H33  LIG     1       4.995  -2.208  26.379  1.00  0.00      LIG  
ATOM   4257 H34  LIG     1       3.654  -0.678  25.136  1.00  0.00      LIG  
ATOM   4258 H35  LIG     1       7.127   5.612  27.770  1.00  0.00      LIG  
ATOM   4259 H36  LIG     1       6.135   5.184  26.374  1.00  0.00      LIG  
ATOM   4260 H37  LIG     1       7.628   4.319  26.702  1.00  0.00      LIG  
ATOM   4261 H38  LIG     1       7.305   0.424  25.315  1.00  0.00      LIG  
ATOM   4262 H39  LIG     1       5.565   0.241  25.072  1.00  0.00      LIG  
ATOM   4263 H40  LIG     1       6.578  -1.173  25.388  1.00  0.00      LIG  
ATOM   4264 H41  LIG     1       3.706  -5.535  26.412  1.00  0.00      LIG  
ATOM   4265 H42  LIG     1       4.741  -4.195  25.905  1.00  0.00      LIG  
ATOM   4266 H43  LIG     1       2.937  -4.070  25.812  1.00  0.00      LIG  
ATOM   4267 H44  LIG     1       0.335  -0.212  27.871  1.00  0.00      LIG  
ATOM   4268 H45  LIG     1       1.912   0.376  28.413  1.00  0.00      LIG  
ATOM   4269 H46  LIG     1       1.563  -1.365  28.381  1.00  0.00      LIG  
ATOM   4270 H47  LIG     1       0.212   0.256  25.357  1.00  0.00      LIG  
ATOM   4271 H48  LIG     1       1.766   0.622  24.590  1.00  0.00      LIG  
ATOM   4272 H49  LIG     1       1.242   1.525  26.022  1.00  0.00      LIG  
TER
REMARK  Energy: 289.76
REMARK  SimpleFitness: 289.76
REMARK  FullFitness: -609.9319
REMARK  InterFull: -18.2029
REMARK  IntraFull: 310.879
REMARK  solvFull: -1105.1
REMARK  surfFull: 202.492
REMARK  extraFull: 0.0
REMARK  deltaGcompsolvpol: -1105.1
REMARK  deltaGcompsolvnonpol: 202.492
REMARK  deltaGprotsolvpol: -1109.66
REMARK  deltaGprotsolvnonpol: 196.383
REMARK  deltaGligsolvpol: -11.0684
REMARK  deltaGligsolvnonpol: 15.8168
REMARK  deltaGvdw: -18.2029
REMARK  deltaGelec: 0.0
REMARK  deltaG: -5.6738896
REMARK  Cluster: 3
REMARK  ClusterRank: 7
ATOM   4186 C    LIG     1      -0.089   5.450  28.510  1.00  0.00      LIG  
ATOM   4187 C1   LIG     1       0.129   6.265  29.753  1.00  0.00      LIG  
ATOM   4188 C2   LIG     1       1.465   6.957  29.942  1.00  0.00      LIG  
ATOM   4189 C3   LIG     1       2.595   6.072  29.378  1.00  0.00      LIG  
ATOM   4190 C4   LIG     1       2.397   5.433  27.993  1.00  0.00      LIG  
ATOM   4191 C5   LIG     1       1.117   4.609  28.123  1.00  0.00      LIG  
ATOM   4192 C6   LIG     1       3.995   6.639  29.461  1.00  0.00      LIG  
ATOM   4193 C7   LIG     1       4.982   5.493  29.582  1.00  0.00      LIG  
ATOM   4194 C8   LIG     1       4.687   4.272  28.689  1.00  0.00      LIG  
ATOM   4195 C9   LIG     1       3.669   4.620  27.565  1.00  0.00      LIG  
ATOM   4196 C10  LIG     1       6.014   3.752  28.046  1.00  0.00      LIG  
ATOM   4197 C11  LIG     1       5.713   2.560  27.210  1.00  0.00      LIG  
ATOM   4198 C12  LIG     1       4.678   2.734  26.152  1.00  0.00      LIG  
ATOM   4199 C13  LIG     1       3.405   3.378  26.683  1.00  0.00      LIG  
ATOM   4200 C14  LIG     1       6.355   1.458  27.611  1.00  0.00      LIG  
ATOM   4201 C15  LIG     1       7.211   1.728  28.788  1.00  0.00      LIG  
ATOM   4202 C16  LIG     1       7.038   3.214  29.051  1.00  0.00      LIG  
ATOM   4203 O    LIG     1       2.647   3.703  25.521  1.00  0.00      LIG  
ATOM   4204 C17  LIG     1       1.398   8.390  29.424  1.00  0.00      LIG  
ATOM   4205 C18  LIG     1       1.658   7.074  31.452  1.00  0.00      LIG  
ATOM   4206 C19  LIG     1       4.117   3.164  29.607  1.00  0.00      LIG  
ATOM   4207 C20  LIG     1       2.204   6.482  26.887  1.00  0.00      LIG  
ATOM   4208 H    LIG     1       4.190   5.318  26.907  1.00  0.00      LIG  
ATOM   4209 C21  LIG     1       6.217   0.034  27.147  1.00  0.00      LIG  
ATOM   4210 C22  LIG     1       4.941  -0.576  27.755  1.00  0.00      LIG  
ATOM   4211 C23  LIG     1       4.237  -1.683  26.963  1.00  0.00      LIG  
ATOM   4212 O1   LIG     1       3.667  -2.577  27.945  1.00  0.00      LIG  
ATOM   4213 C24  LIG     1       3.195  -1.071  26.032  1.00  0.00      LIG  
ATOM   4214 C25  LIG     1       6.754   4.776  27.176  1.00  0.00      LIG  
ATOM   4215 O2   LIG     1      -0.834   6.580  30.434  1.00  0.00      LIG  
ATOM   4216 H1   LIG     1       2.583   5.252  30.094  1.00  0.00      LIG  
ATOM   4217 C26  LIG     1       6.418  -0.123  25.646  1.00  0.00      LIG  
ATOM   4218 C27  LIG     1       3.748  -3.942  27.795  1.00  0.00      LIG  
ATOM   4219 O3   LIG     1       3.556  -4.700  28.732  1.00  0.00      LIG  
ATOM   4220 C28  LIG     1       3.790  -4.447  26.381  1.00  0.00      LIG  
ATOM   4221 C29  LIG     1       1.897  -0.449  26.448  1.00  0.00      LIG  
ATOM   4222 O4   LIG     1       1.938  -1.772  25.867  1.00  0.00      LIG  
ATOM   4223 C30  LIG     1       1.408  -0.419  27.858  1.00  0.00      LIG  
ATOM   4224 C31  LIG     1       1.248   0.541  25.550  1.00  0.00      LIG  
ATOM   4225 H2   LIG     1      -0.380   6.126  27.704  1.00  0.00      LIG  
ATOM   4226 H3   LIG     1      -0.933   4.782  28.702  1.00  0.00      LIG  
ATOM   4227 H4   LIG     1       0.868   4.107  27.187  1.00  0.00      LIG  
ATOM   4228 H5   LIG     1       1.264   3.829  28.875  1.00  0.00      LIG  
ATOM   4229 H6   LIG     1       4.120   7.291  30.327  1.00  0.00      LIG  
ATOM   4230 H7   LIG     1       4.229   7.247  28.585  1.00  0.00      LIG  
ATOM   4231 H8   LIG     1       4.981   5.165  30.625  1.00  0.00      LIG  
ATOM   4232 H9   LIG     1       5.980   5.898  29.418  1.00  0.00      LIG  
ATOM   4233 H10  LIG     1       4.404   1.785  25.690  1.00  0.00      LIG  
ATOM   4234 H11  LIG     1       5.095   3.342  25.344  1.00  0.00      LIG  
ATOM   4235 H12  LIG     1       2.838   2.632  27.247  1.00  0.00      LIG  
ATOM   4236 H13  LIG     1       8.257   1.487  28.577  1.00  0.00      LIG  
ATOM   4237 H14  LIG     1       6.878   1.141  29.648  1.00  0.00      LIG  
ATOM   4238 H15  LIG     1       6.760   3.390  30.092  1.00  0.00      LIG  
ATOM   4239 H16  LIG     1       8.002   3.713  28.916  1.00  0.00      LIG  
ATOM   4240 H17  LIG     1       2.648   2.912  24.954  1.00  0.00      LIG  
ATOM   4241 H18  LIG     1       2.381   8.866  29.434  1.00  0.00      LIG  
ATOM   4242 H19  LIG     1       0.738   8.987  30.060  1.00  0.00      LIG  
ATOM   4243 H20  LIG     1       0.987   8.457  28.416  1.00  0.00      LIG  
ATOM   4244 H21  LIG     1       1.692   6.088  31.924  1.00  0.00      LIG  
ATOM   4245 H22  LIG     1       0.845   7.637  31.920  1.00  0.00      LIG  
ATOM   4246 H23  LIG     1       2.585   7.599  31.695  1.00  0.00      LIG  
ATOM   4247 H24  LIG     1       4.741   3.019  30.492  1.00  0.00      LIG  
ATOM   4248 H25  LIG     1       4.025   2.198  29.110  1.00  0.00      LIG  
ATOM   4249 H26  LIG     1       3.119   3.397  29.973  1.00  0.00      LIG  
ATOM   4250 H27  LIG     1       3.061   7.157  26.827  1.00  0.00      LIG  
ATOM   4251 H28  LIG     1       1.317   7.097  27.015  1.00  0.00      LIG  
ATOM   4252 H29  LIG     1       2.096   6.013  25.910  1.00  0.00      LIG  
ATOM   4253 H30  LIG     1       7.054  -0.511  27.591  1.00  0.00      LIG  
ATOM   4254 H31  LIG     1       4.208   0.206  27.975  1.00  0.00      LIG  
ATOM   4255 H32  LIG     1       5.225  -0.955  28.743  1.00  0.00      LIG  
ATOM   4256 H33  LIG     1       4.995  -2.208  26.379  1.00  0.00      LIG  
ATOM   4257 H34  LIG     1       3.654  -0.678  25.136  1.00  0.00      LIG  
ATOM   4258 H35  LIG     1       7.127   5.612  27.770  1.00  0.00      LIG  
ATOM   4259 H36  LIG     1       6.135   5.184  26.374  1.00  0.00      LIG  
ATOM   4260 H37  LIG     1       7.628   4.319  26.702  1.00  0.00      LIG  
ATOM   4261 H38  LIG     1       7.305   0.424  25.315  1.00  0.00      LIG  
ATOM   4262 H39  LIG     1       5.565   0.241  25.072  1.00  0.00      LIG  
ATOM   4263 H40  LIG     1       6.578  -1.173  25.388  1.00  0.00      LIG  
ATOM   4264 H41  LIG     1       3.706  -5.535  26.412  1.00  0.00      LIG  
ATOM   4265 H42  LIG     1       4.741  -4.195  25.905  1.00  0.00      LIG  
ATOM   4266 H43  LIG     1       2.937  -4.070  25.812  1.00  0.00      LIG  
ATOM   4267 H44  LIG     1       0.335  -0.212  27.871  1.00  0.00      LIG  
ATOM   4268 H45  LIG     1       1.912   0.376  28.413  1.00  0.00      LIG  
ATOM   4269 H46  LIG     1       1.563  -1.365  28.381  1.00  0.00      LIG  
ATOM   4270 H47  LIG     1       0.212   0.256  25.357  1.00  0.00      LIG  
ATOM   4271 H48  LIG     1       1.766   0.622  24.590  1.00  0.00      LIG  
ATOM   4272 H49  LIG     1       1.242   1.525  26.022  1.00  0.00      LIG  
TER
REMARK  Energy: 290.308
REMARK  SimpleFitness: 290.308
REMARK  FullFitness: -610.5694
REMARK  InterFull: -20.5004
REMARK  IntraFull: 309.713
REMARK  solvFull: -1101.3
REMARK  surfFull: 201.518
REMARK  extraFull: 0.0
REMARK  deltaGcompsolvpol: -1101.3
REMARK  deltaGcompsolvnonpol: 201.518
REMARK  deltaGprotsolvpol: -1109.66
REMARK  deltaGprotsolvnonpol: 196.383
REMARK  deltaGligsolvpol: -9.27931
REMARK  deltaGligsolvnonpol: 15.7166
REMARK  deltaGvdw: -20.5004
REMARK  deltaGelec: 0.0
REMARK  deltaG: -5.8508315
REMARK  Cluster: 4
REMARK  ClusterRank: 0
ATOM   4186 C    LIG     1       2.742   4.904  21.230  1.00  0.00      LIG  
ATOM   4187 C1   LIG     1       1.288   5.084  20.905  1.00  0.00      LIG  
ATOM   4188 C2   LIG     1       0.348   5.521  22.011  1.00  0.00      LIG  
ATOM   4189 C3   LIG     1       0.771   4.863  23.339  1.00  0.00      LIG  
ATOM   4190 C4   LIG     1       2.262   4.880  23.722  1.00  0.00      LIG  
ATOM   4191 C5   LIG     1       2.975   4.198  22.556  1.00  0.00      LIG  
ATOM   4192 C6   LIG     1      -0.057   5.219  24.553  1.00  0.00      LIG  
ATOM   4193 C7   LIG     1      -0.050   4.035  25.498  1.00  0.00      LIG  
ATOM   4194 C8   LIG     1       1.318   3.351  25.674  1.00  0.00      LIG  
ATOM   4195 C9   LIG     1       2.487   4.214  25.125  1.00  0.00      LIG  
ATOM   4196 C10  LIG     1       1.569   3.056  27.184  1.00  0.00      LIG  
ATOM   4197 C11  LIG     1       2.864   2.340  27.377  1.00  0.00      LIG  
ATOM   4198 C12  LIG     1       4.054   3.002  26.759  1.00  0.00      LIG  
ATOM   4199 C13  LIG     1       3.827   3.465  25.321  1.00  0.00      LIG  
ATOM   4200 C14  LIG     1       2.746   1.258  28.169  1.00  0.00      LIG  
ATOM   4201 C15  LIG     1       1.333   1.108  28.615  1.00  0.00      LIG  
ATOM   4202 C16  LIG     1       0.545   2.122  27.821  1.00  0.00      LIG  
ATOM   4203 O    LIG     1       4.948   4.288  25.011  1.00  0.00      LIG  
ATOM   4204 C17  LIG     1       0.203   7.039  22.024  1.00  0.00      LIG  
ATOM   4205 C18  LIG     1      -1.026   4.976  21.625  1.00  0.00      LIG  
ATOM   4206 C19  LIG     1       1.253   2.018  24.902  1.00  0.00      LIG  
ATOM   4207 C20  LIG     1       2.812   6.306  23.875  1.00  0.00      LIG  
ATOM   4208 H    LIG     1       2.556   5.075  25.789  1.00  0.00      LIG  
ATOM   4209 C21  LIG     1       3.742   0.308  28.805  1.00  0.00      LIG  
ATOM   4210 C22  LIG     1       3.411  -1.189  28.670  1.00  0.00      LIG  
ATOM   4211 C23  LIG     1       3.927  -2.000  27.461  1.00  0.00      LIG  
ATOM   4212 O1   LIG     1       4.267  -3.363  27.816  1.00  0.00      LIG  
ATOM   4213 C24  LIG     1       2.982  -2.068  26.282  1.00  0.00      LIG  
ATOM   4214 C25  LIG     1       1.597   4.304  28.080  1.00  0.00      LIG  
ATOM   4215 O2   LIG     1       0.942   5.156  19.734  1.00  0.00      LIG  
ATOM   4216 H1   LIG     1       0.527   3.823  23.130  1.00  0.00      LIG  
ATOM   4217 C26  LIG     1       5.222   0.564  28.589  1.00  0.00      LIG  
ATOM   4218 C27  LIG     1       3.392  -4.134  28.550  1.00  0.00      LIG  
ATOM   4219 O3   LIG     1       2.364  -3.770  29.102  1.00  0.00      LIG  
ATOM   4220 C28  LIG     1       3.662  -5.578  28.302  1.00  0.00      LIG  
ATOM   4221 C29  LIG     1       3.190  -1.285  25.032  1.00  0.00      LIG  
ATOM   4222 O4   LIG     1       2.214  -0.881  26.015  1.00  0.00      LIG  
ATOM   4223 C30  LIG     1       4.336  -0.347  24.874  1.00  0.00      LIG  
ATOM   4224 C31  LIG     1       2.574  -1.750  23.766  1.00  0.00      LIG  
ATOM   4225 H2   LIG     1       3.223   5.884  21.207  1.00  0.00      LIG  
ATOM   4226 H3   LIG     1       3.182   4.302  20.431  1.00  0.00      LIG  
ATOM   4227 H4   LIG     1       4.054   4.165  22.716  1.00  0.00      LIG  
ATOM   4228 H5   LIG     1       2.630   3.164  22.478  1.00  0.00      LIG  
ATOM   4229 H6   LIG     1      -1.092   5.444  24.293  1.00  0.00      LIG  
ATOM   4230 H7   LIG     1       0.335   6.105  25.057  1.00  0.00      LIG  
ATOM   4231 H8   LIG     1      -0.757   3.298  25.110  1.00  0.00      LIG  
ATOM   4232 H9   LIG     1      -0.481   4.360  26.445  1.00  0.00      LIG  
ATOM   4233 H10  LIG     1       4.930   2.355  26.760  1.00  0.00      LIG  
ATOM   4234 H11  LIG     1       4.333   3.861  27.377  1.00  0.00      LIG  
ATOM   4235 H12  LIG     1       3.878   2.602  24.653  1.00  0.00      LIG  
ATOM   4236 H13  LIG     1       1.252   1.309  29.687  1.00  0.00      LIG  
ATOM   4237 H14  LIG     1       0.937   0.110  28.419  1.00  0.00      LIG  
ATOM   4238 H15  LIG     1      -0.083   1.600  27.099  1.00  0.00      LIG  
ATOM   4239 H16  LIG     1      -0.142   2.666  28.475  1.00  0.00      LIG  
ATOM   4240 H17  LIG     1       5.740   3.795  25.284  1.00  0.00      LIG  
ATOM   4241 H18  LIG     1      -0.373   7.377  22.889  1.00  0.00      LIG  
ATOM   4242 H19  LIG     1      -0.324   7.374  21.126  1.00  0.00      LIG  
ATOM   4243 H20  LIG     1       1.165   7.553  22.022  1.00  0.00      LIG  
ATOM   4244 H21  LIG     1      -1.019   3.883  21.569  1.00  0.00      LIG  
ATOM   4245 H22  LIG     1      -1.352   5.353  20.651  1.00  0.00      LIG  
ATOM   4246 H23  LIG     1      -1.790   5.271  22.347  1.00  0.00      LIG  
ATOM   4247 H24  LIG     1       1.215   2.154  23.824  1.00  0.00      LIG  
ATOM   4248 H25  LIG     1       0.369   1.434  25.164  1.00  0.00      LIG  
ATOM   4249 H26  LIG     1       2.123   1.394  25.086  1.00  0.00      LIG  
ATOM   4250 H27  LIG     1       2.258   6.866  24.632  1.00  0.00      LIG  
ATOM   4251 H28  LIG     1       2.784   6.889  22.958  1.00  0.00      LIG  
ATOM   4252 H29  LIG     1       3.856   6.295  24.186  1.00  0.00      LIG  
ATOM   4253 H30  LIG     1       3.601   0.507  29.872  1.00  0.00      LIG  
ATOM   4254 H31  LIG     1       2.338  -1.354  28.773  1.00  0.00      LIG  
ATOM   4255 H32  LIG     1       3.835  -1.653  29.560  1.00  0.00      LIG  
ATOM   4256 H33  LIG     1       4.876  -1.576  27.135  1.00  0.00      LIG  
ATOM   4257 H34  LIG     1       2.466  -3.015  26.195  1.00  0.00      LIG  
ATOM   4258 H35  LIG     1       0.642   4.833  28.065  1.00  0.00      LIG  
ATOM   4259 H36  LIG     1       2.376   5.017  27.799  1.00  0.00      LIG  
ATOM   4260 H37  LIG     1       1.782   4.029  29.123  1.00  0.00      LIG  
ATOM   4261 H38  LIG     1       5.489   1.575  28.907  1.00  0.00      LIG  
ATOM   4262 H39  LIG     1       5.506   0.450  27.542  1.00  0.00      LIG  
ATOM   4263 H40  LIG     1       5.819  -0.141  29.173  1.00  0.00      LIG  
ATOM   4264 H41  LIG     1       3.176  -5.881  27.370  1.00  0.00      LIG  
ATOM   4265 H42  LIG     1       4.736  -5.751  28.231  1.00  0.00      LIG  
ATOM   4266 H43  LIG     1       3.267  -6.161  29.137  1.00  0.00      LIG  
ATOM   4267 H44  LIG     1       5.271  -0.900  24.769  1.00  0.00      LIG  
ATOM   4268 H45  LIG     1       4.429   0.321  25.730  1.00  0.00      LIG  
ATOM   4269 H46  LIG     1       4.198   0.269  23.982  1.00  0.00      LIG  
ATOM   4270 H47  LIG     1       3.323  -2.228  23.132  1.00  0.00      LIG  
ATOM   4271 H48  LIG     1       2.151  -0.904  23.217  1.00  0.00      LIG  
ATOM   4272 H49  LIG     1       1.775  -2.469  23.957  1.00  0.00      LIG  
TER
REMARK  Energy: 290.308
REMARK  SimpleFitness: 290.308
REMARK  FullFitness: -610.5694
REMARK  InterFull: -20.5004
REMARK  IntraFull: 309.713
REMARK  solvFull: -1101.3
REMARK  surfFull: 201.518
REMARK  extraFull: 0.0
REMARK  deltaGcompsolvpol: -1101.3
REMARK  deltaGcompsolvnonpol: 201.518
REMARK  deltaGprotsolvpol: -1109.66
REMARK  deltaGprotsolvnonpol: 196.383
REMARK  deltaGligsolvpol: -9.27931
REMARK  deltaGligsolvnonpol: 15.7166
REMARK  deltaGvdw: -20.5004
REMARK  deltaGelec: 0.0
REMARK  deltaG: -5.8508315
REMARK  Cluster: 4
REMARK  ClusterRank: 1
ATOM   4186 C    LIG     1       2.742   4.904  21.230  1.00  0.00      LIG  
ATOM   4187 C1   LIG     1       1.288   5.084  20.905  1.00  0.00      LIG  
ATOM   4188 C2   LIG     1       0.348   5.521  22.011  1.00  0.00      LIG  
ATOM   4189 C3   LIG     1       0.771   4.863  23.339  1.00  0.00      LIG  
ATOM   4190 C4   LIG     1       2.262   4.880  23.722  1.00  0.00      LIG  
ATOM   4191 C5   LIG     1       2.975   4.198  22.556  1.00  0.00      LIG  
ATOM   4192 C6   LIG     1      -0.057   5.219  24.553  1.00  0.00      LIG  
ATOM   4193 C7   LIG     1      -0.050   4.035  25.498  1.00  0.00      LIG  
ATOM   4194 C8   LIG     1       1.318   3.351  25.674  1.00  0.00      LIG  
ATOM   4195 C9   LIG     1       2.487   4.214  25.125  1.00  0.00      LIG  
ATOM   4196 C10  LIG     1       1.569   3.056  27.184  1.00  0.00      LIG  
ATOM   4197 C11  LIG     1       2.864   2.340  27.377  1.00  0.00      LIG  
ATOM   4198 C12  LIG     1       4.054   3.002  26.759  1.00  0.00      LIG  
ATOM   4199 C13  LIG     1       3.827   3.465  25.321  1.00  0.00      LIG  
ATOM   4200 C14  LIG     1       2.746   1.258  28.169  1.00  0.00      LIG  
ATOM   4201 C15  LIG     1       1.333   1.108  28.615  1.00  0.00      LIG  
ATOM   4202 C16  LIG     1       0.545   2.122  27.821  1.00  0.00      LIG  
ATOM   4203 O    LIG     1       4.948   4.288  25.011  1.00  0.00      LIG  
ATOM   4204 C17  LIG     1       0.203   7.039  22.024  1.00  0.00      LIG  
ATOM   4205 C18  LIG     1      -1.026   4.976  21.625  1.00  0.00      LIG  
ATOM   4206 C19  LIG     1       1.253   2.018  24.902  1.00  0.00      LIG  
ATOM   4207 C20  LIG     1       2.812   6.306  23.875  1.00  0.00      LIG  
ATOM   4208 H    LIG     1       2.556   5.075  25.789  1.00  0.00      LIG  
ATOM   4209 C21  LIG     1       3.742   0.308  28.805  1.00  0.00      LIG  
ATOM   4210 C22  LIG     1       3.411  -1.189  28.670  1.00  0.00      LIG  
ATOM   4211 C23  LIG     1       3.927  -2.000  27.461  1.00  0.00      LIG  
ATOM   4212 O1   LIG     1       4.267  -3.363  27.816  1.00  0.00      LIG  
ATOM   4213 C24  LIG     1       2.982  -2.068  26.282  1.00  0.00      LIG  
ATOM   4214 C25  LIG     1       1.597   4.304  28.080  1.00  0.00      LIG  
ATOM   4215 O2   LIG     1       0.942   5.156  19.734  1.00  0.00      LIG  
ATOM   4216 H1   LIG     1       0.527   3.823  23.130  1.00  0.00      LIG  
ATOM   4217 C26  LIG     1       5.222   0.564  28.589  1.00  0.00      LIG  
ATOM   4218 C27  LIG     1       3.392  -4.134  28.550  1.00  0.00      LIG  
ATOM   4219 O3   LIG     1       2.364  -3.770  29.102  1.00  0.00      LIG  
ATOM   4220 C28  LIG     1       3.662  -5.578  28.302  1.00  0.00      LIG  
ATOM   4221 C29  LIG     1       3.190  -1.285  25.032  1.00  0.00      LIG  
ATOM   4222 O4   LIG     1       2.214  -0.881  26.015  1.00  0.00      LIG  
ATOM   4223 C30  LIG     1       4.336  -0.347  24.874  1.00  0.00      LIG  
ATOM   4224 C31  LIG     1       2.574  -1.750  23.766  1.00  0.00      LIG  
ATOM   4225 H2   LIG     1       3.223   5.884  21.207  1.00  0.00      LIG  
ATOM   4226 H3   LIG     1       3.182   4.302  20.431  1.00  0.00      LIG  
ATOM   4227 H4   LIG     1       4.054   4.165  22.716  1.00  0.00      LIG  
ATOM   4228 H5   LIG     1       2.630   3.164  22.478  1.00  0.00      LIG  
ATOM   4229 H6   LIG     1      -1.092   5.444  24.293  1.00  0.00      LIG  
ATOM   4230 H7   LIG     1       0.335   6.105  25.057  1.00  0.00      LIG  
ATOM   4231 H8   LIG     1      -0.757   3.298  25.110  1.00  0.00      LIG  
ATOM   4232 H9   LIG     1      -0.481   4.360  26.445  1.00  0.00      LIG  
ATOM   4233 H10  LIG     1       4.930   2.355  26.760  1.00  0.00      LIG  
ATOM   4234 H11  LIG     1       4.333   3.861  27.377  1.00  0.00      LIG  
ATOM   4235 H12  LIG     1       3.878   2.602  24.653  1.00  0.00      LIG  
ATOM   4236 H13  LIG     1       1.252   1.309  29.687  1.00  0.00      LIG  
ATOM   4237 H14  LIG     1       0.937   0.110  28.419  1.00  0.00      LIG  
ATOM   4238 H15  LIG     1      -0.083   1.600  27.099  1.00  0.00      LIG  
ATOM   4239 H16  LIG     1      -0.142   2.666  28.475  1.00  0.00      LIG  
ATOM   4240 H17  LIG     1       5.740   3.795  25.284  1.00  0.00      LIG  
ATOM   4241 H18  LIG     1      -0.373   7.377  22.889  1.00  0.00      LIG  
ATOM   4242 H19  LIG     1      -0.324   7.374  21.126  1.00  0.00      LIG  
ATOM   4243 H20  LIG     1       1.165   7.553  22.022  1.00  0.00      LIG  
ATOM   4244 H21  LIG     1      -1.019   3.883  21.569  1.00  0.00      LIG  
ATOM   4245 H22  LIG     1      -1.352   5.353  20.651  1.00  0.00      LIG  
ATOM   4246 H23  LIG     1      -1.790   5.271  22.347  1.00  0.00      LIG  
ATOM   4247 H24  LIG     1       1.215   2.154  23.824  1.00  0.00      LIG  
ATOM   4248 H25  LIG     1       0.369   1.434  25.164  1.00  0.00      LIG  
ATOM   4249 H26  LIG     1       2.123   1.394  25.086  1.00  0.00      LIG  
ATOM   4250 H27  LIG     1       2.258   6.866  24.632  1.00  0.00      LIG  
ATOM   4251 H28  LIG     1       2.784   6.889  22.958  1.00  0.00      LIG  
ATOM   4252 H29  LIG     1       3.856   6.295  24.186  1.00  0.00      LIG  
ATOM   4253 H30  LIG     1       3.601   0.507  29.872  1.00  0.00      LIG  
ATOM   4254 H31  LIG     1       2.338  -1.354  28.773  1.00  0.00      LIG  
ATOM   4255 H32  LIG     1       3.835  -1.653  29.560  1.00  0.00      LIG  
ATOM   4256 H33  LIG     1       4.876  -1.576  27.135  1.00  0.00      LIG  
ATOM   4257 H34  LIG     1       2.466  -3.015  26.195  1.00  0.00      LIG  
ATOM   4258 H35  LIG     1       0.642   4.833  28.065  1.00  0.00      LIG  
ATOM   4259 H36  LIG     1       2.376   5.017  27.799  1.00  0.00      LIG  
ATOM   4260 H37  LIG     1       1.782   4.029  29.123  1.00  0.00      LIG  
ATOM   4261 H38  LIG     1       5.489   1.575  28.907  1.00  0.00      LIG  
ATOM   4262 H39  LIG     1       5.506   0.450  27.542  1.00  0.00      LIG  
ATOM   4263 H40  LIG     1       5.819  -0.141  29.173  1.00  0.00      LIG  
ATOM   4264 H41  LIG     1       3.176  -5.881  27.370  1.00  0.00      LIG  
ATOM   4265 H42  LIG     1       4.736  -5.751  28.231  1.00  0.00      LIG  
ATOM   4266 H43  LIG     1       3.267  -6.161  29.137  1.00  0.00      LIG  
ATOM   4267 H44  LIG     1       5.271  -0.900  24.769  1.00  0.00      LIG  
ATOM   4268 H45  LIG     1       4.429   0.321  25.730  1.00  0.00      LIG  
ATOM   4269 H46  LIG     1       4.198   0.269  23.982  1.00  0.00      LIG  
ATOM   4270 H47  LIG     1       3.323  -2.228  23.132  1.00  0.00      LIG  
ATOM   4271 H48  LIG     1       2.151  -0.904  23.217  1.00  0.00      LIG  
ATOM   4272 H49  LIG     1       1.775  -2.469  23.957  1.00  0.00      LIG  
TER
REMARK  Energy: 290.308
REMARK  SimpleFitness: 290.308
REMARK  FullFitness: -610.5694
REMARK  InterFull: -20.5004
REMARK  IntraFull: 309.713
REMARK  solvFull: -1101.3
REMARK  surfFull: 201.518
REMARK  extraFull: 0.0
REMARK  deltaGcompsolvpol: -1101.3
REMARK  deltaGcompsolvnonpol: 201.518
REMARK  deltaGprotsolvpol: -1109.66
REMARK  deltaGprotsolvnonpol: 196.383
REMARK  deltaGligsolvpol: -9.27931
REMARK  deltaGligsolvnonpol: 15.7166
REMARK  deltaGvdw: -20.5004
REMARK  deltaGelec: 0.0
REMARK  deltaG: -5.8508315
REMARK  Cluster: 4
REMARK  ClusterRank: 2
ATOM   4186 C    LIG     1       2.742   4.904  21.230  1.00  0.00      LIG  
ATOM   4187 C1   LIG     1       1.288   5.084  20.905  1.00  0.00      LIG  
ATOM   4188 C2   LIG     1       0.348   5.521  22.011  1.00  0.00      LIG  
ATOM   4189 C3   LIG     1       0.771   4.863  23.339  1.00  0.00      LIG  
ATOM   4190 C4   LIG     1       2.262   4.880  23.722  1.00  0.00      LIG  
ATOM   4191 C5   LIG     1       2.975   4.198  22.556  1.00  0.00      LIG  
ATOM   4192 C6   LIG     1      -0.057   5.219  24.553  1.00  0.00      LIG  
ATOM   4193 C7   LIG     1      -0.050   4.035  25.498  1.00  0.00      LIG  
ATOM   4194 C8   LIG     1       1.318   3.351  25.674  1.00  0.00      LIG  
ATOM   4195 C9   LIG     1       2.487   4.214  25.125  1.00  0.00      LIG  
ATOM   4196 C10  LIG     1       1.569   3.056  27.184  1.00  0.00      LIG  
ATOM   4197 C11  LIG     1       2.864   2.340  27.377  1.00  0.00      LIG  
ATOM   4198 C12  LIG     1       4.054   3.002  26.759  1.00  0.00      LIG  
ATOM   4199 C13  LIG     1       3.827   3.465  25.321  1.00  0.00      LIG  
ATOM   4200 C14  LIG     1       2.746   1.258  28.169  1.00  0.00      LIG  
ATOM   4201 C15  LIG     1       1.333   1.108  28.615  1.00  0.00      LIG  
ATOM   4202 C16  LIG     1       0.545   2.122  27.821  1.00  0.00      LIG  
ATOM   4203 O    LIG     1       4.948   4.288  25.011  1.00  0.00      LIG  
ATOM   4204 C17  LIG     1       0.203   7.039  22.024  1.00  0.00      LIG  
ATOM   4205 C18  LIG     1      -1.026   4.976  21.625  1.00  0.00      LIG  
ATOM   4206 C19  LIG     1       1.253   2.018  24.902  1.00  0.00      LIG  
ATOM   4207 C20  LIG     1       2.812   6.306  23.875  1.00  0.00      LIG  
ATOM   4208 H    LIG     1       2.556   5.075  25.789  1.00  0.00      LIG  
ATOM   4209 C21  LIG     1       3.742   0.308  28.805  1.00  0.00      LIG  
ATOM   4210 C22  LIG     1       3.411  -1.189  28.670  1.00  0.00      LIG  
ATOM   4211 C23  LIG     1       3.927  -2.000  27.461  1.00  0.00      LIG  
ATOM   4212 O1   LIG     1       4.267  -3.363  27.816  1.00  0.00      LIG  
ATOM   4213 C24  LIG     1       2.982  -2.068  26.282  1.00  0.00      LIG  
ATOM   4214 C25  LIG     1       1.597   4.304  28.080  1.00  0.00      LIG  
ATOM   4215 O2   LIG     1       0.942   5.156  19.734  1.00  0.00      LIG  
ATOM   4216 H1   LIG     1       0.527   3.823  23.130  1.00  0.00      LIG  
ATOM   4217 C26  LIG     1       5.222   0.564  28.589  1.00  0.00      LIG  
ATOM   4218 C27  LIG     1       3.392  -4.134  28.550  1.00  0.00      LIG  
ATOM   4219 O3   LIG     1       2.364  -3.770  29.102  1.00  0.00      LIG  
ATOM   4220 C28  LIG     1       3.662  -5.578  28.302  1.00  0.00      LIG  
ATOM   4221 C29  LIG     1       3.190  -1.285  25.032  1.00  0.00      LIG  
ATOM   4222 O4   LIG     1       2.214  -0.881  26.015  1.00  0.00      LIG  
ATOM   4223 C30  LIG     1       4.336  -0.347  24.874  1.00  0.00      LIG  
ATOM   4224 C31  LIG     1       2.574  -1.750  23.766  1.00  0.00      LIG  
ATOM   4225 H2   LIG     1       3.223   5.884  21.207  1.00  0.00      LIG  
ATOM   4226 H3   LIG     1       3.182   4.302  20.431  1.00  0.00      LIG  
ATOM   4227 H4   LIG     1       4.054   4.165  22.716  1.00  0.00      LIG  
ATOM   4228 H5   LIG     1       2.630   3.164  22.478  1.00  0.00      LIG  
ATOM   4229 H6   LIG     1      -1.092   5.444  24.293  1.00  0.00      LIG  
ATOM   4230 H7   LIG     1       0.335   6.105  25.057  1.00  0.00      LIG  
ATOM   4231 H8   LIG     1      -0.757   3.298  25.110  1.00  0.00      LIG  
ATOM   4232 H9   LIG     1      -0.481   4.360  26.445  1.00  0.00      LIG  
ATOM   4233 H10  LIG     1       4.930   2.355  26.760  1.00  0.00      LIG  
ATOM   4234 H11  LIG     1       4.333   3.861  27.377  1.00  0.00      LIG  
ATOM   4235 H12  LIG     1       3.878   2.602  24.653  1.00  0.00      LIG  
ATOM   4236 H13  LIG     1       1.252   1.309  29.687  1.00  0.00      LIG  
ATOM   4237 H14  LIG     1       0.937   0.110  28.419  1.00  0.00      LIG  
ATOM   4238 H15  LIG     1      -0.083   1.600  27.099  1.00  0.00      LIG  
ATOM   4239 H16  LIG     1      -0.142   2.666  28.475  1.00  0.00      LIG  
ATOM   4240 H17  LIG     1       5.740   3.795  25.284  1.00  0.00      LIG  
ATOM   4241 H18  LIG     1      -0.373   7.377  22.889  1.00  0.00      LIG  
ATOM   4242 H19  LIG     1      -0.324   7.374  21.126  1.00  0.00      LIG  
ATOM   4243 H20  LIG     1       1.165   7.553  22.022  1.00  0.00      LIG  
ATOM   4244 H21  LIG     1      -1.019   3.883  21.569  1.00  0.00      LIG  
ATOM   4245 H22  LIG     1      -1.352   5.353  20.651  1.00  0.00      LIG  
ATOM   4246 H23  LIG     1      -1.790   5.271  22.347  1.00  0.00      LIG  
ATOM   4247 H24  LIG     1       1.215   2.154  23.824  1.00  0.00      LIG  
ATOM   4248 H25  LIG     1       0.369   1.434  25.164  1.00  0.00      LIG  
ATOM   4249 H26  LIG     1       2.123   1.394  25.086  1.00  0.00      LIG  
ATOM   4250 H27  LIG     1       2.258   6.866  24.632  1.00  0.00      LIG  
ATOM   4251 H28  LIG     1       2.784   6.889  22.958  1.00  0.00      LIG  
ATOM   4252 H29  LIG     1       3.856   6.295  24.186  1.00  0.00      LIG  
ATOM   4253 H30  LIG     1       3.601   0.507  29.872  1.00  0.00      LIG  
ATOM   4254 H31  LIG     1       2.338  -1.354  28.773  1.00  0.00      LIG  
ATOM   4255 H32  LIG     1       3.835  -1.653  29.560  1.00  0.00      LIG  
ATOM   4256 H33  LIG     1       4.876  -1.576  27.135  1.00  0.00      LIG  
ATOM   4257 H34  LIG     1       2.466  -3.015  26.195  1.00  0.00      LIG  
ATOM   4258 H35  LIG     1       0.642   4.833  28.065  1.00  0.00      LIG  
ATOM   4259 H36  LIG     1       2.376   5.017  27.799  1.00  0.00      LIG  
ATOM   4260 H37  LIG     1       1.782   4.029  29.123  1.00  0.00      LIG  
ATOM   4261 H38  LIG     1       5.489   1.575  28.907  1.00  0.00      LIG  
ATOM   4262 H39  LIG     1       5.506   0.450  27.542  1.00  0.00      LIG  
ATOM   4263 H40  LIG     1       5.819  -0.141  29.173  1.00  0.00      LIG  
ATOM   4264 H41  LIG     1       3.176  -5.881  27.370  1.00  0.00      LIG  
ATOM   4265 H42  LIG     1       4.736  -5.751  28.231  1.00  0.00      LIG  
ATOM   4266 H43  LIG     1       3.267  -6.161  29.137  1.00  0.00      LIG  
ATOM   4267 H44  LIG     1       5.271  -0.900  24.769  1.00  0.00      LIG  
ATOM   4268 H45  LIG     1       4.429   0.321  25.730  1.00  0.00      LIG  
ATOM   4269 H46  LIG     1       4.198   0.269  23.982  1.00  0.00      LIG  
ATOM   4270 H47  LIG     1       3.323  -2.228  23.132  1.00  0.00      LIG  
ATOM   4271 H48  LIG     1       2.151  -0.904  23.217  1.00  0.00      LIG  
ATOM   4272 H49  LIG     1       1.775  -2.469  23.957  1.00  0.00      LIG  
TER
REMARK  Energy: 291.219
REMARK  SimpleFitness: 291.219
REMARK  FullFitness: -609.42065
REMARK  InterFull: -20.3907
REMARK  IntraFull: 310.568
REMARK  solvFull: -1101.11
REMARK  surfFull: 201.512
REMARK  extraFull: 0.0
REMARK  deltaGcompsolvpol: -1101.11
REMARK  deltaGcompsolvnonpol: 201.512
REMARK  deltaGprotsolvpol: -1109.66
REMARK  deltaGprotsolvnonpol: 196.383
REMARK  deltaGligsolvpol: -9.26322
REMARK  deltaGligsolvnonpol: 15.7174
REMARK  deltaGvdw: -20.3907
REMARK  deltaGelec: 0.0
REMARK  deltaG: -5.830451
REMARK  Cluster: 4
REMARK  ClusterRank: 3
ATOM   4186 C    LIG     1       2.931   4.793  21.247  1.00  0.00      LIG  
ATOM   4187 C1   LIG     1       1.488   4.984  20.882  1.00  0.00      LIG  
ATOM   4188 C2   LIG     1       0.515   5.413  21.963  1.00  0.00      LIG  
ATOM   4189 C3   LIG     1       0.903   4.758  23.303  1.00  0.00      LIG  
ATOM   4190 C4   LIG     1       2.383   4.779  23.725  1.00  0.00      LIG  
ATOM   4191 C5   LIG     1       3.123   4.087  22.580  1.00  0.00      LIG  
ATOM   4192 C6   LIG     1       0.041   5.120  24.492  1.00  0.00      LIG  
ATOM   4193 C7   LIG     1       0.031   3.952  25.458  1.00  0.00      LIG  
ATOM   4194 C8   LIG     1       1.394   3.268  25.668  1.00  0.00      LIG  
ATOM   4195 C9   LIG     1       2.575   4.124  25.137  1.00  0.00      LIG  
ATOM   4196 C10  LIG     1       1.614   2.978  27.185  1.00  0.00      LIG  
ATOM   4197 C11  LIG     1       2.904   2.259  27.404  1.00  0.00      LIG  
ATOM   4198 C12  LIG     1       4.104   2.933  26.819  1.00  0.00      LIG  
ATOM   4199 C13  LIG     1       3.911   3.377  25.371  1.00  0.00      LIG  
ATOM   4200 C14  LIG     1       2.770   1.160  28.169  1.00  0.00      LIG  
ATOM   4201 C15  LIG     1       1.346   1.004  28.581  1.00  0.00      LIG  
ATOM   4202 C16  LIG     1       0.577   2.047  27.805  1.00  0.00      LIG  
ATOM   4203 O    LIG     1       5.038   4.197  25.079  1.00  0.00      LIG  
ATOM   4204 C17  LIG     1       0.358   6.929  21.974  1.00  0.00      LIG  
ATOM   4205 C18  LIG     1      -0.844   4.859  21.538  1.00  0.00      LIG  
ATOM   4206 C19  LIG     1       1.340   1.931  24.902  1.00  0.00      LIG  
ATOM   4207 C20  LIG     1       2.929   6.206  23.883  1.00  0.00      LIG  
ATOM   4208 H    LIG     1       2.629   4.990  25.797  1.00  0.00      LIG  
ATOM   4209 C21  LIG     1       3.756   0.191  28.796  1.00  0.00      LIG  
ATOM   4210 C22  LIG     1       3.409  -1.304  28.667  1.00  0.00      LIG  
ATOM   4211 C23  LIG     1       3.918  -2.128  27.463  1.00  0.00      LIG  
ATOM   4212 O1   LIG     1       4.222  -3.501  27.815  1.00  0.00      LIG  
ATOM   4213 C24  LIG     1       2.986  -2.169  26.272  1.00  0.00      LIG  
ATOM   4214 C25  LIG     1       1.625   4.231  28.074  1.00  0.00      LIG  
ATOM   4215 O2   LIG     1       1.176   5.061  19.703  1.00  0.00      LIG  
ATOM   4216 H1   LIG     1       0.666   3.716  23.093  1.00  0.00      LIG  
ATOM   4217 C26  LIG     1       5.240   0.421  28.571  1.00  0.00      LIG  
ATOM   4218 C27  LIG     1       3.334  -4.249  28.559  1.00  0.00      LIG  
ATOM   4219 O3   LIG     1       2.330  -3.859  29.134  1.00  0.00      LIG  
ATOM   4220 C28  LIG     1       3.565  -5.700  28.312  1.00  0.00      LIG  
ATOM   4221 C29  LIG     1       3.207  -1.366  25.037  1.00  0.00      LIG  
ATOM   4222 O4   LIG     1       2.232  -0.970  26.025  1.00  0.00      LIG  
ATOM   4223 C30  LIG     1       4.372  -0.447  24.905  1.00  0.00      LIG  
ATOM   4224 C31  LIG     1       2.582  -1.785  23.759  1.00  0.00      LIG  
ATOM   4225 H2   LIG     1       3.420   5.769  21.236  1.00  0.00      LIG  
ATOM   4226 H3   LIG     1       3.389   4.187  20.461  1.00  0.00      LIG  
ATOM   4227 H4   LIG     1       4.196   4.042  22.769  1.00  0.00      LIG  
ATOM   4228 H5   LIG     1       2.768   3.057  22.493  1.00  0.00      LIG  
ATOM   4229 H6   LIG     1      -0.989   5.330  24.202  1.00  0.00      LIG  
ATOM   4230 H7   LIG     1       0.411   6.018  24.992  1.00  0.00      LIG  
ATOM   4231 H8   LIG     1      -0.671   3.210  25.070  1.00  0.00      LIG  
ATOM   4232 H9   LIG     1      -0.414   4.295  26.391  1.00  0.00      LIG  
ATOM   4233 H10  LIG     1       4.990   2.301  26.853  1.00  0.00      LIG  
ATOM   4234 H11  LIG     1       4.350   3.803  27.435  1.00  0.00      LIG  
ATOM   4235 H12  LIG     1       3.976   2.505  24.716  1.00  0.00      LIG  
ATOM   4236 H13  LIG     1       1.242   1.165  29.657  1.00  0.00      LIG  
ATOM   4237 H14  LIG     1       0.953   0.014  28.339  1.00  0.00      LIG  
ATOM   4238 H15  LIG     1      -0.062   1.552  27.072  1.00  0.00      LIG  
ATOM   4239 H16  LIG     1      -0.099   2.591  28.471  1.00  0.00      LIG  
ATOM   4240 H17  LIG     1       5.815   3.740  25.443  1.00  0.00      LIG  
ATOM   4241 H18  LIG     1      -0.268   7.258  22.807  1.00  0.00      LIG  
ATOM   4242 H19  LIG     1      -0.123   7.262  21.049  1.00  0.00      LIG  
ATOM   4243 H20  LIG     1       1.313   7.452  22.027  1.00  0.00      LIG  
ATOM   4244 H21  LIG     1      -0.828   3.766  21.489  1.00  0.00      LIG  
ATOM   4245 H22  LIG     1      -1.141   5.230  20.552  1.00  0.00      LIG  
ATOM   4246 H23  LIG     1      -1.630   5.155  22.236  1.00  0.00      LIG  
ATOM   4247 H24  LIG     1       1.354   2.061  23.822  1.00  0.00      LIG  
ATOM   4248 H25  LIG     1       0.435   1.365  25.129  1.00  0.00      LIG  
ATOM   4249 H26  LIG     1       2.190   1.297  25.129  1.00  0.00      LIG  
ATOM   4250 H27  LIG     1       2.354   6.769  24.622  1.00  0.00      LIG  
ATOM   4251 H28  LIG     1       2.925   6.783  22.961  1.00  0.00      LIG  
ATOM   4252 H29  LIG     1       3.965   6.196  24.221  1.00  0.00      LIG  
ATOM   4253 H30  LIG     1       3.625   0.392  29.863  1.00  0.00      LIG  
ATOM   4254 H31  LIG     1       2.333  -1.458  28.771  1.00  0.00      LIG  
ATOM   4255 H32  LIG     1       3.830  -1.771  29.559  1.00  0.00      LIG  
ATOM   4256 H33  LIG     1       4.881  -1.729  27.147  1.00  0.00      LIG  
ATOM   4257 H34  LIG     1       2.462  -3.110  26.165  1.00  0.00      LIG  
ATOM   4258 H35  LIG     1       0.675   4.767  28.027  1.00  0.00      LIG  
ATOM   4259 H36  LIG     1       2.417   4.936  27.813  1.00  0.00      LIG  
ATOM   4260 H37  LIG     1       1.776   3.958  29.124  1.00  0.00      LIG  
ATOM   4261 H38  LIG     1       5.528   1.422  28.904  1.00  0.00      LIG  
ATOM   4262 H39  LIG     1       5.514   0.318  27.520  1.00  0.00      LIG  
ATOM   4263 H40  LIG     1       5.827  -0.304  29.139  1.00  0.00      LIG  
ATOM   4264 H41  LIG     1       3.138  -5.979  27.344  1.00  0.00      LIG  
ATOM   4265 H42  LIG     1       4.633  -5.915  28.326  1.00  0.00      LIG  
ATOM   4266 H43  LIG     1       3.084  -6.273  29.107  1.00  0.00      LIG  
ATOM   4267 H44  LIG     1       5.307  -1.011  24.887  1.00  0.00      LIG  
ATOM   4268 H45  LIG     1       4.418   0.262  25.731  1.00  0.00      LIG  
ATOM   4269 H46  LIG     1       4.299   0.125  23.977  1.00  0.00      LIG  
ATOM   4270 H47  LIG     1       3.320  -2.270  23.116  1.00  0.00      LIG  
ATOM   4271 H48  LIG     1       2.184  -0.916  23.229  1.00  0.00      LIG  
ATOM   4272 H49  LIG     1       1.763  -2.487  23.933  1.00  0.00      LIG  
TER
REMARK  Energy: 291.219
REMARK  SimpleFitness: 291.219
REMARK  FullFitness: -609.42065
REMARK  InterFull: -20.3907
REMARK  IntraFull: 310.568
REMARK  solvFull: -1101.11
REMARK  surfFull: 201.512
REMARK  extraFull: 0.0
REMARK  deltaGcompsolvpol: -1101.11
REMARK  deltaGcompsolvnonpol: 201.512
REMARK  deltaGprotsolvpol: -1109.66
REMARK  deltaGprotsolvnonpol: 196.383
REMARK  deltaGligsolvpol: -9.26322
REMARK  deltaGligsolvnonpol: 15.7174
REMARK  deltaGvdw: -20.3907
REMARK  deltaGelec: 0.0
REMARK  deltaG: -5.830451
REMARK  Cluster: 4
REMARK  ClusterRank: 4
ATOM   4186 C    LIG     1       2.931   4.793  21.247  1.00  0.00      LIG  
ATOM   4187 C1   LIG     1       1.488   4.984  20.882  1.00  0.00      LIG  
ATOM   4188 C2   LIG     1       0.515   5.413  21.963  1.00  0.00      LIG  
ATOM   4189 C3   LIG     1       0.903   4.758  23.303  1.00  0.00      LIG  
ATOM   4190 C4   LIG     1       2.383   4.779  23.725  1.00  0.00      LIG  
ATOM   4191 C5   LIG     1       3.123   4.087  22.580  1.00  0.00      LIG  
ATOM   4192 C6   LIG     1       0.041   5.120  24.492  1.00  0.00      LIG  
ATOM   4193 C7   LIG     1       0.031   3.952  25.458  1.00  0.00      LIG  
ATOM   4194 C8   LIG     1       1.394   3.268  25.668  1.00  0.00      LIG  
ATOM   4195 C9   LIG     1       2.575   4.124  25.137  1.00  0.00      LIG  
ATOM   4196 C10  LIG     1       1.614   2.978  27.185  1.00  0.00      LIG  
ATOM   4197 C11  LIG     1       2.904   2.259  27.404  1.00  0.00      LIG  
ATOM   4198 C12  LIG     1       4.104   2.933  26.819  1.00  0.00      LIG  
ATOM   4199 C13  LIG     1       3.911   3.377  25.371  1.00  0.00      LIG  
ATOM   4200 C14  LIG     1       2.770   1.160  28.169  1.00  0.00      LIG  
ATOM   4201 C15  LIG     1       1.346   1.004  28.581  1.00  0.00      LIG  
ATOM   4202 C16  LIG     1       0.577   2.047  27.805  1.00  0.00      LIG  
ATOM   4203 O    LIG     1       5.038   4.197  25.079  1.00  0.00      LIG  
ATOM   4204 C17  LIG     1       0.358   6.929  21.974  1.00  0.00      LIG  
ATOM   4205 C18  LIG     1      -0.844   4.859  21.538  1.00  0.00      LIG  
ATOM   4206 C19  LIG     1       1.340   1.931  24.902  1.00  0.00      LIG  
ATOM   4207 C20  LIG     1       2.929   6.206  23.883  1.00  0.00      LIG  
ATOM   4208 H    LIG     1       2.629   4.990  25.797  1.00  0.00      LIG  
ATOM   4209 C21  LIG     1       3.756   0.191  28.796  1.00  0.00      LIG  
ATOM   4210 C22  LIG     1       3.409  -1.304  28.667  1.00  0.00      LIG  
ATOM   4211 C23  LIG     1       3.918  -2.128  27.463  1.00  0.00      LIG  
ATOM   4212 O1   LIG     1       4.222  -3.501  27.815  1.00  0.00      LIG  
ATOM   4213 C24  LIG     1       2.986  -2.169  26.272  1.00  0.00      LIG  
ATOM   4214 C25  LIG     1       1.625   4.231  28.074  1.00  0.00      LIG  
ATOM   4215 O2   LIG     1       1.176   5.061  19.703  1.00  0.00      LIG  
ATOM   4216 H1   LIG     1       0.666   3.716  23.093  1.00  0.00      LIG  
ATOM   4217 C26  LIG     1       5.240   0.421  28.571  1.00  0.00      LIG  
ATOM   4218 C27  LIG     1       3.334  -4.249  28.559  1.00  0.00      LIG  
ATOM   4219 O3   LIG     1       2.330  -3.859  29.134  1.00  0.00      LIG  
ATOM   4220 C28  LIG     1       3.565  -5.700  28.312  1.00  0.00      LIG  
ATOM   4221 C29  LIG     1       3.207  -1.366  25.037  1.00  0.00      LIG  
ATOM   4222 O4   LIG     1       2.232  -0.970  26.025  1.00  0.00      LIG  
ATOM   4223 C30  LIG     1       4.372  -0.447  24.905  1.00  0.00      LIG  
ATOM   4224 C31  LIG     1       2.582  -1.785  23.759  1.00  0.00      LIG  
ATOM   4225 H2   LIG     1       3.420   5.769  21.236  1.00  0.00      LIG  
ATOM   4226 H3   LIG     1       3.389   4.187  20.461  1.00  0.00      LIG  
ATOM   4227 H4   LIG     1       4.196   4.042  22.769  1.00  0.00      LIG  
ATOM   4228 H5   LIG     1       2.768   3.057  22.493  1.00  0.00      LIG  
ATOM   4229 H6   LIG     1      -0.989   5.330  24.202  1.00  0.00      LIG  
ATOM   4230 H7   LIG     1       0.411   6.018  24.992  1.00  0.00      LIG  
ATOM   4231 H8   LIG     1      -0.671   3.210  25.070  1.00  0.00      LIG  
ATOM   4232 H9   LIG     1      -0.414   4.295  26.391  1.00  0.00      LIG  
ATOM   4233 H10  LIG     1       4.990   2.301  26.853  1.00  0.00      LIG  
ATOM   4234 H11  LIG     1       4.350   3.803  27.435  1.00  0.00      LIG  
ATOM   4235 H12  LIG     1       3.976   2.505  24.716  1.00  0.00      LIG  
ATOM   4236 H13  LIG     1       1.242   1.165  29.657  1.00  0.00      LIG  
ATOM   4237 H14  LIG     1       0.953   0.014  28.339  1.00  0.00      LIG  
ATOM   4238 H15  LIG     1      -0.062   1.552  27.072  1.00  0.00      LIG  
ATOM   4239 H16  LIG     1      -0.099   2.591  28.471  1.00  0.00      LIG  
ATOM   4240 H17  LIG     1       5.815   3.740  25.443  1.00  0.00      LIG  
ATOM   4241 H18  LIG     1      -0.268   7.258  22.807  1.00  0.00      LIG  
ATOM   4242 H19  LIG     1      -0.123   7.262  21.049  1.00  0.00      LIG  
ATOM   4243 H20  LIG     1       1.313   7.452  22.027  1.00  0.00      LIG  
ATOM   4244 H21  LIG     1      -0.828   3.766  21.489  1.00  0.00      LIG  
ATOM   4245 H22  LIG     1      -1.141   5.230  20.552  1.00  0.00      LIG  
ATOM   4246 H23  LIG     1      -1.630   5.155  22.236  1.00  0.00      LIG  
ATOM   4247 H24  LIG     1       1.354   2.061  23.822  1.00  0.00      LIG  
ATOM   4248 H25  LIG     1       0.435   1.365  25.129  1.00  0.00      LIG  
ATOM   4249 H26  LIG     1       2.190   1.297  25.129  1.00  0.00      LIG  
ATOM   4250 H27  LIG     1       2.354   6.769  24.622  1.00  0.00      LIG  
ATOM   4251 H28  LIG     1       2.925   6.783  22.961  1.00  0.00      LIG  
ATOM   4252 H29  LIG     1       3.965   6.196  24.221  1.00  0.00      LIG  
ATOM   4253 H30  LIG     1       3.625   0.392  29.863  1.00  0.00      LIG  
ATOM   4254 H31  LIG     1       2.333  -1.458  28.771  1.00  0.00      LIG  
ATOM   4255 H32  LIG     1       3.830  -1.771  29.559  1.00  0.00      LIG  
ATOM   4256 H33  LIG     1       4.881  -1.729  27.147  1.00  0.00      LIG  
ATOM   4257 H34  LIG     1       2.462  -3.110  26.165  1.00  0.00      LIG  
ATOM   4258 H35  LIG     1       0.675   4.767  28.027  1.00  0.00      LIG  
ATOM   4259 H36  LIG     1       2.417   4.936  27.813  1.00  0.00      LIG  
ATOM   4260 H37  LIG     1       1.776   3.958  29.124  1.00  0.00      LIG  
ATOM   4261 H38  LIG     1       5.528   1.422  28.904  1.00  0.00      LIG  
ATOM   4262 H39  LIG     1       5.514   0.318  27.520  1.00  0.00      LIG  
ATOM   4263 H40  LIG     1       5.827  -0.304  29.139  1.00  0.00      LIG  
ATOM   4264 H41  LIG     1       3.138  -5.979  27.344  1.00  0.00      LIG  
ATOM   4265 H42  LIG     1       4.633  -5.915  28.326  1.00  0.00      LIG  
ATOM   4266 H43  LIG     1       3.084  -6.273  29.107  1.00  0.00      LIG  
ATOM   4267 H44  LIG     1       5.307  -1.011  24.887  1.00  0.00      LIG  
ATOM   4268 H45  LIG     1       4.418   0.262  25.731  1.00  0.00      LIG  
ATOM   4269 H46  LIG     1       4.299   0.125  23.977  1.00  0.00      LIG  
ATOM   4270 H47  LIG     1       3.320  -2.270  23.116  1.00  0.00      LIG  
ATOM   4271 H48  LIG     1       2.184  -0.916  23.229  1.00  0.00      LIG  
ATOM   4272 H49  LIG     1       1.763  -2.487  23.933  1.00  0.00      LIG  
TER
REMARK  Energy: 296.996
REMARK  SimpleFitness: 296.996
REMARK  FullFitness: -599.77234
REMARK  InterFull: -18.2774
REMARK  IntraFull: 317.889
REMARK  solvFull: -1101.19
REMARK  surfFull: 201.806
REMARK  extraFull: 0.0
REMARK  deltaGcompsolvpol: -1101.19
REMARK  deltaGcompsolvnonpol: 201.806
REMARK  deltaGprotsolvpol: -1109.66
REMARK  deltaGprotsolvnonpol: 196.383
REMARK  deltaGligsolvpol: -9.96462
REMARK  deltaGligsolvnonpol: 15.8213
REMARK  deltaGvdw: -18.2774
REMARK  deltaGelec: 0.0
REMARK  deltaG: -5.5745163
REMARK  Cluster: 4
REMARK  ClusterRank: 5
ATOM   4186 C    LIG     1       3.170   5.784  21.739  1.00  0.00      LIG  
ATOM   4187 C1   LIG     1       1.749   6.034  21.335  1.00  0.00      LIG  
ATOM   4188 C2   LIG     1       0.724   6.259  22.427  1.00  0.00      LIG  
ATOM   4189 C3   LIG     1       1.024   5.320  23.612  1.00  0.00      LIG  
ATOM   4190 C4   LIG     1       2.476   5.201  24.112  1.00  0.00      LIG  
ATOM   4191 C5   LIG     1       3.288   4.789  22.883  1.00  0.00      LIG  
ATOM   4192 C6   LIG     1       0.100   5.436  24.803  1.00  0.00      LIG  
ATOM   4193 C7   LIG     1       0.008   4.081  25.478  1.00  0.00      LIG  
ATOM   4194 C8   LIG     1       1.338   3.310  25.586  1.00  0.00      LIG  
ATOM   4195 C9   LIG     1       2.569   4.223  25.337  1.00  0.00      LIG  
ATOM   4196 C10  LIG     1       1.457   2.654  26.998  1.00  0.00      LIG  
ATOM   4197 C11  LIG     1       2.719   1.870  27.134  1.00  0.00      LIG  
ATOM   4198 C12  LIG     1       3.967   2.603  26.756  1.00  0.00      LIG  
ATOM   4199 C13  LIG     1       3.866   3.388  25.449  1.00  0.00      LIG  
ATOM   4200 C14  LIG     1       2.522   0.662  27.694  1.00  0.00      LIG  
ATOM   4201 C15  LIG     1       1.074   0.466  27.981  1.00  0.00      LIG  
ATOM   4202 C16  LIG     1       0.373   1.625  27.308  1.00  0.00      LIG  
ATOM   4203 O    LIG     1       5.030   4.208  25.417  1.00  0.00      LIG  
ATOM   4204 C17  LIG     1       0.604   7.743  22.750  1.00  0.00      LIG  
ATOM   4205 C18  LIG     1      -0.621   5.856  21.824  1.00  0.00      LIG  
ATOM   4206 C19  LIG     1       1.304   2.195  24.524  1.00  0.00      LIG  
ATOM   4207 C20  LIG     1       3.029   6.533  24.639  1.00  0.00      LIG  
ATOM   4208 H    LIG     1       2.606   4.903  26.188  1.00  0.00      LIG  
ATOM   4209 C21  LIG     1       3.450  -0.405  28.240  1.00  0.00      LIG  
ATOM   4210 C22  LIG     1       3.195  -1.850  27.774  1.00  0.00      LIG  
ATOM   4211 C23  LIG     1       3.818  -2.315  26.434  1.00  0.00      LIG  
ATOM   4212 O1   LIG     1       4.316  -3.674  26.485  1.00  0.00      LIG  
ATOM   4213 C24  LIG     1       2.899  -2.196  25.238  1.00  0.00      LIG  
ATOM   4214 C25  LIG     1       1.430   3.655  28.164  1.00  0.00      LIG  
ATOM   4215 O2   LIG     1       1.498   6.327  20.175  1.00  0.00      LIG  
ATOM   4216 H1   LIG     1       0.779   4.359  23.164  1.00  0.00      LIG  
ATOM   4217 C26  LIG     1       4.939  -0.108  28.259  1.00  0.00      LIG  
ATOM   4218 C27  LIG     1       3.646  -4.581  27.265  1.00  0.00      LIG  
ATOM   4219 O3   LIG     1       4.062  -4.928  28.359  1.00  0.00      LIG  
ATOM   4220 C28  LIG     1       2.804  -5.499  26.433  1.00  0.00      LIG  
ATOM   4221 C29  LIG     1       3.135  -1.216  24.137  1.00  0.00      LIG  
ATOM   4222 O4   LIG     1       2.116  -0.990  25.135  1.00  0.00      LIG  
ATOM   4223 C30  LIG     1       4.244  -0.220  24.171  1.00  0.00      LIG  
ATOM   4224 C31  LIG     1       2.583  -1.487  22.786  1.00  0.00      LIG  
ATOM   4225 H2   LIG     1       3.634   6.743  21.982  1.00  0.00      LIG  
ATOM   4226 H3   LIG     1       3.691   5.379  20.867  1.00  0.00      LIG  
ATOM   4227 H4   LIG     1       4.349   4.705  23.122  1.00  0.00      LIG  
ATOM   4228 H5   LIG     1       2.952   3.806  22.541  1.00  0.00      LIG  
ATOM   4229 H6   LIG     1      -0.906   5.744  24.511  1.00  0.00      LIG  
ATOM   4230 H7   LIG     1       0.459   6.185  25.511  1.00  0.00      LIG  
ATOM   4231 H8   LIG     1      -0.701   3.476  24.906  1.00  0.00      LIG  
ATOM   4232 H9   LIG     1      -0.471   4.226  26.446  1.00  0.00      LIG  
ATOM   4233 H10  LIG     1       4.820   1.933  26.662  1.00  0.00      LIG  
ATOM   4234 H11  LIG     1       4.225   3.285  27.572  1.00  0.00      LIG  
ATOM   4235 H12  LIG     1       3.942   2.697  24.607  1.00  0.00      LIG  
ATOM   4236 H13  LIG     1       0.898   0.481  29.061  1.00  0.00      LIG  
ATOM   4237 H14  LIG     1       0.698  -0.479  27.582  1.00  0.00      LIG  
ATOM   4238 H15  LIG     1      -0.148   1.255  26.425  1.00  0.00      LIG  
ATOM   4239 H16  LIG     1      -0.400   2.037  27.962  1.00  0.00      LIG  
ATOM   4240 H17  LIG     1       5.789   3.623  25.583  1.00  0.00      LIG  
ATOM   4241 H18  LIG     1      -0.078   7.913  23.586  1.00  0.00      LIG  
ATOM   4242 H19  LIG     1       0.207   8.283  21.884  1.00  0.00      LIG  
ATOM   4243 H20  LIG     1       1.563   8.205  22.981  1.00  0.00      LIG  
ATOM   4244 H21  LIG     1      -0.631   4.798  21.545  1.00  0.00      LIG  
ATOM   4245 H22  LIG     1      -0.852   6.436  20.924  1.00  0.00      LIG  
ATOM   4246 H23  LIG     1      -1.439   6.027  22.527  1.00  0.00      LIG  
ATOM   4247 H24  LIG     1       0.345   1.676  24.516  1.00  0.00      LIG  
ATOM   4248 H25  LIG     1       2.075   1.449  24.690  1.00  0.00      LIG  
ATOM   4249 H26  LIG     1       1.460   2.565  23.513  1.00  0.00      LIG  
ATOM   4250 H27  LIG     1       2.431   6.916  25.469  1.00  0.00      LIG  
ATOM   4251 H28  LIG     1       3.078   7.315  23.886  1.00  0.00      LIG  
ATOM   4252 H29  LIG     1       4.048   6.415  25.007  1.00  0.00      LIG  
ATOM   4253 H30  LIG     1       3.182  -0.423  29.299  1.00  0.00      LIG  
ATOM   4254 H31  LIG     1       2.125  -2.070  27.776  1.00  0.00      LIG  
ATOM   4255 H32  LIG     1       3.614  -2.452  28.584  1.00  0.00      LIG  
ATOM   4256 H33  LIG     1       4.718  -1.731  26.249  1.00  0.00      LIG  
ATOM   4257 H34  LIG     1       2.386  -3.114  24.995  1.00  0.00      LIG  
ATOM   4258 H35  LIG     1       0.477   4.184  28.218  1.00  0.00      LIG  
ATOM   4259 H36  LIG     1       2.224   4.404  28.104  1.00  0.00      LIG  
ATOM   4260 H37  LIG     1       1.547   3.142  29.124  1.00  0.00      LIG  
ATOM   4261 H38  LIG     1       5.142   0.821  28.798  1.00  0.00      LIG  
ATOM   4262 H39  LIG     1       5.343  -0.012  27.250  1.00  0.00      LIG  
ATOM   4263 H40  LIG     1       5.480  -0.915  28.758  1.00  0.00      LIG  
ATOM   4264 H41  LIG     1       2.095  -4.928  25.832  1.00  0.00      LIG  
ATOM   4265 H42  LIG     1       3.438  -6.110  25.788  1.00  0.00      LIG  
ATOM   4266 H43  LIG     1       2.227  -6.140  27.106  1.00  0.00      LIG  
ATOM   4267 H44  LIG     1       5.166  -0.659  23.785  1.00  0.00      LIG  
ATOM   4268 H45  LIG     1       4.436   0.147  25.180  1.00  0.00      LIG  
ATOM   4269 H46  LIG     1       3.990   0.640  23.546  1.00  0.00      LIG  
ATOM   4270 H47  LIG     1       3.383  -1.786  22.105  1.00  0.00      LIG  
ATOM   4271 H48  LIG     1       2.105  -0.588  22.388  1.00  0.00      LIG  
ATOM   4272 H49  LIG     1       1.840  -2.286  22.812  1.00  0.00      LIG  
TER
REMARK  Energy: 296.996
REMARK  SimpleFitness: 296.996
REMARK  FullFitness: -599.77234
REMARK  InterFull: -18.2774
REMARK  IntraFull: 317.889
REMARK  solvFull: -1101.19
REMARK  surfFull: 201.806
REMARK  extraFull: 0.0
REMARK  deltaGcompsolvpol: -1101.19
REMARK  deltaGcompsolvnonpol: 201.806
REMARK  deltaGprotsolvpol: -1109.66
REMARK  deltaGprotsolvnonpol: 196.383
REMARK  deltaGligsolvpol: -9.96462
REMARK  deltaGligsolvnonpol: 15.8213
REMARK  deltaGvdw: -18.2774
REMARK  deltaGelec: 0.0
REMARK  deltaG: -5.5745163
REMARK  Cluster: 4
REMARK  ClusterRank: 6
ATOM   4186 C    LIG     1       3.170   5.784  21.739  1.00  0.00      LIG  
ATOM   4187 C1   LIG     1       1.749   6.034  21.335  1.00  0.00      LIG  
ATOM   4188 C2   LIG     1       0.724   6.259  22.427  1.00  0.00      LIG  
ATOM   4189 C3   LIG     1       1.024   5.320  23.612  1.00  0.00      LIG  
ATOM   4190 C4   LIG     1       2.476   5.201  24.112  1.00  0.00      LIG  
ATOM   4191 C5   LIG     1       3.288   4.789  22.883  1.00  0.00      LIG  
ATOM   4192 C6   LIG     1       0.100   5.436  24.803  1.00  0.00      LIG  
ATOM   4193 C7   LIG     1       0.008   4.081  25.478  1.00  0.00      LIG  
ATOM   4194 C8   LIG     1       1.338   3.310  25.586  1.00  0.00      LIG  
ATOM   4195 C9   LIG     1       2.569   4.223  25.337  1.00  0.00      LIG  
ATOM   4196 C10  LIG     1       1.457   2.654  26.998  1.00  0.00      LIG  
ATOM   4197 C11  LIG     1       2.719   1.870  27.134  1.00  0.00      LIG  
ATOM   4198 C12  LIG     1       3.967   2.603  26.756  1.00  0.00      LIG  
ATOM   4199 C13  LIG     1       3.866   3.388  25.449  1.00  0.00      LIG  
ATOM   4200 C14  LIG     1       2.522   0.662  27.694  1.00  0.00      LIG  
ATOM   4201 C15  LIG     1       1.074   0.466  27.981  1.00  0.00      LIG  
ATOM   4202 C16  LIG     1       0.373   1.625  27.308  1.00  0.00      LIG  
ATOM   4203 O    LIG     1       5.030   4.208  25.417  1.00  0.00      LIG  
ATOM   4204 C17  LIG     1       0.604   7.743  22.750  1.00  0.00      LIG  
ATOM   4205 C18  LIG     1      -0.621   5.856  21.824  1.00  0.00      LIG  
ATOM   4206 C19  LIG     1       1.304   2.195  24.524  1.00  0.00      LIG  
ATOM   4207 C20  LIG     1       3.029   6.533  24.639  1.00  0.00      LIG  
ATOM   4208 H    LIG     1       2.606   4.903  26.188  1.00  0.00      LIG  
ATOM   4209 C21  LIG     1       3.450  -0.405  28.240  1.00  0.00      LIG  
ATOM   4210 C22  LIG     1       3.195  -1.850  27.774  1.00  0.00      LIG  
ATOM   4211 C23  LIG     1       3.818  -2.315  26.434  1.00  0.00      LIG  
ATOM   4212 O1   LIG     1       4.316  -3.674  26.485  1.00  0.00      LIG  
ATOM   4213 C24  LIG     1       2.899  -2.196  25.238  1.00  0.00      LIG  
ATOM   4214 C25  LIG     1       1.430   3.655  28.164  1.00  0.00      LIG  
ATOM   4215 O2   LIG     1       1.498   6.327  20.175  1.00  0.00      LIG  
ATOM   4216 H1   LIG     1       0.779   4.359  23.164  1.00  0.00      LIG  
ATOM   4217 C26  LIG     1       4.939  -0.108  28.259  1.00  0.00      LIG  
ATOM   4218 C27  LIG     1       3.646  -4.581  27.265  1.00  0.00      LIG  
ATOM   4219 O3   LIG     1       4.062  -4.928  28.359  1.00  0.00      LIG  
ATOM   4220 C28  LIG     1       2.804  -5.499  26.433  1.00  0.00      LIG  
ATOM   4221 C29  LIG     1       3.135  -1.216  24.137  1.00  0.00      LIG  
ATOM   4222 O4   LIG     1       2.116  -0.990  25.135  1.00  0.00      LIG  
ATOM   4223 C30  LIG     1       4.244  -0.220  24.171  1.00  0.00      LIG  
ATOM   4224 C31  LIG     1       2.583  -1.487  22.786  1.00  0.00      LIG  
ATOM   4225 H2   LIG     1       3.634   6.743  21.982  1.00  0.00      LIG  
ATOM   4226 H3   LIG     1       3.691   5.379  20.867  1.00  0.00      LIG  
ATOM   4227 H4   LIG     1       4.349   4.705  23.122  1.00  0.00      LIG  
ATOM   4228 H5   LIG     1       2.952   3.806  22.541  1.00  0.00      LIG  
ATOM   4229 H6   LIG     1      -0.906   5.744  24.511  1.00  0.00      LIG  
ATOM   4230 H7   LIG     1       0.459   6.185  25.511  1.00  0.00      LIG  
ATOM   4231 H8   LIG     1      -0.701   3.476  24.906  1.00  0.00      LIG  
ATOM   4232 H9   LIG     1      -0.471   4.226  26.446  1.00  0.00      LIG  
ATOM   4233 H10  LIG     1       4.820   1.933  26.662  1.00  0.00      LIG  
ATOM   4234 H11  LIG     1       4.225   3.285  27.572  1.00  0.00      LIG  
ATOM   4235 H12  LIG     1       3.942   2.697  24.607  1.00  0.00      LIG  
ATOM   4236 H13  LIG     1       0.898   0.481  29.061  1.00  0.00      LIG  
ATOM   4237 H14  LIG     1       0.698  -0.479  27.582  1.00  0.00      LIG  
ATOM   4238 H15  LIG     1      -0.148   1.255  26.425  1.00  0.00      LIG  
ATOM   4239 H16  LIG     1      -0.400   2.037  27.962  1.00  0.00      LIG  
ATOM   4240 H17  LIG     1       5.789   3.623  25.583  1.00  0.00      LIG  
ATOM   4241 H18  LIG     1      -0.078   7.913  23.586  1.00  0.00      LIG  
ATOM   4242 H19  LIG     1       0.207   8.283  21.884  1.00  0.00      LIG  
ATOM   4243 H20  LIG     1       1.563   8.205  22.981  1.00  0.00      LIG  
ATOM   4244 H21  LIG     1      -0.631   4.798  21.545  1.00  0.00      LIG  
ATOM   4245 H22  LIG     1      -0.852   6.436  20.924  1.00  0.00      LIG  
ATOM   4246 H23  LIG     1      -1.439   6.027  22.527  1.00  0.00      LIG  
ATOM   4247 H24  LIG     1       0.345   1.676  24.516  1.00  0.00      LIG  
ATOM   4248 H25  LIG     1       2.075   1.449  24.690  1.00  0.00      LIG  
ATOM   4249 H26  LIG     1       1.460   2.565  23.513  1.00  0.00      LIG  
ATOM   4250 H27  LIG     1       2.431   6.916  25.469  1.00  0.00      LIG  
ATOM   4251 H28  LIG     1       3.078   7.315  23.886  1.00  0.00      LIG  
ATOM   4252 H29  LIG     1       4.048   6.415  25.007  1.00  0.00      LIG  
ATOM   4253 H30  LIG     1       3.182  -0.423  29.299  1.00  0.00      LIG  
ATOM   4254 H31  LIG     1       2.125  -2.070  27.776  1.00  0.00      LIG  
ATOM   4255 H32  LIG     1       3.614  -2.452  28.584  1.00  0.00      LIG  
ATOM   4256 H33  LIG     1       4.718  -1.731  26.249  1.00  0.00      LIG  
ATOM   4257 H34  LIG     1       2.386  -3.114  24.995  1.00  0.00      LIG  
ATOM   4258 H35  LIG     1       0.477   4.184  28.218  1.00  0.00      LIG  
ATOM   4259 H36  LIG     1       2.224   4.404  28.104  1.00  0.00      LIG  
ATOM   4260 H37  LIG     1       1.547   3.142  29.124  1.00  0.00      LIG  
ATOM   4261 H38  LIG     1       5.142   0.821  28.798  1.00  0.00      LIG  
ATOM   4262 H39  LIG     1       5.343  -0.012  27.250  1.00  0.00      LIG  
ATOM   4263 H40  LIG     1       5.480  -0.915  28.758  1.00  0.00      LIG  
ATOM   4264 H41  LIG     1       2.095  -4.928  25.832  1.00  0.00      LIG  
ATOM   4265 H42  LIG     1       3.438  -6.110  25.788  1.00  0.00      LIG  
ATOM   4266 H43  LIG     1       2.227  -6.140  27.106  1.00  0.00      LIG  
ATOM   4267 H44  LIG     1       5.166  -0.659  23.785  1.00  0.00      LIG  
ATOM   4268 H45  LIG     1       4.436   0.147  25.180  1.00  0.00      LIG  
ATOM   4269 H46  LIG     1       3.990   0.640  23.546  1.00  0.00      LIG  
ATOM   4270 H47  LIG     1       3.383  -1.786  22.105  1.00  0.00      LIG  
ATOM   4271 H48  LIG     1       2.105  -0.588  22.388  1.00  0.00      LIG  
ATOM   4272 H49  LIG     1       1.840  -2.286  22.812  1.00  0.00      LIG  
TER
REMARK  Energy: 296.996
REMARK  SimpleFitness: 296.996
REMARK  FullFitness: -599.77234
REMARK  InterFull: -18.2774
REMARK  IntraFull: 317.889
REMARK  solvFull: -1101.19
REMARK  surfFull: 201.806
REMARK  extraFull: 0.0
REMARK  deltaGcompsolvpol: -1101.19
REMARK  deltaGcompsolvnonpol: 201.806
REMARK  deltaGprotsolvpol: -1109.66
REMARK  deltaGprotsolvnonpol: 196.383
REMARK  deltaGligsolvpol: -9.96462
REMARK  deltaGligsolvnonpol: 15.8213
REMARK  deltaGvdw: -18.2774
REMARK  deltaGelec: 0.0
REMARK  deltaG: -5.5745163
REMARK  Cluster: 4
REMARK  ClusterRank: 7
ATOM   4186 C    LIG     1       3.170   5.784  21.739  1.00  0.00      LIG  
ATOM   4187 C1   LIG     1       1.749   6.034  21.335  1.00  0.00      LIG  
ATOM   4188 C2   LIG     1       0.724   6.259  22.427  1.00  0.00      LIG  
ATOM   4189 C3   LIG     1       1.024   5.320  23.612  1.00  0.00      LIG  
ATOM   4190 C4   LIG     1       2.476   5.201  24.112  1.00  0.00      LIG  
ATOM   4191 C5   LIG     1       3.288   4.789  22.883  1.00  0.00      LIG  
ATOM   4192 C6   LIG     1       0.100   5.436  24.803  1.00  0.00      LIG  
ATOM   4193 C7   LIG     1       0.008   4.081  25.478  1.00  0.00      LIG  
ATOM   4194 C8   LIG     1       1.338   3.310  25.586  1.00  0.00      LIG  
ATOM   4195 C9   LIG     1       2.569   4.223  25.337  1.00  0.00      LIG  
ATOM   4196 C10  LIG     1       1.457   2.654  26.998  1.00  0.00      LIG  
ATOM   4197 C11  LIG     1       2.719   1.870  27.134  1.00  0.00      LIG  
ATOM   4198 C12  LIG     1       3.967   2.603  26.756  1.00  0.00      LIG  
ATOM   4199 C13  LIG     1       3.866   3.388  25.449  1.00  0.00      LIG  
ATOM   4200 C14  LIG     1       2.522   0.662  27.694  1.00  0.00      LIG  
ATOM   4201 C15  LIG     1       1.074   0.466  27.981  1.00  0.00      LIG  
ATOM   4202 C16  LIG     1       0.373   1.625  27.308  1.00  0.00      LIG  
ATOM   4203 O    LIG     1       5.030   4.208  25.417  1.00  0.00      LIG  
ATOM   4204 C17  LIG     1       0.604   7.743  22.750  1.00  0.00      LIG  
ATOM   4205 C18  LIG     1      -0.621   5.856  21.824  1.00  0.00      LIG  
ATOM   4206 C19  LIG     1       1.304   2.195  24.524  1.00  0.00      LIG  
ATOM   4207 C20  LIG     1       3.029   6.533  24.639  1.00  0.00      LIG  
ATOM   4208 H    LIG     1       2.606   4.903  26.188  1.00  0.00      LIG  
ATOM   4209 C21  LIG     1       3.450  -0.405  28.240  1.00  0.00      LIG  
ATOM   4210 C22  LIG     1       3.195  -1.850  27.774  1.00  0.00      LIG  
ATOM   4211 C23  LIG     1       3.818  -2.315  26.434  1.00  0.00      LIG  
ATOM   4212 O1   LIG     1       4.316  -3.674  26.485  1.00  0.00      LIG  
ATOM   4213 C24  LIG     1       2.899  -2.196  25.238  1.00  0.00      LIG  
ATOM   4214 C25  LIG     1       1.430   3.655  28.164  1.00  0.00      LIG  
ATOM   4215 O2   LIG     1       1.498   6.327  20.175  1.00  0.00      LIG  
ATOM   4216 H1   LIG     1       0.779   4.359  23.164  1.00  0.00      LIG  
ATOM   4217 C26  LIG     1       4.939  -0.108  28.259  1.00  0.00      LIG  
ATOM   4218 C27  LIG     1       3.646  -4.581  27.265  1.00  0.00      LIG  
ATOM   4219 O3   LIG     1       4.062  -4.928  28.359  1.00  0.00      LIG  
ATOM   4220 C28  LIG     1       2.804  -5.499  26.433  1.00  0.00      LIG  
ATOM   4221 C29  LIG     1       3.135  -1.216  24.137  1.00  0.00      LIG  
ATOM   4222 O4   LIG     1       2.116  -0.990  25.135  1.00  0.00      LIG  
ATOM   4223 C30  LIG     1       4.244  -0.220  24.171  1.00  0.00      LIG  
ATOM   4224 C31  LIG     1       2.583  -1.487  22.786  1.00  0.00      LIG  
ATOM   4225 H2   LIG     1       3.634   6.743  21.982  1.00  0.00      LIG  
ATOM   4226 H3   LIG     1       3.691   5.379  20.867  1.00  0.00      LIG  
ATOM   4227 H4   LIG     1       4.349   4.705  23.122  1.00  0.00      LIG  
ATOM   4228 H5   LIG     1       2.952   3.806  22.541  1.00  0.00      LIG  
ATOM   4229 H6   LIG     1      -0.906   5.744  24.511  1.00  0.00      LIG  
ATOM   4230 H7   LIG     1       0.459   6.185  25.511  1.00  0.00      LIG  
ATOM   4231 H8   LIG     1      -0.701   3.476  24.906  1.00  0.00      LIG  
ATOM   4232 H9   LIG     1      -0.471   4.226  26.446  1.00  0.00      LIG  
ATOM   4233 H10  LIG     1       4.820   1.933  26.662  1.00  0.00      LIG  
ATOM   4234 H11  LIG     1       4.225   3.285  27.572  1.00  0.00      LIG  
ATOM   4235 H12  LIG     1       3.942   2.697  24.607  1.00  0.00      LIG  
ATOM   4236 H13  LIG     1       0.898   0.481  29.061  1.00  0.00      LIG  
ATOM   4237 H14  LIG     1       0.698  -0.479  27.582  1.00  0.00      LIG  
ATOM   4238 H15  LIG     1      -0.148   1.255  26.425  1.00  0.00      LIG  
ATOM   4239 H16  LIG     1      -0.400   2.037  27.962  1.00  0.00      LIG  
ATOM   4240 H17  LIG     1       5.789   3.623  25.583  1.00  0.00      LIG  
ATOM   4241 H18  LIG     1      -0.078   7.913  23.586  1.00  0.00      LIG  
ATOM   4242 H19  LIG     1       0.207   8.283  21.884  1.00  0.00      LIG  
ATOM   4243 H20  LIG     1       1.563   8.205  22.981  1.00  0.00      LIG  
ATOM   4244 H21  LIG     1      -0.631   4.798  21.545  1.00  0.00      LIG  
ATOM   4245 H22  LIG     1      -0.852   6.436  20.924  1.00  0.00      LIG  
ATOM   4246 H23  LIG     1      -1.439   6.027  22.527  1.00  0.00      LIG  
ATOM   4247 H24  LIG     1       0.345   1.676  24.516  1.00  0.00      LIG  
ATOM   4248 H25  LIG     1       2.075   1.449  24.690  1.00  0.00      LIG  
ATOM   4249 H26  LIG     1       1.460   2.565  23.513  1.00  0.00      LIG  
ATOM   4250 H27  LIG     1       2.431   6.916  25.469  1.00  0.00      LIG  
ATOM   4251 H28  LIG     1       3.078   7.315  23.886  1.00  0.00      LIG  
ATOM   4252 H29  LIG     1       4.048   6.415  25.007  1.00  0.00      LIG  
ATOM   4253 H30  LIG     1       3.182  -0.423  29.299  1.00  0.00      LIG  
ATOM   4254 H31  LIG     1       2.125  -2.070  27.776  1.00  0.00      LIG  
ATOM   4255 H32  LIG     1       3.614  -2.452  28.584  1.00  0.00      LIG  
ATOM   4256 H33  LIG     1       4.718  -1.731  26.249  1.00  0.00      LIG  
ATOM   4257 H34  LIG     1       2.386  -3.114  24.995  1.00  0.00      LIG  
ATOM   4258 H35  LIG     1       0.477   4.184  28.218  1.00  0.00      LIG  
ATOM   4259 H36  LIG     1       2.224   4.404  28.104  1.00  0.00      LIG  
ATOM   4260 H37  LIG     1       1.547   3.142  29.124  1.00  0.00      LIG  
ATOM   4261 H38  LIG     1       5.142   0.821  28.798  1.00  0.00      LIG  
ATOM   4262 H39  LIG     1       5.343  -0.012  27.250  1.00  0.00      LIG  
ATOM   4263 H40  LIG     1       5.480  -0.915  28.758  1.00  0.00      LIG  
ATOM   4264 H41  LIG     1       2.095  -4.928  25.832  1.00  0.00      LIG  
ATOM   4265 H42  LIG     1       3.438  -6.110  25.788  1.00  0.00      LIG  
ATOM   4266 H43  LIG     1       2.227  -6.140  27.106  1.00  0.00      LIG  
ATOM   4267 H44  LIG     1       5.166  -0.659  23.785  1.00  0.00      LIG  
ATOM   4268 H45  LIG     1       4.436   0.147  25.180  1.00  0.00      LIG  
ATOM   4269 H46  LIG     1       3.990   0.640  23.546  1.00  0.00      LIG  
ATOM   4270 H47  LIG     1       3.383  -1.786  22.105  1.00  0.00      LIG  
ATOM   4271 H48  LIG     1       2.105  -0.588  22.388  1.00  0.00      LIG  
ATOM   4272 H49  LIG     1       1.840  -2.286  22.812  1.00  0.00      LIG  
TER
REMARK  Energy: 288.86
REMARK  SimpleFitness: 288.86
REMARK  FullFitness: -604.9201
REMARK  InterFull: -32.0691
REMARK  IntraFull: 316.916
REMARK  solvFull: -1087.17
REMARK  surfFull: 197.403
REMARK  extraFull: 0.0
REMARK  deltaGcompsolvpol: -1087.17
REMARK  deltaGcompsolvnonpol: 197.403
REMARK  deltaGprotsolvpol: -1109.66
REMARK  deltaGprotsolvnonpol: 196.383
REMARK  deltaGligsolvpol: -10.143
REMARK  deltaGligsolvnonpol: 15.6881
REMARK  deltaGvdw: -32.0691
REMARK  deltaGelec: 0.0
REMARK  deltaG: -6.4142
REMARK  Cluster: 5
REMARK  ClusterRank: 0
ATOM   4186 C    LIG     1       0.474   2.427  25.983  1.00  0.00      LIG  
ATOM   4187 C1   LIG     1       0.832   3.149  27.245  1.00  0.00      LIG  
ATOM   4188 C2   LIG     1       2.229   2.964  27.799  1.00  0.00      LIG  
ATOM   4189 C3   LIG     1       2.678   1.501  27.610  1.00  0.00      LIG  
ATOM   4190 C4   LIG     1       2.425   0.819  26.253  1.00  0.00      LIG  
ATOM   4191 C5   LIG     1       0.927   0.977  25.996  1.00  0.00      LIG  
ATOM   4192 C6   LIG     1       4.085   1.181  28.069  1.00  0.00      LIG  
ATOM   4193 C7   LIG     1       4.240  -0.293  28.403  1.00  0.00      LIG  
ATOM   4194 C8   LIG     1       3.320  -1.263  27.636  1.00  0.00      LIG  
ATOM   4195 C9   LIG     1       2.946  -0.664  26.256  1.00  0.00      LIG  
ATOM   4196 C10  LIG     1       4.033  -2.639  27.442  1.00  0.00      LIG  
ATOM   4197 C11  LIG     1       3.161  -3.613  26.727  1.00  0.00      LIG  
ATOM   4198 C12  LIG     1       2.637  -3.099  25.430  1.00  0.00      LIG  
ATOM   4199 C13  LIG     1       2.095  -1.672  25.456  1.00  0.00      LIG  
ATOM   4200 C14  LIG     1       2.961  -4.779  27.381  1.00  0.00      LIG  
ATOM   4201 C15  LIG     1       3.697  -4.730  28.669  1.00  0.00      LIG  
ATOM   4202 C16  LIG     1       4.344  -3.362  28.744  1.00  0.00      LIG  
ATOM   4203 O    LIG     1       1.994  -1.280  24.090  1.00  0.00      LIG  
ATOM   4204 C17  LIG     1       3.161   4.036  27.247  1.00  0.00      LIG  
ATOM   4205 C18  LIG     1       2.119   3.236  29.298  1.00  0.00      LIG  
ATOM   4206 C19  LIG     1       2.049  -1.468  28.485  1.00  0.00      LIG  
ATOM   4207 C20  LIG     1       3.185   1.495  25.103  1.00  0.00      LIG  
ATOM   4208 H    LIG     1       3.881  -0.589  25.702  1.00  0.00      LIG  
ATOM   4209 C21  LIG     1       2.086  -6.018  27.099  1.00  0.00      LIG  
ATOM   4210 C22  LIG     1       1.877  -6.333  25.618  1.00  0.00      LIG  
ATOM   4211 C23  LIG     1       1.357  -7.707  25.180  1.00  0.00      LIG  
ATOM   4212 O1   LIG     1       0.094  -8.059  25.781  1.00  0.00      LIG  
ATOM   4213 C24  LIG     1       1.291  -7.681  23.664  1.00  0.00      LIG  
ATOM   4214 C25  LIG     1       5.351  -2.533  26.677  1.00  0.00      LIG  
ATOM   4215 O2   LIG     1       0.123   4.064  27.634  1.00  0.00      LIG  
ATOM   4216 H1   LIG     1       2.016   1.008  28.317  1.00  0.00      LIG  
ATOM   4217 C26  LIG     1       2.531  -7.222  27.886  1.00  0.00      LIG  
ATOM   4218 C27  LIG     1      -0.116  -9.417  25.865  1.00  0.00      LIG  
ATOM   4219 O3   LIG     1       0.759 -10.266  25.769  1.00  0.00      LIG  
ATOM   4220 C28  LIG     1      -1.559  -9.741  25.625  1.00  0.00      LIG  
ATOM   4221 C29  LIG     1       0.153  -7.375  22.727  1.00  0.00      LIG  
ATOM   4222 O4   LIG     1       0.535  -8.731  23.034  1.00  0.00      LIG  
ATOM   4223 C30  LIG     1      -1.258  -7.095  23.111  1.00  0.00      LIG  
ATOM   4224 C31  LIG     1       0.467  -7.012  21.318  1.00  0.00      LIG  
ATOM   4225 H2   LIG     1       0.894   2.977  25.138  1.00  0.00      LIG  
ATOM   4226 H3   LIG     1      -0.614   2.454  25.889  1.00  0.00      LIG  
ATOM   4227 H4   LIG     1       0.646   0.551  25.032  1.00  0.00      LIG  
ATOM   4228 H5   LIG     1       0.369   0.437  26.766  1.00  0.00      LIG  
ATOM   4229 H6   LIG     1       4.360   1.756  28.954  1.00  0.00      LIG  
ATOM   4230 H7   LIG     1       4.810   1.455  27.301  1.00  0.00      LIG  
ATOM   4231 H8   LIG     1       4.052  -0.411  29.472  1.00  0.00      LIG  
ATOM   4232 H9   LIG     1       5.296  -0.530  28.282  1.00  0.00      LIG  
ATOM   4233 H10  LIG     1       1.822  -3.722  25.072  1.00  0.00      LIG  
ATOM   4234 H11  LIG     1       3.427  -3.181  24.680  1.00  0.00      LIG  
ATOM   4235 H12  LIG     1       1.080  -1.703  25.857  1.00  0.00      LIG  
ATOM   4236 H13  LIG     1       4.463  -5.506  28.703  1.00  0.00      LIG  
ATOM   4237 H14  LIG     1       3.017  -4.868  29.513  1.00  0.00      LIG  
ATOM   4238 H15  LIG     1       3.985  -2.832  29.628  1.00  0.00      LIG  
ATOM   4239 H16  LIG     1       5.422  -3.471  28.875  1.00  0.00      LIG  
ATOM   4240 H17  LIG     1       2.902  -1.245  23.742  1.00  0.00      LIG  
ATOM   4241 H18  LIG     1       4.187   3.887  27.591  1.00  0.00      LIG  
ATOM   4242 H19  LIG     1       2.841   5.024  27.590  1.00  0.00      LIG  
ATOM   4243 H20  LIG     1       3.159   4.076  26.158  1.00  0.00      LIG  
ATOM   4244 H21  LIG     1       1.444   2.522  29.781  1.00  0.00      LIG  
ATOM   4245 H22  LIG     1       1.736   4.241  29.502  1.00  0.00      LIG  
ATOM   4246 H23  LIG     1       3.092   3.165  29.788  1.00  0.00      LIG  
ATOM   4247 H24  LIG     1       2.033  -0.780  29.329  1.00  0.00      LIG  
ATOM   4248 H25  LIG     1       1.944  -2.469  28.903  1.00  0.00      LIG  
ATOM   4249 H26  LIG     1       1.139  -1.265  27.920  1.00  0.00      LIG  
ATOM   4250 H27  LIG     1       4.265   1.470  25.269  1.00  0.00      LIG  
ATOM   4251 H28  LIG     1       2.906   2.534  24.943  1.00  0.00      LIG  
ATOM   4252 H29  LIG     1       2.993   0.984  24.159  1.00  0.00      LIG  
ATOM   4253 H30  LIG     1       1.098  -5.842  27.517  1.00  0.00      LIG  
ATOM   4254 H31  LIG     1       2.825  -6.161  25.102  1.00  0.00      LIG  
ATOM   4255 H32  LIG     1       1.173  -5.594  25.235  1.00  0.00      LIG  
ATOM   4256 H33  LIG     1       2.131  -8.426  25.462  1.00  0.00      LIG  
ATOM   4257 H34  LIG     1       2.276  -7.486  23.288  1.00  0.00      LIG  
ATOM   4258 H35  LIG     1       6.137  -2.098  27.298  1.00  0.00      LIG  
ATOM   4259 H36  LIG     1       5.282  -1.931  25.772  1.00  0.00      LIG  
ATOM   4260 H37  LIG     1       5.700  -3.520  26.363  1.00  0.00      LIG  
ATOM   4261 H38  LIG     1       3.535  -7.532  27.612  1.00  0.00      LIG  
ATOM   4262 H39  LIG     1       1.859  -8.069  27.736  1.00  0.00      LIG  
ATOM   4263 H40  LIG     1       2.510  -7.026  28.961  1.00  0.00      LIG  
ATOM   4264 H41  LIG     1      -1.802 -10.676  26.136  1.00  0.00      LIG  
ATOM   4265 H42  LIG     1      -1.737  -9.840  24.551  1.00  0.00      LIG  
ATOM   4266 H43  LIG     1      -2.195  -8.953  26.028  1.00  0.00      LIG  
ATOM   4267 H44  LIG     1      -1.546  -6.106  22.749  1.00  0.00      LIG  
ATOM   4268 H45  LIG     1      -1.422  -7.114  24.187  1.00  0.00      LIG  
ATOM   4269 H46  LIG     1      -1.928  -7.826  22.651  1.00  0.00      LIG  
ATOM   4270 H47  LIG     1       1.499  -7.267  21.056  1.00  0.00      LIG  
ATOM   4271 H48  LIG     1       0.330  -5.939  21.168  1.00  0.00      LIG  
ATOM   4272 H49  LIG     1      -0.201  -7.541  20.633  1.00  0.00      LIG  
TER
REMARK  Energy: 288.86
REMARK  SimpleFitness: 288.86
REMARK  FullFitness: -604.9201
REMARK  InterFull: -32.0691
REMARK  IntraFull: 316.916
REMARK  solvFull: -1087.17
REMARK  surfFull: 197.403
REMARK  extraFull: 0.0
REMARK  deltaGcompsolvpol: -1087.17
REMARK  deltaGcompsolvnonpol: 197.403
REMARK  deltaGprotsolvpol: -1109.66
REMARK  deltaGprotsolvnonpol: 196.383
REMARK  deltaGligsolvpol: -10.143
REMARK  deltaGligsolvnonpol: 15.6881
REMARK  deltaGvdw: -32.0691
REMARK  deltaGelec: 0.0
REMARK  deltaG: -6.4142
REMARK  Cluster: 5
REMARK  ClusterRank: 1
ATOM   4186 C    LIG     1       0.474   2.427  25.983  1.00  0.00      LIG  
ATOM   4187 C1   LIG     1       0.832   3.149  27.245  1.00  0.00      LIG  
ATOM   4188 C2   LIG     1       2.229   2.964  27.799  1.00  0.00      LIG  
ATOM   4189 C3   LIG     1       2.678   1.501  27.610  1.00  0.00      LIG  
ATOM   4190 C4   LIG     1       2.425   0.819  26.253  1.00  0.00      LIG  
ATOM   4191 C5   LIG     1       0.927   0.977  25.996  1.00  0.00      LIG  
ATOM   4192 C6   LIG     1       4.085   1.181  28.069  1.00  0.00      LIG  
ATOM   4193 C7   LIG     1       4.240  -0.293  28.403  1.00  0.00      LIG  
ATOM   4194 C8   LIG     1       3.320  -1.263  27.636  1.00  0.00      LIG  
ATOM   4195 C9   LIG     1       2.946  -0.664  26.256  1.00  0.00      LIG  
ATOM   4196 C10  LIG     1       4.033  -2.639  27.442  1.00  0.00      LIG  
ATOM   4197 C11  LIG     1       3.161  -3.613  26.727  1.00  0.00      LIG  
ATOM   4198 C12  LIG     1       2.637  -3.099  25.430  1.00  0.00      LIG  
ATOM   4199 C13  LIG     1       2.095  -1.672  25.456  1.00  0.00      LIG  
ATOM   4200 C14  LIG     1       2.961  -4.779  27.381  1.00  0.00      LIG  
ATOM   4201 C15  LIG     1       3.697  -4.730  28.669  1.00  0.00      LIG  
ATOM   4202 C16  LIG     1       4.344  -3.362  28.744  1.00  0.00      LIG  
ATOM   4203 O    LIG     1       1.994  -1.280  24.090  1.00  0.00      LIG  
ATOM   4204 C17  LIG     1       3.161   4.036  27.247  1.00  0.00      LIG  
ATOM   4205 C18  LIG     1       2.119   3.236  29.298  1.00  0.00      LIG  
ATOM   4206 C19  LIG     1       2.049  -1.468  28.485  1.00  0.00      LIG  
ATOM   4207 C20  LIG     1       3.185   1.495  25.103  1.00  0.00      LIG  
ATOM   4208 H    LIG     1       3.881  -0.589  25.702  1.00  0.00      LIG  
ATOM   4209 C21  LIG     1       2.086  -6.018  27.099  1.00  0.00      LIG  
ATOM   4210 C22  LIG     1       1.877  -6.333  25.618  1.00  0.00      LIG  
ATOM   4211 C23  LIG     1       1.357  -7.707  25.180  1.00  0.00      LIG  
ATOM   4212 O1   LIG     1       0.094  -8.059  25.781  1.00  0.00      LIG  
ATOM   4213 C24  LIG     1       1.291  -7.681  23.664  1.00  0.00      LIG  
ATOM   4214 C25  LIG     1       5.351  -2.533  26.677  1.00  0.00      LIG  
ATOM   4215 O2   LIG     1       0.123   4.064  27.634  1.00  0.00      LIG  
ATOM   4216 H1   LIG     1       2.016   1.008  28.317  1.00  0.00      LIG  
ATOM   4217 C26  LIG     1       2.531  -7.222  27.886  1.00  0.00      LIG  
ATOM   4218 C27  LIG     1      -0.116  -9.417  25.865  1.00  0.00      LIG  
ATOM   4219 O3   LIG     1       0.759 -10.266  25.769  1.00  0.00      LIG  
ATOM   4220 C28  LIG     1      -1.559  -9.741  25.625  1.00  0.00      LIG  
ATOM   4221 C29  LIG     1       0.153  -7.375  22.727  1.00  0.00      LIG  
ATOM   4222 O4   LIG     1       0.535  -8.731  23.034  1.00  0.00      LIG  
ATOM   4223 C30  LIG     1      -1.258  -7.095  23.111  1.00  0.00      LIG  
ATOM   4224 C31  LIG     1       0.467  -7.012  21.318  1.00  0.00      LIG  
ATOM   4225 H2   LIG     1       0.894   2.977  25.138  1.00  0.00      LIG  
ATOM   4226 H3   LIG     1      -0.614   2.454  25.889  1.00  0.00      LIG  
ATOM   4227 H4   LIG     1       0.646   0.551  25.032  1.00  0.00      LIG  
ATOM   4228 H5   LIG     1       0.369   0.437  26.766  1.00  0.00      LIG  
ATOM   4229 H6   LIG     1       4.360   1.756  28.954  1.00  0.00      LIG  
ATOM   4230 H7   LIG     1       4.810   1.455  27.301  1.00  0.00      LIG  
ATOM   4231 H8   LIG     1       4.052  -0.411  29.472  1.00  0.00      LIG  
ATOM   4232 H9   LIG     1       5.296  -0.530  28.282  1.00  0.00      LIG  
ATOM   4233 H10  LIG     1       1.822  -3.722  25.072  1.00  0.00      LIG  
ATOM   4234 H11  LIG     1       3.427  -3.181  24.680  1.00  0.00      LIG  
ATOM   4235 H12  LIG     1       1.080  -1.703  25.857  1.00  0.00      LIG  
ATOM   4236 H13  LIG     1       4.463  -5.506  28.703  1.00  0.00      LIG  
ATOM   4237 H14  LIG     1       3.017  -4.868  29.513  1.00  0.00      LIG  
ATOM   4238 H15  LIG     1       3.985  -2.832  29.628  1.00  0.00      LIG  
ATOM   4239 H16  LIG     1       5.422  -3.471  28.875  1.00  0.00      LIG  
ATOM   4240 H17  LIG     1       2.902  -1.245  23.742  1.00  0.00      LIG  
ATOM   4241 H18  LIG     1       4.187   3.887  27.591  1.00  0.00      LIG  
ATOM   4242 H19  LIG     1       2.841   5.024  27.590  1.00  0.00      LIG  
ATOM   4243 H20  LIG     1       3.159   4.076  26.158  1.00  0.00      LIG  
ATOM   4244 H21  LIG     1       1.444   2.522  29.781  1.00  0.00      LIG  
ATOM   4245 H22  LIG     1       1.736   4.241  29.502  1.00  0.00      LIG  
ATOM   4246 H23  LIG     1       3.092   3.165  29.788  1.00  0.00      LIG  
ATOM   4247 H24  LIG     1       2.033  -0.780  29.329  1.00  0.00      LIG  
ATOM   4248 H25  LIG     1       1.944  -2.469  28.903  1.00  0.00      LIG  
ATOM   4249 H26  LIG     1       1.139  -1.265  27.920  1.00  0.00      LIG  
ATOM   4250 H27  LIG     1       4.265   1.470  25.269  1.00  0.00      LIG  
ATOM   4251 H28  LIG     1       2.906   2.534  24.943  1.00  0.00      LIG  
ATOM   4252 H29  LIG     1       2.993   0.984  24.159  1.00  0.00      LIG  
ATOM   4253 H30  LIG     1       1.098  -5.842  27.517  1.00  0.00      LIG  
ATOM   4254 H31  LIG     1       2.825  -6.161  25.102  1.00  0.00      LIG  
ATOM   4255 H32  LIG     1       1.173  -5.594  25.235  1.00  0.00      LIG  
ATOM   4256 H33  LIG     1       2.131  -8.426  25.462  1.00  0.00      LIG  
ATOM   4257 H34  LIG     1       2.276  -7.486  23.288  1.00  0.00      LIG  
ATOM   4258 H35  LIG     1       6.137  -2.098  27.298  1.00  0.00      LIG  
ATOM   4259 H36  LIG     1       5.282  -1.931  25.772  1.00  0.00      LIG  
ATOM   4260 H37  LIG     1       5.700  -3.520  26.363  1.00  0.00      LIG  
ATOM   4261 H38  LIG     1       3.535  -7.532  27.612  1.00  0.00      LIG  
ATOM   4262 H39  LIG     1       1.859  -8.069  27.736  1.00  0.00      LIG  
ATOM   4263 H40  LIG     1       2.510  -7.026  28.961  1.00  0.00      LIG  
ATOM   4264 H41  LIG     1      -1.802 -10.676  26.136  1.00  0.00      LIG  
ATOM   4265 H42  LIG     1      -1.737  -9.840  24.551  1.00  0.00      LIG  
ATOM   4266 H43  LIG     1      -2.195  -8.953  26.028  1.00  0.00      LIG  
ATOM   4267 H44  LIG     1      -1.546  -6.106  22.749  1.00  0.00      LIG  
ATOM   4268 H45  LIG     1      -1.422  -7.114  24.187  1.00  0.00      LIG  
ATOM   4269 H46  LIG     1      -1.928  -7.826  22.651  1.00  0.00      LIG  
ATOM   4270 H47  LIG     1       1.499  -7.267  21.056  1.00  0.00      LIG  
ATOM   4271 H48  LIG     1       0.330  -5.939  21.168  1.00  0.00      LIG  
ATOM   4272 H49  LIG     1      -0.201  -7.541  20.633  1.00  0.00      LIG  
TER
REMARK  Energy: 290.298
REMARK  SimpleFitness: 290.298
REMARK  FullFitness: -603.72363
REMARK  InterFull: -31.3527
REMARK  IntraFull: 317.751
REMARK  solvFull: -1087.57
REMARK  surfFull: 197.448
REMARK  extraFull: 0.0
REMARK  deltaGcompsolvpol: -1087.57
REMARK  deltaGcompsolvnonpol: 197.448
REMARK  deltaGprotsolvpol: -1109.66
REMARK  deltaGprotsolvnonpol: 196.383
REMARK  deltaGligsolvpol: -10.13
REMARK  deltaGligsolvnonpol: 15.595
REMARK  deltaGvdw: -31.3527
REMARK  deltaGelec: 0.0
REMARK  deltaG: -6.358634
REMARK  Cluster: 5
REMARK  ClusterRank: 2
ATOM   4186 C    LIG     1       0.768   2.577  25.626  1.00  0.00      LIG  
ATOM   4187 C1   LIG     1       0.987   3.275  26.929  1.00  0.00      LIG  
ATOM   4188 C2   LIG     1       2.306   3.041  27.629  1.00  0.00      LIG  
ATOM   4189 C3   LIG     1       2.690   1.545  27.519  1.00  0.00      LIG  
ATOM   4190 C4   LIG     1       2.585   0.853  26.139  1.00  0.00      LIG  
ATOM   4191 C5   LIG     1       1.140   1.107  25.691  1.00  0.00      LIG  
ATOM   4192 C6   LIG     1       3.976   1.193  28.253  1.00  0.00      LIG  
ATOM   4193 C7   LIG     1       4.394  -0.264  28.163  1.00  0.00      LIG  
ATOM   4194 C8   LIG     1       3.378  -1.239  27.560  1.00  0.00      LIG  
ATOM   4195 C9   LIG     1       2.999  -0.668  26.179  1.00  0.00      LIG  
ATOM   4196 C10  LIG     1       4.034  -2.649  27.412  1.00  0.00      LIG  
ATOM   4197 C11  LIG     1       3.141  -3.613  26.714  1.00  0.00      LIG  
ATOM   4198 C12  LIG     1       2.608  -3.102  25.418  1.00  0.00      LIG  
ATOM   4199 C13  LIG     1       2.100  -1.660  25.421  1.00  0.00      LIG  
ATOM   4200 C14  LIG     1       2.945  -4.778  27.371  1.00  0.00      LIG  
ATOM   4201 C15  LIG     1       3.687  -4.728  28.656  1.00  0.00      LIG  
ATOM   4202 C16  LIG     1       4.314  -3.352  28.733  1.00  0.00      LIG  
ATOM   4203 O    LIG     1       2.016  -1.303  24.043  1.00  0.00      LIG  
ATOM   4204 C17  LIG     1       3.334   4.053  27.131  1.00  0.00      LIG  
ATOM   4205 C18  LIG     1       2.074   3.385  29.099  1.00  0.00      LIG  
ATOM   4206 C19  LIG     1       2.138  -1.358  28.462  1.00  0.00      LIG  
ATOM   4207 C20  LIG     1       3.537   1.461  25.103  1.00  0.00      LIG  
ATOM   4208 H    LIG     1       3.926  -0.676  25.608  1.00  0.00      LIG  
ATOM   4209 C21  LIG     1       2.072  -6.019  27.089  1.00  0.00      LIG  
ATOM   4210 C22  LIG     1       1.868  -6.335  25.608  1.00  0.00      LIG  
ATOM   4211 C23  LIG     1       1.342  -7.705  25.170  1.00  0.00      LIG  
ATOM   4212 O1   LIG     1       0.074  -8.048  25.766  1.00  0.00      LIG  
ATOM   4213 C24  LIG     1       1.285  -7.686  23.653  1.00  0.00      LIG  
ATOM   4214 C25  LIG     1       5.360  -2.612  26.663  1.00  0.00      LIG  
ATOM   4215 O2   LIG     1       0.275   4.221  27.233  1.00  0.00      LIG  
ATOM   4216 H1   LIG     1       1.895   1.091  28.109  1.00  0.00      LIG  
ATOM   4217 C26  LIG     1       2.523  -7.222  27.877  1.00  0.00      LIG  
ATOM   4218 C27  LIG     1      -0.139  -9.404  25.862  1.00  0.00      LIG  
ATOM   4219 O3   LIG     1       0.736 -10.255  25.788  1.00  0.00      LIG  
ATOM   4220 C28  LIG     1      -1.580  -9.729  25.615  1.00  0.00      LIG  
ATOM   4221 C29  LIG     1       0.157  -7.374  22.706  1.00  0.00      LIG  
ATOM   4222 O4   LIG     1       0.520  -8.732  23.025  1.00  0.00      LIG  
ATOM   4223 C30  LIG     1      -1.252  -7.071  23.077  1.00  0.00      LIG  
ATOM   4224 C31  LIG     1       0.488  -7.022  21.297  1.00  0.00      LIG  
ATOM   4225 H2   LIG     1       1.330   3.102  24.851  1.00  0.00      LIG  
ATOM   4226 H3   LIG     1      -0.295   2.663  25.383  1.00  0.00      LIG  
ATOM   4227 H4   LIG     1       0.955   0.708  24.695  1.00  0.00      LIG  
ATOM   4228 H5   LIG     1       0.458   0.596  26.378  1.00  0.00      LIG  
ATOM   4229 H6   LIG     1       3.876   1.433  29.314  1.00  0.00      LIG  
ATOM   4230 H7   LIG     1       4.801   1.806  27.883  1.00  0.00      LIG  
ATOM   4231 H8   LIG     1       4.695  -0.604  29.155  1.00  0.00      LIG  
ATOM   4232 H9   LIG     1       5.306  -0.253  27.565  1.00  0.00      LIG  
ATOM   4233 H10  LIG     1       1.777  -3.713  25.077  1.00  0.00      LIG  
ATOM   4234 H11  LIG     1       3.392  -3.213  24.664  1.00  0.00      LIG  
ATOM   4235 H12  LIG     1       1.090  -1.643  25.836  1.00  0.00      LIG  
ATOM   4236 H13  LIG     1       4.464  -5.493  28.678  1.00  0.00      LIG  
ATOM   4237 H14  LIG     1       3.015  -4.881  29.505  1.00  0.00      LIG  
ATOM   4238 H15  LIG     1       3.922  -2.818  29.601  1.00  0.00      LIG  
ATOM   4239 H16  LIG     1       5.388  -3.444  28.902  1.00  0.00      LIG  
ATOM   4240 H17  LIG     1       2.930  -1.196  23.729  1.00  0.00      LIG  
ATOM   4241 H18  LIG     1       4.320   3.871  27.565  1.00  0.00      LIG  
ATOM   4242 H19  LIG     1       3.035   5.065  27.421  1.00  0.00      LIG  
ATOM   4243 H20  LIG     1       3.428   4.064  26.045  1.00  0.00      LIG  
ATOM   4244 H21  LIG     1       1.345   2.708  29.554  1.00  0.00      LIG  
ATOM   4245 H22  LIG     1       1.700   4.406  29.224  1.00  0.00      LIG  
ATOM   4246 H23  LIG     1       3.002   3.324  29.673  1.00  0.00      LIG  
ATOM   4247 H24  LIG     1       2.278  -0.767  29.366  1.00  0.00      LIG  
ATOM   4248 H25  LIG     1       1.911  -2.376  28.778  1.00  0.00      LIG  
ATOM   4249 H26  LIG     1       1.240  -0.979  27.969  1.00  0.00      LIG  
ATOM   4250 H27  LIG     1       4.570   1.429  25.459  1.00  0.00      LIG  
ATOM   4251 H28  LIG     1       3.308   2.492  24.845  1.00  0.00      LIG  
ATOM   4252 H29  LIG     1       3.491   0.897  24.169  1.00  0.00      LIG  
ATOM   4253 H30  LIG     1       1.083  -5.848  27.506  1.00  0.00      LIG  
ATOM   4254 H31  LIG     1       2.819  -6.168  25.095  1.00  0.00      LIG  
ATOM   4255 H32  LIG     1       1.169  -5.594  25.220  1.00  0.00      LIG  
ATOM   4256 H33  LIG     1       2.112  -8.428  25.457  1.00  0.00      LIG  
ATOM   4257 H34  LIG     1       2.273  -7.503  23.283  1.00  0.00      LIG  
ATOM   4258 H35  LIG     1       6.152  -2.197  27.291  1.00  0.00      LIG  
ATOM   4259 H36  LIG     1       5.324  -2.011  25.756  1.00  0.00      LIG  
ATOM   4260 H37  LIG     1       5.673  -3.616  26.361  1.00  0.00      LIG  
ATOM   4261 H38  LIG     1       3.532  -7.521  27.608  1.00  0.00      LIG  
ATOM   4262 H39  LIG     1       1.861  -8.074  27.721  1.00  0.00      LIG  
ATOM   4263 H40  LIG     1       2.494  -7.027  28.952  1.00  0.00      LIG  
ATOM   4264 H41  LIG     1      -1.833 -10.647  26.152  1.00  0.00      LIG  
ATOM   4265 H42  LIG     1      -1.745  -9.859  24.542  1.00  0.00      LIG  
ATOM   4266 H43  LIG     1      -2.218  -8.926  25.985  1.00  0.00      LIG  
ATOM   4267 H44  LIG     1      -1.502  -6.056  22.762  1.00  0.00      LIG  
ATOM   4268 H45  LIG     1      -1.443  -7.145  24.147  1.00  0.00      LIG  
ATOM   4269 H46  LIG     1      -1.932  -7.755  22.563  1.00  0.00      LIG  
ATOM   4270 H47  LIG     1       1.516  -7.298  21.043  1.00  0.00      LIG  
ATOM   4271 H48  LIG     1       0.373  -5.946  21.142  1.00  0.00      LIG  
ATOM   4272 H49  LIG     1      -0.187  -7.540  20.610  1.00  0.00      LIG  
TER
REMARK  Energy: 290.298
REMARK  SimpleFitness: 290.298
REMARK  FullFitness: -603.72363
REMARK  InterFull: -31.3527
REMARK  IntraFull: 317.751
REMARK  solvFull: -1087.57
REMARK  surfFull: 197.448
REMARK  extraFull: 0.0
REMARK  deltaGcompsolvpol: -1087.57
REMARK  deltaGcompsolvnonpol: 197.448
REMARK  deltaGprotsolvpol: -1109.66
REMARK  deltaGprotsolvnonpol: 196.383
REMARK  deltaGligsolvpol: -10.13
REMARK  deltaGligsolvnonpol: 15.595
REMARK  deltaGvdw: -31.3527
REMARK  deltaGelec: 0.0
REMARK  deltaG: -6.358634
REMARK  Cluster: 5
REMARK  ClusterRank: 3
ATOM   4186 C    LIG     1       0.768   2.577  25.626  1.00  0.00      LIG  
ATOM   4187 C1   LIG     1       0.987   3.275  26.929  1.00  0.00      LIG  
ATOM   4188 C2   LIG     1       2.306   3.041  27.629  1.00  0.00      LIG  
ATOM   4189 C3   LIG     1       2.690   1.545  27.519  1.00  0.00      LIG  
ATOM   4190 C4   LIG     1       2.585   0.853  26.139  1.00  0.00      LIG  
ATOM   4191 C5   LIG     1       1.140   1.107  25.691  1.00  0.00      LIG  
ATOM   4192 C6   LIG     1       3.976   1.193  28.253  1.00  0.00      LIG  
ATOM   4193 C7   LIG     1       4.394  -0.264  28.163  1.00  0.00      LIG  
ATOM   4194 C8   LIG     1       3.378  -1.239  27.560  1.00  0.00      LIG  
ATOM   4195 C9   LIG     1       2.999  -0.668  26.179  1.00  0.00      LIG  
ATOM   4196 C10  LIG     1       4.034  -2.649  27.412  1.00  0.00      LIG  
ATOM   4197 C11  LIG     1       3.141  -3.613  26.714  1.00  0.00      LIG  
ATOM   4198 C12  LIG     1       2.608  -3.102  25.418  1.00  0.00      LIG  
ATOM   4199 C13  LIG     1       2.100  -1.660  25.421  1.00  0.00      LIG  
ATOM   4200 C14  LIG     1       2.945  -4.778  27.371  1.00  0.00      LIG  
ATOM   4201 C15  LIG     1       3.687  -4.728  28.656  1.00  0.00      LIG  
ATOM   4202 C16  LIG     1       4.314  -3.352  28.733  1.00  0.00      LIG  
ATOM   4203 O    LIG     1       2.016  -1.303  24.043  1.00  0.00      LIG  
ATOM   4204 C17  LIG     1       3.334   4.053  27.131  1.00  0.00      LIG  
ATOM   4205 C18  LIG     1       2.074   3.385  29.099  1.00  0.00      LIG  
ATOM   4206 C19  LIG     1       2.138  -1.358  28.462  1.00  0.00      LIG  
ATOM   4207 C20  LIG     1       3.537   1.461  25.103  1.00  0.00      LIG  
ATOM   4208 H    LIG     1       3.926  -0.676  25.608  1.00  0.00      LIG  
ATOM   4209 C21  LIG     1       2.072  -6.019  27.089  1.00  0.00      LIG  
ATOM   4210 C22  LIG     1       1.868  -6.335  25.608  1.00  0.00      LIG  
ATOM   4211 C23  LIG     1       1.342  -7.705  25.170  1.00  0.00      LIG  
ATOM   4212 O1   LIG     1       0.074  -8.048  25.766  1.00  0.00      LIG  
ATOM   4213 C24  LIG     1       1.285  -7.686  23.653  1.00  0.00      LIG  
ATOM   4214 C25  LIG     1       5.360  -2.612  26.663  1.00  0.00      LIG  
ATOM   4215 O2   LIG     1       0.275   4.221  27.233  1.00  0.00      LIG  
ATOM   4216 H1   LIG     1       1.895   1.091  28.109  1.00  0.00      LIG  
ATOM   4217 C26  LIG     1       2.523  -7.222  27.877  1.00  0.00      LIG  
ATOM   4218 C27  LIG     1      -0.139  -9.404  25.862  1.00  0.00      LIG  
ATOM   4219 O3   LIG     1       0.736 -10.255  25.788  1.00  0.00      LIG  
ATOM   4220 C28  LIG     1      -1.580  -9.729  25.615  1.00  0.00      LIG  
ATOM   4221 C29  LIG     1       0.157  -7.374  22.706  1.00  0.00      LIG  
ATOM   4222 O4   LIG     1       0.520  -8.732  23.025  1.00  0.00      LIG  
ATOM   4223 C30  LIG     1      -1.252  -7.071  23.077  1.00  0.00      LIG  
ATOM   4224 C31  LIG     1       0.488  -7.022  21.297  1.00  0.00      LIG  
ATOM   4225 H2   LIG     1       1.330   3.102  24.851  1.00  0.00      LIG  
ATOM   4226 H3   LIG     1      -0.295   2.663  25.383  1.00  0.00      LIG  
ATOM   4227 H4   LIG     1       0.955   0.708  24.695  1.00  0.00      LIG  
ATOM   4228 H5   LIG     1       0.458   0.596  26.378  1.00  0.00      LIG  
ATOM   4229 H6   LIG     1       3.876   1.433  29.314  1.00  0.00      LIG  
ATOM   4230 H7   LIG     1       4.801   1.806  27.883  1.00  0.00      LIG  
ATOM   4231 H8   LIG     1       4.695  -0.604  29.155  1.00  0.00      LIG  
ATOM   4232 H9   LIG     1       5.306  -0.253  27.565  1.00  0.00      LIG  
ATOM   4233 H10  LIG     1       1.777  -3.713  25.077  1.00  0.00      LIG  
ATOM   4234 H11  LIG     1       3.392  -3.213  24.664  1.00  0.00      LIG  
ATOM   4235 H12  LIG     1       1.090  -1.643  25.836  1.00  0.00      LIG  
ATOM   4236 H13  LIG     1       4.464  -5.493  28.678  1.00  0.00      LIG  
ATOM   4237 H14  LIG     1       3.015  -4.881  29.505  1.00  0.00      LIG  
ATOM   4238 H15  LIG     1       3.922  -2.818  29.601  1.00  0.00      LIG  
ATOM   4239 H16  LIG     1       5.388  -3.444  28.902  1.00  0.00      LIG  
ATOM   4240 H17  LIG     1       2.930  -1.196  23.729  1.00  0.00      LIG  
ATOM   4241 H18  LIG     1       4.320   3.871  27.565  1.00  0.00      LIG  
ATOM   4242 H19  LIG     1       3.035   5.065  27.421  1.00  0.00      LIG  
ATOM   4243 H20  LIG     1       3.428   4.064  26.045  1.00  0.00      LIG  
ATOM   4244 H21  LIG     1       1.345   2.708  29.554  1.00  0.00      LIG  
ATOM   4245 H22  LIG     1       1.700   4.406  29.224  1.00  0.00      LIG  
ATOM   4246 H23  LIG     1       3.002   3.324  29.673  1.00  0.00      LIG  
ATOM   4247 H24  LIG     1       2.278  -0.767  29.366  1.00  0.00      LIG  
ATOM   4248 H25  LIG     1       1.911  -2.376  28.778  1.00  0.00      LIG  
ATOM   4249 H26  LIG     1       1.240  -0.979  27.969  1.00  0.00      LIG  
ATOM   4250 H27  LIG     1       4.570   1.429  25.459  1.00  0.00      LIG  
ATOM   4251 H28  LIG     1       3.308   2.492  24.845  1.00  0.00      LIG  
ATOM   4252 H29  LIG     1       3.491   0.897  24.169  1.00  0.00      LIG  
ATOM   4253 H30  LIG     1       1.083  -5.848  27.506  1.00  0.00      LIG  
ATOM   4254 H31  LIG     1       2.819  -6.168  25.095  1.00  0.00      LIG  
ATOM   4255 H32  LIG     1       1.169  -5.594  25.220  1.00  0.00      LIG  
ATOM   4256 H33  LIG     1       2.112  -8.428  25.457  1.00  0.00      LIG  
ATOM   4257 H34  LIG     1       2.273  -7.503  23.283  1.00  0.00      LIG  
ATOM   4258 H35  LIG     1       6.152  -2.197  27.291  1.00  0.00      LIG  
ATOM   4259 H36  LIG     1       5.324  -2.011  25.756  1.00  0.00      LIG  
ATOM   4260 H37  LIG     1       5.673  -3.616  26.361  1.00  0.00      LIG  
ATOM   4261 H38  LIG     1       3.532  -7.521  27.608  1.00  0.00      LIG  
ATOM   4262 H39  LIG     1       1.861  -8.074  27.721  1.00  0.00      LIG  
ATOM   4263 H40  LIG     1       2.494  -7.027  28.952  1.00  0.00      LIG  
ATOM   4264 H41  LIG     1      -1.833 -10.647  26.152  1.00  0.00      LIG  
ATOM   4265 H42  LIG     1      -1.745  -9.859  24.542  1.00  0.00      LIG  
ATOM   4266 H43  LIG     1      -2.218  -8.926  25.985  1.00  0.00      LIG  
ATOM   4267 H44  LIG     1      -1.502  -6.056  22.762  1.00  0.00      LIG  
ATOM   4268 H45  LIG     1      -1.443  -7.145  24.147  1.00  0.00      LIG  
ATOM   4269 H46  LIG     1      -1.932  -7.755  22.563  1.00  0.00      LIG  
ATOM   4270 H47  LIG     1       1.516  -7.298  21.043  1.00  0.00      LIG  
ATOM   4271 H48  LIG     1       0.373  -5.946  21.142  1.00  0.00      LIG  
ATOM   4272 H49  LIG     1      -0.187  -7.540  20.610  1.00  0.00      LIG  
TER
REMARK  Energy: 290.298
REMARK  SimpleFitness: 290.298
REMARK  FullFitness: -603.72363
REMARK  InterFull: -31.3527
REMARK  IntraFull: 317.751
REMARK  solvFull: -1087.57
REMARK  surfFull: 197.448
REMARK  extraFull: 0.0
REMARK  deltaGcompsolvpol: -1087.57
REMARK  deltaGcompsolvnonpol: 197.448
REMARK  deltaGprotsolvpol: -1109.66
REMARK  deltaGprotsolvnonpol: 196.383
REMARK  deltaGligsolvpol: -10.13
REMARK  deltaGligsolvnonpol: 15.595
REMARK  deltaGvdw: -31.3527
REMARK  deltaGelec: 0.0
REMARK  deltaG: -6.358634
REMARK  Cluster: 5
REMARK  ClusterRank: 4
ATOM   4186 C    LIG     1       0.768   2.577  25.626  1.00  0.00      LIG  
ATOM   4187 C1   LIG     1       0.987   3.275  26.929  1.00  0.00      LIG  
ATOM   4188 C2   LIG     1       2.306   3.041  27.629  1.00  0.00      LIG  
ATOM   4189 C3   LIG     1       2.690   1.545  27.519  1.00  0.00      LIG  
ATOM   4190 C4   LIG     1       2.585   0.853  26.139  1.00  0.00      LIG  
ATOM   4191 C5   LIG     1       1.140   1.107  25.691  1.00  0.00      LIG  
ATOM   4192 C6   LIG     1       3.976   1.193  28.253  1.00  0.00      LIG  
ATOM   4193 C7   LIG     1       4.394  -0.264  28.163  1.00  0.00      LIG  
ATOM   4194 C8   LIG     1       3.378  -1.239  27.560  1.00  0.00      LIG  
ATOM   4195 C9   LIG     1       2.999  -0.668  26.179  1.00  0.00      LIG  
ATOM   4196 C10  LIG     1       4.034  -2.649  27.412  1.00  0.00      LIG  
ATOM   4197 C11  LIG     1       3.141  -3.613  26.714  1.00  0.00      LIG  
ATOM   4198 C12  LIG     1       2.608  -3.102  25.418  1.00  0.00      LIG  
ATOM   4199 C13  LIG     1       2.100  -1.660  25.421  1.00  0.00      LIG  
ATOM   4200 C14  LIG     1       2.945  -4.778  27.371  1.00  0.00      LIG  
ATOM   4201 C15  LIG     1       3.687  -4.728  28.656  1.00  0.00      LIG  
ATOM   4202 C16  LIG     1       4.314  -3.352  28.733  1.00  0.00      LIG  
ATOM   4203 O    LIG     1       2.016  -1.303  24.043  1.00  0.00      LIG  
ATOM   4204 C17  LIG     1       3.334   4.053  27.131  1.00  0.00      LIG  
ATOM   4205 C18  LIG     1       2.074   3.385  29.099  1.00  0.00      LIG  
ATOM   4206 C19  LIG     1       2.138  -1.358  28.462  1.00  0.00      LIG  
ATOM   4207 C20  LIG     1       3.537   1.461  25.103  1.00  0.00      LIG  
ATOM   4208 H    LIG     1       3.926  -0.676  25.608  1.00  0.00      LIG  
ATOM   4209 C21  LIG     1       2.072  -6.019  27.089  1.00  0.00      LIG  
ATOM   4210 C22  LIG     1       1.868  -6.335  25.608  1.00  0.00      LIG  
ATOM   4211 C23  LIG     1       1.342  -7.705  25.170  1.00  0.00      LIG  
ATOM   4212 O1   LIG     1       0.074  -8.048  25.766  1.00  0.00      LIG  
ATOM   4213 C24  LIG     1       1.285  -7.686  23.653  1.00  0.00      LIG  
ATOM   4214 C25  LIG     1       5.360  -2.612  26.663  1.00  0.00      LIG  
ATOM   4215 O2   LIG     1       0.275   4.221  27.233  1.00  0.00      LIG  
ATOM   4216 H1   LIG     1       1.895   1.091  28.109  1.00  0.00      LIG  
ATOM   4217 C26  LIG     1       2.523  -7.222  27.877  1.00  0.00      LIG  
ATOM   4218 C27  LIG     1      -0.139  -9.404  25.862  1.00  0.00      LIG  
ATOM   4219 O3   LIG     1       0.736 -10.255  25.788  1.00  0.00      LIG  
ATOM   4220 C28  LIG     1      -1.580  -9.729  25.615  1.00  0.00      LIG  
ATOM   4221 C29  LIG     1       0.157  -7.374  22.706  1.00  0.00      LIG  
ATOM   4222 O4   LIG     1       0.520  -8.732  23.025  1.00  0.00      LIG  
ATOM   4223 C30  LIG     1      -1.252  -7.071  23.077  1.00  0.00      LIG  
ATOM   4224 C31  LIG     1       0.488  -7.022  21.297  1.00  0.00      LIG  
ATOM   4225 H2   LIG     1       1.330   3.102  24.851  1.00  0.00      LIG  
ATOM   4226 H3   LIG     1      -0.295   2.663  25.383  1.00  0.00      LIG  
ATOM   4227 H4   LIG     1       0.955   0.708  24.695  1.00  0.00      LIG  
ATOM   4228 H5   LIG     1       0.458   0.596  26.378  1.00  0.00      LIG  
ATOM   4229 H6   LIG     1       3.876   1.433  29.314  1.00  0.00      LIG  
ATOM   4230 H7   LIG     1       4.801   1.806  27.883  1.00  0.00      LIG  
ATOM   4231 H8   LIG     1       4.695  -0.604  29.155  1.00  0.00      LIG  
ATOM   4232 H9   LIG     1       5.306  -0.253  27.565  1.00  0.00      LIG  
ATOM   4233 H10  LIG     1       1.777  -3.713  25.077  1.00  0.00      LIG  
ATOM   4234 H11  LIG     1       3.392  -3.213  24.664  1.00  0.00      LIG  
ATOM   4235 H12  LIG     1       1.090  -1.643  25.836  1.00  0.00      LIG  
ATOM   4236 H13  LIG     1       4.464  -5.493  28.678  1.00  0.00      LIG  
ATOM   4237 H14  LIG     1       3.015  -4.881  29.505  1.00  0.00      LIG  
ATOM   4238 H15  LIG     1       3.922  -2.818  29.601  1.00  0.00      LIG  
ATOM   4239 H16  LIG     1       5.388  -3.444  28.902  1.00  0.00      LIG  
ATOM   4240 H17  LIG     1       2.930  -1.196  23.729  1.00  0.00      LIG  
ATOM   4241 H18  LIG     1       4.320   3.871  27.565  1.00  0.00      LIG  
ATOM   4242 H19  LIG     1       3.035   5.065  27.421  1.00  0.00      LIG  
ATOM   4243 H20  LIG     1       3.428   4.064  26.045  1.00  0.00      LIG  
ATOM   4244 H21  LIG     1       1.345   2.708  29.554  1.00  0.00      LIG  
ATOM   4245 H22  LIG     1       1.700   4.406  29.224  1.00  0.00      LIG  
ATOM   4246 H23  LIG     1       3.002   3.324  29.673  1.00  0.00      LIG  
ATOM   4247 H24  LIG     1       2.278  -0.767  29.366  1.00  0.00      LIG  
ATOM   4248 H25  LIG     1       1.911  -2.376  28.778  1.00  0.00      LIG  
ATOM   4249 H26  LIG     1       1.240  -0.979  27.969  1.00  0.00      LIG  
ATOM   4250 H27  LIG     1       4.570   1.429  25.459  1.00  0.00      LIG  
ATOM   4251 H28  LIG     1       3.308   2.492  24.845  1.00  0.00      LIG  
ATOM   4252 H29  LIG     1       3.491   0.897  24.169  1.00  0.00      LIG  
ATOM   4253 H30  LIG     1       1.083  -5.848  27.506  1.00  0.00      LIG  
ATOM   4254 H31  LIG     1       2.819  -6.168  25.095  1.00  0.00      LIG  
ATOM   4255 H32  LIG     1       1.169  -5.594  25.220  1.00  0.00      LIG  
ATOM   4256 H33  LIG     1       2.112  -8.428  25.457  1.00  0.00      LIG  
ATOM   4257 H34  LIG     1       2.273  -7.503  23.283  1.00  0.00      LIG  
ATOM   4258 H35  LIG     1       6.152  -2.197  27.291  1.00  0.00      LIG  
ATOM   4259 H36  LIG     1       5.324  -2.011  25.756  1.00  0.00      LIG  
ATOM   4260 H37  LIG     1       5.673  -3.616  26.361  1.00  0.00      LIG  
ATOM   4261 H38  LIG     1       3.532  -7.521  27.608  1.00  0.00      LIG  
ATOM   4262 H39  LIG     1       1.861  -8.074  27.721  1.00  0.00      LIG  
ATOM   4263 H40  LIG     1       2.494  -7.027  28.952  1.00  0.00      LIG  
ATOM   4264 H41  LIG     1      -1.833 -10.647  26.152  1.00  0.00      LIG  
ATOM   4265 H42  LIG     1      -1.745  -9.859  24.542  1.00  0.00      LIG  
ATOM   4266 H43  LIG     1      -2.218  -8.926  25.985  1.00  0.00      LIG  
ATOM   4267 H44  LIG     1      -1.502  -6.056  22.762  1.00  0.00      LIG  
ATOM   4268 H45  LIG     1      -1.443  -7.145  24.147  1.00  0.00      LIG  
ATOM   4269 H46  LIG     1      -1.932  -7.755  22.563  1.00  0.00      LIG  
ATOM   4270 H47  LIG     1       1.516  -7.298  21.043  1.00  0.00      LIG  
ATOM   4271 H48  LIG     1       0.373  -5.946  21.142  1.00  0.00      LIG  
ATOM   4272 H49  LIG     1      -0.187  -7.540  20.610  1.00  0.00      LIG  
TER
REMARK  Energy: 290.413
REMARK  SimpleFitness: 290.413
REMARK  FullFitness: -602.35284
REMARK  InterFull: -30.9729
REMARK  IntraFull: 318.401
REMARK  solvFull: -1087.19
REMARK  surfFull: 197.409
REMARK  extraFull: 0.0
REMARK  deltaGcompsolvpol: -1087.19
REMARK  deltaGcompsolvnonpol: 197.409
REMARK  deltaGprotsolvpol: -1109.66
REMARK  deltaGprotsolvnonpol: 196.383
REMARK  deltaGligsolvpol: -10.133
REMARK  deltaGligsolvnonpol: 15.6315
REMARK  deltaGvdw: -30.9729
REMARK  deltaGelec: 0.0
REMARK  deltaG: -6.3064075
REMARK  Cluster: 5
REMARK  ClusterRank: 5
ATOM   4186 C    LIG     1       0.613   2.487  25.736  1.00  0.00      LIG  
ATOM   4187 C1   LIG     1       0.909   3.216  27.010  1.00  0.00      LIG  
ATOM   4188 C2   LIG     1       2.252   2.993  27.669  1.00  0.00      LIG  
ATOM   4189 C3   LIG     1       2.673   1.514  27.533  1.00  0.00      LIG  
ATOM   4190 C4   LIG     1       2.499   0.821  26.163  1.00  0.00      LIG  
ATOM   4191 C5   LIG     1       1.028   1.026  25.785  1.00  0.00      LIG  
ATOM   4192 C6   LIG     1       4.052   1.208  28.091  1.00  0.00      LIG  
ATOM   4193 C7   LIG     1       4.295  -0.280  28.313  1.00  0.00      LIG  
ATOM   4194 C8   LIG     1       3.344  -1.253  27.591  1.00  0.00      LIG  
ATOM   4195 C9   LIG     1       2.979  -0.678  26.202  1.00  0.00      LIG  
ATOM   4196 C10  LIG     1       4.030  -2.652  27.435  1.00  0.00      LIG  
ATOM   4197 C11  LIG     1       3.156  -3.627  26.726  1.00  0.00      LIG  
ATOM   4198 C12  LIG     1       2.666  -3.115  25.418  1.00  0.00      LIG  
ATOM   4199 C13  LIG     1       2.119  -1.691  25.421  1.00  0.00      LIG  
ATOM   4200 C14  LIG     1       2.947  -4.790  27.379  1.00  0.00      LIG  
ATOM   4201 C15  LIG     1       3.669  -4.732  28.676  1.00  0.00      LIG  
ATOM   4202 C16  LIG     1       4.308  -3.359  28.752  1.00  0.00      LIG  
ATOM   4203 O    LIG     1       2.038  -1.329  24.044  1.00  0.00      LIG  
ATOM   4204 C17  LIG     1       3.252   4.026  27.166  1.00  0.00      LIG  
ATOM   4205 C18  LIG     1       2.058   3.308  29.152  1.00  0.00      LIG  
ATOM   4206 C19  LIG     1       2.068  -1.413  28.442  1.00  0.00      LIG  
ATOM   4207 C20  LIG     1       3.365   1.451  25.065  1.00  0.00      LIG  
ATOM   4208 H    LIG     1       3.918  -0.642  25.652  1.00  0.00      LIG  
ATOM   4209 C21  LIG     1       2.076  -6.033  27.088  1.00  0.00      LIG  
ATOM   4210 C22  LIG     1       1.877  -6.353  25.606  1.00  0.00      LIG  
ATOM   4211 C23  LIG     1       1.348  -7.721  25.160  1.00  0.00      LIG  
ATOM   4212 O1   LIG     1       0.090  -8.084  25.766  1.00  0.00      LIG  
ATOM   4213 C24  LIG     1       1.271  -7.675  23.644  1.00  0.00      LIG  
ATOM   4214 C25  LIG     1       5.357  -2.591  26.681  1.00  0.00      LIG  
ATOM   4215 O2   LIG     1       0.223   4.185  27.314  1.00  0.00      LIG  
ATOM   4216 H1   LIG     1       1.949   1.041  28.196  1.00  0.00      LIG  
ATOM   4217 C26  LIG     1       2.514  -7.235  27.884  1.00  0.00      LIG  
ATOM   4218 C27  LIG     1      -0.101  -9.448  25.850  1.00  0.00      LIG  
ATOM   4219 O3   LIG     1       0.780 -10.282  25.744  1.00  0.00      LIG  
ATOM   4220 C28  LIG     1      -1.542  -9.794  25.629  1.00  0.00      LIG  
ATOM   4221 C29  LIG     1       0.124  -7.370  22.717  1.00  0.00      LIG  
ATOM   4222 O4   LIG     1       0.521  -8.726  23.007  1.00  0.00      LIG  
ATOM   4223 C30  LIG     1      -1.289  -7.113  23.107  1.00  0.00      LIG  
ATOM   4224 C31  LIG     1       0.428  -6.989  21.309  1.00  0.00      LIG  
ATOM   4225 H2   LIG     1       1.094   3.013  24.907  1.00  0.00      LIG  
ATOM   4226 H3   LIG     1      -0.467   2.540  25.577  1.00  0.00      LIG  
ATOM   4227 H4   LIG     1       0.811   0.622  24.794  1.00  0.00      LIG  
ATOM   4228 H5   LIG     1       0.393   0.498  26.502  1.00  0.00      LIG  
ATOM   4229 H6   LIG     1       4.215   1.718  29.044  1.00  0.00      LIG  
ATOM   4230 H7   LIG     1       4.815   1.601  27.412  1.00  0.00      LIG  
ATOM   4231 H8   LIG     1       4.231  -0.482  29.384  1.00  0.00      LIG  
ATOM   4232 H9   LIG     1       5.340  -0.449  28.046  1.00  0.00      LIG  
ATOM   4233 H10  LIG     1       1.875  -3.751  25.032  1.00  0.00      LIG  
ATOM   4234 H11  LIG     1       3.486  -3.182  24.700  1.00  0.00      LIG  
ATOM   4235 H12  LIG     1       1.101  -1.707  25.818  1.00  0.00      LIG  
ATOM   4236 H13  LIG     1       4.438  -5.505  28.723  1.00  0.00      LIG  
ATOM   4237 H14  LIG     1       2.979  -4.866  29.513  1.00  0.00      LIG  
ATOM   4238 H15  LIG     1       3.917  -2.821  29.618  1.00  0.00      LIG  
ATOM   4239 H16  LIG     1       5.383  -3.454  28.915  1.00  0.00      LIG  
ATOM   4240 H17  LIG     1       2.076  -2.159  23.538  1.00  0.00      LIG  
ATOM   4241 H18  LIG     1       4.245   3.867  27.594  1.00  0.00      LIG  
ATOM   4242 H19  LIG     1       2.930   5.028  27.463  1.00  0.00      LIG  
ATOM   4243 H20  LIG     1       3.333   4.039  26.079  1.00  0.00      LIG  
ATOM   4244 H21  LIG     1       1.380   2.591  29.626  1.00  0.00      LIG  
ATOM   4245 H22  LIG     1       1.642   4.309  29.307  1.00  0.00      LIG  
ATOM   4246 H23  LIG     1       3.008   3.282  29.692  1.00  0.00      LIG  
ATOM   4247 H24  LIG     1       2.093  -0.734  29.294  1.00  0.00      LIG  
ATOM   4248 H25  LIG     1       1.916  -2.414  28.846  1.00  0.00      LIG  
ATOM   4249 H26  LIG     1       1.167  -1.159  27.880  1.00  0.00      LIG  
ATOM   4250 H27  LIG     1       4.423   1.436  25.338  1.00  0.00      LIG  
ATOM   4251 H28  LIG     1       3.099   2.480  24.834  1.00  0.00      LIG  
ATOM   4252 H29  LIG     1       3.266   0.892  24.132  1.00  0.00      LIG  
ATOM   4253 H30  LIG     1       1.081  -5.859  27.490  1.00  0.00      LIG  
ATOM   4254 H31  LIG     1       2.831  -6.194  25.097  1.00  0.00      LIG  
ATOM   4255 H32  LIG     1       1.185  -5.608  25.214  1.00  0.00      LIG  
ATOM   4256 H33  LIG     1       2.127  -8.441  25.428  1.00  0.00      LIG  
ATOM   4257 H34  LIG     1       2.249  -7.462  23.262  1.00  0.00      LIG  
ATOM   4258 H35  LIG     1       6.146  -2.162  27.302  1.00  0.00      LIG  
ATOM   4259 H36  LIG     1       5.310  -1.999  25.769  1.00  0.00      LIG  
ATOM   4260 H37  LIG     1       5.687  -3.591  26.383  1.00  0.00      LIG  
ATOM   4261 H38  LIG     1       3.526  -7.539  27.629  1.00  0.00      LIG  
ATOM   4262 H39  LIG     1       1.851  -8.087  27.726  1.00  0.00      LIG  
ATOM   4263 H40  LIG     1       2.475  -7.033  28.958  1.00  0.00      LIG  
ATOM   4264 H41  LIG     1      -1.763 -10.722  26.163  1.00  0.00      LIG  
ATOM   4265 H42  LIG     1      -1.720  -9.921  24.558  1.00  0.00      LIG  
ATOM   4266 H43  LIG     1      -2.190  -9.008  26.020  1.00  0.00      LIG  
ATOM   4267 H44  LIG     1      -1.594  -6.126  22.753  1.00  0.00      LIG  
ATOM   4268 H45  LIG     1      -1.450  -7.145  24.183  1.00  0.00      LIG  
ATOM   4269 H46  LIG     1      -1.947  -7.851  22.640  1.00  0.00      LIG  
ATOM   4270 H47  LIG     1       1.456  -7.243  21.034  1.00  0.00      LIG  
ATOM   4271 H48  LIG     1       0.293  -5.913  21.174  1.00  0.00      LIG  
ATOM   4272 H49  LIG     1      -0.248  -7.508  20.624  1.00  0.00      LIG  
TER
REMARK  Energy: 290.413
REMARK  SimpleFitness: 290.413
REMARK  FullFitness: -602.35284
REMARK  InterFull: -30.9729
REMARK  IntraFull: 318.401
REMARK  solvFull: -1087.19
REMARK  surfFull: 197.409
REMARK  extraFull: 0.0
REMARK  deltaGcompsolvpol: -1087.19
REMARK  deltaGcompsolvnonpol: 197.409
REMARK  deltaGprotsolvpol: -1109.66
REMARK  deltaGprotsolvnonpol: 196.383
REMARK  deltaGligsolvpol: -10.133
REMARK  deltaGligsolvnonpol: 15.6315
REMARK  deltaGvdw: -30.9729
REMARK  deltaGelec: 0.0
REMARK  deltaG: -6.3064075
REMARK  Cluster: 5
REMARK  ClusterRank: 6
ATOM   4186 C    LIG     1       0.613   2.487  25.736  1.00  0.00      LIG  
ATOM   4187 C1   LIG     1       0.909   3.216  27.010  1.00  0.00      LIG  
ATOM   4188 C2   LIG     1       2.252   2.993  27.669  1.00  0.00      LIG  
ATOM   4189 C3   LIG     1       2.673   1.514  27.533  1.00  0.00      LIG  
ATOM   4190 C4   LIG     1       2.499   0.821  26.163  1.00  0.00      LIG  
ATOM   4191 C5   LIG     1       1.028   1.026  25.785  1.00  0.00      LIG  
ATOM   4192 C6   LIG     1       4.052   1.208  28.091  1.00  0.00      LIG  
ATOM   4193 C7   LIG     1       4.295  -0.280  28.313  1.00  0.00      LIG  
ATOM   4194 C8   LIG     1       3.344  -1.253  27.591  1.00  0.00      LIG  
ATOM   4195 C9   LIG     1       2.979  -0.678  26.202  1.00  0.00      LIG  
ATOM   4196 C10  LIG     1       4.030  -2.652  27.435  1.00  0.00      LIG  
ATOM   4197 C11  LIG     1       3.156  -3.627  26.726  1.00  0.00      LIG  
ATOM   4198 C12  LIG     1       2.666  -3.115  25.418  1.00  0.00      LIG  
ATOM   4199 C13  LIG     1       2.119  -1.691  25.421  1.00  0.00      LIG  
ATOM   4200 C14  LIG     1       2.947  -4.790  27.379  1.00  0.00      LIG  
ATOM   4201 C15  LIG     1       3.669  -4.732  28.676  1.00  0.00      LIG  
ATOM   4202 C16  LIG     1       4.308  -3.359  28.752  1.00  0.00      LIG  
ATOM   4203 O    LIG     1       2.038  -1.329  24.044  1.00  0.00      LIG  
ATOM   4204 C17  LIG     1       3.252   4.026  27.166  1.00  0.00      LIG  
ATOM   4205 C18  LIG     1       2.058   3.308  29.152  1.00  0.00      LIG  
ATOM   4206 C19  LIG     1       2.068  -1.413  28.442  1.00  0.00      LIG  
ATOM   4207 C20  LIG     1       3.365   1.451  25.065  1.00  0.00      LIG  
ATOM   4208 H    LIG     1       3.918  -0.642  25.652  1.00  0.00      LIG  
ATOM   4209 C21  LIG     1       2.076  -6.033  27.088  1.00  0.00      LIG  
ATOM   4210 C22  LIG     1       1.877  -6.353  25.606  1.00  0.00      LIG  
ATOM   4211 C23  LIG     1       1.348  -7.721  25.160  1.00  0.00      LIG  
ATOM   4212 O1   LIG     1       0.090  -8.084  25.766  1.00  0.00      LIG  
ATOM   4213 C24  LIG     1       1.271  -7.675  23.644  1.00  0.00      LIG  
ATOM   4214 C25  LIG     1       5.357  -2.591  26.681  1.00  0.00      LIG  
ATOM   4215 O2   LIG     1       0.223   4.185  27.314  1.00  0.00      LIG  
ATOM   4216 H1   LIG     1       1.949   1.041  28.196  1.00  0.00      LIG  
ATOM   4217 C26  LIG     1       2.514  -7.235  27.884  1.00  0.00      LIG  
ATOM   4218 C27  LIG     1      -0.101  -9.448  25.850  1.00  0.00      LIG  
ATOM   4219 O3   LIG     1       0.780 -10.282  25.744  1.00  0.00      LIG  
ATOM   4220 C28  LIG     1      -1.542  -9.794  25.629  1.00  0.00      LIG  
ATOM   4221 C29  LIG     1       0.124  -7.370  22.717  1.00  0.00      LIG  
ATOM   4222 O4   LIG     1       0.521  -8.726  23.007  1.00  0.00      LIG  
ATOM   4223 C30  LIG     1      -1.289  -7.113  23.107  1.00  0.00      LIG  
ATOM   4224 C31  LIG     1       0.428  -6.989  21.309  1.00  0.00      LIG  
ATOM   4225 H2   LIG     1       1.094   3.013  24.907  1.00  0.00      LIG  
ATOM   4226 H3   LIG     1      -0.467   2.540  25.577  1.00  0.00      LIG  
ATOM   4227 H4   LIG     1       0.811   0.622  24.794  1.00  0.00      LIG  
ATOM   4228 H5   LIG     1       0.393   0.498  26.502  1.00  0.00      LIG  
ATOM   4229 H6   LIG     1       4.215   1.718  29.044  1.00  0.00      LIG  
ATOM   4230 H7   LIG     1       4.815   1.601  27.412  1.00  0.00      LIG  
ATOM   4231 H8   LIG     1       4.231  -0.482  29.384  1.00  0.00      LIG  
ATOM   4232 H9   LIG     1       5.340  -0.449  28.046  1.00  0.00      LIG  
ATOM   4233 H10  LIG     1       1.875  -3.751  25.032  1.00  0.00      LIG  
ATOM   4234 H11  LIG     1       3.486  -3.182  24.700  1.00  0.00      LIG  
ATOM   4235 H12  LIG     1       1.101  -1.707  25.818  1.00  0.00      LIG  
ATOM   4236 H13  LIG     1       4.438  -5.505  28.723  1.00  0.00      LIG  
ATOM   4237 H14  LIG     1       2.979  -4.866  29.513  1.00  0.00      LIG  
ATOM   4238 H15  LIG     1       3.917  -2.821  29.618  1.00  0.00      LIG  
ATOM   4239 H16  LIG     1       5.383  -3.454  28.915  1.00  0.00      LIG  
ATOM   4240 H17  LIG     1       2.076  -2.159  23.538  1.00  0.00      LIG  
ATOM   4241 H18  LIG     1       4.245   3.867  27.594  1.00  0.00      LIG  
ATOM   4242 H19  LIG     1       2.930   5.028  27.463  1.00  0.00      LIG  
ATOM   4243 H20  LIG     1       3.333   4.039  26.079  1.00  0.00      LIG  
ATOM   4244 H21  LIG     1       1.380   2.591  29.626  1.00  0.00      LIG  
ATOM   4245 H22  LIG     1       1.642   4.309  29.307  1.00  0.00      LIG  
ATOM   4246 H23  LIG     1       3.008   3.282  29.692  1.00  0.00      LIG  
ATOM   4247 H24  LIG     1       2.093  -0.734  29.294  1.00  0.00      LIG  
ATOM   4248 H25  LIG     1       1.916  -2.414  28.846  1.00  0.00      LIG  
ATOM   4249 H26  LIG     1       1.167  -1.159  27.880  1.00  0.00      LIG  
ATOM   4250 H27  LIG     1       4.423   1.436  25.338  1.00  0.00      LIG  
ATOM   4251 H28  LIG     1       3.099   2.480  24.834  1.00  0.00      LIG  
ATOM   4252 H29  LIG     1       3.266   0.892  24.132  1.00  0.00      LIG  
ATOM   4253 H30  LIG     1       1.081  -5.859  27.490  1.00  0.00      LIG  
ATOM   4254 H31  LIG     1       2.831  -6.194  25.097  1.00  0.00      LIG  
ATOM   4255 H32  LIG     1       1.185  -5.608  25.214  1.00  0.00      LIG  
ATOM   4256 H33  LIG     1       2.127  -8.441  25.428  1.00  0.00      LIG  
ATOM   4257 H34  LIG     1       2.249  -7.462  23.262  1.00  0.00      LIG  
ATOM   4258 H35  LIG     1       6.146  -2.162  27.302  1.00  0.00      LIG  
ATOM   4259 H36  LIG     1       5.310  -1.999  25.769  1.00  0.00      LIG  
ATOM   4260 H37  LIG     1       5.687  -3.591  26.383  1.00  0.00      LIG  
ATOM   4261 H38  LIG     1       3.526  -7.539  27.629  1.00  0.00      LIG  
ATOM   4262 H39  LIG     1       1.851  -8.087  27.726  1.00  0.00      LIG  
ATOM   4263 H40  LIG     1       2.475  -7.033  28.958  1.00  0.00      LIG  
ATOM   4264 H41  LIG     1      -1.763 -10.722  26.163  1.00  0.00      LIG  
ATOM   4265 H42  LIG     1      -1.720  -9.921  24.558  1.00  0.00      LIG  
ATOM   4266 H43  LIG     1      -2.190  -9.008  26.020  1.00  0.00      LIG  
ATOM   4267 H44  LIG     1      -1.594  -6.126  22.753  1.00  0.00      LIG  
ATOM   4268 H45  LIG     1      -1.450  -7.145  24.183  1.00  0.00      LIG  
ATOM   4269 H46  LIG     1      -1.947  -7.851  22.640  1.00  0.00      LIG  
ATOM   4270 H47  LIG     1       1.456  -7.243  21.034  1.00  0.00      LIG  
ATOM   4271 H48  LIG     1       0.293  -5.913  21.174  1.00  0.00      LIG  
ATOM   4272 H49  LIG     1      -0.248  -7.508  20.624  1.00  0.00      LIG  
TER
REMARK  Energy: 290.413
REMARK  SimpleFitness: 290.413
REMARK  FullFitness: -602.35284
REMARK  InterFull: -30.9729
REMARK  IntraFull: 318.401
REMARK  solvFull: -1087.19
REMARK  surfFull: 197.409
REMARK  extraFull: 0.0
REMARK  deltaGcompsolvpol: -1087.19
REMARK  deltaGcompsolvnonpol: 197.409
REMARK  deltaGprotsolvpol: -1109.66
REMARK  deltaGprotsolvnonpol: 196.383
REMARK  deltaGligsolvpol: -10.133
REMARK  deltaGligsolvnonpol: 15.6315
REMARK  deltaGvdw: -30.9729
REMARK  deltaGelec: 0.0
REMARK  deltaG: -6.3064075
REMARK  Cluster: 5
REMARK  ClusterRank: 7
ATOM   4186 C    LIG     1       0.613   2.487  25.736  1.00  0.00      LIG  
ATOM   4187 C1   LIG     1       0.909   3.216  27.010  1.00  0.00      LIG  
ATOM   4188 C2   LIG     1       2.252   2.993  27.669  1.00  0.00      LIG  
ATOM   4189 C3   LIG     1       2.673   1.514  27.533  1.00  0.00      LIG  
ATOM   4190 C4   LIG     1       2.499   0.821  26.163  1.00  0.00      LIG  
ATOM   4191 C5   LIG     1       1.028   1.026  25.785  1.00  0.00      LIG  
ATOM   4192 C6   LIG     1       4.052   1.208  28.091  1.00  0.00      LIG  
ATOM   4193 C7   LIG     1       4.295  -0.280  28.313  1.00  0.00      LIG  
ATOM   4194 C8   LIG     1       3.344  -1.253  27.591  1.00  0.00      LIG  
ATOM   4195 C9   LIG     1       2.979  -0.678  26.202  1.00  0.00      LIG  
ATOM   4196 C10  LIG     1       4.030  -2.652  27.435  1.00  0.00      LIG  
ATOM   4197 C11  LIG     1       3.156  -3.627  26.726  1.00  0.00      LIG  
ATOM   4198 C12  LIG     1       2.666  -3.115  25.418  1.00  0.00      LIG  
ATOM   4199 C13  LIG     1       2.119  -1.691  25.421  1.00  0.00      LIG  
ATOM   4200 C14  LIG     1       2.947  -4.790  27.379  1.00  0.00      LIG  
ATOM   4201 C15  LIG     1       3.669  -4.732  28.676  1.00  0.00      LIG  
ATOM   4202 C16  LIG     1       4.308  -3.359  28.752  1.00  0.00      LIG  
ATOM   4203 O    LIG     1       2.038  -1.329  24.044  1.00  0.00      LIG  
ATOM   4204 C17  LIG     1       3.252   4.026  27.166  1.00  0.00      LIG  
ATOM   4205 C18  LIG     1       2.058   3.308  29.152  1.00  0.00      LIG  
ATOM   4206 C19  LIG     1       2.068  -1.413  28.442  1.00  0.00      LIG  
ATOM   4207 C20  LIG     1       3.365   1.451  25.065  1.00  0.00      LIG  
ATOM   4208 H    LIG     1       3.918  -0.642  25.652  1.00  0.00      LIG  
ATOM   4209 C21  LIG     1       2.076  -6.033  27.088  1.00  0.00      LIG  
ATOM   4210 C22  LIG     1       1.877  -6.353  25.606  1.00  0.00      LIG  
ATOM   4211 C23  LIG     1       1.348  -7.721  25.160  1.00  0.00      LIG  
ATOM   4212 O1   LIG     1       0.090  -8.084  25.766  1.00  0.00      LIG  
ATOM   4213 C24  LIG     1       1.271  -7.675  23.644  1.00  0.00      LIG  
ATOM   4214 C25  LIG     1       5.357  -2.591  26.681  1.00  0.00      LIG  
ATOM   4215 O2   LIG     1       0.223   4.185  27.314  1.00  0.00      LIG  
ATOM   4216 H1   LIG     1       1.949   1.041  28.196  1.00  0.00      LIG  
ATOM   4217 C26  LIG     1       2.514  -7.235  27.884  1.00  0.00      LIG  
ATOM   4218 C27  LIG     1      -0.101  -9.448  25.850  1.00  0.00      LIG  
ATOM   4219 O3   LIG     1       0.780 -10.282  25.744  1.00  0.00      LIG  
ATOM   4220 C28  LIG     1      -1.542  -9.794  25.629  1.00  0.00      LIG  
ATOM   4221 C29  LIG     1       0.124  -7.370  22.717  1.00  0.00      LIG  
ATOM   4222 O4   LIG     1       0.521  -8.726  23.007  1.00  0.00      LIG  
ATOM   4223 C30  LIG     1      -1.289  -7.113  23.107  1.00  0.00      LIG  
ATOM   4224 C31  LIG     1       0.428  -6.989  21.309  1.00  0.00      LIG  
ATOM   4225 H2   LIG     1       1.094   3.013  24.907  1.00  0.00      LIG  
ATOM   4226 H3   LIG     1      -0.467   2.540  25.577  1.00  0.00      LIG  
ATOM   4227 H4   LIG     1       0.811   0.622  24.794  1.00  0.00      LIG  
ATOM   4228 H5   LIG     1       0.393   0.498  26.502  1.00  0.00      LIG  
ATOM   4229 H6   LIG     1       4.215   1.718  29.044  1.00  0.00      LIG  
ATOM   4230 H7   LIG     1       4.815   1.601  27.412  1.00  0.00      LIG  
ATOM   4231 H8   LIG     1       4.231  -0.482  29.384  1.00  0.00      LIG  
ATOM   4232 H9   LIG     1       5.340  -0.449  28.046  1.00  0.00      LIG  
ATOM   4233 H10  LIG     1       1.875  -3.751  25.032  1.00  0.00      LIG  
ATOM   4234 H11  LIG     1       3.486  -3.182  24.700  1.00  0.00      LIG  
ATOM   4235 H12  LIG     1       1.101  -1.707  25.818  1.00  0.00      LIG  
ATOM   4236 H13  LIG     1       4.438  -5.505  28.723  1.00  0.00      LIG  
ATOM   4237 H14  LIG     1       2.979  -4.866  29.513  1.00  0.00      LIG  
ATOM   4238 H15  LIG     1       3.917  -2.821  29.618  1.00  0.00      LIG  
ATOM   4239 H16  LIG     1       5.383  -3.454  28.915  1.00  0.00      LIG  
ATOM   4240 H17  LIG     1       2.076  -2.159  23.538  1.00  0.00      LIG  
ATOM   4241 H18  LIG     1       4.245   3.867  27.594  1.00  0.00      LIG  
ATOM   4242 H19  LIG     1       2.930   5.028  27.463  1.00  0.00      LIG  
ATOM   4243 H20  LIG     1       3.333   4.039  26.079  1.00  0.00      LIG  
ATOM   4244 H21  LIG     1       1.380   2.591  29.626  1.00  0.00      LIG  
ATOM   4245 H22  LIG     1       1.642   4.309  29.307  1.00  0.00      LIG  
ATOM   4246 H23  LIG     1       3.008   3.282  29.692  1.00  0.00      LIG  
ATOM   4247 H24  LIG     1       2.093  -0.734  29.294  1.00  0.00      LIG  
ATOM   4248 H25  LIG     1       1.916  -2.414  28.846  1.00  0.00      LIG  
ATOM   4249 H26  LIG     1       1.167  -1.159  27.880  1.00  0.00      LIG  
ATOM   4250 H27  LIG     1       4.423   1.436  25.338  1.00  0.00      LIG  
ATOM   4251 H28  LIG     1       3.099   2.480  24.834  1.00  0.00      LIG  
ATOM   4252 H29  LIG     1       3.266   0.892  24.132  1.00  0.00      LIG  
ATOM   4253 H30  LIG     1       1.081  -5.859  27.490  1.00  0.00      LIG  
ATOM   4254 H31  LIG     1       2.831  -6.194  25.097  1.00  0.00      LIG  
ATOM   4255 H32  LIG     1       1.185  -5.608  25.214  1.00  0.00      LIG  
ATOM   4256 H33  LIG     1       2.127  -8.441  25.428  1.00  0.00      LIG  
ATOM   4257 H34  LIG     1       2.249  -7.462  23.262  1.00  0.00      LIG  
ATOM   4258 H35  LIG     1       6.146  -2.162  27.302  1.00  0.00      LIG  
ATOM   4259 H36  LIG     1       5.310  -1.999  25.769  1.00  0.00      LIG  
ATOM   4260 H37  LIG     1       5.687  -3.591  26.383  1.00  0.00      LIG  
ATOM   4261 H38  LIG     1       3.526  -7.539  27.629  1.00  0.00      LIG  
ATOM   4262 H39  LIG     1       1.851  -8.087  27.726  1.00  0.00      LIG  
ATOM   4263 H40  LIG     1       2.475  -7.033  28.958  1.00  0.00      LIG  
ATOM   4264 H41  LIG     1      -1.763 -10.722  26.163  1.00  0.00      LIG  
ATOM   4265 H42  LIG     1      -1.720  -9.921  24.558  1.00  0.00      LIG  
ATOM   4266 H43  LIG     1      -2.190  -9.008  26.020  1.00  0.00      LIG  
ATOM   4267 H44  LIG     1      -1.594  -6.126  22.753  1.00  0.00      LIG  
ATOM   4268 H45  LIG     1      -1.450  -7.145  24.183  1.00  0.00      LIG  
ATOM   4269 H46  LIG     1      -1.947  -7.851  22.640  1.00  0.00      LIG  
ATOM   4270 H47  LIG     1       1.456  -7.243  21.034  1.00  0.00      LIG  
ATOM   4271 H48  LIG     1       0.293  -5.913  21.174  1.00  0.00      LIG  
ATOM   4272 H49  LIG     1      -0.248  -7.508  20.624  1.00  0.00      LIG  
TER
REMARK  Energy: 354.902
REMARK  SimpleFitness: 354.902
REMARK  FullFitness: -537.49866
REMARK  InterFull: -9.10158
REMARK  IntraFull: 359.952
REMARK  solvFull: -1085.41
REMARK  surfFull: 197.061
REMARK  extraFull: 0.0
REMARK  deltaGcompsolvpol: -1085.41
REMARK  deltaGcompsolvnonpol: 197.061
REMARK  deltaGprotsolvpol: -1109.66
REMARK  deltaGprotsolvnonpol: 196.383
REMARK  deltaGligsolvpol: -11.1558
REMARK  deltaGligsolvnonpol: 15.8191
REMARK  deltaGvdw: -9.10158
REMARK  deltaGelec: 0.0
REMARK  deltaG: -4.116522
REMARK  Cluster: 5
REMARK  ClusterRank: 8
ATOM   4186 C    LIG     1       0.209   2.090  29.317  1.00  0.00      LIG  
ATOM   4187 C1   LIG     1       1.233   2.450  30.355  1.00  0.00      LIG  
ATOM   4188 C2   LIG     1       2.694   2.448  29.954  1.00  0.00      LIG  
ATOM   4189 C3   LIG     1       2.958   1.256  29.010  1.00  0.00      LIG  
ATOM   4190 C4   LIG     1       1.983   1.026  27.842  1.00  0.00      LIG  
ATOM   4191 C5   LIG     1       0.605   0.883  28.481  1.00  0.00      LIG  
ATOM   4192 C6   LIG     1       4.376   1.114  28.502  1.00  0.00      LIG  
ATOM   4193 C7   LIG     1       4.664  -0.347  28.207  1.00  0.00      LIG  
ATOM   4194 C8   LIG     1       3.495  -1.150  27.594  1.00  0.00      LIG  
ATOM   4195 C9   LIG     1       2.436  -0.202  26.974  1.00  0.00      LIG  
ATOM   4196 C10  LIG     1       4.026  -2.093  26.475  1.00  0.00      LIG  
ATOM   4197 C11  LIG     1       2.935  -2.982  25.942  1.00  0.00      LIG  
ATOM   4198 C12  LIG     1       1.815  -2.180  25.390  1.00  0.00      LIG  
ATOM   4199 C13  LIG     1       1.327  -1.027  26.301  1.00  0.00      LIG  
ATOM   4200 C14  LIG     1       3.067  -4.320  26.152  1.00  0.00      LIG  
ATOM   4201 C15  LIG     1       4.397  -4.510  26.785  1.00  0.00      LIG  
ATOM   4202 C16  LIG     1       5.003  -3.134  26.977  1.00  0.00      LIG  
ATOM   4203 O    LIG     1       0.544  -0.177  25.477  1.00  0.00      LIG  
ATOM   4204 C17  LIG     1       3.115   3.826  29.453  1.00  0.00      LIG  
ATOM   4205 C18  LIG     1       3.484   2.231  31.242  1.00  0.00      LIG  
ATOM   4206 C19  LIG     1       2.888  -2.005  28.723  1.00  0.00      LIG  
ATOM   4207 C20  LIG     1       1.943   2.219  26.873  1.00  0.00      LIG  
ATOM   4208 H    LIG     1       2.909   0.307  26.138  1.00  0.00      LIG  
ATOM   4209 C21  LIG     1       2.077  -5.536  26.082  1.00  0.00      LIG  
ATOM   4210 C22  LIG     1       2.383  -6.756  25.176  1.00  0.00      LIG  
ATOM   4211 C23  LIG     1       1.386  -7.664  24.350  1.00  0.00      LIG  
ATOM   4212 O1   LIG     1       1.200  -8.926  24.996  1.00  0.00      LIG  
ATOM   4213 C24  LIG     1       0.094  -7.265  23.598  1.00  0.00      LIG  
ATOM   4214 C25  LIG     1       4.714  -1.242  25.388  1.00  0.00      LIG  
ATOM   4215 O2   LIG     1       0.871   3.006  31.382  1.00  0.00      LIG  
ATOM   4216 H1   LIG     1       2.819   0.418  29.691  1.00  0.00      LIG  
ATOM   4217 C26  LIG     1       2.052  -6.097  27.510  1.00  0.00      LIG  
ATOM   4218 C27  LIG     1       0.426  -9.074  26.115  1.00  0.00      LIG  
ATOM   4219 O3   LIG     1       0.390 -10.155  26.683  1.00  0.00      LIG  
ATOM   4220 C28  LIG     1      -0.581  -7.986  26.423  1.00  0.00      LIG  
ATOM   4221 C29  LIG     1      -0.017  -7.252  22.110  1.00  0.00      LIG  
ATOM   4222 O4   LIG     1      -0.062  -6.034  22.874  1.00  0.00      LIG  
ATOM   4223 C30  LIG     1       1.136  -7.303  21.164  1.00  0.00      LIG  
ATOM   4224 C31  LIG     1      -1.326  -7.641  21.538  1.00  0.00      LIG  
ATOM   4225 H2   LIG     1       0.031   2.969  28.693  1.00  0.00      LIG  
ATOM   4226 H3   LIG     1      -0.723   1.863  29.841  1.00  0.00      LIG  
ATOM   4227 H4   LIG     1      -0.167   0.741  27.722  1.00  0.00      LIG  
ATOM   4228 H5   LIG     1       0.602  -0.005  29.115  1.00  0.00      LIG  
ATOM   4229 H6   LIG     1       5.109   1.464  29.230  1.00  0.00      LIG  
ATOM   4230 H7   LIG     1       4.532   1.712  27.602  1.00  0.00      LIG  
ATOM   4231 H8   LIG     1       4.951  -0.821  29.143  1.00  0.00      LIG  
ATOM   4232 H9   LIG     1       5.572  -0.385  27.604  1.00  0.00      LIG  
ATOM   4233 H10  LIG     1       0.989  -2.852  25.165  1.00  0.00      LIG  
ATOM   4234 H11  LIG     1       2.118  -1.777  24.419  1.00  0.00      LIG  
ATOM   4235 H12  LIG     1       0.661  -1.416  27.069  1.00  0.00      LIG  
ATOM   4236 H13  LIG     1       5.031  -5.097  26.125  1.00  0.00      LIG  
ATOM   4237 H14  LIG     1       4.354  -5.008  27.756  1.00  0.00      LIG  
ATOM   4238 H15  LIG     1       5.287  -2.990  28.022  1.00  0.00      LIG  
ATOM   4239 H16  LIG     1       5.930  -3.091  26.403  1.00  0.00      LIG  
ATOM   4240 H17  LIG     1       0.347   0.617  26.004  1.00  0.00      LIG  
ATOM   4241 H18  LIG     1       4.114   3.803  29.014  1.00  0.00      LIG  
ATOM   4242 H19  LIG     1       3.139   4.535  30.286  1.00  0.00      LIG  
ATOM   4243 H20  LIG     1       2.419   4.243  28.724  1.00  0.00      LIG  
ATOM   4244 H21  LIG     1       3.242   1.266  31.694  1.00  0.00      LIG  
ATOM   4245 H22  LIG     1       3.270   3.006  31.984  1.00  0.00      LIG  
ATOM   4246 H23  LIG     1       4.560   2.259  31.059  1.00  0.00      LIG  
ATOM   4247 H24  LIG     1       3.661  -2.411  29.380  1.00  0.00      LIG  
ATOM   4248 H25  LIG     1       2.306  -2.851  28.371  1.00  0.00      LIG  
ATOM   4249 H26  LIG     1       2.204  -1.428  29.337  1.00  0.00      LIG  
ATOM   4250 H27  LIG     1       2.930   2.428  26.455  1.00  0.00      LIG  
ATOM   4251 H28  LIG     1       1.581   3.139  27.324  1.00  0.00      LIG  
ATOM   4252 H29  LIG     1       1.273   2.029  26.035  1.00  0.00      LIG  
ATOM   4253 H30  LIG     1       1.098  -5.178  25.779  1.00  0.00      LIG  
ATOM   4254 H31  LIG     1       3.059  -7.417  25.724  1.00  0.00      LIG  
ATOM   4255 H32  LIG     1       2.979  -6.347  24.414  1.00  0.00      LIG  
ATOM   4256 H33  LIG     1       2.046  -7.969  23.539  1.00  0.00      LIG  
ATOM   4257 H34  LIG     1      -0.800  -7.675  24.033  1.00  0.00      LIG  
ATOM   4258 H35  LIG     1       5.785  -1.446  25.347  1.00  0.00      LIG  
ATOM   4259 H36  LIG     1       4.669  -0.167  25.559  1.00  0.00      LIG  
ATOM   4260 H37  LIG     1       4.294  -1.408  24.393  1.00  0.00      LIG  
ATOM   4261 H38  LIG     1       2.001  -5.312  28.271  1.00  0.00      LIG  
ATOM   4262 H39  LIG     1       2.943  -6.698  27.717  1.00  0.00      LIG  
ATOM   4263 H40  LIG     1       1.201  -6.742  27.684  1.00  0.00      LIG  
ATOM   4264 H41  LIG     1      -0.575  -7.795  27.489  1.00  0.00      LIG  
ATOM   4265 H42  LIG     1      -1.569  -8.307  26.084  1.00  0.00      LIG  
ATOM   4266 H43  LIG     1      -0.359  -7.011  26.001  1.00  0.00      LIG  
ATOM   4267 H44  LIG     1       1.803  -8.128  21.419  1.00  0.00      LIG  
ATOM   4268 H45  LIG     1       1.716  -6.380  21.144  1.00  0.00      LIG  
ATOM   4269 H46  LIG     1       0.775  -7.474  20.146  1.00  0.00      LIG  
ATOM   4270 H47  LIG     1      -2.158  -7.321  22.172  1.00  0.00      LIG  
ATOM   4271 H48  LIG     1      -1.387  -8.725  21.425  1.00  0.00      LIG  
ATOM   4272 H49  LIG     1      -1.443  -7.184  20.553  1.00  0.00      LIG  
TER
REMARK  Energy: 354.902
REMARK  SimpleFitness: 354.902
REMARK  FullFitness: -537.49866
REMARK  InterFull: -9.10158
REMARK  IntraFull: 359.952
REMARK  solvFull: -1085.41
REMARK  surfFull: 197.061
REMARK  extraFull: 0.0
REMARK  deltaGcompsolvpol: -1085.41
REMARK  deltaGcompsolvnonpol: 197.061
REMARK  deltaGprotsolvpol: -1109.66
REMARK  deltaGprotsolvnonpol: 196.383
REMARK  deltaGligsolvpol: -11.1558
REMARK  deltaGligsolvnonpol: 15.8191
REMARK  deltaGvdw: -9.10158
REMARK  deltaGelec: 0.0
REMARK  deltaG: -4.116522
REMARK  Cluster: 5
REMARK  ClusterRank: 9
ATOM   4186 C    LIG     1       0.209   2.090  29.317  1.00  0.00      LIG  
ATOM   4187 C1   LIG     1       1.233   2.450  30.355  1.00  0.00      LIG  
ATOM   4188 C2   LIG     1       2.694   2.448  29.954  1.00  0.00      LIG  
ATOM   4189 C3   LIG     1       2.958   1.256  29.010  1.00  0.00      LIG  
ATOM   4190 C4   LIG     1       1.983   1.026  27.842  1.00  0.00      LIG  
ATOM   4191 C5   LIG     1       0.605   0.883  28.481  1.00  0.00      LIG  
ATOM   4192 C6   LIG     1       4.376   1.114  28.502  1.00  0.00      LIG  
ATOM   4193 C7   LIG     1       4.664  -0.347  28.207  1.00  0.00      LIG  
ATOM   4194 C8   LIG     1       3.495  -1.150  27.594  1.00  0.00      LIG  
ATOM   4195 C9   LIG     1       2.436  -0.202  26.974  1.00  0.00      LIG  
ATOM   4196 C10  LIG     1       4.026  -2.093  26.475  1.00  0.00      LIG  
ATOM   4197 C11  LIG     1       2.935  -2.982  25.942  1.00  0.00      LIG  
ATOM   4198 C12  LIG     1       1.815  -2.180  25.390  1.00  0.00      LIG  
ATOM   4199 C13  LIG     1       1.327  -1.027  26.301  1.00  0.00      LIG  
ATOM   4200 C14  LIG     1       3.067  -4.320  26.152  1.00  0.00      LIG  
ATOM   4201 C15  LIG     1       4.397  -4.510  26.785  1.00  0.00      LIG  
ATOM   4202 C16  LIG     1       5.003  -3.134  26.977  1.00  0.00      LIG  
ATOM   4203 O    LIG     1       0.544  -0.177  25.477  1.00  0.00      LIG  
ATOM   4204 C17  LIG     1       3.115   3.826  29.453  1.00  0.00      LIG  
ATOM   4205 C18  LIG     1       3.484   2.231  31.242  1.00  0.00      LIG  
ATOM   4206 C19  LIG     1       2.888  -2.005  28.723  1.00  0.00      LIG  
ATOM   4207 C20  LIG     1       1.943   2.219  26.873  1.00  0.00      LIG  
ATOM   4208 H    LIG     1       2.909   0.307  26.138  1.00  0.00      LIG  
ATOM   4209 C21  LIG     1       2.077  -5.536  26.082  1.00  0.00      LIG  
ATOM   4210 C22  LIG     1       2.383  -6.756  25.176  1.00  0.00      LIG  
ATOM   4211 C23  LIG     1       1.386  -7.664  24.350  1.00  0.00      LIG  
ATOM   4212 O1   LIG     1       1.200  -8.926  24.996  1.00  0.00      LIG  
ATOM   4213 C24  LIG     1       0.094  -7.265  23.598  1.00  0.00      LIG  
ATOM   4214 C25  LIG     1       4.714  -1.242  25.388  1.00  0.00      LIG  
ATOM   4215 O2   LIG     1       0.871   3.006  31.382  1.00  0.00      LIG  
ATOM   4216 H1   LIG     1       2.819   0.418  29.691  1.00  0.00      LIG  
ATOM   4217 C26  LIG     1       2.052  -6.097  27.510  1.00  0.00      LIG  
ATOM   4218 C27  LIG     1       0.426  -9.074  26.115  1.00  0.00      LIG  
ATOM   4219 O3   LIG     1       0.390 -10.155  26.683  1.00  0.00      LIG  
ATOM   4220 C28  LIG     1      -0.581  -7.986  26.423  1.00  0.00      LIG  
ATOM   4221 C29  LIG     1      -0.017  -7.252  22.110  1.00  0.00      LIG  
ATOM   4222 O4   LIG     1      -0.062  -6.034  22.874  1.00  0.00      LIG  
ATOM   4223 C30  LIG     1       1.136  -7.303  21.164  1.00  0.00      LIG  
ATOM   4224 C31  LIG     1      -1.326  -7.641  21.538  1.00  0.00      LIG  
ATOM   4225 H2   LIG     1       0.031   2.969  28.693  1.00  0.00      LIG  
ATOM   4226 H3   LIG     1      -0.723   1.863  29.841  1.00  0.00      LIG  
ATOM   4227 H4   LIG     1      -0.167   0.741  27.722  1.00  0.00      LIG  
ATOM   4228 H5   LIG     1       0.602  -0.005  29.115  1.00  0.00      LIG  
ATOM   4229 H6   LIG     1       5.109   1.464  29.230  1.00  0.00      LIG  
ATOM   4230 H7   LIG     1       4.532   1.712  27.602  1.00  0.00      LIG  
ATOM   4231 H8   LIG     1       4.951  -0.821  29.143  1.00  0.00      LIG  
ATOM   4232 H9   LIG     1       5.572  -0.385  27.604  1.00  0.00      LIG  
ATOM   4233 H10  LIG     1       0.989  -2.852  25.165  1.00  0.00      LIG  
ATOM   4234 H11  LIG     1       2.118  -1.777  24.419  1.00  0.00      LIG  
ATOM   4235 H12  LIG     1       0.661  -1.416  27.069  1.00  0.00      LIG  
ATOM   4236 H13  LIG     1       5.031  -5.097  26.125  1.00  0.00      LIG  
ATOM   4237 H14  LIG     1       4.354  -5.008  27.756  1.00  0.00      LIG  
ATOM   4238 H15  LIG     1       5.287  -2.990  28.022  1.00  0.00      LIG  
ATOM   4239 H16  LIG     1       5.930  -3.091  26.403  1.00  0.00      LIG  
ATOM   4240 H17  LIG     1       0.347   0.617  26.004  1.00  0.00      LIG  
ATOM   4241 H18  LIG     1       4.114   3.803  29.014  1.00  0.00      LIG  
ATOM   4242 H19  LIG     1       3.139   4.535  30.286  1.00  0.00      LIG  
ATOM   4243 H20  LIG     1       2.419   4.243  28.724  1.00  0.00      LIG  
ATOM   4244 H21  LIG     1       3.242   1.266  31.694  1.00  0.00      LIG  
ATOM   4245 H22  LIG     1       3.270   3.006  31.984  1.00  0.00      LIG  
ATOM   4246 H23  LIG     1       4.560   2.259  31.059  1.00  0.00      LIG  
ATOM   4247 H24  LIG     1       3.661  -2.411  29.380  1.00  0.00      LIG  
ATOM   4248 H25  LIG     1       2.306  -2.851  28.371  1.00  0.00      LIG  
ATOM   4249 H26  LIG     1       2.204  -1.428  29.337  1.00  0.00      LIG  
ATOM   4250 H27  LIG     1       2.930   2.428  26.455  1.00  0.00      LIG  
ATOM   4251 H28  LIG     1       1.581   3.139  27.324  1.00  0.00      LIG  
ATOM   4252 H29  LIG     1       1.273   2.029  26.035  1.00  0.00      LIG  
ATOM   4253 H30  LIG     1       1.098  -5.178  25.779  1.00  0.00      LIG  
ATOM   4254 H31  LIG     1       3.059  -7.417  25.724  1.00  0.00      LIG  
ATOM   4255 H32  LIG     1       2.979  -6.347  24.414  1.00  0.00      LIG  
ATOM   4256 H33  LIG     1       2.046  -7.969  23.539  1.00  0.00      LIG  
ATOM   4257 H34  LIG     1      -0.800  -7.675  24.033  1.00  0.00      LIG  
ATOM   4258 H35  LIG     1       5.785  -1.446  25.347  1.00  0.00      LIG  
ATOM   4259 H36  LIG     1       4.669  -0.167  25.559  1.00  0.00      LIG  
ATOM   4260 H37  LIG     1       4.294  -1.408  24.393  1.00  0.00      LIG  
ATOM   4261 H38  LIG     1       2.001  -5.312  28.271  1.00  0.00      LIG  
ATOM   4262 H39  LIG     1       2.943  -6.698  27.717  1.00  0.00      LIG  
ATOM   4263 H40  LIG     1       1.201  -6.742  27.684  1.00  0.00      LIG  
ATOM   4264 H41  LIG     1      -0.575  -7.795  27.489  1.00  0.00      LIG  
ATOM   4265 H42  LIG     1      -1.569  -8.307  26.084  1.00  0.00      LIG  
ATOM   4266 H43  LIG     1      -0.359  -7.011  26.001  1.00  0.00      LIG  
ATOM   4267 H44  LIG     1       1.803  -8.128  21.419  1.00  0.00      LIG  
ATOM   4268 H45  LIG     1       1.716  -6.380  21.144  1.00  0.00      LIG  
ATOM   4269 H46  LIG     1       0.775  -7.474  20.146  1.00  0.00      LIG  
ATOM   4270 H47  LIG     1      -2.158  -7.321  22.172  1.00  0.00      LIG  
ATOM   4271 H48  LIG     1      -1.387  -8.725  21.425  1.00  0.00      LIG  
ATOM   4272 H49  LIG     1      -1.443  -7.184  20.553  1.00  0.00      LIG  
TER
REMARK  Energy: 354.981
REMARK  SimpleFitness: 354.981
REMARK  FullFitness: -537.45435
REMARK  InterFull: -9.10731
REMARK  IntraFull: 359.965
REMARK  solvFull: -1085.38
REMARK  surfFull: 197.068
REMARK  extraFull: 0.0
REMARK  deltaGcompsolvpol: -1085.38
REMARK  deltaGcompsolvnonpol: 197.068
REMARK  deltaGprotsolvpol: -1109.66
REMARK  deltaGprotsolvnonpol: 196.383
REMARK  deltaGligsolvpol: -11.1471
REMARK  deltaGligsolvnonpol: 15.8082
REMARK  deltaGvdw: -9.10731
REMARK  deltaGelec: 0.0
REMARK  deltaG: -4.114066
REMARK  Cluster: 5
REMARK  ClusterRank: 10
ATOM   4186 C    LIG     1       0.229   2.162  29.237  1.00  0.00      LIG  
ATOM   4187 C1   LIG     1       1.240   2.531  30.283  1.00  0.00      LIG  
ATOM   4188 C2   LIG     1       2.711   2.466  29.922  1.00  0.00      LIG  
ATOM   4189 C3   LIG     1       2.964   1.256  28.998  1.00  0.00      LIG  
ATOM   4190 C4   LIG     1       2.003   1.034  27.816  1.00  0.00      LIG  
ATOM   4191 C5   LIG     1       0.614   0.928  28.437  1.00  0.00      LIG  
ATOM   4192 C6   LIG     1       4.387   1.088  28.513  1.00  0.00      LIG  
ATOM   4193 C7   LIG     1       4.657  -0.376  28.229  1.00  0.00      LIG  
ATOM   4194 C8   LIG     1       3.485  -1.167  27.607  1.00  0.00      LIG  
ATOM   4195 C9   LIG     1       2.446  -0.211  26.967  1.00  0.00      LIG  
ATOM   4196 C10  LIG     1       4.019  -2.119  26.499  1.00  0.00      LIG  
ATOM   4197 C11  LIG     1       2.928  -3.000  25.951  1.00  0.00      LIG  
ATOM   4198 C12  LIG     1       1.819  -2.191  25.388  1.00  0.00      LIG  
ATOM   4199 C13  LIG     1       1.333  -1.028  26.288  1.00  0.00      LIG  
ATOM   4200 C14  LIG     1       3.052  -4.341  26.156  1.00  0.00      LIG  
ATOM   4201 C15  LIG     1       4.377  -4.539  26.795  1.00  0.00      LIG  
ATOM   4202 C16  LIG     1       4.978  -3.167  27.018  1.00  0.00      LIG  
ATOM   4203 O    LIG     1       0.571  -0.173  25.449  1.00  0.00      LIG  
ATOM   4204 C17  LIG     1       3.203   3.822  29.424  1.00  0.00      LIG  
ATOM   4205 C18  LIG     1       3.450   2.232  31.237  1.00  0.00      LIG  
ATOM   4206 C19  LIG     1       2.853  -2.007  28.733  1.00  0.00      LIG  
ATOM   4207 C20  LIG     1       2.004   2.217  26.834  1.00  0.00      LIG  
ATOM   4208 H    LIG     1       2.933   0.282  26.130  1.00  0.00      LIG  
ATOM   4209 C21  LIG     1       2.058  -5.554  26.071  1.00  0.00      LIG  
ATOM   4210 C22  LIG     1       2.372  -6.771  25.163  1.00  0.00      LIG  
ATOM   4211 C23  LIG     1       1.379  -7.684  24.336  1.00  0.00      LIG  
ATOM   4212 O1   LIG     1       1.191  -8.942  24.987  1.00  0.00      LIG  
ATOM   4213 C24  LIG     1       0.094  -7.285  23.574  1.00  0.00      LIG  
ATOM   4214 C25  LIG     1       4.729  -1.277  25.420  1.00  0.00      LIG  
ATOM   4215 O2   LIG     1       0.873   3.133  31.281  1.00  0.00      LIG  
ATOM   4216 H1   LIG     1       2.797   0.427  29.684  1.00  0.00      LIG  
ATOM   4217 C26  LIG     1       2.016  -6.121  27.496  1.00  0.00      LIG  
ATOM   4218 C27  LIG     1       0.406  -9.088  26.098  1.00  0.00      LIG  
ATOM   4219 O3   LIG     1       0.371 -10.166  26.672  1.00  0.00      LIG  
ATOM   4220 C28  LIG     1      -0.614  -8.006  26.387  1.00  0.00      LIG  
ATOM   4221 C29  LIG     1      -0.005  -7.248  22.086  1.00  0.00      LIG  
ATOM   4222 O4   LIG     1      -0.058  -6.042  22.869  1.00  0.00      LIG  
ATOM   4223 C30  LIG     1       1.155  -7.293  21.149  1.00  0.00      LIG  
ATOM   4224 C31  LIG     1      -1.310  -7.625  21.498  1.00  0.00      LIG  
ATOM   4225 H2   LIG     1       0.076   3.028  28.589  1.00  0.00      LIG  
ATOM   4226 H3   LIG     1      -0.716   1.966  29.751  1.00  0.00      LIG  
ATOM   4227 H4   LIG     1      -0.149   0.781  27.671  1.00  0.00      LIG  
ATOM   4228 H5   LIG     1       0.585   0.055  29.093  1.00  0.00      LIG  
ATOM   4229 H6   LIG     1       5.113   1.431  29.252  1.00  0.00      LIG  
ATOM   4230 H7   LIG     1       4.569   1.679  27.613  1.00  0.00      LIG  
ATOM   4231 H8   LIG     1       4.926  -0.849  29.171  1.00  0.00      LIG  
ATOM   4232 H9   LIG     1       5.574  -0.432  27.640  1.00  0.00      LIG  
ATOM   4233 H10  LIG     1       0.988  -2.857  25.161  1.00  0.00      LIG  
ATOM   4234 H11  LIG     1       2.133  -1.797  24.417  1.00  0.00      LIG  
ATOM   4235 H12  LIG     1       0.653  -1.405  27.050  1.00  0.00      LIG  
ATOM   4236 H13  LIG     1       5.015  -5.108  26.123  1.00  0.00      LIG  
ATOM   4237 H14  LIG     1       4.330  -5.060  27.753  1.00  0.00      LIG  
ATOM   4238 H15  LIG     1       5.234  -3.035  28.072  1.00  0.00      LIG  
ATOM   4239 H16  LIG     1       5.919  -3.118  26.469  1.00  0.00      LIG  
ATOM   4240 H17  LIG     1       0.382   0.629  25.967  1.00  0.00      LIG  
ATOM   4241 H18  LIG     1       4.232   3.765  29.062  1.00  0.00      LIG  
ATOM   4242 H19  LIG     1       3.184   4.550  30.240  1.00  0.00      LIG  
ATOM   4243 H20  LIG     1       2.577   4.238  28.635  1.00  0.00      LIG  
ATOM   4244 H21  LIG     1       3.141   1.293  31.702  1.00  0.00      LIG  
ATOM   4245 H22  LIG     1       3.259   3.034  31.956  1.00  0.00      LIG  
ATOM   4246 H23  LIG     1       4.531   2.195  31.086  1.00  0.00      LIG  
ATOM   4247 H24  LIG     1       3.611  -2.397  29.417  1.00  0.00      LIG  
ATOM   4248 H25  LIG     1       2.290  -2.864  28.379  1.00  0.00      LIG  
ATOM   4249 H26  LIG     1       2.149  -1.422  29.319  1.00  0.00      LIG  
ATOM   4250 H27  LIG     1       3.000   2.392  26.420  1.00  0.00      LIG  
ATOM   4251 H28  LIG     1       1.667   3.152  27.271  1.00  0.00      LIG  
ATOM   4252 H29  LIG     1       1.335   2.035  25.993  1.00  0.00      LIG  
ATOM   4253 H30  LIG     1       1.084  -5.188  25.762  1.00  0.00      LIG  
ATOM   4254 H31  LIG     1       3.047  -7.430  25.714  1.00  0.00      LIG  
ATOM   4255 H32  LIG     1       2.971  -6.364  24.402  1.00  0.00      LIG  
ATOM   4256 H33  LIG     1       2.042  -7.992  23.528  1.00  0.00      LIG  
ATOM   4257 H34  LIG     1      -0.802  -7.709  23.991  1.00  0.00      LIG  
ATOM   4258 H35  LIG     1       5.795  -1.505  25.379  1.00  0.00      LIG  
ATOM   4259 H36  LIG     1       4.711  -0.202  25.601  1.00  0.00      LIG  
ATOM   4260 H37  LIG     1       4.305  -1.422  24.424  1.00  0.00      LIG  
ATOM   4261 H38  LIG     1       1.973  -5.339  28.260  1.00  0.00      LIG  
ATOM   4262 H39  LIG     1       2.897  -6.737  27.703  1.00  0.00      LIG  
ATOM   4263 H40  LIG     1       1.151  -6.751  27.661  1.00  0.00      LIG  
ATOM   4264 H41  LIG     1      -0.625  -7.806  27.451  1.00  0.00      LIG  
ATOM   4265 H42  LIG     1      -1.596  -8.336  26.038  1.00  0.00      LIG  
ATOM   4266 H43  LIG     1      -0.392  -7.032  25.961  1.00  0.00      LIG  
ATOM   4267 H44  LIG     1       1.817  -8.122  21.402  1.00  0.00      LIG  
ATOM   4268 H45  LIG     1       1.735  -6.371  21.140  1.00  0.00      LIG  
ATOM   4269 H46  LIG     1       0.802  -7.458  20.127  1.00  0.00      LIG  
ATOM   4270 H47  LIG     1      -2.146  -7.317  22.133  1.00  0.00      LIG  
ATOM   4271 H48  LIG     1      -1.371  -8.706  21.365  1.00  0.00      LIG  
ATOM   4272 H49  LIG     1      -1.422  -7.148  20.523  1.00  0.00      LIG  
TER
REMARK  Energy: 354.981
REMARK  SimpleFitness: 354.981
REMARK  FullFitness: -537.45435
REMARK  InterFull: -9.10731
REMARK  IntraFull: 359.965
REMARK  solvFull: -1085.38
REMARK  surfFull: 197.068
REMARK  extraFull: 0.0
REMARK  deltaGcompsolvpol: -1085.38
REMARK  deltaGcompsolvnonpol: 197.068
REMARK  deltaGprotsolvpol: -1109.66
REMARK  deltaGprotsolvnonpol: 196.383
REMARK  deltaGligsolvpol: -11.1471
REMARK  deltaGligsolvnonpol: 15.8082
REMARK  deltaGvdw: -9.10731
REMARK  deltaGelec: 0.0
REMARK  deltaG: -4.114066
REMARK  Cluster: 5
REMARK  ClusterRank: 11
ATOM   4186 C    LIG     1       0.229   2.162  29.237  1.00  0.00      LIG  
ATOM   4187 C1   LIG     1       1.240   2.531  30.283  1.00  0.00      LIG  
ATOM   4188 C2   LIG     1       2.711   2.466  29.922  1.00  0.00      LIG  
ATOM   4189 C3   LIG     1       2.964   1.256  28.998  1.00  0.00      LIG  
ATOM   4190 C4   LIG     1       2.003   1.034  27.816  1.00  0.00      LIG  
ATOM   4191 C5   LIG     1       0.614   0.928  28.437  1.00  0.00      LIG  
ATOM   4192 C6   LIG     1       4.387   1.088  28.513  1.00  0.00      LIG  
ATOM   4193 C7   LIG     1       4.657  -0.376  28.229  1.00  0.00      LIG  
ATOM   4194 C8   LIG     1       3.485  -1.167  27.607  1.00  0.00      LIG  
ATOM   4195 C9   LIG     1       2.446  -0.211  26.967  1.00  0.00      LIG  
ATOM   4196 C10  LIG     1       4.019  -2.119  26.499  1.00  0.00      LIG  
ATOM   4197 C11  LIG     1       2.928  -3.000  25.951  1.00  0.00      LIG  
ATOM   4198 C12  LIG     1       1.819  -2.191  25.388  1.00  0.00      LIG  
ATOM   4199 C13  LIG     1       1.333  -1.028  26.288  1.00  0.00      LIG  
ATOM   4200 C14  LIG     1       3.052  -4.341  26.156  1.00  0.00      LIG  
ATOM   4201 C15  LIG     1       4.377  -4.539  26.795  1.00  0.00      LIG  
ATOM   4202 C16  LIG     1       4.978  -3.167  27.018  1.00  0.00      LIG  
ATOM   4203 O    LIG     1       0.571  -0.173  25.449  1.00  0.00      LIG  
ATOM   4204 C17  LIG     1       3.203   3.822  29.424  1.00  0.00      LIG  
ATOM   4205 C18  LIG     1       3.450   2.232  31.237  1.00  0.00      LIG  
ATOM   4206 C19  LIG     1       2.853  -2.007  28.733  1.00  0.00      LIG  
ATOM   4207 C20  LIG     1       2.004   2.217  26.834  1.00  0.00      LIG  
ATOM   4208 H    LIG     1       2.933   0.282  26.130  1.00  0.00      LIG  
ATOM   4209 C21  LIG     1       2.058  -5.554  26.071  1.00  0.00      LIG  
ATOM   4210 C22  LIG     1       2.372  -6.771  25.163  1.00  0.00      LIG  
ATOM   4211 C23  LIG     1       1.379  -7.684  24.336  1.00  0.00      LIG  
ATOM   4212 O1   LIG     1       1.191  -8.942  24.987  1.00  0.00      LIG  
ATOM   4213 C24  LIG     1       0.094  -7.285  23.574  1.00  0.00      LIG  
ATOM   4214 C25  LIG     1       4.729  -1.277  25.420  1.00  0.00      LIG  
ATOM   4215 O2   LIG     1       0.873   3.133  31.281  1.00  0.00      LIG  
ATOM   4216 H1   LIG     1       2.797   0.427  29.684  1.00  0.00      LIG  
ATOM   4217 C26  LIG     1       2.016  -6.121  27.496  1.00  0.00      LIG  
ATOM   4218 C27  LIG     1       0.406  -9.088  26.098  1.00  0.00      LIG  
ATOM   4219 O3   LIG     1       0.371 -10.166  26.672  1.00  0.00      LIG  
ATOM   4220 C28  LIG     1      -0.614  -8.006  26.387  1.00  0.00      LIG  
ATOM   4221 C29  LIG     1      -0.005  -7.248  22.086  1.00  0.00      LIG  
ATOM   4222 O4   LIG     1      -0.058  -6.042  22.869  1.00  0.00      LIG  
ATOM   4223 C30  LIG     1       1.155  -7.293  21.149  1.00  0.00      LIG  
ATOM   4224 C31  LIG     1      -1.310  -7.625  21.498  1.00  0.00      LIG  
ATOM   4225 H2   LIG     1       0.076   3.028  28.589  1.00  0.00      LIG  
ATOM   4226 H3   LIG     1      -0.716   1.966  29.751  1.00  0.00      LIG  
ATOM   4227 H4   LIG     1      -0.149   0.781  27.671  1.00  0.00      LIG  
ATOM   4228 H5   LIG     1       0.585   0.055  29.093  1.00  0.00      LIG  
ATOM   4229 H6   LIG     1       5.113   1.431  29.252  1.00  0.00      LIG  
ATOM   4230 H7   LIG     1       4.569   1.679  27.613  1.00  0.00      LIG  
ATOM   4231 H8   LIG     1       4.926  -0.849  29.171  1.00  0.00      LIG  
ATOM   4232 H9   LIG     1       5.574  -0.432  27.640  1.00  0.00      LIG  
ATOM   4233 H10  LIG     1       0.988  -2.857  25.161  1.00  0.00      LIG  
ATOM   4234 H11  LIG     1       2.133  -1.797  24.417  1.00  0.00      LIG  
ATOM   4235 H12  LIG     1       0.653  -1.405  27.050  1.00  0.00      LIG  
ATOM   4236 H13  LIG     1       5.015  -5.108  26.123  1.00  0.00      LIG  
ATOM   4237 H14  LIG     1       4.330  -5.060  27.753  1.00  0.00      LIG  
ATOM   4238 H15  LIG     1       5.234  -3.035  28.072  1.00  0.00      LIG  
ATOM   4239 H16  LIG     1       5.919  -3.118  26.469  1.00  0.00      LIG  
ATOM   4240 H17  LIG     1       0.382   0.629  25.967  1.00  0.00      LIG  
ATOM   4241 H18  LIG     1       4.232   3.765  29.062  1.00  0.00      LIG  
ATOM   4242 H19  LIG     1       3.184   4.550  30.240  1.00  0.00      LIG  
ATOM   4243 H20  LIG     1       2.577   4.238  28.635  1.00  0.00      LIG  
ATOM   4244 H21  LIG     1       3.141   1.293  31.702  1.00  0.00      LIG  
ATOM   4245 H22  LIG     1       3.259   3.034  31.956  1.00  0.00      LIG  
ATOM   4246 H23  LIG     1       4.531   2.195  31.086  1.00  0.00      LIG  
ATOM   4247 H24  LIG     1       3.611  -2.397  29.417  1.00  0.00      LIG  
ATOM   4248 H25  LIG     1       2.290  -2.864  28.379  1.00  0.00      LIG  
ATOM   4249 H26  LIG     1       2.149  -1.422  29.319  1.00  0.00      LIG  
ATOM   4250 H27  LIG     1       3.000   2.392  26.420  1.00  0.00      LIG  
ATOM   4251 H28  LIG     1       1.667   3.152  27.271  1.00  0.00      LIG  
ATOM   4252 H29  LIG     1       1.335   2.035  25.993  1.00  0.00      LIG  
ATOM   4253 H30  LIG     1       1.084  -5.188  25.762  1.00  0.00      LIG  
ATOM   4254 H31  LIG     1       3.047  -7.430  25.714  1.00  0.00      LIG  
ATOM   4255 H32  LIG     1       2.971  -6.364  24.402  1.00  0.00      LIG  
ATOM   4256 H33  LIG     1       2.042  -7.992  23.528  1.00  0.00      LIG  
ATOM   4257 H34  LIG     1      -0.802  -7.709  23.991  1.00  0.00      LIG  
ATOM   4258 H35  LIG     1       5.795  -1.505  25.379  1.00  0.00      LIG  
ATOM   4259 H36  LIG     1       4.711  -0.202  25.601  1.00  0.00      LIG  
ATOM   4260 H37  LIG     1       4.305  -1.422  24.424  1.00  0.00      LIG  
ATOM   4261 H38  LIG     1       1.973  -5.339  28.260  1.00  0.00      LIG  
ATOM   4262 H39  LIG     1       2.897  -6.737  27.703  1.00  0.00      LIG  
ATOM   4263 H40  LIG     1       1.151  -6.751  27.661  1.00  0.00      LIG  
ATOM   4264 H41  LIG     1      -0.625  -7.806  27.451  1.00  0.00      LIG  
ATOM   4265 H42  LIG     1      -1.596  -8.336  26.038  1.00  0.00      LIG  
ATOM   4266 H43  LIG     1      -0.392  -7.032  25.961  1.00  0.00      LIG  
ATOM   4267 H44  LIG     1       1.817  -8.122  21.402  1.00  0.00      LIG  
ATOM   4268 H45  LIG     1       1.735  -6.371  21.140  1.00  0.00      LIG  
ATOM   4269 H46  LIG     1       0.802  -7.458  20.127  1.00  0.00      LIG  
ATOM   4270 H47  LIG     1      -2.146  -7.317  22.133  1.00  0.00      LIG  
ATOM   4271 H48  LIG     1      -1.371  -8.706  21.365  1.00  0.00      LIG  
ATOM   4272 H49  LIG     1      -1.422  -7.148  20.523  1.00  0.00      LIG  
TER
REMARK  Energy: 354.981
REMARK  SimpleFitness: 354.981
REMARK  FullFitness: -537.45435
REMARK  InterFull: -9.10731
REMARK  IntraFull: 359.965
REMARK  solvFull: -1085.38
REMARK  surfFull: 197.068
REMARK  extraFull: 0.0
REMARK  deltaGcompsolvpol: -1085.38
REMARK  deltaGcompsolvnonpol: 197.068
REMARK  deltaGprotsolvpol: -1109.66
REMARK  deltaGprotsolvnonpol: 196.383
REMARK  deltaGligsolvpol: -11.1471
REMARK  deltaGligsolvnonpol: 15.8082
REMARK  deltaGvdw: -9.10731
REMARK  deltaGelec: 0.0
REMARK  deltaG: -4.114066
REMARK  Cluster: 5
REMARK  ClusterRank: 12
ATOM   4186 C    LIG     1       0.229   2.162  29.237  1.00  0.00      LIG  
ATOM   4187 C1   LIG     1       1.240   2.531  30.283  1.00  0.00      LIG  
ATOM   4188 C2   LIG     1       2.711   2.466  29.922  1.00  0.00      LIG  
ATOM   4189 C3   LIG     1       2.964   1.256  28.998  1.00  0.00      LIG  
ATOM   4190 C4   LIG     1       2.003   1.034  27.816  1.00  0.00      LIG  
ATOM   4191 C5   LIG     1       0.614   0.928  28.437  1.00  0.00      LIG  
ATOM   4192 C6   LIG     1       4.387   1.088  28.513  1.00  0.00      LIG  
ATOM   4193 C7   LIG     1       4.657  -0.376  28.229  1.00  0.00      LIG  
ATOM   4194 C8   LIG     1       3.485  -1.167  27.607  1.00  0.00      LIG  
ATOM   4195 C9   LIG     1       2.446  -0.211  26.967  1.00  0.00      LIG  
ATOM   4196 C10  LIG     1       4.019  -2.119  26.499  1.00  0.00      LIG  
ATOM   4197 C11  LIG     1       2.928  -3.000  25.951  1.00  0.00      LIG  
ATOM   4198 C12  LIG     1       1.819  -2.191  25.388  1.00  0.00      LIG  
ATOM   4199 C13  LIG     1       1.333  -1.028  26.288  1.00  0.00      LIG  
ATOM   4200 C14  LIG     1       3.052  -4.341  26.156  1.00  0.00      LIG  
ATOM   4201 C15  LIG     1       4.377  -4.539  26.795  1.00  0.00      LIG  
ATOM   4202 C16  LIG     1       4.978  -3.167  27.018  1.00  0.00      LIG  
ATOM   4203 O    LIG     1       0.571  -0.173  25.449  1.00  0.00      LIG  
ATOM   4204 C17  LIG     1       3.203   3.822  29.424  1.00  0.00      LIG  
ATOM   4205 C18  LIG     1       3.450   2.232  31.237  1.00  0.00      LIG  
ATOM   4206 C19  LIG     1       2.853  -2.007  28.733  1.00  0.00      LIG  
ATOM   4207 C20  LIG     1       2.004   2.217  26.834  1.00  0.00      LIG  
ATOM   4208 H    LIG     1       2.933   0.282  26.130  1.00  0.00      LIG  
ATOM   4209 C21  LIG     1       2.058  -5.554  26.071  1.00  0.00      LIG  
ATOM   4210 C22  LIG     1       2.372  -6.771  25.163  1.00  0.00      LIG  
ATOM   4211 C23  LIG     1       1.379  -7.684  24.336  1.00  0.00      LIG  
ATOM   4212 O1   LIG     1       1.191  -8.942  24.987  1.00  0.00      LIG  
ATOM   4213 C24  LIG     1       0.094  -7.285  23.574  1.00  0.00      LIG  
ATOM   4214 C25  LIG     1       4.729  -1.277  25.420  1.00  0.00      LIG  
ATOM   4215 O2   LIG     1       0.873   3.133  31.281  1.00  0.00      LIG  
ATOM   4216 H1   LIG     1       2.797   0.427  29.684  1.00  0.00      LIG  
ATOM   4217 C26  LIG     1       2.016  -6.121  27.496  1.00  0.00      LIG  
ATOM   4218 C27  LIG     1       0.406  -9.088  26.098  1.00  0.00      LIG  
ATOM   4219 O3   LIG     1       0.371 -10.166  26.672  1.00  0.00      LIG  
ATOM   4220 C28  LIG     1      -0.614  -8.006  26.387  1.00  0.00      LIG  
ATOM   4221 C29  LIG     1      -0.005  -7.248  22.086  1.00  0.00      LIG  
ATOM   4222 O4   LIG     1      -0.058  -6.042  22.869  1.00  0.00      LIG  
ATOM   4223 C30  LIG     1       1.155  -7.293  21.149  1.00  0.00      LIG  
ATOM   4224 C31  LIG     1      -1.310  -7.625  21.498  1.00  0.00      LIG  
ATOM   4225 H2   LIG     1       0.076   3.028  28.589  1.00  0.00      LIG  
ATOM   4226 H3   LIG     1      -0.716   1.966  29.751  1.00  0.00      LIG  
ATOM   4227 H4   LIG     1      -0.149   0.781  27.671  1.00  0.00      LIG  
ATOM   4228 H5   LIG     1       0.585   0.055  29.093  1.00  0.00      LIG  
ATOM   4229 H6   LIG     1       5.113   1.431  29.252  1.00  0.00      LIG  
ATOM   4230 H7   LIG     1       4.569   1.679  27.613  1.00  0.00      LIG  
ATOM   4231 H8   LIG     1       4.926  -0.849  29.171  1.00  0.00      LIG  
ATOM   4232 H9   LIG     1       5.574  -0.432  27.640  1.00  0.00      LIG  
ATOM   4233 H10  LIG     1       0.988  -2.857  25.161  1.00  0.00      LIG  
ATOM   4234 H11  LIG     1       2.133  -1.797  24.417  1.00  0.00      LIG  
ATOM   4235 H12  LIG     1       0.653  -1.405  27.050  1.00  0.00      LIG  
ATOM   4236 H13  LIG     1       5.015  -5.108  26.123  1.00  0.00      LIG  
ATOM   4237 H14  LIG     1       4.330  -5.060  27.753  1.00  0.00      LIG  
ATOM   4238 H15  LIG     1       5.234  -3.035  28.072  1.00  0.00      LIG  
ATOM   4239 H16  LIG     1       5.919  -3.118  26.469  1.00  0.00      LIG  
ATOM   4240 H17  LIG     1       0.382   0.629  25.967  1.00  0.00      LIG  
ATOM   4241 H18  LIG     1       4.232   3.765  29.062  1.00  0.00      LIG  
ATOM   4242 H19  LIG     1       3.184   4.550  30.240  1.00  0.00      LIG  
ATOM   4243 H20  LIG     1       2.577   4.238  28.635  1.00  0.00      LIG  
ATOM   4244 H21  LIG     1       3.141   1.293  31.702  1.00  0.00      LIG  
ATOM   4245 H22  LIG     1       3.259   3.034  31.956  1.00  0.00      LIG  
ATOM   4246 H23  LIG     1       4.531   2.195  31.086  1.00  0.00      LIG  
ATOM   4247 H24  LIG     1       3.611  -2.397  29.417  1.00  0.00      LIG  
ATOM   4248 H25  LIG     1       2.290  -2.864  28.379  1.00  0.00      LIG  
ATOM   4249 H26  LIG     1       2.149  -1.422  29.319  1.00  0.00      LIG  
ATOM   4250 H27  LIG     1       3.000   2.392  26.420  1.00  0.00      LIG  
ATOM   4251 H28  LIG     1       1.667   3.152  27.271  1.00  0.00      LIG  
ATOM   4252 H29  LIG     1       1.335   2.035  25.993  1.00  0.00      LIG  
ATOM   4253 H30  LIG     1       1.084  -5.188  25.762  1.00  0.00      LIG  
ATOM   4254 H31  LIG     1       3.047  -7.430  25.714  1.00  0.00      LIG  
ATOM   4255 H32  LIG     1       2.971  -6.364  24.402  1.00  0.00      LIG  
ATOM   4256 H33  LIG     1       2.042  -7.992  23.528  1.00  0.00      LIG  
ATOM   4257 H34  LIG     1      -0.802  -7.709  23.991  1.00  0.00      LIG  
ATOM   4258 H35  LIG     1       5.795  -1.505  25.379  1.00  0.00      LIG  
ATOM   4259 H36  LIG     1       4.711  -0.202  25.601  1.00  0.00      LIG  
ATOM   4260 H37  LIG     1       4.305  -1.422  24.424  1.00  0.00      LIG  
ATOM   4261 H38  LIG     1       1.973  -5.339  28.260  1.00  0.00      LIG  
ATOM   4262 H39  LIG     1       2.897  -6.737  27.703  1.00  0.00      LIG  
ATOM   4263 H40  LIG     1       1.151  -6.751  27.661  1.00  0.00      LIG  
ATOM   4264 H41  LIG     1      -0.625  -7.806  27.451  1.00  0.00      LIG  
ATOM   4265 H42  LIG     1      -1.596  -8.336  26.038  1.00  0.00      LIG  
ATOM   4266 H43  LIG     1      -0.392  -7.032  25.961  1.00  0.00      LIG  
ATOM   4267 H44  LIG     1       1.817  -8.122  21.402  1.00  0.00      LIG  
ATOM   4268 H45  LIG     1       1.735  -6.371  21.140  1.00  0.00      LIG  
ATOM   4269 H46  LIG     1       0.802  -7.458  20.127  1.00  0.00      LIG  
ATOM   4270 H47  LIG     1      -2.146  -7.317  22.133  1.00  0.00      LIG  
ATOM   4271 H48  LIG     1      -1.371  -8.706  21.365  1.00  0.00      LIG  
ATOM   4272 H49  LIG     1      -1.422  -7.148  20.523  1.00  0.00      LIG  
TER
REMARK  Energy: 354.981
REMARK  SimpleFitness: 354.981
REMARK  FullFitness: -537.45435
REMARK  InterFull: -9.10731
REMARK  IntraFull: 359.965
REMARK  solvFull: -1085.38
REMARK  surfFull: 197.068
REMARK  extraFull: 0.0
REMARK  deltaGcompsolvpol: -1085.38
REMARK  deltaGcompsolvnonpol: 197.068
REMARK  deltaGprotsolvpol: -1109.66
REMARK  deltaGprotsolvnonpol: 196.383
REMARK  deltaGligsolvpol: -11.1471
REMARK  deltaGligsolvnonpol: 15.8082
REMARK  deltaGvdw: -9.10731
REMARK  deltaGelec: 0.0
REMARK  deltaG: -4.114066
REMARK  Cluster: 5
REMARK  ClusterRank: 13
ATOM   4186 C    LIG     1       0.229   2.162  29.237  1.00  0.00      LIG  
ATOM   4187 C1   LIG     1       1.240   2.531  30.283  1.00  0.00      LIG  
ATOM   4188 C2   LIG     1       2.711   2.466  29.922  1.00  0.00      LIG  
ATOM   4189 C3   LIG     1       2.964   1.256  28.998  1.00  0.00      LIG  
ATOM   4190 C4   LIG     1       2.003   1.034  27.816  1.00  0.00      LIG  
ATOM   4191 C5   LIG     1       0.614   0.928  28.437  1.00  0.00      LIG  
ATOM   4192 C6   LIG     1       4.387   1.088  28.513  1.00  0.00      LIG  
ATOM   4193 C7   LIG     1       4.657  -0.376  28.229  1.00  0.00      LIG  
ATOM   4194 C8   LIG     1       3.485  -1.167  27.607  1.00  0.00      LIG  
ATOM   4195 C9   LIG     1       2.446  -0.211  26.967  1.00  0.00      LIG  
ATOM   4196 C10  LIG     1       4.019  -2.119  26.499  1.00  0.00      LIG  
ATOM   4197 C11  LIG     1       2.928  -3.000  25.951  1.00  0.00      LIG  
ATOM   4198 C12  LIG     1       1.819  -2.191  25.388  1.00  0.00      LIG  
ATOM   4199 C13  LIG     1       1.333  -1.028  26.288  1.00  0.00      LIG  
ATOM   4200 C14  LIG     1       3.052  -4.341  26.156  1.00  0.00      LIG  
ATOM   4201 C15  LIG     1       4.377  -4.539  26.795  1.00  0.00      LIG  
ATOM   4202 C16  LIG     1       4.978  -3.167  27.018  1.00  0.00      LIG  
ATOM   4203 O    LIG     1       0.571  -0.173  25.449  1.00  0.00      LIG  
ATOM   4204 C17  LIG     1       3.203   3.822  29.424  1.00  0.00      LIG  
ATOM   4205 C18  LIG     1       3.450   2.232  31.237  1.00  0.00      LIG  
ATOM   4206 C19  LIG     1       2.853  -2.007  28.733  1.00  0.00      LIG  
ATOM   4207 C20  LIG     1       2.004   2.217  26.834  1.00  0.00      LIG  
ATOM   4208 H    LIG     1       2.933   0.282  26.130  1.00  0.00      LIG  
ATOM   4209 C21  LIG     1       2.058  -5.554  26.071  1.00  0.00      LIG  
ATOM   4210 C22  LIG     1       2.372  -6.771  25.163  1.00  0.00      LIG  
ATOM   4211 C23  LIG     1       1.379  -7.684  24.336  1.00  0.00      LIG  
ATOM   4212 O1   LIG     1       1.191  -8.942  24.987  1.00  0.00      LIG  
ATOM   4213 C24  LIG     1       0.094  -7.285  23.574  1.00  0.00      LIG  
ATOM   4214 C25  LIG     1       4.729  -1.277  25.420  1.00  0.00      LIG  
ATOM   4215 O2   LIG     1       0.873   3.133  31.281  1.00  0.00      LIG  
ATOM   4216 H1   LIG     1       2.797   0.427  29.684  1.00  0.00      LIG  
ATOM   4217 C26  LIG     1       2.016  -6.121  27.496  1.00  0.00      LIG  
ATOM   4218 C27  LIG     1       0.406  -9.088  26.098  1.00  0.00      LIG  
ATOM   4219 O3   LIG     1       0.371 -10.166  26.672  1.00  0.00      LIG  
ATOM   4220 C28  LIG     1      -0.614  -8.006  26.387  1.00  0.00      LIG  
ATOM   4221 C29  LIG     1      -0.005  -7.248  22.086  1.00  0.00      LIG  
ATOM   4222 O4   LIG     1      -0.058  -6.042  22.869  1.00  0.00      LIG  
ATOM   4223 C30  LIG     1       1.155  -7.293  21.149  1.00  0.00      LIG  
ATOM   4224 C31  LIG     1      -1.310  -7.625  21.498  1.00  0.00      LIG  
ATOM   4225 H2   LIG     1       0.076   3.028  28.589  1.00  0.00      LIG  
ATOM   4226 H3   LIG     1      -0.716   1.966  29.751  1.00  0.00      LIG  
ATOM   4227 H4   LIG     1      -0.149   0.781  27.671  1.00  0.00      LIG  
ATOM   4228 H5   LIG     1       0.585   0.055  29.093  1.00  0.00      LIG  
ATOM   4229 H6   LIG     1       5.113   1.431  29.252  1.00  0.00      LIG  
ATOM   4230 H7   LIG     1       4.569   1.679  27.613  1.00  0.00      LIG  
ATOM   4231 H8   LIG     1       4.926  -0.849  29.171  1.00  0.00      LIG  
ATOM   4232 H9   LIG     1       5.574  -0.432  27.640  1.00  0.00      LIG  
ATOM   4233 H10  LIG     1       0.988  -2.857  25.161  1.00  0.00      LIG  
ATOM   4234 H11  LIG     1       2.133  -1.797  24.417  1.00  0.00      LIG  
ATOM   4235 H12  LIG     1       0.653  -1.405  27.050  1.00  0.00      LIG  
ATOM   4236 H13  LIG     1       5.015  -5.108  26.123  1.00  0.00      LIG  
ATOM   4237 H14  LIG     1       4.330  -5.060  27.753  1.00  0.00      LIG  
ATOM   4238 H15  LIG     1       5.234  -3.035  28.072  1.00  0.00      LIG  
ATOM   4239 H16  LIG     1       5.919  -3.118  26.469  1.00  0.00      LIG  
ATOM   4240 H17  LIG     1       0.382   0.629  25.967  1.00  0.00      LIG  
ATOM   4241 H18  LIG     1       4.232   3.765  29.062  1.00  0.00      LIG  
ATOM   4242 H19  LIG     1       3.184   4.550  30.240  1.00  0.00      LIG  
ATOM   4243 H20  LIG     1       2.577   4.238  28.635  1.00  0.00      LIG  
ATOM   4244 H21  LIG     1       3.141   1.293  31.702  1.00  0.00      LIG  
ATOM   4245 H22  LIG     1       3.259   3.034  31.956  1.00  0.00      LIG  
ATOM   4246 H23  LIG     1       4.531   2.195  31.086  1.00  0.00      LIG  
ATOM   4247 H24  LIG     1       3.611  -2.397  29.417  1.00  0.00      LIG  
ATOM   4248 H25  LIG     1       2.290  -2.864  28.379  1.00  0.00      LIG  
ATOM   4249 H26  LIG     1       2.149  -1.422  29.319  1.00  0.00      LIG  
ATOM   4250 H27  LIG     1       3.000   2.392  26.420  1.00  0.00      LIG  
ATOM   4251 H28  LIG     1       1.667   3.152  27.271  1.00  0.00      LIG  
ATOM   4252 H29  LIG     1       1.335   2.035  25.993  1.00  0.00      LIG  
ATOM   4253 H30  LIG     1       1.084  -5.188  25.762  1.00  0.00      LIG  
ATOM   4254 H31  LIG     1       3.047  -7.430  25.714  1.00  0.00      LIG  
ATOM   4255 H32  LIG     1       2.971  -6.364  24.402  1.00  0.00      LIG  
ATOM   4256 H33  LIG     1       2.042  -7.992  23.528  1.00  0.00      LIG  
ATOM   4257 H34  LIG     1      -0.802  -7.709  23.991  1.00  0.00      LIG  
ATOM   4258 H35  LIG     1       5.795  -1.505  25.379  1.00  0.00      LIG  
ATOM   4259 H36  LIG     1       4.711  -0.202  25.601  1.00  0.00      LIG  
ATOM   4260 H37  LIG     1       4.305  -1.422  24.424  1.00  0.00      LIG  
ATOM   4261 H38  LIG     1       1.973  -5.339  28.260  1.00  0.00      LIG  
ATOM   4262 H39  LIG     1       2.897  -6.737  27.703  1.00  0.00      LIG  
ATOM   4263 H40  LIG     1       1.151  -6.751  27.661  1.00  0.00      LIG  
ATOM   4264 H41  LIG     1      -0.625  -7.806  27.451  1.00  0.00      LIG  
ATOM   4265 H42  LIG     1      -1.596  -8.336  26.038  1.00  0.00      LIG  
ATOM   4266 H43  LIG     1      -0.392  -7.032  25.961  1.00  0.00      LIG  
ATOM   4267 H44  LIG     1       1.817  -8.122  21.402  1.00  0.00      LIG  
ATOM   4268 H45  LIG     1       1.735  -6.371  21.140  1.00  0.00      LIG  
ATOM   4269 H46  LIG     1       0.802  -7.458  20.127  1.00  0.00      LIG  
ATOM   4270 H47  LIG     1      -2.146  -7.317  22.133  1.00  0.00      LIG  
ATOM   4271 H48  LIG     1      -1.371  -8.706  21.365  1.00  0.00      LIG  
ATOM   4272 H49  LIG     1      -1.422  -7.148  20.523  1.00  0.00      LIG  
TER
REMARK  Energy: 361.896
REMARK  SimpleFitness: 361.896
REMARK  FullFitness: -530.3292
REMARK  InterFull: -3.10923
REMARK  IntraFull: 361.442
REMARK  solvFull: -1085.72
REMARK  surfFull: 197.058
REMARK  extraFull: 0.0
REMARK  deltaGcompsolvpol: -1085.72
REMARK  deltaGcompsolvnonpol: 197.058
REMARK  deltaGprotsolvpol: -1109.66
REMARK  deltaGprotsolvnonpol: 196.383
REMARK  deltaGligsolvpol: -11.0333
REMARK  deltaGligsolvnonpol: 15.847
REMARK  deltaGvdw: -3.10923
REMARK  deltaGelec: 0.0
REMARK  deltaG: -3.579034
REMARK  Cluster: 5
REMARK  ClusterRank: 14
ATOM   4186 C    LIG     1       0.597   1.985  29.754  1.00  0.00      LIG  
ATOM   4187 C1   LIG     1       1.766   2.381  30.619  1.00  0.00      LIG  
ATOM   4188 C2   LIG     1       3.145   2.421  29.989  1.00  0.00      LIG  
ATOM   4189 C3   LIG     1       3.271   1.227  29.022  1.00  0.00      LIG  
ATOM   4190 C4   LIG     1       2.143   1.003  27.999  1.00  0.00      LIG  
ATOM   4191 C5   LIG     1       0.880   0.812  28.825  1.00  0.00      LIG  
ATOM   4192 C6   LIG     1       4.606   1.059  28.326  1.00  0.00      LIG  
ATOM   4193 C7   LIG     1       4.824  -0.425  28.104  1.00  0.00      LIG  
ATOM   4194 C8   LIG     1       3.597  -1.183  27.554  1.00  0.00      LIG  
ATOM   4195 C9   LIG     1       2.490  -0.203  27.057  1.00  0.00      LIG  
ATOM   4196 C10  LIG     1       4.028  -2.094  26.369  1.00  0.00      LIG  
ATOM   4197 C11  LIG     1       2.885  -2.946  25.893  1.00  0.00      LIG  
ATOM   4198 C12  LIG     1       1.750  -2.107  25.447  1.00  0.00      LIG  
ATOM   4199 C13  LIG     1       1.322  -1.005  26.445  1.00  0.00      LIG  
ATOM   4200 C14  LIG     1       3.004  -4.294  26.043  1.00  0.00      LIG  
ATOM   4201 C15  LIG     1       4.352  -4.530  26.604  1.00  0.00      LIG  
ATOM   4202 C16  LIG     1       5.024  -3.178  26.752  1.00  0.00      LIG  
ATOM   4203 O    LIG     1       0.450  -0.153  25.715  1.00  0.00      LIG  
ATOM   4204 C17  LIG     1       3.442   3.809  29.425  1.00  0.00      LIG  
ATOM   4205 C18  LIG     1       4.140   2.226  31.128  1.00  0.00      LIG  
ATOM   4206 C19  LIG     1       3.081  -2.074  28.698  1.00  0.00      LIG  
ATOM   4207 C20  LIG     1       1.948   2.220  27.079  1.00  0.00      LIG  
ATOM   4208 H    LIG     1       2.881   0.338  26.202  1.00  0.00      LIG  
ATOM   4209 C21  LIG     1       2.004  -5.506  25.974  1.00  0.00      LIG  
ATOM   4210 C22  LIG     1       2.257  -6.756  25.074  1.00  0.00      LIG  
ATOM   4211 C23  LIG     1       1.213  -7.570  24.203  1.00  0.00      LIG  
ATOM   4212 O1   LIG     1       0.866  -8.800  24.839  1.00  0.00      LIG  
ATOM   4213 C24  LIG     1      -0.022  -7.057  23.435  1.00  0.00      LIG  
ATOM   4214 C25  LIG     1       4.634  -1.215  25.258  1.00  0.00      LIG  
ATOM   4215 O2   LIG     1       1.555   2.961  31.670  1.00  0.00      LIG  
ATOM   4216 H1   LIG     1       3.215   0.391  29.721  1.00  0.00      LIG  
ATOM   4217 C26  LIG     1       1.970  -6.080  27.401  1.00  0.00      LIG  
ATOM   4218 C27  LIG     1       0.381  -8.734  26.103  1.00  0.00      LIG  
ATOM   4219 O3   LIG     1       0.691  -9.576  26.909  1.00  0.00      LIG
[truncated: 422,918 more chars]
