# Supplementary material for: Exploring the mechanism of Alisma orientale for the treatment of pregnancy induced hypertension and potential hepato-nephrotoxicity by using network pharmacology, network toxicology, molecular docking and molecular dynamics simulation
Source: Front Pharmacol. 2022 Nov 15;13:1027112. doi: 10.3389/fphar.2022.1027112 (PMC9705790; doi:10.3389/fphar.2022.1027112)
Supplement: Supplementary file 8 [file DataSheet6.zip › HSP90AA1/HSPBM/eadock3.err]

sib.fastconf.EADock3: running @ selenium/127.0.1.1 development version. /home/swissdock/swissdock/tmp//cache/eadock3/eadock3.jar MD5: 6b55cadf59de6f950f604b9d6d6562d2
sib.fastconf.EADock3: 5000 binding modes will be generated
sib.fastconf.EADock3: the 5000 with the most favorable SimpleFitness will be evaluated with FACTS.
sib.fastconf.EADock3: 250 binding modes will be retained
sib.fastconf.EADock3: minimize with 100 steps of SD then 250 steps of ABNR
sib.fastconf.EADock3: side chains closer than 0.0 A to any atom of the ligand will be optimized.
sib.fastconf.EADock3: Clustering radius is 2.0
sib.fastconf.EADock3: Maximum cluster size is 8
sib.fastconf.EADock3: clusters will have the exact size.
sib.fastconf.EADock3: Output file is clusters.zip
sib.fastconf.EADock3: Ligand selection is SEGID LIG
sib.fastconf.EADock3: temporary files will be kept.
sib.fastconf.EADock3: Translations allowed.
sib.fastconf.EADock3: solvation model is FACTS
sib.fastconf.EADock3: Centering rotations on the whole ligand.
sib.fastconf.EADock3: System  : 4272 atoms
sib.fastconf.EADock3: Ligand  : 87 atoms
sib.fastconf.EADock3: Receptor: 4185 atoms
sib.fastconf.EADock3:   Fixed part   : 4185 atoms
sib.fastconf.EADock3:   Flexible part: 0 atoms
sib.fastconf.EADock3: Blind docking
sib.fastconf.biodatastructures.molecules.FlexibleMoleculeBuilder: No RotateBond directive found.
sib.fastconf.biodatastructures.molecules.FlexibleMoleculeBuilder: Multiple keyword found in RotateBond directive.
sib.fastconf.biodatastructures.molecules.FlexibleMoleculeBuilder: Identify bonds.
sib.fastconf.biodatastructures.molecules.FlexibleMolecule: Total of 91 bonds found.
sib.fastconf.biodatastructures.molecules.FlexibleMolecule: Restricting dihedral rotations based on the number of atom on each side.
sib.fastconf.biodatastructures.molecules.FlexibleMolecule: 16 rotatable dihedral angles found.
sib.fastconf.biodatastructures.molecules.FlexibleMolecule: no user specified bond list.
sib.fastconf.biodatastructures.molecules.FlexibleMolecule: Filtering out dihedrals defined with an hydrogen.
sib.fastconf.biodatastructures.molecules.FlexibleMolecule: accepting bond 4197_4200_4209_4210
sib.fastconf.biodatastructures.molecules.FlexibleMolecule: accepting bond 4200_4209_4210_4211
sib.fastconf.biodatastructures.molecules.FlexibleMolecule: accepting bond 4209_4210_4211_4212
sib.fastconf.biodatastructures.molecules.FlexibleMolecule: accepting bond 4210_4211_4212_4218
sib.fastconf.biodatastructures.molecules.FlexibleMolecule: accepting bond 4210_4211_4213_4221
sib.fastconf.biodatastructures.molecules.FlexibleMolecule: accepting bond 4211_4212_4218_4219
sib.fastconf.biodatastructures.molecules.FlexibleMolecule: found # 58 core atoms : [ 4186 4187 4188 4189 4190 4191 4192 4193 4194 4195 4196 4197 4198 4199 4200 4201 4202 4203 4204 4205 4206 4207 4208 4209 4214 4215 4216 4225 4226 4227 4228 4229 4230 4231 4232 4233 4234 4235 4236 4237 4238 4239 4240 4241 4242 4243 4244 4245 4246 4247 4248 4249 4250 4251 4252 4258 4259 4260 ]
sib.fastconf.biodatastructures.molecules.FlexibleMolecule: found rotatable bond # 0 between 4200 4209
sib.fastconf.biodatastructures.molecules.FlexibleMolecule: Group FIX (56): [ 4186 4187 4191 4225 4226 4188 4215 4190 4227 4228 4189 4204 4205 4195 4207 4192 4216 4241 4242 4243 4244 4245 4246 4194 4199 4208 4250 4251 4252 4193 4229 4230 4196 4206 4198 4203 4235 4231 4232 4197 4202 4214 4247 4248 4249 4233 4234 4240 4201 4238 4239 4258 4259 4260 4236 4237 ] 
sib.fastconf.biodatastructures.molecules.FlexibleMolecule: Group ROTATABLE (29): [ 4210 4217 4253 4211 4254 4255 4212 4213 4256 4218 4221 4222 4257 4261 4262 4263 4219 4220 4264 4265 4266 4223 4224 4267 4268 4269 4270 4271 4272 ] 
sib.fastconf.biodatastructures.molecules.FlexibleMolecule: Group ROTATABLE (Validation) (2): [ 4210 4217 ] 
sib.fastconf.biodatastructures.molecules.FlexibleMolecule: Group ROTATABLE (Non Validation) (23): [ 4211 4254 4255 4212 4213 4256 4218 4221 4222 4257 4219 4220 4264 4265 4266 4223 4224 4267 4268 4269 4270 4271 4272 ] 
sib.fastconf.biodatastructures.molecules.FlexibleMolecule: found rotatable bond # 1 between 4209 4210
sib.fastconf.biodatastructures.molecules.FlexibleMolecule: Group FIX (62): [ 4186 4187 4191 4225 4226 4188 4215 4190 4227 4228 4189 4204 4205 4195 4207 4192 4216 4241 4242 4243 4244 4245 4246 4194 4199 4208 4250 4251 4252 4193 4229 4230 4196 4206 4198 4203 4235 4231 4232 4197 4202 4214 4247 4248 4249 4233 4234 4240 4200 4201 4238 4239 4258 4259 4260 4236 4237 4217 4253 4261 4262 4263 ] 
sib.fastconf.biodatastructures.molecules.FlexibleMolecule: Group ROTATABLE (23): [ 4211 4254 4255 4212 4213 4256 4218 4221 4222 4257 4219 4220 4264 4265 4266 4223 4224 4267 4268 4269 4270 4271 4272 ] 
sib.fastconf.biodatastructures.molecules.FlexibleMolecule: Group ROTATABLE (Validation) (1): [ 4211 ] 
sib.fastconf.biodatastructures.molecules.FlexibleMolecule: Group ROTATABLE (Non Validation) (20): [ 4212 4213 4256 4218 4221 4222 4257 4219 4220 4264 4265 4266 4223 4224 4267 4268 4269 4270 4271 4272 ] 
sib.fastconf.biodatastructures.molecules.FlexibleMolecule: found rotatable bond # 2 between 4210 4211
sib.fastconf.biodatastructures.molecules.FlexibleMolecule: Group FIX (65): [ 4186 4187 4191 4225 4226 4188 4215 4190 4227 4228 4189 4204 4205 4195 4207 4192 4216 4241 4242 4243 4244 4245 4246 4194 4199 4208 4250 4251 4252 4193 4229 4230 4196 4206 4198 4203 4235 4231 4232 4197 4202 4214 4247 4248 4249 4233 4234 4240 4200 4201 4238 4239 4258 4259 4260 4209 4236 4237 4217 4253 4254 4255 4261 4262 4263 ] 
sib.fastconf.biodatastructures.molecules.FlexibleMolecule: Group ROTATABLE (20): [ 4212 4213 4256 4218 4221 4222 4257 4219 4220 4264 4265 4266 4223 4224 4267 4268 4269 4270 4271 4272 ] 
sib.fastconf.biodatastructures.molecules.FlexibleMolecule: Group ROTATABLE (Validation) (2): [ 4212 4213 ] 
sib.fastconf.biodatastructures.molecules.FlexibleMolecule: Group ROTATABLE (Non Validation) (17): [ 4218 4221 4222 4257 4219 4220 4264 4265 4266 4223 4224 4267 4268 4269 4270 4271 4272 ] 
sib.fastconf.biodatastructures.molecules.FlexibleMolecule: found rotatable bond # 3 between 4211 4212
sib.fastconf.biodatastructures.molecules.FlexibleMolecule: Group FIX (79): [ 4186 4187 4191 4225 4226 4188 4215 4190 4227 4228 4189 4204 4205 4195 4207 4192 4216 4241 4242 4243 4244 4245 4246 4194 4199 4208 4250 4251 4252 4193 4229 4230 4196 4206 4198 4203 4235 4231 4232 4197 4202 4214 4247 4248 4249 4233 4234 4240 4200 4201 4238 4239 4258 4259 4260 4209 4236 4237 4210 4217 4253 4254 4255 4261 4262 4263 4213 4256 4221 4222 4257 4223 4224 4267 4268 4269 4270 4271 4272 ] 
sib.fastconf.biodatastructures.molecules.FlexibleMolecule: Group ROTATABLE (6): [ 4218 4219 4220 4264 4265 4266 ] 
sib.fastconf.biodatastructures.molecules.FlexibleMolecule: Group ROTATABLE (Validation) (1): [ 4218 ] 
sib.fastconf.biodatastructures.molecules.FlexibleMolecule: Group ROTATABLE (Non Validation) (5): [ 4219 4220 4264 4265 4266 ] 
sib.fastconf.biodatastructures.molecules.FlexibleMolecule: found rotatable bond # 4 between 4211 4213
sib.fastconf.biodatastructures.molecules.FlexibleMolecule: Group FIX (74): [ 4186 4187 4191 4225 4226 4188 4215 4190 4227 4228 4189 4204 4205 4195 4207 4192 4216 4241 4242 4243 4244 4245 4246 4194 4199 4208 4250 4251 4252 4193 4229 4230 4196 4206 4198 4203 4235 4231 4232 4197 4202 4214 4247 4248 4249 4233 4234 4240 4200 4201 4238 4239 4258 4259 4260 4209 4236 4237 4210 4217 4253 4254 4255 4261 4262 4263 4212 4256 4218 4219 4220 4264 4265 4266 ] 
sib.fastconf.biodatastructures.molecules.FlexibleMolecule: Group ROTATABLE (11): [ 4221 4222 4257 4223 4224 4267 4268 4269 4270 4271 4272 ] 
sib.fastconf.biodatastructures.molecules.FlexibleMolecule: Group ROTATABLE (Validation) (4): [ 4221 4222 4223 4224 ] 
sib.fastconf.biodatastructures.molecules.FlexibleMolecule: Group ROTATABLE (Non Validation) (0): [ ] 
sib.fastconf.biodatastructures.molecules.FlexibleMolecule: found rotatable bond # 5 between 4212 4218
sib.fastconf.biodatastructures.molecules.FlexibleMolecule: Group FIX (80): [ 4186 4187 4191 4225 4226 4188 4215 4190 4227 4228 4189 4204 4205 4195 4207 4192 4216 4241 4242 4243 4244 4245 4246 4194 4199 4208 4250 4251 4252 4193 4229 4230 4196 4206 4198 4203 4235 4231 4232 4197 4202 4214 4247 4248 4249 4233 4234 4240 4200 4201 4238 4239 4258 4259 4260 4209 4236 4237 4210 4217 4253 4211 4254 4255 4261 4262 4263 4213 4256 4221 4222 4257 4223 4224 4267 4268 4269 4270 4271 4272 ] 
sib.fastconf.biodatastructures.molecules.FlexibleMolecule: Group ROTATABLE (5): [ 4219 4220 4264 4265 4266 ] 
sib.fastconf.biodatastructures.molecules.FlexibleMolecule: Group ROTATABLE (Validation) (2): [ 4219 4220 ] 
sib.fastconf.biodatastructures.molecules.FlexibleMolecule: Group ROTATABLE (Non Validation) (0): [ ] 
sib.fastconf.biodatastructures.molecules.FlexibleMolecule: Bond 4200 4209 has no putative parent, best bet is root node
sib.fastconf.biodatastructures.molecules.FlexibleMolecule: Bond 4211 4212 has no parent, best bet is 4210 4211
sib.fastconf.biodatastructures.molecules.FlexibleMoleculeRotatable bond tree initialized 7 elements
sib.fastconf.biodatastructures.molecules.FlexibleMolecule: Detecting chiral carbons
sib.fastconf.biodatastructures.molecules.FlexibleMolecule: Atom 4194 C8   [ 0.626 -0.578 -1.884 ] is chiral
sib.fastconf.biodatastructures.molecules.FlexibleMolecule: Atom 4196 C10  [ -0.885 -0.221 -2.017 ] is chiral
sib.fastconf.biodatastructures.molecules.FlexibleMolecule: Atom 4199 C13  [ 1.052 1.616 -0.675 ] is chiral
sib.fastconf.biodatastructures.molecules.FlexibleMolecule: Atom 4209 C21  [ -3.028 0.617 1.042 ] is chiral
sib.fastconf.biodatastructures.molecules.FlexibleMolecule: Atom 4211 C23  [ -2.971 0.086 3.585 ] is chiral
sib.fastconf.biodatastructures.molecules.FlexibleMolecule: Atom 4213 C24  [ -4.165 -0.81 3.423 ] is chiral
sib.fastconf.FastconfBuilder: Initialize non bonded list.
sib.fastconf.biodatastructures.scoring.moleculargrids.grids.InsideMolecularGrid: Calculating inside grid [382][376][385]
sib.fastconf.biodatastructures.scoring.moleculargrids.grids.InsideMolecularGrid: Inside grid calculated in 760 ms
sib.fastconf.biodatastructures.scoring.moleculargrids.grids.InsideMolecularGrid: Smoothing inside grid.
sib.fastconf.biodatastructures.scoring.moleculargrids.grids.InsideMolecularGrid: Inside grid smoothed in 830 ms
sib.fastconf.biodatastructures.scoring.EvaluatorBuilder: generation of the electrostatic grid took 0 ms.
sib.fastconf.FastconfBuilder: Initial energy: 152.55402
sib.fastconf.EADock3: EADock3 starting
sib.fastconf.EADock3: Box volume 288759.78 ?
sib.fastconf.EADock3: Xmin: -32.528 Xmax: 33.742 Xsize: 66.270
sib.fastconf.EADock3: Ymin: -47.643 Ymax: 17.461 Ysize: 65.103
sib.fastconf.EADock3: Zmin: -3.165 Zmax: 63.765 Zsize: 66.930
sib.fastconf.EADock3: Calculating pocket bias.
sib.fastconf.EADock3: 1 cavities identified.
sib.fastconf.EADock3: 8 magic points identified.
sib.fastconf.EADock3: 8 pocket points were identified in 1470 ms
sib.fastconf.EADock3: Calculating surface bias.
sib.fastconf.EADock3: 7429 surface points were identified in 3680 ms
sib.fastconf.EADock3: 0.0 % done
sib.fastconf.EADock3: 0.1 % done
sib.fastconf.EADock3: 0.2 % done
sib.fastconf.EADock3: 0.3 % done
sib.fastconf.EADock3: only 14/500001 BM accepted, exiting DSS.
sib.fastconf.EADock3: The generation of 14 conformations took 1128210 s
sib.fastconf.EADock3: The DSS engine failed 495001 times to find a suitable BMs within the allowed time limit of 500 ms
sib.fastconf.EADock3: Minimizing binding mode 0, energy is 780.6754, rmsd is 26.472559
sib.fastconf.EADock3: Minimizing binding mode 1, energy is 998.2744, rmsd is 26.765957
sib.fastconf.EADock3: Minimizing binding mode 2, energy is 1029.0752, rmsd is 27.511412
sib.fastconf.EADock3: Minimizing binding mode 3, energy is 1039.2963, rmsd is 28.128706
sib.fastconf.EADock3: Minimizing binding mode 4, energy is 1134.025, rmsd is 27.495064
sib.fastconf.EADock3: Minimizing binding mode 5, energy is 1821.5134, rmsd is 26.990578
sib.fastconf.EADock3: Minimizing binding mode 6, energy is 2061.1682, rmsd is 27.110712
sib.fastconf.EADock3: Minimizing binding mode 7, energy is 3058.172, rmsd is 28.22933
sib.fastconf.EADock3: Minimizing binding mode 8, energy is 3066.1504, rmsd is 24.407036
sib.fastconf.EADock3: Minimizing binding mode 9, energy is 3241.9937, rmsd is 36.012814
sib.fastconf.EADock3: Minimizing binding mode 10, energy is 3271.0945, rmsd is 27.62315
sib.fastconf.EADock3: Minimizing binding mode 11, energy is 3846.8489, rmsd is 28.475119
sib.fastconf.EADock3: Minimizing binding mode 12, energy is 6358.4834, rmsd is 28.827389
sib.fastconf.EADock3: Minimizing binding mode 13, energy is 6704.7617, rmsd is 26.468233
sib.fastconf.EADock3: Filter out binding modes with an energy above 3.4028235E38 (3.4028235E38 above the most favorable binding mode, which has an energy of 280.754)
sib.wrappers.md.charmm.ExtendedCharmmWrapper: CHARMM timers: CPU time: 6.88 seconds
sib.wrappers.md.charmm.ExtendedCharmmWrapper: CHARMM timers: Elapsed time: 1150.85 seconds.
sib.fastconf.EADock3: Starting clustering
sib.fastconf.EADock3: Clustering iteration 0 took 0 ms and merged 0 clusters.
sib.fastconf.EADock3: Clustering took 0 ms.
sib.fastconf.EADock3: 14 elements were gathered in 14 clusters.
sib.fastconf.EADock3: Evaluating cluster 0/14
sib.fastconf.EADock3: Evaluating binding mode 0/1 with FACTS
sib.fastconf.EADock3: Evaluating cluster 1/14
sib.fastconf.EADock3: Evaluating binding mode 0/1 with FACTS
sib.fastconf.EADock3: Evaluating cluster 2/14
sib.fastconf.EADock3: Evaluating binding mode 0/1 with FACTS
sib.fastconf.EADock3: Evaluating cluster 3/14
sib.fastconf.EADock3: Evaluating binding mode 0/1 with FACTS
sib.fastconf.EADock3: Evaluating cluster 4/14
sib.fastconf.EADock3: Evaluating binding mode 0/1 with FACTS
sib.fastconf.EADock3: Evaluating cluster 5/14
sib.fastconf.EADock3: Evaluating binding mode 0/1 with FACTS
sib.fastconf.EADock3: Evaluating cluster 6/14
sib.fastconf.EADock3: Evaluating binding mode 0/1 with FACTS
sib.fastconf.EADock3: Evaluating cluster 7/14
sib.fastconf.EADock3: Evaluating binding mode 0/1 with FACTS
sib.fastconf.EADock3: Evaluating cluster 8/14
sib.fastconf.EADock3: Evaluating binding mode 0/1 with FACTS
sib.fastconf.EADock3: Evaluating cluster 9/14
sib.fastconf.EADock3: Evaluating binding mode 0/1 with FACTS
sib.fastconf.EADock3: Evaluating cluster 10/14
sib.fastconf.EADock3: Evaluating binding mode 0/1 with FACTS
sib.fastconf.EADock3: Evaluating cluster 11/14
sib.fastconf.EADock3: Evaluating binding mode 0/1 with FACTS
sib.fastconf.EADock3: Evaluating cluster 12/14
sib.fastconf.EADock3: Evaluating binding mode 0/1 with FACTS
sib.fastconf.EADock3: Evaluating cluster 13/14
sib.fastconf.EADock3: Evaluating binding mode 0/1 with FACTS
sib.wrappers.md.charmm.ExtendedCharmmWrapper: CHARMM timers: CPU time: 3.78 seconds
sib.wrappers.md.charmm.ExtendedCharmmWrapper: CHARMM timers: Elapsed time: 3.81846 seconds.
sib.fastconf.EADock3: Starting cluster expansion.
sib.fastconf.EADock3: System  : 4272 atoms
sib.fastconf.EADock3: Ligand  : 87 atoms
sib.fastconf.EADock3: Receptor: 4185 atoms
sib.fastconf.EADock3:   Fixed part   : 4185 atoms
sib.fastconf.EADock3:   Flexible part: 0 atoms
sib.fastconf.EADock3: Expanding cluster 0/14
sib.fastconf.EADock3: Expanding cluster 1/14
sib.fastconf.EADock3: Expanding cluster 2/14
sib.fastconf.EADock3: Expanding cluster 3/14
sib.fastconf.EADock3: Expanding cluster 4/14
sib.fastconf.EADock3: Expanding cluster 5/14
sib.fastconf.EADock3: Expanding cluster 6/14
sib.fastconf.EADock3: Expanding cluster 7/14
sib.fastconf.EADock3: Expanding cluster 8/14
sib.fastconf.EADock3: Expanding cluster 9/14
sib.fastconf.EADock3: Expanding cluster 10/14
sib.fastconf.EADock3: Expanding cluster 11/14
sib.fastconf.EADock3: Expanding cluster 12/14
sib.fastconf.EADock3: Expanding cluster 13/14
sib.wrappers.md.charmm.ExtendedCharmmWrapper: CHARMM timers: CPU time: 62.14 seconds
sib.wrappers.md.charmm.ExtendedCharmmWrapper: CHARMM timers: Elapsed time: 62.4749 seconds.
sib.fastconf.EADock3: Starting clustering
sib.fastconf.EADock3: Clustering iteration 0 took 10 ms and merged 99 clusters.
sib.fastconf.EADock3: Clustering iteration 1 took 0 ms and merged 0 clusters.
sib.fastconf.EADock3: Clustering took 10 ms.
sib.fastconf.EADock3: 112 elements were gathered in 13 clusters.
sib.fastconf.EADock3: clusters expanded, 112 binding modes generated
sib.fastconf.EADock3: Evaluating cluster 0/13
sib.fastconf.EADock3: Evaluating binding mode 0/8 with FACTS
sib.fastconf.EADock3: Evaluating binding mode 1/8 with FACTS
sib.fastconf.EADock3: Evaluating binding mode 2/8 with FACTS
sib.fastconf.EADock3: Evaluating binding mode 3/8 with FACTS
sib.fastconf.EADock3: Evaluating binding mode 4/8 with FACTS
sib.fastconf.EADock3: Evaluating binding mode 5/8 with FACTS
sib.fastconf.EADock3: Evaluating binding mode 6/8 with FACTS
sib.fastconf.EADock3: Evaluating binding mode 7/8 with FACTS
sib.fastconf.EADock3: Evaluating cluster 1/13
sib.fastconf.EADock3: Evaluating binding mode 0/8 with FACTS
sib.fastconf.EADock3: Evaluating binding mode 1/8 with FACTS
sib.fastconf.EADock3: Evaluating binding mode 2/8 with FACTS
sib.fastconf.EADock3: Evaluating binding mode 3/8 with FACTS
sib.fastconf.EADock3: Evaluating binding mode 4/8 with FACTS
sib.fastconf.EADock3: Evaluating binding mode 5/8 with FACTS
sib.fastconf.EADock3: Evaluating binding mode 6/8 with FACTS
sib.fastconf.EADock3: Evaluating binding mode 7/8 with FACTS
sib.fastconf.EADock3: Evaluating cluster 2/13
sib.fastconf.EADock3: Evaluating binding mode 0/8 with FACTS
sib.fastconf.EADock3: Evaluating binding mode 1/8 with FACTS
sib.fastconf.EADock3: Evaluating binding mode 2/8 with FACTS
sib.fastconf.EADock3: Evaluating binding mode 3/8 with FACTS
sib.fastconf.EADock3: Evaluating binding mode 4/8 with FACTS
sib.fastconf.EADock3: Evaluating binding mode 5/8 with FACTS
sib.fastconf.EADock3: Evaluating binding mode 6/8 with FACTS
sib.fastconf.EADock3: Evaluating binding mode 7/8 with FACTS
sib.fastconf.EADock3: Evaluating cluster 3/13
sib.fastconf.EADock3: Evaluating binding mode 0/16 with FACTS
sib.fastconf.EADock3: Evaluating binding mode 1/16 with FACTS
sib.fastconf.EADock3: Evaluating binding mode 2/16 with FACTS
sib.fastconf.EADock3: Evaluating binding mode 3/16 with FACTS
sib.fastconf.EADock3: Evaluating binding mode 4/16 with FACTS
sib.fastconf.EADock3: Evaluating binding mode 5/16 with FACTS
sib.fastconf.EADock3: Evaluating binding mode 6/16 with FACTS
sib.fastconf.EADock3: Evaluating binding mode 7/16 with FACTS
sib.fastconf.EADock3: Evaluating binding mode 8/16 with FACTS
sib.fastconf.EADock3: Evaluating binding mode 9/16 with FACTS
sib.fastconf.EADock3: Evaluating binding mode 10/16 with FACTS
sib.fastconf.EADock3: Evaluating binding mode 11/16 with FACTS
sib.fastconf.EADock3: Evaluating binding mode 12/16 with FACTS
sib.fastconf.EADock3: Evaluating binding mode 13/16 with FACTS
sib.fastconf.EADock3: Evaluating binding mode 14/16 with FACTS
sib.fastconf.EADock3: Evaluating binding mode 15/16 with FACTS
sib.fastconf.EADock3: Evaluating cluster 4/13
sib.fastconf.EADock3: Evaluating binding mode 0/8 with FACTS
sib.fastconf.EADock3: Evaluating binding mode 1/8 with FACTS
sib.fastconf.EADock3: Evaluating binding mode 2/8 with FACTS
sib.fastconf.EADock3: Evaluating binding mode 3/8 with FACTS
sib.fastconf.EADock3: Evaluating binding mode 4/8 with FACTS
sib.fastconf.EADock3: Evaluating binding mode 5/8 with FACTS
sib.fastconf.EADock3: Evaluating binding mode 6/8 with FACTS
sib.fastconf.EADock3: Evaluating binding mode 7/8 with FACTS
sib.fastconf.EADock3: Evaluating cluster 5/13
sib.fastconf.EADock3: Evaluating binding mode 0/8 with FACTS
sib.fastconf.EADock3: Evaluating binding mode 1/8 with FACTS
sib.fastconf.EADock3: Evaluating binding mode 2/8 with FACTS
sib.fastconf.EADock3: Evaluating binding mode 3/8 with FACTS
sib.fastconf.EADock3: Evaluating binding mode 4/8 with FACTS
sib.fastconf.EADock3: Evaluating binding mode 5/8 with FACTS
sib.fastconf.EADock3: Evaluating binding mode 6/8 with FACTS
sib.fastconf.EADock3: Evaluating binding mode 7/8 with FACTS
sib.fastconf.EADock3: Evaluating cluster 6/13
sib.fastconf.EADock3: Evaluating binding mode 0/8 with FACTS
sib.fastconf.EADock3: Evaluating binding mode 1/8 with FACTS
sib.fastconf.EADock3: Evaluating binding mode 2/8 with FACTS
sib.fastconf.EADock3: Evaluating binding mode 3/8 with FACTS
sib.fastconf.EADock3: Evaluating binding mode 4/8 with FACTS
sib.fastconf.EADock3: Evaluating binding mode 5/8 with FACTS
sib.fastconf.EADock3: Evaluating binding mode 6/8 with FACTS
sib.fastconf.EADock3: Evaluating binding mode 7/8 with FACTS
sib.fastconf.EADock3: Evaluating cluster 7/13
sib.fastconf.EADock3: Evaluating binding mode 0/8 with FACTS
sib.fastconf.EADock3: Evaluating binding mode 1/8 with FACTS
sib.fastconf.EADock3: Evaluating binding mode 2/8 with FACTS
sib.fastconf.EADock3: Evaluating binding mode 3/8 with FACTS
sib.fastconf.EADock3: Evaluating binding mode 4/8 with FACTS
sib.fastconf.EADock3: Evaluating binding mode 5/8 with FACTS
sib.fastconf.EADock3: Evaluating binding mode 6/8 with FACTS
sib.fastconf.EADock3: Evaluating binding mode 7/8 with FACTS
sib.fastconf.EADock3: Evaluating cluster 8/13
sib.fastconf.EADock3: Evaluating binding mode 0/8 with FACTS
sib.fastconf.EADock3: Evaluating binding mode 1/8 with FACTS
sib.fastconf.EADock3: Evaluating binding mode 2/8 with FACTS
sib.fastconf.EADock3: Evaluating binding mode 3/8 with FACTS
sib.fastconf.EADock3: Evaluating binding mode 4/8 with FACTS
sib.fastconf.EADock3: Evaluating binding mode 5/8 with FACTS
sib.fastconf.EADock3: Evaluating binding mode 6/8 with FACTS
sib.fastconf.EADock3: Evaluating binding mode 7/8 with FACTS
sib.fastconf.EADock3: Evaluating cluster 9/13
sib.fastconf.EADock3: Evaluating binding mode 0/8 with FACTS
sib.fastconf.EADock3: Evaluating binding mode 1/8 with FACTS
sib.fastconf.EADock3: Evaluating binding mode 2/8 with FACTS
sib.fastconf.EADock3: Evaluating binding mode 3/8 with FACTS
sib.fastconf.EADock3: Evaluating binding mode 4/8 with FACTS
sib.fastconf.EADock3: Evaluating binding mode 5/8 with FACTS
sib.fastconf.EADock3: Evaluating binding mode 6/8 with FACTS
sib.fastconf.EADock3: Evaluating binding mode 7/8 with FACTS
sib.fastconf.EADock3: Evaluating cluster 10/13
sib.fastconf.EADock3: Evaluating binding mode 0/8 with FACTS
sib.fastconf.EADock3: Evaluating binding mode 1/8 with FACTS
sib.fastconf.EADock3: Evaluating binding mode 2/8 with FACTS
sib.fastconf.EADock3: Evaluating binding mode 3/8 with FACTS
sib.fastconf.EADock3: Evaluating binding mode 4/8 with FACTS
sib.fastconf.EADock3: Evaluating binding mode 5/8 with FACTS
sib.fastconf.EADock3: Evaluating binding mode 6/8 with FACTS
sib.fastconf.EADock3: Evaluating binding mode 7/8 with FACTS
sib.fastconf.EADock3: Evaluating cluster 11/13
sib.fastconf.EADock3: Evaluating binding mode 0/8 with FACTS
sib.fastconf.EADock3: Evaluating binding mode 1/8 with FACTS
sib.fastconf.EADock3: Evaluating binding mode 2/8 with FACTS
sib.fastconf.EADock3: Evaluating binding mode 3/8 with FACTS
sib.fastconf.EADock3: Evaluating binding mode 4/8 with FACTS
sib.fastconf.EADock3: Evaluating binding mode 5/8 with FACTS
sib.fastconf.EADock3: Evaluating binding mode 6/8 with FACTS
sib.fastconf.EADock3: Evaluating binding mode 7/8 with FACTS
sib.fastconf.EADock3: Evaluating cluster 12/13
sib.fastconf.EADock3: Evaluating binding mode 0/8 with FACTS
sib.fastconf.EADock3: Evaluating binding mode 1/8 with FACTS
sib.fastconf.EADock3: Evaluating binding mode 2/8 with FACTS
sib.fastconf.EADock3: Evaluating binding mode 3/8 with FACTS
sib.fastconf.EADock3: Evaluating binding mode 4/8 with FACTS
sib.fastconf.EADock3: Evaluating binding mode 5/8 with FACTS
sib.fastconf.EADock3: Evaluating binding mode 6/8 with FACTS
sib.fastconf.EADock3: Evaluating binding mode 7/8 with FACTS
sib.wrappers.md.charmm.ExtendedCharmmWrapper: CHARMM timers: CPU time: 9.51 seconds
sib.wrappers.md.charmm.ExtendedCharmmWrapper: CHARMM timers: Elapsed time: 9.73693 seconds.
sib.fastconf.EADock3: EADock3Cluster 0 : 8 elements, SimpleFitness: 279.61948, FullFitness: -619.6698 , RMSD: 27.646324 , elements: [ 279.008 -619.6698 27.646324 ] [ 279.008 -619.6698 27.646324 ] [ 279.505 -619.201 27.651148 ] [ 279.887 -618.9994 27.655266 ] [ 279.887 -618.9994 27.655266 ] [ 279.887 -618.9994 27.655266 ] [ 279.887 -618.9994 27.655266 ] [ 279.887 -618.9994 27.655266 ] 
sib.fastconf.EADock3: EADock3Cluster 1 : 8 elements, SimpleFitness: 276.10635, FullFitness: -618.5835 , RMSD: 27.391695 , elements: [ 276.054 -618.5835 27.391695 ] [ 276.054 -618.5835 27.391695 ] [ 276.054 -618.5835 27.391695 ] [ 276.168 -618.57794 27.378338 ] [ 276.168 -618.57794 27.378338 ] [ 276.168 -618.57794 27.378338 ] [ 276.168 -618.57794 27.378338 ] [ 276.017 -618.5758 27.398539 ] 
sib.fastconf.EADock3: EADock3Cluster 2 : 8 elements, SimpleFitness: 287.03226, FullFitness: -612.161 , RMSD: 24.123655 , elements: [ 287.004 -612.161 24.123655 ] [ 287.004 -612.161 24.123655 ] [ 287.023 -611.9198 24.086803 ] [ 287.023 -611.9198 24.086803 ] [ 287.051 -611.89307 24.095375 ] [ 287.051 -611.89307 24.095375 ] [ 287.051 -611.89307 24.095375 ] [ 287.051 -611.89307 24.095375 ] 
sib.fastconf.EADock3: EADock3Cluster 3 : 8 elements, SimpleFitness: 289.21088, FullFitness: -611.82916 , RMSD: 29.247032 , elements: [ 288.019 -611.82916 29.247032 ] [ 288.019 -611.82916 29.247032 ] [ 288.019 -611.82916 29.247032 ] [ 290.175 -610.2404 29.160748 ] [ 290.175 -610.2404 29.160748 ] [ 289.76 -609.9319 29.095589 ] [ 289.76 -609.9319 29.095589 ] [ 289.76 -609.9319 29.095589 ] 
sib.fastconf.EADock3: EADock3Cluster 4 : 8 elements, SimpleFitness: 293.04376, FullFitness: -610.5694 , RMSD: 26.403292 , elements: [ 290.308 -610.5694 26.403292 ] [ 290.308 -610.5694 26.403292 ] [ 290.308 -610.5694 26.403292 ] [ 291.219 -609.42065 26.388412 ] [ 291.219 -609.42065 26.388412 ] [ 296.996 -599.77234 26.211891 ] [ 296.996 -599.77234 26.211891 ] [ 296.996 -599.77234 26.211891 ] 
sib.fastconf.EADock3: EADock3Cluster 5 : 16 elements, SimpleFitness: 323.33582, FullFitness: -604.9201 , RMSD: 27.381409 , elements: [ 288.86 -604.9201 27.381409 ] [ 288.86 -604.9201 27.381409 ] [ 290.298 -603.72363 27.306664 ] [ 290.298 -603.72363 27.306664 ] [ 290.298 -603.72363 27.306664 ] [ 290.413 -602.35284 27.32593 ] [ 290.413 -602.35284 27.32593 ] [ 290.413 -602.35284 27.32593 ] [ 354.902 -537.49866 27.797857 ] [ 354.902 -537.49866 27.797857 ] [ 354.981 -537.45435 27.784292 ] [ 354.981 -537.45435 27.784292 ] [ 354.981 -537.45435 27.784292 ] [ 354.981 -537.45435 27.784292 ] [ 361.896 -530.3292 27.763815 ] [ 361.896 -530.3292 27.763815 ] 
sib.fastconf.EADock3: EADock3Cluster 6 : 8 elements, SimpleFitness: 310.127, FullFitness: -586.5708 , RMSD: 26.567474 , elements: [ 309.245 -586.5708 26.567474 ] [ 309.245 -586.5708 26.567474 ] [ 310.344 -585.29626 26.417484 ] [ 310.344 -585.29626 26.417484 ] [ 310.344 -585.29626 26.417484 ] [ 310.498 -585.2119 26.408112 ] [ 310.498 -585.2119 26.408112 ] [ 310.498 -585.2119 26.408112 ] 
sib.fastconf.EADock3: EADock3Cluster 7 : 8 elements, SimpleFitness: 341.86673, FullFitness: -553.2702 , RMSD: 27.31621 , elements: [ 339.999 -553.2702 27.31621 ] [ 339.999 -553.2702 27.31621 ] [ 339.999 -553.2702 27.31621 ] [ 339.999 -553.2702 27.31621 ] [ 344.279 -550.0685 27.540066 ] [ 344.279 -550.0685 27.540066 ] [ 343.19 -549.8213 27.531511 ] [ 343.19 -549.8213 27.531511 ] 
sib.fastconf.EADock3: EADock3Cluster 8 : 8 elements, SimpleFitness: 342.79077, FullFitness: -552.32263 , RMSD: 27.480328 , elements: [ 342.049 -552.32263 27.480328 ] [ 342.049 -552.32263 27.480328 ] [ 342.979 -551.40125 27.539722 ] [ 342.979 -551.40125 27.539722 ] [ 342.979 -551.40125 27.539722 ] [ 342.979 -551.40125 27.539722 ] [ 343.156 -551.1318 27.594292 ] [ 343.156 -551.1318 27.594292 ] 
sib.fastconf.EADock3: EADock3Cluster 9 : 8 elements, SimpleFitness: 347.86652, FullFitness: -545.24945 , RMSD: 27.176577 , elements: [ 347.375 -545.24945 27.176577 ] [ 347.375 -545.24945 27.176577 ] [ 347.375 -545.24945 27.176577 ] [ 347.375 -545.24945 27.176577 ] [ 347.375 -545.24945 27.176577 ] [ 348.698 -543.5281 26.956238 ] [ 348.698 -543.5281 26.956238 ] [ 348.661 -543.52185 26.956694 ] 
sib.fastconf.EADock3: EADock3Cluster 10 : 8 elements, SimpleFitness: 356.627, FullFitness: -539.326 , RMSD: 27.167213 , elements: [ 355.959 -539.326 27.167213 ] [ 355.959 -539.326 27.167213 ] [ 355.959 -539.326 27.167213 ] [ 356.837 -538.20197 27.229351 ] [ 356.837 -538.20197 27.229351 ] [ 357.155 -537.8406 27.272087 ] [ 357.155 -537.8406 27.272087 ] [ 357.155 -537.8406 27.272087 ] 
sib.fastconf.EADock3: EADock3Cluster 11 : 8 elements, SimpleFitness: 432.223, FullFitness: -497.04144 , RMSD: 28.16249 , elements: [ 396.921 -497.04144 28.16249 ] [ 396.921 -497.04144 28.16249 ] [ 401.137 -492.4914 28.206104 ] [ 401.137 -492.4914 28.206104 ] [ 401.137 -492.4914 28.206104 ] [ 401.137 -492.4914 28.206104 ] [ 529.697 -360.47095 28.118256 ] [ 529.697 -360.47095 28.118256 ] 
sib.fastconf.EADock3: EADock3Cluster 12 : 8 elements, SimpleFitness: 1025.7186, FullFitness: 99.250015 , RMSD: 38.082443 , elements: [ 998.203 99.250015 38.082443 ] [ 998.203 99.250015 38.082443 ] [ 998.203 99.250015 38.082443 ] [ 1000.57 101.703 38.064705 ] [ 1000.57 101.703 38.064705 ] [ 1000.57 101.703 38.064705 ] [ 1000.57 101.703 38.064705 ] [ 1208.86 313.0739 38.109524 ] 
sib.wrappers.md.charmm.ExtendedCharmmWrapper: CHARMM timers: CPU time: 1.48 seconds
sib.wrappers.md.charmm.ExtendedCharmmWrapper: CHARMM timers: Elapsed time: 1.48403 seconds.
sib.wrappers.md.charmm.ExtendedCharmmWrapper: CHARMM timers: CPU time: 6.44 seconds
sib.wrappers.md.charmm.ExtendedCharmmWrapper: CHARMM timers: Elapsed time: 6.48085 seconds.
sib.fastconf.EADock3$Flusher: Closing java.util.zip.ZipOutputStream@57fd5730
sib.fastconf.EADock3$Flusher: Closing java.util.zip.ZipOutputStream@28f2e328
