# Supplementary material for: Exploring the mechanism of Alisma orientale for the treatment of pregnancy induced hypertension and potential hepato-nephrotoxicity by using network pharmacology, network toxicology, molecular docking and molecular dynamics simulation
Source: Front Pharmacol. 2022 Nov 15;13:1027112. doi: 10.3389/fphar.2022.1027112 (PMC9705790; doi:10.3389/fphar.2022.1027112)
Supplement: Supplementary file 8 [file DataSheet6.zip › HSP90AA1/HSPBM/target.pdb]

REMARK  PYCHARMM CRD
REMARK   DATE:    10/ 5/22      4:33: 5      CREATED BY USER: root
REMARK 
ATOM      1 N    GLU    16       7.518 -27.604  10.131  1.00  1.00      1S   
ATOM      2 HT1  GLU    16       8.327 -26.991   9.904  1.00  0.00      1S   
ATOM      3 HT2  GLU    16       7.238 -28.137   9.283  1.00  0.00      1S   
ATOM      4 HT3  GLU    16       7.802 -28.274  10.877  1.00  0.00      1S   
ATOM      5 CA   GLU    16       6.375 -26.775  10.600  1.00  1.00      1S   
ATOM      6 HA   GLU    16       6.300 -25.958   9.897  1.00  0.00      1S   
ATOM      7 CB   GLU    16       5.052 -27.590  10.526  1.00  1.00      1S   
ATOM      8 HB1  GLU    16       4.894 -27.930   9.478  1.00  0.00      1S   
ATOM      9 HB2  GLU    16       4.209 -26.905  10.770  1.00  0.00      1S   
ATOM     10 CG   GLU    16       4.987 -28.819  11.455  1.00  1.00      1S   
ATOM     11 HG1  GLU    16       5.335 -28.539  12.469  1.00  0.00      1S   
ATOM     12 HG2  GLU    16       5.638 -29.632  11.069  1.00  0.00      1S   
ATOM     13 CD   GLU    16       3.552 -29.333  11.572  1.00  1.00      1S   
ATOM     14 OE1  GLU    16       3.009 -29.823  10.548  1.00  1.00      1S   
ATOM     15 OE2  GLU    16       2.982 -29.233  12.694  1.00  1.00      1S   
ATOM     16 C    GLU    16       6.544 -26.162  11.978  1.00  1.00      1S   
ATOM     17 O    GLU    16       5.798 -25.258  12.338  1.00  1.00      1S   
ATOM     18 N    VAL    17       7.523 -26.611  12.799  1.00  1.00      1S   
ATOM     19 HN   VAL    17       8.152 -27.338  12.530  1.00  0.00      1S   
ATOM     20 CA   VAL    17       7.760 -26.053  14.115  1.00  1.00      1S   
ATOM     21 HA   VAL    17       7.004 -25.319  14.359  1.00  0.00      1S   
ATOM     22 CB   VAL    17       7.790 -27.106  15.220  1.00  1.00      1S   
ATOM     23 HB   VAL    17       8.626 -27.819  15.045  1.00  0.00      1S   
ATOM     24 CG1  VAL    17       7.989 -26.430  16.592  1.00  1.00      1S   
ATOM     25 HG11 VAL    17       7.176 -25.696  16.776  1.00  0.00      1S   
ATOM     26 HG12 VAL    17       8.965 -25.905  16.650  1.00  0.00      1S   
ATOM     27 HG13 VAL    17       7.962 -27.194  17.397  1.00  0.00      1S   
ATOM     28 CG2  VAL    17       6.473 -27.908  15.204  1.00  1.00      1S   
ATOM     29 HG21 VAL    17       6.357 -28.471  14.258  1.00  0.00      1S   
ATOM     30 HG22 VAL    17       5.602 -27.232  15.331  1.00  0.00      1S   
ATOM     31 HG23 VAL    17       6.470 -28.644  16.036  1.00  0.00      1S   
ATOM     32 C    VAL    17       9.096 -25.362  14.043  1.00  1.00      1S   
ATOM     33 O    VAL    17      10.084 -25.969  13.635  1.00  1.00      1S   
ATOM     34 N    GLU    18       9.152 -24.070  14.440  1.00  1.00      1S   
ATOM     35 HN   GLU    18       8.330 -23.582  14.734  1.00  0.00      1S   
ATOM     36 CA   GLU    18      10.377 -23.303  14.495  1.00  1.00      1S   
ATOM     37 HA   GLU    18      11.177 -23.830  13.996  1.00  0.00      1S   
ATOM     38 CB   GLU    18      10.216 -21.910  13.855  1.00  1.00      1S   
ATOM     39 HB1  GLU    18      11.106 -21.281  14.085  1.00  0.00      1S   
ATOM     40 HB2  GLU    18       9.320 -21.410  14.289  1.00  0.00      1S   
ATOM     41 CG   GLU    18      10.072 -22.008  12.328  1.00  1.00      1S   
ATOM     42 HG1  GLU    18       9.211 -22.658  12.064  1.00  0.00      1S   
ATOM     43 HG2  GLU    18      10.996 -22.452  11.901  1.00  0.00      1S   
ATOM     44 CD   GLU    18       9.849 -20.628  11.730  1.00  1.00      1S   
ATOM     45 OE1  GLU    18       8.785 -20.030  12.031  1.00  1.00      1S   
ATOM     46 OE2  GLU    18      10.720 -20.150  10.957  1.00  1.00      1S   
ATOM     47 C    GLU    18      10.747 -23.124  15.938  1.00  1.00      1S   
ATOM     48 O    GLU    18       9.885 -22.817  16.753  1.00  1.00      1S   
ATOM     49 N    THR    19      12.042 -23.326  16.278  1.00  1.00      1S   
ATOM     50 HN   THR    19      12.719 -23.573  15.590  1.00  0.00      1S   
ATOM     51 CA   THR    19      12.549 -23.249  17.635  1.00  1.00      1S   
ATOM     52 HA   THR    19      11.736 -23.046  18.319  1.00  0.00      1S   
ATOM     53 CB   THR    19      13.245 -24.527  18.065  1.00  1.00      1S   
ATOM     54 HB   THR    19      14.123 -24.733  17.413  1.00  0.00      1S   
ATOM     55 OG1  THR    19      12.326 -25.594  17.917  1.00  1.00      1S   
ATOM     56 HG1  THR    19      12.755 -26.381  18.270  1.00  0.00      1S   
ATOM     57 CG2  THR    19      13.696 -24.477  19.537  1.00  1.00      1S   
ATOM     58 HG21 THR    19      12.833 -24.293  20.212  1.00  0.00      1S   
ATOM     59 HG22 THR    19      14.448 -23.676  19.698  1.00  0.00      1S   
ATOM     60 HG23 THR    19      14.166 -25.441  19.827  1.00  0.00      1S   
ATOM     61 C    THR    19      13.518 -22.103  17.685  1.00  1.00      1S   
ATOM     62 O    THR    19      14.392 -21.981  16.830  1.00  1.00      1S   
ATOM     63 N    PHE    20      13.359 -21.223  18.696  1.00  1.00      1S   
ATOM     64 HN   PHE    20      12.652 -21.363  19.390  1.00  0.00      1S   
ATOM     65 CA   PHE    20      14.118 -20.008  18.839  1.00  1.00      1S   
ATOM     66 HA   PHE    20      14.898 -19.945  18.093  1.00  0.00      1S   
ATOM     67 CB   PHE    20      13.222 -18.746  18.837  1.00  1.00      1S   
ATOM     68 HB1  PHE    20      13.826 -17.833  19.027  1.00  0.00      1S   
ATOM     69 HB2  PHE    20      12.455 -18.836  19.635  1.00  0.00      1S   
ATOM     70 CG   PHE    20      12.494 -18.567  17.536  1.00  1.00      1S   
ATOM     71 CD1  PHE    20      11.294 -19.258  17.282  1.00  1.00      1S   
ATOM     72 HD1  PHE    20      10.895 -19.934  18.024  1.00  0.00      1S   
ATOM     73 CE1  PHE    20      10.616 -19.084  16.072  1.00  1.00      1S   
ATOM     74 HE1  PHE    20       9.706 -19.631  15.883  1.00  0.00      1S   
ATOM     75 CZ   PHE    20      11.121 -18.206  15.106  1.00  1.00      1S   
ATOM     76 HZ   PHE    20      10.598 -18.075  14.171  1.00  0.00      1S   
ATOM     77 CD2  PHE    20      12.981 -17.673  16.568  1.00  1.00      1S   
ATOM     78 HD2  PHE    20      13.888 -17.118  16.760  1.00  0.00      1S   
ATOM     79 CE2  PHE    20      12.298 -17.490  15.360  1.00  1.00      1S   
ATOM     80 HE2  PHE    20      12.679 -16.797  14.624  1.00  0.00      1S   
ATOM     81 C    PHE    20      14.738 -20.035  20.198  1.00  1.00      1S   
ATOM     82 O    PHE    20      14.136 -20.531  21.142  1.00  1.00      1S   
ATOM     83 N    ALA    21      15.946 -19.449  20.341  1.00  1.00      1S   
ATOM     84 HN   ALA    21      16.441 -19.070  19.564  1.00  0.00      1S   
ATOM     85 CA   ALA    21      16.556 -19.243  21.629  1.00  1.00      1S   
ATOM     86 HA   ALA    21      16.322 -20.068  22.287  1.00  0.00      1S   
ATOM     87 CB   ALA    21      18.086 -19.075  21.530  1.00  1.00      1S   
ATOM     88 HB1  ALA    21      18.348 -18.209  20.884  1.00  0.00      1S   
ATOM     89 HB2  ALA    21      18.537 -19.986  21.084  1.00  0.00      1S   
ATOM     90 HB3  ALA    21      18.537 -18.918  22.533  1.00  0.00      1S   
ATOM     91 C    ALA    21      15.997 -17.971  22.190  1.00  1.00      1S   
ATOM     92 O    ALA    21      15.841 -16.989  21.468  1.00  1.00      1S   
ATOM     93 N    PHE    22      15.717 -17.931  23.515  1.00  1.00      1S   
ATOM     94 HN   PHE    22      15.796 -18.737  24.099  1.00  0.00      1S   
ATOM     95 CA   PHE    22      15.421 -16.682  24.178  1.00  1.00      1S   
ATOM     96 HA   PHE    22      14.645 -16.163  23.634  1.00  0.00      1S   
ATOM     97 CB   PHE    22      15.059 -16.816  25.678  1.00  1.00      1S   
ATOM     98 HB1  PHE    22      15.057 -15.834  26.195  1.00  0.00      1S   
ATOM     99 HB2  PHE    22      15.791 -17.479  26.191  1.00  0.00      1S   
ATOM    100 CG   PHE    22      13.691 -17.374  25.851  1.00  1.00      1S   
ATOM    101 CD1  PHE    22      12.538 -16.629  25.545  1.00  1.00      1S   
ATOM    102 HD1  PHE    22      12.628 -15.627  25.154  1.00  0.00      1S   
ATOM    103 CE1  PHE    22      11.271 -17.187  25.757  1.00  1.00      1S   
ATOM    104 HE1  PHE    22      10.374 -16.648  25.521  1.00  0.00      1S   
ATOM    105 CZ   PHE    22      11.149 -18.470  26.287  1.00  1.00      1S   
ATOM    106 HZ   PHE    22      10.165 -18.868  26.443  1.00  0.00      1S   
ATOM    107 CD2  PHE    22      13.554 -18.644  26.406  1.00  1.00      1S   
ATOM    108 HD2  PHE    22      14.428 -19.198  26.696  1.00  0.00      1S   
ATOM    109 CE2  PHE    22      12.298 -19.187  26.634  1.00  1.00      1S   
ATOM    110 HE2  PHE    22      12.261 -20.139  27.131  1.00  0.00      1S   
ATOM    111 C    PHE    22      16.676 -15.870  24.159  1.00  1.00      1S   
ATOM    112 O    PHE    22      17.778 -16.422  24.127  1.00  1.00      1S   
ATOM    113 N    GLN    23      16.545 -14.528  24.243  1.00  1.00      1S   
ATOM    114 HN   GLN    23      15.645 -14.095  24.170  1.00  0.00      1S   
ATOM    115 CA   GLN    23      17.654 -13.641  24.507  1.00  1.00      1S   
ATOM    116 HA   GLN    23      18.377 -13.775  23.719  1.00  0.00      1S   
ATOM    117 CB   GLN    23      17.205 -12.158  24.496  1.00  1.00      1S   
ATOM    118 HB1  GLN    23      17.995 -11.502  24.921  1.00  0.00      1S   
ATOM    119 HB2  GLN    23      16.285 -12.039  25.112  1.00  0.00      1S   
ATOM    120 CG   GLN    23      16.917 -11.714  23.049  1.00  1.00      1S   
ATOM    121 HG1  GLN    23      16.194 -12.410  22.570  1.00  0.00      1S   
ATOM    122 HG2  GLN    23      17.858 -11.742  22.458  1.00  0.00      1S   
ATOM    123 CD   GLN    23      16.314 -10.311  23.011  1.00  1.00      1S   
ATOM    124 OE1  GLN    23      15.102 -10.133  23.166  1.00  1.00      1S   
ATOM    125 NE2  GLN    23      17.183  -9.293  22.771  1.00  1.00      1S   
ATOM    126 HE21 GLN    23      16.827  -8.365  22.639  1.00  0.00      1S   
ATOM    127 HE22 GLN    23      18.167  -9.465  22.782  1.00  0.00      1S   
ATOM    128 C    GLN    23      18.316 -14.099  25.789  1.00  1.00      1S   
ATOM    129 O    GLN    23      17.728 -14.841  26.564  1.00  1.00      1S   
ATOM    130 N    ALA    24      19.604 -13.785  26.000  1.00  1.00      1S   
ATOM    131 HN   ALA    24      20.095 -13.196  25.366  1.00  0.00      1S   
ATOM    132 CA   ALA    24      20.398 -14.380  27.056  1.00  1.00      1S   
ATOM    133 HA   ALA    24      20.230 -15.451  27.103  1.00  0.00      1S   
ATOM    134 CB   ALA    24      21.861 -13.926  27.141  1.00  1.00      1S   
ATOM    135 HB1  ALA    24      21.929 -12.813  27.091  1.00  0.00      1S   
ATOM    136 HB2  ALA    24      22.444 -14.357  26.314  1.00  0.00      1S   
ATOM    137 HB3  ALA    24      22.347 -14.250  28.098  1.00  0.00      1S   
ATOM    138 C    ALA    24      20.027 -13.802  28.299  1.00  1.00      1S   
ATOM    139 O    ALA    24      20.068 -14.493  29.326  1.00  1.00      1S   
ATOM    140 N    GLU    25      19.610 -12.474  28.215  1.00  1.00      1S   
ATOM    141 HN   GLU    25      19.490 -12.045  27.322  1.00  0.00      1S   
ATOM    142 CA   GLU    25      19.261 -11.620  29.312  1.00  1.00      1S   
ATOM    143 HA   GLU    25      20.139 -11.516  29.918  1.00  0.00      1S   
ATOM    144 CB   GLU    25      18.639 -10.192  29.131  1.00  1.00      1S   
ATOM    145 HB1  GLU    25      17.943  -9.922  29.958  1.00  0.00      1S   
ATOM    146 HB2  GLU    25      18.069 -10.081  28.185  1.00  0.00      1S   
ATOM    147 CG   GLU    25      19.774  -9.177  29.208  1.00  1.00      1S   
ATOM    148 HG1  GLU    25      20.431  -9.453  30.063  1.00  0.00      1S   
ATOM    149 HG2  GLU    25      19.431  -8.134  29.363  1.00  0.00      1S   
ATOM    150 CD   GLU    25      20.560  -9.278  27.914  1.00  1.00      1S   
ATOM    151 OE1  GLU    25      20.072  -9.922  26.944  1.00  1.00      1S   
ATOM    152 OE2  GLU    25      21.665  -8.684  27.865  1.00  1.00      1S   
ATOM    153 C    GLU    25      18.383 -12.460  30.032  1.00  1.00      1S   
ATOM    154 O    GLU    25      18.404 -12.386  31.244  1.00  1.00      1S   
ATOM    155 N    ILE    26      17.570 -13.339  29.343  1.00  1.00      1S   
ATOM    156 HN   ILE    26      17.242 -14.089  29.953  1.00  0.00      1S   
ATOM    157 CA   ILE    26      16.409 -13.180  28.439  1.00  0.00      1S   
ATOM    158 HA   ILE    26      16.658 -13.080  27.421  1.00  0.00      1S   
ATOM    159 CB   ILE    26      15.683 -11.777  28.820  1.00  0.00      1S   
ATOM    160 HB   ILE    26      16.237 -10.926  28.395  1.00  0.00      1S   
ATOM    161 CG2  ILE    26      15.785 -12.324  30.191  1.00  0.00      1S   
ATOM    162 HG21 ILE    26      15.928 -13.269  30.737  1.00  0.00      1S   
ATOM    163 HG22 ILE    26      14.971 -12.967  29.910  1.00  0.00      1S   
ATOM    164 HG23 ILE    26      16.250 -11.812  31.082  1.00  0.00      1S   
ATOM    165 CG1  ILE    26      14.768 -11.109  29.948  1.00  0.00      1S   
ATOM    166 HG11 ILE    26      14.115 -10.406  29.346  1.00  0.00      1S   
ATOM    167 HG12 ILE    26      15.496 -10.353  30.447  1.00  0.00      1S   
ATOM    168 CD   ILE    26      13.952 -11.852  31.083  1.00  0.00      1S   
ATOM    169 HD1  ILE    26      13.961 -12.911  31.267  1.00  0.00      1S   
ATOM    170 HD2  ILE    26      13.023 -12.276  30.669  1.00  0.00      1S   
ATOM    171 HD3  ILE    26      14.524 -11.931  32.040  1.00  0.00      1S   
ATOM    172 C    ILE    26      15.609 -14.619  28.783  1.00  1.00      1S   
ATOM    173 O    ILE    26      14.554 -14.859  29.074  1.00  1.00      1S   
ATOM    174 N    ALA    27      16.612 -15.623  28.994  1.00  1.00      1S   
ATOM    175 HN   ALA    27      17.455 -15.467  28.585  1.00  0.00      1S   
ATOM    176 CA   ALA    27      16.409 -16.753  29.759  1.00  1.00      1S   
ATOM    177 HA   ALA    27      15.428 -17.202  29.630  1.00  0.00      1S   
ATOM    178 CB   ALA    27      17.501 -17.660  29.183  1.00  1.00      1S   
ATOM    179 HB1  ALA    27      18.466 -17.106  29.202  1.00  0.00      1S   
ATOM    180 HB2  ALA    27      17.245 -17.847  28.115  1.00  0.00      1S   
ATOM    181 HB3  ALA    27      17.606 -18.622  29.713  1.00  0.00      1S   
ATOM    182 C    ALA    27      16.631 -16.555  31.256  1.00  1.00      1S   
ATOM    183 O    ALA    27      15.952 -17.224  32.030  1.00  1.00      1S   
ATOM    184 N    GLN    28      17.530 -15.631  31.700  1.00  1.00      1S   
ATOM    185 HN   GLN    28      18.037 -15.070  31.048  1.00  0.00      1S   
ATOM    186 CA   GLN    28      17.940 -15.423  33.092  1.00  1.00      1S   
ATOM    187 HA   GLN    28      18.397 -16.343  33.427  1.00  0.00      1S   
ATOM    188 CB   GLN    28      18.997 -14.306  33.246  1.00  1.00      1S   
ATOM    189 HB1  GLN    28      18.451 -13.345  33.160  1.00  0.00      1S   
ATOM    190 HB2  GLN    28      19.734 -14.402  32.417  1.00  0.00      1S   
ATOM    191 CG   GLN    28      19.742 -14.161  34.580  1.00  1.00      1S   
ATOM    192 HG1  GLN    28      20.339 -15.068  34.801  1.00  0.00      1S   
ATOM    193 HG2  GLN    28      19.002 -13.995  35.392  1.00  0.00      1S   
ATOM    194 CD   GLN    28      20.665 -12.930  34.525  1.00  1.00      1S   
ATOM    195 OE1  GLN    28      20.720 -12.181  33.544  1.00  1.00      1S   
ATOM    196 NE2  GLN    28      21.407 -12.717  35.648  1.00  1.00      1S   
ATOM    197 HE21 GLN    28      22.038 -11.943  35.682  1.00  0.00      1S   
ATOM    198 HE22 GLN    28      21.301 -13.332  36.428  1.00  0.00      1S   
ATOM    199 C    GLN    28      16.794 -15.074  34.024  1.00  1.00      1S   
ATOM    200 O    GLN    28      16.749 -15.562  35.149  1.00  1.00      1S   
ATOM    201 N    LEU    29      15.817 -14.228  33.611  1.00  1.00      1S   
ATOM    202 HN   LEU    29      15.844 -13.791  32.714  1.00  0.00      1S   
ATOM    203 CA   LEU    29      14.699 -13.928  34.501  1.00  1.00      1S   
ATOM    204 HA   LEU    29      15.111 -13.674  35.467  1.00  0.00      1S   
ATOM    205 CB   LEU    29      13.781 -12.785  34.059  1.00  1.00      1S   
ATOM    206 HB1  LEU    29      13.334 -13.119  33.099  1.00  0.00      1S   
ATOM    207 HB2  LEU    29      14.397 -11.864  33.923  1.00  0.00      1S   
ATOM    208 CG   LEU    29      12.543 -12.391  34.857  1.00  1.00      1S   
ATOM    209 HG   LEU    29      11.930 -13.307  34.975  1.00  0.00      1S   
ATOM    210 CD1  LEU    29      12.962 -11.886  36.233  1.00  1.00      1S   
ATOM    211 HD11 LEU    29      13.570 -10.961  36.133  1.00  0.00      1S   
ATOM    212 HD12 LEU    29      13.565 -12.657  36.754  1.00  0.00      1S   
ATOM    213 HD13 LEU    29      12.064 -11.679  36.840  1.00  0.00      1S   
ATOM    214 CD2  LEU    29      11.660 -11.398  34.065  1.00  1.00      1S   
ATOM    215 HD21 LEU    29      11.462 -11.785  33.041  1.00  0.00      1S   
ATOM    216 HD22 LEU    29      12.155 -10.409  33.971  1.00  0.00      1S   
ATOM    217 HD23 LEU    29      10.683 -11.261  34.572  1.00  0.00      1S   
ATOM    218 C    LEU    29      13.789 -15.108  34.638  1.00  1.00      1S   
ATOM    219 O    LEU    29      13.251 -15.324  35.714  1.00  1.00      1S   
ATOM    220 N    MET    30      13.584 -15.918  33.572  1.00  1.00      1S   
ATOM    221 HN   MET    30      14.005 -15.745  32.683  1.00  0.00      1S   
ATOM    222 CA   MET    30      12.732 -17.089  33.660  1.00  1.00      1S   
ATOM    223 HA   MET    30      11.759 -16.755  33.995  1.00  0.00      1S   
ATOM    224 CB   MET    30      12.560 -17.800  32.301  1.00  1.00      1S   
ATOM    225 HB1  MET    30      12.045 -18.776  32.450  1.00  0.00      1S   
ATOM    226 HB2  MET    30      13.558 -18.005  31.857  1.00  0.00      1S   
ATOM    227 CG   MET    30      11.724 -16.953  31.328  1.00  1.00      1S   
ATOM    228 HG1  MET    30      12.158 -15.930  31.293  1.00  0.00      1S   
ATOM    229 HG2  MET    30      10.698 -16.858  31.749  1.00  0.00      1S   
ATOM    230 SD   MET    30      11.639 -17.595  29.634  1.00  1.00      1S   
ATOM    231 CE   MET    30      10.475 -18.953  29.944  1.00  1.00      1S   
ATOM    232 HE1  MET    30       9.575 -18.580  30.473  1.00  0.00      1S   
ATOM    233 HE2  MET    30      10.933 -19.748  30.567  1.00  0.00      1S   
ATOM    234 HE3  MET    30      10.142 -19.413  28.990  1.00  0.00      1S   
ATOM    235 C    MET    30      13.257 -18.082  34.672  1.00  1.00      1S   
ATOM    236 O    MET    30      12.495 -18.645  35.446  1.00  1.00      1S   
ATOM    237 N    THR    31      14.593 -18.246  34.716  1.00  1.00      1S   
ATOM    238 HN   THR    31      15.156 -17.679  34.120  1.00  0.00      1S   
ATOM    239 CA   THR    31      15.375 -19.095  35.605  1.00  1.00      1S   
ATOM    240 HA   THR    31      14.912 -20.072  35.618  1.00  0.00      1S   
ATOM    241 CB   THR    31      16.845 -19.226  35.121  1.00  1.00      1S   
ATOM    242 HB   THR    31      17.599 -19.021  35.904  1.00  0.00      1S   
ATOM    243 OG1  THR    31      17.057 -18.243  34.169  1.00  1.00      1S   
ATOM    244 HG1  THR    31      16.410 -18.464  33.486  1.00  0.00      1S   
ATOM    245 CG2  THR    31      17.190 -20.459  34.259  1.00  0.00      1S   
ATOM    246 HG21 THR    31      17.658 -20.192  33.276  1.00  0.00      1S   
ATOM    247 HG22 THR    31      16.281 -21.030  34.015  1.00  0.00      1S   
ATOM    248 HG23 THR    31      17.945 -21.110  34.740  1.00  0.00      1S   
ATOM    249 C    THR    31      15.239 -18.521  37.017  1.00  1.00      1S   
ATOM    250 O    THR    31      15.001 -19.267  37.959  1.00  1.00      1S   
ATOM    251 N    LEU    32      15.292 -17.175  37.203  1.00  1.00      1S   
ATOM    252 HN   LEU    32      15.481 -16.564  36.436  1.00  0.00      1S   
ATOM    253 CA   LEU    32      15.058 -16.504  38.477  1.00  1.00      1S   
ATOM    254 HA   LEU    32      15.761 -16.911  39.191  1.00  0.00      1S   
ATOM    255 CB   LEU    32      15.300 -14.971  38.366  1.00  1.00      1S   
ATOM    256 HB1  LEU    32      14.607 -14.533  37.620  1.00  0.00      1S   
ATOM    257 HB2  LEU    32      16.330 -14.846  37.961  1.00  0.00      1S   
ATOM    258 CG   LEU    32      15.207 -14.123  39.663  1.00  1.00      1S   
ATOM    259 HG   LEU    32      15.638 -14.715  40.502  1.00  0.00      1S   
ATOM    260 CD1  LEU    32      16.066 -12.852  39.523  1.00  1.00      1S   
ATOM    261 HD11 LEU    32      15.685 -12.230  38.687  1.00  0.00      1S   
ATOM    262 HD12 LEU    32      17.126 -13.114  39.320  1.00  0.00      1S   
ATOM    263 HD13 LEU    32      16.025 -12.250  40.456  1.00  0.00      1S   
ATOM    264 CD2  LEU    32      13.765 -13.715  40.033  1.00  1.00      1S   
ATOM    265 HD21 LEU    32      13.161 -14.586  40.355  1.00  0.00      1S   
ATOM    266 HD22 LEU    32      13.268 -13.242  39.160  1.00  0.00      1S   
ATOM    267 HD23 LEU    32      13.771 -12.986  40.869  1.00  0.00      1S   
ATOM    268 C    LEU    32      13.664 -16.773  38.997  1.00  1.00      1S   
ATOM    269 O    LEU    32      13.495 -17.138  40.155  1.00  1.00      1S   
ATOM    270 N    ILE    33      12.625 -16.629  38.147  1.00  1.00      1S   
ATOM    271 HN   ILE    33      12.787 -16.336  37.204  1.00  0.00      1S   
ATOM    272 CA   ILE    33      11.230 -16.827  38.495  1.00  1.00      1S   
ATOM    273 HA   ILE    33      11.019 -16.209  39.357  1.00  0.00      1S   
ATOM    274 CB   ILE    33      10.315 -16.382  37.353  1.00  1.00      1S   
ATOM    275 HB   ILE    33      10.695 -16.816  36.400  1.00  0.00      1S   
ATOM    276 CG2  ILE    33       8.863 -16.870  37.556  1.00  1.00      1S   
ATOM    277 HG21 ILE    33       8.466 -16.471  38.511  1.00  0.00      1S   
ATOM    278 HG22 ILE    33       8.801 -17.977  37.573  1.00  0.00      1S   
ATOM    279 HG23 ILE    33       8.209 -16.520  36.732  1.00  0.00      1S   
ATOM    280 CG1  ILE    33      10.372 -14.836  37.249  1.00  1.00      1S   
ATOM    281 HG11 ILE    33      11.431 -14.499  37.265  1.00  0.00      1S   
ATOM    282 HG12 ILE    33       9.874 -14.398  38.141  1.00  0.00      1S   
ATOM    283 CD   ILE    33       9.718 -14.272  35.987  1.00  1.00      1S   
ATOM    284 HD1  ILE    33       8.639 -14.514  35.959  1.00  0.00      1S   
ATOM    285 HD2  ILE    33      10.206 -14.691  35.080  1.00  0.00      1S   
ATOM    286 HD3  ILE    33       9.823 -13.167  35.962  1.00  0.00      1S   
ATOM    287 C    ILE    33      10.980 -18.262  38.908  1.00  1.00      1S   
ATOM    288 O    ILE    33      10.262 -18.512  39.871  1.00  1.00      1S   
ATOM    289 N    ILE    34      11.601 -19.237  38.213  1.00  1.00      1S   
ATOM    290 HN   ILE    34      12.176 -19.014  37.426  1.00  0.00      1S   
ATOM    291 CA   ILE    34      11.455 -20.652  38.484  1.00  1.00      1S   
ATOM    292 HA   ILE    34      10.401 -20.854  38.619  1.00  0.00      1S   
ATOM    293 CB   ILE    34      11.939 -21.469  37.282  1.00  1.00      1S   
ATOM    294 HB   ILE    34      12.933 -21.080  36.964  1.00  0.00      1S   
ATOM    295 CG2  ILE    34      12.084 -22.976  37.603  1.00  1.00      1S   
ATOM    296 HG21 ILE    34      11.118 -23.390  37.961  1.00  0.00      1S   
ATOM    297 HG22 ILE    34      12.861 -23.152  38.374  1.00  0.00      1S   
ATOM    298 HG23 ILE    34      12.387 -23.535  36.693  1.00  0.00      1S   
ATOM    299 CG1  ILE    34      10.941 -21.269  36.117  1.00  1.00      1S   
ATOM    300 HG11 ILE    34      10.612 -20.210  36.063  1.00  0.00      1S   
ATOM    301 HG12 ILE    34      10.040 -21.866  36.349  1.00  0.00      1S   
ATOM    302 CD   ILE    34      11.484 -21.669  34.742  1.00  1.00      1S   
ATOM    303 HD1  ILE    34      11.789 -22.735  34.721  1.00  0.00      1S   
ATOM    304 HD2  ILE    34      12.364 -21.045  34.480  1.00  0.00      1S   
ATOM    305 HD3  ILE    34      10.702 -21.512  33.968  1.00  0.00      1S   
ATOM    306 C    ILE    34      12.150 -21.046  39.778  1.00  1.00      1S   
ATOM    307 O    ILE    34      11.639 -21.894  40.508  1.00  1.00      1S   
ATOM    308 N    ASN    35      13.324 -20.450  40.100  1.00  1.00      1S   
ATOM    309 HN   ASN    35      13.703 -19.718  39.536  1.00  0.00      1S   
ATOM    310 CA   ASN    35      14.192 -20.959  41.149  1.00  1.00      1S   
ATOM    311 HA   ASN    35      13.888 -21.966  41.401  1.00  0.00      1S   
ATOM    312 CB   ASN    35      15.670 -21.009  40.691  1.00  1.00      1S   
ATOM    313 HB1  ASN    35      16.320 -21.372  41.516  1.00  0.00      1S   
ATOM    314 HB2  ASN    35      16.006 -19.993  40.392  1.00  0.00      1S   
ATOM    315 CG   ASN    35      15.808 -21.991  39.519  1.00  1.00      1S   
ATOM    316 OD1  ASN    35      15.252 -23.095  39.545  1.00  1.00      1S   
ATOM    317 ND2  ASN    35      16.573 -21.579  38.468  1.00  1.00      1S   
ATOM    318 HD21 ASN    35      16.668 -22.168  37.667  1.00  0.00      1S   
ATOM    319 HD22 ASN    35      16.938 -20.648  38.461  1.00  0.00      1S   
ATOM    320 C    ASN    35      14.137 -20.177  42.444  1.00  1.00      1S   
ATOM    321 O    ASN    35      14.527 -20.707  43.484  1.00  1.00      1S   
ATOM    322 N    THR    36      13.660 -18.909  42.440  1.00  1.00      1S   
ATOM    323 HN   THR    36      13.332 -18.485  41.598  1.00  0.00      1S   
ATOM    324 CA   THR    36      13.633 -18.064  43.626  1.00  1.00      1S   
ATOM    325 HA   THR    36      14.563 -18.198  44.161  1.00  0.00      1S   
ATOM    326 CB   THR    36      13.476 -16.583  43.272  1.00  1.00      1S   
ATOM    327 HB   THR    36      12.570 -16.444  42.643  1.00  0.00      1S   
ATOM    328 OG1  THR    36      14.600 -16.156  42.514  1.00  1.00      1S   
ATOM    329 HG1  THR    36      14.464 -16.513  41.630  1.00  0.00      1S   
ATOM    330 CG2  THR    36      13.365 -15.656  44.500  1.00  1.00      1S   
ATOM    331 HG21 THR    36      14.259 -15.754  45.150  1.00  0.00      1S   
ATOM    332 HG22 THR    36      12.456 -15.880  45.092  1.00  0.00      1S   
ATOM    333 HG23 THR    36      13.290 -14.598  44.165  1.00  0.00      1S   
ATOM    334 C    THR    36      12.499 -18.520  44.514  1.00  1.00      1S   
ATOM    335 O    THR    36      11.411 -18.826  44.038  1.00  1.00      1S   
ATOM    336 N    PHE    37      12.735 -18.588  45.845  1.00  1.00      1S   
ATOM    337 HN   PHE    37      13.647 -18.405  46.212  1.00  0.00      1S   
ATOM    338 CA   PHE    37      11.724 -18.905  46.824  1.00  1.00      1S   
ATOM    339 HA   PHE    37      11.124 -19.718  46.439  1.00  0.00      1S   
ATOM    340 CB   PHE    37      12.351 -19.327  48.180  1.00  1.00      1S   
ATOM    341 HB1  PHE    37      12.966 -18.500  48.597  1.00  0.00      1S   
ATOM    342 HB2  PHE    37      13.015 -20.204  48.022  1.00  0.00      1S   
ATOM    343 CG   PHE    37      11.306 -19.718  49.195  1.00  1.00      1S   
ATOM    344 CD1  PHE    37      10.708 -20.989  49.160  1.00  1.00      1S   
ATOM    345 HD1  PHE    37      11.004 -21.700  48.406  1.00  0.00      1S   
ATOM    346 CE1  PHE    37       9.733 -21.342  50.102  1.00  1.00      1S   
ATOM    347 HE1  PHE    37       9.277 -22.321  50.069  1.00  0.00      1S   
ATOM    348 CZ   PHE    37       9.352 -20.426  51.090  1.00  1.00      1S   
ATOM    349 HZ   PHE    37       8.600 -20.697  51.817  1.00  0.00      1S   
ATOM    350 CD2  PHE    37      10.903 -18.801  50.181  1.00  1.00      1S   
ATOM    351 HD2  PHE    37      11.343 -17.815  50.207  1.00  0.00      1S   
ATOM    352 CE2  PHE    37       9.932 -19.152  51.125  1.00  1.00      1S   
ATOM    353 HE2  PHE    37       9.627 -18.438  51.876  1.00  0.00      1S   
ATOM    354 C    PHE    37      10.865 -17.672  46.995  1.00  1.00      1S   
ATOM    355 O    PHE    37      11.347 -16.616  47.396  1.00  1.00      1S   
ATOM    356 N    TYR    38       9.567 -17.783  46.658  1.00  1.00      1S   
ATOM    357 HN   TYR    38       9.185 -18.645  46.323  1.00  0.00      1S   
ATOM    358 CA   TYR    38       8.684 -16.653  46.680  1.00  1.00      1S   
ATOM    359 HA   TYR    38       8.901 -16.049  47.551  1.00  0.00      1S   
ATOM    360 CB   TYR    38       8.833 -15.834  45.376  1.00  1.00      1S   
ATOM    361 HB1  TYR    38       8.568 -16.444  44.490  1.00  0.00      1S   
ATOM    362 HB2  TYR    38       9.888 -15.503  45.263  1.00  0.00      1S   
ATOM    363 CG   TYR    38       7.988 -14.609  45.385  1.00  1.00      1S   
ATOM    364 CD1  TYR    38       8.325 -13.525  46.212  1.00  1.00      1S   
ATOM    365 HD1  TYR    38       9.199 -13.572  46.844  1.00  0.00      1S   
ATOM    366 CE1  TYR    38       7.535 -12.374  46.215  1.00  1.00      1S   
ATOM    367 HE1  TYR    38       7.785 -11.540  46.855  1.00  0.00      1S   
ATOM    368 CZ   TYR    38       6.421 -12.319  45.380  1.00  1.00      1S   
ATOM    369 OH   TYR    38       5.625 -11.190  45.377  1.00  1.00      1S   
ATOM    370 HH   TYR    38       6.142 -10.447  45.711  1.00  0.00      1S   
ATOM    371 CD2  TYR    38       6.854 -14.537  44.561  1.00  1.00      1S   
ATOM    372 HD2  TYR    38       6.584 -15.370  43.928  1.00  0.00      1S   
ATOM    373 CE2  TYR    38       6.073 -13.384  44.551  1.00  1.00      1S   
ATOM    374 HE2  TYR    38       5.211 -13.314  43.905  1.00  0.00      1S   
ATOM    375 C    TYR    38       7.297 -17.213  46.816  1.00  1.00      1S   
ATOM    376 O    TYR    38       6.795 -17.883  45.917  1.00  1.00      1S   
ATOM    377 N    THR    39       6.638 -16.970  47.972  1.00  1.00      1S   
ATOM    378 HN   THR    39       7.028 -16.411  48.700  1.00  0.00      1S   
ATOM    379 CA   THR    39       5.406 -17.660  48.284  1.00  1.00      1S   
ATOM    380 HA   THR    39       5.452 -18.618  47.787  1.00  0.00      1S   
ATOM    381 CB   THR    39       5.278 -18.075  49.756  1.00  1.00      1S   
ATOM    382 HB   THR    39       4.413 -18.768  49.860  1.00  0.00      1S   
ATOM    383 OG1  THR    39       5.120 -17.035  50.682  1.00  1.00      1S   
ATOM    384 HG1  THR    39       5.237 -17.472  51.533  1.00  0.00      1S   
ATOM    385 CG2  THR    39       6.564 -18.751  50.244  1.00  0.00      1S   
ATOM    386 HG21 THR    39       7.093 -19.272  49.420  1.00  0.00      1S   
ATOM    387 HG22 THR    39       6.308 -19.484  51.040  1.00  0.00      1S   
ATOM    388 HG23 THR    39       7.275 -18.033  50.707  1.00  0.00      1S   
ATOM    389 C    THR    39       4.172 -16.986  47.692  1.00  1.00      1S   
ATOM    390 O    THR    39       3.138 -17.633  47.543  1.00  1.00      1S   
ATOM    391 N    ASN    40       4.248 -15.693  47.284  1.00  1.00      1S   
ATOM    392 HN   ASN    40       5.099 -15.180  47.367  1.00  0.00      1S   
ATOM    393 CA   ASN    40       3.122 -14.929  46.771  1.00  1.00      1S   
ATOM    394 HA   ASN    40       2.225 -15.276  47.266  1.00  0.00      1S   
ATOM    395 CB   ASN    40       3.343 -13.427  47.118  1.00  1.00      1S   
ATOM    396 HB1  ASN    40       4.281 -13.081  46.644  1.00  0.00      1S   
ATOM    397 HB2  ASN    40       3.473 -13.336  48.217  1.00  0.00      1S   
ATOM    398 CG   ASN    40       2.219 -12.470  46.701  1.00  1.00      1S   
ATOM    399 OD1  ASN    40       2.484 -11.326  46.319  1.00  1.00      1S   
ATOM    400 ND2  ASN    40       0.949 -12.953  46.778  1.00  1.00      1S   
ATOM    401 HD21 ASN    40       0.189 -12.350  46.529  1.00  0.00      1S   
ATOM    402 HD22 ASN    40       0.786 -13.894  47.070  1.00  0.00      1S   
ATOM    403 C    ASN    40       2.940 -15.138  45.272  1.00  1.00      1S   
ATOM    404 O    ASN    40       2.984 -14.205  44.471  1.00  1.00      1S   
ATOM    405 N    LYS    41       2.687 -16.395  44.854  1.00  1.00      1S   
ATOM    406 HN   LYS    41       2.606 -17.142  45.509  1.00  0.00      1S   
ATOM    407 CA   LYS    41       2.650 -16.769  43.464  1.00  1.00      1S   
ATOM    408 HA   LYS    41       3.491 -16.301  42.977  1.00  0.00      1S   
ATOM    409 CB   LYS    41       2.774 -18.290  43.266  1.00  1.00      1S   
ATOM    410 HB1  LYS    41       2.623 -18.546  42.193  1.00  0.00      1S   
ATOM    411 HB2  LYS    41       1.983 -18.805  43.855  1.00  0.00      1S   
ATOM    412 CG   LYS    41       4.144 -18.853  43.671  1.00  1.00      1S   
ATOM    413 HG1  LYS    41       4.366 -18.584  44.727  1.00  0.00      1S   
ATOM    414 HG2  LYS    41       4.935 -18.404  43.031  1.00  0.00      1S   
ATOM    415 CD   LYS    41       4.146 -20.378  43.530  1.00  1.00      1S   
ATOM    416 HD1  LYS    41       3.851 -20.651  42.491  1.00  0.00      1S   
ATOM    417 HD2  LYS    41       3.355 -20.765  44.210  1.00  0.00      1S   
ATOM    418 CE   LYS    41       5.454 -21.077  43.903  1.00  1.00      1S   
ATOM    419 HE1  LYS    41       5.263 -22.153  44.101  1.00  0.00      1S   
ATOM    420 HE2  LYS    41       5.920 -20.616  44.799  1.00  0.00      1S   
ATOM    421 NZ   LYS    41       6.414 -21.015  42.791  1.00  1.00      1S   
ATOM    422 HZ1  LYS    41       6.982 -20.141  42.870  1.00  0.00      1S   
ATOM    423 HZ2  LYS    41       5.906 -21.010  41.881  1.00  0.00      1S   
ATOM    424 HZ3  LYS    41       7.054 -21.838  42.822  1.00  0.00      1S   
ATOM    425 C    LYS    41       1.412 -16.314  42.741  1.00  1.00      1S   
ATOM    426 O    LYS    41       1.468 -16.196  41.522  1.00  1.00      1S   
ATOM    427 N    GLU    42       0.294 -16.019  43.456  1.00  1.00      1S   
ATOM    428 HN   GLU    42       0.313 -16.069  44.452  1.00  0.00      1S   
ATOM    429 CA   GLU    42      -1.008 -15.693  42.892  1.00  1.00      1S   
ATOM    430 HA   GLU    42      -1.322 -16.549  42.311  1.00  0.00      1S   
ATOM    431 CB   GLU    42      -2.068 -15.410  43.979  1.00  1.00      1S   
ATOM    432 HB1  GLU    42      -2.068 -16.277  44.669  1.00  0.00      1S   
ATOM    433 HB2  GLU    42      -3.072 -15.367  43.505  1.00  0.00      1S   
ATOM    434 CG   GLU    42      -1.834 -14.098  44.762  1.00  1.00      1S   
ATOM    435 HG1  GLU    42      -2.018 -13.219  44.108  1.00  0.00      1S   
ATOM    436 HG2  GLU    42      -0.778 -14.067  45.099  1.00  0.00      1S   
ATOM    437 CD   GLU    42      -2.730 -14.008  45.990  1.00  1.00      1S   
ATOM    438 OE1  GLU    42      -2.883 -15.044  46.682  1.00  1.00      1S   
ATOM    439 OE2  GLU    42      -3.245 -12.901  46.291  1.00  1.00      1S   
ATOM    440 C    GLU    42      -1.030 -14.488  41.995  1.00  1.00      1S   
ATOM    441 O    GLU    42      -1.974 -14.313  41.224  1.00  1.00      1S   
ATOM    442 N    ILE    43       0.026 -13.636  42.062  1.00  1.00      1S   
ATOM    443 HN   ILE    43       0.784 -13.815  42.686  1.00  0.00      1S   
ATOM    444 CA   ILE    43       0.164 -12.440  41.271  1.00  1.00      1S   
ATOM    445 HA   ILE    43      -0.734 -11.858  41.429  1.00  0.00      1S   
ATOM    446 CB   ILE    43       1.353 -11.568  41.668  1.00  1.00      1S   
ATOM    447 HB   ILE    43       1.339 -10.647  41.040  1.00  0.00      1S   
ATOM    448 CG2  ILE    43       1.148 -11.106  43.126  1.00  1.00      1S   
ATOM    449 HG21 ILE    43       1.133 -11.971  43.820  1.00  0.00      1S   
ATOM    450 HG22 ILE    43       0.194 -10.546  43.226  1.00  0.00      1S   
ATOM    451 HG23 ILE    43       1.979 -10.434  43.430  1.00  0.00      1S   
ATOM    452 CG1  ILE    43       2.735 -12.239  41.464  1.00  1.00      1S   
ATOM    453 HG11 ILE    43       2.627 -13.344  41.453  1.00  0.00      1S   
ATOM    454 HG12 ILE    43       3.383 -11.980  42.332  1.00  0.00      1S   
ATOM    455 CD   ILE    43       3.449 -11.770  40.191  1.00  1.00      1S   
ATOM    456 HD1  ILE    43       3.621 -10.672  40.227  1.00  0.00      1S   
ATOM    457 HD2  ILE    43       2.841 -11.998  39.291  1.00  0.00      1S   
ATOM    458 HD3  ILE    43       4.433 -12.275  40.089  1.00  0.00      1S   
ATOM    459 C    ILE    43       0.218 -12.760  39.805  1.00  1.00      1S   
ATOM    460 O    ILE    43      -0.006 -11.868  38.993  1.00  1.00      1S   
ATOM    461 N    PHE    44       0.452 -14.051  39.422  1.00  1.00      1S   
ATOM    462 HN   PHE    44       0.665 -14.762  40.090  1.00  0.00      1S   
ATOM    463 CA   PHE    44       0.450 -14.464  38.044  1.00  1.00      1S   
ATOM    464 HA   PHE    44       1.214 -13.857  37.699  1.00  0.00      1S   
ATOM    465 CB   PHE    44       0.917 -15.909  37.705  1.00  1.00      1S   
ATOM    466 HB1  PHE    44       1.772 -16.199  38.350  1.00  0.00      1S   
ATOM    467 HB2  PHE    44       1.254 -15.946  36.645  1.00  0.00      1S   
ATOM    468 CG   PHE    44      -0.193 -16.903  37.866  1.00  1.00      1S   
ATOM    469 CD1  PHE    44      -0.519 -17.365  39.140  1.00  1.00      1S   
ATOM    470 HD1  PHE    44       0.085 -17.084  39.975  1.00  0.00      1S   
ATOM    471 CE1  PHE    44      -1.649 -18.152  39.351  1.00  1.00      1S   
ATOM    472 HE1  PHE    44      -1.871 -18.488  40.349  1.00  0.00      1S   
ATOM    473 CZ   PHE    44      -2.482 -18.475  38.277  1.00  1.00      1S   
ATOM    474 HZ   PHE    44      -3.364 -19.074  38.440  1.00  0.00      1S   
ATOM    475 CD2  PHE    44      -1.027 -17.236  36.783  1.00  1.00      1S   
ATOM    476 HD2  PHE    44      -0.818 -16.838  35.801  1.00  0.00      1S   
ATOM    477 CE2  PHE    44      -2.180 -18.002  36.994  1.00  1.00      1S   
ATOM    478 HE2  PHE    44      -2.845 -18.213  36.173  1.00  0.00      1S   
ATOM    479 C    PHE    44      -0.796 -14.092  37.287  1.00  1.00      1S   
ATOM    480 O    PHE    44      -0.750 -13.650  36.142  1.00  1.00      1S   
ATOM    481 N    LEU    45      -1.945 -14.285  37.959  1.00  1.00      1S   
ATOM    482 HN   LEU    45      -1.931 -14.589  38.910  1.00  0.00      1S   
ATOM    483 CA   LEU    45      -3.236 -14.196  37.356  1.00  1.00      1S   
ATOM    484 HA   LEU    45      -3.178 -14.694  36.398  1.00  0.00      1S   
ATOM    485 CB   LEU    45      -4.279 -14.884  38.249  1.00  1.00      1S   
ATOM    486 HB1  LEU    45      -4.357 -14.340  39.216  1.00  0.00      1S   
ATOM    487 HB2  LEU    45      -3.911 -15.909  38.478  1.00  0.00      1S   
ATOM    488 CG   LEU    45      -5.676 -15.011  37.613  1.00  1.00      1S   
ATOM    489 HG   LEU    45      -6.062 -13.984  37.425  1.00  0.00      1S   
ATOM    490 CD1  LEU    45      -5.640 -15.759  36.266  1.00  1.00      1S   
ATOM    491 HD11 LEU    45      -5.116 -16.731  36.382  1.00  0.00      1S   
ATOM    492 HD12 LEU    45      -5.112 -15.160  35.494  1.00  0.00      1S   
ATOM    493 HD13 LEU    45      -6.673 -15.950  35.907  1.00  0.00      1S   
ATOM    494 CD2  LEU    45      -6.643 -15.689  38.594  1.00  1.00      1S   
ATOM    495 HD21 LEU    45      -6.705 -15.107  39.536  1.00  0.00      1S   
ATOM    496 HD22 LEU    45      -6.287 -16.715  38.832  1.00  0.00      1S   
ATOM    497 HD23 LEU    45      -7.657 -15.752  38.148  1.00  0.00      1S   
ATOM    498 C    LEU    45      -3.601 -12.763  37.123  1.00  1.00      1S   
ATOM    499 O    LEU    45      -4.190 -12.433  36.099  1.00  1.00      1S   
ATOM    500 N    ARG    46      -3.193 -11.864  38.046  1.00  1.00      1S   
ATOM    501 HN   ARG    46      -2.719 -12.160  38.872  1.00  0.00      1S   
ATOM    502 CA   ARG    46      -3.344 -10.436  37.903  1.00  1.00      1S   
ATOM    503 HA   ARG    46      -4.396 -10.215  37.800  1.00  0.00      1S   
ATOM    504 CB   ARG    46      -2.769  -9.704  39.130  1.00  1.00      1S   
ATOM    505 HB1  ARG    46      -1.718 -10.032  39.276  1.00  0.00      1S   
ATOM    506 HB2  ARG    46      -3.334 -10.027  40.032  1.00  0.00      1S   
ATOM    507 CG   ARG    46      -2.818  -8.167  39.039  1.00  1.00      1S   
ATOM    508 HG1  ARG    46      -3.880  -7.837  39.054  1.00  0.00      1S   
ATOM    509 HG2  ARG    46      -2.378  -7.816  38.081  1.00  0.00      1S   
ATOM    510 CD   ARG    46      -2.064  -7.484  40.178  1.00  1.00      1S   
ATOM    511 HD1  ARG    46      -2.444  -7.845  41.158  1.00  0.00      1S   
ATOM    512 HD2  ARG    46      -2.156  -6.378  40.115  1.00  0.00      1S   
ATOM    513 NE   ARG    46      -0.620  -7.840  40.041  1.00  1.00      1S   
ATOM    514 HE   ARG    46      -0.265  -8.144  39.153  1.00  0.00      1S   
ATOM    515 CZ   ARG    46       0.259  -7.714  41.070  1.00  1.00      1S   
ATOM    516 NH1  ARG    46      -0.144  -7.242  42.274  1.00  1.00      1S   
ATOM    517 HH11 ARG    46      -1.093  -6.952  42.402  1.00  0.00      1S   
ATOM    518 HH12 ARG    46       0.519  -7.093  43.011  1.00  0.00      1S   
ATOM    519 NH2  ARG    46       1.553  -8.059  40.869  1.00  1.00      1S   
ATOM    520 HH21 ARG    46       1.837  -8.347  39.952  1.00  0.00      1S   
ATOM    521 HH22 ARG    46       2.236  -7.898  41.580  1.00  0.00      1S   
ATOM    522 C    ARG    46      -2.622  -9.940  36.675  1.00  1.00      1S   
ATOM    523 O    ARG    46      -3.161  -9.144  35.914  1.00  1.00      1S   
ATOM    524 N    GLU    47      -1.383 -10.423  36.440  1.00  1.00      1S   
ATOM    525 HN   GLU    47      -0.963 -11.090  37.052  1.00  0.00      1S   
ATOM    526 CA   GLU    47      -0.569  -9.980  35.334  1.00  1.00      1S   
ATOM    527 HA   GLU    47      -0.564  -8.900  35.345  1.00  0.00      1S   
ATOM    528 CB   GLU    47       0.878 -10.500  35.442  1.00  1.00      1S   
ATOM    529 HB1  GLU    47       1.464 -10.173  34.556  1.00  0.00      1S   
ATOM    530 HB2  GLU    47       0.854 -11.612  35.438  1.00  0.00      1S   
ATOM    531 CG   GLU    47       1.620 -10.043  36.714  1.00  1.00      1S   
ATOM    532 HG1  GLU    47       2.656 -10.439  36.704  1.00  0.00      1S   
ATOM    533 HG2  GLU    47       1.110 -10.434  37.613  1.00  0.00      1S   
ATOM    534 CD   GLU    47       1.683  -8.528  36.825  1.00  1.00      1S   
ATOM    535 OE1  GLU    47       1.900  -7.861  35.782  1.00  1.00      1S   
ATOM    536 OE2  GLU    47       1.522  -8.016  37.962  1.00  1.00      1S   
ATOM    537 C    GLU    47      -1.126 -10.416  34.003  1.00  1.00      1S   
ATOM    538 O    GLU    47      -1.132  -9.638  33.052  1.00  1.00      1S   
ATOM    539 N    LEU    48      -1.632 -11.668  33.910  1.00  1.00      1S   
ATOM    540 HN   LEU    48      -1.603 -12.299  34.684  1.00  0.00      1S   
ATOM    541 CA   LEU    48      -2.205 -12.193  32.693  1.00  1.00      1S   
ATOM    542 HA   LEU    48      -1.547 -11.927  31.879  1.00  0.00      1S   
ATOM    543 CB   LEU    48      -2.352 -13.730  32.729  1.00  1.00      1S   
ATOM    544 HB1  LEU    48      -2.875 -14.083  31.816  1.00  0.00      1S   
ATOM    545 HB2  LEU    48      -2.976 -14.018  33.604  1.00  0.00      1S   
ATOM    546 CG   LEU    48      -0.996 -14.471  32.811  1.00  1.00      1S   
ATOM    547 HG   LEU    48      -0.478 -14.128  33.735  1.00  0.00      1S   
ATOM    548 CD1  LEU    48      -1.216 -15.985  32.950  1.00  1.00      1S   
ATOM    549 HD11 LEU    48      -1.622 -16.402  32.003  1.00  0.00      1S   
ATOM    550 HD12 LEU    48      -1.939 -16.193  33.768  1.00  0.00      1S   
ATOM    551 HD13 LEU    48      -0.259 -16.497  33.182  1.00  0.00      1S   
ATOM    552 CD2  LEU    48      -0.060 -14.165  31.623  1.00  1.00      1S   
ATOM    553 HD21 LEU    48       0.191 -13.085  31.579  1.00  0.00      1S   
ATOM    554 HD22 LEU    48      -0.544 -14.457  30.667  1.00  0.00      1S   
ATOM    555 HD23 LEU    48       0.890 -14.730  31.729  1.00  0.00      1S   
ATOM    556 C    LEU    48      -3.531 -11.549  32.382  1.00  1.00      1S   
ATOM    557 O    LEU    48      -3.777 -11.215  31.228  1.00  1.00      1S   
ATOM    558 N    ILE    49      -4.395 -11.300  33.396  1.00  1.00      1S   
ATOM    559 HN   ILE    49      -4.196 -11.593  34.331  1.00  0.00      1S   
ATOM    560 CA   ILE    49      -5.648 -10.587  33.221  1.00  1.00      1S   
ATOM    561 HA   ILE    49      -6.170 -11.057  32.398  1.00  0.00      1S   
ATOM    562 CB   ILE    49      -6.562 -10.676  34.443  1.00  1.00      1S   
ATOM    563 HB   ILE    49      -5.973 -10.412  35.351  1.00  0.00      1S   
ATOM    564 CG2  ILE    49      -7.737  -9.678  34.313  1.00  1.00      1S   
ATOM    565 HG21 ILE    49      -8.210  -9.766  33.313  1.00  0.00      1S   
ATOM    566 HG22 ILE    49      -7.379  -8.636  34.446  1.00  0.00      1S   
ATOM    567 HG23 ILE    49      -8.513  -9.866  35.076  1.00  0.00      1S   
ATOM    568 CG1  ILE    49      -7.080 -12.129  34.603  1.00  1.00      1S   
ATOM    569 HG11 ILE    49      -6.222 -12.834  34.550  1.00  0.00      1S   
ATOM    570 HG12 ILE    49      -7.756 -12.364  33.751  1.00  0.00      1S   
ATOM    571 CD   ILE    49      -7.824 -12.388  35.919  1.00  1.00      1S   
ATOM    572 HD1  ILE    49      -8.734 -11.760  36.001  1.00  0.00      1S   
ATOM    573 HD2  ILE    49      -7.162 -12.169  36.784  1.00  0.00      1S   
ATOM    574 HD3  ILE    49      -8.137 -13.452  35.977  1.00  0.00      1S   
ATOM    575 C    ILE    49      -5.391  -9.146  32.818  1.00  1.00      1S   
ATOM    576 O    ILE    49      -6.133  -8.600  32.001  1.00  1.00      1S   
ATOM    577 N    THR    50      -4.305  -8.502  33.328  1.00  1.00      1S   
ATOM    578 HN   THR    50      -3.725  -8.919  34.024  1.00  0.00      1S   
ATOM    579 CA   THR    50      -3.926  -7.178  32.876  1.00  1.00      1S   
ATOM    580 HA   THR    50      -4.808  -6.549  33.005  1.00  0.00      1S   
ATOM    581 CB   THR    50      -2.800  -6.383  33.585  1.00  1.00      1S   
ATOM    582 HB   THR    50      -3.530  -6.315  34.408  1.00  0.00      1S   
ATOM    583 OG1  THR    50      -2.019  -6.537  34.735  1.00  1.00      1S   
ATOM    584 HG1  THR    50      -1.520  -5.704  34.750  1.00  0.00      1S   
ATOM    585 CG2  THR    50      -2.501  -5.025  32.997  1.00  0.00      1S   
ATOM    586 HG21 THR    50      -3.180  -4.751  32.171  1.00  0.00      1S   
ATOM    587 HG22 THR    50      -1.481  -5.001  32.608  1.00  0.00      1S   
ATOM    588 HG23 THR    50      -2.553  -4.247  33.778  1.00  0.00      1S   
ATOM    589 C    THR    50      -3.596  -7.149  31.416  1.00  1.00      1S   
ATOM    590 O    THR    50      -4.084  -6.291  30.684  1.00  1.00      1S   
ATOM    591 N    ASN    51      -2.775  -8.107  30.948  1.00  1.00      1S   
ATOM    592 HN   ASN    51      -2.416  -8.809  31.562  1.00  0.00      1S   
ATOM    593 CA   ASN    51      -2.341  -8.173  29.566  1.00  1.00      1S   
ATOM    594 HA   ASN    51      -1.860  -7.235  29.328  1.00  0.00      1S   
ATOM    595 CB   ASN    51      -1.396  -9.375  29.311  1.00  1.00      1S   
ATOM    596 HB1  ASN    51      -1.287  -9.549  28.219  1.00  0.00      1S   
ATOM    597 HB2  ASN    51      -1.815 -10.289  29.783  1.00  0.00      1S   
ATOM    598 CG   ASN    51      -0.002  -9.111  29.883  1.00  1.00      1S   
ATOM    599 OD1  ASN    51       0.280  -8.052  30.439  1.00  1.00      1S   
ATOM    600 ND2  ASN    51       0.913 -10.107  29.721  1.00  1.00      1S   
ATOM    601 HD21 ASN    51       1.849  -9.955  30.042  1.00  0.00      1S   
ATOM    602 HD22 ASN    51       0.660 -10.945  29.244  1.00  0.00      1S   
ATOM    603 C    ASN    51      -3.516  -8.319  28.628  1.00  1.00      1S   
ATOM    604 O    ASN    51      -3.575  -7.694  27.573  1.00  1.00      1S   
ATOM    605 N    THR    52      -4.495  -9.132  29.050  1.00  1.00      1S   
ATOM    606 HN   THR    52      -4.390  -9.615  29.918  1.00  0.00      1S   
ATOM    607 CA   THR    52      -5.740  -9.419  28.396  1.00  1.00      1S   
ATOM    608 HA   THR    52      -5.533  -9.765  27.391  1.00  0.00      1S   
ATOM    609 CB   THR    52      -6.331 -10.539  29.222  1.00  1.00      1S   
ATOM    610 HB   THR    52      -6.256 -10.291  30.299  1.00  0.00      1S   
ATOM    611 OG1  THR    52      -7.650 -10.865  28.976  1.00  1.00      1S   
ATOM    612 HG1  THR    52      -7.743 -11.735  29.378  1.00  0.00      1S   
ATOM    613 CG2  THR    52      -5.620 -11.848  28.933  1.00  0.00      1S   
ATOM    614 HG21 THR    52      -4.652 -11.686  28.413  1.00  0.00      1S   
ATOM    615 HG22 THR    52      -6.218 -12.542  28.303  1.00  0.00      1S   
ATOM    616 HG23 THR    52      -5.468 -12.376  29.895  1.00  0.00      1S   
ATOM    617 C    THR    52      -6.590  -8.160  28.281  1.00  1.00      1S   
ATOM    618 O    THR    52      -7.073  -7.864  27.190  1.00  1.00      1S   
ATOM    619 N    THR    53      -6.730  -7.344  29.369  1.00  1.00      1S   
ATOM    620 HN   THR    53      -6.362  -7.612  30.259  1.00  0.00      1S   
ATOM    621 CA   THR    53      -7.395  -6.039  29.316  1.00  1.00      1S   
ATOM    622 HA   THR    53      -8.425  -6.208  29.034  1.00  0.00      1S   
ATOM    623 CB   THR    53      -7.337  -5.169  30.559  1.00  1.00      1S   
ATOM    624 HB   THR    53      -6.296  -4.866  30.812  1.00  0.00      1S   
ATOM    625 OG1  THR    53      -7.852  -5.800  31.673  1.00  1.00      1S   
ATOM    626 HG1  THR    53      -7.937  -5.074  32.303  1.00  0.00      1S   
ATOM    627 CG2  THR    53      -8.256  -3.953  30.475  1.00  0.00      1S   
ATOM    628 HG21 THR    53      -8.246  -3.461  29.485  1.00  0.00      1S   
ATOM    629 HG22 THR    53      -7.917  -3.202  31.216  1.00  0.00      1S   
ATOM    630 HG23 THR    53      -9.308  -4.202  30.725  1.00  0.00      1S   
ATOM    631 C    THR    53      -6.739  -5.134  28.318  1.00  1.00      1S   
ATOM    632 O    THR    53      -7.420  -4.500  27.521  1.00  1.00      1S   
ATOM    633 N    ASP    54      -5.390  -5.035  28.355  1.00  1.00      1S   
ATOM    634 HN   ASP    54      -4.850  -5.555  29.017  1.00  0.00      1S   
ATOM    635 CA   ASP    54      -4.648  -4.116  27.524  1.00  1.00      1S   
ATOM    636 HA   ASP    54      -5.042  -3.124  27.699  1.00  0.00      1S   
ATOM    637 CB   ASP    54      -3.126  -4.137  27.790  1.00  1.00      1S   
ATOM    638 HB1  ASP    54      -2.604  -3.519  27.026  1.00  0.00      1S   
ATOM    639 HB2  ASP    54      -2.744  -5.178  27.728  1.00  0.00      1S   
ATOM    640 CG   ASP    54      -2.744  -3.556  29.145  1.00  1.00      1S   
ATOM    641 OD1  ASP    54      -3.588  -2.947  29.840  1.00  1.00      1S   
ATOM    642 OD2  ASP    54      -1.545  -3.686  29.487  1.00  1.00      1S   
ATOM    643 C    ASP    54      -4.842  -4.443  26.067  1.00  1.00      1S   
ATOM    644 O    ASP    54      -4.990  -3.544  25.248  1.00  1.00      1S   
ATOM    645 N    ALA    55      -4.891  -5.746  25.714  1.00  1.00      1S   
ATOM    646 HN   ALA    55      -4.778  -6.469  26.395  1.00  0.00      1S   
ATOM    647 CA   ALA    55      -5.104  -6.189  24.358  1.00  1.00      1S   
ATOM    648 HA   ALA    55      -4.414  -5.651  23.723  1.00  0.00      1S   
ATOM    649 CB   ALA    55      -4.847  -7.696  24.216  1.00  1.00      1S   
ATOM    650 HB1  ALA    55      -5.538  -8.282  24.860  1.00  0.00      1S   
ATOM    651 HB2  ALA    55      -3.805  -7.930  24.522  1.00  0.00      1S   
ATOM    652 HB3  ALA    55      -4.977  -8.014  23.161  1.00  0.00      1S   
ATOM    653 C    ALA    55      -6.510  -5.893  23.889  1.00  1.00      1S   
ATOM    654 O    ALA    55      -6.724  -5.550  22.728  1.00  1.00      1S   
ATOM    655 N    LEU    56      -7.505  -5.990  24.801  1.00  1.00      1S   
ATOM    656 HN   LEU    56      -7.314  -6.296  25.733  1.00  0.00      1S   
ATOM    657 CA   LEU    56      -8.884  -5.648  24.536  1.00  1.00      1S   
ATOM    658 HA   LEU    56      -9.182  -6.136  23.623  1.00  0.00      1S   
ATOM    659 CB   LEU    56      -9.815  -6.105  25.677  1.00  1.00      1S   
ATOM    660 HB1  LEU    56     -10.805  -5.607  25.588  1.00  0.00      1S   
ATOM    661 HB2  LEU    56      -9.368  -5.800  26.647  1.00  0.00      1S   
ATOM    662 CG   LEU    56     -10.064  -7.626  25.694  1.00  1.00      1S   
ATOM    663 HG   LEU    56      -9.114  -8.146  25.428  1.00  0.00      1S   
ATOM    664 CD1  LEU    56     -10.473  -8.108  27.093  1.00  1.00      1S   
ATOM    665 HD11 LEU    56     -11.408  -7.606  27.410  1.00  0.00      1S   
ATOM    666 HD12 LEU    56      -9.675  -7.878  27.830  1.00  0.00      1S   
ATOM    667 HD13 LEU    56     -10.644  -9.204  27.086  1.00  0.00      1S   
ATOM    668 CD2  LEU    56     -11.133  -8.014  24.664  1.00  1.00      1S   
ATOM    669 HD21 LEU    56     -10.827  -7.718  23.640  1.00  0.00      1S   
ATOM    670 HD22 LEU    56     -12.085  -7.500  24.902  1.00  0.00      1S   
ATOM    671 HD23 LEU    56     -11.311  -9.109  24.683  1.00  0.00      1S   
ATOM    672 C    LEU    56      -9.052  -4.165  24.322  1.00  1.00      1S   
ATOM    673 O    LEU    56      -9.789  -3.754  23.430  1.00  1.00      1S   
ATOM    674 N    ASP    57      -8.334  -3.318  25.096  1.00  1.00      1S   
ATOM    675 HN   ASP    57      -7.776  -3.664  25.850  1.00  0.00      1S   
ATOM    676 CA   ASP    57      -8.318  -1.879  24.917  1.00  1.00      1S   
ATOM    677 HA   ASP    57      -9.336  -1.520  24.977  1.00  0.00      1S   
ATOM    678 CB   ASP    57      -7.419  -1.146  25.946  1.00  1.00      1S   
ATOM    679 HB1  ASP    57      -7.282  -0.082  25.646  1.00  0.00      1S   
ATOM    680 HB2  ASP    57      -6.420  -1.628  25.975  1.00  0.00      1S   
ATOM    681 CG   ASP    57      -7.990  -1.135  27.360  1.00  1.00      1S   
ATOM    682 OD1  ASP    57      -9.149  -1.559  27.579  1.00  1.00      1S   
ATOM    683 OD2  ASP    57      -7.250  -0.661  28.259  1.00  1.00      1S   
ATOM    684 C    ASP    57      -7.768  -1.505  23.561  1.00  1.00      1S   
ATOM    685 O    ASP    57      -8.257  -0.568  22.935  1.00  1.00      1S   
ATOM    686 N    LYS    58      -6.742  -2.243  23.075  1.00  1.00      1S   
ATOM    687 HN   LYS    58      -6.366  -3.005  23.598  1.00  0.00      1S   
ATOM    688 CA   LYS    58      -6.093  -1.970  21.815  1.00  1.00      1S   
ATOM    689 HA   LYS    58      -5.831  -0.921  21.805  1.00  0.00      1S   
ATOM    690 CB   LYS    58      -4.812  -2.796  21.603  1.00  1.00      1S   
ATOM    691 HB1  LYS    58      -4.485  -2.724  20.539  1.00  0.00      1S   
ATOM    692 HB2  LYS    58      -5.010  -3.865  21.829  1.00  0.00      1S   
ATOM    693 CG   LYS    58      -3.642  -2.292  22.452  1.00  1.00      1S   
ATOM    694 HG1  LYS    58      -3.914  -2.327  23.523  1.00  0.00      1S   
ATOM    695 HG2  LYS    58      -3.454  -1.228  22.186  1.00  0.00      1S   
ATOM    696 CD   LYS    58      -2.367  -3.110  22.217  1.00  1.00      1S   
ATOM    697 HD1  LYS    58      -2.352  -3.420  21.147  1.00  0.00      1S   
ATOM    698 HD2  LYS    58      -2.409  -4.037  22.828  1.00  0.00      1S   
ATOM    699 CE   LYS    58      -1.069  -2.334  22.482  1.00  1.00      1S   
ATOM    700 HE1  LYS    58      -1.063  -1.390  21.898  1.00  0.00      1S   
ATOM    701 HE2  LYS    58      -0.192  -2.951  22.193  1.00  0.00      1S   
ATOM    702 NZ   LYS    58      -0.917  -1.986  23.912  1.00  1.00      1S   
ATOM    703 HZ1  LYS    58      -0.894  -2.863  24.474  1.00  0.00      1S   
ATOM    704 HZ2  LYS    58      -1.720  -1.398  24.222  1.00  0.00      1S   
ATOM    705 HZ3  LYS    58      -0.034  -1.457  24.054  1.00  0.00      1S   
ATOM    706 C    LYS    58      -6.996  -2.217  20.644  1.00  1.00      1S   
ATOM    707 O    LYS    58      -7.043  -1.390  19.735  1.00  1.00      1S   
ATOM    708 N    ILE    59      -7.765  -3.336  20.627  1.00  1.00      1S   
ATOM    709 HN   ILE    59      -7.740  -4.014  21.359  1.00  0.00      1S   
ATOM    710 CA   ILE    59      -8.678  -3.580  19.529  1.00  1.00      1S   
ATOM    711 HA   ILE    59      -8.108  -3.395  18.630  1.00  0.00      1S   
ATOM    712 CB   ILE    59      -9.220  -5.004  19.395  1.00  1.00      1S   
ATOM    713 HB   ILE    59      -8.342  -5.687  19.380  1.00  0.00      1S   
ATOM    714 CG2  ILE    59     -10.083  -5.422  20.602  1.00  1.00      1S   
ATOM    715 HG21 ILE    59     -10.992  -4.791  20.681  1.00  0.00      1S   
ATOM    716 HG22 ILE    59      -9.498  -5.339  21.539  1.00  0.00      1S   
ATOM    717 HG23 ILE    59     -10.406  -6.478  20.488  1.00  0.00      1S   
ATOM    718 CG1  ILE    59      -9.973  -5.223  18.057  1.00  1.00      1S   
ATOM    719 HG11 ILE    59     -10.813  -4.502  17.969  1.00  0.00      1S   
ATOM    720 HG12 ILE    59     -10.425  -6.236  18.083  1.00  0.00      1S   
ATOM    721 CD   ILE    59      -9.086  -5.133  16.810  1.00  1.00      1S   
ATOM    722 HD1  ILE    59      -8.194  -5.784  16.918  1.00  0.00      1S   
ATOM    723 HD2  ILE    59      -8.750  -4.090  16.633  1.00  0.00      1S   
ATOM    724 HD3  ILE    59      -9.652  -5.473  15.917  1.00  0.00      1S   
ATOM    725 C    ILE    59      -9.771  -2.547  19.548  1.00  1.00      1S   
ATOM    726 O    ILE    59     -10.080  -1.993  18.507  1.00  1.00      1S   
ATOM    727 N    ARG    60     -10.315  -2.173  20.726  1.00  1.00      1S   
ATOM    728 HN   ARG    60     -10.024  -2.580  21.592  1.00  0.00      1S   
ATOM    729 CA   ARG    60     -11.348  -1.164  20.815  1.00  1.00      1S   
ATOM    730 HA   ARG    60     -12.185  -1.489  20.215  1.00  0.00      1S   
ATOM    731 CB   ARG    60     -11.813  -0.965  22.251  1.00  1.00      1S   
ATOM    732 HB1  ARG    60     -12.473  -0.072  22.338  1.00  0.00      1S   
ATOM    733 HB2  ARG    60     -10.928  -0.802  22.909  1.00  0.00      1S   
ATOM    734 CG   ARG    60     -12.590  -2.176  22.749  1.00  1.00      1S   
ATOM    735 HG1  ARG    60     -11.985  -3.097  22.603  1.00  0.00      1S   
ATOM    736 HG2  ARG    60     -13.530  -2.301  22.169  1.00  0.00      1S   
ATOM    737 CD   ARG    60     -12.870  -2.021  24.229  1.00  1.00      1S   
ATOM    738 HD1  ARG    60     -11.962  -1.614  24.724  1.00  0.00      1S   
ATOM    739 HD2  ARG    60     -13.157  -2.991  24.680  1.00  0.00      1S   
ATOM    740 NE   ARG    60     -13.982  -1.052  24.419  1.00  1.00      1S   
ATOM    741 HE   ARG    60     -14.438  -0.660  23.614  1.00  0.00      1S   
ATOM    742 CZ   ARG    60     -14.410  -0.692  25.657  1.00  1.00      1S   
ATOM    743 NH1  ARG    60     -13.786  -1.176  26.759  1.00  1.00      1S   
ATOM    744 HH11 ARG    60     -12.986  -1.768  26.649  1.00  0.00      1S   
ATOM    745 HH12 ARG    60     -14.069  -0.903  27.680  1.00  0.00      1S   
ATOM    746 NH2  ARG    60     -15.463   0.153  25.783  1.00  1.00      1S   
ATOM    747 HH21 ARG    60     -15.844   0.336  26.692  1.00  0.00      1S   
ATOM    748 HH22 ARG    60     -15.892   0.538  24.967  1.00  0.00      1S   
ATOM    749 C    ARG    60     -10.906   0.186  20.328  1.00  1.00      1S   
ATOM    750 O    ARG    60     -11.670   0.889  19.675  1.00  1.00      1S   
ATOM    751 N    TYR    61      -9.643   0.569  20.610  1.00  1.00      1S   
ATOM    752 HN   TYR    61      -9.043  -0.002  21.170  1.00  0.00      1S   
ATOM    753 CA   TYR    61      -9.082   1.817  20.158  1.00  1.00      1S   
ATOM    754 HA   TYR    61      -9.766   2.597  20.462  1.00  0.00      1S   
ATOM    755 CB   TYR    61      -7.699   2.086  20.802  1.00  1.00      1S   
ATOM    756 HB1  TYR    61      -6.972   1.297  20.515  1.00  0.00      1S   
ATOM    757 HB2  TYR    61      -7.800   2.083  21.909  1.00  0.00      1S   
ATOM    758 CG   TYR    61      -7.169   3.434  20.389  1.00  1.00      1S   
ATOM    759 CD1  TYR    61      -7.705   4.612  20.935  1.00  1.00      1S   
ATOM    760 HD1  TYR    61      -8.476   4.552  21.689  1.00  0.00      1S   
ATOM    761 CE1  TYR    61      -7.265   5.865  20.490  1.00  1.00      1S   
ATOM    762 HE1  TYR    61      -7.683   6.764  20.918  1.00  0.00      1S   
ATOM    763 CZ   TYR    61      -6.286   5.948  19.491  1.00  1.00      1S   
ATOM    764 OH   TYR    61      -5.834   7.208  19.048  1.00  1.00      1S   
ATOM    765 HH   TYR    61      -5.160   7.059  18.380  1.00  0.00      1S   
ATOM    766 CD2  TYR    61      -6.197   3.529  19.379  1.00  1.00      1S   
ATOM    767 HD2  TYR    61      -5.805   2.631  18.925  1.00  0.00      1S   
ATOM    768 CE2  TYR    61      -5.758   4.779  18.928  1.00  1.00      1S   
ATOM    769 HE2  TYR    61      -5.017   4.831  18.144  1.00  0.00      1S   
ATOM    770 C    TYR    61      -8.988   1.842  18.647  1.00  1.00      1S   
ATOM    771 O    TYR    61      -9.362   2.834  18.025  1.00  1.00      1S   
ATOM    772 N    GLU    62      -8.528   0.738  18.013  1.00  1.00      1S   
ATOM    773 HN   GLU    62      -8.217  -0.063  18.522  1.00  0.00      1S   
ATOM    774 CA   GLU    62      -8.460   0.635  16.571  1.00  1.00      1S   
ATOM    775 HA   GLU    62      -7.859   1.459  16.216  1.00  0.00      1S   
ATOM    776 CB   GLU    62      -7.799  -0.677  16.099  1.00  1.00      1S   
ATOM    777 HB1  GLU    62      -7.931  -0.768  14.996  1.00  0.00      1S   
ATOM    778 HB2  GLU    62      -8.289  -1.553  16.577  1.00  0.00      1S   
ATOM    779 CG   GLU    62      -6.291  -0.690  16.404  1.00  1.00      1S   
ATOM    780 HG1  GLU    62      -6.114  -0.879  17.480  1.00  0.00      1S   
ATOM    781 HG2  GLU    62      -5.864   0.304  16.147  1.00  0.00      1S   
ATOM    782 CD   GLU    62      -5.555  -1.742  15.584  1.00  1.00      1S   
ATOM    783 OE1  GLU    62      -6.203  -2.690  15.070  1.00  1.00      1S   
ATOM    784 OE2  GLU    62      -4.312  -1.600  15.452  1.00  1.00      1S   
ATOM    785 C    GLU    62      -9.819   0.752  15.921  1.00  1.00      1S   
ATOM    786 O    GLU    62      -9.949   1.330  14.844  1.00  1.00      1S   
ATOM    787 N    THR    63     -10.876   0.240  16.589  1.00  1.00      1S   
ATOM    788 HN   THR    63     -10.743  -0.236  17.457  1.00  0.00      1S   
ATOM    789 CA   THR    63     -12.224   0.211  16.057  1.00  1.00      1S   
ATOM    790 HA   THR    63     -12.133  -0.145  15.049  1.00  0.00      1S   
ATOM    791 CB   THR    63     -13.147  -0.758  16.767  1.00  1.00      1S   
ATOM    792 HB   THR    63     -14.098  -0.869  16.195  1.00  0.00      1S   
ATOM    793 OG1  THR    63     -13.509  -0.348  18.080  1.00  1.00      1S   
ATOM    794 HG1  THR    63     -12.729   0.065  18.467  1.00  0.00      1S   
ATOM    795 CG2  THR    63     -12.466  -2.128  16.805  1.00  1.00      1S   
ATOM    796 HG21 THR    63     -11.370  -2.097  16.735  1.00  0.00      1S   
ATOM    797 HG22 THR    63     -12.774  -2.694  15.907  1.00  0.00      1S   
ATOM    798 HG23 THR    63     -12.748  -2.692  17.720  1.00  0.00      1S   
ATOM    799 C    THR    63     -12.876   1.566  16.006  1.00  1.00      1S   
ATOM    800 O    THR    63     -13.876   1.742  15.314  1.00  1.00      1S   
ATOM    801 N    LEU    64     -12.310   2.561  16.731  1.00  1.00      1S   
ATOM    802 HN   LEU    64     -11.504   2.391  17.296  1.00  0.00      1S   
ATOM    803 CA   LEU    64     -12.816   3.914  16.755  1.00  1.00      1S   
ATOM    804 HA   LEU    64     -13.871   3.864  16.984  1.00  0.00      1S   
ATOM    805 CB   LEU    64     -12.102   4.811  17.798  1.00  1.00      1S   
ATOM    806 HB1  LEU    64     -12.549   5.830  17.761  1.00  0.00      1S   
ATOM    807 HB2  LEU    64     -11.028   4.903  17.520  1.00  0.00      1S   
ATOM    808 CG   LEU    64     -12.169   4.325  19.266  1.00  1.00      1S   
ATOM    809 HG   LEU    64     -11.685   3.324  19.316  1.00  0.00      1S   
ATOM    810 CD1  LEU    64     -11.354   5.267  20.172  1.00  1.00      1S   
ATOM    811 HD11 LEU    64     -11.776   6.294  20.132  1.00  0.00      1S   
ATOM    812 HD12 LEU    64     -10.298   5.306  19.832  1.00  0.00      1S   
ATOM    813 HD13 LEU    64     -11.376   4.913  21.224  1.00  0.00      1S   
ATOM    814 CD2  LEU    64     -13.607   4.168  19.796  1.00  1.00      1S   
ATOM    815 HD21 LEU    64     -14.168   3.416  19.204  1.00  0.00      1S   
ATOM    816 HD22 LEU    64     -14.142   5.139  19.745  1.00  0.00      1S   
ATOM    817 HD23 LEU    64     -13.587   3.831  20.854  1.00  0.00      1S   
ATOM    818 C    LEU    64     -12.663   4.577  15.403  1.00  1.00      1S   
ATOM    819 O    LEU    64     -13.494   5.398  15.022  1.00  1.00      1S   
ATOM    820 N    THR    65     -11.596   4.222  14.647  1.00  1.00      1S   
ATOM    821 HN   THR    65     -10.941   3.542  14.971  1.00  0.00      1S   
ATOM    822 CA   THR    65     -11.323   4.786  13.340  1.00  1.00      1S   
ATOM    823 HA   THR    65     -11.962   5.642  13.178  1.00  0.00      1S   
ATOM    824 CB   THR    65      -9.884   5.261  13.183  1.00  1.00      1S   
ATOM    825 HB   THR    65      -9.678   5.550  12.127  1.00  0.00      1S   
ATOM    826 OG1  THR    65      -8.960   4.247  13.558  1.00  1.00      1S   
ATOM    827 HG1  THR    65      -9.116   3.528  12.940  1.00  0.00      1S   
ATOM    828 CG2  THR    65      -9.669   6.510  14.064  1.00  1.00      1S   
ATOM    829 HG21 THR    65      -9.869   6.288  15.133  1.00  0.00      1S   
ATOM    830 HG22 THR    65     -10.350   7.326  13.740  1.00  0.00      1S   
ATOM    831 HG23 THR    65      -8.625   6.875  13.971  1.00  0.00      1S   
ATOM    832 C    THR    65     -11.655   3.796  12.245  1.00  1.00      1S   
ATOM    833 O    THR    65     -11.781   4.194  11.089  1.00  1.00      1S   
ATOM    834 N    ASP    66     -11.798   2.489  12.572  1.00  1.00      1S   
ATOM    835 HN   ASP    66     -11.689   2.161  13.507  1.00  0.00      1S   
ATOM    836 CA   ASP    66     -12.095   1.485  11.578  1.00  1.00      1S   
ATOM    837 HA   ASP    66     -12.602   1.941  10.740  1.00  0.00      1S   
ATOM    838 CB   ASP    66     -10.782   0.834  11.055  1.00  1.00      1S   
ATOM    839 HB1  ASP    66     -10.259   0.298  11.873  1.00  0.00      1S   
ATOM    840 HB2  ASP    66     -10.107   1.641  10.694  1.00  0.00      1S   
ATOM    841 CG   ASP    66     -11.024  -0.113   9.882  1.00  1.00      1S   
ATOM    842 OD1  ASP    66     -12.193  -0.203   9.423  1.00  1.00      1S   
ATOM    843 OD2  ASP    66     -10.036  -0.751   9.431  1.00  1.00      1S   
ATOM    844 C    ASP    66     -13.012   0.450  12.209  1.00  1.00      1S   
ATOM    845 O    ASP    66     -12.500  -0.485  12.820  1.00  1.00      1S   
ATOM    846 N    PRO    67     -14.345   0.514  12.089  1.00  1.00      1S   
ATOM    847 CD   PRO    67     -15.071   1.647  11.515  1.00  1.00      1S   
ATOM    848 HD1  PRO    67     -15.188   1.457  10.426  1.00  0.00      1S   
ATOM    849 HD2  PRO    67     -14.549   2.613  11.687  1.00  0.00      1S   
ATOM    850 CA   PRO    67     -15.248  -0.414  12.762  1.00  1.00      1S   
ATOM    851 HA   PRO    67     -14.990  -0.419  13.813  1.00  0.00      1S   
ATOM    852 CB   PRO    67     -16.658   0.151  12.504  1.00  1.00      1S   
ATOM    853 HB1  PRO    67     -17.328   0.002  13.376  1.00  0.00      1S   
ATOM    854 HB2  PRO    67     -17.120  -0.317  11.607  1.00  0.00      1S   
ATOM    855 CG   PRO    67     -16.431   1.637  12.211  1.00  1.00      1S   
ATOM    856 HG1  PRO    67     -17.234   2.069  11.580  1.00  0.00      1S   
ATOM    857 HG2  PRO    67     -16.363   2.201  13.167  1.00  0.00      1S   
ATOM    858 C    PRO    67     -15.147  -1.832  12.231  1.00  1.00      1S   
ATOM    859 O    PRO    67     -15.604  -2.735  12.932  1.00  1.00      1S   
ATOM    860 N    THR    68     -14.534  -2.051  11.026  1.00  1.00      1S   
ATOM    861 HN   THR    68     -14.216  -1.285  10.471  1.00  0.00      1S   
ATOM    862 CA   THR    68     -14.331  -3.372  10.436  1.00  1.00      1S   
ATOM    863 HA   THR    68     -15.304  -3.846  10.411  1.00  0.00      1S   
ATOM    864 CB   THR    68     -13.693  -3.460   9.036  1.00  1.00      1S   
ATOM    865 HB   THR    68     -13.864  -4.495   8.654  1.00  0.00      1S   
ATOM    866 OG1  THR    68     -14.265  -2.593   8.095  1.00  1.00      1S   
ATOM    867 HG1  THR    68     -13.677  -2.675   7.338  1.00  0.00      1S   
ATOM    868 CG2  THR    68     -12.180  -3.166   8.963  1.00  0.00      1S   
ATOM    869 HG21 THR    68     -11.731  -2.919   9.941  1.00  0.00      1S   
ATOM    870 HG22 THR    68     -11.964  -2.295   8.308  1.00  0.00      1S   
ATOM    871 HG23 THR    68     -11.643  -4.032   8.527  1.00  0.00      1S   
ATOM    872 C    THR    68     -13.414  -4.233  11.253  1.00  1.00      1S   
ATOM    873 O    THR    68     -13.363  -5.439  11.040  1.00  1.00      1S   
ATOM    874 N    LYS    69     -12.633  -3.634  12.184  1.00  1.00      1S   
ATOM    875 HN   LYS    69     -12.674  -2.644  12.317  1.00  0.00      1S   
ATOM    876 CA   LYS    69     -11.645  -4.327  12.973  1.00  1.00      1S   
ATOM    877 HA   LYS    69     -10.998  -4.870  12.298  1.00  0.00      1S   
ATOM    878 CB   LYS    69     -10.805  -3.336  13.806  1.00  1.00      1S   
ATOM    879 HB1  LYS    69     -10.159  -3.879  14.527  1.00  0.00      1S   
ATOM    880 HB2  LYS    69     -11.506  -2.697  14.380  1.00  0.00      1S   
ATOM    881 CG   LYS    69      -9.916  -2.381  12.999  1.00  1.00      1S   
ATOM    882 HG1  LYS    69      -9.733  -1.484  13.637  1.00  0.00      1S   
ATOM    883 HG2  LYS    69     -10.441  -2.036  12.083  1.00  0.00      1S   
ATOM    884 CD   LYS    69      -8.548  -2.961  12.635  1.00  1.00      1S   
ATOM    885 HD1  LYS    69      -8.667  -3.817  11.936  1.00  0.00      1S   
ATOM    886 HD2  LYS    69      -8.096  -3.346  13.576  1.00  0.00      1S   
ATOM    887 CE   LYS    69      -7.632  -1.897  12.017  1.00  1.00      1S   
ATOM    888 HE1  LYS    69      -7.748  -0.935  12.558  1.00  0.00      1S   
ATOM    889 HE2  LYS    69      -7.878  -1.746  10.945  1.00  0.00      1S   
ATOM    890 NZ   LYS    69      -6.207  -2.282  12.124  1.00  1.00      1S   
ATOM    891 HZ1  LYS    69      -6.086  -3.252  11.758  1.00  0.00      1S   
ATOM    892 HZ2  LYS    69      -5.925  -2.261  13.129  1.00  0.00      1S   
ATOM    893 HZ3  LYS    69      -5.616  -1.625  11.578  1.00  0.00      1S   
ATOM    894 C    LYS    69     -12.303  -5.315  13.920  1.00  1.00      1S   
ATOM    895 O    LYS    69     -11.647  -6.237  14.399  1.00  1.00      1S   
ATOM    896 N    LEU    70     -13.626  -5.157  14.187  1.00  1.00      1S   
ATOM    897 HN   LEU    70     -14.132  -4.393  13.792  1.00  0.00      1S   
ATOM    898 CA   LEU    70     -14.399  -6.072  15.005  1.00  1.00      1S   
ATOM    899 HA   LEU    70     -13.720  -6.655  15.607  1.00  0.00      1S   
ATOM    900 CB   LEU    70     -15.404  -5.347  15.934  1.00  1.00      1S   
ATOM    901 HB1  LEU    70     -16.112  -6.061  16.402  1.00  0.00      1S   
ATOM    902 HB2  LEU    70     -15.989  -4.623  15.322  1.00  0.00      1S   
ATOM    903 CG   LEU    70     -14.731  -4.584  17.085  1.00  1.00      1S   
ATOM    904 HG   LEU    70     -14.020  -3.932  16.568  1.00  0.00      1S   
ATOM    905 CD1  LEU    70     -15.715  -3.676  17.841  1.00  1.00      1S   
ATOM    906 HD11 LEU    70     -16.518  -4.284  18.306  1.00  0.00      1S   
ATOM    907 HD12 LEU    70     -16.175  -2.944  17.143  1.00  0.00      1S   
ATOM    908 HD13 LEU    70     -15.184  -3.112  18.638  1.00  0.00      1S   
ATOM    909 CD2  LEU    70     -13.909  -5.464  18.049  1.00  1.00      1S   
ATOM    910 HD21 LEU    70     -13.091  -5.984  17.510  1.00  0.00      1S   
ATOM    911 HD22 LEU    70     -14.561  -6.218  18.536  1.00  0.00      1S   
ATOM    912 HD23 LEU    70     -13.443  -4.834  18.837  1.00  0.00      1S   
ATOM    913 C    LEU    70     -15.202  -7.053  14.187  1.00  1.00      1S   
ATOM    914 O    LEU    70     -16.038  -7.760  14.746  1.00  1.00      1S   
ATOM    915 N    ASP    71     -14.960  -7.185  12.860  1.00  1.00      1S   
ATOM    916 HN   ASP    71     -14.301  -6.599  12.389  1.00  0.00      1S   
ATOM    917 CA   ASP    71     -15.645  -8.162  12.021  1.00  1.00      1S   
ATOM    918 HA   ASP    71     -16.708  -8.068  12.193  1.00  0.00      1S   
ATOM    919 CB   ASP    71     -15.329  -7.984  10.511  1.00  1.00      1S   
ATOM    920 HB1  ASP    71     -15.637  -8.884   9.936  1.00  0.00      1S   
ATOM    921 HB2  ASP    71     -14.238  -7.844  10.371  1.00  0.00      1S   
ATOM    922 CG   ASP    71     -16.056  -6.783   9.901  1.00  1.00      1S   
ATOM    923 OD1  ASP    71     -16.874  -6.133  10.604  1.00  1.00      1S   
ATOM    924 OD2  ASP    71     -15.798  -6.511   8.698  1.00  1.00      1S   
ATOM    925 C    ASP    71     -15.260  -9.577  12.399  1.00  1.00      1S   
ATOM    926 O    ASP    71     -16.001 -10.529  12.166  1.00  1.00      1S   
ATOM    927 N    THR    72     -14.088  -9.719  13.037  1.00  1.00      1S   
ATOM    928 HN   THR    72     -13.510  -8.919  13.187  1.00  0.00      1S   
ATOM    929 CA   THR    72     -13.571 -10.942  13.593  1.00  1.00      1S   
ATOM    930 HA   THR    72     -13.849 -11.754  12.933  1.00  0.00      1S   
ATOM    931 CB   THR    72     -12.046 -10.886  13.837  1.00  1.00      1S   
ATOM    932 HB   THR    72     -11.981 -11.477  12.908  1.00  0.00      1S   
ATOM    933 OG1  THR    72     -11.062 -10.623  12.879  1.00  1.00      1S   
ATOM    934 HG1  THR    72     -10.378 -10.134  13.356  1.00  0.00      1S   
ATOM    935 CG2  THR    72     -11.846  -9.465  14.371  1.00  0.00      1S   
ATOM    936 HG21 THR    72     -12.750  -9.041  14.844  1.00  0.00      1S   
ATOM    937 HG22 THR    72     -11.489  -8.654  13.702  1.00  0.00      1S   
ATOM    938 HG23 THR    72     -11.086  -9.560  15.163  1.00  0.00      1S   
ATOM    939 C    THR    72     -14.117 -11.295  14.958  1.00  1.00      1S   
ATOM    940 O    THR    72     -13.730 -12.320  15.518  1.00  1.00      1S   
ATOM    941 N    GLY    73     -15.012 -10.462  15.535  1.00  1.00      1S   
ATOM    942 HN   GLY    73     -15.301  -9.618  15.084  1.00  0.00      1S   
ATOM    943 CA   GLY    73     -15.654 -10.763  16.791  1.00  1.00      1S   
ATOM    944 HA1  GLY    73     -14.988 -11.355  17.401  1.00  0.00      1S   
ATOM    945 HA2  GLY    73     -16.588 -11.253  16.563  1.00  0.00      1S   
ATOM    946 C    GLY    73     -15.929  -9.487  17.526  1.00  1.00      1S   
ATOM    947 O    GLY    73     -15.019  -8.728  17.838  1.00  1.00      1S   
ATOM    948 N    LYS    74     -17.209  -9.212  17.846  1.00  1.00      1S   
ATOM    949 HN   LYS    74     -17.954  -9.819  17.573  1.00  0.00      1S   
ATOM    950 CA   LYS    74     -17.602  -8.005  18.537  1.00  1.00      1S   
ATOM    951 HA   LYS    74     -16.900  -7.217  18.300  1.00  0.00      1S   
ATOM    952 CB   LYS    74     -19.004  -7.525  18.109  1.00  1.00      1S   
ATOM    953 HB1  LYS    74     -19.318  -6.661  18.738  1.00  0.00      1S   
ATOM    954 HB2  LYS    74     -19.740  -8.345  18.255  1.00  0.00      1S   
ATOM    955 CG   LYS    74     -19.035  -7.073  16.642  1.00  1.00      1S   
ATOM    956 HG1  LYS    74     -18.725  -7.922  15.992  1.00  0.00      1S   
ATOM    957 HG2  LYS    74     -18.300  -6.250  16.499  1.00  0.00      1S   
ATOM    958 CD   LYS    74     -20.415  -6.580  16.189  1.00  1.00      1S   
ATOM    959 HD1  LYS    74     -20.654  -5.639  16.734  1.00  0.00      1S   
ATOM    960 HD2  LYS    74     -21.173  -7.345  16.471  1.00  0.00      1S   
ATOM    961 CE   LYS    74     -20.472  -6.342  14.676  1.00  1.00      1S   
ATOM    962 HE1  LYS    74     -20.270  -7.290  14.132  1.00  0.00      1S   
ATOM    963 HE2  LYS    74     -19.723  -5.580  14.373  1.00  0.00      1S   
ATOM    964 NZ   LYS    74     -21.808  -5.859  14.262  1.00  1.00      1S   
ATOM    965 HZ1  LYS    74     -22.015  -4.959  14.740  1.00  0.00      1S   
ATOM    966 HZ2  LYS    74     -22.528  -6.563  14.523  1.00  0.00      1S   
ATOM    967 HZ3  LYS    74     -21.820  -5.716  13.232  1.00  0.00      1S   
ATOM    968 C    LYS    74     -17.584  -8.185  20.033  1.00  1.00      1S   
ATOM    969 O    LYS    74     -17.581  -7.198  20.763  1.00  1.00      1S   
ATOM    970 N    GLU    75     -17.556  -9.435  20.549  1.00  1.00      1S   
ATOM    971 HN   GLU    75     -17.539 -10.248  19.973  1.00  0.00      1S   
ATOM    972 CA   GLU    75     -17.567  -9.667  21.977  1.00  1.00      1S   
ATOM    973 HA   GLU    75     -18.277  -8.982  22.417  1.00  0.00      1S   
ATOM    974 CB   GLU    75     -17.986 -11.109  22.349  1.00  1.00      1S   
ATOM    975 HB1  GLU    75     -18.048 -11.192  23.455  1.00  0.00      1S   
ATOM    976 HB2  GLU    75     -17.207 -11.822  22.000  1.00  0.00      1S   
ATOM    977 CG   GLU    75     -19.332 -11.565  21.745  1.00  1.00      1S   
ATOM    978 HG1  GLU    75     -19.563 -12.590  22.106  1.00  0.00      1S   
ATOM    979 HG2  GLU    75     -19.255 -11.599  20.638  1.00  0.00      1S   
ATOM    980 CD   GLU    75     -20.484 -10.642  22.143  1.00  1.00      1S   
ATOM    981 OE1  GLU    75     -20.660 -10.406  23.369  1.00  1.00      1S   
ATOM    982 OE2  GLU    75     -21.200 -10.166  21.222  1.00  1.00      1S   
ATOM    983 C    GLU    75     -16.199  -9.385  22.557  1.00  1.00      1S   
ATOM    984 O    GLU    75     -15.188  -9.774  21.980  1.00  1.00      1S   
ATOM    985 N    LEU    76     -16.141  -8.653  23.693  1.00  1.00      1S   
ATOM    986 HN   LEU    76     -16.976  -8.312  24.124  1.00  0.00      1S   
ATOM    987 CA   LEU    76     -14.909  -8.214  24.309  1.00  1.00      1S   
ATOM    988 HA   LEU    76     -14.055  -8.636  23.806  1.00  0.00      1S   
ATOM    989 CB   LEU    76     -14.787  -6.674  24.285  1.00  1.00      1S   
ATOM    990 HB1  LEU    76     -13.863  -6.350  24.812  1.00  0.00      1S   
ATOM    991 HB2  LEU    76     -15.653  -6.232  24.824  1.00  0.00      1S   
ATOM    992 CG   LEU    76     -14.764  -6.099  22.849  1.00  1.00      1S   
ATOM    993 HG   LEU    76     -15.544  -6.619  22.247  1.00  0.00      1S   
ATOM    994 CD1  LEU    76     -15.165  -4.617  22.849  1.00  1.00      1S   
ATOM    995 HD11 LEU    76     -14.566  -4.065  23.596  1.00  0.00      1S   
ATOM    996 HD12 LEU    76     -16.237  -4.510  23.121  1.00  0.00      1S   
ATOM    997 HD13 LEU    76     -15.009  -4.168  21.845  1.00  0.00      1S   
ATOM    998 CD2  LEU    76     -13.418  -6.349  22.140  1.00  1.00      1S   
ATOM    999 HD21 LEU    76     -13.221  -7.438  22.055  1.00  0.00      1S   
ATOM   1000 HD22 LEU    76     -12.584  -5.880  22.704  1.00  0.00      1S   
ATOM   1001 HD23 LEU    76     -13.440  -5.920  21.116  1.00  0.00      1S   
ATOM   1002 C    LEU    76     -14.924  -8.712  25.728  1.00  1.00      1S   
ATOM   1003 O    LEU    76     -15.645  -8.178  26.567  1.00  1.00      1S   
ATOM   1004 N    HSD    77     -14.154  -9.782  26.032  1.00  1.00      1S   
ATOM   1005 HN   HSD    77     -13.543 -10.215  25.371  1.00  0.00      1S   
ATOM   1006 CA   HSD    77     -14.296 -10.443  27.306  1.00  1.00      1S   
ATOM   1007 HA   HSD    77     -14.418  -9.699  28.083  1.00  0.00      1S   
ATOM   1008 CB   HSD    77     -15.504 -11.403  27.306  1.00  1.00      1S   
ATOM   1009 HB1  HSD    77     -16.427 -10.800  27.157  1.00  0.00      1S   
ATOM   1010 HB2  HSD    77     -15.594 -11.883  28.292  1.00  0.00      1S   
ATOM   1011 ND1  HSD    77     -16.366 -12.542  25.218  1.00  1.00      1S   
ATOM   1012 HD1  HSD    77     -17.165 -11.944  25.112  1.00  0.00      1S   
ATOM   1013 CG   HSD    77     -15.456 -12.471  26.245  1.00  1.00      1S   
ATOM   1014 CE1  HSD    77     -16.054 -13.632  24.482  1.00  1.00      1S   
ATOM   1015 HE1  HSD    77     -16.634 -13.941  23.613  1.00  0.00      1S   
ATOM   1016 NE2  HSD    77     -15.005 -14.267  24.963  1.00  1.00      1S   
ATOM   1017 CD2  HSD    77     -14.627 -13.537  26.075  1.00  1.00      1S   
ATOM   1018 HD2  HSD    77     -13.775 -13.860  26.660  1.00  0.00      1S   
ATOM   1019 C    HSD    77     -13.068 -11.237  27.643  1.00  1.00      1S   
ATOM   1020 O    HSD    77     -12.185 -11.413  26.807  1.00  1.00      1S   
ATOM   1021 N    ILE    78     -13.006 -11.726  28.909  1.00  1.00      1S   
ATOM   1022 HN   ILE    78     -13.732 -11.526  29.566  1.00  0.00      1S   
ATOM   1023 CA   ILE    78     -11.923 -12.516  29.450  1.00  1.00      1S   
ATOM   1024 HA   ILE    78     -11.278 -12.839  28.648  1.00  0.00      1S   
ATOM   1025 CB   ILE    78     -11.115 -11.745  30.495  1.00  1.00      1S   
ATOM   1026 HB   ILE    78     -11.788 -11.450  31.330  1.00  0.00      1S   
ATOM   1027 CG2  ILE    78      -9.980 -12.630  31.074  1.00  1.00      1S   
ATOM   1028 HG21 ILE    78      -9.304 -12.982  30.266  1.00  0.00      1S   
ATOM   1029 HG22 ILE    78     -10.392 -13.516  31.600  1.00  0.00      1S   
ATOM   1030 HG23 ILE    78      -9.378 -12.059  31.811  1.00  0.00      1S   
ATOM   1031 CG1  ILE    78     -10.587 -10.433  29.863  1.00  1.00      1S   
ATOM   1032 HG11 ILE    78     -11.415  -9.867  29.391  1.00  0.00      1S   
ATOM   1033 HG12 ILE    78      -9.912 -10.705  29.032  1.00  0.00      1S   
ATOM   1034 CD   ILE    78      -9.902  -9.479  30.848  1.00  1.00      1S   
ATOM   1035 HD1  ILE    78      -8.968  -9.919  31.256  1.00  0.00      1S   
ATOM   1036 HD2  ILE    78     -10.589  -9.250  31.689  1.00  0.00      1S   
ATOM   1037 HD3  ILE    78      -9.639  -8.527  30.338  1.00  0.00      1S   
ATOM   1038 C    ILE    78     -12.578 -13.719  30.090  1.00  1.00      1S   
ATOM   1039 O    ILE    78     -13.493 -13.573  30.893  1.00  1.00      1S   
ATOM   1040 N    ASN    79     -12.144 -14.949  29.737  1.00  1.00      1S   
ATOM   1041 HN   ASN    79     -11.426 -15.058  29.048  1.00  0.00      1S   
ATOM   1042 CA   ASN    79     -12.669 -16.178  30.292  1.00  1.00      1S   
ATOM   1043 HA   ASN    79     -13.424 -15.962  31.033  1.00  0.00      1S   
ATOM   1044 CB   ASN    79     -13.227 -17.140  29.207  1.00  1.00      1S   
ATOM   1045 HB1  ASN    79     -13.519 -18.108  29.668  1.00  0.00      1S   
ATOM   1046 HB2  ASN    79     -12.441 -17.340  28.450  1.00  0.00      1S   
ATOM   1047 CG   ASN    79     -14.453 -16.573  28.474  1.00  1.00      1S   
ATOM   1048 OD1  ASN    79     -14.701 -16.899  27.309  1.00  1.00      1S   
ATOM   1049 ND2  ASN    79     -15.256 -15.733  29.178  1.00  1.00      1S   
ATOM   1050 HD21 ASN    79     -16.060 -15.329  28.743  1.00  0.00      1S   
ATOM   1051 HD22 ASN    79     -15.010 -15.484  30.114  1.00  0.00      1S   
ATOM   1052 C    ASN    79     -11.546 -16.894  30.988  1.00  1.00      1S   
ATOM   1053 O    ASN    79     -10.426 -16.928  30.489  1.00  1.00      1S   
ATOM   1054 N    LEU    80     -11.834 -17.488  32.169  1.00  1.00      1S   
ATOM   1055 HN   LEU    80     -12.753 -17.427  32.560  1.00  0.00      1S   
ATOM   1056 CA   LEU    80     -10.892 -18.253  32.953  1.00  1.00      1S   
ATOM   1057 HA   LEU    80      -9.925 -18.264  32.470  1.00  0.00      1S   
ATOM   1058 CB   LEU    80     -10.752 -17.739  34.406  1.00  1.00      1S   
ATOM   1059 HB1  LEU    80      -9.938 -18.301  34.913  1.00  0.00      1S   
ATOM   1060 HB2  LEU    80     -11.695 -17.933  34.963  1.00  0.00      1S   
ATOM   1061 CG   LEU    80     -10.461 -16.225  34.525  1.00  1.00      1S   
ATOM   1062 HG   LEU    80     -11.315 -15.675  34.065  1.00  0.00      1S   
ATOM   1063 CD1  LEU    80     -10.394 -15.809  36.004  1.00  1.00      1S   
ATOM   1064 HD11 LEU    80      -9.564 -16.343  36.513  1.00  0.00      1S   
ATOM   1065 HD12 LEU    80     -11.346 -16.054  36.521  1.00  0.00      1S   
ATOM   1066 HD13 LEU    80     -10.215 -14.716  36.088  1.00  0.00      1S   
ATOM   1067 CD2  LEU    80      -9.180 -15.802  33.786  1.00  1.00      1S   
ATOM   1068 HD21 LEU    80      -9.247 -16.037  32.705  1.00  0.00      1S   
ATOM   1069 HD22 LEU    80      -8.301 -16.331  34.211  1.00  0.00      1S   
ATOM   1070 HD23 LEU    80      -9.022 -14.708  33.891  1.00  0.00      1S   
ATOM   1071 C    LEU    80     -11.439 -19.650  33.000  1.00  1.00      1S   
ATOM   1072 O    LEU    80     -12.555 -19.862  33.466  1.00  1.00      1S   
ATOM   1073 N    ILE    81     -10.683 -20.637  32.474  1.00  1.00      1S   
ATOM   1074 HN   ILE    81      -9.766 -20.452  32.118  1.00  0.00      1S   
ATOM   1075 CA   ILE    81     -11.188 -21.968  32.233  1.00  1.00      1S   
ATOM   1076 HA   ILE    81     -12.184 -22.063  32.629  1.00  0.00      1S   
ATOM   1077 CB   ILE    81     -11.285 -22.284  30.738  1.00  1.00      1S   
ATOM   1078 HB   ILE    81     -10.268 -22.344  30.298  1.00  0.00      1S   
ATOM   1079 CG2  ILE    81     -11.982 -23.653  30.564  1.00  1.00      1S   
ATOM   1080 HG21 ILE    81     -12.995 -23.629  31.018  1.00  0.00      1S   
ATOM   1081 HG22 ILE    81     -11.396 -24.463  31.047  1.00  0.00      1S   
ATOM   1082 HG23 ILE    81     -12.084 -23.908  29.489  1.00  0.00      1S   
ATOM   1083 CG1  ILE    81     -12.035 -21.145  29.989  1.00  1.00      1S   
ATOM   1084 HG11 ILE    81     -11.512 -20.178  30.159  1.00  0.00      1S   
ATOM   1085 HG12 ILE    81     -13.056 -21.051  30.415  1.00  0.00      1S   
ATOM   1086 CD   ILE    81     -12.137 -21.330  28.471  1.00  1.00      1S   
ATOM   1087 HD1  ILE    81     -12.701 -22.251  28.216  1.00  0.00      1S   
ATOM   1088 HD2  ILE    81     -11.123 -21.395  28.021  1.00  0.00      1S   
ATOM   1089 HD3  ILE    81     -12.667 -20.465  28.018  1.00  0.00      1S   
ATOM   1090 C    ILE    81     -10.259 -22.930  32.950  1.00  1.00      1S   
ATOM   1091 O    ILE    81      -9.209 -23.252  32.401  1.00  1.00      1S   
ATOM   1092 N    PRO    82     -10.542 -23.403  34.165  1.00  1.00      1S   
ATOM   1093 CD   PRO    82     -11.715 -23.027  34.952  1.00  1.00      1S   
ATOM   1094 HD1  PRO    82     -12.631 -23.391  34.438  1.00  0.00      1S   
ATOM   1095 HD2  PRO    82     -11.751 -21.924  35.070  1.00  0.00      1S   
ATOM   1096 CA   PRO    82      -9.743 -24.423  34.822  1.00  1.00      1S   
ATOM   1097 HA   PRO    82      -8.689 -24.251  34.652  1.00  0.00      1S   
ATOM   1098 CB   PRO    82     -10.133 -24.296  36.301  1.00  1.00      1S   
ATOM   1099 HB1  PRO    82      -9.451 -23.567  36.791  1.00  0.00      1S   
ATOM   1100 HB2  PRO    82     -10.076 -25.258  36.852  1.00  0.00      1S   
ATOM   1101 CG   PRO    82     -11.559 -23.723  36.309  1.00  1.00      1S   
ATOM   1102 HG1  PRO    82     -12.297 -24.551  36.389  1.00  0.00      1S   
ATOM   1103 HG2  PRO    82     -11.706 -23.016  37.150  1.00  0.00      1S   
ATOM   1104 C    PRO    82     -10.117 -25.787  34.296  1.00  1.00      1S   
ATOM   1105 O    PRO    82     -11.267 -25.997  33.919  1.00  1.00      1S   
ATOM   1106 N    ASN    83      -9.154 -26.728  34.267  1.00  1.00      1S   
ATOM   1107 HN   ASN    83      -8.210 -26.514  34.515  1.00  0.00      1S   
ATOM   1108 CA   ASN    83      -9.398 -28.085  33.864  1.00  1.00      1S   
ATOM   1109 HA   ASN    83     -10.437 -28.332  34.029  1.00  0.00      1S   
ATOM   1110 CB   ASN    83      -9.015 -28.323  32.379  1.00  1.00      1S   
ATOM   1111 HB1  ASN    83      -7.920 -28.223  32.241  1.00  0.00      1S   
ATOM   1112 HB2  ASN    83      -9.506 -27.535  31.766  1.00  0.00      1S   
ATOM   1113 CG   ASN    83      -9.462 -29.705  31.885  1.00  1.00      1S   
ATOM   1114 OD1  ASN    83      -9.208 -30.729  32.527  1.00  1.00      1S   
ATOM   1115 ND2  ASN    83     -10.147 -29.734  30.708  1.00  1.00      1S   
ATOM   1116 HD21 ASN    83     -10.425 -30.616  30.329  1.00  0.00      1S   
ATOM   1117 HD22 ASN    83     -10.351 -28.883  30.225  1.00  0.00      1S   
ATOM   1118 C    ASN    83      -8.544 -28.909  34.787  1.00  1.00      1S   
ATOM   1119 O    ASN    83      -7.325 -28.940  34.652  1.00  1.00      1S   
ATOM   1120 N    LYS    84      -9.173 -29.598  35.763  1.00  1.00      1S   
ATOM   1121 HN   LYS    84     -10.168 -29.533  35.873  1.00  0.00      1S   
ATOM   1122 CA   LYS    84      -8.480 -30.386  36.758  1.00  1.00      1S   
ATOM   1123 HA   LYS    84      -7.621 -29.826  37.086  1.00  0.00      1S   
ATOM   1124 CB   LYS    84      -9.353 -30.655  38.002  1.00  1.00      1S   
ATOM   1125 HB1  LYS    84      -8.897 -31.450  38.633  1.00  0.00      1S   
ATOM   1126 HB2  LYS    84     -10.359 -31.000  37.679  1.00  0.00      1S   
ATOM   1127 CG   LYS    84      -9.499 -29.401  38.875  1.00  1.00      1S   
ATOM   1128 HG1  LYS    84      -9.935 -28.582  38.260  1.00  0.00      1S   
ATOM   1129 HG2  LYS    84      -8.493 -29.070  39.217  1.00  0.00      1S   
ATOM   1130 CD   LYS    84     -10.394 -29.626  40.099  1.00  1.00      1S   
ATOM   1131 HD1  LYS    84      -9.895 -30.342  40.790  1.00  0.00      1S   
ATOM   1132 HD2  LYS    84     -11.346 -30.087  39.751  1.00  0.00      1S   
ATOM   1133 CE   LYS    84     -10.699 -28.318  40.834  1.00  1.00      1S   
ATOM   1134 HE1  LYS    84     -11.095 -27.560  40.126  1.00  0.00      1S   
ATOM   1135 HE2  LYS    84      -9.785 -27.918  41.317  1.00  0.00      1S   
ATOM   1136 NZ   LYS    84     -11.717 -28.529  41.886  1.00  1.00      1S   
ATOM   1137 HZ1  LYS    84     -11.438 -29.328  42.489  1.00  0.00      1S   
ATOM   1138 HZ2  LYS    84     -12.635 -28.729  41.440  1.00  0.00      1S   
ATOM   1139 HZ3  LYS    84     -11.784 -27.672  42.476  1.00  0.00      1S   
ATOM   1140 C    LYS    84      -7.953 -31.688  36.215  1.00  1.00      1S   
ATOM   1141 O    LYS    84      -6.965 -32.209  36.725  1.00  1.00      1S   
ATOM   1142 N    GLN    85      -8.568 -32.240  35.148  1.00  1.00      1S   
ATOM   1143 HN   GLN    85      -9.368 -31.814  34.731  1.00  0.00      1S   
ATOM   1144 CA   GLN    85      -8.126 -33.477  34.542  1.00  1.00      1S   
ATOM   1145 HA   GLN    85      -7.974 -34.189  35.342  1.00  0.00      1S   
ATOM   1146 CB   GLN    85      -9.196 -34.023  33.566  1.00  1.00      1S   
ATOM   1147 HB1  GLN    85      -9.197 -33.409  32.638  1.00  0.00      1S   
ATOM   1148 HB2  GLN    85     -10.197 -33.896  34.037  1.00  0.00      1S   
ATOM   1149 CG   GLN    85      -9.027 -35.505  33.179  1.00  1.00      1S   
ATOM   1150 HG1  GLN    85      -8.024 -35.677  32.738  1.00  0.00      1S   
ATOM   1151 HG2  GLN    85      -9.791 -35.765  32.414  1.00  0.00      1S   
ATOM   1152 CD   GLN    85      -9.251 -36.413  34.396  1.00  1.00      1S   
ATOM   1153 OE1  GLN    85     -10.381 -36.566  34.873  1.00  1.00      1S   
ATOM   1154 NE2  GLN    85      -8.144 -37.031  34.901  1.00  1.00      1S   
ATOM   1155 HE21 GLN    85      -8.239 -37.642  35.686  1.00  0.00      1S   
ATOM   1156 HE22 GLN    85      -7.249 -36.862  34.490  1.00  0.00      1S   
ATOM   1157 C    GLN    85      -6.808 -33.295  33.811  1.00  1.00      1S   
ATOM   1158 O    GLN    85      -5.916 -34.136  33.908  1.00  1.00      1S   
ATOM   1159 N    ASP    86      -6.659 -32.163  33.082  1.00  1.00      1S   
ATOM   1160 HN   ASP    86      -7.399 -31.495  33.025  1.00  0.00      1S   
ATOM   1161 CA   ASP    86      -5.486 -31.853  32.292  1.00  1.00      1S   
ATOM   1162 HA   ASP    86      -5.013 -32.771  31.969  1.00  0.00      1S   
ATOM   1163 CB   ASP    86      -5.830 -30.969  31.064  1.00  1.00      1S   
ATOM   1164 HB1  ASP    86      -4.901 -30.634  30.552  1.00  0.00      1S   
ATOM   1165 HB2  ASP    86      -6.386 -30.067  31.402  1.00  0.00      1S   
ATOM   1166 CG   ASP    86      -6.681 -31.711  30.033  1.00  1.00      1S   
ATOM   1167 OD1  ASP    86      -6.846 -32.954  30.145  1.00  1.00      1S   
ATOM   1168 OD2  ASP    86      -7.167 -31.023  29.095  1.00  1.00      1S   
ATOM   1169 C    ASP    86      -4.484 -31.084  33.109  1.00  1.00      1S   
ATOM   1170 O    ASP    86      -3.335 -30.944  32.696  1.00  1.00      1S   
ATOM   1171 N    ARG    87      -4.909 -30.555  34.280  1.00  1.00      1S   
ATOM   1172 HN   ARG    87      -5.845 -30.717  34.584  1.00  0.00      1S   
ATOM   1173 CA   ARG    87      -4.131 -29.718  35.164  1.00  1.00      1S   
ATOM   1174 HA   ARG    87      -4.806 -29.455  35.963  1.00  0.00      1S   
ATOM   1175 CB   ARG    87      -2.922 -30.440  35.796  1.00  1.00      1S   
ATOM   1176 HB1  ARG    87      -2.078 -30.458  35.071  1.00  0.00      1S   
ATOM   1177 HB2  ARG    87      -3.193 -31.498  36.003  1.00  0.00      1S   
ATOM   1178 CG   ARG    87      -2.473 -29.787  37.111  1.00  1.00      1S   
ATOM   1179 HG1  ARG    87      -3.079 -30.178  37.952  1.00  0.00      1S   
ATOM   1180 HG2  ARG    87      -2.658 -28.692  37.053  1.00  0.00      1S   
ATOM   1181 CD   ARG    87      -0.989 -29.982  37.391  1.00  1.00      1S   
ATOM   1182 HD1  ARG    87      -0.660 -29.404  38.281  1.00  0.00      1S   
ATOM   1183 HD2  ARG    87      -0.432 -29.660  36.486  1.00  0.00      1S   
ATOM   1184 NE   ARG    87      -0.730 -31.427  37.638  1.00  1.00      1S   
ATOM   1185 HE   ARG    87      -1.484 -32.005  37.958  1.00  0.00      1S   
ATOM   1186 CZ   ARG    87       0.499 -31.984  37.469  1.00  1.00      1S   
ATOM   1187 NH1  ARG    87       1.564 -31.245  37.061  1.00  1.00      1S   
ATOM   1188 HH11 ARG    87       1.444 -30.272  36.851  1.00  0.00      1S   
ATOM   1189 HH12 ARG    87       2.455 -31.674  36.931  1.00  0.00      1S   
ATOM   1190 NH2  ARG    87       0.655 -33.308  37.720  1.00  1.00      1S   
ATOM   1191 HH21 ARG    87      -0.123 -33.852  38.025  1.00  0.00      1S   
ATOM   1192 HH22 ARG    87       1.554 -33.734  37.589  1.00  0.00      1S   
ATOM   1193 C    ARG    87      -3.709 -28.434  34.482  1.00  1.00      1S   
ATOM   1194 O    ARG    87      -2.543 -28.039  34.516  1.00  1.00      1S   
ATOM   1195 N    THR    88      -4.674 -27.765  33.816  1.00  1.00      1S   
ATOM   1196 HN   THR    88      -5.617 -28.092  33.797  1.00  0.00      1S   
ATOM   1197 CA   THR    88      -4.406 -26.575  33.046  1.00  1.00      1S   
ATOM   1198 HA   THR    88      -3.407 -26.246  33.256  1.00  0.00      1S   
ATOM   1199 CB   THR    88      -4.567 -26.747  31.540  1.00  1.00      1S   
ATOM   1200 HB   THR    88      -4.492 -25.760  31.028  1.00  0.00      1S   
ATOM   1201 OG1  THR    88      -5.825 -27.332  31.240  1.00  1.00      1S   
ATOM   1202 HG1  THR    88      -5.865 -27.426  30.281  1.00  0.00      1S   
ATOM   1203 CG2  THR    88      -3.466 -27.662  30.975  1.00  1.00      1S   
ATOM   1204 HG21 THR    88      -3.519 -28.671  31.432  1.00  0.00      1S   
ATOM   1205 HG22 THR    88      -2.463 -27.232  31.167  1.00  0.00      1S   
ATOM   1206 HG23 THR    88      -3.593 -27.771  29.875  1.00  0.00      1S   
ATOM   1207 C    THR    88      -5.343 -25.489  33.488  1.00  1.00      1S   
ATOM   1208 O    THR    88      -6.503 -25.744  33.798  1.00  1.00      1S   
ATOM   1209 N    LEU    89      -4.851 -24.234  33.493  1.00  1.00      1S   
ATOM   1210 HN   LEU    89      -3.887 -24.061  33.294  1.00  0.00      1S   
ATOM   1211 CA   LEU    89      -5.673 -23.064  33.664  1.00  1.00      1S   
ATOM   1212 HA   LEU    89      -6.712 -23.348  33.759  1.00  0.00      1S   
ATOM   1213 CB   LEU    89      -5.241 -22.212  34.878  1.00  1.00      1S   
ATOM   1214 HB1  LEU    89      -4.164 -21.954  34.775  1.00  0.00      1S   
ATOM   1215 HB2  LEU    89      -5.341 -22.836  35.793  1.00  0.00      1S   
ATOM   1216 CG   LEU    89      -6.047 -20.908  35.094  1.00  1.00      1S   
ATOM   1217 HG   LEU    89      -5.945 -20.280  34.178  1.00  0.00      1S   
ATOM   1218 CD1  LEU    89      -7.548 -21.167  35.323  1.00  1.00      1S   
ATOM   1219 HD11 LEU    89      -7.693 -21.781  36.237  1.00  0.00      1S   
ATOM   1220 HD12 LEU    89      -7.999 -21.699  34.461  1.00  0.00      1S   
ATOM   1221 HD13 LEU    89      -8.086 -20.205  35.454  1.00  0.00      1S   
ATOM   1222 CD2  LEU    89      -5.454 -20.108  36.265  1.00  1.00      1S   
ATOM   1223 HD21 LEU    89      -4.384 -19.884  36.075  1.00  0.00      1S   
ATOM   1224 HD22 LEU    89      -5.527 -20.698  37.202  1.00  0.00      1S   
ATOM   1225 HD23 LEU    89      -6.003 -19.153  36.401  1.00  0.00      1S   
ATOM   1226 C    LEU    89      -5.502 -22.271  32.401  1.00  1.00      1S   
ATOM   1227 O    LEU    89      -4.388 -21.899  32.046  1.00  1.00      1S   
ATOM   1228 N    THR    90      -6.610 -22.013  31.674  1.00  1.00      1S   
ATOM   1229 HN   THR    90      -7.510 -22.333  31.970  1.00  0.00      1S   
ATOM   1230 CA   THR    90      -6.577 -21.333  30.399  1.00  1.00      1S   
ATOM   1231 HA   THR    90      -5.556 -21.188  30.091  1.00  0.00      1S   
ATOM   1232 CB   THR    90      -7.287 -22.131  29.319  1.00  1.00      1S   
ATOM   1233 HB   THR    90      -8.333 -22.346  29.625  1.00  0.00      1S   
ATOM   1234 OG1  THR    90      -6.619 -23.369  29.131  1.00  1.00      1S   
ATOM   1235 HG1  THR    90      -6.976 -23.967  29.802  1.00  0.00      1S   
ATOM   1236 CG2  THR    90      -7.292 -21.398  27.971  1.00  1.00      1S   
ATOM   1237 HG21 THR    90      -6.252 -21.203  27.633  1.00  0.00      1S   
ATOM   1238 HG22 THR    90      -7.829 -20.432  28.040  1.00  0.00      1S   
ATOM   1239 HG23 THR    90      -7.804 -22.018  27.203  1.00  0.00      1S   
ATOM   1240 C    THR    90      -7.223 -19.983  30.582  1.00  1.00      1S   
ATOM   1241 O    THR    90      -8.301 -19.884  31.157  1.00  1.00      1S   
ATOM   1242 N    ILE    91      -6.567 -18.901  30.100  1.00  1.00      1S   
ATOM   1243 HN   ILE    91      -5.673 -19.002  29.664  1.00  0.00      1S   
ATOM   1244 CA   ILE    91      -7.088 -17.550  30.137  1.00  1.00      1S   
ATOM   1245 HA   ILE    91      -8.038 -17.536  30.649  1.00  0.00      1S   
ATOM   1246 CB   ILE    91      -6.146 -16.562  30.829  1.00  1.00      1S   
ATOM   1247 HB   ILE    91      -5.165 -16.542  30.301  1.00  0.00      1S   
ATOM   1248 CG2  ILE    91      -6.734 -15.132  30.786  1.00  1.00      1S   
ATOM   1249 HG21 ILE    91      -7.721 -15.104  31.291  1.00  0.00      1S   
ATOM   1250 HG22 ILE    91      -6.852 -14.773  29.743  1.00  0.00      1S   
ATOM   1251 HG23 ILE    91      -6.049 -14.432  31.312  1.00  0.00      1S   
ATOM   1252 CG1  ILE    91      -5.892 -16.990  32.298  1.00  1.00      1S   
ATOM   1253 HG11 ILE    91      -6.731 -17.630  32.647  1.00  0.00      1S   
ATOM   1254 HG12 ILE    91      -5.891 -16.077  32.936  1.00  0.00      1S   
ATOM   1255 CD   ILE    91      -4.561 -17.713  32.519  1.00  1.00      1S   
ATOM   1256 HD1  ILE    91      -3.721 -17.052  32.222  1.00  0.00      1S   
ATOM   1257 HD2  ILE    91      -4.505 -18.645  31.919  1.00  0.00      1S   
ATOM   1258 HD3  ILE    91      -4.440 -17.976  33.592  1.00  0.00      1S   
ATOM   1259 C    ILE    91      -7.310 -17.175  28.692  1.00  1.00      1S   
ATOM   1260 O    ILE    91      -6.365 -17.173  27.913  1.00  1.00      1S   
ATOM   1261 N    VAL    92      -8.569 -16.877  28.289  1.00  1.00      1S   
ATOM   1262 HN   VAL    92      -9.325 -16.869  28.943  1.00  0.00      1S   
ATOM   1263 CA   VAL    92      -8.929 -16.578  26.914  1.00  1.00      1S   
ATOM   1264 HA   VAL    92      -8.063 -16.667  26.275  1.00  0.00      1S   
ATOM   1265 CB   VAL    92     -10.059 -17.455  26.370  1.00  1.00      1S   
ATOM   1266 HB   VAL    92     -11.002 -17.248  26.923  1.00  0.00      1S   
ATOM   1267 CG1  VAL    92     -10.301 -17.167  24.870  1.00  1.00      1S   
ATOM   1268 HG11 VAL    92      -9.367 -17.321  24.291  1.00  0.00      1S   
ATOM   1269 HG12 VAL    92     -10.654 -16.127  24.711  1.00  0.00      1S   
ATOM   1270 HG13 VAL    92     -11.081 -17.852  24.475  1.00  0.00      1S   
ATOM   1271 CG2  VAL    92      -9.719 -18.940  26.591  1.00  1.00      1S   
ATOM   1272 HG21 VAL    92      -9.633 -19.177  27.672  1.00  0.00      1S   
ATOM   1273 HG22 VAL    92      -8.765 -19.189  26.088  1.00  0.00      1S   
ATOM   1274 HG23 VAL    92     -10.519 -19.579  26.165  1.00  0.00      1S   
ATOM   1275 C    VAL    92      -9.413 -15.158  26.880  1.00  1.00      1S   
ATOM   1276 O    VAL    92     -10.230 -14.774  27.708  1.00  1.00      1S   
ATOM   1277 N    ASP    93      -8.946 -14.347  25.908  1.00  1.00      1S   
ATOM   1278 HN   ASP    93      -8.232 -14.640  25.273  1.00  0.00      1S   
ATOM   1279 CA   ASP    93      -9.483 -13.032  25.674  1.00  1.00      1S   
ATOM   1280 HA   ASP    93     -10.439 -12.948  26.170  1.00  0.00      1S   
ATOM   1281 CB   ASP    93      -8.553 -11.911  26.192  1.00  1.00      1S   
ATOM   1282 HB1  ASP    93      -8.348 -12.187  27.243  1.00  0.00      1S   
ATOM   1283 HB2  ASP    93      -9.073 -10.930  26.180  1.00  0.00      1S   
ATOM   1284 CG   ASP    93      -7.216 -11.791  25.447  1.00  1.00      1S   
ATOM   1285 OD1  ASP    93      -7.238 -11.337  24.276  1.00  1.00      1S   
ATOM   1286 OD2  ASP    93      -6.156 -12.149  26.015  1.00  1.00      1S   
ATOM   1287 C    ASP    93      -9.737 -12.873  24.214  1.00  1.00      1S   
ATOM   1288 O    ASP    93      -9.212 -13.629  23.404  1.00  1.00      1S   
ATOM   1289 N    THR    94     -10.535 -11.851  23.853  1.00  1.00      1S   
ATOM   1290 HN   THR    94     -10.973 -11.269  24.536  1.00  0.00      1S   
ATOM   1291 CA   THR    94     -10.845 -11.529  22.483  1.00  1.00      1S   
ATOM   1292 HA   THR    94     -10.392 -12.244  21.814  1.00  0.00      1S   
ATOM   1293 CB   THR    94     -12.343 -11.527  22.242  1.00  1.00      1S   
ATOM   1294 HB   THR    94     -12.587 -11.106  21.241  1.00  0.00      1S   
ATOM   1295 OG1  THR    94     -13.003 -10.774  23.250  1.00  1.00      1S   
ATOM   1296 HG1  THR    94     -13.861 -10.538  22.878  1.00  0.00      1S   
ATOM   1297 CG2  THR    94     -12.873 -12.974  22.301  1.00  1.00      1S   
ATOM   1298 HG21 THR    94     -12.681 -13.425  23.298  1.00  0.00      1S   
ATOM   1299 HG22 THR    94     -12.383 -13.598  21.526  1.00  0.00      1S   
ATOM   1300 HG23 THR    94     -13.970 -12.987  22.122  1.00  0.00      1S   
ATOM   1301 C    THR    94     -10.242 -10.179  22.171  1.00  1.00      1S   
ATOM   1302 O    THR    94     -10.861  -9.334  21.534  1.00  1.00      1S   
ATOM   1303 N    GLY    95      -8.988  -9.932  22.604  1.00  1.00      1S   
ATOM   1304 HN   GLY    95      -8.494 -10.595  23.169  1.00  0.00      1S   
ATOM   1305 CA   GLY    95      -8.288  -8.695  22.344  1.00  1.00      1S   
ATOM   1306 HA1  GLY    95      -7.470  -8.646  23.047  1.00  0.00      1S   
ATOM   1307 HA2  GLY    95      -8.978  -7.871  22.434  1.00  0.00      1S   
ATOM   1308 C    GLY    95      -7.725  -8.680  20.960  1.00  1.00      1S   
ATOM   1309 O    GLY    95      -8.129  -9.457  20.102  1.00  1.00      1S   
ATOM   1310 N    ILE    96      -6.763  -7.770  20.704  1.00  1.00      1S   
ATOM   1311 HN   ILE    96      -6.439  -7.151  21.416  1.00  0.00      1S   
ATOM   1312 CA   ILE    96      -6.222  -7.516  19.387  1.00  1.00      1S   
ATOM   1313 HA   ILE    96      -7.069  -7.378  18.730  1.00  0.00      1S   
ATOM   1314 CB   ILE    96      -5.420  -6.217  19.361  1.00  1.00      1S   
ATOM   1315 HB   ILE    96      -6.070  -5.433  19.816  1.00  0.00      1S   
ATOM   1316 CG2  ILE    96      -4.151  -6.321  20.236  1.00  1.00      1S   
ATOM   1317 HG21 ILE    96      -3.415  -7.009  19.773  1.00  0.00      1S   
ATOM   1318 HG22 ILE    96      -4.395  -6.690  21.252  1.00  0.00      1S   
ATOM   1319 HG23 ILE    96      -3.672  -5.326  20.335  1.00  0.00      1S   
ATOM   1320 CG1  ILE    96      -5.118  -5.754  17.918  1.00  1.00      1S   
ATOM   1321 HG11 ILE    96      -6.032  -5.880  17.299  1.00  0.00      1S   
ATOM   1322 HG12 ILE    96      -4.326  -6.402  17.486  1.00  0.00      1S   
ATOM   1323 CD   ILE    96      -4.678  -4.293  17.827  1.00  1.00      1S   
ATOM   1324 HD1  ILE    96      -3.748  -4.117  18.406  1.00  0.00      1S   
ATOM   1325 HD2  ILE    96      -5.475  -3.623  18.216  1.00  0.00      1S   
ATOM   1326 HD3  ILE    96      -4.485  -4.026  16.767  1.00  0.00      1S   
ATOM   1327 C    ILE    96      -5.439  -8.689  18.840  1.00  1.00      1S   
ATOM   1328 O    ILE    96      -5.365  -8.881  17.632  1.00  1.00      1S   
ATOM   1329 N    GLY    97      -4.850  -9.531  19.715  1.00  1.00      1S   
ATOM   1330 HN   GLY    97      -4.946  -9.414  20.700  1.00  0.00      1S   
ATOM   1331 CA   GLY    97      -4.084 -10.676  19.290  1.00  1.00      1S   
ATOM   1332 HA1  GLY    97      -4.575 -11.142  18.450  1.00  0.00      1S   
ATOM   1333 HA2  GLY    97      -3.995 -11.330  20.144  1.00  0.00      1S   
ATOM   1334 C    GLY    97      -2.708 -10.246  18.879  1.00  1.00      1S   
ATOM   1335 O    GLY    97      -2.409  -9.060  18.761  1.00  1.00      1S   
ATOM   1336 N    MET    98      -1.821 -11.227  18.659  1.00  1.00      1S   
ATOM   1337 HN   MET    98      -2.071 -12.189  18.770  1.00  0.00      1S   
ATOM   1338 CA   MET    98      -0.446 -10.980  18.326  1.00  1.00      1S   
ATOM   1339 HA   MET    98      -0.254  -9.920  18.229  1.00  0.00      1S   
ATOM   1340 CB   MET    98       0.502 -11.584  19.383  1.00  1.00      1S   
ATOM   1341 HB1  MET    98       1.541 -11.628  18.996  1.00  0.00      1S   
ATOM   1342 HB2  MET    98       0.185 -12.624  19.600  1.00  0.00      1S   
ATOM   1343 CG   MET    98       0.503 -10.777  20.691  1.00  1.00      1S   
ATOM   1344 HG1  MET    98      -0.542 -10.690  21.061  1.00  0.00      1S   
ATOM   1345 HG2  MET    98       0.851  -9.748  20.448  1.00  0.00      1S   
ATOM   1346 SD   MET    98       1.556 -11.482  21.994  1.00  1.00      1S   
ATOM   1347 CE   MET    98       0.451 -12.828  22.512  1.00  1.00      1S   
ATOM   1348 HE1  MET    98       0.362 -13.609  21.727  1.00  0.00      1S   
ATOM   1349 HE2  MET    98      -0.569 -12.446  22.733  1.00  0.00      1S   
ATOM   1350 HE3  MET    98       0.836 -13.314  23.434  1.00  0.00      1S   
ATOM   1351 C    MET    98      -0.177 -11.616  17.002  1.00  1.00      1S   
ATOM   1352 O    MET    98      -0.668 -12.700  16.702  1.00  1.00      1S   
ATOM   1353 N    THR    99       0.646 -10.940  16.173  1.00  1.00      1S   
ATOM   1354 HN   THR    99       1.005 -10.043  16.430  1.00  0.00      1S   
ATOM   1355 CA   THR    99       1.130 -11.469  14.921  1.00  1.00      1S   
ATOM   1356 HA   THR    99       0.327 -12.008  14.437  1.00  0.00      1S   
ATOM   1357 CB   THR    99       1.629 -10.382  13.967  1.00  1.00      1S   
ATOM   1358 HB   THR    99       1.924 -10.848  13.003  1.00  0.00      1S   
ATOM   1359 OG1  THR    99       2.758  -9.678  14.477  1.00  1.00      1S   
ATOM   1360 HG1  THR    99       2.434  -9.159  15.223  1.00  0.00      1S   
ATOM   1361 CG2  THR    99       0.512  -9.363  13.665  1.00  1.00      1S   
ATOM   1362 HG21 THR    99       0.166  -8.861  14.593  1.00  0.00      1S   
ATOM   1363 HG22 THR    99      -0.355  -9.866  13.188  1.00  0.00      1S   
ATOM   1364 HG23 THR    99       0.888  -8.582  12.969  1.00  0.00      1S   
ATOM   1365 C    THR    99       2.241 -12.446  15.247  1.00  1.00      1S   
ATOM   1366 O    THR    99       2.673 -12.550  16.395  1.00  1.00      1S   
ATOM   1367 N    LYS   100       2.757 -13.178  14.235  1.00  1.00      1S   
ATOM   1368 HN   LYS   100       2.374 -13.140  13.311  1.00  0.00      1S   
ATOM   1369 CA   LYS   100       3.881 -14.072  14.410  1.00  1.00      1S   
ATOM   1370 HA   LYS   100       3.614 -14.794  15.170  1.00  0.00      1S   
ATOM   1371 CB   LYS   100       4.221 -14.806  13.102  1.00  1.00      1S   
ATOM   1372 HB1  LYS   100       4.614 -14.084  12.352  1.00  0.00      1S   
ATOM   1373 HB2  LYS   100       3.288 -15.236  12.681  1.00  0.00      1S   
ATOM   1374 CG   LYS   100       5.230 -15.942  13.289  1.00  1.00      1S   
ATOM   1375 HG1  LYS   100       4.779 -16.734  13.926  1.00  0.00      1S   
ATOM   1376 HG2  LYS   100       6.139 -15.561  13.806  1.00  0.00      1S   
ATOM   1377 CD   LYS   100       5.665 -16.534  11.949  1.00  1.00      1S   
ATOM   1378 HD1  LYS   100       6.116 -15.717  11.340  1.00  0.00      1S   
ATOM   1379 HD2  LYS   100       4.770 -16.908  11.406  1.00  0.00      1S   
ATOM   1380 CE   LYS   100       6.671 -17.665  12.123  1.00  1.00      1S   
ATOM   1381 HE1  LYS   100       6.199 -18.542  12.614  1.00  0.00      1S   
ATOM   1382 HE2  LYS   100       7.539 -17.329  12.730  1.00  0.00      1S   
ATOM   1383 NZ   LYS   100       7.188 -18.092  10.809  1.00  1.00      1S   
ATOM   1384 HZ1  LYS   100       7.664 -17.290  10.343  1.00  0.00      1S   
ATOM   1385 HZ2  LYS   100       6.406 -18.430  10.208  1.00  0.00      1S   
ATOM   1386 HZ3  LYS   100       7.875 -18.866  10.958  1.00  0.00      1S   
ATOM   1387 C    LYS   100       5.115 -13.322  14.857  1.00  1.00      1S   
ATOM   1388 O    LYS   100       5.842 -13.769  15.742  1.00  1.00      1S   
ATOM   1389 N    ALA   101       5.343 -12.125  14.269  1.00  1.00      1S   
ATOM   1390 HN   ALA   101       4.745 -11.795  13.542  1.00  0.00      1S   
ATOM   1391 CA   ALA   101       6.438 -11.250  14.605  1.00  1.00      1S   
ATOM   1392 HA   ALA   101       7.348 -11.824  14.499  1.00  0.00      1S   
ATOM   1393 CB   ALA   101       6.506 -10.034  13.664  1.00  1.00      1S   
ATOM   1394 HB1  ALA   101       5.574  -9.434  13.723  1.00  0.00      1S   
ATOM   1395 HB2  ALA   101       6.635 -10.380  12.616  1.00  0.00      1S   
ATOM   1396 HB3  ALA   101       7.370  -9.384  13.922  1.00  0.00      1S   
ATOM   1397 C    ALA   101       6.358 -10.761  16.033  1.00  1.00      1S   
ATOM   1398 O    ALA   101       7.378 -10.693  16.711  1.00  1.00      1S   
ATOM   1399 N    ASP   102       5.140 -10.451  16.543  1.00  1.00      1S   
ATOM   1400 HN   ASP   102       4.318 -10.496  15.979  1.00  0.00      1S   
ATOM   1401 CA   ASP   102       4.936 -10.039  17.919  1.00  1.00      1S   
ATOM   1402 HA   ASP   102       5.607  -9.214  18.119  1.00  0.00      1S   
ATOM   1403 CB   ASP   102       3.482  -9.606  18.225  1.00  1.00      1S   
ATOM   1404 HB1  ASP   102       3.367  -9.383  19.308  1.00  0.00      1S   
ATOM   1405 HB2  ASP   102       2.795 -10.432  17.956  1.00  0.00      1S   
ATOM   1406 CG   ASP   102       3.073  -8.361  17.443  1.00  1.00      1S   
ATOM   1407 OD1  ASP   102       3.893  -7.413  17.344  1.00  1.00      1S   
ATOM   1408 OD2  ASP   102       1.919  -8.344  16.936  1.00  1.00      1S   
ATOM   1409 C    ASP   102       5.278 -11.150  18.886  1.00  1.00      1S   
ATOM   1410 O    ASP   102       5.923 -10.895  19.900  1.00  1.00      1S   
ATOM   1411 N    LEU   103       4.891 -12.416  18.580  1.00  1.00      1S   
ATOM   1412 HN   LEU   103       4.363 -12.602  17.752  1.00  0.00      1S   
ATOM   1413 CA   LEU   103       5.211 -13.577  19.392  1.00  1.00      1S   
ATOM   1414 HA   LEU   103       4.811 -13.407  20.381  1.00  0.00      1S   
ATOM   1415 CB   LEU   103       4.659 -14.902  18.814  1.00  1.00      1S   
ATOM   1416 HB1  LEU   103       5.131 -15.768  19.332  1.00  0.00      1S   
ATOM   1417 HB2  LEU   103       4.932 -14.972  17.739  1.00  0.00      1S   
ATOM   1418 CG   LEU   103       3.135 -15.088  18.948  1.00  1.00      1S   
ATOM   1419 HG   LEU   103       2.627 -14.220  18.468  1.00  0.00      1S   
ATOM   1420 CD1  LEU   103       2.704 -16.356  18.191  1.00  1.00      1S   
ATOM   1421 HD11 LEU   103       3.205 -17.252  18.612  1.00  0.00      1S   
ATOM   1422 HD12 LEU   103       2.973 -16.272  17.117  1.00  0.00      1S   
ATOM   1423 HD13 LEU   103       1.609 -16.502  18.268  1.00  0.00      1S   
ATOM   1424 CD2  LEU   103       2.688 -15.147  20.422  1.00  1.00      1S   
ATOM   1425 HD21 LEU   103       2.815 -14.160  20.913  1.00  0.00      1S   
ATOM   1426 HD22 LEU   103       3.289 -15.896  20.977  1.00  0.00      1S   
ATOM   1427 HD23 LEU   103       1.619 -15.436  20.492  1.00  0.00      1S   
ATOM   1428 C    LEU   103       6.698 -13.767  19.533  1.00  1.00      1S   
ATOM   1429 O    LEU   103       7.194 -13.954  20.641  1.00  1.00      1S   
ATOM   1430 N    ILE   104       7.439 -13.695  18.401  1.00  1.00      1S   
ATOM   1431 HN   ILE   104       6.996 -13.541  17.518  1.00  0.00      1S   
ATOM   1432 CA   ILE   104       8.877 -13.855  18.348  1.00  1.00      1S   
ATOM   1433 HA   ILE   104       9.117 -14.775  18.861  1.00  0.00      1S   
ATOM   1434 CB   ILE   104       9.379 -13.974  16.910  1.00  1.00      1S   
ATOM   1435 HB   ILE   104       8.947 -13.140  16.312  1.00  0.00      1S   
ATOM   1436 CG2  ILE   104      10.923 -13.876  16.844  1.00  1.00      1S   
ATOM   1437 HG21 ILE   104      11.387 -14.584  17.564  1.00  0.00      1S   
ATOM   1438 HG22 ILE   104      11.265 -12.848  17.085  1.00  0.00      1S   
ATOM   1439 HG23 ILE   104      11.289 -14.121  15.826  1.00  0.00      1S   
ATOM   1440 CG1  ILE   104       8.875 -15.307  16.299  1.00  1.00      1S   
ATOM   1441 HG11 ILE   104       7.817 -15.478  16.593  1.00  0.00      1S   
ATOM   1442 HG12 ILE   104       9.476 -16.143  16.721  1.00  0.00      1S   
ATOM   1443 CD   ILE   104       8.941 -15.353  14.770  1.00  1.00      1S   
ATOM   1444 HD1  ILE   104       9.981 -15.222  14.406  1.00  0.00      1S   
ATOM   1445 HD2  ILE   104       8.308 -14.550  14.335  1.00  0.00      1S   
ATOM   1446 HD3  ILE   104       8.564 -16.332  14.405  1.00  0.00      1S   
ATOM   1447 C    ILE   104       9.560 -12.735  19.102  1.00  1.00      1S   
ATOM   1448 O    ILE   104      10.514 -12.989  19.830  1.00  1.00      1S   
ATOM   1449 N    ASN   105       9.053 -11.481  19.000  1.00  1.00      1S   
ATOM   1450 HN   ASN   105       8.264 -11.299  18.415  1.00  0.00      1S   
ATOM   1451 CA   ASN   105       9.568 -10.330  19.721  1.00  1.00      1S   
ATOM   1452 HA   ASN   105      10.644 -10.418  19.793  1.00  0.00      1S   
ATOM   1453 CB   ASN   105       9.182  -8.992  19.032  1.00  1.00      1S   
ATOM   1454 HB1  ASN   105       9.352  -8.121  19.702  1.00  0.00      1S   
ATOM   1455 HB2  ASN   105       8.105  -9.023  18.761  1.00  0.00      1S   
ATOM   1456 CG   ASN   105      10.044  -8.759  17.787  1.00  1.00      1S   
ATOM   1457 OD1  ASN   105      11.265  -8.940  17.809  1.00  1.00      1S   
ATOM   1458 ND2  ASN   105       9.387  -8.318  16.677  1.00  1.00      1S   
ATOM   1459 HD21 ASN   105       8.391  -8.241  16.685  1.00  0.00      1S   
ATOM   1460 HD22 ASN   105       9.904  -8.150  15.839  1.00  0.00      1S   
ATOM   1461 C    ASN   105       9.031 -10.293  21.135  1.00  1.00      1S   
ATOM   1462 O    ASN   105       8.499  -9.280  21.591  1.00  1.00      1S   
ATOM   1463 N    ASN   106       9.205 -11.413  21.875  1.00  1.00      1S   
ATOM   1464 HN   ASN   106       9.620 -12.217  21.451  1.00  0.00      1S   
ATOM   1465 CA   ASN   106       8.932 -11.556  23.282  1.00  1.00      1S   
ATOM   1466 HA   ASN   106       9.034 -12.607  23.495  1.00  0.00      1S   
ATOM   1467 CB   ASN   106       9.925 -10.766  24.162  1.00  1.00      1S   
ATOM   1468 HB1  ASN   106       9.691 -10.904  25.238  1.00  0.00      1S   
ATOM   1469 HB2  ASN   106       9.869  -9.683  23.927  1.00  0.00      1S   
ATOM   1470 CG   ASN   106      11.336 -11.303  23.917  1.00  1.00      1S   
ATOM   1471 OD1  ASN   106      11.602 -12.485  24.146  1.00  1.00      1S   
ATOM   1472 ND2  ASN   106      12.257 -10.420  23.450  1.00  1.00      1S   
ATOM   1473 HD21 ASN   106      13.198 -10.718  23.280  1.00  0.00      1S   
ATOM   1474 HD22 ASN   106      11.999  -9.466  23.294  1.00  0.00      1S   
ATOM   1475 C    ASN   106       7.521 -11.204  23.641  1.00  1.00      1S   
ATOM   1476 O    ASN   106       7.279 -10.495  24.611  1.00  1.00      1S   
ATOM   1477 N    LEU   107       6.548 -11.706  22.852  1.00  1.00      1S   
ATOM   1478 HN   LEU   107       6.783 -12.271  22.063  1.00  0.00      1S   
ATOM   1479 CA   LEU   107       5.133 -11.530  23.082  1.00  1.00      1S   
ATOM   1480 HA   LEU   107       4.654 -11.899  22.188  1.00  0.00      1S   
ATOM   1481 CB   LEU   107       4.601 -12.372  24.268  1.00  1.00      1S   
ATOM   1482 HB1  LEU   107       3.497 -12.245  24.324  1.00  0.00      1S   
ATOM   1483 HB2  LEU   107       5.031 -12.001  25.222  1.00  0.00      1S   
ATOM   1484 CG   LEU   107       4.911 -13.884  24.139  1.00  1.00      1S   
ATOM   1485 HG   LEU   107       5.078 -14.112  23.060  1.00  0.00      1S   
ATOM   1486 CD1  LEU   107       6.180 -14.289  24.913  1.00  1.00      1S   
ATOM   1487 HD11 LEU   107       6.066 -14.054  25.992  1.00  0.00      1S   
ATOM   1488 HD12 LEU   107       7.073 -13.759  24.529  1.00  0.00      1S   
ATOM   1489 HD13 LEU   107       6.357 -15.377  24.806  1.00  0.00      1S   
ATOM   1490 CD2  LEU   107       3.713 -14.735  24.589  1.00  1.00      1S   
ATOM   1491 HD21 LEU   107       2.821 -14.497  23.972  1.00  0.00      1S   
ATOM   1492 HD22 LEU   107       3.475 -14.531  25.655  1.00  0.00      1S   
ATOM   1493 HD23 LEU   107       3.944 -15.815  24.475  1.00  0.00      1S   
ATOM   1494 C    LEU   107       4.729 -10.074  23.208  1.00  1.00      1S   
ATOM   1495 O    LEU   107       4.043  -9.677  24.150  1.00  1.00      1S   
ATOM   1496 N    GLY   108       5.173  -9.249  22.230  1.00  1.00      1S   
ATOM   1497 HN   GLY   108       5.737  -9.617  21.492  1.00  0.00      1S   
ATOM   1498 CA   GLY   108       4.812  -7.857  22.091  1.00  1.00      1S   
ATOM   1499 HA1  GLY   108       3.734  -7.792  22.146  1.00  0.00      1S   
ATOM   1500 HA2  GLY   108       5.203  -7.533  21.138  1.00  0.00      1S   
ATOM   1501 C    GLY   108       5.389  -6.959  23.153  1.00  1.00      1S   
ATOM   1502 O    GLY   108       4.783  -5.942  23.484  1.00  1.00      1S   
ATOM   1503 N    THR   109       6.570  -7.303  23.715  1.00  1.00      1S   
ATOM   1504 HN   THR   109       7.063  -8.120  23.424  1.00  0.00      1S   
ATOM   1505 CA   THR   109       7.182  -6.532  24.781  1.00  1.00      1S   
ATOM   1506 HA   THR   109       6.610  -5.634  24.969  1.00  0.00      1S   
ATOM   1507 CB   THR   109       7.305  -7.302  26.097  1.00  1.00      1S   
ATOM   1508 HB   THR   109       7.685  -6.628  26.892  1.00  0.00      1S   
ATOM   1509 OG1  THR   109       8.213  -8.387  26.011  1.00  1.00      1S   
ATOM   1510 HG1  THR   109       7.803  -9.038  25.431  1.00  0.00      1S   
ATOM   1511 CG2  THR   109       5.944  -7.858  26.543  1.00  1.00      1S   
ATOM   1512 HG21 THR   109       5.611  -8.664  25.856  1.00  0.00      1S   
ATOM   1513 HG22 THR   109       5.175  -7.059  26.556  1.00  0.00      1S   
ATOM   1514 HG23 THR   109       6.026  -8.291  27.563  1.00  0.00      1S   
ATOM   1515 C    THR   109       8.552  -6.103  24.325  1.00  1.00      1S   
ATOM   1516 O    THR   109       9.095  -6.672  23.382  1.00  1.00      1S   
ATOM   1517 N    ILE   110       9.162  -5.120  25.031  1.00  1.00      1S   
ATOM   1518 HN   ILE   110       8.679  -4.629  25.755  1.00  0.00      1S   
ATOM   1519 CA   ILE   110      10.573  -4.812  24.917  1.00  1.00      1S   
ATOM   1520 HA   ILE   110      10.973  -5.265  24.021  1.00  0.00      1S   
ATOM   1521 CB   ILE   110      10.887  -3.317  24.855  1.00  1.00      1S   
ATOM   1522 HB   ILE   110      11.988  -3.174  24.956  1.00  0.00      1S   
ATOM   1523 CG2  ILE   110      10.484  -2.826  23.446  1.00  1.00      1S   
ATOM   1524 HG21 ILE   110       9.397  -2.984  23.280  1.00  0.00      1S   
ATOM   1525 HG22 ILE   110      11.047  -3.377  22.665  1.00  0.00      1S   
ATOM   1526 HG23 ILE   110      10.700  -1.744  23.334  1.00  0.00      1S   
ATOM   1527 CG1  ILE   110      10.194  -2.481  25.960  1.00  1.00      1S   
ATOM   1528 HG11 ILE   110      10.299  -2.998  26.936  1.00  0.00      1S   
ATOM   1529 HG12 ILE   110       9.109  -2.402  25.735  1.00  0.00      1S   
ATOM   1530 CD   ILE   110      10.787  -1.076  26.110  1.00  1.00      1S   
ATOM   1531 HD1  ILE   110      10.685  -0.494  25.171  1.00  0.00      1S   
ATOM   1532 HD2  ILE   110      11.863  -1.142  26.358  1.00  0.00      1S   
ATOM   1533 HD3  ILE   110      10.281  -0.526  26.930  1.00  0.00      1S   
ATOM   1534 C    ILE   110      11.234  -5.507  26.084  1.00  1.00      1S   
ATOM   1535 O    ILE   110      11.801  -4.894  26.988  1.00  1.00      1S   
ATOM   1536 N    ALA   111      11.154  -6.861  26.080  1.00  1.00      1S   
ATOM   1537 HN   ALA   111      10.724  -7.354  25.329  1.00  0.00      1S   
ATOM   1538 CA   ALA   111      11.507  -7.666  27.215  1.00  1.00      1S   
ATOM   1539 HA   ALA   111      11.016  -7.228  28.073  1.00  0.00      1S   
ATOM   1540 CB   ALA   111      11.078  -9.142  27.154  1.00  1.00      1S   
ATOM   1541 HB1  ALA   111      11.363  -9.587  26.182  1.00  0.00      1S   
ATOM   1542 HB2  ALA   111       9.983  -9.225  27.292  1.00  0.00      1S   
ATOM   1543 HB3  ALA   111      11.531  -9.746  27.970  1.00  0.00      1S   
ATOM   1544 C    ALA   111      12.953  -7.642  27.521  1.00  1.00      1S   
ATOM   1545 O    ALA   111      13.239  -7.766  28.684  1.00  1.00      1S   
ATOM   1546 N    LYS   112      13.914  -7.444  26.594  1.00  1.00      1S   
ATOM   1547 HN   LYS   112      13.703  -7.302  25.630  1.00  0.00      1S   
ATOM   1548 CA   LYS   112      15.318  -7.378  26.969  1.00  1.00      1S   
ATOM   1549 HA   LYS   112      15.568  -8.306  27.469  1.00  0.00      1S   
ATOM   1550 CB   LYS   112      16.242  -7.221  25.745  1.00  1.00      1S   
ATOM   1551 HB1  LYS   112      16.004  -6.270  25.224  1.00  0.00      1S   
ATOM   1552 HB2  LYS   112      16.028  -8.054  25.039  1.00  0.00      1S   
ATOM   1553 CG   LYS   112      17.736  -7.245  26.096  1.00  1.00      1S   
ATOM   1554 HG1  LYS   112      17.991  -8.234  26.537  1.00  0.00      1S   
ATOM   1555 HG2  LYS   112      17.954  -6.468  26.861  1.00  0.00      1S   
ATOM   1556 CD   LYS   112      18.653  -6.973  24.898  1.00  1.00      1S   
ATOM   1557 HD1  LYS   112      18.316  -6.051  24.375  1.00  0.00      1S   
ATOM   1558 HD2  LYS   112      18.577  -7.824  24.193  1.00  0.00      1S   
ATOM   1559 CE   LYS   112      20.110  -6.815  25.336  1.00  1.00      1S   
ATOM   1560 HE1  LYS   112      20.413  -7.696  25.930  1.00  0.00      1S   
ATOM   1561 HE2  LYS   112      20.241  -5.900  25.948  1.00  0.00      1S   
ATOM   1562 NZ   LYS   112      21.024  -6.748  24.178  1.00  1.00      1S   
ATOM   1563 HZ1  LYS   112      20.695  -6.023  23.512  1.00  0.00      1S   
ATOM   1564 HZ2  LYS   112      21.043  -7.679  23.711  1.00  0.00      1S   
ATOM   1565 HZ3  LYS   112      21.980  -6.514  24.516  1.00  0.00      1S   
ATOM   1566 C    LYS   112      15.584  -6.235  27.931  1.00  1.00      1S   
ATOM   1567 O    LYS   112      16.233  -6.428  28.959  1.00  1.00      1S   
ATOM   1568 N    THR   113      15.027  -5.027  27.633  1.00  1.00      1S   
ATOM   1569 HN   THR   113      14.542  -4.881  26.774  1.00  0.00      1S   
ATOM   1570 CA   THR   113      15.061  -3.891  28.528  1.00  1.00      1S   
ATOM   1571 HA   THR   113      16.113  -3.740  28.762  1.00  0.00      1S   
ATOM   1572 CB   THR   113      14.641  -2.481  28.021  1.00  1.00      1S   
ATOM   1573 HB   THR   113      15.561  -2.405  27.435  1.00  0.00      1S   
ATOM   1574 OG1  THR   113      13.987  -2.050  26.863  1.00  1.00      1S   
ATOM   1575 HG1  THR   113      13.912  -1.092  27.015  1.00  0.00      1S   
ATOM   1576 CG2  THR   113      14.597  -1.351  29.023  1.00  0.00      1S   
ATOM   1577 HG21 THR   113      14.762  -1.704  30.054  1.00  0.00      1S   
ATOM   1578 HG22 THR   113      13.644  -0.787  29.013  1.00  0.00      1S   
ATOM   1579 HG23 THR   113      15.401  -0.642  28.741  1.00  0.00      1S   
ATOM   1580 C    THR   113      14.379  -4.170  29.830  1.00  1.00      1S   
ATOM   1581 O    THR   113      14.949  -3.951  30.898  1.00  1.00      1S   
ATOM   1582 N    GLY   114      13.129  -4.653  29.769  1.00  1.00      1S   
ATOM   1583 HN   GLY   114      12.735  -4.908  28.886  1.00  0.00      1S   
ATOM   1584 CA   GLY   114      12.245  -4.682  30.912  1.00  1.00      1S   
ATOM   1585 HA1  GLY   114      11.307  -5.071  30.549  1.00  0.00      1S   
ATOM   1586 HA2  GLY   114      12.189  -3.683  31.312  1.00  0.00      1S   
ATOM   1587 C    GLY   114      12.710  -5.567  32.011  1.00  1.00      1S   
ATOM   1588 O    GLY   114      12.726  -5.227  33.184  1.00  1.00      1S   
ATOM   1589 N    THR   115      13.140  -6.745  31.642  1.00  1.00      1S   
ATOM   1590 HN   THR   115      13.186  -7.015  30.678  1.00  0.00      1S   
ATOM   1591 CA   THR   115      13.644  -7.744  32.527  1.00  1.00      1S   
ATOM   1592 HA   THR   115      12.921  -7.983  33.293  1.00  0.00      1S   
ATOM   1593 CB   THR   115      13.820  -8.883  31.655  1.00  1.00      1S   
ATOM   1594 HB   THR   115      14.334  -9.687  32.230  1.00  0.00      1S   
ATOM   1595 OG1  THR   115      14.679  -8.415  30.599  1.00  1.00      1S   
ATOM   1596 HG1  THR   115      14.438  -8.887  29.805  1.00  0.00      1S   
ATOM   1597 CG2  THR   115      12.424  -9.378  31.106  1.00  1.00      1S   
ATOM   1598 HG21 THR   115      12.052  -8.762  30.308  1.00  0.00      1S   
ATOM   1599 HG22 THR   115      11.702  -9.597  31.908  1.00  0.00      1S   
ATOM   1600 HG23 THR   115      12.402 -10.295  30.505  1.00  0.00      1S   
ATOM   1601 C    THR   115      15.006  -7.421  33.147  1.00  1.00      1S   
ATOM   1602 O    THR   115      15.264  -7.809  34.278  1.00  1.00      1S   
ATOM   1603 N    LYS   116      15.913  -6.732  32.392  1.00  1.00      1S   
ATOM   1604 HN   LYS   116      15.716  -6.549  31.429  1.00  0.00      1S   
ATOM   1605 CA   LYS   116      17.217  -6.304  32.838  1.00  1.00      1S   
ATOM   1606 HA   LYS   116      17.734  -7.169  33.230  1.00  0.00      1S   
ATOM   1607 CB   LYS   116      18.072  -5.671  31.708  1.00  1.00      1S   
ATOM   1608 HB1  LYS   116      17.668  -4.679  31.422  1.00  0.00      1S   
ATOM   1609 HB2  LYS   116      18.000  -6.326  30.811  1.00  0.00      1S   
ATOM   1610 CG   LYS   116      19.568  -5.548  32.055  1.00  1.00      1S   
ATOM   1611 HG1  LYS   116      19.933  -6.560  32.341  1.00  0.00      1S   
ATOM   1612 HG2  LYS   116      19.703  -4.880  32.932  1.00  0.00      1S   
ATOM   1613 CD   LYS   116      20.421  -5.049  30.874  1.00  1.00      1S   
ATOM   1614 HD1  LYS   116      19.861  -5.234  29.929  1.00  0.00      1S   
ATOM   1615 HD2  LYS   116      21.357  -5.649  30.817  1.00  0.00      1S   
ATOM   1616 CE   LYS   116      20.788  -3.561  30.953  1.00  1.00      1S   
ATOM   1617 HE1  LYS   116      19.887  -2.945  31.152  1.00  0.00      1S   
ATOM   1618 HE2  LYS   116      21.250  -3.233  29.997  1.00  0.00      1S   
ATOM   1619 NZ   LYS   116      21.771  -3.302  32.033  1.00  1.00      1S   
ATOM   1620 HZ1  LYS   116      22.576  -3.951  31.929  1.00  0.00      1S   
ATOM   1621 HZ2  LYS   116      21.331  -3.447  32.969  1.00  0.00      1S   
ATOM   1622 HZ3  LYS   116      22.108  -2.321  31.969  1.00  0.00      1S   
ATOM   1623 C    LYS   116      17.001  -5.308  33.940  1.00  1.00      1S   
ATOM   1624 O    LYS   116      17.588  -5.426  35.009  1.00  1.00      1S   
ATOM   1625 N    ALA   117      16.067  -4.352  33.716  1.00  1.00      1S   
ATOM   1626 HN   ALA   117      15.587  -4.314  32.840  1.00  0.00      1S   
ATOM   1627 CA   ALA   117      15.652  -3.361  34.679  1.00  1.00      1S   
ATOM   1628 HA   ALA   117      16.538  -2.839  35.012  1.00  0.00      1S   
ATOM   1629 CB   ALA   117      14.672  -2.355  34.051  1.00  1.00      1S   
ATOM   1630 HB1  ALA   117      13.760  -2.868  33.677  1.00  0.00      1S   
ATOM   1631 HB2  ALA   117      15.156  -1.847  33.191  1.00  0.00      1S   
ATOM   1632 HB3  ALA   117      14.370  -1.581  34.788  1.00  0.00      1S   
ATOM   1633 C    ALA   117      14.988  -3.979  35.888  1.00  1.00      1S   
ATOM   1634 O    ALA   117      15.214  -3.547  37.013  1.00  1.00      1S   
ATOM   1635 N    PHE   118      14.169  -5.033  35.691  1.00  1.00      1S   
ATOM   1636 HN   PHE   118      13.972  -5.365  34.770  1.00  0.00      1S   
ATOM   1637 CA   PHE   118      13.492  -5.735  36.755  1.00  1.00      1S   
ATOM   1638 HA   PHE   118      12.980  -4.995  37.354  1.00  0.00      1S   
ATOM   1639 CB   PHE   118      12.470  -6.743  36.175  1.00  1.00      1S   
ATOM   1640 HB1  PHE   118      12.995  -7.458  35.507  1.00  0.00      1S   
ATOM   1641 HB2  PHE   118      11.726  -6.194  35.565  1.00  0.00      1S   
ATOM   1642 CG   PHE   118      11.695  -7.522  37.205  1.00  1.00      1S   
ATOM   1643 CD1  PHE   118      11.230  -6.953  38.407  1.00  1.00      1S   
ATOM   1644 HD1  PHE   118      11.439  -5.923  38.645  1.00  0.00      1S   
ATOM   1645 CE1  PHE   118      10.481  -7.714  39.312  1.00  1.00      1S   
ATOM   1646 HE1  PHE   118      10.113  -7.267  40.223  1.00  0.00      1S   
ATOM   1647 CZ   PHE   118      10.203  -9.053  39.020  1.00  1.00      1S   
ATOM   1648 HZ   PHE   118       9.597  -9.651  39.671  1.00  0.00      1S   
ATOM   1649 CD2  PHE   118      11.415  -8.869  36.942  1.00  1.00      1S   
ATOM   1650 HD2  PHE   118      11.767  -9.311  36.024  1.00  0.00      1S   
ATOM   1651 CE2  PHE   118      10.677  -9.634  37.846  1.00  1.00      1S   
ATOM   1652 HE2  PHE   118      10.447 -10.667  37.637  1.00  0.00      1S   
ATOM   1653 C    PHE   118      14.481  -6.454  37.639  1.00  1.00      1S   
ATOM   1654 O    PHE   118      14.412  -6.335  38.856  1.00  1.00      1S   
ATOM   1655 N    MET   119      15.444  -7.194  37.049  1.00  1.00      1S   
ATOM   1656 HN   MET   119      15.481  -7.293  36.054  1.00  0.00      1S   
ATOM   1657 CA   MET   119      16.456  -7.916  37.785  1.00  1.00      1S   
ATOM   1658 HA   MET   119      15.949  -8.527  38.517  1.00  0.00      1S   
ATOM   1659 CB   MET   119      17.276  -8.856  36.875  1.00  1.00      1S   
ATOM   1660 HB1  MET   119      18.170  -9.229  37.423  1.00  0.00      1S   
ATOM   1661 HB2  MET   119      17.625  -8.291  35.985  1.00  0.00      1S   
ATOM   1662 CG   MET   119      16.451 -10.082  36.436  1.00  1.00      1S   
ATOM   1663 HG1  MET   119      15.566  -9.740  35.858  1.00  0.00      1S   
ATOM   1664 HG2  MET   119      16.061 -10.559  37.362  1.00  0.00      1S   
ATOM   1665 SD   MET   119      17.369 -11.329  35.480  1.00  1.00      1S   
ATOM   1666 CE   MET   119      17.727 -10.355  33.987  1.00  1.00      1S   
ATOM   1667 HE1  MET   119      18.276  -9.422  34.231  1.00  0.00      1S   
ATOM   1668 HE2  MET   119      16.796 -10.082  33.448  1.00  0.00      1S   
ATOM   1669 HE3  MET   119      18.367 -10.937  33.291  1.00  0.00      1S   
ATOM   1670 C    MET   119      17.369  -6.982  38.547  1.00  1.00      1S   
ATOM   1671 O    MET   119      17.796  -7.305  39.654  1.00  1.00      1S   
ATOM   1672 N    GLU   120      17.637  -5.767  38.011  1.00  1.00      1S   
ATOM   1673 HN   GLU   120      17.307  -5.519  37.101  1.00  0.00      1S   
ATOM   1674 CA   GLU   120      18.380  -4.741  38.713  1.00  1.00      1S   
ATOM   1675 HA   GLU   120      19.274  -5.201  39.111  1.00  0.00      1S   
ATOM   1676 CB   GLU   120      18.819  -3.583  37.783  1.00  1.00      1S   
ATOM   1677 HB1  GLU   120      19.217  -2.743  38.396  1.00  0.00      1S   
ATOM   1678 HB2  GLU   120      17.938  -3.211  37.216  1.00  0.00      1S   
ATOM   1679 CG   GLU   120      19.928  -4.026  36.802  1.00  1.00      1S   
ATOM   1680 HG1  GLU   120      19.565  -4.872  36.187  1.00  0.00      1S   
ATOM   1681 HG2  GLU   120      20.807  -4.383  37.380  1.00  0.00      1S   
ATOM   1682 CD   GLU   120      20.382  -2.912  35.856  1.00  1.00      1S   
ATOM   1683 OE1  GLU   120      19.892  -1.759  35.981  1.00  1.00      1S   
ATOM   1684 OE2  GLU   120      21.226  -3.217  34.968  1.00  1.00      1S   
ATOM   1685 C    GLU   120      17.591  -4.203  39.890  1.00  1.00      1S   
ATOM   1686 O    GLU   120      18.147  -3.980  40.962  1.00  1.00      1S   
ATOM   1687 N    ALA   121      16.258  -4.027  39.751  1.00  1.00      1S   
ATOM   1688 HN   ALA   121      15.798  -4.194  38.881  1.00  0.00      1S   
ATOM   1689 CA   ALA   121      15.404  -3.590  40.835  1.00  1.00      1S   
ATOM   1690 HA   ALA   121      15.839  -2.692  41.253  1.00  0.00      1S   
ATOM   1691 CB   ALA   121      13.987  -3.255  40.341  1.00  1.00      1S   
ATOM   1692 HB1  ALA   121      13.502  -4.142  39.882  1.00  0.00      1S   
ATOM   1693 HB2  ALA   121      14.041  -2.453  39.573  1.00  0.00      1S   
ATOM   1694 HB3  ALA   121      13.351  -2.889  41.175  1.00  0.00      1S   
ATOM   1695 C    ALA   121      15.311  -4.621  41.941  1.00  1.00      1S   
ATOM   1696 O    ALA   121      15.291  -4.262  43.115  1.00  1.00      1S   
ATOM   1697 N    LEU   122      15.290  -5.933  41.597  1.00  1.00      1S   
ATOM   1698 HN   LEU   122      15.287  -6.198  40.634  1.00  0.00      1S   
ATOM   1699 CA   LEU   122      15.253  -7.034  42.541  1.00  1.00      1S   
ATOM   1700 HA   LEU   122      14.428  -6.862  43.217  1.00  0.00      1S   
ATOM   1701 CB   LEU   122      15.087  -8.404  41.839  1.00  1.00      1S   
ATOM   1702 HB1  LEU   122      15.257  -9.227  42.569  1.00  0.00      1S   
ATOM   1703 HB2  LEU   122      15.860  -8.491  41.045  1.00  0.00      1S   
ATOM   1704 CG   LEU   122      13.700  -8.636  41.201  1.00  1.00      1S   
ATOM   1705 HG   LEU   122      13.469  -7.777  40.534  1.00  0.00      1S   
ATOM   1706 CD1  LEU   122      13.712  -9.905  40.331  1.00  1.00      1S   
ATOM   1707 HD11 LEU   122      13.962 -10.787  40.957  1.00  0.00      1S   
ATOM   1708 HD12 LEU   122      14.468  -9.816  39.524  1.00  0.00      1S   
ATOM   1709 HD13 LEU   122      12.718 -10.068  39.868  1.00  0.00      1S   
ATOM   1710 CD2  LEU   122      12.579  -8.710  42.251  1.00  1.00      1S   
ATOM   1711 HD21 LEU   122      12.503  -7.756  42.808  1.00  0.00      1S   
ATOM   1712 HD22 LEU   122      12.773  -9.532  42.971  1.00  0.00      1S   
ATOM   1713 HD23 LEU   122      11.603  -8.895  41.756  1.00  0.00      1S   
ATOM   1714 C    LEU   122      16.510  -7.096  43.374  1.00  1.00      1S   
ATOM   1715 O    LEU   122      16.444  -7.313  44.581  1.00  1.00      1S   
ATOM   1716 N    GLN   123      17.687  -6.856  42.752  1.00  1.00      1S   
ATOM   1717 HN   GLN   123      17.717  -6.704  41.766  1.00  0.00      1S   
ATOM   1718 CA   GLN   123      18.968  -6.765  43.427  1.00  1.00      1S   
ATOM   1719 HA   GLN   123      19.136  -7.691  43.959  1.00  0.00      1S   
ATOM   1720 CB   GLN   123      20.106  -6.548  42.398  1.00  1.00      1S   
ATOM   1721 HB1  GLN   123      20.987  -6.055  42.866  1.00  0.00      1S   
ATOM   1722 HB2  GLN   123      19.727  -5.857  41.614  1.00  0.00      1S   
ATOM   1723 CG   GLN   123      20.564  -7.844  41.701  1.00  1.00      1S   
ATOM   1724 HG1  GLN   123      20.914  -7.611  40.673  1.00  0.00      1S   
ATOM   1725 HG2  GLN   123      19.718  -8.557  41.625  1.00  0.00      1S   
ATOM   1726 CD   GLN   123      21.699  -8.499  42.498  1.00  1.00      1S   
ATOM   1727 OE1  GLN   123      21.472  -9.152  43.522  1.00  1.00      1S   
ATOM   1728 NE2  GLN   123      22.959  -8.304  42.006  1.00  1.00      1S   
ATOM   1729 HE21 GLN   123      23.742  -8.697  42.487  1.00  0.00      1S   
ATOM   1730 HE22 GLN   123      23.092  -7.764  41.176  1.00  0.00      1S   
ATOM   1731 C    GLN   123      18.992  -5.638  44.444  1.00  1.00      1S   
ATOM   1732 O    GLN   123      19.652  -5.745  45.476  1.00  1.00      1S   
ATOM   1733 N    ALA   124      18.238  -4.544  44.180  1.00  1.00      1S   
ATOM   1734 HN   ALA   124      17.706  -4.488  43.339  1.00  0.00      1S   
ATOM   1735 CA   ALA   124      18.149  -3.385  45.038  1.00  1.00      1S   
ATOM   1736 HA   ALA   124      19.074  -3.287  45.589  1.00  0.00      1S   
ATOM   1737 CB   ALA   124      17.952  -2.113  44.193  1.00  1.00      1S   
ATOM   1738 HB1  ALA   124      17.038  -2.196  43.570  1.00  0.00      1S   
ATOM   1739 HB2  ALA   124      18.820  -1.979  43.512  1.00  0.00      1S   
ATOM   1740 HB3  ALA   124      17.872  -1.209  44.833  1.00  0.00      1S   
ATOM   1741 C    ALA   124      17.017  -3.467  46.048  1.00  1.00      1S   
ATOM   1742 O    ALA   124      16.806  -2.517  46.800  1.00  1.00      1S   
ATOM   1743 N    GLY   125      16.278  -4.602  46.123  1.00  1.00      1S   
ATOM   1744 HN   GLY   125      16.451  -5.373  45.512  1.00  0.00      1S   
ATOM   1745 CA   GLY   125      15.323  -4.836  47.191  1.00  1.00      1S   
ATOM   1746 HA1  GLY   125      15.447  -4.095  47.969  1.00  0.00      1S   
ATOM   1747 HA2  GLY   125      15.517  -5.834  47.554  1.00  0.00      1S   
ATOM   1748 C    GLY   125      13.882  -4.788  46.771  1.00  1.00      1S   
ATOM   1749 O    GLY   125      13.003  -4.865  47.628  1.00  1.00      1S   
ATOM   1750 N    ALA   126      13.573  -4.695  45.452  1.00  1.00      1S   
ATOM   1751 HN   ALA   126      14.281  -4.621  44.751  1.00  0.00      1S   
ATOM   1752 CA   ALA   126      12.208  -4.783  44.963  1.00  1.00      1S   
ATOM   1753 HA   ALA   126      11.569  -4.170  45.585  1.00  0.00      1S   
ATOM   1754 CB   ALA   126      12.068  -4.357  43.489  1.00  1.00      1S   
ATOM   1755 HB1  ALA   126      12.673  -5.014  42.830  1.00  0.00      1S   
ATOM   1756 HB2  ALA   126      12.421  -3.312  43.362  1.00  0.00      1S   
ATOM   1757 HB3  ALA   126      11.013  -4.410  43.149  1.00  0.00      1S   
ATOM   1758 C    ALA   126      11.781  -6.220  45.064  1.00  1.00      1S   
ATOM   1759 O    ALA   126      12.619  -7.086  45.296  1.00  1.00      1S   
ATOM   1760 N    ASP   127      10.480  -6.532  44.908  1.00  1.00      1S   
ATOM   1761 HN   ASP   127       9.762  -5.860  44.737  1.00  0.00      1S   
ATOM   1762 CA   ASP   127      10.082  -7.915  44.976  1.00  1.00      1S   
ATOM   1763 HA   ASP   127      10.952  -8.554  45.001  1.00  0.00      1S   
ATOM   1764 CB   ASP   127       9.304  -8.279  46.264  1.00  1.00      1S   
ATOM   1765 HB1  ASP   127       9.772  -7.774  47.135  1.00  0.00      1S   
ATOM   1766 HB2  ASP   127       9.363  -9.374  46.437  1.00  0.00      1S   
ATOM   1767 CG   ASP   127       7.842  -7.894  46.191  1.00  1.00      1S   
ATOM   1768 OD1  ASP   127       7.538  -6.675  46.222  1.00  1.00      1S   
ATOM   1769 OD2  ASP   127       7.021  -8.843  46.071  1.00  1.00      1S   
ATOM   1770 C    ASP   127       9.406  -8.291  43.694  1.00  1.00      1S   
ATOM   1771 O    ASP   127       9.130  -7.450  42.838  1.00  1.00      1S   
ATOM   1772 N    ILE   128       9.162  -9.611  43.545  1.00  1.00      1S   
ATOM   1773 HN   ILE   128       9.392 -10.246  44.281  1.00  0.00      1S   
ATOM   1774 CA   ILE   128       8.706 -10.238  42.332  1.00  1.00      1S   
ATOM   1775 HA   ILE   128       9.400  -9.921  41.577  1.00  0.00      1S   
ATOM   1776 CB   ILE   128       8.788 -11.761  42.409  1.00  1.00      1S   
ATOM   1777 HB   ILE   128       8.424 -12.078  43.411  1.00  0.00      1S   
ATOM   1778 CG2  ILE   128       7.904 -12.451  41.342  1.00  1.00      1S   
ATOM   1779 HG21 ILE   128       8.140 -12.055  40.332  1.00  0.00      1S   
ATOM   1780 HG22 ILE   128       6.828 -12.277  41.555  1.00  0.00      1S   
ATOM   1781 HG23 ILE   128       8.063 -13.547  41.338  1.00  0.00      1S   
ATOM   1782 CG1  ILE   128      10.272 -12.190  42.279  1.00  1.00      1S   
ATOM   1783 HG11 ILE   128      10.886 -11.606  42.998  1.00  0.00      1S   
ATOM   1784 HG12 ILE   128      10.634 -11.943  41.257  1.00  0.00      1S   
ATOM   1785 CD   ILE   128      10.498 -13.679  42.550  1.00  1.00      1S   
ATOM   1786 HD1  ILE   128      10.048 -14.301  41.748  1.00  0.00      1S   
ATOM   1787 HD2  ILE   128      10.033 -13.960  43.518  1.00  0.00      1S   
ATOM   1788 HD3  ILE   128      11.583 -13.904  42.601  1.00  0.00      1S   
ATOM   1789 C    ILE   128       7.338  -9.740  41.931  1.00  1.00      1S   
ATOM   1790 O    ILE   128       7.039  -9.676  40.739  1.00  1.00      1S   
ATOM   1791 N    THR   129       6.495  -9.301  42.909  1.00  1.00      1S   
ATOM   1792 HN   THR   129       6.760  -9.342  43.871  1.00  0.00      1S   
ATOM   1793 CA   THR   129       5.174  -8.759  42.627  1.00  1.00      1S   
ATOM   1794 HA   THR   129       4.633  -9.547  42.119  1.00  0.00      1S   
ATOM   1795 CB   THR   129       4.318  -8.239  43.796  1.00  1.00      1S   
ATOM   1796 HB   THR   129       3.312  -7.974  43.402  1.00  0.00      1S   
ATOM   1797 OG1  THR   129       4.046  -9.146  44.807  1.00  1.00      1S   
ATOM   1798 HG1  THR   129       3.894  -8.593  45.581  1.00  0.00      1S   
ATOM   1799 CG2  THR   129       4.895  -7.067  44.576  1.00  0.00      1S   
ATOM   1800 HG21 THR   129       5.631  -6.512  43.994  1.00  0.00      1S   
ATOM   1801 HG22 THR   129       5.390  -7.362  45.514  1.00  0.00      1S   
ATOM   1802 HG23 THR   129       4.073  -6.410  44.907  1.00  0.00      1S   
ATOM   1803 C    THR   129       5.208  -7.551  41.723  1.00  1.00      1S   
ATOM   1804 O    THR   129       4.190  -7.204  41.144  1.00  1.00      1S   
ATOM   1805 N    MET   130       6.354  -6.843  41.612  1.00  1.00      1S   
ATOM   1806 HN   MET   130       7.193  -7.143  42.066  1.00  0.00      1S   
ATOM   1807 CA   MET   130       6.427  -5.572  40.936  1.00  1.00      1S   
ATOM   1808 HA   MET   130       5.462  -5.085  40.982  1.00  0.00      1S   
ATOM   1809 CB   MET   130       7.479  -4.652  41.599  1.00  1.00      1S   
ATOM   1810 HB1  MET   130       7.597  -3.723  41.000  1.00  0.00      1S   
ATOM   1811 HB2  MET   130       8.457  -5.181  41.621  1.00  0.00      1S   
ATOM   1812 CG   MET   130       7.091  -4.238  43.033  1.00  1.00      1S   
ATOM   1813 HG1  MET   130       6.715  -5.126  43.551  1.00  0.00      1S   
ATOM   1814 HG2  MET   130       6.250  -3.514  42.986  1.00  0.00      1S   
ATOM   1815 SD   MET   130       8.425  -3.612  44.084  1.00  1.00      1S   
ATOM   1816 CE   MET   130       8.922  -2.260  42.992  1.00  1.00      1S   
ATOM   1817 HE1  MET   130       8.045  -1.645  42.701  1.00  0.00      1S   
ATOM   1818 HE2  MET   130       9.399  -2.650  42.068  1.00  0.00      1S   
ATOM   1819 HE3  MET   130       9.655  -1.603  43.503  1.00  0.00      1S   
ATOM   1820 C    MET   130       6.793  -5.756  39.487  1.00  1.00      1S   
ATOM   1821 O    MET   130       7.056  -4.775  38.799  1.00  1.00      1S   
ATOM   1822 N    ILE   131       6.789  -7.013  38.981  1.00  1.00      1S   
ATOM   1823 HN   ILE   131       6.563  -7.781  39.578  1.00  0.00      1S   
ATOM   1824 CA   ILE   131       7.170  -7.402  37.636  1.00  1.00      1S   
ATOM   1825 HA   ILE   131       8.222  -7.176  37.550  1.00  0.00      1S   
ATOM   1826 CB   ILE   131       7.009  -8.905  37.445  1.00  1.00      1S   
ATOM   1827 HB   ILE   131       7.602  -9.403  38.248  1.00  0.00      1S   
ATOM   1828 CG2  ILE   131       5.541  -9.330  37.658  1.00  1.00      1S   
ATOM   1829 HG21 ILE   131       4.896  -9.003  36.817  1.00  0.00      1S   
ATOM   1830 HG22 ILE   131       5.124  -8.940  38.608  1.00  0.00      1S   
ATOM   1831 HG23 ILE   131       5.513 -10.427  37.726  1.00  0.00      1S   
ATOM   1832 CG1  ILE   131       7.609  -9.379  36.099  1.00  1.00      1S   
ATOM   1833 HG11 ILE   131       8.617  -8.925  35.986  1.00  0.00      1S   
ATOM   1834 HG12 ILE   131       6.982  -8.996  35.268  1.00  0.00      1S   
ATOM   1835 CD   ILE   131       7.744 -10.899  35.959  1.00  1.00      1S   
ATOM   1836 HD1  ILE   131       6.752 -11.390  36.011  1.00  0.00      1S   
ATOM   1837 HD2  ILE   131       8.389 -11.309  36.764  1.00  0.00      1S   
ATOM   1838 HD3  ILE   131       8.200 -11.153  34.978  1.00  0.00      1S   
ATOM   1839 C    ILE   131       6.465  -6.643  36.526  1.00  1.00      1S   
ATOM   1840 O    ILE   131       7.073  -6.321  35.506  1.00  1.00      1S   
ATOM   1841 N    GLY   132       5.171  -6.301  36.718  1.00  1.00      1S   
ATOM   1842 HN   GLY   132       4.697  -6.549  37.562  1.00  0.00      1S   
ATOM   1843 CA   GLY   132       4.356  -5.593  35.759  1.00  1.00      1S   
ATOM   1844 HA1  GLY   132       3.362  -5.560  36.176  1.00  0.00      1S   
ATOM   1845 HA2  GLY   132       4.404  -6.123  34.818  1.00  0.00      1S   
ATOM   1846 C    GLY   132       4.799  -4.177  35.541  1.00  1.00      1S   
ATOM   1847 O    GLY   132       4.562  -3.608  34.482  1.00  1.00      1S   
ATOM   1848 N    GLN   133       5.498  -3.562  36.521  1.00  1.00      1S   
ATOM   1849 HN   GLN   133       5.699  -4.022  37.384  1.00  0.00      1S   
ATOM   1850 CA   GLN   133       6.022  -2.219  36.385  1.00  1.00      1S   
ATOM   1851 HA   GLN   133       5.227  -1.583  36.022  1.00  0.00      1S   
ATOM   1852 CB   GLN   133       6.520  -1.656  37.733  1.00  1.00      1S   
ATOM   1853 HB1  GLN   133       6.990  -0.660  37.572  1.00  0.00      1S   
ATOM   1854 HB2  GLN   133       7.292  -2.332  38.162  1.00  0.00      1S   
ATOM   1855 CG   GLN   133       5.354  -1.504  38.723  1.00  1.00      1S   
ATOM   1856 HG1  GLN   133       4.908  -2.499  38.934  1.00  0.00      1S   
ATOM   1857 HG2  GLN   133       4.571  -0.859  38.269  1.00  0.00      1S   
ATOM   1858 CD   GLN   133       5.835  -0.845  40.017  1.00  1.00      1S   
ATOM   1859 OE1  GLN   133       6.362   0.274  40.005  1.00  1.00      1S   
ATOM   1860 NE2  GLN   133       5.628  -1.559  41.160  1.00  1.00      1S   
ATOM   1861 HE21 GLN   133       5.911  -1.176  42.038  1.00  0.00      1S   
ATOM   1862 HE22 GLN   133       5.200  -2.461  41.108  1.00  0.00      1S   
ATOM   1863 C    GLN   133       7.151  -2.161  35.390  1.00  1.00      1S   
ATOM   1864 O    GLN   133       7.534  -1.086  34.941  1.00  1.00      1S   
ATOM   1865 N    PHE   134       7.695  -3.330  35.001  1.00  1.00      1S   
ATOM   1866 HN   PHE   134       7.360  -4.198  35.363  1.00  0.00      1S   
ATOM   1867 CA   PHE   134       8.805  -3.428  34.096  1.00  1.00      1S   
ATOM   1868 HA   PHE   134       9.214  -2.449  33.893  1.00  0.00      1S   
ATOM   1869 CB   PHE   134       9.913  -4.310  34.698  1.00  1.00      1S   
ATOM   1870 HB1  PHE   134      10.774  -4.361  34.008  1.00  0.00      1S   
ATOM   1871 HB2  PHE   134       9.545  -5.338  34.902  1.00  0.00      1S   
ATOM   1872 CG   PHE   134      10.387  -3.694  35.990  1.00  1.00      1S   
ATOM   1873 CD1  PHE   134      11.362  -2.683  35.986  1.00  1.00      1S   
ATOM   1874 HD1  PHE   134      11.798  -2.366  35.053  1.00  0.00      1S   
ATOM   1875 CE1  PHE   134      11.774  -2.082  37.181  1.00  1.00      1S   
ATOM   1876 HE1  PHE   134      12.529  -1.309  37.166  1.00  0.00      1S   
ATOM   1877 CZ   PHE   134      11.203  -2.481  38.395  1.00  1.00      1S   
ATOM   1878 HZ   PHE   134      11.514  -2.014  39.318  1.00  0.00      1S   
ATOM   1879 CD2  PHE   134       9.832  -4.093  37.217  1.00  1.00      1S   
ATOM   1880 HD2  PHE   134       9.081  -4.868  37.232  1.00  0.00      1S   
ATOM   1881 CE2  PHE   134      10.231  -3.487  38.414  1.00  1.00      1S   
ATOM   1882 HE2  PHE   134       9.794  -3.802  39.350  1.00  0.00      1S   
ATOM   1883 C    PHE   134       8.349  -4.002  32.779  1.00  1.00      1S   
ATOM   1884 O    PHE   134       9.175  -4.293  31.919  1.00  1.00      1S   
ATOM   1885 N    GLY   135       7.017  -4.157  32.576  1.00  1.00      1S   
ATOM   1886 HN   GLY   135       6.366  -3.932  33.298  1.00  0.00      1S   
ATOM   1887 CA   GLY   135       6.425  -4.505  31.298  1.00  1.00      1S   
ATOM   1888 HA1  GLY   135       6.841  -3.851  30.545  1.00  0.00      1S   
ATOM   1889 HA2  GLY   135       5.362  -4.379  31.404  1.00  0.00      1S   
ATOM   1890 C    GLY   135       6.659  -5.922  30.868  1.00  1.00      1S   
ATOM   1891 O    GLY   135       6.575  -6.219  29.677  1.00  1.00      1S   
ATOM   1892 N    VAL   136       6.976  -6.826  31.823  1.00  1.00      1S   
ATOM   1893 HN   VAL   136       7.031  -6.564  32.783  1.00  0.00      1S   
ATOM   1894 CA   VAL   136       7.327  -8.195  31.514  1.00  1.00      1S   
ATOM   1895 HA   VAL   136       6.973  -8.445  30.523  1.00  0.00      1S   
ATOM   1896 CB   VAL   136       8.826  -8.456  31.573  1.00  1.00      1S   
ATOM   1897 HB   VAL   136       9.032  -9.538  31.417  1.00  0.00      1S   
ATOM   1898 CG1  VAL   136       9.461  -7.706  30.391  1.00  1.00      1S   
ATOM   1899 HG11 VAL   136       9.302  -6.614  30.459  1.00  0.00      1S   
ATOM   1900 HG12 VAL   136       9.071  -8.088  29.425  1.00  0.00      1S   
ATOM   1901 HG13 VAL   136      10.542  -7.837  30.400  1.00  0.00      1S   
ATOM   1902 CG2  VAL   136       9.445  -8.045  32.928  1.00  1.00      1S   
ATOM   1903 HG21 VAL   136       9.002  -8.631  33.757  1.00  0.00      1S   
ATOM   1904 HG22 VAL   136       9.299  -6.965  33.125  1.00  0.00      1S   
ATOM   1905 HG23 VAL   136      10.535  -8.246  32.922  1.00  0.00      1S   
ATOM   1906 C    VAL   136       6.594  -9.104  32.452  1.00  1.00      1S   
ATOM   1907 O    VAL   136       7.081 -10.172  32.818  1.00  1.00      1S   
ATOM   1908 N    GLY   137       5.355  -8.718  32.829  1.00  1.00      1S   
ATOM   1909 HN   GLY   137       4.961  -7.859  32.504  1.00  0.00      1S   
ATOM   1910 CA   GLY   137       4.499  -9.472  33.704  1.00  1.00      1S   
ATOM   1911 HA1  GLY   137       3.558  -8.955  33.804  1.00  0.00      1S   
ATOM   1912 HA2  GLY   137       5.016  -9.576  34.646  1.00  0.00      1S   
ATOM   1913 C    GLY   137       4.253 -10.855  33.220  1.00  1.00      1S   
ATOM   1914 O    GLY   137       4.292 -11.726  34.054  1.00  1.00      1S   
ATOM   1915 N    PHE   138       4.089 -11.141  31.907  1.00  1.00      1S   
ATOM   1916 HN   PHE   138       4.158 -10.413  31.223  1.00  0.00      1S   
ATOM   1917 CA   PHE   138       3.841 -12.473  31.361  1.00  1.00      1S   
ATOM   1918 HA   PHE   138       2.803 -12.697  31.563  1.00  0.00      1S   
ATOM   1919 CB   PHE   138       4.065 -12.484  29.816  1.00  1.00      1S   
ATOM   1920 HB1  PHE   138       5.038 -11.999  29.585  1.00  0.00      1S   
ATOM   1921 HB2  PHE   138       3.262 -11.896  29.325  1.00  0.00      1S   
ATOM   1922 CG   PHE   138       4.071 -13.870  29.206  1.00  1.00      1S   
ATOM   1923 CD1  PHE   138       2.883 -14.601  29.046  1.00  1.00      1S   
ATOM   1924 HD1  PHE   138       1.937 -14.152  29.309  1.00  0.00      1S   
ATOM   1925 CE1  PHE   138       2.920 -15.920  28.576  1.00  1.00      1S   
ATOM   1926 HE1  PHE   138       2.001 -16.475  28.451  1.00  0.00      1S   
ATOM   1927 CZ   PHE   138       4.148 -16.524  28.280  1.00  1.00      1S   
ATOM   1928 HZ   PHE   138       4.177 -17.541  27.920  1.00  0.00      1S   
ATOM   1929 CD2  PHE   138       5.299 -14.495  28.922  1.00  1.00      1S   
ATOM   1930 HD2  PHE   138       6.221 -13.959  29.096  1.00  0.00      1S   
ATOM   1931 CE2  PHE   138       5.341 -15.816  28.466  1.00  1.00      1S   
ATOM   1932 HE2  PHE   138       6.292 -16.286  28.264  1.00  0.00      1S   
ATOM   1933 C    PHE   138       4.663 -13.589  31.992  1.00  1.00      1S   
ATOM   1934 O    PHE   138       4.134 -14.669  32.251  1.00  1.00      1S   
ATOM   1935 N    TYR   139       5.972 -13.351  32.247  1.00  1.00      1S   
ATOM   1936 HN   TYR   139       6.370 -12.449  32.090  1.00  0.00      1S   
ATOM   1937 CA   TYR   139       6.884 -14.378  32.698  1.00  1.00      1S   
ATOM   1938 HA   TYR   139       6.722 -15.237  32.060  1.00  0.00      1S   
ATOM   1939 CB   TYR   139       8.372 -13.972  32.577  1.00  1.00      1S   
ATOM   1940 HB1  TYR   139       9.035 -14.809  32.884  1.00  0.00      1S   
ATOM   1941 HB2  TYR   139       8.592 -13.084  33.209  1.00  0.00      1S   
ATOM   1942 CG   TYR   139       8.685 -13.644  31.144  1.00  1.00      1S   
ATOM   1943 CD1  TYR   139       8.930 -14.653  30.195  1.00  1.00      1S   
ATOM   1944 HD1  TYR   139       8.913 -15.689  30.496  1.00  0.00      1S   
ATOM   1945 CE1  TYR   139       9.184 -14.322  28.855  1.00  1.00      1S   
ATOM   1946 HE1  TYR   139       9.368 -15.105  28.134  1.00  0.00      1S   
ATOM   1947 CZ   TYR   139       9.183 -12.976  28.461  1.00  1.00      1S   
ATOM   1948 OH   TYR   139       9.401 -12.605  27.124  1.00  1.00      1S   
ATOM   1949 HH   TYR   139       9.536 -13.407  26.605  1.00  0.00      1S   
ATOM   1950 CD2  TYR   139       8.698 -12.306  30.727  1.00  1.00      1S   
ATOM   1951 HD2  TYR   139       8.503 -11.535  31.448  1.00  0.00      1S   
ATOM   1952 CE2  TYR   139       8.942 -11.968  29.396  1.00  1.00      1S   
ATOM   1953 HE2  TYR   139       8.928 -10.930  29.093  1.00  0.00      1S   
ATOM   1954 C    TYR   139       6.607 -14.831  34.115  1.00  1.00      1S   
ATOM   1955 O    TYR   139       7.117 -15.871  34.525  1.00  1.00      1S   
ATOM   1956 N    THR   140       5.726 -14.116  34.873  1.00  1.00      1S   
ATOM   1957 HN   THR   140       5.358 -13.245  34.548  1.00  0.00      1S   
ATOM   1958 CA   THR   140       5.188 -14.562  36.149  1.00  1.00      1S   
ATOM   1959 HA   THR   140       6.029 -14.692  36.820  1.00  0.00      1S   
ATOM   1960 CB   THR   140       4.138 -13.666  36.786  1.00  1.00      1S   
ATOM   1961 HB   THR   140       3.874 -14.060  37.796  1.00  0.00      1S   
ATOM   1962 OG1  THR   140       4.603 -12.372  36.976  1.00  1.00      1S   
ATOM   1963 HG1  THR   140       3.807 -11.861  37.147  1.00  0.00      1S   
ATOM   1964 CG2  THR   140       2.865 -13.446  35.966  1.00  0.00      1S   
ATOM   1965 HG21 THR   140       2.429 -14.345  35.499  1.00  0.00      1S   
ATOM   1966 HG22 THR   140       2.903 -12.685  35.204  1.00  0.00      1S   
ATOM   1967 HG23 THR   140       2.144 -12.915  36.596  1.00  0.00      1S   
ATOM   1968 C    THR   140       4.446 -15.861  36.060  1.00  1.00      1S   
ATOM   1969 O    THR   140       4.235 -16.517  37.075  1.00  1.00      1S   
ATOM   1970 N    ALA   141       4.011 -16.262  34.842  1.00  1.00      1S   
ATOM   1971 HN   ALA   141       4.160 -15.686  34.038  1.00  0.00      1S   
ATOM   1972 CA   ALA   141       3.297 -17.486  34.594  1.00  1.00      1S   
ATOM   1973 HA   ALA   141       2.381 -17.456  35.168  1.00  0.00      1S   
ATOM   1974 CB   ALA   141       2.969 -17.643  33.100  1.00  1.00      1S   
ATOM   1975 HB1  ALA   141       3.897 -17.644  32.489  1.00  0.00      1S   
ATOM   1976 HB2  ALA   141       2.327 -16.804  32.757  1.00  0.00      1S   
ATOM   1977 HB3  ALA   141       2.428 -18.593  32.920  1.00  0.00      1S   
ATOM   1978 C    ALA   141       4.106 -18.680  35.030  1.00  1.00      1S   
ATOM   1979 O    ALA   141       3.550 -19.675  35.481  1.00  1.00      1S   
ATOM   1980 N    TYR   142       5.454 -18.570  34.958  1.00  1.00      1S   
ATOM   1981 HN   TYR   142       5.876 -17.728  34.624  1.00  0.00      1S   
ATOM   1982 CA   TYR   142       6.379 -19.617  35.327  1.00  1.00      1S   
ATOM   1983 HA   TYR   142       5.946 -20.554  35.006  1.00  0.00      1S   
ATOM   1984 CB   TYR   142       7.753 -19.444  34.637  1.00  1.00      1S   
ATOM   1985 HB1  TYR   142       8.487 -20.185  35.015  1.00  0.00      1S   
ATOM   1986 HB2  TYR   142       8.155 -18.420  34.788  1.00  0.00      1S   
ATOM   1987 CG   TYR   142       7.570 -19.696  33.168  1.00  1.00      1S   
ATOM   1988 CD1  TYR   142       7.624 -21.010  32.666  1.00  1.00      1S   
ATOM   1989 HD1  TYR   142       7.842 -21.831  33.332  1.00  0.00      1S   
ATOM   1990 CE1  TYR   142       7.362 -21.268  31.316  1.00  1.00      1S   
ATOM   1991 HE1  TYR   142       7.390 -22.283  30.947  1.00  0.00      1S   
ATOM   1992 CZ   TYR   142       7.029 -20.207  30.467  1.00  1.00      1S   
ATOM   1993 OH   TYR   142       6.691 -20.443  29.132  1.00  1.00      1S   
ATOM   1994 HH   TYR   142       6.847 -21.372  28.936  1.00  0.00      1S   
ATOM   1995 CD2  TYR   142       7.263 -18.642  32.290  1.00  1.00      1S   
ATOM   1996 HD2  TYR   142       7.206 -17.630  32.659  1.00  0.00      1S   
ATOM   1997 CE2  TYR   142       6.980 -18.897  30.946  1.00  1.00      1S   
ATOM   1998 HE2  TYR   142       6.723 -18.082  30.284  1.00  0.00      1S   
ATOM   1999 C    TYR   142       6.576 -19.735  36.822  1.00  1.00      1S   
ATOM   2000 O    TYR   142       7.307 -20.610  37.280  1.00  1.00      1S   
ATOM   2001 N    LEU   143       5.874 -18.912  37.641  1.00  1.00      1S   
ATOM   2002 HN   LEU   143       5.331 -18.153  37.283  1.00  0.00      1S   
ATOM   2003 CA   LEU   143       5.758 -19.139  39.066  1.00  1.00      1S   
ATOM   2004 HA   LEU   143       6.747 -19.299  39.472  1.00  0.00      1S   
ATOM   2005 CB   LEU   143       5.056 -17.978  39.820  1.00  1.00      1S   
ATOM   2006 HB1  LEU   143       4.816 -18.295  40.857  1.00  0.00      1S   
ATOM   2007 HB2  LEU   143       4.093 -17.755  39.311  1.00  0.00      1S   
ATOM   2008 CG   LEU   143       5.877 -16.673  39.921  1.00  1.00      1S   
ATOM   2009 HG   LEU   143       6.277 -16.437  38.910  1.00  0.00      1S   
ATOM   2010 CD1  LEU   143       4.981 -15.492  40.340  1.00  1.00      1S   
ATOM   2011 HD11 LEU   143       4.546 -15.679  41.341  1.00  0.00      1S   
ATOM   2012 HD12 LEU   143       4.151 -15.362  39.614  1.00  0.00      1S   
ATOM   2013 HD13 LEU   143       5.570 -14.552  40.383  1.00  0.00      1S   
ATOM   2014 CD2  LEU   143       7.063 -16.815  40.891  1.00  1.00      1S   
ATOM   2015 HD21 LEU   143       7.751 -17.621  40.561  1.00  0.00      1S   
ATOM   2016 HD22 LEU   143       6.696 -17.058  41.910  1.00  0.00      1S   
ATOM   2017 HD23 LEU   143       7.638 -15.867  40.943  1.00  0.00      1S   
ATOM   2018 C    LEU   143       4.931 -20.379  39.316  1.00  1.00      1S   
ATOM   2019 O    LEU   143       5.197 -21.120  40.258  1.00  1.00      1S   
ATOM   2020 N    VAL   144       3.903 -20.633  38.473  1.00  1.00      1S   
ATOM   2021 HN   VAL   144       3.731 -20.063  37.673  1.00  0.00      1S   
ATOM   2022 CA   VAL   144       2.944 -21.686  38.723  1.00  1.00      1S   
ATOM   2023 HA   VAL   144       3.217 -22.202  39.629  1.00  0.00      1S   
ATOM   2024 CB   VAL   144       1.526 -21.164  38.928  1.00  1.00      1S   
ATOM   2025 HB   VAL   144       0.849 -22.024  39.138  1.00  0.00      1S   
ATOM   2026 CG1  VAL   144       1.506 -20.250  40.170  1.00  1.00      1S   
ATOM   2027 HG11 VAL   144       2.066 -19.311  39.977  1.00  0.00      1S   
ATOM   2028 HG12 VAL   144       1.959 -20.764  41.044  1.00  0.00      1S   
ATOM   2029 HG13 VAL   144       0.460 -19.980  40.423  1.00  0.00      1S   
ATOM   2030 CG2  VAL   144       1.008 -20.426  37.677  1.00  1.00      1S   
ATOM   2031 HG21 VAL   144       0.971 -21.099  36.796  1.00  0.00      1S   
ATOM   2032 HG22 VAL   144       1.654 -19.555  37.437  1.00  0.00      1S   
ATOM   2033 HG23 VAL   144      -0.020 -20.053  37.865  1.00  0.00      1S   
ATOM   2034 C    VAL   144       2.943 -22.736  37.643  1.00  1.00      1S   
ATOM   2035 O    VAL   144       2.441 -23.831  37.882  1.00  1.00      1S   
ATOM   2036 N    ALA   145       3.477 -22.441  36.435  1.00  1.00      1S   
ATOM   2037 HN   ALA   145       3.906 -21.558  36.256  1.00  0.00      1S   
ATOM   2038 CA   ALA   145       3.350 -23.305  35.283  1.00  1.00      1S   
ATOM   2039 HA   ALA   145       2.693 -24.131  35.505  1.00  0.00      1S   
ATOM   2040 CB   ALA   145       2.799 -22.544  34.065  1.00  1.00      1S   
ATOM   2041 HB1  ALA   145       3.470 -21.701  33.793  1.00  0.00      1S   
ATOM   2042 HB2  ALA   145       1.799 -22.126  34.303  1.00  0.00      1S   
ATOM   2043 HB3  ALA   145       2.698 -23.215  33.187  1.00  0.00      1S   
ATOM   2044 C    ALA   145       4.686 -23.853  34.888  1.00  1.00      1S   
ATOM   2045 O    ALA   145       5.664 -23.116  34.830  1.00  1.00      1S   
ATOM   2046 N    GLU   146       4.746 -25.167  34.565  1.00  1.00      1S   
ATOM   2047 HN   GLU   146       3.935 -25.748  34.626  1.00  0.00      1S   
ATOM   2048 CA   GLU   146       5.925 -25.821  34.042  1.00  1.00      1S   
ATOM   2049 HA   GLU   146       6.796 -25.371  34.497  1.00  0.00      1S   
ATOM   2050 CB   GLU   146       5.960 -27.340  34.366  1.00  1.00      1S   
ATOM   2051 HB1  GLU   146       6.003 -27.443  35.474  1.00  0.00      1S   
ATOM   2052 HB2  GLU   146       6.894 -27.784  33.956  1.00  0.00      1S   
ATOM   2053 CG   GLU   146       4.748 -28.140  33.845  1.00  1.00      1S   
ATOM   2054 HG1  GLU   146       4.736 -28.114  32.734  1.00  0.00      1S   
ATOM   2055 HG2  GLU   146       3.808 -27.687  34.218  1.00  0.00      1S   
ATOM   2056 CD   GLU   146       4.766 -29.601  34.301  1.00  1.00      1S   
ATOM   2057 OE1  GLU   146       5.368 -29.909  35.363  1.00  1.00      1S   
ATOM   2058 OE2  GLU   146       4.134 -30.428  33.590  1.00  1.00      1S   
ATOM   2059 C    GLU   146       6.019 -25.603  32.546  1.00  1.00      1S   
ATOM   2060 O    GLU   146       7.109 -25.651  31.983  1.00  1.00      1S   
ATOM   2061 N    LYS   147       4.876 -25.341  31.868  1.00  1.00      1S   
ATOM   2062 HN   LYS   147       3.997 -25.301  32.336  1.00  0.00      1S   
ATOM   2063 CA   LYS   147       4.837 -25.086  30.448  1.00  1.00      1S   
ATOM   2064 HA   LYS   147       5.780 -24.668  30.123  1.00  0.00      1S   
ATOM   2065 CB   LYS   147       4.468 -26.351  29.644  1.00  1.00      1S   
ATOM   2066 HB1  LYS   147       3.496 -26.752  29.985  1.00  0.00      1S   
ATOM   2067 HB2  LYS   147       5.206 -27.133  29.910  1.00  0.00      1S   
ATOM   2068 CG   LYS   147       4.403 -26.169  28.114  1.00  1.00      1S   
ATOM   2069 HG1  LYS   147       5.229 -25.508  27.784  1.00  0.00      1S   
ATOM   2070 HG2  LYS   147       3.465 -25.643  27.833  1.00  0.00      1S   
ATOM   2071 CD   LYS   147       4.470 -27.505  27.356  1.00  1.00      1S   
ATOM   2072 HD1  LYS   147       5.288 -28.136  27.767  1.00  0.00      1S   
ATOM   2073 HD2  LYS   147       4.710 -27.307  26.289  1.00  0.00      1S   
ATOM   2074 CE   LYS   147       3.155 -28.267  27.466  1.00  1.00      1S   
ATOM   2075 HE1  LYS   147       2.333 -27.648  27.048  1.00  0.00      1S   
ATOM   2076 HE2  LYS   147       2.938 -28.508  28.529  1.00  0.00      1S   
ATOM   2077 NZ   LYS   147       3.201 -29.535  26.716  1.00  1.00      1S   
ATOM   2078 HZ1  LYS   147       3.950 -30.145  27.100  1.00  0.00      1S   
ATOM   2079 HZ2  LYS   147       3.400 -29.344  25.709  1.00  0.00      1S   
ATOM   2080 HZ3  LYS   147       2.281 -30.012  26.798  1.00  0.00      1S   
ATOM   2081 C    LYS   147       3.755 -24.084  30.215  1.00  1.00      1S   
ATOM   2082 O    LYS   147       2.715 -24.137  30.866  1.00  1.00      1S   
ATOM   2083 N    VAL   148       3.968 -23.145  29.268  1.00  1.00      1S   
ATOM   2084 HN   VAL   148       4.829 -23.097  28.764  1.00  0.00      1S   
ATOM   2085 CA   VAL   148       2.970 -22.172  28.897  1.00  1.00      1S   
ATOM   2086 HA   VAL   148       2.019 -22.432  29.337  1.00  0.00      1S   
ATOM   2087 CB   VAL   148       3.349 -20.759  29.317  1.00  1.00      1S   
ATOM   2088 HB   VAL   148       4.303 -20.470  28.828  1.00  0.00      1S   
ATOM   2089 CG1  VAL   148       2.270 -19.750  28.883  1.00  1.00      1S   
ATOM   2090 HG11 VAL   148       1.266 -20.095  29.206  1.00  0.00      1S   
ATOM   2091 HG12 VAL   148       2.271 -19.624  27.780  1.00  0.00      1S   
ATOM   2092 HG13 VAL   148       2.473 -18.762  29.346  1.00  0.00      1S   
ATOM   2093 CG2  VAL   148       3.562 -20.718  30.845  1.00  1.00      1S   
ATOM   2094 HG21 VAL   148       4.381 -21.396  31.160  1.00  0.00      1S   
ATOM   2095 HG22 VAL   148       2.632 -21.016  31.372  1.00  0.00      1S   
ATOM   2096 HG23 VAL   148       3.836 -19.689  31.158  1.00  0.00      1S   
ATOM   2097 C    VAL   148       2.838 -22.249  27.400  1.00  1.00      1S   
ATOM   2098 O    VAL   148       3.842 -22.252  26.692  1.00  1.00      1S   
ATOM   2099 N    THR   149       1.583 -22.316  26.894  1.00  1.00      1S   
ATOM   2100 HN   THR   149       0.792 -22.348  27.505  1.00  0.00      1S   
ATOM   2101 CA   THR   149       1.264 -22.306  25.480  1.00  1.00      1S   
ATOM   2102 HA   THR   149       2.172 -22.249  24.899  1.00  0.00      1S   
ATOM   2103 CB   THR   149       0.443 -23.510  25.047  1.00  1.00      1S   
ATOM   2104 HB   THR   149      -0.559 -23.481  25.524  1.00  0.00      1S   
ATOM   2105 OG1  THR   149       1.065 -24.703  25.492  1.00  1.00      1S   
ATOM   2106 HG1  THR   149       1.621 -25.024  24.772  1.00  0.00      1S   
ATOM   2107 CG2  THR   149       0.257 -23.584  23.520  1.00  1.00      1S   
ATOM   2108 HG21 THR   149       1.238 -23.642  23.004  1.00  0.00      1S   
ATOM   2109 HG22 THR   149      -0.290 -22.694  23.147  1.00  0.00      1S   
ATOM   2110 HG23 THR   149      -0.335 -24.486  23.253  1.00  0.00      1S   
ATOM   2111 C    THR   149       0.445 -21.063  25.266  1.00  1.00      1S   
ATOM   2112 O    THR   149      -0.479 -20.802  26.026  1.00  1.00      1S   
ATOM   2113 N    VAL   150       0.765 -20.250  24.237  1.00  1.00      1S   
ATOM   2114 HN   VAL   150       1.522 -20.474  23.623  1.00  0.00      1S   
ATOM   2115 CA   VAL   150       0.045 -19.034  23.932  1.00  1.00      1S   
ATOM   2116 HA   VAL   150      -0.810 -18.932  24.582  1.00  0.00      1S   
ATOM   2117 CB   VAL   150       0.909 -17.783  24.064  1.00  1.00      1S   
ATOM   2118 HB   VAL   150       1.800 -17.871  23.410  1.00  0.00      1S   
ATOM   2119 CG1  VAL   150       0.122 -16.524  23.643  1.00  1.00      1S   
ATOM   2120 HG11 VAL   150      -0.787 -16.415  24.270  1.00  0.00      1S   
ATOM   2121 HG12 VAL   150      -0.178 -16.569  22.576  1.00  0.00      1S   
ATOM   2122 HG13 VAL   150       0.756 -15.623  23.780  1.00  0.00      1S   
ATOM   2123 CG2  VAL   150       1.411 -17.661  25.519  1.00  1.00      1S   
ATOM   2124 HG21 VAL   150       2.044 -18.528  25.797  1.00  0.00      1S   
ATOM   2125 HG22 VAL   150       0.556 -17.604  26.223  1.00  0.00      1S   
ATOM   2126 HG23 VAL   150       2.022 -16.742  25.634  1.00  0.00      1S   
ATOM   2127 C    VAL   150      -0.442 -19.187  22.515  1.00  1.00      1S   
ATOM   2128 O    VAL   150       0.357 -19.239  21.588  1.00  1.00      1S   
ATOM   2129 N    ILE   151      -1.776 -19.262  22.311  1.00  1.00      1S   
ATOM   2130 HN   ILE   151      -2.413 -19.188  23.078  1.00  0.00      1S   
ATOM   2131 CA   ILE   151      -2.393 -19.396  21.008  1.00  1.00      1S   
ATOM   2132 HA   ILE   151      -1.645 -19.655  20.276  1.00  0.00      1S   
ATOM   2133 CB   ILE   151      -3.526 -20.420  20.976  1.00  1.00      1S   
ATOM   2134 HB   ILE   151      -4.394 -20.011  21.540  1.00  0.00      1S   
ATOM   2135 CG2  ILE   151      -3.979 -20.635  19.514  1.00  1.00      1S   
ATOM   2136 HG21 ILE   151      -3.140 -20.995  18.885  1.00  0.00      1S   
ATOM   2137 HG22 ILE   151      -4.351 -19.692  19.069  1.00  0.00      1S   
ATOM   2138 HG23 ILE   151      -4.800 -21.382  19.480  1.00  0.00      1S   
ATOM   2139 CG1  ILE   151      -3.170 -21.756  21.684  1.00  1.00      1S   
ATOM   2140 HG11 ILE   151      -4.110 -22.339  21.808  1.00  0.00      1S   
ATOM   2141 HG12 ILE   151      -2.784 -21.553  22.706  1.00  0.00      1S   
ATOM   2142 CD   ILE   151      -2.167 -22.635  20.941  1.00  1.00      1S   
ATOM   2143 HD1  ILE   151      -1.207 -22.094  20.816  1.00  0.00      1S   
ATOM   2144 HD2  ILE   151      -2.553 -22.926  19.942  1.00  0.00      1S   
ATOM   2145 HD3  ILE   151      -1.973 -23.567  21.514  1.00  0.00      1S   
ATOM   2146 C    ILE   151      -2.955 -18.029  20.713  1.00  1.00      1S   
ATOM   2147 O    ILE   151      -3.584 -17.441  21.585  1.00  1.00      1S   
ATOM   2148 N    THR   152      -2.733 -17.458  19.506  1.00  1.00      1S   
ATOM   2149 HN   THR   152      -2.229 -17.920  18.776  1.00  0.00      1S   
ATOM   2150 CA   THR   152      -3.117 -16.083  19.277  1.00  1.00      1S   
ATOM   2151 HA   THR   152      -4.010 -15.884  19.850  1.00  0.00      1S   
ATOM   2152 CB   THR   152      -2.017 -15.127  19.724  1.00  1.00      1S   
ATOM   2153 HB   THR   152      -1.685 -15.422  20.745  1.00  0.00      1S   
ATOM   2154 OG1  THR   152      -2.483 -13.790  19.814  1.00  1.00      1S   
ATOM   2155 HG1  THR   152      -2.877 -13.695  20.690  1.00  0.00      1S   
ATOM   2156 CG2  THR   152      -0.801 -15.204  18.782  1.00  1.00      1S   
ATOM   2157 HG21 THR   152      -1.045 -14.797  17.781  1.00  0.00      1S   
ATOM   2158 HG22 THR   152      -0.468 -16.254  18.658  1.00  0.00      1S   
ATOM   2159 HG23 THR   152       0.043 -14.619  19.197  1.00  0.00      1S   
ATOM   2160 C    THR   152      -3.496 -15.876  17.832  1.00  1.00      1S   
ATOM   2161 O    THR   152      -3.005 -16.568  16.943  1.00  1.00      1S   
ATOM   2162 N    LYS   153      -4.406 -14.905  17.584  1.00  1.00      1S   
ATOM   2163 HN   LYS   153      -4.797 -14.374  18.336  1.00  0.00      1S   
ATOM   2164 CA   LYS   153      -4.897 -14.573  16.273  1.00  1.00      1S   
ATOM   2165 HA   LYS   153      -4.150 -14.835  15.537  1.00  0.00      1S   
ATOM   2166 CB   LYS   153      -6.229 -15.299  15.963  1.00  1.00      1S   
ATOM   2167 HB1  LYS   153      -6.959 -15.081  16.774  1.00  0.00      1S   
ATOM   2168 HB2  LYS   153      -6.043 -16.396  15.974  1.00  0.00      1S   
ATOM   2169 CG   LYS   153      -6.867 -14.931  14.615  1.00  1.00      1S   
ATOM   2170 HG1  LYS   153      -7.020 -13.834  14.567  1.00  0.00      1S   
ATOM   2171 HG2  LYS   153      -7.872 -15.408  14.565  1.00  0.00      1S   
ATOM   2172 CD   LYS   153      -6.055 -15.393  13.398  1.00  1.00      1S   
ATOM   2173 HD1  LYS   153      -5.894 -16.489  13.492  1.00  0.00      1S   
ATOM   2174 HD2  LYS   153      -5.055 -14.905  13.394  1.00  0.00      1S   
ATOM   2175 CE   LYS   153      -6.768 -15.132  12.067  1.00  1.00      1S   
ATOM   2176 HE1  LYS   153      -7.822 -15.479  12.114  1.00  0.00      1S   
ATOM   2177 HE2  LYS   153      -6.243 -15.653  11.239  1.00  0.00      1S   
ATOM   2178 NZ   LYS   153      -6.776 -13.690  11.751  1.00  1.00      1S   
ATOM   2179 HZ1  LYS   153      -5.792 -13.352  11.666  1.00  0.00      1S   
ATOM   2180 HZ2  LYS   153      -7.253 -13.160  12.514  1.00  0.00      1S   
ATOM   2181 HZ3  LYS   153      -7.284 -13.526  10.857  1.00  0.00      1S   
ATOM   2182 C    LYS   153      -5.117 -13.079  16.219  1.00  1.00      1S   
ATOM   2183 O    LYS   153      -5.940 -12.529  16.945  1.00  1.00      1S   
ATOM   2184 N    HSE   154      -4.373 -12.397  15.324  1.00  1.00      1S   
ATOM   2185 HN   HSE   154      -3.682 -12.877  14.782  1.00  0.00      1S   
ATOM   2186 CA   HSE   154      -4.468 -10.988  15.034  1.00  1.00      1S   
ATOM   2187 HA   HSE   154      -5.118 -10.501  15.746  1.00  0.00      1S   
ATOM   2188 CB   HSE   154      -3.053 -10.346  15.044  1.00  1.00      1S   
ATOM   2189 HB1  HSE   154      -2.423 -10.853  14.280  1.00  0.00      1S   
ATOM   2190 HB2  HSE   154      -2.588 -10.544  16.031  1.00  0.00      1S   
ATOM   2191 ND1  HSE   154      -2.854  -7.936  15.799  1.00  1.00      1S   
ATOM   2192 CG   HSE   154      -2.987  -8.866  14.788  1.00  1.00      1S   
ATOM   2193 CE1  HSE   154      -2.817  -6.769  15.180  1.00  1.00      1S   
ATOM   2194 HE1  HSE   154      -2.671  -5.807  15.668  1.00  0.00      1S   
ATOM   2195 NE2  HSE   154      -2.920  -6.898  13.837  1.00  1.00      1S   
ATOM   2196 HE2  HSE   154      -2.973  -6.166  13.152  1.00  0.00      1S   
ATOM   2197 CD2  HSE   154      -3.001  -8.243  13.591  1.00  1.00      1S   
ATOM   2198 HD2  HSE   154      -2.928  -8.699  12.636  1.00  0.00      1S   
ATOM   2199 C    HSE   154      -5.069 -10.897  13.652  1.00  1.00      1S   
ATOM   2200 O    HSE   154      -4.853 -11.786  12.833  1.00  1.00      1S   
ATOM   2201 N    ASN   155      -5.838  -9.819  13.352  1.00  1.00      1S   
ATOM   2202 HN   ASN   155      -6.027  -9.133  14.055  1.00  0.00      1S   
ATOM   2203 CA   ASN   155      -6.534  -9.583  12.090  1.00  1.00      1S   
ATOM   2204 HA   ASN   155      -7.281 -10.354  11.979  1.00  0.00      1S   
ATOM   2205 CB   ASN   155      -7.207  -8.181  12.067  1.00  1.00      1S   
ATOM   2206 HB1  ASN   155      -7.542  -7.915  11.041  1.00  0.00      1S   
ATOM   2207 HB2  ASN   155      -6.478  -7.418  12.412  1.00  0.00      1S   
ATOM   2208 CG   ASN   155      -8.435  -8.168  12.982  1.00  1.00      1S   
ATOM   2209 OD1  ASN   155      -8.889  -9.223  13.428  1.00  1.00      1S   
ATOM   2210 ND2  ASN   155      -8.981  -6.955  13.274  1.00  1.00      1S   
ATOM   2211 HD21 ASN   155      -9.869  -6.917  13.737  1.00  0.00      1S   
ATOM   2212 HD22 ASN   155      -8.471  -6.116  13.090  1.00  0.00      1S   
ATOM   2213 C    ASN   155      -5.662  -9.682  10.858  1.00  1.00      1S   
ATOM   2214 O    ASN   155      -6.108 -10.125   9.808  1.00  1.00      1S   
ATOM   2215 N    ASP   156      -4.392  -9.277  10.964  1.00  1.00      1S   
ATOM   2216 HN   ASP   156      -4.067  -8.958  11.847  1.00  0.00      1S   
ATOM   2217 CA   ASP   156      -3.440  -9.175   9.881  1.00  1.00      1S   
ATOM   2218 HA   ASP   156      -3.979  -9.053   8.952  1.00  0.00      1S   
ATOM   2219 CB   ASP   156      -2.475  -7.963  10.073  1.00  1.00      1S   
ATOM   2220 HB1  ASP   156      -1.741  -7.912   9.242  1.00  0.00      1S   
ATOM   2221 HB2  ASP   156      -1.902  -8.079  11.016  1.00  0.00      1S   
ATOM   2222 CG   ASP   156      -3.216  -6.624  10.120  1.00  1.00      1S   
ATOM   2223 OD1  ASP   156      -4.388  -6.556   9.669  1.00  1.00      1S   
ATOM   2224 OD2  ASP   156      -2.603  -5.640  10.613  1.00  1.00      1S   
ATOM   2225 C    ASP   156      -2.571 -10.412   9.748  1.00  1.00      1S   
ATOM   2226 O    ASP   156      -1.638 -10.398   8.946  1.00  1.00      1S   
ATOM   2227 N    ASP   157      -2.825 -11.513  10.501  1.00  1.00      1S   
ATOM   2228 HN   ASP   157      -3.575 -11.564  11.159  1.00  0.00      1S   
ATOM   2229 CA   ASP   157      -1.978 -12.685  10.391  1.00  1.00      1S   
ATOM   2230 HA   ASP   157      -1.639 -12.762   9.366  1.00  0.00      1S   
ATOM   2231 CB   ASP   157      -0.764 -12.584  11.363  1.00  1.00      1S   
ATOM   2232 HB1  ASP   157      -1.034 -12.955  12.366  1.00  0.00      1S   
ATOM   2233 HB2  ASP   157      -0.498 -11.510  11.468  1.00  0.00      1S   
ATOM   2234 CG   ASP   157       0.494 -13.312  10.886  1.00  1.00      1S   
ATOM   2235 OD1  ASP   157       0.415 -14.094   9.904  1.00  1.00      1S   
ATOM   2236 OD2  ASP   157       1.562 -13.091  11.517  1.00  1.00      1S   
ATOM   2237 C    ASP   157      -2.808 -13.920  10.666  1.00  1.00      1S   
ATOM   2238 O    ASP   157      -4.005 -13.834  10.924  1.00  1.00      1S   
ATOM   2239 N    GLU   158      -2.172 -15.113  10.594  1.00  1.00      1S   
ATOM   2240 HN   GLU   158      -1.202 -15.137  10.356  1.00  0.00      1S   
ATOM   2241 CA   GLU   158      -2.783 -16.402  10.823  1.00  1.00      1S   
ATOM   2242 HA   GLU   158      -3.822 -16.362  10.527  1.00  0.00      1S   
ATOM   2243 CB   GLU   158      -2.052 -17.526  10.043  1.00  1.00      1S   
ATOM   2244 HB1  GLU   158      -2.475 -18.520  10.304  1.00  0.00      1S   
ATOM   2245 HB2  GLU   158      -0.980 -17.529  10.342  1.00  0.00      1S   
ATOM   2246 CG   GLU   158      -2.105 -17.366   8.509  1.00  1.00      1S   
ATOM   2247 HG1  GLU   158      -1.565 -18.212   8.032  1.00  0.00      1S   
ATOM   2248 HG2  GLU   158      -1.605 -16.421   8.211  1.00  0.00      1S   
ATOM   2249 CD   GLU   158      -3.547 -17.361   8.001  1.00  1.00      1S   
ATOM   2250 OE1  GLU   158      -4.240 -18.399   8.171  1.00  1.00      1S   
ATOM   2251 OE2  GLU   158      -3.970 -16.317   7.438  1.00  1.00      1S   
ATOM   2252 C    GLU   158      -2.717 -16.723  12.294  1.00  1.00      1S   
ATOM   2253 O    GLU   158      -2.100 -16.006  13.075  1.00  1.00      1S   
ATOM   2254 N    GLN   159      -3.372 -17.827  12.714  1.00  1.00      1S   
ATOM   2255 HN   GLN   159      -3.902 -18.382  12.075  1.00  0.00      1S   
ATOM   2256 CA   GLN   159      -3.395 -18.268  14.086  1.00  1.00      1S   
ATOM   2257 HA   GLN   159      -3.452 -17.392  14.715  1.00  0.00      1S   
ATOM   2258 CB   GLN   159      -4.626 -19.154  14.378  1.00  1.00      1S   
ATOM   2259 HB1  GLN   159      -4.547 -20.123  13.841  1.00  0.00      1S   
ATOM   2260 HB2  GLN   159      -5.511 -18.624  13.958  1.00  0.00      1S   
ATOM   2261 CG   GLN   159      -4.850 -19.412  15.876  1.00  1.00      1S   
ATOM   2262 HG1  GLN   159      -4.723 -18.466  16.442  1.00  0.00      1S   
ATOM   2263 HG2  GLN   159      -4.113 -20.141  16.260  1.00  0.00      1S   
ATOM   2264 CD   GLN   159      -6.280 -19.904  16.092  1.00  1.00      1S   
ATOM   2265 OE1  GLN   159      -7.228 -19.193  15.740  1.00  1.00      1S   
ATOM   2266 NE2  GLN   159      -6.440 -21.119  16.686  1.00  1.00      1S   
ATOM   2267 HE21 GLN   159      -5.639 -21.671  16.936  1.00  0.00      1S   
ATOM   2268 HE22 GLN   159      -7.360 -21.472  16.857  1.00  0.00      1S   
ATOM   2269 C    GLN   159      -2.127 -19.030  14.385  1.00  1.00      1S   
ATOM   2270 O    GLN   159      -1.770 -19.949  13.651  1.00  1.00      1S   
ATOM   2271 N    TYR   160      -1.400 -18.638  15.455  1.00  1.00      1S   
ATOM   2272 HN   TYR   160      -1.710 -17.890  16.042  1.00  0.00      1S   
ATOM   2273 CA   TYR   160      -0.118 -19.213  15.797  1.00  1.00      1S   
ATOM   2274 HA   TYR   160       0.082 -20.079  15.181  1.00  0.00      1S   
ATOM   2275 CB   TYR   160       1.037 -18.186  15.687  1.00  1.00      1S   
ATOM   2276 HB1  TYR   160       1.945 -18.533  16.226  1.00  0.00      1S   
ATOM   2277 HB2  TYR   160       0.721 -17.206  16.104  1.00  0.00      1S   
ATOM   2278 CG   TYR   160       1.422 -18.005  14.249  1.00  1.00      1S   
ATOM   2279 CD1  TYR   160       2.314 -18.909  13.654  1.00  1.00      1S   
ATOM   2280 HD1  TYR   160       2.748 -19.698  14.243  1.00  0.00      1S   
ATOM   2281 CE1  TYR   160       2.650 -18.798  12.305  1.00  1.00      1S   
ATOM   2282 HE1  TYR   160       3.337 -19.504  11.865  1.00  0.00      1S   
ATOM   2283 CZ   TYR   160       2.106 -17.768  11.535  1.00  1.00      1S   
ATOM   2284 OH   TYR   160       2.478 -17.679  10.182  1.00  1.00      1S   
ATOM   2285 HH   TYR   160       2.288 -16.787   9.871  1.00  0.00      1S   
ATOM   2286 CD2  TYR   160       0.903 -16.955  13.477  1.00  1.00      1S   
ATOM   2287 HD2  TYR   160       0.236 -16.238  13.932  1.00  0.00      1S   
ATOM   2288 CE2  TYR   160       1.236 -16.839  12.121  1.00  1.00      1S   
ATOM   2289 HE2  TYR   160       0.822 -16.032  11.538  1.00  0.00      1S   
ATOM   2290 C    TYR   160      -0.154 -19.687  17.220  1.00  1.00      1S   
ATOM   2291 O    TYR   160      -0.905 -19.166  18.037  1.00  1.00      1S   
ATOM   2292 N    ALA   161       0.688 -20.699  17.531  1.00  1.00      1S   
ATOM   2293 HN   ALA   161       1.249 -21.124  16.821  1.00  0.00      1S   
ATOM   2294 CA   ALA   161       0.891 -21.233  18.851  1.00  1.00      1S   
ATOM   2295 HA   ALA   161       0.274 -20.705  19.562  1.00  0.00      1S   
ATOM   2296 CB   ALA   161       0.592 -22.741  18.929  1.00  1.00      1S   
ATOM   2297 HB1  ALA   161       1.236 -23.318  18.237  1.00  0.00      1S   
ATOM   2298 HB2  ALA   161      -0.466 -22.928  18.645  1.00  0.00      1S   
ATOM   2299 HB3  ALA   161       0.748 -23.122  19.962  1.00  0.00      1S   
ATOM   2300 C    ALA   161       2.339 -21.035  19.207  1.00  1.00      1S   
ATOM   2301 O    ALA   161       3.228 -21.483  18.491  1.00  1.00      1S   
ATOM   2302 N    TRP   162       2.595 -20.356  20.342  1.00  1.00      1S   
ATOM   2303 HN   TRP   162       1.836 -19.971  20.869  1.00  0.00      1S   
ATOM   2304 CA   TRP   162       3.889 -20.154  20.943  1.00  1.00      1S   
ATOM   2305 HA   TRP   162       4.667 -20.391  20.238  1.00  0.00      1S   
ATOM   2306 CB   TRP   162       4.009 -18.689  21.439  1.00  1.00      1S   
ATOM   2307 HB1  TRP   162       3.131 -18.459  22.072  1.00  0.00      1S   
ATOM   2308 HB2  TRP   162       3.940 -18.040  20.539  1.00  0.00      1S   
ATOM   2309 CG   TRP   162       5.257 -18.265  22.198  1.00  1.00      1S   
ATOM   2310 CD1  TRP   162       6.300 -17.534  21.709  1.00  1.00      1S   
ATOM   2311 HD1  TRP   162       6.388 -17.189  20.690  1.00  0.00      1S   
ATOM   2312 NE1  TRP   162       7.210 -17.279  22.702  1.00  1.00      1S   
ATOM   2313 HE1  TRP   162       8.017 -16.736  22.616  1.00  0.00      1S   
ATOM   2314 CE2  TRP   162       6.766 -17.840  23.871  1.00  1.00      1S   
ATOM   2315 CD2  TRP   162       5.527 -18.463  23.605  1.00  1.00      1S   
ATOM   2316 CE3  TRP   162       4.820 -19.103  24.624  1.00  1.00      1S   
ATOM   2317 HE3  TRP   162       3.871 -19.587  24.462  1.00  0.00      1S   
ATOM   2318 CZ3  TRP   162       5.385 -19.121  25.907  1.00  1.00      1S   
ATOM   2319 HZ3  TRP   162       4.881 -19.638  26.710  1.00  0.00      1S   
ATOM   2320 CZ2  TRP   162       7.314 -17.840  25.145  1.00  1.00      1S   
ATOM   2321 HZ2  TRP   162       8.252 -17.356  25.360  1.00  0.00      1S   
ATOM   2322 CH2  TRP   162       6.596 -18.468  26.166  1.00  1.00      1S   
ATOM   2323 HH2  TRP   162       7.000 -18.473  27.168  1.00  0.00      1S   
ATOM   2324 C    TRP   162       3.932 -21.096  22.112  1.00  1.00      1S   
ATOM   2325 O    TRP   162       2.894 -21.356  22.712  1.00  1.00      1S   
ATOM   2326 N    GLU   163       5.116 -21.638  22.479  1.00  1.00      1S   
ATOM   2327 HN   GLU   163       5.964 -21.473  21.978  1.00  0.00      1S   
ATOM   2328 CA   GLU   163       5.177 -22.521  23.618  1.00  1.00      1S   
ATOM   2329 HA   GLU   163       4.489 -22.165  24.369  1.00  0.00      1S   
ATOM   2330 CB   GLU   163       4.809 -23.964  23.215  1.00  1.00      1S   
ATOM   2331 HB1  GLU   163       5.575 -24.371  22.521  1.00  0.00      1S   
ATOM   2332 HB2  GLU   163       3.850 -23.912  22.648  1.00  0.00      1S   
ATOM   2333 CG   GLU   163       4.618 -24.911  24.405  1.00  1.00      1S   
ATOM   2334 HG1  GLU   163       3.961 -24.426  25.160  1.00  0.00      1S   
ATOM   2335 HG2  GLU   163       5.591 -25.152  24.882  1.00  0.00      1S   
ATOM   2336 CD   GLU   163       3.957 -26.184  23.905  1.00  1.00      1S   
ATOM   2337 OE1  GLU   163       4.655 -27.009  23.264  1.00  1.00      1S   
ATOM   2338 OE2  GLU   163       2.735 -26.350  24.140  1.00  1.00      1S   
ATOM   2339 C    GLU   163       6.555 -22.512  24.220  1.00  1.00      1S   
ATOM   2340 O    GLU   163       7.537 -22.471  23.486  1.00  1.00      1S   
ATOM   2341 N    THR   164       6.660 -22.570  25.576  1.00  1.00      1S   
ATOM   2342 HN   THR   164       5.851 -22.562  26.161  1.00  0.00      1S   
ATOM   2343 CA   THR   164       7.931 -22.781  26.241  1.00  1.00      1S   
ATOM   2344 HA   THR   164       8.460 -23.509  25.658  1.00  0.00      1S   
ATOM   2345 CB   THR   164       8.866 -21.586  26.275  1.00  1.00      1S   
ATOM   2346 HB   THR   164       9.020 -21.222  25.239  1.00  0.00      1S   
ATOM   2347 OG1  THR   164       8.440 -20.514  27.043  1.00  1.00      1S   
ATOM   2348 HG1  THR   164       9.250 -20.021  27.208  1.00  0.00      1S   
ATOM   2349 CG2  THR   164      10.195 -21.855  26.923  1.00  0.00      1S   
ATOM   2350 HG21 THR   164      10.492 -22.908  26.873  1.00  0.00      1S   
ATOM   2351 HG22 THR   164      10.253 -21.506  27.970  1.00  0.00      1S   
ATOM   2352 HG23 THR   164      10.936 -21.261  26.386  1.00  0.00      1S   
ATOM   2353 C    THR   164       7.748 -23.413  27.597  1.00  1.00      1S   
ATOM   2354 O    THR   164       6.802 -23.126  28.323  1.00  1.00      1S   
ATOM   2355 N    THR   165       8.692 -24.319  27.939  1.00  1.00      1S   
ATOM   2356 HN   THR   165       9.390 -24.565  27.267  1.00  0.00      1S   
ATOM   2357 CA   THR   165       8.828 -25.050  29.177  1.00  1.00      1S   
ATOM   2358 HA   THR   165       7.984 -24.844  29.818  1.00  0.00      1S   
ATOM   2359 CB   THR   165       8.905 -26.520  28.790  1.00  1.00      1S   
ATOM   2360 HB   THR   165       9.704 -26.681  28.032  1.00  0.00      1S   
ATOM   2361 OG1  THR   165       9.053 -27.440  29.840  1.00  1.00      1S   
ATOM   2362 HG1  THR   165       8.730 -28.267  29.463  1.00  0.00      1S   
ATOM   2363 CG2  THR   165       7.554 -26.906  28.236  1.00  0.00      1S   
ATOM   2364 HG21 THR   165       7.079 -26.088  27.669  1.00  0.00      1S   
ATOM   2365 HG22 THR   165       6.886 -27.177  29.071  1.00  0.00      1S   
ATOM   2366 HG23 THR   165       7.596 -27.809  27.603  1.00  0.00      1S   
ATOM   2367 C    THR   165      10.091 -24.553  29.857  1.00  1.00      1S   
ATOM   2368 O    THR   165      10.728 -25.242  30.649  1.00  1.00      1S   
ATOM   2369 N    ALA   166      10.476 -23.301  29.537  1.00  1.00      1S   
ATOM   2370 HN   ALA   166       9.912 -22.777  28.904  1.00  0.00      1S   
ATOM   2371 CA   ALA   166      11.709 -22.641  29.888  1.00  1.00      1S   
ATOM   2372 HA   ALA   166      11.667 -21.667  29.425  1.00  0.00      1S   
ATOM   2373 CB   ALA   166      11.837 -22.370  31.390  1.00  1.00      1S   
ATOM   2374 HB1  ALA   166      11.973 -23.311  31.960  1.00  0.00      1S   
ATOM   2375 HB2  ALA   166      10.893 -21.889  31.736  1.00  0.00      1S   
ATOM   2376 HB3  ALA   166      12.673 -21.673  31.608  1.00  0.00      1S   
ATOM   2377 C    ALA   166      12.854 -23.351  29.213  1.00  1.00      1S   
ATOM   2378 O    ALA   166      12.721 -23.760  28.061  1.00  1.00      1S   
ATOM   2379 N    GLY   167      14.021 -23.513  29.871  1.00  1.00      1S   
ATOM   2380 HN   GLY   167      14.165 -23.170  30.799  1.00  0.00      1S   
ATOM   2381 CA   GLY   167      15.098 -24.285  29.287  1.00  1.00      1S   
ATOM   2382 HA1  GLY   167      14.680 -25.197  28.882  1.00  0.00      1S   
ATOM   2383 HA2  GLY   167      15.810 -24.475  30.077  1.00  0.00      1S   
ATOM   2384 C    GLY   167      15.822 -23.566  28.175  1.00  1.00      1S   
ATOM   2385 O    GLY   167      16.647 -24.164  27.490  1.00  1.00      1S   
ATOM   2386 N    GLY   168      15.535 -22.261  27.970  1.00  1.00      1S   
ATOM   2387 HN   GLY   168      14.841 -21.801  28.524  1.00  0.00      1S   
ATOM   2388 CA   GLY   168      16.275 -21.409  27.073  1.00  1.00      1S   
ATOM   2389 HA1  GLY   168      17.284 -21.789  26.983  1.00  0.00      1S   
ATOM   2390 HA2  GLY   168      16.261 -20.428  27.524  1.00  0.00      1S   
ATOM   2391 C    GLY   168      15.692 -21.270  25.685  1.00  1.00      1S   
ATOM   2392 O    GLY   168      16.303 -20.590  24.865  1.00  1.00      1S   
ATOM   2393 N    THR   169      14.519 -21.880  25.361  1.00  1.00      1S   
ATOM   2394 HN   THR   169      14.039 -22.454  26.023  1.00  0.00      1S   
ATOM   2395 CA   THR   169      14.038 -21.939  23.973  1.00  1.00      1S   
ATOM   2396 HA   THR   169      14.450 -21.111  23.416  1.00  0.00      1S   
ATOM   2397 CB   THR   169      14.415 -23.348  23.485  1.00  1.00      1S   
ATOM   2398 HB   THR   169      15.439 -23.203  23.832  1.00  0.00      1S   
ATOM   2399 OG1  THR   169      14.982 -23.781  22.286  1.00  1.00      1S   
ATOM   2400 HG1  THR   169      15.033 -24.739  22.444  1.00  0.00      1S   
ATOM   2401 CG2  THR   169      13.811 -24.557  24.185  1.00  0.00      1S   
ATOM   2402 HG21 THR   169      13.049 -24.294  24.937  1.00  0.00      1S   
ATOM   2403 HG22 THR   169      14.632 -25.088  24.696  1.00  0.00      1S   
ATOM   2404 HG23 THR   169      13.355 -25.258  23.453  1.00  0.00      1S   
ATOM   2405 C    THR   169      12.555 -21.861  23.930  1.00  1.00      1S   
ATOM   2406 O    THR   169      11.908 -22.369  24.823  1.00  1.00      1S   
ATOM   2407 N    PHE   170      11.953 -21.289  22.875  1.00  1.00      1S   
ATOM   2408 HN   PHE   170      12.482 -20.894  22.125  1.00  0.00      1S   
ATOM   2409 CA   PHE   170      10.520 -21.333  22.696  1.00  1.00      1S   
ATOM   2410 HA   PHE   170      10.089 -22.070  23.359  1.00  0.00      1S   
ATOM   2411 CB   PHE   170       9.813 -19.975  22.961  1.00  1.00      1S   
ATOM   2412 HB1  PHE   170      10.009 -19.669  24.011  1.00  0.00      1S   
ATOM   2413 HB2  PHE   170       8.713 -20.083  22.844  1.00  0.00      1S   
ATOM   2414 CG   PHE   170      10.285 -18.856  22.069  1.00  1.00      1S   
ATOM   2415 CD1  PHE   170       9.592 -18.562  20.884  1.00  1.00      1S   
ATOM   2416 HD1  PHE   170       8.741 -19.165  20.601  1.00  0.00      1S   
ATOM   2417 CE1  PHE   170       9.977 -17.480  20.083  1.00  1.00      1S   
ATOM   2418 HE1  PHE   170       9.435 -17.262  19.176  1.00  0.00      1S   
ATOM   2419 CZ   PHE   170      11.071 -16.689  20.456  1.00  1.00      1S   
ATOM   2420 HZ   PHE   170      11.374 -15.859  19.836  1.00  0.00      1S   
ATOM   2421 CD2  PHE   170      11.398 -18.073  22.419  1.00  1.00      1S   
ATOM   2422 HD2  PHE   170      11.953 -18.306  23.315  1.00  0.00      1S   
ATOM   2423 CE2  PHE   170      11.790 -16.994  21.620  1.00  1.00      1S   
ATOM   2424 HE2  PHE   170      12.649 -16.400  21.897  1.00  0.00      1S   
ATOM   2425 C    PHE   170      10.272 -21.818  21.299  1.00  1.00      1S   
ATOM   2426 O    PHE   170      11.158 -21.734  20.455  1.00  1.00      1S   
ATOM   2427 N    THR   171       9.058 -22.345  21.021  1.00  1.00      1S   
ATOM   2428 HN   THR   171       8.357 -22.444  21.727  1.00  0.00      1S   
ATOM   2429 CA   THR   171       8.680 -22.768  19.691  1.00  1.00      1S   
ATOM   2430 HA   THR   171       9.519 -22.630  19.031  1.00  0.00      1S   
ATOM   2431 CB   THR   171       8.238 -24.223  19.587  1.00  1.00      1S   
ATOM   2432 HB   THR   171       7.967 -24.451  18.533  1.00  0.00      1S   
ATOM   2433 OG1  THR   171       7.108 -24.497  20.400  1.00  1.00      1S   
ATOM   2434 HG1  THR   171       7.440 -24.975  21.168  1.00  0.00      1S   
ATOM   2435 CG2  THR   171       9.374 -25.168  20.007  1.00  1.00      1S   
ATOM   2436 HG21 THR   171       9.651 -24.983  21.061  1.00  0.00      1S   
ATOM   2437 HG22 THR   171      10.269 -25.012  19.373  1.00  0.00      1S   
ATOM   2438 HG23 THR   171       9.055 -26.229  19.917  1.00  0.00      1S   
ATOM   2439 C    THR   171       7.564 -21.880  19.203  1.00  1.00      1S   
ATOM   2440 O    THR   171       6.807 -21.344  20.006  1.00  1.00      1S   
ATOM   2441 N    VAL   172       7.436 -21.726  17.863  1.00  1.00      1S   
ATOM   2442 HN   VAL   172       8.108 -22.124  17.240  1.00  0.00      1S   
ATOM   2443 CA   VAL   172       6.317 -21.067  17.224  1.00  1.00      1S   
ATOM   2444 HA   VAL   172       5.502 -20.990  17.926  1.00  0.00      1S   
ATOM   2445 CB   VAL   172       6.635 -19.679  16.668  1.00  1.00      1S   
ATOM   2446 HB   VAL   172       7.468 -19.749  15.932  1.00  0.00      1S   
ATOM   2447 CG1  VAL   172       5.404 -19.072  15.958  1.00  1.00      1S   
ATOM   2448 HG11 VAL   172       4.508 -19.141  16.610  1.00  0.00      1S   
ATOM   2449 HG12 VAL   172       5.195 -19.599  15.003  1.00  0.00      1S   
ATOM   2450 HG13 VAL   172       5.590 -18.003  15.725  1.00  0.00      1S   
ATOM   2451 CG2  VAL   172       7.091 -18.765  17.824  1.00  1.00      1S   
ATOM   2452 HG21 VAL   172       8.014 -19.158  18.299  1.00  0.00      1S   
ATOM   2453 HG22 VAL   172       6.295 -18.692  18.595  1.00  0.00      1S   
ATOM   2454 HG23 VAL   172       7.308 -17.746  17.441  1.00  0.00      1S   
ATOM   2455 C    VAL   172       5.900 -21.986  16.103  1.00  1.00      1S   
ATOM   2456 O    VAL   172       6.747 -22.500  15.375  1.00  1.00      1S   
ATOM   2457 N    ARG   173       4.576 -22.219  15.944  1.00  1.00      1S   
ATOM   2458 HN   ARG   173       3.898 -21.829  16.565  1.00  0.00      1S   
ATOM   2459 CA   ARG   173       4.045 -23.010  14.860  1.00  1.00      1S   
ATOM   2460 HA   ARG   173       4.688 -22.912  13.996  1.00  0.00      1S   
ATOM   2461 CB   ARG   173       3.894 -24.504  15.230  1.00  1.00      1S   
ATOM   2462 HB1  ARG   173       4.881 -24.847  15.611  1.00  0.00      1S   
ATOM   2463 HB2  ARG   173       3.670 -25.095  14.315  1.00  0.00      1S   
ATOM   2464 CG   ARG   173       2.819 -24.827  16.286  1.00  1.00      1S   
ATOM   2465 HG1  ARG   173       1.814 -24.753  15.815  1.00  0.00      1S   
ATOM   2466 HG2  ARG   173       2.856 -24.079  17.107  1.00  0.00      1S   
ATOM   2467 CD   ARG   173       2.984 -26.234  16.863  1.00  1.00      1S   
ATOM   2468 HD1  ARG   173       3.208 -26.954  16.047  1.00  0.00      1S   
ATOM   2469 HD2  ARG   173       2.082 -26.554  17.427  1.00  0.00      1S   
ATOM   2470 NE   ARG   173       4.136 -26.180  17.812  1.00  1.00      1S   
ATOM   2471 HE   ARG   173       4.412 -25.282  18.164  1.00  0.00      1S   
ATOM   2472 CZ   ARG   173       4.734 -27.276  18.349  1.00  1.00      1S   
ATOM   2473 NH1  ARG   173       4.369 -28.533  17.997  1.00  1.00      1S   
ATOM   2474 HH11 ARG   173       3.646 -28.675  17.316  1.00  0.00      1S   
ATOM   2475 HH12 ARG   173       4.834 -29.319  18.399  1.00  0.00      1S   
ATOM   2476 NH2  ARG   173       5.728 -27.100  19.256  1.00  1.00      1S   
ATOM   2477 HH21 ARG   173       6.004 -26.178  19.530  1.00  0.00      1S   
ATOM   2478 HH22 ARG   173       6.187 -27.903  19.641  1.00  0.00      1S   
ATOM   2479 C    ARG   173       2.703 -22.448  14.509  1.00  1.00      1S   
ATOM   2480 O    ARG   173       2.069 -21.796  15.331  1.00  1.00      1S   
ATOM   2481 N    THR   174       2.216 -22.705  13.272  1.00  1.00      1S   
ATOM   2482 HN   THR   174       2.759 -23.196  12.592  1.00  0.00      1S   
ATOM   2483 CA   THR   174       0.873 -22.363  12.844  1.00  1.00      1S   
ATOM   2484 HA   THR   174       0.670 -21.341  13.137  1.00  0.00      1S   
ATOM   2485 CB   THR   174       0.694 -22.505  11.333  1.00  1.00      1S   
ATOM   2486 HB   THR   174       0.923 -23.551  11.028  1.00  0.00      1S   
ATOM   2487 OG1  THR   174       1.599 -21.652  10.645  1.00  1.00      1S   
ATOM   2488 HG1  THR   174       1.244 -20.763  10.726  1.00  0.00      1S   
ATOM   2489 CG2  THR   174      -0.725 -22.150  10.862  1.00  1.00      1S   
ATOM   2490 HG21 THR   174      -0.967 -21.098  11.126  1.00  0.00      1S   
ATOM   2491 HG22 THR   174      -1.477 -22.821  11.325  1.00  0.00      1S   
ATOM   2492 HG23 THR   174      -0.804 -22.260   9.759  1.00  0.00      1S   
ATOM   2493 C    THR   174      -0.063 -23.292  13.588  1.00  1.00      1S   
ATOM   2494 O    THR   174       0.187 -24.492  13.687  1.00  1.00      1S   
ATOM   2495 N    ASP   175      -1.140 -22.746  14.191  1.00  1.00      1S   
ATOM   2496 HN   ASP   175      -1.355 -21.773  14.106  1.00  0.00      1S   
ATOM   2497 CA   ASP   175      -2.020 -23.516  15.036  1.00  1.00      1S   
ATOM   2498 HA   ASP   175      -1.455 -24.319  15.491  1.00  0.00      1S   
ATOM   2499 CB   ASP   175      -2.632 -22.647  16.162  1.00  1.00      1S   
ATOM   2500 HB1  ASP   175      -3.294 -21.883  15.712  1.00  0.00      1S   
ATOM   2501 HB2  ASP   175      -1.813 -22.125  16.703  1.00  0.00      1S   
ATOM   2502 CG   ASP   175      -3.410 -23.487  17.175  1.00  1.00      1S   
ATOM   2503 OD1  ASP   175      -2.796 -24.403  17.780  1.00  1.00      1S   
ATOM   2504 OD2  ASP   175      -4.629 -23.232  17.348  1.00  1.00      1S   
ATOM   2505 C    ASP   175      -3.110 -24.103  14.177  1.00  1.00      1S   
ATOM   2506 O    ASP   175      -3.737 -23.405  13.383  1.00  1.00      1S   
ATOM   2507 N    THR   176      -3.342 -25.425  14.328  1.00  1.00      1S   
ATOM   2508 HN   THR   176      -2.805 -25.965  14.971  1.00  0.00      1S   
ATOM   2509 CA   THR   176      -4.332 -26.174  13.584  1.00  1.00      1S   
ATOM   2510 HA   THR   176      -4.708 -25.569  12.770  1.00  0.00      1S   
ATOM   2511 CB   THR   176      -3.769 -27.465  12.993  1.00  1.00      1S   
ATOM   2512 HB   THR   176      -4.587 -28.077  12.550  1.00  0.00      1S   
ATOM   2513 OG1  THR   176      -3.103 -28.247  13.981  1.00  1.00      1S   
ATOM   2514 HG1  THR   176      -3.003 -29.123  13.600  1.00  0.00      1S   
ATOM   2515 CG2  THR   176      -2.771 -27.122  11.865  1.00  1.00      1S   
ATOM   2516 HG21 THR   176      -1.928 -26.508  12.245  1.00  0.00      1S   
ATOM   2517 HG22 THR   176      -3.284 -26.556  11.058  1.00  0.00      1S   
ATOM   2518 HG23 THR   176      -2.356 -28.053  11.425  1.00  0.00      1S   
ATOM   2519 C    THR   176      -5.514 -26.498  14.475  1.00  1.00      1S   
ATOM   2520 O    THR   176      -6.427 -27.205  14.051  1.00  1.00      1S   
ATOM   2521 N    GLY   177      -5.542 -25.966  15.725  1.00  1.00      1S   
ATOM   2522 HN   GLY   177      -4.793 -25.397  16.059  1.00  0.00      1S   
ATOM   2523 CA   GLY   177      -6.621 -26.180  16.669  1.00  1.00      1S   
ATOM   2524 HA1  GLY   177      -6.269 -25.824  17.627  1.00  0.00      1S   
ATOM   2525 HA2  GLY   177      -6.875 -27.231  16.676  1.00  0.00      1S   
ATOM   2526 C    GLY   177      -7.848 -25.389  16.302  1.00  1.00      1S   
ATOM   2527 O    GLY   177      -7.979 -24.885  15.188  1.00  1.00      1S   
ATOM   2528 N    GLU   178      -8.794 -25.259  17.262  1.00  1.00      1S   
ATOM   2529 HN   GLU   178      -8.656 -25.667  18.165  1.00  0.00      1S   
ATOM   2530 CA   GLU   178     -10.071 -24.602  17.090  1.00  1.00      1S   
ATOM   2531 HA   GLU   178     -10.585 -25.137  16.308  1.00  0.00      1S   
ATOM   2532 CB   GLU   178     -10.913 -24.698  18.390  1.00  1.00      1S   
ATOM   2533 HB1  GLU   178     -10.468 -24.040  19.167  1.00  0.00      1S   
ATOM   2534 HB2  GLU   178     -10.835 -25.740  18.773  1.00  0.00      1S   
ATOM   2535 CG   GLU   178     -12.412 -24.357  18.254  1.00  1.00      1S   
ATOM   2536 HG1  GLU   178     -12.531 -23.306  17.921  1.00  0.00      1S   
ATOM   2537 HG2  GLU   178     -12.900 -24.466  19.247  1.00  0.00      1S   
ATOM   2538 CD   GLU   178     -13.112 -25.293  17.269  1.00  1.00      1S   
ATOM   2539 OE1  GLU   178     -13.687 -24.777  16.274  1.00  1.00      1S   
ATOM   2540 OE2  GLU   178     -13.080 -26.532  17.488  1.00  1.00      1S   
ATOM   2541 C    GLU   178      -9.853 -23.140  16.732  1.00  1.00      1S   
ATOM   2542 O    GLU   178      -9.127 -22.477  17.477  1.00  1.00      1S   
ATOM   2543 N    PRO   179     -10.388 -22.578  15.637  1.00  1.00      1S   
ATOM   2544 CD   PRO   179     -11.104 -23.293  14.578  1.00  1.00      1S   
ATOM   2545 HD1  PRO   179     -12.186 -23.271  14.824  1.00  0.00      1S   
ATOM   2546 HD2  PRO   179     -10.756 -24.340  14.450  1.00  0.00      1S   
ATOM   2547 CA   PRO   179     -10.101 -21.207  15.243  1.00  1.00      1S   
ATOM   2548 HA   PRO   179      -9.029 -21.074  15.219  1.00  0.00      1S   
ATOM   2549 CB   PRO   179     -10.741 -21.047  13.853  1.00  1.00      1S   
ATOM   2550 HB1  PRO   179     -10.129 -20.401  13.192  1.00  0.00      1S   
ATOM   2551 HB2  PRO   179     -11.769 -20.627  13.926  1.00  0.00      1S   
ATOM   2552 CG   PRO   179     -10.837 -22.478  13.315  1.00  1.00      1S   
ATOM   2553 HG1  PRO   179     -11.638 -22.594  12.558  1.00  0.00      1S   
ATOM   2554 HG2  PRO   179      -9.861 -22.784  12.879  1.00  0.00      1S   
ATOM   2555 C    PRO   179     -10.709 -20.252  16.239  1.00  1.00      1S   
ATOM   2556 O    PRO   179     -11.788 -20.528  16.759  1.00  1.00      1S   
ATOM   2557 N    MET   180     -10.001 -19.153  16.551  1.00  1.00      1S   
ATOM   2558 HN   MET   180      -9.115 -18.978  16.122  1.00  0.00      1S   
ATOM   2559 CA   MET   180     -10.345 -18.282  17.643  1.00  1.00      1S   
ATOM   2560 HA   MET   180     -11.006 -18.789  18.333  1.00  0.00      1S   
ATOM   2561 CB   MET   180      -9.083 -17.834  18.396  1.00  1.00      1S   
ATOM   2562 HB1  MET   180      -9.337 -17.024  19.117  1.00  0.00      1S   
ATOM   2563 HB2  MET   180      -8.349 -17.427  17.664  1.00  0.00      1S   
ATOM   2564 CG   MET   180      -8.441 -18.985  19.180  1.00  1.00      1S   
ATOM   2565 HG1  MET   180      -8.399 -19.886  18.529  1.00  0.00      1S   
ATOM   2566 HG2  MET   180      -9.097 -19.237  20.042  1.00  0.00      1S   
ATOM   2567 SD   MET   180      -6.766 -18.605  19.751  1.00  1.00      1S   
ATOM   2568 CE   MET   180      -7.170 -17.177  20.783  1.00  1.00      1S   
ATOM   2569 HE1  MET   180      -7.964 -17.425  21.518  1.00  0.00      1S   
ATOM   2570 HE2  MET   180      -7.510 -16.315  20.171  1.00  0.00      1S   
ATOM   2571 HE3  MET   180      -6.270 -16.853  21.340  1.00  0.00      1S   
ATOM   2572 C    MET   180     -11.032 -17.041  17.178  1.00  1.00      1S   
ATOM   2573 O    MET   180     -11.644 -16.353  17.990  1.00  1.00      1S   
ATOM   2574 N    GLY   181     -10.934 -16.681  15.880  1.00  1.00      1S   
ATOM   2575 HN   GLY   181     -10.451 -17.239  15.207  1.00  0.00      1S   
ATOM   2576 CA   GLY   181     -11.537 -15.460  15.401  1.00  1.00      1S   
ATOM   2577 HA1  GLY   181     -12.446 -15.255  15.947  1.00  0.00      1S   
ATOM   2578 HA2  GLY   181     -11.710 -15.591  14.343  1.00  0.00      1S   
ATOM   2579 C    GLY   181     -10.581 -14.318  15.589  1.00  1.00      1S   
ATOM   2580 O    GLY   181     -10.094 -13.766  14.611  1.00  1.00      1S   
ATOM   2581 N    ARG   182     -10.293 -13.935  16.854  1.00  1.00      1S   
ATOM   2582 HN   ARG   182     -10.703 -14.402  17.635  1.00  0.00      1S   
ATOM   2583 CA   ARG   182      -9.340 -12.898  17.171  1.00  1.00      1S   
ATOM   2584 HA   ARG   182      -8.419 -13.100  16.643  1.00  0.00      1S   
ATOM   2585 CB   ARG   182      -9.877 -11.479  16.855  1.00  1.00      1S   
ATOM   2586 HB1  ARG   182     -10.746 -11.279  17.517  1.00  0.00      1S   
ATOM   2587 HB2  ARG   182     -10.260 -11.478  15.815  1.00  0.00      1S   
ATOM   2588 CG   ARG   182      -8.840 -10.343  16.970  1.00  1.00      1S   
ATOM   2589 HG1  ARG   182      -8.204 -10.358  16.055  1.00  0.00      1S   
ATOM   2590 HG2  ARG   182      -8.167 -10.544  17.829  1.00  0.00      1S   
ATOM   2591 CD   ARG   182      -9.411  -8.921  17.160  1.00  1.00      1S   
ATOM   2592 HD1  ARG   182      -9.913  -8.531  16.257  1.00  0.00      1S   
ATOM   2593 HD2  ARG   182      -8.567  -8.230  17.369  1.00  0.00      1S   
ATOM   2594 NE   ARG   182     -10.334  -8.881  18.361  1.00  1.00      1S   
ATOM   2595 HE   ARG   182      -9.911  -8.960  19.264  1.00  0.00      1S   
ATOM   2596 CZ   ARG   182     -11.691  -8.756  18.302  1.00  1.00      1S   
ATOM   2597 NH1  ARG   182     -12.343  -8.672  17.130  1.00  1.00      1S   
ATOM   2598 HH11 ARG   182     -11.832  -8.761  16.278  1.00  0.00      1S   
ATOM   2599 HH12 ARG   182     -13.346  -8.683  17.125  1.00  0.00      1S   
ATOM   2600 NH2  ARG   182     -12.453  -8.719  19.422  1.00  1.00      1S   
ATOM   2601 HH21 ARG   182     -12.018  -8.793  20.321  1.00  0.00      1S   
ATOM   2602 HH22 ARG   182     -13.448  -8.662  19.326  1.00  0.00      1S   
ATOM   2603 C    ARG   182      -9.114 -12.982  18.659  1.00  1.00      1S   
ATOM   2604 O    ARG   182     -10.074 -13.155  19.408  1.00  1.00      1S   
ATOM   2605 N    GLY   183      -7.851 -12.850  19.128  1.00  1.00      1S   
ATOM   2606 HN   GLY   183      -7.075 -12.734  18.508  1.00  0.00      1S   
ATOM   2607 CA   GLY   183      -7.554 -12.749  20.541  1.00  1.00      1S   
ATOM   2608 HA1  GLY   183      -8.413 -13.034  21.125  1.00  0.00      1S   
ATOM   2609 HA2  GLY   183      -7.229 -11.737  20.723  1.00  0.00      1S   
ATOM   2610 C    GLY   183      -6.430 -13.652  20.912  1.00  1.00      1S   
ATOM   2611 O    GLY   183      -5.671 -14.090  20.054  1.00  1.00      1S   
ATOM   2612 N    THR   184      -6.290 -13.927  22.231  1.00  1.00      1S   
ATOM   2613 HN   THR   184      -6.948 -13.586  22.901  1.00  0.00      1S   
ATOM   2614 CA   THR   184      -5.165 -14.651  22.780  1.00  1.00      1S   
ATOM   2615 HA   THR   184      -4.711 -15.247  22.001  1.00  0.00      1S   
ATOM   2616 CB   THR   184      -4.123 -13.715  23.380  1.00  1.00      1S   
ATOM   2617 HB   THR   184      -4.602 -13.047  24.130  1.00  0.00      1S   
ATOM   2618 OG1  THR   184      -3.570 -12.895  22.359  1.00  1.00      1S   
ATOM   2619 HG1  THR   184      -4.134 -12.114  22.312  1.00  0.00      1S   
ATOM   2620 CG2  THR   184      -2.963 -14.476  24.049  1.00  1.00      1S   
ATOM   2621 HG21 THR   184      -2.546 -15.234  23.354  1.00  0.00      1S   
ATOM   2622 HG22 THR   184      -3.306 -14.983  24.974  1.00  0.00      1S   
ATOM   2623 HG23 THR   184      -2.155 -13.767  24.331  1.00  0.00      1S   
ATOM   2624 C    THR   184      -5.685 -15.598  23.832  1.00  1.00      1S   
ATOM   2625 O    THR   184      -6.568 -15.260  24.613  1.00  1.00      1S   
ATOM   2626 N    LYS   185      -5.134 -16.830  23.853  1.00  1.00      1S   
ATOM   2627 HN   LYS   185      -4.449 -17.081  23.169  1.00  0.00      1S   
ATOM   2628 CA   LYS   185      -5.447 -17.883  24.778  1.00  1.00      1S   
ATOM   2629 HA   LYS   185      -6.123 -17.534  25.541  1.00  0.00      1S   
ATOM   2630 CB   LYS   185      -6.062 -19.066  24.001  1.00  1.00      1S   
ATOM   2631 HB1  LYS   185      -5.394 -19.316  23.151  1.00  0.00      1S   
ATOM   2632 HB2  LYS   185      -7.025 -18.714  23.569  1.00  0.00      1S   
ATOM   2633 CG   LYS   185      -6.314 -20.354  24.791  1.00  1.00      1S   
ATOM   2634 HG1  LYS   185      -6.988 -20.137  25.643  1.00  0.00      1S   
ATOM   2635 HG2  LYS   185      -5.351 -20.728  25.204  1.00  0.00      1S   
ATOM   2636 CD   LYS   185      -6.925 -21.461  23.919  1.00  1.00      1S   
ATOM   2637 HD1  LYS   185      -6.883 -22.419  24.486  1.00  0.00      1S   
ATOM   2638 HD2  LYS   185      -6.296 -21.577  23.007  1.00  0.00      1S   
ATOM   2639 CE   LYS   185      -8.376 -21.187  23.509  1.00  1.00      1S   
ATOM   2640 HE1  LYS   185      -8.454 -20.271  22.885  1.00  0.00      1S   
ATOM   2641 HE2  LYS   185      -9.020 -21.073  24.407  1.00  0.00      1S   
ATOM   2642 NZ   LYS   185      -8.898 -22.318  22.716  1.00  1.00      1S   
ATOM   2643 HZ1  LYS   185      -8.858 -23.189  23.281  1.00  0.00      1S   
ATOM   2644 HZ2  LYS   185      -8.328 -22.437  21.854  1.00  0.00      1S   
ATOM   2645 HZ3  LYS   185      -9.890 -22.134  22.447  1.00  0.00      1S   
ATOM   2646 C    LYS   185      -4.135 -18.294  25.397  1.00  1.00      1S   
ATOM   2647 O    LYS   185      -3.228 -18.710  24.686  1.00  1.00      1S   
ATOM   2648 N    VAL   186      -3.993 -18.177  26.737  1.00  1.00      1S   
ATOM   2649 HN   VAL   186      -4.739 -17.822  27.301  1.00  0.00      1S   
ATOM   2650 CA   VAL   186      -2.794 -18.552  27.458  1.00  1.00      1S   
ATOM   2651 HA   VAL   186      -1.999 -18.790  26.764  1.00  0.00      1S   
ATOM   2652 CB   VAL   186      -2.304 -17.470  28.418  1.00  1.00      1S   
ATOM   2653 HB   VAL   186      -3.114 -17.205  29.137  1.00  0.00      1S   
ATOM   2654 CG1  VAL   186      -1.080 -17.972  29.215  1.00  1.00      1S   
ATOM   2655 HG11 VAL   186      -0.320 -18.392  28.524  1.00  0.00      1S   
ATOM   2656 HG12 VAL   186      -1.375 -18.755  29.944  1.00  0.00      1S   
ATOM   2657 HG13 VAL   186      -0.621 -17.133  29.780  1.00  0.00      1S   
ATOM   2658 CG2  VAL   186      -1.951 -16.200  27.617  1.00  1.00      1S   
ATOM   2659 HG21 VAL   186      -2.840 -15.806  27.084  1.00  0.00      1S   
ATOM   2660 HG22 VAL   186      -1.157 -16.413  26.874  1.00  0.00      1S   
ATOM   2661 HG23 VAL   186      -1.586 -15.410  28.308  1.00  0.00      1S   
ATOM   2662 C    VAL   186      -3.147 -19.787  28.242  1.00  1.00      1S   
ATOM   2663 O    VAL   186      -4.005 -19.734  29.115  1.00  1.00      1S   
ATOM   2664 N    ILE   187      -2.490 -20.930  27.944  1.00  1.00      1S   
ATOM   2665 HN   ILE   187      -1.777 -20.937  27.242  1.00  0.00      1S   
ATOM   2666 CA   ILE   187      -2.738 -22.207  28.573  1.00  1.00      1S   
ATOM   2667 HA   ILE   187      -3.652 -22.160  29.149  1.00  0.00      1S   
ATOM   2668 CB   ILE   187      -2.837 -23.363  27.578  1.00  1.00      1S   
ATOM   2669 HB   ILE   187      -1.858 -23.480  27.065  1.00  0.00      1S   
ATOM   2670 CG2  ILE   187      -3.144 -24.675  28.340  1.00  1.00      1S   
ATOM   2671 HG21 ILE   187      -4.096 -24.576  28.902  1.00  0.00      1S   
ATOM   2672 HG22 ILE   187      -2.334 -24.925  29.057  1.00  0.00      1S   
ATOM   2673 HG23 ILE   187      -3.237 -25.526  27.635  1.00  0.00      1S   
ATOM   2674 CG1  ILE   187      -3.895 -23.063  26.484  1.00  1.00      1S   
ATOM   2675 HG11 ILE   187      -3.737 -22.041  26.077  1.00  0.00      1S   
ATOM   2676 HG12 ILE   187      -4.905 -23.088  26.947  1.00  0.00      1S   
ATOM   2677 CD   ILE   187      -3.857 -24.031  25.295  1.00  1.00      1S   
ATOM   2678 HD1  ILE   187      -4.050 -25.074  25.622  1.00  0.00      1S   
ATOM   2679 HD2  ILE   187      -2.866 -23.990  24.795  1.00  0.00      1S   
ATOM   2680 HD3  ILE   187      -4.634 -23.752  24.551  1.00  0.00      1S   
ATOM   2681 C    ILE   187      -1.580 -22.450  29.503  1.00  1.00      1S   
ATOM   2682 O    ILE   187      -0.437 -22.579  29.072  1.00  1.00      1S   
ATOM   2683 N    LEU   188      -1.865 -22.514  30.818  1.00  1.00      1S   
ATOM   2684 HN   LEU   188      -2.799 -22.387  31.150  1.00  0.00      1S   
ATOM   2685 CA   LEU   188      -0.879 -22.724  31.845  1.00  1.00      1S   
ATOM   2686 HA   LEU   188       0.112 -22.502  31.474  1.00  0.00      1S   
ATOM   2687 CB   LEU   188      -1.186 -21.888  33.103  1.00  1.00      1S   
ATOM   2688 HB1  LEU   188      -0.415 -22.082  33.881  1.00  0.00      1S   
ATOM   2689 HB2  LEU   188      -2.172 -22.190  33.525  1.00  0.00      1S   
ATOM   2690 CG   LEU   188      -1.242 -20.375  32.832  1.00  1.00      1S   
ATOM   2691 HG   LEU   188      -2.016 -20.178  32.053  1.00  0.00      1S   
ATOM   2692 CD1  LEU   188      -1.686 -19.643  34.102  1.00  1.00      1S   
ATOM   2693 HD11 LEU   188      -0.966 -19.828  34.927  1.00  0.00      1S   
ATOM   2694 HD12 LEU   188      -2.689 -20.001  34.418  1.00  0.00      1S   
ATOM   2695 HD13 LEU   188      -1.747 -18.551  33.919  1.00  0.00      1S   
ATOM   2696 CD2  LEU   188       0.100 -19.845  32.309  1.00  1.00      1S   
ATOM   2697 HD21 LEU   188       0.307 -20.237  31.291  1.00  0.00      1S   
ATOM   2698 HD22 LEU   188       0.921 -20.164  32.986  1.00  0.00      1S   
ATOM   2699 HD23 LEU   188       0.087 -18.736  32.258  1.00  0.00      1S   
ATOM   2700 C    LEU   188      -0.944 -24.155  32.254  1.00  1.00      1S   
ATOM   2701 O    LEU   188      -1.943 -24.589  32.812  1.00  1.00      1S   
ATOM   2702 N    HSD   189       0.132 -24.924  32.003  1.00  1.00      1S   
ATOM   2703 HN   HSD   189       0.943 -24.554  31.553  1.00  0.00      1S   
ATOM   2704 CA   HSD   189       0.221 -26.306  32.400  1.00  1.00      1S   
ATOM   2705 HA   HSD   189      -0.766 -26.742  32.479  1.00  0.00      1S   
ATOM   2706 CB   HSD   189       1.082 -27.142  31.432  1.00  1.00      1S   
ATOM   2707 HB1  HSD   189       1.108 -28.201  31.760  1.00  0.00      1S   
ATOM   2708 HB2  HSD   189       2.123 -26.759  31.440  1.00  0.00      1S   
ATOM   2709 ND1  HSD   189       0.834 -26.040  29.156  1.00  1.00      1S   
ATOM   2710 HD1  HSD   189       1.401 -25.239  29.358  1.00  0.00      1S   
ATOM   2711 CG   HSD   189       0.577 -27.085  30.018  1.00  1.00      1S   
ATOM   2712 CE1  HSD   189       0.179 -26.314  28.005  1.00  1.00      1S   
ATOM   2713 HE1  HSD   189       0.185 -25.643  27.155  1.00  0.00      1S   
ATOM   2714 NE2  HSD   189      -0.475 -27.457  28.060  1.00  1.00      1S   
ATOM   2715 CD2  HSD   189      -0.227 -27.941  29.331  1.00  1.00      1S   
ATOM   2716 HD2  HSD   189      -0.673 -28.876  29.644  1.00  0.00      1S   
ATOM   2717 C    HSD   189       0.871 -26.273  33.745  1.00  1.00      1S   
ATOM   2718 O    HSD   189       2.067 -26.023  33.847  1.00  1.00      1S   
ATOM   2719 N    LEU   190       0.076 -26.456  34.819  1.00  1.00      1S   
ATOM   2720 HN   LEU   190      -0.885 -26.709  34.720  1.00  0.00      1S   
ATOM   2721 CA   LEU   190       0.506 -26.127  36.155  1.00  1.00      1S   
ATOM   2722 HA   LEU   190       1.015 -25.178  36.114  1.00  0.00      1S   
ATOM   2723 CB   LEU   190      -0.683 -25.993  37.135  1.00  1.00      1S   
ATOM   2724 HB1  LEU   190      -0.306 -25.778  38.159  1.00  0.00      1S   
ATOM   2725 HB2  LEU   190      -1.229 -26.960  37.172  1.00  0.00      1S   
ATOM   2726 CG   LEU   190      -1.692 -24.882  36.758  1.00  1.00      1S   
ATOM   2727 HG   LEU   190      -2.097 -25.104  35.743  1.00  0.00      1S   
ATOM   2728 CD1  LEU   190      -2.873 -24.892  37.738  1.00  1.00      1S   
ATOM   2729 HD11 LEU   190      -2.517 -24.679  38.766  1.00  0.00      1S   
ATOM   2730 HD12 LEU   190      -3.360 -25.889  37.733  1.00  0.00      1S   
ATOM   2731 HD13 LEU   190      -3.623 -24.122  37.459  1.00  0.00      1S   
ATOM   2732 CD2  LEU   190      -1.051 -23.483  36.722  1.00  1.00      1S   
ATOM   2733 HD21 LEU   190      -0.237 -23.434  35.969  1.00  0.00      1S   
ATOM   2734 HD22 LEU   190      -0.630 -23.237  37.719  1.00  0.00      1S   
ATOM   2735 HD23 LEU   190      -1.812 -22.719  36.459  1.00  0.00      1S   
ATOM   2736 C    LEU   190       1.477 -27.134  36.707  1.00  1.00      1S   
ATOM   2737 O    LEU   190       1.455 -28.310  36.369  1.00  1.00      1S   
ATOM   2738 N    LYS   191       2.363 -26.684  37.619  1.00  1.00      1S   
ATOM   2739 HN   LYS   191       2.421 -25.711  37.839  1.00  0.00      1S   
ATOM   2740 CA   LYS   191       3.223 -27.546  38.396  1.00  1.00      1S   
ATOM   2741 HA   LYS   191       3.750 -28.216  37.730  1.00  0.00      1S   
ATOM   2742 CB   LYS   191       4.221 -26.727  39.243  1.00  1.00      1S   
ATOM   2743 HB1  LYS   191       4.782 -27.387  39.940  1.00  0.00      1S   
ATOM   2744 HB2  LYS   191       3.629 -26.012  39.851  1.00  0.00      1S   
ATOM   2745 CG   LYS   191       5.230 -25.900  38.433  1.00  1.00      1S   
ATOM   2746 HG1  LYS   191       4.716 -25.412  37.576  1.00  0.00      1S   
ATOM   2747 HG2  LYS   191       6.014 -26.573  38.022  1.00  0.00      1S   
ATOM   2748 CD   LYS   191       5.880 -24.802  39.293  1.00  1.00      1S   
ATOM   2749 HD1  LYS   191       6.424 -25.283  40.135  1.00  0.00      1S   
ATOM   2750 HD2  LYS   191       5.070 -24.169  39.723  1.00  0.00      1S   
ATOM   2751 CE   LYS   191       6.831 -23.909  38.495  1.00  1.00      1S   
ATOM   2752 HE1  LYS   191       6.268 -23.366  37.704  1.00  0.00      1S   
ATOM   2753 HE2  LYS   191       7.633 -24.516  38.026  1.00  0.00      1S   
ATOM   2754 NZ   LYS   191       7.479 -22.895  39.357  1.00  1.00      1S   
ATOM   2755 HZ1  LYS   191       8.142 -23.351  40.015  1.00  0.00      1S   
ATOM   2756 HZ2  LYS   191       6.751 -22.382  39.897  1.00  0.00      1S   
ATOM   2757 HZ3  LYS   191       7.993 -22.214  38.759  1.00  0.00      1S   
ATOM   2758 C    LYS   191       2.344 -28.338  39.341  1.00  1.00      1S   
ATOM   2759 O    LYS   191       1.245 -27.902  39.684  1.00  1.00      1S   
ATOM   2760 N    GLU   192       2.799 -29.539  39.764  1.00  1.00      1S   
ATOM   2761 HN   GLU   192       3.694 -29.876  39.474  1.00  0.00      1S   
ATOM   2762 CA   GLU   192       2.012 -30.473  40.545  1.00  1.00      1S   
ATOM   2763 HA   GLU   192       1.108 -30.665  39.985  1.00  0.00      1S   
ATOM   2764 CB   GLU   192       2.737 -31.829  40.751  1.00  1.00      1S   
ATOM   2765 HB1  GLU   192       2.841 -32.318  39.758  1.00  0.00      1S   
ATOM   2766 HB2  GLU   192       2.102 -32.494  41.379  1.00  0.00      1S   
ATOM   2767 CG   GLU   192       4.136 -31.698  41.392  1.00  1.00      1S   
ATOM   2768 HG1  GLU   192       4.043 -31.201  42.380  1.00  0.00      1S   
ATOM   2769 HG2  GLU   192       4.791 -31.073  40.752  1.00  0.00      1S   
ATOM   2770 CD   GLU   192       4.828 -33.047  41.599  1.00  1.00      1S   
ATOM   2771 OE1  GLU   192       4.380 -34.065  41.009  1.00  1.00      1S   
ATOM   2772 OE2  GLU   192       5.837 -33.059  42.355  1.00  1.00      1S   
ATOM   2773 C    GLU   192       1.582 -29.925  41.887  1.00  1.00      1S   
ATOM   2774 O    GLU   192       0.513 -30.284  42.377  1.00  1.00      1S   
ATOM   2775 N    ASP   193       2.386 -29.021  42.496  1.00  1.00      1S   
ATOM   2776 HN   ASP   193       3.243 -28.718  42.082  1.00  0.00      1S   
ATOM   2777 CA   ASP   193       2.106 -28.437  43.787  1.00  1.00      1S   
ATOM   2778 HA   ASP   193       1.472 -29.120  44.333  1.00  0.00      1S   
ATOM   2779 CB   ASP   193       3.384 -28.257  44.660  1.00  1.00      1S   
ATOM   2780 HB1  ASP   193       3.823 -29.262  44.840  1.00  0.00      1S   
ATOM   2781 HB2  ASP   193       3.097 -27.840  45.649  1.00  0.00      1S   
ATOM   2782 CG   ASP   193       4.485 -27.372  44.058  1.00  1.00      1S   
ATOM   2783 OD1  ASP   193       4.412 -27.015  42.854  1.00  1.00      1S   
ATOM   2784 OD2  ASP   193       5.437 -27.055  44.821  1.00  1.00      1S   
ATOM   2785 C    ASP   193       1.354 -27.126  43.683  1.00  1.00      1S   
ATOM   2786 O    ASP   193       1.180 -26.447  44.694  1.00  1.00      1S   
ATOM   2787 N    GLN   194       0.877 -26.741  42.473  1.00  1.00      1S   
ATOM   2788 HN   GLN   194       1.033 -27.293  41.655  1.00  0.00      1S   
ATOM   2789 CA   GLN   194       0.220 -25.470  42.259  1.00  1.00      1S   
ATOM   2790 HA   GLN   194       0.146 -24.933  43.192  1.00  0.00      1S   
ATOM   2791 CB   GLN   194       1.017 -24.591  41.265  1.00  1.00      1S   
ATOM   2792 HB1  GLN   194       0.522 -23.602  41.148  1.00  0.00      1S   
ATOM   2793 HB2  GLN   194       1.024 -25.080  40.266  1.00  0.00      1S   
ATOM   2794 CG   GLN   194       2.492 -24.370  41.683  1.00  1.00      1S   
ATOM   2795 HG1  GLN   194       2.997 -23.726  40.938  1.00  0.00      1S   
ATOM   2796 HG2  GLN   194       3.021 -25.343  41.705  1.00  0.00      1S   
ATOM   2797 CD   GLN   194       2.657 -23.728  43.062  1.00  1.00      1S   
ATOM   2798 OE1  GLN   194       3.579 -24.035  43.823  1.00  1.00      1S   
ATOM   2799 NE2  GLN   194       1.745 -22.776  43.372  1.00  1.00      1S   
ATOM   2800 HE21 GLN   194       1.864 -22.227  44.198  1.00  0.00      1S   
ATOM   2801 HE22 GLN   194       0.963 -22.625  42.769  1.00  0.00      1S   
ATOM   2802 C    GLN   194      -1.197 -25.652  41.765  1.00  1.00      1S   
ATOM   2803 O    GLN   194      -1.731 -24.784  41.078  1.00  1.00      1S   
ATOM   2804 N    THR   195      -1.874 -26.766  42.140  1.00  1.00      1S   
ATOM   2805 HN   THR   195      -1.446 -27.456  42.718  1.00  0.00      1S   
ATOM   2806 CA   THR   195      -3.229 -27.058  41.697  1.00  1.00      1S   
ATOM   2807 HA   THR   195      -3.288 -26.780  40.653  1.00  0.00      1S   
ATOM   2808 CB   THR   195      -3.615 -28.536  41.769  1.00  1.00      1S   
ATOM   2809 HB   THR   195      -4.653 -28.677  41.390  1.00  0.00      1S   
ATOM   2810 OG1  THR   195      -3.560 -29.049  43.092  1.00  1.00      1S   
ATOM   2811 HG1  THR   195      -3.841 -29.966  43.027  1.00  0.00      1S   
ATOM   2812 CG2  THR   195      -2.670 -29.365  40.883  1.00  1.00      1S   
ATOM   2813 HG21 THR   195      -1.615 -29.265  41.209  1.00  0.00      1S   
ATOM   2814 HG22 THR   195      -2.750 -29.024  39.831  1.00  0.00      1S   
ATOM   2815 HG23 THR   195      -2.951 -30.440  40.926  1.00  0.00      1S   
ATOM   2816 C    THR   195      -4.289 -26.244  42.415  1.00  1.00      1S   
ATOM   2817 O    THR   195      -5.459 -26.315  42.047  1.00  1.00      1S   
ATOM   2818 N    GLU   196      -3.927 -25.409  43.424  1.00  1.00      1S   
ATOM   2819 HN   GLU   196      -2.985 -25.366  43.756  1.00  0.00      1S   
ATOM   2820 CA   GLU   196      -4.863 -24.525  44.098  1.00  1.00      1S   
ATOM   2821 HA   GLU   196      -5.666 -25.142  44.476  1.00  0.00      1S   
ATOM   2822 CB   GLU   196      -4.231 -23.766  45.295  1.00  1.00      1S   
ATOM   2823 HB1  GLU   196      -3.749 -24.519  45.956  1.00  0.00      1S   
ATOM   2824 HB2  GLU   196      -5.039 -23.278  45.885  1.00  0.00      1S   
ATOM   2825 CG   GLU   196      -3.196 -22.693  44.899  1.00  1.00      1S   
ATOM   2826 HG1  GLU   196      -3.717 -21.823  44.443  1.00  0.00      1S   
ATOM   2827 HG2  GLU   196      -2.489 -23.106  44.149  1.00  0.00      1S   
ATOM   2828 CD   GLU   196      -2.398 -22.216  46.109  1.00  1.00      1S   
ATOM   2829 OE1  GLU   196      -1.423 -22.910  46.496  1.00  1.00      1S   
ATOM   2830 OE2  GLU   196      -2.743 -21.139  46.660  1.00  1.00      1S   
ATOM   2831 C    GLU   196      -5.457 -23.515  43.142  1.00  1.00      1S   
ATOM   2832 O    GLU   196      -6.573 -23.049  43.344  1.00  1.00      1S   
ATOM   2833 N    TYR   197      -4.736 -23.190  42.042  1.00  1.00      1S   
ATOM   2834 HN   TYR   197      -3.841 -23.601  41.882  1.00  0.00      1S   
ATOM   2835 CA   TYR   197      -5.156 -22.212  41.064  1.00  1.00      1S   
ATOM   2836 HA   TYR   197      -5.685 -21.426  41.586  1.00  0.00      1S   
ATOM   2837 CB   TYR   197      -3.944 -21.585  40.329  1.00  1.00      1S   
ATOM   2838 HB1  TYR   197      -4.275 -20.809  39.607  1.00  0.00      1S   
ATOM   2839 HB2  TYR   197      -3.357 -22.360  39.790  1.00  0.00      1S   
ATOM   2840 CG   TYR   197      -3.066 -20.915  41.353  1.00  1.00      1S   
ATOM   2841 CD1  TYR   197      -3.525 -19.776  42.038  1.00  1.00      1S   
ATOM   2842 HD1  TYR   197      -4.486 -19.354  41.789  1.00  0.00      1S   
ATOM   2843 CE1  TYR   197      -2.753 -19.190  43.049  1.00  1.00      1S   
ATOM   2844 HE1  TYR   197      -3.110 -18.327  43.585  1.00  0.00      1S   
ATOM   2845 CZ   TYR   197      -1.516 -19.731  43.388  1.00  1.00      1S   
ATOM   2846 OH   TYR   197      -0.782 -19.148  44.442  1.00  1.00      1S   
ATOM   2847 HH   TYR   197      -0.166 -19.815  44.775  1.00  0.00      1S   
ATOM   2848 CD2  TYR   197      -1.806 -21.439  41.685  1.00  1.00      1S   
ATOM   2849 HD2  TYR   197      -1.435 -22.312  41.172  1.00  0.00      1S   
ATOM   2850 CE2  TYR   197      -1.039 -20.847  42.695  1.00  1.00      1S   
ATOM   2851 HE2  TYR   197      -0.079 -21.247  42.939  1.00  0.00      1S   
ATOM   2852 C    TYR   197      -6.126 -22.792  40.058  1.00  1.00      1S   
ATOM   2853 O    TYR   197      -6.459 -22.134  39.077  1.00  1.00      1S   
ATOM   2854 N    LEU   198      -6.636 -24.023  40.302  1.00  1.00      1S   
ATOM   2855 HN   LEU   198      -6.295 -24.574  41.062  1.00  0.00      1S   
ATOM   2856 CA   LEU   198      -7.717 -24.616  39.547  1.00  1.00      1S   
ATOM   2857 HA   LEU   198      -7.913 -24.032  38.660  1.00  0.00      1S   
ATOM   2858 CB   LEU   198      -7.418 -26.078  39.152  1.00  1.00      1S   
ATOM   2859 HB1  LEU   198      -8.285 -26.509  38.603  1.00  0.00      1S   
ATOM   2860 HB2  LEU   198      -7.260 -26.683  40.071  1.00  0.00      1S   
ATOM   2861 CG   LEU   198      -6.171 -26.215  38.261  1.00  1.00      1S   
ATOM   2862 HG   LEU   198      -5.316 -25.749  38.802  1.00  0.00      1S   
ATOM   2863 CD1  LEU   198      -5.815 -27.692  38.045  1.00  1.00      1S   
ATOM   2864 HD11 LEU   198      -6.586 -28.166  37.408  1.00  0.00      1S   
ATOM   2865 HD12 LEU   198      -5.767 -28.226  39.018  1.00  0.00      1S   
ATOM   2866 HD13 LEU   198      -4.833 -27.783  37.537  1.00  0.00      1S   
ATOM   2867 CD2  LEU   198      -6.345 -25.486  36.919  1.00  1.00      1S   
ATOM   2868 HD21 LEU   198      -6.495 -24.397  37.068  1.00  0.00      1S   
ATOM   2869 HD22 LEU   198      -7.223 -25.892  36.373  1.00  0.00      1S   
ATOM   2870 HD23 LEU   198      -5.442 -25.626  36.290  1.00  0.00      1S   
ATOM   2871 C    LEU   198      -8.979 -24.629  40.363  1.00  1.00      1S   
ATOM   2872 O    LEU   198     -10.033 -24.992  39.850  1.00  1.00      1S   
ATOM   2873 N    GLU   199      -8.913 -24.237  41.655  1.00  1.00      1S   
ATOM   2874 HN   GLU   199      -8.061 -23.907  42.056  1.00  0.00      1S   
ATOM   2875 CA   GLU   199     -10.044 -24.272  42.552  1.00  1.00      1S   
ATOM   2876 HA   GLU   199     -10.687 -25.099  42.284  1.00  0.00      1S   
ATOM   2877 CB   GLU   199      -9.609 -24.422  44.028  1.00  1.00      1S   
ATOM   2878 HB1  GLU   199     -10.481 -24.298  44.707  1.00  0.00      1S   
ATOM   2879 HB2  GLU   199      -8.887 -23.609  44.264  1.00  0.00      1S   
ATOM   2880 CG   GLU   199      -8.915 -25.767  44.333  1.00  1.00      1S   
ATOM   2881 HG1  GLU   199      -8.456 -25.722  45.343  1.00  0.00      1S   
ATOM   2882 HG2  GLU   199      -8.103 -25.942  43.595  1.00  0.00      1S   
ATOM   2883 CD   GLU   199      -9.892 -26.944  44.301  1.00  1.00      1S   
ATOM   2884 OE1  GLU   199     -11.107 -26.741  44.561  1.00  1.00      1S   
ATOM   2885 OE2  GLU   199      -9.426 -28.078  44.012  1.00  1.00      1S   
ATOM   2886 C    GLU   199     -10.818 -22.991  42.421  1.00  1.00      1S   
ATOM   2887 O    GLU   199     -10.238 -21.909  42.407  1.00  1.00      1S   
ATOM   2888 N    GLU   200     -12.164 -23.100  42.330  1.00  1.00      1S   
ATOM   2889 HN   GLU   200     -12.592 -24.003  42.338  1.00  0.00      1S   
ATOM   2890 CA   GLU   200     -13.086 -22.008  42.110  1.00  1.00      1S   
ATOM   2891 HA   GLU   200     -12.831 -21.582  41.151  1.00  0.00      1S   
ATOM   2892 CB   GLU   200     -14.560 -22.486  42.058  1.00  1.00      1S   
ATOM   2893 HB1  GLU   200     -14.873 -22.840  43.063  1.00  0.00      1S   
ATOM   2894 HB2  GLU   200     -14.625 -23.353  41.362  1.00  0.00      1S   
ATOM   2895 CG   GLU   200     -15.532 -21.399  41.552  1.00  1.00      1S   
ATOM   2896 HG1  GLU   200     -15.309 -21.194  40.483  1.00  0.00      1S   
ATOM   2897 HG2  GLU   200     -15.382 -20.462  42.126  1.00  0.00      1S   
ATOM   2898 CD   GLU   200     -17.005 -21.792  41.676  1.00  1.00      1S   
ATOM   2899 OE1  GLU   200     -17.321 -22.783  42.383  1.00  1.00      1S   
ATOM   2900 OE2  GLU   200     -17.843 -21.067  41.073  1.00  1.00      1S   
ATOM   2901 C    GLU   200     -12.955 -20.919  43.147  1.00  1.00      1S   
ATOM   2902 O    GLU   200     -12.834 -19.750  42.794  1.00  1.00      1S   
ATOM   2903 N    ARG   201     -12.938 -21.271  44.456  1.00  1.00      1S   
ATOM   2904 HN   ARG   201     -13.013 -22.225  44.742  1.00  0.00      1S   
ATOM   2905 CA   ARG   201     -12.850 -20.296  45.523  1.00  1.00      1S   
ATOM   2906 HA   ARG   201     -13.614 -19.554  45.335  1.00  0.00      1S   
ATOM   2907 CB   ARG   201     -13.140 -20.887  46.920  1.00  1.00      1S   
ATOM   2908 HB1  ARG   201     -14.205 -21.209  46.929  1.00  0.00      1S   
ATOM   2909 HB2  ARG   201     -13.036 -20.092  47.693  1.00  0.00      1S   
ATOM   2910 CG   ARG   201     -12.284 -22.089  47.351  1.00  1.00      1S   
ATOM   2911 HG1  ARG   201     -11.278 -21.726  47.656  1.00  0.00      1S   
ATOM   2912 HG2  ARG   201     -12.147 -22.799  46.508  1.00  0.00      1S   
ATOM   2913 CD   ARG   201     -12.972 -22.822  48.506  1.00  1.00      1S   
ATOM   2914 HD1  ARG   201     -13.839 -23.411  48.132  1.00  0.00      1S   
ATOM   2915 HD2  ARG   201     -13.320 -22.076  49.254  1.00  0.00      1S   
ATOM   2916 NE   ARG   201     -12.005 -23.757  49.160  1.00  1.00      1S   
ATOM   2917 HE   ARG   201     -11.167 -24.006  48.677  1.00  0.00      1S   
ATOM   2918 CZ   ARG   201     -12.223 -24.260  50.408  1.00  1.00      1S   
ATOM   2919 NH1  ARG   201     -13.349 -23.946  51.103  1.00  1.00      1S   
ATOM   2920 HH11 ARG   201     -14.024 -23.335  50.695  1.00  0.00      1S   
ATOM   2921 HH12 ARG   201     -13.491 -24.315  52.019  1.00  0.00      1S   
ATOM   2922 NH2  ARG   201     -11.300 -25.084  50.969  1.00  1.00      1S   
ATOM   2923 HH21 ARG   201     -10.463 -25.303  50.472  1.00  0.00      1S   
ATOM   2924 HH22 ARG   201     -11.445 -25.439  51.890  1.00  0.00      1S   
ATOM   2925 C    ARG   201     -11.528 -19.573  45.536  1.00  1.00      1S   
ATOM   2926 O    ARG   201     -11.471 -18.393  45.869  1.00  1.00      1S   
ATOM   2927 N    ARG   202     -10.432 -20.244  45.127  1.00  1.00      1S   
ATOM   2928 HN   ARG   202     -10.482 -21.192  44.825  1.00  0.00      1S   
ATOM   2929 CA   ARG   202      -9.127 -19.634  45.086  1.00  1.00      1S   
ATOM   2930 HA   ARG   202      -8.985 -19.103  46.018  1.00  0.00      1S   
ATOM   2931 CB   ARG   202      -8.023 -20.694  44.922  1.00  1.00      1S   
ATOM   2932 HB1  ARG   202      -8.175 -21.236  43.964  1.00  0.00      1S   
ATOM   2933 HB2  ARG   202      -8.124 -21.438  45.745  1.00  0.00      1S   
ATOM   2934 CG   ARG   202      -6.594 -20.134  44.971  1.00  1.00      1S   
ATOM   2935 HG1  ARG   202      -6.469 -19.341  44.203  1.00  0.00      1S   
ATOM   2936 HG2  ARG   202      -5.891 -20.956  44.712  1.00  0.00      1S   
ATOM   2937 CD   ARG   202      -6.247 -19.580  46.354  1.00  1.00      1S   
ATOM   2938 HD1  ARG   202      -6.447 -20.339  47.138  1.00  0.00      1S   
ATOM   2939 HD2  ARG   202      -6.839 -18.666  46.571  1.00  0.00      1S   
ATOM   2940 NE   ARG   202      -4.785 -19.291  46.376  1.00  1.00      1S   
ATOM   2941 HE   ARG   202      -4.142 -20.060  46.286  1.00  0.00      1S   
ATOM   2942 CZ   ARG   202      -4.246 -18.061  46.572  1.00  1.00      1S   
ATOM   2943 NH1  ARG   202      -5.009 -16.962  46.784  1.00  1.00      1S   
ATOM   2944 HH11 ARG   202      -5.995 -17.050  46.944  1.00  0.00      1S   
ATOM   2945 HH12 ARG   202      -4.560 -16.069  46.850  1.00  0.00      1S   
ATOM   2946 NH2  ARG   202      -2.894 -17.936  46.563  1.00  1.00      1S   
ATOM   2947 HH21 ARG   202      -2.323 -18.745  46.422  1.00  0.00      1S   
ATOM   2948 HH22 ARG   202      -2.503 -17.029  46.721  1.00  0.00      1S   
ATOM   2949 C    ARG   202      -9.031 -18.639  43.956  1.00  1.00      1S   
ATOM   2950 O    ARG   202      -8.546 -17.529  44.153  1.00  1.00      1S   
ATOM   2951 N    ILE   203      -9.522 -18.997  42.746  1.00  1.00      1S   
ATOM   2952 HN   ILE   203      -9.911 -19.906  42.600  1.00  0.00      1S   
ATOM   2953 CA   ILE   203      -9.504 -18.131  41.581  1.00  1.00      1S   
ATOM   2954 HA   ILE   203      -8.484 -17.797  41.443  1.00  0.00      1S   
ATOM   2955 CB   ILE   203      -9.955 -18.842  40.308  1.00  1.00      1S   
ATOM   2956 HB   ILE   203     -10.970 -19.270  40.475  1.00  0.00      1S   
ATOM   2957 CG2  ILE   203     -10.027 -17.832  39.137  1.00  1.00      1S   
ATOM   2958 HG21 ILE   203      -9.079 -17.260  39.069  1.00  0.00      1S   
ATOM   2959 HG22 ILE   203     -10.866 -17.118  39.272  1.00  0.00      1S   
ATOM   2960 HG23 ILE   203     -10.184 -18.354  38.173  1.00  0.00      1S   
ATOM   2961 CG1  ILE   203      -9.000 -20.014  39.967  1.00  1.00      1S   
ATOM   2962 HG11 ILE   203      -8.781 -20.606  40.880  1.00  0.00      1S   
ATOM   2963 HG12 ILE   203      -8.034 -19.602  39.604  1.00  0.00      1S   
ATOM   2964 CD   ILE   203      -9.577 -20.972  38.916  1.00  1.00      1S   
ATOM   2965 HD1  ILE   203      -9.761 -20.448  37.956  1.00  0.00      1S   
ATOM   2966 HD2  ILE   203     -10.535 -21.405  39.277  1.00  0.00      1S   
ATOM   2967 HD3  ILE   203      -8.875 -21.807  38.721  1.00  0.00      1S   
ATOM   2968 C    ILE   203     -10.353 -16.904  41.832  1.00  1.00      1S   
ATOM   2969 O    ILE   203      -9.916 -15.790  41.561  1.00  1.00      1S   
ATOM   2970 N    LYS   204     -11.568 -17.076  42.410  1.00  1.00      1S   
ATOM   2971 HN   LYS   204     -11.908 -17.991  42.624  1.00  0.00      1S   
ATOM   2972 CA   LYS   204     -12.457 -15.987  42.761  1.00  1.00      1S   
ATOM   2973 HA   LYS   204     -12.691 -15.447  41.854  1.00  0.00      1S   
ATOM   2974 CB   LYS   204     -13.759 -16.479  43.419  1.00  1.00      1S   
ATOM   2975 HB1  LYS   204     -14.299 -15.627  43.893  1.00  0.00      1S   
ATOM   2976 HB2  LYS   204     -13.519 -17.218  44.215  1.00  0.00      1S   
ATOM   2977 CG   LYS   204     -14.728 -17.107  42.418  1.00  1.00      1S   
ATOM   2978 HG1  LYS   204     -14.248 -17.975  41.919  1.00  0.00      1S   
ATOM   2979 HG2  LYS   204     -14.972 -16.360  41.631  1.00  0.00      1S   
ATOM   2980 CD   LYS   204     -16.017 -17.565  43.100  1.00  1.00      1S   
ATOM   2981 HD1  LYS   204     -16.416 -16.730  43.718  1.00  0.00      1S   
ATOM   2982 HD2  LYS   204     -15.764 -18.410  43.781  1.00  0.00      1S   
ATOM   2983 CE   LYS   204     -17.079 -17.995  42.089  1.00  1.00      1S   
ATOM   2984 HE1  LYS   204     -16.649 -18.731  41.377  1.00  0.00      1S   
ATOM   2985 HE2  LYS   204     -17.462 -17.125  41.517  1.00  0.00      1S   
ATOM   2986 NZ   LYS   204     -18.217 -18.644  42.774  1.00  1.00      1S   
ATOM   2987 HZ1  LYS   204     -19.052 -18.026  42.736  1.00  0.00      1S   
ATOM   2988 HZ2  LYS   204     -17.963 -18.831  43.764  1.00  0.00      1S   
ATOM   2989 HZ3  LYS   204     -18.421 -19.548  42.292  1.00  0.00      1S   
ATOM   2990 C    LYS   204     -11.830 -15.020  43.729  1.00  1.00      1S   
ATOM   2991 O    LYS   204     -11.971 -13.810  43.577  1.00  1.00      1S   
ATOM   2992 N    GLU   205     -11.096 -15.538  44.735  1.00  1.00      1S   
ATOM   2993 HN   GLU   205     -10.998 -16.526  44.843  1.00  0.00      1S   
ATOM   2994 CA   GLU   205     -10.401 -14.739  45.715  1.00  1.00      1S   
ATOM   2995 HA   GLU   205     -11.131 -14.112  46.206  1.00  0.00      1S   
ATOM   2996 CB   GLU   205      -9.716 -15.645  46.759  1.00  1.00      1S   
ATOM   2997 HB1  GLU   205      -8.995 -16.306  46.231  1.00  0.00      1S   
ATOM   2998 HB2  GLU   205     -10.487 -16.302  47.221  1.00  0.00      1S   
ATOM   2999 CG   GLU   205      -8.992 -14.876  47.875  1.00  1.00      1S   
ATOM   3000 HG1  GLU   205      -9.731 -14.340  48.502  1.00  0.00      1S   
ATOM   3001 HG2  GLU   205      -8.304 -14.124  47.440  1.00  0.00      1S   
ATOM   3002 CD   GLU   205      -8.164 -15.826  48.736  1.00  1.00      1S   
ATOM   3003 OE1  GLU   205      -7.546 -16.768  48.175  1.00  1.00      1S   
ATOM   3004 OE2  GLU   205      -8.116 -15.597  49.973  1.00  1.00      1S   
ATOM   3005 C    GLU   205      -9.362 -13.847  45.065  1.00  1.00      1S   
ATOM   3006 O    GLU   205      -9.280 -12.658  45.362  1.00  1.00      1S   
ATOM   3007 N    ILE   206      -8.562 -14.399  44.129  1.00  1.00      1S   
ATOM   3008 HN   ILE   206      -8.659 -15.363  43.883  1.00  0.00      1S   
ATOM   3009 CA   ILE   206      -7.486 -13.698  43.462  1.00  1.00      1S   
ATOM   3010 HA   ILE   206      -6.895 -13.205  44.222  1.00  0.00      1S   
ATOM   3011 CB   ILE   206      -6.593 -14.678  42.714  1.00  1.00      1S   
ATOM   3012 HB   ILE   206      -7.226 -15.267  42.008  1.00  0.00      1S   
ATOM   3013 CG2  ILE   206      -5.508 -13.960  41.896  1.00  1.00      1S   
ATOM   3014 HG21 ILE   206      -5.007 -13.164  42.486  1.00  0.00      1S   
ATOM   3015 HG22 ILE   206      -5.994 -13.540  41.005  1.00  0.00      1S   
ATOM   3016 HG23 ILE   206      -4.737 -14.663  41.523  1.00  0.00      1S   
ATOM   3017 CG1  ILE   206      -5.936 -15.663  43.693  1.00  1.00      1S   
ATOM   3018 HG11 ILE   206      -6.662 -15.995  44.462  1.00  0.00      1S   
ATOM   3019 HG12 ILE   206      -5.108 -15.151  44.229  1.00  0.00      1S   
ATOM   3020 CD   ILE   206      -5.416 -16.902  42.966  1.00  1.00      1S   
ATOM   3021 HD1  ILE   206      -4.547 -16.655  42.320  1.00  0.00      1S   
ATOM   3022 HD2  ILE   206      -6.214 -17.340  42.329  1.00  0.00      1S   
ATOM   3023 HD3  ILE   206      -5.104 -17.663  43.708  1.00  0.00      1S   
ATOM   3024 C    ILE   206      -8.029 -12.627  42.537  1.00  1.00      1S   
ATOM   3025 O    ILE   206      -7.509 -11.513  42.517  1.00  1.00      1S   
ATOM   3026 N    VAL   207      -9.110 -12.922  41.772  1.00  1.00      1S   
ATOM   3027 HN   VAL   207      -9.515 -13.836  41.792  1.00  0.00      1S   
ATOM   3028 CA   VAL   207      -9.751 -11.981  40.867  1.00  1.00      1S   
ATOM   3029 HA   VAL   207      -8.983 -11.586  40.216  1.00  0.00      1S   
ATOM   3030 CB   VAL   207     -10.820 -12.643  39.997  1.00  1.00      1S   
ATOM   3031 HB   VAL   207     -11.531 -13.206  40.643  1.00  0.00      1S   
ATOM   3032 CG1  VAL   207     -11.623 -11.602  39.185  1.00  1.00      1S   
ATOM   3033 HG11 VAL   207     -10.937 -10.917  38.648  1.00  0.00      1S   
ATOM   3034 HG12 VAL   207     -12.283 -11.001  39.844  1.00  0.00      1S   
ATOM   3035 HG13 VAL   207     -12.263 -12.114  38.436  1.00  0.00      1S   
ATOM   3036 CG2  VAL   207     -10.132 -13.641  39.042  1.00  1.00      1S   
ATOM   3037 HG21 VAL   207      -9.586 -14.428  39.597  1.00  0.00      1S   
ATOM   3038 HG22 VAL   207      -9.410 -13.113  38.385  1.00  0.00      1S   
ATOM   3039 HG23 VAL   207     -10.895 -14.133  38.403  1.00  0.00      1S   
ATOM   3040 C    VAL   207     -10.337 -10.811  41.630  1.00  1.00      1S   
ATOM   3041 O    VAL   207     -10.165  -9.663  41.231  1.00  1.00      1S   
ATOM   3042 N    LYS   208     -11.015 -11.066  42.771  1.00  1.00      1S   
ATOM   3043 HN   LYS   208     -11.149 -12.003  43.089  1.00  0.00      1S   
ATOM   3044 CA   LYS   208     -11.621 -10.038  43.592  1.00  1.00      1S   
ATOM   3045 HA   LYS   208     -12.272  -9.450  42.962  1.00  0.00      1S   
ATOM   3046 CB   LYS   208     -12.447 -10.678  44.730  1.00  1.00      1S   
ATOM   3047 HB1  LYS   208     -11.784 -11.302  45.366  1.00  0.00      1S   
ATOM   3048 HB2  LYS   208     -13.197 -11.360  44.267  1.00  0.00      1S   
ATOM   3049 CG   LYS   208     -13.208  -9.681  45.614  1.00  1.00      1S   
ATOM   3050 HG1  LYS   208     -13.920  -9.111  44.975  1.00  0.00      1S   
ATOM   3051 HG2  LYS   208     -12.504  -8.952  46.073  1.00  0.00      1S   
ATOM   3052 CD   LYS   208     -13.984 -10.379  46.737  1.00  1.00      1S   
ATOM   3053 HD1  LYS   208     -13.258 -10.839  47.444  1.00  0.00      1S   
ATOM   3054 HD2  LYS   208     -14.589 -11.196  46.284  1.00  0.00      1S   
ATOM   3055 CE   LYS   208     -14.904  -9.414  47.492  1.00  1.00      1S   
ATOM   3056 HE1  LYS   208     -15.547  -8.859  46.776  1.00  0.00      1S   
ATOM   3057 HE2  LYS   208     -14.306  -8.692  48.087  1.00  0.00      1S   
ATOM   3058 NZ   LYS   208     -15.796 -10.148  48.415  1.00  1.00      1S   
ATOM   3059 HZ1  LYS   208     -15.217 -10.677  49.107  1.00  0.00      1S   
ATOM   3060 HZ2  LYS   208     -16.378 -10.821  47.877  1.00  0.00      1S   
ATOM   3061 HZ3  LYS   208     -16.410  -9.480  48.920  1.00  0.00      1S   
ATOM   3062 C    LYS   208     -10.588  -9.112  44.199  1.00  1.00      1S   
ATOM   3063 O    LYS   208     -10.789  -7.901  44.273  1.00  1.00      1S   
ATOM   3064 N    LYS   209      -9.440  -9.679  44.628  1.00  1.00      1S   
ATOM   3065 HN   LYS   209      -9.291 -10.661  44.525  1.00  0.00      1S   
ATOM   3066 CA   LYS   209      -8.380  -8.966  45.295  1.00  1.00      1S   
ATOM   3067 HA   LYS   209      -8.816  -8.366  46.081  1.00  0.00      1S   
ATOM   3068 CB   LYS   209      -7.386  -9.974  45.910  1.00  1.00      1S   
ATOM   3069 HB1  LYS   209      -6.968 -10.625  45.110  1.00  0.00      1S   
ATOM   3070 HB2  LYS   209      -7.957 -10.632  46.602  1.00  0.00      1S   
ATOM   3071 CG   LYS   209      -6.225  -9.368  46.709  1.00  1.00      1S   
ATOM   3072 HG1  LYS   209      -6.620  -8.653  47.463  1.00  0.00      1S   
ATOM   3073 HG2  LYS   209      -5.544  -8.815  46.025  1.00  0.00      1S   
ATOM   3074 CD   LYS   209      -5.433 -10.472  47.419  1.00  1.00      1S   
ATOM   3075 HD1  LYS   209      -5.105 -11.203  46.648  1.00  0.00      1S   
ATOM   3076 HD2  LYS   209      -6.122 -11.000  48.117  1.00  0.00      1S   
ATOM   3077 CE   LYS   209      -4.210  -9.963  48.185  1.00  1.00      1S   
ATOM   3078 HE1  LYS   209      -4.512  -9.238  48.970  1.00  0.00      1S   
ATOM   3079 HE2  LYS   209      -3.491  -9.482  47.490  1.00  0.00      1S   
ATOM   3080 NZ   LYS   209      -3.517 -11.090  48.850  1.00  1.00      1S   
ATOM   3081 HZ1  LYS   209      -3.348 -11.852  48.160  1.00  0.00      1S   
ATOM   3082 HZ2  LYS   209      -4.120 -11.450  49.621  1.00  0.00      1S   
ATOM   3083 HZ3  LYS   209      -2.610 -10.767  49.241  1.00  0.00      1S   
ATOM   3084 C    LYS   209      -7.632  -8.048  44.362  1.00  1.00      1S   
ATOM   3085 O    LYS   209      -7.301  -6.924  44.734  1.00  1.00      1S   
ATOM   3086 N    HSD   210      -7.331  -8.515  43.133  1.00  1.00      1S   
ATOM   3087 HN   HSD   210      -7.651  -9.410  42.828  1.00  0.00      1S   
ATOM   3088 CA   HSD   210      -6.370  -7.860  42.280  1.00  1.00      1S   
ATOM   3089 HA   HSD   210      -5.873  -7.057  42.807  1.00  0.00      1S   
ATOM   3090 CB   HSD   210      -5.308  -8.872  41.836  1.00  1.00      1S   
ATOM   3091 HB1  HSD   210      -4.666  -8.444  41.043  1.00  0.00      1S   
ATOM   3092 HB2  HSD   210      -5.815  -9.766  41.427  1.00  0.00      1S   
ATOM   3093 ND1  HSD   210      -4.289 -10.585  43.415  1.00  1.00      1S   
ATOM   3094 HD1  HSD   210      -4.823 -11.375  43.109  1.00  0.00      1S   
ATOM   3095 CG   HSD   210      -4.411  -9.297  42.953  1.00  1.00      1S   
ATOM   3096 CE1  HSD   210      -3.348 -10.558  44.388  1.00  1.00      1S   
ATOM   3097 HE1  HSD   210      -3.025 -11.442  44.920  1.00  0.00      1S   
ATOM   3098 NE2  HSD   210      -2.864  -9.351  44.590  1.00  1.00      1S   
ATOM   3099 CD2  HSD   210      -3.540  -8.560  43.687  1.00  1.00      1S   
ATOM   3100 HD2  HSD   210      -3.358  -7.505  43.678  1.00  0.00      1S   
ATOM   3101 C    HSD   210      -6.968  -7.269  41.034  1.00  1.00      1S   
ATOM   3102 O    HSD   210      -6.324  -6.443  40.391  1.00  1.00      1S   
ATOM   3103 N    THR   211      -8.182  -7.699  40.624  1.00  1.00      1S   
ATOM   3104 HN   THR   211      -8.740  -8.327  41.157  1.00  0.00      1S   
ATOM   3105 CA   THR   211      -8.678  -7.429  39.300  1.00  1.00      1S   
ATOM   3106 HA   THR   211      -8.038  -6.676  38.843  1.00  0.00      1S   
ATOM   3107 CB   THR   211      -8.431  -8.592  38.313  1.00  1.00      1S   
ATOM   3108 HB   THR   211      -8.516  -7.941  37.455  1.00  0.00      1S   
ATOM   3109 OG1  THR   211      -9.258  -9.457  37.595  1.00  1.00      1S   
ATOM   3110 HG1  THR   211      -8.579  -9.930  37.077  1.00  0.00      1S   
ATOM   3111 CG2  THR   211      -7.078  -9.236  38.351  1.00  0.00      1S   
ATOM   3112 HG21 THR   211      -6.358  -8.704  38.998  1.00  0.00      1S   
ATOM   3113 HG22 THR   211      -6.696  -9.271  37.317  1.00  0.00      1S   
ATOM   3114 HG23 THR   211      -7.196 -10.289  38.643  1.00  0.00      1S   
ATOM   3115 C    THR   211     -10.035  -6.786  39.312  1.00  1.00      1S   
ATOM   3116 O    THR   211     -10.755  -6.843  38.321  1.00  1.00      1S   
ATOM   3117 N    GLN   212     -10.401  -6.081  40.415  1.00  1.00      1S   
ATOM   3118 HN   GLN   212      -9.791  -5.978  41.201  1.00  0.00      1S   
ATOM   3119 CA   GLN   212     -11.730  -5.515  40.562  1.00  1.00      1S   
ATOM   3120 HA   GLN   212     -12.416  -6.304  40.292  1.00  0.00      1S   
ATOM   3121 CB   GLN   212     -12.086  -5.141  42.029  1.00  1.00      1S   
ATOM   3122 HB1  GLN   212     -11.827  -6.011  42.672  1.00  0.00      1S   
ATOM   3123 HB2  GLN   212     -13.188  -4.994  42.103  1.00  0.00      1S   
ATOM   3124 CG   GLN   212     -11.401  -3.871  42.564  1.00  1.00      1S   
ATOM   3125 HG1  GLN   212     -11.863  -2.978  42.096  1.00  0.00      1S   
ATOM   3126 HG2  GLN   212     -10.333  -3.878  42.281  1.00  0.00      1S   
ATOM   3127 CD   GLN   212     -11.545  -3.751  44.089  1.00  1.00      1S   
ATOM   3128 OE1  GLN   212     -12.581  -4.093  44.667  1.00  1.00      1S   
ATOM   3129 NE2  GLN   212     -10.467  -3.231  44.749  1.00  1.00      1S   
ATOM   3130 HE21 GLN   212     -10.513  -3.104  45.740  1.00  0.00      1S   
ATOM   3131 HE22 GLN   212      -9.657  -2.945  44.240  1.00  0.00      1S   
ATOM   3132 C    GLN   212     -12.022  -4.346  39.633  1.00  1.00      1S   
ATOM   3133 O    GLN   212     -13.190  -4.042  39.400  1.00  1.00      1S   
ATOM   3134 N    PHE   213     -10.987  -3.673  39.065  1.00  1.00      1S   
ATOM   3135 HN   PHE   213     -10.037  -3.928  39.247  1.00  0.00      1S   
ATOM   3136 CA   PHE   213     -11.166  -2.510  38.211  1.00  1.00      1S   
ATOM   3137 HA   PHE   213     -12.203  -2.208  38.228  1.00  0.00      1S   
ATOM   3138 CB   PHE   213     -10.297  -1.308  38.661  1.00  1.00      1S   
ATOM   3139 HB1  PHE   213     -10.444  -0.433  37.992  1.00  0.00      1S   
ATOM   3140 HB2  PHE   213      -9.219  -1.580  38.669  1.00  0.00      1S   
ATOM   3141 CG   PHE   213     -10.715  -0.884  40.042  1.00  1.00      1S   
ATOM   3142 CD1  PHE   213     -12.010  -0.383  40.265  1.00  1.00      1S   
ATOM   3143 HD1  PHE   213     -12.700  -0.286  39.440  1.00  0.00      1S   
ATOM   3144 CE1  PHE   213     -12.423  -0.020  41.552  1.00  1.00      1S   
ATOM   3145 HE1  PHE   213     -13.424   0.354  41.712  1.00  0.00      1S   
ATOM   3146 CZ   PHE   213     -11.539  -0.146  42.631  1.00  1.00      1S   
ATOM   3147 HZ   PHE   213     -11.860   0.125  43.626  1.00  0.00      1S   
ATOM   3148 CD2  PHE   213      -9.834  -1.002  41.132  1.00  1.00      1S   
ATOM   3149 HD2  PHE   213      -8.841  -1.397  40.978  1.00  0.00      1S   
ATOM   3150 CE2  PHE   213     -10.243  -0.631  42.419  1.00  1.00      1S   
ATOM   3151 HE2  PHE   213      -9.564  -0.737  43.252  1.00  0.00      1S   
ATOM   3152 C    PHE   213     -10.850  -2.812  36.766  1.00  1.00      1S   
ATOM   3153 O    PHE   213     -10.651  -1.899  35.966  1.00  1.00      1S   
ATOM   3154 N    ILE   214     -10.850  -4.105  36.372  1.00  1.00      1S   
ATOM   3155 HN   ILE   214     -10.979  -4.844  37.029  1.00  0.00      1S   
ATOM   3156 CA   ILE   214     -10.720  -4.519  34.992  1.00  1.00      1S   
ATOM   3157 HA   ILE   214      -9.999  -3.884  34.494  1.00  0.00      1S   
ATOM   3158 CB   ILE   214     -10.266  -5.971  34.905  1.00  1.00      1S   
ATOM   3159 HB   ILE   214     -10.956  -6.585  35.533  1.00  0.00      1S   
ATOM   3160 CG2  ILE   214     -10.376  -6.519  33.464  1.00  1.00      1S   
ATOM   3161 HG21 ILE   214      -9.948  -5.797  32.746  1.00  0.00      1S   
ATOM   3162 HG22 ILE   214     -11.436  -6.685  33.180  1.00  0.00      1S   
ATOM   3163 HG23 ILE   214      -9.842  -7.489  33.375  1.00  0.00      1S   
ATOM   3164 CG1  ILE   214      -8.854  -6.138  35.537  1.00  1.00      1S   
ATOM   3165 HG11 ILE   214      -8.664  -7.227  35.641  1.00  0.00      1S   
ATOM   3166 HG12 ILE   214      -8.851  -5.705  36.560  1.00  0.00      1S   
ATOM   3167 CD   ILE   214      -7.673  -5.552  34.763  1.00  1.00      1S   
ATOM   3168 HD1  ILE   214      -7.836  -4.493  34.479  1.00  0.00      1S   
ATOM   3169 HD2  ILE   214      -7.498  -6.176  33.871  1.00  0.00      1S   
ATOM   3170 HD3  ILE   214      -6.739  -5.613  35.358  1.00  0.00      1S   
ATOM   3171 C    ILE   214     -12.074  -4.315  34.348  1.00  1.00      1S   
ATOM   3172 O    ILE   214     -13.090  -4.779  34.860  1.00  1.00      1S   
ATOM   3173 N    GLY   215     -12.119  -3.565  33.222  1.00  1.00      1S   
ATOM   3174 HN   GLY   215     -11.280  -3.192  32.827  1.00  0.00      1S   
ATOM   3175 CA   GLY   215     -13.350  -3.088  32.630  1.00  1.00      1S   
ATOM   3176 HA1  GLY   215     -13.100  -2.167  32.123  1.00  0.00      1S   
ATOM   3177 HA2  GLY   215     -14.085  -2.942  33.408  1.00  0.00      1S   
ATOM   3178 C    GLY   215     -13.917  -4.023  31.606  1.00  1.00      1S   
ATOM   3179 O    GLY   215     -14.486  -3.579  30.614  1.00  1.00      1S   
ATOM   3180 N    TYR   216     -13.795  -5.349  31.817  1.00  1.00      1S   
ATOM   3181 HN   TYR   216     -13.345  -5.701  32.635  1.00  0.00      1S   
ATOM   3182 CA   TYR   216     -14.311  -6.335  30.895  1.00  1.00      1S   
ATOM   3183 HA   TYR   216     -15.089  -5.892  30.291  1.00  0.00      1S   
ATOM   3184 CB   TYR   216     -13.207  -6.981  30.025  1.00  1.00      1S   
ATOM   3185 HB1  TYR   216     -13.607  -7.810  29.405  1.00  0.00      1S   
ATOM   3186 HB2  TYR   216     -12.376  -7.364  30.657  1.00  0.00      1S   
ATOM   3187 CG   TYR   216     -12.677  -5.935  29.104  1.00  1.00      1S   
ATOM   3188 CD1  TYR   216     -13.412  -5.561  27.967  1.00  1.00      1S   
ATOM   3189 HD1  TYR   216     -14.338  -6.063  27.732  1.00  0.00      1S   
ATOM   3190 CE1  TYR   216     -12.965  -4.523  27.146  1.00  1.00      1S   
ATOM   3191 HE1  TYR   216     -13.543  -4.245  26.281  1.00  0.00      1S   
ATOM   3192 CZ   TYR   216     -11.780  -3.854  27.465  1.00  1.00      1S   
ATOM   3193 OH   TYR   216     -11.289  -2.818  26.664  1.00  1.00      1S   
ATOM   3194 HH   TYR   216     -10.460  -2.497  27.048  1.00  0.00      1S   
ATOM   3195 CD2  TYR   216     -11.483  -5.263  29.404  1.00  1.00      1S   
ATOM   3196 HD2  TYR   216     -10.922  -5.538  30.285  1.00  0.00      1S   
ATOM   3197 CE2  TYR   216     -11.051  -4.215  28.589  1.00  1.00      1S   
ATOM   3198 HE2  TYR   216     -10.160  -3.662  28.810  1.00  0.00      1S   
ATOM   3199 C    TYR   216     -14.895  -7.431  31.728  1.00  1.00      1S   
ATOM   3200 O    TYR   216     -14.374  -7.655  32.817  1.00  1.00      1S   
ATOM   3201 N    PRO   217     -15.928  -8.162  31.299  1.00  1.00      1S   
ATOM   3202 CD   PRO   217     -16.661  -7.932  30.054  1.00  1.00      1S   
ATOM   3203 HD1  PRO   217     -15.961  -7.857  29.194  1.00  0.00      1S   
ATOM   3204 HD2  PRO   217     -17.252  -6.995  30.151  1.00  0.00      1S   
ATOM   3205 CA   PRO   217     -16.469  -9.275  32.056  1.00  1.00      1S   
ATOM   3206 HA   PRO   217     -16.707  -8.941  33.057  1.00  0.00      1S   
ATOM   3207 CB   PRO   217     -17.724  -9.729  31.293  1.00  1.00      1S   
ATOM   3208 HB1  PRO   217     -18.624  -9.298  31.783  1.00  0.00      1S   
ATOM   3209 HB2  PRO   217     -17.836 -10.833  31.258  1.00  0.00      1S   
ATOM   3210 CG   PRO   217     -17.587  -9.139  29.883  1.00  1.00      1S   
ATOM   3211 HG1  PRO   217     -17.101  -9.886  29.220  1.00  0.00      1S   
ATOM   3212 HG2  PRO   217     -18.570  -8.855  29.457  1.00  0.00      1S   
ATOM   3213 C    PRO   217     -15.444 -10.378  32.141  1.00  1.00      1S   
ATOM   3214 O    PRO   217     -14.883 -10.764  31.117  1.00  1.00      1S   
ATOM   3215 N    ILE   218     -15.178 -10.858  33.372  1.00  1.00      1S   
ATOM   3216 HN   ILE   218     -15.642 -10.477  34.172  1.00  0.00      1S   
ATOM   3217 CA   ILE   218     -14.261 -11.930  33.652  1.00  1.00      1S   
ATOM   3218 HA   ILE   218     -13.733 -12.205  32.756  1.00  0.00      1S   
ATOM   3219 CB   ILE   218     -13.235 -11.577  34.724  1.00  1.00      1S   
ATOM   3220 HB   ILE   218     -13.768 -11.246  35.644  1.00  0.00      1S   
ATOM   3221 CG2  ILE   218     -12.373 -12.815  35.063  1.00  1.00      1S   
ATOM   3222 HG21 ILE   218     -11.838 -13.169  34.156  1.00  0.00      1S   
ATOM   3223 HG22 ILE   218     -12.992 -13.646  35.459  1.00  0.00      1S   
ATOM   3224 HG23 ILE   218     -11.619 -12.563  35.837  1.00  0.00      1S   
ATOM   3225 CG1  ILE   218     -12.347 -10.403  34.238  1.00  1.00      1S   
ATOM   3226 HG11 ILE   218     -12.977  -9.610  33.783  1.00  0.00      1S   
ATOM   3227 HG12 ILE   218     -11.659 -10.777  33.449  1.00  0.00      1S   
ATOM   3228 CD   ILE   218     -11.526  -9.763  35.357  1.00  1.00      1S   
ATOM   3229 HD1  ILE   218     -10.854 -10.510  35.826  1.00  0.00      1S   
ATOM   3230 HD2  ILE   218     -12.193  -9.345  36.141  1.00  0.00      1S   
ATOM   3231 HD3  ILE   218     -10.899  -8.941  34.953  1.00  0.00      1S   
ATOM   3232 C    ILE   218     -15.156 -13.058  34.087  1.00  1.00      1S   
ATOM   3233 O    ILE   218     -15.795 -12.974  35.134  1.00  1.00      1S   
ATOM   3234 N    THR   219     -15.249 -14.129  33.267  1.00  1.00      1S   
ATOM   3235 HN   THR   219     -14.715 -14.177  32.425  1.00  0.00      1S   
ATOM   3236 CA   THR   219     -16.136 -15.245  33.532  1.00  1.00      1S   
ATOM   3237 HA   THR   219     -16.793 -15.007  34.357  1.00  0.00      1S   
ATOM   3238 CB   THR   219     -16.992 -15.636  32.336  1.00  1.00      1S   
ATOM   3239 HB   THR   219     -16.342 -15.907  31.479  1.00  0.00      1S   
ATOM   3240 OG1  THR   219     -17.806 -14.540  31.948  1.00  1.00      1S   
ATOM   3241 HG1  THR   219     -18.341 -14.853  31.213  1.00  0.00      1S   
ATOM   3242 CG2  THR   219     -17.930 -16.815  32.652  1.00  1.00      1S   
ATOM   3243 HG21 THR   219     -18.607 -16.560  33.495  1.00  0.00      1S   
ATOM   3244 HG22 THR   219     -17.358 -17.727  32.916  1.00  0.00      1S   
ATOM   3245 HG23 THR   219     -18.550 -17.052  31.760  1.00  0.00      1S   
ATOM   3246 C    THR   219     -15.280 -16.412  33.921  1.00  1.00      1S   
ATOM   3247 O    THR   219     -14.455 -16.875  33.139  1.00  1.00      1S   
ATOM   3248 N    LEU   220     -15.477 -16.930  35.151  1.00  1.00      1S   
ATOM   3249 HN   LEU   220     -16.147 -16.527  35.776  1.00  0.00      1S   
ATOM   3250 CA   LEU   220     -14.812 -18.109  35.642  1.00  1.00      1S   
ATOM   3251 HA   LEU   220     -13.872 -18.236  35.125  1.00  0.00      1S   
ATOM   3252 CB   LEU   220     -14.554 -18.013  37.163  1.00  1.00      1S   
ATOM   3253 HB1  LEU   220     -15.503 -17.738  37.673  1.00  0.00      1S   
ATOM   3254 HB2  LEU   220     -13.836 -17.180  37.334  1.00  0.00      1S   
ATOM   3255 CG   LEU   220     -13.987 -19.284  37.835  1.00  1.00      1S   
ATOM   3256 HG   LEU   220     -14.739 -20.103  37.736  1.00  0.00      1S   
ATOM   3257 CD1  LEU   220     -12.685 -19.774  37.182  1.00  1.00      1S   
ATOM   3258 HD11 LEU   220     -11.953 -18.943  37.121  1.00  0.00      1S   
ATOM   3259 HD12 LEU   220     -12.875 -20.154  36.157  1.00  0.00      1S   
ATOM   3260 HD13 LEU   220     -12.245 -20.598  37.781  1.00  0.00      1S   
ATOM   3261 CD2  LEU   220     -13.793 -19.040  39.340  1.00  1.00      1S   
ATOM   3262 HD21 LEU   220     -14.765 -18.779  39.810  1.00  0.00      1S   
ATOM   3263 HD22 LEU   220     -13.079 -18.209  39.513  1.00  0.00      1S   
ATOM   3264 HD23 LEU   220     -13.399 -19.955  39.828  1.00  0.00      1S   
ATOM   3265 C    LEU   220     -15.702 -19.284  35.345  1.00  1.00      1S   
ATOM   3266 O    LEU   220     -16.812 -19.382  35.860  1.00  1.00      1S   
ATOM   3267 N    PHE   221     -15.225 -20.210  34.485  1.00  1.00      1S   
ATOM   3268 HN   PHE   221     -14.322 -20.105  34.069  1.00  0.00      1S   
ATOM   3269 CA   PHE   221     -15.975 -21.361  34.038  1.00  1.00      1S   
ATOM   3270 HA   PHE   221     -16.999 -21.063  33.855  1.00  0.00      1S   
ATOM   3271 CB   PHE   221     -15.379 -22.015  32.756  1.00  1.00      1S   
ATOM   3272 HB1  PHE   221     -15.780 -23.046  32.638  1.00  0.00      1S   
ATOM   3273 HB2  PHE   221     -14.277 -22.083  32.859  1.00  0.00      1S   
ATOM   3274 CG   PHE   221     -15.666 -21.281  31.458  1.00  1.00      1S   
ATOM   3275 CD1  PHE   221     -15.831 -19.884  31.359  1.00  1.00      1S   
ATOM   3276 HD1  PHE   221     -15.773 -19.245  32.223  1.00  0.00      1S   
ATOM   3277 CE1  PHE   221     -16.069 -19.272  30.124  1.00  1.00      1S   
ATOM   3278 HE1  PHE   221     -16.206 -18.203  30.075  1.00  0.00      1S   
ATOM   3279 CZ   PHE   221     -16.121 -20.039  28.957  1.00  1.00      1S   
ATOM   3280 HZ   PHE   221     -16.293 -19.562  28.003  1.00  0.00      1S   
ATOM   3281 CD2  PHE   221     -15.724 -22.038  30.269  1.00  1.00      1S   
ATOM   3282 HD2  PHE   221     -15.583 -23.108  30.311  1.00  0.00      1S   
ATOM   3283 CE2  PHE   221     -15.944 -21.425  29.029  1.00  1.00      1S   
ATOM   3284 HE2  PHE   221     -15.977 -22.020  28.129  1.00  0.00      1S   
ATOM   3285 C    PHE   221     -15.974 -22.403  35.133  1.00  1.00      1S   
ATOM   3286 O    PHE   221     -15.007 -22.540  35.880  1.00  1.00      1S   
ATOM   3287 N    VAL   222     -17.098 -23.150  35.229  1.00  1.00      1S   
ATOM   3288 HN   VAL   222     -17.843 -23.006  34.585  1.00  0.00      1S   
ATOM   3289 CA   VAL   222     -17.357 -24.205  36.184  1.00  1.00      1S   
ATOM   3290 HA   VAL   222     -16.738 -24.073  37.062  1.00  0.00      1S   
ATOM   3291 CB   VAL   222     -18.848 -24.286  36.538  1.00  1.00      1S   
ATOM   3292 HB   VAL   222     -19.421 -24.577  35.626  1.00  0.00      1S   
ATOM   3293 CG1  VAL   222     -19.154 -25.318  37.641  1.00  1.00      1S   
ATOM   3294 HG11 VAL   222     -18.590 -25.094  38.569  1.00  0.00      1S   
ATOM   3295 HG12 VAL   222     -18.907 -26.337  37.302  1.00  0.00      1S   
ATOM   3296 HG13 VAL   222     -20.240 -25.309  37.873  1.00  0.00      1S   
ATOM   3297 CG2  VAL   222     -19.359 -22.904  36.972  1.00  1.00      1S   
ATOM   3298 HG21 VAL   222     -19.252 -22.178  36.144  1.00  0.00      1S   
ATOM   3299 HG22 VAL   222     -18.805 -22.539  37.861  1.00  0.00      1S   
ATOM   3300 HG23 VAL   222     -20.439 -22.972  37.226  1.00  0.00      1S   
ATOM   3301 C    VAL   222     -16.993 -25.470  35.462  1.00  1.00      1S   
ATOM   3302 O    VAL   222     -17.146 -25.541  34.247  1.00  1.00      1S   
ATOM   3303 N    GLU   223     -16.521 -26.509  36.178  1.00  1.00      1S   
ATOM   3304 HN   GLU   223     -16.378 -26.458  37.165  1.00  0.00      1S   
ATOM   3305 CA   GLU   223     -16.287 -27.800  35.590  1.00  1.00      1S   
ATOM   3306 HA   GLU   223     -16.290 -27.745  34.511  1.00  0.00      1S   
ATOM   3307 CB   GLU   223     -14.954 -28.411  36.063  1.00  1.00      1S   
ATOM   3308 HB1  GLU   223     -14.814 -29.421  35.614  1.00  0.00      1S   
ATOM   3309 HB2  GLU   223     -14.978 -28.529  37.171  1.00  0.00      1S   
ATOM   3310 CG   GLU   223     -13.769 -27.513  35.674  1.00  1.00      1S   
ATOM   3311 HG1  GLU   223     -13.948 -26.472  36.016  1.00  0.00      1S   
ATOM   3312 HG2  GLU   223     -13.654 -27.503  34.571  1.00  0.00      1S   
ATOM   3313 CD   GLU   223     -12.492 -28.029  36.319  1.00  1.00      1S   
ATOM   3314 OE1  GLU   223     -11.986 -27.351  37.253  1.00  1.00      1S   
ATOM   3315 OE2  GLU   223     -12.006 -29.107  35.889  1.00  1.00      1S   
ATOM   3316 C    GLU   223     -17.402 -28.683  36.043  1.00  1.00      1S   
ATOM   3317 O    GLU   223     -18.043 -28.424  37.059  1.00  1.00      1S   
ATOM   3318 N    GLU   224     -17.636 -29.798  35.326  1.00  1.00      1S   
ATOM   3319 HN   GLU   224     -17.189 -29.970  34.452  1.00  0.00      1S   
ATOM   3320 CA   GLU   224     -18.439 -30.867  35.863  1.00  1.00      1S   
ATOM   3321 HA   GLU   224     -19.291 -30.423  36.359  1.00  0.00      1S   
ATOM   3322 CB   GLU   224     -19.005 -31.777  34.731  1.00  1.00      1S   
ATOM   3323 HB1  GLU   224     -19.494 -31.110  33.983  1.00  0.00      1S   
ATOM   3324 HB2  GLU   224     -19.798 -32.430  35.153  1.00  0.00      1S   
ATOM   3325 CG   GLU   224     -17.950 -32.633  33.996  1.00  1.00      1S   
ATOM   3326 HG1  GLU   224     -17.521 -33.379  34.695  1.00  0.00      1S   
ATOM   3327 HG2  GLU   224     -17.128 -31.984  33.636  1.00  0.00      1S   
ATOM   3328 CD   GLU   224     -18.516 -33.436  32.826  1.00  1.00      1S   
ATOM   3329 OE1  GLU   224     -19.763 -33.547  32.699  1.00  1.00      1S   
ATOM   3330 OE2  GLU   224     -17.680 -33.975  32.050  1.00  1.00      1S   
ATOM   3331 C    GLU   224     -17.569 -31.595  36.936  1.00  1.00      1S   
ATOM   3332 OT1  GLU   224     -17.393 -32.831  36.894  1.00  1.00      1S   
ATOM   3333 OT2  GLU   224     -17.023 -30.899  37.832  1.00  0.00      1S   
TER 
ATOM   3334 OH2  TIP3  401       3.585 -24.260  11.174  1.00  1.00      2S   
ATOM   3335 H1   TIP3  401       4.368 -24.591  11.629  1.00  1.00      2S   
ATOM   3336 H2   TIP3  401       2.945 -24.970  11.268  1.00  1.00      2S   
ATOM   3337 OH2  TIP3  402      -2.827  -3.747  14.713  1.00  1.00      2S   
ATOM   3338 H1   TIP3  402      -3.498  -3.099  14.970  1.00  1.00      2S   
ATOM   3339 H2   TIP3  402      -2.003  -3.317  14.935  1.00  1.00      2S   
ATOM   3340 OH2  TIP3  403       8.193 -23.175  35.753  1.00  1.00      2S   
ATOM   3341 H1   TIP3  403       7.294 -23.127  35.409  1.00  1.00      2S   
ATOM   3342 H2   TIP3  403       8.601 -23.891  35.269  1.00  1.00      2S   
ATOM   3343 OH2  TIP3  404     -15.889 -26.061  31.897  1.00  1.00      2S   
ATOM   3344 H1   TIP3  404     -16.182 -25.963  32.810  1.00  1.00      2S   
ATOM   3345 H2   TIP3  404     -16.700 -25.994  31.394  1.00  1.00      2S   
ATOM   3346 OH2  TIP3  405     -14.539  -7.313  35.499  1.00  1.00      2S   
ATOM   3347 H1   TIP3  405     -13.854  -7.410  36.168  1.00  1.00      2S   
ATOM   3348 H2   TIP3  405     -14.101  -7.513  34.666  1.00  1.00      2S   
ATOM   3349 OH2  TIP3  406      -1.089 -29.023  44.337  1.00  1.00      2S   
ATOM   3350 H1   TIP3  406      -0.592 -29.463  43.640  1.00  1.00      2S   
ATOM   3351 H2   TIP3  406      -1.982 -28.969  43.986  1.00  1.00      2S   
ATOM   3352 OH2  TIP3  407      16.999  -2.145  31.009  1.00  1.00      2S   
ATOM   3353 H1   TIP3  407      16.097  -2.482  31.013  1.00  1.00      2S   
ATOM   3354 H2   TIP3  407      17.530  -2.942  31.006  1.00  1.00      2S   
ATOM   3355 OH2  TIP3  408      20.740  -3.249  41.419  1.00  1.00      2S   
ATOM   3356 H1   TIP3  408      19.836  -3.579  41.443  1.00  1.00      2S   
ATOM   3357 H2   TIP3  408      20.792  -2.794  40.579  1.00  1.00      2S   
ATOM   3358 OH2  TIP3  409      -4.834   0.349  27.561  1.00  1.00      2S   
ATOM   3359 H1   TIP3  409      -4.921   1.111  28.133  1.00  1.00      2S   
ATOM   3360 H2   TIP3  409      -5.662  -0.132  27.697  1.00  1.00      2S   
ATOM   3361 OH2  TIP3  410       0.251  -3.718  27.381  1.00  1.00      2S   
ATOM   3362 H1   TIP3  410      -0.373  -3.748  28.117  1.00  1.00      2S   
ATOM   3363 H2   TIP3  410       1.082  -3.491  27.797  1.00  1.00      2S   
ATOM   3364 OH2  TIP3  411      -0.178  -5.484  30.822  1.00  1.00      2S   
ATOM   3365 H1   TIP3  411      -0.511  -6.385  30.770  1.00  1.00      2S   
ATOM   3366 H2   TIP3  411      -0.883  -4.942  30.444  1.00  1.00      2S   
ATOM   3367 OH2  TIP3  412      -8.377 -12.016  13.485  1.00  1.00      2S   
ATOM   3368 H1   TIP3  412      -8.773 -11.144  13.419  1.00  1.00      2S   
ATOM   3369 H2   TIP3  412      -9.070 -12.564  13.870  1.00  1.00      2S   
ATOM   3370 OH2  TIP3  413       8.011   1.581  35.332  1.00  1.00      2S   
ATOM   3371 H1   TIP3  413       7.583   1.855  36.151  1.00  1.00      2S   
ATOM   3372 H2   TIP3  413       7.811   0.642  35.277  1.00  1.00      2S   
ATOM   3373 OH2  TIP3  414      -6.110  -2.055  30.244  1.00  1.00      2S   
ATOM   3374 H1   TIP3  414      -5.238  -1.671  30.302  1.00  1.00      2S   
ATOM   3375 H2   TIP3  414      -6.529  -1.625  29.488  1.00  1.00      2S   
ATOM   3376 OH2  TIP3  415     -12.671 -25.417  39.219  1.00  1.00      2S   
ATOM   3377 H1   TIP3  415     -12.689 -26.077  38.516  1.00  1.00      2S   
ATOM   3378 H2   TIP3  415     -11.729 -25.276  39.366  1.00  1.00      2S   
ATOM   3379 OH2  TIP3  416       0.920 -21.059  45.488  1.00  1.00      2S   
ATOM   3380 H1   TIP3  416       0.618 -21.934  45.234  1.00  1.00      2S   
ATOM   3381 H2   TIP3  416       1.696 -21.219  46.031  1.00  1.00      2S   
ATOM   3382 OH2  TIP3  417       9.598 -26.292  33.075  1.00  1.00      2S   
ATOM   3383 H1   TIP3  417      10.251 -26.036  32.419  1.00  1.00      2S   
ATOM   3384 H2   TIP3  417       8.760 -26.117  32.634  1.00  1.00      2S   
ATOM   3385 OH2  TIP3  418       9.919 -17.220  42.435  1.00  1.00      2S   
ATOM   3386 H1   TIP3  418      10.532 -17.805  42.894  1.00  1.00      2S   
ATOM   3387 H2   TIP3  418      10.448 -16.805  41.756  1.00  1.00      2S   
ATOM   3388 OH2  TIP3  419       0.828  -5.389  35.898  1.00  1.00      2S   
ATOM   3389 H1   TIP3  419       1.208  -6.277  35.911  1.00  1.00      2S   
ATOM   3390 H2   TIP3  419       0.787  -5.174  34.958  1.00  1.00      2S   
ATOM   3391 OH2  TIP3  420     -13.688  -1.141  29.612  1.00  1.00      2S   
ATOM   3392 H1   TIP3  420     -12.726  -1.116  29.643  1.00  1.00      2S   
ATOM   3393 H2   TIP3  420     -13.906  -2.032  29.906  1.00  1.00      2S   
ATOM   3394 OH2  TIP3  421      -0.498  -1.577  30.804  1.00  1.00      2S   
ATOM   3395 H1   TIP3  421      -0.874  -2.336  30.337  1.00  1.00      2S   
ATOM   3396 H2   TIP3  421      -1.201  -0.926  30.796  1.00  1.00      2S   
ATOM   3397 OH2  TIP3  422      15.818  -0.974  37.734  1.00  1.00      2S   
ATOM   3398 H1   TIP3  422      16.722  -0.970  37.422  1.00  1.00      2S   
ATOM   3399 H2   TIP3  422      15.512  -1.868  37.548  1.00  1.00      2S   
ATOM   3400 OH2  TIP3  423      13.872 -13.747  23.360  1.00  1.00      2S   
ATOM   3401 H1   TIP3  423      13.729 -13.741  22.407  1.00  1.00      2S   
ATOM   3402 H2   TIP3  423      13.078 -13.326  23.705  1.00  1.00      2S   
ATOM   3403 OH2  TIP3  424       3.115  -4.037  32.280  1.00  1.00      2S   
ATOM   3404 H1   TIP3  424       2.395  -4.315  32.854  1.00  1.00      2S   
ATOM   3405 H2   TIP3  424       3.802  -3.796  32.910  1.00  1.00      2S   
ATOM   3406 OH2  TIP3  425      11.876 -27.811  19.558  1.00  1.00      2S   
ATOM   3407 H1   TIP3  425      11.800 -28.756  19.439  1.00  1.00      2S   
ATOM   3408 H2   TIP3  425      11.695 -27.673  20.495  1.00  1.00      2S   
ATOM   3409 OH2  TIP3  426     -17.950  -4.472  20.642  1.00  1.00      2S   
ATOM   3410 H1   TIP3  426     -17.653  -5.387  20.647  1.00  1.00      2S   
ATOM   3411 H2   TIP3  426     -18.828  -4.517  21.020  1.00  1.00      2S   
ATOM   3412 OH2  TIP3  427      21.933 -12.951  31.147  1.00  1.00      2S   
ATOM   3413 H1   TIP3  427      21.154 -13.333  30.738  1.00  1.00      2S   
ATOM   3414 H2   TIP3  427      21.607 -12.599  31.982  1.00  1.00      2S   
ATOM   3415 OH2  TIP3  428      11.016 -25.015  26.203  1.00  1.00      2S   
ATOM   3416 H1   TIP3  428      11.489 -24.373  26.747  1.00  1.00      2S   
ATOM   3417 H2   TIP3  428      11.526 -25.823  26.336  1.00  1.00      2S   
ATOM   3418 OH2  TIP3  429     -13.353  -7.492  37.997  1.00  1.00      2S   
ATOM   3419 H1   TIP3  429     -12.442  -7.181  37.954  1.00  1.00      2S   
ATOM   3420 H2   TIP3  429     -13.489  -7.666  38.927  1.00  1.00      2S   
ATOM   3421 OH2  TIP3  430       5.698 -21.535  49.888  1.00  1.00      2S   
ATOM   3422 H1   TIP3  430       6.235 -21.716  49.113  1.00  1.00      2S   
ATOM   3423 H2   TIP3  430       5.844 -20.599  50.025  1.00  1.00      2S   
ATOM   3424 OH2  TIP3  431      -3.584 -14.220  49.202  1.00  1.00      2S   
ATOM   3425 H1   TIP3  431      -4.531 -14.312  49.325  1.00  1.00      2S   
ATOM   3426 H2   TIP3  431      -3.422 -14.523  48.301  1.00  1.00      2S   
ATOM   3427 OH2  TIP3  432     -13.779 -15.573  19.494  1.00  1.00      2S   
ATOM   3428 H1   TIP3  432     -13.532 -16.035  20.298  1.00  1.00      2S   
ATOM   3429 H2   TIP3  432     -13.075 -15.822  18.884  1.00  1.00      2S   
ATOM   3430 OH2  TIP3  433      -8.712 -10.495   9.229  1.00  1.00      2S   
ATOM   3431 H1   TIP3  433      -9.085  -9.907   9.888  1.00  1.00      2S   
ATOM   3432 H2   TIP3  433      -7.761 -10.365   9.318  1.00  1.00      2S   
ATOM   3433 OH2  TIP3  434       9.486  -3.225  29.416  1.00  1.00      2S   
ATOM   3434 H1   TIP3  434      10.260  -2.650  29.411  1.00  1.00      2S   
ATOM   3435 H2   TIP3  434       9.448  -3.550  30.321  1.00  1.00      2S   
ATOM   3436 OH2  TIP3  435      -1.940 -13.658  14.433  1.00  1.00      2S   
ATOM   3437 H1   TIP3  435      -1.333 -13.706  15.176  1.00  1.00      2S   
ATOM   3438 H2   TIP3  435      -1.875 -14.515  14.001  1.00  1.00      2S   
ATOM   3439 OH2  TIP3  436       1.476 -29.819  34.020  1.00  1.00      2S   
ATOM   3440 H1   TIP3  436       1.141 -29.960  33.134  1.00  1.00      2S   
ATOM   3441 H2   TIP3  436       2.425 -29.967  33.938  1.00  1.00      2S   
ATOM   3442 OH2  TIP3  437       9.889 -14.377  25.078  1.00  1.00      2S   
ATOM   3443 H1   TIP3  437      10.492 -13.704  24.742  1.00  1.00      2S   
ATOM   3444 H2   TIP3  437       9.855 -15.018  24.364  1.00  1.00      2S   
ATOM   3445 OH2  TIP3  438       4.867  -9.501  47.675  1.00  1.00      2S   
ATOM   3446 H1   TIP3  438       4.633 -10.224  47.087  1.00  1.00      2S   
ATOM   3447 H2   TIP3  438       5.592  -9.061  47.214  1.00  1.00      2S   
ATOM   3448 OH2  TIP3  439       3.209  -6.037  38.898  1.00  1.00      2S   
ATOM   3449 H1   TIP3  439       3.540  -6.474  39.689  1.00  1.00      2S   
ATOM   3450 H2   TIP3  439       2.622  -6.691  38.500  1.00  1.00      2S   
ATOM   3451 OH2  TIP3  440     -16.269 -13.154  30.103  1.00  1.00      2S   
ATOM   3452 H1   TIP3  440     -15.333 -13.223  30.310  1.00  1.00      2S   
ATOM   3453 H2   TIP3  440     -16.703 -13.622  30.822  1.00  1.00      2S   
ATOM   3454 OH2  TIP3  441       6.514 -21.351  12.805  1.00  1.00      2S   
ATOM   3455 H1   TIP3  441       6.783 -21.644  13.680  1.00  1.00      2S   
ATOM   3456 H2   TIP3  441       7.297 -20.907  12.457  1.00  1.00      2S   
ATOM   3457 OH2  TIP3  442      -7.702   1.563  13.210  1.00  1.00      2S   
ATOM   3458 H1   TIP3  442      -7.612   2.487  12.977  1.00  1.00      2S   
ATOM   3459 H2   TIP3  442      -8.498   1.528  13.752  1.00  1.00      2S   
ATOM   3460 OH2  TIP3  443       7.071 -29.634  29.910  1.00  1.00      2S   
ATOM   3461 H1   TIP3  443       6.838 -30.347  30.505  1.00  1.00      2S   
ATOM   3462 H2   TIP3  443       7.110 -28.861  30.475  1.00  1.00      2S   
ATOM   3463 OH2  TIP3  444       7.897 -18.774  43.571  1.00  1.00      2S   
ATOM   3464 H1   TIP3  444       8.603 -18.184  43.294  1.00  1.00      2S   
ATOM   3465 H2   TIP3  444       7.607 -18.424  44.420  1.00  1.00      2S   
ATOM   3466 OH2  TIP3  445     -10.772 -14.579  12.051  1.00  1.00      2S   
ATOM   3467 H1   TIP3  445     -11.710 -14.400  11.927  1.00  1.00      2S   
ATOM   3468 H2   TIP3  445     -10.595 -14.269  12.943  1.00  1.00      2S   
ATOM   3469 OH2  TIP3  446      -3.573 -13.816  29.476  1.00  1.00      2S   
ATOM   3470 H1   TIP3  446      -3.968 -12.973  29.719  1.00  1.00      2S   
ATOM   3471 H2   TIP3  446      -4.156 -14.139  28.780  1.00  1.00      2S   
ATOM   3472 OH2  TIP3  447       2.553 -15.285   8.702  1.00  1.00      2S   
ATOM   3473 H1   TIP3  447       2.720 -14.392   8.398  1.00  1.00      2S   
ATOM   3474 H2   TIP3  447       1.640 -15.235   9.002  1.00  1.00      2S   
ATOM   3475 OH2  TIP3  448      -7.378 -28.296  42.224  1.00  1.00      2S   
ATOM   3476 H1   TIP3  448      -6.877 -27.486  42.359  1.00  1.00      2S   
ATOM   3477 H2   TIP3  448      -8.105 -28.237  42.857  1.00  1.00      2S   
ATOM   3478 OH2  TIP3  449      -9.797  -2.103  32.270  1.00  1.00      2S   
ATOM   3479 H1   TIP3  449     -10.488  -1.558  31.892  1.00  1.00      2S   
ATOM   3480 H2   TIP3  449      -9.450  -2.589  31.518  1.00  1.00      2S   
ATOM   3481 OH2  TIP3  450      -5.279 -31.058  38.552  1.00  1.00      2S   
ATOM   3482 H1   TIP3  450      -5.902 -31.491  37.960  1.00  1.00      2S   
ATOM   3483 H2   TIP3  450      -5.794 -30.371  38.979  1.00  1.00      2S   
ATOM   3484 OH2  TIP3  451       4.218 -29.640  23.932  1.00  1.00      2S   
ATOM   3485 H1   TIP3  451       4.056 -28.725  23.670  1.00  1.00      2S   
ATOM   3486 H2   TIP3  451       5.152 -29.755  23.759  1.00  1.00      2S   
ATOM   3487 OH2  TIP3  452     -12.425 -27.933  19.752  1.00  1.00      2S   
ATOM   3488 H1   TIP3  452     -12.566 -27.508  18.896  1.00  1.00      2S   
ATOM   3489 H2   TIP3  452     -13.164 -27.629  20.277  1.00  1.00      2S   
ATOM   3490 OH2  TIP3  453      14.314 -10.959  20.592  1.00  1.00      2S   
ATOM   3491 H1   TIP3  453      14.219 -10.139  20.104  1.00  1.00      2S   
ATOM   3492 H2   TIP3  453      14.478 -10.666  21.493  1.00  1.00      2S   
ATOM   3493 OH2  TIP3  454       6.751 -11.170  27.238  1.00  1.00      2S   
ATOM   3494 H1   TIP3  454       7.595 -11.626  27.272  1.00  1.00      2S   
ATOM   3495 H2   TIP3  454       6.734 -10.795  26.354  1.00  1.00      2S   
ATOM   3496 OH2  TIP3  455       0.905 -28.366  24.066  1.00  1.00      2S   
ATOM   3497 H1   TIP3  455       0.134 -27.893  24.396  1.00  1.00      2S   
ATOM   3498 H2   TIP3  455       1.587 -27.683  24.031  1.00  1.00      2S   
ATOM   3499 OH2  TIP3  456      -6.518  -7.818  15.427  1.00  1.00      2S   
ATOM   3500 H1   TIP3  456      -6.307  -6.929  15.125  1.00  1.00      2S   
ATOM   3501 H2   TIP3  456      -5.933  -7.967  16.177  1.00  1.00      2S   
ATOM   3502 OH2  TIP3  457      11.092 -24.904  22.969  1.00  1.00      2S   
ATOM   3503 H1   TIP3  457      11.959 -24.517  23.090  1.00  1.00      2S   
ATOM   3504 H2   TIP3  457      10.590 -24.544  23.702  1.00  1.00      2S   
ATOM   3505 OH2  TIP3  458     -12.515  -0.427  34.387  1.00  1.00      2S   
ATOM   3506 H1   TIP3  458     -11.791  -0.908  34.800  1.00  1.00      2S   
ATOM   3507 H2   TIP3  458     -13.232  -0.511  35.025  1.00  1.00      2S   
ATOM   3508 OH2  TIP3  459      -4.328  -4.659  40.973  1.00  1.00      2S   
ATOM   3509 H1   TIP3  459      -5.011  -5.308  40.771  1.00  1.00      2S   
ATOM   3510 H2   TIP3  459      -4.500  -3.933  40.376  1.00  1.00      2S   
ATOM   3511 OH2  TIP3  460       7.126 -26.593  22.297  1.00  1.00      2S   
ATOM   3512 H1   TIP3  460       6.204 -26.713  22.566  1.00  1.00      2S   
ATOM   3513 H2   TIP3  460       7.502 -26.105  23.037  1.00  1.00      2S   
ATOM   3514 OH2  TIP3  461      -3.486  -2.064  32.434  1.00  1.00      2S   
ATOM   3515 H1   TIP3  461      -3.531  -2.547  31.599  1.00  1.00      2S   
ATOM   3516 H2   TIP3  461      -2.793  -1.419  32.294  1.00  1.00      2S   
ATOM   3517 OH2  TIP3  462      -7.789 -25.171  30.907  1.00  1.00      2S   
ATOM   3518 H1   TIP3  462      -7.815 -25.465  31.819  1.00  1.00      2S   
ATOM   3519 H2   TIP3  462      -8.372 -25.778  30.438  1.00  1.00      2S   
ATOM   3520 OH2  TIP3  463      -7.695   1.105  30.315  1.00  1.00      2S   
ATOM   3521 H1   TIP3  463      -7.375   0.573  31.044  1.00  1.00      2S   
ATOM   3522 H2   TIP3  463      -7.567   0.542  29.541  1.00  1.00      2S   
ATOM   3523 OH2  TIP3  464      14.597  -8.848  45.967  1.00  1.00      2S   
ATOM   3524 H1   TIP3  464      15.310  -8.384  45.516  1.00  1.00      2S   
ATOM   3525 H2   TIP3  464      13.826  -8.304  45.772  1.00  1.00      2S   
ATOM   3526 OH2  TIP3  465     -19.542 -19.796  35.708  1.00  1.00      2S   
ATOM   3527 H1   TIP3  465     -19.731 -19.905  36.640  1.00  1.00      2S   
ATOM   3528 H2   TIP3  465     -18.583 -19.725  35.674  1.00  1.00      2S   
ATOM   3529 OH2  TIP3  466      -7.865   4.425  16.191  1.00  1.00      2S   
ATOM   3530 H1   TIP3  466      -8.347   4.296  15.367  1.00  1.00      2S   
ATOM   3531 H2   TIP3  466      -8.182   3.723  16.765  1.00  1.00      2S   
ATOM   3532 OH2  TIP3  467      11.442  -7.789  22.593  1.00  1.00      2S   
ATOM   3533 H1   TIP3  467      10.529  -7.531  22.755  1.00  1.00      2S   
ATOM   3534 H2   TIP3  467      11.389  -8.454  21.904  1.00  1.00      2S   
ATOM   3535 OH2  TIP3  468     -14.771 -14.528  16.907  1.00  1.00      2S   
ATOM   3536 H1   TIP3  468     -14.279 -14.667  17.719  1.00  1.00      2S   
ATOM   3537 H2   TIP3  468     -14.355 -13.768  16.490  1.00  1.00      2S   
ATOM   3538 OH2  TIP3  469       8.424 -27.593  25.455  1.00  1.00      2S   
ATOM   3539 H1   TIP3  469       8.479 -26.880  24.813  1.00  1.00      2S   
ATOM   3540 H2   TIP3  469       8.226 -27.128  26.271  1.00  1.00      2S   
ATOM   3541 OH2  TIP3  470      -6.272 -28.379  28.695  1.00  1.00      2S   
ATOM   3542 H1   TIP3  470      -6.187 -28.378  27.743  1.00  1.00      2S   
ATOM   3543 H2   TIP3  470      -6.559 -29.277  28.907  1.00  1.00      2S   
ATOM   3544 OH2  TIP3  471       2.883 -20.367  47.363  1.00  1.00      2S   
ATOM   3545 H1   TIP3  471       1.963 -20.363  47.633  1.00  1.00      2S   
ATOM   3546 H2   TIP3  471       3.094 -19.434  47.258  1.00  1.00      2S   
ATOM   3547 OH2  TIP3  472       0.137  -5.697  11.196  1.00  1.00      2S   
ATOM   3548 H1   TIP3  472       0.063  -5.771  12.147  1.00  1.00      2S   
ATOM   3549 H2   TIP3  472      -0.778  -5.637  10.895  1.00  1.00      2S   
ATOM   3550 OH2  TIP3  473     -14.104 -21.992  16.128  1.00  1.00      2S   
ATOM   3551 H1   TIP3  473     -14.014 -22.951  16.162  1.00  1.00      2S   
ATOM   3552 H2   TIP3  473     -13.231 -21.665  16.367  1.00  1.00      2S   
ATOM   3553 OH2  TIP3  474      12.193 -26.796  15.367  1.00  1.00      2S   
ATOM   3554 H1   TIP3  474      11.455 -26.416  14.883  1.00  1.00      2S   
ATOM   3555 H2   TIP3  474      12.168 -26.350  16.220  1.00  1.00      2S   
ATOM   3556 OH2  TIP3  475      10.219 -21.224  43.295  1.00  1.00      2S   
ATOM   3557 H1   TIP3  475      10.370 -21.609  44.162  1.00  1.00      2S   
ATOM   3558 H2   TIP3  475      10.567 -20.332  43.389  1.00  1.00      2S   
ATOM   3559 OH2  TIP3  476       1.191  -7.708  33.137  1.00  1.00      2S   
ATOM   3560 H1   TIP3  476       1.267  -7.843  34.089  1.00  1.00      2S   
ATOM   3561 H2   TIP3  476       0.336  -8.078  32.903  1.00  1.00      2S   
ATOM   3562 OH2  TIP3  477      -8.047  -3.986  39.323  1.00  1.00      2S   
ATOM   3563 H1   TIP3  477      -7.554  -3.935  38.504  1.00  1.00      2S   
ATOM   3564 H2   TIP3  477      -7.722  -4.778  39.755  1.00  1.00      2S   
ATOM   3565 OH2  TIP3  478      -2.784  -0.490  17.626  1.00  1.00      2S   
ATOM   3566 H1   TIP3  478      -2.147  -1.198  17.765  1.00  1.00      2S   
ATOM   3567 H2   TIP3  478      -2.885  -0.440  16.673  1.00  1.00      2S   
ATOM   3568 OH2  TIP3  479      -6.526 -22.874  13.628  1.00  1.00      2S   
ATOM   3569 H1   TIP3  479      -6.917 -23.561  14.174  1.00  1.00      2S   
ATOM   3570 H2   TIP3  479      -5.589 -23.089  13.608  1.00  1.00      2S   
ATOM   3571 OH2  TIP3  480      10.654 -17.388  11.356  1.00  1.00      2S   
ATOM   3572 H1   TIP3  480      11.498 -17.269  11.788  1.00  1.00      2S   
ATOM   3573 H2   TIP3  480      10.615 -18.337  11.180  1.00  1.00      2S   
ATOM   3574 OH2  TIP3  481       9.101 -15.008  22.380  1.00  1.00      2S   
ATOM   3575 H1   TIP3  481       8.447 -14.618  21.790  1.00  1.00      2S   
ATOM   3576 H2   TIP3  481       9.512 -15.696  21.854  1.00  1.00      2S   
ATOM   3577 OH2  TIP3  482      -5.367 -28.379  45.193  1.00  1.00      2S   
ATOM   3578 H1   TIP3  482      -4.735 -28.558  44.490  1.00  1.00      2S   
ATOM   3579 H2   TIP3  482      -6.199 -28.701  44.844  1.00  1.00      2S   
ATOM   3580 OH2  TIP3  483       2.234  -4.861  22.932  1.00  1.00      2S   
ATOM   3581 H1   TIP3  483       3.112  -5.202  23.129  1.00  1.00      2S   
ATOM   3582 H2   TIP3  483       1.694  -5.647  22.849  1.00  1.00      2S   
ATOM   3583 OH2  TIP3  484      13.916 -15.794  48.089  1.00  1.00      2S   
ATOM   3584 H1   TIP3  484      13.891 -14.894  47.752  1.00  1.00      2S   
ATOM   3585 H2   TIP3  484      13.037 -16.133  47.892  1.00  1.00      2S   
ATOM   3586 OH2  TIP3  485     -13.530 -17.162  47.188  1.00  1.00      2S   
ATOM   3587 H1   TIP3  485     -12.854 -17.541  46.618  1.00  1.00      2S   
ATOM   3588 H2   TIP3  485     -13.533 -16.225  46.965  1.00  1.00      2S   
ATOM   3589 OH2  TIP3  486      -1.421 -25.581  45.168  1.00  1.00      2S   
ATOM   3590 H1   TIP3  486      -1.893 -26.175  45.762  1.00  1.00      2S   
ATOM   3591 H2   TIP3  486      -0.530 -25.938  45.131  1.00  1.00      2S   
ATOM   3592 OH2  TIP3  487     -17.376  -6.054  27.060  1.00  1.00      2S   
ATOM   3593 H1   TIP3  487     -16.864  -6.833  26.818  1.00  1.00      2S   
ATOM   3594 H2   TIP3  487     -18.202  -6.162  26.588  1.00  1.00      2S   
ATOM   3595 OH2  TIP3  488      -0.774 -29.949  32.364  1.00  1.00      2S   
ATOM   3596 H1   TIP3  488      -1.700 -30.199  32.293  1.00  1.00      2S   
ATOM   3597 H2   TIP3  488      -0.579 -30.083  33.295  1.00  1.00      2S   
ATOM   3598 OH2  TIP3  489     -15.170 -11.627  19.945  1.00  1.00      2S   
ATOM   3599 H1   TIP3  489     -14.937 -10.988  20.624  1.00  1.00      2S   
ATOM   3600 H2   TIP3  489     -14.324 -11.904  19.574  1.00  1.00      2S   
ATOM   3601 OH2  TIP3  490      18.710 -16.341  36.921  1.00  1.00      2S   
ATOM   3602 H1   TIP3  490      19.088 -15.543  37.305  1.00  1.00      2S   
ATOM   3603 H2   TIP3  490      18.046 -16.013  36.306  1.00  1.00      2S   
ATOM   3604 OH2  TIP3  491     -19.018 -11.519  25.864  1.00  1.00      2S   
ATOM   3605 H1   TIP3  491     -19.392 -11.301  25.007  1.00  1.00      2S   
ATOM   3606 H2   TIP3  491     -19.769 -11.503  26.457  1.00  1.00      2S   
ATOM   3607 OH2  TIP3  492     -14.416 -23.179  38.539  1.00  1.00      2S   
ATOM   3608 H1   TIP3  492     -13.853 -23.944  38.694  1.00  1.00      2S   
ATOM   3609 H2   TIP3  492     -14.472 -23.112  37.581  1.00  1.00      2S   
ATOM   3610 OH2  TIP3  493     -11.949  -7.741  11.529  1.00  1.00      2S   
ATOM   3611 H1   TIP3  493     -12.463  -7.043  11.113  1.00  1.00      2S   
ATOM   3612 H2   TIP3  493     -11.829  -8.403  10.840  1.00  1.00      2S   
ATOM   3613 OH2  TIP3  494      17.531 -24.150  24.794  1.00  1.00      2S   
ATOM   3614 H1   TIP3  494      17.249 -24.030  25.706  1.00  1.00      2S   
ATOM   3615 H2   TIP3  494      17.041 -24.919  24.501  1.00  1.00      2S   
ATOM   3616 OH2  TIP3  495     -16.515  -3.783  28.652  1.00  1.00      2S   
ATOM   3617 H1   TIP3  495     -16.675  -4.626  28.215  1.00  1.00      2S   
ATOM   3618 H2   TIP3  495     -15.786  -3.956  29.254  1.00  1.00      2S   
ATOM   3619 OH2  TIP3  496      -5.959 -14.073  50.775  1.00  1.00      2S   
ATOM   3620 H1   TIP3  496      -5.293 -14.690  51.083  1.00  1.00      2S   
ATOM   3621 H2   TIP3  496      -6.711 -14.631  50.538  1.00  1.00      2S   
ATOM   3622 OH2  TIP3  497     -19.593 -13.056  33.576  1.00  1.00      2S   
ATOM   3623 H1   TIP3  497     -18.896 -13.582  33.169  1.00  1.00      2S   
ATOM   3624 H2   TIP3  497     -20.056 -12.676  32.829  1.00  1.00      2S   
ATOM   3625 OH2  TIP3  498      15.535 -18.456  46.653  1.00  1.00      2S   
ATOM   3626 H1   TIP3  498      15.478 -17.806  47.356  1.00  1.00      2S   
ATOM   3627 H2   TIP3  498      16.300 -18.987  46.871  1.00  1.00      2S   
ATOM   3628 OH2  TIP3  499      14.835 -15.401  19.438  1.00  1.00      2S   
ATOM   3629 H1   TIP3  499      15.220 -15.862  18.695  1.00  1.00      2S   
ATOM   3630 H2   TIP3  499      15.157 -15.883  20.208  1.00  1.00      2S   
ATOM   3631 OH2  TIP3  500      12.803  -8.537  20.188  1.00  1.00      2S   
ATOM   3632 H1   TIP3  500      12.187  -7.804  20.222  1.00  1.00      2S   
ATOM   3633 H2   TIP3  500      12.896  -8.712  19.250  1.00  1.00      2S   
ATOM   3634 OH2  TIP3  501      -3.946 -26.091  19.710  1.00  1.00      2S   
ATOM   3635 H1   TIP3  501      -3.620 -25.383  19.141  1.00  1.00      2S   
ATOM   3636 H2   TIP3  501      -3.656 -26.889  19.266  1.00  1.00      2S   
ATOM   3637 OH2  TIP3  502      16.936 -26.980  27.440  1.00  1.00      2S   
ATOM   3638 H1   TIP3  502      16.838 -26.024  27.417  1.00  1.00      2S   
ATOM   3639 H2   TIP3  502      16.701 -27.222  28.336  1.00  1.00      2S   
ATOM   3640 OH2  TIP3  503       3.873 -11.517  11.569  1.00  1.00      2S   
ATOM   3641 H1   TIP3  503       3.516 -10.834  12.139  1.00  1.00      2S   
ATOM   3642 H2   TIP3  503       3.135 -12.127  11.445  1.00  1.00      2S   
ATOM   3643 OH2  TIP3  504      -1.137 -10.939  46.564  1.00  1.00      2S   
ATOM   3644 H1   TIP3  504      -1.388 -10.273  45.919  1.00  1.00      2S   
ATOM   3645 H2   TIP3  504      -1.772 -11.648  46.426  1.00  1.00      2S   
ATOM   3646 OH2  TIP3  505     -10.492 -14.546  50.969  1.00  1.00      2S   
ATOM   3647 H1   TIP3  505      -9.603 -14.766  50.662  1.00  1.00      2S   
ATOM   3648 H2   TIP3  505     -10.982 -15.356  50.831  1.00  1.00      2S   
ATOM   3649 OH2  TIP3  506     -10.268 -11.519  47.670  1.00  1.00      2S   
ATOM   3650 H1   TIP3  506     -10.049 -12.452  47.695  1.00  1.00      2S   
ATOM   3651 H2   TIP3  506      -9.952 -11.253  46.802  1.00  1.00      2S   
ATOM   3652 OH2  TIP3  507      -9.889 -15.370  21.428  1.00  1.00      2S   
ATOM   3653 H1   TIP3  507      -9.211 -15.101  20.809  1.00  1.00      2S   
ATOM   3654 H2   TIP3  507      -9.789 -14.756  22.164  1.00  1.00      2S   
ATOM   3655 OH2  TIP3  508      -3.533 -21.094  11.728  1.00  1.00      2S   
ATOM   3656 H1   TIP3  508      -3.458 -22.050  11.780  1.00  1.00      2S   
ATOM   3657 H2   TIP3  508      -2.947 -20.783  12.425  1.00  1.00      2S   
ATOM   3658 OH2  TIP3  509     -11.483 -22.390  21.401  1.00  1.00      2S   
ATOM   3659 H1   TIP3  509     -11.608 -21.463  21.628  1.00  1.00      2S   
ATOM   3660 H2   TIP3  509     -11.323 -22.378  20.456  1.00  1.00      2S   
ATOM   3661 OH2  TIP3  510     -10.790  -0.999  29.767  1.00  1.00      2S   
ATOM   3662 H1   TIP3  510     -10.355  -1.182  28.925  1.00  1.00      2S   
ATOM   3663 H2   TIP3  510     -10.075  -0.669  30.313  1.00  1.00      2S   
ATOM   3664 OH2  TIP3  511       4.556 -23.794  19.415  1.00  1.00      2S   
ATOM   3665 H1   TIP3  511       4.222 -22.938  19.131  1.00  1.00      2S   
ATOM   3666 H2   TIP3  511       5.453 -23.617  19.715  1.00  1.00      2S   
ATOM   3667 OH2  TIP3  512       1.587 -26.487  12.240  1.00  1.00      2S   
ATOM   3668 H1   TIP3  512       1.914 -27.374  12.415  1.00  1.00      2S   
ATOM   3669 H2   TIP3  512       1.230 -26.189  13.080  1.00  1.00      2S   
ATOM   3670 OH2  TIP3  513       9.830 -10.882  15.285  1.00  1.00      2S   
ATOM   3671 H1   TIP3  513      10.490 -10.415  15.800  1.00  1.00      2S   
ATOM   3672 H2   TIP3  513       9.019 -10.765  15.790  1.00  1.00      2S   
ATOM   3673 OH2  TIP3  514      -8.359 -26.469  19.899  1.00  1.00      2S   
ATOM   3674 H1   TIP3  514      -8.860 -27.239  19.619  1.00  1.00      2S   
ATOM   3675 H2   TIP3  514      -8.283 -26.562  20.848  1.00  1.00      2S   
ATOM   3676 OH2  TIP3  515       3.162 -34.703  37.588  1.00  1.00      2S   
ATOM   3677 H1   TIP3  515       3.599 -34.302  38.342  1.00  1.00      2S   
ATOM   3678 H2   TIP3  515       2.880 -35.560  37.909  1.00  1.00      2S   
ATOM   3679 OH2  TIP3  516      -1.218  -4.652  25.071  1.00  1.00      2S   
ATOM   3680 H1   TIP3  516      -2.040  -4.299  25.415  1.00  1.00      2S   
ATOM   3681 H2   TIP3  516      -0.576  -4.466  25.765  1.00  1.00      2S   
ATOM   3682 OH2  TIP3  517       8.673 -20.505  40.968  1.00  1.00      2S   
ATOM   3683 H1   TIP3  517       9.170 -20.738  41.760  1.00  1.00      2S   
ATOM   3684 H2   TIP3  517       9.173 -19.772  40.596  1.00  1.00      2S   
ATOM   3685 OH2  TIP3  518     -14.173 -12.954  42.109  1.00  1.00      2S   
ATOM   3686 H1   TIP3  518     -13.372 -13.242  42.558  1.00  1.00      2S   
ATOM   3687 H2   TIP3  518     -14.523 -13.757  41.718  1.00  1.00      2S   
ATOM   3688 OH2  TIP3  519     -15.236   0.302  22.234  1.00  1.00      2S   
ATOM   3689 H1   TIP3  519     -15.696   1.130  22.387  1.00  1.00      2S   
ATOM   3690 H2   TIP3  519     -15.463   0.066  21.328  1.00  1.00      2S   
ATOM   3691 OH2  TIP3  520      13.190 -13.502  20.647  1.00  1.00      2S   
ATOM   3692 H1   TIP3  520      13.792 -14.055  20.137  1.00  1.00      2S   
ATOM   3693 H2   TIP3  520      13.537 -12.610  20.535  1.00  1.00      2S   
ATOM   3694 OH2  TIP3  521       1.356  -6.384  44.534  1.00  1.00      2S   
ATOM   3695 H1   TIP3  521       1.561  -7.176  45.045  1.00  1.00      2S   
ATOM   3696 H2   TIP3  521       2.198  -5.942  44.404  1.00  1.00      2S   
ATOM   3697 OH2  TIP3  522      -4.725   0.174  19.506  1.00  1.00      2S   
ATOM   3698 H1   TIP3  522      -4.066  -0.118  18.864  1.00  1.00      2S   
ATOM   3699 H2   TIP3  522      -5.525  -0.292  19.250  1.00  1.00      2S   
ATOM   3700 OH2  TIP3  523       9.468 -28.710  12.019  1.00  1.00      2S   
ATOM   3701 H1   TIP3  523       9.866 -29.579  12.076  1.00  1.00      2S   
ATOM   3702 H2   TIP3  523       9.972 -28.176  12.639  1.00  1.00      2S   
ATOM   3703 OH2  TIP3  524      18.390 -18.798  25.634  1.00  1.00      2S   
ATOM   3704 H1   TIP3  524      18.258 -17.934  25.236  1.00  1.00      2S   
ATOM   3705 H2   TIP3  524      17.629 -19.307  25.346  1.00  1.00      2S   
ATOM   3706 OH2  TIP3  525       3.227  -4.823  16.401  1.00  1.00      2S   
ATOM   3707 H1   TIP3  525       3.536  -5.668  16.748  1.00  1.00      2S   
ATOM   3708 H2   TIP3  525       2.399  -5.049  15.966  1.00  1.00      2S   
ATOM   3709 OH2  TIP3  526      -6.149  -5.026  11.182  1.00  1.00      2S   
ATOM   3710 H1   TIP3  526      -5.448  -5.680  11.084  1.00  1.00      2S   
ATOM   3711 H2   TIP3  526      -6.286  -4.734  10.280  1.00  1.00      2S   
ATOM   3712 OH2  TIP3  527      -6.369  -5.304  14.155  1.00  1.00      2S   
ATOM   3713 H1   TIP3  527      -6.387  -5.110  13.214  1.00  1.00      2S   
ATOM   3714 H2   TIP3  527      -6.300  -4.439  14.576  1.00  1.00      2S   
ATOM   3715 OH2  TIP3  528      -5.506  -7.585  36.333  1.00  1.00      2S   
ATOM   3716 H1   TIP3  528      -5.300  -6.856  36.929  1.00  1.00      2S   
ATOM   3717 H2   TIP3  528      -4.745  -7.657  35.759  1.00  1.00      2S   
ATOM   3718 OH2  TIP3  529      -3.429  -0.147  29.965  1.00  1.00      2S   
ATOM   3719 H1   TIP3  529      -3.387  -1.102  30.064  1.00  1.00      2S   
ATOM   3720 H2   TIP3  529      -3.853  -0.035  29.110  1.00  1.00      2S   
ATOM   3721 OH2  TIP3  530      -3.186 -13.628   7.117  1.00  1.00      2S   
ATOM   3722 H1   TIP3  530      -2.276 -13.715   6.835  1.00  1.00      2S   
ATOM   3723 H2   TIP3  530      -3.491 -14.539   7.220  1.00  1.00      2S   
ATOM   3724 OH2  TIP3  531     -14.192 -11.699  50.251  1.00  1.00      2S   
ATOM   3725 H1   TIP3  531     -13.767 -11.342  51.030  1.00  1.00      2S   
ATOM   3726 H2   TIP3  531     -13.499 -12.216  49.821  1.00  1.00      2S   
ATOM   3727 OH2  TIP3  532       0.920  -6.180  15.413  1.00  1.00      2S   
ATOM   3728 H1   TIP3  532       0.145  -6.649  15.108  1.00  1.00      2S   
ATOM   3729 H2   TIP3  532       1.354  -6.811  16.000  1.00  1.00      2S   
ATOM   3730 OH2  TIP3  533      -5.341 -10.552  22.515  1.00  1.00      2S   
ATOM   3731 H1   TIP3  533      -5.845 -11.070  23.155  1.00  1.00      2S   
ATOM   3732 H2   TIP3  533      -5.817  -9.722  22.496  1.00  1.00      2S   
ATOM   3733 OH2  TIP3  534       7.493 -29.107  20.335  1.00  1.00      2S   
ATOM   3734 H1   TIP3  534       7.577 -28.340  20.908  1.00  1.00      2S   
ATOM   3735 H2   TIP3  534       8.314 -29.128  19.842  1.00  1.00      2S   
ATOM   3736 OH2  TIP3  535      -8.455 -17.946  13.502  1.00  1.00      2S   
ATOM   3737 H1   TIP3  535      -7.992 -18.347  14.243  1.00  1.00      2S   
ATOM   3738 H2   TIP3  535      -8.293 -18.565  12.783  1.00  1.00      2S   
ATOM   3739 OH2  TIP3  536      -3.461  -1.178  25.679  1.00  1.00      2S   
ATOM   3740 H1   TIP3  536      -4.141  -1.859  25.684  1.00  1.00      2S   
ATOM   3741 H2   TIP3  536      -3.791  -0.528  26.310  1.00  1.00      2S   
ATOM   3742 OH2  TIP3  537     -12.687 -26.621  14.333  1.00  1.00      2S   
ATOM   3743 H1   TIP3  537     -12.540 -27.269  15.022  1.00  1.00      2S   
ATOM   3744 H2   TIP3  537     -13.085 -25.883  14.809  1.00  1.00      2S   
ATOM   3745 OH2  TIP3  538     -16.822  -0.090  28.346  1.00  1.00      2S   
ATOM   3746 H1   TIP3  538     -17.415  -0.825  28.182  1.00  1.00      2S   
ATOM   3747 H2   TIP3  538     -16.045  -0.497  28.734  1.00  1.00      2S   
ATOM   3748 OH2  TIP3  539      14.542  -1.561  43.738  1.00  1.00      2S   
ATOM   3749 H1   TIP3  539      13.988  -1.408  44.509  1.00  1.00      2S   
ATOM   3750 H2   TIP3  539      14.690  -2.510  43.736  1.00  1.00      2S   
ATOM   3751 OH2  TIP3  540      -5.978 -11.592  39.926  1.00  1.00      2S   
ATOM   3752 H1   TIP3  540      -6.334 -11.935  40.749  1.00  1.00      2S   
ATOM   3753 H2   TIP3  540      -6.587 -10.886  39.708  1.00  1.00      2S   
ATOM   3754 OH2  TIP3  541       4.915 -19.088   9.315  1.00  1.00      2S   
ATOM   3755 H1   TIP3  541       4.106 -18.648   9.588  1.00  1.00      2S   
ATOM   3756 H2   TIP3  541       4.869 -19.946   9.753  1.00  1.00      2S   
ATOM   3757 OH2  TIP3  542       2.573 -29.492  15.892  1.00  1.00      2S   
ATOM   3758 H1   TIP3  542       1.762 -28.986  15.831  1.00  1.00      2S   
ATOM   3759 H2   TIP3  542       2.868 -29.575  14.981  1.00  1.00      2S   
ATOM   3760 OH2  TIP3  543      -8.445  -5.234  42.792  1.00  1.00      2S   
ATOM   3761 H1   TIP3  543      -7.989  -5.888  43.331  1.00  1.00      2S   
ATOM   3762 H2   TIP3  543      -9.164  -4.941  43.352  1.00  1.00      2S   
ATOM   3763 OH2  TIP3  544      -5.180 -14.604  27.211  1.00  1.00      2S   
ATOM   3764 H1   TIP3  544      -5.197 -13.739  26.788  1.00  1.00      2S   
ATOM   3765 H2   TIP3  544      -5.818 -15.115  26.709  1.00  1.00      2S   
ATOM   3766 OH2  TIP3  545       3.501  -4.542  43.656  1.00  1.00      2S   
ATOM   3767 H1   TIP3  545       4.073  -3.779  43.724  1.00  1.00      2S   
ATOM   3768 H2   TIP3  545       4.060  -5.270  43.935  1.00  1.00      2S   
ATOM   3769 OH2  TIP3  546      11.537  -1.472  29.804  1.00  1.00      2S   
ATOM   3770 H1   TIP3  546      11.095  -1.052  30.544  1.00  1.00      2S   
ATOM   3771 H2   TIP3  546      12.442  -1.170  29.877  1.00  1.00      2S   
ATOM   3772 OH2  TIP3  547     -16.006  -0.277  19.505  1.00  1.00      2S   
ATOM   3773 H1   TIP3  547     -15.172  -0.288  19.021  1.00  1.00      2S   
ATOM   3774 H2   TIP3  547     -16.665  -0.459  18.835  1.00  1.00      2S   
ATOM   3775 OH2  TIP3  548      -7.132 -24.862  26.703  1.00  1.00      2S   
ATOM   3776 H1   TIP3  548      -7.728 -25.430  27.191  1.00  1.00      2S   
ATOM   3777 H2   TIP3  548      -6.785 -24.267  27.375  1.00  1.00      2S   
ATOM   3778 OH2  TIP3  549       8.808  -0.069  32.574  1.00  1.00      2S   
ATOM   3779 H1   TIP3  549       8.413  -0.350  33.405  1.00  1.00      2S   
ATOM   3780 H2   TIP3  549       8.189   0.576  32.230  1.00  1.00      2S   
ATOM   3781 OH2  TIP3  550      15.741 -20.121  31.468  1.00  1.00      2S   
ATOM   3782 H1   TIP3  550      16.431 -20.019  32.123  1.00  1.00      2S   
ATOM   3783 H2   TIP3  550      16.225 -20.455  30.705  1.00  1.00      2S   
ATOM   3784 OH2  TIP3  551       3.470  -6.791  31.724  1.00  1.00      2S   
ATOM   3785 H1   TIP3  551       3.378  -5.848  31.886  1.00  1.00      2S   
ATOM   3786 H2   TIP3  551       2.712  -7.178  32.178  1.00  1.00      2S   
ATOM   3787 OH2  TIP3  552      18.112 -10.081  40.144  1.00  1.00      2S   
ATOM   3788 H1   TIP3  552      17.947  -9.135  40.184  1.00  1.00      2S   
ATOM   3789 H2   TIP3  552      17.896 -10.397  41.029  1.00  1.00      2S   
ATOM   3790 OH2  TIP3  553     -13.240 -25.827  42.037  1.00  1.00      2S   
ATOM   3791 H1   TIP3  553     -13.103 -25.533  41.130  1.00  1.00      2S   
ATOM   3792 H2   TIP3  553     -13.468 -26.750  41.945  1.00  1.00      2S   
ATOM   3793 OH2  TIP3  554       1.223  -8.823  45.944  1.00  1.00      2S   
ATOM   3794 H1   TIP3  554       0.515  -8.978  46.569  1.00  1.00      2S   
ATOM   3795 H2   TIP3  554       1.739  -9.636  45.969  1.00  1.00      2S   
ATOM   3796 OH2  TIP3  555       3.870  -9.060  29.874  1.00  1.00      2S   
ATOM   3797 H1   TIP3  555       3.601  -8.164  30.094  1.00  1.00      2S   
ATOM   3798 H2   TIP3  555       3.692  -9.152  28.933  1.00  1.00      2S   
ATOM   3799 OH2  TIP3  556     -17.551 -19.417  38.683  1.00  1.00      2S   
ATOM   3800 H1   TIP3  556     -17.553 -20.140  39.318  1.00  1.00      2S   
ATOM   3801 H2   TIP3  556     -17.212 -19.805  37.872  1.00  1.00      2S   
ATOM   3802 OH2  TIP3  557      21.186 -12.955  23.808  1.00  1.00      2S   
ATOM   3803 H1   TIP3  557      21.847 -13.274  24.425  1.00  1.00      2S   
ATOM   3804 H2   TIP3  557      20.816 -13.756  23.427  1.00  1.00      2S   
ATOM   3805 OH2  TIP3  558     -16.436  -9.417  35.640  1.00  1.00      2S   
ATOM   3806 H1   TIP3  558     -16.279  -9.894  36.454  1.00  1.00      2S   
ATOM   3807 H2   TIP3  558     -15.787  -8.703  35.644  1.00  1.00      2S   
ATOM   3808 OH2  TIP3  559      13.967 -20.121  29.324  1.00  1.00      2S   
ATOM   3809 H1   TIP3  559      14.529 -19.858  30.061  1.00  1.00      2S   
ATOM   3810 H2   TIP3  559      13.710 -19.296  28.913  1.00  1.00      2S   
ATOM   3811 OH2  TIP3  560      20.560 -10.081  24.308  1.00  1.00      2S   
ATOM   3812 H1   TIP3  560      20.780 -11.011  24.200  1.00  1.00      2S   
ATOM   3813 H2   TIP3  560      20.360 -10.003  25.252  1.00  1.00      2S   
ATOM   3814 OH2  TIP3  561      -0.628 -27.175  15.181  1.00  1.00      2S   
ATOM   3815 H1   TIP3  561      -0.644 -26.430  14.578  1.00  1.00      2S   
ATOM   3816 H2   TIP3  561      -1.402 -27.691  14.937  1.00  1.00      2S   
ATOM   3817 OH2  TIP3  562      -6.737 -23.317  19.308  1.00  1.00      2S   
ATOM   3818 H1   TIP3  562      -7.390 -23.088  18.644  1.00  1.00      2S   
ATOM   3819 H2   TIP3  562      -5.915 -23.383  18.809  1.00  1.00      2S   
ATOM   3820 OH2  TIP3  563       5.263 -30.471  38.311  1.00  1.00      2S   
ATOM   3821 H1   TIP3  563       5.111 -31.400  38.489  1.00  1.00      2S   
ATOM   3822 H2   TIP3  563       5.302 -30.407  37.352  1.00  1.00      2S   
ATOM   3823 OH2  TIP3  564     -13.165 -26.723  31.997  1.00  1.00      2S   
ATOM   3824 H1   TIP3  564     -12.858 -26.643  32.904  1.00  1.00      2S   
ATOM   3825 H2   TIP3  564     -14.105 -26.510  32.038  1.00  1.00      2S   
ATOM   3826 OH2  TIP3  565     -16.688 -29.393  32.469  1.00  1.00      2S   
ATOM   3827 H1   TIP3  565     -15.728 -29.398  32.534  1.00  1.00      2S   
ATOM   3828 H2   TIP3  565     -16.941 -30.306  32.606  1.00  1.00      2S   
ATOM   3829 OH2  TIP3  566     -13.662 -18.860  25.580  1.00  1.00      2S   
ATOM   3830 H1   TIP3  566     -14.156 -18.479  26.310  1.00  1.00      2S   
ATOM   3831 H2   TIP3  566     -13.712 -18.172  24.904  1.00  1.00      2S   
ATOM   3832 OH2  TIP3  567      -1.994   0.784  23.815  1.00  1.00      2S   
ATOM   3833 H1   TIP3  567      -2.321   1.247  23.040  1.00  1.00      2S   
ATOM   3834 H2   TIP3  567      -2.770   0.343  24.165  1.00  1.00      2S   
ATOM   3835 OH2  TIP3  568      -5.195 -11.661   7.594  1.00  1.00      2S   
ATOM   3836 H1   TIP3  568      -5.041 -11.451   8.517  1.00  1.00      2S   
ATOM   3837 H2   TIP3  568      -4.517 -12.311   7.382  1.00  1.00      2S   
ATOM   3838 OH2  TIP3  569     -17.624 -15.759  36.819  1.00  1.00      2S   
ATOM   3839 H1   TIP3  569     -18.163 -14.965  36.731  1.00  1.00      2S   
ATOM   3840 H2   TIP3  569     -18.207 -16.394  37.236  1.00  1.00      2S   
ATOM   3841 OH2  TIP3  570      -5.260 -19.092  10.758  1.00  1.00      2S   
ATOM   3842 H1   TIP3  570      -4.949 -18.849   9.878  1.00  1.00      2S   
ATOM   3843 H2   TIP3  570      -4.657 -19.795  11.028  1.00  1.00      2S   
ATOM   3844 OH2  TIP3  571     -13.632 -24.209  45.023  1.00  1.00      2S   
ATOM   3845 H1   TIP3  571     -12.956 -24.882  44.923  1.00  1.00      2S   
ATOM   3846 H2   TIP3  571     -14.049 -24.163  44.162  1.00  1.00      2S   
ATOM   3847 OH2  TIP3  572      -3.137 -21.367  49.515  1.00  1.00      2S   
ATOM   3848 H1   TIP3  572      -2.569 -22.114  49.706  1.00  1.00      2S   
ATOM   3849 H2   TIP3  572      -3.022 -21.227  48.569  1.00  1.00      2S   
ATOM   3850 OH2  TIP3  573      14.389  -4.126  24.878  1.00  1.00      2S   
ATOM   3851 H1   TIP3  573      14.284  -4.987  24.466  1.00  1.00      2S   
ATOM   3852 H2   TIP3  573      15.162  -3.745  24.464  1.00  1.00      2S   
ATOM   3853 OH2  TIP3  574     -15.071 -12.702  37.883  1.00  1.00      2S   
ATOM   3854 H1   TIP3  574     -15.434 -12.718  36.992  1.00  1.00      2S   
ATOM   3855 H2   TIP3  574     -15.020 -11.766  38.105  1.00  1.00      2S   
ATOM   3856 OH2  TIP3  575       0.689  -4.645  33.308  1.00  1.00      2S   
ATOM   3857 H1   TIP3  575       0.252  -5.291  32.741  1.00  1.00      2S   
ATOM   3858 H2   TIP3  575       0.875  -3.927  32.699  1.00  1.00      2S   
ATOM   3859 OH2  TIP3  576       5.810  -3.172  23.611  1.00  1.00      2S   
ATOM   3860 H1   TIP3  576       5.009  -2.680  23.431  1.00  1.00      2S   
ATOM   3861 H2   TIP3  576       5.534  -4.091  23.583  1.00  1.00      2S   
ATOM   3862 OH2  TIP3  577       8.741 -20.503  45.867  1.00  1.00      2S   
ATOM   3863 H1   TIP3  577       9.332 -21.256  45.956  1.00  1.00      2S   
ATOM   3864 H2   TIP3  577       8.017 -20.700  46.468  1.00  1.00      2S   
ATOM   3865 OH2  TIP3  578      13.590  -6.539  23.763  1.00  1.00      2S   
ATOM   3866 H1   TIP3  578      13.118  -7.281  23.371  1.00  1.00      2S   
ATOM   3867 H2   TIP3  578      12.917  -5.856  23.797  1.00  1.00      2S   
ATOM   3868 OH2  TIP3  579     -18.909  -8.008  24.699  1.00  1.00      2S   
ATOM   3869 H1   TIP3  579     -19.243  -8.439  25.486  1.00  1.00      2S   
ATOM   3870 H2   TIP3  579     -19.324  -8.492  23.980  1.00  1.00      2S   
ATOM   3871 OH2  TIP3  580       7.641  -4.306  27.664  1.00  1.00      2S   
ATOM   3872 H1   TIP3  580       7.277  -4.964  28.261  1.00  1.00      2S   
ATOM   3873 H2   TIP3  580       8.330  -3.881  28.190  1.00  1.00      2S   
ATOM   3874 OH2  TIP3  581     -14.042 -16.747  23.746  1.00  1.00      2S   
ATOM   3875 H1   TIP3  581     -14.541 -15.964  23.999  1.00  1.00      2S   
ATOM   3876 H2   TIP3  581     -13.554 -16.479  22.965  1.00  1.00      2S   
ATOM   3877 OH2  TIP3  582      10.745 -11.244  45.602  1.00  1.00      2S   
ATOM   3878 H1   TIP3  582      10.951 -10.750  46.397  1.00  1.00      2S   
ATOM   3879 H2   TIP3  582      11.602 -11.402  45.194  1.00  1.00      2S   
ATOM   3880 OH2  TIP3  583       7.879 -23.600  42.840  1.00  1.00      2S   
ATOM   3881 H1   TIP3  583       8.582 -23.535  43.490  1.00  1.00      2S   
ATOM   3882 H2   TIP3  583       7.431 -24.420  43.058  1.00  1.00      2S   
ATOM   3883 OH2  TIP3  584       2.025 -25.108  47.181  1.00  1.00      2S   
ATOM   3884 H1   TIP3  584       1.834 -25.453  46.305  1.00  1.00      2S   
ATOM   3885 H2   TIP3  584       1.515 -25.667  47.768  1.00  1.00      2S   
ATOM   3886 OH2  TIP3  585      -5.869 -13.795  47.068  1.00  1.00      2S   
ATOM   3887 H1   TIP3  585      -5.957 -14.175  47.943  1.00  1.00      2S   
ATOM   3888 H2   TIP3  585      -4.940 -13.556  46.987  1.00  1.00      2S   
ATOM   3889 OH2  TIP3  586      -4.779  -3.667  34.460  1.00  1.00      2S   
ATOM   3890 H1   TIP3  586      -4.112  -4.320  34.238  1.00  1.00      2S   
ATOM   3891 H2   TIP3  586      -4.554  -2.932  33.880  1.00  1.00      2S   
ATOM   3892 OH2  TIP3  587     -19.249 -11.248  17.026  1.00  1.00      2S   
ATOM   3893 H1   TIP3  587     -18.598 -11.943  17.129  1.00  1.00      2S   
ATOM   3894 H2   TIP3  587     -19.645 -11.159  17.893  1.00  1.00      2S   
ATOM   3895 OH2  TIP3  588       8.753 -15.574  10.325  1.00  1.00      2S   
ATOM   3896 H1   TIP3  588       8.488 -14.866  10.922  1.00  1.00      2S   
ATOM   3897 H2   TIP3  588       9.428 -16.057  10.816  1.00  1.00      2S   
ATOM   3898 OH2  TIP3  589     -12.842 -12.627  18.713  1.00  1.00      2S   
ATOM   3899 H1   TIP3  589     -12.888 -12.983  17.825  1.00  1.00      2S   
ATOM   3900 H2   TIP3  589     -11.942 -12.807  18.996  1.00  1.00      2S   
ATOM   3901 OH2  TIP3  590      -5.115  -5.269  37.797  1.00  1.00      2S   
ATOM   3902 H1   TIP3  590      -4.705  -4.677  37.165  1.00  1.00      2S   
ATOM   3903 H2   TIP3  590      -5.145  -4.772  38.613  1.00  1.00      2S   
ATOM   3904 OH2  TIP3  591     -14.954  -3.563  36.820  1.00  1.00      2S   
ATOM   3905 H1   TIP3  591     -15.363  -4.231  37.370  1.00  1.00      2S   
ATOM   3906 H2   TIP3  591     -14.369  -4.058  36.240  1.00  1.00      2S   
ATOM   3907 OH2  TIP3  592      15.960  -6.608  22.116  1.00  1.00      2S   
ATOM   3908 H1   TIP3  592      15.173  -6.735  22.655  1.00  1.00      2S   
ATOM   3909 H2   TIP3  592      15.971  -5.667  21.938  1.00  1.00      2S   
ATOM   3910 OH2  TIP3  593      -0.165 -16.499  46.521  1.00  1.00      2S   
ATOM   3911 H1   TIP3  593      -0.553 -17.158  45.941  1.00  1.00      2S   
ATOM   3912 H2   TIP3  593      -0.878 -15.876  46.684  1.00  1.00      2S   
ATOM   3913 OH2  TIP3  594       3.532 -10.102  27.134  1.00  1.00      2S   
ATOM   3914 H1   TIP3  594       3.228 -10.953  26.818  1.00  1.00      2S   
ATOM   3915 H2   TIP3  594       3.903  -9.684  26.354  1.00  1.00      2S   
ATOM   3916 OH2  TIP3  595       4.197 -22.775  46.562  1.00  1.00      2S   
ATOM   3917 H1   TIP3  595       3.554 -22.090  46.765  1.00  1.00      2S   
ATOM   3918 H2   TIP3  595       3.679 -23.498  46.203  1.00  1.00      2S   
ATOM   3919 OH2  TIP3  596      -1.441  -5.458  37.462  1.00  1.00      2S   
ATOM   3920 H1   TIP3  596      -1.988  -5.395  36.680  1.00  1.00      2S   
ATOM   3921 H2   TIP3  596      -0.552  -5.563  37.102  1.00  1.00      2S   
ATOM   3922 OH2  TIP3  597       1.631 -17.995  50.062  1.00  1.00      2S   
ATOM   3923 H1   TIP3  597       1.330 -18.812  50.459  1.00  1.00      2S   
ATOM   3924 H2   TIP3  597       2.044 -18.260  49.238  1.00  1.00      2S   
ATOM   3925 OH2  TIP3  598       4.638 -21.492  10.750  1.00  1.00      2S   
ATOM   3926 H1   TIP3  598       5.222 -21.561  11.514  1.00  1.00      2S   
ATOM   3927 H2   TIP3  598       4.062 -22.259  10.820  1.00  1.00      2S   
ATOM   3928 OH2  TIP3  599      -8.794 -13.343   9.565  1.00  1.00      2S   
ATOM   3929 H1   TIP3  599      -8.841 -12.392   9.421  1.00  1.00      2S   
ATOM   3930 H2   TIP3  599      -8.336 -13.675   8.793  1.00  1.00      2S   
ATOM   3931 OH2  TIP3  600      -6.728   7.100  16.156  1.00  1.00      2S   
ATOM   3932 H1   TIP3  600      -6.927   7.461  17.021  1.00  1.00      2S   
ATOM   3933 H2   TIP3  600      -7.120   6.220  16.176  1.00  1.00      2S   
ATOM   3934 OH2  TIP3  601      -1.232 -26.827  25.166  1.00  1.00      2S   
ATOM   3935 H1   TIP3  601      -1.014 -26.933  26.096  1.00  1.00      2S   
ATOM   3936 H2   TIP3  601      -2.035 -26.305  25.168  1.00  1.00      2S   
ATOM   3937 OH2  TIP3  602     -17.572 -16.671  26.204  1.00  1.00      2S   
ATOM   3938 H1   TIP3  602     -17.611 -15.970  25.554  1.00  1.00      2S   
ATOM   3939 H2   TIP3  602     -16.653 -16.690  26.479  1.00  1.00      2S   
ATOM   3940 OH2  TIP3  603      18.718  -1.642  33.284  1.00  1.00      2S   
ATOM   3941 H1   TIP3  603      19.220  -1.508  34.094  1.00  1.00      2S   
ATOM   3942 H2   TIP3  603      18.051  -2.285  33.525  1.00  1.00      2S   
ATOM   3943 OH2  TIP3  604      20.052 -15.920  22.307  1.00  1.00      2S   
ATOM   3944 H1   TIP3  604      19.323 -16.201  22.866  1.00  1.00      2S   
ATOM   3945 H2   TIP3  604      20.126 -16.614  21.651  1.00  1.00      2S   
ATOM   3946 OH2  TIP3  605     -15.890 -25.834  39.153  1.00  1.00      2S   
ATOM   3947 H1   TIP3  605     -16.192 -24.941  38.980  1.00  1.00      2S   
ATOM   3948 H2   TIP3  605     -16.688 -26.332  39.332  1.00  1.00      2S   
ATOM   3949 OH2  TIP3  606      -5.892 -11.270  50.838  1.00  1.00      2S   
ATOM   3950 H1   TIP3  606      -6.794 -11.090  50.547  1.00  1.00      2S   
ATOM   3951 H2   TIP3  606      -5.869 -12.232  50.895  1.00  1.00      2S   
ATOM   3952 OH2  TIP3  607       6.744   2.341  37.738  1.00  1.00      2S   
ATOM   3953 H1   TIP3  607       6.439   3.212  37.990  1.00  1.00      2S   
ATOM   3954 H2   TIP3  607       6.591   1.795  38.513  1.00  1.00      2S   
ATOM   3955 OH2  TIP3  608      -3.110 -32.815  39.028  1.00  1.00      2S   
ATOM   3956 H1   TIP3  608      -3.506 -33.438  38.419  1.00  1.00      2S   
ATOM   3957 H2   TIP3  608      -3.780 -32.126  39.108  1.00  1.00      2S   
ATOM   3958 OH2  TIP3  609      19.270 -21.548  24.351  1.00  1.00      2S   
ATOM   3959 H1   TIP3  609      18.896 -22.433  24.346  1.00  1.00      2S   
ATOM   3960 H2   TIP3  609      18.644 -21.033  24.862  1.00  1.00      2S   
ATOM   3961 OH2  TIP3  610      18.898 -23.998  29.642  1.00  1.00      2S   
ATOM   3962 H1   TIP3  610      19.503 -24.730  29.768  1.00  1.00      2S   
ATOM   3963 H2   TIP3  610      18.341 -24.273  28.910  1.00  1.00      2S   
ATOM   3964 OH2  TIP3  611       8.699 -25.249  24.129  1.00  1.00      2S   
ATOM   3965 H1   TIP3  611       9.244 -25.496  23.375  1.00  1.00      2S   
ATOM   3966 H2   TIP3  611       9.338 -25.033  24.815  1.00  1.00      2S   
ATOM   3967 OH2  TIP3  612       8.794 -19.495   8.412  1.00  1.00      2S   
ATOM   3968 H1   TIP3  612       9.371 -19.704   9.150  1.00  1.00      2S   
ATOM   3969 H2   TIP3  612       9.382 -19.449   7.658  1.00  1.00      2S   
ATOM   3970 OH2  TIP3  613      14.996 -22.632  32.747  1.00  1.00      2S   
ATOM   3971 H1   TIP3  613      15.358 -22.625  33.634  1.00  1.00      2S   
ATOM   3972 H2   TIP3  613      15.245 -21.777  32.385  1.00  1.00      2S   
ATOM   3973 OH2  TIP3  614      15.350   0.230  31.416  1.00  1.00      2S   
ATOM   3974 H1   TIP3  614      15.890  -0.537  31.199  1.00  1.00      2S   
ATOM   3975 H2   TIP3  614      15.730   0.565  32.224  1.00  1.00      2S   
ATOM   3976 OH2  TIP3  615       2.560 -25.613  20.716  1.00  1.00      2S   
ATOM   3977 H1   TIP3  615       2.689 -25.828  21.642  1.00  1.00      2S   
ATOM   3978 H2   TIP3  615       3.313 -25.062  20.489  1.00  1.00      2S   
ATOM   3979 OH2  TIP3  616      -2.587  -5.464  43.031  1.00  1.00      2S   
ATOM   3980 H1   TIP3  616      -3.250  -5.054  42.465  1.00  1.00      2S   
ATOM   3981 H2   TIP3  616      -2.288  -4.760  43.605  1.00  1.00      2S   
ATOM   3982 OH2  TIP3  617      20.003 -14.100  38.223  1.00  1.00      2S   
ATOM   3983 H1   TIP3  617      20.668 -14.311  38.880  1.00  1.00      2S   
ATOM   3984 H2   TIP3  617      19.875 -13.154  38.308  1.00  1.00      2S   
ATOM   3985 OH2  TIP3  618     -11.985 -27.272  29.555  1.00  1.00      2S   
ATOM   3986 H1   TIP3  618     -12.155 -26.947  30.447  1.00  1.00      2S   
ATOM   3987 H2   TIP3  618     -12.839 -27.604  29.277  1.00  1.00      2S   
ATOM   3988 OH2  TIP3  619       5.318  -1.368  31.504  1.00  1.00      2S   
ATOM   3989 H1   TIP3  619       5.131  -1.000  32.372  1.00  1.00      2S   
ATOM   3990 H2   TIP3  619       6.271  -1.451  31.483  1.00  1.00      2S   
ATOM   3991 OH2  TIP3  620       3.937  -0.311  33.787  1.00  1.00      2S   
ATOM   3992 H1   TIP3  620       3.220  -0.030  34.355  1.00  1.00      2S   
ATOM   3993 H2   TIP3  620       3.479  -0.657  33.013  1.00  1.00      2S   
ATOM   3994 OH2  TIP3  621     -18.001 -36.826  30.275  1.00  1.00      2S   
ATOM   3995 H1   TIP3  621     -18.853 -36.555  30.618  1.00  1.00      2S   
ATOM   3996 H2   TIP3  621     -17.399 -36.156  30.605  1.00  1.00      2S   
ATOM   3997 OH2  TIP3  622       2.061  -3.082  36.941  1.00  1.00      2S   
ATOM   3998 H1   TIP3  622       1.796  -3.869  36.453  1.00  1.00      2S   
ATOM   3999 H2   TIP3  622       1.394  -3.007  37.621  1.00  1.00      2S   
ATOM   4000 OH2  TIP3  623      -0.681  -2.216  33.583  1.00  1.00      2S   
ATOM   4001 H1   TIP3  623      -0.582  -2.103  32.633  1.00  1.00      2S   
ATOM   4002 H2   TIP3  623      -0.356  -3.106  33.745  1.00  1.00      2S   
ATOM   4003 OH2  TIP3  624     -17.391  -5.094  32.288  1.00  1.00      2S   
ATOM   4004 H1   TIP3  624     -16.653  -4.666  31.853  1.00  1.00      2S   
ATOM   4005 H2   TIP3  624     -17.103  -5.205  33.195  1.00  1.00      2S   
ATOM   4006 OH2  TIP3  625      18.061 -21.158  30.251  1.00  1.00      2S   
ATOM   4007 H1   TIP3  625      18.454 -22.002  30.484  1.00  1.00      2S   
ATOM   4008 H2   TIP3  625      18.564 -20.879  29.478  1.00  1.00      2S   
ATOM   4009 OH2  TIP3  626      -8.637 -23.749  52.909  1.00  1.00      2S   
ATOM   4010 H1   TIP3  626      -8.272 -23.520  53.765  1.00  1.00      2S   
ATOM   4011 H2   TIP3  626      -7.970 -23.465  52.284  1.00  1.00      2S   
ATOM   4012 OH2  TIP3  627      15.237 -12.787  43.159  1.00  1.00      2S   
ATOM   4013 H1   TIP3  627      15.220 -13.590  42.638  1.00  1.00      2S   
ATOM   4014 H2   TIP3  627      14.400 -12.792  43.629  1.00  1.00      2S   
ATOM   4015 OH2  TIP3  628      -9.321 -26.614  29.035  1.00  1.00      2S   
ATOM   4016 H1   TIP3  628     -10.247 -26.789  29.241  1.00  1.00      2S   
ATOM   4017 H2   TIP3  628      -9.187 -27.050  28.194  1.00  1.00      2S   
ATOM   4018 OH2  TIP3  629     -16.379   2.854  23.690  1.00  1.00      2S   
ATOM   4019 H1   TIP3  629     -16.410   3.440  24.448  1.00  1.00      2S   
ATOM   4020 H2   TIP3  629     -16.912   3.300  23.030  1.00  1.00      2S   
ATOM   4021 OH2  TIP3  630     -13.855 -14.401  46.777  1.00  1.00      2S   
ATOM   4022 H1   TIP3  630     -14.353 -13.769  46.261  1.00  1.00      2S   
ATOM   4023 H2   TIP3  630     -13.428 -13.872  47.459  1.00  1.00      2S   
ATOM   4024 OH2  TIP3  631      12.759  -1.224  45.993  1.00  1.00      2S   
ATOM   4025 H1   TIP3  631      12.242  -0.523  46.391  1.00  1.00      2S   
ATOM   4026 H2   TIP3  631      12.637  -1.973  46.578  1.00  1.00      2S   
ATOM   4027 OH2  TIP3  632      -7.574 -20.363  12.200  1.00  1.00      2S   
ATOM   4028 H1   TIP3  632      -7.585 -21.322  12.191  1.00  1.00      2S   
ATOM   4029 H2   TIP3  632      -6.763 -20.129  11.740  1.00  1.00      2S   
ATOM   4030 OH2  TIP3  633      12.774 -24.486  11.613  1.00  1.00      2S   
ATOM   4031 H1   TIP3  633      13.045 -23.994  10.837  1.00  1.00      2S   
ATOM   4032 H2   TIP3  633      13.592 -24.677  12.072  1.00  1.00      2S   
ATOM   4033 OH2  TIP3  634      -3.652 -28.353  26.500  1.00  1.00      2S   
ATOM   4034 H1   TIP3  634      -2.948 -28.501  25.867  1.00  1.00      2S   
ATOM   4035 H2   TIP3  634      -4.111 -29.192  26.545  1.00  1.00      2S   
ATOM   4036 OH2  TIP3  635     -13.709 -29.516  32.608  1.00  1.00      2S   
ATOM   4037 H1   TIP3  635     -13.156 -28.748  32.439  1.00  1.00      2S   
ATOM   4038 H2   TIP3  635     -13.093 -30.202  32.863  1.00  1.00      2S   
ATOM   4039 OH2  TIP3  636     -12.223 -16.808  21.545  1.00  1.00      2S   
ATOM   4040 H1   TIP3  636     -11.267 -16.902  21.499  1.00  1.00      2S   
ATOM   4041 H2   TIP3  636     -12.324 -15.856  21.588  1.00  1.00      2S   
ATOM   4042 OH2  TIP3  637      -5.907   6.378  13.516  1.00  1.00      2S   
ATOM   4043 H1   TIP3  637      -6.678   5.814  13.458  1.00  1.00      2S   
ATOM   4044 H2   TIP3  637      -5.978   6.777  14.390  1.00  1.00      2S   
ATOM   4045 OH2  TIP3  638       7.754 -13.467  11.922  1.00  1.00      2S   
ATOM   4046 H1   TIP3  638       7.226 -13.021  11.249  1.00  1.00      2S   
ATOM   4047 H2   TIP3  638       8.469 -12.845  12.102  1.00  1.00      2S   
ATOM   4048 OH2  TIP3  639     -19.287 -13.418  36.549  1.00  1.00      2S   
ATOM   4049 H1   TIP3  639     -19.774 -12.706  36.964  1.00  1.00      2S   
ATOM   4050 H2   TIP3  639     -19.397 -13.262  35.606  1.00  1.00      2S   
ATOM   4051 OH2  TIP3  640     -10.678  -8.743  48.148  1.00  1.00      2S   
ATOM   4052 H1   TIP3  640     -10.121  -8.501  48.888  1.00  1.00      2S   
ATOM   4053 H2   TIP3  640     -10.528  -9.685  48.033  1.00  1.00      2S   
ATOM   4054 OH2  TIP3  641      -3.054 -27.321  46.696  1.00  1.00      2S   
ATOM   4055 H1   TIP3  641      -3.124 -27.717  47.564  1.00  1.00      2S   
ATOM   4056 H2   TIP3  641      -3.813 -27.665  46.216  1.00  1.00      2S   
ATOM   4057 OH2  TIP3  642     -14.493  -0.820  36.366  1.00  1.00      2S   
ATOM   4058 H1   TIP3  642     -15.047  -0.361  36.997  1.00  1.00      2S   
ATOM   4059 H2   TIP3  642     -14.623  -1.754  36.575  1.00  1.00      2S   
ATOM   4060 OH2  TIP3  643     -14.543 -10.183  41.559  1.00  1.00      2S   
ATOM   4061 H1   TIP3  643     -14.641 -10.417  40.636  1.00  1.00      2S   
ATOM   4062 H2   TIP3  643     -14.406 -11.036  41.983  1.00  1.00      2S   
ATOM   4063 OH2  TIP3  644     -12.001 -20.775  24.317  1.00  1.00      2S   
ATOM   4064 H1   TIP3  644     -12.042 -20.271  23.501  1.00  1.00      2S   
ATOM   4065 H2   TIP3  644     -12.562 -20.272  24.919  1.00  1.00      2S   
ATOM   4066 OH2  TIP3  645      18.484  -3.663  26.609  1.00  1.00      2S   
ATOM   4067 H1   TIP3  645      17.960  -4.266  27.136  1.00  1.00      2S   
ATOM   4068 H2   TIP3  645      18.670  -2.936  27.215  1.00  1.00      2S   
ATOM   4069 OH2  TIP3  646      12.337 -27.389  26.439  1.00  1.00      2S   
ATOM   4070 H1   TIP3  646      12.229 -28.273  26.088  1.00  1.00      2S   
ATOM   4071 H2   TIP3  646      13.089 -27.449  27.029  1.00  1.00      2S   
ATOM   4072 OH2  TIP3  647      11.485  -1.213  32.704  1.00  1.00      2S   
ATOM   4073 H1   TIP3  647      10.612  -0.809  32.678  1.00  1.00      2S   
ATOM   4074 H2   TIP3  647      11.710  -1.225  33.634  1.00  1.00      2S   
ATOM   4075 OH2  TIP3  648     -11.377  -9.896   9.828  1.00  1.00      2S   
ATOM   4076 H1   TIP3  648     -12.195 -10.363   9.666  1.00  1.00      2S   
ATOM   4077 H2   TIP3  648     -10.703 -10.446   9.421  1.00  1.00      2S   
ATOM   4078 OH2  TIP3  649      10.774 -22.531  45.804  1.00  1.00      2S   
ATOM   4079 H1   TIP3  649      10.926 -22.901  46.675  1.00  1.00      2S   
ATOM   4080 H2   TIP3  649      11.434 -22.954  45.252  1.00  1.00      2S   
ATOM   4081 OH2  TIP3  650     -18.764 -12.352  28.679  1.00  1.00      2S   
ATOM   4082 H1   TIP3  650     -17.921 -12.596  29.070  1.00  1.00      2S   
ATOM   4083 H2   TIP3  650     -18.555 -12.177  27.759  1.00  1.00      2S   
ATOM   4084 OH2  TIP3  651     -11.770 -19.594  21.540  1.00  1.00      2S   
ATOM   4085 H1   TIP3  651     -11.892 -18.642  21.610  1.00  1.00      2S   
ATOM   4086 H2   TIP3  651     -12.480 -19.864  20.957  1.00  1.00      2S   
ATOM   4087 OH2  TIP3  652      -6.560 -30.709  41.108  1.00  1.00      2S   
ATOM   4088 H1   TIP3  652      -6.952 -29.931  41.521  1.00  1.00      2S   
ATOM   4089 H2   TIP3  652      -7.201 -31.409  41.269  1.00  1.00      2S   
ATOM   4090 OH2  TIP3  653      -5.461   3.019  15.455  1.00  1.00      2S   
ATOM   4091 H1   TIP3  653      -5.812   2.464  14.758  1.00  1.00      2S   
ATOM   4092 H2   TIP3  653      -6.205   3.566  15.723  1.00  1.00      2S   
ATOM   4093 OH2  TIP3  654       6.883 -21.847  47.412  1.00  1.00      2S   
ATOM   4094 H1   TIP3  654       6.102 -22.328  47.695  1.00  1.00      2S   
ATOM   4095 H2   TIP3  654       7.042 -22.201  46.537  1.00  1.00      2S   
ATOM   4096 OH2  TIP3  655     -10.067 -29.194  18.780  1.00  1.00      2S   
ATOM   4097 H1   TIP3  655     -10.853 -28.760  19.129  1.00  1.00      2S   
ATOM   4098 H2   TIP3  655     -10.397 -30.028  18.445  1.00  1.00      2S   
ATOM   4099 OH2  TIP3  656       6.026 -12.378  10.024  1.00  1.00      2S   
ATOM   4100 H1   TIP3  656       5.219 -12.073  10.457  1.00  1.00      2S   
ATOM   4101 H2   TIP3  656       5.833 -12.329   9.087  1.00  1.00      2S   
ATOM   4102 OH2  TIP3  657      12.163  -9.651  48.749  1.00  1.00      2S   
ATOM   4103 H1   TIP3  657      12.200  -9.412  49.676  1.00  1.00      2S   
ATOM   4104 H2   TIP3  657      12.937  -9.237  48.366  1.00  1.00      2S   
ATOM   4105 OH2  TIP3  658     -21.236 -31.327  38.007  1.00  1.00      2S   
ATOM   4106 H1   TIP3  658     -20.636 -32.074  37.990  1.00  1.00      2S   
ATOM   4107 H2   TIP3  658     -20.674 -30.572  37.830  1.00  1.00      2S   
ATOM   4108 OH2  TIP3  659      18.738  -1.919  28.826  1.00  1.00      2S   
ATOM   4109 H1   TIP3  659      19.320  -1.190  29.040  1.00  1.00      2S   
ATOM   4110 H2   TIP3  659      18.092  -1.915  29.539  1.00  1.00      2S   
ATOM   4111 OH2  TIP3  660     -13.542 -14.094  11.621  1.00  1.00      2S   
ATOM   4112 H1   TIP3  660     -13.601 -14.455  10.735  1.00  1.00      2S   
ATOM   4113 H2   TIP3  660     -14.428 -13.787  11.813  1.00  1.00      2S   
ATOM   4114 OH2  TIP3  661     -16.108  -1.147  33.769  1.00  1.00      2S   
ATOM   4115 H1   TIP3  661     -15.438  -0.959  33.113  1.00  1.00      2S   
ATOM   4116 H2   TIP3  661     -15.652  -1.051  34.608  1.00  1.00      2S   
ATOM   4117 OH2  TIP3  662      17.512 -11.159  42.703  1.00  1.00      2S   
ATOM   4118 H1   TIP3  662      16.733 -11.712  42.834  1.00  1.00      2S   
ATOM   4119 H2   TIP3  662      17.978 -11.212  43.538  1.00  1.00      2S   
ATOM   4120 OH2  TIP3  663      11.376 -27.679  22.313  1.00  1.00      2S   
ATOM   4121 H1   TIP3  663      11.342 -26.759  22.592  1.00  1.00      2S   
ATOM   4122 H2   TIP3  663      11.177 -28.179  23.104  1.00  1.00      2S   
ATOM   4123 OH2  TIP3  664       2.100  -1.139  31.775  1.00  1.00      2S   
ATOM   4124 H1   TIP3  664       1.205  -1.295  31.453  1.00  1.00      2S   
ATOM   4125 H2   TIP3  664       2.662  -1.466  31.070  1.00  1.00      2S   
ATOM   4126 OH2  TIP3  665      -0.910  -2.495  18.382  1.00  1.00      2S   
ATOM   4127 H1   TIP3  665      -0.176  -2.984  18.754  1.00  1.00      2S   
ATOM   4128 H2   TIP3  665      -1.154  -2.991  17.600  1.00  1.00      2S   
ATOM   4129 OH2  TIP3  666      19.576 -20.343  27.964  1.00  1.00      2S   
ATOM   4130 H1   TIP3  666      20.034 -19.510  28.127  1.00  1.00      2S   
ATOM   4131 H2   TIP3  666      19.714 -20.490  27.028  1.00  1.00      2S   
ATOM   4132 OH2  TIP3  667      21.139 -17.971  27.985  1.00  1.00      2S   
ATOM   4133 H1   TIP3  667      21.878 -17.477  28.339  1.00  1.00      2S   
ATOM   4134 H2   TIP3  667      20.855 -17.468  27.221  1.00  1.00      2S   
ATOM   4135 OH2  TIP3  668      13.495 -11.521  45.086  1.00  1.00      2S   
ATOM   4136 H1   TIP3  668      13.376 -11.077  45.928  1.00  1.00      2S   
ATOM   4137 H2   TIP3  668      14.446 -11.621  45.022  1.00  1.00      2S   
ATOM   4138 OH2  TIP3  669      -8.550 -10.965  49.920  1.00  1.00      2S   
ATOM   4139 H1   TIP3  669      -9.079 -11.288  50.658  1.00  1.00      2S   
ATOM   4140 H2   TIP3  669      -9.189 -10.864  49.213  1.00  1.00      2S   
ATOM   4141 OH2  TIP3  670     -12.269 -13.166  48.794  1.00  1.00      2S   
ATOM   4142 H1   TIP3  670     -11.793 -13.982  48.628  1.00  1.00      2S   
ATOM   4143 H2   TIP3  670     -11.650 -12.474  48.544  1.00  1.00      2S   
ATOM   4144 OH2  TIP3  671       5.187 -14.422   8.219  1.00  1.00      2S   
ATOM   4145 H1   TIP3  671       5.064 -13.968   9.055  1.00  1.00      2S   
ATOM   4146 H2   TIP3  671       4.434 -15.017   8.170  1.00  1.00      2S   
ATOM   4147 OH2  TIP3  672      -4.195   1.622  21.852  1.00  1.00      2S   
ATOM   4148 H1   TIP3  672      -4.329   1.095  21.054  1.00  1.00      2S   
ATOM   4149 H2   TIP3  672      -4.821   2.340  21.757  1.00  1.00      2S   
ATOM   4150 OH2  TIP3  673     -14.272 -14.745  39.635  1.00  1.00      2S   
ATOM   4151 H1   TIP3  673     -14.535 -13.929  39.192  1.00  1.00      2S   
ATOM   4152 H2   TIP3  673     -14.316 -15.397  38.937  1.00  1.00      2S   
ATOM   4153 OH2  TIP3  674     -14.885  -9.969  38.623  1.00  1.00      2S   
ATOM   4154 H1   TIP3  674     -14.823  -9.413  37.845  1.00  1.00      2S   
ATOM   4155 H2   TIP3  674     -14.770  -9.353  39.347  1.00  1.00      2S   
ATOM   4156 OH2  TIP3  675      -6.756 -23.109  48.323  1.00  1.00      2S   
ATOM   4157 H1   TIP3  675      -6.355 -22.948  47.470  1.00  1.00      2S   
ATOM   4158 H2   TIP3  675      -6.095 -22.820  48.954  1.00  1.00      2S   
ATOM   4159 OH2  TIP3  676       9.852 -11.778  12.636  1.00  1.00      2S   
ATOM   4160 H1   TIP3  676      10.691 -11.399  12.377  1.00  1.00      2S   
ATOM   4161 H2   TIP3  676       9.753 -11.515  13.559  1.00  1.00      2S   
ATOM   4162 OH2  TIP3  677     -10.513 -11.784  51.799  1.00  1.00      2S   
ATOM   4163 H1   TIP3  677     -11.093 -11.754  52.559  1.00  1.00      2S   
ATOM   4164 H2   TIP3  677     -10.502 -12.715  51.548  1.00  1.00      2S   
ATOM   4165 OH2  TIP3  678     -16.551 -14.120  19.755  1.00  1.00      2S   
ATOM   4166 H1   TIP3  678     -15.799 -14.703  19.627  1.00  1.00      2S   
ATOM   4167 H2   TIP3  678     -16.158 -13.243  19.798  1.00  1.00      2S   
ATOM   4168 OH2  TIP3  679      -2.233 -26.353  22.398  1.00  1.00      2S   
ATOM   4169 H1   TIP3  679      -1.410 -26.397  22.888  1.00  1.00      2S   
ATOM   4170 H2   TIP3  679      -1.969 -26.150  21.499  1.00  1.00      2S   
ATOM   4171 OH2  TIP3  680      21.299 -19.496  23.329  1.00  1.00      2S   
ATOM   4172 H1   TIP3  680      20.607 -20.024  23.735  1.00  1.00      2S   
ATOM   4173 H2   TIP3  680      21.813 -20.131  22.830  1.00  1.00      2S   
ATOM   4174 OH2  TIP3  681     -14.921 -18.199  49.391  1.00  1.00      2S   
ATOM   4175 H1   TIP3  681     -15.336 -17.388  49.684  1.00  1.00      2S   
ATOM   4176 H2   TIP3  681     -14.400 -17.926  48.626  1.00  1.00      2S   
ATOM   4177 OH2  TIP3  682      14.636 -12.990  47.419  1.00  1.00      2S   
ATOM   4178 H1   TIP3  682      14.999 -12.107  47.347  1.00  1.00      2S   
ATOM   4179 H2   TIP3  682      15.083 -13.367  48.177  1.00  1.00      2S   
ATOM   4180 OH2  TIP3  683      -5.528 -25.893  22.444  1.00  1.00      2S   
ATOM   4181 H1   TIP3  683      -4.714 -26.046  22.925  1.00  1.00      2S   
ATOM   4182 H2   TIP3  683      -5.257 -25.927  21.523  1.00  1.00      2S   
ATOM   4183 OH2  TIP3  684      -8.323 -32.898  41.433  1.00  1.00      2S   
ATOM   4184 H1   TIP3  684      -8.928 -33.397  41.980  1.00  1.00      2S   
ATOM   4185 H2   TIP3  684      -8.145 -33.470  40.685  1.00  1.00      2S   
TER
