# Supplementary material for: Exploring the mechanism of Alisma orientale for the treatment of pregnancy induced hypertension and potential hepato-nephrotoxicity by using network pharmacology, network toxicology, molecular docking and molecular dynamics simulation
Source: Front Pharmacol. 2022 Nov 15;13:1027112. doi: 10.3389/fphar.2022.1027112 (PMC9705790; doi:10.3389/fphar.2022.1027112)
Supplement: Supplementary file 8 [file DataSheet6.zip › HSP90AA1/HSPCM/clusters.dock4.csv]

Cluster ClusterRank deltaG deltaGelec deltaGvdw deltaGligsolvnonpol deltaGligsolvpol deltaGprotsolvnonpol deltaGprotsolvpol deltaGcompsolvnonpol deltaGcompsolvpol extraFull surfFull solvFull IntraFull InterFull FullFitness SimpleFitness Energy
0 0 -5.9878683 0.0 -24.0575 15.7161 -10.1619 196.383 -1109.66 201.043 -1098.19 0.0 201.043 -1098.19 293.411 -24.0575 -627.79346 272.519 272.519
0 1 -5.9878683 0.0 -24.0575 15.7161 -10.1619 196.383 -1109.66 201.043 -1098.19 0.0 201.043 -1098.19 293.411 -24.0575 -627.79346 272.519 272.519
0 2 -6.0120816 0.0 -24.7921 15.7544 -10.2162 196.383 -1109.66 200.755 -1097.0 0.0 200.755 -1097.0 293.3 -24.7921 -627.7371 271.39 271.39
0 3 -6.0120816 0.0 -24.7921 15.7544 -10.2162 196.383 -1109.66 200.755 -1097.0 0.0 200.755 -1097.0 293.3 -24.7921 -627.7371 271.39 271.39
0 4 -6.0120816 0.0 -24.7921 15.7544 -10.2162 196.383 -1109.66 200.755 -1097.0 0.0 200.755 -1097.0 293.3 -24.7921 -627.7371 271.39 271.39
0 5 -6.0120816 0.0 -24.7921 15.7544 -10.2162 196.383 -1109.66 200.755 -1097.0 0.0 200.755 -1097.0 293.3 -24.7921 -627.7371 271.39 271.39
0 6 -6.002917 0.0 -24.4596 15.6996 -10.1054 196.383 -1109.66 200.698 -1097.25 0.0 200.698 -1097.25 293.333 -24.4596 -627.6786 271.656 271.656
0 7 -6.002917 0.0 -24.4596 15.6996 -10.1054 196.383 -1109.66 200.698 -1097.25 0.0 200.698 -1097.25 293.333 -24.4596 -627.6786 271.656 271.656
1 0 -5.3035836 0.0 -12.0856 15.7186 -12.6964 196.383 -1109.66 200.975 -1107.94 0.0 200.975 -1107.94 292.685 -12.0856 -626.3656 271.831 271.831
1 1 -5.3035836 0.0 -12.0856 15.7186 -12.6964 196.383 -1109.66 200.975 -1107.94 0.0 200.975 -1107.94 292.685 -12.0856 -626.3656 271.831 271.831
1 2 -5.3035836 0.0 -12.0856 15.7186 -12.6964 196.383 -1109.66 200.975 -1107.94 0.0 200.975 -1107.94 292.685 -12.0856 -626.3656 271.831 271.831
1 3 -5.3035836 0.0 -12.0856 15.7186 -12.6964 196.383 -1109.66 200.975 -1107.94 0.0 200.975 -1107.94 292.685 -12.0856 -626.3656 271.831 271.831
1 4 -5.2882566 0.0 -11.9869 15.7098 -12.7619 196.383 -1109.66 200.916 -1107.83 0.0 200.916 -1107.83 293.015 -11.9869 -625.88586 272.149 272.149
1 5 -5.2882566 0.0 -11.9869 15.7098 -12.7619 196.383 -1109.66 200.916 -1107.83 0.0 200.916 -1107.83 293.015 -11.9869 -625.88586 272.149 272.149
1 6 -5.321308 0.0 -12.4869 15.7092 -12.7364 196.383 -1109.66 200.882 -1107.52 0.0 200.882 -1107.52 293.437 -12.4869 -625.6879 272.337 272.337
1 7 -5.321308 0.0 -12.4869 15.7092 -12.7364 196.383 -1109.66 200.882 -1107.52 0.0 200.882 -1107.52 293.437 -12.4869 -625.6879 272.337 272.337
2 0 -5.551064 0.0 -15.4112 15.6356 -12.618 196.383 -1109.66 201.924 -1108.36 0.0 201.924 -1108.36 295.56 -15.4112 -626.2872 278.017 278.017
2 1 -5.551064 0.0 -15.4112 15.6356 -12.618 196.383 -1109.66 201.924 -1108.36 0.0 201.924 -1108.36 295.56 -15.4112 -626.2872 278.017 278.017
2 2 -5.4820952 0.0 -14.7782 15.6493 -12.602 196.383 -1109.66 202.07 -1108.4 0.0 202.07 -1108.4 295.166 -14.7782 -625.9422 278.139 278.139
2 3 -5.4820952 0.0 -14.7782 15.6493 -12.602 196.383 -1109.66 202.07 -1108.4 0.0 202.07 -1108.4 295.166 -14.7782 -625.9422 278.139 278.139
2 4 -5.4820952 0.0 -14.7782 15.6493 -12.602 196.383 -1109.66 202.07 -1108.4 0.0 202.07 -1108.4 295.166 -14.7782 -625.9422 278.139 278.139
2 5 -5.3998847 0.0 -14.1152 15.652 -12.5653 196.383 -1109.66 202.296 -1108.39 0.0 202.296 -1108.39 295.755 -14.1152 -624.4542 279.475 279.475
2 6 -5.3998847 0.0 -14.1152 15.652 -12.5653 196.383 -1109.66 202.296 -1108.39 0.0 202.296 -1108.39 295.755 -14.1152 -624.4542 279.475 279.475
2 7 -5.3998847 0.0 -14.1152 15.652 -12.5653 196.383 -1109.66 202.296 -1108.39 0.0 202.296 -1108.39 295.755 -14.1152 -624.4542 279.475 279.475
3 0 -4.983822 0.0 -11.3372 15.4687 -11.8442 196.383 -1109.66 202.582 -1105.89 0.0 202.582 -1105.89 294.777 -11.3372 -619.86816 281.023 281.023
3 1 -4.983822 0.0 -11.3372 15.4687 -11.8442 196.383 -1109.66 202.582 -1105.89 0.0 202.582 -1105.89 294.777 -11.3372 -619.86816 281.023 281.023
3 2 -4.983822 0.0 -11.3372 15.4687 -11.8442 196.383 -1109.66 202.582 -1105.89 0.0 202.582 -1105.89 294.777 -11.3372 -619.86816 281.023 281.023
3 3 -4.983822 0.0 -11.3372 15.4687 -11.8442 196.383 -1109.66 202.582 -1105.89 0.0 202.582 -1105.89 294.777 -11.3372 -619.86816 281.023 281.023
3 4 -4.983822 0.0 -11.3372 15.4687 -11.8442 196.383 -1109.66 202.582 -1105.89 0.0 202.582 -1105.89 294.777 -11.3372 -619.86816 281.023 281.023
3 5 -5.026234 0.0 -11.8841 15.4802 -11.8448 196.383 -1109.66 202.517 -1105.62 0.0 202.517 -1105.62 295.195 -11.8841 -619.7921 281.122 281.122
3 6 -5.1288896 0.0 -13.1746 15.5102 -11.9463 196.383 -1109.66 202.512 -1105.35 0.0 202.512 -1105.35 296.836 -13.1746 -619.17664 281.763 281.763
3 7 -5.1288896 0.0 -13.1746 15.5102 -11.9463 196.383 -1109.66 202.512 -1105.35 0.0 202.512 -1105.35 296.836 -13.1746 -619.17664 281.763 281.763
4 0 -5.742742 0.0 -19.0757 15.8174 -14.8507 196.383 -1109.66 200.443 -1105.49 0.0 200.443 -1105.49 307.288 -19.0757 -616.8347 281.356 281.356
4 1 -5.742742 0.0 -19.0757 15.8174 -14.8507 196.383 -1109.66 200.443 -1105.49 0.0 200.443 -1105.49 307.288 -19.0757 -616.8347 281.356 281.356
4 2 -5.742742 0.0 -19.0757 15.8174 -14.8507 196.383 -1109.66 200.443 -1105.49 0.0 200.443 -1105.49 307.288 -19.0757 -616.8347 281.356 281.356
4 3 -5.742742 0.0 -19.0757 15.8174 -14.8507 196.383 -1109.66 200.443 -1105.49 0.0 200.443 -1105.49 307.288 -19.0757 -616.8347 281.356 281.356
4 4 -5.784919 0.0 -19.5903 15.8229 -14.8621 196.383 -1109.66 200.387 -1105.3 0.0 200.387 -1105.3 307.687 -19.5903 -616.8164 281.374 281.374
4 5 -5.784919 0.0 -19.5903 15.8229 -14.8621 196.383 -1109.66 200.387 -1105.3 0.0 200.387 -1105.3 307.687 -19.5903 -616.8164 281.374 281.374
4 6 -5.784919 0.0 -19.5903 15.8229 -14.8621 196.383 -1109.66 200.387 -1105.3 0.0 200.387 -1105.3 307.687 -19.5903 -616.8164 281.374 281.374
4 7 -5.812534 0.0 -19.8757 15.7995 -14.9076 196.383 -1109.66 200.457 -1105.5 0.0 200.457 -1105.5 309.315 -19.8757 -615.60364 282.995 282.995
5 0 -5.5912967 0.0 -22.9125 15.6026 -13.3901 196.383 -1109.66 197.075 -1090.75 0.0 197.075 -1090.75 302.728 -22.9125 -613.8595 278.435 278.435
5 1 -5.5912967 0.0 -22.9125 15.6026 -13.3901 196.383 -1109.66 197.075 -1090.75 0.0 197.075 -1090.75 302.728 -22.9125 -613.8595 278.435 278.435
5 2 -5.632491 0.0 -22.6916 15.634 -13.4213 196.383 -1109.66 197.135 -1091.84 0.0 197.135 -1091.84 305.161 -22.6916 -612.23553 280.021 280.021
5 3 -5.6319776 0.0 -22.6823 15.6356 -13.4147 196.383 -1109.66 197.137 -1091.84 0.0 197.137 -1091.84 305.166 -22.6823 -612.21936 280.028 280.028
5 4 -5.6319776 0.0 -22.6823 15.6356 -13.4147 196.383 -1109.66 197.137 -1091.84 0.0 197.137 -1091.84 305.166 -22.6823 -612.21936 280.028 280.028
5 5 -5.068062 0.0 -18.4173 15.6182 -12.3767 196.383 -1109.66 196.563 -1087.32 0.0 196.563 -1087.32 316.638 -18.4173 -592.53625 299.739 299.739
5 6 -5.0740705 0.0 -18.553 15.6057 -12.4227 196.383 -1109.66 196.483 -1087.15 0.0 196.483 -1087.15 317.209 -18.553 -592.011 300.266 300.266
5 7 -5.0805974 0.0 -18.3141 15.6024 -12.3245 196.383 -1109.66 196.617 -1087.74 0.0 196.617 -1087.74 318.502 -18.3141 -590.93506 301.274 301.274
6 0 -5.1728826 0.0 -18.2361 15.5794 -12.556 196.383 -1109.66 197.021 -1090.26 0.0 197.021 -1090.26 311.355 -18.2361 -600.1201 292.825 292.825
6 1 -5.1728826 0.0 -18.2361 15.5794 -12.556 196.383 -1109.66 197.021 -1090.26 0.0 197.021 -1090.26 311.355 -18.2361 -600.1201 292.825 292.825
6 2 -5.1728826 0.0 -18.2361 15.5794 -12.556 196.383 -1109.66 197.021 -1090.26 0.0 197.021 -1090.26 311.355 -18.2361 -600.1201 292.825 292.825
6 3 -5.1728826 0.0 -18.2361 15.5794 -12.556 196.383 -1109.66 197.021 -1090.26 0.0 197.021 -1090.26 311.355 -18.2361 -600.1201 292.825 292.825
6 4 -5.1857376 0.0 -18.3884 15.583 -12.5569 196.383 -1109.66 197.021 -1090.23 0.0 197.021 -1090.23 311.502 -18.3884 -600.09534 292.838 292.838
6 5 -5.166635 0.0 -18.2008 15.5812 -12.5547 196.383 -1109.66 197.022 -1090.21 0.0 197.022 -1090.21 311.346 -18.2008 -600.0427 292.851 292.851
6 6 -5.166635 0.0 -18.2008 15.5812 -12.5547 196.383 -1109.66 197.022 -1090.21 0.0 197.022 -1090.21 311.346 -18.2008 -600.0427 292.851 292.851
6 7 -5.166635 0.0 -18.2008 15.5812 -12.5547 196.383 -1109.66 197.022 -1090.21 0.0 197.022 -1090.21 311.346 -18.2008 -600.0427 292.851 292.851
6 8 -4.013481 0.0 -4.86846 16.0565 -14.8824 196.383 -1109.66 197.896 -1094.92 0.0 197.896 -1094.92 341.663 -4.86846 -560.2295 334.242 334.242
6 9 -3.9142714 0.0 -3.45399 16.0208 -14.8732 196.383 -1109.66 198.018 -1095.72 0.0 198.018 -1095.72 342.118 -3.45399 -559.0379 335.45 335.45
6 10 -3.9142714 0.0 -3.45399 16.0208 -14.8732 196.383 -1109.66 198.018 -1095.72 0.0 198.018 -1095.72 342.118 -3.45399 -559.0379 335.45 335.45
6 11 -1.6335895 0.0 21.045 15.8177 -13.7799 196.383 -1109.66 198.216 -1095.85 0.0 198.216 -1095.85 344.478 21.045 -532.11096 358.828 358.828
6 12 -1.6335895 0.0 21.045 15.8177 -13.7799 196.383 -1109.66 198.216 -1095.85 0.0 198.216 -1095.85 344.478 21.045 -532.11096 358.828 358.828
6 13 -1.6335895 0.0 21.045 15.8177 -13.7799 196.383 -1109.66 198.216 -1095.85 0.0 198.216 -1095.85 344.478 21.045 -532.11096 358.828 358.828
6 14 -1.6335895 0.0 21.045 15.8177 -13.7799 196.383 -1109.66 198.216 -1095.85 0.0 198.216 -1095.85 344.478 21.045 -532.11096 358.828 358.828
6 15 -1.6335895 0.0 21.045 15.8177 -13.7799 196.383 -1109.66 198.216 -1095.85 0.0 198.216 -1095.85 344.478 21.045 -532.11096 358.828 358.828
7 0 -4.0692883 0.0 -2.65045 15.4329 -11.9868 196.383 -1109.66 200.174 -1100.85 0.0 200.174 -1100.85 310.391 -2.65045 -592.9354 303.343 303.343
7 1 -4.0692883 0.0 -2.65045 15.4329 -11.9868 196.383 -1109.66 200.174 -1100.85 0.0 200.174 -1100.85 310.391 -2.65045 -592.9354 303.343 303.343
7 2 -4.228956 0.0 -4.46531 15.5817 -12.0263 196.383 -1109.66 199.648 -1099.65 0.0 199.648 -1099.65 312.782 -4.46531 -591.6853 304.901 304.901
7 3 -4.228956 0.0 -4.46531 15.5817 -12.0263 196.383 -1109.66 199.648 -1099.65 0.0 199.648 -1099.65 312.782 -4.46531 -591.6853 304.901 304.901
7 4 -4.228956 0.0 -4.46531 15.5817 -12.0263 196.383 -1109.66 199.648 -1099.65 0.0 199.648 -1099.65 312.782 -4.46531 -591.6853 304.901 304.901
7 5 -4.228956 0.0 -4.46531 15.5817 -12.0263 196.383 -1109.66 199.648 -1099.65 0.0 199.648 -1099.65 312.782 -4.46531 -591.6853 304.901 304.901
7 6 -4.2130947 0.0 -4.34891 15.5893 -12.1089 196.383 -1109.66 199.744 -1099.79 0.0 199.744 -1099.79 313.215 -4.34891 -591.17993 305.25 305.25
7 7 -4.2130947 0.0 -4.34891 15.5893 -12.1089 196.383 -1109.66 199.744 -1099.79 0.0 199.744 -1099.79 313.215 -4.34891 -591.17993 305.25 305.25
8 0 -3.600214 0.0 2.015 15.2472 -12.9654 196.383 -1109.66 199.383 -1100.44 0.0 199.383 -1100.44 313.353 2.015 -585.6889 309.283 309.283
8 1 -3.6361759 0.0 1.61311 15.2529 -12.9534 196.383 -1109.66 199.36 -1100.35 0.0 199.36 -1100.35 313.812 1.61311 -585.5649 309.435 309.435
8 2 -3.6361759 0.0 1.61311 15.2529 -12.9534 196.383 -1109.66 199.36 -1100.35 0.0 199.36 -1100.35 313.812 1.61311 -585.5649 309.435 309.435
8 3 -3.6361759 0.0 1.61311 15.2529 -12.9534 196.383 -1109.66 199.36 -1100.35 0.0 199.36 -1100.35 313.812 1.61311 -585.5649 309.435 309.435
8 4 -3.447067 0.0 3.02559 15.2465 -12.8811 196.383 -1109.66 199.34 -1099.35 0.0 199.34 -1099.35 314.216 3.02559 -582.76843 312.411 312.411
8 5 -3.447067 0.0 3.02559 15.2465 -12.8811 196.383 -1109.66 199.34 -1099.35 0.0 199.34 -1099.35 314.216 3.02559 -582.76843 312.411 312.411
8 6 -3.447067 0.0 3.02559 15.2465 -12.8811 196.383 -1109.66 199.34 -1099.35 0.0 199.34 -1099.35 314.216 3.02559 -582.76843 312.411 312.411
8 7 -3.447067 0.0 3.02559 15.2465 -12.8811 196.383 -1109.66 199.34 -1099.35 0.0 199.34 -1099.35 314.216 3.02559 -582.76843 312.411 312.411
9 0 -4.250862 0.0 -6.13589 15.4799 -15.5194 196.383 -1109.66 198.499 -1099.3 0.0 198.499 -1099.3 326.696 -6.13589 -580.24097 312.351 312.351
9 1 -4.250862 0.0 -6.13589 15.4799 -15.5194 196.383 -1109.66 198.499 -1099.3 0.0 198.499 -1099.3 326.696 -6.13589 -580.24097 312.351 312.351
9 2 -4.263148 0.0 -6.32174 15.4801 -15.5187 196.383 -1109.66 198.478 -1099.18 0.0 198.478 -1099.18 326.803 -6.32174 -580.2208 312.358 312.358
9 3 -4.263148 0.0 -6.32174 15.4801 -15.5187 196.383 -1109.66 198.478 -1099.18 0.0 198.478 -1099.18 326.803 -6.32174 -580.2208 312.358 312.358
9 4 -4.1827116 0.0 -5.30471 15.5025 -15.558 196.383 -1109.66 198.457 -1099.41 0.0 198.457 -1099.41 326.092 -5.30471 -580.1658 312.261 312.261
9 5 -4.1827116 0.0 -5.30471 15.5025 -15.558 196.383 -1109.66 198.457 -1099.41 0.0 198.457 -1099.41 326.092 -5.30471 -580.1658 312.261 312.261
9 6 -4.1827116 0.0 -5.30471 15.5025 -15.558 196.383 -1109.66 198.457 -1099.41 0.0 198.457 -1099.41 326.092 -5.30471 -580.1658 312.261 312.261
9 7 -4.1827116 0.0 -5.30471 15.5025 -15.558 196.383 -1109.66 198.457 -1099.41 0.0 198.457 -1099.41 326.092 -5.30471 -580.1658 312.261 312.261
10 0 -3.861926 0.0 -1.14079 15.4249 -15.5068 196.383 -1109.66 199.658 -1102.53 0.0 199.658 -1102.53 328.083 -1.14079 -575.92975 317.055 317.055
10 1 -3.861926 0.0 -1.14079 15.4249 -15.5068 196.383 -1109.66 199.658 -1102.53 0.0 199.658 -1102.53 328.083 -1.14079 -575.92975 317.055 317.055
10 2 -3.861926 0.0 -1.14079 15.4249 -15.5068 196.383 -1109.66 199.658 -1102.53 0.0 199.658 -1102.53 328.083 -1.14079 -575.92975 317.055 317.055
10 3 -3.856937 0.0 -1.02798 15.4103 -15.489 196.383 -1109.66 199.666 -1102.64 0.0 199.666 -1102.64 328.808 -1.02798 -575.194 317.905 317.905
10 4 -3.856937 0.0 -1.02798 15.4103 -15.489 196.383 -1109.66 199.666 -1102.64 0.0 199.666 -1102.64 328.808 -1.02798 -575.194 317.905 317.905
10 5 -3.856937 0.0 -1.02798 15.4103 -15.489 196.383 -1109.66 199.666 -1102.64 0.0 199.666 -1102.64 328.808 -1.02798 -575.194 317.905 317.905
10 6 -3.856937 0.0 -1.02798 15.4103 -15.489 196.383 -1109.66 199.666 -1102.64 0.0 199.666 -1102.64 328.808 -1.02798 -575.194 317.905 317.905
10 7 -3.7490954 0.0 0.760379 15.4216 -14.5886 196.383 -1109.66 199.702 -1102.78 0.0 199.702 -1102.78 329.0 0.760379 -573.3176 318.517 318.517
11 0 -3.4165685 0.0 5.46898 15.6307 -12.727 196.383 -1109.66 200.64 -1103.89 0.0 200.64 -1103.89 334.632 5.46898 -563.14905 335.641 335.641
11 1 -3.4165685 0.0 5.46898 15.6307 -12.727 196.383 -1109.66 200.64 -1103.89 0.0 200.64 -1103.89 334.632 5.46898 -563.14905 335.641 335.641
11 2 -3.4165685 0.0 5.46898 15.6307 -12.727 196.383 -1109.66 200.64 -1103.89 0.0 200.64 -1103.89 334.632 5.46898 -563.14905 335.641 335.641
11 3 51.28236 0.0 579.41 15.3715 -11.2182 196.383 -1109.66 199.541 -1094.48 0.0 199.541 -1094.48 414.394 579.41 98.864975 994.156 994.156
11 4 51.28236 0.0 579.41 15.3715 -11.2182 196.383 -1109.66 199.541 -1094.48 0.0 199.541 -1094.48 414.394 579.41 98.864975 994.156 994.156
11 5 51.390327 0.0 580.376 15.3312 -11.2024 196.383 -1109.66 199.628 -1094.39 0.0 199.628 -1094.39 413.687 580.376 99.30098 994.66 994.66
11 6 51.390327 0.0 580.376 15.3312 -11.2024 196.383 -1109.66 199.628 -1094.39 0.0 199.628 -1094.39 413.687 580.376 99.30098 994.66 994.66
11 7 51.390327 0.0 580.376 15.3312 -11.2024 196.383 -1109.66 199.628 -1094.39 0.0 199.628 -1094.39 413.687 580.376 99.30098 994.66 994.66
12 0 0.4793789 0.0 42.3689 15.5257 -13.2978 196.383 -1109.66 200.587 -1097.92 0.0 200.587 -1097.92 355.1 42.3689 -499.86417 397.449 397.449
12 1 0.4793789 0.0 42.3689 15.5257 -13.2978 196.383 -1109.66 200.587 -1097.92 0.0 200.587 -1097.92 355.1 42.3689 -499.86417 397.449 397.449
12 2 0.46111032 0.0 42.1711 15.523 -13.2914 196.383 -1109.66 200.606 -1097.94 0.0 200.606 -1097.94 355.314 42.1711 -499.84882 397.472 397.472
12 3 0.46111032 0.0 42.1711 15.523 -13.2914 196.383 -1109.66 200.606 -1097.94 0.0 200.606 -1097.94 355.314 42.1711 -499.84882 397.472 397.472
12 4 0.67572737 0.0 43.4048 15.4923 -13.5867 196.383 -1109.66 200.63 -1096.72 0.0 200.63 -1096.72 354.229 43.4048 -498.45618 399.657 399.657
12 5 0.67572737 0.0 43.4048 15.4923 -13.5867 196.383 -1109.66 200.63 -1096.72 0.0 200.63 -1096.72 354.229 43.4048 -498.45618 399.657 399.657
12 6 0.67572737 0.0 43.4048 15.4923 -13.5867 196.383 -1109.66 200.63 -1096.72 0.0 200.63 -1096.72 354.229 43.4048 -498.45618 399.657 399.657
12 7 0.67572737 0.0 43.4048 15.4923 -13.5867 196.383 -1109.66 200.63 -1096.72 0.0 200.63 -1096.72 354.229 43.4048 -498.45618 399.657 399.657
13 0 17.15567 0.0 218.654 15.6147 -11.8828 196.383 -1109.66 200.094 -1095.61 0.0 200.094 -1095.61 349.573 218.654 -327.289 566.957 566.957
13 1 17.15567 0.0 218.654 15.6147 -11.8828 196.383 -1109.66 200.094 -1095.61 0.0 200.094 -1095.61 349.573 218.654 -327.289 566.957 566.957
13 2 17.15567 0.0 218.654 15.6147 -11.8828 196.383 -1109.66 200.094 -1095.61 0.0 200.094 -1095.61 349.573 218.654 -327.289 566.957 566.957
13 3 17.055567 0.0 217.48 15.6118 -11.8858 196.383 -1109.66 200.095 -1095.44 0.0 200.095 -1095.44 350.774 217.48 -327.09097 567.213 567.213
13 4 17.055567 0.0 217.48 15.6118 -11.8858 196.383 -1109.66 200.095 -1095.44 0.0 200.095 -1095.44 350.774 217.48 -327.09097 567.213 567.213
13 5 17.055567 0.0 217.48 15.6118 -11.8858 196.383 -1109.66 200.095 -1095.44 0.0 200.095 -1095.44 350.774 217.48 -327.09097 567.213 567.213
13 6 17.135706 0.0 218.46 15.6295 -11.887 196.383 -1109.66 200.102 -1095.63 0.0 200.102 -1095.63 350.006 218.46 -327.062 567.251 567.251
13 7 17.135706 0.0 218.46 15.6295 -11.887 196.383 -1109.66 200.102 -1095.63 0.0 200.102 -1095.63 350.006 218.46 -327.062 567.251 567.251
