# Supplementary material for: Exploring the mechanism of Alisma orientale for the treatment of pregnancy induced hypertension and potential hepato-nephrotoxicity by using network pharmacology, network toxicology, molecular docking and molecular dynamics simulation
Source: Front Pharmacol. 2022 Nov 15;13:1027112. doi: 10.3389/fphar.2022.1027112 (PMC9705790; doi:10.3389/fphar.2022.1027112)
Supplement: Supplementary file 8 [file DataSheet6.zip › HSP90AA1/HSPCM/clusters.dock4.pdb]

REMARK  Energy: 272.519
REMARK  SimpleFitness: 272.519
REMARK  FullFitness: -627.79346
REMARK  InterFull: -24.0575
REMARK  IntraFull: 293.411
REMARK  solvFull: -1098.19
REMARK  surfFull: 201.043
REMARK  extraFull: 0.0
REMARK  deltaGcompsolvpol: -1098.19
REMARK  deltaGcompsolvnonpol: 201.043
REMARK  deltaGprotsolvpol: -1109.66
REMARK  deltaGprotsolvnonpol: 196.383
REMARK  deltaGligsolvpol: -10.1619
REMARK  deltaGligsolvnonpol: 15.7161
REMARK  deltaGvdw: -24.0575
REMARK  deltaGelec: 0.0
REMARK  deltaG: -5.9878683
REMARK  Cluster: 0
REMARK  ClusterRank: 0
ATOM   4186 C    LIG     1       3.419   4.632  30.965  1.00  0.00      LIG  
ATOM   4187 C1   LIG     1       2.283   5.579  31.125  1.00  0.00      LIG  
ATOM   4188 C2   LIG     1       1.107   5.366  30.205  1.00  0.00      LIG  
ATOM   4189 C3   LIG     1       1.581   5.242  28.733  1.00  0.00      LIG  
ATOM   4190 C4   LIG     1       2.838   4.382  28.465  1.00  0.00      LIG  
ATOM   4191 C5   LIG     1       3.898   4.681  29.533  1.00  0.00      LIG  
ATOM   4192 C6   LIG     1       0.416   4.998  27.764  1.00  0.00      LIG  
ATOM   4193 C7   LIG     1       0.515   3.761  26.903  1.00  0.00      LIG  
ATOM   4194 C8   LIG     1       1.115   2.609  27.678  1.00  0.00      LIG  
ATOM   4195 C9   LIG     1       2.561   2.882  28.112  1.00  0.00      LIG  
ATOM   4196 C10  LIG     1       0.983   1.277  26.917  1.00  0.00      LIG  
ATOM   4197 C11  LIG     1       2.036   0.318  27.352  1.00  0.00      LIG  
ATOM   4198 C12  LIG     1       2.390   0.404  28.797  1.00  0.00      LIG  
ATOM   4199 C13  LIG     1       2.934   1.795  29.148  1.00  0.00      LIG  
ATOM   4200 C14  LIG     1       1.203   1.363  25.415  1.00  0.00      LIG  
ATOM   4201 C15  LIG     1       1.959   0.111  25.145  1.00  0.00      LIG  
ATOM   4202 C16  LIG     1       2.616  -0.380  26.362  1.00  0.00      LIG  
ATOM   4203 C17  LIG     1       0.216   6.597  30.340  1.00  0.00      LIG  
ATOM   4204 C18  LIG     1       0.319   4.177  30.743  1.00  0.00      LIG  
ATOM   4205 C19  LIG     1       3.526   4.962  27.225  1.00  0.00      LIG  
ATOM   4206 C20  LIG     1      -0.401   0.690  27.167  1.00  0.00      LIG  
ATOM   4207 O    LIG     1       7.369  -0.876  27.536  1.00  0.00      LIG  
ATOM   4208 C21  LIG     1       6.390  -0.938  26.479  1.00  0.00      LIG  
ATOM   4209 C22  LIG     1       5.008  -0.618  27.046  1.00  0.00      LIG  
ATOM   4210 C23  LIG     1       3.844  -1.246  26.287  1.00  0.00      LIG  
ATOM   4211 O1   LIG     1       2.181   6.247  32.145  1.00  0.00      LIG  
ATOM   4212 O2   LIG     1       4.348   1.685  29.285  1.00  0.00      LIG  
ATOM   4213 C24  LIG     1       3.562  -2.635  26.826  1.00  0.00      LIG  
ATOM   4214 C25  LIG     1       7.571   0.331  28.154  1.00  0.00      LIG  
ATOM   4215 O3   LIG     1       7.109   1.411  27.818  1.00  0.00      LIG  
ATOM   4216 C26  LIG     1       8.535   0.177  29.282  1.00  0.00      LIG  
ATOM   4217 C27  LIG     1       6.899  -0.214  25.240  1.00  0.00      LIG  
ATOM   4218 O4   LIG     1       5.988  -0.128  24.119  1.00  0.00      LIG  
ATOM   4219 C28  LIG     1       6.518   1.110  24.646  1.00  0.00      LIG  
ATOM   4220 C29  LIG     1       7.530   1.755  23.766  1.00  0.00      LIG  
ATOM   4221 C30  LIG     1       5.451   2.039  25.121  1.00  0.00      LIG  
ATOM   4222 O5   LIG     1       2.175  -0.342  24.030  1.00  0.00      LIG  
ATOM   4223 H    LIG     1       3.106   3.635  31.274  1.00  0.00      LIG  
ATOM   4224 H1   LIG     1       4.225   4.960  31.627  1.00  0.00      LIG  
ATOM   4225 H2   LIG     1       1.909   6.260  28.500  1.00  0.00      LIG  
ATOM   4226 H3   LIG     1       4.776   4.046  29.405  1.00  0.00      LIG  
ATOM   4227 H4   LIG     1       4.266   5.698  29.363  1.00  0.00      LIG  
ATOM   4228 H5   LIG     1       0.322   5.862  27.101  1.00  0.00      LIG  
ATOM   4229 H6   LIG     1      -0.533   4.947  28.299  1.00  0.00      LIG  
ATOM   4230 H7   LIG     1       1.112   3.990  26.019  1.00  0.00      LIG  
ATOM   4231 H8   LIG     1      -0.485   3.504  26.544  1.00  0.00      LIG  
ATOM   4232 H9   LIG     1       0.522   2.508  28.589  1.00  0.00      LIG  
ATOM   4233 H10  LIG     1       3.194   2.684  27.241  1.00  0.00      LIG  
ATOM   4234 H11  LIG     1       3.088  -0.389  29.083  1.00  0.00      LIG  
ATOM   4235 H12  LIG     1       1.476   0.227  29.370  1.00  0.00      LIG  
ATOM   4236 H13  LIG     1       2.539   2.053  30.130  1.00  0.00      LIG  
ATOM   4237 H14  LIG     1       1.842   2.201  25.123  1.00  0.00      LIG  
ATOM   4238 H15  LIG     1       0.266   1.372  24.857  1.00  0.00      LIG  
ATOM   4239 H16  LIG     1       0.747   7.502  30.029  1.00  0.00      LIG  
ATOM   4240 H17  LIG     1      -0.114   6.743  31.373  1.00  0.00      LIG  
ATOM   4241 H18  LIG     1      -0.687   6.510  29.732  1.00  0.00      LIG  
ATOM   4242 H19  LIG     1       0.057   4.327  31.795  1.00  0.00      LIG  
ATOM   4243 H20  LIG     1       0.891   3.250  30.683  1.00  0.00      LIG  
ATOM   4244 H21  LIG     1      -0.615   4.035  30.195  1.00  0.00      LIG  
ATOM   4245 H22  LIG     1       3.700   6.035  27.337  1.00  0.00      LIG  
ATOM   4246 H23  LIG     1       2.947   4.819  26.313  1.00  0.00      LIG  
ATOM   4247 H24  LIG     1       4.497   4.483  27.072  1.00  0.00      LIG  
ATOM   4248 H25  LIG     1      -1.175   1.352  26.770  1.00  0.00      LIG  
ATOM   4249 H26  LIG     1      -0.587   0.555  28.236  1.00  0.00      LIG  
ATOM   4250 H27  LIG     1      -0.516  -0.282  26.678  1.00  0.00      LIG  
ATOM   4251 H28  LIG     1       6.364  -1.994  26.201  1.00  0.00      LIG  
ATOM   4252 H29  LIG     1       4.900   0.464  27.108  1.00  0.00      LIG  
ATOM   4253 H30  LIG     1       4.961  -0.969  28.081  1.00  0.00      LIG  
ATOM   4254 H31  LIG     1       4.138  -1.355  25.241  1.00  0.00      LIG  
ATOM   4255 H32  LIG     1       4.712   1.539  28.394  1.00  0.00      LIG  
ATOM   4256 H33  LIG     1       4.455  -3.260  26.756  1.00  0.00      LIG  
ATOM   4257 H34  LIG     1       2.763  -3.117  26.256  1.00  0.00      LIG  
ATOM   4258 H35  LIG     1       3.258  -2.594  27.876  1.00  0.00      LIG  
ATOM   4259 H36  LIG     1       9.553   0.129  28.892  1.00  0.00      LIG  
ATOM   4260 H37  LIG     1       8.300  -0.722  29.859  1.00  0.00      LIG  
ATOM   4261 H38  LIG     1       8.436   1.042  29.943  1.00  0.00      LIG  
ATOM   4262 H39  LIG     1       7.897  -0.563  25.012  1.00  0.00      LIG  
ATOM   4263 H40  LIG     1       7.042   2.203  22.896  1.00  0.00      LIG  
ATOM   4264 H41  LIG     1       8.276   1.038  23.409  1.00  0.00      LIG  
ATOM   4265 H42  LIG     1       8.049   2.545  24.314  1.00  0.00      LIG  
ATOM   4266 H43  LIG     1       5.760   2.548  26.036  1.00  0.00      LIG  
ATOM   4267 H44  LIG     1       4.505   1.527  25.307  1.00  0.00      LIG  
ATOM   4268 H45  LIG     1       5.259   2.803  24.364  1.00  0.00      LIG  
TER
REMARK  Energy: 272.519
REMARK  SimpleFitness: 272.519
REMARK  FullFitness: -627.79346
REMARK  InterFull: -24.0575
REMARK  IntraFull: 293.411
REMARK  solvFull: -1098.19
REMARK  surfFull: 201.043
REMARK  extraFull: 0.0
REMARK  deltaGcompsolvpol: -1098.19
REMARK  deltaGcompsolvnonpol: 201.043
REMARK  deltaGprotsolvpol: -1109.66
REMARK  deltaGprotsolvnonpol: 196.383
REMARK  deltaGligsolvpol: -10.1619
REMARK  deltaGligsolvnonpol: 15.7161
REMARK  deltaGvdw: -24.0575
REMARK  deltaGelec: 0.0
REMARK  deltaG: -5.9878683
REMARK  Cluster: 0
REMARK  ClusterRank: 1
ATOM   4186 C    LIG     1       3.419   4.632  30.965  1.00  0.00      LIG  
ATOM   4187 C1   LIG     1       2.283   5.579  31.125  1.00  0.00      LIG  
ATOM   4188 C2   LIG     1       1.107   5.366  30.205  1.00  0.00      LIG  
ATOM   4189 C3   LIG     1       1.581   5.242  28.733  1.00  0.00      LIG  
ATOM   4190 C4   LIG     1       2.838   4.382  28.465  1.00  0.00      LIG  
ATOM   4191 C5   LIG     1       3.898   4.681  29.533  1.00  0.00      LIG  
ATOM   4192 C6   LIG     1       0.416   4.998  27.764  1.00  0.00      LIG  
ATOM   4193 C7   LIG     1       0.515   3.761  26.903  1.00  0.00      LIG  
ATOM   4194 C8   LIG     1       1.115   2.609  27.678  1.00  0.00      LIG  
ATOM   4195 C9   LIG     1       2.561   2.882  28.112  1.00  0.00      LIG  
ATOM   4196 C10  LIG     1       0.983   1.277  26.917  1.00  0.00      LIG  
ATOM   4197 C11  LIG     1       2.036   0.318  27.352  1.00  0.00      LIG  
ATOM   4198 C12  LIG     1       2.390   0.404  28.797  1.00  0.00      LIG  
ATOM   4199 C13  LIG     1       2.934   1.795  29.148  1.00  0.00      LIG  
ATOM   4200 C14  LIG     1       1.203   1.363  25.415  1.00  0.00      LIG  
ATOM   4201 C15  LIG     1       1.959   0.111  25.145  1.00  0.00      LIG  
ATOM   4202 C16  LIG     1       2.616  -0.380  26.362  1.00  0.00      LIG  
ATOM   4203 C17  LIG     1       0.216   6.597  30.340  1.00  0.00      LIG  
ATOM   4204 C18  LIG     1       0.319   4.177  30.743  1.00  0.00      LIG  
ATOM   4205 C19  LIG     1       3.526   4.962  27.225  1.00  0.00      LIG  
ATOM   4206 C20  LIG     1      -0.401   0.690  27.167  1.00  0.00      LIG  
ATOM   4207 O    LIG     1       7.369  -0.876  27.536  1.00  0.00      LIG  
ATOM   4208 C21  LIG     1       6.390  -0.938  26.479  1.00  0.00      LIG  
ATOM   4209 C22  LIG     1       5.008  -0.618  27.046  1.00  0.00      LIG  
ATOM   4210 C23  LIG     1       3.844  -1.246  26.287  1.00  0.00      LIG  
ATOM   4211 O1   LIG     1       2.181   6.247  32.145  1.00  0.00      LIG  
ATOM   4212 O2   LIG     1       4.348   1.685  29.285  1.00  0.00      LIG  
ATOM   4213 C24  LIG     1       3.562  -2.635  26.826  1.00  0.00      LIG  
ATOM   4214 C25  LIG     1       7.571   0.331  28.154  1.00  0.00      LIG  
ATOM   4215 O3   LIG     1       7.109   1.411  27.818  1.00  0.00      LIG  
ATOM   4216 C26  LIG     1       8.535   0.177  29.282  1.00  0.00      LIG  
ATOM   4217 C27  LIG     1       6.899  -0.214  25.240  1.00  0.00      LIG  
ATOM   4218 O4   LIG     1       5.988  -0.128  24.119  1.00  0.00      LIG  
ATOM   4219 C28  LIG     1       6.518   1.110  24.646  1.00  0.00      LIG  
ATOM   4220 C29  LIG     1       7.530   1.755  23.766  1.00  0.00      LIG  
ATOM   4221 C30  LIG     1       5.451   2.039  25.121  1.00  0.00      LIG  
ATOM   4222 O5   LIG     1       2.175  -0.342  24.030  1.00  0.00      LIG  
ATOM   4223 H    LIG     1       3.106   3.635  31.274  1.00  0.00      LIG  
ATOM   4224 H1   LIG     1       4.225   4.960  31.627  1.00  0.00      LIG  
ATOM   4225 H2   LIG     1       1.909   6.260  28.500  1.00  0.00      LIG  
ATOM   4226 H3   LIG     1       4.776   4.046  29.405  1.00  0.00      LIG  
ATOM   4227 H4   LIG     1       4.266   5.698  29.363  1.00  0.00      LIG  
ATOM   4228 H5   LIG     1       0.322   5.862  27.101  1.00  0.00      LIG  
ATOM   4229 H6   LIG     1      -0.533   4.947  28.299  1.00  0.00      LIG  
ATOM   4230 H7   LIG     1       1.112   3.990  26.019  1.00  0.00      LIG  
ATOM   4231 H8   LIG     1      -0.485   3.504  26.544  1.00  0.00      LIG  
ATOM   4232 H9   LIG     1       0.522   2.508  28.589  1.00  0.00      LIG  
ATOM   4233 H10  LIG     1       3.194   2.684  27.241  1.00  0.00      LIG  
ATOM   4234 H11  LIG     1       3.088  -0.389  29.083  1.00  0.00      LIG  
ATOM   4235 H12  LIG     1       1.476   0.227  29.370  1.00  0.00      LIG  
ATOM   4236 H13  LIG     1       2.539   2.053  30.130  1.00  0.00      LIG  
ATOM   4237 H14  LIG     1       1.842   2.201  25.123  1.00  0.00      LIG  
ATOM   4238 H15  LIG     1       0.266   1.372  24.857  1.00  0.00      LIG  
ATOM   4239 H16  LIG     1       0.747   7.502  30.029  1.00  0.00      LIG  
ATOM   4240 H17  LIG     1      -0.114   6.743  31.373  1.00  0.00      LIG  
ATOM   4241 H18  LIG     1      -0.687   6.510  29.732  1.00  0.00      LIG  
ATOM   4242 H19  LIG     1       0.057   4.327  31.795  1.00  0.00      LIG  
ATOM   4243 H20  LIG     1       0.891   3.250  30.683  1.00  0.00      LIG  
ATOM   4244 H21  LIG     1      -0.615   4.035  30.195  1.00  0.00      LIG  
ATOM   4245 H22  LIG     1       3.700   6.035  27.337  1.00  0.00      LIG  
ATOM   4246 H23  LIG     1       2.947   4.819  26.313  1.00  0.00      LIG  
ATOM   4247 H24  LIG     1       4.497   4.483  27.072  1.00  0.00      LIG  
ATOM   4248 H25  LIG     1      -1.175   1.352  26.770  1.00  0.00      LIG  
ATOM   4249 H26  LIG     1      -0.587   0.555  28.236  1.00  0.00      LIG  
ATOM   4250 H27  LIG     1      -0.516  -0.282  26.678  1.00  0.00      LIG  
ATOM   4251 H28  LIG     1       6.364  -1.994  26.201  1.00  0.00      LIG  
ATOM   4252 H29  LIG     1       4.900   0.464  27.108  1.00  0.00      LIG  
ATOM   4253 H30  LIG     1       4.961  -0.969  28.081  1.00  0.00      LIG  
ATOM   4254 H31  LIG     1       4.138  -1.355  25.241  1.00  0.00      LIG  
ATOM   4255 H32  LIG     1       4.712   1.539  28.394  1.00  0.00      LIG  
ATOM   4256 H33  LIG     1       4.455  -3.260  26.756  1.00  0.00      LIG  
ATOM   4257 H34  LIG     1       2.763  -3.117  26.256  1.00  0.00      LIG  
ATOM   4258 H35  LIG     1       3.258  -2.594  27.876  1.00  0.00      LIG  
ATOM   4259 H36  LIG     1       9.553   0.129  28.892  1.00  0.00      LIG  
ATOM   4260 H37  LIG     1       8.300  -0.722  29.859  1.00  0.00      LIG  
ATOM   4261 H38  LIG     1       8.436   1.042  29.943  1.00  0.00      LIG  
ATOM   4262 H39  LIG     1       7.897  -0.563  25.012  1.00  0.00      LIG  
ATOM   4263 H40  LIG     1       7.042   2.203  22.896  1.00  0.00      LIG  
ATOM   4264 H41  LIG     1       8.276   1.038  23.409  1.00  0.00      LIG  
ATOM   4265 H42  LIG     1       8.049   2.545  24.314  1.00  0.00      LIG  
ATOM   4266 H43  LIG     1       5.760   2.548  26.036  1.00  0.00      LIG  
ATOM   4267 H44  LIG     1       4.505   1.527  25.307  1.00  0.00      LIG  
ATOM   4268 H45  LIG     1       5.259   2.803  24.364  1.00  0.00      LIG  
TER
REMARK  Energy: 271.39
REMARK  SimpleFitness: 271.39
REMARK  FullFitness: -627.7371
REMARK  InterFull: -24.7921
REMARK  IntraFull: 293.3
REMARK  solvFull: -1097.0
REMARK  surfFull: 200.755
REMARK  extraFull: 0.0
REMARK  deltaGcompsolvpol: -1097.0
REMARK  deltaGcompsolvnonpol: 200.755
REMARK  deltaGprotsolvpol: -1109.66
REMARK  deltaGprotsolvnonpol: 196.383
REMARK  deltaGligsolvpol: -10.2162
REMARK  deltaGligsolvnonpol: 15.7544
REMARK  deltaGvdw: -24.7921
REMARK  deltaGelec: 0.0
REMARK  deltaG: -6.0120816
REMARK  Cluster: 0
REMARK  ClusterRank: 2
ATOM   4186 C    LIG     1       2.967   4.241  31.212  1.00  0.00      LIG  
ATOM   4187 C1   LIG     1       1.732   5.043  31.432  1.00  0.00      LIG  
ATOM   4188 C2   LIG     1       0.584   4.764  30.493  1.00  0.00      LIG  
ATOM   4189 C3   LIG     1       1.067   4.815  29.019  1.00  0.00      LIG  
ATOM   4190 C4   LIG     1       2.405   4.112  28.693  1.00  0.00      LIG  
ATOM   4191 C5   LIG     1       3.434   4.429  29.787  1.00  0.00      LIG  
ATOM   4192 C6   LIG     1      -0.062   4.536  28.017  1.00  0.00      LIG  
ATOM   4193 C7   LIG     1       0.165   3.385  27.064  1.00  0.00      LIG  
ATOM   4194 C8   LIG     1       0.865   2.245  27.767  1.00  0.00      LIG  
ATOM   4195 C9   LIG     1       2.276   2.622  28.231  1.00  0.00      LIG  
ATOM   4196 C10  LIG     1       0.854   0.955  26.933  1.00  0.00      LIG  
ATOM   4197 C11  LIG     1       1.969   0.058  27.338  1.00  0.00      LIG  
ATOM   4198 C12  LIG     1       2.303   0.104  28.785  1.00  0.00      LIG  
ATOM   4199 C13  LIG     1       2.749   1.511  29.198  1.00  0.00      LIG  
ATOM   4200 C14  LIG     1       1.100   1.138  25.445  1.00  0.00      LIG  
ATOM   4201 C15  LIG     1       1.935  -0.053  25.126  1.00  0.00      LIG  
ATOM   4202 C16  LIG     1       2.599  -0.565  26.330  1.00  0.00      LIG  
ATOM   4203 C17  LIG     1      -0.452   5.860  30.724  1.00  0.00      LIG  
ATOM   4204 C18  LIG     1      -0.060   3.454  30.932  1.00  0.00      LIG  
ATOM   4205 C19  LIG     1       3.031   4.854  27.508  1.00  0.00      LIG  
ATOM   4206 C20  LIG     1      -0.482   0.246  27.123  1.00  0.00      LIG  
ATOM   4207 O    LIG     1       7.362  -0.883  27.521  1.00  0.00      LIG  
ATOM   4208 C21  LIG     1       6.394  -0.959  26.456  1.00  0.00      LIG  
ATOM   4209 C22  LIG     1       4.997  -0.726  27.032  1.00  0.00      LIG  
ATOM   4210 C23  LIG     1       3.863  -1.378  26.246  1.00  0.00      LIG  
ATOM   4211 O1   LIG     1       1.563   5.627  32.491  1.00  0.00      LIG  
ATOM   4212 O2   LIG     1       4.169   1.506  29.306  1.00  0.00      LIG  
ATOM   4213 C24  LIG     1       3.624  -2.785  26.758  1.00  0.00      LIG  
ATOM   4214 C25  LIG     1       7.517   0.320  28.162  1.00  0.00      LIG  
ATOM   4215 O3   LIG     1       7.011   1.386  27.847  1.00  0.00      LIG  
ATOM   4216 C26  LIG     1       8.452   0.166  29.313  1.00  0.00      LIG  
ATOM   4217 C27  LIG     1       6.875  -0.164  25.249  1.00  0.00      LIG  
ATOM   4218 O4   LIG     1       5.990  -0.130  24.106  1.00  0.00      LIG  
ATOM   4219 C28  LIG     1       6.397   1.137  24.675  1.00  0.00      LIG  
ATOM   4220 C29  LIG     1       7.366   1.892  23.834  1.00  0.00      LIG  
ATOM   4221 C30  LIG     1       5.242   1.958  25.144  1.00  0.00      LIG  
ATOM   4222 O5   LIG     1       2.193  -0.439  23.995  1.00  0.00      LIG  
ATOM   4223 H    LIG     1       2.769   3.199  31.459  1.00  0.00      LIG  
ATOM   4224 H1   LIG     1       3.735   4.614  31.895  1.00  0.00      LIG  
ATOM   4225 H2   LIG     1       1.291   5.877  28.876  1.00  0.00      LIG  
ATOM   4226 H3   LIG     1       4.365   3.885  29.621  1.00  0.00      LIG  
ATOM   4227 H4   LIG     1       3.712   5.483  29.691  1.00  0.00      LIG  
ATOM   4228 H5   LIG     1      -0.237   5.437  27.423  1.00  0.00      LIG  
ATOM   4229 H6   LIG     1      -1.003   4.349  28.535  1.00  0.00      LIG  
ATOM   4230 H7   LIG     1       0.750   3.728  26.209  1.00  0.00      LIG  
ATOM   4231 H8   LIG     1      -0.801   3.063  26.667  1.00  0.00      LIG  
ATOM   4232 H9   LIG     1       0.278   2.035  28.663  1.00  0.00      LIG  
ATOM   4233 H10  LIG     1       2.926   2.546  27.353  1.00  0.00      LIG  
ATOM   4234 H11  LIG     1       3.050  -0.653  29.045  1.00  0.00      LIG  
ATOM   4235 H12  LIG     1       1.392  -0.152  29.333  1.00  0.00      LIG  
ATOM   4236 H13  LIG     1       2.357   1.683  30.198  1.00  0.00      LIG  
ATOM   4237 H14  LIG     1       1.686   2.033  25.217  1.00  0.00      LIG  
ATOM   4238 H15  LIG     1       0.178   1.119  24.868  1.00  0.00      LIG  
ATOM   4239 H16  LIG     1      -0.057   6.841  30.446  1.00  0.00      LIG  
ATOM   4240 H17  LIG     1      -0.760   5.909  31.773  1.00  0.00      LIG  
ATOM   4241 H18  LIG     1      -1.359   5.680  30.142  1.00  0.00      LIG  
ATOM   4242 H19  LIG     1      -0.354   3.500  31.985  1.00  0.00      LIG  
ATOM   4243 H20  LIG     1       0.619   2.608  30.826  1.00  0.00      LIG  
ATOM   4244 H21  LIG     1      -0.961   3.240  30.352  1.00  0.00      LIG  
ATOM   4245 H22  LIG     1       3.099   5.927  27.708  1.00  0.00      LIG  
ATOM   4246 H23  LIG     1       2.468   4.732  26.583  1.00  0.00      LIG  
ATOM   4247 H24  LIG     1       4.045   4.487  27.322  1.00  0.00      LIG  
ATOM   4248 H25  LIG     1      -1.303   0.859  26.745  1.00  0.00      LIG  
ATOM   4249 H26  LIG     1      -0.674   0.040  28.179  1.00  0.00      LIG  
ATOM   4250 H27  LIG     1      -0.509  -0.707  26.586  1.00  0.00      LIG  
ATOM   4251 H28  LIG     1       6.424  -2.004  26.142  1.00  0.00      LIG  
ATOM   4252 H29  LIG     1       4.838   0.345  27.141  1.00  0.00      LIG  
ATOM   4253 H30  LIG     1       4.967  -1.122  28.052  1.00  0.00      LIG  
ATOM   4254 H31  LIG     1       4.171  -1.453  25.202  1.00  0.00      LIG  
ATOM   4255 H32  LIG     1       4.524   1.444  28.402  1.00  0.00      LIG  
ATOM   4256 H33  LIG     1       4.537  -3.381  26.682  1.00  0.00      LIG  
ATOM   4257 H34  LIG     1       2.841  -3.282  26.179  1.00  0.00      LIG  
ATOM   4258 H35  LIG     1       3.315  -2.774  27.808  1.00  0.00      LIG  
ATOM   4259 H36  LIG     1       9.465  -0.016  28.947  1.00  0.00      LIG  
ATOM   4260 H37  LIG     1       8.117  -0.654  29.954  1.00  0.00      LIG  
ATOM   4261 H38  LIG     1       8.440   1.090  29.896  1.00  0.00      LIG  
ATOM   4262 H39  LIG     1       7.906  -0.419  25.043  1.00  0.00      LIG  
ATOM   4263 H40  LIG     1       6.855   2.331  22.972  1.00  0.00      LIG  
ATOM   4264 H41  LIG     1       8.171   1.250  23.464  1.00  0.00      LIG  
ATOM   4265 H42  LIG     1       7.812   2.702  24.419  1.00  0.00      LIG  
ATOM   4266 H43  LIG     1       5.486   2.468  26.080  1.00  0.00      LIG  
ATOM   4267 H44  LIG     1       4.346   1.357  25.297  1.00  0.00      LIG  
ATOM   4268 H45  LIG     1       4.995   2.717  24.395  1.00  0.00      LIG  
TER
REMARK  Energy: 271.39
REMARK  SimpleFitness: 271.39
REMARK  FullFitness: -627.7371
REMARK  InterFull: -24.7921
REMARK  IntraFull: 293.3
REMARK  solvFull: -1097.0
REMARK  surfFull: 200.755
REMARK  extraFull: 0.0
REMARK  deltaGcompsolvpol: -1097.0
REMARK  deltaGcompsolvnonpol: 200.755
REMARK  deltaGprotsolvpol: -1109.66
REMARK  deltaGprotsolvnonpol: 196.383
REMARK  deltaGligsolvpol: -10.2162
REMARK  deltaGligsolvnonpol: 15.7544
REMARK  deltaGvdw: -24.7921
REMARK  deltaGelec: 0.0
REMARK  deltaG: -6.0120816
REMARK  Cluster: 0
REMARK  ClusterRank: 3
ATOM   4186 C    LIG     1       2.967   4.241  31.212  1.00  0.00      LIG  
ATOM   4187 C1   LIG     1       1.732   5.043  31.432  1.00  0.00      LIG  
ATOM   4188 C2   LIG     1       0.584   4.764  30.493  1.00  0.00      LIG  
ATOM   4189 C3   LIG     1       1.067   4.815  29.019  1.00  0.00      LIG  
ATOM   4190 C4   LIG     1       2.405   4.112  28.693  1.00  0.00      LIG  
ATOM   4191 C5   LIG     1       3.434   4.429  29.787  1.00  0.00      LIG  
ATOM   4192 C6   LIG     1      -0.062   4.536  28.017  1.00  0.00      LIG  
ATOM   4193 C7   LIG     1       0.165   3.385  27.064  1.00  0.00      LIG  
ATOM   4194 C8   LIG     1       0.865   2.245  27.767  1.00  0.00      LIG  
ATOM   4195 C9   LIG     1       2.276   2.622  28.231  1.00  0.00      LIG  
ATOM   4196 C10  LIG     1       0.854   0.955  26.933  1.00  0.00      LIG  
ATOM   4197 C11  LIG     1       1.969   0.058  27.338  1.00  0.00      LIG  
ATOM   4198 C12  LIG     1       2.303   0.104  28.785  1.00  0.00      LIG  
ATOM   4199 C13  LIG     1       2.749   1.511  29.198  1.00  0.00      LIG  
ATOM   4200 C14  LIG     1       1.100   1.138  25.445  1.00  0.00      LIG  
ATOM   4201 C15  LIG     1       1.935  -0.053  25.126  1.00  0.00      LIG  
ATOM   4202 C16  LIG     1       2.599  -0.565  26.330  1.00  0.00      LIG  
ATOM   4203 C17  LIG     1      -0.452   5.860  30.724  1.00  0.00      LIG  
ATOM   4204 C18  LIG     1      -0.060   3.454  30.932  1.00  0.00      LIG  
ATOM   4205 C19  LIG     1       3.031   4.854  27.508  1.00  0.00      LIG  
ATOM   4206 C20  LIG     1      -0.482   0.246  27.123  1.00  0.00      LIG  
ATOM   4207 O    LIG     1       7.362  -0.883  27.521  1.00  0.00      LIG  
ATOM   4208 C21  LIG     1       6.394  -0.959  26.456  1.00  0.00      LIG  
ATOM   4209 C22  LIG     1       4.997  -0.726  27.032  1.00  0.00      LIG  
ATOM   4210 C23  LIG     1       3.863  -1.378  26.246  1.00  0.00      LIG  
ATOM   4211 O1   LIG     1       1.563   5.627  32.491  1.00  0.00      LIG  
ATOM   4212 O2   LIG     1       4.169   1.506  29.306  1.00  0.00      LIG  
ATOM   4213 C24  LIG     1       3.624  -2.785  26.758  1.00  0.00      LIG  
ATOM   4214 C25  LIG     1       7.517   0.320  28.162  1.00  0.00      LIG  
ATOM   4215 O3   LIG     1       7.011   1.386  27.847  1.00  0.00      LIG  
ATOM   4216 C26  LIG     1       8.452   0.166  29.313  1.00  0.00      LIG  
ATOM   4217 C27  LIG     1       6.875  -0.164  25.249  1.00  0.00      LIG  
ATOM   4218 O4   LIG     1       5.990  -0.130  24.106  1.00  0.00      LIG  
ATOM   4219 C28  LIG     1       6.397   1.137  24.675  1.00  0.00      LIG  
ATOM   4220 C29  LIG     1       7.366   1.892  23.834  1.00  0.00      LIG  
ATOM   4221 C30  LIG     1       5.242   1.958  25.144  1.00  0.00      LIG  
ATOM   4222 O5   LIG     1       2.193  -0.439  23.995  1.00  0.00      LIG  
ATOM   4223 H    LIG     1       2.769   3.199  31.459  1.00  0.00      LIG  
ATOM   4224 H1   LIG     1       3.735   4.614  31.895  1.00  0.00      LIG  
ATOM   4225 H2   LIG     1       1.291   5.877  28.876  1.00  0.00      LIG  
ATOM   4226 H3   LIG     1       4.365   3.885  29.621  1.00  0.00      LIG  
ATOM   4227 H4   LIG     1       3.712   5.483  29.691  1.00  0.00      LIG  
ATOM   4228 H5   LIG     1      -0.237   5.437  27.423  1.00  0.00      LIG  
ATOM   4229 H6   LIG     1      -1.003   4.349  28.535  1.00  0.00      LIG  
ATOM   4230 H7   LIG     1       0.750   3.728  26.209  1.00  0.00      LIG  
ATOM   4231 H8   LIG     1      -0.801   3.063  26.667  1.00  0.00      LIG  
ATOM   4232 H9   LIG     1       0.278   2.035  28.663  1.00  0.00      LIG  
ATOM   4233 H10  LIG     1       2.926   2.546  27.353  1.00  0.00      LIG  
ATOM   4234 H11  LIG     1       3.050  -0.653  29.045  1.00  0.00      LIG  
ATOM   4235 H12  LIG     1       1.392  -0.152  29.333  1.00  0.00      LIG  
ATOM   4236 H13  LIG     1       2.357   1.683  30.198  1.00  0.00      LIG  
ATOM   4237 H14  LIG     1       1.686   2.033  25.217  1.00  0.00      LIG  
ATOM   4238 H15  LIG     1       0.178   1.119  24.868  1.00  0.00      LIG  
ATOM   4239 H16  LIG     1      -0.057   6.841  30.446  1.00  0.00      LIG  
ATOM   4240 H17  LIG     1      -0.760   5.909  31.773  1.00  0.00      LIG  
ATOM   4241 H18  LIG     1      -1.359   5.680  30.142  1.00  0.00      LIG  
ATOM   4242 H19  LIG     1      -0.354   3.500  31.985  1.00  0.00      LIG  
ATOM   4243 H20  LIG     1       0.619   2.608  30.826  1.00  0.00      LIG  
ATOM   4244 H21  LIG     1      -0.961   3.240  30.352  1.00  0.00      LIG  
ATOM   4245 H22  LIG     1       3.099   5.927  27.708  1.00  0.00      LIG  
ATOM   4246 H23  LIG     1       2.468   4.732  26.583  1.00  0.00      LIG  
ATOM   4247 H24  LIG     1       4.045   4.487  27.322  1.00  0.00      LIG  
ATOM   4248 H25  LIG     1      -1.303   0.859  26.745  1.00  0.00      LIG  
ATOM   4249 H26  LIG     1      -0.674   0.040  28.179  1.00  0.00      LIG  
ATOM   4250 H27  LIG     1      -0.509  -0.707  26.586  1.00  0.00      LIG  
ATOM   4251 H28  LIG     1       6.424  -2.004  26.142  1.00  0.00      LIG  
ATOM   4252 H29  LIG     1       4.838   0.345  27.141  1.00  0.00      LIG  
ATOM   4253 H30  LIG     1       4.967  -1.122  28.052  1.00  0.00      LIG  
ATOM   4254 H31  LIG     1       4.171  -1.453  25.202  1.00  0.00      LIG  
ATOM   4255 H32  LIG     1       4.524   1.444  28.402  1.00  0.00      LIG  
ATOM   4256 H33  LIG     1       4.537  -3.381  26.682  1.00  0.00      LIG  
ATOM   4257 H34  LIG     1       2.841  -3.282  26.179  1.00  0.00      LIG  
ATOM   4258 H35  LIG     1       3.315  -2.774  27.808  1.00  0.00      LIG  
ATOM   4259 H36  LIG     1       9.465  -0.016  28.947  1.00  0.00      LIG  
ATOM   4260 H37  LIG     1       8.117  -0.654  29.954  1.00  0.00      LIG  
ATOM   4261 H38  LIG     1       8.440   1.090  29.896  1.00  0.00      LIG  
ATOM   4262 H39  LIG     1       7.906  -0.419  25.043  1.00  0.00      LIG  
ATOM   4263 H40  LIG     1       6.855   2.331  22.972  1.00  0.00      LIG  
ATOM   4264 H41  LIG     1       8.171   1.250  23.464  1.00  0.00      LIG  
ATOM   4265 H42  LIG     1       7.812   2.702  24.419  1.00  0.00      LIG  
ATOM   4266 H43  LIG     1       5.486   2.468  26.080  1.00  0.00      LIG  
ATOM   4267 H44  LIG     1       4.346   1.357  25.297  1.00  0.00      LIG  
ATOM   4268 H45  LIG     1       4.995   2.717  24.395  1.00  0.00      LIG  
TER
REMARK  Energy: 271.39
REMARK  SimpleFitness: 271.39
REMARK  FullFitness: -627.7371
REMARK  InterFull: -24.7921
REMARK  IntraFull: 293.3
REMARK  solvFull: -1097.0
REMARK  surfFull: 200.755
REMARK  extraFull: 0.0
REMARK  deltaGcompsolvpol: -1097.0
REMARK  deltaGcompsolvnonpol: 200.755
REMARK  deltaGprotsolvpol: -1109.66
REMARK  deltaGprotsolvnonpol: 196.383
REMARK  deltaGligsolvpol: -10.2162
REMARK  deltaGligsolvnonpol: 15.7544
REMARK  deltaGvdw: -24.7921
REMARK  deltaGelec: 0.0
REMARK  deltaG: -6.0120816
REMARK  Cluster: 0
REMARK  ClusterRank: 4
ATOM   4186 C    LIG     1       2.967   4.241  31.212  1.00  0.00      LIG  
ATOM   4187 C1   LIG     1       1.732   5.043  31.432  1.00  0.00      LIG  
ATOM   4188 C2   LIG     1       0.584   4.764  30.493  1.00  0.00      LIG  
ATOM   4189 C3   LIG     1       1.067   4.815  29.019  1.00  0.00      LIG  
ATOM   4190 C4   LIG     1       2.405   4.112  28.693  1.00  0.00      LIG  
ATOM   4191 C5   LIG     1       3.434   4.429  29.787  1.00  0.00      LIG  
ATOM   4192 C6   LIG     1      -0.062   4.536  28.017  1.00  0.00      LIG  
ATOM   4193 C7   LIG     1       0.165   3.385  27.064  1.00  0.00      LIG  
ATOM   4194 C8   LIG     1       0.865   2.245  27.767  1.00  0.00      LIG  
ATOM   4195 C9   LIG     1       2.276   2.622  28.231  1.00  0.00      LIG  
ATOM   4196 C10  LIG     1       0.854   0.955  26.933  1.00  0.00      LIG  
ATOM   4197 C11  LIG     1       1.969   0.058  27.338  1.00  0.00      LIG  
ATOM   4198 C12  LIG     1       2.303   0.104  28.785  1.00  0.00      LIG  
ATOM   4199 C13  LIG     1       2.749   1.511  29.198  1.00  0.00      LIG  
ATOM   4200 C14  LIG     1       1.100   1.138  25.445  1.00  0.00      LIG  
ATOM   4201 C15  LIG     1       1.935  -0.053  25.126  1.00  0.00      LIG  
ATOM   4202 C16  LIG     1       2.599  -0.565  26.330  1.00  0.00      LIG  
ATOM   4203 C17  LIG     1      -0.452   5.860  30.724  1.00  0.00      LIG  
ATOM   4204 C18  LIG     1      -0.060   3.454  30.932  1.00  0.00      LIG  
ATOM   4205 C19  LIG     1       3.031   4.854  27.508  1.00  0.00      LIG  
ATOM   4206 C20  LIG     1      -0.482   0.246  27.123  1.00  0.00      LIG  
ATOM   4207 O    LIG     1       7.362  -0.883  27.521  1.00  0.00      LIG  
ATOM   4208 C21  LIG     1       6.394  -0.959  26.456  1.00  0.00      LIG  
ATOM   4209 C22  LIG     1       4.997  -0.726  27.032  1.00  0.00      LIG  
ATOM   4210 C23  LIG     1       3.863  -1.378  26.246  1.00  0.00      LIG  
ATOM   4211 O1   LIG     1       1.563   5.627  32.491  1.00  0.00      LIG  
ATOM   4212 O2   LIG     1       4.169   1.506  29.306  1.00  0.00      LIG  
ATOM   4213 C24  LIG     1       3.624  -2.785  26.758  1.00  0.00      LIG  
ATOM   4214 C25  LIG     1       7.517   0.320  28.162  1.00  0.00      LIG  
ATOM   4215 O3   LIG     1       7.011   1.386  27.847  1.00  0.00      LIG  
ATOM   4216 C26  LIG     1       8.452   0.166  29.313  1.00  0.00      LIG  
ATOM   4217 C27  LIG     1       6.875  -0.164  25.249  1.00  0.00      LIG  
ATOM   4218 O4   LIG     1       5.990  -0.130  24.106  1.00  0.00      LIG  
ATOM   4219 C28  LIG     1       6.397   1.137  24.675  1.00  0.00      LIG  
ATOM   4220 C29  LIG     1       7.366   1.892  23.834  1.00  0.00      LIG  
ATOM   4221 C30  LIG     1       5.242   1.958  25.144  1.00  0.00      LIG  
ATOM   4222 O5   LIG     1       2.193  -0.439  23.995  1.00  0.00      LIG  
ATOM   4223 H    LIG     1       2.769   3.199  31.459  1.00  0.00      LIG  
ATOM   4224 H1   LIG     1       3.735   4.614  31.895  1.00  0.00      LIG  
ATOM   4225 H2   LIG     1       1.291   5.877  28.876  1.00  0.00      LIG  
ATOM   4226 H3   LIG     1       4.365   3.885  29.621  1.00  0.00      LIG  
ATOM   4227 H4   LIG     1       3.712   5.483  29.691  1.00  0.00      LIG  
ATOM   4228 H5   LIG     1      -0.237   5.437  27.423  1.00  0.00      LIG  
ATOM   4229 H6   LIG     1      -1.003   4.349  28.535  1.00  0.00      LIG  
ATOM   4230 H7   LIG     1       0.750   3.728  26.209  1.00  0.00      LIG  
ATOM   4231 H8   LIG     1      -0.801   3.063  26.667  1.00  0.00      LIG  
ATOM   4232 H9   LIG     1       0.278   2.035  28.663  1.00  0.00      LIG  
ATOM   4233 H10  LIG     1       2.926   2.546  27.353  1.00  0.00      LIG  
ATOM   4234 H11  LIG     1       3.050  -0.653  29.045  1.00  0.00      LIG  
ATOM   4235 H12  LIG     1       1.392  -0.152  29.333  1.00  0.00      LIG  
ATOM   4236 H13  LIG     1       2.357   1.683  30.198  1.00  0.00      LIG  
ATOM   4237 H14  LIG     1       1.686   2.033  25.217  1.00  0.00      LIG  
ATOM   4238 H15  LIG     1       0.178   1.119  24.868  1.00  0.00      LIG  
ATOM   4239 H16  LIG     1      -0.057   6.841  30.446  1.00  0.00      LIG  
ATOM   4240 H17  LIG     1      -0.760   5.909  31.773  1.00  0.00      LIG  
ATOM   4241 H18  LIG     1      -1.359   5.680  30.142  1.00  0.00      LIG  
ATOM   4242 H19  LIG     1      -0.354   3.500  31.985  1.00  0.00      LIG  
ATOM   4243 H20  LIG     1       0.619   2.608  30.826  1.00  0.00      LIG  
ATOM   4244 H21  LIG     1      -0.961   3.240  30.352  1.00  0.00      LIG  
ATOM   4245 H22  LIG     1       3.099   5.927  27.708  1.00  0.00      LIG  
ATOM   4246 H23  LIG     1       2.468   4.732  26.583  1.00  0.00      LIG  
ATOM   4247 H24  LIG     1       4.045   4.487  27.322  1.00  0.00      LIG  
ATOM   4248 H25  LIG     1      -1.303   0.859  26.745  1.00  0.00      LIG  
ATOM   4249 H26  LIG     1      -0.674   0.040  28.179  1.00  0.00      LIG  
ATOM   4250 H27  LIG     1      -0.509  -0.707  26.586  1.00  0.00      LIG  
ATOM   4251 H28  LIG     1       6.424  -2.004  26.142  1.00  0.00      LIG  
ATOM   4252 H29  LIG     1       4.838   0.345  27.141  1.00  0.00      LIG  
ATOM   4253 H30  LIG     1       4.967  -1.122  28.052  1.00  0.00      LIG  
ATOM   4254 H31  LIG     1       4.171  -1.453  25.202  1.00  0.00      LIG  
ATOM   4255 H32  LIG     1       4.524   1.444  28.402  1.00  0.00      LIG  
ATOM   4256 H33  LIG     1       4.537  -3.381  26.682  1.00  0.00      LIG  
ATOM   4257 H34  LIG     1       2.841  -3.282  26.179  1.00  0.00      LIG  
ATOM   4258 H35  LIG     1       3.315  -2.774  27.808  1.00  0.00      LIG  
ATOM   4259 H36  LIG     1       9.465  -0.016  28.947  1.00  0.00      LIG  
ATOM   4260 H37  LIG     1       8.117  -0.654  29.954  1.00  0.00      LIG  
ATOM   4261 H38  LIG     1       8.440   1.090  29.896  1.00  0.00      LIG  
ATOM   4262 H39  LIG     1       7.906  -0.419  25.043  1.00  0.00      LIG  
ATOM   4263 H40  LIG     1       6.855   2.331  22.972  1.00  0.00      LIG  
ATOM   4264 H41  LIG     1       8.171   1.250  23.464  1.00  0.00      LIG  
ATOM   4265 H42  LIG     1       7.812   2.702  24.419  1.00  0.00      LIG  
ATOM   4266 H43  LIG     1       5.486   2.468  26.080  1.00  0.00      LIG  
ATOM   4267 H44  LIG     1       4.346   1.357  25.297  1.00  0.00      LIG  
ATOM   4268 H45  LIG     1       4.995   2.717  24.395  1.00  0.00      LIG  
TER
REMARK  Energy: 271.39
REMARK  SimpleFitness: 271.39
REMARK  FullFitness: -627.7371
REMARK  InterFull: -24.7921
REMARK  IntraFull: 293.3
REMARK  solvFull: -1097.0
REMARK  surfFull: 200.755
REMARK  extraFull: 0.0
REMARK  deltaGcompsolvpol: -1097.0
REMARK  deltaGcompsolvnonpol: 200.755
REMARK  deltaGprotsolvpol: -1109.66
REMARK  deltaGprotsolvnonpol: 196.383
REMARK  deltaGligsolvpol: -10.2162
REMARK  deltaGligsolvnonpol: 15.7544
REMARK  deltaGvdw: -24.7921
REMARK  deltaGelec: 0.0
REMARK  deltaG: -6.0120816
REMARK  Cluster: 0
REMARK  ClusterRank: 5
ATOM   4186 C    LIG     1       2.967   4.241  31.212  1.00  0.00      LIG  
ATOM   4187 C1   LIG     1       1.732   5.043  31.432  1.00  0.00      LIG  
ATOM   4188 C2   LIG     1       0.584   4.764  30.493  1.00  0.00      LIG  
ATOM   4189 C3   LIG     1       1.067   4.815  29.019  1.00  0.00      LIG  
ATOM   4190 C4   LIG     1       2.405   4.112  28.693  1.00  0.00      LIG  
ATOM   4191 C5   LIG     1       3.434   4.429  29.787  1.00  0.00      LIG  
ATOM   4192 C6   LIG     1      -0.062   4.536  28.017  1.00  0.00      LIG  
ATOM   4193 C7   LIG     1       0.165   3.385  27.064  1.00  0.00      LIG  
ATOM   4194 C8   LIG     1       0.865   2.245  27.767  1.00  0.00      LIG  
ATOM   4195 C9   LIG     1       2.276   2.622  28.231  1.00  0.00      LIG  
ATOM   4196 C10  LIG     1       0.854   0.955  26.933  1.00  0.00      LIG  
ATOM   4197 C11  LIG     1       1.969   0.058  27.338  1.00  0.00      LIG  
ATOM   4198 C12  LIG     1       2.303   0.104  28.785  1.00  0.00      LIG  
ATOM   4199 C13  LIG     1       2.749   1.511  29.198  1.00  0.00      LIG  
ATOM   4200 C14  LIG     1       1.100   1.138  25.445  1.00  0.00      LIG  
ATOM   4201 C15  LIG     1       1.935  -0.053  25.126  1.00  0.00      LIG  
ATOM   4202 C16  LIG     1       2.599  -0.565  26.330  1.00  0.00      LIG  
ATOM   4203 C17  LIG     1      -0.452   5.860  30.724  1.00  0.00      LIG  
ATOM   4204 C18  LIG     1      -0.060   3.454  30.932  1.00  0.00      LIG  
ATOM   4205 C19  LIG     1       3.031   4.854  27.508  1.00  0.00      LIG  
ATOM   4206 C20  LIG     1      -0.482   0.246  27.123  1.00  0.00      LIG  
ATOM   4207 O    LIG     1       7.362  -0.883  27.521  1.00  0.00      LIG  
ATOM   4208 C21  LIG     1       6.394  -0.959  26.456  1.00  0.00      LIG  
ATOM   4209 C22  LIG     1       4.997  -0.726  27.032  1.00  0.00      LIG  
ATOM   4210 C23  LIG     1       3.863  -1.378  26.246  1.00  0.00      LIG  
ATOM   4211 O1   LIG     1       1.563   5.627  32.491  1.00  0.00      LIG  
ATOM   4212 O2   LIG     1       4.169   1.506  29.306  1.00  0.00      LIG  
ATOM   4213 C24  LIG     1       3.624  -2.785  26.758  1.00  0.00      LIG  
ATOM   4214 C25  LIG     1       7.517   0.320  28.162  1.00  0.00      LIG  
ATOM   4215 O3   LIG     1       7.011   1.386  27.847  1.00  0.00      LIG  
ATOM   4216 C26  LIG     1       8.452   0.166  29.313  1.00  0.00      LIG  
ATOM   4217 C27  LIG     1       6.875  -0.164  25.249  1.00  0.00      LIG  
ATOM   4218 O4   LIG     1       5.990  -0.130  24.106  1.00  0.00      LIG  
ATOM   4219 C28  LIG     1       6.397   1.137  24.675  1.00  0.00      LIG  
ATOM   4220 C29  LIG     1       7.366   1.892  23.834  1.00  0.00      LIG  
ATOM   4221 C30  LIG     1       5.242   1.958  25.144  1.00  0.00      LIG  
ATOM   4222 O5   LIG     1       2.193  -0.439  23.995  1.00  0.00      LIG  
ATOM   4223 H    LIG     1       2.769   3.199  31.459  1.00  0.00      LIG  
ATOM   4224 H1   LIG     1       3.735   4.614  31.895  1.00  0.00      LIG  
ATOM   4225 H2   LIG     1       1.291   5.877  28.876  1.00  0.00      LIG  
ATOM   4226 H3   LIG     1       4.365   3.885  29.621  1.00  0.00      LIG  
ATOM   4227 H4   LIG     1       3.712   5.483  29.691  1.00  0.00      LIG  
ATOM   4228 H5   LIG     1      -0.237   5.437  27.423  1.00  0.00      LIG  
ATOM   4229 H6   LIG     1      -1.003   4.349  28.535  1.00  0.00      LIG  
ATOM   4230 H7   LIG     1       0.750   3.728  26.209  1.00  0.00      LIG  
ATOM   4231 H8   LIG     1      -0.801   3.063  26.667  1.00  0.00      LIG  
ATOM   4232 H9   LIG     1       0.278   2.035  28.663  1.00  0.00      LIG  
ATOM   4233 H10  LIG     1       2.926   2.546  27.353  1.00  0.00      LIG  
ATOM   4234 H11  LIG     1       3.050  -0.653  29.045  1.00  0.00      LIG  
ATOM   4235 H12  LIG     1       1.392  -0.152  29.333  1.00  0.00      LIG  
ATOM   4236 H13  LIG     1       2.357   1.683  30.198  1.00  0.00      LIG  
ATOM   4237 H14  LIG     1       1.686   2.033  25.217  1.00  0.00      LIG  
ATOM   4238 H15  LIG     1       0.178   1.119  24.868  1.00  0.00      LIG  
ATOM   4239 H16  LIG     1      -0.057   6.841  30.446  1.00  0.00      LIG  
ATOM   4240 H17  LIG     1      -0.760   5.909  31.773  1.00  0.00      LIG  
ATOM   4241 H18  LIG     1      -1.359   5.680  30.142  1.00  0.00      LIG  
ATOM   4242 H19  LIG     1      -0.354   3.500  31.985  1.00  0.00      LIG  
ATOM   4243 H20  LIG     1       0.619   2.608  30.826  1.00  0.00      LIG  
ATOM   4244 H21  LIG     1      -0.961   3.240  30.352  1.00  0.00      LIG  
ATOM   4245 H22  LIG     1       3.099   5.927  27.708  1.00  0.00      LIG  
ATOM   4246 H23  LIG     1       2.468   4.732  26.583  1.00  0.00      LIG  
ATOM   4247 H24  LIG     1       4.045   4.487  27.322  1.00  0.00      LIG  
ATOM   4248 H25  LIG     1      -1.303   0.859  26.745  1.00  0.00      LIG  
ATOM   4249 H26  LIG     1      -0.674   0.040  28.179  1.00  0.00      LIG  
ATOM   4250 H27  LIG     1      -0.509  -0.707  26.586  1.00  0.00      LIG  
ATOM   4251 H28  LIG     1       6.424  -2.004  26.142  1.00  0.00      LIG  
ATOM   4252 H29  LIG     1       4.838   0.345  27.141  1.00  0.00      LIG  
ATOM   4253 H30  LIG     1       4.967  -1.122  28.052  1.00  0.00      LIG  
ATOM   4254 H31  LIG     1       4.171  -1.453  25.202  1.00  0.00      LIG  
ATOM   4255 H32  LIG     1       4.524   1.444  28.402  1.00  0.00      LIG  
ATOM   4256 H33  LIG     1       4.537  -3.381  26.682  1.00  0.00      LIG  
ATOM   4257 H34  LIG     1       2.841  -3.282  26.179  1.00  0.00      LIG  
ATOM   4258 H35  LIG     1       3.315  -2.774  27.808  1.00  0.00      LIG  
ATOM   4259 H36  LIG     1       9.465  -0.016  28.947  1.00  0.00      LIG  
ATOM   4260 H37  LIG     1       8.117  -0.654  29.954  1.00  0.00      LIG  
ATOM   4261 H38  LIG     1       8.440   1.090  29.896  1.00  0.00      LIG  
ATOM   4262 H39  LIG     1       7.906  -0.419  25.043  1.00  0.00      LIG  
ATOM   4263 H40  LIG     1       6.855   2.331  22.972  1.00  0.00      LIG  
ATOM   4264 H41  LIG     1       8.171   1.250  23.464  1.00  0.00      LIG  
ATOM   4265 H42  LIG     1       7.812   2.702  24.419  1.00  0.00      LIG  
ATOM   4266 H43  LIG     1       5.486   2.468  26.080  1.00  0.00      LIG  
ATOM   4267 H44  LIG     1       4.346   1.357  25.297  1.00  0.00      LIG  
ATOM   4268 H45  LIG     1       4.995   2.717  24.395  1.00  0.00      LIG  
TER
REMARK  Energy: 271.656
REMARK  SimpleFitness: 271.656
REMARK  FullFitness: -627.6786
REMARK  InterFull: -24.4596
REMARK  IntraFull: 293.333
REMARK  solvFull: -1097.25
REMARK  surfFull: 200.698
REMARK  extraFull: 0.0
REMARK  deltaGcompsolvpol: -1097.25
REMARK  deltaGcompsolvnonpol: 200.698
REMARK  deltaGprotsolvpol: -1109.66
REMARK  deltaGprotsolvnonpol: 196.383
REMARK  deltaGligsolvpol: -10.1054
REMARK  deltaGligsolvnonpol: 15.6996
REMARK  deltaGvdw: -24.4596
REMARK  deltaGelec: 0.0
REMARK  deltaG: -6.002917
REMARK  Cluster: 0
REMARK  ClusterRank: 6
ATOM   4186 C    LIG     1       3.162   4.076  31.274  1.00  0.00      LIG  
ATOM   4187 C1   LIG     1       2.018   5.010  31.452  1.00  0.00      LIG  
ATOM   4188 C2   LIG     1       0.890   4.874  30.461  1.00  0.00      LIG  
ATOM   4189 C3   LIG     1       1.436   4.866  29.008  1.00  0.00      LIG  
ATOM   4190 C4   LIG     1       2.709   4.031  28.734  1.00  0.00      LIG  
ATOM   4191 C5   LIG     1       3.712   4.240  29.876  1.00  0.00      LIG  
ATOM   4192 C6   LIG     1       0.321   4.697  27.967  1.00  0.00      LIG  
ATOM   4193 C7   LIG     1       0.466   3.529  27.020  1.00  0.00      LIG  
ATOM   4194 C8   LIG     1       1.035   2.322  27.732  1.00  0.00      LIG  
ATOM   4195 C9   LIG     1       2.458   2.565  28.246  1.00  0.00      LIG  
ATOM   4196 C10  LIG     1       0.937   1.051  26.870  1.00  0.00      LIG  
ATOM   4197 C11  LIG     1       1.979   0.065  27.265  1.00  0.00      LIG  
ATOM   4198 C12  LIG     1       2.281   0.040  28.722  1.00  0.00      LIG  
ATOM   4199 C13  LIG     1       2.803   1.399  29.201  1.00  0.00      LIG  
ATOM   4200 C14  LIG     1       1.205   1.248  25.385  1.00  0.00      LIG  
ATOM   4201 C15  LIG     1       1.994   0.032  25.047  1.00  0.00      LIG  
ATOM   4202 C16  LIG     1       2.601  -0.550  26.248  1.00  0.00      LIG  
ATOM   4203 C17  LIG     1      -0.007   6.093  30.652  1.00  0.00      LIG  
ATOM   4204 C18  LIG     1       0.076   3.649  30.862  1.00  0.00      LIG  
ATOM   4205 C19  LIG     1       3.456   4.708  27.580  1.00  0.00      LIG  
ATOM   4206 C20  LIG     1      -0.448   0.441  27.041  1.00  0.00      LIG  
ATOM   4207 O    LIG     1       7.335  -0.954  27.496  1.00  0.00      LIG  
ATOM   4208 C21  LIG     1       6.380  -1.021  26.418  1.00  0.00      LIG  
ATOM   4209 C22  LIG     1       4.978  -0.745  26.956  1.00  0.00      LIG  
ATOM   4210 C23  LIG     1       3.846  -1.388  26.161  1.00  0.00      LIG  
ATOM   4211 O1   LIG     1       1.868   5.599  32.512  1.00  0.00      LIG  
ATOM   4212 O2   LIG     1       4.212   1.284  29.373  1.00  0.00      LIG  
ATOM   4213 C24  LIG     1       3.588  -2.800  26.652  1.00  0.00      LIG  
ATOM   4214 C25  LIG     1       7.495   0.244  28.145  1.00  0.00      LIG  
ATOM   4215 O3   LIG     1       6.999   1.316  27.840  1.00  0.00      LIG  
ATOM   4216 C26  LIG     1       8.447   0.084  29.281  1.00  0.00      LIG  
ATOM   4217 C27  LIG     1       6.901  -0.274  25.199  1.00  0.00      LIG  
ATOM   4218 O4   LIG     1       5.993  -0.152  24.079  1.00  0.00      LIG  
ATOM   4219 C28  LIG     1       6.541   1.066  24.633  1.00  0.00      LIG  
ATOM   4220 C29  LIG     1       7.562   1.711  23.763  1.00  0.00      LIG  
ATOM   4221 C30  LIG     1       5.488   2.002  25.126  1.00  0.00      LIG  
ATOM   4222 O5   LIG     1       2.272  -0.323  23.910  1.00  0.00      LIG  
ATOM   4223 H    LIG     1       2.833   3.059  31.486  1.00  0.00      LIG  
ATOM   4224 H1   LIG     1       3.934   4.345  32.000  1.00  0.00      LIG  
ATOM   4225 H2   LIG     1       1.770   5.899  28.872  1.00  0.00      LIG  
ATOM   4226 H3   LIG     1       4.598   3.619  29.743  1.00  0.00      LIG  
ATOM   4227 H4   LIG     1       4.085   5.267  29.808  1.00  0.00      LIG  
ATOM   4228 H5   LIG     1       0.261   5.609  27.366  1.00  0.00      LIG  
ATOM   4229 H6   LIG     1      -0.654   4.607  28.447  1.00  0.00      LIG  
ATOM   4230 H7   LIG     1       1.104   3.824  26.187  1.00  0.00      LIG  
ATOM   4231 H8   LIG     1      -0.514   3.299  26.594  1.00  0.00      LIG  
ATOM   4232 H9   LIG     1       0.405   2.156  28.608  1.00  0.00      LIG  
ATOM   4233 H10  LIG     1       3.124   2.443  27.387  1.00  0.00      LIG  
ATOM   4234 H11  LIG     1       2.973  -0.771  28.970  1.00  0.00      LIG  
ATOM   4235 H12  LIG     1       1.348  -0.186  29.244  1.00  0.00      LIG  
ATOM   4236 H13  LIG     1       2.374   1.574  30.187  1.00  0.00      LIG  
ATOM   4237 H14  LIG     1       1.839   2.114  25.175  1.00  0.00      LIG  
ATOM   4238 H15  LIG     1       0.288   1.281  24.796  1.00  0.00      LIG  
ATOM   4239 H16  LIG     1       0.538   7.020  30.445  1.00  0.00      LIG  
ATOM   4240 H17  LIG     1      -0.387   6.154  31.677  1.00  0.00      LIG  
ATOM   4241 H18  LIG     1      -0.878   6.059  29.995  1.00  0.00      LIG  
ATOM   4242 H19  LIG     1      -0.236   3.715  31.909  1.00  0.00      LIG  
ATOM   4243 H20  LIG     1       0.650   2.727  30.756  1.00  0.00      LIG  
ATOM   4244 H21  LIG     1      -0.831   3.558  30.261  1.00  0.00      LIG  
ATOM   4245 H22  LIG     1       3.626   5.767  27.789  1.00  0.00      LIG  
ATOM   4246 H23  LIG     1       2.920   4.643  26.633  1.00  0.00      LIG  
ATOM   4247 H24  LIG     1       4.433   4.238  27.436  1.00  0.00      LIG  
ATOM   4248 H25  LIG     1      -1.216   1.124  26.668  1.00  0.00      LIG  
ATOM   4249 H26  LIG     1      -0.663   0.237  28.094  1.00  0.00      LIG  
ATOM   4250 H27  LIG     1      -0.542  -0.500  26.489  1.00  0.00      LIG  
ATOM   4251 H28  LIG     1       6.383  -2.074  26.125  1.00  0.00      LIG  
ATOM   4252 H29  LIG     1       4.841   0.332  27.040  1.00  0.00      LIG  
ATOM   4253 H30  LIG     1       4.920  -1.119  27.983  1.00  0.00      LIG  
ATOM   4254 H31  LIG     1       4.155  -1.457  25.117  1.00  0.00      LIG  
ATOM   4255 H32  LIG     1       4.606   1.248  28.484  1.00  0.00      LIG  
ATOM   4256 H33  LIG     1       4.493  -3.406  26.557  1.00  0.00      LIG  
ATOM   4257 H34  LIG     1       2.797  -3.276  26.066  1.00  0.00      LIG  
ATOM   4258 H35  LIG     1       3.285  -2.805  27.703  1.00  0.00      LIG  
ATOM   4259 H36  LIG     1       9.458  -0.060  28.895  1.00  0.00      LIG  
ATOM   4260 H37  LIG     1       8.144  -0.762  29.906  1.00  0.00      LIG  
ATOM   4261 H38  LIG     1       8.416   0.993  29.887  1.00  0.00      LIG  
ATOM   4262 H39  LIG     1       7.897  -0.629  24.969  1.00  0.00      LIG  
ATOM   4263 H40  LIG     1       7.076   2.222  22.928  1.00  0.00      LIG  
ATOM   4264 H41  LIG     1       8.267   0.981  23.353  1.00  0.00      LIG  
ATOM   4265 H42  LIG     1       8.129   2.448  24.336  1.00  0.00      LIG  
ATOM   4266 H43  LIG     1       5.828   2.532  26.017  1.00  0.00      LIG  
ATOM   4267 H44  LIG     1       4.549   1.495  25.353  1.00  0.00      LIG  
ATOM   4268 H45  LIG     1       5.271   2.749  24.358  1.00  0.00      LIG  
TER
REMARK  Energy: 271.656
REMARK  SimpleFitness: 271.656
REMARK  FullFitness: -627.6786
REMARK  InterFull: -24.4596
REMARK  IntraFull: 293.333
REMARK  solvFull: -1097.25
REMARK  surfFull: 200.698
REMARK  extraFull: 0.0
REMARK  deltaGcompsolvpol: -1097.25
REMARK  deltaGcompsolvnonpol: 200.698
REMARK  deltaGprotsolvpol: -1109.66
REMARK  deltaGprotsolvnonpol: 196.383
REMARK  deltaGligsolvpol: -10.1054
REMARK  deltaGligsolvnonpol: 15.6996
REMARK  deltaGvdw: -24.4596
REMARK  deltaGelec: 0.0
REMARK  deltaG: -6.002917
REMARK  Cluster: 0
REMARK  ClusterRank: 7
ATOM   4186 C    LIG     1       3.162   4.076  31.274  1.00  0.00      LIG  
ATOM   4187 C1   LIG     1       2.018   5.010  31.452  1.00  0.00      LIG  
ATOM   4188 C2   LIG     1       0.890   4.874  30.461  1.00  0.00      LIG  
ATOM   4189 C3   LIG     1       1.436   4.866  29.008  1.00  0.00      LIG  
ATOM   4190 C4   LIG     1       2.709   4.031  28.734  1.00  0.00      LIG  
ATOM   4191 C5   LIG     1       3.712   4.240  29.876  1.00  0.00      LIG  
ATOM   4192 C6   LIG     1       0.321   4.697  27.967  1.00  0.00      LIG  
ATOM   4193 C7   LIG     1       0.466   3.529  27.020  1.00  0.00      LIG  
ATOM   4194 C8   LIG     1       1.035   2.322  27.732  1.00  0.00      LIG  
ATOM   4195 C9   LIG     1       2.458   2.565  28.246  1.00  0.00      LIG  
ATOM   4196 C10  LIG     1       0.937   1.051  26.870  1.00  0.00      LIG  
ATOM   4197 C11  LIG     1       1.979   0.065  27.265  1.00  0.00      LIG  
ATOM   4198 C12  LIG     1       2.281   0.040  28.722  1.00  0.00      LIG  
ATOM   4199 C13  LIG     1       2.803   1.399  29.201  1.00  0.00      LIG  
ATOM   4200 C14  LIG     1       1.205   1.248  25.385  1.00  0.00      LIG  
ATOM   4201 C15  LIG     1       1.994   0.032  25.047  1.00  0.00      LIG  
ATOM   4202 C16  LIG     1       2.601  -0.550  26.248  1.00  0.00      LIG  
ATOM   4203 C17  LIG     1      -0.007   6.093  30.652  1.00  0.00      LIG  
ATOM   4204 C18  LIG     1       0.076   3.649  30.862  1.00  0.00      LIG  
ATOM   4205 C19  LIG     1       3.456   4.708  27.580  1.00  0.00      LIG  
ATOM   4206 C20  LIG     1      -0.448   0.441  27.041  1.00  0.00      LIG  
ATOM   4207 O    LIG     1       7.335  -0.954  27.496  1.00  0.00      LIG  
ATOM   4208 C21  LIG     1       6.380  -1.021  26.418  1.00  0.00      LIG  
ATOM   4209 C22  LIG     1       4.978  -0.745  26.956  1.00  0.00      LIG  
ATOM   4210 C23  LIG     1       3.846  -1.388  26.161  1.00  0.00      LIG  
ATOM   4211 O1   LIG     1       1.868   5.599  32.512  1.00  0.00      LIG  
ATOM   4212 O2   LIG     1       4.212   1.284  29.373  1.00  0.00      LIG  
ATOM   4213 C24  LIG     1       3.588  -2.800  26.652  1.00  0.00      LIG  
ATOM   4214 C25  LIG     1       7.495   0.244  28.145  1.00  0.00      LIG  
ATOM   4215 O3   LIG     1       6.999   1.316  27.840  1.00  0.00      LIG  
ATOM   4216 C26  LIG     1       8.447   0.084  29.281  1.00  0.00      LIG  
ATOM   4217 C27  LIG     1       6.901  -0.274  25.199  1.00  0.00      LIG  
ATOM   4218 O4   LIG     1       5.993  -0.152  24.079  1.00  0.00      LIG  
ATOM   4219 C28  LIG     1       6.541   1.066  24.633  1.00  0.00      LIG  
ATOM   4220 C29  LIG     1       7.562   1.711  23.763  1.00  0.00      LIG  
ATOM   4221 C30  LIG     1       5.488   2.002  25.126  1.00  0.00      LIG  
ATOM   4222 O5   LIG     1       2.272  -0.323  23.910  1.00  0.00      LIG  
ATOM   4223 H    LIG     1       2.833   3.059  31.486  1.00  0.00      LIG  
ATOM   4224 H1   LIG     1       3.934   4.345  32.000  1.00  0.00      LIG  
ATOM   4225 H2   LIG     1       1.770   5.899  28.872  1.00  0.00      LIG  
ATOM   4226 H3   LIG     1       4.598   3.619  29.743  1.00  0.00      LIG  
ATOM   4227 H4   LIG     1       4.085   5.267  29.808  1.00  0.00      LIG  
ATOM   4228 H5   LIG     1       0.261   5.609  27.366  1.00  0.00      LIG  
ATOM   4229 H6   LIG     1      -0.654   4.607  28.447  1.00  0.00      LIG  
ATOM   4230 H7   LIG     1       1.104   3.824  26.187  1.00  0.00      LIG  
ATOM   4231 H8   LIG     1      -0.514   3.299  26.594  1.00  0.00      LIG  
ATOM   4232 H9   LIG     1       0.405   2.156  28.608  1.00  0.00      LIG  
ATOM   4233 H10  LIG     1       3.124   2.443  27.387  1.00  0.00      LIG  
ATOM   4234 H11  LIG     1       2.973  -0.771  28.970  1.00  0.00      LIG  
ATOM   4235 H12  LIG     1       1.348  -0.186  29.244  1.00  0.00      LIG  
ATOM   4236 H13  LIG     1       2.374   1.574  30.187  1.00  0.00      LIG  
ATOM   4237 H14  LIG     1       1.839   2.114  25.175  1.00  0.00      LIG  
ATOM   4238 H15  LIG     1       0.288   1.281  24.796  1.00  0.00      LIG  
ATOM   4239 H16  LIG     1       0.538   7.020  30.445  1.00  0.00      LIG  
ATOM   4240 H17  LIG     1      -0.387   6.154  31.677  1.00  0.00      LIG  
ATOM   4241 H18  LIG     1      -0.878   6.059  29.995  1.00  0.00      LIG  
ATOM   4242 H19  LIG     1      -0.236   3.715  31.909  1.00  0.00      LIG  
ATOM   4243 H20  LIG     1       0.650   2.727  30.756  1.00  0.00      LIG  
ATOM   4244 H21  LIG     1      -0.831   3.558  30.261  1.00  0.00      LIG  
ATOM   4245 H22  LIG     1       3.626   5.767  27.789  1.00  0.00      LIG  
ATOM   4246 H23  LIG     1       2.920   4.643  26.633  1.00  0.00      LIG  
ATOM   4247 H24  LIG     1       4.433   4.238  27.436  1.00  0.00      LIG  
ATOM   4248 H25  LIG     1      -1.216   1.124  26.668  1.00  0.00      LIG  
ATOM   4249 H26  LIG     1      -0.663   0.237  28.094  1.00  0.00      LIG  
ATOM   4250 H27  LIG     1      -0.542  -0.500  26.489  1.00  0.00      LIG  
ATOM   4251 H28  LIG     1       6.383  -2.074  26.125  1.00  0.00      LIG  
ATOM   4252 H29  LIG     1       4.841   0.332  27.040  1.00  0.00      LIG  
ATOM   4253 H30  LIG     1       4.920  -1.119  27.983  1.00  0.00      LIG  
ATOM   4254 H31  LIG     1       4.155  -1.457  25.117  1.00  0.00      LIG  
ATOM   4255 H32  LIG     1       4.606   1.248  28.484  1.00  0.00      LIG  
ATOM   4256 H33  LIG     1       4.493  -3.406  26.557  1.00  0.00      LIG  
ATOM   4257 H34  LIG     1       2.797  -3.276  26.066  1.00  0.00      LIG  
ATOM   4258 H35  LIG     1       3.285  -2.805  27.703  1.00  0.00      LIG  
ATOM   4259 H36  LIG     1       9.458  -0.060  28.895  1.00  0.00      LIG  
ATOM   4260 H37  LIG     1       8.144  -0.762  29.906  1.00  0.00      LIG  
ATOM   4261 H38  LIG     1       8.416   0.993  29.887  1.00  0.00      LIG  
ATOM   4262 H39  LIG     1       7.897  -0.629  24.969  1.00  0.00      LIG  
ATOM   4263 H40  LIG     1       7.076   2.222  22.928  1.00  0.00      LIG  
ATOM   4264 H41  LIG     1       8.267   0.981  23.353  1.00  0.00      LIG  
ATOM   4265 H42  LIG     1       8.129   2.448  24.336  1.00  0.00      LIG  
ATOM   4266 H43  LIG     1       5.828   2.532  26.017  1.00  0.00      LIG  
ATOM   4267 H44  LIG     1       4.549   1.495  25.353  1.00  0.00      LIG  
ATOM   4268 H45  LIG     1       5.271   2.749  24.358  1.00  0.00      LIG  
TER
REMARK  Energy: 271.831
REMARK  SimpleFitness: 271.831
REMARK  FullFitness: -626.3656
REMARK  InterFull: -12.0856
REMARK  IntraFull: 292.685
REMARK  solvFull: -1107.94
REMARK  surfFull: 200.975
REMARK  extraFull: 0.0
REMARK  deltaGcompsolvpol: -1107.94
REMARK  deltaGcompsolvnonpol: 200.975
REMARK  deltaGprotsolvpol: -1109.66
REMARK  deltaGprotsolvnonpol: 196.383
REMARK  deltaGligsolvpol: -12.6964
REMARK  deltaGligsolvnonpol: 15.7186
REMARK  deltaGvdw: -12.0856
REMARK  deltaGelec: 0.0
REMARK  deltaG: -5.3035836
REMARK  Cluster: 1
REMARK  ClusterRank: 0
ATOM   4186 C    LIG     1       2.038  -0.009  28.019  1.00  0.00      LIG  
ATOM   4187 C1   LIG     1       1.194   1.126  28.480  1.00  0.00      LIG  
ATOM   4188 C2   LIG     1       0.887   2.176  27.447  1.00  0.00      LIG  
ATOM   4189 C3   LIG     1       2.200   2.681  26.794  1.00  0.00      LIG  
ATOM   4190 C4   LIG     1       3.249   1.612  26.399  1.00  0.00      LIG  
ATOM   4191 C5   LIG     1       3.349   0.536  27.493  1.00  0.00      LIG  
ATOM   4192 C6   LIG     1       1.943   3.756  25.729  1.00  0.00      LIG  
ATOM   4193 C7   LIG     1       2.475   3.462  24.346  1.00  0.00      LIG  
ATOM   4194 C8   LIG     1       2.304   1.999  24.013  1.00  0.00      LIG  
ATOM   4195 C9   LIG     1       3.174   1.121  24.915  1.00  0.00      LIG  
ATOM   4196 C10  LIG     1       2.550   1.721  22.519  1.00  0.00      LIG  
ATOM   4197 C11  LIG     1       2.950   0.306  22.296  1.00  0.00      LIG  
ATOM   4198 C12  LIG     1       2.317  -0.641  23.254  1.00  0.00      LIG  
ATOM   4199 C13  LIG     1       2.797  -0.355  24.676  1.00  0.00      LIG  
ATOM   4200 C14  LIG     1       3.691   2.494  21.891  1.00  0.00      LIG  
ATOM   4201 C15  LIG     1       4.300   1.475  20.992  1.00  0.00      LIG  
ATOM   4202 C16  LIG     1       3.914   0.095  21.383  1.00  0.00      LIG  
ATOM   4203 C17  LIG     1       0.205   3.329  28.178  1.00  0.00      LIG  
ATOM   4204 C18  LIG     1      -0.136   1.584  26.485  1.00  0.00      LIG  
ATOM   4205 C19  LIG     1       4.625   2.272  26.524  1.00  0.00      LIG  
ATOM   4206 C20  LIG     1       1.276   2.027  21.742  1.00  0.00      LIG  
ATOM   4207 O    LIG     1       1.627  -3.245  19.892  1.00  0.00      LIG  
ATOM   4208 C21  LIG     1       2.617  -2.204  19.725  1.00  0.00      LIG  
ATOM   4209 C22  LIG     1       3.785  -2.397  20.702  1.00  0.00      LIG  
ATOM   4210 C23  LIG     1       4.654  -1.175  21.006  1.00  0.00      LIG  
ATOM   4211 O1   LIG     1       0.544   1.035  29.511  1.00  0.00      LIG  
ATOM   4212 O2   LIG     1       3.925  -1.190  24.926  1.00  0.00      LIG  
ATOM   4213 C24  LIG     1       5.696  -1.042  19.908  1.00  0.00      LIG  
ATOM   4214 C25  LIG     1       1.990  -4.558  19.714  1.00  0.00      LIG  
ATOM   4215 O3   LIG     1       3.097  -4.981  19.418  1.00  0.00      LIG  
ATOM   4216 C26  LIG     1       0.784  -5.437  19.837  1.00  0.00      LIG  
ATOM   4217 C27  LIG     1       3.062  -2.101  18.288  1.00  0.00      LIG  
ATOM   4218 O4   LIG     1       1.995  -1.940  17.319  1.00  0.00      LIG  
ATOM   4219 C28  LIG     1       2.949  -0.867  17.458  1.00  0.00      LIG  
ATOM   4220 C29  LIG     1       3.863  -0.722  16.295  1.00  0.00      LIG  
ATOM   4221 C30  LIG     1       2.341   0.396  17.961  1.00  0.00      LIG  
ATOM   4222 O5   LIG     1       5.138   1.772  20.152  1.00  0.00      LIG  
ATOM   4223 H    LIG     1       1.490  -0.590  27.278  1.00  0.00      LIG  
ATOM   4224 H1   LIG     1       2.234  -0.653  28.880  1.00  0.00      LIG  
ATOM   4225 H2   LIG     1       2.681   3.228  27.612  1.00  0.00      LIG  
ATOM   4226 H3   LIG     1       3.997  -0.285  27.186  1.00  0.00      LIG  
ATOM   4227 H4   LIG     1       3.858   0.981  28.354  1.00  0.00      LIG  
ATOM   4228 H5   LIG     1       2.385   4.699  26.064  1.00  0.00      LIG  
ATOM   4229 H6   LIG     1       0.877   3.959  25.627  1.00  0.00      LIG  
ATOM   4230 H7   LIG     1       3.528   3.745  24.300  1.00  0.00      LIG  
ATOM   4231 H8   LIG     1       1.949   4.092  23.624  1.00  0.00      LIG  
ATOM   4232 H9   LIG     1       1.261   1.747  24.211  1.00  0.00      LIG  
ATOM   4233 H10  LIG     1       4.193   1.230  24.531  1.00  0.00      LIG  
ATOM   4234 H11  LIG     1       2.489  -1.683  22.989  1.00  0.00      LIG  
ATOM   4235 H12  LIG     1       1.237  -0.484  23.199  1.00  0.00      LIG  
ATOM   4236 H13  LIG     1       2.001  -0.672  25.347  1.00  0.00      LIG  
ATOM   4237 H14  LIG     1       4.455   2.792  22.614  1.00  0.00      LIG  
ATOM   4238 H15  LIG     1       3.343   3.354  21.312  1.00  0.00      LIG  
ATOM   4239 H16  LIG     1       0.872   3.771  28.925  1.00  0.00      LIG  
ATOM   4240 H17  LIG     1      -0.701   2.996  28.694  1.00  0.00      LIG  
ATOM   4241 H18  LIG     1      -0.102   4.118  27.487  1.00  0.00      LIG  
ATOM   4242 H19  LIG     1      -1.010   1.208  27.025  1.00  0.00      LIG  
ATOM   4243 H20  LIG     1       0.276   0.748  25.915  1.00  0.00      LIG  
ATOM   4244 H21  LIG     1      -0.490   2.336  25.776  1.00  0.00      LIG  
ATOM   4245 H22  LIG     1       4.767   2.704  27.519  1.00  0.00      LIG  
ATOM   4246 H23  LIG     1       4.774   3.071  25.797  1.00  0.00      LIG  
ATOM   4247 H24  LIG     1       5.414   1.532  26.367  1.00  0.00      LIG  
ATOM   4248 H25  LIG     1       1.019   3.086  21.829  1.00  0.00      LIG  
ATOM   4249 H26  LIG     1       0.432   1.443  22.120  1.00  0.00      LIG  
ATOM   4250 H27  LIG     1       1.392   1.801  20.678  1.00  0.00      LIG  
ATOM   4251 H28  LIG     1       2.090  -1.294  20.013  1.00  0.00      LIG  
ATOM   4252 H29  LIG     1       4.444  -3.187  20.333  1.00  0.00      LIG  
ATOM   4253 H30  LIG     1       3.394  -2.791  21.640  1.00  0.00      LIG  
ATOM   4254 H31  LIG     1       5.234  -1.434  21.892  1.00  0.00      LIG  
ATOM   4255 H32  LIG     1       4.318  -0.887  25.762  1.00  0.00      LIG  
ATOM   4256 H33  LIG     1       6.143  -2.012  19.678  1.00  0.00      LIG  
ATOM   4257 H34  LIG     1       6.503  -0.373  20.221  1.00  0.00      LIG  
ATOM   4258 H35  LIG     1       5.261  -0.640  18.991  1.00  0.00      LIG  
ATOM   4259 H36  LIG     1       0.133  -5.294  18.970  1.00  0.00      LIG  
ATOM   4260 H37  LIG     1       0.248  -5.210  20.763  1.00  0.00      LIG  
ATOM   4261 H38  LIG     1       1.116  -6.478  19.876  1.00  0.00      LIG  
ATOM   4262 H39  LIG     1       3.841  -2.813  18.051  1.00  0.00      LIG  
ATOM   4263 H40  LIG     1       4.229  -1.694  15.950  1.00  0.00      LIG  
ATOM   4264 H41  LIG     1       4.725  -0.110  16.574  1.00  0.00      LIG  
ATOM   4265 H42  LIG     1       3.348  -0.234  15.463  1.00  0.00      LIG  
ATOM   4266 H43  LIG     1       3.103   1.009  18.446  1.00  0.00      LIG  
ATOM   4267 H44  LIG     1       1.533   0.216  18.675  1.00  0.00      LIG  
ATOM   4268 H45  LIG     1       1.928   0.969  17.127  1.00  0.00      LIG  
TER
REMARK  Energy: 271.831
REMARK  SimpleFitness: 271.831
REMARK  FullFitness: -626.3656
REMARK  InterFull: -12.0856
REMARK  IntraFull: 292.685
REMARK  solvFull: -1107.94
REMARK  surfFull: 200.975
REMARK  extraFull: 0.0
REMARK  deltaGcompsolvpol: -1107.94
REMARK  deltaGcompsolvnonpol: 200.975
REMARK  deltaGprotsolvpol: -1109.66
REMARK  deltaGprotsolvnonpol: 196.383
REMARK  deltaGligsolvpol: -12.6964
REMARK  deltaGligsolvnonpol: 15.7186
REMARK  deltaGvdw: -12.0856
REMARK  deltaGelec: 0.0
REMARK  deltaG: -5.3035836
REMARK  Cluster: 1
REMARK  ClusterRank: 1
ATOM   4186 C    LIG     1       2.038  -0.009  28.019  1.00  0.00      LIG  
ATOM   4187 C1   LIG     1       1.194   1.126  28.480  1.00  0.00      LIG  
ATOM   4188 C2   LIG     1       0.887   2.176  27.447  1.00  0.00      LIG  
ATOM   4189 C3   LIG     1       2.200   2.681  26.794  1.00  0.00      LIG  
ATOM   4190 C4   LIG     1       3.249   1.612  26.399  1.00  0.00      LIG  
ATOM   4191 C5   LIG     1       3.349   0.536  27.493  1.00  0.00      LIG  
ATOM   4192 C6   LIG     1       1.943   3.756  25.729  1.00  0.00      LIG  
ATOM   4193 C7   LIG     1       2.475   3.462  24.346  1.00  0.00      LIG  
ATOM   4194 C8   LIG     1       2.304   1.999  24.013  1.00  0.00      LIG  
ATOM   4195 C9   LIG     1       3.174   1.121  24.915  1.00  0.00      LIG  
ATOM   4196 C10  LIG     1       2.550   1.721  22.519  1.00  0.00      LIG  
ATOM   4197 C11  LIG     1       2.950   0.306  22.296  1.00  0.00      LIG  
ATOM   4198 C12  LIG     1       2.317  -0.641  23.254  1.00  0.00      LIG  
ATOM   4199 C13  LIG     1       2.797  -0.355  24.676  1.00  0.00      LIG  
ATOM   4200 C14  LIG     1       3.691   2.494  21.891  1.00  0.00      LIG  
ATOM   4201 C15  LIG     1       4.300   1.475  20.992  1.00  0.00      LIG  
ATOM   4202 C16  LIG     1       3.914   0.095  21.383  1.00  0.00      LIG  
ATOM   4203 C17  LIG     1       0.205   3.329  28.178  1.00  0.00      LIG  
ATOM   4204 C18  LIG     1      -0.136   1.584  26.485  1.00  0.00      LIG  
ATOM   4205 C19  LIG     1       4.625   2.272  26.524  1.00  0.00      LIG  
ATOM   4206 C20  LIG     1       1.276   2.027  21.742  1.00  0.00      LIG  
ATOM   4207 O    LIG     1       1.627  -3.245  19.892  1.00  0.00      LIG  
ATOM   4208 C21  LIG     1       2.617  -2.204  19.725  1.00  0.00      LIG  
ATOM   4209 C22  LIG     1       3.785  -2.397  20.702  1.00  0.00      LIG  
ATOM   4210 C23  LIG     1       4.654  -1.175  21.006  1.00  0.00      LIG  
ATOM   4211 O1   LIG     1       0.544   1.035  29.511  1.00  0.00      LIG  
ATOM   4212 O2   LIG     1       3.925  -1.190  24.926  1.00  0.00      LIG  
ATOM   4213 C24  LIG     1       5.696  -1.042  19.908  1.00  0.00      LIG  
ATOM   4214 C25  LIG     1       1.990  -4.558  19.714  1.00  0.00      LIG  
ATOM   4215 O3   LIG     1       3.097  -4.981  19.418  1.00  0.00      LIG  
ATOM   4216 C26  LIG     1       0.784  -5.437  19.837  1.00  0.00      LIG  
ATOM   4217 C27  LIG     1       3.062  -2.101  18.288  1.00  0.00      LIG  
ATOM   4218 O4   LIG     1       1.995  -1.940  17.319  1.00  0.00      LIG  
ATOM   4219 C28  LIG     1       2.949  -0.867  17.458  1.00  0.00      LIG  
ATOM   4220 C29  LIG     1       3.863  -0.722  16.295  1.00  0.00      LIG  
ATOM   4221 C30  LIG     1       2.341   0.396  17.961  1.00  0.00      LIG  
ATOM   4222 O5   LIG     1       5.138   1.772  20.152  1.00  0.00      LIG  
ATOM   4223 H    LIG     1       1.490  -0.590  27.278  1.00  0.00      LIG  
ATOM   4224 H1   LIG     1       2.234  -0.653  28.880  1.00  0.00      LIG  
ATOM   4225 H2   LIG     1       2.681   3.228  27.612  1.00  0.00      LIG  
ATOM   4226 H3   LIG     1       3.997  -0.285  27.186  1.00  0.00      LIG  
ATOM   4227 H4   LIG     1       3.858   0.981  28.354  1.00  0.00      LIG  
ATOM   4228 H5   LIG     1       2.385   4.699  26.064  1.00  0.00      LIG  
ATOM   4229 H6   LIG     1       0.877   3.959  25.627  1.00  0.00      LIG  
ATOM   4230 H7   LIG     1       3.528   3.745  24.300  1.00  0.00      LIG  
ATOM   4231 H8   LIG     1       1.949   4.092  23.624  1.00  0.00      LIG  
ATOM   4232 H9   LIG     1       1.261   1.747  24.211  1.00  0.00      LIG  
ATOM   4233 H10  LIG     1       4.193   1.230  24.531  1.00  0.00      LIG  
ATOM   4234 H11  LIG     1       2.489  -1.683  22.989  1.00  0.00      LIG  
ATOM   4235 H12  LIG     1       1.237  -0.484  23.199  1.00  0.00      LIG  
ATOM   4236 H13  LIG     1       2.001  -0.672  25.347  1.00  0.00      LIG  
ATOM   4237 H14  LIG     1       4.455   2.792  22.614  1.00  0.00      LIG  
ATOM   4238 H15  LIG     1       3.343   3.354  21.312  1.00  0.00      LIG  
ATOM   4239 H16  LIG     1       0.872   3.771  28.925  1.00  0.00      LIG  
ATOM   4240 H17  LIG     1      -0.701   2.996  28.694  1.00  0.00      LIG  
ATOM   4241 H18  LIG     1      -0.102   4.118  27.487  1.00  0.00      LIG  
ATOM   4242 H19  LIG     1      -1.010   1.208  27.025  1.00  0.00      LIG  
ATOM   4243 H20  LIG     1       0.276   0.748  25.915  1.00  0.00      LIG  
ATOM   4244 H21  LIG     1      -0.490   2.336  25.776  1.00  0.00      LIG  
ATOM   4245 H22  LIG     1       4.767   2.704  27.519  1.00  0.00      LIG  
ATOM   4246 H23  LIG     1       4.774   3.071  25.797  1.00  0.00      LIG  
ATOM   4247 H24  LIG     1       5.414   1.532  26.367  1.00  0.00      LIG  
ATOM   4248 H25  LIG     1       1.019   3.086  21.829  1.00  0.00      LIG  
ATOM   4249 H26  LIG     1       0.432   1.443  22.120  1.00  0.00      LIG  
ATOM   4250 H27  LIG     1       1.392   1.801  20.678  1.00  0.00      LIG  
ATOM   4251 H28  LIG     1       2.090  -1.294  20.013  1.00  0.00      LIG  
ATOM   4252 H29  LIG     1       4.444  -3.187  20.333  1.00  0.00      LIG  
ATOM   4253 H30  LIG     1       3.394  -2.791  21.640  1.00  0.00      LIG  
ATOM   4254 H31  LIG     1       5.234  -1.434  21.892  1.00  0.00      LIG  
ATOM   4255 H32  LIG     1       4.318  -0.887  25.762  1.00  0.00      LIG  
ATOM   4256 H33  LIG     1       6.143  -2.012  19.678  1.00  0.00      LIG  
ATOM   4257 H34  LIG     1       6.503  -0.373  20.221  1.00  0.00      LIG  
ATOM   4258 H35  LIG     1       5.261  -0.640  18.991  1.00  0.00      LIG  
ATOM   4259 H36  LIG     1       0.133  -5.294  18.970  1.00  0.00      LIG  
ATOM   4260 H37  LIG     1       0.248  -5.210  20.763  1.00  0.00      LIG  
ATOM   4261 H38  LIG     1       1.116  -6.478  19.876  1.00  0.00      LIG  
ATOM   4262 H39  LIG     1       3.841  -2.813  18.051  1.00  0.00      LIG  
ATOM   4263 H40  LIG     1       4.229  -1.694  15.950  1.00  0.00      LIG  
ATOM   4264 H41  LIG     1       4.725  -0.110  16.574  1.00  0.00      LIG  
ATOM   4265 H42  LIG     1       3.348  -0.234  15.463  1.00  0.00      LIG  
ATOM   4266 H43  LIG     1       3.103   1.009  18.446  1.00  0.00      LIG  
ATOM   4267 H44  LIG     1       1.533   0.216  18.675  1.00  0.00      LIG  
ATOM   4268 H45  LIG     1       1.928   0.969  17.127  1.00  0.00      LIG  
TER
REMARK  Energy: 271.831
REMARK  SimpleFitness: 271.831
REMARK  FullFitness: -626.3656
REMARK  InterFull: -12.0856
REMARK  IntraFull: 292.685
REMARK  solvFull: -1107.94
REMARK  surfFull: 200.975
REMARK  extraFull: 0.0
REMARK  deltaGcompsolvpol: -1107.94
REMARK  deltaGcompsolvnonpol: 200.975
REMARK  deltaGprotsolvpol: -1109.66
REMARK  deltaGprotsolvnonpol: 196.383
REMARK  deltaGligsolvpol: -12.6964
REMARK  deltaGligsolvnonpol: 15.7186
REMARK  deltaGvdw: -12.0856
REMARK  deltaGelec: 0.0
REMARK  deltaG: -5.3035836
REMARK  Cluster: 1
REMARK  ClusterRank: 2
ATOM   4186 C    LIG     1       2.038  -0.009  28.019  1.00  0.00      LIG  
ATOM   4187 C1   LIG     1       1.194   1.126  28.480  1.00  0.00      LIG  
ATOM   4188 C2   LIG     1       0.887   2.176  27.447  1.00  0.00      LIG  
ATOM   4189 C3   LIG     1       2.200   2.681  26.794  1.00  0.00      LIG  
ATOM   4190 C4   LIG     1       3.249   1.612  26.399  1.00  0.00      LIG  
ATOM   4191 C5   LIG     1       3.349   0.536  27.493  1.00  0.00      LIG  
ATOM   4192 C6   LIG     1       1.943   3.756  25.729  1.00  0.00      LIG  
ATOM   4193 C7   LIG     1       2.475   3.462  24.346  1.00  0.00      LIG  
ATOM   4194 C8   LIG     1       2.304   1.999  24.013  1.00  0.00      LIG  
ATOM   4195 C9   LIG     1       3.174   1.121  24.915  1.00  0.00      LIG  
ATOM   4196 C10  LIG     1       2.550   1.721  22.519  1.00  0.00      LIG  
ATOM   4197 C11  LIG     1       2.950   0.306  22.296  1.00  0.00      LIG  
ATOM   4198 C12  LIG     1       2.317  -0.641  23.254  1.00  0.00      LIG  
ATOM   4199 C13  LIG     1       2.797  -0.355  24.676  1.00  0.00      LIG  
ATOM   4200 C14  LIG     1       3.691   2.494  21.891  1.00  0.00      LIG  
ATOM   4201 C15  LIG     1       4.300   1.475  20.992  1.00  0.00      LIG  
ATOM   4202 C16  LIG     1       3.914   0.095  21.383  1.00  0.00      LIG  
ATOM   4203 C17  LIG     1       0.205   3.329  28.178  1.00  0.00      LIG  
ATOM   4204 C18  LIG     1      -0.136   1.584  26.485  1.00  0.00      LIG  
ATOM   4205 C19  LIG     1       4.625   2.272  26.524  1.00  0.00      LIG  
ATOM   4206 C20  LIG     1       1.276   2.027  21.742  1.00  0.00      LIG  
ATOM   4207 O    LIG     1       1.627  -3.245  19.892  1.00  0.00      LIG  
ATOM   4208 C21  LIG     1       2.617  -2.204  19.725  1.00  0.00      LIG  
ATOM   4209 C22  LIG     1       3.785  -2.397  20.702  1.00  0.00      LIG  
ATOM   4210 C23  LIG     1       4.654  -1.175  21.006  1.00  0.00      LIG  
ATOM   4211 O1   LIG     1       0.544   1.035  29.511  1.00  0.00      LIG  
ATOM   4212 O2   LIG     1       3.925  -1.190  24.926  1.00  0.00      LIG  
ATOM   4213 C24  LIG     1       5.696  -1.042  19.908  1.00  0.00      LIG  
ATOM   4214 C25  LIG     1       1.990  -4.558  19.714  1.00  0.00      LIG  
ATOM   4215 O3   LIG     1       3.097  -4.981  19.418  1.00  0.00      LIG  
ATOM   4216 C26  LIG     1       0.784  -5.437  19.837  1.00  0.00      LIG  
ATOM   4217 C27  LIG     1       3.062  -2.101  18.288  1.00  0.00      LIG  
ATOM   4218 O4   LIG     1       1.995  -1.940  17.319  1.00  0.00      LIG  
ATOM   4219 C28  LIG     1       2.949  -0.867  17.458  1.00  0.00      LIG  
ATOM   4220 C29  LIG     1       3.863  -0.722  16.295  1.00  0.00      LIG  
ATOM   4221 C30  LIG     1       2.341   0.396  17.961  1.00  0.00      LIG  
ATOM   4222 O5   LIG     1       5.138   1.772  20.152  1.00  0.00      LIG  
ATOM   4223 H    LIG     1       1.490  -0.590  27.278  1.00  0.00      LIG  
ATOM   4224 H1   LIG     1       2.234  -0.653  28.880  1.00  0.00      LIG  
ATOM   4225 H2   LIG     1       2.681   3.228  27.612  1.00  0.00      LIG  
ATOM   4226 H3   LIG     1       3.997  -0.285  27.186  1.00  0.00      LIG  
ATOM   4227 H4   LIG     1       3.858   0.981  28.354  1.00  0.00      LIG  
ATOM   4228 H5   LIG     1       2.385   4.699  26.064  1.00  0.00      LIG  
ATOM   4229 H6   LIG     1       0.877   3.959  25.627  1.00  0.00      LIG  
ATOM   4230 H7   LIG     1       3.528   3.745  24.300  1.00  0.00      LIG  
ATOM   4231 H8   LIG     1       1.949   4.092  23.624  1.00  0.00      LIG  
ATOM   4232 H9   LIG     1       1.261   1.747  24.211  1.00  0.00      LIG  
ATOM   4233 H10  LIG     1       4.193   1.230  24.531  1.00  0.00      LIG  
ATOM   4234 H11  LIG     1       2.489  -1.683  22.989  1.00  0.00      LIG  
ATOM   4235 H12  LIG     1       1.237  -0.484  23.199  1.00  0.00      LIG  
ATOM   4236 H13  LIG     1       2.001  -0.672  25.347  1.00  0.00      LIG  
ATOM   4237 H14  LIG     1       4.455   2.792  22.614  1.00  0.00      LIG  
ATOM   4238 H15  LIG     1       3.343   3.354  21.312  1.00  0.00      LIG  
ATOM   4239 H16  LIG     1       0.872   3.771  28.925  1.00  0.00      LIG  
ATOM   4240 H17  LIG     1      -0.701   2.996  28.694  1.00  0.00      LIG  
ATOM   4241 H18  LIG     1      -0.102   4.118  27.487  1.00  0.00      LIG  
ATOM   4242 H19  LIG     1      -1.010   1.208  27.025  1.00  0.00      LIG  
ATOM   4243 H20  LIG     1       0.276   0.748  25.915  1.00  0.00      LIG  
ATOM   4244 H21  LIG     1      -0.490   2.336  25.776  1.00  0.00      LIG  
ATOM   4245 H22  LIG     1       4.767   2.704  27.519  1.00  0.00      LIG  
ATOM   4246 H23  LIG     1       4.774   3.071  25.797  1.00  0.00      LIG  
ATOM   4247 H24  LIG     1       5.414   1.532  26.367  1.00  0.00      LIG  
ATOM   4248 H25  LIG     1       1.019   3.086  21.829  1.00  0.00      LIG  
ATOM   4249 H26  LIG     1       0.432   1.443  22.120  1.00  0.00      LIG  
ATOM   4250 H27  LIG     1       1.392   1.801  20.678  1.00  0.00      LIG  
ATOM   4251 H28  LIG     1       2.090  -1.294  20.013  1.00  0.00      LIG  
ATOM   4252 H29  LIG     1       4.444  -3.187  20.333  1.00  0.00      LIG  
ATOM   4253 H30  LIG     1       3.394  -2.791  21.640  1.00  0.00      LIG  
ATOM   4254 H31  LIG     1       5.234  -1.434  21.892  1.00  0.00      LIG  
ATOM   4255 H32  LIG     1       4.318  -0.887  25.762  1.00  0.00      LIG  
ATOM   4256 H33  LIG     1       6.143  -2.012  19.678  1.00  0.00      LIG  
ATOM   4257 H34  LIG     1       6.503  -0.373  20.221  1.00  0.00      LIG  
ATOM   4258 H35  LIG     1       5.261  -0.640  18.991  1.00  0.00      LIG  
ATOM   4259 H36  LIG     1       0.133  -5.294  18.970  1.00  0.00      LIG  
ATOM   4260 H37  LIG     1       0.248  -5.210  20.763  1.00  0.00      LIG  
ATOM   4261 H38  LIG     1       1.116  -6.478  19.876  1.00  0.00      LIG  
ATOM   4262 H39  LIG     1       3.841  -2.813  18.051  1.00  0.00      LIG  
ATOM   4263 H40  LIG     1       4.229  -1.694  15.950  1.00  0.00      LIG  
ATOM   4264 H41  LIG     1       4.725  -0.110  16.574  1.00  0.00      LIG  
ATOM   4265 H42  LIG     1       3.348  -0.234  15.463  1.00  0.00      LIG  
ATOM   4266 H43  LIG     1       3.103   1.009  18.446  1.00  0.00      LIG  
ATOM   4267 H44  LIG     1       1.533   0.216  18.675  1.00  0.00      LIG  
ATOM   4268 H45  LIG     1       1.928   0.969  17.127  1.00  0.00      LIG  
TER
REMARK  Energy: 271.831
REMARK  SimpleFitness: 271.831
REMARK  FullFitness: -626.3656
REMARK  InterFull: -12.0856
REMARK  IntraFull: 292.685
REMARK  solvFull: -1107.94
REMARK  surfFull: 200.975
REMARK  extraFull: 0.0
REMARK  deltaGcompsolvpol: -1107.94
REMARK  deltaGcompsolvnonpol: 200.975
REMARK  deltaGprotsolvpol: -1109.66
REMARK  deltaGprotsolvnonpol: 196.383
REMARK  deltaGligsolvpol: -12.6964
REMARK  deltaGligsolvnonpol: 15.7186
REMARK  deltaGvdw: -12.0856
REMARK  deltaGelec: 0.0
REMARK  deltaG: -5.3035836
REMARK  Cluster: 1
REMARK  ClusterRank: 3
ATOM   4186 C    LIG     1       2.038  -0.009  28.019  1.00  0.00      LIG  
ATOM   4187 C1   LIG     1       1.194   1.126  28.480  1.00  0.00      LIG  
ATOM   4188 C2   LIG     1       0.887   2.176  27.447  1.00  0.00      LIG  
ATOM   4189 C3   LIG     1       2.200   2.681  26.794  1.00  0.00      LIG  
ATOM   4190 C4   LIG     1       3.249   1.612  26.399  1.00  0.00      LIG  
ATOM   4191 C5   LIG     1       3.349   0.536  27.493  1.00  0.00      LIG  
ATOM   4192 C6   LIG     1       1.943   3.756  25.729  1.00  0.00      LIG  
ATOM   4193 C7   LIG     1       2.475   3.462  24.346  1.00  0.00      LIG  
ATOM   4194 C8   LIG     1       2.304   1.999  24.013  1.00  0.00      LIG  
ATOM   4195 C9   LIG     1       3.174   1.121  24.915  1.00  0.00      LIG  
ATOM   4196 C10  LIG     1       2.550   1.721  22.519  1.00  0.00      LIG  
ATOM   4197 C11  LIG     1       2.950   0.306  22.296  1.00  0.00      LIG  
ATOM   4198 C12  LIG     1       2.317  -0.641  23.254  1.00  0.00      LIG  
ATOM   4199 C13  LIG     1       2.797  -0.355  24.676  1.00  0.00      LIG  
ATOM   4200 C14  LIG     1       3.691   2.494  21.891  1.00  0.00      LIG  
ATOM   4201 C15  LIG     1       4.300   1.475  20.992  1.00  0.00      LIG  
ATOM   4202 C16  LIG     1       3.914   0.095  21.383  1.00  0.00      LIG  
ATOM   4203 C17  LIG     1       0.205   3.329  28.178  1.00  0.00      LIG  
ATOM   4204 C18  LIG     1      -0.136   1.584  26.485  1.00  0.00      LIG  
ATOM   4205 C19  LIG     1       4.625   2.272  26.524  1.00  0.00      LIG  
ATOM   4206 C20  LIG     1       1.276   2.027  21.742  1.00  0.00      LIG  
ATOM   4207 O    LIG     1       1.627  -3.245  19.892  1.00  0.00      LIG  
ATOM   4208 C21  LIG     1       2.617  -2.204  19.725  1.00  0.00      LIG  
ATOM   4209 C22  LIG     1       3.785  -2.397  20.702  1.00  0.00      LIG  
ATOM   4210 C23  LIG     1       4.654  -1.175  21.006  1.00  0.00      LIG  
ATOM   4211 O1   LIG     1       0.544   1.035  29.511  1.00  0.00      LIG  
ATOM   4212 O2   LIG     1       3.925  -1.190  24.926  1.00  0.00      LIG  
ATOM   4213 C24  LIG     1       5.696  -1.042  19.908  1.00  0.00      LIG  
ATOM   4214 C25  LIG     1       1.990  -4.558  19.714  1.00  0.00      LIG  
ATOM   4215 O3   LIG     1       3.097  -4.981  19.418  1.00  0.00      LIG  
ATOM   4216 C26  LIG     1       0.784  -5.437  19.837  1.00  0.00      LIG  
ATOM   4217 C27  LIG     1       3.062  -2.101  18.288  1.00  0.00      LIG  
ATOM   4218 O4   LIG     1       1.995  -1.940  17.319  1.00  0.00      LIG  
ATOM   4219 C28  LIG     1       2.949  -0.867  17.458  1.00  0.00      LIG  
ATOM   4220 C29  LIG     1       3.863  -0.722  16.295  1.00  0.00      LIG  
ATOM   4221 C30  LIG     1       2.341   0.396  17.961  1.00  0.00      LIG  
ATOM   4222 O5   LIG     1       5.138   1.772  20.152  1.00  0.00      LIG  
ATOM   4223 H    LIG     1       1.490  -0.590  27.278  1.00  0.00      LIG  
ATOM   4224 H1   LIG     1       2.234  -0.653  28.880  1.00  0.00      LIG  
ATOM   4225 H2   LIG     1       2.681   3.228  27.612  1.00  0.00      LIG  
ATOM   4226 H3   LIG     1       3.997  -0.285  27.186  1.00  0.00      LIG  
ATOM   4227 H4   LIG     1       3.858   0.981  28.354  1.00  0.00      LIG  
ATOM   4228 H5   LIG     1       2.385   4.699  26.064  1.00  0.00      LIG  
ATOM   4229 H6   LIG     1       0.877   3.959  25.627  1.00  0.00      LIG  
ATOM   4230 H7   LIG     1       3.528   3.745  24.300  1.00  0.00      LIG  
ATOM   4231 H8   LIG     1       1.949   4.092  23.624  1.00  0.00      LIG  
ATOM   4232 H9   LIG     1       1.261   1.747  24.211  1.00  0.00      LIG  
ATOM   4233 H10  LIG     1       4.193   1.230  24.531  1.00  0.00      LIG  
ATOM   4234 H11  LIG     1       2.489  -1.683  22.989  1.00  0.00      LIG  
ATOM   4235 H12  LIG     1       1.237  -0.484  23.199  1.00  0.00      LIG  
ATOM   4236 H13  LIG     1       2.001  -0.672  25.347  1.00  0.00      LIG  
ATOM   4237 H14  LIG     1       4.455   2.792  22.614  1.00  0.00      LIG  
ATOM   4238 H15  LIG     1       3.343   3.354  21.312  1.00  0.00      LIG  
ATOM   4239 H16  LIG     1       0.872   3.771  28.925  1.00  0.00      LIG  
ATOM   4240 H17  LIG     1      -0.701   2.996  28.694  1.00  0.00      LIG  
ATOM   4241 H18  LIG     1      -0.102   4.118  27.487  1.00  0.00      LIG  
ATOM   4242 H19  LIG     1      -1.010   1.208  27.025  1.00  0.00      LIG  
ATOM   4243 H20  LIG     1       0.276   0.748  25.915  1.00  0.00      LIG  
ATOM   4244 H21  LIG     1      -0.490   2.336  25.776  1.00  0.00      LIG  
ATOM   4245 H22  LIG     1       4.767   2.704  27.519  1.00  0.00      LIG  
ATOM   4246 H23  LIG     1       4.774   3.071  25.797  1.00  0.00      LIG  
ATOM   4247 H24  LIG     1       5.414   1.532  26.367  1.00  0.00      LIG  
ATOM   4248 H25  LIG     1       1.019   3.086  21.829  1.00  0.00      LIG  
ATOM   4249 H26  LIG     1       0.432   1.443  22.120  1.00  0.00      LIG  
ATOM   4250 H27  LIG     1       1.392   1.801  20.678  1.00  0.00      LIG  
ATOM   4251 H28  LIG     1       2.090  -1.294  20.013  1.00  0.00      LIG  
ATOM   4252 H29  LIG     1       4.444  -3.187  20.333  1.00  0.00      LIG  
ATOM   4253 H30  LIG     1       3.394  -2.791  21.640  1.00  0.00      LIG  
ATOM   4254 H31  LIG     1       5.234  -1.434  21.892  1.00  0.00      LIG  
ATOM   4255 H32  LIG     1       4.318  -0.887  25.762  1.00  0.00      LIG  
ATOM   4256 H33  LIG     1       6.143  -2.012  19.678  1.00  0.00      LIG  
ATOM   4257 H34  LIG     1       6.503  -0.373  20.221  1.00  0.00      LIG  
ATOM   4258 H35  LIG     1       5.261  -0.640  18.991  1.00  0.00      LIG  
ATOM   4259 H36  LIG     1       0.133  -5.294  18.970  1.00  0.00      LIG  
ATOM   4260 H37  LIG     1       0.248  -5.210  20.763  1.00  0.00      LIG  
ATOM   4261 H38  LIG     1       1.116  -6.478  19.876  1.00  0.00      LIG  
ATOM   4262 H39  LIG     1       3.841  -2.813  18.051  1.00  0.00      LIG  
ATOM   4263 H40  LIG     1       4.229  -1.694  15.950  1.00  0.00      LIG  
ATOM   4264 H41  LIG     1       4.725  -0.110  16.574  1.00  0.00      LIG  
ATOM   4265 H42  LIG     1       3.348  -0.234  15.463  1.00  0.00      LIG  
ATOM   4266 H43  LIG     1       3.103   1.009  18.446  1.00  0.00      LIG  
ATOM   4267 H44  LIG     1       1.533   0.216  18.675  1.00  0.00      LIG  
ATOM   4268 H45  LIG     1       1.928   0.969  17.127  1.00  0.00      LIG  
TER
REMARK  Energy: 272.149
REMARK  SimpleFitness: 272.149
REMARK  FullFitness: -625.88586
REMARK  InterFull: -11.9869
REMARK  IntraFull: 293.015
REMARK  solvFull: -1107.83
REMARK  surfFull: 200.916
REMARK  extraFull: 0.0
REMARK  deltaGcompsolvpol: -1107.83
REMARK  deltaGcompsolvnonpol: 200.916
REMARK  deltaGprotsolvpol: -1109.66
REMARK  deltaGprotsolvnonpol: 196.383
REMARK  deltaGligsolvpol: -12.7619
REMARK  deltaGligsolvnonpol: 15.7098
REMARK  deltaGvdw: -11.9869
REMARK  deltaGelec: 0.0
REMARK  deltaG: -5.2882566
REMARK  Cluster: 1
REMARK  ClusterRank: 4
ATOM   4186 C    LIG     1       1.924  -0.091  27.994  1.00  0.00      LIG  
ATOM   4187 C1   LIG     1       1.127   1.072  28.468  1.00  0.00      LIG  
ATOM   4188 C2   LIG     1       0.880   2.155  27.453  1.00  0.00      LIG  
ATOM   4189 C3   LIG     1       2.225   2.611  26.832  1.00  0.00      LIG  
ATOM   4190 C4   LIG     1       3.238   1.506  26.437  1.00  0.00      LIG  
ATOM   4191 C5   LIG     1       3.270   0.403  27.509  1.00  0.00      LIG  
ATOM   4192 C6   LIG     1       2.031   3.714  25.783  1.00  0.00      LIG  
ATOM   4193 C7   LIG     1       2.578   3.425  24.407  1.00  0.00      LIG  
ATOM   4194 C8   LIG     1       2.362   1.976  24.038  1.00  0.00      LIG  
ATOM   4195 C9   LIG     1       3.174   1.047  24.942  1.00  0.00      LIG  
ATOM   4196 C10  LIG     1       2.637   1.721  22.545  1.00  0.00      LIG  
ATOM   4197 C11  LIG     1       2.997   0.298  22.295  1.00  0.00      LIG  
ATOM   4198 C12  LIG     1       2.303  -0.646  23.215  1.00  0.00      LIG  
ATOM   4199 C13  LIG     1       2.742  -0.407  24.659  1.00  0.00      LIG  
ATOM   4200 C14  LIG     1       3.822   2.467  21.968  1.00  0.00      LIG  
ATOM   4201 C15  LIG     1       4.418   1.452  21.055  1.00  0.00      LIG  
ATOM   4202 C16  LIG     1       3.975   0.075  21.399  1.00  0.00      LIG  
ATOM   4203 C17  LIG     1       0.240   3.324  28.197  1.00  0.00      LIG  
ATOM   4204 C18  LIG     1      -0.153   1.629  26.463  1.00  0.00      LIG  
ATOM   4205 C19  LIG     1       4.634   2.112  26.604  1.00  0.00      LIG  
ATOM   4206 C20  LIG     1       1.395   2.094  21.744  1.00  0.00      LIG  
ATOM   4207 O    LIG     1       1.626  -3.253  19.913  1.00  0.00      LIG  
ATOM   4208 C21  LIG     1       2.619  -2.215  19.742  1.00  0.00      LIG  
ATOM   4209 C22  LIG     1       3.800  -2.421  20.703  1.00  0.00      LIG  
ATOM   4210 C23  LIG     1       4.686  -1.205  20.990  1.00  0.00      LIG  
ATOM   4211 O1   LIG     1       0.475   1.001  29.500  1.00  0.00      LIG  
ATOM   4212 O2   LIG     1       3.822  -1.296  24.929  1.00  0.00      LIG  
ATOM   4213 C24  LIG     1       5.689  -1.079  19.855  1.00  0.00      LIG  
ATOM   4214 C25  LIG     1       1.975  -4.563  19.697  1.00  0.00      LIG  
ATOM   4215 O3   LIG     1       3.074  -4.987  19.372  1.00  0.00      LIG  
ATOM   4216 C26  LIG     1       0.761  -5.429  19.815  1.00  0.00      LIG  
ATOM   4217 C27  LIG     1       3.038  -2.090  18.296  1.00  0.00      LIG  
ATOM   4218 O4   LIG     1       1.954  -1.930  17.346  1.00  0.00      LIG  
ATOM   4219 C28  LIG     1       2.891  -0.844  17.491  1.00  0.00      LIG  
ATOM   4220 C29  LIG     1       3.779  -0.655  16.313  1.00  0.00      LIG  
ATOM   4221 C30  LIG     1       2.271   0.398  18.030  1.00  0.00      LIG  
ATOM   4222 O5   LIG     1       5.291   1.743  20.253  1.00  0.00      LIG  
ATOM   4223 H    LIG     1       1.366  -0.623  27.224  1.00  0.00      LIG  
ATOM   4224 H1   LIG     1       2.067  -0.770  28.839  1.00  0.00      LIG  
ATOM   4225 H2   LIG     1       2.712   3.125  27.668  1.00  0.00      LIG  
ATOM   4226 H3   LIG     1       3.884  -0.441  27.195  1.00  0.00      LIG  
ATOM   4227 H4   LIG     1       3.785   0.803  28.389  1.00  0.00      LIG  
ATOM   4228 H5   LIG     1       2.501   4.633  26.145  1.00  0.00      LIG  
ATOM   4229 H6   LIG     1       0.975   3.960  25.665  1.00  0.00      LIG  
ATOM   4230 H7   LIG     1       3.641   3.672  24.387  1.00  0.00      LIG  
ATOM   4231 H8   LIG     1       2.088   4.087  23.689  1.00  0.00      LIG  
ATOM   4232 H9   LIG     1       1.305   1.760  24.205  1.00  0.00      LIG  
ATOM   4233 H10  LIG     1       4.206   1.118  24.585  1.00  0.00      LIG  
ATOM   4234 H11  LIG     1       2.450  -1.687  22.935  1.00  0.00      LIG  
ATOM   4235 H12  LIG     1       1.230  -0.454  23.130  1.00  0.00      LIG  
ATOM   4236 H13  LIG     1       1.908  -0.704  25.293  1.00  0.00      LIG  
ATOM   4237 H14  LIG     1       4.578   2.716  22.718  1.00  0.00      LIG  
ATOM   4238 H15  LIG     1       3.521   3.355  21.404  1.00  0.00      LIG  
ATOM   4239 H16  LIG     1       0.911   3.715  28.967  1.00  0.00      LIG  
ATOM   4240 H17  LIG     1      -0.692   3.025  28.687  1.00  0.00      LIG  
ATOM   4241 H18  LIG     1      -0.013   4.143  27.521  1.00  0.00      LIG  
ATOM   4242 H19  LIG     1      -1.054   1.289  26.983  1.00  0.00      LIG  
ATOM   4243 H20  LIG     1       0.228   0.784  25.886  1.00  0.00      LIG  
ATOM   4244 H21  LIG     1      -0.460   2.407  25.760  1.00  0.00      LIG  
ATOM   4245 H22  LIG     1       4.767   2.530  27.606  1.00  0.00      LIG  
ATOM   4246 H23  LIG     1       4.832   2.912  25.889  1.00  0.00      LIG  
ATOM   4247 H24  LIG     1       5.402   1.346  26.461  1.00  0.00      LIG  
ATOM   4248 H25  LIG     1       1.173   3.159  21.849  1.00  0.00      LIG  
ATOM   4249 H26  LIG     1       0.520   1.532  22.086  1.00  0.00      LIG  
ATOM   4250 H27  LIG     1       1.530   1.889  20.678  1.00  0.00      LIG  
ATOM   4251 H28  LIG     1       2.103  -1.306  20.051  1.00  0.00      LIG  
ATOM   4252 H29  LIG     1       4.443  -3.218  20.322  1.00  0.00      LIG  
ATOM   4253 H30  LIG     1       3.423  -2.813  21.648  1.00  0.00      LIG  
ATOM   4254 H31  LIG     1       5.294  -1.475  21.854  1.00  0.00      LIG  
ATOM   4255 H32  LIG     1       4.180  -1.045  25.797  1.00  0.00      LIG  
ATOM   4256 H33  LIG     1       6.089  -2.059  19.583  1.00  0.00      LIG  
ATOM   4257 H34  LIG     1       6.533  -0.450  20.151  1.00  0.00      LIG  
ATOM   4258 H35  LIG     1       5.233  -0.637  18.967  1.00  0.00      LIG  
ATOM   4259 H36  LIG     1       0.094  -5.245  18.968  1.00  0.00      LIG  
ATOM   4260 H37  LIG     1       0.249  -5.223  20.760  1.00  0.00      LIG  
ATOM   4261 H38  LIG     1       1.075  -6.476  19.811  1.00  0.00      LIG  
ATOM   4262 H39  LIG     1       3.820  -2.791  18.033  1.00  0.00      LIG  
ATOM   4263 H40  LIG     1       4.155  -1.610  15.931  1.00  0.00      LIG  
ATOM   4264 H41  LIG     1       4.636  -0.035  16.589  1.00  0.00      LIG  
ATOM   4265 H42  LIG     1       3.237  -0.152  15.508  1.00  0.00      LIG  
ATOM   4266 H43  LIG     1       3.019   0.987  18.565  1.00  0.00      LIG  
ATOM   4267 H44  LIG     1       1.441   0.188  18.710  1.00  0.00      LIG  
ATOM   4268 H45  LIG     1       1.883   1.006  17.209  1.00  0.00      LIG  
TER
REMARK  Energy: 272.149
REMARK  SimpleFitness: 272.149
REMARK  FullFitness: -625.88586
REMARK  InterFull: -11.9869
REMARK  IntraFull: 293.015
REMARK  solvFull: -1107.83
REMARK  surfFull: 200.916
REMARK  extraFull: 0.0
REMARK  deltaGcompsolvpol: -1107.83
REMARK  deltaGcompsolvnonpol: 200.916
REMARK  deltaGprotsolvpol: -1109.66
REMARK  deltaGprotsolvnonpol: 196.383
REMARK  deltaGligsolvpol: -12.7619
REMARK  deltaGligsolvnonpol: 15.7098
REMARK  deltaGvdw: -11.9869
REMARK  deltaGelec: 0.0
REMARK  deltaG: -5.2882566
REMARK  Cluster: 1
REMARK  ClusterRank: 5
ATOM   4186 C    LIG     1       1.924  -0.091  27.994  1.00  0.00      LIG  
ATOM   4187 C1   LIG     1       1.127   1.072  28.468  1.00  0.00      LIG  
ATOM   4188 C2   LIG     1       0.880   2.155  27.453  1.00  0.00      LIG  
ATOM   4189 C3   LIG     1       2.225   2.611  26.832  1.00  0.00      LIG  
ATOM   4190 C4   LIG     1       3.238   1.506  26.437  1.00  0.00      LIG  
ATOM   4191 C5   LIG     1       3.270   0.403  27.509  1.00  0.00      LIG  
ATOM   4192 C6   LIG     1       2.031   3.714  25.783  1.00  0.00      LIG  
ATOM   4193 C7   LIG     1       2.578   3.425  24.407  1.00  0.00      LIG  
ATOM   4194 C8   LIG     1       2.362   1.976  24.038  1.00  0.00      LIG  
ATOM   4195 C9   LIG     1       3.174   1.047  24.942  1.00  0.00      LIG  
ATOM   4196 C10  LIG     1       2.637   1.721  22.545  1.00  0.00      LIG  
ATOM   4197 C11  LIG     1       2.997   0.298  22.295  1.00  0.00      LIG  
ATOM   4198 C12  LIG     1       2.303  -0.646  23.215  1.00  0.00      LIG  
ATOM   4199 C13  LIG     1       2.742  -0.407  24.659  1.00  0.00      LIG  
ATOM   4200 C14  LIG     1       3.822   2.467  21.968  1.00  0.00      LIG  
ATOM   4201 C15  LIG     1       4.418   1.452  21.055  1.00  0.00      LIG  
ATOM   4202 C16  LIG     1       3.975   0.075  21.399  1.00  0.00      LIG  
ATOM   4203 C17  LIG     1       0.240   3.324  28.197  1.00  0.00      LIG  
ATOM   4204 C18  LIG     1      -0.153   1.629  26.463  1.00  0.00      LIG  
ATOM   4205 C19  LIG     1       4.634   2.112  26.604  1.00  0.00      LIG  
ATOM   4206 C20  LIG     1       1.395   2.094  21.744  1.00  0.00      LIG  
ATOM   4207 O    LIG     1       1.626  -3.253  19.913  1.00  0.00      LIG  
ATOM   4208 C21  LIG     1       2.619  -2.215  19.742  1.00  0.00      LIG  
ATOM   4209 C22  LIG     1       3.800  -2.421  20.703  1.00  0.00      LIG  
ATOM   4210 C23  LIG     1       4.686  -1.205  20.990  1.00  0.00      LIG  
ATOM   4211 O1   LIG     1       0.475   1.001  29.500  1.00  0.00      LIG  
ATOM   4212 O2   LIG     1       3.822  -1.296  24.929  1.00  0.00      LIG  
ATOM   4213 C24  LIG     1       5.689  -1.079  19.855  1.00  0.00      LIG  
ATOM   4214 C25  LIG     1       1.975  -4.563  19.697  1.00  0.00      LIG  
ATOM   4215 O3   LIG     1       3.074  -4.987  19.372  1.00  0.00      LIG  
ATOM   4216 C26  LIG     1       0.761  -5.429  19.815  1.00  0.00      LIG  
ATOM   4217 C27  LIG     1       3.038  -2.090  18.296  1.00  0.00      LIG  
ATOM   4218 O4   LIG     1       1.954  -1.930  17.346  1.00  0.00      LIG  
ATOM   4219 C28  LIG     1       2.891  -0.844  17.491  1.00  0.00      LIG  
ATOM   4220 C29  LIG     1       3.779  -0.655  16.313  1.00  0.00      LIG  
ATOM   4221 C30  LIG     1       2.271   0.398  18.030  1.00  0.00      LIG  
ATOM   4222 O5   LIG     1       5.291   1.743  20.253  1.00  0.00      LIG  
ATOM   4223 H    LIG     1       1.366  -0.623  27.224  1.00  0.00      LIG  
ATOM   4224 H1   LIG     1       2.067  -0.770  28.839  1.00  0.00      LIG  
ATOM   4225 H2   LIG     1       2.712   3.125  27.668  1.00  0.00      LIG  
ATOM   4226 H3   LIG     1       3.884  -0.441  27.195  1.00  0.00      LIG  
ATOM   4227 H4   LIG     1       3.785   0.803  28.389  1.00  0.00      LIG  
ATOM   4228 H5   LIG     1       2.501   4.633  26.145  1.00  0.00      LIG  
ATOM   4229 H6   LIG     1       0.975   3.960  25.665  1.00  0.00      LIG  
ATOM   4230 H7   LIG     1       3.641   3.672  24.387  1.00  0.00      LIG  
ATOM   4231 H8   LIG     1       2.088   4.087  23.689  1.00  0.00      LIG  
ATOM   4232 H9   LIG     1       1.305   1.760  24.205  1.00  0.00      LIG  
ATOM   4233 H10  LIG     1       4.206   1.118  24.585  1.00  0.00      LIG  
ATOM   4234 H11  LIG     1       2.450  -1.687  22.935  1.00  0.00      LIG  
ATOM   4235 H12  LIG     1       1.230  -0.454  23.130  1.00  0.00      LIG  
ATOM   4236 H13  LIG     1       1.908  -0.704  25.293  1.00  0.00      LIG  
ATOM   4237 H14  LIG     1       4.578   2.716  22.718  1.00  0.00      LIG  
ATOM   4238 H15  LIG     1       3.521   3.355  21.404  1.00  0.00      LIG  
ATOM   4239 H16  LIG     1       0.911   3.715  28.967  1.00  0.00      LIG  
ATOM   4240 H17  LIG     1      -0.692   3.025  28.687  1.00  0.00      LIG  
ATOM   4241 H18  LIG     1      -0.013   4.143  27.521  1.00  0.00      LIG  
ATOM   4242 H19  LIG     1      -1.054   1.289  26.983  1.00  0.00      LIG  
ATOM   4243 H20  LIG     1       0.228   0.784  25.886  1.00  0.00      LIG  
ATOM   4244 H21  LIG     1      -0.460   2.407  25.760  1.00  0.00      LIG  
ATOM   4245 H22  LIG     1       4.767   2.530  27.606  1.00  0.00      LIG  
ATOM   4246 H23  LIG     1       4.832   2.912  25.889  1.00  0.00      LIG  
ATOM   4247 H24  LIG     1       5.402   1.346  26.461  1.00  0.00      LIG  
ATOM   4248 H25  LIG     1       1.173   3.159  21.849  1.00  0.00      LIG  
ATOM   4249 H26  LIG     1       0.520   1.532  22.086  1.00  0.00      LIG  
ATOM   4250 H27  LIG     1       1.530   1.889  20.678  1.00  0.00      LIG  
ATOM   4251 H28  LIG     1       2.103  -1.306  20.051  1.00  0.00      LIG  
ATOM   4252 H29  LIG     1       4.443  -3.218  20.322  1.00  0.00      LIG  
ATOM   4253 H30  LIG     1       3.423  -2.813  21.648  1.00  0.00      LIG  
ATOM   4254 H31  LIG     1       5.294  -1.475  21.854  1.00  0.00      LIG  
ATOM   4255 H32  LIG     1       4.180  -1.045  25.797  1.00  0.00      LIG  
ATOM   4256 H33  LIG     1       6.089  -2.059  19.583  1.00  0.00      LIG  
ATOM   4257 H34  LIG     1       6.533  -0.450  20.151  1.00  0.00      LIG  
ATOM   4258 H35  LIG     1       5.233  -0.637  18.967  1.00  0.00      LIG  
ATOM   4259 H36  LIG     1       0.094  -5.245  18.968  1.00  0.00      LIG  
ATOM   4260 H37  LIG     1       0.249  -5.223  20.760  1.00  0.00      LIG  
ATOM   4261 H38  LIG     1       1.075  -6.476  19.811  1.00  0.00      LIG  
ATOM   4262 H39  LIG     1       3.820  -2.791  18.033  1.00  0.00      LIG  
ATOM   4263 H40  LIG     1       4.155  -1.610  15.931  1.00  0.00      LIG  
ATOM   4264 H41  LIG     1       4.636  -0.035  16.589  1.00  0.00      LIG  
ATOM   4265 H42  LIG     1       3.237  -0.152  15.508  1.00  0.00      LIG  
ATOM   4266 H43  LIG     1       3.019   0.987  18.565  1.00  0.00      LIG  
ATOM   4267 H44  LIG     1       1.441   0.188  18.710  1.00  0.00      LIG  
ATOM   4268 H45  LIG     1       1.883   1.006  17.209  1.00  0.00      LIG  
TER
REMARK  Energy: 272.337
REMARK  SimpleFitness: 272.337
REMARK  FullFitness: -625.6879
REMARK  InterFull: -12.4869
REMARK  IntraFull: 293.437
REMARK  solvFull: -1107.52
REMARK  surfFull: 200.882
REMARK  extraFull: 0.0
REMARK  deltaGcompsolvpol: -1107.52
REMARK  deltaGcompsolvnonpol: 200.882
REMARK  deltaGprotsolvpol: -1109.66
REMARK  deltaGprotsolvnonpol: 196.383
REMARK  deltaGligsolvpol: -12.7364
REMARK  deltaGligsolvnonpol: 15.7092
REMARK  deltaGvdw: -12.4869
REMARK  deltaGelec: 0.0
REMARK  deltaG: -5.321308
REMARK  Cluster: 1
REMARK  ClusterRank: 6
ATOM   4186 C    LIG     1       1.936  -0.148  27.972  1.00  0.00      LIG  
ATOM   4187 C1   LIG     1       1.170   1.032  28.458  1.00  0.00      LIG  
ATOM   4188 C2   LIG     1       0.930   2.115  27.442  1.00  0.00      LIG  
ATOM   4189 C3   LIG     1       2.276   2.556  26.813  1.00  0.00      LIG  
ATOM   4190 C4   LIG     1       3.265   1.435  26.405  1.00  0.00      LIG  
ATOM   4191 C5   LIG     1       3.283   0.319  27.465  1.00  0.00      LIG  
ATOM   4192 C6   LIG     1       2.087   3.669  25.773  1.00  0.00      LIG  
ATOM   4193 C7   LIG     1       2.646   3.393  24.399  1.00  0.00      LIG  
ATOM   4194 C8   LIG     1       2.402   1.954  24.012  1.00  0.00      LIG  
ATOM   4195 C9   LIG     1       3.192   0.994  24.905  1.00  0.00      LIG  
ATOM   4196 C10  LIG     1       2.677   1.710  22.517  1.00  0.00      LIG  
ATOM   4197 C11  LIG     1       3.009   0.284  22.257  1.00  0.00      LIG  
ATOM   4198 C12  LIG     1       2.280  -0.652  23.159  1.00  0.00      LIG  
ATOM   4199 C13  LIG     1       2.717  -0.444  24.608  1.00  0.00      LIG  
ATOM   4200 C14  LIG     1       3.876   2.445  21.956  1.00  0.00      LIG  
ATOM   4201 C15  LIG     1       4.465   1.429  21.043  1.00  0.00      LIG  
ATOM   4202 C16  LIG     1       3.996   0.057  21.372  1.00  0.00      LIG  
ATOM   4203 C17  LIG     1       0.307   3.296  28.182  1.00  0.00      LIG  
ATOM   4204 C18  LIG     1      -0.112   1.595  26.460  1.00  0.00      LIG  
ATOM   4205 C19  LIG     1       4.674   2.008  26.577  1.00  0.00      LIG  
ATOM   4206 C20  LIG     1       1.449   2.106  21.706  1.00  0.00      LIG  
ATOM   4207 O    LIG     1       1.630  -3.279  19.902  1.00  0.00      LIG  
ATOM   4208 C21  LIG     1       2.614  -2.234  19.728  1.00  0.00      LIG  
ATOM   4209 C22  LIG     1       3.799  -2.436  20.686  1.00  0.00      LIG  
ATOM   4210 C23  LIG     1       4.695  -1.226  20.959  1.00  0.00      LIG  
ATOM   4211 O1   LIG     1       0.525   0.970  29.493  1.00  0.00      LIG  
ATOM   4212 O2   LIG     1       3.766  -1.371  24.870  1.00  0.00      LIG  
ATOM   4213 C24  LIG     1       5.685  -1.105  19.813  1.00  0.00      LIG  
ATOM   4214 C25  LIG     1       1.993  -4.591  19.708  1.00  0.00      LIG  
ATOM   4215 O3   LIG     1       3.099  -5.012  19.410  1.00  0.00      LIG  
ATOM   4216 C26  LIG     1       0.781  -5.465  19.802  1.00  0.00      LIG  
ATOM   4217 C27  LIG     1       3.027  -2.111  18.281  1.00  0.00      LIG  
ATOM   4218 O4   LIG     1       1.936  -1.949  17.339  1.00  0.00      LIG  
ATOM   4219 C28  LIG     1       2.882  -0.869  17.469  1.00  0.00      LIG  
ATOM   4220 C29  LIG     1       3.762  -0.702  16.282  1.00  0.00      LIG  
ATOM   4221 C30  LIG     1       2.273   0.384  18.000  1.00  0.00      LIG  
ATOM   4222 O5   LIG     1       5.353   1.714  20.253  1.00  0.00      LIG  
ATOM   4223 H    LIG     1       1.354  -0.670  27.211  1.00  0.00      LIG  
ATOM   4224 H1   LIG     1       2.081  -0.827  28.816  1.00  0.00      LIG  
ATOM   4225 H2   LIG     1       2.781   3.056  27.645  1.00  0.00      LIG  
ATOM   4226 H3   LIG     1       3.873  -0.536  27.136  1.00  0.00      LIG  
ATOM   4227 H4   LIG     1       3.819   0.699  28.341  1.00  0.00      LIG  
ATOM   4228 H5   LIG     1       2.548   4.587  26.147  1.00  0.00      LIG  
ATOM   4229 H6   LIG     1       1.031   3.909  25.644  1.00  0.00      LIG  
ATOM   4230 H7   LIG     1       3.714   3.621  24.393  1.00  0.00      LIG  
ATOM   4231 H8   LIG     1       2.175   4.073  23.685  1.00  0.00      LIG  
ATOM   4232 H9   LIG     1       1.340   1.757  24.175  1.00  0.00      LIG  
ATOM   4233 H10  LIG     1       4.226   1.040  24.548  1.00  0.00      LIG  
ATOM   4234 H11  LIG     1       2.394  -1.695  22.868  1.00  0.00      LIG  
ATOM   4235 H12  LIG     1       1.214  -0.429  23.070  1.00  0.00      LIG  
ATOM   4236 H13  LIG     1       1.874  -0.718  25.241  1.00  0.00      LIG  
ATOM   4237 H14  LIG     1       4.630   2.677  22.713  1.00  0.00      LIG  
ATOM   4238 H15  LIG     1       3.592   3.340  21.395  1.00  0.00      LIG  
ATOM   4239 H16  LIG     1       1.005   3.715  28.913  1.00  0.00      LIG  
ATOM   4240 H17  LIG     1      -0.603   3.003  28.716  1.00  0.00      LIG  
ATOM   4241 H18  LIG     1       0.020   4.094  27.492  1.00  0.00      LIG  
ATOM   4242 H19  LIG     1      -1.000   1.233  26.986  1.00  0.00      LIG  
ATOM   4243 H20  LIG     1       0.272   0.764  25.863  1.00  0.00      LIG  
ATOM   4244 H21  LIG     1      -0.438   2.381  25.775  1.00  0.00      LIG  
ATOM   4245 H22  LIG     1       4.819   2.400  27.587  1.00  0.00      LIG  
ATOM   4246 H23  LIG     1       4.886   2.819  25.879  1.00  0.00      LIG  
ATOM   4247 H24  LIG     1       5.423   1.228  26.414  1.00  0.00      LIG  
ATOM   4248 H25  LIG     1       1.244   3.174  21.813  1.00  0.00      LIG  
ATOM   4249 H26  LIG     1       0.562   1.557  22.035  1.00  0.00      LIG  
ATOM   4250 H27  LIG     1       1.594   1.903  20.641  1.00  0.00      LIG  
ATOM   4251 H28  LIG     1       2.094  -1.326  20.034  1.00  0.00      LIG  
ATOM   4252 H29  LIG     1       4.438  -3.237  20.311  1.00  0.00      LIG  
ATOM   4253 H30  LIG     1       3.423  -2.818  21.635  1.00  0.00      LIG  
ATOM   4254 H31  LIG     1       5.310  -1.499  21.818  1.00  0.00      LIG  
ATOM   4255 H32  LIG     1       4.137  -1.138  25.739  1.00  0.00      LIG  
ATOM   4256 H33  LIG     1       6.067  -2.088  19.524  1.00  0.00      LIG  
ATOM   4257 H34  LIG     1       6.541  -0.493  20.106  1.00  0.00      LIG  
ATOM   4258 H35  LIG     1       5.224  -0.645  18.936  1.00  0.00      LIG  
ATOM   4259 H36  LIG     1       0.128  -5.273  18.946  1.00  0.00      LIG  
ATOM   4260 H37  LIG     1       0.254  -5.275  20.742  1.00  0.00      LIG  
ATOM   4261 H38  LIG     1       1.102  -6.510  19.787  1.00  0.00      LIG  
ATOM   4262 H39  LIG     1       3.807  -2.814  18.017  1.00  0.00      LIG  
ATOM   4263 H40  LIG     1       4.128  -1.665  15.913  1.00  0.00      LIG  
ATOM   4264 H41  LIG     1       4.625  -0.083  16.540  1.00  0.00      LIG  
ATOM   4265 H42  LIG     1       3.214  -0.210  15.474  1.00  0.00      LIG  
ATOM   4266 H43  LIG     1       3.027   0.975  18.525  1.00  0.00      LIG  
ATOM   4267 H44  LIG     1       1.445   0.187  18.687  1.00  0.00      LIG  
ATOM   4268 H45  LIG     1       1.885   0.986  17.175  1.00  0.00      LIG  
TER
REMARK  Energy: 272.337
REMARK  SimpleFitness: 272.337
REMARK  FullFitness: -625.6879
REMARK  InterFull: -12.4869
REMARK  IntraFull: 293.437
REMARK  solvFull: -1107.52
REMARK  surfFull: 200.882
REMARK  extraFull: 0.0
REMARK  deltaGcompsolvpol: -1107.52
REMARK  deltaGcompsolvnonpol: 200.882
REMARK  deltaGprotsolvpol: -1109.66
REMARK  deltaGprotsolvnonpol: 196.383
REMARK  deltaGligsolvpol: -12.7364
REMARK  deltaGligsolvnonpol: 15.7092
REMARK  deltaGvdw: -12.4869
REMARK  deltaGelec: 0.0
REMARK  deltaG: -5.321308
REMARK  Cluster: 1
REMARK  ClusterRank: 7
ATOM   4186 C    LIG     1       1.936  -0.148  27.972  1.00  0.00      LIG  
ATOM   4187 C1   LIG     1       1.170   1.032  28.458  1.00  0.00      LIG  
ATOM   4188 C2   LIG     1       0.930   2.115  27.442  1.00  0.00      LIG  
ATOM   4189 C3   LIG     1       2.276   2.556  26.813  1.00  0.00      LIG  
ATOM   4190 C4   LIG     1       3.265   1.435  26.405  1.00  0.00      LIG  
ATOM   4191 C5   LIG     1       3.283   0.319  27.465  1.00  0.00      LIG  
ATOM   4192 C6   LIG     1       2.087   3.669  25.773  1.00  0.00      LIG  
ATOM   4193 C7   LIG     1       2.646   3.393  24.399  1.00  0.00      LIG  
ATOM   4194 C8   LIG     1       2.402   1.954  24.012  1.00  0.00      LIG  
ATOM   4195 C9   LIG     1       3.192   0.994  24.905  1.00  0.00      LIG  
ATOM   4196 C10  LIG     1       2.677   1.710  22.517  1.00  0.00      LIG  
ATOM   4197 C11  LIG     1       3.009   0.284  22.257  1.00  0.00      LIG  
ATOM   4198 C12  LIG     1       2.280  -0.652  23.159  1.00  0.00      LIG  
ATOM   4199 C13  LIG     1       2.717  -0.444  24.608  1.00  0.00      LIG  
ATOM   4200 C14  LIG     1       3.876   2.445  21.956  1.00  0.00      LIG  
ATOM   4201 C15  LIG     1       4.465   1.429  21.043  1.00  0.00      LIG  
ATOM   4202 C16  LIG     1       3.996   0.057  21.372  1.00  0.00      LIG  
ATOM   4203 C17  LIG     1       0.307   3.296  28.182  1.00  0.00      LIG  
ATOM   4204 C18  LIG     1      -0.112   1.595  26.460  1.00  0.00      LIG  
ATOM   4205 C19  LIG     1       4.674   2.008  26.577  1.00  0.00      LIG  
ATOM   4206 C20  LIG     1       1.449   2.106  21.706  1.00  0.00      LIG  
ATOM   4207 O    LIG     1       1.630  -3.279  19.902  1.00  0.00      LIG  
ATOM   4208 C21  LIG     1       2.614  -2.234  19.728  1.00  0.00      LIG  
ATOM   4209 C22  LIG     1       3.799  -2.436  20.686  1.00  0.00      LIG  
ATOM   4210 C23  LIG     1       4.695  -1.226  20.959  1.00  0.00      LIG  
ATOM   4211 O1   LIG     1       0.525   0.970  29.493  1.00  0.00      LIG  
ATOM   4212 O2   LIG     1       3.766  -1.371  24.870  1.00  0.00      LIG  
ATOM   4213 C24  LIG     1       5.685  -1.105  19.813  1.00  0.00      LIG  
ATOM   4214 C25  LIG     1       1.993  -4.591  19.708  1.00  0.00      LIG  
ATOM   4215 O3   LIG     1       3.099  -5.012  19.410  1.00  0.00      LIG  
ATOM   4216 C26  LIG     1       0.781  -5.465  19.802  1.00  0.00      LIG  
ATOM   4217 C27  LIG     1       3.027  -2.111  18.281  1.00  0.00      LIG  
ATOM   4218 O4   LIG     1       1.936  -1.949  17.339  1.00  0.00      LIG  
ATOM   4219 C28  LIG     1       2.882  -0.869  17.469  1.00  0.00      LIG  
ATOM   4220 C29  LIG     1       3.762  -0.702  16.282  1.00  0.00      LIG  
ATOM   4221 C30  LIG     1       2.273   0.384  18.000  1.00  0.00      LIG  
ATOM   4222 O5   LIG     1       5.353   1.714  20.253  1.00  0.00      LIG  
ATOM   4223 H    LIG     1       1.354  -0.670  27.211  1.00  0.00      LIG  
ATOM   4224 H1   LIG     1       2.081  -0.827  28.816  1.00  0.00      LIG  
ATOM   4225 H2   LIG     1       2.781   3.056  27.645  1.00  0.00      LIG  
ATOM   4226 H3   LIG     1       3.873  -0.536  27.136  1.00  0.00      LIG  
ATOM   4227 H4   LIG     1       3.819   0.699  28.341  1.00  0.00      LIG  
ATOM   4228 H5   LIG     1       2.548   4.587  26.147  1.00  0.00      LIG  
ATOM   4229 H6   LIG     1       1.031   3.909  25.644  1.00  0.00      LIG  
ATOM   4230 H7   LIG     1       3.714   3.621  24.393  1.00  0.00      LIG  
ATOM   4231 H8   LIG     1       2.175   4.073  23.685  1.00  0.00      LIG  
ATOM   4232 H9   LIG     1       1.340   1.757  24.175  1.00  0.00      LIG  
ATOM   4233 H10  LIG     1       4.226   1.040  24.548  1.00  0.00      LIG  
ATOM   4234 H11  LIG     1       2.394  -1.695  22.868  1.00  0.00      LIG  
ATOM   4235 H12  LIG     1       1.214  -0.429  23.070  1.00  0.00      LIG  
ATOM   4236 H13  LIG     1       1.874  -0.718  25.241  1.00  0.00      LIG  
ATOM   4237 H14  LIG     1       4.630   2.677  22.713  1.00  0.00      LIG  
ATOM   4238 H15  LIG     1       3.592   3.340  21.395  1.00  0.00      LIG  
ATOM   4239 H16  LIG     1       1.005   3.715  28.913  1.00  0.00      LIG  
ATOM   4240 H17  LIG     1      -0.603   3.003  28.716  1.00  0.00      LIG  
ATOM   4241 H18  LIG     1       0.020   4.094  27.492  1.00  0.00      LIG  
ATOM   4242 H19  LIG     1      -1.000   1.233  26.986  1.00  0.00      LIG  
ATOM   4243 H20  LIG     1       0.272   0.764  25.863  1.00  0.00      LIG  
ATOM   4244 H21  LIG     1      -0.438   2.381  25.775  1.00  0.00      LIG  
ATOM   4245 H22  LIG     1       4.819   2.400  27.587  1.00  0.00      LIG  
ATOM   4246 H23  LIG     1       4.886   2.819  25.879  1.00  0.00      LIG  
ATOM   4247 H24  LIG     1       5.423   1.228  26.414  1.00  0.00      LIG  
ATOM   4248 H25  LIG     1       1.244   3.174  21.813  1.00  0.00      LIG  
ATOM   4249 H26  LIG     1       0.562   1.557  22.035  1.00  0.00      LIG  
ATOM   4250 H27  LIG     1       1.594   1.903  20.641  1.00  0.00      LIG  
ATOM   4251 H28  LIG     1       2.094  -1.326  20.034  1.00  0.00      LIG  
ATOM   4252 H29  LIG     1       4.438  -3.237  20.311  1.00  0.00      LIG  
ATOM   4253 H30  LIG     1       3.423  -2.818  21.635  1.00  0.00      LIG  
ATOM   4254 H31  LIG     1       5.310  -1.499  21.818  1.00  0.00      LIG  
ATOM   4255 H32  LIG     1       4.137  -1.138  25.739  1.00  0.00      LIG  
ATOM   4256 H33  LIG     1       6.067  -2.088  19.524  1.00  0.00      LIG  
ATOM   4257 H34  LIG     1       6.541  -0.493  20.106  1.00  0.00      LIG  
ATOM   4258 H35  LIG     1       5.224  -0.645  18.936  1.00  0.00      LIG  
ATOM   4259 H36  LIG     1       0.128  -5.273  18.946  1.00  0.00      LIG  
ATOM   4260 H37  LIG     1       0.254  -5.275  20.742  1.00  0.00      LIG  
ATOM   4261 H38  LIG     1       1.102  -6.510  19.787  1.00  0.00      LIG  
ATOM   4262 H39  LIG     1       3.807  -2.814  18.017  1.00  0.00      LIG  
ATOM   4263 H40  LIG     1       4.128  -1.665  15.913  1.00  0.00      LIG  
ATOM   4264 H41  LIG     1       4.625  -0.083  16.540  1.00  0.00      LIG  
ATOM   4265 H42  LIG     1       3.214  -0.210  15.474  1.00  0.00      LIG  
ATOM   4266 H43  LIG     1       3.027   0.975  18.525  1.00  0.00      LIG  
ATOM   4267 H44  LIG     1       1.445   0.187  18.687  1.00  0.00      LIG  
ATOM   4268 H45  LIG     1       1.885   0.986  17.175  1.00  0.00      LIG  
TER
REMARK  Energy: 278.017
REMARK  SimpleFitness: 278.017
REMARK  FullFitness: -626.2872
REMARK  InterFull: -15.4112
REMARK  IntraFull: 295.56
REMARK  solvFull: -1108.36
REMARK  surfFull: 201.924
REMARK  extraFull: 0.0
REMARK  deltaGcompsolvpol: -1108.36
REMARK  deltaGcompsolvnonpol: 201.924
REMARK  deltaGprotsolvpol: -1109.66
REMARK  deltaGprotsolvnonpol: 196.383
REMARK  deltaGligsolvpol: -12.618
REMARK  deltaGligsolvnonpol: 15.6356
REMARK  deltaGvdw: -15.4112
REMARK  deltaGelec: 0.0
REMARK  deltaG: -5.551064
REMARK  Cluster: 2
REMARK  ClusterRank: 0
ATOM   4186 C    LIG     1       3.076   4.744  21.689  1.00  0.00      LIG  
ATOM   4187 C1   LIG     1       1.923   5.661  21.888  1.00  0.00      LIG  
ATOM   4188 C2   LIG     1       1.127   5.450  23.149  1.00  0.00      LIG  
ATOM   4189 C3   LIG     1       0.691   3.966  23.262  1.00  0.00      LIG  
ATOM   4190 C4   LIG     1       1.756   2.891  22.926  1.00  0.00      LIG  
ATOM   4191 C5   LIG     1       2.580   3.316  21.701  1.00  0.00      LIG  
ATOM   4192 C6   LIG     1      -0.118   3.695  24.539  1.00  0.00      LIG  
ATOM   4193 C7   LIG     1       0.410   2.603  25.439  1.00  0.00      LIG  
ATOM   4194 C8   LIG     1       1.916   2.664  25.507  1.00  0.00      LIG  
ATOM   4195 C9   LIG     1       2.544   2.327  24.154  1.00  0.00      LIG  
ATOM   4196 C10  LIG     1       2.475   1.780  26.633  1.00  0.00      LIG  
ATOM   4197 C11  LIG     1       3.893   1.408  26.375  1.00  0.00      LIG  
ATOM   4198 C12  LIG     1       4.633   2.473  25.631  1.00  0.00      LIG  
ATOM   4199 C13  LIG     1       4.054   2.630  24.228  1.00  0.00      LIG  
ATOM   4200 C14  LIG     1       1.794   0.439  26.809  1.00  0.00      LIG  
ATOM   4201 C15  LIG     1       2.944  -0.450  27.130  1.00  0.00      LIG  
ATOM   4202 C16  LIG     1       4.240   0.160  26.748  1.00  0.00      LIG  
ATOM   4203 C17  LIG     1      -0.112   6.337  23.042  1.00  0.00      LIG  
ATOM   4204 C18  LIG     1       1.964   5.976  24.311  1.00  0.00      LIG  
ATOM   4205 C19  LIG     1       1.015   1.683  22.348  1.00  0.00      LIG  
ATOM   4206 C20  LIG     1       2.384   2.536  27.953  1.00  0.00      LIG  
ATOM   4207 O    LIG     1       6.751   1.707  27.874  1.00  0.00      LIG  
ATOM   4208 C21  LIG     1       7.614   0.854  27.091  1.00  0.00      LIG  
ATOM   4209 C22  LIG     1       6.784  -0.048  26.153  1.00  0.00      LIG  
ATOM   4210 C23  LIG     1       5.495  -0.693  26.674  1.00  0.00      LIG  
ATOM   4211 O1   LIG     1       1.841   6.695  21.241  1.00  0.00      LIG  
ATOM   4212 O2   LIG     1       4.767   1.753  23.356  1.00  0.00      LIG  
ATOM   4213 C24  LIG     1       5.789  -1.422  27.976  1.00  0.00      LIG  
ATOM   4214 C25  LIG     1       6.868   1.625  29.233  1.00  0.00      LIG  
ATOM   4215 O3   LIG     1       7.623   0.881  29.847  1.00  0.00      LIG  
ATOM   4216 C26  LIG     1       5.870   2.520  29.890  1.00  0.00      LIG  
ATOM   4217 C27  LIG     1       8.542   1.663  26.200  1.00  0.00      LIG  
ATOM   4218 O4   LIG     1       8.548   3.107  26.352  1.00  0.00      LIG  
ATOM   4219 C28  LIG     1       9.760   2.386  26.665  1.00  0.00      LIG  
ATOM   4220 C29  LIG     1      10.858   2.639  25.688  1.00  0.00      LIG  
ATOM   4221 C30  LIG     1      10.147   2.436  28.103  1.00  0.00      LIG  
ATOM   4222 O5   LIG     1       2.799  -1.629  27.419  1.00  0.00      LIG  
ATOM   4223 H    LIG     1       3.828   4.939  22.454  1.00  0.00      LIG  
ATOM   4224 H1   LIG     1       3.519   4.965  20.714  1.00  0.00      LIG  
ATOM   4225 H2   LIG     1      -0.044   3.872  22.457  1.00  0.00      LIG  
ATOM   4226 H3   LIG     1       3.410   2.632  21.525  1.00  0.00      LIG  
ATOM   4227 H4   LIG     1       1.940   3.208  20.819  1.00  0.00      LIG  
ATOM   4228 H5   LIG     1      -1.145   3.442  24.262  1.00  0.00      LIG  
ATOM   4229 H6   LIG     1      -0.200   4.599  25.143  1.00  0.00      LIG  
ATOM   4230 H7   LIG     1       0.091   1.632  25.060  1.00  0.00      LIG  
ATOM   4231 H8   LIG     1      -0.034   2.720  26.430  1.00  0.00      LIG  
ATOM   4232 H9   LIG     1       2.178   3.695  25.751  1.00  0.00      LIG  
ATOM   4233 H10  LIG     1       2.466   1.239  24.061  1.00  0.00      LIG  
ATOM   4234 H11  LIG     1       5.702   2.285  25.575  1.00  0.00      LIG  
ATOM   4235 H12  LIG     1       4.523   3.413  26.180  1.00  0.00      LIG  
ATOM   4236 H13  LIG     1       4.272   3.647  23.911  1.00  0.00      LIG  
ATOM   4237 H14  LIG     1       1.338   0.070  25.886  1.00  0.00      LIG  
ATOM   4238 H15  LIG     1       1.073   0.441  27.631  1.00  0.00      LIG  
ATOM   4239 H16  LIG     1      -0.733   6.046  22.190  1.00  0.00      LIG  
ATOM   4240 H17  LIG     1       0.158   7.390  22.911  1.00  0.00      LIG  
ATOM   4241 H18  LIG     1      -0.726   6.282  23.944  1.00  0.00      LIG  
ATOM   4242 H19  LIG     1       2.268   7.013  24.137  1.00  0.00      LIG  
ATOM   4243 H20  LIG     1       2.875   5.390  24.453  1.00  0.00      LIG  
ATOM   4244 H21  LIG     1       1.401   5.957  25.247  1.00  0.00      LIG  
ATOM   4245 H22  LIG     1       0.264   1.991  21.615  1.00  0.00      LIG  
ATOM   4246 H23  LIG     1       0.512   1.096  23.116  1.00  0.00      LIG  
ATOM   4247 H24  LIG     1       1.715   1.014  21.841  1.00  0.00      LIG  
ATOM   4248 H25  LIG     1       1.344   2.745  28.211  1.00  0.00      LIG  
ATOM   4249 H26  LIG     1       2.918   3.490  27.901  1.00  0.00      LIG  
ATOM   4250 H27  LIG     1       2.816   1.956  28.773  1.00  0.00      LIG  
ATOM   4251 H28  LIG     1       8.226   0.199  27.721  1.00  0.00      LIG  
ATOM   4252 H29  LIG     1       6.541   0.483  25.229  1.00  0.00      LIG  
ATOM   4253 H30  LIG     1       7.450  -0.852  25.826  1.00  0.00      LIG  
ATOM   4254 H31  LIG     1       5.266  -1.471  25.941  1.00  0.00      LIG  
ATOM   4255 H32  LIG     1       4.289   1.755  22.510  1.00  0.00      LIG  
ATOM   4256 H33  LIG     1       5.086  -2.245  28.128  1.00  0.00      LIG  
ATOM   4257 H34  LIG     1       5.705  -0.758  28.837  1.00  0.00      LIG  
ATOM   4258 H35  LIG     1       6.794  -1.849  27.960  1.00  0.00      LIG  
ATOM   4259 H36  LIG     1       4.860   2.161  29.678  1.00  0.00      LIG  
ATOM   4260 H37  LIG     1       5.997   3.546  29.532  1.00  0.00      LIG  
ATOM   4261 H38  LIG     1       6.039   2.503  30.969  1.00  0.00      LIG  
ATOM   4262 H39  LIG     1       8.586   1.263  25.196  1.00  0.00      LIG  
ATOM   4263 H40  LIG     1      10.495   2.605  24.655  1.00  0.00      LIG  
ATOM   4264 H41  LIG     1      11.644   1.887  25.803  1.00  0.00      LIG  
ATOM   4265 H42  LIG     1      11.297   3.627  25.854  1.00  0.00      LIG  
ATOM   4266 H43  LIG     1      10.401   1.433  28.460  1.00  0.00      LIG  
ATOM   4267 H44  LIG     1       9.345   2.837  28.728  1.00  0.00      LIG  
ATOM   4268 H45  LIG     1      11.020   3.084  28.232  1.00  0.00      LIG  
TER
REMARK  Energy: 278.017
REMARK  SimpleFitness: 278.017
REMARK  FullFitness: -626.2872
REMARK  InterFull: -15.4112
REMARK  IntraFull: 295.56
REMARK  solvFull: -1108.36
REMARK  surfFull: 201.924
REMARK  extraFull: 0.0
REMARK  deltaGcompsolvpol: -1108.36
REMARK  deltaGcompsolvnonpol: 201.924
REMARK  deltaGprotsolvpol: -1109.66
REMARK  deltaGprotsolvnonpol: 196.383
REMARK  deltaGligsolvpol: -12.618
REMARK  deltaGligsolvnonpol: 15.6356
REMARK  deltaGvdw: -15.4112
REMARK  deltaGelec: 0.0
REMARK  deltaG: -5.551064
REMARK  Cluster: 2
REMARK  ClusterRank: 1
ATOM   4186 C    LIG     1       3.076   4.744  21.689  1.00  0.00      LIG  
ATOM   4187 C1   LIG     1       1.923   5.661  21.888  1.00  0.00      LIG  
ATOM   4188 C2   LIG     1       1.127   5.450  23.149  1.00  0.00      LIG  
ATOM   4189 C3   LIG     1       0.691   3.966  23.262  1.00  0.00      LIG  
ATOM   4190 C4   LIG     1       1.756   2.891  22.926  1.00  0.00      LIG  
ATOM   4191 C5   LIG     1       2.580   3.316  21.701  1.00  0.00      LIG  
ATOM   4192 C6   LIG     1      -0.118   3.695  24.539  1.00  0.00      LIG  
ATOM   4193 C7   LIG     1       0.410   2.603  25.439  1.00  0.00      LIG  
ATOM   4194 C8   LIG     1       1.916   2.664  25.507  1.00  0.00      LIG  
ATOM   4195 C9   LIG     1       2.544   2.327  24.154  1.00  0.00      LIG  
ATOM   4196 C10  LIG     1       2.475   1.780  26.633  1.00  0.00      LIG  
ATOM   4197 C11  LIG     1       3.893   1.408  26.375  1.00  0.00      LIG  
ATOM   4198 C12  LIG     1       4.633   2.473  25.631  1.00  0.00      LIG  
ATOM   4199 C13  LIG     1       4.054   2.630  24.228  1.00  0.00      LIG  
ATOM   4200 C14  LIG     1       1.794   0.439  26.809  1.00  0.00      LIG  
ATOM   4201 C15  LIG     1       2.944  -0.450  27.130  1.00  0.00      LIG  
ATOM   4202 C16  LIG     1       4.240   0.160  26.748  1.00  0.00      LIG  
ATOM   4203 C17  LIG     1      -0.112   6.337  23.042  1.00  0.00      LIG  
ATOM   4204 C18  LIG     1       1.964   5.976  24.311  1.00  0.00      LIG  
ATOM   4205 C19  LIG     1       1.015   1.683  22.348  1.00  0.00      LIG  
ATOM   4206 C20  LIG     1       2.384   2.536  27.953  1.00  0.00      LIG  
ATOM   4207 O    LIG     1       6.751   1.707  27.874  1.00  0.00      LIG  
ATOM   4208 C21  LIG     1       7.614   0.854  27.091  1.00  0.00      LIG  
ATOM   4209 C22  LIG     1       6.784  -0.048  26.153  1.00  0.00      LIG  
ATOM   4210 C23  LIG     1       5.495  -0.693  26.674  1.00  0.00      LIG  
ATOM   4211 O1   LIG     1       1.841   6.695  21.241  1.00  0.00      LIG  
ATOM   4212 O2   LIG     1       4.767   1.753  23.356  1.00  0.00      LIG  
ATOM   4213 C24  LIG     1       5.789  -1.422  27.976  1.00  0.00      LIG  
ATOM   4214 C25  LIG     1       6.868   1.625  29.233  1.00  0.00      LIG  
ATOM   4215 O3   LIG     1       7.623   0.881  29.847  1.00  0.00      LIG  
ATOM   4216 C26  LIG     1       5.870   2.520  29.890  1.00  0.00      LIG  
ATOM   4217 C27  LIG     1       8.542   1.663  26.200  1.00  0.00      LIG  
ATOM   4218 O4   LIG     1       8.548   3.107  26.352  1.00  0.00      LIG  
ATOM   4219 C28  LIG     1       9.760   2.386  26.665  1.00  0.00      LIG  
ATOM   4220 C29  LIG     1      10.858   2.639  25.688  1.00  0.00      LIG  
ATOM   4221 C30  LIG     1      10.147   2.436  28.103  1.00  0.00      LIG  
ATOM   4222 O5   LIG     1       2.799  -1.629  27.419  1.00  0.00      LIG  
ATOM   4223 H    LIG     1       3.828   4.939  22.454  1.00  0.00      LIG  
ATOM   4224 H1   LIG     1       3.519   4.965  20.714  1.00  0.00      LIG  
ATOM   4225 H2   LIG     1      -0.044   3.872  22.457  1.00  0.00      LIG  
ATOM   4226 H3   LIG     1       3.410   2.632  21.525  1.00  0.00      LIG  
ATOM   4227 H4   LIG     1       1.940   3.208  20.819  1.00  0.00      LIG  
ATOM   4228 H5   LIG     1      -1.145   3.442  24.262  1.00  0.00      LIG  
ATOM   4229 H6   LIG     1      -0.200   4.599  25.143  1.00  0.00      LIG  
ATOM   4230 H7   LIG     1       0.091   1.632  25.060  1.00  0.00      LIG  
ATOM   4231 H8   LIG     1      -0.034   2.720  26.430  1.00  0.00      LIG  
ATOM   4232 H9   LIG     1       2.178   3.695  25.751  1.00  0.00      LIG  
ATOM   4233 H10  LIG     1       2.466   1.239  24.061  1.00  0.00      LIG  
ATOM   4234 H11  LIG     1       5.702   2.285  25.575  1.00  0.00      LIG  
ATOM   4235 H12  LIG     1       4.523   3.413  26.180  1.00  0.00      LIG  
ATOM   4236 H13  LIG     1       4.272   3.647  23.911  1.00  0.00      LIG  
ATOM   4237 H14  LIG     1       1.338   0.070  25.886  1.00  0.00      LIG  
ATOM   4238 H15  LIG     1       1.073   0.441  27.631  1.00  0.00      LIG  
ATOM   4239 H16  LIG     1      -0.733   6.046  22.190  1.00  0.00      LIG  
ATOM   4240 H17  LIG     1       0.158   7.390  22.911  1.00  0.00      LIG  
ATOM   4241 H18  LIG     1      -0.726   6.282  23.944  1.00  0.00      LIG  
ATOM   4242 H19  LIG     1       2.268   7.013  24.137  1.00  0.00      LIG  
ATOM   4243 H20  LIG     1       2.875   5.390  24.453  1.00  0.00      LIG  
ATOM   4244 H21  LIG     1       1.401   5.957  25.247  1.00  0.00      LIG  
ATOM   4245 H22  LIG     1       0.264   1.991  21.615  1.00  0.00      LIG  
ATOM   4246 H23  LIG     1       0.512   1.096  23.116  1.00  0.00      LIG  
ATOM   4247 H24  LIG     1       1.715   1.014  21.841  1.00  0.00      LIG  
ATOM   4248 H25  LIG     1       1.344   2.745  28.211  1.00  0.00      LIG  
ATOM   4249 H26  LIG     1       2.918   3.490  27.901  1.00  0.00      LIG  
ATOM   4250 H27  LIG     1       2.816   1.956  28.773  1.00  0.00      LIG  
ATOM   4251 H28  LIG     1       8.226   0.199  27.721  1.00  0.00      LIG  
ATOM   4252 H29  LIG     1       6.541   0.483  25.229  1.00  0.00      LIG  
ATOM   4253 H30  LIG     1       7.450  -0.852  25.826  1.00  0.00      LIG  
ATOM   4254 H31  LIG     1       5.266  -1.471  25.941  1.00  0.00      LIG  
ATOM   4255 H32  LIG     1       4.289   1.755  22.510  1.00  0.00      LIG  
ATOM   4256 H33  LIG     1       5.086  -2.245  28.128  1.00  0.00      LIG  
ATOM   4257 H34  LIG     1       5.705  -0.758  28.837  1.00  0.00      LIG  
ATOM   4258 H35  LIG     1       6.794  -1.849  27.960  1.00  0.00      LIG  
ATOM   4259 H36  LIG     1       4.860   2.161  29.678  1.00  0.00      LIG  
ATOM   4260 H37  LIG     1       5.997   3.546  29.532  1.00  0.00      LIG  
ATOM   4261 H38  LIG     1       6.039   2.503  30.969  1.00  0.00      LIG  
ATOM   4262 H39  LIG     1       8.586   1.263  25.196  1.00  0.00      LIG  
ATOM   4263 H40  LIG     1      10.495   2.605  24.655  1.00  0.00      LIG  
ATOM   4264 H41  LIG     1      11.644   1.887  25.803  1.00  0.00      LIG  
ATOM   4265 H42  LIG     1      11.297   3.627  25.854  1.00  0.00      LIG  
ATOM   4266 H43  LIG     1      10.401   1.433  28.460  1.00  0.00      LIG  
ATOM   4267 H44  LIG     1       9.345   2.837  28.728  1.00  0.00      LIG  
ATOM   4268 H45  LIG     1      11.020   3.084  28.232  1.00  0.00      LIG  
TER
REMARK  Energy: 278.139
REMARK  SimpleFitness: 278.139
REMARK  FullFitness: -625.9422
REMARK  InterFull: -14.7782
REMARK  IntraFull: 295.166
REMARK  solvFull: -1108.4
REMARK  surfFull: 202.07
REMARK  extraFull: 0.0
REMARK  deltaGcompsolvpol: -1108.4
REMARK  deltaGcompsolvnonpol: 202.07
REMARK  deltaGprotsolvpol: -1109.66
REMARK  deltaGprotsolvnonpol: 196.383
REMARK  deltaGligsolvpol: -12.602
REMARK  deltaGligsolvnonpol: 15.6493
REMARK  deltaGvdw: -14.7782
REMARK  deltaGelec: 0.0
REMARK  deltaG: -5.4820952
REMARK  Cluster: 2
REMARK  ClusterRank: 2
ATOM   4186 C    LIG     1       3.038   4.835  21.694  1.00  0.00      LIG  
ATOM   4187 C1   LIG     1       1.880   5.740  21.917  1.00  0.00      LIG  
ATOM   4188 C2   LIG     1       1.091   5.494  23.176  1.00  0.00      LIG  
ATOM   4189 C3   LIG     1       0.668   4.005  23.261  1.00  0.00      LIG  
ATOM   4190 C4   LIG     1       1.740   2.946  22.901  1.00  0.00      LIG  
ATOM   4191 C5   LIG     1       2.553   3.403  21.680  1.00  0.00      LIG  
ATOM   4192 C6   LIG     1      -0.135   3.706  24.534  1.00  0.00      LIG  
ATOM   4193 C7   LIG     1       0.413   2.617  25.423  1.00  0.00      LIG  
ATOM   4194 C8   LIG     1       1.919   2.684  25.475  1.00  0.00      LIG  
ATOM   4195 C9   LIG     1       2.537   2.365  24.114  1.00  0.00      LIG  
ATOM   4196 C10  LIG     1       2.491   1.789  26.586  1.00  0.00      LIG  
ATOM   4197 C11  LIG     1       3.911   1.428  26.319  1.00  0.00      LIG  
ATOM   4198 C12  LIG     1       4.640   2.501  25.577  1.00  0.00      LIG  
ATOM   4199 C13  LIG     1       4.047   2.670  24.180  1.00  0.00      LIG  
ATOM   4200 C14  LIG     1       1.821   0.441  26.747  1.00  0.00      LIG  
ATOM   4201 C15  LIG     1       2.979  -0.440  27.067  1.00  0.00      LIG  
ATOM   4202 C16  LIG     1       4.268   0.182  26.689  1.00  0.00      LIG  
ATOM   4203 C17  LIG     1      -0.155   6.372  23.094  1.00  0.00      LIG  
ATOM   4204 C18  LIG     1       1.926   6.005  24.344  1.00  0.00      LIG  
ATOM   4205 C19  LIG     1       1.006   1.742  22.309  1.00  0.00      LIG  
ATOM   4206 C20  LIG     1       2.395   2.533  27.913  1.00  0.00      LIG  
ATOM   4207 O    LIG     1       6.819   1.750  27.729  1.00  0.00      LIG  
ATOM   4208 C21  LIG     1       7.651   0.871  26.941  1.00  0.00      LIG  
ATOM   4209 C22  LIG     1       6.789  -0.034  26.040  1.00  0.00      LIG  
ATOM   4210 C23  LIG     1       5.524  -0.670  26.617  1.00  0.00      LIG  
ATOM   4211 O1   LIG     1       1.796   6.793  21.303  1.00  0.00      LIG  
ATOM   4212 O2   LIG     1       4.753   1.802  23.294  1.00  0.00      LIG  
ATOM   4213 C24  LIG     1       5.851  -1.341  27.943  1.00  0.00      LIG  
ATOM   4214 C25  LIG     1       6.986   1.711  29.086  1.00  0.00      LIG  
ATOM   4215 O3   LIG     1       7.758   0.987  29.697  1.00  0.00      LIG  
ATOM   4216 C26  LIG     1       6.025   2.647  29.743  1.00  0.00      LIG  
ATOM   4217 C27  LIG     1       8.569   1.642  26.011  1.00  0.00      LIG  
ATOM   4218 O4   LIG     1       8.554   3.093  26.080  1.00  0.00      LIG  
ATOM   4219 C28  LIG     1       9.771   2.403  26.445  1.00  0.00      LIG  
ATOM   4220 C29  LIG     1      10.876   2.585  25.466  1.00  0.00      LIG  
ATOM   4221 C30  LIG     1      10.145   2.546  27.877  1.00  0.00      LIG  
ATOM   4222 O5   LIG     1       2.849  -1.624  27.340  1.00  0.00      LIG  
ATOM   4223 H    LIG     1       3.793   5.021  22.457  1.00  0.00      LIG  
ATOM   4224 H1   LIG     1       3.471   5.078  20.720  1.00  0.00      LIG  
ATOM   4225 H2   LIG     1      -0.069   3.916  22.457  1.00  0.00      LIG  
ATOM   4226 H3   LIG     1       3.387   2.729  21.485  1.00  0.00      LIG  
ATOM   4227 H4   LIG     1       1.908   3.309  20.800  1.00  0.00      LIG  
ATOM   4228 H5   LIG     1      -1.156   3.433  24.253  1.00  0.00      LIG  
ATOM   4229 H6   LIG     1      -0.241   4.601  25.150  1.00  0.00      LIG  
ATOM   4230 H7   LIG     1       0.091   1.645  25.049  1.00  0.00      LIG  
ATOM   4231 H8   LIG     1      -0.019   2.727  26.421  1.00  0.00      LIG  
ATOM   4232 H9   LIG     1       2.180   3.713  25.729  1.00  0.00      LIG  
ATOM   4233 H10  LIG     1       2.463   1.278  24.008  1.00  0.00      LIG  
ATOM   4234 H11  LIG     1       5.709   2.314  25.507  1.00  0.00      LIG  
ATOM   4235 H12  LIG     1       4.534   3.434  26.136  1.00  0.00      LIG  
ATOM   4236 H13  LIG     1       4.257   3.692  23.874  1.00  0.00      LIG  
ATOM   4237 H14  LIG     1       1.375   0.079  25.816  1.00  0.00      LIG  
ATOM   4238 H15  LIG     1       1.094   0.428  27.564  1.00  0.00      LIG  
ATOM   4239 H16  LIG     1      -0.779   6.091  22.240  1.00  0.00      LIG  
ATOM   4240 H17  LIG     1       0.105   7.429  22.983  1.00  0.00      LIG  
ATOM   4241 H18  LIG     1      -0.764   6.294  23.997  1.00  0.00      LIG  
ATOM   4242 H19  LIG     1       2.234   7.042  24.180  1.00  0.00      LIG  
ATOM   4243 H20  LIG     1       2.836   5.417  24.482  1.00  0.00      LIG  
ATOM   4244 H21  LIG     1       1.362   5.980  25.279  1.00  0.00      LIG  
ATOM   4245 H22  LIG     1       0.322   2.046  21.512  1.00  0.00      LIG  
ATOM   4246 H23  LIG     1       0.428   1.202  23.057  1.00  0.00      LIG  
ATOM   4247 H24  LIG     1       1.722   1.034  21.880  1.00  0.00      LIG  
ATOM   4248 H25  LIG     1       1.353   2.742  28.166  1.00  0.00      LIG  
ATOM   4249 H26  LIG     1       2.928   3.487  27.871  1.00  0.00      LIG  
ATOM   4250 H27  LIG     1       2.821   1.946  28.732  1.00  0.00      LIG  
ATOM   4251 H28  LIG     1       8.267   0.221  27.570  1.00  0.00      LIG  
ATOM   4252 H29  LIG     1       6.517   0.490  25.122  1.00  0.00      LIG  
ATOM   4253 H30  LIG     1       7.436  -0.843  25.692  1.00  0.00      LIG  
ATOM   4254 H31  LIG     1       5.281  -1.479  25.922  1.00  0.00      LIG  
ATOM   4255 H32  LIG     1       4.278   1.825  22.446  1.00  0.00      LIG  
ATOM   4256 H33  LIG     1       5.160  -2.163  28.142  1.00  0.00      LIG  
ATOM   4257 H34  LIG     1       5.774  -0.643  28.779  1.00  0.00      LIG  
ATOM   4258 H35  LIG     1       6.863  -1.756  27.929  1.00  0.00      LIG  
ATOM   4259 H36  LIG     1       5.004   2.286  29.599  1.00  0.00      LIG  
ATOM   4260 H37  LIG     1       6.143   3.655  29.333  1.00  0.00      LIG  
ATOM   4261 H38  LIG     1       6.246   2.675  30.813  1.00  0.00      LIG  
ATOM   4262 H39  LIG     1       8.624   1.186  25.032  1.00  0.00      LIG  
ATOM   4263 H40  LIG     1      10.531   2.439  24.438  1.00  0.00      LIG  
ATOM   4264 H41  LIG     1      11.675   1.866  25.661  1.00  0.00      LIG  
ATOM   4265 H42  LIG     1      11.291   3.593  25.547  1.00  0.00      LIG  
ATOM   4266 H43  LIG     1      10.455   1.581  28.285  1.00  0.00      LIG  
ATOM   4267 H44  LIG     1       9.318   2.936  28.474  1.00  0.00      LIG  
ATOM   4268 H45  LIG     1      10.982   3.242  27.973  1.00  0.00      LIG  
TER
REMARK  Energy: 278.139
REMARK  SimpleFitness: 278.139
REMARK  FullFitness: -625.9422
REMARK  InterFull: -14.7782
REMARK  IntraFull: 295.166
REMARK  solvFull: -1108.4
REMARK  surfFull: 202.07
REMARK  extraFull: 0.0
REMARK  deltaGcompsolvpol: -1108.4
REMARK  deltaGcompsolvnonpol: 202.07
REMARK  deltaGprotsolvpol: -1109.66
REMARK  deltaGprotsolvnonpol: 196.383
REMARK  deltaGligsolvpol: -12.602
REMARK  deltaGligsolvnonpol: 15.6493
REMARK  deltaGvdw: -14.7782
REMARK  deltaGelec: 0.0
REMARK  deltaG: -5.4820952
REMARK  Cluster: 2
REMARK  ClusterRank: 3
ATOM   4186 C    LIG     1       3.038   4.835  21.694  1.00  0.00      LIG  
ATOM   4187 C1   LIG     1       1.880   5.740  21.917  1.00  0.00      LIG  
ATOM   4188 C2   LIG     1       1.091   5.494  23.176  1.00  0.00      LIG  
ATOM   4189 C3   LIG     1       0.668   4.005  23.261  1.00  0.00      LIG  
ATOM   4190 C4   LIG     1       1.740   2.946  22.901  1.00  0.00      LIG  
ATOM   4191 C5   LIG     1       2.553   3.403  21.680  1.00  0.00      LIG  
ATOM   4192 C6   LIG     1      -0.135   3.706  24.534  1.00  0.00      LIG  
ATOM   4193 C7   LIG     1       0.413   2.617  25.423  1.00  0.00      LIG  
ATOM   4194 C8   LIG     1       1.919   2.684  25.475  1.00  0.00      LIG  
ATOM   4195 C9   LIG     1       2.537   2.365  24.114  1.00  0.00      LIG  
ATOM   4196 C10  LIG     1       2.491   1.789  26.586  1.00  0.00      LIG  
ATOM   4197 C11  LIG     1       3.911   1.428  26.319  1.00  0.00      LIG  
ATOM   4198 C12  LIG     1       4.640   2.501  25.577  1.00  0.00      LIG  
ATOM   4199 C13  LIG     1       4.047   2.670  24.180  1.00  0.00      LIG  
ATOM   4200 C14  LIG     1       1.821   0.441  26.747  1.00  0.00      LIG  
ATOM   4201 C15  LIG     1       2.979  -0.440  27.067  1.00  0.00      LIG  
ATOM   4202 C16  LIG     1       4.268   0.182  26.689  1.00  0.00      LIG  
ATOM   4203 C17  LIG     1      -0.155   6.372  23.094  1.00  0.00      LIG  
ATOM   4204 C18  LIG     1       1.926   6.005  24.344  1.00  0.00      LIG  
ATOM   4205 C19  LIG     1       1.006   1.742  22.309  1.00  0.00      LIG  
ATOM   4206 C20  LIG     1       2.395   2.533  27.913  1.00  0.00      LIG  
ATOM   4207 O    LIG     1       6.819   1.750  27.729  1.00  0.00      LIG  
ATOM   4208 C21  LIG     1       7.651   0.871  26.941  1.00  0.00      LIG  
ATOM   4209 C22  LIG     1       6.789  -0.034  26.040  1.00  0.00      LIG  
ATOM   4210 C23  LIG     1       5.524  -0.670  26.617  1.00  0.00      LIG  
ATOM   4211 O1   LIG     1       1.796   6.793  21.303  1.00  0.00      LIG  
ATOM   4212 O2   LIG     1       4.753   1.802  23.294  1.00  0.00      LIG  
ATOM   4213 C24  LIG     1       5.851  -1.341  27.943  1.00  0.00      LIG  
ATOM   4214 C25  LIG     1       6.986   1.711  29.086  1.00  0.00      LIG  
ATOM   4215 O3   LIG     1       7.758   0.987  29.697  1.00  0.00      LIG  
ATOM   4216 C26  LIG     1       6.025   2.647  29.743  1.00  0.00      LIG  
ATOM   4217 C27  LIG     1       8.569   1.642  26.011  1.00  0.00      LIG  
ATOM   4218 O4   LIG     1       8.554   3.093  26.080  1.00  0.00      LIG  
ATOM   4219 C28  LIG     1       9.771   2.403  26.445  1.00  0.00      LIG  
ATOM   4220 C29  LIG     1      10.876   2.585  25.466  1.00  0.00      LIG  
ATOM   4221 C30  LIG     1      10.145   2.546  27.877  1.00  0.00      LIG  
ATOM   4222 O5   LIG     1       2.849  -1.624  27.340  1.00  0.00      LIG  
ATOM   4223 H    LIG     1       3.793   5.021  22.457  1.00  0.00      LIG  
ATOM   4224 H1   LIG     1       3.471   5.078  20.720  1.00  0.00      LIG  
ATOM   4225 H2   LIG     1      -0.069   3.916  22.457  1.00  0.00      LIG  
ATOM   4226 H3   LIG     1       3.387   2.729  21.485  1.00  0.00      LIG  
ATOM   4227 H4   LIG     1       1.908   3.309  20.800  1.00  0.00      LIG  
ATOM   4228 H5   LIG     1      -1.156   3.433  24.253  1.00  0.00      LIG  
ATOM   4229 H6   LIG     1      -0.241   4.601  25.150  1.00  0.00      LIG  
ATOM   4230 H7   LIG     1       0.091   1.645  25.049  1.00  0.00      LIG  
ATOM   4231 H8   LIG     1      -0.019   2.727  26.421  1.00  0.00      LIG  
ATOM   4232 H9   LIG     1       2.180   3.713  25.729  1.00  0.00      LIG  
ATOM   4233 H10  LIG     1       2.463   1.278  24.008  1.00  0.00      LIG  
ATOM   4234 H11  LIG     1       5.709   2.314  25.507  1.00  0.00      LIG  
ATOM   4235 H12  LIG     1       4.534   3.434  26.136  1.00  0.00      LIG  
ATOM   4236 H13  LIG     1       4.257   3.692  23.874  1.00  0.00      LIG  
ATOM   4237 H14  LIG     1       1.375   0.079  25.816  1.00  0.00      LIG  
ATOM   4238 H15  LIG     1       1.094   0.428  27.564  1.00  0.00      LIG  
ATOM   4239 H16  LIG     1      -0.779   6.091  22.240  1.00  0.00      LIG  
ATOM   4240 H17  LIG     1       0.105   7.429  22.983  1.00  0.00      LIG  
ATOM   4241 H18  LIG     1      -0.764   6.294  23.997  1.00  0.00      LIG  
ATOM   4242 H19  LIG     1       2.234   7.042  24.180  1.00  0.00      LIG  
ATOM   4243 H20  LIG     1       2.836   5.417  24.482  1.00  0.00      LIG  
ATOM   4244 H21  LIG     1       1.362   5.980  25.279  1.00  0.00      LIG  
ATOM   4245 H22  LIG     1       0.322   2.046  21.512  1.00  0.00      LIG  
ATOM   4246 H23  LIG     1       0.428   1.202  23.057  1.00  0.00      LIG  
ATOM   4247 H24  LIG     1       1.722   1.034  21.880  1.00  0.00      LIG  
ATOM   4248 H25  LIG     1       1.353   2.742  28.166  1.00  0.00      LIG  
ATOM   4249 H26  LIG     1       2.928   3.487  27.871  1.00  0.00      LIG  
ATOM   4250 H27  LIG     1       2.821   1.946  28.732  1.00  0.00      LIG  
ATOM   4251 H28  LIG     1       8.267   0.221  27.570  1.00  0.00      LIG  
ATOM   4252 H29  LIG     1       6.517   0.490  25.122  1.00  0.00      LIG  
ATOM   4253 H30  LIG     1       7.436  -0.843  25.692  1.00  0.00      LIG  
ATOM   4254 H31  LIG     1       5.281  -1.479  25.922  1.00  0.00      LIG  
ATOM   4255 H32  LIG     1       4.278   1.825  22.446  1.00  0.00      LIG  
ATOM   4256 H33  LIG     1       5.160  -2.163  28.142  1.00  0.00      LIG  
ATOM   4257 H34  LIG     1       5.774  -0.643  28.779  1.00  0.00      LIG  
ATOM   4258 H35  LIG     1       6.863  -1.756  27.929  1.00  0.00      LIG  
ATOM   4259 H36  LIG     1       5.004   2.286  29.599  1.00  0.00      LIG  
ATOM   4260 H37  LIG     1       6.143   3.655  29.333  1.00  0.00      LIG  
ATOM   4261 H38  LIG     1       6.246   2.675  30.813  1.00  0.00      LIG  
ATOM   4262 H39  LIG     1       8.624   1.186  25.032  1.00  0.00      LIG  
ATOM   4263 H40  LIG     1      10.531   2.439  24.438  1.00  0.00      LIG  
ATOM   4264 H41  LIG     1      11.675   1.866  25.661  1.00  0.00      LIG  
ATOM   4265 H42  LIG     1      11.291   3.593  25.547  1.00  0.00      LIG  
ATOM   4266 H43  LIG     1      10.455   1.581  28.285  1.00  0.00      LIG  
ATOM   4267 H44  LIG     1       9.318   2.936  28.474  1.00  0.00      LIG  
ATOM   4268 H45  LIG     1      10.982   3.242  27.973  1.00  0.00      LIG  
TER
REMARK  Energy: 278.139
REMARK  SimpleFitness: 278.139
REMARK  FullFitness: -625.9422
REMARK  InterFull: -14.7782
REMARK  IntraFull: 295.166
REMARK  solvFull: -1108.4
REMARK  surfFull: 202.07
REMARK  extraFull: 0.0
REMARK  deltaGcompsolvpol: -1108.4
REMARK  deltaGcompsolvnonpol: 202.07
REMARK  deltaGprotsolvpol: -1109.66
REMARK  deltaGprotsolvnonpol: 196.383
REMARK  deltaGligsolvpol: -12.602
REMARK  deltaGligsolvnonpol: 15.6493
REMARK  deltaGvdw: -14.7782
REMARK  deltaGelec: 0.0
REMARK  deltaG: -5.4820952
REMARK  Cluster: 2
REMARK  ClusterRank: 4
ATOM   4186 C    LIG     1       3.038   4.835  21.694  1.00  0.00      LIG  
ATOM   4187 C1   LIG     1       1.880   5.740  21.917  1.00  0.00      LIG  
ATOM   4188 C2   LIG     1       1.091   5.494  23.176  1.00  0.00      LIG  
ATOM   4189 C3   LIG     1       0.668   4.005  23.261  1.00  0.00      LIG  
ATOM   4190 C4   LIG     1       1.740   2.946  22.901  1.00  0.00      LIG  
ATOM   4191 C5   LIG     1       2.553   3.403  21.680  1.00  0.00      LIG  
ATOM   4192 C6   LIG     1      -0.135   3.706  24.534  1.00  0.00      LIG  
ATOM   4193 C7   LIG     1       0.413   2.617  25.423  1.00  0.00      LIG  
ATOM   4194 C8   LIG     1       1.919   2.684  25.475  1.00  0.00      LIG  
ATOM   4195 C9   LIG     1       2.537   2.365  24.114  1.00  0.00      LIG  
ATOM   4196 C10  LIG     1       2.491   1.789  26.586  1.00  0.00      LIG  
ATOM   4197 C11  LIG     1       3.911   1.428  26.319  1.00  0.00      LIG  
ATOM   4198 C12  LIG     1       4.640   2.501  25.577  1.00  0.00      LIG  
ATOM   4199 C13  LIG     1       4.047   2.670  24.180  1.00  0.00      LIG  
ATOM   4200 C14  LIG     1       1.821   0.441  26.747  1.00  0.00      LIG  
ATOM   4201 C15  LIG     1       2.979  -0.440  27.067  1.00  0.00      LIG  
ATOM   4202 C16  LIG     1       4.268   0.182  26.689  1.00  0.00      LIG  
ATOM   4203 C17  LIG     1      -0.155   6.372  23.094  1.00  0.00      LIG  
ATOM   4204 C18  LIG     1       1.926   6.005  24.344  1.00  0.00      LIG  
ATOM   4205 C19  LIG     1       1.006   1.742  22.309  1.00  0.00      LIG  
ATOM   4206 C20  LIG     1       2.395   2.533  27.913  1.00  0.00      LIG  
ATOM   4207 O    LIG     1       6.819   1.750  27.729  1.00  0.00      LIG  
ATOM   4208 C21  LIG     1       7.651   0.871  26.941  1.00  0.00      LIG  
ATOM   4209 C22  LIG     1       6.789  -0.034  26.040  1.00  0.00      LIG  
ATOM   4210 C23  LIG     1       5.524  -0.670  26.617  1.00  0.00      LIG  
ATOM   4211 O1   LIG     1       1.796   6.793  21.303  1.00  0.00      LIG  
ATOM   4212 O2   LIG     1       4.753   1.802  23.294  1.00  0.00      LIG  
ATOM   4213 C24  LIG     1       5.851  -1.341  27.943  1.00  0.00      LIG  
ATOM   4214 C25  LIG     1       6.986   1.711  29.086  1.00  0.00      LIG  
ATOM   4215 O3   LIG     1       7.758   0.987  29.697  1.00  0.00      LIG  
ATOM   4216 C26  LIG     1       6.025   2.647  29.743  1.00  0.00      LIG  
ATOM   4217 C27  LIG     1       8.569   1.642  26.011  1.00  0.00      LIG  
ATOM   4218 O4   LIG     1       8.554   3.093  26.080  1.00  0.00      LIG  
ATOM   4219 C28  LIG     1       9.771   2.403  26.445  1.00  0.00      LIG  
ATOM   4220 C29  LIG     1      10.876   2.585  25.466  1.00  0.00      LIG  
ATOM   4221 C30  LIG     1      10.145   2.546  27.877  1.00  0.00      LIG  
ATOM   4222 O5   LIG     1       2.849  -1.624  27.340  1.00  0.00      LIG  
ATOM   4223 H    LIG     1       3.793   5.021  22.457  1.00  0.00      LIG  
ATOM   4224 H1   LIG     1       3.471   5.078  20.720  1.00  0.00      LIG  
ATOM   4225 H2   LIG     1      -0.069   3.916  22.457  1.00  0.00      LIG  
ATOM   4226 H3   LIG     1       3.387   2.729  21.485  1.00  0.00      LIG  
ATOM   4227 H4   LIG     1       1.908   3.309  20.800  1.00  0.00      LIG  
ATOM   4228 H5   LIG     1      -1.156   3.433  24.253  1.00  0.00      LIG  
ATOM   4229 H6   LIG     1      -0.241   4.601  25.150  1.00  0.00      LIG  
ATOM   4230 H7   LIG     1       0.091   1.645  25.049  1.00  0.00      LIG  
ATOM   4231 H8   LIG     1      -0.019   2.727  26.421  1.00  0.00      LIG  
ATOM   4232 H9   LIG     1       2.180   3.713  25.729  1.00  0.00      LIG  
ATOM   4233 H10  LIG     1       2.463   1.278  24.008  1.00  0.00      LIG  
ATOM   4234 H11  LIG     1       5.709   2.314  25.507  1.00  0.00      LIG  
ATOM   4235 H12  LIG     1       4.534   3.434  26.136  1.00  0.00      LIG  
ATOM   4236 H13  LIG     1       4.257   3.692  23.874  1.00  0.00      LIG  
ATOM   4237 H14  LIG     1       1.375   0.079  25.816  1.00  0.00      LIG  
ATOM   4238 H15  LIG     1       1.094   0.428  27.564  1.00  0.00      LIG  
ATOM   4239 H16  LIG     1      -0.779   6.091  22.240  1.00  0.00      LIG  
ATOM   4240 H17  LIG     1       0.105   7.429  22.983  1.00  0.00      LIG  
ATOM   4241 H18  LIG     1      -0.764   6.294  23.997  1.00  0.00      LIG  
ATOM   4242 H19  LIG     1       2.234   7.042  24.180  1.00  0.00      LIG  
ATOM   4243 H20  LIG     1       2.836   5.417  24.482  1.00  0.00      LIG  
ATOM   4244 H21  LIG     1       1.362   5.980  25.279  1.00  0.00      LIG  
ATOM   4245 H22  LIG     1       0.322   2.046  21.512  1.00  0.00      LIG  
ATOM   4246 H23  LIG     1       0.428   1.202  23.057  1.00  0.00      LIG  
ATOM   4247 H24  LIG     1       1.722   1.034  21.880  1.00  0.00      LIG  
ATOM   4248 H25  LIG     1       1.353   2.742  28.166  1.00  0.00      LIG  
ATOM   4249 H26  LIG     1       2.928   3.487  27.871  1.00  0.00      LIG  
ATOM   4250 H27  LIG     1       2.821   1.946  28.732  1.00  0.00      LIG  
ATOM   4251 H28  LIG     1       8.267   0.221  27.570  1.00  0.00      LIG  
ATOM   4252 H29  LIG     1       6.517   0.490  25.122  1.00  0.00      LIG  
ATOM   4253 H30  LIG     1       7.436  -0.843  25.692  1.00  0.00      LIG  
ATOM   4254 H31  LIG     1       5.281  -1.479  25.922  1.00  0.00      LIG  
ATOM   4255 H32  LIG     1       4.278   1.825  22.446  1.00  0.00      LIG  
ATOM   4256 H33  LIG     1       5.160  -2.163  28.142  1.00  0.00      LIG  
ATOM   4257 H34  LIG     1       5.774  -0.643  28.779  1.00  0.00      LIG  
ATOM   4258 H35  LIG     1       6.863  -1.756  27.929  1.00  0.00      LIG  
ATOM   4259 H36  LIG     1       5.004   2.286  29.599  1.00  0.00      LIG  
ATOM   4260 H37  LIG     1       6.143   3.655  29.333  1.00  0.00      LIG  
ATOM   4261 H38  LIG     1       6.246   2.675  30.813  1.00  0.00      LIG  
ATOM   4262 H39  LIG     1       8.624   1.186  25.032  1.00  0.00      LIG  
ATOM   4263 H40  LIG     1      10.531   2.439  24.438  1.00  0.00      LIG  
ATOM   4264 H41  LIG     1      11.675   1.866  25.661  1.00  0.00      LIG  
ATOM   4265 H42  LIG     1      11.291   3.593  25.547  1.00  0.00      LIG  
ATOM   4266 H43  LIG     1      10.455   1.581  28.285  1.00  0.00      LIG  
ATOM   4267 H44  LIG     1       9.318   2.936  28.474  1.00  0.00      LIG  
ATOM   4268 H45  LIG     1      10.982   3.242  27.973  1.00  0.00      LIG  
TER
REMARK  Energy: 279.475
REMARK  SimpleFitness: 279.475
REMARK  FullFitness: -624.4542
REMARK  InterFull: -14.1152
REMARK  IntraFull: 295.755
REMARK  solvFull: -1108.39
REMARK  surfFull: 202.296
REMARK  extraFull: 0.0
REMARK  deltaGcompsolvpol: -1108.39
REMARK  deltaGcompsolvnonpol: 202.296
REMARK  deltaGprotsolvpol: -1109.66
REMARK  deltaGprotsolvnonpol: 196.383
REMARK  deltaGligsolvpol: -12.5653
REMARK  deltaGligsolvnonpol: 15.652
REMARK  deltaGvdw: -14.1152
REMARK  deltaGelec: 0.0
REMARK  deltaG: -5.3998847
REMARK  Cluster: 2
REMARK  ClusterRank: 5
ATOM   4186 C    LIG     1       3.018   4.821  21.455  1.00  0.00      LIG  
ATOM   4187 C1   LIG     1       1.898   5.775  21.675  1.00  0.00      LIG  
ATOM   4188 C2   LIG     1       1.119   5.586  22.951  1.00  0.00      LIG  
ATOM   4189 C3   LIG     1       0.641   4.116  23.074  1.00  0.00      LIG  
ATOM   4190 C4   LIG     1       1.668   3.010  22.725  1.00  0.00      LIG  
ATOM   4191 C5   LIG     1       2.481   3.407  21.484  1.00  0.00      LIG  
ATOM   4192 C6   LIG     1      -0.156   3.873  24.364  1.00  0.00      LIG  
ATOM   4193 C7   LIG     1       0.373   2.794  25.278  1.00  0.00      LIG  
ATOM   4194 C8   LIG     1       1.881   2.806  25.303  1.00  0.00      LIG  
ATOM   4195 C9   LIG     1       2.461   2.428  23.940  1.00  0.00      LIG  
ATOM   4196 C10  LIG     1       2.440   1.921  26.429  1.00  0.00      LIG  
ATOM   4197 C11  LIG     1       3.842   1.502  26.152  1.00  0.00      LIG  
ATOM   4198 C12  LIG     1       4.596   2.521  25.362  1.00  0.00      LIG  
ATOM   4199 C13  LIG     1       3.984   2.667  23.970  1.00  0.00      LIG  
ATOM   4200 C14  LIG     1       1.729   0.599  26.632  1.00  0.00      LIG  
ATOM   4201 C15  LIG     1       2.860  -0.312  26.962  1.00  0.00      LIG  
ATOM   4202 C16  LIG     1       4.164   0.255  26.553  1.00  0.00      LIG  
ATOM   4203 C17  LIG     1      -0.092   6.511  22.866  1.00  0.00      LIG  
ATOM   4204 C18  LIG     1       1.992   6.085  24.097  1.00  0.00      LIG  
ATOM   4205 C19  LIG     1       0.878   1.822  22.172  1.00  0.00      LIG  
ATOM   4206 C20  LIG     1       2.384   2.697  27.740  1.00  0.00      LIG  
ATOM   4207 O    LIG     1       6.814   1.739  27.459  1.00  0.00      LIG  
ATOM   4208 C21  LIG     1       7.590   0.817  26.662  1.00  0.00      LIG  
ATOM   4209 C22  LIG     1       6.659  -0.101  25.840  1.00  0.00      LIG  
ATOM   4210 C23  LIG     1       5.385  -0.648  26.488  1.00  0.00      LIG  
ATOM   4211 O1   LIG     1       1.850   6.819  21.043  1.00  0.00      LIG  
ATOM   4212 O2   LIG     1       4.634   1.737  23.103  1.00  0.00      LIG  
ATOM   4213 C24  LIG     1       5.716  -1.271  27.837  1.00  0.00      LIG  
ATOM   4214 C25  LIG     1       7.040   1.749  28.809  1.00  0.00      LIG  
ATOM   4215 O3   LIG     1       7.866   1.076  29.405  1.00  0.00      LIG  
ATOM   4216 C26  LIG     1       6.099   2.707  29.469  1.00  0.00      LIG  
ATOM   4217 C27  LIG     1       8.478   1.530  25.656  1.00  0.00      LIG  
ATOM   4218 O4   LIG     1       8.393   2.978  25.581  1.00  0.00      LIG  
ATOM   4219 C28  LIG     1       9.655   2.389  25.974  1.00  0.00      LIG  
ATOM   4220 C29  LIG     1      10.717   2.532  24.939  1.00  0.00      LIG  
ATOM   4221 C30  LIG     1      10.070   2.692  27.374  1.00  0.00      LIG  
ATOM   4222 O5   LIG     1       2.695  -1.484  27.267  1.00  0.00      LIG  
ATOM   4223 H    LIG     1       3.792   5.000  22.202  1.00  0.00      LIG  
ATOM   4224 H1   LIG     1       3.444   5.024  20.469  1.00  0.00      LIG  
ATOM   4225 H2   LIG     1      -0.111   4.039  22.283  1.00  0.00      LIG  
ATOM   4226 H3   LIG     1       3.289   2.700  21.297  1.00  0.00      LIG  
ATOM   4227 H4   LIG     1       1.824   3.314  20.613  1.00  0.00      LIG  
ATOM   4228 H5   LIG     1      -1.185   3.615  24.101  1.00  0.00      LIG  
ATOM   4229 H6   LIG     1      -0.234   4.786  24.956  1.00  0.00      LIG  
ATOM   4230 H7   LIG     1       0.013   1.825  24.938  1.00  0.00      LIG  
ATOM   4231 H8   LIG     1      -0.039   2.946  26.279  1.00  0.00      LIG  
ATOM   4232 H9   LIG     1       2.185   3.831  25.525  1.00  0.00      LIG  
ATOM   4233 H10  LIG     1       2.341   1.343  23.863  1.00  0.00      LIG  
ATOM   4234 H11  LIG     1       5.654   2.289  25.277  1.00  0.00      LIG  
ATOM   4235 H12  LIG     1       4.539   3.476  25.892  1.00  0.00      LIG  
ATOM   4236 H13  LIG     1       4.233   3.668  23.626  1.00  0.00      LIG  
ATOM   4237 H14  LIG     1       1.258   0.227  25.718  1.00  0.00      LIG  
ATOM   4238 H15  LIG     1       1.013   0.632  27.457  1.00  0.00      LIG  
ATOM   4239 H16  LIG     1      -0.736   6.239  22.025  1.00  0.00      LIG  
ATOM   4240 H17  LIG     1       0.209   7.554  22.732  1.00  0.00      LIG  
ATOM   4241 H18  LIG     1      -0.692   6.474  23.777  1.00  0.00      LIG  
ATOM   4242 H19  LIG     1       2.323   7.112  23.918  1.00  0.00      LIG  
ATOM   4243 H20  LIG     1       2.888   5.473  24.220  1.00  0.00      LIG  
ATOM   4244 H21  LIG     1       1.446   6.080  25.043  1.00  0.00      LIG  
ATOM   4245 H22  LIG     1       0.184   2.135  21.387  1.00  0.00      LIG  
ATOM   4246 H23  LIG     1       0.302   1.316  22.945  1.00  0.00      LIG  
ATOM   4247 H24  LIG     1       1.557   1.082  21.740  1.00  0.00      LIG  
ATOM   4248 H25  LIG     1       1.350   2.929  28.008  1.00  0.00      LIG  
ATOM   4249 H26  LIG     1       2.933   3.640  27.666  1.00  0.00      LIG  
ATOM   4250 H27  LIG     1       2.816   2.120  28.564  1.00  0.00      LIG  
ATOM   4251 H28  LIG     1       8.221   0.174  27.282  1.00  0.00      LIG  
ATOM   4252 H29  LIG     1       6.370   0.387  24.906  1.00  0.00      LIG  
ATOM   4253 H30  LIG     1       7.261  -0.954  25.514  1.00  0.00      LIG  
ATOM   4254 H31  LIG     1       5.088  -1.480  25.842  1.00  0.00      LIG  
ATOM   4255 H32  LIG     1       4.170   1.773  22.250  1.00  0.00      LIG  
ATOM   4256 H33  LIG     1       4.992  -2.050  28.090  1.00  0.00      LIG  
ATOM   4257 H34  LIG     1       5.691  -0.535  28.643  1.00  0.00      LIG  
ATOM   4258 H35  LIG     1       6.705  -1.734  27.819  1.00  0.00      LIG  
ATOM   4259 H36  LIG     1       5.066   2.422  29.252  1.00  0.00      LIG  
ATOM   4260 H37  LIG     1       6.301   3.719  29.111  1.00  0.00      LIG  
ATOM   4261 H38  LIG     1       6.251   2.678  30.552  1.00  0.00      LIG  
ATOM   4262 H39  LIG     1       8.533   0.980  24.727  1.00  0.00      LIG  
ATOM   4263 H40  LIG     1      10.333   2.325  23.935  1.00  0.00      LIG  
ATOM   4264 H41  LIG     1      11.531   1.831  25.143  1.00  0.00      LIG  
ATOM   4265 H42  LIG     1      11.127   3.546  24.943  1.00  0.00      LIG  
ATOM   4266 H43  LIG     1      10.426   1.786  27.871  1.00  0.00      LIG  
ATOM   4267 H44  LIG     1       9.257   3.117  27.967  1.00  0.00      LIG  
ATOM   4268 H45  LIG     1      10.884   3.422  27.378  1.00  0.00      LIG  
TER
REMARK  Energy: 279.475
REMARK  SimpleFitness: 279.475
REMARK  FullFitness: -624.4542
REMARK  InterFull: -14.1152
REMARK  IntraFull: 295.755
REMARK  solvFull: -1108.39
REMARK  surfFull: 202.296
REMARK  extraFull: 0.0
REMARK  deltaGcompsolvpol: -1108.39
REMARK  deltaGcompsolvnonpol: 202.296
REMARK  deltaGprotsolvpol: -1109.66
REMARK  deltaGprotsolvnonpol: 196.383
REMARK  deltaGligsolvpol: -12.5653
REMARK  deltaGligsolvnonpol: 15.652
REMARK  deltaGvdw: -14.1152
REMARK  deltaGelec: 0.0
REMARK  deltaG: -5.3998847
REMARK  Cluster: 2
REMARK  ClusterRank: 6
ATOM   4186 C    LIG     1       3.018   4.821  21.455  1.00  0.00      LIG  
ATOM   4187 C1   LIG     1       1.898   5.775  21.675  1.00  0.00      LIG  
ATOM   4188 C2   LIG     1       1.119   5.586  22.951  1.00  0.00      LIG  
ATOM   4189 C3   LIG     1       0.641   4.116  23.074  1.00  0.00      LIG  
ATOM   4190 C4   LIG     1       1.668   3.010  22.725  1.00  0.00      LIG  
ATOM   4191 C5   LIG     1       2.481   3.407  21.484  1.00  0.00      LIG  
ATOM   4192 C6   LIG     1      -0.156   3.873  24.364  1.00  0.00      LIG  
ATOM   4193 C7   LIG     1       0.373   2.794  25.278  1.00  0.00      LIG  
ATOM   4194 C8   LIG     1       1.881   2.806  25.303  1.00  0.00      LIG  
ATOM   4195 C9   LIG     1       2.461   2.428  23.940  1.00  0.00      LIG  
ATOM   4196 C10  LIG     1       2.440   1.921  26.429  1.00  0.00      LIG  
ATOM   4197 C11  LIG     1       3.842   1.502  26.152  1.00  0.00      LIG  
ATOM   4198 C12  LIG     1       4.596   2.521  25.362  1.00  0.00      LIG  
ATOM   4199 C13  LIG     1       3.984   2.667  23.970  1.00  0.00      LIG  
ATOM   4200 C14  LIG     1       1.729   0.599  26.632  1.00  0.00      LIG  
ATOM   4201 C15  LIG     1       2.860  -0.312  26.962  1.00  0.00      LIG  
ATOM   4202 C16  LIG     1       4.164   0.255  26.553  1.00  0.00      LIG  
ATOM   4203 C17  LIG     1      -0.092   6.511  22.866  1.00  0.00      LIG  
ATOM   4204 C18  LIG     1       1.992   6.085  24.097  1.00  0.00      LIG  
ATOM   4205 C19  LIG     1       0.878   1.822  22.172  1.00  0.00      LIG  
ATOM   4206 C20  LIG     1       2.384   2.697  27.740  1.00  0.00      LIG  
ATOM   4207 O    LIG     1       6.814   1.739  27.459  1.00  0.00      LIG  
ATOM   4208 C21  LIG     1       7.590   0.817  26.662  1.00  0.00      LIG  
ATOM   4209 C22  LIG     1       6.659  -0.101  25.840  1.00  0.00      LIG  
ATOM   4210 C23  LIG     1       5.385  -0.648  26.488  1.00  0.00      LIG  
ATOM   4211 O1   LIG     1       1.850   6.819  21.043  1.00  0.00      LIG  
ATOM   4212 O2   LIG     1       4.634   1.737  23.103  1.00  0.00      LIG  
ATOM   4213 C24  LIG     1       5.716  -1.271  27.837  1.00  0.00      LIG  
ATOM   4214 C25  LIG     1       7.040   1.749  28.809  1.00  0.00      LIG  
ATOM   4215 O3   LIG     1       7.866   1.076  29.405  1.00  0.00      LIG  
ATOM   4216 C26  LIG     1       6.099   2.707  29.469  1.00  0.00      LIG  
ATOM   4217 C27  LIG     1       8.478   1.530  25.656  1.00  0.00      LIG  
ATOM   4218 O4   LIG     1       8.393   2.978  25.581  1.00  0.00      LIG  
ATOM   4219 C28  LIG     1       9.655   2.389  25.974  1.00  0.00      LIG  
ATOM   4220 C29  LIG     1      10.717   2.532  24.939  1.00  0.00      LIG  
ATOM   4221 C30  LIG     1      10.070   2.692  27.374  1.00  0.00      LIG  
ATOM   4222 O5   LIG     1       2.695  -1.484  27.267  1.00  0.00      LIG  
ATOM   4223 H    LIG     1       3.792   5.000  22.202  1.00  0.00      LIG  
ATOM   4224 H1   LIG     1       3.444   5.024  20.469  1.00  0.00      LIG  
ATOM   4225 H2   LIG     1      -0.111   4.039  22.283  1.00  0.00      LIG  
ATOM   4226 H3   LIG     1       3.289   2.700  21.297  1.00  0.00      LIG  
ATOM   4227 H4   LIG     1       1.824   3.314  20.613  1.00  0.00      LIG  
ATOM   4228 H5   LIG     1      -1.185   3.615  24.101  1.00  0.00      LIG  
ATOM   4229 H6   LIG     1      -0.234   4.786  24.956  1.00  0.00      LIG  
ATOM   4230 H7   LIG     1       0.013   1.825  24.938  1.00  0.00      LIG  
ATOM   4231 H8   LIG     1      -0.039   2.946  26.279  1.00  0.00      LIG  
ATOM   4232 H9   LIG     1       2.185   3.831  25.525  1.00  0.00      LIG  
ATOM   4233 H10  LIG     1       2.341   1.343  23.863  1.00  0.00      LIG  
ATOM   4234 H11  LIG     1       5.654   2.289  25.277  1.00  0.00      LIG  
ATOM   4235 H12  LIG     1       4.539   3.476  25.892  1.00  0.00      LIG  
ATOM   4236 H13  LIG     1       4.233   3.668  23.626  1.00  0.00      LIG  
ATOM   4237 H14  LIG     1       1.258   0.227  25.718  1.00  0.00      LIG  
ATOM   4238 H15  LIG     1       1.013   0.632  27.457  1.00  0.00      LIG  
ATOM   4239 H16  LIG     1      -0.736   6.239  22.025  1.00  0.00      LIG  
ATOM   4240 H17  LIG     1       0.209   7.554  22.732  1.00  0.00      LIG  
ATOM   4241 H18  LIG     1      -0.692   6.474  23.777  1.00  0.00      LIG  
ATOM   4242 H19  LIG     1       2.323   7.112  23.918  1.00  0.00      LIG  
ATOM   4243 H20  LIG     1       2.888   5.473  24.220  1.00  0.00      LIG  
ATOM   4244 H21  LIG     1       1.446   6.080  25.043  1.00  0.00      LIG  
ATOM   4245 H22  LIG     1       0.184   2.135  21.387  1.00  0.00      LIG  
ATOM   4246 H23  LIG     1       0.302   1.316  22.945  1.00  0.00      LIG  
ATOM   4247 H24  LIG     1       1.557   1.082  21.740  1.00  0.00      LIG  
ATOM   4248 H25  LIG     1       1.350   2.929  28.008  1.00  0.00      LIG  
ATOM   4249 H26  LIG     1       2.933   3.640  27.666  1.00  0.00      LIG  
ATOM   4250 H27  LIG     1       2.816   2.120  28.564  1.00  0.00      LIG  
ATOM   4251 H28  LIG     1       8.221   0.174  27.282  1.00  0.00      LIG  
ATOM   4252 H29  LIG     1       6.370   0.387  24.906  1.00  0.00      LIG  
ATOM   4253 H30  LIG     1       7.261  -0.954  25.514  1.00  0.00      LIG  
ATOM   4254 H31  LIG     1       5.088  -1.480  25.842  1.00  0.00      LIG  
ATOM   4255 H32  LIG     1       4.170   1.773  22.250  1.00  0.00      LIG  
ATOM   4256 H33  LIG     1       4.992  -2.050  28.090  1.00  0.00      LIG  
ATOM   4257 H34  LIG     1       5.691  -0.535  28.643  1.00  0.00      LIG  
ATOM   4258 H35  LIG     1       6.705  -1.734  27.819  1.00  0.00      LIG  
ATOM   4259 H36  LIG     1       5.066   2.422  29.252  1.00  0.00      LIG  
ATOM   4260 H37  LIG     1       6.301   3.719  29.111  1.00  0.00      LIG  
ATOM   4261 H38  LIG     1       6.251   2.678  30.552  1.00  0.00      LIG  
ATOM   4262 H39  LIG     1       8.533   0.980  24.727  1.00  0.00      LIG  
ATOM   4263 H40  LIG     1      10.333   2.325  23.935  1.00  0.00      LIG  
ATOM   4264 H41  LIG     1      11.531   1.831  25.143  1.00  0.00      LIG  
ATOM   4265 H42  LIG     1      11.127   3.546  24.943  1.00  0.00      LIG  
ATOM   4266 H43  LIG     1      10.426   1.786  27.871  1.00  0.00      LIG  
ATOM   4267 H44  LIG     1       9.257   3.117  27.967  1.00  0.00      LIG  
ATOM   4268 H45  LIG     1      10.884   3.422  27.378  1.00  0.00      LIG  
TER
REMARK  Energy: 279.475
REMARK  SimpleFitness: 279.475
REMARK  FullFitness: -624.4542
REMARK  InterFull: -14.1152
REMARK  IntraFull: 295.755
REMARK  solvFull: -1108.39
REMARK  surfFull: 202.296
REMARK  extraFull: 0.0
REMARK  deltaGcompsolvpol: -1108.39
REMARK  deltaGcompsolvnonpol: 202.296
REMARK  deltaGprotsolvpol: -1109.66
REMARK  deltaGprotsolvnonpol: 196.383
REMARK  deltaGligsolvpol: -12.5653
REMARK  deltaGligsolvnonpol: 15.652
REMARK  deltaGvdw: -14.1152
REMARK  deltaGelec: 0.0
REMARK  deltaG: -5.3998847
REMARK  Cluster: 2
REMARK  ClusterRank: 7
ATOM   4186 C    LIG     1       3.018   4.821  21.455  1.00  0.00      LIG  
ATOM   4187 C1   LIG     1       1.898   5.775  21.675  1.00  0.00      LIG  
ATOM   4188 C2   LIG     1       1.119   5.586  22.951  1.00  0.00      LIG  
ATOM   4189 C3   LIG     1       0.641   4.116  23.074  1.00  0.00      LIG  
ATOM   4190 C4   LIG     1       1.668   3.010  22.725  1.00  0.00      LIG  
ATOM   4191 C5   LIG     1       2.481   3.407  21.484  1.00  0.00      LIG  
ATOM   4192 C6   LIG     1      -0.156   3.873  24.364  1.00  0.00      LIG  
ATOM   4193 C7   LIG     1       0.373   2.794  25.278  1.00  0.00      LIG  
ATOM   4194 C8   LIG     1       1.881   2.806  25.303  1.00  0.00      LIG  
ATOM   4195 C9   LIG     1       2.461   2.428  23.940  1.00  0.00      LIG  
ATOM   4196 C10  LIG     1       2.440   1.921  26.429  1.00  0.00      LIG  
ATOM   4197 C11  LIG     1       3.842   1.502  26.152  1.00  0.00      LIG  
ATOM   4198 C12  LIG     1       4.596   2.521  25.362  1.00  0.00      LIG  
ATOM   4199 C13  LIG     1       3.984   2.667  23.970  1.00  0.00      LIG  
ATOM   4200 C14  LIG     1       1.729   0.599  26.632  1.00  0.00      LIG  
ATOM   4201 C15  LIG     1       2.860  -0.312  26.962  1.00  0.00      LIG  
ATOM   4202 C16  LIG     1       4.164   0.255  26.553  1.00  0.00      LIG  
ATOM   4203 C17  LIG     1      -0.092   6.511  22.866  1.00  0.00      LIG  
ATOM   4204 C18  LIG     1       1.992   6.085  24.097  1.00  0.00      LIG  
ATOM   4205 C19  LIG     1       0.878   1.822  22.172  1.00  0.00      LIG  
ATOM   4206 C20  LIG     1       2.384   2.697  27.740  1.00  0.00      LIG  
ATOM   4207 O    LIG     1       6.814   1.739  27.459  1.00  0.00      LIG  
ATOM   4208 C21  LIG     1       7.590   0.817  26.662  1.00  0.00      LIG  
ATOM   4209 C22  LIG     1       6.659  -0.101  25.840  1.00  0.00      LIG  
ATOM   4210 C23  LIG     1       5.385  -0.648  26.488  1.00  0.00      LIG  
ATOM   4211 O1   LIG     1       1.850   6.819  21.043  1.00  0.00      LIG  
ATOM   4212 O2   LIG     1       4.634   1.737  23.103  1.00  0.00      LIG  
ATOM   4213 C24  LIG     1       5.716  -1.271  27.837  1.00  0.00      LIG  
ATOM   4214 C25  LIG     1       7.040   1.749  28.809  1.00  0.00      LIG  
ATOM   4215 O3   LIG     1       7.866   1.076  29.405  1.00  0.00      LIG  
ATOM   4216 C26  LIG     1       6.099   2.707  29.469  1.00  0.00      LIG  
ATOM   4217 C27  LIG     1       8.478   1.530  25.656  1.00  0.00      LIG  
ATOM   4218 O4   LIG     1       8.393   2.978  25.581  1.00  0.00      LIG  
ATOM   4219 C28  LIG     1       9.655   2.389  25.974  1.00  0.00      LIG  
ATOM   4220 C29  LIG     1      10.717   2.532  24.939  1.00  0.00      LIG  
ATOM   4221 C30  LIG     1      10.070   2.692  27.374  1.00  0.00      LIG  
ATOM   4222 O5   LIG     1       2.695  -1.484  27.267  1.00  0.00      LIG  
ATOM   4223 H    LIG     1       3.792   5.000  22.202  1.00  0.00      LIG  
ATOM   4224 H1   LIG     1       3.444   5.024  20.469  1.00  0.00      LIG  
ATOM   4225 H2   LIG     1      -0.111   4.039  22.283  1.00  0.00      LIG  
ATOM   4226 H3   LIG     1       3.289   2.700  21.297  1.00  0.00      LIG  
ATOM   4227 H4   LIG     1       1.824   3.314  20.613  1.00  0.00      LIG  
ATOM   4228 H5   LIG     1      -1.185   3.615  24.101  1.00  0.00      LIG  
ATOM   4229 H6   LIG     1      -0.234   4.786  24.956  1.00  0.00      LIG  
ATOM   4230 H7   LIG     1       0.013   1.825  24.938  1.00  0.00      LIG  
ATOM   4231 H8   LIG     1      -0.039   2.946  26.279  1.00  0.00      LIG  
ATOM   4232 H9   LIG     1       2.185   3.831  25.525  1.00  0.00      LIG  
ATOM   4233 H10  LIG     1       2.341   1.343  23.863  1.00  0.00      LIG  
ATOM   4234 H11  LIG     1       5.654   2.289  25.277  1.00  0.00      LIG  
ATOM   4235 H12  LIG     1       4.539   3.476  25.892  1.00  0.00      LIG  
ATOM   4236 H13  LIG     1       4.233   3.668  23.626  1.00  0.00      LIG  
ATOM   4237 H14  LIG     1       1.258   0.227  25.718  1.00  0.00      LIG  
ATOM   4238 H15  LIG     1       1.013   0.632  27.457  1.00  0.00      LIG  
ATOM   4239 H16  LIG     1      -0.736   6.239  22.025  1.00  0.00      LIG  
ATOM   4240 H17  LIG     1       0.209   7.554  22.732  1.00  0.00      LIG  
ATOM   4241 H18  LIG     1      -0.692   6.474  23.777  1.00  0.00      LIG  
ATOM   4242 H19  LIG     1       2.323   7.112  23.918  1.00  0.00      LIG  
ATOM   4243 H20  LIG     1       2.888   5.473  24.220  1.00  0.00      LIG  
ATOM   4244 H21  LIG     1       1.446   6.080  25.043  1.00  0.00      LIG  
ATOM   4245 H22  LIG     1       0.184   2.135  21.387  1.00  0.00      LIG  
ATOM   4246 H23  LIG     1       0.302   1.316  22.945  1.00  0.00      LIG  
ATOM   4247 H24  LIG     1       1.557   1.082  21.740  1.00  0.00      LIG  
ATOM   4248 H25  LIG     1       1.350   2.929  28.008  1.00  0.00      LIG  
ATOM   4249 H26  LIG     1       2.933   3.640  27.666  1.00  0.00      LIG  
ATOM   4250 H27  LIG     1       2.816   2.120  28.564  1.00  0.00      LIG  
ATOM   4251 H28  LIG     1       8.221   0.174  27.282  1.00  0.00      LIG  
ATOM   4252 H29  LIG     1       6.370   0.387  24.906  1.00  0.00      LIG  
ATOM   4253 H30  LIG     1       7.261  -0.954  25.514  1.00  0.00      LIG  
ATOM   4254 H31  LIG     1       5.088  -1.480  25.842  1.00  0.00      LIG  
ATOM   4255 H32  LIG     1       4.170   1.773  22.250  1.00  0.00      LIG  
ATOM   4256 H33  LIG     1       4.992  -2.050  28.090  1.00  0.00      LIG  
ATOM   4257 H34  LIG     1       5.691  -0.535  28.643  1.00  0.00      LIG  
ATOM   4258 H35  LIG     1       6.705  -1.734  27.819  1.00  0.00      LIG  
ATOM   4259 H36  LIG     1       5.066   2.422  29.252  1.00  0.00      LIG  
ATOM   4260 H37  LIG     1       6.301   3.719  29.111  1.00  0.00      LIG  
ATOM   4261 H38  LIG     1       6.251   2.678  30.552  1.00  0.00      LIG  
ATOM   4262 H39  LIG     1       8.533   0.980  24.727  1.00  0.00      LIG  
ATOM   4263 H40  LIG     1      10.333   2.325  23.935  1.00  0.00      LIG  
ATOM   4264 H41  LIG     1      11.531   1.831  25.143  1.00  0.00      LIG  
ATOM   4265 H42  LIG     1      11.127   3.546  24.943  1.00  0.00      LIG  
ATOM   4266 H43  LIG     1      10.426   1.786  27.871  1.00  0.00      LIG  
ATOM   4267 H44  LIG     1       9.257   3.117  27.967  1.00  0.00      LIG  
ATOM   4268 H45  LIG     1      10.884   3.422  27.378  1.00  0.00      LIG  
TER
REMARK  Energy: 281.023
REMARK  SimpleFitness: 281.023
REMARK  FullFitness: -619.86816
REMARK  InterFull: -11.3372
REMARK  IntraFull: 294.777
REMARK  solvFull: -1105.89
REMARK  surfFull: 202.582
REMARK  extraFull: 0.0
REMARK  deltaGcompsolvpol: -1105.89
REMARK  deltaGcompsolvnonpol: 202.582
REMARK  deltaGprotsolvpol: -1109.66
REMARK  deltaGprotsolvnonpol: 196.383
REMARK  deltaGligsolvpol: -11.8442
REMARK  deltaGligsolvnonpol: 15.4687
REMARK  deltaGvdw: -11.3372
REMARK  deltaGelec: 0.0
REMARK  deltaG: -4.983822
REMARK  Cluster: 3
REMARK  ClusterRank: 0
ATOM   4186 C    LIG     1       1.504   6.609  27.975  1.00  0.00      LIG  
ATOM   4187 C1   LIG     1       2.473   7.286  28.878  1.00  0.00      LIG  
ATOM   4188 C2   LIG     1       3.637   6.447  29.336  1.00  0.00      LIG  
ATOM   4189 C3   LIG     1       3.125   5.118  29.950  1.00  0.00      LIG  
ATOM   4190 C4   LIG     1       2.001   4.374  29.187  1.00  0.00      LIG  
ATOM   4191 C5   LIG     1       0.960   5.377  28.664  1.00  0.00      LIG  
ATOM   4192 C6   LIG     1       4.271   4.221  30.438  1.00  0.00      LIG  
ATOM   4193 C7   LIG     1       4.316   2.830  29.853  1.00  0.00      LIG  
ATOM   4194 C8   LIG     1       3.948   2.868  28.387  1.00  0.00      LIG  
ATOM   4195 C9   LIG     1       2.489   3.272  28.189  1.00  0.00      LIG  
ATOM   4196 C10  LIG     1       4.274   1.546  27.677  1.00  0.00      LIG  
ATOM   4197 C11  LIG     1       3.497   1.384  26.415  1.00  0.00      LIG  
ATOM   4198 C12  LIG     1       3.150   2.683  25.771  1.00  0.00      LIG  
ATOM   4199 C13  LIG     1       2.255   3.520  26.684  1.00  0.00      LIG  
ATOM   4200 C14  LIG     1       3.911   0.302  28.450  1.00  0.00      LIG  
ATOM   4201 C15  LIG     1       3.446  -0.611  27.368  1.00  0.00      LIG  
ATOM   4202 C16  LIG     1       3.113   0.128  26.113  1.00  0.00      LIG  
ATOM   4203 C17  LIG     1       4.367   7.255  30.404  1.00  0.00      LIG  
ATOM   4204 C18  LIG     1       4.591   6.300  28.156  1.00  0.00      LIG  
ATOM   4205 C19  LIG     1       1.172   3.627  30.236  1.00  0.00      LIG  
ATOM   4206 C20  LIG     1       5.767   1.506  27.378  1.00  0.00      LIG  
ATOM   4207 O    LIG     1       4.968  -0.074  23.358  1.00  0.00      LIG  
ATOM   4208 C21  LIG     1       3.700  -0.432  22.769  1.00  0.00      LIG  
ATOM   4209 C22  LIG     1       2.488   0.094  23.550  1.00  0.00      LIG  
ATOM   4210 C23  LIG     1       2.268  -0.439  24.978  1.00  0.00      LIG  
ATOM   4211 O1   LIG     1       2.486   8.504  28.965  1.00  0.00      LIG  
ATOM   4212 O2   LIG     1       0.897   3.227  26.353  1.00  0.00      LIG  
ATOM   4213 C24  LIG     1       2.292  -1.957  24.888  1.00  0.00      LIG  
ATOM   4214 C25  LIG     1       5.373   1.236  23.355  1.00  0.00      LIG  
ATOM   4215 O3   LIG     1       4.756   2.186  22.897  1.00  0.00      LIG  
ATOM   4216 C26  LIG     1       6.785   1.331  23.840  1.00  0.00      LIG  
ATOM   4217 C27  LIG     1       3.594  -0.036  21.314  1.00  0.00      LIG  
ATOM   4218 O4   LIG     1       4.418  -0.789  20.391  1.00  0.00      LIG  
ATOM   4219 C28  LIG     1       2.980  -0.906  20.274  1.00  0.00      LIG  
ATOM   4220 C29  LIG     1       2.397  -0.243  19.076  1.00  0.00      LIG  
ATOM   4221 C30  LIG     1       2.465  -2.271  20.574  1.00  0.00      LIG  
ATOM   4222 O5   LIG     1       3.129  -1.764  27.619  1.00  0.00      LIG  
ATOM   4223 H    LIG     1       1.994   6.388  27.028  1.00  0.00      LIG  
ATOM   4224 H1   LIG     1       0.685   7.305  27.778  1.00  0.00      LIG  
ATOM   4225 H2   LIG     1       2.640   5.450  30.874  1.00  0.00      LIG  
ATOM   4226 H3   LIG     1       0.224   4.886  28.025  1.00  0.00      LIG  
ATOM   4227 H4   LIG     1       0.385   5.740  29.522  1.00  0.00      LIG  
ATOM   4228 H5   LIG     1       4.212   4.127  31.526  1.00  0.00      LIG  
ATOM   4229 H6   LIG     1       5.239   4.685  30.243  1.00  0.00      LIG  
ATOM   4230 H7   LIG     1       3.637   2.178  30.405  1.00  0.00      LIG  
ATOM   4231 H8   LIG     1       5.320   2.424  29.997  1.00  0.00      LIG  
ATOM   4232 H9   LIG     1       4.573   3.635  27.926  1.00  0.00      LIG  
ATOM   4233 H10  LIG     1       1.898   2.384  28.439  1.00  0.00      LIG  
ATOM   4234 H11  LIG     1       2.662   2.558  24.809  1.00  0.00      LIG  
ATOM   4235 H12  LIG     1       4.082   3.221  25.577  1.00  0.00      LIG  
ATOM   4236 H13  LIG     1       2.438   4.560  26.423  1.00  0.00      LIG  
ATOM   4237 H14  LIG     1       3.075   0.464  29.138  1.00  0.00      LIG  
ATOM   4238 H15  LIG     1       4.770  -0.131  28.971  1.00  0.00      LIG  
ATOM   4239 H16  LIG     1       3.719   7.446  31.265  1.00  0.00      LIG  
ATOM   4240 H17  LIG     1       4.700   8.223  30.017  1.00  0.00      LIG  
ATOM   4241 H18  LIG     1       5.261   6.739  30.761  1.00  0.00      LIG  
ATOM   4242 H19  LIG     1       4.852   7.277  27.738  1.00  0.00      LIG  
ATOM   4243 H20  LIG     1       4.151   5.713  27.348  1.00  0.00      LIG  
ATOM   4244 H21  LIG     1       5.523   5.817  28.455  1.00  0.00      LIG  
ATOM   4245 H22  LIG     1       0.825   4.307  31.020  1.00  0.00      LIG  
ATOM   4246 H23  LIG     1       1.728   2.827  30.724  1.00  0.00      LIG  
ATOM   4247 H24  LIG     1       0.289   3.179  29.773  1.00  0.00      LIG  
ATOM   4248 H25  LIG     1       6.349   1.510  28.302  1.00  0.00      LIG  
ATOM   4249 H26  LIG     1       6.072   2.372  26.783  1.00  0.00      LIG  
ATOM   4250 H27  LIG     1       6.038   0.602  26.824  1.00  0.00      LIG  
ATOM   4251 H28  LIG     1       3.697  -1.520  22.805  1.00  0.00      LIG  
ATOM   4252 H29  LIG     1       1.598  -0.187  22.979  1.00  0.00      LIG  
ATOM   4253 H30  LIG     1       2.489   1.179  23.526  1.00  0.00      LIG  
ATOM   4254 H31  LIG     1       1.239  -0.169  25.234  1.00  0.00      LIG  
ATOM   4255 H32  LIG     1       0.773   2.276  26.508  1.00  0.00      LIG  
ATOM   4256 H33  LIG     1       3.315  -2.346  24.893  1.00  0.00      LIG  
ATOM   4257 H34  LIG     1       1.800  -2.296  23.974  1.00  0.00      LIG  
ATOM   4258 H35  LIG     1       1.753  -2.401  25.727  1.00  0.00      LIG  
ATOM   4259 H36  LIG     1       6.956   0.619  24.653  1.00  0.00      LIG  
ATOM   4260 H37  LIG     1       6.953   2.338  24.231  1.00  0.00      LIG  
ATOM   4261 H38  LIG     1       7.472   1.130  23.013  1.00  0.00      LIG  
ATOM   4262 H39  LIG     1       3.515   1.032  21.170  1.00  0.00      LIG  
ATOM   4263 H40  LIG     1       2.957   0.657  18.798  1.00  0.00      LIG  
ATOM   4264 H41  LIG     1       1.362   0.047  19.279  1.00  0.00      LIG  
ATOM   4265 H42  LIG     1       2.401  -0.930  18.225  1.00  0.00      LIG  
ATOM   4266 H43  LIG     1       1.467  -2.203  21.014  1.00  0.00      LIG  
ATOM   4267 H44  LIG     1       3.117  -2.815  21.264  1.00  0.00      LIG  
ATOM   4268 H45  LIG     1       2.392  -2.854  19.652  1.00  0.00      LIG  
TER
REMARK  Energy: 281.023
REMARK  SimpleFitness: 281.023
REMARK  FullFitness: -619.86816
REMARK  InterFull: -11.3372
REMARK  IntraFull: 294.777
REMARK  solvFull: -1105.89
REMARK  surfFull: 202.582
REMARK  extraFull: 0.0
REMARK  deltaGcompsolvpol: -1105.89
REMARK  deltaGcompsolvnonpol: 202.582
REMARK  deltaGprotsolvpol: -1109.66
REMARK  deltaGprotsolvnonpol: 196.383
REMARK  deltaGligsolvpol: -11.8442
REMARK  deltaGligsolvnonpol: 15.4687
REMARK  deltaGvdw: -11.3372
REMARK  deltaGelec: 0.0
REMARK  deltaG: -4.983822
REMARK  Cluster: 3
REMARK  ClusterRank: 1
ATOM   4186 C    LIG     1       1.504   6.609  27.975  1.00  0.00      LIG  
ATOM   4187 C1   LIG     1       2.473   7.286  28.878  1.00  0.00      LIG  
ATOM   4188 C2   LIG     1       3.637   6.447  29.336  1.00  0.00      LIG  
ATOM   4189 C3   LIG     1       3.125   5.118  29.950  1.00  0.00      LIG  
ATOM   4190 C4   LIG     1       2.001   4.374  29.187  1.00  0.00      LIG  
ATOM   4191 C5   LIG     1       0.960   5.377  28.664  1.00  0.00      LIG  
ATOM   4192 C6   LIG     1       4.271   4.221  30.438  1.00  0.00      LIG  
ATOM   4193 C7   LIG     1       4.316   2.830  29.853  1.00  0.00      LIG  
ATOM   4194 C8   LIG     1       3.948   2.868  28.387  1.00  0.00      LIG  
ATOM   4195 C9   LIG     1       2.489   3.272  28.189  1.00  0.00      LIG  
ATOM   4196 C10  LIG     1       4.274   1.546  27.677  1.00  0.00      LIG  
ATOM   4197 C11  LIG     1       3.497   1.384  26.415  1.00  0.00      LIG  
ATOM   4198 C12  LIG     1       3.150   2.683  25.771  1.00  0.00      LIG  
ATOM   4199 C13  LIG     1       2.255   3.520  26.684  1.00  0.00      LIG  
ATOM   4200 C14  LIG     1       3.911   0.302  28.450  1.00  0.00      LIG  
ATOM   4201 C15  LIG     1       3.446  -0.611  27.368  1.00  0.00      LIG  
ATOM   4202 C16  LIG     1       3.113   0.128  26.113  1.00  0.00      LIG  
ATOM   4203 C17  LIG     1       4.367   7.255  30.404  1.00  0.00      LIG  
ATOM   4204 C18  LIG     1       4.591   6.300  28.156  1.00  0.00      LIG  
ATOM   4205 C19  LIG     1       1.172   3.627  30.236  1.00  0.00      LIG  
ATOM   4206 C20  LIG     1       5.767   1.506  27.378  1.00  0.00      LIG  
ATOM   4207 O    LIG     1       4.968  -0.074  23.358  1.00  0.00      LIG  
ATOM   4208 C21  LIG     1       3.700  -0.432  22.769  1.00  0.00      LIG  
ATOM   4209 C22  LIG     1       2.488   0.094  23.550  1.00  0.00      LIG  
ATOM   4210 C23  LIG     1       2.268  -0.439  24.978  1.00  0.00      LIG  
ATOM   4211 O1   LIG     1       2.486   8.504  28.965  1.00  0.00      LIG  
ATOM   4212 O2   LIG     1       0.897   3.227  26.353  1.00  0.00      LIG  
ATOM   4213 C24  LIG     1       2.292  -1.957  24.888  1.00  0.00      LIG  
ATOM   4214 C25  LIG     1       5.373   1.236  23.355  1.00  0.00      LIG  
ATOM   4215 O3   LIG     1       4.756   2.186  22.897  1.00  0.00      LIG  
ATOM   4216 C26  LIG     1       6.785   1.331  23.840  1.00  0.00      LIG  
ATOM   4217 C27  LIG     1       3.594  -0.036  21.314  1.00  0.00      LIG  
ATOM   4218 O4   LIG     1       4.418  -0.789  20.391  1.00  0.00      LIG  
ATOM   4219 C28  LIG     1       2.980  -0.906  20.274  1.00  0.00      LIG  
ATOM   4220 C29  LIG     1       2.397  -0.243  19.076  1.00  0.00      LIG  
ATOM   4221 C30  LIG     1       2.465  -2.271  20.574  1.00  0.00      LIG  
ATOM   4222 O5   LIG     1       3.129  -1.764  27.619  1.00  0.00      LIG  
ATOM   4223 H    LIG     1       1.994   6.388  27.028  1.00  0.00      LIG  
ATOM   4224 H1   LIG     1       0.685   7.305  27.778  1.00  0.00      LIG  
ATOM   4225 H2   LIG     1       2.640   5.450  30.874  1.00  0.00      LIG  
ATOM   4226 H3   LIG     1       0.224   4.886  28.025  1.00  0.00      LIG  
ATOM   4227 H4   LIG     1       0.385   5.740  29.522  1.00  0.00      LIG  
ATOM   4228 H5   LIG     1       4.212   4.127  31.526  1.00  0.00      LIG  
ATOM   4229 H6   LIG     1       5.239   4.685  30.243  1.00  0.00      LIG  
ATOM   4230 H7   LIG     1       3.637   2.178  30.405  1.00  0.00      LIG  
ATOM   4231 H8   LIG     1       5.320   2.424  29.997  1.00  0.00      LIG  
ATOM   4232 H9   LIG     1       4.573   3.635  27.926  1.00  0.00      LIG  
ATOM   4233 H10  LIG     1       1.898   2.384  28.439  1.00  0.00      LIG  
ATOM   4234 H11  LIG     1       2.662   2.558  24.809  1.00  0.00      LIG  
ATOM   4235 H12  LIG     1       4.082   3.221  25.577  1.00  0.00      LIG  
ATOM   4236 H13  LIG     1       2.438   4.560  26.423  1.00  0.00      LIG  
ATOM   4237 H14  LIG     1       3.075   0.464  29.138  1.00  0.00      LIG  
ATOM   4238 H15  LIG     1       4.770  -0.131  28.971  1.00  0.00      LIG  
ATOM   4239 H16  LIG     1       3.719   7.446  31.265  1.00  0.00      LIG  
ATOM   4240 H17  LIG     1       4.700   8.223  30.017  1.00  0.00      LIG  
ATOM   4241 H18  LIG     1       5.261   6.739  30.761  1.00  0.00      LIG  
ATOM   4242 H19  LIG     1       4.852   7.277  27.738  1.00  0.00      LIG  
ATOM   4243 H20  LIG     1       4.151   5.713  27.348  1.00  0.00      LIG  
ATOM   4244 H21  LIG     1       5.523   5.817  28.455  1.00  0.00      LIG  
ATOM   4245 H22  LIG     1       0.825   4.307  31.020  1.00  0.00      LIG  
ATOM   4246 H23  LIG     1       1.728   2.827  30.724  1.00  0.00      LIG  
ATOM   4247 H24  LIG     1       0.289   3.179  29.773  1.00  0.00      LIG  
ATOM   4248 H25  LIG     1       6.349   1.510  28.302  1.00  0.00      LIG  
ATOM   4249 H26  LIG     1       6.072   2.372  26.783  1.00  0.00      LIG  
ATOM   4250 H27  LIG     1       6.038   0.602  26.824  1.00  0.00      LIG  
ATOM   4251 H28  LIG     1       3.697  -1.520  22.805  1.00  0.00      LIG  
ATOM   4252 H29  LIG     1       1.598  -0.187  22.979  1.00  0.00      LIG  
ATOM   4253 H30  LIG     1       2.489   1.179  23.526  1.00  0.00      LIG  
ATOM   4254 H31  LIG     1       1.239  -0.169  25.234  1.00  0.00      LIG  
ATOM   4255 H32  LIG     1       0.773   2.276  26.508  1.00  0.00      LIG  
ATOM   4256 H33  LIG     1       3.315  -2.346  24.893  1.00  0.00      LIG  
ATOM   4257 H34  LIG     1       1.800  -2.296  23.974  1.00  0.00      LIG  
ATOM   4258 H35  LIG     1       1.753  -2.401  25.727  1.00  0.00      LIG  
ATOM   4259 H36  LIG     1       6.956   0.619  24.653  1.00  0.00      LIG  
ATOM   4260 H37  LIG     1       6.953   2.338  24.231  1.00  0.00      LIG  
ATOM   4261 H38  LIG     1       7.472   1.130  23.013  1.00  0.00      LIG  
ATOM   4262 H39  LIG     1       3.515   1.032  21.170  1.00  0.00      LIG  
ATOM   4263 H40  LIG     1       2.957   0.657  18.798  1.00  0.00      LIG  
ATOM   4264 H41  LIG     1       1.362   0.047  19.279  1.00  0.00      LIG  
ATOM   4265 H42  LIG     1       2.401  -0.930  18.225  1.00  0.00      LIG  
ATOM   4266 H43  LIG     1       1.467  -2.203  21.014  1.00  0.00      LIG  
ATOM   4267 H44  LIG     1       3.117  -2.815  21.264  1.00  0.00      LIG  
ATOM   4268 H45  LIG     1       2.392  -2.854  19.652  1.00  0.00      LIG  
TER
REMARK  Energy: 281.023
REMARK  SimpleFitness: 281.023
REMARK  FullFitness: -619.86816
REMARK  InterFull: -11.3372
REMARK  IntraFull: 294.777
REMARK  solvFull: -1105.89
REMARK  surfFull: 202.582
REMARK  extraFull: 0.0
REMARK  deltaGcompsolvpol: -1105.89
REMARK  deltaGcompsolvnonpol: 202.582
REMARK  deltaGprotsolvpol: -1109.66
REMARK  deltaGprotsolvnonpol: 196.383
REMARK  deltaGligsolvpol: -11.8442
REMARK  deltaGligsolvnonpol: 15.4687
REMARK  deltaGvdw: -11.3372
REMARK  deltaGelec: 0.0
REMARK  deltaG: -4.983822
REMARK  Cluster: 3
REMARK  ClusterRank: 2
ATOM   4186 C    LIG     1       1.504   6.609  27.975  1.00  0.00      LIG  
ATOM   4187 C1   LIG     1       2.473   7.286  28.878  1.00  0.00      LIG  
ATOM   4188 C2   LIG     1       3.637   6.447  29.336  1.00  0.00      LIG  
ATOM   4189 C3   LIG     1       3.125   5.118  29.950  1.00  0.00      LIG  
ATOM   4190 C4   LIG     1       2.001   4.374  29.187  1.00  0.00      LIG  
ATOM   4191 C5   LIG     1       0.960   5.377  28.664  1.00  0.00      LIG  
ATOM   4192 C6   LIG     1       4.271   4.221  30.438  1.00  0.00      LIG  
ATOM   4193 C7   LIG     1       4.316   2.830  29.853  1.00  0.00      LIG  
ATOM   4194 C8   LIG     1       3.948   2.868  28.387  1.00  0.00      LIG  
ATOM   4195 C9   LIG     1       2.489   3.272  28.189  1.00  0.00      LIG  
ATOM   4196 C10  LIG     1       4.274   1.546  27.677  1.00  0.00      LIG  
ATOM   4197 C11  LIG     1       3.497   1.384  26.415  1.00  0.00      LIG  
ATOM   4198 C12  LIG     1       3.150   2.683  25.771  1.00  0.00      LIG  
ATOM   4199 C13  LIG     1       2.255   3.520  26.684  1.00  0.00      LIG  
ATOM   4200 C14  LIG     1       3.911   0.302  28.450  1.00  0.00      LIG  
ATOM   4201 C15  LIG     1       3.446  -0.611  27.368  1.00  0.00      LIG  
ATOM   4202 C16  LIG     1       3.113   0.128  26.113  1.00  0.00      LIG  
ATOM   4203 C17  LIG     1       4.367   7.255  30.404  1.00  0.00      LIG  
ATOM   4204 C18  LIG     1       4.591   6.300  28.156  1.00  0.00      LIG  
ATOM   4205 C19  LIG     1       1.172   3.627  30.236  1.00  0.00      LIG  
ATOM   4206 C20  LIG     1       5.767   1.506  27.378  1.00  0.00      LIG  
ATOM   4207 O    LIG     1       4.968  -0.074  23.358  1.00  0.00      LIG  
ATOM   4208 C21  LIG     1       3.700  -0.432  22.769  1.00  0.00      LIG  
ATOM   4209 C22  LIG     1       2.488   0.094  23.550  1.00  0.00      LIG  
ATOM   4210 C23  LIG     1       2.268  -0.439  24.978  1.00  0.00      LIG  
ATOM   4211 O1   LIG     1       2.486   8.504  28.965  1.00  0.00      LIG  
ATOM   4212 O2   LIG     1       0.897   3.227  26.353  1.00  0.00      LIG  
ATOM   4213 C24  LIG     1       2.292  -1.957  24.888  1.00  0.00      LIG  
ATOM   4214 C25  LIG     1       5.373   1.236  23.355  1.00  0.00      LIG  
ATOM   4215 O3   LIG     1       4.756   2.186  22.897  1.00  0.00      LIG  
ATOM   4216 C26  LIG     1       6.785   1.331  23.840  1.00  0.00      LIG  
ATOM   4217 C27  LIG     1       3.594  -0.036  21.314  1.00  0.00      LIG  
ATOM   4218 O4   LIG     1       4.418  -0.789  20.391  1.00  0.00      LIG  
ATOM   4219 C28  LIG     1       2.980  -0.906  20.274  1.00  0.00      LIG  
ATOM   4220 C29  LIG     1       2.397  -0.243  19.076  1.00  0.00      LIG  
ATOM   4221 C30  LIG     1       2.465  -2.271  20.574  1.00  0.00      LIG  
ATOM   4222 O5   LIG     1       3.129  -1.764  27.619  1.00  0.00      LIG  
ATOM   4223 H    LIG     1       1.994   6.388  27.028  1.00  0.00      LIG  
ATOM   4224 H1   LIG     1       0.685   7.305  27.778  1.00  0.00      LIG  
ATOM   4225 H2   LIG     1       2.640   5.450  30.874  1.00  0.00      LIG  
ATOM   4226 H3   LIG     1       0.224   4.886  28.025  1.00  0.00      LIG  
ATOM   4227 H4   LIG     1       0.385   5.740  29.522  1.00  0.00      LIG  
ATOM   4228 H5   LIG     1       4.212   4.127  31.526  1.00  0.00      LIG  
ATOM   4229 H6   LIG     1       5.239   4.685  30.243  1.00  0.00      LIG  
ATOM   4230 H7   LIG     1       3.637   2.178  30.405  1.00  0.00      LIG  
ATOM   4231 H8   LIG     1       5.320   2.424  29.997  1.00  0.00      LIG  
ATOM   4232 H9   LIG     1       4.573   3.635  27.926  1.00  0.00      LIG  
ATOM   4233 H10  LIG     1       1.898   2.384  28.439  1.00  0.00      LIG  
ATOM   4234 H11  LIG     1       2.662   2.558  24.809  1.00  0.00      LIG  
ATOM   4235 H12  LIG     1       4.082   3.221  25.577  1.00  0.00      LIG  
ATOM   4236 H13  LIG     1       2.438   4.560  26.423  1.00  0.00      LIG  
ATOM   4237 H14  LIG     1       3.075   0.464  29.138  1.00  0.00      LIG  
ATOM   4238 H15  LIG     1       4.770  -0.131  28.971  1.00  0.00      LIG  
ATOM   4239 H16  LIG     1       3.719   7.446  31.265  1.00  0.00      LIG  
ATOM   4240 H17  LIG     1       4.700   8.223  30.017  1.00  0.00      LIG  
ATOM   4241 H18  LIG     1       5.261   6.739  30.761  1.00  0.00      LIG  
ATOM   4242 H19  LIG     1       4.852   7.277  27.738  1.00  0.00      LIG  
ATOM   4243 H20  LIG     1       4.151   5.713  27.348  1.00  0.00      LIG  
ATOM   4244 H21  LIG     1       5.523   5.817  28.455  1.00  0.00      LIG  
ATOM   4245 H22  LIG     1       0.825   4.307  31.020  1.00  0.00      LIG  
ATOM   4246 H23  LIG     1       1.728   2.827  30.724  1.00  0.00      LIG  
ATOM   4247 H24  LIG     1       0.289   3.179  29.773  1.00  0.00      LIG  
ATOM   4248 H25  LIG     1       6.349   1.510  28.302  1.00  0.00      LIG  
ATOM   4249 H26  LIG     1       6.072   2.372  26.783  1.00  0.00      LIG  
ATOM   4250 H27  LIG     1       6.038   0.602  26.824  1.00  0.00      LIG  
ATOM   4251 H28  LIG     1       3.697  -1.520  22.805  1.00  0.00      LIG  
ATOM   4252 H29  LIG     1       1.598  -0.187  22.979  1.00  0.00      LIG  
ATOM   4253 H30  LIG     1       2.489   1.179  23.526  1.00  0.00      LIG  
ATOM   4254 H31  LIG     1       1.239  -0.169  25.234  1.00  0.00      LIG  
ATOM   4255 H32  LIG     1       0.773   2.276  26.508  1.00  0.00      LIG  
ATOM   4256 H33  LIG     1       3.315  -2.346  24.893  1.00  0.00      LIG  
ATOM   4257 H34  LIG     1       1.800  -2.296  23.974  1.00  0.00      LIG  
ATOM   4258 H35  LIG     1       1.753  -2.401  25.727  1.00  0.00      LIG  
ATOM   4259 H36  LIG     1       6.956   0.619  24.653  1.00  0.00      LIG  
ATOM   4260 H37  LIG     1       6.953   2.338  24.231  1.00  0.00      LIG  
ATOM   4261 H38  LIG     1       7.472   1.130  23.013  1.00  0.00      LIG  
ATOM   4262 H39  LIG     1       3.515   1.032  21.170  1.00  0.00      LIG  
ATOM   4263 H40  LIG     1       2.957   0.657  18.798  1.00  0.00      LIG  
ATOM   4264 H41  LIG     1       1.362   0.047  19.279  1.00  0.00      LIG  
ATOM   4265 H42  LIG     1       2.401  -0.930  18.225  1.00  0.00      LIG  
ATOM   4266 H43  LIG     1       1.467  -2.203  21.014  1.00  0.00      LIG  
ATOM   4267 H44  LIG     1       3.117  -2.815  21.264  1.00  0.00      LIG  
ATOM   4268 H45  LIG     1       2.392  -2.854  19.652  1.00  0.00      LIG  
TER
REMARK  Energy: 281.023
REMARK  SimpleFitness: 281.023
REMARK  FullFitness: -619.86816
REMARK  InterFull: -11.3372
REMARK  IntraFull: 294.777
REMARK  solvFull: -1105.89
REMARK  surfFull: 202.582
REMARK  extraFull: 0.0
REMARK  deltaGcompsolvpol: -1105.89
REMARK  deltaGcompsolvnonpol: 202.582
REMARK  deltaGprotsolvpol: -1109.66
REMARK  deltaGprotsolvnonpol: 196.383
REMARK  deltaGligsolvpol: -11.8442
REMARK  deltaGligsolvnonpol: 15.4687
REMARK  deltaGvdw: -11.3372
REMARK  deltaGelec: 0.0
REMARK  deltaG: -4.983822
REMARK  Cluster: 3
REMARK  ClusterRank: 3
ATOM   4186 C    LIG     1       1.504   6.609  27.975  1.00  0.00      LIG  
ATOM   4187 C1   LIG     1       2.473   7.286  28.878  1.00  0.00      LIG  
ATOM   4188 C2   LIG     1       3.637   6.447  29.336  1.00  0.00      LIG  
ATOM   4189 C3   LIG     1       3.125   5.118  29.950  1.00  0.00      LIG  
ATOM   4190 C4   LIG     1       2.001   4.374  29.187  1.00  0.00      LIG  
ATOM   4191 C5   LIG     1       0.960   5.377  28.664  1.00  0.00      LIG  
ATOM   4192 C6   LIG     1       4.271   4.221  30.438  1.00  0.00      LIG  
ATOM   4193 C7   LIG     1       4.316   2.830  29.853  1.00  0.00      LIG  
ATOM   4194 C8   LIG     1       3.948   2.868  28.387  1.00  0.00      LIG  
ATOM   4195 C9   LIG     1       2.489   3.272  28.189  1.00  0.00      LIG  
ATOM   4196 C10  LIG     1       4.274   1.546  27.677  1.00  0.00      LIG  
ATOM   4197 C11  LIG     1       3.497   1.384  26.415  1.00  0.00      LIG  
ATOM   4198 C12  LIG     1       3.150   2.683  25.771  1.00  0.00      LIG  
ATOM   4199 C13  LIG     1       2.255   3.520  26.684  1.00  0.00      LIG  
ATOM   4200 C14  LIG     1       3.911   0.302  28.450  1.00  0.00      LIG  
ATOM   4201 C15  LIG     1       3.446  -0.611  27.368  1.00  0.00      LIG  
ATOM   4202 C16  LIG     1       3.113   0.128  26.113  1.00  0.00      LIG  
ATOM   4203 C17  LIG     1       4.367   7.255  30.404  1.00  0.00      LIG  
ATOM   4204 C18  LIG     1       4.591   6.300  28.156  1.00  0.00      LIG  
ATOM   4205 C19  LIG     1       1.172   3.627  30.236  1.00  0.00      LIG  
ATOM   4206 C20  LIG     1       5.767   1.506  27.378  1.00  0.00      LIG  
ATOM   4207 O    LIG     1       4.968  -0.074  23.358  1.00  0.00      LIG  
ATOM   4208 C21  LIG     1       3.700  -0.432  22.769  1.00  0.00      LIG  
ATOM   4209 C22  LIG     1       2.488   0.094  23.550  1.00  0.00      LIG  
ATOM   4210 C23  LIG     1       2.268  -0.439  24.978  1.00  0.00      LIG  
ATOM   4211 O1   LIG     1       2.486   8.504  28.965  1.00  0.00      LIG  
ATOM   4212 O2   LIG     1       0.897   3.227  26.353  1.00  0.00      LIG  
ATOM   4213 C24  LIG     1       2.292  -1.957  24.888  1.00  0.00      LIG  
ATOM   4214 C25  LIG     1       5.373   1.236  23.355  1.00  0.00      LIG  
ATOM   4215 O3   LIG     1       4.756   2.186  22.897  1.00  0.00      LIG  
ATOM   4216 C26  LIG     1       6.785   1.331  23.840  1.00  0.00      LIG  
ATOM   4217 C27  LIG     1       3.594  -0.036  21.314  1.00  0.00      LIG  
ATOM   4218 O4   LIG     1       4.418  -0.789  20.391  1.00  0.00      LIG  
ATOM   4219 C28  LIG     1       2.980  -0.906  20.274  1.00  0.00      LIG  
ATOM   4220 C29  LIG     1       2.397  -0.243  19.076  1.00  0.00      LIG  
ATOM   4221 C30  LIG     1       2.465  -2.271  20.574  1.00  0.00      LIG  
ATOM   4222 O5   LIG     1       3.129  -1.764  27.619  1.00  0.00      LIG  
ATOM   4223 H    LIG     1       1.994   6.388  27.028  1.00  0.00      LIG  
ATOM   4224 H1   LIG     1       0.685   7.305  27.778  1.00  0.00      LIG  
ATOM   4225 H2   LIG     1       2.640   5.450  30.874  1.00  0.00      LIG  
ATOM   4226 H3   LIG     1       0.224   4.886  28.025  1.00  0.00      LIG  
ATOM   4227 H4   LIG     1       0.385   5.740  29.522  1.00  0.00      LIG  
ATOM   4228 H5   LIG     1       4.212   4.127  31.526  1.00  0.00      LIG  
ATOM   4229 H6   LIG     1       5.239   4.685  30.243  1.00  0.00      LIG  
ATOM   4230 H7   LIG     1       3.637   2.178  30.405  1.00  0.00      LIG  
ATOM   4231 H8   LIG     1       5.320   2.424  29.997  1.00  0.00      LIG  
ATOM   4232 H9   LIG     1       4.573   3.635  27.926  1.00  0.00      LIG  
ATOM   4233 H10  LIG     1       1.898   2.384  28.439  1.00  0.00      LIG  
ATOM   4234 H11  LIG     1       2.662   2.558  24.809  1.00  0.00      LIG  
ATOM   4235 H12  LIG     1       4.082   3.221  25.577  1.00  0.00      LIG  
ATOM   4236 H13  LIG     1       2.438   4.560  26.423  1.00  0.00      LIG  
ATOM   4237 H14  LIG     1       3.075   0.464  29.138  1.00  0.00      LIG  
ATOM   4238 H15  LIG     1       4.770  -0.131  28.971  1.00  0.00      LIG  
ATOM   4239 H16  LIG     1       3.719   7.446  31.265  1.00  0.00      LIG  
ATOM   4240 H17  LIG     1       4.700   8.223  30.017  1.00  0.00      LIG  
ATOM   4241 H18  LIG     1       5.261   6.739  30.761  1.00  0.00      LIG  
ATOM   4242 H19  LIG     1       4.852   7.277  27.738  1.00  0.00      LIG  
ATOM   4243 H20  LIG     1       4.151   5.713  27.348  1.00  0.00      LIG  
ATOM   4244 H21  LIG     1       5.523   5.817  28.455  1.00  0.00      LIG  
ATOM   4245 H22  LIG     1       0.825   4.307  31.020  1.00  0.00      LIG  
ATOM   4246 H23  LIG     1       1.728   2.827  30.724  1.00  0.00      LIG  
ATOM   4247 H24  LIG     1       0.289   3.179  29.773  1.00  0.00      LIG  
ATOM   4248 H25  LIG     1       6.349   1.510  28.302  1.00  0.00      LIG  
ATOM   4249 H26  LIG     1       6.072   2.372  26.783  1.00  0.00      LIG  
ATOM   4250 H27  LIG     1       6.038   0.602  26.824  1.00  0.00      LIG  
ATOM   4251 H28  LIG     1       3.697  -1.520  22.805  1.00  0.00      LIG  
ATOM   4252 H29  LIG     1       1.598  -0.187  22.979  1.00  0.00      LIG  
ATOM   4253 H30  LIG     1       2.489   1.179  23.526  1.00  0.00      LIG  
ATOM   4254 H31  LIG     1       1.239  -0.169  25.234  1.00  0.00      LIG  
ATOM   4255 H32  LIG     1       0.773   2.276  26.508  1.00  0.00      LIG  
ATOM   4256 H33  LIG     1       3.315  -2.346  24.893  1.00  0.00      LIG  
ATOM   4257 H34  LIG     1       1.800  -2.296  23.974  1.00  0.00      LIG  
ATOM   4258 H35  LIG     1       1.753  -2.401  25.727  1.00  0.00      LIG  
ATOM   4259 H36  LIG     1       6.956   0.619  24.653  1.00  0.00      LIG  
ATOM   4260 H37  LIG     1       6.953   2.338  24.231  1.00  0.00      LIG  
ATOM   4261 H38  LIG     1       7.472   1.130  23.013  1.00  0.00      LIG  
ATOM   4262 H39  LIG     1       3.515   1.032  21.170  1.00  0.00      LIG  
ATOM   4263 H40  LIG     1       2.957   0.657  18.798  1.00  0.00      LIG  
ATOM   4264 H41  LIG     1       1.362   0.047  19.279  1.00  0.00      LIG  
ATOM   4265 H42  LIG     1       2.401  -0.930  18.225  1.00  0.00      LIG  
ATOM   4266 H43  LIG     1       1.467  -2.203  21.014  1.00  0.00      LIG  
ATOM   4267 H44  LIG     1       3.117  -2.815  21.264  1.00  0.00      LIG  
ATOM   4268 H45  LIG     1       2.392  -2.854  19.652  1.00  0.00      LIG  
TER
REMARK  Energy: 281.023
REMARK  SimpleFitness: 281.023
REMARK  FullFitness: -619.86816
REMARK  InterFull: -11.3372
REMARK  IntraFull: 294.777
REMARK  solvFull: -1105.89
REMARK  surfFull: 202.582
REMARK  extraFull: 0.0
REMARK  deltaGcompsolvpol: -1105.89
REMARK  deltaGcompsolvnonpol: 202.582
REMARK  deltaGprotsolvpol: -1109.66
REMARK  deltaGprotsolvnonpol: 196.383
REMARK  deltaGligsolvpol: -11.8442
REMARK  deltaGligsolvnonpol: 15.4687
REMARK  deltaGvdw: -11.3372
REMARK  deltaGelec: 0.0
REMARK  deltaG: -4.983822
REMARK  Cluster: 3
REMARK  ClusterRank: 4
ATOM   4186 C    LIG     1       1.504   6.609  27.975  1.00  0.00      LIG  
ATOM   4187 C1   LIG     1       2.473   7.286  28.878  1.00  0.00      LIG  
ATOM   4188 C2   LIG     1       3.637   6.447  29.336  1.00  0.00      LIG  
ATOM   4189 C3   LIG     1       3.125   5.118  29.950  1.00  0.00      LIG  
ATOM   4190 C4   LIG     1       2.001   4.374  29.187  1.00  0.00      LIG  
ATOM   4191 C5   LIG     1       0.960   5.377  28.664  1.00  0.00      LIG  
ATOM   4192 C6   LIG     1       4.271   4.221  30.438  1.00  0.00      LIG  
ATOM   4193 C7   LIG     1       4.316   2.830  29.853  1.00  0.00      LIG  
ATOM   4194 C8   LIG     1       3.948   2.868  28.387  1.00  0.00      LIG  
ATOM   4195 C9   LIG     1       2.489   3.272  28.189  1.00  0.00      LIG  
ATOM   4196 C10  LIG     1       4.274   1.546  27.677  1.00  0.00      LIG  
ATOM   4197 C11  LIG     1       3.497   1.384  26.415  1.00  0.00      LIG  
ATOM   4198 C12  LIG     1       3.150   2.683  25.771  1.00  0.00      LIG  
ATOM   4199 C13  LIG     1       2.255   3.520  26.684  1.00  0.00      LIG  
ATOM   4200 C14  LIG     1       3.911   0.302  28.450  1.00  0.00      LIG  
ATOM   4201 C15  LIG     1       3.446  -0.611  27.368  1.00  0.00      LIG  
ATOM   4202 C16  LIG     1       3.113   0.128  26.113  1.00  0.00      LIG  
ATOM   4203 C17  LIG     1       4.367   7.255  30.404  1.00  0.00      LIG  
ATOM   4204 C18  LIG     1       4.591   6.300  28.156  1.00  0.00      LIG  
ATOM   4205 C19  LIG     1       1.172   3.627  30.236  1.00  0.00      LIG  
ATOM   4206 C20  LIG     1       5.767   1.506  27.378  1.00  0.00      LIG  
ATOM   4207 O    LIG     1       4.968  -0.074  23.358  1.00  0.00      LIG  
ATOM   4208 C21  LIG     1       3.700  -0.432  22.769  1.00  0.00      LIG  
ATOM   4209 C22  LIG     1       2.488   0.094  23.550  1.00  0.00      LIG  
ATOM   4210 C23  LIG     1       2.268  -0.439  24.978  1.00  0.00      LIG  
ATOM   4211 O1   LIG     1       2.486   8.504  28.965  1.00  0.00      LIG  
ATOM   4212 O2   LIG     1       0.897   3.227  26.353  1.00  0.00      LIG  
ATOM   4213 C24  LIG     1       2.292  -1.957  24.888  1.00  0.00      LIG  
ATOM   4214 C25  LIG     1       5.373   1.236  23.355  1.00  0.00      LIG  
ATOM   4215 O3   LIG     1       4.756   2.186  22.897  1.00  0.00      LIG  
ATOM   4216 C26  LIG     1       6.785   1.331  23.840  1.00  0.00      LIG  
ATOM   4217 C27  LIG     1       3.594  -0.036  21.314  1.00  0.00      LIG  
ATOM   4218 O4   LIG     1       4.418  -0.789  20.391  1.00  0.00      LIG  
ATOM   4219 C28  LIG     1       2.980  -0.906  20.274  1.00  0.00      LIG  
ATOM   4220 C29  LIG     1       2.397  -0.243  19.076  1.00  0.00      LIG  
ATOM   4221 C30  LIG     1       2.465  -2.271  20.574  1.00  0.00      LIG  
ATOM   4222 O5   LIG     1       3.129  -1.764  27.619  1.00  0.00      LIG  
ATOM   4223 H    LIG     1       1.994   6.388  27.028  1.00  0.00      LIG  
ATOM   4224 H1   LIG     1       0.685   7.305  27.778  1.00  0.00      LIG  
ATOM   4225 H2   LIG     1       2.640   5.450  30.874  1.00  0.00      LIG  
ATOM   4226 H3   LIG     1       0.224   4.886  28.025  1.00  0.00      LIG  
ATOM   4227 H4   LIG     1       0.385   5.740  29.522  1.00  0.00      LIG  
ATOM   4228 H5   LIG     1       4.212   4.127  31.526  1.00  0.00      LIG  
ATOM   4229 H6   LIG     1       5.239   4.685  30.243  1.00  0.00      LIG  
ATOM   4230 H7   LIG     1       3.637   2.178  30.405  1.00  0.00      LIG  
ATOM   4231 H8   LIG     1       5.320   2.424  29.997  1.00  0.00      LIG  
ATOM   4232 H9   LIG     1       4.573   3.635  27.926  1.00  0.00      LIG  
ATOM   4233 H10  LIG     1       1.898   2.384  28.439  1.00  0.00      LIG  
ATOM   4234 H11  LIG     1       2.662   2.558  24.809  1.00  0.00      LIG  
ATOM   4235 H12  LIG     1       4.082   3.221  25.577  1.00  0.00      LIG  
ATOM   4236 H13  LIG     1       2.438   4.560  26.423  1.00  0.00      LIG  
ATOM   4237 H14  LIG     1       3.075   0.464  29.138  1.00  0.00      LIG  
ATOM   4238 H15  LIG     1       4.770  -0.131  28.971  1.00  0.00      LIG  
ATOM   4239 H16  LIG     1       3.719   7.446  31.265  1.00  0.00      LIG  
ATOM   4240 H17  LIG     1       4.700   8.223  30.017  1.00  0.00      LIG  
ATOM   4241 H18  LIG     1       5.261   6.739  30.761  1.00  0.00      LIG  
ATOM   4242 H19  LIG     1       4.852   7.277  27.738  1.00  0.00      LIG  
ATOM   4243 H20  LIG     1       4.151   5.713  27.348  1.00  0.00      LIG  
ATOM   4244 H21  LIG     1       5.523   5.817  28.455  1.00  0.00      LIG  
ATOM   4245 H22  LIG     1       0.825   4.307  31.020  1.00  0.00      LIG  
ATOM   4246 H23  LIG     1       1.728   2.827  30.724  1.00  0.00      LIG  
ATOM   4247 H24  LIG     1       0.289   3.179  29.773  1.00  0.00      LIG  
ATOM   4248 H25  LIG     1       6.349   1.510  28.302  1.00  0.00      LIG  
ATOM   4249 H26  LIG     1       6.072   2.372  26.783  1.00  0.00      LIG  
ATOM   4250 H27  LIG     1       6.038   0.602  26.824  1.00  0.00      LIG  
ATOM   4251 H28  LIG     1       3.697  -1.520  22.805  1.00  0.00      LIG  
ATOM   4252 H29  LIG     1       1.598  -0.187  22.979  1.00  0.00      LIG  
ATOM   4253 H30  LIG     1       2.489   1.179  23.526  1.00  0.00      LIG  
ATOM   4254 H31  LIG     1       1.239  -0.169  25.234  1.00  0.00      LIG  
ATOM   4255 H32  LIG     1       0.773   2.276  26.508  1.00  0.00      LIG  
ATOM   4256 H33  LIG     1       3.315  -2.346  24.893  1.00  0.00      LIG  
ATOM   4257 H34  LIG     1       1.800  -2.296  23.974  1.00  0.00      LIG  
ATOM   4258 H35  LIG     1       1.753  -2.401  25.727  1.00  0.00      LIG  
ATOM   4259 H36  LIG     1       6.956   0.619  24.653  1.00  0.00      LIG  
ATOM   4260 H37  LIG     1       6.953   2.338  24.231  1.00  0.00      LIG  
ATOM   4261 H38  LIG     1       7.472   1.130  23.013  1.00  0.00      LIG  
ATOM   4262 H39  LIG     1       3.515   1.032  21.170  1.00  0.00      LIG  
ATOM   4263 H40  LIG     1       2.957   0.657  18.798  1.00  0.00      LIG  
ATOM   4264 H41  LIG     1       1.362   0.047  19.279  1.00  0.00      LIG  
ATOM   4265 H42  LIG     1       2.401  -0.930  18.225  1.00  0.00      LIG  
ATOM   4266 H43  LIG     1       1.467  -2.203  21.014  1.00  0.00      LIG  
ATOM   4267 H44  LIG     1       3.117  -2.815  21.264  1.00  0.00      LIG  
ATOM   4268 H45  LIG     1       2.392  -2.854  19.652  1.00  0.00      LIG  
TER
REMARK  Energy: 281.122
REMARK  SimpleFitness: 281.122
REMARK  FullFitness: -619.7921
REMARK  InterFull: -11.8841
REMARK  IntraFull: 295.195
REMARK  solvFull: -1105.62
REMARK  surfFull: 202.517
REMARK  extraFull: 0.0
REMARK  deltaGcompsolvpol: -1105.62
REMARK  deltaGcompsolvnonpol: 202.517
REMARK  deltaGprotsolvpol: -1109.66
REMARK  deltaGprotsolvnonpol: 196.383
REMARK  deltaGligsolvpol: -11.8448
REMARK  deltaGligsolvnonpol: 15.4802
REMARK  deltaGvdw: -11.8841
REMARK  deltaGelec: 0.0
REMARK  deltaG: -5.026234
REMARK  Cluster: 3
REMARK  ClusterRank: 5
ATOM   4186 C    LIG     1       1.738   6.653  27.840  1.00  0.00      LIG  
ATOM   4187 C1   LIG     1       2.716   7.283  28.767  1.00  0.00      LIG  
ATOM   4188 C2   LIG     1       3.805   6.382  29.285  1.00  0.00      LIG  
ATOM   4189 C3   LIG     1       3.185   5.101  29.903  1.00  0.00      LIG  
ATOM   4190 C4   LIG     1       2.053   4.408  29.103  1.00  0.00      LIG  
ATOM   4191 C5   LIG     1       1.097   5.458  28.514  1.00  0.00      LIG  
ATOM   4192 C6   LIG     1       4.251   4.147  30.462  1.00  0.00      LIG  
ATOM   4193 C7   LIG     1       4.252   2.748  29.891  1.00  0.00      LIG  
ATOM   4194 C8   LIG     1       3.953   2.791  28.410  1.00  0.00      LIG  
ATOM   4195 C9   LIG     1       2.521   3.258  28.151  1.00  0.00      LIG  
ATOM   4196 C10  LIG     1       4.258   1.454  27.719  1.00  0.00      LIG  
ATOM   4197 C11  LIG     1       3.520   1.312  26.433  1.00  0.00      LIG  
ATOM   4198 C12  LIG     1       3.247   2.620  25.769  1.00  0.00      LIG  
ATOM   4199 C13  LIG     1       2.335   3.482  26.637  1.00  0.00      LIG  
ATOM   4200 C14  LIG     1       3.833   0.227  28.487  1.00  0.00      LIG  
ATOM   4201 C15  LIG     1       3.369  -0.677  27.398  1.00  0.00      LIG  
ATOM   4202 C16  LIG     1       3.096   0.068  26.130  1.00  0.00      LIG  
ATOM   4203 C17  LIG     1       4.547   7.161  30.368  1.00  0.00      LIG  
ATOM   4204 C18  LIG     1       4.793   6.156  28.145  1.00  0.00      LIG  
ATOM   4205 C19  LIG     1       1.135   3.730  30.122  1.00  0.00      LIG  
ATOM   4206 C20  LIG     1       5.758   1.360  27.466  1.00  0.00      LIG  
ATOM   4207 O    LIG     1       4.981  -0.109  23.404  1.00  0.00      LIG  
ATOM   4208 C21  LIG     1       3.723  -0.463  22.792  1.00  0.00      LIG  
ATOM   4209 C22  LIG     1       2.498   0.055  23.558  1.00  0.00      LIG  
ATOM   4210 C23  LIG     1       2.267  -0.488  24.979  1.00  0.00      LIG  
ATOM   4211 O1   LIG     1       2.820   8.501  28.811  1.00  0.00      LIG  
ATOM   4212 O2   LIG     1       0.983   3.199  26.275  1.00  0.00      LIG  
ATOM   4213 C24  LIG     1       2.305  -2.005  24.873  1.00  0.00      LIG  
ATOM   4214 C25  LIG     1       5.394   1.198  23.398  1.00  0.00      LIG  
ATOM   4215 O3   LIG     1       4.791   2.148  22.918  1.00  0.00      LIG  
ATOM   4216 C26  LIG     1       6.794   1.289  23.914  1.00  0.00      LIG  
ATOM   4217 C27  LIG     1       3.638  -0.060  21.340  1.00  0.00      LIG  
ATOM   4218 O4   LIG     1       4.489  -0.795  20.429  1.00  0.00      LIG  
ATOM   4219 C28  LIG     1       3.057  -0.935  20.288  1.00  0.00      LIG  
ATOM   4220 C29  LIG     1       2.483  -0.280  19.082  1.00  0.00      LIG  
ATOM   4221 C30  LIG     1       2.555  -2.309  20.576  1.00  0.00      LIG  
ATOM   4222 O5   LIG     1       3.012  -1.815  27.642  1.00  0.00      LIG  
ATOM   4223 H    LIG     1       2.244   6.394  26.910  1.00  0.00      LIG  
ATOM   4224 H1   LIG     1       0.966   7.393  27.611  1.00  0.00      LIG  
ATOM   4225 H2   LIG     1       2.677   5.484  30.794  1.00  0.00      LIG  
ATOM   4226 H3   LIG     1       0.369   5.000  27.843  1.00  0.00      LIG  
ATOM   4227 H4   LIG     1       0.498   5.863  29.337  1.00  0.00      LIG  
ATOM   4228 H5   LIG     1       4.132   4.074  31.547  1.00  0.00      LIG  
ATOM   4229 H6   LIG     1       5.252   4.553  30.312  1.00  0.00      LIG  
ATOM   4230 H7   LIG     1       3.516   2.136  30.416  1.00  0.00      LIG  
ATOM   4231 H8   LIG     1       5.227   2.293  30.082  1.00  0.00      LIG  
ATOM   4232 H9   LIG     1       4.630   3.525  27.972  1.00  0.00      LIG  
ATOM   4233 H10  LIG     1       1.886   2.403  28.403  1.00  0.00      LIG  
ATOM   4234 H11  LIG     1       2.806   2.511  24.783  1.00  0.00      LIG  
ATOM   4235 H12  LIG     1       4.202   3.132  25.623  1.00  0.00      LIG  
ATOM   4236 H13  LIG     1       2.536   4.514  26.361  1.00  0.00      LIG  
ATOM   4237 H14  LIG     1       2.982   0.416  29.148  1.00  0.00      LIG  
ATOM   4238 H15  LIG     1       4.661  -0.230  29.035  1.00  0.00      LIG  
ATOM   4239 H16  LIG     1       3.883   7.407  31.202  1.00  0.00      LIG  
ATOM   4240 H17  LIG     1       4.956   8.099  29.978  1.00  0.00      LIG  
ATOM   4241 H18  LIG     1       5.393   6.595  30.763  1.00  0.00      LIG  
ATOM   4242 H19  LIG     1       5.153   7.110  27.746  1.00  0.00      LIG  
ATOM   4243 H20  LIG     1       4.340   5.609  27.315  1.00  0.00      LIG  
ATOM   4244 H21  LIG     1       5.667   5.597  28.485  1.00  0.00      LIG  
ATOM   4245 H22  LIG     1       0.790   4.444  30.876  1.00  0.00      LIG  
ATOM   4246 H23  LIG     1       1.622   2.909  30.649  1.00  0.00      LIG  
ATOM   4247 H24  LIG     1       0.251   3.323  29.623  1.00  0.00      LIG  
ATOM   4248 H25  LIG     1       6.314   1.368  28.406  1.00  0.00      LIG  
ATOM   4249 H26  LIG     1       6.107   2.202  26.861  1.00  0.00      LIG  
ATOM   4250 H27  LIG     1       6.017   0.437  26.939  1.00  0.00      LIG  
ATOM   4251 H28  LIG     1       3.722  -1.551  22.818  1.00  0.00      LIG  
ATOM   4252 H29  LIG     1       1.617  -0.230  22.976  1.00  0.00      LIG  
ATOM   4253 H30  LIG     1       2.490   1.140  23.540  1.00  0.00      LIG  
ATOM   4254 H31  LIG     1       1.234  -0.227  25.224  1.00  0.00      LIG  
ATOM   4255 H32  LIG     1       0.836   2.258  26.468  1.00  0.00      LIG  
ATOM   4256 H33  LIG     1       3.330  -2.387  24.902  1.00  0.00      LIG  
ATOM   4257 H34  LIG     1       1.841  -2.338  23.941  1.00  0.00      LIG  
ATOM   4258 H35  LIG     1       1.746  -2.466  25.688  1.00  0.00      LIG  
ATOM   4259 H36  LIG     1       6.935   0.602  24.755  1.00  0.00      LIG  
ATOM   4260 H37  LIG     1       6.966   2.306  24.274  1.00  0.00      LIG  
ATOM   4261 H38  LIG     1       7.496   1.051  23.111  1.00  0.00      LIG  
ATOM   4262 H39  LIG     1       3.542   1.008  21.200  1.00  0.00      LIG  
ATOM   4263 H40  LIG     1       2.936   0.700  18.901  1.00  0.00      LIG  
ATOM   4264 H41  LIG     1       1.407  -0.142  19.213  1.00  0.00      LIG  
ATOM   4265 H42  LIG     1       2.645  -0.903  18.198  1.00  0.00      LIG  
ATOM   4266 H43  LIG     1       1.577  -2.253  21.057  1.00  0.00      LIG  
ATOM   4267 H44  LIG     1       3.231  -2.868  21.228  1.00  0.00      LIG  
ATOM   4268 H45  LIG     1       2.446  -2.873  19.647  1.00  0.00      LIG  
TER
REMARK  Energy: 281.763
REMARK  SimpleFitness: 281.763
REMARK  FullFitness: -619.17664
REMARK  InterFull: -13.1746
REMARK  IntraFull: 296.836
REMARK  solvFull: -1105.35
REMARK  surfFull: 202.512
REMARK  extraFull: 0.0
REMARK  deltaGcompsolvpol: -1105.35
REMARK  deltaGcompsolvnonpol: 202.512
REMARK  deltaGprotsolvpol: -1109.66
REMARK  deltaGprotsolvnonpol: 196.383
REMARK  deltaGligsolvpol: -11.9463
REMARK  deltaGligsolvnonpol: 15.5102
REMARK  deltaGvdw: -13.1746
REMARK  deltaGelec: 0.0
REMARK  deltaG: -5.1288896
REMARK  Cluster: 3
REMARK  ClusterRank: 6
ATOM   4186 C    LIG     1       1.680   6.703  27.690  1.00  0.00      LIG  
ATOM   4187 C1   LIG     1       2.613   7.377  28.632  1.00  0.00      LIG  
ATOM   4188 C2   LIG     1       3.682   6.505  29.238  1.00  0.00      LIG  
ATOM   4189 C3   LIG     1       3.041   5.249  29.883  1.00  0.00      LIG  
ATOM   4190 C4   LIG     1       1.943   4.522  29.068  1.00  0.00      LIG  
ATOM   4191 C5   LIG     1       1.012   5.541  28.392  1.00  0.00      LIG  
ATOM   4192 C6   LIG     1       4.085   4.321  30.523  1.00  0.00      LIG  
ATOM   4193 C7   LIG     1       4.096   2.892  30.030  1.00  0.00      LIG  
ATOM   4194 C8   LIG     1       3.855   2.854  28.539  1.00  0.00      LIG  
ATOM   4195 C9   LIG     1       2.447   3.333  28.187  1.00  0.00      LIG  
ATOM   4196 C10  LIG     1       4.148   1.471  27.934  1.00  0.00      LIG  
ATOM   4197 C11  LIG     1       3.472   1.286  26.617  1.00  0.00      LIG  
ATOM   4198 C12  LIG     1       3.305   2.577  25.888  1.00  0.00      LIG  
ATOM   4199 C13  LIG     1       2.364   3.501  26.657  1.00  0.00      LIG  
ATOM   4200 C14  LIG     1       3.636   0.304  28.739  1.00  0.00      LIG  
ATOM   4201 C15  LIG     1       3.150  -0.623  27.682  1.00  0.00      LIG  
ATOM   4202 C16  LIG     1       3.002   0.050  26.359  1.00  0.00      LIG  
ATOM   4203 C17  LIG     1       4.367   7.337  30.318  1.00  0.00      LIG  
ATOM   4204 C18  LIG     1       4.720   6.229  28.155  1.00  0.00      LIG  
ATOM   4205 C19  LIG     1       0.984   3.891  30.081  1.00  0.00      LIG  
ATOM   4206 C20  LIG     1       5.654   1.311  27.765  1.00  0.00      LIG  
ATOM   4207 O    LIG     1       4.813  -0.115  23.533  1.00  0.00      LIG  
ATOM   4208 C21  LIG     1       3.538  -0.434  22.936  1.00  0.00      LIG  
ATOM   4209 C22  LIG     1       2.337  -0.000  23.791  1.00  0.00      LIG  
ATOM   4210 C23  LIG     1       2.224  -0.588  25.211  1.00  0.00      LIG  
ATOM   4211 O1   LIG     1       2.699   8.596  28.642  1.00  0.00      LIG  
ATOM   4212 O2   LIG     1       1.032   3.239  26.216  1.00  0.00      LIG  
ATOM   4213 C24  LIG     1       2.472  -2.086  25.086  1.00  0.00      LIG  
ATOM   4214 C25  LIG     1       5.282   1.171  23.508  1.00  0.00      LIG  
ATOM   4215 O3   LIG     1       4.725   2.139  23.014  1.00  0.00      LIG  
ATOM   4216 C26  LIG     1       6.667   1.211  24.073  1.00  0.00      LIG  
ATOM   4217 C27  LIG     1       3.380   0.061  21.516  1.00  0.00      LIG  
ATOM   4218 O4   LIG     1       4.313  -0.485  20.552  1.00  0.00      LIG  
ATOM   4219 C28  LIG     1       2.910  -0.800  20.396  1.00  0.00      LIG  
ATOM   4220 C29  LIG     1       2.259  -0.140  19.233  1.00  0.00      LIG  
ATOM   4221 C30  LIG     1       2.603  -2.248  20.566  1.00  0.00      LIG  
ATOM   4222 O5   LIG     1       2.665  -1.705  27.975  1.00  0.00      LIG  
ATOM   4223 H    LIG     1       2.229   6.403  26.797  1.00  0.00      LIG  
ATOM   4224 H1   LIG     1       0.920   7.429  27.391  1.00  0.00      LIG  
ATOM   4225 H2   LIG     1       2.499   5.666  30.737  1.00  0.00      LIG  
ATOM   4226 H3   LIG     1       0.313   5.048  27.714  1.00  0.00      LIG  
ATOM   4227 H4   LIG     1       0.380   5.982  29.169  1.00  0.00      LIG  
ATOM   4228 H5   LIG     1       3.928   4.304  31.605  1.00  0.00      LIG  
ATOM   4229 H6   LIG     1       5.092   4.717  30.386  1.00  0.00      LIG  
ATOM   4230 H7   LIG     1       3.335   2.317  30.560  1.00  0.00      LIG  
ATOM   4231 H8   LIG     1       5.059   2.442  30.284  1.00  0.00      LIG  
ATOM   4232 H9   LIG     1       4.567   3.551  28.093  1.00  0.00      LIG  
ATOM   4233 H10  LIG     1       1.781   2.499  28.431  1.00  0.00      LIG  
ATOM   4234 H11  LIG     1       2.946   2.450  24.873  1.00  0.00      LIG  
ATOM   4235 H12  LIG     1       4.289   3.047  25.803  1.00  0.00      LIG  
ATOM   4236 H13  LIG     1       2.616   4.514  26.355  1.00  0.00      LIG  
ATOM   4237 H14  LIG     1       2.782   0.567  29.369  1.00  0.00      LIG  
ATOM   4238 H15  LIG     1       4.425  -0.174  29.325  1.00  0.00      LIG  
ATOM   4239 H16  LIG     1       3.659   7.622  31.102  1.00  0.00      LIG  
ATOM   4240 H17  LIG     1       4.794   8.256  29.904  1.00  0.00      LIG  
ATOM   4241 H18  LIG     1       5.190   6.793  30.786  1.00  0.00      LIG  
ATOM   4242 H19  LIG     1       5.097   7.165  27.731  1.00  0.00      LIG  
ATOM   4243 H20  LIG     1       4.305   5.645  27.331  1.00  0.00      LIG  
ATOM   4244 H21  LIG     1       5.579   5.686  28.556  1.00  0.00      LIG  
ATOM   4245 H22  LIG     1       0.617   4.637  30.792  1.00  0.00      LIG  
ATOM   4246 H23  LIG     1       1.446   3.090  30.659  1.00  0.00      LIG  
ATOM   4247 H24  LIG     1       0.116   3.467  29.568  1.00  0.00      LIG  
ATOM   4248 H25  LIG     1       6.158   1.333  28.734  1.00  0.00      LIG  
ATOM   4249 H26  LIG     1       6.068   2.115  27.149  1.00  0.00      LIG  
ATOM   4250 H27  LIG     1       5.903   0.359  27.287  1.00  0.00      LIG  
ATOM   4251 H28  LIG     1       3.552  -1.520  22.883  1.00  0.00      LIG  
ATOM   4252 H29  LIG     1       1.443  -0.327  23.252  1.00  0.00      LIG  
ATOM   4253 H30  LIG     1       2.253   1.081  23.800  1.00  0.00      LIG  
ATOM   4254 H31  LIG     1       1.173  -0.475  25.490  1.00  0.00      LIG  
ATOM   4255 H32  LIG     1       0.828   2.326  26.480  1.00  0.00      LIG  
ATOM   4256 H33  LIG     1       3.541  -2.315  25.055  1.00  0.00      LIG  
ATOM   4257 H34  LIG     1       2.004  -2.474  24.178  1.00  0.00      LIG  
ATOM   4258 H35  LIG     1       2.033  -2.637  25.916  1.00  0.00      LIG  
ATOM   4259 H36  LIG     1       6.711   0.634  25.001  1.00  0.00      LIG  
ATOM   4260 H37  LIG     1       6.920   2.249  24.304  1.00  0.00      LIG  
ATOM   4261 H38  LIG     1       7.375   0.811  23.342  1.00  0.00      LIG  
ATOM   4262 H39  LIG     1       3.150   1.117  21.462  1.00  0.00      LIG  
ATOM   4263 H40  LIG     1       2.572   0.904  19.134  1.00  0.00      LIG  
ATOM   4264 H41  LIG     1       1.173  -0.163  19.352  1.00  0.00      LIG  
ATOM   4265 H42  LIG     1       2.515  -0.665  18.310  1.00  0.00      LIG  
ATOM   4266 H43  LIG     1       1.614  -2.371  21.011  1.00  0.00      LIG  
ATOM   4267 H44  LIG     1       3.336  -2.755  21.201  1.00  0.00      LIG  
ATOM   4268 H45  LIG     1       2.606  -2.747  19.594  1.00  0.00      LIG  
TER
REMARK  Energy: 281.763
REMARK  SimpleFitness: 281.763
REMARK  FullFitness: -619.17664
REMARK  InterFull: -13.1746
REMARK  IntraFull: 296.836
REMARK  solvFull: -1105.35
REMARK  surfFull: 202.512
REMARK  extraFull: 0.0
REMARK  deltaGcompsolvpol: -1105.35
REMARK  deltaGcompsolvnonpol: 202.512
REMARK  deltaGprotsolvpol: -1109.66
REMARK  deltaGprotsolvnonpol: 196.383
REMARK  deltaGligsolvpol: -11.9463
REMARK  deltaGligsolvnonpol: 15.5102
REMARK  deltaGvdw: -13.1746
REMARK  deltaGelec: 0.0
REMARK  deltaG: -5.1288896
REMARK  Cluster: 3
REMARK  ClusterRank: 7
ATOM   4186 C    LIG     1       1.680   6.703  27.690  1.00  0.00      LIG  
ATOM   4187 C1   LIG     1       2.613   7.377  28.632  1.00  0.00      LIG  
ATOM   4188 C2   LIG     1       3.682   6.505  29.238  1.00  0.00      LIG  
ATOM   4189 C3   LIG     1       3.041   5.249  29.883  1.00  0.00      LIG  
ATOM   4190 C4   LIG     1       1.943   4.522  29.068  1.00  0.00      LIG  
ATOM   4191 C5   LIG     1       1.012   5.541  28.392  1.00  0.00      LIG  
ATOM   4192 C6   LIG     1       4.085   4.321  30.523  1.00  0.00      LIG  
ATOM   4193 C7   LIG     1       4.096   2.892  30.030  1.00  0.00      LIG  
ATOM   4194 C8   LIG     1       3.855   2.854  28.539  1.00  0.00      LIG  
ATOM   4195 C9   LIG     1       2.447   3.333  28.187  1.00  0.00      LIG  
ATOM   4196 C10  LIG     1       4.148   1.471  27.934  1.00  0.00      LIG  
ATOM   4197 C11  LIG     1       3.472   1.286  26.617  1.00  0.00      LIG  
ATOM   4198 C12  LIG     1       3.305   2.577  25.888  1.00  0.00      LIG  
ATOM   4199 C13  LIG     1       2.364   3.501  26.657  1.00  0.00      LIG  
ATOM   4200 C14  LIG     1       3.636   0.304  28.739  1.00  0.00      LIG  
ATOM   4201 C15  LIG     1       3.150  -0.623  27.682  1.00  0.00      LIG  
ATOM   4202 C16  LIG     1       3.002   0.050  26.359  1.00  0.00      LIG  
ATOM   4203 C17  LIG     1       4.367   7.337  30.318  1.00  0.00      LIG  
ATOM   4204 C18  LIG     1       4.720   6.229  28.155  1.00  0.00      LIG  
ATOM   4205 C19  LIG     1       0.984   3.891  30.081  1.00  0.00      LIG  
ATOM   4206 C20  LIG     1       5.654   1.311  27.765  1.00  0.00      LIG  
ATOM   4207 O    LIG     1       4.813  -0.115  23.533  1.00  0.00      LIG  
ATOM   4208 C21  LIG     1       3.538  -0.434  22.936  1.00  0.00      LIG  
ATOM   4209 C22  LIG     1       2.337  -0.000  23.791  1.00  0.00      LIG  
ATOM   4210 C23  LIG     1       2.224  -0.588  25.211  1.00  0.00      LIG  
ATOM   4211 O1   LIG     1       2.699   8.596  28.642  1.00  0.00      LIG  
ATOM   4212 O2   LIG     1       1.032   3.239  26.216  1.00  0.00      LIG  
ATOM   4213 C24  LIG     1       2.472  -2.086  25.086  1.00  0.00      LIG  
ATOM   4214 C25  LIG     1       5.282   1.171  23.508  1.00  0.00      LIG  
ATOM   4215 O3   LIG     1       4.725   2.139  23.014  1.00  0.00      LIG  
ATOM   4216 C26  LIG     1       6.667   1.211  24.073  1.00  0.00      LIG  
ATOM   4217 C27  LIG     1       3.380   0.061  21.516  1.00  0.00      LIG  
ATOM   4218 O4   LIG     1       4.313  -0.485  20.552  1.00  0.00      LIG  
ATOM   4219 C28  LIG     1       2.910  -0.800  20.396  1.00  0.00      LIG  
ATOM   4220 C29  LIG     1       2.259  -0.140  19.233  1.00  0.00      LIG  
ATOM   4221 C30  LIG     1       2.603  -2.248  20.566  1.00  0.00      LIG  
ATOM   4222 O5   LIG     1       2.665  -1.705  27.975  1.00  0.00      LIG  
ATOM   4223 H    LIG     1       2.229   6.403  26.797  1.00  0.00      LIG  
ATOM   4224 H1   LIG     1       0.920   7.429  27.391  1.00  0.00      LIG  
ATOM   4225 H2   LIG     1       2.499   5.666  30.737  1.00  0.00      LIG  
ATOM   4226 H3   LIG     1       0.313   5.048  27.714  1.00  0.00      LIG  
ATOM   4227 H4   LIG     1       0.380   5.982  29.169  1.00  0.00      LIG  
ATOM   4228 H5   LIG     1       3.928   4.304  31.605  1.00  0.00      LIG  
ATOM   4229 H6   LIG     1       5.092   4.717  30.386  1.00  0.00      LIG  
ATOM   4230 H7   LIG     1       3.335   2.317  30.560  1.00  0.00      LIG  
ATOM   4231 H8   LIG     1       5.059   2.442  30.284  1.00  0.00      LIG  
ATOM   4232 H9   LIG     1       4.567   3.551  28.093  1.00  0.00      LIG  
ATOM   4233 H10  LIG     1       1.781   2.499  28.431  1.00  0.00      LIG  
ATOM   4234 H11  LIG     1       2.946   2.450  24.873  1.00  0.00      LIG  
ATOM   4235 H12  LIG     1       4.289   3.047  25.803  1.00  0.00      LIG  
ATOM   4236 H13  LIG     1       2.616   4.514  26.355  1.00  0.00      LIG  
ATOM   4237 H14  LIG     1       2.782   0.567  29.369  1.00  0.00      LIG  
ATOM   4238 H15  LIG     1       4.425  -0.174  29.325  1.00  0.00      LIG  
ATOM   4239 H16  LIG     1       3.659   7.622  31.102  1.00  0.00      LIG  
ATOM   4240 H17  LIG     1       4.794   8.256  29.904  1.00  0.00      LIG  
ATOM   4241 H18  LIG     1       5.190   6.793  30.786  1.00  0.00      LIG  
ATOM   4242 H19  LIG     1       5.097   7.165  27.731  1.00  0.00      LIG  
ATOM   4243 H20  LIG     1       4.305   5.645  27.331  1.00  0.00      LIG  
ATOM   4244 H21  LIG     1       5.579   5.686  28.556  1.00  0.00      LIG  
ATOM   4245 H22  LIG     1       0.617   4.637  30.792  1.00  0.00      LIG  
ATOM   4246 H23  LIG     1       1.446   3.090  30.659  1.00  0.00      LIG  
ATOM   4247 H24  LIG     1       0.116   3.467  29.568  1.00  0.00      LIG  
ATOM   4248 H25  LIG     1       6.158   1.333  28.734  1.00  0.00      LIG  
ATOM   4249 H26  LIG     1       6.068   2.115  27.149  1.00  0.00      LIG  
ATOM   4250 H27  LIG     1       5.903   0.359  27.287  1.00  0.00      LIG  
ATOM   4251 H28  LIG     1       3.552  -1.520  22.883  1.00  0.00      LIG  
ATOM   4252 H29  LIG     1       1.443  -0.327  23.252  1.00  0.00      LIG  
ATOM   4253 H30  LIG     1       2.253   1.081  23.800  1.00  0.00      LIG  
ATOM   4254 H31  LIG     1       1.173  -0.475  25.490  1.00  0.00      LIG  
ATOM   4255 H32  LIG     1       0.828   2.326  26.480  1.00  0.00      LIG  
ATOM   4256 H33  LIG     1       3.541  -2.315  25.055  1.00  0.00      LIG  
ATOM   4257 H34  LIG     1       2.004  -2.474  24.178  1.00  0.00      LIG  
ATOM   4258 H35  LIG     1       2.033  -2.637  25.916  1.00  0.00      LIG  
ATOM   4259 H36  LIG     1       6.711   0.634  25.001  1.00  0.00      LIG  
ATOM   4260 H37  LIG     1       6.920   2.249  24.304  1.00  0.00      LIG  
ATOM   4261 H38  LIG     1       7.375   0.811  23.342  1.00  0.00      LIG  
ATOM   4262 H39  LIG     1       3.150   1.117  21.462  1.00  0.00      LIG  
ATOM   4263 H40  LIG     1       2.572   0.904  19.134  1.00  0.00      LIG  
ATOM   4264 H41  LIG     1       1.173  -0.163  19.352  1.00  0.00      LIG  
ATOM   4265 H42  LIG     1       2.515  -0.665  18.310  1.00  0.00      LIG  
ATOM   4266 H43  LIG     1       1.614  -2.371  21.011  1.00  0.00      LIG  
ATOM   4267 H44  LIG     1       3.336  -2.755  21.201  1.00  0.00      LIG  
ATOM   4268 H45  LIG     1       2.606  -2.747  19.594  1.00  0.00      LIG  
TER
REMARK  Energy: 281.356
REMARK  SimpleFitness: 281.356
REMARK  FullFitness: -616.8347
REMARK  InterFull: -19.0757
REMARK  IntraFull: 307.288
REMARK  solvFull: -1105.49
REMARK  surfFull: 200.443
REMARK  extraFull: 0.0
REMARK  deltaGcompsolvpol: -1105.49
REMARK  deltaGcompsolvnonpol: 200.443
REMARK  deltaGprotsolvpol: -1109.66
REMARK  deltaGprotsolvnonpol: 196.383
REMARK  deltaGligsolvpol: -14.8507
REMARK  deltaGligsolvnonpol: 15.8174
REMARK  deltaGvdw: -19.0757
REMARK  deltaGelec: 0.0
REMARK  deltaG: -5.742742
REMARK  Cluster: 4
REMARK  ClusterRank: 0
ATOM   4186 C    LIG     1       3.266  -1.353  18.932  1.00  0.00      LIG  
ATOM   4187 C1   LIG     1       3.771  -0.351  17.956  1.00  0.00      LIG  
ATOM   4188 C2   LIG     1       3.895   1.061  18.466  1.00  0.00      LIG  
ATOM   4189 C3   LIG     1       2.560   1.514  19.113  1.00  0.00      LIG  
ATOM   4190 C4   LIG     1       1.850   0.507  20.051  1.00  0.00      LIG  
ATOM   4191 C5   LIG     1       1.918  -0.906  19.453  1.00  0.00      LIG  
ATOM   4192 C6   LIG     1       2.630   2.951  19.651  1.00  0.00      LIG  
ATOM   4193 C7   LIG     1       2.311   3.121  21.117  1.00  0.00      LIG  
ATOM   4194 C8   LIG     1       2.881   1.970  21.913  1.00  0.00      LIG  
ATOM   4195 C9   LIG     1       2.190   0.655  21.571  1.00  0.00      LIG  
ATOM   4196 C10  LIG     1       2.857   2.250  23.420  1.00  0.00      LIG  
ATOM   4197 C11  LIG     1       2.926   1.005  24.237  1.00  0.00      LIG  
ATOM   4198 C12  LIG     1       3.656  -0.105  23.558  1.00  0.00      LIG  
ATOM   4199 C13  LIG     1       2.978  -0.489  22.243  1.00  0.00      LIG  
ATOM   4200 C14  LIG     1       1.601   2.917  23.929  1.00  0.00      LIG  
ATOM   4201 C15  LIG     1       1.472   2.307  25.279  1.00  0.00      LIG  
ATOM   4202 C16  LIG     1       2.285   1.075  25.419  1.00  0.00      LIG  
ATOM   4203 C17  LIG     1       4.197   1.943  17.258  1.00  0.00      LIG  
ATOM   4204 C18  LIG     1       5.117   1.111  19.378  1.00  0.00      LIG  
ATOM   4205 C19  LIG     1       0.348   0.788  19.947  1.00  0.00      LIG  
ATOM   4206 C20  LIG     1       4.049   3.138  23.765  1.00  0.00      LIG  
ATOM   4207 O    LIG     1       4.750  -2.587  26.450  1.00  0.00      LIG  
ATOM   4208 C21  LIG     1       4.309  -1.251  26.781  1.00  0.00      LIG  
ATOM   4209 C22  LIG     1       2.767  -1.169  26.719  1.00  0.00      LIG  
ATOM   4210 C23  LIG     1       2.088   0.204  26.645  1.00  0.00      LIG  
ATOM   4211 O1   LIG     1       4.358  -0.718  16.948  1.00  0.00      LIG  
ATOM   4212 O2   LIG     1       2.103  -1.578  22.518  1.00  0.00      LIG  
ATOM   4213 C24  LIG     1       2.392   0.989  27.914  1.00  0.00      LIG  
ATOM   4214 C25  LIG     1       4.176  -3.695  27.028  1.00  0.00      LIG  
ATOM   4215 O3   LIG     1       4.047  -4.740  26.410  1.00  0.00      LIG  
ATOM   4216 C26  LIG     1       4.121  -3.672  28.530  1.00  0.00      LIG  
ATOM   4217 C27  LIG     1       4.973  -0.716  28.031  1.00  0.00      LIG  
ATOM   4218 O4   LIG     1       6.387  -1.008  28.186  1.00  0.00      LIG  
ATOM   4219 C28  LIG     1       6.003   0.367  27.983  1.00  0.00      LIG  
ATOM   4220 C29  LIG     1       6.185   1.233  29.177  1.00  0.00      LIG  
ATOM   4221 C30  LIG     1       6.515   0.934  26.701  1.00  0.00      LIG  
ATOM   4222 O5   LIG     1       0.587   2.626  26.060  1.00  0.00      LIG  
ATOM   4223 H    LIG     1       4.004  -1.488  19.722  1.00  0.00      LIG  
ATOM   4224 H1   LIG     1       3.152  -2.306  18.408  1.00  0.00      LIG  
ATOM   4225 H2   LIG     1       1.888   1.588  18.252  1.00  0.00      LIG  
ATOM   4226 H3   LIG     1       1.516  -1.648  20.143  1.00  0.00      LIG  
ATOM   4227 H4   LIG     1       1.243  -0.930  18.592  1.00  0.00      LIG  
ATOM   4228 H5   LIG     1       1.943   3.580  19.079  1.00  0.00      LIG  
ATOM   4229 H6   LIG     1       3.619   3.381  19.484  1.00  0.00      LIG  
ATOM   4230 H7   LIG     1       1.229   3.185  21.250  1.00  0.00      LIG  
ATOM   4231 H8   LIG     1       2.721   4.077  21.454  1.00  0.00      LIG  
ATOM   4232 H9   LIG     1       3.931   1.879  21.631  1.00  0.00      LIG  
ATOM   4233 H10  LIG     1       1.221   0.684  22.079  1.00  0.00      LIG  
ATOM   4234 H11  LIG     1       3.735  -0.988  24.188  1.00  0.00      LIG  
ATOM   4235 H12  LIG     1       4.676   0.234  23.355  1.00  0.00      LIG  
ATOM   4236 H13  LIG     1       3.764  -0.862  21.591  1.00  0.00      LIG  
ATOM   4237 H14  LIG     1       0.714   2.644  23.348  1.00  0.00      LIG  
ATOM   4238 H15  LIG     1       1.704   4.003  24.008  1.00  0.00      LIG  
ATOM   4239 H16  LIG     1       3.379   1.911  16.532  1.00  0.00      LIG  
ATOM   4240 H17  LIG     1       5.110   1.622  16.745  1.00  0.00      LIG  
ATOM   4241 H18  LIG     1       4.353   2.984  17.547  1.00  0.00      LIG  
ATOM   4242 H19  LIG     1       6.006   0.743  18.858  1.00  0.00      LIG  
ATOM   4243 H20  LIG     1       4.985   0.494  20.268  1.00  0.00      LIG  
ATOM   4244 H21  LIG     1       5.329   2.133  19.701  1.00  0.00      LIG  
ATOM   4245 H22  LIG     1       0.016   0.778  18.905  1.00  0.00      LIG  
ATOM   4246 H23  LIG     1       0.066   1.753  20.370  1.00  0.00      LIG  
ATOM   4247 H24  LIG     1      -0.218   0.020  20.479  1.00  0.00      LIG  
ATOM   4248 H25  LIG     1       3.973   4.104  23.260  1.00  0.00      LIG  
ATOM   4249 H26  LIG     1       4.989   2.671  23.458  1.00  0.00      LIG  
ATOM   4250 H27  LIG     1       4.109   3.335  24.840  1.00  0.00      LIG  
ATOM   4251 H28  LIG     1       4.665  -0.649  25.952  1.00  0.00      LIG  
ATOM   4252 H29  LIG     1       2.356  -1.670  27.598  1.00  0.00      LIG  
ATOM   4253 H30  LIG     1       2.420  -1.760  25.866  1.00  0.00      LIG  
ATOM   4254 H31  LIG     1       1.017  -0.018  26.679  1.00  0.00      LIG  
ATOM   4255 H32  LIG     1       1.781  -1.895  21.657  1.00  0.00      LIG  
ATOM   4256 H33  LIG     1       1.664   1.785  28.079  1.00  0.00      LIG  
ATOM   4257 H34  LIG     1       3.382   1.451  27.867  1.00  0.00      LIG  
ATOM   4258 H35  LIG     1       2.357   0.332  28.787  1.00  0.00      LIG  
ATOM   4259 H36  LIG     1       3.822  -4.664  28.878  1.00  0.00      LIG  
ATOM   4260 H37  LIG     1       3.384  -2.951  28.889  1.00  0.00      LIG  
ATOM   4261 H38  LIG     1       5.112  -3.445  28.930  1.00  0.00      LIG  
ATOM   4262 H39  LIG     1       4.357  -0.819  28.915  1.00  0.00      LIG  
ATOM   4263 H40  LIG     1       5.757   0.779  30.075  1.00  0.00      LIG  
ATOM   4264 H41  LIG     1       5.695   2.196  29.015  1.00  0.00      LIG  
ATOM   4265 H42  LIG     1       7.249   1.413  29.355  1.00  0.00      LIG  
ATOM   4266 H43  LIG     1       7.464   1.449  26.870  1.00  0.00      LIG  
ATOM   4267 H44  LIG     1       5.799   1.656  26.300  1.00  0.00      LIG  
ATOM   4268 H45  LIG     1       6.684   0.159  25.948  1.00  0.00      LIG  
TER
REMARK  Energy: 281.356
REMARK  SimpleFitness: 281.356
REMARK  FullFitness: -616.8347
REMARK  InterFull: -19.0757
REMARK  IntraFull: 307.288
REMARK  solvFull: -1105.49
REMARK  surfFull: 200.443
REMARK  extraFull: 0.0
REMARK  deltaGcompsolvpol: -1105.49
REMARK  deltaGcompsolvnonpol: 200.443
REMARK  deltaGprotsolvpol: -1109.66
REMARK  deltaGprotsolvnonpol: 196.383
REMARK  deltaGligsolvpol: -14.8507
REMARK  deltaGligsolvnonpol: 15.8174
REMARK  deltaGvdw: -19.0757
REMARK  deltaGelec: 0.0
REMARK  deltaG: -5.742742
REMARK  Cluster: 4
REMARK  ClusterRank: 1
ATOM   4186 C    LIG     1       3.266  -1.353  18.932  1.00  0.00      LIG  
ATOM   4187 C1   LIG     1       3.771  -0.351  17.956  1.00  0.00      LIG  
ATOM   4188 C2   LIG     1       3.895   1.061  18.466  1.00  0.00      LIG  
ATOM   4189 C3   LIG     1       2.560   1.514  19.113  1.00  0.00      LIG  
ATOM   4190 C4   LIG     1       1.850   0.507  20.051  1.00  0.00      LIG  
ATOM   4191 C5   LIG     1       1.918  -0.906  19.453  1.00  0.00      LIG  
ATOM   4192 C6   LIG     1       2.630   2.951  19.651  1.00  0.00      LIG  
ATOM   4193 C7   LIG     1       2.311   3.121  21.117  1.00  0.00      LIG  
ATOM   4194 C8   LIG     1       2.881   1.970  21.913  1.00  0.00      LIG  
ATOM   4195 C9   LIG     1       2.190   0.655  21.571  1.00  0.00      LIG  
ATOM   4196 C10  LIG     1       2.857   2.250  23.420  1.00  0.00      LIG  
ATOM   4197 C11  LIG     1       2.926   1.005  24.237  1.00  0.00      LIG  
ATOM   4198 C12  LIG     1       3.656  -0.105  23.558  1.00  0.00      LIG  
ATOM   4199 C13  LIG     1       2.978  -0.489  22.243  1.00  0.00      LIG  
ATOM   4200 C14  LIG     1       1.601   2.917  23.929  1.00  0.00      LIG  
ATOM   4201 C15  LIG     1       1.472   2.307  25.279  1.00  0.00      LIG  
ATOM   4202 C16  LIG     1       2.285   1.075  25.419  1.00  0.00      LIG  
ATOM   4203 C17  LIG     1       4.197   1.943  17.258  1.00  0.00      LIG  
ATOM   4204 C18  LIG     1       5.117   1.111  19.378  1.00  0.00      LIG  
ATOM   4205 C19  LIG     1       0.348   0.788  19.947  1.00  0.00      LIG  
ATOM   4206 C20  LIG     1       4.049   3.138  23.765  1.00  0.00      LIG  
ATOM   4207 O    LIG     1       4.750  -2.587  26.450  1.00  0.00      LIG  
ATOM   4208 C21  LIG     1       4.309  -1.251  26.781  1.00  0.00      LIG  
ATOM   4209 C22  LIG     1       2.767  -1.169  26.719  1.00  0.00      LIG  
ATOM   4210 C23  LIG     1       2.088   0.204  26.645  1.00  0.00      LIG  
ATOM   4211 O1   LIG     1       4.358  -0.718  16.948  1.00  0.00      LIG  
ATOM   4212 O2   LIG     1       2.103  -1.578  22.518  1.00  0.00      LIG  
ATOM   4213 C24  LIG     1       2.392   0.989  27.914  1.00  0.00      LIG  
ATOM   4214 C25  LIG     1       4.176  -3.695  27.028  1.00  0.00      LIG  
ATOM   4215 O3   LIG     1       4.047  -4.740  26.410  1.00  0.00      LIG  
ATOM   4216 C26  LIG     1       4.121  -3.672  28.530  1.00  0.00      LIG  
ATOM   4217 C27  LIG     1       4.973  -0.716  28.031  1.00  0.00      LIG  
ATOM   4218 O4   LIG     1       6.387  -1.008  28.186  1.00  0.00      LIG  
ATOM   4219 C28  LIG     1       6.003   0.367  27.983  1.00  0.00      LIG  
ATOM   4220 C29  LIG     1       6.185   1.233  29.177  1.00  0.00      LIG  
ATOM   4221 C30  LIG     1       6.515   0.934  26.701  1.00  0.00      LIG  
ATOM   4222 O5   LIG     1       0.587   2.626  26.060  1.00  0.00      LIG  
ATOM   4223 H    LIG     1       4.004  -1.488  19.722  1.00  0.00      LIG  
ATOM   4224 H1   LIG     1       3.152  -2.306  18.408  1.00  0.00      LIG  
ATOM   4225 H2   LIG     1       1.888   1.588  18.252  1.00  0.00      LIG  
ATOM   4226 H3   LIG     1       1.516  -1.648  20.143  1.00  0.00      LIG  
ATOM   4227 H4   LIG     1       1.243  -0.930  18.592  1.00  0.00      LIG  
ATOM   4228 H5   LIG     1       1.943   3.580  19.079  1.00  0.00      LIG  
ATOM   4229 H6   LIG     1       3.619   3.381  19.484  1.00  0.00      LIG  
ATOM   4230 H7   LIG     1       1.229   3.185  21.250  1.00  0.00      LIG  
ATOM   4231 H8   LIG     1       2.721   4.077  21.454  1.00  0.00      LIG  
ATOM   4232 H9   LIG     1       3.931   1.879  21.631  1.00  0.00      LIG  
ATOM   4233 H10  LIG     1       1.221   0.684  22.079  1.00  0.00      LIG  
ATOM   4234 H11  LIG     1       3.735  -0.988  24.188  1.00  0.00      LIG  
ATOM   4235 H12  LIG     1       4.676   0.234  23.355  1.00  0.00      LIG  
ATOM   4236 H13  LIG     1       3.764  -0.862  21.591  1.00  0.00      LIG  
ATOM   4237 H14  LIG     1       0.714   2.644  23.348  1.00  0.00      LIG  
ATOM   4238 H15  LIG     1       1.704   4.003  24.008  1.00  0.00      LIG  
ATOM   4239 H16  LIG     1       3.379   1.911  16.532  1.00  0.00      LIG  
ATOM   4240 H17  LIG     1       5.110   1.622  16.745  1.00  0.00      LIG  
ATOM   4241 H18  LIG     1       4.353   2.984  17.547  1.00  0.00      LIG  
ATOM   4242 H19  LIG     1       6.006   0.743  18.858  1.00  0.00      LIG  
ATOM   4243 H20  LIG     1       4.985   0.494  20.268  1.00  0.00      LIG  
ATOM   4244 H21  LIG     1       5.329   2.133  19.701  1.00  0.00      LIG  
ATOM   4245 H22  LIG     1       0.016   0.778  18.905  1.00  0.00      LIG  
ATOM   4246 H23  LIG     1       0.066   1.753  20.370  1.00  0.00      LIG  
ATOM   4247 H24  LIG     1      -0.218   0.020  20.479  1.00  0.00      LIG  
ATOM   4248 H25  LIG     1       3.973   4.104  23.260  1.00  0.00      LIG  
ATOM   4249 H26  LIG     1       4.989   2.671  23.458  1.00  0.00      LIG  
ATOM   4250 H27  LIG     1       4.109   3.335  24.840  1.00  0.00      LIG  
ATOM   4251 H28  LIG     1       4.665  -0.649  25.952  1.00  0.00      LIG  
ATOM   4252 H29  LIG     1       2.356  -1.670  27.598  1.00  0.00      LIG  
ATOM   4253 H30  LIG     1       2.420  -1.760  25.866  1.00  0.00      LIG  
ATOM   4254 H31  LIG     1       1.017  -0.018  26.679  1.00  0.00      LIG  
ATOM   4255 H32  LIG     1       1.781  -1.895  21.657  1.00  0.00      LIG  
ATOM   4256 H33  LIG     1       1.664   1.785  28.079  1.00  0.00      LIG  
ATOM   4257 H34  LIG     1       3.382   1.451  27.867  1.00  0.00      LIG  
ATOM   4258 H35  LIG     1       2.357   0.332  28.787  1.00  0.00      LIG  
ATOM   4259 H36  LIG     1       3.822  -4.664  28.878  1.00  0.00      LIG  
ATOM   4260 H37  LIG     1       3.384  -2.951  28.889  1.00  0.00      LIG  
ATOM   4261 H38  LIG     1       5.112  -3.445  28.930  1.00  0.00      LIG  
ATOM   4262 H39  LIG     1       4.357  -0.819  28.915  1.00  0.00      LIG  
ATOM   4263 H40  LIG     1       5.757   0.779  30.075  1.00  0.00      LIG  
ATOM   4264 H41  LIG     1       5.695   2.196  29.015  1.00  0.00      LIG  
ATOM   4265 H42  LIG     1       7.249   1.413  29.355  1.00  0.00      LIG  
ATOM   4266 H43  LIG     1       7.464   1.449  26.870  1.00  0.00      LIG  
ATOM   4267 H44  LIG     1       5.799   1.656  26.300  1.00  0.00      LIG  
ATOM   4268 H45  LIG     1       6.684   0.159  25.948  1.00  0.00      LIG  
TER
REMARK  Energy: 281.356
REMARK  SimpleFitness: 281.356
REMARK  FullFitness: -616.8347
REMARK  InterFull: -19.0757
REMARK  IntraFull: 307.288
REMARK  solvFull: -1105.49
REMARK  surfFull: 200.443
REMARK  extraFull: 0.0
REMARK  deltaGcompsolvpol: -1105.49
REMARK  deltaGcompsolvnonpol: 200.443
REMARK  deltaGprotsolvpol: -1109.66
REMARK  deltaGprotsolvnonpol: 196.383
REMARK  deltaGligsolvpol: -14.8507
REMARK  deltaGligsolvnonpol: 15.8174
REMARK  deltaGvdw: -19.0757
REMARK  deltaGelec: 0.0
REMARK  deltaG: -5.742742
REMARK  Cluster: 4
REMARK  ClusterRank: 2
ATOM   4186 C    LIG     1       3.266  -1.353  18.932  1.00  0.00      LIG  
ATOM   4187 C1   LIG     1       3.771  -0.351  17.956  1.00  0.00      LIG  
ATOM   4188 C2   LIG     1       3.895   1.061  18.466  1.00  0.00      LIG  
ATOM   4189 C3   LIG     1       2.560   1.514  19.113  1.00  0.00      LIG  
ATOM   4190 C4   LIG     1       1.850   0.507  20.051  1.00  0.00      LIG  
ATOM   4191 C5   LIG     1       1.918  -0.906  19.453  1.00  0.00      LIG  
ATOM   4192 C6   LIG     1       2.630   2.951  19.651  1.00  0.00      LIG  
ATOM   4193 C7   LIG     1       2.311   3.121  21.117  1.00  0.00      LIG  
ATOM   4194 C8   LIG     1       2.881   1.970  21.913  1.00  0.00      LIG  
ATOM   4195 C9   LIG     1       2.190   0.655  21.571  1.00  0.00      LIG  
ATOM   4196 C10  LIG     1       2.857   2.250  23.420  1.00  0.00      LIG  
ATOM   4197 C11  LIG     1       2.926   1.005  24.237  1.00  0.00      LIG  
ATOM   4198 C12  LIG     1       3.656  -0.105  23.558  1.00  0.00      LIG  
ATOM   4199 C13  LIG     1       2.978  -0.489  22.243  1.00  0.00      LIG  
ATOM   4200 C14  LIG     1       1.601   2.917  23.929  1.00  0.00      LIG  
ATOM   4201 C15  LIG     1       1.472   2.307  25.279  1.00  0.00      LIG  
ATOM   4202 C16  LIG     1       2.285   1.075  25.419  1.00  0.00      LIG  
ATOM   4203 C17  LIG     1       4.197   1.943  17.258  1.00  0.00      LIG  
ATOM   4204 C18  LIG     1       5.117   1.111  19.378  1.00  0.00      LIG  
ATOM   4205 C19  LIG     1       0.348   0.788  19.947  1.00  0.00      LIG  
ATOM   4206 C20  LIG     1       4.049   3.138  23.765  1.00  0.00      LIG  
ATOM   4207 O    LIG     1       4.750  -2.587  26.450  1.00  0.00      LIG  
ATOM   4208 C21  LIG     1       4.309  -1.251  26.781  1.00  0.00      LIG  
ATOM   4209 C22  LIG     1       2.767  -1.169  26.719  1.00  0.00      LIG  
ATOM   4210 C23  LIG     1       2.088   0.204  26.645  1.00  0.00      LIG  
ATOM   4211 O1   LIG     1       4.358  -0.718  16.948  1.00  0.00      LIG  
ATOM   4212 O2   LIG     1       2.103  -1.578  22.518  1.00  0.00      LIG  
ATOM   4213 C24  LIG     1       2.392   0.989  27.914  1.00  0.00      LIG  
ATOM   4214 C25  LIG     1       4.176  -3.695  27.028  1.00  0.00      LIG  
ATOM   4215 O3   LIG     1       4.047  -4.740  26.410  1.00  0.00      LIG  
ATOM   4216 C26  LIG     1       4.121  -3.672  28.530  1.00  0.00      LIG  
ATOM   4217 C27  LIG     1       4.973  -0.716  28.031  1.00  0.00      LIG  
ATOM   4218 O4   LIG     1       6.387  -1.008  28.186  1.00  0.00      LIG  
ATOM   4219 C28  LIG     1       6.003   0.367  27.983  1.00  0.00      LIG  
ATOM   4220 C29  LIG     1       6.185   1.233  29.177  1.00  0.00      LIG  
ATOM   4221 C30  LIG     1       6.515   0.934  26.701  1.00  0.00      LIG  
ATOM   4222 O5   LIG     1       0.587   2.626  26.060  1.00  0.00      LIG  
ATOM   4223 H    LIG     1       4.004  -1.488  19.722  1.00  0.00      LIG  
ATOM   4224 H1   LIG     1       3.152  -2.306  18.408  1.00  0.00      LIG  
ATOM   4225 H2   LIG     1       1.888   1.588  18.252  1.00  0.00      LIG  
ATOM   4226 H3   LIG     1       1.516  -1.648  20.143  1.00  0.00      LIG  
ATOM   4227 H4   LIG     1       1.243  -0.930  18.592  1.00  0.00      LIG  
ATOM   4228 H5   LIG     1       1.943   3.580  19.079  1.00  0.00      LIG  
ATOM   4229 H6   LIG     1       3.619   3.381  19.484  1.00  0.00      LIG  
ATOM   4230 H7   LIG     1       1.229   3.185  21.250  1.00  0.00      LIG  
ATOM   4231 H8   LIG     1       2.721   4.077  21.454  1.00  0.00      LIG  
ATOM   4232 H9   LIG     1       3.931   1.879  21.631  1.00  0.00      LIG  
ATOM   4233 H10  LIG     1       1.221   0.684  22.079  1.00  0.00      LIG  
ATOM   4234 H11  LIG     1       3.735  -0.988  24.188  1.00  0.00      LIG  
ATOM   4235 H12  LIG     1       4.676   0.234  23.355  1.00  0.00      LIG  
ATOM   4236 H13  LIG     1       3.764  -0.862  21.591  1.00  0.00      LIG  
ATOM   4237 H14  LIG     1       0.714   2.644  23.348  1.00  0.00      LIG  
ATOM   4238 H15  LIG     1       1.704   4.003  24.008  1.00  0.00      LIG  
ATOM   4239 H16  LIG     1       3.379   1.911  16.532  1.00  0.00      LIG  
ATOM   4240 H17  LIG     1       5.110   1.622  16.745  1.00  0.00      LIG  
ATOM   4241 H18  LIG     1       4.353   2.984  17.547  1.00  0.00      LIG  
ATOM   4242 H19  LIG     1       6.006   0.743  18.858  1.00  0.00      LIG  
ATOM   4243 H20  LIG     1       4.985   0.494  20.268  1.00  0.00      LIG  
ATOM   4244 H21  LIG     1       5.329   2.133  19.701  1.00  0.00      LIG  
ATOM   4245 H22  LIG     1       0.016   0.778  18.905  1.00  0.00      LIG  
ATOM   4246 H23  LIG     1       0.066   1.753  20.370  1.00  0.00      LIG  
ATOM   4247 H24  LIG     1      -0.218   0.020  20.479  1.00  0.00      LIG  
ATOM   4248 H25  LIG     1       3.973   4.104  23.260  1.00  0.00      LIG  
ATOM   4249 H26  LIG     1       4.989   2.671  23.458  1.00  0.00      LIG  
ATOM   4250 H27  LIG     1       4.109   3.335  24.840  1.00  0.00      LIG  
ATOM   4251 H28  LIG     1       4.665  -0.649  25.952  1.00  0.00      LIG  
ATOM   4252 H29  LIG     1       2.356  -1.670  27.598  1.00  0.00      LIG  
ATOM   4253 H30  LIG     1       2.420  -1.760  25.866  1.00  0.00      LIG  
ATOM   4254 H31  LIG     1       1.017  -0.018  26.679  1.00  0.00      LIG  
ATOM   4255 H32  LIG     1       1.781  -1.895  21.657  1.00  0.00      LIG  
ATOM   4256 H33  LIG     1       1.664   1.785  28.079  1.00  0.00      LIG  
ATOM   4257 H34  LIG     1       3.382   1.451  27.867  1.00  0.00      LIG  
ATOM   4258 H35  LIG     1       2.357   0.332  28.787  1.00  0.00      LIG  
ATOM   4259 H36  LIG     1       3.822  -4.664  28.878  1.00  0.00      LIG  
ATOM   4260 H37  LIG     1       3.384  -2.951  28.889  1.00  0.00      LIG  
ATOM   4261 H38  LIG     1       5.112  -3.445  28.930  1.00  0.00      LIG  
ATOM   4262 H39  LIG     1       4.357  -0.819  28.915  1.00  0.00      LIG  
ATOM   4263 H40  LIG     1       5.757   0.779  30.075  1.00  0.00      LIG  
ATOM   4264 H41  LIG     1       5.695   2.196  29.015  1.00  0.00      LIG  
ATOM   4265 H42  LIG     1       7.249   1.413  29.355  1.00  0.00      LIG  
ATOM   4266 H43  LIG     1       7.464   1.449  26.870  1.00  0.00      LIG  
ATOM   4267 H44  LIG     1       5.799   1.656  26.300  1.00  0.00      LIG  
ATOM   4268 H45  LIG     1       6.684   0.159  25.948  1.00  0.00      LIG  
TER
REMARK  Energy: 281.356
REMARK  SimpleFitness: 281.356
REMARK  FullFitness: -616.8347
REMARK  InterFull: -19.0757
REMARK  IntraFull: 307.288
REMARK  solvFull: -1105.49
REMARK  surfFull: 200.443
REMARK  extraFull: 0.0
REMARK  deltaGcompsolvpol: -1105.49
REMARK  deltaGcompsolvnonpol: 200.443
REMARK  deltaGprotsolvpol: -1109.66
REMARK  deltaGprotsolvnonpol: 196.383
REMARK  deltaGligsolvpol: -14.8507
REMARK  deltaGligsolvnonpol: 15.8174
REMARK  deltaGvdw: -19.0757
REMARK  deltaGelec: 0.0
REMARK  deltaG: -5.742742
REMARK  Cluster: 4
REMARK  ClusterRank: 3
ATOM   4186 C    LIG     1       3.266  -1.353  18.932  1.00  0.00      LIG  
ATOM   4187 C1   LIG     1       3.771  -0.351  17.956  1.00  0.00      LIG  
ATOM   4188 C2   LIG     1       3.895   1.061  18.466  1.00  0.00      LIG  
ATOM   4189 C3   LIG     1       2.560   1.514  19.113  1.00  0.00      LIG  
ATOM   4190 C4   LIG     1       1.850   0.507  20.051  1.00  0.00      LIG  
ATOM   4191 C5   LIG     1       1.918  -0.906  19.453  1.00  0.00      LIG  
ATOM   4192 C6   LIG     1       2.630   2.951  19.651  1.00  0.00      LIG  
ATOM   4193 C7   LIG     1       2.311   3.121  21.117  1.00  0.00      LIG  
ATOM   4194 C8   LIG     1       2.881   1.970  21.913  1.00  0.00      LIG  
ATOM   4195 C9   LIG     1       2.190   0.655  21.571  1.00  0.00      LIG  
ATOM   4196 C10  LIG     1       2.857   2.250  23.420  1.00  0.00      LIG  
ATOM   4197 C11  LIG     1       2.926   1.005  24.237  1.00  0.00      LIG  
ATOM   4198 C12  LIG     1       3.656  -0.105  23.558  1.00  0.00      LIG  
ATOM   4199 C13  LIG     1       2.978  -0.489  22.243  1.00  0.00      LIG  
ATOM   4200 C14  LIG     1       1.601   2.917  23.929  1.00  0.00      LIG  
ATOM   4201 C15  LIG     1       1.472   2.307  25.279  1.00  0.00      LIG  
ATOM   4202 C16  LIG     1       2.285   1.075  25.419  1.00  0.00      LIG  
ATOM   4203 C17  LIG     1       4.197   1.943  17.258  1.00  0.00      LIG  
ATOM   4204 C18  LIG     1       5.117   1.111  19.378  1.00  0.00      LIG  
ATOM   4205 C19  LIG     1       0.348   0.788  19.947  1.00  0.00      LIG  
ATOM   4206 C20  LIG     1       4.049   3.138  23.765  1.00  0.00      LIG  
ATOM   4207 O    LIG     1       4.750  -2.587  26.450  1.00  0.00      LIG  
ATOM   4208 C21  LIG     1       4.309  -1.251  26.781  1.00  0.00      LIG  
ATOM   4209 C22  LIG     1       2.767  -1.169  26.719  1.00  0.00      LIG  
ATOM   4210 C23  LIG     1       2.088   0.204  26.645  1.00  0.00      LIG  
ATOM   4211 O1   LIG     1       4.358  -0.718  16.948  1.00  0.00      LIG  
ATOM   4212 O2   LIG     1       2.103  -1.578  22.518  1.00  0.00      LIG  
ATOM   4213 C24  LIG     1       2.392   0.989  27.914  1.00  0.00      LIG  
ATOM   4214 C25  LIG     1       4.176  -3.695  27.028  1.00  0.00      LIG  
ATOM   4215 O3   LIG     1       4.047  -4.740  26.410  1.00  0.00      LIG  
ATOM   4216 C26  LIG     1       4.121  -3.672  28.530  1.00  0.00      LIG  
ATOM   4217 C27  LIG     1       4.973  -0.716  28.031  1.00  0.00      LIG  
ATOM   4218 O4   LIG     1       6.387  -1.008  28.186  1.00  0.00      LIG  
ATOM   4219 C28  LIG     1       6.003   0.367  27.983  1.00  0.00      LIG  
ATOM   4220 C29  LIG     1       6.185   1.233  29.177  1.00  0.00      LIG  
ATOM   4221 C30  LIG     1       6.515   0.934  26.701  1.00  0.00      LIG  
ATOM   4222 O5   LIG     1       0.587   2.626  26.060  1.00  0.00      LIG  
ATOM   4223 H    LIG     1       4.004  -1.488  19.722  1.00  0.00      LIG  
ATOM   4224 H1   LIG     1       3.152  -2.306  18.408  1.00  0.00      LIG  
ATOM   4225 H2   LIG     1       1.888   1.588  18.252  1.00  0.00      LIG  
ATOM   4226 H3   LIG     1       1.516  -1.648  20.143  1.00  0.00      LIG  
ATOM   4227 H4   LIG     1       1.243  -0.930  18.592  1.00  0.00      LIG  
ATOM   4228 H5   LIG     1       1.943   3.580  19.079  1.00  0.00      LIG  
ATOM   4229 H6   LIG     1       3.619   3.381  19.484  1.00  0.00      LIG  
ATOM   4230 H7   LIG     1       1.229   3.185  21.250  1.00  0.00      LIG  
ATOM   4231 H8   LIG     1       2.721   4.077  21.454  1.00  0.00      LIG  
ATOM   4232 H9   LIG     1       3.931   1.879  21.631  1.00  0.00      LIG  
ATOM   4233 H10  LIG     1       1.221   0.684  22.079  1.00  0.00      LIG  
ATOM   4234 H11  LIG     1       3.735  -0.988  24.188  1.00  0.00      LIG  
ATOM   4235 H12  LIG     1       4.676   0.234  23.355  1.00  0.00      LIG  
ATOM   4236 H13  LIG     1       3.764  -0.862  21.591  1.00  0.00      LIG  
ATOM   4237 H14  LIG     1       0.714   2.644  23.348  1.00  0.00      LIG  
ATOM   4238 H15  LIG     1       1.704   4.003  24.008  1.00  0.00      LIG  
ATOM   4239 H16  LIG     1       3.379   1.911  16.532  1.00  0.00      LIG  
ATOM   4240 H17  LIG     1       5.110   1.622  16.745  1.00  0.00      LIG  
ATOM   4241 H18  LIG     1       4.353   2.984  17.547  1.00  0.00      LIG  
ATOM   4242 H19  LIG     1       6.006   0.743  18.858  1.00  0.00      LIG  
ATOM   4243 H20  LIG     1       4.985   0.494  20.268  1.00  0.00      LIG  
ATOM   4244 H21  LIG     1       5.329   2.133  19.701  1.00  0.00      LIG  
ATOM   4245 H22  LIG     1       0.016   0.778  18.905  1.00  0.00      LIG  
ATOM   4246 H23  LIG     1       0.066   1.753  20.370  1.00  0.00      LIG  
ATOM   4247 H24  LIG     1      -0.218   0.020  20.479  1.00  0.00      LIG  
ATOM   4248 H25  LIG     1       3.973   4.104  23.260  1.00  0.00      LIG  
ATOM   4249 H26  LIG     1       4.989   2.671  23.458  1.00  0.00      LIG  
ATOM   4250 H27  LIG     1       4.109   3.335  24.840  1.00  0.00      LIG  
ATOM   4251 H28  LIG     1       4.665  -0.649  25.952  1.00  0.00      LIG  
ATOM   4252 H29  LIG     1       2.356  -1.670  27.598  1.00  0.00      LIG  
ATOM   4253 H30  LIG     1       2.420  -1.760  25.866  1.00  0.00      LIG  
ATOM   4254 H31  LIG     1       1.017  -0.018  26.679  1.00  0.00      LIG  
ATOM   4255 H32  LIG     1       1.781  -1.895  21.657  1.00  0.00      LIG  
ATOM   4256 H33  LIG     1       1.664   1.785  28.079  1.00  0.00      LIG  
ATOM   4257 H34  LIG     1       3.382   1.451  27.867  1.00  0.00      LIG  
ATOM   4258 H35  LIG     1       2.357   0.332  28.787  1.00  0.00      LIG  
ATOM   4259 H36  LIG     1       3.822  -4.664  28.878  1.00  0.00      LIG  
ATOM   4260 H37  LIG     1       3.384  -2.951  28.889  1.00  0.00      LIG  
ATOM   4261 H38  LIG     1       5.112  -3.445  28.930  1.00  0.00      LIG  
ATOM   4262 H39  LIG     1       4.357  -0.819  28.915  1.00  0.00      LIG  
ATOM   4263 H40  LIG     1       5.757   0.779  30.075  1.00  0.00      LIG  
ATOM   4264 H41  LIG     1       5.695   2.196  29.015  1.00  0.00      LIG  
ATOM   4265 H42  LIG     1       7.249   1.413  29.355  1.00  0.00      LIG  
ATOM   4266 H43  LIG     1       7.464   1.449  26.870  1.00  0.00      LIG  
ATOM   4267 H44  LIG     1       5.799   1.656  26.300  1.00  0.00      LIG  
ATOM   4268 H45  LIG     1       6.684   0.159  25.948  1.00  0.00      LIG  
TER
REMARK  Energy: 281.374
REMARK  SimpleFitness: 281.374
REMARK  FullFitness: -616.8164
REMARK  InterFull: -19.5903
REMARK  IntraFull: 307.687
REMARK  solvFull: -1105.3
REMARK  surfFull: 200.387
REMARK  extraFull: 0.0
REMARK  deltaGcompsolvpol: -1105.3
REMARK  deltaGcompsolvnonpol: 200.387
REMARK  deltaGprotsolvpol: -1109.66
REMARK  deltaGprotsolvnonpol: 196.383
REMARK  deltaGligsolvpol: -14.8621
REMARK  deltaGligsolvnonpol: 15.8229
REMARK  deltaGvdw: -19.5903
REMARK  deltaGelec: 0.0
REMARK  deltaG: -5.784919
REMARK  Cluster: 4
REMARK  ClusterRank: 4
ATOM   4186 C    LIG     1       3.452  -1.442  18.999  1.00  0.00      LIG  
ATOM   4187 C1   LIG     1       3.918  -0.435  18.008  1.00  0.00      LIG  
ATOM   4188 C2   LIG     1       3.968   0.990  18.493  1.00  0.00      LIG  
ATOM   4189 C3   LIG     1       2.604   1.391  19.115  1.00  0.00      LIG  
ATOM   4190 C4   LIG     1       1.929   0.367  20.060  1.00  0.00      LIG  
ATOM   4191 C5   LIG     1       2.076  -1.053  19.494  1.00  0.00      LIG  
ATOM   4192 C6   LIG     1       2.597   2.837  19.629  1.00  0.00      LIG  
ATOM   4193 C7   LIG     1       2.253   3.015  21.088  1.00  0.00      LIG  
ATOM   4194 C8   LIG     1       2.869   1.905  21.908  1.00  0.00      LIG  
ATOM   4195 C9   LIG     1       2.236   0.557  21.582  1.00  0.00      LIG  
ATOM   4196 C10  LIG     1       2.824   2.210  23.409  1.00  0.00      LIG  
ATOM   4197 C11  LIG     1       2.946   0.983  24.246  1.00  0.00      LIG  
ATOM   4198 C12  LIG     1       3.722  -0.105  23.588  1.00  0.00      LIG  
ATOM   4199 C13  LIG     1       3.054  -0.546  22.287  1.00  0.00      LIG  
ATOM   4200 C14  LIG     1       1.537   2.828  23.904  1.00  0.00      LIG  
ATOM   4201 C15  LIG     1       1.443   2.242  25.269  1.00  0.00      LIG  
ATOM   4202 C16  LIG     1       2.309   1.050  25.429  1.00  0.00      LIG  
ATOM   4203 C17  LIG     1       4.240   1.863  17.272  1.00  0.00      LIG  
ATOM   4204 C18  LIG     1       5.176   1.117  19.415  1.00  0.00      LIG  
ATOM   4205 C19  LIG     1       0.419   0.579  19.923  1.00  0.00      LIG  
ATOM   4206 C20  LIG     1       3.974   3.157  23.742  1.00  0.00      LIG  
ATOM   4207 O    LIG     1       4.806  -2.596  26.469  1.00  0.00      LIG  
ATOM   4208 C21  LIG     1       4.369  -1.263  26.817  1.00  0.00      LIG  
ATOM   4209 C22  LIG     1       2.828  -1.174  26.751  1.00  0.00      LIG  
ATOM   4210 C23  LIG     1       2.153   0.201  26.675  1.00  0.00      LIG  
ATOM   4211 O1   LIG     1       4.527  -0.792  17.010  1.00  0.00      LIG  
ATOM   4212 O2   LIG     1       2.205  -1.649  22.592  1.00  0.00      LIG  
ATOM   4213 C24  LIG     1       2.499   1.019  27.911  1.00  0.00      LIG  
ATOM   4214 C25  LIG     1       4.242  -3.714  27.038  1.00  0.00      LIG  
ATOM   4215 O3   LIG     1       4.126  -4.758  26.412  1.00  0.00      LIG  
ATOM   4216 C26  LIG     1       4.132  -3.693  28.537  1.00  0.00      LIG  
ATOM   4217 C27  LIG     1       5.031  -0.748  28.075  1.00  0.00      LIG  
ATOM   4218 O4   LIG     1       6.441  -1.052  28.239  1.00  0.00      LIG  
ATOM   4219 C28  LIG     1       6.069   0.328  28.042  1.00  0.00      LIG  
ATOM   4220 C29  LIG     1       6.245   1.184  29.244  1.00  0.00      LIG  
ATOM   4221 C30  LIG     1       6.606   0.898  26.771  1.00  0.00      LIG  
ATOM   4222 O5   LIG     1       0.553   2.538  26.054  1.00  0.00      LIG  
ATOM   4223 H    LIG     1       4.188  -1.520  19.799  1.00  0.00      LIG  
ATOM   4224 H1   LIG     1       3.394  -2.410  18.495  1.00  0.00      LIG  
ATOM   4225 H2   LIG     1       1.943   1.418  18.243  1.00  0.00      LIG  
ATOM   4226 H3   LIG     1       1.705  -1.799  20.197  1.00  0.00      LIG  
ATOM   4227 H4   LIG     1       1.414  -1.131  18.627  1.00  0.00      LIG  
ATOM   4228 H5   LIG     1       1.885   3.421  19.039  1.00  0.00      LIG  
ATOM   4229 H6   LIG     1       3.565   3.313  19.465  1.00  0.00      LIG  
ATOM   4230 H7   LIG     1       1.169   3.029  21.211  1.00  0.00      LIG  
ATOM   4231 H8   LIG     1       2.615   3.993  21.414  1.00  0.00      LIG  
ATOM   4232 H9   LIG     1       3.923   1.854  21.633  1.00  0.00      LIG  
ATOM   4233 H10  LIG     1       1.257   0.559  22.071  1.00  0.00      LIG  
ATOM   4234 H11  LIG     1       3.839  -0.971  24.235  1.00  0.00      LIG  
ATOM   4235 H12  LIG     1       4.725   0.276  23.374  1.00  0.00      LIG  
ATOM   4236 H13  LIG     1       3.853  -0.917  21.650  1.00  0.00      LIG  
ATOM   4237 H14  LIG     1       0.665   2.497  23.331  1.00  0.00      LIG  
ATOM   4238 H15  LIG     1       1.588   3.920  23.959  1.00  0.00      LIG  
ATOM   4239 H16  LIG     1       3.425   1.786  16.545  1.00  0.00      LIG  
ATOM   4240 H17  LIG     1       5.167   1.571  16.768  1.00  0.00      LIG  
ATOM   4241 H18  LIG     1       4.351   2.915  17.547  1.00  0.00      LIG  
ATOM   4242 H19  LIG     1       6.087   0.778  18.912  1.00  0.00      LIG  
ATOM   4243 H20  LIG     1       5.063   0.516  20.320  1.00  0.00      LIG  
ATOM   4244 H21  LIG     1       5.338   2.155  19.714  1.00  0.00      LIG  
ATOM   4245 H22  LIG     1       0.110   0.545  18.874  1.00  0.00      LIG  
ATOM   4246 H23  LIG     1       0.086   1.533  20.333  1.00  0.00      LIG  
ATOM   4247 H24  LIG     1      -0.121  -0.211  20.450  1.00  0.00      LIG  
ATOM   4248 H25  LIG     1       3.855   4.111  23.221  1.00  0.00      LIG  
ATOM   4249 H26  LIG     1       4.935   2.728  23.442  1.00  0.00      LIG  
ATOM   4250 H27  LIG     1       4.024   3.373  24.814  1.00  0.00      LIG  
ATOM   4251 H28  LIG     1       4.731  -0.652  25.997  1.00  0.00      LIG  
ATOM   4252 H29  LIG     1       2.413  -1.668  27.632  1.00  0.00      LIG  
ATOM   4253 H30  LIG     1       2.478  -1.766  25.900  1.00  0.00      LIG  
ATOM   4254 H31  LIG     1       1.084  -0.019  26.748  1.00  0.00      LIG  
ATOM   4255 H32  LIG     1       1.920  -2.022  21.740  1.00  0.00      LIG  
ATOM   4256 H33  LIG     1       1.787   1.833  28.067  1.00  0.00      LIG  
ATOM   4257 H34  LIG     1       3.494   1.464  27.827  1.00  0.00      LIG  
ATOM   4258 H35  LIG     1       2.474   0.389  28.803  1.00  0.00      LIG  
ATOM   4259 H36  LIG     1       3.932  -4.711  28.880  1.00  0.00      LIG  
ATOM   4260 H37  LIG     1       3.311  -3.053  28.865  1.00  0.00      LIG  
ATOM   4261 H38  LIG     1       5.079  -3.365  28.973  1.00  0.00      LIG  
ATOM   4262 H39  LIG     1       4.407  -0.853  28.952  1.00  0.00      LIG  
ATOM   4263 H40  LIG     1       5.694   0.792  30.101  1.00  0.00      LIG  
ATOM   4264 H41  LIG     1       5.878   2.193  29.037  1.00  0.00      LIG  
ATOM   4265 H42  LIG     1       7.304   1.249  29.510  1.00  0.00      LIG  
ATOM   4266 H43  LIG     1       7.565   1.387  26.956  1.00  0.00      LIG  
ATOM   4267 H44  LIG     1       5.912   1.643  26.372  1.00  0.00      LIG  
ATOM   4268 H45  LIG     1       6.763   0.130  26.008  1.00  0.00      LIG  
TER
REMARK  Energy: 281.374
REMARK  SimpleFitness: 281.374
REMARK  FullFitness: -616.8164
REMARK  InterFull: -19.5903
REMARK  IntraFull: 307.687
REMARK  solvFull: -1105.3
REMARK  surfFull: 200.387
REMARK  extraFull: 0.0
REMARK  deltaGcompsolvpol: -1105.3
REMARK  deltaGcompsolvnonpol: 200.387
REMARK  deltaGprotsolvpol: -1109.66
REMARK  deltaGprotsolvnonpol: 196.383
REMARK  deltaGligsolvpol: -14.8621
REMARK  deltaGligsolvnonpol: 15.8229
REMARK  deltaGvdw: -19.5903
REMARK  deltaGelec: 0.0
REMARK  deltaG: -5.784919
REMARK  Cluster: 4
REMARK  ClusterRank: 5
ATOM   4186 C    LIG     1       3.452  -1.442  18.999  1.00  0.00      LIG  
ATOM   4187 C1   LIG     1       3.918  -0.435  18.008  1.00  0.00      LIG  
ATOM   4188 C2   LIG     1       3.968   0.990  18.493  1.00  0.00      LIG  
ATOM   4189 C3   LIG     1       2.604   1.391  19.115  1.00  0.00      LIG  
ATOM   4190 C4   LIG     1       1.929   0.367  20.060  1.00  0.00      LIG  
ATOM   4191 C5   LIG     1       2.076  -1.053  19.494  1.00  0.00      LIG  
ATOM   4192 C6   LIG     1       2.597   2.837  19.629  1.00  0.00      LIG  
ATOM   4193 C7   LIG     1       2.253   3.015  21.088  1.00  0.00      LIG  
ATOM   4194 C8   LIG     1       2.869   1.905  21.908  1.00  0.00      LIG  
ATOM   4195 C9   LIG     1       2.236   0.557  21.582  1.00  0.00      LIG  
ATOM   4196 C10  LIG     1       2.824   2.210  23.409  1.00  0.00      LIG  
ATOM   4197 C11  LIG     1       2.946   0.983  24.246  1.00  0.00      LIG  
ATOM   4198 C12  LIG     1       3.722  -0.105  23.588  1.00  0.00      LIG  
ATOM   4199 C13  LIG     1       3.054  -0.546  22.287  1.00  0.00      LIG  
ATOM   4200 C14  LIG     1       1.537   2.828  23.904  1.00  0.00      LIG  
ATOM   4201 C15  LIG     1       1.443   2.242  25.269  1.00  0.00      LIG  
ATOM   4202 C16  LIG     1       2.309   1.050  25.429  1.00  0.00      LIG  
ATOM   4203 C17  LIG     1       4.240   1.863  17.272  1.00  0.00      LIG  
ATOM   4204 C18  LIG     1       5.176   1.117  19.415  1.00  0.00      LIG  
ATOM   4205 C19  LIG     1       0.419   0.579  19.923  1.00  0.00      LIG  
ATOM   4206 C20  LIG     1       3.974   3.157  23.742  1.00  0.00      LIG  
ATOM   4207 O    LIG     1       4.806  -2.596  26.469  1.00  0.00      LIG  
ATOM   4208 C21  LIG     1       4.369  -1.263  26.817  1.00  0.00      LIG  
ATOM   4209 C22  LIG     1       2.828  -1.174  26.751  1.00  0.00      LIG  
ATOM   4210 C23  LIG     1       2.153   0.201  26.675  1.00  0.00      LIG  
ATOM   4211 O1   LIG     1       4.527  -0.792  17.010  1.00  0.00      LIG  
ATOM   4212 O2   LIG     1       2.205  -1.649  22.592  1.00  0.00      LIG  
ATOM   4213 C24  LIG     1       2.499   1.019  27.911  1.00  0.00      LIG  
ATOM   4214 C25  LIG     1       4.242  -3.714  27.038  1.00  0.00      LIG  
ATOM   4215 O3   LIG     1       4.126  -4.758  26.412  1.00  0.00      LIG  
ATOM   4216 C26  LIG     1       4.132  -3.693  28.537  1.00  0.00      LIG  
ATOM   4217 C27  LIG     1       5.031  -0.748  28.075  1.00  0.00      LIG  
ATOM   4218 O4   LIG     1       6.441  -1.052  28.239  1.00  0.00      LIG  
ATOM   4219 C28  LIG     1       6.069   0.328  28.042  1.00  0.00      LIG  
ATOM   4220 C29  LIG     1       6.245   1.184  29.244  1.00  0.00      LIG  
ATOM   4221 C30  LIG     1       6.606   0.898  26.771  1.00  0.00      LIG  
ATOM   4222 O5   LIG     1       0.553   2.538  26.054  1.00  0.00      LIG  
ATOM   4223 H    LIG     1       4.188  -1.520  19.799  1.00  0.00      LIG  
ATOM   4224 H1   LIG     1       3.394  -2.410  18.495  1.00  0.00      LIG  
ATOM   4225 H2   LIG     1       1.943   1.418  18.243  1.00  0.00      LIG  
ATOM   4226 H3   LIG     1       1.705  -1.799  20.197  1.00  0.00      LIG  
ATOM   4227 H4   LIG     1       1.414  -1.131  18.627  1.00  0.00      LIG  
ATOM   4228 H5   LIG     1       1.885   3.421  19.039  1.00  0.00      LIG  
ATOM   4229 H6   LIG     1       3.565   3.313  19.465  1.00  0.00      LIG  
ATOM   4230 H7   LIG     1       1.169   3.029  21.211  1.00  0.00      LIG  
ATOM   4231 H8   LIG     1       2.615   3.993  21.414  1.00  0.00      LIG  
ATOM   4232 H9   LIG     1       3.923   1.854  21.633  1.00  0.00      LIG  
ATOM   4233 H10  LIG     1       1.257   0.559  22.071  1.00  0.00      LIG  
ATOM   4234 H11  LIG     1       3.839  -0.971  24.235  1.00  0.00      LIG  
ATOM   4235 H12  LIG     1       4.725   0.276  23.374  1.00  0.00      LIG  
ATOM   4236 H13  LIG     1       3.853  -0.917  21.650  1.00  0.00      LIG  
ATOM   4237 H14  LIG     1       0.665   2.497  23.331  1.00  0.00      LIG  
ATOM   4238 H15  LIG     1       1.588   3.920  23.959  1.00  0.00      LIG  
ATOM   4239 H16  LIG     1       3.425   1.786  16.545  1.00  0.00      LIG  
ATOM   4240 H17  LIG     1       5.167   1.571  16.768  1.00  0.00      LIG  
ATOM   4241 H18  LIG     1       4.351   2.915  17.547  1.00  0.00      LIG  
ATOM   4242 H19  LIG     1       6.087   0.778  18.912  1.00  0.00      LIG  
ATOM   4243 H20  LIG     1       5.063   0.516  20.320  1.00  0.00      LIG  
ATOM   4244 H21  LIG     1       5.338   2.155  19.714  1.00  0.00      LIG  
ATOM   4245 H22  LIG     1       0.110   0.545  18.874  1.00  0.00      LIG  
ATOM   4246 H23  LIG     1       0.086   1.533  20.333  1.00  0.00      LIG  
ATOM   4247 H24  LIG     1      -0.121  -0.211  20.450  1.00  0.00      LIG  
ATOM   4248 H25  LIG     1       3.855   4.111  23.221  1.00  0.00      LIG  
ATOM   4249 H26  LIG     1       4.935   2.728  23.442  1.00  0.00      LIG  
ATOM   4250 H27  LIG     1       4.024   3.373  24.814  1.00  0.00      LIG  
ATOM   4251 H28  LIG     1       4.731  -0.652  25.997  1.00  0.00      LIG  
ATOM   4252 H29  LIG     1       2.413  -1.668  27.632  1.00  0.00      LIG  
ATOM   4253 H30  LIG     1       2.478  -1.766  25.900  1.00  0.00      LIG  
ATOM   4254 H31  LIG     1       1.084  -0.019  26.748  1.00  0.00      LIG  
ATOM   4255 H32  LIG     1       1.920  -2.022  21.740  1.00  0.00      LIG  
ATOM   4256 H33  LIG     1       1.787   1.833  28.067  1.00  0.00      LIG  
ATOM   4257 H34  LIG     1       3.494   1.464  27.827  1.00  0.00      LIG  
ATOM   4258 H35  LIG     1       2.474   0.389  28.803  1.00  0.00      LIG  
ATOM   4259 H36  LIG     1       3.932  -4.711  28.880  1.00  0.00      LIG  
ATOM   4260 H37  LIG     1       3.311  -3.053  28.865  1.00  0.00      LIG  
ATOM   4261 H38  LIG     1       5.079  -3.365  28.973  1.00  0.00      LIG  
ATOM   4262 H39  LIG     1       4.407  -0.853  28.952  1.00  0.00      LIG  
ATOM   4263 H40  LIG     1       5.694   0.792  30.101  1.00  0.00      LIG  
ATOM   4264 H41  LIG     1       5.878   2.193  29.037  1.00  0.00      LIG  
ATOM   4265 H42  LIG     1       7.304   1.249  29.510  1.00  0.00      LIG  
ATOM   4266 H43  LIG     1       7.565   1.387  26.956  1.00  0.00      LIG  
ATOM   4267 H44  LIG     1       5.912   1.643  26.372  1.00  0.00      LIG  
ATOM   4268 H45  LIG     1       6.763   0.130  26.008  1.00  0.00      LIG  
TER
REMARK  Energy: 281.374
REMARK  SimpleFitness: 281.374
REMARK  FullFitness: -616.8164
REMARK  InterFull: -19.5903
REMARK  IntraFull: 307.687
REMARK  solvFull: -1105.3
REMARK  surfFull: 200.387
REMARK  extraFull: 0.0
REMARK  deltaGcompsolvpol: -1105.3
REMARK  deltaGcompsolvnonpol: 200.387
REMARK  deltaGprotsolvpol: -1109.66
REMARK  deltaGprotsolvnonpol: 196.383
REMARK  deltaGligsolvpol: -14.8621
REMARK  deltaGligsolvnonpol: 15.8229
REMARK  deltaGvdw: -19.5903
REMARK  deltaGelec: 0.0
REMARK  deltaG: -5.784919
REMARK  Cluster: 4
REMARK  ClusterRank: 6
ATOM   4186 C    LIG     1       3.452  -1.442  18.999  1.00  0.00      LIG  
ATOM   4187 C1   LIG     1       3.918  -0.435  18.008  1.00  0.00      LIG  
ATOM   4188 C2   LIG     1       3.968   0.990  18.493  1.00  0.00      LIG  
ATOM   4189 C3   LIG     1       2.604   1.391  19.115  1.00  0.00      LIG  
ATOM   4190 C4   LIG     1       1.929   0.367  20.060  1.00  0.00      LIG  
ATOM   4191 C5   LIG     1       2.076  -1.053  19.494  1.00  0.00      LIG  
ATOM   4192 C6   LIG     1       2.597   2.837  19.629  1.00  0.00      LIG  
ATOM   4193 C7   LIG     1       2.253   3.015  21.088  1.00  0.00      LIG  
ATOM   4194 C8   LIG     1       2.869   1.905  21.908  1.00  0.00      LIG  
ATOM   4195 C9   LIG     1       2.236   0.557  21.582  1.00  0.00      LIG  
ATOM   4196 C10  LIG     1       2.824   2.210  23.409  1.00  0.00      LIG  
ATOM   4197 C11  LIG     1       2.946   0.983  24.246  1.00  0.00      LIG  
ATOM   4198 C12  LIG     1       3.722  -0.105  23.588  1.00  0.00      LIG  
ATOM   4199 C13  LIG     1       3.054  -0.546  22.287  1.00  0.00      LIG  
ATOM   4200 C14  LIG     1       1.537   2.828  23.904  1.00  0.00      LIG  
ATOM   4201 C15  LIG     1       1.443   2.242  25.269  1.00  0.00      LIG  
ATOM   4202 C16  LIG     1       2.309   1.050  25.429  1.00  0.00      LIG  
ATOM   4203 C17  LIG     1       4.240   1.863  17.272  1.00  0.00      LIG  
ATOM   4204 C18  LIG     1       5.176   1.117  19.415  1.00  0.00      LIG  
ATOM   4205 C19  LIG     1       0.419   0.579  19.923  1.00  0.00      LIG  
ATOM   4206 C20  LIG     1       3.974   3.157  23.742  1.00  0.00      LIG  
ATOM   4207 O    LIG     1       4.806  -2.596  26.469  1.00  0.00      LIG  
ATOM   4208 C21  LIG     1       4.369  -1.263  26.817  1.00  0.00      LIG  
ATOM   4209 C22  LIG     1       2.828  -1.174  26.751  1.00  0.00      LIG  
ATOM   4210 C23  LIG     1       2.153   0.201  26.675  1.00  0.00      LIG  
ATOM   4211 O1   LIG     1       4.527  -0.792  17.010  1.00  0.00      LIG  
ATOM   4212 O2   LIG     1       2.205  -1.649  22.592  1.00  0.00      LIG  
ATOM   4213 C24  LIG     1       2.499   1.019  27.911  1.00  0.00      LIG  
ATOM   4214 C25  LIG     1       4.242  -3.714  27.038  1.00  0.00      LIG  
ATOM   4215 O3   LIG     1       4.126  -4.758  26.412  1.00  0.00      LIG  
ATOM   4216 C26  LIG     1       4.132  -3.693  28.537  1.00  0.00      LIG  
ATOM   4217 C27  LIG     1       5.031  -0.748  28.075  1.00  0.00      LIG  
ATOM   4218 O4   LIG     1       6.441  -1.052  28.239  1.00  0.00      LIG  
ATOM   4219 C28  LIG     1       6.069   0.328  28.042  1.00  0.00      LIG  
ATOM   4220 C29  LIG     1       6.245   1.184  29.244  1.00  0.00      LIG  
ATOM   4221 C30  LIG     1       6.606   0.898  26.771  1.00  0.00      LIG  
ATOM   4222 O5   LIG     1       0.553   2.538  26.054  1.00  0.00      LIG  
ATOM   4223 H    LIG     1       4.188  -1.520  19.799  1.00  0.00      LIG  
ATOM   4224 H1   LIG     1       3.394  -2.410  18.495  1.00  0.00      LIG  
ATOM   4225 H2   LIG     1       1.943   1.418  18.243  1.00  0.00      LIG  
ATOM   4226 H3   LIG     1       1.705  -1.799  20.197  1.00  0.00      LIG  
ATOM   4227 H4   LIG     1       1.414  -1.131  18.627  1.00  0.00      LIG  
ATOM   4228 H5   LIG     1       1.885   3.421  19.039  1.00  0.00      LIG  
ATOM   4229 H6   LIG     1       3.565   3.313  19.465  1.00  0.00      LIG  
ATOM   4230 H7   LIG     1       1.169   3.029  21.211  1.00  0.00      LIG  
ATOM   4231 H8   LIG     1       2.615   3.993  21.414  1.00  0.00      LIG  
ATOM   4232 H9   LIG     1       3.923   1.854  21.633  1.00  0.00      LIG  
ATOM   4233 H10  LIG     1       1.257   0.559  22.071  1.00  0.00      LIG  
ATOM   4234 H11  LIG     1       3.839  -0.971  24.235  1.00  0.00      LIG  
ATOM   4235 H12  LIG     1       4.725   0.276  23.374  1.00  0.00      LIG  
ATOM   4236 H13  LIG     1       3.853  -0.917  21.650  1.00  0.00      LIG  
ATOM   4237 H14  LIG     1       0.665   2.497  23.331  1.00  0.00      LIG  
ATOM   4238 H15  LIG     1       1.588   3.920  23.959  1.00  0.00      LIG  
ATOM   4239 H16  LIG     1       3.425   1.786  16.545  1.00  0.00      LIG  
ATOM   4240 H17  LIG     1       5.167   1.571  16.768  1.00  0.00      LIG  
ATOM   4241 H18  LIG     1       4.351   2.915  17.547  1.00  0.00      LIG  
ATOM   4242 H19  LIG     1       6.087   0.778  18.912  1.00  0.00      LIG  
ATOM   4243 H20  LIG     1       5.063   0.516  20.320  1.00  0.00      LIG  
ATOM   4244 H21  LIG     1       5.338   2.155  19.714  1.00  0.00      LIG  
ATOM   4245 H22  LIG     1       0.110   0.545  18.874  1.00  0.00      LIG  
ATOM   4246 H23  LIG     1       0.086   1.533  20.333  1.00  0.00      LIG  
ATOM   4247 H24  LIG     1      -0.121  -0.211  20.450  1.00  0.00      LIG  
ATOM   4248 H25  LIG     1       3.855   4.111  23.221  1.00  0.00      LIG  
ATOM   4249 H26  LIG     1       4.935   2.728  23.442  1.00  0.00      LIG  
ATOM   4250 H27  LIG     1       4.024   3.373  24.814  1.00  0.00      LIG  
ATOM   4251 H28  LIG     1       4.731  -0.652  25.997  1.00  0.00      LIG  
ATOM   4252 H29  LIG     1       2.413  -1.668  27.632  1.00  0.00      LIG  
ATOM   4253 H30  LIG     1       2.478  -1.766  25.900  1.00  0.00      LIG  
ATOM   4254 H31  LIG     1       1.084  -0.019  26.748  1.00  0.00      LIG  
ATOM   4255 H32  LIG     1       1.920  -2.022  21.740  1.00  0.00      LIG  
ATOM   4256 H33  LIG     1       1.787   1.833  28.067  1.00  0.00      LIG  
ATOM   4257 H34  LIG     1       3.494   1.464  27.827  1.00  0.00      LIG  
ATOM   4258 H35  LIG     1       2.474   0.389  28.803  1.00  0.00      LIG  
ATOM   4259 H36  LIG     1       3.932  -4.711  28.880  1.00  0.00      LIG  
ATOM   4260 H37  LIG     1       3.311  -3.053  28.865  1.00  0.00      LIG  
ATOM   4261 H38  LIG     1       5.079  -3.365  28.973  1.00  0.00      LIG  
ATOM   4262 H39  LIG     1       4.407  -0.853  28.952  1.00  0.00      LIG  
ATOM   4263 H40  LIG     1       5.694   0.792  30.101  1.00  0.00      LIG  
ATOM   4264 H41  LIG     1       5.878   2.193  29.037  1.00  0.00      LIG  
ATOM   4265 H42  LIG     1       7.304   1.249  29.510  1.00  0.00      LIG  
ATOM   4266 H43  LIG     1       7.565   1.387  26.956  1.00  0.00      LIG  
ATOM   4267 H44  LIG     1       5.912   1.643  26.372  1.00  0.00      LIG  
ATOM   4268 H45  LIG     1       6.763   0.130  26.008  1.00  0.00      LIG  
TER
REMARK  Energy: 282.995
REMARK  SimpleFitness: 282.995
REMARK  FullFitness: -615.60364
REMARK  InterFull: -19.8757
REMARK  IntraFull: 309.315
REMARK  solvFull: -1105.5
REMARK  surfFull: 200.457
REMARK  extraFull: 0.0
REMARK  deltaGcompsolvpol: -1105.5
REMARK  deltaGcompsolvnonpol: 200.457
REMARK  deltaGprotsolvpol: -1109.66
REMARK  deltaGprotsolvnonpol: 196.383
REMARK  deltaGligsolvpol: -14.9076
REMARK  deltaGligsolvnonpol: 15.7995
REMARK  deltaGvdw: -19.8757
REMARK  deltaGelec: 0.0
REMARK  deltaG: -5.812534
REMARK  Cluster: 4
REMARK  ClusterRank: 7
ATOM   4186 C    LIG     1       4.170  -1.292  18.987  1.00  0.00      LIG  
ATOM   4187 C1   LIG     1       4.405  -0.239  17.962  1.00  0.00      LIG  
ATOM   4188 C2   LIG     1       4.123   1.174  18.399  1.00  0.00      LIG  
ATOM   4189 C3   LIG     1       2.703   1.273  19.017  1.00  0.00      LIG  
ATOM   4190 C4   LIG     1       2.273   0.152  19.994  1.00  0.00      LIG  
ATOM   4191 C5   LIG     1       2.738  -1.215  19.468  1.00  0.00      LIG  
ATOM   4192 C6   LIG     1       2.368   2.693  19.490  1.00  0.00      LIG  
ATOM   4193 C7   LIG     1       2.014   2.836  20.951  1.00  0.00      LIG  
ATOM   4194 C8   LIG     1       2.857   1.908  21.794  1.00  0.00      LIG  
ATOM   4195 C9   LIG     1       2.508   0.452  21.512  1.00  0.00      LIG  
ATOM   4196 C10  LIG     1       2.764   2.253  23.284  1.00  0.00      LIG  
ATOM   4197 C11  LIG     1       3.095   1.098  24.167  1.00  0.00      LIG  
ATOM   4198 C12  LIG     1       4.055   0.139  23.556  1.00  0.00      LIG  
ATOM   4199 C13  LIG     1       3.490  -0.462  22.269  1.00  0.00      LIG  
ATOM   4200 C14  LIG     1       1.397   2.671  23.776  1.00  0.00      LIG  
ATOM   4201 C15  LIG     1       1.440   2.165  25.175  1.00  0.00      LIG  
ATOM   4202 C16  LIG     1       2.466   1.115  25.358  1.00  0.00      LIG  
ATOM   4203 C17  LIG     1       4.193   2.045  17.147  1.00  0.00      LIG  
ATOM   4204 C18  LIG     1       5.267   1.603  19.309  1.00  0.00      LIG  
ATOM   4205 C19  LIG     1       0.758   0.014  19.857  1.00  0.00      LIG  
ATOM   4206 C20  LIG     1       3.736   3.397  23.566  1.00  0.00      LIG  
ATOM   4207 O    LIG     1       4.929  -2.632  26.467  1.00  0.00      LIG  
ATOM   4208 C21  LIG     1       4.578  -1.274  26.819  1.00  0.00      LIG  
ATOM   4209 C22  LIG     1       3.050  -1.081  26.712  1.00  0.00      LIG  
ATOM   4210 C23  LIG     1       2.452   0.330  26.653  1.00  0.00      LIG  
ATOM   4211 O1   LIG     1       5.108  -0.476  16.992  1.00  0.00      LIG  
ATOM   4212 O2   LIG     1       2.832  -1.680  22.614  1.00  0.00      LIG  
ATOM   4213 C24  LIG     1       2.961   1.219  27.776  1.00  0.00      LIG  
ATOM   4214 C25  LIG     1       4.263  -3.713  26.999  1.00  0.00      LIG  
ATOM   4215 O3   LIG     1       4.077  -4.730  26.350  1.00  0.00      LIG  
ATOM   4216 C26  LIG     1       4.131  -3.718  28.496  1.00  0.00      LIG  
ATOM   4217 C27  LIG     1       5.242  -0.819  28.102  1.00  0.00      LIG  
ATOM   4218 O4   LIG     1       6.593  -1.287  28.354  1.00  0.00      LIG  
ATOM   4219 C28  LIG     1       6.408   0.118  28.088  1.00  0.00      LIG  
ATOM   4220 C29  LIG     1       6.637   0.998  29.264  1.00  0.00      LIG  
ATOM   4221 C30  LIG     1       7.072   0.561  26.827  1.00  0.00      LIG  
ATOM   4222 O5   LIG     1       0.573   2.404  26.004  1.00  0.00      LIG  
ATOM   4223 H    LIG     1       4.895  -1.173  19.793  1.00  0.00      LIG  
ATOM   4224 H1   LIG     1       4.341  -2.263  18.515  1.00  0.00      LIG  
ATOM   4225 H2   LIG     1       2.056   1.127  18.146  1.00  0.00      LIG  
ATOM   4226 H3   LIG     1       2.545  -2.006  20.193  1.00  0.00      LIG  
ATOM   4227 H4   LIG     1       2.113  -1.469  18.606  1.00  0.00      LIG  
ATOM   4228 H5   LIG     1       1.529   3.075  18.901  1.00  0.00      LIG  
ATOM   4229 H6   LIG     1       3.193   3.377  19.288  1.00  0.00      LIG  
ATOM   4230 H7   LIG     1       0.953   2.616  21.087  1.00  0.00      LIG  
ATOM   4231 H8   LIG     1       2.158   3.878  21.245  1.00  0.00      LIG  
ATOM   4232 H9   LIG     1       3.896   2.063  21.507  1.00  0.00      LIG  
ATOM   4233 H10  LIG     1       1.536   0.293  21.989  1.00  0.00      LIG  
ATOM   4234 H11  LIG     1       4.310  -0.668  24.234  1.00  0.00      LIG  
ATOM   4235 H12  LIG     1       4.979   0.680  23.331  1.00  0.00      LIG  
ATOM   4236 H13  LIG     1       4.348  -0.721  21.653  1.00  0.00      LIG  
ATOM   4237 H14  LIG     1       0.585   2.160  23.251  1.00  0.00      LIG  
ATOM   4238 H15  LIG     1       1.260   3.756  23.764  1.00  0.00      LIG  
ATOM   4239 H16  LIG     1       3.433   1.749  16.418  1.00  0.00      LIG  
ATOM   4240 H17  LIG     1       5.170   1.967  16.660  1.00  0.00      LIG  
ATOM   4241 H18  LIG     1       4.044   3.101  17.382  1.00  0.00      LIG  
ATOM   4242 H19  LIG     1       6.232   1.478  18.808  1.00  0.00      LIG  
ATOM   4243 H20  LIG     1       5.298   1.011  20.227  1.00  0.00      LIG  
ATOM   4244 H21  LIG     1       5.180   2.657  19.586  1.00  0.00      LIG  
ATOM   4245 H22  LIG     1       0.466  -0.112  18.811  1.00  0.00      LIG  
ATOM   4246 H23  LIG     1       0.217   0.876  20.248  1.00  0.00      LIG  
ATOM   4247 H24  LIG     1       0.416  -0.868  20.403  1.00  0.00      LIG  
ATOM   4248 H25  LIG     1       3.451   4.291  23.006  1.00  0.00      LIG  
ATOM   4249 H26  LIG     1       4.756   3.128  23.276  1.00  0.00      LIG  
ATOM   4250 H27  LIG     1       3.749   3.667  24.626  1.00  0.00      LIG  
ATOM   4251 H28  LIG     1       4.998  -0.673  26.020  1.00  0.00      LIG  
ATOM   4252 H29  LIG     1       2.589  -1.567  27.575  1.00  0.00      LIG  
ATOM   4253 H30  LIG     1       2.685  -1.639  25.844  1.00  0.00      LIG  
ATOM   4254 H31  LIG     1       1.394   0.152  26.868  1.00  0.00      LIG  
ATOM   4255 H32  LIG     1       2.522  -2.074  21.781  1.00  0.00      LIG  
ATOM   4256 H33  LIG     1       2.349   2.118  27.884  1.00  0.00      LIG  
ATOM   4257 H34  LIG     1       3.989   1.541  27.593  1.00  0.00      LIG  
ATOM   4258 H35  LIG     1       2.927   0.684  28.729  1.00  0.00      LIG  
ATOM   4259 H36  LIG     1       3.788  -4.709  28.805  1.00  0.00      LIG  
ATOM   4260 H37  LIG     1       3.401  -2.982  28.837  1.00  0.00      LIG  
ATOM   4261 H38  LIG     1       5.106  -3.533  28.950  1.00  0.00      LIG  
ATOM   4262 H39  LIG     1       4.569  -0.817  28.947  1.00  0.00      LIG  
ATOM   4263 H40  LIG     1       6.051   0.681  30.129  1.00  0.00      LIG  
ATOM   4264 H41  LIG     1       6.348   2.024  29.020  1.00  0.00      LIG  
ATOM   4265 H42  LIG     1       7.695   0.996  29.540  1.00  0.00      LIG  
ATOM   4266 H43  LIG     1       8.085   0.910  27.042  1.00  0.00      LIG  
ATOM   4267 H44  LIG     1       6.510   1.385  26.379  1.00  0.00      LIG  
ATOM   4268 H45  LIG     1       7.144  -0.248  26.093  1.00  0.00      LIG  
TER
REMARK  Energy: 278.435
REMARK  SimpleFitness: 278.435
REMARK  FullFitness: -613.8595
REMARK  InterFull: -22.9125
REMARK  IntraFull: 302.728
REMARK  solvFull: -1090.75
REMARK  surfFull: 197.075
REMARK  extraFull: 0.0
REMARK  deltaGcompsolvpol: -1090.75
REMARK  deltaGcompsolvnonpol: 197.075
REMARK  deltaGprotsolvpol: -1109.66
REMARK  deltaGprotsolvnonpol: 196.383
REMARK  deltaGligsolvpol: -13.3901
REMARK  deltaGligsolvnonpol: 15.6026
REMARK  deltaGvdw: -22.9125
REMARK  deltaGelec: 0.0
REMARK  deltaG: -5.5912967
REMARK  Cluster: 5
REMARK  ClusterRank: 0
ATOM   4186 C    LIG     1       1.662   2.171  25.534  1.00  0.00      LIG  
ATOM   4187 C1   LIG     1       2.802   3.075  25.845  1.00  0.00      LIG  
ATOM   4188 C2   LIG     1       3.978   2.431  26.532  1.00  0.00      LIG  
ATOM   4189 C3   LIG     1       3.507   1.616  27.770  1.00  0.00      LIG  
ATOM   4190 C4   LIG     1       2.226   0.757  27.624  1.00  0.00      LIG  
ATOM   4191 C5   LIG     1       1.177   1.549  26.822  1.00  0.00      LIG  
ATOM   4192 C6   LIG     1       4.664   0.908  28.483  1.00  0.00      LIG  
ATOM   4193 C7   LIG     1       4.548  -0.594  28.583  1.00  0.00      LIG  
ATOM   4194 C8   LIG     1       3.908  -1.165  27.348  1.00  0.00      LIG  
ATOM   4195 C9   LIG     1       2.461  -0.762  27.277  1.00  0.00      LIG  
ATOM   4196 C10  LIG     1       4.155  -2.673  27.206  1.00  0.00      LIG  
ATOM   4197 C11  LIG     1       3.138  -3.444  26.429  1.00  0.00      LIG  
ATOM   4198 C12  LIG     1       2.410  -2.621  25.417  1.00  0.00      LIG  
ATOM   4199 C13  LIG     1       1.901  -1.258  25.942  1.00  0.00      LIG  
ATOM   4200 C14  LIG     1       4.254  -3.486  28.476  1.00  0.00      LIG  
ATOM   4201 C15  LIG     1       3.825  -4.837  27.996  1.00  0.00      LIG  
ATOM   4202 C16  LIG     1       2.982  -4.746  26.782  1.00  0.00      LIG  
ATOM   4203 C17  LIG     1       4.892   3.561  26.996  1.00  0.00      LIG  
ATOM   4204 C18  LIG     1       4.739   1.650  25.467  1.00  0.00      LIG  
ATOM   4205 C19  LIG     1       1.563   0.739  28.998  1.00  0.00      LIG  
ATOM   4206 C20  LIG     1       5.488  -2.719  26.509  1.00  0.00      LIG  
ATOM   4207 O    LIG     1       1.155  -9.006  25.554  1.00  0.00      LIG  
ATOM   4208 C21  LIG     1       1.132  -7.714  24.916  1.00  0.00      LIG  
ATOM   4209 C22  LIG     1       2.364  -6.931  25.431  1.00  0.00      LIG  
ATOM   4210 C23  LIG     1       1.955  -5.827  26.394  1.00  0.00      LIG  
ATOM   4211 O1   LIG     1       2.905   4.152  25.277  1.00  0.00      LIG  
ATOM   4212 O2   LIG     1       0.501  -1.324  26.124  1.00  0.00      LIG  
ATOM   4213 C24  LIG     1       1.331  -6.509  27.613  1.00  0.00      LIG  
ATOM   4214 C25  LIG     1      -0.064  -9.580  25.785  1.00  0.00      LIG  
ATOM   4215 O3   LIG     1      -1.149  -9.058  25.572  1.00  0.00      LIG  
ATOM   4216 C26  LIG     1       0.112 -11.013  26.175  1.00  0.00      LIG  
ATOM   4217 C27  LIG     1       1.230  -7.936  23.429  1.00  0.00      LIG  
ATOM   4218 O4   LIG     1       0.122  -8.643  22.826  1.00  0.00      LIG  
ATOM   4219 C28  LIG     1       0.367  -7.298  22.385  1.00  0.00      LIG  
ATOM   4220 C29  LIG     1       0.901  -7.181  20.999  1.00  0.00      LIG  
ATOM   4221 C30  LIG     1      -0.807  -6.444  22.664  1.00  0.00      LIG  
ATOM   4222 O5   LIG     1       3.980  -5.861  28.643  1.00  0.00      LIG  
ATOM   4223 H    LIG     1       1.975   1.434  24.795  1.00  0.00      LIG  
ATOM   4224 H1   LIG     1       0.862   2.777  25.100  1.00  0.00      LIG  
ATOM   4225 H2   LIG     1       3.213   2.405  28.470  1.00  0.00      LIG  
ATOM   4226 H3   LIG     1       0.277   0.965  26.639  1.00  0.00      LIG  
ATOM   4227 H4   LIG     1       0.834   2.379  27.449  1.00  0.00      LIG  
ATOM   4228 H5   LIG     1       4.756   1.306  29.497  1.00  0.00      LIG  
ATOM   4229 H6   LIG     1       5.616   1.132  27.999  1.00  0.00      LIG  
ATOM   4230 H7   LIG     1       3.943  -0.857  29.452  1.00  0.00      LIG  
ATOM   4231 H8   LIG     1       5.547  -1.007  28.747  1.00  0.00      LIG  
ATOM   4232 H9   LIG     1       4.385  -0.689  26.497  1.00  0.00      LIG  
ATOM   4233 H10  LIG     1       1.959  -1.339  28.062  1.00  0.00      LIG  
ATOM   4234 H11  LIG     1       1.592  -3.199  24.976  1.00  0.00      LIG  
ATOM   4235 H12  LIG     1       3.120  -2.422  24.610  1.00  0.00      LIG  
ATOM   4236 H13  LIG     1       2.091  -0.531  25.155  1.00  0.00      LIG  
ATOM   4237 H14  LIG     1       3.552  -3.150  29.246  1.00  0.00      LIG  
ATOM   4238 H15  LIG     1       5.275  -3.526  28.862  1.00  0.00      LIG  
ATOM   4239 H16  LIG     1       4.384   4.207  27.718  1.00  0.00      LIG  
ATOM   4240 H17  LIG     1       5.214   4.187  26.158  1.00  0.00      LIG  
ATOM   4241 H18  LIG     1       5.800   3.175  27.466  1.00  0.00      LIG  
ATOM   4242 H19  LIG     1       5.020   2.300  24.633  1.00  0.00      LIG  
ATOM   4243 H20  LIG     1       4.137   0.837  25.052  1.00  0.00      LIG  
ATOM   4244 H21  LIG     1       5.660   1.222  25.869  1.00  0.00      LIG  
ATOM   4245 H22  LIG     1       1.363   1.752  29.359  1.00  0.00      LIG  
ATOM   4246 H23  LIG     1       2.192   0.253  29.741  1.00  0.00      LIG  
ATOM   4247 H24  LIG     1       0.611   0.205  28.956  1.00  0.00      LIG  
ATOM   4248 H25  LIG     1       6.276  -2.353  27.170  1.00  0.00      LIG  
ATOM   4249 H26  LIG     1       5.492  -2.061  25.641  1.00  0.00      LIG  
ATOM   4250 H27  LIG     1       5.742  -3.730  26.177  1.00  0.00      LIG  
ATOM   4251 H28  LIG     1       0.220  -7.161  25.157  1.00  0.00      LIG  
ATOM   4252 H29  LIG     1       2.874  -6.467  24.598  1.00  0.00      LIG  
ATOM   4253 H30  LIG     1       3.085  -7.591  25.919  1.00  0.00      LIG  
ATOM   4254 H31  LIG     1       1.156  -5.304  25.869  1.00  0.00      LIG  
ATOM   4255 H32  LIG     1       0.335  -2.075  26.724  1.00  0.00      LIG  
ATOM   4256 H33  LIG     1       1.199  -5.817  28.449  1.00  0.00      LIG  
ATOM   4257 H34  LIG     1       1.961  -7.334  27.959  1.00  0.00      LIG  
ATOM   4258 H35  LIG     1       0.345  -6.918  27.378  1.00  0.00      LIG  
ATOM   4259 H36  LIG     1       0.822 -11.090  27.003  1.00  0.00      LIG  
ATOM   4260 H37  LIG     1       0.463 -11.589  25.314  1.00  0.00      LIG  
ATOM   4261 H38  LIG     1      -0.852 -11.405  26.508  1.00  0.00      LIG  
ATOM   4262 H39  LIG     1       2.199  -8.316  23.163  1.00  0.00      LIG  
ATOM   4263 H40  LIG     1       1.799  -7.790  20.860  1.00  0.00      LIG  
ATOM   4264 H41  LIG     1       1.158  -6.142  20.781  1.00  0.00      LIG  
ATOM   4265 H42  LIG     1       0.148  -7.505  20.276  1.00  0.00      LIG  
ATOM   4266 H43  LIG     1      -0.493  -5.401  22.721  1.00  0.00      LIG  
ATOM   4267 H44  LIG     1      -1.305  -6.723  23.597  1.00  0.00      LIG  
ATOM   4268 H45  LIG     1      -1.537  -6.536  21.856  1.00  0.00      LIG  
TER
REMARK  Energy: 278.435
REMARK  SimpleFitness: 278.435
REMARK  FullFitness: -613.8595
REMARK  InterFull: -22.9125
REMARK  IntraFull: 302.728
REMARK  solvFull: -1090.75
REMARK  surfFull: 197.075
REMARK  extraFull: 0.0
REMARK  deltaGcompsolvpol: -1090.75
REMARK  deltaGcompsolvnonpol: 197.075
REMARK  deltaGprotsolvpol: -1109.66
REMARK  deltaGprotsolvnonpol: 196.383
REMARK  deltaGligsolvpol: -13.3901
REMARK  deltaGligsolvnonpol: 15.6026
REMARK  deltaGvdw: -22.9125
REMARK  deltaGelec: 0.0
REMARK  deltaG: -5.5912967
REMARK  Cluster: 5
REMARK  ClusterRank: 1
ATOM   4186 C    LIG     1       1.662   2.171  25.534  1.00  0.00      LIG  
ATOM   4187 C1   LIG     1       2.802   3.075  25.845  1.00  0.00      LIG  
ATOM   4188 C2   LIG     1       3.978   2.431  26.532  1.00  0.00      LIG  
ATOM   4189 C3   LIG     1       3.507   1.616  27.770  1.00  0.00      LIG  
ATOM   4190 C4   LIG     1       2.226   0.757  27.624  1.00  0.00      LIG  
ATOM   4191 C5   LIG     1       1.177   1.549  26.822  1.00  0.00      LIG  
ATOM   4192 C6   LIG     1       4.664   0.908  28.483  1.00  0.00      LIG  
ATOM   4193 C7   LIG     1       4.548  -0.594  28.583  1.00  0.00      LIG  
ATOM   4194 C8   LIG     1       3.908  -1.165  27.348  1.00  0.00      LIG  
ATOM   4195 C9   LIG     1       2.461  -0.762  27.277  1.00  0.00      LIG  
ATOM   4196 C10  LIG     1       4.155  -2.673  27.206  1.00  0.00      LIG  
ATOM   4197 C11  LIG     1       3.138  -3.444  26.429  1.00  0.00      LIG  
ATOM   4198 C12  LIG     1       2.410  -2.621  25.417  1.00  0.00      LIG  
ATOM   4199 C13  LIG     1       1.901  -1.258  25.942  1.00  0.00      LIG  
ATOM   4200 C14  LIG     1       4.254  -3.486  28.476  1.00  0.00      LIG  
ATOM   4201 C15  LIG     1       3.825  -4.837  27.996  1.00  0.00      LIG  
ATOM   4202 C16  LIG     1       2.982  -4.746  26.782  1.00  0.00      LIG  
ATOM   4203 C17  LIG     1       4.892   3.561  26.996  1.00  0.00      LIG  
ATOM   4204 C18  LIG     1       4.739   1.650  25.467  1.00  0.00      LIG  
ATOM   4205 C19  LIG     1       1.563   0.739  28.998  1.00  0.00      LIG  
ATOM   4206 C20  LIG     1       5.488  -2.719  26.509  1.00  0.00      LIG  
ATOM   4207 O    LIG     1       1.155  -9.006  25.554  1.00  0.00      LIG  
ATOM   4208 C21  LIG     1       1.132  -7.714  24.916  1.00  0.00      LIG  
ATOM   4209 C22  LIG     1       2.364  -6.931  25.431  1.00  0.00      LIG  
ATOM   4210 C23  LIG     1       1.955  -5.827  26.394  1.00  0.00      LIG  
ATOM   4211 O1   LIG     1       2.905   4.152  25.277  1.00  0.00      LIG  
ATOM   4212 O2   LIG     1       0.501  -1.324  26.124  1.00  0.00      LIG  
ATOM   4213 C24  LIG     1       1.331  -6.509  27.613  1.00  0.00      LIG  
ATOM   4214 C25  LIG     1      -0.064  -9.580  25.785  1.00  0.00      LIG  
ATOM   4215 O3   LIG     1      -1.149  -9.058  25.572  1.00  0.00      LIG  
ATOM   4216 C26  LIG     1       0.112 -11.013  26.175  1.00  0.00      LIG  
ATOM   4217 C27  LIG     1       1.230  -7.936  23.429  1.00  0.00      LIG  
ATOM   4218 O4   LIG     1       0.122  -8.643  22.826  1.00  0.00      LIG  
ATOM   4219 C28  LIG     1       0.367  -7.298  22.385  1.00  0.00      LIG  
ATOM   4220 C29  LIG     1       0.901  -7.181  20.999  1.00  0.00      LIG  
ATOM   4221 C30  LIG     1      -0.807  -6.444  22.664  1.00  0.00      LIG  
ATOM   4222 O5   LIG     1       3.980  -5.861  28.643  1.00  0.00      LIG  
ATOM   4223 H    LIG     1       1.975   1.434  24.795  1.00  0.00      LIG  
ATOM   4224 H1   LIG     1       0.862   2.777  25.100  1.00  0.00      LIG  
ATOM   4225 H2   LIG     1       3.213   2.405  28.470  1.00  0.00      LIG  
ATOM   4226 H3   LIG     1       0.277   0.965  26.639  1.00  0.00      LIG  
ATOM   4227 H4   LIG     1       0.834   2.379  27.449  1.00  0.00      LIG  
ATOM   4228 H5   LIG     1       4.756   1.306  29.497  1.00  0.00      LIG  
ATOM   4229 H6   LIG     1       5.616   1.132  27.999  1.00  0.00      LIG  
ATOM   4230 H7   LIG     1       3.943  -0.857  29.452  1.00  0.00      LIG  
ATOM   4231 H8   LIG     1       5.547  -1.007  28.747  1.00  0.00      LIG  
ATOM   4232 H9   LIG     1       4.385  -0.689  26.497  1.00  0.00      LIG  
ATOM   4233 H10  LIG     1       1.959  -1.339  28.062  1.00  0.00      LIG  
ATOM   4234 H11  LIG     1       1.592  -3.199  24.976  1.00  0.00      LIG  
ATOM   4235 H12  LIG     1       3.120  -2.422  24.610  1.00  0.00      LIG  
ATOM   4236 H13  LIG     1       2.091  -0.531  25.155  1.00  0.00      LIG  
ATOM   4237 H14  LIG     1       3.552  -3.150  29.246  1.00  0.00      LIG  
ATOM   4238 H15  LIG     1       5.275  -3.526  28.862  1.00  0.00      LIG  
ATOM   4239 H16  LIG     1       4.384   4.207  27.718  1.00  0.00      LIG  
ATOM   4240 H17  LIG     1       5.214   4.187  26.158  1.00  0.00      LIG  
ATOM   4241 H18  LIG     1       5.800   3.175  27.466  1.00  0.00      LIG  
ATOM   4242 H19  LIG     1       5.020   2.300  24.633  1.00  0.00      LIG  
ATOM   4243 H20  LIG     1       4.137   0.837  25.052  1.00  0.00      LIG  
ATOM   4244 H21  LIG     1       5.660   1.222  25.869  1.00  0.00      LIG  
ATOM   4245 H22  LIG     1       1.363   1.752  29.359  1.00  0.00      LIG  
ATOM   4246 H23  LIG     1       2.192   0.253  29.741  1.00  0.00      LIG  
ATOM   4247 H24  LIG     1       0.611   0.205  28.956  1.00  0.00      LIG  
ATOM   4248 H25  LIG     1       6.276  -2.353  27.170  1.00  0.00      LIG  
ATOM   4249 H26  LIG     1       5.492  -2.061  25.641  1.00  0.00      LIG  
ATOM   4250 H27  LIG     1       5.742  -3.730  26.177  1.00  0.00      LIG  
ATOM   4251 H28  LIG     1       0.220  -7.161  25.157  1.00  0.00      LIG  
ATOM   4252 H29  LIG     1       2.874  -6.467  24.598  1.00  0.00      LIG  
ATOM   4253 H30  LIG     1       3.085  -7.591  25.919  1.00  0.00      LIG  
ATOM   4254 H31  LIG     1       1.156  -5.304  25.869  1.00  0.00      LIG  
ATOM   4255 H32  LIG     1       0.335  -2.075  26.724  1.00  0.00      LIG  
ATOM   4256 H33  LIG     1       1.199  -5.817  28.449  1.00  0.00      LIG  
ATOM   4257 H34  LIG     1       1.961  -7.334  27.959  1.00  0.00      LIG  
ATOM   4258 H35  LIG     1       0.345  -6.918  27.378  1.00  0.00      LIG  
ATOM   4259 H36  LIG     1       0.822 -11.090  27.003  1.00  0.00      LIG  
ATOM   4260 H37  LIG     1       0.463 -11.589  25.314  1.00  0.00      LIG  
ATOM   4261 H38  LIG     1      -0.852 -11.405  26.508  1.00  0.00      LIG  
ATOM   4262 H39  LIG     1       2.199  -8.316  23.163  1.00  0.00      LIG  
ATOM   4263 H40  LIG     1       1.799  -7.790  20.860  1.00  0.00      LIG  
ATOM   4264 H41  LIG     1       1.158  -6.142  20.781  1.00  0.00      LIG  
ATOM   4265 H42  LIG     1       0.148  -7.505  20.276  1.00  0.00      LIG  
ATOM   4266 H43  LIG     1      -0.493  -5.401  22.721  1.00  0.00      LIG  
ATOM   4267 H44  LIG     1      -1.305  -6.723  23.597  1.00  0.00      LIG  
ATOM   4268 H45  LIG     1      -1.537  -6.536  21.856  1.00  0.00      LIG  
TER
REMARK  Energy: 280.021
REMARK  SimpleFitness: 280.021
REMARK  FullFitness: -612.23553
REMARK  InterFull: -22.6916
REMARK  IntraFull: 305.161
REMARK  solvFull: -1091.84
REMARK  surfFull: 197.135
REMARK  extraFull: 0.0
REMARK  deltaGcompsolvpol: -1091.84
REMARK  deltaGcompsolvnonpol: 197.135
REMARK  deltaGprotsolvpol: -1109.66
REMARK  deltaGprotsolvnonpol: 196.383
REMARK  deltaGligsolvpol: -13.4213
REMARK  deltaGligsolvnonpol: 15.634
REMARK  deltaGvdw: -22.6916
REMARK  deltaGelec: 0.0
REMARK  deltaG: -5.632491
REMARK  Cluster: 5
REMARK  ClusterRank: 2
ATOM   4186 C    LIG     1       1.582   2.192  25.569  1.00  0.00      LIG  
ATOM   4187 C1   LIG     1       2.729   3.104  25.823  1.00  0.00      LIG  
ATOM   4188 C2   LIG     1       3.934   2.477  26.476  1.00  0.00      LIG  
ATOM   4189 C3   LIG     1       3.515   1.673  27.739  1.00  0.00      LIG  
ATOM   4190 C4   LIG     1       2.240   0.797  27.644  1.00  0.00      LIG  
ATOM   4191 C5   LIG     1       1.155   1.578  26.882  1.00  0.00      LIG  
ATOM   4192 C6   LIG     1       4.704   0.987  28.422  1.00  0.00      LIG  
ATOM   4193 C7   LIG     1       4.603  -0.515  28.553  1.00  0.00      LIG  
ATOM   4194 C8   LIG     1       3.936  -1.108  27.343  1.00  0.00      LIG  
ATOM   4195 C9   LIG     1       2.482  -0.720  27.290  1.00  0.00      LIG  
ATOM   4196 C10  LIG     1       4.192  -2.615  27.214  1.00  0.00      LIG  
ATOM   4197 C11  LIG     1       3.167  -3.400  26.459  1.00  0.00      LIG  
ATOM   4198 C12  LIG     1       2.423  -2.594  25.444  1.00  0.00      LIG  
ATOM   4199 C13  LIG     1       1.925  -1.220  25.955  1.00  0.00      LIG  
ATOM   4200 C14  LIG     1       4.304  -3.409  28.495  1.00  0.00      LIG  
ATOM   4201 C15  LIG     1       3.874  -4.767  28.038  1.00  0.00      LIG  
ATOM   4202 C16  LIG     1       3.021  -4.697  26.832  1.00  0.00      LIG  
ATOM   4203 C17  LIG     1       4.854   3.620  26.895  1.00  0.00      LIG  
ATOM   4204 C18  LIG     1       4.664   1.690  25.394  1.00  0.00      LIG  
ATOM   4205 C19  LIG     1       1.626   0.777  29.042  1.00  0.00      LIG  
ATOM   4206 C20  LIG     1       5.520  -2.668  26.505  1.00  0.00      LIG  
ATOM   4207 O    LIG     1       1.263  -9.024  25.532  1.00  0.00      LIG  
ATOM   4208 C21  LIG     1       1.148  -7.678  25.027  1.00  0.00      LIG  
ATOM   4209 C22  LIG     1       2.395  -6.904  25.525  1.00  0.00      LIG  
ATOM   4210 C23  LIG     1       1.996  -5.790  26.472  1.00  0.00      LIG  
ATOM   4211 O1   LIG     1       2.805   4.172  25.235  1.00  0.00      LIG  
ATOM   4212 O2   LIG     1       0.521  -1.267  26.114  1.00  0.00      LIG  
ATOM   4213 C24  LIG     1       1.395  -6.462  27.710  1.00  0.00      LIG  
ATOM   4214 C25  LIG     1       0.088  -9.658  25.824  1.00  0.00      LIG  
ATOM   4215 O3   LIG     1      -1.028  -9.166  25.741  1.00  0.00      LIG  
ATOM   4216 C26  LIG     1       0.343 -11.092  26.162  1.00  0.00      LIG  
ATOM   4217 C27  LIG     1       1.123  -7.703  23.517  1.00  0.00      LIG  
ATOM   4218 O4   LIG     1       0.284  -8.711  22.916  1.00  0.00      LIG  
ATOM   4219 C28  LIG     1      -0.037  -7.341  22.638  1.00  0.00      LIG  
ATOM   4220 C29  LIG     1       0.230  -6.959  21.225  1.00  0.00      LIG  
ATOM   4221 C30  LIG     1      -1.408  -7.032  23.114  1.00  0.00      LIG  
ATOM   4222 O5   LIG     1       4.032  -5.780  28.702  1.00  0.00      LIG  
ATOM   4223 H    LIG     1       1.866   1.450  24.823  1.00  0.00      LIG  
ATOM   4224 H1   LIG     1       0.761   2.790  25.166  1.00  0.00      LIG  
ATOM   4225 H2   LIG     1       3.233   2.465  28.440  1.00  0.00      LIG  
ATOM   4226 H3   LIG     1       0.251   0.987  26.744  1.00  0.00      LIG  
ATOM   4227 H4   LIG     1       0.835   2.411  27.516  1.00  0.00      LIG  
ATOM   4228 H5   LIG     1       4.829   1.404  29.425  1.00  0.00      LIG  
ATOM   4229 H6   LIG     1       5.635   1.209  27.899  1.00  0.00      LIG  
ATOM   4230 H7   LIG     1       4.023  -0.768  29.441  1.00  0.00      LIG  
ATOM   4231 H8   LIG     1       5.609  -0.917  28.699  1.00  0.00      LIG  
ATOM   4232 H9   LIG     1       4.393  -0.643  26.474  1.00  0.00      LIG  
ATOM   4233 H10  LIG     1       1.987  -1.303  28.074  1.00  0.00      LIG  
ATOM   4234 H11  LIG     1       1.600  -3.179  25.023  1.00  0.00      LIG  
ATOM   4235 H12  LIG     1       3.122  -2.408  24.623  1.00  0.00      LIG  
ATOM   4236 H13  LIG     1       2.136  -0.501  25.166  1.00  0.00      LIG  
ATOM   4237 H14  LIG     1       3.608  -3.063  29.265  1.00  0.00      LIG  
ATOM   4238 H15  LIG     1       5.329  -3.439  28.872  1.00  0.00      LIG  
ATOM   4239 H16  LIG     1       4.366   4.270  27.627  1.00  0.00      LIG  
ATOM   4240 H17  LIG     1       5.141   4.239  26.039  1.00  0.00      LIG  
ATOM   4241 H18  LIG     1       5.781   3.248  27.337  1.00  0.00      LIG  
ATOM   4242 H19  LIG     1       4.909   2.333  24.543  1.00  0.00      LIG  
ATOM   4243 H20  LIG     1       4.056   0.867  25.011  1.00  0.00      LIG  
ATOM   4244 H21  LIG     1       5.603   1.276  25.768  1.00  0.00      LIG  
ATOM   4245 H22  LIG     1       1.426   1.789  29.405  1.00  0.00      LIG  
ATOM   4246 H23  LIG     1       2.284   0.303  29.766  1.00  0.00      LIG  
ATOM   4247 H24  LIG     1       0.680   0.230  29.034  1.00  0.00      LIG  
ATOM   4248 H25  LIG     1       6.317  -2.305  27.157  1.00  0.00      LIG  
ATOM   4249 H26  LIG     1       5.518  -2.014  25.632  1.00  0.00      LIG  
ATOM   4250 H27  LIG     1       5.766  -3.681  26.174  1.00  0.00      LIG  
ATOM   4251 H28  LIG     1       0.242  -7.188  25.393  1.00  0.00      LIG  
ATOM   4252 H29  LIG     1       2.916  -6.450  24.692  1.00  0.00      LIG  
ATOM   4253 H30  LIG     1       3.107  -7.565  26.026  1.00  0.00      LIG  
ATOM   4254 H31  LIG     1       1.190  -5.286  25.940  1.00  0.00      LIG  
ATOM   4255 H32  LIG     1       0.285  -0.533  26.706  1.00  0.00      LIG  
ATOM   4256 H33  LIG     1       1.270  -5.758  28.536  1.00  0.00      LIG  
ATOM   4257 H34  LIG     1       2.036  -7.277  28.058  1.00  0.00      LIG  
ATOM   4258 H35  LIG     1       0.408  -6.883  27.499  1.00  0.00      LIG  
ATOM   4259 H36  LIG     1       0.989 -11.158  27.040  1.00  0.00      LIG  
ATOM   4260 H37  LIG     1       0.799 -11.598  25.306  1.00  0.00      LIG  
ATOM   4261 H38  LIG     1      -0.613 -11.570  26.392  1.00  0.00      LIG  
ATOM   4262 H39  LIG     1       2.113  -7.615  23.114  1.00  0.00      LIG  
ATOM   4263 H40  LIG     1       1.235  -7.258  20.910  1.00  0.00      LIG  
ATOM   4264 H41  LIG     1       0.143  -5.876  21.108  1.00  0.00      LIG  
ATOM   4265 H42  LIG     1      -0.495  -7.436  20.560  1.00  0.00      LIG  
ATOM   4266 H43  LIG     1      -1.650  -5.994  22.887  1.00  0.00      LIG  
ATOM   4267 H44  LIG     1      -1.523  -7.188  24.188  1.00  0.00      LIG  
ATOM   4268 H45  LIG     1      -2.136  -7.663  22.598  1.00  0.00      LIG  
TER
REMARK  Energy: 280.028
REMARK  SimpleFitness: 280.028
REMARK  FullFitness: -612.21936
REMARK  InterFull: -22.6823
REMARK  IntraFull: 305.166
REMARK  solvFull: -1091.84
REMARK  surfFull: 197.137
REMARK  extraFull: 0.0
REMARK  deltaGcompsolvpol: -1091.84
REMARK  deltaGcompsolvnonpol: 197.137
REMARK  deltaGprotsolvpol: -1109.66
REMARK  deltaGprotsolvnonpol: 196.383
REMARK  deltaGligsolvpol: -13.4147
REMARK  deltaGligsolvnonpol: 15.6356
REMARK  deltaGvdw: -22.6823
REMARK  deltaGelec: 0.0
REMARK  deltaG: -5.6319776
REMARK  Cluster: 5
REMARK  ClusterRank: 3
ATOM   4186 C    LIG     1       1.556   2.190  25.580  1.00  0.00      LIG  
ATOM   4187 C1   LIG     1       2.705   3.103  25.821  1.00  0.00      LIG  
ATOM   4188 C2   LIG     1       3.917   2.478  26.462  1.00  0.00      LIG  
ATOM   4189 C3   LIG     1       3.512   1.675  27.730  1.00  0.00      LIG  
ATOM   4190 C4   LIG     1       2.239   0.797  27.649  1.00  0.00      LIG  
ATOM   4191 C5   LIG     1       1.144   1.575  26.897  1.00  0.00      LIG  
ATOM   4192 C6   LIG     1       4.709   0.993  28.403  1.00  0.00      LIG  
ATOM   4193 C7   LIG     1       4.610  -0.508  28.543  1.00  0.00      LIG  
ATOM   4194 C8   LIG     1       3.936  -1.106  27.339  1.00  0.00      LIG  
ATOM   4195 C9   LIG     1       2.481  -0.719  27.292  1.00  0.00      LIG  
ATOM   4196 C10  LIG     1       4.192  -2.613  27.212  1.00  0.00      LIG  
ATOM   4197 C11  LIG     1       3.167  -3.398  26.459  1.00  0.00      LIG  
ATOM   4198 C12  LIG     1       2.421  -2.592  25.445  1.00  0.00      LIG  
ATOM   4199 C13  LIG     1       1.922  -1.219  25.957  1.00  0.00      LIG  
ATOM   4200 C14  LIG     1       4.304  -3.404  28.495  1.00  0.00      LIG  
ATOM   4201 C15  LIG     1       3.874  -4.763  28.040  1.00  0.00      LIG  
ATOM   4202 C16  LIG     1       3.021  -4.696  26.833  1.00  0.00      LIG  
ATOM   4203 C17  LIG     1       4.841   3.622  26.868  1.00  0.00      LIG  
ATOM   4204 C18  LIG     1       4.635   1.689  25.373  1.00  0.00      LIG  
ATOM   4205 C19  LIG     1       1.638   0.777  29.052  1.00  0.00      LIG  
ATOM   4206 C20  LIG     1       5.520  -2.668  26.504  1.00  0.00      LIG  
ATOM   4207 O    LIG     1       1.269  -9.025  25.528  1.00  0.00      LIG  
ATOM   4208 C21  LIG     1       1.150  -7.677  25.028  1.00  0.00      LIG  
ATOM   4209 C22  LIG     1       2.396  -6.903  25.527  1.00  0.00      LIG  
ATOM   4210 C23  LIG     1       1.997  -5.790  26.474  1.00  0.00      LIG  
ATOM   4211 O1   LIG     1       2.773   4.171  25.231  1.00  0.00      LIG  
ATOM   4212 O2   LIG     1       0.518  -1.267  26.117  1.00  0.00      LIG  
ATOM   4213 C24  LIG     1       1.397  -6.462  27.712  1.00  0.00      LIG  
ATOM   4214 C25  LIG     1       0.095  -9.662  25.822  1.00  0.00      LIG  
ATOM   4215 O3   LIG     1      -1.021  -9.172  25.746  1.00  0.00      LIG  
ATOM   4216 C26  LIG     1       0.354 -11.096  26.160  1.00  0.00      LIG  
ATOM   4217 C27  LIG     1       1.122  -7.696  23.518  1.00  0.00      LIG  
ATOM   4218 O4   LIG     1       0.290  -8.709  22.915  1.00  0.00      LIG  
ATOM   4219 C28  LIG     1      -0.045  -7.341  22.644  1.00  0.00      LIG  
ATOM   4220 C29  LIG     1       0.215  -6.951  21.231  1.00  0.00      LIG  
ATOM   4221 C30  LIG     1      -1.417  -7.045  23.125  1.00  0.00      LIG  
ATOM   4222 O5   LIG     1       4.032  -5.775  28.704  1.00  0.00      LIG  
ATOM   4223 H    LIG     1       1.832   1.449  24.830  1.00  0.00      LIG  
ATOM   4224 H1   LIG     1       0.729   2.787  25.186  1.00  0.00      LIG  
ATOM   4225 H2   LIG     1       3.236   2.469  28.432  1.00  0.00      LIG  
ATOM   4226 H3   LIG     1       0.240   0.980  26.768  1.00  0.00      LIG  
ATOM   4227 H4   LIG     1       0.828   2.407  27.534  1.00  0.00      LIG  
ATOM   4228 H5   LIG     1       4.847   1.416  29.402  1.00  0.00      LIG  
ATOM   4229 H6   LIG     1       5.634   1.211  27.867  1.00  0.00      LIG  
ATOM   4230 H7   LIG     1       4.036  -0.758  29.436  1.00  0.00      LIG  
ATOM   4231 H8   LIG     1       5.617  -0.909  28.684  1.00  0.00      LIG  
ATOM   4232 H9   LIG     1       4.388  -0.643  26.466  1.00  0.00      LIG  
ATOM   4233 H10  LIG     1       1.989  -1.304  28.077  1.00  0.00      LIG  
ATOM   4234 H11  LIG     1       1.597  -3.178  25.025  1.00  0.00      LIG  
ATOM   4235 H12  LIG     1       3.118  -2.406  24.623  1.00  0.00      LIG  
ATOM   4236 H13  LIG     1       2.132  -0.499  25.169  1.00  0.00      LIG  
ATOM   4237 H14  LIG     1       3.607  -3.058  29.264  1.00  0.00      LIG  
ATOM   4238 H15  LIG     1       5.327  -3.434  28.873  1.00  0.00      LIG  
ATOM   4239 H16  LIG     1       4.361   4.272  27.606  1.00  0.00      LIG  
ATOM   4240 H17  LIG     1       5.117   4.240  26.008  1.00  0.00      LIG  
ATOM   4241 H18  LIG     1       5.774   3.251  27.300  1.00  0.00      LIG  
ATOM   4242 H19  LIG     1       4.870   2.331  24.517  1.00  0.00      LIG  
ATOM   4243 H20  LIG     1       4.024   0.864  24.999  1.00  0.00      LIG  
ATOM   4244 H21  LIG     1       5.579   1.277  25.736  1.00  0.00      LIG  
ATOM   4245 H22  LIG     1       1.440   1.789  29.416  1.00  0.00      LIG  
ATOM   4246 H23  LIG     1       2.302   0.304  29.770  1.00  0.00      LIG  
ATOM   4247 H24  LIG     1       0.691   0.230  29.053  1.00  0.00      LIG  
ATOM   4248 H25  LIG     1       6.317  -2.306  27.156  1.00  0.00      LIG  
ATOM   4249 H26  LIG     1       5.519  -2.014  25.632  1.00  0.00      LIG  
ATOM   4250 H27  LIG     1       5.764  -3.681  26.174  1.00  0.00      LIG  
ATOM   4251 H28  LIG     1       0.244  -7.191  25.398  1.00  0.00      LIG  
ATOM   4252 H29  LIG     1       2.917  -6.448  24.694  1.00  0.00      LIG  
ATOM   4253 H30  LIG     1       3.109  -7.564  26.027  1.00  0.00      LIG  
ATOM   4254 H31  LIG     1       1.191  -5.286  25.943  1.00  0.00      LIG  
ATOM   4255 H32  LIG     1       0.282  -0.535  26.712  1.00  0.00      LIG  
ATOM   4256 H33  LIG     1       1.273  -5.758  28.539  1.00  0.00      LIG  
ATOM   4257 H34  LIG     1       2.038  -7.277  28.060  1.00  0.00      LIG  
ATOM   4258 H35  LIG     1       0.411  -6.883  27.502  1.00  0.00      LIG  
ATOM   4259 H36  LIG     1       0.996 -11.161  27.042  1.00  0.00      LIG  
ATOM   4260 H37  LIG     1       0.816 -11.600  25.306  1.00  0.00      LIG  
ATOM   4261 H38  LIG     1      -0.601 -11.578  26.385  1.00  0.00      LIG  
ATOM   4262 H39  LIG     1       2.110  -7.596  23.112  1.00  0.00      LIG  
ATOM   4263 H40  LIG     1       1.220  -7.241  20.911  1.00  0.00      LIG  
ATOM   4264 H41  LIG     1       0.118  -5.868  21.118  1.00  0.00      LIG  
ATOM   4265 H42  LIG     1      -0.510  -7.431  20.567  1.00  0.00      LIG  
ATOM   4266 H43  LIG     1      -1.671  -6.010  22.900  1.00  0.00      LIG  
ATOM   4267 H44  LIG     1      -1.526  -7.203  24.200  1.00  0.00      LIG  
ATOM   4268 H45  LIG     1      -2.141  -7.683  22.611  1.00  0.00      LIG  
TER
REMARK  Energy: 280.028
REMARK  SimpleFitness: 280.028
REMARK  FullFitness: -612.21936
REMARK  InterFull: -22.6823
REMARK  IntraFull: 305.166
REMARK  solvFull: -1091.84
REMARK  surfFull: 197.137
REMARK  extraFull: 0.0
REMARK  deltaGcompsolvpol: -1091.84
REMARK  deltaGcompsolvnonpol: 197.137
REMARK  deltaGprotsolvpol: -1109.66
REMARK  deltaGprotsolvnonpol: 196.383
REMARK  deltaGligsolvpol: -13.4147
REMARK  deltaGligsolvnonpol: 15.6356
REMARK  deltaGvdw: -22.6823
REMARK  deltaGelec: 0.0
REMARK  deltaG: -5.6319776
REMARK  Cluster: 5
REMARK  ClusterRank: 4
ATOM   4186 C    LIG     1       1.556   2.190  25.580  1.00  0.00      LIG  
ATOM   4187 C1   LIG     1       2.705   3.103  25.821  1.00  0.00      LIG  
ATOM   4188 C2   LIG     1       3.917   2.478  26.462  1.00  0.00      LIG  
ATOM   4189 C3   LIG     1       3.512   1.675  27.730  1.00  0.00      LIG  
ATOM   4190 C4   LIG     1       2.239   0.797  27.649  1.00  0.00      LIG  
ATOM   4191 C5   LIG     1       1.144   1.575  26.897  1.00  0.00      LIG  
ATOM   4192 C6   LIG     1       4.709   0.993  28.403  1.00  0.00      LIG  
ATOM   4193 C7   LIG     1       4.610  -0.508  28.543  1.00  0.00      LIG  
ATOM   4194 C8   LIG     1       3.936  -1.106  27.339  1.00  0.00      LIG  
ATOM   4195 C9   LIG     1       2.481  -0.719  27.292  1.00  0.00      LIG  
ATOM   4196 C10  LIG     1       4.192  -2.613  27.212  1.00  0.00      LIG  
ATOM   4197 C11  LIG     1       3.167  -3.398  26.459  1.00  0.00      LIG  
ATOM   4198 C12  LIG     1       2.421  -2.592  25.445  1.00  0.00      LIG  
ATOM   4199 C13  LIG     1       1.922  -1.219  25.957  1.00  0.00      LIG  
ATOM   4200 C14  LIG     1       4.304  -3.404  28.495  1.00  0.00      LIG  
ATOM   4201 C15  LIG     1       3.874  -4.763  28.040  1.00  0.00      LIG  
ATOM   4202 C16  LIG     1       3.021  -4.696  26.833  1.00  0.00      LIG  
ATOM   4203 C17  LIG     1       4.841   3.622  26.868  1.00  0.00      LIG  
ATOM   4204 C18  LIG     1       4.635   1.689  25.373  1.00  0.00      LIG  
ATOM   4205 C19  LIG     1       1.638   0.777  29.052  1.00  0.00      LIG  
ATOM   4206 C20  LIG     1       5.520  -2.668  26.504  1.00  0.00      LIG  
ATOM   4207 O    LIG     1       1.269  -9.025  25.528  1.00  0.00      LIG  
ATOM   4208 C21  LIG     1       1.150  -7.677  25.028  1.00  0.00      LIG  
ATOM   4209 C22  LIG     1       2.396  -6.903  25.527  1.00  0.00      LIG  
ATOM   4210 C23  LIG     1       1.997  -5.790  26.474  1.00  0.00      LIG  
ATOM   4211 O1   LIG     1       2.773   4.171  25.231  1.00  0.00      LIG  
ATOM   4212 O2   LIG     1       0.518  -1.267  26.117  1.00  0.00      LIG  
ATOM   4213 C24  LIG     1       1.397  -6.462  27.712  1.00  0.00      LIG  
ATOM   4214 C25  LIG     1       0.095  -9.662  25.822  1.00  0.00      LIG  
ATOM   4215 O3   LIG     1      -1.021  -9.172  25.746  1.00  0.00      LIG  
ATOM   4216 C26  LIG     1       0.354 -11.096  26.160  1.00  0.00      LIG  
ATOM   4217 C27  LIG     1       1.122  -7.696  23.518  1.00  0.00      LIG  
ATOM   4218 O4   LIG     1       0.290  -8.709  22.915  1.00  0.00      LIG  
ATOM   4219 C28  LIG     1      -0.045  -7.341  22.644  1.00  0.00      LIG  
ATOM   4220 C29  LIG     1       0.215  -6.951  21.231  1.00  0.00      LIG  
ATOM   4221 C30  LIG     1      -1.417  -7.045  23.125  1.00  0.00      LIG  
ATOM   4222 O5   LIG     1       4.032  -5.775  28.704  1.00  0.00      LIG  
ATOM   4223 H    LIG     1       1.832   1.449  24.830  1.00  0.00      LIG  
ATOM   4224 H1   LIG     1       0.729   2.787  25.186  1.00  0.00      LIG  
ATOM   4225 H2   LIG     1       3.236   2.469  28.432  1.00  0.00      LIG  
ATOM   4226 H3   LIG     1       0.240   0.980  26.768  1.00  0.00      LIG  
ATOM   4227 H4   LIG     1       0.828   2.407  27.534  1.00  0.00      LIG  
ATOM   4228 H5   LIG     1       4.847   1.416  29.402  1.00  0.00      LIG  
ATOM   4229 H6   LIG     1       5.634   1.211  27.867  1.00  0.00      LIG  
ATOM   4230 H7   LIG     1       4.036  -0.758  29.436  1.00  0.00      LIG  
ATOM   4231 H8   LIG     1       5.617  -0.909  28.684  1.00  0.00      LIG  
ATOM   4232 H9   LIG     1       4.388  -0.643  26.466  1.00  0.00      LIG  
ATOM   4233 H10  LIG     1       1.989  -1.304  28.077  1.00  0.00      LIG  
ATOM   4234 H11  LIG     1       1.597  -3.178  25.025  1.00  0.00      LIG  
ATOM   4235 H12  LIG     1       3.118  -2.406  24.623  1.00  0.00      LIG  
ATOM   4236 H13  LIG     1       2.132  -0.499  25.169  1.00  0.00      LIG  
ATOM   4237 H14  LIG     1       3.607  -3.058  29.264  1.00  0.00      LIG  
ATOM   4238 H15  LIG     1       5.327  -3.434  28.873  1.00  0.00      LIG  
ATOM   4239 H16  LIG     1       4.361   4.272  27.606  1.00  0.00      LIG  
ATOM   4240 H17  LIG     1       5.117   4.240  26.008  1.00  0.00      LIG  
ATOM   4241 H18  LIG     1       5.774   3.251  27.300  1.00  0.00      LIG  
ATOM   4242 H19  LIG     1       4.870   2.331  24.517  1.00  0.00      LIG  
ATOM   4243 H20  LIG     1       4.024   0.864  24.999  1.00  0.00      LIG  
ATOM   4244 H21  LIG     1       5.579   1.277  25.736  1.00  0.00      LIG  
ATOM   4245 H22  LIG     1       1.440   1.789  29.416  1.00  0.00      LIG  
ATOM   4246 H23  LIG     1       2.302   0.304  29.770  1.00  0.00      LIG  
ATOM   4247 H24  LIG     1       0.691   0.230  29.053  1.00  0.00      LIG  
ATOM   4248 H25  LIG     1       6.317  -2.306  27.156  1.00  0.00      LIG  
ATOM   4249 H26  LIG     1       5.519  -2.014  25.632  1.00  0.00      LIG  
ATOM   4250 H27  LIG     1       5.764  -3.681  26.174  1.00  0.00      LIG  
ATOM   4251 H28  LIG     1       0.244  -7.191  25.398  1.00  0.00      LIG  
ATOM   4252 H29  LIG     1       2.917  -6.448  24.694  1.00  0.00      LIG  
ATOM   4253 H30  LIG     1       3.109  -7.564  26.027  1.00  0.00      LIG  
ATOM   4254 H31  LIG     1       1.191  -5.286  25.943  1.00  0.00      LIG  
ATOM   4255 H32  LIG     1       0.282  -0.535  26.712  1.00  0.00      LIG  
ATOM   4256 H33  LIG     1       1.273  -5.758  28.539  1.00  0.00      LIG  
ATOM   4257 H34  LIG     1       2.038  -7.277  28.060  1.00  0.00      LIG  
ATOM   4258 H35  LIG     1       0.411  -6.883  27.502  1.00  0.00      LIG  
ATOM   4259 H36  LIG     1       0.996 -11.161  27.042  1.00  0.00      LIG  
ATOM   4260 H37  LIG     1       0.816 -11.600  25.306  1.00  0.00      LIG  
ATOM   4261 H38  LIG     1      -0.601 -11.578  26.385  1.00  0.00      LIG  
ATOM   4262 H39  LIG     1       2.110  -7.596  23.112  1.00  0.00      LIG  
ATOM   4263 H40  LIG     1       1.220  -7.241  20.911  1.00  0.00      LIG  
ATOM   4264 H41  LIG     1       0.118  -5.868  21.118  1.00  0.00      LIG  
ATOM   4265 H42  LIG     1      -0.510  -7.431  20.567  1.00  0.00      LIG  
ATOM   4266 H43  LIG     1      -1.671  -6.010  22.900  1.00  0.00      LIG  
ATOM   4267 H44  LIG     1      -1.526  -7.203  24.200  1.00  0.00      LIG  
ATOM   4268 H45  LIG     1      -2.141  -7.683  22.611  1.00  0.00      LIG  
TER
REMARK  Energy: 299.739
REMARK  SimpleFitness: 299.739
REMARK  FullFitness: -592.53625
REMARK  InterFull: -18.4173
REMARK  IntraFull: 316.638
REMARK  solvFull: -1087.32
REMARK  surfFull: 196.563
REMARK  extraFull: 0.0
REMARK  deltaGcompsolvpol: -1087.32
REMARK  deltaGcompsolvnonpol: 196.563
REMARK  deltaGprotsolvpol: -1109.66
REMARK  deltaGprotsolvnonpol: 196.383
REMARK  deltaGligsolvpol: -12.3767
REMARK  deltaGligsolvnonpol: 15.6182
REMARK  deltaGvdw: -18.4173
REMARK  deltaGelec: 0.0
REMARK  deltaG: -5.068062
REMARK  Cluster: 5
REMARK  ClusterRank: 5
ATOM   4186 C    LIG     1       3.834   0.786  24.507  1.00  0.00      LIG  
ATOM   4187 C1   LIG     1       4.714   1.581  25.408  1.00  0.00      LIG  
ATOM   4188 C2   LIG     1       4.908   1.026  26.797  1.00  0.00      LIG  
ATOM   4189 C3   LIG     1       3.540   0.627  27.428  1.00  0.00      LIG  
ATOM   4190 C4   LIG     1       2.505  -0.076  26.519  1.00  0.00      LIG  
ATOM   4191 C5   LIG     1       2.484   0.643  25.167  1.00  0.00      LIG  
ATOM   4192 C6   LIG     1       3.674  -0.010  28.815  1.00  0.00      LIG  
ATOM   4193 C7   LIG     1       3.152  -1.427  28.945  1.00  0.00      LIG  
ATOM   4194 C8   LIG     1       3.396  -2.190  27.687  1.00  0.00      LIG  
ATOM   4195 C9   LIG     1       2.543  -1.647  26.548  1.00  0.00      LIG  
ATOM   4196 C10  LIG     1       3.425  -3.718  27.895  1.00  0.00      LIG  
ATOM   4197 C11  LIG     1       2.901  -4.560  26.807  1.00  0.00      LIG  
ATOM   4198 C12  LIG     1       2.867  -3.939  25.483  1.00  0.00      LIG  
ATOM   4199 C13  LIG     1       2.986  -2.426  25.315  1.00  0.00      LIG  
ATOM   4200 C14  LIG     1       2.804  -4.333  29.127  1.00  0.00      LIG  
ATOM   4201 C15  LIG     1       2.498  -5.708  28.620  1.00  0.00      LIG  
ATOM   4202 C16  LIG     1       2.415  -5.766  27.168  1.00  0.00      LIG  
ATOM   4203 C17  LIG     1       5.535   2.135  27.636  1.00  0.00      LIG  
ATOM   4204 C18  LIG     1       5.959  -0.073  26.679  1.00  0.00      LIG  
ATOM   4205 C19  LIG     1       1.117   0.291  27.056  1.00  0.00      LIG  
ATOM   4206 C20  LIG     1       4.877  -4.051  27.976  1.00  0.00      LIG  
ATOM   4207 O    LIG     1       0.555  -9.467  25.804  1.00  0.00      LIG  
ATOM   4208 C21  LIG     1      -0.318  -8.316  25.818  1.00  0.00      LIG  
ATOM   4209 C22  LIG     1       0.418  -6.971  26.061  1.00  0.00      LIG  
ATOM   4210 C23  LIG     1       1.880  -7.024  26.489  1.00  0.00      LIG  
ATOM   4211 O1   LIG     1       5.479   2.412  24.941  1.00  0.00      LIG  
ATOM   4212 O2   LIG     1       2.203  -2.123  24.164  1.00  0.00      LIG  
ATOM   4213 C24  LIG     1       2.648  -7.307  25.234  1.00  0.00      LIG  
ATOM   4214 C25  LIG     1      -0.042 -10.690  25.999  1.00  0.00      LIG  
ATOM   4215 O3   LIG     1      -1.234 -10.882  26.187  1.00  0.00      LIG  
ATOM   4216 C26  LIG     1       0.976 -11.780  26.052  1.00  0.00      LIG  
ATOM   4217 C27  LIG     1      -1.293  -8.357  24.655  1.00  0.00      LIG  
ATOM   4218 O4   LIG     1      -1.549  -7.124  23.954  1.00  0.00      LIG  
ATOM   4219 C28  LIG     1      -0.986  -8.215  23.204  1.00  0.00      LIG  
ATOM   4220 C29  LIG     1      -1.950  -8.806  22.238  1.00  0.00      LIG  
ATOM   4221 C30  LIG     1       0.379  -7.932  22.687  1.00  0.00      LIG  
ATOM   4222 O5   LIG     1       2.249  -6.681  29.304  1.00  0.00      LIG  
ATOM   4223 H    LIG     1       4.303  -0.176  24.294  1.00  0.00      LIG  
ATOM   4224 H1   LIG     1       3.725   1.338  23.570  1.00  0.00      LIG  
ATOM   4225 H2   LIG     1       3.085   1.601  27.632  1.00  0.00      LIG  
ATOM   4226 H3   LIG     1       1.769   0.181  24.485  1.00  0.00      LIG  
ATOM   4227 H4   LIG     1       2.095   1.654  25.328  1.00  0.00      LIG  
ATOM   4228 H5   LIG     1       3.147   0.609  29.546  1.00  0.00      LIG  
ATOM   4229 H6   LIG     1       4.717  -0.009  29.136  1.00  0.00      LIG  
ATOM   4230 H7   LIG     1       2.083  -1.427  29.170  1.00  0.00      LIG  
ATOM   4231 H8   LIG     1       3.656  -1.905  29.783  1.00  0.00      LIG  
ATOM   4232 H9   LIG     1       4.414  -1.946  27.404  1.00  0.00      LIG  
ATOM   4233 H10  LIG     1       1.513  -1.935  26.720  1.00  0.00      LIG  
ATOM   4234 H11  LIG     1       1.893  -4.244  25.095  1.00  0.00      LIG  
ATOM   4235 H12  LIG     1       3.646  -4.399  24.878  1.00  0.00      LIG  
ATOM   4236 H13  LIG     1       4.023  -2.172  25.094  1.00  0.00      LIG  
ATOM   4237 H14  LIG     1       1.876  -3.846  29.439  1.00  0.00      LIG  
ATOM   4238 H15  LIG     1       3.525  -4.396  29.941  1.00  0.00      LIG  
ATOM   4239 H16  LIG     1       4.872   3.003  27.702  1.00  0.00      LIG  
ATOM   4240 H17  LIG     1       6.484   2.474  27.208  1.00  0.00      LIG  
ATOM   4241 H18  LIG     1       5.751   1.793  28.650  1.00  0.00      LIG  
ATOM   4242 H19  LIG     1       6.885   0.318  26.246  1.00  0.00      LIG  
ATOM   4243 H20  LIG     1       5.624  -0.888  26.032  1.00  0.00      LIG  
ATOM   4244 H21  LIG     1       6.209  -0.491  27.656  1.00  0.00      LIG  
ATOM   4245 H22  LIG     1       1.001   1.374  27.143  1.00  0.00      LIG  
ATOM   4246 H23  LIG     1       0.920  -0.138  28.039  1.00  0.00      LIG  
ATOM   4247 H24  LIG     1       0.340  -0.073  26.378  1.00  0.00      LIG  
ATOM   4248 H25  LIG     1       5.343  -3.509  28.802  1.00  0.00      LIG  
ATOM   4249 H26  LIG     1       5.380  -3.756  27.049  1.00  0.00      LIG  
ATOM   4250 H27  LIG     1       5.060  -5.118  28.125  1.00  0.00      LIG  
ATOM   4251 H28  LIG     1      -0.948  -8.403  26.700  1.00  0.00      LIG  
ATOM   4252 H29  LIG     1      -0.166  -6.403  26.791  1.00  0.00      LIG  
ATOM   4253 H30  LIG     1       0.406  -6.378  25.149  1.00  0.00      LIG  
ATOM   4254 H31  LIG     1       2.017  -7.872  27.164  1.00  0.00      LIG  
ATOM   4255 H32  LIG     1       2.264  -2.902  23.579  1.00  0.00      LIG  
ATOM   4256 H33  LIG     1       3.702  -7.447  25.419  1.00  0.00      LIG  
ATOM   4257 H34  LIG     1       2.538  -6.500  24.525  1.00  0.00      LIG  
ATOM   4258 H35  LIG     1       2.286  -8.204  24.740  1.00  0.00      LIG  
ATOM   4259 H36  LIG     1       1.441 -11.802  27.042  1.00  0.00      LIG  
ATOM   4260 H37  LIG     1       1.728 -11.621  25.276  1.00  0.00      LIG  
ATOM   4261 H38  LIG     1       0.479 -12.733  25.856  1.00  0.00      LIG  
ATOM   4262 H39  LIG     1      -2.137  -8.988  24.897  1.00  0.00      LIG  
ATOM   4263 H40  LIG     1      -2.008  -9.888  22.376  1.00  0.00      LIG  
ATOM   4264 H41  LIG     1      -1.631  -8.602  21.213  1.00  0.00      LIG  
ATOM   4265 H42  LIG     1      -2.955  -8.398  22.355  1.00  0.00      LIG  
ATOM   4266 H43  LIG     1       1.052  -8.760  22.919  1.00  0.00      LIG  
ATOM   4267 H44  LIG     1       0.792  -7.019  23.116  1.00  0.00      LIG  
ATOM   4268 H45  LIG     1       0.356  -7.799  21.603  1.00  0.00      LIG  
TER
REMARK  Energy: 300.266
REMARK  SimpleFitness: 300.266
REMARK  FullFitness: -592.011
REMARK  InterFull: -18.553
REMARK  IntraFull: 317.209
REMARK  solvFull: -1087.15
REMARK  surfFull: 196.483
REMARK  extraFull: 0.0
REMARK  deltaGcompsolvpol: -1087.15
REMARK  deltaGcompsolvnonpol: 196.483
REMARK  deltaGprotsolvpol: -1109.66
REMARK  deltaGprotsolvnonpol: 196.383
REMARK  deltaGligsolvpol: -12.4227
REMARK  deltaGligsolvnonpol: 15.6057
REMARK  deltaGvdw: -18.553
REMARK  deltaGelec: 0.0
REMARK  deltaG: -5.0740705
REMARK  Cluster: 5
REMARK  ClusterRank: 6
ATOM   4186 C    LIG     1       4.122   0.681  24.606  1.00  0.00      LIG  
ATOM   4187 C1   LIG     1       5.007   1.428  25.541  1.00  0.00      LIG  
ATOM   4188 C2   LIG     1       5.128   0.856  26.929  1.00  0.00      LIG  
ATOM   4189 C3   LIG     1       3.718   0.522  27.508  1.00  0.00      LIG  
ATOM   4190 C4   LIG     1       2.677  -0.121  26.562  1.00  0.00      LIG  
ATOM   4191 C5   LIG     1       2.744   0.611  25.219  1.00  0.00      LIG  
ATOM   4192 C6   LIG     1       3.773  -0.134  28.889  1.00  0.00      LIG  
ATOM   4193 C7   LIG     1       3.193  -1.531  28.983  1.00  0.00      LIG  
ATOM   4194 C8   LIG     1       3.442  -2.284  27.721  1.00  0.00      LIG  
ATOM   4195 C9   LIG     1       2.624  -1.693  26.581  1.00  0.00      LIG  
ATOM   4196 C10  LIG     1       3.423  -3.814  27.906  1.00  0.00      LIG  
ATOM   4197 C11  LIG     1       2.868  -4.623  26.810  1.00  0.00      LIG  
ATOM   4198 C12  LIG     1       2.849  -3.989  25.495  1.00  0.00      LIG  
ATOM   4199 C13  LIG     1       3.032  -2.482  25.343  1.00  0.00      LIG  
ATOM   4200 C14  LIG     1       2.793  -4.425  29.133  1.00  0.00      LIG  
ATOM   4201 C15  LIG     1       2.470  -5.787  28.611  1.00  0.00      LIG  
ATOM   4202 C16  LIG     1       2.371  -5.827  27.160  1.00  0.00      LIG  
ATOM   4203 C17  LIG     1       5.779   1.926  27.799  1.00  0.00      LIG  
ATOM   4204 C18  LIG     1       6.127  -0.294  26.833  1.00  0.00      LIG  
ATOM   4205 C19  LIG     1       1.296   0.317  27.056  1.00  0.00      LIG  
ATOM   4206 C20  LIG     1       4.863  -4.204  27.961  1.00  0.00      LIG  
ATOM   4207 O    LIG     1       0.515  -9.503  25.764  1.00  0.00      LIG  
ATOM   4208 C21  LIG     1      -0.355  -8.351  25.776  1.00  0.00      LIG  
ATOM   4209 C22  LIG     1       0.382  -7.011  26.033  1.00  0.00      LIG  
ATOM   4210 C23  LIG     1       1.840  -7.075  26.467  1.00  0.00      LIG  
ATOM   4211 O1   LIG     1       5.820   2.234  25.108  1.00  0.00      LIG  
ATOM   4212 O2   LIG     1       2.268  -2.134  24.191  1.00  0.00      LIG  
ATOM   4213 C24  LIG     1       2.625  -7.348  25.220  1.00  0.00      LIG  
ATOM   4214 C25  LIG     1      -0.083 -10.720  25.986  1.00  0.00      LIG  
ATOM   4215 O3   LIG     1      -1.275 -10.902  26.187  1.00  0.00      LIG  
ATOM   4216 C26  LIG     1       0.935 -11.809  26.062  1.00  0.00      LIG  
ATOM   4217 C27  LIG     1      -1.313  -8.382  24.600  1.00  0.00      LIG  
ATOM   4218 O4   LIG     1      -1.574  -7.131  23.932  1.00  0.00      LIG  
ATOM   4219 C28  LIG     1      -1.002  -8.198  23.156  1.00  0.00      LIG  
ATOM   4220 C29  LIG     1      -1.960  -8.766  22.173  1.00  0.00      LIG  
ATOM   4221 C30  LIG     1       0.363  -7.898  22.650  1.00  0.00      LIG  
ATOM   4222 O5   LIG     1       2.264  -6.777  29.285  1.00  0.00      LIG  
ATOM   4223 H    LIG     1       4.546  -0.305  24.410  1.00  0.00      LIG  
ATOM   4224 H1   LIG     1       4.076   1.238  23.667  1.00  0.00      LIG  
ATOM   4225 H2   LIG     1       3.307   1.517  27.708  1.00  0.00      LIG  
ATOM   4226 H3   LIG     1       2.024   0.203  24.510  1.00  0.00      LIG  
ATOM   4227 H4   LIG     1       2.414   1.643  25.386  1.00  0.00      LIG  
ATOM   4228 H5   LIG     1       3.247   0.501  29.608  1.00  0.00      LIG  
ATOM   4229 H6   LIG     1       4.803  -0.177  29.242  1.00  0.00      LIG  
ATOM   4230 H7   LIG     1       2.119  -1.490  29.179  1.00  0.00      LIG  
ATOM   4231 H8   LIG     1       3.653  -2.040  29.829  1.00  0.00      LIG  
ATOM   4232 H9   LIG     1       4.471  -2.071  27.460  1.00  0.00      LIG  
ATOM   4233 H10  LIG     1       1.579  -1.932  26.750  1.00  0.00      LIG  
ATOM   4234 H11  LIG     1       1.864  -4.251  25.100  1.00  0.00      LIG  
ATOM   4235 H12  LIG     1       3.611  -4.471  24.886  1.00  0.00      LIG  
ATOM   4236 H13  LIG     1       4.081  -2.275  25.134  1.00  0.00      LIG  
ATOM   4237 H14  LIG     1       1.871  -3.928  29.448  1.00  0.00      LIG  
ATOM   4238 H15  LIG     1       3.512  -4.506  29.948  1.00  0.00      LIG  
ATOM   4239 H16  LIG     1       5.152   2.821  27.855  1.00  0.00      LIG  
ATOM   4240 H17  LIG     1       6.754   2.227  27.403  1.00  0.00      LIG  
ATOM   4241 H18  LIG     1       5.948   1.565  28.815  1.00  0.00      LIG  
ATOM   4242 H19  LIG     1       7.087   0.051  26.436  1.00  0.00      LIG  
ATOM   4243 H20  LIG     1       5.773  -1.085  26.167  1.00  0.00      LIG  
ATOM   4244 H21  LIG     1       6.321  -0.735  27.814  1.00  0.00      LIG  
ATOM   4245 H22  LIG     1       1.230   1.406  27.136  1.00  0.00      LIG  
ATOM   4246 H23  LIG     1       1.051  -0.098  28.035  1.00  0.00      LIG  
ATOM   4247 H24  LIG     1       0.523  -0.012  26.356  1.00  0.00      LIG  
ATOM   4248 H25  LIG     1       5.358  -3.689  28.787  1.00  0.00      LIG  
ATOM   4249 H26  LIG     1       5.364  -3.921  27.031  1.00  0.00      LIG  
ATOM   4250 H27  LIG     1       5.010  -5.279  28.099  1.00  0.00      LIG  
ATOM   4251 H28  LIG     1      -0.999  -8.441  26.649  1.00  0.00      LIG  
ATOM   4252 H29  LIG     1      -0.200  -6.448  26.768  1.00  0.00      LIG  
ATOM   4253 H30  LIG     1       0.377  -6.408  25.128  1.00  0.00      LIG  
ATOM   4254 H31  LIG     1       1.967  -7.928  27.137  1.00  0.00      LIG  
ATOM   4255 H32  LIG     1       2.330  -2.896  23.583  1.00  0.00      LIG  
ATOM   4256 H33  LIG     1       3.675  -7.497  25.427  1.00  0.00      LIG  
ATOM   4257 H34  LIG     1       2.532  -6.536  24.513  1.00  0.00      LIG  
ATOM   4258 H35  LIG     1       2.262  -8.238  24.713  1.00  0.00      LIG  
ATOM   4259 H36  LIG     1       1.400 -11.812  27.052  1.00  0.00      LIG  
ATOM   4260 H37  LIG     1       1.687 -11.666  25.283  1.00  0.00      LIG  
ATOM   4261 H38  LIG     1       0.437 -12.766  25.884  1.00  0.00      LIG  
ATOM   4262 H39  LIG     1      -2.150  -9.031  24.816  1.00  0.00      LIG  
ATOM   4263 H40  LIG     1      -2.037  -9.848  22.301  1.00  0.00      LIG  
ATOM   4264 H41  LIG     1      -1.623  -8.556  21.155  1.00  0.00      LIG  
ATOM   4265 H42  LIG     1      -2.960  -8.342  22.282  1.00  0.00      LIG  
ATOM   4266 H43  LIG     1       1.038  -8.729  22.866  1.00  0.00      LIG  
ATOM   4267 H44  LIG     1       0.769  -6.993  23.102  1.00  0.00      LIG  
ATOM   4268 H45  LIG     1       0.346  -7.740  21.569  1.00  0.00      LIG  
TER
REMARK  Energy: 301.274
REMARK  SimpleFitness: 301.274
REMARK  FullFitness: -590.93506
REMARK  InterFull: -18.3141
REMARK  IntraFull: 318.502
REMARK  solvFull: -1087.74
REMARK  surfFull: 196.617
REMARK  extraFull: 0.0
REMARK  deltaGcompsolvpol: -1087.74
REMARK  deltaGcompsolvnonpol: 196.617
REMARK  deltaGprotsolvpol: -1109.66
REMARK  deltaGprotsolvnonpol: 196.383
REMARK  deltaGligsolvpol: -12.3245
REMARK  deltaGligsolvnonpol: 15.6024
REMARK  deltaGvdw: -18.3141
REMARK  deltaGelec: 0.0
REMARK  deltaG: -5.0805974
REMARK  Cluster: 5
REMARK  ClusterRank: 7
ATOM   4186 C    LIG     1       3.727   0.706  24.215  1.00  0.00      LIG  
ATOM   4187 C1   LIG     1       4.662   1.525  25.035  1.00  0.00      LIG  
ATOM   4188 C2   LIG     1       4.914   1.032  26.438  1.00  0.00      LIG  
ATOM   4189 C3   LIG     1       3.571   0.697  27.157  1.00  0.00      LIG  
ATOM   4190 C4   LIG     1       2.486  -0.040  26.337  1.00  0.00      LIG  
ATOM   4191 C5   LIG     1       2.410   0.606  24.948  1.00  0.00      LIG  
ATOM   4192 C6   LIG     1       3.759   0.141  28.576  1.00  0.00      LIG  
ATOM   4193 C7   LIG     1       3.192  -1.243  28.824  1.00  0.00      LIG  
ATOM   4194 C8   LIG     1       3.382  -2.088  27.605  1.00  0.00      LIG  
ATOM   4195 C9   LIG     1       2.509  -1.608  26.452  1.00  0.00      LIG  
ATOM   4196 C10  LIG     1       3.432  -3.603  27.889  1.00  0.00      LIG  
ATOM   4197 C11  LIG     1       2.939  -4.503  26.828  1.00  0.00      LIG  
ATOM   4198 C12  LIG     1       2.886  -3.943  25.482  1.00  0.00      LIG  
ATOM   4199 C13  LIG     1       2.956  -2.437  25.252  1.00  0.00      LIG  
ATOM   4200 C14  LIG     1       2.792  -4.173  29.130  1.00  0.00      LIG  
ATOM   4201 C15  LIG     1       2.500  -5.573  28.672  1.00  0.00      LIG  
ATOM   4202 C16  LIG     1       2.456  -5.698  27.223  1.00  0.00      LIG  
ATOM   4203 C17  LIG     1       5.610   2.166  27.184  1.00  0.00      LIG  
ATOM   4204 C18  LIG     1       5.936  -0.095  26.324  1.00  0.00      LIG  
ATOM   4205 C19  LIG     1       1.125   0.377  26.903  1.00  0.00      LIG  
ATOM   4206 C20  LIG     1       4.888  -3.899  28.030  1.00  0.00      LIG  
ATOM   4207 O    LIG     1       0.612  -9.472  25.903  1.00  0.00      LIG  
ATOM   4208 C21  LIG     1      -0.262  -8.319  25.899  1.00  0.00      LIG  
ATOM   4209 C22  LIG     1       0.450  -6.966  26.185  1.00  0.00      LIG  
ATOM   4210 C23  LIG     1       1.929  -6.979  26.573  1.00  0.00      LIG  
ATOM   4211 O1   LIG     1       5.419   2.315  24.491  1.00  0.00      LIG  
ATOM   4212 O2   LIG     1       2.153  -2.200  24.100  1.00  0.00      LIG  
ATOM   4213 C24  LIG     1       2.655  -7.255  25.291  1.00  0.00      LIG  
ATOM   4214 C25  LIG     1       0.009 -10.698  26.068  1.00  0.00      LIG  
ATOM   4215 O3   LIG     1      -1.188 -10.891  26.219  1.00  0.00      LIG  
ATOM   4216 C26  LIG     1       1.019 -11.796  26.145  1.00  0.00      LIG  
ATOM   4217 C27  LIG     1      -1.236  -8.361  24.731  1.00  0.00      LIG  
ATOM   4218 O4   LIG     1      -1.467  -7.135  24.015  1.00  0.00      LIG  
ATOM   4219 C28  LIG     1      -0.918  -8.241  23.280  1.00  0.00      LIG  
ATOM   4220 C29  LIG     1      -1.887  -8.801  22.300  1.00  0.00      LIG  
ATOM   4221 C30  LIG     1       0.461  -7.995  22.785  1.00  0.00      LIG  
ATOM   4222 O5   LIG     1       2.185  -6.507  29.383  1.00  0.00      LIG  
ATOM   4223 H    LIG     1       4.176  -0.268  24.018  1.00  0.00      LIG  
ATOM   4224 H1   LIG     1       3.576   1.219  23.262  1.00  0.00      LIG  
ATOM   4225 H2   LIG     1       3.140   1.690  27.321  1.00  0.00      LIG  
ATOM   4226 H3   LIG     1       1.662   0.113  24.325  1.00  0.00      LIG  
ATOM   4227 H4   LIG     1       2.036   1.628  25.070  1.00  0.00      LIG  
ATOM   4228 H5   LIG     1       3.304   0.828  29.295  1.00  0.00      LIG  
ATOM   4229 H6   LIG     1       4.819   0.113  28.835  1.00  0.00      LIG  
ATOM   4230 H7   LIG     1       2.133  -1.195  29.082  1.00  0.00      LIG  
ATOM   4231 H8   LIG     1       3.705  -1.683  29.677  1.00  0.00      LIG  
ATOM   4232 H9   LIG     1       4.391  -1.864  27.274  1.00  0.00      LIG  
ATOM   4233 H10  LIG     1       1.479  -1.891  26.650  1.00  0.00      LIG  
ATOM   4234 H11  LIG     1       1.921  -4.295  25.109  1.00  0.00      LIG  
ATOM   4235 H12  LIG     1       3.676  -4.405  24.895  1.00  0.00      LIG  
ATOM   4236 H13  LIG     1       3.982  -2.168  25.003  1.00  0.00      LIG  
ATOM   4237 H14  LIG     1       1.861  -3.673  29.410  1.00  0.00      LIG  
ATOM   4238 H15  LIG     1       3.504  -4.196  29.953  1.00  0.00      LIG  
ATOM   4239 H16  LIG     1       4.970   3.052  27.241  1.00  0.00      LIG  
ATOM   4240 H17  LIG     1       6.541   2.460  26.688  1.00  0.00      LIG  
ATOM   4241 H18  LIG     1       5.874   1.869  28.201  1.00  0.00      LIG  
ATOM   4242 H19  LIG     1       6.845   0.251  25.820  1.00  0.00      LIG  
ATOM   4243 H20  LIG     1       5.552  -0.936  25.743  1.00  0.00      LIG  
ATOM   4244 H21  LIG     1       6.232  -0.464  27.309  1.00  0.00      LIG  
ATOM   4245 H22  LIG     1       1.029   1.466  26.936  1.00  0.00      LIG  
ATOM   4246 H23  LIG     1       0.954   0.004  27.913  1.00  0.00      LIG  
ATOM   4247 H24  LIG     1       0.319  -0.008  26.271  1.00  0.00      LIG  
ATOM   4248 H25  LIG     1       5.321  -3.310  28.843  1.00  0.00      LIG  
ATOM   4249 H26  LIG     1       5.410  -3.637  27.105  1.00  0.00      LIG  
ATOM   4250 H27  LIG     1       5.082  -4.955  28.236  1.00  0.00      LIG  
ATOM   4251 H28  LIG     1      -0.911  -8.411  26.763  1.00  0.00      LIG  
ATOM   4252 H29  LIG     1      -0.127  -6.445  26.955  1.00  0.00      LIG  
ATOM   4253 H30  LIG     1       0.395  -6.336  25.301  1.00  0.00      LIG  
ATOM   4254 H31  LIG     1       2.115  -7.815  27.253  1.00  0.00      LIG  
ATOM   4255 H32  LIG     1       2.232  -2.998  23.543  1.00  0.00      LIG  
ATOM   4256 H33  LIG     1       3.727  -7.204  25.389  1.00  0.00      LIG  
ATOM   4257 H34  LIG     1       2.367  -6.541  24.532  1.00  0.00      LIG  
ATOM   4258 H35  LIG     1       2.402  -8.237  24.907  1.00  0.00      LIG  
ATOM   4259 H36  LIG     1       1.451 -11.832  27.148  1.00  0.00      LIG  
ATOM   4260 H37  LIG     1       1.797 -11.636  25.396  1.00  0.00      LIG  
ATOM   4261 H38  LIG     1       0.523 -12.745  25.925  1.00  0.00      LIG  
ATOM   4262 H39  LIG     1      -2.096  -8.968  24.979  1.00  0.00      LIG  
ATOM   4263 H40  LIG     1      -1.984  -9.881  22.439  1.00  0.00      LIG  
ATOM   4264 H41  LIG     1      -1.548  -8.611  21.280  1.00  0.00      LIG  
ATOM   4265 H42  LIG     1      -2.879  -8.356  22.400  1.00  0.00      LIG  
ATOM   4266 H43  LIG     1       1.133  -8.792  23.113  1.00  0.00      LIG  
ATOM   4267 H44  LIG     1       0.847  -7.041  23.142  1.00  0.00      LIG  
ATOM   4268 H45  LIG     1       0.478  -7.959  21.693  1.00  0.00      LIG  
TER
REMARK  Energy: 292.825
REMARK  SimpleFitness: 292.825
REMARK  FullFitness: -600.1201
REMARK  InterFull: -18.2361
REMARK  IntraFull: 311.355
REMARK  solvFull: -1090.26
REMARK  surfFull: 197.021
REMARK  extraFull: 0.0
REMARK  deltaGcompsolvpol: -1090.26
REMARK  deltaGcompsolvnonpol: 197.021
REMARK  deltaGprotsolvpol: -1109.66
REMARK  deltaGprotsolvnonpol: 196.383
REMARK  deltaGligsolvpol: -12.556
REMARK  deltaGligsolvnonpol: 15.5794
REMARK  deltaGvdw: -18.2361
REMARK  deltaGelec: 0.0
REMARK  deltaG: -5.1728826
REMARK  Cluster: 6
REMARK  ClusterRank: 0
ATOM   4186 C    LIG     1       2.844   0.860  23.533  1.00  0.00      LIG  
ATOM   4187 C1   LIG     1       3.514   2.066  24.088  1.00  0.00      LIG  
ATOM   4188 C2   LIG     1       4.020   1.940  25.500  1.00  0.00      LIG  
ATOM   4189 C3   LIG     1       2.898   1.406  26.432  1.00  0.00      LIG  
ATOM   4190 C4   LIG     1       2.016   0.248  25.903  1.00  0.00      LIG  
ATOM   4191 C5   LIG     1       1.681   0.494  24.424  1.00  0.00      LIG  
ATOM   4192 C6   LIG     1       3.373   1.235  27.881  1.00  0.00      LIG  
ATOM   4193 C7   LIG     1       3.261  -0.159  28.450  1.00  0.00      LIG  
ATOM   4194 C8   LIG     1       3.550  -1.195  27.388  1.00  0.00      LIG  
ATOM   4195 C9   LIG     1       2.476  -1.192  26.315  1.00  0.00      LIG  
ATOM   4196 C10  LIG     1       3.784  -2.586  27.987  1.00  0.00      LIG  
ATOM   4197 C11  LIG     1       3.403  -3.709  27.081  1.00  0.00      LIG  
ATOM   4198 C12  LIG     1       3.645  -3.415  25.670  1.00  0.00      LIG  
ATOM   4199 C13  LIG     1       2.905  -2.164  25.198  1.00  0.00      LIG  
ATOM   4200 C14  LIG     1       2.999  -2.912  29.228  1.00  0.00      LIG  
ATOM   4201 C15  LIG     1       2.806  -4.375  29.058  1.00  0.00      LIG  
ATOM   4202 C16  LIG     1       2.854  -4.788  27.659  1.00  0.00      LIG  
ATOM   4203 C17  LIG     1       4.423   3.342  25.949  1.00  0.00      LIG  
ATOM   4204 C18  LIG     1       5.293   1.102  25.447  1.00  0.00      LIG  
ATOM   4205 C19  LIG     1       0.638   0.413  26.549  1.00  0.00      LIG  
ATOM   4206 C20  LIG     1       5.250  -2.652  28.336  1.00  0.00      LIG  
ATOM   4207 O    LIG     1       0.425  -6.937  23.920  1.00  0.00      LIG  
ATOM   4208 C21  LIG     1       1.385  -7.285  24.939  1.00  0.00      LIG  
ATOM   4209 C22  LIG     1       1.307  -6.135  25.964  1.00  0.00      LIG  
ATOM   4210 C23  LIG     1       2.119  -6.066  27.275  1.00  0.00      LIG  
ATOM   4211 O1   LIG     1       3.919   2.942  23.338  1.00  0.00      LIG  
ATOM   4212 O2   LIG     1       1.755  -2.611  24.508  1.00  0.00      LIG  
ATOM   4213 C24  LIG     1       2.941  -7.259  27.596  1.00  0.00      LIG  
ATOM   4214 C25  LIG     1       0.576  -7.540  22.707  1.00  0.00      LIG  
ATOM   4215 O3   LIG     1       1.487  -8.294  22.415  1.00  0.00      LIG  
ATOM   4216 C26  LIG     1      -0.506  -7.106  21.768  1.00  0.00      LIG  
ATOM   4217 C27  LIG     1       1.133  -8.683  25.471  1.00  0.00      LIG  
ATOM   4218 O4   LIG     1       0.380  -8.742  26.699  1.00  0.00      LIG  
ATOM   4219 C28  LIG     1      -0.152  -9.446  25.567  1.00  0.00      LIG  
ATOM   4220 C29  LIG     1      -0.078 -10.924  25.713  1.00  0.00      LIG  
ATOM   4221 C30  LIG     1      -1.479  -8.927  25.153  1.00  0.00      LIG  
ATOM   4222 O5   LIG     1       2.331  -5.106  29.903  1.00  0.00      LIG  
ATOM   4223 H    LIG     1       3.573   0.056  23.433  1.00  0.00      LIG  
ATOM   4224 H1   LIG     1       2.470   1.111  22.537  1.00  0.00      LIG  
ATOM   4225 H2   LIG     1       2.208   2.255  26.481  1.00  0.00      LIG  
ATOM   4226 H3   LIG     1       1.141  -0.345  23.992  1.00  0.00      LIG  
ATOM   4227 H4   LIG     1       0.977   1.331  24.376  1.00  0.00      LIG  
ATOM   4228 H5   LIG     1       2.799   1.907  28.525  1.00  0.00      LIG  
ATOM   4229 H6   LIG     1       4.411   1.550  27.991  1.00  0.00      LIG  
ATOM   4230 H7   LIG     1       2.257  -0.303  28.856  1.00  0.00      LIG  
ATOM   4231 H8   LIG     1       3.957  -0.249  29.288  1.00  0.00      LIG  
ATOM   4232 H9   LIG     1       4.485  -0.912  26.906  1.00  0.00      LIG  
ATOM   4233 H10  LIG     1       1.599  -1.647  26.782  1.00  0.00      LIG  
ATOM   4234 H11  LIG     1       3.446  -4.288  25.047  1.00  0.00      LIG  
ATOM   4235 H12  LIG     1       4.714  -3.222  25.630  1.00  0.00      LIG  
ATOM   4236 H13  LIG     1       3.547  -1.664  24.474  1.00  0.00      LIG  
ATOM   4237 H14  LIG     1       2.012  -2.441  29.247  1.00  0.00      LIG  
ATOM   4238 H15  LIG     1       3.563  -2.703  30.137  1.00  0.00      LIG  
ATOM   4239 H16  LIG     1       3.563   4.018  25.948  1.00  0.00      LIG  
ATOM   4240 H17  LIG     1       5.185   3.770  25.291  1.00  0.00      LIG  
ATOM   4241 H18  LIG     1       4.848   3.335  26.956  1.00  0.00      LIG  
ATOM   4242 H19  LIG     1       6.018   1.538  24.752  1.00  0.00      LIG  
ATOM   4243 H20  LIG     1       5.094   0.082  25.107  1.00  0.00      LIG  
ATOM   4244 H21  LIG     1       5.775   1.048  26.425  1.00  0.00      LIG  
ATOM   4245 H22  LIG     1       0.233   1.411  26.365  1.00  0.00      LIG  
ATOM   4246 H23  LIG     1       0.663   0.264  27.630  1.00  0.00      LIG  
ATOM   4247 H24  LIG     1      -0.066  -0.313  26.133  1.00  0.00      LIG  
ATOM   4248 H25  LIG     1       5.521  -1.871  29.047  1.00  0.00      LIG  
ATOM   4249 H26  LIG     1       5.868  -2.509  27.445  1.00  0.00      LIG  
ATOM   4250 H27  LIG     1       5.498  -3.617  28.781  1.00  0.00      LIG  
ATOM   4251 H28  LIG     1       2.391  -7.260  24.506  1.00  0.00      LIG  
ATOM   4252 H29  LIG     1       0.264  -6.117  26.288  1.00  0.00      LIG  
ATOM   4253 H30  LIG     1       1.426  -5.194  25.424  1.00  0.00      LIG  
ATOM   4254 H31  LIG     1       1.312  -6.135  28.010  1.00  0.00      LIG  
ATOM   4255 H32  LIG     1       2.027  -3.379  23.968  1.00  0.00      LIG  
ATOM   4256 H33  LIG     1       3.772  -7.040  28.275  1.00  0.00      LIG  
ATOM   4257 H34  LIG     1       3.335  -7.689  26.679  1.00  0.00      LIG  
ATOM   4258 H35  LIG     1       2.319  -8.012  28.081  1.00  0.00      LIG  
ATOM   4259 H36  LIG     1      -0.382  -7.640  20.823  1.00  0.00      LIG  
ATOM   4260 H37  LIG     1      -0.428  -6.031  21.586  1.00  0.00      LIG  
ATOM   4261 H38  LIG     1      -1.484  -7.358  22.188  1.00  0.00      LIG  
ATOM   4262 H39  LIG     1       2.024  -9.281  25.391  1.00  0.00      LIG  
ATOM   4263 H40  LIG     1       0.937 -11.259  25.945  1.00  0.00      LIG  
ATOM   4264 H41  LIG     1      -0.397 -11.405  24.787  1.00  0.00      LIG  
ATOM   4265 H42  LIG     1      -0.743 -11.258  26.515  1.00  0.00      LIG  
ATOM   4266 H43  LIG     1      -1.650  -9.137  24.094  1.00  0.00      LIG  
ATOM   4267 H44  LIG     1      -1.566  -7.849  25.313  1.00  0.00      LIG  
ATOM   4268 H45  LIG     1      -2.268  -9.417  25.730  1.00  0.00      LIG  
TER
REMARK  Energy: 292.825
REMARK  SimpleFitness: 292.825
REMARK  FullFitness: -600.1201
REMARK  InterFull: -18.2361
REMARK  IntraFull: 311.355
REMARK  solvFull: -1090.26
REMARK  surfFull: 197.021
REMARK  extraFull: 0.0
REMARK  deltaGcompsolvpol: -1090.26
REMARK  deltaGcompsolvnonpol: 197.021
REMARK  deltaGprotsolvpol: -1109.66
REMARK  deltaGprotsolvnonpol: 196.383
REMARK  deltaGligsolvpol: -12.556
REMARK  deltaGligsolvnonpol: 15.5794
REMARK  deltaGvdw: -18.2361
REMARK  deltaGelec: 0.0
REMARK  deltaG: -5.1728826
REMARK  Cluster: 6
REMARK  ClusterRank: 1
ATOM   4186 C    LIG     1       2.844   0.860  23.533  1.00  0.00      LIG  
ATOM   4187 C1   LIG     1       3.514   2.066  24.088  1.00  0.00      LIG  
ATOM   4188 C2   LIG     1       4.020   1.940  25.500  1.00  0.00      LIG  
ATOM   4189 C3   LIG     1       2.898   1.406  26.432  1.00  0.00      LIG  
ATOM   4190 C4   LIG     1       2.016   0.248  25.903  1.00  0.00      LIG  
ATOM   4191 C5   LIG     1       1.681   0.494  24.424  1.00  0.00      LIG  
ATOM   4192 C6   LIG     1       3.373   1.235  27.881  1.00  0.00      LIG  
ATOM   4193 C7   LIG     1       3.261  -0.159  28.450  1.00  0.00      LIG  
ATOM   4194 C8   LIG     1       3.550  -1.195  27.388  1.00  0.00      LIG  
ATOM   4195 C9   LIG     1       2.476  -1.192  26.315  1.00  0.00      LIG  
ATOM   4196 C10  LIG     1       3.784  -2.586  27.987  1.00  0.00      LIG  
ATOM   4197 C11  LIG     1       3.403  -3.709  27.081  1.00  0.00      LIG  
ATOM   4198 C12  LIG     1       3.645  -3.415  25.670  1.00  0.00      LIG  
ATOM   4199 C13  LIG     1       2.905  -2.164  25.198  1.00  0.00      LIG  
ATOM   4200 C14  LIG     1       2.999  -2.912  29.228  1.00  0.00      LIG  
ATOM   4201 C15  LIG     1       2.806  -4.375  29.058  1.00  0.00      LIG  
ATOM   4202 C16  LIG     1       2.854  -4.788  27.659  1.00  0.00      LIG  
ATOM   4203 C17  LIG     1       4.423   3.342  25.949  1.00  0.00      LIG  
ATOM   4204 C18  LIG     1       5.293   1.102  25.447  1.00  0.00      LIG  
ATOM   4205 C19  LIG     1       0.638   0.413  26.549  1.00  0.00      LIG  
ATOM   4206 C20  LIG     1       5.250  -2.652  28.336  1.00  0.00      LIG  
ATOM   4207 O    LIG     1       0.425  -6.937  23.920  1.00  0.00      LIG  
ATOM   4208 C21  LIG     1       1.385  -7.285  24.939  1.00  0.00      LIG  
ATOM   4209 C22  LIG     1       1.307  -6.135  25.964  1.00  0.00      LIG  
ATOM   4210 C23  LIG     1       2.119  -6.066  27.275  1.00  0.00      LIG  
ATOM   4211 O1   LIG     1       3.919   2.942  23.338  1.00  0.00      LIG  
ATOM   4212 O2   LIG     1       1.755  -2.611  24.508  1.00  0.00      LIG  
ATOM   4213 C24  LIG     1       2.941  -7.259  27.596  1.00  0.00      LIG  
ATOM   4214 C25  LIG     1       0.576  -7.540  22.707  1.00  0.00      LIG  
ATOM   4215 O3   LIG     1       1.487  -8.294  22.415  1.00  0.00      LIG  
ATOM   4216 C26  LIG     1      -0.506  -7.106  21.768  1.00  0.00      LIG  
ATOM   4217 C27  LIG     1       1.133  -8.683  25.471  1.00  0.00      LIG  
ATOM   4218 O4   LIG     1       0.380  -8.742  26.699  1.00  0.00      LIG  
ATOM   4219 C28  LIG     1      -0.152  -9.446  25.567  1.00  0.00      LIG  
ATOM   4220 C29  LIG     1      -0.078 -10.924  25.713  1.00  0.00      LIG  
ATOM   4221 C30  LIG     1      -1.479  -8.927  25.153  1.00  0.00      LIG  
ATOM   4222 O5   LIG     1       2.331  -5.106  29.903  1.00  0.00      LIG  
ATOM   4223 H    LIG     1       3.573   0.056  23.433  1.00  0.00      LIG  
ATOM   4224 H1   LIG     1       2.470   1.111  22.537  1.00  0.00      LIG  
ATOM   4225 H2   LIG     1       2.208   2.255  26.481  1.00  0.00      LIG  
ATOM   4226 H3   LIG     1       1.141  -0.345  23.992  1.00  0.00      LIG  
ATOM   4227 H4   LIG     1       0.977   1.331  24.376  1.00  0.00      LIG  
ATOM   4228 H5   LIG     1       2.799   1.907  28.525  1.00  0.00      LIG  
ATOM   4229 H6   LIG     1       4.411   1.550  27.991  1.00  0.00      LIG  
ATOM   4230 H7   LIG     1       2.257  -0.303  28.856  1.00  0.00      LIG  
ATOM   4231 H8   LIG     1       3.957  -0.249  29.288  1.00  0.00      LIG  
ATOM   4232 H9   LIG     1       4.485  -0.912  26.906  1.00  0.00      LIG  
ATOM   4233 H10  LIG     1       1.599  -1.647  26.782  1.00  0.00      LIG  
ATOM   4234 H11  LIG     1       3.446  -4.288  25.047  1.00  0.00      LIG  
ATOM   4235 H12  LIG     1       4.714  -3.222  25.630  1.00  0.00      LIG  
ATOM   4236 H13  LIG     1       3.547  -1.664  24.474  1.00  0.00      LIG  
ATOM   4237 H14  LIG     1       2.012  -2.441  29.247  1.00  0.00      LIG  
ATOM   4238 H15  LIG     1       3.563  -2.703  30.137  1.00  0.00      LIG  
ATOM   4239 H16  LIG     1       3.563   4.018  25.948  1.00  0.00      LIG  
ATOM   4240 H17  LIG     1       5.185   3.770  25.291  1.00  0.00      LIG  
ATOM   4241 H18  LIG     1       4.848   3.335  26.956  1.00  0.00      LIG  
ATOM   4242 H19  LIG     1       6.018   1.538  24.752  1.00  0.00      LIG  
ATOM   4243 H20  LIG     1       5.094   0.082  25.107  1.00  0.00      LIG  
ATOM   4244 H21  LIG     1       5.775   1.048  26.425  1.00  0.00      LIG  
ATOM   4245 H22  LIG     1       0.233   1.411  26.365  1.00  0.00      LIG  
ATOM   4246 H23  LIG     1       0.663   0.264  27.630  1.00  0.00      LIG  
ATOM   4247 H24  LIG     1      -0.066  -0.313  26.133  1.00  0.00      LIG  
ATOM   4248 H25  LIG     1       5.521  -1.871  29.047  1.00  0.00      LIG  
ATOM   4249 H26  LIG     1       5.868  -2.509  27.445  1.00  0.00      LIG  
ATOM   4250 H27  LIG     1       5.498  -3.617  28.781  1.00  0.00      LIG  
ATOM   4251 H28  LIG     1       2.391  -7.260  24.506  1.00  0.00      LIG  
ATOM   4252 H29  LIG     1       0.264  -6.117  26.288  1.00  0.00      LIG  
ATOM   4253 H30  LIG     1       1.426  -5.194  25.424  1.00  0.00      LIG  
ATOM   4254 H31  LIG     1       1.312  -6.135  28.010  1.00  0.00      LIG  
ATOM   4255 H32  LIG     1       2.027  -3.379  23.968  1.00  0.00      LIG  
ATOM   4256 H33  LIG     1       3.772  -7.040  28.275  1.00  0.00      LIG  
ATOM   4257 H34  LIG     1       3.335  -7.689  26.679  1.00  0.00      LIG  
ATOM   4258 H35  LIG     1       2.319  -8.012  28.081  1.00  0.00      LIG  
ATOM   4259 H36  LIG     1      -0.382  -7.640  20.823  1.00  0.00      LIG  
ATOM   4260 H37  LIG     1      -0.428  -6.031  21.586  1.00  0.00      LIG  
ATOM   4261 H38  LIG     1      -1.484  -7.358  22.188  1.00  0.00      LIG  
ATOM   4262 H39  LIG     1       2.024  -9.281  25.391  1.00  0.00      LIG  
ATOM   4263 H40  LIG     1       0.937 -11.259  25.945  1.00  0.00      LIG  
ATOM   4264 H41  LIG     1      -0.397 -11.405  24.787  1.00  0.00      LIG  
ATOM   4265 H42  LIG     1      -0.743 -11.258  26.515  1.00  0.00      LIG  
ATOM   4266 H43  LIG     1      -1.650  -9.137  24.094  1.00  0.00      LIG  
ATOM   4267 H44  LIG     1      -1.566  -7.849  25.313  1.00  0.00      LIG  
ATOM   4268 H45  LIG     1      -2.268  -9.417  25.730  1.00  0.00      LIG  
TER
REMARK  Energy: 292.825
REMARK  SimpleFitness: 292.825
REMARK  FullFitness: -600.1201
REMARK  InterFull: -18.2361
REMARK  IntraFull: 311.355
REMARK  solvFull: -1090.26
REMARK  surfFull: 197.021
REMARK  extraFull: 0.0
REMARK  deltaGcompsolvpol: -1090.26
REMARK  deltaGcompsolvnonpol: 197.021
REMARK  deltaGprotsolvpol: -1109.66
REMARK  deltaGprotsolvnonpol: 196.383
REMARK  deltaGligsolvpol: -12.556
REMARK  deltaGligsolvnonpol: 15.5794
REMARK  deltaGvdw: -18.2361
REMARK  deltaGelec: 0.0
REMARK  deltaG: -5.1728826
REMARK  Cluster: 6
REMARK  ClusterRank: 2
ATOM   4186 C    LIG     1       2.844   0.860  23.533  1.00  0.00      LIG  
ATOM   4187 C1   LIG     1       3.514   2.066  24.088  1.00  0.00      LIG  
ATOM   4188 C2   LIG     1       4.020   1.940  25.500  1.00  0.00      LIG  
ATOM   4189 C3   LIG     1       2.898   1.406  26.432  1.00  0.00      LIG  
ATOM   4190 C4   LIG     1       2.016   0.248  25.903  1.00  0.00      LIG  
ATOM   4191 C5   LIG     1       1.681   0.494  24.424  1.00  0.00      LIG  
ATOM   4192 C6   LIG     1       3.373   1.235  27.881  1.00  0.00      LIG  
ATOM   4193 C7   LIG     1       3.261  -0.159  28.450  1.00  0.00      LIG  
ATOM   4194 C8   LIG     1       3.550  -1.195  27.388  1.00  0.00      LIG  
ATOM   4195 C9   LIG     1       2.476  -1.192  26.315  1.00  0.00      LIG  
ATOM   4196 C10  LIG     1       3.784  -2.586  27.987  1.00  0.00      LIG  
ATOM   4197 C11  LIG     1       3.403  -3.709  27.081  1.00  0.00      LIG  
ATOM   4198 C12  LIG     1       3.645  -3.415  25.670  1.00  0.00      LIG  
ATOM   4199 C13  LIG     1       2.905  -2.164  25.198  1.00  0.00      LIG  
ATOM   4200 C14  LIG     1       2.999  -2.912  29.228  1.00  0.00      LIG  
ATOM   4201 C15  LIG     1       2.806  -4.375  29.058  1.00  0.00      LIG  
ATOM   4202 C16  LIG     1       2.854  -4.788  27.659  1.00  0.00      LIG  
ATOM   4203 C17  LIG     1       4.423   3.342  25.949  1.00  0.00      LIG  
ATOM   4204 C18  LIG     1       5.293   1.102  25.447  1.00  0.00      LIG  
ATOM   4205 C19  LIG     1       0.638   0.413  26.549  1.00  0.00      LIG  
ATOM   4206 C20  LIG     1       5.250  -2.652  28.336  1.00  0.00      LIG  
ATOM   4207 O    LIG     1       0.425  -6.937  23.920  1.00  0.00      LIG  
ATOM   4208 C21  LIG     1       1.385  -7.285  24.939  1.00  0.00      LIG  
ATOM   4209 C22  LIG     1       1.307  -6.135  25.964  1.00  0.00      LIG  
ATOM   4210 C23  LIG     1       2.119  -6.066  27.275  1.00  0.00      LIG  
ATOM   4211 O1   LIG     1       3.919   2.942  23.338  1.00  0.00      LIG  
ATOM   4212 O2   LIG     1       1.755  -2.611  24.508  1.00  0.00      LIG  
ATOM   4213 C24  LIG     1       2.941  -7.259  27.596  1.00  0.00      LIG  
ATOM   4214 C25  LIG     1       0.576  -7.540  22.707  1.00  0.00      LIG  
ATOM   4215 O3   LIG     1       1.487  -8.294  22.415  1.00  0.00      LIG  
ATOM   4216 C26  LIG     1      -0.506  -7.106  21.768  1.00  0.00      LIG  
ATOM   4217 C27  LIG     1       1.133  -8.683  25.471  1.00  0.00      LIG  
ATOM   4218 O4   LIG     1       0.380  -8.742  26.699  1.00  0.00      LIG  
ATOM   4219 C28  LIG     1      -0.152  -9.446  25.567  1.00  0.00      LIG  
ATOM   4220 C29  LIG     1      -0.078 -10.924  25.713  1.00  0.00      LIG  
ATOM   4221 C30  LIG     1      -1.479  -8.927  25.153  1.00  0.00      LIG  
ATOM   4222 O5   LIG     1       2.331  -5.106  29.903  1.00  0.00      LIG  
ATOM   4223 H    LIG     1       3.573   0.056  23.433  1.00  0.00      LIG  
ATOM   4224 H1   LIG     1       2.470   1.111  22.537  1.00  0.00      LIG  
ATOM   4225 H2   LIG     1       2.208   2.255  26.481  1.00  0.00      LIG  
ATOM   4226 H3   LIG     1       1.141  -0.345  23.992  1.00  0.00      LIG  
ATOM   4227 H4   LIG     1       0.977   1.331  24.376  1.00  0.00      LIG  
ATOM   4228 H5   LIG     1       2.799   1.907  28.525  1.00  0.00      LIG  
ATOM   4229 H6   LIG     1       4.411   1.550  27.991  1.00  0.00      LIG  
ATOM   4230 H7   LIG     1       2.257  -0.303  28.856  1.00  0.00      LIG  
ATOM   4231 H8   LIG     1       3.957  -0.249  29.288  1.00  0.00      LIG  
ATOM   4232 H9   LIG     1       4.485  -0.912  26.906  1.00  0.00      LIG  
ATOM   4233 H10  LIG     1       1.599  -1.647  26.782  1.00  0.00      LIG  
ATOM   4234 H11  LIG     1       3.446  -4.288  25.047  1.00  0.00      LIG  
ATOM   4235 H12  LIG     1       4.714  -3.222  25.630  1.00  0.00      LIG  
ATOM   4236 H13  LIG     1       3.547  -1.664  24.474  1.00  0.00      LIG  
ATOM   4237 H14  LIG     1       2.012  -2.441  29.247  1.00  0.00      LIG  
ATOM   4238 H15  LIG     1       3.563  -2.703  30.137  1.00  0.00      LIG  
ATOM   4239 H16  LIG     1       3.563   4.018  25.948  1.00  0.00      LIG  
ATOM   4240 H17  LIG     1       5.185   3.770  25.291  1.00  0.00      LIG  
ATOM   4241 H18  LIG     1       4.848   3.335  26.956  1.00  0.00      LIG  
ATOM   4242 H19  LIG     1       6.018   1.538  24.752  1.00  0.00      LIG  
ATOM   4243 H20  LIG     1       5.094   0.082  25.107  1.00  0.00      LIG  
ATOM   4244 H21  LIG     1       5.775   1.048  26.425  1.00  0.00      LIG  
ATOM   4245 H22  LIG     1       0.233   1.411  26.365  1.00  0.00      LIG  
ATOM   4246 H23  LIG     1       0.663   0.264  27.630  1.00  0.00      LIG  
ATOM   4247 H24  LIG     1      -0.066  -0.313  26.133  1.00  0.00      LIG  
ATOM   4248 H25  LIG     1       5.521  -1.871  29.047  1.00  0.00      LIG  
ATOM   4249 H26  LIG     1       5.868  -2.509  27.445  1.00  0.00      LIG  
ATOM   4250 H27  LIG     1       5.498  -3.617  28.781  1.00  0.00      LIG  
ATOM   4251 H28  LIG     1       2.391  -7.260  24.506  1.00  0.00      LIG  
ATOM   4252 H29  LIG     1       0.264  -6.117  26.288  1.00  0.00      LIG  
ATOM   4253 H30  LIG     1       1.426  -5.194  25.424  1.00  0.00      LIG  
ATOM   4254 H31  LIG     1       1.312  -6.135  28.010  1.00  0.00      LIG  
ATOM   4255 H32  LIG     1       2.027  -3.379  23.968  1.00  0.00      LIG  
ATOM   4256 H33  LIG     1       3.772  -7.040  28.275  1.00  0.00      LIG  
ATOM   4257 H34  LIG     1       3.335  -7.689  26.679  1.00  0.00      LIG  
ATOM   4258 H35  LIG     1       2.319  -8.012  28.081  1.00  0.00      LIG  
ATOM   4259 H36  LIG     1      -0.382  -7.640  20.823  1.00  0.00      LIG  
ATOM   4260 H37  LIG     1      -0.428  -6.031  21.586  1.00  0.00      LIG  
ATOM   4261 H38  LIG     1      -1.484  -7.358  22.188  1.00  0.00      LIG  
ATOM   4262 H39  LIG     1       2.024  -9.281  25.391  1.00  0.00      LIG  
ATOM   4263 H40  LIG     1       0.937 -11.259  25.945  1.00  0.00      LIG  
ATOM   4264 H41  LIG     1      -0.397 -11.405  24.787  1.00  0.00      LIG  
ATOM   4265 H42  LIG     1      -0.743 -11.258  26.515  1.00  0.00      LIG  
ATOM   4266 H43  LIG     1      -1.650  -9.137  24.094  1.00  0.00      LIG  
ATOM   4267 H44  LIG     1      -1.566  -7.849  25.313  1.00  0.00      LIG  
ATOM   4268 H45  LIG     1      -2.268  -9.417  25.730  1.00  0.00      LIG  
TER
REMARK  Energy: 292.825
REMARK  SimpleFitness: 292.825
REMARK  FullFitness: -600.1201
REMARK  InterFull: -18.2361
REMARK  IntraFull: 311.355
REMARK  solvFull: -1090.26
REMARK  surfFull: 197.021
REMARK  extraFull: 0.0
REMARK  deltaGcompsolvpol: -1090.26
REMARK  deltaGcompsolvnonpol: 197.021
REMARK  deltaGprotsolvpol: -1109.66
REMARK  deltaGprotsolvnonpol: 196.383
REMARK  deltaGligsolvpol: -12.556
REMARK  deltaGligsolvnonpol: 15.5794
REMARK  deltaGvdw: -18.2361
REMARK  deltaGelec: 0.0
REMARK  deltaG: -5.1728826
REMARK  Cluster: 6
REMARK  ClusterRank: 3
ATOM   4186 C    LIG     1       2.844   0.860  23.533  1.00  0.00      LIG  
ATOM   4187 C1   LIG     1       3.514   2.066  24.088  1.00  0.00      LIG  
ATOM   4188 C2   LIG     1       4.020   1.940  25.500  1.00  0.00      LIG  
ATOM   4189 C3   LIG     1       2.898   1.406  26.432  1.00  0.00      LIG  
ATOM   4190 C4   LIG     1       2.016   0.248  25.903  1.00  0.00      LIG  
ATOM   4191 C5   LIG     1       1.681   0.494  24.424  1.00  0.00      LIG  
ATOM   4192 C6   LIG     1       3.373   1.235  27.881  1.00  0.00      LIG  
ATOM   4193 C7   LIG     1       3.261  -0.159  28.450  1.00  0.00      LIG  
ATOM   4194 C8   LIG     1       3.550  -1.195  27.388  1.00  0.00      LIG  
ATOM   4195 C9   LIG     1       2.476  -1.192  26.315  1.00  0.00      LIG  
ATOM   4196 C10  LIG     1       3.784  -2.586  27.987  1.00  0.00      LIG  
ATOM   4197 C11  LIG     1       3.403  -3.709  27.081  1.00  0.00      LIG  
ATOM   4198 C12  LIG     1       3.645  -3.415  25.670  1.00  0.00      LIG  
ATOM   4199 C13  LIG     1       2.905  -2.164  25.198  1.00  0.00      LIG  
ATOM   4200 C14  LIG     1       2.999  -2.912  29.228  1.00  0.00      LIG  
ATOM   4201 C15  LIG     1       2.806  -4.375  29.058  1.00  0.00      LIG  
ATOM   4202 C16  LIG     1       2.854  -4.788  27.659  1.00  0.00      LIG  
ATOM   4203 C17  LIG     1       4.423   3.342  25.949  1.00  0.00      LIG  
ATOM   4204 C18  LIG     1       5.293   1.102  25.447  1.00  0.00      LIG  
ATOM   4205 C19  LIG     1       0.638   0.413  26.549  1.00  0.00      LIG  
ATOM   4206 C20  LIG     1       5.250  -2.652  28.336  1.00  0.00      LIG  
ATOM   4207 O    LIG     1       0.425  -6.937  23.920  1.00  0.00      LIG  
ATOM   4208 C21  LIG     1       1.385  -7.285  24.939  1.00  0.00      LIG  
ATOM   4209 C22  LIG     1       1.307  -6.135  25.964  1.00  0.00      LIG  
ATOM   4210 C23  LIG     1       2.119  -6.066  27.275  1.00  0.00      LIG  
ATOM   4211 O1   LIG     1       3.919   2.942  23.338  1.00  0.00      LIG  
ATOM   4212 O2   LIG     1       1.755  -2.611  24.508  1.00  0.00      LIG  
ATOM   4213 C24  LIG     1       2.941  -7.259  27.596  1.00  0.00      LIG  
ATOM   4214 C25  LIG     1       0.576  -7.540  22.707  1.00  0.00      LIG  
ATOM   4215 O3   LIG     1       1.487  -8.294  22.415  1.00  0.00      LIG  
ATOM   4216 C26  LIG     1      -0.506  -7.106  21.768  1.00  0.00      LIG  
ATOM   4217 C27  LIG     1       1.133  -8.683  25.471  1.00  0.00      LIG  
ATOM   4218 O4   LIG     1       0.380  -8.742  26.699  1.00  0.00      LIG  
ATOM   4219 C28  LIG     1      -0.152  -9.446  25.567  1.00  0.00      LIG  
ATOM   4220 C29  LIG     1      -0.078 -10.924  25.713  1.00  0.00      LIG  
ATOM   4221 C30  LIG     1      -1.479  -8.927  25.153  1.00  0.00      LIG  
ATOM   4222 O5   LIG     1       2.331  -5.106  29.903  1.00  0.00      LIG  
ATOM   4223 H    LIG     1       3.573   0.056  23.433  1.00  0.00      LIG  
ATOM   4224 H1   LIG     1       2.470   1.111  22.537  1.00  0.00      LIG  
ATOM   4225 H2   LIG     1       2.208   2.255  26.481  1.00  0.00      LIG  
ATOM   4226 H3   LIG     1       1.141  -0.345  23.992  1.00  0.00      LIG  
ATOM   4227 H4   LIG     1       0.977   1.331  24.376  1.00  0.00      LIG  
ATOM   4228 H5   LIG     1       2.799   1.907  28.525  1.00  0.00      LIG  
ATOM   4229 H6   LIG     1       4.411   1.550  27.991  1.00  0.00      LIG  
ATOM   4230 H7   LIG     1       2.257  -0.303  28.856  1.00  0.00      LIG  
ATOM   4231 H8   LIG     1       3.957  -0.249  29.288  1.00  0.00      LIG  
ATOM   4232 H9   LIG     1       4.485  -0.912  26.906  1.00  0.00      LIG  
ATOM   4233 H10  LIG     1       1.599  -1.647  26.782  1.00  0.00      LIG  
ATOM   4234 H11  LIG     1       3.446  -4.288  25.047  1.00  0.00      LIG  
ATOM   4235 H12  LIG     1       4.714  -3.222  25.630  1.00  0.00      LIG  
ATOM   4236 H13  LIG     1       3.547  -1.664  24.474  1.00  0.00      LIG  
ATOM   4237 H14  LIG     1       2.012  -2.441  29.247  1.00  0.00      LIG  
ATOM   4238 H15  LIG     1       3.563  -2.703  30.137  1.00  0.00      LIG  
ATOM   4239 H16  LIG     1       3.563   4.018  25.948  1.00  0.00      LIG  
ATOM   4240 H17  LIG     1       5.185   3.770  25.291  1.00  0.00      LIG  
ATOM   4241 H18  LIG     1       4.848   3.335  26.956  1.00  0.00      LIG  
ATOM   4242 H19  LIG     1       6.018   1.538  24.752  1.00  0.00      LIG  
ATOM   4243 H20  LIG     1       5.094   0.082  25.107  1.00  0.00      LIG  
ATOM   4244 H21  LIG     1       5.775   1.048  26.425  1.00  0.00      LIG  
ATOM   4245 H22  LIG     1       0.233   1.411  26.365  1.00  0.00      LIG  
ATOM   4246 H23  LIG     1       0.663   0.264  27.630  1.00  0.00      LIG  
ATOM   4247 H24  LIG     1      -0.066  -0.313  26.133  1.00  0.00      LIG  
ATOM   4248 H25  LIG     1       5.521  -1.871  29.047  1.00  0.00      LIG  
ATOM   4249 H26  LIG     1       5.868  -2.509  27.445  1.00  0.00      LIG  
ATOM   4250 H27  LIG     1       5.498  -3.617  28.781  1.00  0.00      LIG  
ATOM   4251 H28  LIG     1       2.391  -7.260  24.506  1.00  0.00      LIG  
ATOM   4252 H29  LIG     1       0.264  -6.117  26.288  1.00  0.00      LIG  
ATOM   4253 H30  LIG     1       1.426  -5.194  25.424  1.00  0.00      LIG  
ATOM   4254 H31  LIG     1       1.312  -6.135  28.010  1.00  0.00      LIG  
ATOM   4255 H32  LIG     1       2.027  -3.379  23.968  1.00  0.00      LIG  
ATOM   4256 H33  LIG     1       3.772  -7.040  28.275  1.00  0.00      LIG  
ATOM   4257 H34  LIG     1       3.335  -7.689  26.679  1.00  0.00      LIG  
ATOM   4258 H35  LIG     1       2.319  -8.012  28.081  1.00  0.00      LIG  
ATOM   4259 H36  LIG     1      -0.382  -7.640  20.823  1.00  0.00      LIG  
ATOM   4260 H37  LIG     1      -0.428  -6.031  21.586  1.00  0.00      LIG  
ATOM   4261 H38  LIG     1      -1.484  -7.358  22.188  1.00  0.00      LIG  
ATOM   4262 H39  LIG     1       2.024  -9.281  25.391  1.00  0.00      LIG  
ATOM   4263 H40  LIG     1       0.937 -11.259  25.945  1.00  0.00      LIG  
ATOM   4264 H41  LIG     1      -0.397 -11.405  24.787  1.00  0.00      LIG  
ATOM   4265 H42  LIG     1      -0.743 -11.258  26.515  1.00  0.00      LIG  
ATOM   4266 H43  LIG     1      -1.650  -9.137  24.094  1.00  0.00      LIG  
ATOM   4267 H44  LIG     1      -1.566  -7.849  25.313  1.00  0.00      LIG  
ATOM   4268 H45  LIG     1      -2.268  -9.417  25.730  1.00  0.00      LIG  
TER
REMARK  Energy: 292.838
REMARK  SimpleFitness: 292.838
REMARK  FullFitness: -600.09534
REMARK  InterFull: -18.3884
REMARK  IntraFull: 311.502
REMARK  solvFull: -1090.23
REMARK  surfFull: 197.021
REMARK  extraFull: 0.0
REMARK  deltaGcompsolvpol: -1090.23
REMARK  deltaGcompsolvnonpol: 197.021
REMARK  deltaGprotsolvpol: -1109.66
REMARK  deltaGprotsolvnonpol: 196.383
REMARK  deltaGligsolvpol: -12.5569
REMARK  deltaGligsolvnonpol: 15.583
REMARK  deltaGvdw: -18.3884
REMARK  deltaGelec: 0.0
REMARK  deltaG: -5.1857376
REMARK  Cluster: 6
REMARK  ClusterRank: 4
ATOM   4186 C    LIG     1       2.841   0.873  23.552  1.00  0.00      LIG  
ATOM   4187 C1   LIG     1       3.502   2.080  24.112  1.00  0.00      LIG  
ATOM   4188 C2   LIG     1       4.007   1.952  25.524  1.00  0.00      LIG  
ATOM   4189 C3   LIG     1       2.886   1.410  26.453  1.00  0.00      LIG  
ATOM   4190 C4   LIG     1       2.010   0.249  25.917  1.00  0.00      LIG  
ATOM   4191 C5   LIG     1       1.676   0.502  24.440  1.00  0.00      LIG  
ATOM   4192 C6   LIG     1       3.361   1.235  27.900  1.00  0.00      LIG  
ATOM   4193 C7   LIG     1       3.251  -0.161  28.464  1.00  0.00      LIG  
ATOM   4194 C8   LIG     1       3.546  -1.192  27.399  1.00  0.00      LIG  
ATOM   4195 C9   LIG     1       2.475  -1.190  26.323  1.00  0.00      LIG  
ATOM   4196 C10  LIG     1       3.784  -2.584  27.993  1.00  0.00      LIG  
ATOM   4197 C11  LIG     1       3.405  -3.707  27.085  1.00  0.00      LIG  
ATOM   4198 C12  LIG     1       3.646  -3.411  25.675  1.00  0.00      LIG  
ATOM   4199 C13  LIG     1       2.910  -2.157  25.203  1.00  0.00      LIG  
ATOM   4200 C14  LIG     1       3.001  -2.913  29.233  1.00  0.00      LIG  
ATOM   4201 C15  LIG     1       2.807  -4.376  29.061  1.00  0.00      LIG  
ATOM   4202 C16  LIG     1       2.855  -4.786  27.661  1.00  0.00      LIG  
ATOM   4203 C17  LIG     1       4.404   3.354  25.979  1.00  0.00      LIG  
ATOM   4204 C18  LIG     1       5.284   1.121  25.469  1.00  0.00      LIG  
ATOM   4205 C19  LIG     1       0.629   0.404  26.561  1.00  0.00      LIG  
ATOM   4206 C20  LIG     1       5.251  -2.644  28.340  1.00  0.00      LIG  
ATOM   4207 O    LIG     1       0.428  -6.938  23.921  1.00  0.00      LIG  
ATOM   4208 C21  LIG     1       1.389  -7.287  24.939  1.00  0.00      LIG  
ATOM   4209 C22  LIG     1       1.312  -6.136  25.963  1.00  0.00      LIG  
ATOM   4210 C23  LIG     1       2.121  -6.065  27.276  1.00  0.00      LIG  
ATOM   4211 O1   LIG     1       3.901   2.963  23.366  1.00  0.00      LIG  
ATOM   4212 O2   LIG     1       1.764  -2.601  24.504  1.00  0.00      LIG  
ATOM   4213 C24  LIG     1       2.943  -7.257  27.601  1.00  0.00      LIG  
ATOM   4214 C25  LIG     1       0.579  -7.538  22.707  1.00  0.00      LIG  
ATOM   4215 O3   LIG     1       1.492  -8.290  22.412  1.00  0.00      LIG  
ATOM   4216 C26  LIG     1      -0.507  -7.110  21.772  1.00  0.00      LIG  
ATOM   4217 C27  LIG     1       1.135  -8.685  25.470  1.00  0.00      LIG  
ATOM   4218 O4   LIG     1       0.387  -8.747  26.702  1.00  0.00      LIG  
ATOM   4219 C28  LIG     1      -0.153  -9.443  25.569  1.00  0.00      LIG  
ATOM   4220 C29  LIG     1      -0.088 -10.922  25.709  1.00  0.00      LIG  
ATOM   4221 C30  LIG     1      -1.480  -8.915  25.166  1.00  0.00      LIG  
ATOM   4222 O5   LIG     1       2.331  -5.108  29.904  1.00  0.00      LIG  
ATOM   4223 H    LIG     1       3.573   0.071  23.455  1.00  0.00      LIG  
ATOM   4224 H1   LIG     1       2.470   1.123  22.555  1.00  0.00      LIG  
ATOM   4225 H2   LIG     1       2.192   2.255  26.505  1.00  0.00      LIG  
ATOM   4226 H3   LIG     1       1.137  -0.335  24.003  1.00  0.00      LIG  
ATOM   4227 H4   LIG     1       0.972   1.339  24.395  1.00  0.00      LIG  
ATOM   4228 H5   LIG     1       2.788   1.905  28.547  1.00  0.00      LIG  
ATOM   4229 H6   LIG     1       4.400   1.549  28.011  1.00  0.00      LIG  
ATOM   4230 H7   LIG     1       2.246  -0.309  28.865  1.00  0.00      LIG  
ATOM   4231 H8   LIG     1       3.943  -0.253  29.303  1.00  0.00      LIG  
ATOM   4232 H9   LIG     1       4.481  -0.903  26.920  1.00  0.00      LIG  
ATOM   4233 H10  LIG     1       1.599  -1.651  26.786  1.00  0.00      LIG  
ATOM   4234 H11  LIG     1       3.445  -4.283  25.050  1.00  0.00      LIG  
ATOM   4235 H12  LIG     1       4.716  -3.221  25.633  1.00  0.00      LIG  
ATOM   4236 H13  LIG     1       3.557  -1.654  24.487  1.00  0.00      LIG  
ATOM   4237 H14  LIG     1       2.013  -2.443  29.254  1.00  0.00      LIG  
ATOM   4238 H15  LIG     1       3.565  -2.705  30.143  1.00  0.00      LIG  
ATOM   4239 H16  LIG     1       3.540   4.026  25.981  1.00  0.00      LIG  
ATOM   4240 H17  LIG     1       5.163   3.789  25.321  1.00  0.00      LIG  
ATOM   4241 H18  LIG     1       4.829   3.346  26.985  1.00  0.00      LIG  
ATOM   4242 H19  LIG     1       6.006   1.561  24.774  1.00  0.00      LIG  
ATOM   4243 H20  LIG     1       5.090   0.100  25.129  1.00  0.00      LIG  
ATOM   4244 H21  LIG     1       5.767   1.068  26.447  1.00  0.00      LIG  
ATOM   4245 H22  LIG     1       0.218   1.400  26.380  1.00  0.00      LIG  
ATOM   4246 H23  LIG     1       0.652   0.249  27.640  1.00  0.00      LIG  
ATOM   4247 H24  LIG     1      -0.070  -0.324  26.140  1.00  0.00      LIG  
ATOM   4248 H25  LIG     1       5.520  -1.861  29.049  1.00  0.00      LIG  
ATOM   4249 H26  LIG     1       5.868  -2.501  27.449  1.00  0.00      LIG  
ATOM   4250 H27  LIG     1       5.504  -3.608  28.787  1.00  0.00      LIG  
ATOM   4251 H28  LIG     1       2.395  -7.262  24.506  1.00  0.00      LIG  
ATOM   4252 H29  LIG     1       0.268  -6.116  26.285  1.00  0.00      LIG  
ATOM   4253 H30  LIG     1       1.433  -5.195  25.423  1.00  0.00      LIG  
ATOM   4254 H31  LIG     1       1.312  -6.134  28.010  1.00  0.00      LIG  
ATOM   4255 H32  LIG     1       2.038  -3.372  23.970  1.00  0.00      LIG  
ATOM   4256 H33  LIG     1       3.772  -7.038  28.281  1.00  0.00      LIG  
ATOM   4257 H34  LIG     1       3.337  -7.690  26.686  1.00  0.00      LIG  
ATOM   4258 H35  LIG     1       2.318  -8.008  28.086  1.00  0.00      LIG  
ATOM   4259 H36  LIG     1      -0.382  -7.638  20.823  1.00  0.00      LIG  
ATOM   4260 H37  LIG     1      -0.439  -6.033  21.593  1.00  0.00      LIG  
ATOM   4261 H38  LIG     1      -1.483  -7.370  22.193  1.00  0.00      LIG  
ATOM   4262 H39  LIG     1       2.024  -9.286  25.385  1.00  0.00      LIG  
ATOM   4263 H40  LIG     1       0.930 -11.266  25.918  1.00  0.00      LIG  
ATOM   4264 H41  LIG     1      -0.430 -11.396  24.787  1.00  0.00      LIG  
ATOM   4265 H42  LIG     1      -0.738 -11.255  26.523  1.00  0.00      LIG  
ATOM   4266 H43  LIG     1      -1.661  -9.122  24.108  1.00  0.00      LIG  
ATOM   4267 H44  LIG     1      -1.559  -7.837  25.329  1.00  0.00      LIG  
ATOM   4268 H45  LIG     1      -2.266  -9.402  25.748  1.00  0.00      LIG  
TER
REMARK  Energy: 292.851
REMARK  SimpleFitness: 292.851
REMARK  FullFitness: -600.0427
REMARK  InterFull: -18.2008
REMARK  IntraFull: 311.346
REMARK  solvFull: -1090.21
REMARK  surfFull: 197.022
REMARK  extraFull: 0.0
REMARK  deltaGcompsolvpol: -1090.21
REMARK  deltaGcompsolvnonpol: 197.022
REMARK  deltaGprotsolvpol: -1109.66
REMARK  deltaGprotsolvnonpol: 196.383
REMARK  deltaGligsolvpol: -12.5547
REMARK  deltaGligsolvnonpol: 15.5812
REMARK  deltaGvdw: -18.2008
REMARK  deltaGelec: 0.0
REMARK  deltaG: -5.166635
REMARK  Cluster: 6
REMARK  ClusterRank: 5
ATOM   4186 C    LIG     1       2.833   0.883  23.563  1.00  0.00      LIG  
ATOM   4187 C1   LIG     1       3.487   2.094  24.126  1.00  0.00      LIG  
ATOM   4188 C2   LIG     1       3.990   1.966  25.539  1.00  0.00      LIG  
ATOM   4189 C3   LIG     1       2.871   1.415  26.465  1.00  0.00      LIG  
ATOM   4190 C4   LIG     1       2.001   0.251  25.925  1.00  0.00      LIG  
ATOM   4191 C5   LIG     1       1.669   0.505  24.447  1.00  0.00      LIG  
ATOM   4192 C6   LIG     1       3.346   1.237  27.912  1.00  0.00      LIG  
ATOM   4193 C7   LIG     1       3.247  -0.162  28.470  1.00  0.00      LIG  
ATOM   4194 C8   LIG     1       3.543  -1.189  27.402  1.00  0.00      LIG  
ATOM   4195 C9   LIG     1       2.470  -1.188  26.328  1.00  0.00      LIG  
ATOM   4196 C10  LIG     1       3.784  -2.582  27.993  1.00  0.00      LIG  
ATOM   4197 C11  LIG     1       3.405  -3.704  27.084  1.00  0.00      LIG  
ATOM   4198 C12  LIG     1       3.646  -3.404  25.674  1.00  0.00      LIG  
ATOM   4199 C13  LIG     1       2.903  -2.153  25.207  1.00  0.00      LIG  
ATOM   4200 C14  LIG     1       3.005  -2.915  29.235  1.00  0.00      LIG  
ATOM   4201 C15  LIG     1       2.809  -4.377  29.060  1.00  0.00      LIG  
ATOM   4202 C16  LIG     1       2.857  -4.785  27.660  1.00  0.00      LIG  
ATOM   4203 C17  LIG     1       4.375   3.370  25.999  1.00  0.00      LIG  
ATOM   4204 C18  LIG     1       5.271   1.142  25.486  1.00  0.00      LIG  
ATOM   4205 C19  LIG     1       0.620   0.401  26.569  1.00  0.00      LIG  
ATOM   4206 C20  LIG     1       5.253  -2.643  28.337  1.00  0.00      LIG  
ATOM   4207 O    LIG     1       0.434  -6.936  23.919  1.00  0.00      LIG  
ATOM   4208 C21  LIG     1       1.391  -7.285  24.942  1.00  0.00      LIG  
ATOM   4209 C22  LIG     1       1.314  -6.133  25.963  1.00  0.00      LIG  
ATOM   4210 C23  LIG     1       2.123  -6.064  27.275  1.00  0.00      LIG  
ATOM   4211 O1   LIG     1       3.884   2.979  23.382  1.00  0.00      LIG  
ATOM   4212 O2   LIG     1       1.756  -2.602  24.513  1.00  0.00      LIG  
ATOM   4213 C24  LIG     1       2.946  -7.256  27.598  1.00  0.00      LIG  
ATOM   4214 C25  LIG     1       0.586  -7.545  22.710  1.00  0.00      LIG  
ATOM   4215 O3   LIG     1       1.493  -8.308  22.426  1.00  0.00      LIG  
ATOM   4216 C26  LIG     1      -0.489  -7.111  21.764  1.00  0.00      LIG  
ATOM   4217 C27  LIG     1       1.134  -8.682  25.475  1.00  0.00      LIG  
ATOM   4218 O4   LIG     1       0.387  -8.741  26.707  1.00  0.00      LIG  
ATOM   4219 C28  LIG     1      -0.155  -9.436  25.574  1.00  0.00      LIG  
ATOM   4220 C29  LIG     1      -0.091 -10.916  25.714  1.00  0.00      LIG  
ATOM   4221 C30  LIG     1      -1.480  -8.906  25.169  1.00  0.00      LIG  
ATOM   4222 O5   LIG     1       2.332  -5.109  29.903  1.00  0.00      LIG  
ATOM   4223 H    LIG     1       3.570   0.086  23.467  1.00  0.00      LIG  
ATOM   4224 H1   LIG     1       2.464   1.133  22.565  1.00  0.00      LIG  
ATOM   4225 H2   LIG     1       2.173   2.256  26.519  1.00  0.00      LIG  
ATOM   4226 H3   LIG     1       1.135  -0.335  24.008  1.00  0.00      LIG  
ATOM   4227 H4   LIG     1       0.960   1.338  24.402  1.00  0.00      LIG  
ATOM   4228 H5   LIG     1       2.765   1.899  28.560  1.00  0.00      LIG  
ATOM   4229 H6   LIG     1       4.381   1.562  28.026  1.00  0.00      LIG  
ATOM   4230 H7   LIG     1       2.244  -0.316  28.875  1.00  0.00      LIG  
ATOM   4231 H8   LIG     1       3.943  -0.252  29.307  1.00  0.00      LIG  
ATOM   4232 H9   LIG     1       4.477  -0.898  26.922  1.00  0.00      LIG  
ATOM   4233 H10  LIG     1       1.597  -1.650  26.794  1.00  0.00      LIG  
ATOM   4234 H11  LIG     1       3.448  -4.276  25.047  1.00  0.00      LIG  
ATOM   4235 H12  LIG     1       4.714  -3.208  25.632  1.00  0.00      LIG  
ATOM   4236 H13  LIG     1       3.544  -1.648  24.486  1.00  0.00      LIG  
ATOM   4237 H14  LIG     1       2.017  -2.446  29.261  1.00  0.00      LIG  
ATOM   4238 H15  LIG     1       3.572  -2.711  30.143  1.00  0.00      LIG  
ATOM   4239 H16  LIG     1       3.506   4.035  26.000  1.00  0.00      LIG  
ATOM   4240 H17  LIG     1       5.132   3.813  25.344  1.00  0.00      LIG  
ATOM   4241 H18  LIG     1       4.798   3.362  27.006  1.00  0.00      LIG  
ATOM   4242 H19  LIG     1       5.994   1.589  24.796  1.00  0.00      LIG  
ATOM   4243 H20  LIG     1       5.083   0.122  25.141  1.00  0.00      LIG  
ATOM   4244 H21  LIG     1       5.751   1.087  26.466  1.00  0.00      LIG  
ATOM   4245 H22  LIG     1       0.206   1.397  26.389  1.00  0.00      LIG  
ATOM   4246 H23  LIG     1       0.644   0.247  27.649  1.00  0.00      LIG  
ATOM   4247 H24  LIG     1      -0.077  -0.328  26.148  1.00  0.00      LIG  
ATOM   4248 H25  LIG     1       5.522  -1.860  29.046  1.00  0.00      LIG  
ATOM   4249 H26  LIG     1       5.868  -2.501  27.445  1.00  0.00      LIG  
ATOM   4250 H27  LIG     1       5.505  -3.607  28.784  1.00  0.00      LIG  
ATOM   4251 H28  LIG     1       2.397  -7.263  24.511  1.00  0.00      LIG  
ATOM   4252 H29  LIG     1       0.270  -6.111  26.285  1.00  0.00      LIG  
ATOM   4253 H30  LIG     1       1.437  -5.193  25.422  1.00  0.00      LIG  
ATOM   4254 H31  LIG     1       1.314  -6.134  28.009  1.00  0.00      LIG  
ATOM   4255 H32  LIG     1       2.029  -3.374  23.981  1.00  0.00      LIG  
ATOM   4256 H33  LIG     1       3.777  -7.036  28.275  1.00  0.00      LIG  
ATOM   4257 H34  LIG     1       3.337  -7.689  26.682  1.00  0.00      LIG  
ATOM   4258 H35  LIG     1       2.324  -8.008  28.086  1.00  0.00      LIG  
ATOM   4259 H36  LIG     1      -0.356  -7.641  20.817  1.00  0.00      LIG  
ATOM   4260 H37  LIG     1      -0.412  -6.035  21.585  1.00  0.00      LIG  
ATOM   4261 H38  LIG     1      -1.469  -7.366  22.176  1.00  0.00      LIG  
ATOM   4262 H39  LIG     1       2.021  -9.287  25.388  1.00  0.00      LIG  
ATOM   4263 H40  LIG     1       0.918 -11.256  25.967  1.00  0.00      LIG  
ATOM   4264 H41  LIG     1      -0.389 -11.389  24.777  1.00  0.00      LIG  
ATOM   4265 H42  LIG     1      -0.774 -11.252  26.498  1.00  0.00      LIG  
ATOM   4266 H43  LIG     1      -1.657  -9.109  24.110  1.00  0.00      LIG  
ATOM   4267 H44  LIG     1      -1.558  -7.828  25.335  1.00  0.00      LIG  
ATOM   4268 H45  LIG     1      -2.270  -9.393  25.747  1.00  0.00      LIG  
TER
REMARK  Energy: 292.851
REMARK  SimpleFitness: 292.851
REMARK  FullFitness: -600.0427
REMARK  InterFull: -18.2008
REMARK  IntraFull: 311.346
REMARK  solvFull: -1090.21
REMARK  surfFull: 197.022
REMARK  extraFull: 0.0
REMARK  deltaGcompsolvpol: -1090.21
REMARK  deltaGcompsolvnonpol: 197.022
REMARK  deltaGprotsolvpol: -1109.66
REMARK  deltaGprotsolvnonpol: 196.383
REMARK  deltaGligsolvpol: -12.5547
REMARK  deltaGligsolvnonpol: 15.5812
REMARK  deltaGvdw: -18.2008
REMARK  deltaGelec: 0.0
REMARK  deltaG: -5.166635
REMARK  Cluster: 6
REMARK  ClusterRank: 6
ATOM   4186 C    LIG     1       2.833   0.883  23.563  1.00  0.00      LIG  
ATOM   4187 C1   LIG     1       3.487   2.094  24.126  1.00  0.00      LIG  
ATOM   4188 C2   LIG     1       3.990   1.966  25.539  1.00  0.00      LIG  
ATOM   4189 C3   LIG     1       2.871   1.415  26.465  1.00  0.00      LIG  
ATOM   4190 C4   LIG     1       2.001   0.251  25.925  1.00  0.00      LIG  
ATOM   4191 C5   LIG     1       1.669   0.505  24.447  1.00  0.00      LIG  
ATOM   4192 C6   LIG     1       3.346   1.237  27.912  1.00  0.00      LIG  
ATOM   4193 C7   LIG     1       3.247  -0.162  28.470  1.00  0.00      LIG  
ATOM   4194 C8   LIG     1       3.543  -1.189  27.402  1.00  0.00      LIG  
ATOM   4195 C9   LIG     1       2.470  -1.188  26.328  1.00  0.00      LIG  
ATOM   4196 C10  LIG     1       3.784  -2.582  27.993  1.00  0.00      LIG  
ATOM   4197 C11  LIG     1       3.405  -3.704  27.084  1.00  0.00      LIG  
ATOM   4198 C12  LIG     1       3.646  -3.404  25.674  1.00  0.00      LIG  
ATOM   4199 C13  LIG     1       2.903  -2.153  25.207  1.00  0.00      LIG  
ATOM   4200 C14  LIG     1       3.005  -2.915  29.235  1.00  0.00      LIG  
ATOM   4201 C15  LIG     1       2.809  -4.377  29.060  1.00  0.00      LIG  
ATOM   4202 C16  LIG     1       2.857  -4.785  27.660  1.00  0.00      LIG  
ATOM   4203 C17  LIG     1       4.375   3.370  25.999  1.00  0.00      LIG  
ATOM   4204 C18  LIG     1       5.271   1.142  25.486  1.00  0.00      LIG  
ATOM   4205 C19  LIG     1       0.620   0.401  26.569  1.00  0.00      LIG  
ATOM   4206 C20  LIG     1       5.253  -2.643  28.337  1.00  0.00      LIG  
ATOM   4207 O    LIG     1       0.434  -6.936  23.919  1.00  0.00      LIG  
ATOM   4208 C21  LIG     1       1.391  -7.285  24.942  1.00  0.00      LIG  
ATOM   4209 C22  LIG     1       1.314  -6.133  25.963  1.00  0.00      LIG  
ATOM   4210 C23  LIG     1       2.123  -6.064  27.275  1.00  0.00      LIG  
ATOM   4211 O1   LIG     1       3.884   2.979  23.382  1.00  0.00      LIG  
ATOM   4212 O2   LIG     1       1.756  -2.602  24.513  1.00  0.00      LIG  
ATOM   4213 C24  LIG     1       2.946  -7.256  27.598  1.00  0.00      LIG  
ATOM   4214 C25  LIG     1       0.586  -7.545  22.710  1.00  0.00      LIG  
ATOM   4215 O3   LIG     1       1.493  -8.308  22.426  1.00  0.00      LIG  
ATOM   4216 C26  LIG     1      -0.489  -7.111  21.764  1.00  0.00      LIG  
ATOM   4217 C27  LIG     1       1.134  -8.682  25.475  1.00  0.00      LIG  
ATOM   4218 O4   LIG     1       0.387  -8.741  26.707  1.00  0.00      LIG  
ATOM   4219 C28  LIG     1      -0.155  -9.436  25.574  1.00  0.00      LIG  
ATOM   4220 C29  LIG     1      -0.091 -10.916  25.714  1.00  0.00      LIG  
ATOM   4221 C30  LIG     1      -1.480  -8.906  25.169  1.00  0.00      LIG  
ATOM   4222 O5   LIG     1       2.332  -5.109  29.903  1.00  0.00      LIG  
ATOM   4223 H    LIG     1       3.570   0.086  23.467  1.00  0.00      LIG  
ATOM   4224 H1   LIG     1       2.464   1.133  22.565  1.00  0.00      LIG  
ATOM   4225 H2   LIG     1       2.173   2.256  26.519  1.00  0.00      LIG  
ATOM   4226 H3   LIG     1       1.135  -0.335  24.008  1.00  0.00      LIG  
ATOM   4227 H4   LIG     1       0.960   1.338  24.402  1.00  0.00      LIG  
ATOM   4228 H5   LIG     1       2.765   1.899  28.560  1.00  0.00      LIG  
ATOM   4229 H6   LIG     1       4.381   1.562  28.026  1.00  0.00      LIG  
ATOM   4230 H7   LIG     1       2.244  -0.316  28.875  1.00  0.00      LIG  
ATOM   4231 H8   LIG     1       3.943  -0.252  29.307  1.00  0.00      LIG  
ATOM   4232 H9   LIG     1       4.477  -0.898  26.922  1.00  0.00      LIG  
ATOM   4233 H10  LIG     1       1.597  -1.650  26.794  1.00  0.00      LIG  
ATOM   4234 H11  LIG     1       3.448  -4.276  25.047  1.00  0.00      LIG  
ATOM   4235 H12  LIG     1       4.714  -3.208  25.632  1.00  0.00      LIG  
ATOM   4236 H13  LIG     1       3.544  -1.648  24.486  1.00  0.00      LIG  
ATOM   4237 H14  LIG     1       2.017  -2.446  29.261  1.00  0.00      LIG  
ATOM   4238 H15  LIG     1       3.572  -2.711  30.143  1.00  0.00      LIG  
ATOM   4239 H16  LIG     1       3.506   4.035  26.000  1.00  0.00      LIG  
ATOM   4240 H17  LIG     1       5.132   3.813  25.344  1.00  0.00      LIG  
ATOM   4241 H18  LIG     1       4.798   3.362  27.006  1.00  0.00      LIG  
ATOM   4242 H19  LIG     1       5.994   1.589  24.796  1.00  0.00      LIG  
ATOM   4243 H20  LIG     1       5.083   0.122  25.141  1.00  0.00      LIG  
ATOM   4244 H21  LIG     1       5.751   1.087  26.466  1.00  0.00      LIG  
ATOM   4245 H22  LIG     1       0.206   1.397  26.389  1.00  0.00      LIG  
ATOM   4246 H23  LIG     1       0.644   0.247  27.649  1.00  0.00      LIG  
ATOM   4247 H24  LIG     1      -0.077  -0.328  26.148  1.00  0.00      LIG  
ATOM   4248 H25  LIG     1       5.522  -1.860  29.046  1.00  0.00      LIG  
ATOM   4249 H26  LIG     1       5.868  -2.501  27.445  1.00  0.00      LIG  
ATOM   4250 H27  LIG     1       5.505  -3.607  28.784  1.00  0.00      LIG  
ATOM   4251 H28  LIG     1       2.397  -7.263  24.511  1.00  0.00      LIG  
ATOM   4252 H29  LIG     1       0.270  -6.111  26.285  1.00  0.00      LIG  
ATOM   4253 H30  LIG     1       1.437  -5.193  25.422  1.00  0.00      LIG  
ATOM   4254 H31  LIG     1       1.314  -6.134  28.009  1.00  0.00      LIG  
ATOM   4255 H32  LIG     1       2.029  -3.374  23.981  1.00  0.00      LIG  
ATOM   4256 H33  LIG     1       3.777  -7.036  28.275  1.00  0.00      LIG  
ATOM   4257 H34  LIG     1       3.337  -7.689  26.682  1.00  0.00      LIG  
ATOM   4258 H35  LIG     1       2.324  -8.008  28.086  1.00  0.00      LIG  
ATOM   4259 H36  LIG     1      -0.356  -7.641  20.817  1.00  0.00      LIG  
ATOM   4260 H37  LIG     1      -0.412  -6.035  21.585  1.00  0.00      LIG  
ATOM   4261 H38  LIG     1      -1.469  -7.366  22.176  1.00  0.00      LIG  
ATOM   4262 H39  LIG     1       2.021  -9.287  25.388  1.00  0.00      LIG  
ATOM   4263 H40  LIG     1       0.918 -11.256  25.967  1.00  0.00      LIG  
ATOM   4264 H41  LIG     1      -0.389 -11.389  24.777  1.00  0.00      LIG  
ATOM   4265 H42  LIG     1      -0.774 -11.252  26.498  1.00  0.00      LIG  
ATOM   4266 H43  LIG     1      -1.657  -9.109  24.110  1.00  0.00      LIG  
ATOM   4267 H44  LIG     1      -1.558  -7.828  25.335  1.00  0.00      LIG  
ATOM   4268 H45  LIG     1      -2.270  -9.393  25.747  1.00  0.00      LIG  
TER
REMARK  Energy: 292.851
REMARK  SimpleFitness: 292.851
REMARK  FullFitness: -600.0427
REMARK  InterFull: -18.2008
REMARK  IntraFull: 311.346
REMARK  solvFull: -1090.21
REMARK  surfFull: 197.022
REMARK  extraFull: 0.0
REMARK  deltaGcompsolvpol: -1090.21
REMARK  deltaGcompsolvnonpol: 197.022
REMARK  deltaGprotsolvpol: -1109.66
REMARK  deltaGprotsolvnonpol: 196.383
REMARK  deltaGligsolvpol: -12.5547
REMARK  deltaGligsolvnonpol: 15.5812
REMARK  deltaGvdw: -18.2008
REMARK  deltaGelec: 0.0
REMARK  deltaG: -5.166635
REMARK  Cluster: 6
REMARK  ClusterRank: 7
ATOM   4186 C    LIG     1       2.833   0.883  23.563  1.00  0.00      LIG  
ATOM   4187 C1   LIG     1       3.487   2.094  24.126  1.00  0.00      LIG  
ATOM   4188 C2   LIG     1       3.990   1.966  25.539  1.00  0.00      LIG  
ATOM   4189 C3   LIG     1       2.871   1.415  26.465  1.00  0.00      LIG  
ATOM   4190 C4   LIG     1       2.001   0.251  25.925  1.00  0.00      LIG  
ATOM   4191 C5   LIG     1       1.669   0.505  24.447  1.00  0.00      LIG  
ATOM   4192 C6   LIG     1       3.346   1.237  27.912  1.00  0.00      LIG  
ATOM   4193 C7   LIG     1       3.247  -0.162  28.470  1.00  0.00      LIG  
ATOM   4194 C8   LIG     1       3.543  -1.189  27.402  1.00  0.00      LIG  
ATOM   4195 C9   LIG     1       2.470  -1.188  26.328  1.00  0.00      LIG  
ATOM   4196 C10  LIG     1       3.784  -2.582  27.993  1.00  0.00      LIG  
ATOM   4197 C11  LIG     1       3.405  -3.704  27.084  1.00  0.00      LIG  
ATOM   4198 C12  LIG     1       3.646  -3.404  25.674  1.00  0.00      LIG  
ATOM   4199 C13  LIG     1       2.903  -2.153  25.207  1.00  0.00      LIG  
ATOM   4200 C14  LIG     1       3.005  -2.915  29.235  1.00  0.00      LIG  
ATOM   4201 C15  LIG     1       2.809  -4.377  29.060  1.00  0.00      LIG  
ATOM   4202 C16  LIG     1       2.857  -4.785  27.660  1.00  0.00      LIG  
ATOM   4203 C17  LIG     1       4.375   3.370  25.999  1.00  0.00      LIG  
ATOM   4204 C18  LIG     1       5.271   1.142  25.486  1.00  0.00      LIG  
ATOM   4205 C19  LIG     1       0.620   0.401  26.569  1.00  0.00      LIG  
ATOM   4206 C20  LIG     1       5.253  -2.643  28.337  1.00  0.00      LIG  
ATOM   4207 O    LIG     1       0.434  -6.936  23.919  1.00  0.00      LIG  
ATOM   4208 C21  LIG     1       1.391  -7.285  24.942  1.00  0.00      LIG  
ATOM   4209 C22  LIG     1       1.314  -6.133  25.963  1.00  0.00      LIG  
ATOM   4210 C23  LIG     1       2.123  -6.064  27.275  1.00  0.00      LIG  
ATOM   4211 O1   LIG     1       3.884   2.979  23.382  1.00  0.00      LIG  
ATOM   4212 O2   LIG     1       1.756  -2.602  24.513  1.00  0.00      LIG  
ATOM   4213 C24  LIG     1       2.946  -7.256  27.598  1.00  0.00      LIG  
ATOM   4214 C25  LIG     1       0.586  -7.545  22.710  1.00  0.00      LIG  
ATOM   4215 O3   LIG     1       1.493  -8.308  22.426  1.00  0.00      LIG  
ATOM   4216 C26  LIG     1      -0.489  -7.111  21.764  1.00  0.00      LIG  
ATOM   4217 C27  LIG     1       1.134  -8.682  25.475  1.00  0.00      LIG  
ATOM   4218 O4   LIG     1       0.387  -8.741  26.707  1.00  0.00      LIG  
ATOM   4219 C28  LIG     1      -0.155  -9.436  25.574  1.00  0.00      LIG  
ATOM   4220 C29  LIG     1      -0.091 -10.916  25.714  1.00  0.00      LIG  
ATOM   4221 C30  LIG     1      -1.480  -8.906  25.169  1.00  0.00      LIG  
ATOM   4222 O5   LIG     1       2.332  -5.109  29.903  1.00  0.00      LIG  
ATOM   4223 H    LIG     1       3.570   0.086  23.467  1.00  0.00      LIG  
ATOM   4224 H1   LIG     1       2.464   1.133  22.565  1.00  0.00      LIG  
ATOM   4225 H2   LIG     1       2.173   2.256  26.519  1.00  0.00      LIG  
ATOM   4226 H3   LIG     1       1.135  -0.335  24.008  1.00  0.00      LIG  
ATOM   4227 H4   LIG     1       0.960   1.338  24.402  1.00  0.00      LIG  
ATOM   4228 H5   LIG     1       2.765   1.899  28.560  1.00  0.00      LIG  
ATOM   4229 H6   LIG     1       4.381   1.562  28.026  1.00  0.00      LIG  
ATOM   4230 H7   LIG     1       2.244  -0.316  28.875  1.00  0.00      LIG  
ATOM   4231 H8   LIG     1       3.943  -0.252  29.307  1.00  0.00      LIG  
ATOM   4232 H9   LIG     1       4.477  -0.898  26.922  1.00  0.00      LIG  
ATOM   4233 H10  LIG     1       1.597  -1.650  26.794  1.00  0.00      LIG  
ATOM   4234 H11  LIG     1       3.448  -4.276  25.047  1.00  0.00      LIG  
ATOM   4235 H12  LIG     1       4.714  -3.208  25.632  1.00  0.00      LIG  
ATOM   4236 H13  LIG     1       3.544  -1.648  24.486  1.00  0.00      LIG  
ATOM   4237 H14  LIG     1       2.017  -2.446  29.261  1.00  0.00      LIG  
ATOM   4238 H15  LIG     1       3.572  -2.711  30.143  1.00  0.00      LIG  
ATOM   4239 H16  LIG     1       3.506   4.035  26.000  1.00  0.00      LIG  
ATOM   4240 H17  LIG     1       5.132   3.813  25.344  1.00  0.00      LIG  
ATOM   4241 H18  LIG     1       4.798   3.362  27.006  1.00  0.00      LIG  
ATOM   4242 H19  LIG     1       5.994   1.589  24.796  1.00  0.00      LIG  
ATOM   4243 H20  LIG     1       5.083   0.122  25.141  1.00  0.00      LIG  
ATOM   4244 H21  LIG     1       5.751   1.087  26.466  1.00  0.00      LIG  
ATOM   4245 H22  LIG     1       0.206   1.397  26.389  1.00  0.00      LIG  
ATOM   4246 H23  LIG     1       0.644   0.247  27.649  1.00  0.00      LIG  
ATOM   4247 H24  LIG     1      -0.077  -0.328  26.148  1.00  0.00      LIG  
ATOM   4248 H25  LIG     1       5.522  -1.860  29.046  1.00  0.00      LIG  
ATOM   4249 H26  LIG     1       5.868  -2.501  27.445  1.00  0.00      LIG  
ATOM   4250 H27  LIG     1       5.505  -3.607  28.784  1.00  0.00      LIG  
ATOM   4251 H28  LIG     1       2.397  -7.263  24.511  1.00  0.00      LIG  
ATOM   4252 H29  LIG     1       0.270  -6.111  26.285  1.00  0.00      LIG  
ATOM   4253 H30  LIG     1       1.437  -5.193  25.422  1.00  0.00      LIG  
ATOM   4254 H31  LIG     1       1.314  -6.134  28.009  1.00  0.00      LIG  
ATOM   4255 H32  LIG     1       2.029  -3.374  23.981  1.00  0.00      LIG  
ATOM   4256 H33  LIG     1       3.777  -7.036  28.275  1.00  0.00      LIG  
ATOM   4257 H34  LIG     1       3.337  -7.689  26.682  1.00  0.00      LIG  
ATOM   4258 H35  LIG     1       2.324  -8.008  28.086  1.00  0.00      LIG  
ATOM   4259 H36  LIG     1      -0.356  -7.641  20.817  1.00  0.00      LIG  
ATOM   4260 H37  LIG     1      -0.412  -6.035  21.585  1.00  0.00      LIG  
ATOM   4261 H38  LIG     1      -1.469  -7.366  22.176  1.00  0.00      LIG  
ATOM   4262 H39  LIG     1       2.021  -9.287  25.388  1.00  0.00      LIG  
ATOM   4263 H40  LIG     1       0.918 -11.256  25.967  1.00  0.00      LIG  
ATOM   4264 H41  LIG     1      -0.389 -11.389  24.777  1.00  0.00      LIG  
ATOM   4265 H42  LIG     1      -0.774 -11.252  26.498  1.00  0.00      LIG  
ATOM   4266 H43  LIG     1      -1.657  -9.109  24.110  1.00  0.00      LIG  
ATOM   4267 H44  LIG     1      -1.558  -7.828  25.335  1.00  0.00      LIG  
ATOM   4268 H45  LIG     1      -2.270  -9.393  25.747  1.00  0.00      LIG  
TER
REMARK  Energy: 334.242
REMARK  SimpleFitness: 334.242
REMARK  FullFitness: -560.2295
REMARK  InterFull: -4.86846
REMARK  IntraFull: 341.663
REMARK  solvFull: -1094.92
REMARK  surfFull: 197.896
REMARK  extraFull: 0.0
REMARK  deltaGcompsolvpol: -1094.92
REMARK  deltaGcompsolvnonpol: 197.896
REMARK  deltaGprotsolvpol: -1109.66
REMARK  deltaGprotsolvnonpol: 196.383
REMARK  deltaGligsolvpol: -14.8824
REMARK  deltaGligsolvnonpol: 16.0565
REMARK  deltaGvdw: -4.86846
REMARK  deltaGelec: 0.0
REMARK  deltaG: -4.013481
REMARK  Cluster: 6
REMARK  ClusterRank: 8
ATOM   4186 C    LIG     1       4.676   1.922  25.218  1.00  0.00      LIG  
ATOM   4187 C1   LIG     1       4.138   3.100  25.950  1.00  0.00      LIG  
ATOM   4188 C2   LIG     1       2.966   2.863  26.871  1.00  0.00      LIG  
ATOM   4189 C3   LIG     1       1.971   1.768  26.369  1.00  0.00      LIG  
ATOM   4190 C4   LIG     1       2.389   0.815  25.216  1.00  0.00      LIG  
ATOM   4191 C5   LIG     1       3.554   1.359  24.388  1.00  0.00      LIG  
ATOM   4192 C6   LIG     1       1.251   0.986  27.473  1.00  0.00      LIG  
ATOM   4193 C7   LIG     1       2.023  -0.196  28.045  1.00  0.00      LIG  
ATOM   4194 C8   LIG     1       3.143  -0.647  27.122  1.00  0.00      LIG  
ATOM   4195 C9   LIG     1       2.551  -0.650  25.716  1.00  0.00      LIG  
ATOM   4196 C10  LIG     1       3.906  -1.925  27.532  1.00  0.00      LIG  
ATOM   4197 C11  LIG     1       3.382  -3.155  26.863  1.00  0.00      LIG  
ATOM   4198 C12  LIG     1       3.153  -3.064  25.395  1.00  0.00      LIG  
ATOM   4199 C13  LIG     1       3.273  -1.657  24.816  1.00  0.00      LIG  
ATOM   4200 C14  LIG     1       3.840  -2.289  28.999  1.00  0.00      LIG  
ATOM   4201 C15  LIG     1       3.027  -3.518  28.995  1.00  0.00      LIG  
ATOM   4202 C16  LIG     1       3.034  -4.162  27.690  1.00  0.00      LIG  
ATOM   4203 C17  LIG     1       2.192   4.173  26.932  1.00  0.00      LIG  
ATOM   4204 C18  LIG     1       3.545   2.677  28.272  1.00  0.00      LIG  
ATOM   4205 C19  LIG     1       1.213   0.836  24.250  1.00  0.00      LIG  
ATOM   4206 C20  LIG     1       5.394  -1.713  27.269  1.00  0.00      LIG  
ATOM   4207 O    LIG     1       1.783  -7.568  24.533  1.00  0.00      LIG  
ATOM   4208 C21  LIG     1       1.587  -7.409  25.932  1.00  0.00      LIG  
ATOM   4209 C22  LIG     1       2.077  -5.985  26.173  1.00  0.00      LIG  
ATOM   4210 C23  LIG     1       2.420  -5.553  27.593  1.00  0.00      LIG  
ATOM   4211 O1   LIG     1       4.793   4.129  26.017  1.00  0.00      LIG  
ATOM   4212 O2   LIG     1       2.728  -1.711  23.504  1.00  0.00      LIG  
ATOM   4213 C24  LIG     1       3.340  -6.486  28.330  1.00  0.00      LIG  
ATOM   4214 C25  LIG     1       1.498  -8.726  23.877  1.00  0.00      LIG  
ATOM   4215 O3   LIG     1       1.402  -8.665  22.664  1.00  0.00      LIG  
ATOM   4216 C26  LIG     1       1.265  -9.998  24.703  1.00  0.00      LIG  
ATOM   4217 C27  LIG     1       0.191  -7.833  26.409  1.00  0.00      LIG  
ATOM   4218 O4   LIG     1      -0.945  -6.967  26.537  1.00  0.00      LIG  
ATOM   4219 C28  LIG     1      -1.007  -7.977  25.486  1.00  0.00      LIG  
ATOM   4220 C29  LIG     1      -1.800  -9.237  25.655  1.00  0.00      LIG  
ATOM   4221 C30  LIG     1      -1.212  -7.364  24.133  1.00  0.00      LIG  
ATOM   4222 O5   LIG     1       2.126  -3.737  29.787  1.00  0.00      LIG  
ATOM   4223 H    LIG     1       5.093   1.199  25.921  1.00  0.00      LIG  
ATOM   4224 H1   LIG     1       5.476   2.272  24.561  1.00  0.00      LIG  
ATOM   4225 H2   LIG     1       1.164   2.369  25.942  1.00  0.00      LIG  
ATOM   4226 H3   LIG     1       3.952   0.605  23.707  1.00  0.00      LIG  
ATOM   4227 H4   LIG     1       3.173   2.157  23.741  1.00  0.00      LIG  
ATOM   4228 H5   LIG     1       0.323   0.591  27.050  1.00  0.00      LIG  
ATOM   4229 H6   LIG     1       0.933   1.651  28.280  1.00  0.00      LIG  
ATOM   4230 H7   LIG     1       1.330  -1.019  28.242  1.00  0.00      LIG  
ATOM   4231 H8   LIG     1       2.440   0.108  29.008  1.00  0.00      LIG  
ATOM   4232 H9   LIG     1       3.904   0.126  27.161  1.00  0.00      LIG  
ATOM   4233 H10  LIG     1       1.538  -1.058  25.799  1.00  0.00      LIG  
ATOM   4234 H11  LIG     1       2.141  -3.418  25.184  1.00  0.00      LIG  
ATOM   4235 H12  LIG     1       3.823  -3.748  24.875  1.00  0.00      LIG  
ATOM   4236 H13  LIG     1       4.320  -1.373  24.707  1.00  0.00      LIG  
ATOM   4237 H14  LIG     1       3.407  -1.543  29.660  1.00  0.00      LIG  
ATOM   4238 H15  LIG     1       4.823  -2.567  29.387  1.00  0.00      LIG  
ATOM   4239 H16  LIG     1       1.846   4.475  25.938  1.00  0.00      LIG  
ATOM   4240 H17  LIG     1       2.804   4.987  27.332  1.00  0.00      LIG  
ATOM   4241 H18  LIG     1       1.316   4.068  27.579  1.00  0.00      LIG  
ATOM   4242 H19  LIG     1       4.179   3.526  28.547  1.00  0.00      LIG  
ATOM   4243 H20  LIG     1       4.169   1.785  28.344  1.00  0.00      LIG  
ATOM   4244 H21  LIG     1       2.757   2.618  29.028  1.00  0.00      LIG  
ATOM   4245 H22  LIG     1       0.957   1.861  23.966  1.00  0.00      LIG  
ATOM   4246 H23  LIG     1       0.336   0.382  24.714  1.00  0.00      LIG  
ATOM   4247 H24  LIG     1       1.429   0.302  23.325  1.00  0.00      LIG  
ATOM   4248 H25  LIG     1       5.774  -0.899  27.891  1.00  0.00      LIG  
ATOM   4249 H26  LIG     1       5.616  -1.465  26.230  1.00  0.00      LIG  
ATOM   4250 H27  LIG     1       5.956  -2.610  27.520  1.00  0.00      LIG  
ATOM   4251 H28  LIG     1       2.305  -8.078  26.400  1.00  0.00      LIG  
ATOM   4252 H29  LIG     1       1.333  -5.305  25.753  1.00  0.00      LIG  
ATOM   4253 H30  LIG     1       2.982  -5.834  25.575  1.00  0.00      LIG  
ATOM   4254 H31  LIG     1       1.484  -5.588  28.154  1.00  0.00      LIG  
ATOM   4255 H32  LIG     1       2.758  -0.803  23.155  1.00  0.00      LIG
[truncated: 444,138 more chars]
