# Supplementary material for: Exploring the mechanism of Alisma orientale for the treatment of pregnancy induced hypertension and potential hepato-nephrotoxicity by using network pharmacology, network toxicology, molecular docking and molecular dynamics simulation
Source: Front Pharmacol. 2022 Nov 15;13:1027112. doi: 10.3389/fphar.2022.1027112 (PMC9705790; doi:10.3389/fphar.2022.1027112)
Supplement: Supplementary file 8 [file DataSheet6.zip › HSP90AA1/HSPCM/eadock3.err]

sib.fastconf.EADock3: running @ selenium/127.0.1.1 development version. /home/swissdock/swissdock/tmp//cache/eadock3/eadock3.jar MD5: 6b55cadf59de6f950f604b9d6d6562d2
sib.fastconf.EADock3: 5000 binding modes will be generated
sib.fastconf.EADock3: the 5000 with the most favorable SimpleFitness will be evaluated with FACTS.
sib.fastconf.EADock3: 250 binding modes will be retained
sib.fastconf.EADock3: minimize with 100 steps of SD then 250 steps of ABNR
sib.fastconf.EADock3: side chains closer than 0.0 A to any atom of the ligand will be optimized.
sib.fastconf.EADock3: Clustering radius is 2.0
sib.fastconf.EADock3: Maximum cluster size is 8
sib.fastconf.EADock3: clusters will have the exact size.
sib.fastconf.EADock3: Output file is clusters.zip
sib.fastconf.EADock3: Ligand selection is SEGID LIG
sib.fastconf.EADock3: temporary files will be kept.
sib.fastconf.EADock3: Translations allowed.
sib.fastconf.EADock3: solvation model is FACTS
sib.fastconf.EADock3: Centering rotations on the whole ligand.
sib.fastconf.EADock3: System  : 4268 atoms
sib.fastconf.EADock3: Ligand  : 83 atoms
sib.fastconf.EADock3: Receptor: 4185 atoms
sib.fastconf.EADock3:   Fixed part   : 4185 atoms
sib.fastconf.EADock3:   Flexible part: 0 atoms
sib.fastconf.EADock3: Blind docking
sib.fastconf.biodatastructures.molecules.FlexibleMoleculeBuilder: No RotateBond directive found.
sib.fastconf.biodatastructures.molecules.FlexibleMoleculeBuilder: Multiple keyword found in RotateBond directive.
sib.fastconf.biodatastructures.molecules.FlexibleMoleculeBuilder: Identify bonds.
sib.fastconf.biodatastructures.molecules.FlexibleMolecule: Total of 87 bonds found.
sib.fastconf.biodatastructures.molecules.FlexibleMolecule: Restricting dihedral rotations based on the number of atom on each side.
sib.fastconf.biodatastructures.molecules.FlexibleMolecule: 15 rotatable dihedral angles found.
sib.fastconf.biodatastructures.molecules.FlexibleMolecule: no user specified bond list.
sib.fastconf.biodatastructures.molecules.FlexibleMolecule: Filtering out dihedrals defined with an hydrogen.
sib.fastconf.biodatastructures.molecules.FlexibleMolecule: accepting bond 4197_4202_4210_4209
sib.fastconf.biodatastructures.molecules.FlexibleMolecule: accepting bond 4209_4208_4207_4214
sib.fastconf.biodatastructures.molecules.FlexibleMolecule: accepting bond 4208_4207_4214_4215
sib.fastconf.biodatastructures.molecules.FlexibleMolecule: accepting bond 4210_4209_4208_4207
sib.fastconf.biodatastructures.molecules.FlexibleMolecule: accepting bond 4207_4208_4217_4218
sib.fastconf.biodatastructures.molecules.FlexibleMolecule: accepting bond 4202_4210_4209_4208
sib.fastconf.biodatastructures.molecules.FlexibleMolecule: found # 54 core atoms : [ 4186 4187 4188 4189 4190 4191 4192 4193 4194 4195 4196 4197 4198 4199 4200 4201 4202 4203 4204 4205 4206 4210 4211 4212 4222 4223 4224 4225 4226 4227 4228 4229 4230 4231 4232 4233 4234 4235 4236 4237 4238 4239 4240 4241 4242 4243 4244 4245 4246 4247 4248 4249 4250 4255 ]
sib.fastconf.biodatastructures.molecules.FlexibleMolecule: found rotatable bond # 0 between 4202 4210
sib.fastconf.biodatastructures.molecules.FlexibleMolecule: Group FIX (52): [ 4186 4187 4191 4223 4224 4188 4211 4190 4226 4227 4189 4203 4204 4195 4205 4192 4225 4239 4240 4241 4242 4243 4244 4194 4199 4233 4245 4246 4247 4193 4228 4229 4196 4232 4198 4212 4236 4230 4231 4197 4200 4206 4234 4235 4255 4201 4237 4238 4248 4249 4250 4222 ] 
sib.fastconf.biodatastructures.molecules.FlexibleMolecule: Group ROTATABLE (29): [ 4207 4208 4214 4209 4217 4251 4252 4253 4213 4254 4256 4257 4258 4215 4216 4259 4260 4261 4218 4219 4262 4220 4221 4263 4264 4265 4266 4267 4268 ] 
sib.fastconf.biodatastructures.molecules.FlexibleMolecule: Group ROTATABLE (Validation) (2): [ 4209 4213 ] 
sib.fastconf.biodatastructures.molecules.FlexibleMolecule: Group ROTATABLE (Non Validation) (23): [ 4207 4208 4214 4217 4251 4252 4253 4215 4216 4259 4260 4261 4218 4219 4262 4220 4221 4263 4264 4265 4266 4267 4268 ] 
sib.fastconf.biodatastructures.molecules.FlexibleMolecule: found rotatable bond # 1 between 4208 4207
sib.fastconf.biodatastructures.molecules.FlexibleMolecule: Group FIX (75): [ 4186 4187 4191 4223 4224 4188 4211 4190 4226 4227 4189 4203 4204 4195 4205 4192 4225 4239 4240 4241 4242 4243 4244 4194 4199 4233 4245 4246 4247 4193 4228 4229 4196 4232 4198 4212 4236 4230 4231 4197 4200 4206 4234 4235 4255 4202 4201 4237 4238 4248 4249 4250 4210 4222 4209 4213 4254 4252 4253 4256 4257 4258 4217 4251 4218 4219 4262 4220 4221 4263 4264 4265 4266 4267 4268 ] 
sib.fastconf.biodatastructures.molecules.FlexibleMolecule: Group ROTATABLE (6): [ 4214 4215 4216 4259 4260 4261 ] 
sib.fastconf.biodatastructures.molecules.FlexibleMolecule: Group ROTATABLE (Validation) (1): [ 4214 ] 
sib.fastconf.biodatastructures.molecules.FlexibleMolecule: Group ROTATABLE (Non Validation) (5): [ 4215 4216 4259 4260 4261 ] 
sib.fastconf.biodatastructures.molecules.FlexibleMolecule: found rotatable bond # 2 between 4207 4214
sib.fastconf.biodatastructures.molecules.FlexibleMolecule: Group FIX (76): [ 4186 4187 4191 4223 4224 4188 4211 4190 4226 4227 4189 4203 4204 4195 4205 4192 4225 4239 4240 4241 4242 4243 4244 4194 4199 4233 4245 4246 4247 4193 4228 4229 4196 4232 4198 4212 4236 4230 4231 4197 4200 4206 4234 4235 4255 4202 4201 4237 4238 4248 4249 4250 4210 4222 4209 4213 4254 4208 4252 4253 4256 4257 4258 4217 4251 4218 4219 4262 4220 4221 4263 4264 4265 4266 4267 4268 ] 
sib.fastconf.biodatastructures.molecules.FlexibleMolecule: Group ROTATABLE (5): [ 4215 4216 4259 4260 4261 ] 
sib.fastconf.biodatastructures.molecules.FlexibleMolecule: Group ROTATABLE (Validation) (2): [ 4215 4216 ] 
sib.fastconf.biodatastructures.molecules.FlexibleMolecule: Group ROTATABLE (Non Validation) (0): [ ] 
sib.fastconf.biodatastructures.molecules.FlexibleMolecule: found rotatable bond # 3 between 4209 4208
sib.fastconf.biodatastructures.molecules.FlexibleMolecule: Group FIX (61): [ 4186 4187 4191 4223 4224 4188 4211 4190 4226 4227 4189 4203 4204 4195 4205 4192 4225 4239 4240 4241 4242 4243 4244 4194 4199 4233 4245 4246 4247 4193 4228 4229 4196 4232 4198 4212 4236 4230 4231 4197 4200 4206 4234 4235 4255 4202 4201 4237 4238 4248 4249 4250 4210 4222 4213 4254 4252 4253 4256 4257 4258 ] 
sib.fastconf.biodatastructures.molecules.FlexibleMolecule: Group ROTATABLE (20): [ 4207 4214 4217 4251 4215 4216 4259 4260 4261 4218 4219 4262 4220 4221 4263 4264 4265 4266 4267 4268 ] 
sib.fastconf.biodatastructures.molecules.FlexibleMolecule: Group ROTATABLE (Validation) (2): [ 4207 4217 ] 
sib.fastconf.biodatastructures.molecules.FlexibleMolecule: Group ROTATABLE (Non Validation) (17): [ 4214 4215 4216 4259 4260 4261 4218 4219 4262 4220 4221 4263 4264 4265 4266 4267 4268 ] 
sib.fastconf.biodatastructures.molecules.FlexibleMolecule: found rotatable bond # 4 between 4208 4217
sib.fastconf.biodatastructures.molecules.FlexibleMolecule: Group FIX (70): [ 4186 4187 4191 4223 4224 4188 4211 4190 4226 4227 4189 4203 4204 4195 4205 4192 4225 4239 4240 4241 4242 4243 4244 4194 4199 4233 4245 4246 4247 4193 4228 4229 4196 4232 4198 4212 4236 4230 4231 4197 4200 4206 4234 4235 4255 4202 4201 4237 4238 4248 4249 4250 4210 4222 4209 4213 4254 4252 4253 4256 4257 4258 4207 4251 4214 4215 4216 4259 4260 4261 ] 
sib.fastconf.biodatastructures.molecules.FlexibleMolecule: Group ROTATABLE (11): [ 4218 4219 4262 4220 4221 4263 4264 4265 4266 4267 4268 ] 
sib.fastconf.biodatastructures.molecules.FlexibleMolecule: Group ROTATABLE (Validation) (4): [ 4218 4219 4220 4221 ] 
sib.fastconf.biodatastructures.molecules.FlexibleMolecule: Group ROTATABLE (Non Validation) (0): [ ] 
sib.fastconf.biodatastructures.molecules.FlexibleMolecule: found rotatable bond # 5 between 4210 4209
sib.fastconf.biodatastructures.molecules.FlexibleMolecule: Group FIX (58): [ 4186 4187 4191 4223 4224 4188 4211 4190 4226 4227 4189 4203 4204 4195 4205 4192 4225 4239 4240 4241 4242 4243 4244 4194 4199 4233 4245 4246 4247 4193 4228 4229 4196 4232 4198 4212 4236 4230 4231 4197 4200 4206 4234 4235 4255 4202 4201 4237 4238 4248 4249 4250 4222 4213 4254 4256 4257 4258 ] 
sib.fastconf.biodatastructures.molecules.FlexibleMolecule: Group ROTATABLE (23): [ 4207 4208 4214 4217 4251 4252 4253 4215 4216 4259 4260 4261 4218 4219 4262 4220 4221 4263 4264 4265 4266 4267 4268 ] 
sib.fastconf.biodatastructures.molecules.FlexibleMolecule: Group ROTATABLE (Validation) (1): [ 4208 ] 
sib.fastconf.biodatastructures.molecules.FlexibleMolecule: Group ROTATABLE (Non Validation) (20): [ 4207 4214 4217 4251 4215 4216 4259 4260 4261 4218 4219 4262 4220 4221 4263 4264 4265 4266 4267 4268 ] 
sib.fastconf.biodatastructures.molecules.FlexibleMolecule: Bond 4202 4210 has no putative parent, best bet is root node
sib.fastconf.biodatastructures.molecules.FlexibleMolecule: Bond 4208 4207 has no parent, best bet is 4209 4208
sib.fastconf.biodatastructures.molecules.FlexibleMoleculeRotatable bond tree initialized 7 elements
sib.fastconf.biodatastructures.molecules.FlexibleMolecule: Detecting chiral carbons
sib.fastconf.biodatastructures.molecules.FlexibleMolecule: Atom 4194 C8   [ 1.346 -1.467 1.004 ] is chiral
sib.fastconf.biodatastructures.molecules.FlexibleMolecule: Atom 4195 C9   [ 1.115 0.032 0.813 ] is chiral
sib.fastconf.biodatastructures.molecules.FlexibleMolecule: Atom 4196 C10  [ 0.301 -2.312 0.264 ] is chiral
sib.fastconf.biodatastructures.molecules.FlexibleMolecule: Atom 4199 C13  [ 1.278 0.356 -0.691 ] is chiral
sib.fastconf.biodatastructures.molecules.FlexibleMolecule: Atom 4208 C21  [ -3.786 0.719 -1.629 ] is chiral
sib.fastconf.biodatastructures.molecules.FlexibleMolecule: Atom 4210 C23  [ -2.407 -1.34 -2.328 ] is chiral
sib.fastconf.biodatastructures.molecules.FlexibleMolecule: Atom 4217 C27  [ -5.066 0.222 -2.233 ] is chiral
sib.fastconf.FastconfBuilder: Initialize non bonded list.
sib.fastconf.biodatastructures.scoring.moleculargrids.grids.InsideMolecularGrid: Calculating inside grid [382][376][385]
sib.fastconf.biodatastructures.scoring.moleculargrids.grids.InsideMolecularGrid: Inside grid calculated in 710 ms
sib.fastconf.biodatastructures.scoring.moleculargrids.grids.InsideMolecularGrid: Smoothing inside grid.
sib.fastconf.biodatastructures.scoring.moleculargrids.grids.InsideMolecularGrid: Inside grid smoothed in 810 ms
sib.fastconf.biodatastructures.scoring.EvaluatorBuilder: generation of the electrostatic grid took 0 ms.
sib.fastconf.FastconfBuilder: Initial energy: 153.33107
sib.fastconf.EADock3: EADock3 starting
sib.fastconf.EADock3: Box volume 288759.78 ?
sib.fastconf.EADock3: Xmin: -32.528 Xmax: 33.742 Xsize: 66.270
sib.fastconf.EADock3: Ymin: -47.643 Ymax: 17.461 Ysize: 65.103
sib.fastconf.EADock3: Zmin: -3.165 Zmax: 63.765 Zsize: 66.930
sib.fastconf.EADock3: Calculating pocket bias.
sib.fastconf.EADock3: 1 cavities identified.
sib.fastconf.EADock3: 8 magic points identified.
sib.fastconf.EADock3: 8 pocket points were identified in 1580 ms
sib.fastconf.EADock3: Calculating surface bias.
sib.fastconf.EADock3: 7429 surface points were identified in 3740 ms
sib.fastconf.EADock3: 0.0 % done
sib.fastconf.EADock3: 0.1 % done
sib.fastconf.EADock3: 0.2 % done
sib.fastconf.EADock3: 0.3 % done
sib.fastconf.EADock3: only 16/500001 BM accepted, exiting DSS.
sib.fastconf.EADock3: The generation of 16 conformations took 1067520 s
sib.fastconf.EADock3: The DSS engine failed 495001 times to find a suitable BMs within the allowed time limit of 500 ms
sib.fastconf.EADock3: Minimizing binding mode 0, energy is 609.8999, rmsd is 26.956606
sib.fastconf.EADock3: Minimizing binding mode 1, energy is 911.26556, rmsd is 3.2525632
sib.fastconf.EADock3: Minimizing binding mode 2, energy is 1320.9973, rmsd is 27.195738
sib.fastconf.EADock3: Minimizing binding mode 3, energy is 1335.1558, rmsd is 28.102058
sib.fastconf.EADock3: Minimizing binding mode 4, energy is 1375.1812, rmsd is 28.340702
sib.fastconf.EADock3: Minimizing binding mode 5, energy is 1566.5381, rmsd is 19.263054
sib.fastconf.EADock3: Minimizing binding mode 6, energy is 1603.8911, rmsd is 28.3332
sib.fastconf.EADock3: Minimizing binding mode 7, energy is 1675.7162, rmsd is 28.604235
sib.fastconf.EADock3: Minimizing binding mode 8, energy is 2214.9573, rmsd is 25.055634
sib.fastconf.EADock3: Minimizing binding mode 9, energy is 2341.2207, rmsd is 27.73501
sib.fastconf.EADock3: Minimizing binding mode 10, energy is 2387.6763, rmsd is 25.360302
sib.fastconf.EADock3: Minimizing binding mode 11, energy is 2824.8447, rmsd is 36.867805
sib.fastconf.EADock3: Minimizing binding mode 12, energy is 2952.7356, rmsd is 25.91966
sib.fastconf.EADock3: Minimizing binding mode 13, energy is 3374.8726, rmsd is 27.080286
sib.fastconf.EADock3: Minimizing binding mode 14, energy is 3403.7441, rmsd is 26.279566
sib.fastconf.EADock3: Minimizing binding mode 15, energy is 7793.901, rmsd is 27.68228
sib.fastconf.EADock3: Filter out binding modes with an energy above 3.4028235E38 (3.4028235E38 above the most favorable binding mode, which has an energy of 274.241)
sib.wrappers.md.charmm.ExtendedCharmmWrapper: CHARMM timers: CPU time: 7.28 seconds
sib.wrappers.md.charmm.ExtendedCharmmWrapper: CHARMM timers: Elapsed time: 1090.53 seconds.
sib.fastconf.EADock3: Starting clustering
sib.fastconf.EADock3: Clustering iteration 0 took 0 ms and merged 1 clusters.
sib.fastconf.EADock3: Clustering iteration 1 took 0 ms and merged 0 clusters.
sib.fastconf.EADock3: Clustering took 0 ms.
sib.fastconf.EADock3: 16 elements were gathered in 15 clusters.
sib.fastconf.EADock3: Evaluating cluster 0/15
sib.fastconf.EADock3: Evaluating binding mode 0/1 with FACTS
sib.fastconf.EADock3: Evaluating cluster 1/15
sib.fastconf.EADock3: Evaluating binding mode 0/1 with FACTS
sib.fastconf.EADock3: Evaluating cluster 2/15
sib.fastconf.EADock3: Evaluating binding mode 0/1 with FACTS
sib.fastconf.EADock3: Evaluating cluster 3/15
sib.fastconf.EADock3: Evaluating binding mode 0/1 with FACTS
sib.fastconf.EADock3: Evaluating cluster 4/15
sib.fastconf.EADock3: Evaluating binding mode 0/1 with FACTS
sib.fastconf.EADock3: Evaluating cluster 5/15
sib.fastconf.EADock3: Evaluating binding mode 0/1 with FACTS
sib.fastconf.EADock3: Evaluating cluster 6/15
sib.fastconf.EADock3: Evaluating binding mode 0/1 with FACTS
sib.fastconf.EADock3: Evaluating cluster 7/15
sib.fastconf.EADock3: Evaluating binding mode 0/1 with FACTS
sib.fastconf.EADock3: Evaluating cluster 8/15
sib.fastconf.EADock3: Evaluating binding mode 0/2 with FACTS
sib.fastconf.EADock3: Evaluating binding mode 1/2 with FACTS
sib.fastconf.EADock3: Evaluating cluster 9/15
sib.fastconf.EADock3: Evaluating binding mode 0/1 with FACTS
sib.fastconf.EADock3: Evaluating cluster 10/15
sib.fastconf.EADock3: Evaluating binding mode 0/1 with FACTS
sib.fastconf.EADock3: Evaluating cluster 11/15
sib.fastconf.EADock3: Evaluating binding mode 0/1 with FACTS
sib.fastconf.EADock3: Evaluating cluster 12/15
sib.fastconf.EADock3: Evaluating binding mode 0/1 with FACTS
sib.fastconf.EADock3: Evaluating cluster 13/15
sib.fastconf.EADock3: Evaluating binding mode 0/1 with FACTS
sib.fastconf.EADock3: Evaluating cluster 14/15
sib.fastconf.EADock3: Evaluating binding mode 0/1 with FACTS
sib.wrappers.md.charmm.ExtendedCharmmWrapper: CHARMM timers: CPU time: 4.12 seconds
sib.wrappers.md.charmm.ExtendedCharmmWrapper: CHARMM timers: Elapsed time: 4.18145 seconds.
sib.fastconf.EADock3: Starting cluster expansion.
sib.fastconf.EADock3: System  : 4268 atoms
sib.fastconf.EADock3: Ligand  : 83 atoms
sib.fastconf.EADock3: Receptor: 4185 atoms
sib.fastconf.EADock3:   Fixed part   : 4185 atoms
sib.fastconf.EADock3:   Flexible part: 0 atoms
sib.fastconf.EADock3: Expanding cluster 0/15
sib.fastconf.EADock3: Expanding cluster 1/15
sib.fastconf.EADock3: Expanding cluster 2/15
sib.fastconf.EADock3: Expanding cluster 3/15
sib.fastconf.EADock3: Expanding cluster 4/15
sib.fastconf.EADock3: Expanding cluster 5/15
sib.fastconf.EADock3: Expanding cluster 6/15
sib.fastconf.EADock3: Expanding cluster 7/15
sib.fastconf.EADock3: Expanding cluster 8/15
sib.fastconf.EADock3: Expanding cluster 9/15
sib.fastconf.EADock3: Expanding cluster 10/15
sib.fastconf.EADock3: Expanding cluster 11/15
sib.fastconf.EADock3: Expanding cluster 12/15
sib.fastconf.EADock3: Expanding cluster 13/15
sib.fastconf.EADock3: Expanding cluster 14/15
sib.wrappers.md.charmm.ExtendedCharmmWrapper: CHARMM timers: CPU time: 62.17 seconds
sib.wrappers.md.charmm.ExtendedCharmmWrapper: CHARMM timers: Elapsed time: 62.7211 seconds.
sib.fastconf.EADock3: Starting clustering
sib.fastconf.EADock3: Clustering iteration 0 took 0 ms and merged 106 clusters.
sib.fastconf.EADock3: Clustering iteration 1 took 0 ms and merged 0 clusters.
sib.fastconf.EADock3: Clustering took 10 ms.
sib.fastconf.EADock3: 120 elements were gathered in 14 clusters.
sib.fastconf.EADock3: clusters expanded, 120 binding modes generated
sib.fastconf.EADock3: Evaluating cluster 0/14
sib.fastconf.EADock3: Evaluating binding mode 0/8 with FACTS
sib.fastconf.EADock3: Evaluating binding mode 1/8 with FACTS
sib.fastconf.EADock3: Evaluating binding mode 2/8 with FACTS
sib.fastconf.EADock3: Evaluating binding mode 3/8 with FACTS
sib.fastconf.EADock3: Evaluating binding mode 4/8 with FACTS
sib.fastconf.EADock3: Evaluating binding mode 5/8 with FACTS
sib.fastconf.EADock3: Evaluating binding mode 6/8 with FACTS
sib.fastconf.EADock3: Evaluating binding mode 7/8 with FACTS
sib.fastconf.EADock3: Evaluating cluster 1/14
sib.fastconf.EADock3: Evaluating binding mode 0/8 with FACTS
sib.fastconf.EADock3: Evaluating binding mode 1/8 with FACTS
sib.fastconf.EADock3: Evaluating binding mode 2/8 with FACTS
sib.fastconf.EADock3: Evaluating binding mode 3/8 with FACTS
sib.fastconf.EADock3: Evaluating binding mode 4/8 with FACTS
sib.fastconf.EADock3: Evaluating binding mode 5/8 with FACTS
sib.fastconf.EADock3: Evaluating binding mode 6/8 with FACTS
sib.fastconf.EADock3: Evaluating binding mode 7/8 with FACTS
sib.fastconf.EADock3: Evaluating cluster 2/14
sib.fastconf.EADock3: Evaluating binding mode 0/8 with FACTS
sib.fastconf.EADock3: Evaluating binding mode 1/8 with FACTS
sib.fastconf.EADock3: Evaluating binding mode 2/8 with FACTS
sib.fastconf.EADock3: Evaluating binding mode 3/8 with FACTS
sib.fastconf.EADock3: Evaluating binding mode 4/8 with FACTS
sib.fastconf.EADock3: Evaluating binding mode 5/8 with FACTS
sib.fastconf.EADock3: Evaluating binding mode 6/8 with FACTS
sib.fastconf.EADock3: Evaluating binding mode 7/8 with FACTS
sib.fastconf.EADock3: Evaluating cluster 3/14
sib.fastconf.EADock3: Evaluating binding mode 0/8 with FACTS
sib.fastconf.EADock3: Evaluating binding mode 1/8 with FACTS
sib.fastconf.EADock3: Evaluating binding mode 2/8 with FACTS
sib.fastconf.EADock3: Evaluating binding mode 3/8 with FACTS
sib.fastconf.EADock3: Evaluating binding mode 4/8 with FACTS
sib.fastconf.EADock3: Evaluating binding mode 5/8 with FACTS
sib.fastconf.EADock3: Evaluating binding mode 6/8 with FACTS
sib.fastconf.EADock3: Evaluating binding mode 7/8 with FACTS
sib.fastconf.EADock3: Evaluating cluster 4/14
sib.fastconf.EADock3: Evaluating binding mode 0/8 with FACTS
sib.fastconf.EADock3: Evaluating binding mode 1/8 with FACTS
sib.fastconf.EADock3: Evaluating binding mode 2/8 with FACTS
sib.fastconf.EADock3: Evaluating binding mode 3/8 with FACTS
sib.fastconf.EADock3: Evaluating binding mode 4/8 with FACTS
sib.fastconf.EADock3: Evaluating binding mode 5/8 with FACTS
sib.fastconf.EADock3: Evaluating binding mode 6/8 with FACTS
sib.fastconf.EADock3: Evaluating binding mode 7/8 with FACTS
sib.fastconf.EADock3: Evaluating cluster 5/14
sib.fastconf.EADock3: Evaluating binding mode 0/8 with FACTS
sib.fastconf.EADock3: Evaluating binding mode 1/8 with FACTS
sib.fastconf.EADock3: Evaluating binding mode 2/8 with FACTS
sib.fastconf.EADock3: Evaluating binding mode 3/8 with FACTS
sib.fastconf.EADock3: Evaluating binding mode 4/8 with FACTS
sib.fastconf.EADock3: Evaluating binding mode 5/8 with FACTS
sib.fastconf.EADock3: Evaluating binding mode 6/8 with FACTS
sib.fastconf.EADock3: Evaluating binding mode 7/8 with FACTS
sib.fastconf.EADock3: Evaluating cluster 6/14
sib.fastconf.EADock3: Evaluating binding mode 0/16 with FACTS
sib.fastconf.EADock3: Evaluating binding mode 1/16 with FACTS
sib.fastconf.EADock3: Evaluating binding mode 2/16 with FACTS
sib.fastconf.EADock3: Evaluating binding mode 3/16 with FACTS
sib.fastconf.EADock3: Evaluating binding mode 4/16 with FACTS
sib.fastconf.EADock3: Evaluating binding mode 5/16 with FACTS
sib.fastconf.EADock3: Evaluating binding mode 6/16 with FACTS
sib.fastconf.EADock3: Evaluating binding mode 7/16 with FACTS
sib.fastconf.EADock3: Evaluating binding mode 8/16 with FACTS
sib.fastconf.EADock3: Evaluating binding mode 9/16 with FACTS
sib.fastconf.EADock3: Evaluating binding mode 10/16 with FACTS
sib.fastconf.EADock3: Evaluating binding mode 11/16 with FACTS
sib.fastconf.EADock3: Evaluating binding mode 12/16 with FACTS
sib.fastconf.EADock3: Evaluating binding mode 13/16 with FACTS
sib.fastconf.EADock3: Evaluating binding mode 14/16 with FACTS
sib.fastconf.EADock3: Evaluating binding mode 15/16 with FACTS
sib.fastconf.EADock3: Evaluating cluster 7/14
sib.fastconf.EADock3: Evaluating binding mode 0/8 with FACTS
sib.fastconf.EADock3: Evaluating binding mode 1/8 with FACTS
sib.fastconf.EADock3: Evaluating binding mode 2/8 with FACTS
sib.fastconf.EADock3: Evaluating binding mode 3/8 with FACTS
sib.fastconf.EADock3: Evaluating binding mode 4/8 with FACTS
sib.fastconf.EADock3: Evaluating binding mode 5/8 with FACTS
sib.fastconf.EADock3: Evaluating binding mode 6/8 with FACTS
sib.fastconf.EADock3: Evaluating binding mode 7/8 with FACTS
sib.fastconf.EADock3: Evaluating cluster 8/14
sib.fastconf.EADock3: Evaluating binding mode 0/8 with FACTS
sib.fastconf.EADock3: Evaluating binding mode 1/8 with FACTS
sib.fastconf.EADock3: Evaluating binding mode 2/8 with FACTS
sib.fastconf.EADock3: Evaluating binding mode 3/8 with FACTS
sib.fastconf.EADock3: Evaluating binding mode 4/8 with FACTS
sib.fastconf.EADock3: Evaluating binding mode 5/8 with FACTS
sib.fastconf.EADock3: Evaluating binding mode 6/8 with FACTS
sib.fastconf.EADock3: Evaluating binding mode 7/8 with FACTS
sib.fastconf.EADock3: Evaluating cluster 9/14
sib.fastconf.EADock3: Evaluating binding mode 0/8 with FACTS
sib.fastconf.EADock3: Evaluating binding mode 1/8 with FACTS
sib.fastconf.EADock3: Evaluating binding mode 2/8 with FACTS
sib.fastconf.EADock3: Evaluating binding mode 3/8 with FACTS
sib.fastconf.EADock3: Evaluating binding mode 4/8 with FACTS
sib.fastconf.EADock3: Evaluating binding mode 5/8 with FACTS
sib.fastconf.EADock3: Evaluating binding mode 6/8 with FACTS
sib.fastconf.EADock3: Evaluating binding mode 7/8 with FACTS
sib.fastconf.EADock3: Evaluating cluster 10/14
sib.fastconf.EADock3: Evaluating binding mode 0/8 with FACTS
sib.fastconf.EADock3: Evaluating binding mode 1/8 with FACTS
sib.fastconf.EADock3: Evaluating binding mode 2/8 with FACTS
sib.fastconf.EADock3: Evaluating binding mode 3/8 with FACTS
sib.fastconf.EADock3: Evaluating binding mode 4/8 with FACTS
sib.fastconf.EADock3: Evaluating binding mode 5/8 with FACTS
sib.fastconf.EADock3: Evaluating binding mode 6/8 with FACTS
sib.fastconf.EADock3: Evaluating binding mode 7/8 with FACTS
sib.fastconf.EADock3: Evaluating cluster 11/14
sib.fastconf.EADock3: Evaluating binding mode 0/8 with FACTS
sib.fastconf.EADock3: Evaluating binding mode 1/8 with FACTS
sib.fastconf.EADock3: Evaluating binding mode 2/8 with FACTS
sib.fastconf.EADock3: Evaluating binding mode 3/8 with FACTS
sib.fastconf.EADock3: Evaluating binding mode 4/8 with FACTS
sib.fastconf.EADock3: Evaluating binding mode 5/8 with FACTS
sib.fastconf.EADock3: Evaluating binding mode 6/8 with FACTS
sib.fastconf.EADock3: Evaluating binding mode 7/8 with FACTS
sib.fastconf.EADock3: Evaluating cluster 12/14
sib.fastconf.EADock3: Evaluating binding mode 0/8 with FACTS
sib.fastconf.EADock3: Evaluating binding mode 1/8 with FACTS
sib.fastconf.EADock3: Evaluating binding mode 2/8 with FACTS
sib.fastconf.EADock3: Evaluating binding mode 3/8 with FACTS
sib.fastconf.EADock3: Evaluating binding mode 4/8 with FACTS
sib.fastconf.EADock3: Evaluating binding mode 5/8 with FACTS
sib.fastconf.EADock3: Evaluating binding mode 6/8 with FACTS
sib.fastconf.EADock3: Evaluating binding mode 7/8 with FACTS
sib.fastconf.EADock3: Evaluating cluster 13/14
sib.fastconf.EADock3: Evaluating binding mode 0/8 with FACTS
sib.fastconf.EADock3: Evaluating binding mode 1/8 with FACTS
sib.fastconf.EADock3: Evaluating binding mode 2/8 with FACTS
sib.fastconf.EADock3: Evaluating binding mode 3/8 with FACTS
sib.fastconf.EADock3: Evaluating binding mode 4/8 with FACTS
sib.fastconf.EADock3: Evaluating binding mode 5/8 with FACTS
sib.fastconf.EADock3: Evaluating binding mode 6/8 with FACTS
sib.fastconf.EADock3: Evaluating binding mode 7/8 with FACTS
sib.wrappers.md.charmm.ExtendedCharmmWrapper: CHARMM timers: CPU time: 10.63 seconds
sib.wrappers.md.charmm.ExtendedCharmmWrapper: CHARMM timers: Elapsed time: 10.8447 seconds.
sib.fastconf.EADock3: EADock3Cluster 0 : 8 elements, SimpleFitness: 271.73877, FullFitness: -627.79346 , RMSD: 28.740517 , elements: [ 272.519 -627.79346 28.740517 ] [ 272.519 -627.79346 28.740517 ] [ 271.39 -627.7371 28.801 ] [ 271.39 -627.7371 28.801 ] [ 271.39 -627.7371 28.801 ] [ 271.39 -627.7371 28.801 ] [ 271.656 -627.6786 28.77883 ] [ 271.656 -627.6786 28.77883 ] 
sib.fastconf.EADock3: EADock3Cluster 1 : 8 elements, SimpleFitness: 272.037, FullFitness: -626.3656 , RMSD: 23.859936 , elements: [ 271.831 -626.3656 23.859936 ] [ 271.831 -626.3656 23.859936 ] [ 271.831 -626.3656 23.859936 ] [ 271.831 -626.3656 23.859936 ] [ 272.149 -625.88586 23.8749 ] [ 272.149 -625.88586 23.8749 ] [ 272.337 -625.6879 23.854097 ] [ 272.337 -625.6879 23.854097 ] 
sib.fastconf.EADock3: EADock3Cluster 2 : 8 elements, SimpleFitness: 278.6095, FullFitness: -626.2872 , RMSD: 27.215734 , elements: [ 278.017 -626.2872 27.215734 ] [ 278.017 -626.2872 27.215734 ] [ 278.139 -625.9422 27.15088 ] [ 278.139 -625.9422 27.15088 ] [ 278.139 -625.9422 27.15088 ] [ 279.475 -624.4542 26.918993 ] [ 279.475 -624.4542 26.918993 ] [ 279.475 -624.4542 26.918993 ] 
sib.fastconf.EADock3: EADock3Cluster 3 : 8 elements, SimpleFitness: 281.22037, FullFitness: -619.86816 , RMSD: 27.082754 , elements: [ 281.023 -619.86816 27.082754 ] [ 281.023 -619.86816 27.082754 ] [ 281.023 -619.86816 27.082754 ] [ 281.023 -619.86816 27.082754 ] [ 281.023 -619.86816 27.082754 ] [ 281.122 -619.7921 27.065096 ] [ 281.763 -619.17664 27.13976 ] [ 281.763 -619.17664 27.13976 ] 
sib.fastconf.EADock3: EADock3Cluster 4 : 8 elements, SimpleFitness: 281.56763, FullFitness: -616.8347 , RMSD: 25.062954 , elements: [ 281.356 -616.8347 25.062954 ] [ 281.356 -616.8347 25.062954 ] [ 281.356 -616.8347 25.062954 ] [ 281.356 -616.8347 25.062954 ] [ 281.374 -616.8164 25.090582 ] [ 281.374 -616.8164 25.090582 ] [ 281.374 -616.8164 25.090582 ] [ 282.995 -615.60364 25.083084 ] 
sib.fastconf.EADock3: EADock3Cluster 5 : 8 elements, SimpleFitness: 287.27826, FullFitness: -613.8595 , RMSD: 27.081944 , elements: [ 278.435 -613.8595 27.081944 ] [ 278.435 -613.8595 27.081944 ] [ 280.021 -612.23553 27.128044 ] [ 280.028 -612.21936 27.127783 ] [ 280.028 -612.21936 27.127783 ] [ 299.739 -592.53625 27.144955 ] [ 300.266 -592.011 27.167622 ] [ 301.274 -590.93506 27.09047 ] 
sib.fastconf.EADock3: EADock3Cluster 6 : 16 elements, SimpleFitness: 321.37335, FullFitness: -600.1201 , RMSD: 26.962885 , elements: [ 292.825 -600.1201 26.962885 ] [ 292.825 -600.1201 26.962885 ] [ 292.825 -600.1201 26.962885 ] [ 292.825 -600.1201 26.962885 ] [ 292.838 -600.09534 26.970491 ] [ 292.851 -600.0427 26.97529 ] [ 292.851 -600.0427 26.97529 ] [ 292.851 -600.0427 26.97529 ] [ 334.242 -560.2295 27.1756 ] [ 335.45 -559.0379 27.02413 ] [ 335.45 -559.0379 27.02413 ] [ 358.828 -532.11096 27.04376 ] [ 358.828 -532.11096 27.04376 ] [ 358.828 -532.11096 27.04376 ] [ 358.828 -532.11096 27.04376 ] [ 358.828 -532.11096 27.04376 ] 
sib.fastconf.EADock3: EADock3Cluster 7 : 8 elements, SimpleFitness: 304.59875, FullFitness: -592.9354 , RMSD: 28.448997 , elements: [ 303.343 -592.9354 28.448997 ] [ 303.343 -592.9354 28.448997 ] [ 304.901 -591.6853 28.508028 ] [ 304.901 -591.6853 28.508028 ] [ 304.901 -591.6853 28.508028 ] [ 304.901 -591.6853 28.508028 ] [ 305.25 -591.17993 28.495348 ] [ 305.25 -591.17993 28.495348 ] 
sib.fastconf.EADock3: EADock3Cluster 8 : 8 elements, SimpleFitness: 310.904, FullFitness: -585.6889 , RMSD: 27.579975 , elements: [ 309.283 -585.6889 27.579975 ] [ 309.435 -585.5649 27.58902 ] [ 309.435 -585.5649 27.58902 ] [ 309.435 -585.5649 27.58902 ] [ 312.411 -582.76843 27.597094 ] [ 312.411 -582.76843 27.597094 ] [ 312.411 -582.76843 27.597094 ] [ 312.411 -582.76843 27.597094 ] 
sib.fastconf.EADock3: EADock3Cluster 9 : 8 elements, SimpleFitness: 312.30777, FullFitness: -580.24097 , RMSD: 28.44686 , elements: [ 312.351 -580.24097 28.44686 ] [ 312.351 -580.24097 28.44686 ] [ 312.358 -580.2208 28.456572 ] [ 312.358 -580.2208 28.456572 ] [ 312.261 -580.1658 28.375996 ] [ 312.261 -580.1658 28.375996 ] [ 312.261 -580.1658 28.375996 ] [ 312.261 -580.1658 28.375996 ] 
sib.fastconf.EADock3: EADock3Cluster 10 : 8 elements, SimpleFitness: 317.66275, FullFitness: -575.92975 , RMSD: 28.902962 , elements: [ 317.055 -575.92975 28.902962 ] [ 317.055 -575.92975 28.902962 ] [ 317.055 -575.92975 28.902962 ] [ 317.905 -575.194 28.916462 ] [ 317.905 -575.194 28.916462 ] [ 317.905 -575.194 28.916462 ] [ 317.905 -575.194 28.916462 ] [ 318.517 -573.3176 28.855474 ] 
sib.fastconf.EADock3: EADock3Cluster 11 : 8 elements, SimpleFitness: 747.40186, FullFitness: -563.14905 , RMSD: 26.894253 , elements: [ 335.641 -563.14905 26.894253 ] [ 335.641 -563.14905 26.894253 ] [ 335.641 -563.14905 26.894253 ] [ 994.156 98.864975 27.492733 ] [ 994.156 98.864975 27.492733 ] [ 994.66 99.30098 27.576134 ] [ 994.66 99.30098 27.576134 ] [ 994.66 99.30098 27.576134 ] 
sib.fastconf.EADock3: EADock3Cluster 12 : 8 elements, SimpleFitness: 398.55875, FullFitness: -499.86417 , RMSD: 19.675499 , elements: [ 397.449 -499.86417 19.675499 ] [ 397.449 -499.86417 19.675499 ] [ 397.472 -499.84882 19.676514 ] [ 397.472 -499.84882 19.676514 ] [ 399.657 -498.45618 19.665516 ] [ 399.657 -498.45618 19.665516 ] [ 399.657 -498.45618 19.665516 ] [ 399.657 -498.45618 19.665516 ] 
sib.fastconf.EADock3: EADock3Cluster 13 : 8 elements, SimpleFitness: 567.12646, FullFitness: -327.289 , RMSD: 38.402973 , elements: [ 566.957 -327.289 38.402973 ] [ 566.957 -327.289 38.402973 ] [ 566.957 -327.289 38.402973 ] [ 567.213 -327.09097 38.382763 ] [ 567.213 -327.09097 38.382763 ] [ 567.213 -327.09097 38.382763 ] [ 567.251 -327.062 38.376053 ] [ 567.251 -327.062 38.376053 ] 
sib.wrappers.md.charmm.ExtendedCharmmWrapper: CHARMM timers: CPU time: 1.49 seconds
sib.wrappers.md.charmm.ExtendedCharmmWrapper: CHARMM timers: Elapsed time: 1.50263 seconds.
sib.wrappers.md.charmm.ExtendedCharmmWrapper: CHARMM timers: CPU time: 6.98 seconds
sib.wrappers.md.charmm.ExtendedCharmmWrapper: CHARMM timers: Elapsed time: 7.04485 seconds.
sib.fastconf.EADock3$Flusher: Closing java.util.zip.ZipOutputStream@556292a4
sib.fastconf.EADock3$Flusher: Closing java.util.zip.ZipOutputStream@17586ed7
