# Supplementary material for: Exploring the mechanism of Alisma orientale for the treatment of pregnancy induced hypertension and potential hepato-nephrotoxicity by using network pharmacology, network toxicology, molecular docking and molecular dynamics simulation
Source: Front Pharmacol. 2022 Nov 15;13:1027112. doi: 10.3389/fphar.2022.1027112 (PMC9705790; doi:10.3389/fphar.2022.1027112)
Supplement: Supplementary file 8 [file DataSheet6.zip › HSP90AA1/HSPE23/clusters.dock4.csv]

Cluster ClusterRank deltaG deltaGelec deltaGvdw deltaGligsolvnonpol deltaGligsolvpol deltaGprotsolvnonpol deltaGprotsolvpol deltaGcompsolvnonpol deltaGcompsolvpol extraFull surfFull solvFull IntraFull InterFull FullFitness SimpleFitness Energy
0 0 -5.434897 0.0 -16.2222 17.0774 -12.8706 196.383 -1109.66 202.686 -1104.41 0.0 202.686 -1104.41 102.156 -16.2222 -815.7903 65.566 65.566
0 1 -5.434897 0.0 -16.2222 17.0774 -12.8706 196.383 -1109.66 202.686 -1104.41 0.0 202.686 -1104.41 102.156 -16.2222 -815.7903 65.566 65.566
0 2 -5.318869 0.0 -14.8147 17.1037 -12.8957 196.383 -1109.66 203.052 -1105.24 0.0 203.052 -1105.24 102.219 -14.8147 -814.7837 67.0379 67.0379
0 3 -5.318869 0.0 -14.8147 17.1037 -12.8957 196.383 -1109.66 203.052 -1105.24 0.0 203.052 -1105.24 102.219 -14.8147 -814.7837 67.0379 67.0379
0 4 -5.4029226 0.0 -16.1197 17.1078 -12.902 196.383 -1109.66 202.414 -1103.61 0.0 202.414 -1103.61 103.033 -16.1197 -814.28265 66.2573 66.2573
0 5 -5.4029226 0.0 -16.1197 17.1078 -12.902 196.383 -1109.66 202.414 -1103.61 0.0 202.414 -1103.61 103.033 -16.1197 -814.28265 66.2573 66.2573
0 6 -5.4029226 0.0 -16.1197 17.1078 -12.902 196.383 -1109.66 202.414 -1103.61 0.0 202.414 -1103.61 103.033 -16.1197 -814.28265 66.2573 66.2573
0 7 -5.4029226 0.0 -16.1197 17.1078 -12.902 196.383 -1109.66 202.414 -1103.61 0.0 202.414 -1103.61 103.033 -16.1197 -814.28265 66.2573 66.2573
1 0 -6.3068643 0.0 -26.0655 16.8481 -12.1729 196.383 -1109.66 203.411 -1104.22 0.0 203.411 -1104.22 115.994 -26.0655 -810.88043 74.8901 74.8901
1 1 -6.3068643 0.0 -26.0655 16.8481 -12.1729 196.383 -1109.66 203.411 -1104.22 0.0 203.411 -1104.22 115.994 -26.0655 -810.88043 74.8901 74.8901
1 2 -6.3068643 0.0 -26.0655 16.8481 -12.1729 196.383 -1109.66 203.411 -1104.22 0.0 203.411 -1104.22 115.994 -26.0655 -810.88043 74.8901 74.8901
1 3 -6.1891384 0.0 -24.6334 16.8366 -12.132 196.383 -1109.66 203.303 -1104.32 0.0 203.303 -1104.32 116.611 -24.6334 -809.03937 74.9794 74.9794
1 4 -6.1891384 0.0 -24.6334 16.8366 -12.132 196.383 -1109.66 203.303 -1104.32 0.0 203.303 -1104.32 116.611 -24.6334 -809.03937 74.9794 74.9794
1 5 -6.2315187 0.0 -25.4596 16.9154 -11.867 196.383 -1109.66 203.194 -1103.18 0.0 203.194 -1103.18 117.545 -25.4596 -807.90063 75.5473 75.5473
1 6 -6.2315187 0.0 -25.4596 16.9154 -11.867 196.383 -1109.66 203.194 -1103.18 0.0 203.194 -1103.18 117.545 -25.4596 -807.90063 75.5473 75.5473
1 7 -6.2315187 0.0 -25.4596 16.9154 -11.867 196.383 -1109.66 203.194 -1103.18 0.0 203.194 -1103.18 117.545 -25.4596 -807.90063 75.5473 75.5473
2 0 -5.19351 0.0 -13.9558 16.8676 -11.5509 196.383 -1109.66 203.337 -1103.98 0.0 203.337 -1103.98 112.957 -13.9558 -801.6417 80.7499 80.7499
2 1 -5.19351 0.0 -13.9558 16.8676 -11.5509 196.383 -1109.66 203.337 -1103.98 0.0 203.337 -1103.98 112.957 -13.9558 -801.6417 80.7499 80.7499
2 2 -5.19351 0.0 -13.9558 16.8676 -11.5509 196.383 -1109.66 203.337 -1103.98 0.0 203.337 -1103.98 112.957 -13.9558 -801.6417 80.7499 80.7499
2 3 -5.1468515 0.0 -13.617 16.8699 -11.5601 196.383 -1109.66 203.132 -1103.43 0.0 203.132 -1103.43 113.494 -13.617 -800.421 81.3181 81.3181
2 4 -5.1468515 0.0 -13.617 16.8699 -11.5601 196.383 -1109.66 203.132 -1103.43 0.0 203.132 -1103.43 113.494 -13.617 -800.421 81.3181 81.3181
2 5 -5.237254 0.0 -15.4706 16.8827 -11.7255 196.383 -1109.66 203.043 -1102.05 0.0 203.043 -1102.05 115.331 -15.4706 -799.1466 81.672 81.672
2 6 -5.237254 0.0 -15.4706 16.8827 -11.7255 196.383 -1109.66 203.043 -1102.05 0.0 203.043 -1102.05 115.331 -15.4706 -799.1466 81.672 81.672
2 7 -5.237254 0.0 -15.4706 16.8827 -11.7255 196.383 -1109.66 203.043 -1102.05 0.0 203.043 -1102.05 115.331 -15.4706 -799.1466 81.672 81.672
3 0 -5.5200734 0.0 -13.5701 16.9757 -14.4759 196.383 -1109.66 201.422 -1109.71 0.0 201.422 -1109.71 137.083 -13.5701 -784.7751 99.5392 99.5392
3 1 -5.5200734 0.0 -13.5701 16.9757 -14.4759 196.383 -1109.66 201.422 -1109.71 0.0 201.422 -1109.71 137.083 -13.5701 -784.7751 99.5392 99.5392
3 2 -5.689911 0.0 -17.0244 16.9659 -14.5371 196.383 -1109.66 201.479 -1107.31 0.0 201.479 -1107.31 138.133 -17.0244 -784.7225 99.9154 99.9154
3 3 -5.689911 0.0 -17.0244 16.9659 -14.5371 196.383 -1109.66 201.479 -1107.31 0.0 201.479 -1107.31 138.133 -17.0244 -784.7225 99.9154 99.9154
3 4 -5.689911 0.0 -17.0244 16.9659 -14.5371 196.383 -1109.66 201.479 -1107.31 0.0 201.479 -1107.31 138.133 -17.0244 -784.7225 99.9154 99.9154
3 5 -5.537111 0.0 -13.9051 16.9631 -14.5871 196.383 -1109.66 201.363 -1109.51 0.0 201.363 -1109.51 137.401 -13.9051 -784.6511 99.736 99.736
3 6 -5.537111 0.0 -13.9051 16.9631 -14.5871 196.383 -1109.66 201.363 -1109.51 0.0 201.363 -1109.51 137.401 -13.9051 -784.6511 99.736 99.736
3 7 -5.537111 0.0 -13.9051 16.9631 -14.5871 196.383 -1109.66 201.363 -1109.51 0.0 201.363 -1109.51 137.401 -13.9051 -784.6511 99.736 99.736
4 0 -3.7904804 0.0 -3.77074 16.6208 -14.7297 196.383 -1109.66 201.009 -1096.76 0.0 201.009 -1096.76 162.483 -3.77074 -737.0387 139.286 139.286
4 1 -3.7904804 0.0 -3.77074 16.6208 -14.7297 196.383 -1109.66 201.009 -1096.76 0.0 201.009 -1096.76 162.483 -3.77074 -737.0387 139.286 139.286
4 2 -3.695192 0.0 -2.84735 16.5847 -14.7677 196.383 -1109.66 200.437 -1095.84 0.0 200.437 -1095.84 163.524 -2.84735 -734.7263 142.047 142.047
4 3 -3.695192 0.0 -2.84735 16.5847 -14.7677 196.383 -1109.66 200.437 -1095.84 0.0 200.437 -1095.84 163.524 -2.84735 -734.7263 142.047 142.047
4 4 -3.695192 0.0 -2.84735 16.5847 -14.7677 196.383 -1109.66 200.437 -1095.84 0.0 200.437 -1095.84 163.524 -2.84735 -734.7263 142.047 142.047
4 5 -3.7064135 0.0 -2.73075 16.5067 -14.3879 196.383 -1109.66 200.363 -1095.83 0.0 200.363 -1095.83 163.71 -2.73075 -734.4877 142.43 142.43
4 6 -3.7064135 0.0 -2.73075 16.5067 -14.3879 196.383 -1109.66 200.363 -1095.83 0.0 200.363 -1095.83 163.71 -2.73075 -734.4877 142.43 142.43
4 7 -3.7064135 0.0 -2.73075 16.5067 -14.3879 196.383 -1109.66 200.363 -1095.83 0.0 200.363 -1095.83 163.71 -2.73075 -734.4877 142.43 142.43
5 0 -3.6697474 0.0 -3.02168 16.586 -13.3845 196.383 -1109.66 197.759 -1089.63 0.0 197.759 -1089.63 158.659 -3.02168 -736.23364 139.311 139.311
5 1 -3.6697474 0.0 -3.02168 16.586 -13.3845 196.383 -1109.66 197.759 -1089.63 0.0 197.759 -1089.63 158.659 -3.02168 -736.23364 139.311 139.311
5 2 -3.421529 0.0 0.79589 16.9378 -13.3345 196.383 -1109.66 197.881 -1091.07 0.0 197.881 -1091.07 158.951 0.79589 -733.4421 141.054 141.054
5 3 -3.421529 0.0 0.79589 16.9378 -13.3345 196.383 -1109.66 197.881 -1091.07 0.0 197.881 -1091.07 158.951 0.79589 -733.4421 141.054 141.054
5 4 -4.2099147 0.0 -7.77795 16.5112 -12.2476 196.383 -1109.66 197.453 -1089.61 0.0 197.453 -1089.61 178.697 -7.77795 -721.2379 155.901 155.901
5 5 -4.2099147 0.0 -7.77795 16.5112 -12.2476 196.383 -1109.66 197.453 -1089.61 0.0 197.453 -1089.61 178.697 -7.77795 -721.2379 155.901 155.901
5 6 -4.2099147 0.0 -7.77795 16.5112 -12.2476 196.383 -1109.66 197.453 -1089.61 0.0 197.453 -1089.61 178.697 -7.77795 -721.2379 155.901 155.901
5 7 -4.093207 0.0 -6.58282 16.507 -11.7101 196.383 -1109.66 197.434 -1088.99 0.0 197.434 -1088.99 179.336 -6.58282 -718.8028 156.991 156.991
5 8 -4.093207 0.0 -6.58282 16.507 -11.7101 196.383 -1109.66 197.434 -1088.99 0.0 197.434 -1088.99 179.336 -6.58282 -718.8028 156.991 156.991
5 9 -4.093207 0.0 -6.58282 16.507 -11.7101 196.383 -1109.66 197.434 -1088.99 0.0 197.434 -1088.99 179.336 -6.58282 -718.8028 156.991 156.991
5 10 -4.0942802 0.0 -6.62895 16.5127 -11.6892 196.383 -1109.66 197.488 -1088.99 0.0 197.488 -1088.99 179.428 -6.62895 -718.7029 157.107 157.107
5 11 -4.0942802 0.0 -6.62895 16.5127 -11.6892 196.383 -1109.66 197.488 -1088.99 0.0 197.488 -1088.99 179.428 -6.62895 -718.7029 157.107 157.107
6 0 -0.90170974 0.0 29.6719 16.5959 -11.0518 196.383 -1109.66 199.83 -1095.79 0.0 199.83 -1095.79 175.551 29.6719 -690.7371 186.743 186.743
6 1 -0.90170974 0.0 29.6719 16.5959 -11.0518 196.383 -1109.66 199.83 -1095.79 0.0 199.83 -1095.79 175.551 29.6719 -690.7371 186.743 186.743
6 2 -0.9011697 0.0 29.6757 16.6306 -11.0445 196.383 -1109.66 199.826 -1095.72 0.0 199.826 -1095.72 175.942 29.6757 -690.2763 187.167 187.167
6 3 -0.9011697 0.0 29.6757 16.6306 -11.0445 196.383 -1109.66 199.826 -1095.72 0.0 199.826 -1095.72 175.942 29.6757 -690.2763 187.167 187.167
6 4 -0.9011697 0.0 29.6757 16.6306 -11.0445 196.383 -1109.66 199.826 -1095.72 0.0 199.826 -1095.72 175.942 29.6757 -690.2763 187.167 187.167
6 5 -0.9011697 0.0 29.6757 16.6306 -11.0445 196.383 -1109.66 199.826 -1095.72 0.0 199.826 -1095.72 175.942 29.6757 -690.2763 187.167 187.167
6 6 4.516821 0.0 84.5836 16.6986 -11.5536 196.383 -1109.66 199.264 -1091.6 0.0 199.264 -1091.6 235.399 84.5836 -572.3534 300.051 300.051
6 7 4.516821 0.0 84.5836 16.6986 -11.5536 196.383 -1109.66 199.264 -1091.6 0.0 199.264 -1091.6 235.399 84.5836 -572.3534 300.051 300.051
7 0 21.589645 0.0 265.272 16.5657 -13.5549 196.383 -1109.66 199.058 -1093.82 0.0 199.058 -1093.82 296.622 265.272 -332.86792 545.632 545.632
7 1 21.589645 0.0 265.272 16.5657 -13.5549 196.383 -1109.66 199.058 -1093.82 0.0 199.058 -1093.82 296.622 265.272 -332.86792 545.632 545.632
7 2 21.589645 0.0 265.272 16.5657 -13.5549 196.383 -1109.66 199.058 -1093.82 0.0 199.058 -1093.82 296.622 265.272 -332.86792 545.632 545.632
7 3 21.589645 0.0 265.272 16.5657 -13.5549 196.383 -1109.66 199.058 -1093.82 0.0 199.058 -1093.82 296.622 265.272 -332.86792 545.632 545.632
