# Supplementary material for: Exploring the mechanism of Alisma orientale for the treatment of pregnancy induced hypertension and potential hepato-nephrotoxicity by using network pharmacology, network toxicology, molecular docking and molecular dynamics simulation
Source: Front Pharmacol. 2022 Nov 15;13:1027112. doi: 10.3389/fphar.2022.1027112 (PMC9705790; doi:10.3389/fphar.2022.1027112)
Supplement: Supplementary file 8 [file DataSheet6.zip › HSP90AA1/HSPE23/clusters.dock4.pdb]

REMARK  Energy: 65.566
REMARK  SimpleFitness: 65.566
REMARK  FullFitness: -815.7903
REMARK  InterFull: -16.2222
REMARK  IntraFull: 102.156
REMARK  solvFull: -1104.41
REMARK  surfFull: 202.686
REMARK  extraFull: 0.0
REMARK  deltaGcompsolvpol: -1104.41
REMARK  deltaGcompsolvnonpol: 202.686
REMARK  deltaGprotsolvpol: -1109.66
REMARK  deltaGprotsolvnonpol: 196.383
REMARK  deltaGligsolvpol: -12.8706
REMARK  deltaGligsolvnonpol: 17.0774
REMARK  deltaGvdw: -16.2222
REMARK  deltaGelec: 0.0
REMARK  deltaG: -5.434897
REMARK  Cluster: 0
REMARK  ClusterRank: 0
ATOM   4186 O    LIG     1       4.970   3.810  29.426  1.00  0.00      LIG  
ATOM   4187 O1   LIG     1       3.354   9.272  26.520  1.00  0.00      LIG  
ATOM   4188 O2   LIG     1       3.826   0.193  24.989  1.00  0.00      LIG  
ATOM   4189 O3   LIG     1       6.888  -0.538  26.894  1.00  0.00      LIG  
ATOM   4190 O4   LIG     1       7.673   2.020  26.087  1.00  0.00      LIG  
ATOM   4191 O5   LIG     1       3.465  -1.458  23.416  1.00  0.00      LIG  
ATOM   4192 C    LIG     1       1.741   3.179  27.516  1.00  0.00      LIG  
ATOM   4193 C1   LIG     1       2.757   4.001  28.337  1.00  0.00      LIG  
ATOM   4194 C2   LIG     1       2.932   5.506  27.906  1.00  0.00      LIG  
ATOM   4195 C3   LIG     1       1.461   1.800  28.192  1.00  0.00      LIG  
ATOM   4196 C4   LIG     1       1.684   6.180  27.250  1.00  0.00      LIG  
ATOM   4197 C5   LIG     1       0.455   3.982  27.462  1.00  0.00      LIG  
ATOM   4198 C6   LIG     1       4.064   3.182  28.524  1.00  0.00      LIG  
ATOM   4199 C7   LIG     1       0.623   5.245  26.669  1.00  0.00      LIG  
ATOM   4200 C8   LIG     1       2.740   1.077  28.390  1.00  0.00      LIG  
ATOM   4201 C9   LIG     1       1.974   7.345  26.258  1.00  0.00      LIG  
ATOM   4202 C10  LIG     1       4.175   5.753  27.033  1.00  0.00      LIG  
ATOM   4203 C11  LIG     1       0.644   0.810  27.352  1.00  0.00      LIG  
ATOM   4204 C12  LIG     1       3.818   1.800  29.113  1.00  0.00      LIG  
ATOM   4205 C13  LIG     1       2.279   2.967  26.094  1.00  0.00      LIG  
ATOM   4206 C14  LIG     1       3.138   6.275  29.220  1.00  0.00      LIG  
ATOM   4207 C15  LIG     1       2.745  -0.159  27.883  1.00  0.00      LIG  
ATOM   4208 C16  LIG     1       0.742   1.903  29.539  1.00  0.00      LIG  
ATOM   4209 C17  LIG     1       1.414  -0.498  27.320  1.00  0.00      LIG  
ATOM   4210 C18  LIG     1       4.483   7.217  26.778  1.00  0.00      LIG  
ATOM   4211 C19  LIG     1       3.259   8.058  26.592  1.00  0.00      LIG  
ATOM   4212 C20  LIG     1       0.844   8.361  26.366  1.00  0.00      LIG  
ATOM   4213 C21  LIG     1       2.059   6.960  24.779  1.00  0.00      LIG  
ATOM   4214 C22  LIG     1       3.873  -1.158  27.896  1.00  0.00      LIG  
ATOM   4215 C23  LIG     1       4.326  -1.635  26.512  1.00  0.00      LIG  
ATOM   4216 C24  LIG     1       3.476  -2.391  28.686  1.00  0.00      LIG  
ATOM   4217 C25  LIG     1       4.900  -0.574  25.554  1.00  0.00      LIG  
ATOM   4218 C26  LIG     1       5.963   0.323  26.217  1.00  0.00      LIG  
ATOM   4219 C27  LIG     1       6.767   1.262  25.284  1.00  0.00      LIG  
ATOM   4220 C28  LIG     1       7.597   0.497  24.266  1.00  0.00      LIG  
ATOM   4221 C29  LIG     1       5.924   2.284  24.545  1.00  0.00      LIG  
ATOM   4222 C30  LIG     1       3.203  -0.370  23.908  1.00  0.00      LIG  
ATOM   4223 C31  LIG     1       2.114   0.526  23.407  1.00  0.00      LIG  
ATOM   4224 H    LIG     1       2.327   4.069  29.337  1.00  0.00      LIG  
ATOM   4225 H1   LIG     1       1.163   6.643  28.093  1.00  0.00      LIG  
ATOM   4226 H2   LIG     1       0.126   4.257  28.467  1.00  0.00      LIG  
ATOM   4227 H3   LIG     1      -0.343   3.390  27.006  1.00  0.00      LIG  
ATOM   4228 H4   LIG     1       4.586   3.071  27.570  1.00  0.00      LIG  
ATOM   4229 H5   LIG     1       0.805   4.980  25.629  1.00  0.00      LIG  
ATOM   4230 H6   LIG     1      -0.336   5.769  26.663  1.00  0.00      LIG  
ATOM   4231 H7   LIG     1       4.063   5.249  26.072  1.00  0.00      LIG  
ATOM   4232 H8   LIG     1       5.075   5.333  27.481  1.00  0.00      LIG  
ATOM   4233 H9   LIG     1       0.458   1.147  26.333  1.00  0.00      LIG  
ATOM   4234 H10  LIG     1      -0.347   0.648  27.787  1.00  0.00      LIG  
ATOM   4235 H11  LIG     1       3.535   1.896  30.166  1.00  0.00      LIG  
ATOM   4236 H12  LIG     1       4.755   1.236  29.117  1.00  0.00      LIG  
ATOM   4237 H13  LIG     1       3.109   2.263  26.076  1.00  0.00      LIG  
ATOM   4238 H14  LIG     1       1.501   2.597  25.424  1.00  0.00      LIG  
ATOM   4239 H15  LIG     1       2.653   3.880  25.638  1.00  0.00      LIG  
ATOM   4240 H16  LIG     1       3.040   7.355  29.090  1.00  0.00      LIG  
ATOM   4241 H17  LIG     1       4.124   6.090  29.648  1.00  0.00      LIG  
ATOM   4242 H18  LIG     1       2.385   5.992  29.961  1.00  0.00      LIG  
ATOM   4243 H19  LIG     1      -0.280   2.271  29.413  1.00  0.00      LIG  
ATOM   4244 H20  LIG     1       0.664   0.922  30.018  1.00  0.00      LIG  
ATOM   4245 H21  LIG     1       1.255   2.564  30.241  1.00  0.00      LIG  
ATOM   4246 H22  LIG     1       1.484  -0.884  26.300  1.00  0.00      LIG  
ATOM   4247 H23  LIG     1       0.917  -1.243  27.946  1.00  0.00      LIG  
ATOM   4248 H24  LIG     1       5.103   7.308  25.882  1.00  0.00      LIG  
ATOM   4249 H25  LIG     1       5.039   7.633  27.623  1.00  0.00      LIG  
ATOM   4250 H26  LIG     1      -0.117   7.905  26.113  1.00  0.00      LIG  
ATOM   4251 H27  LIG     1       0.992   9.201  25.680  1.00  0.00      LIG  
ATOM   4252 H28  LIG     1       0.770   8.765  27.380  1.00  0.00      LIG  
ATOM   4253 H29  LIG     1       1.074   6.700  24.382  1.00  0.00      LIG  
ATOM   4254 H30  LIG     1       2.723   6.107  24.619  1.00  0.00      LIG  
ATOM   4255 H31  LIG     1       2.437   7.787  24.170  1.00  0.00      LIG  
ATOM   4256 H32  LIG     1       4.735  -0.732  28.413  1.00  0.00      LIG  
ATOM   4257 H33  LIG     1       5.061   4.731  29.132  1.00  0.00      LIG  
ATOM   4258 H34  LIG     1       3.488  -2.148  26.032  1.00  0.00      LIG  
ATOM   4259 H35  LIG     1       5.094  -2.398  26.666  1.00  0.00      LIG  
ATOM   4260 H36  LIG     1       2.643  -2.919  28.216  1.00  0.00      LIG  
ATOM   4261 H37  LIG     1       3.187  -2.132  29.706  1.00  0.00      LIG  
ATOM   4262 H38  LIG     1       4.319  -3.085  28.743  1.00  0.00      LIG  
ATOM   4263 H39  LIG     1       5.417  -1.110  24.759  1.00  0.00      LIG  
ATOM   4264 H40  LIG     1       5.491   0.951  26.974  1.00  0.00      LIG  
ATOM   4265 H41  LIG     1       7.177  -1.207  26.250  1.00  0.00      LIG  
ATOM   4266 H42  LIG     1       8.196   1.193  23.672  1.00  0.00      LIG  
ATOM   4267 H43  LIG     1       6.963  -0.076  23.584  1.00  0.00      LIG  
ATOM   4268 H44  LIG     1       8.297  -0.184  24.755  1.00  0.00      LIG  
ATOM   4269 H45  LIG     1       5.262   2.810  25.240  1.00  0.00      LIG  
ATOM   4270 H46  LIG     1       6.557   3.041  24.072  1.00  0.00      LIG  
ATOM   4271 H47  LIG     1       5.322   1.812  23.766  1.00  0.00      LIG  
ATOM   4272 H48  LIG     1       8.061   1.389  26.718  1.00  0.00      LIG  
ATOM   4273 H49  LIG     1       1.725   0.116  22.472  1.00  0.00      LIG  
ATOM   4274 H50  LIG     1       2.515   1.525  23.212  1.00  0.00      LIG  
ATOM   4275 H51  LIG     1       1.306   0.571  24.143  1.00  0.00      LIG  
TER
REMARK  Energy: 65.566
REMARK  SimpleFitness: 65.566
REMARK  FullFitness: -815.7903
REMARK  InterFull: -16.2222
REMARK  IntraFull: 102.156
REMARK  solvFull: -1104.41
REMARK  surfFull: 202.686
REMARK  extraFull: 0.0
REMARK  deltaGcompsolvpol: -1104.41
REMARK  deltaGcompsolvnonpol: 202.686
REMARK  deltaGprotsolvpol: -1109.66
REMARK  deltaGprotsolvnonpol: 196.383
REMARK  deltaGligsolvpol: -12.8706
REMARK  deltaGligsolvnonpol: 17.0774
REMARK  deltaGvdw: -16.2222
REMARK  deltaGelec: 0.0
REMARK  deltaG: -5.434897
REMARK  Cluster: 0
REMARK  ClusterRank: 1
ATOM   4186 O    LIG     1       4.970   3.810  29.426  1.00  0.00      LIG  
ATOM   4187 O1   LIG     1       3.354   9.272  26.520  1.00  0.00      LIG  
ATOM   4188 O2   LIG     1       3.826   0.193  24.989  1.00  0.00      LIG  
ATOM   4189 O3   LIG     1       6.888  -0.538  26.894  1.00  0.00      LIG  
ATOM   4190 O4   LIG     1       7.673   2.020  26.087  1.00  0.00      LIG  
ATOM   4191 O5   LIG     1       3.465  -1.458  23.416  1.00  0.00      LIG  
ATOM   4192 C    LIG     1       1.741   3.179  27.516  1.00  0.00      LIG  
ATOM   4193 C1   LIG     1       2.757   4.001  28.337  1.00  0.00      LIG  
ATOM   4194 C2   LIG     1       2.932   5.506  27.906  1.00  0.00      LIG  
ATOM   4195 C3   LIG     1       1.461   1.800  28.192  1.00  0.00      LIG  
ATOM   4196 C4   LIG     1       1.684   6.180  27.250  1.00  0.00      LIG  
ATOM   4197 C5   LIG     1       0.455   3.982  27.462  1.00  0.00      LIG  
ATOM   4198 C6   LIG     1       4.064   3.182  28.524  1.00  0.00      LIG  
ATOM   4199 C7   LIG     1       0.623   5.245  26.669  1.00  0.00      LIG  
ATOM   4200 C8   LIG     1       2.740   1.077  28.390  1.00  0.00      LIG  
ATOM   4201 C9   LIG     1       1.974   7.345  26.258  1.00  0.00      LIG  
ATOM   4202 C10  LIG     1       4.175   5.753  27.033  1.00  0.00      LIG  
ATOM   4203 C11  LIG     1       0.644   0.810  27.352  1.00  0.00      LIG  
ATOM   4204 C12  LIG     1       3.818   1.800  29.113  1.00  0.00      LIG  
ATOM   4205 C13  LIG     1       2.279   2.967  26.094  1.00  0.00      LIG  
ATOM   4206 C14  LIG     1       3.138   6.275  29.220  1.00  0.00      LIG  
ATOM   4207 C15  LIG     1       2.745  -0.159  27.883  1.00  0.00      LIG  
ATOM   4208 C16  LIG     1       0.742   1.903  29.539  1.00  0.00      LIG  
ATOM   4209 C17  LIG     1       1.414  -0.498  27.320  1.00  0.00      LIG  
ATOM   4210 C18  LIG     1       4.483   7.217  26.778  1.00  0.00      LIG  
ATOM   4211 C19  LIG     1       3.259   8.058  26.592  1.00  0.00      LIG  
ATOM   4212 C20  LIG     1       0.844   8.361  26.366  1.00  0.00      LIG  
ATOM   4213 C21  LIG     1       2.059   6.960  24.779  1.00  0.00      LIG  
ATOM   4214 C22  LIG     1       3.873  -1.158  27.896  1.00  0.00      LIG  
ATOM   4215 C23  LIG     1       4.326  -1.635  26.512  1.00  0.00      LIG  
ATOM   4216 C24  LIG     1       3.476  -2.391  28.686  1.00  0.00      LIG  
ATOM   4217 C25  LIG     1       4.900  -0.574  25.554  1.00  0.00      LIG  
ATOM   4218 C26  LIG     1       5.963   0.323  26.217  1.00  0.00      LIG  
ATOM   4219 C27  LIG     1       6.767   1.262  25.284  1.00  0.00      LIG  
ATOM   4220 C28  LIG     1       7.597   0.497  24.266  1.00  0.00      LIG  
ATOM   4221 C29  LIG     1       5.924   2.284  24.545  1.00  0.00      LIG  
ATOM   4222 C30  LIG     1       3.203  -0.370  23.908  1.00  0.00      LIG  
ATOM   4223 C31  LIG     1       2.114   0.526  23.407  1.00  0.00      LIG  
ATOM   4224 H    LIG     1       2.327   4.069  29.337  1.00  0.00      LIG  
ATOM   4225 H1   LIG     1       1.163   6.643  28.093  1.00  0.00      LIG  
ATOM   4226 H2   LIG     1       0.126   4.257  28.467  1.00  0.00      LIG  
ATOM   4227 H3   LIG     1      -0.343   3.390  27.006  1.00  0.00      LIG  
ATOM   4228 H4   LIG     1       4.586   3.071  27.570  1.00  0.00      LIG  
ATOM   4229 H5   LIG     1       0.805   4.980  25.629  1.00  0.00      LIG  
ATOM   4230 H6   LIG     1      -0.336   5.769  26.663  1.00  0.00      LIG  
ATOM   4231 H7   LIG     1       4.063   5.249  26.072  1.00  0.00      LIG  
ATOM   4232 H8   LIG     1       5.075   5.333  27.481  1.00  0.00      LIG  
ATOM   4233 H9   LIG     1       0.458   1.147  26.333  1.00  0.00      LIG  
ATOM   4234 H10  LIG     1      -0.347   0.648  27.787  1.00  0.00      LIG  
ATOM   4235 H11  LIG     1       3.535   1.896  30.166  1.00  0.00      LIG  
ATOM   4236 H12  LIG     1       4.755   1.236  29.117  1.00  0.00      LIG  
ATOM   4237 H13  LIG     1       3.109   2.263  26.076  1.00  0.00      LIG  
ATOM   4238 H14  LIG     1       1.501   2.597  25.424  1.00  0.00      LIG  
ATOM   4239 H15  LIG     1       2.653   3.880  25.638  1.00  0.00      LIG  
ATOM   4240 H16  LIG     1       3.040   7.355  29.090  1.00  0.00      LIG  
ATOM   4241 H17  LIG     1       4.124   6.090  29.648  1.00  0.00      LIG  
ATOM   4242 H18  LIG     1       2.385   5.992  29.961  1.00  0.00      LIG  
ATOM   4243 H19  LIG     1      -0.280   2.271  29.413  1.00  0.00      LIG  
ATOM   4244 H20  LIG     1       0.664   0.922  30.018  1.00  0.00      LIG  
ATOM   4245 H21  LIG     1       1.255   2.564  30.241  1.00  0.00      LIG  
ATOM   4246 H22  LIG     1       1.484  -0.884  26.300  1.00  0.00      LIG  
ATOM   4247 H23  LIG     1       0.917  -1.243  27.946  1.00  0.00      LIG  
ATOM   4248 H24  LIG     1       5.103   7.308  25.882  1.00  0.00      LIG  
ATOM   4249 H25  LIG     1       5.039   7.633  27.623  1.00  0.00      LIG  
ATOM   4250 H26  LIG     1      -0.117   7.905  26.113  1.00  0.00      LIG  
ATOM   4251 H27  LIG     1       0.992   9.201  25.680  1.00  0.00      LIG  
ATOM   4252 H28  LIG     1       0.770   8.765  27.380  1.00  0.00      LIG  
ATOM   4253 H29  LIG     1       1.074   6.700  24.382  1.00  0.00      LIG  
ATOM   4254 H30  LIG     1       2.723   6.107  24.619  1.00  0.00      LIG  
ATOM   4255 H31  LIG     1       2.437   7.787  24.170  1.00  0.00      LIG  
ATOM   4256 H32  LIG     1       4.735  -0.732  28.413  1.00  0.00      LIG  
ATOM   4257 H33  LIG     1       5.061   4.731  29.132  1.00  0.00      LIG  
ATOM   4258 H34  LIG     1       3.488  -2.148  26.032  1.00  0.00      LIG  
ATOM   4259 H35  LIG     1       5.094  -2.398  26.666  1.00  0.00      LIG  
ATOM   4260 H36  LIG     1       2.643  -2.919  28.216  1.00  0.00      LIG  
ATOM   4261 H37  LIG     1       3.187  -2.132  29.706  1.00  0.00      LIG  
ATOM   4262 H38  LIG     1       4.319  -3.085  28.743  1.00  0.00      LIG  
ATOM   4263 H39  LIG     1       5.417  -1.110  24.759  1.00  0.00      LIG  
ATOM   4264 H40  LIG     1       5.491   0.951  26.974  1.00  0.00      LIG  
ATOM   4265 H41  LIG     1       7.177  -1.207  26.250  1.00  0.00      LIG  
ATOM   4266 H42  LIG     1       8.196   1.193  23.672  1.00  0.00      LIG  
ATOM   4267 H43  LIG     1       6.963  -0.076  23.584  1.00  0.00      LIG  
ATOM   4268 H44  LIG     1       8.297  -0.184  24.755  1.00  0.00      LIG  
ATOM   4269 H45  LIG     1       5.262   2.810  25.240  1.00  0.00      LIG  
ATOM   4270 H46  LIG     1       6.557   3.041  24.072  1.00  0.00      LIG  
ATOM   4271 H47  LIG     1       5.322   1.812  23.766  1.00  0.00      LIG  
ATOM   4272 H48  LIG     1       8.061   1.389  26.718  1.00  0.00      LIG  
ATOM   4273 H49  LIG     1       1.725   0.116  22.472  1.00  0.00      LIG  
ATOM   4274 H50  LIG     1       2.515   1.525  23.212  1.00  0.00      LIG  
ATOM   4275 H51  LIG     1       1.306   0.571  24.143  1.00  0.00      LIG  
TER
REMARK  Energy: 67.0379
REMARK  SimpleFitness: 67.0379
REMARK  FullFitness: -814.7837
REMARK  InterFull: -14.8147
REMARK  IntraFull: 102.219
REMARK  solvFull: -1105.24
REMARK  surfFull: 203.052
REMARK  extraFull: 0.0
REMARK  deltaGcompsolvpol: -1105.24
REMARK  deltaGcompsolvnonpol: 203.052
REMARK  deltaGprotsolvpol: -1109.66
REMARK  deltaGprotsolvnonpol: 196.383
REMARK  deltaGligsolvpol: -12.8957
REMARK  deltaGligsolvnonpol: 17.1037
REMARK  deltaGvdw: -14.8147
REMARK  deltaGelec: 0.0
REMARK  deltaG: -5.318869
REMARK  Cluster: 0
REMARK  ClusterRank: 2
ATOM   4186 O    LIG     1       4.992   4.010  29.167  1.00  0.00      LIG  
ATOM   4187 O1   LIG     1       3.783   9.371  25.911  1.00  0.00      LIG  
ATOM   4188 O2   LIG     1       3.843   0.276  24.769  1.00  0.00      LIG  
ATOM   4189 O3   LIG     1       6.831  -0.395  26.810  1.00  0.00      LIG  
ATOM   4190 O4   LIG     1       7.711   2.086  25.886  1.00  0.00      LIG  
ATOM   4191 O5   LIG     1       3.529  -1.459  23.278  1.00  0.00      LIG  
ATOM   4192 C    LIG     1       1.814   3.429  27.154  1.00  0.00      LIG  
ATOM   4193 C1   LIG     1       2.839   4.246  27.971  1.00  0.00      LIG  
ATOM   4194 C2   LIG     1       3.109   5.714  27.466  1.00  0.00      LIG  
ATOM   4195 C3   LIG     1       1.446   2.100  27.889  1.00  0.00      LIG  
ATOM   4196 C4   LIG     1       1.919   6.413  26.736  1.00  0.00      LIG  
ATOM   4197 C5   LIG     1       0.573   4.291  27.011  1.00  0.00      LIG  
ATOM   4198 C6   LIG     1       4.096   3.381  28.257  1.00  0.00      LIG  
ATOM   4199 C7   LIG     1       0.837   5.500  26.159  1.00  0.00      LIG  
ATOM   4200 C8   LIG     1       2.688   1.336  28.155  1.00  0.00      LIG  
ATOM   4201 C9   LIG     1       2.301   7.513  25.699  1.00  0.00      LIG  
ATOM   4202 C10  LIG     1       4.382   5.840  26.614  1.00  0.00      LIG  
ATOM   4203 C11  LIG     1       0.610   1.102  27.076  1.00  0.00      LIG  
ATOM   4204 C12  LIG     1       3.763   2.042  28.900  1.00  0.00      LIG  
ATOM   4205 C13  LIG     1       2.383   3.109  25.765  1.00  0.00      LIG  
ATOM   4206 C14  LIG     1       3.324   6.546  28.742  1.00  0.00      LIG  
ATOM   4207 C15  LIG     1       2.680   0.094  27.663  1.00  0.00      LIG  
ATOM   4208 C16  LIG     1       0.695   2.307  29.206  1.00  0.00      LIG  
ATOM   4209 C17  LIG     1       1.371  -0.213  27.033  1.00  0.00      LIG  
ATOM   4210 C18  LIG     1       4.784   7.268  26.294  1.00  0.00      LIG  
ATOM   4211 C19  LIG     1       3.617   8.165  26.032  1.00  0.00      LIG  
ATOM   4212 C20  LIG     1       1.229   8.596  25.736  1.00  0.00      LIG  
ATOM   4213 C21  LIG     1       2.393   7.062  24.239  1.00  0.00      LIG  
ATOM   4214 C22  LIG     1       3.783  -0.930  27.743  1.00  0.00      LIG  
ATOM   4215 C23  LIG     1       4.273  -1.473  26.398  1.00  0.00      LIG  
ATOM   4216 C24  LIG     1       3.328  -2.126  28.552  1.00  0.00      LIG  
ATOM   4217 C25  LIG     1       4.891  -0.467  25.412  1.00  0.00      LIG  
ATOM   4218 C26  LIG     1       5.944   0.448  26.066  1.00  0.00      LIG  
ATOM   4219 C27  LIG     1       6.798   1.314  25.105  1.00  0.00      LIG  
ATOM   4220 C28  LIG     1       7.619   0.465  24.147  1.00  0.00      LIG  
ATOM   4221 C29  LIG     1       5.994   2.322  24.305  1.00  0.00      LIG  
ATOM   4222 C30  LIG     1       3.247  -0.349  23.706  1.00  0.00      LIG  
ATOM   4223 C31  LIG     1       2.190   0.524  23.112  1.00  0.00      LIG  
ATOM   4224 H    LIG     1       2.374   4.394  28.947  1.00  0.00      LIG  
ATOM   4225 H1   LIG     1       1.391   6.940  27.537  1.00  0.00      LIG  
ATOM   4226 H2   LIG     1       0.227   4.635  27.989  1.00  0.00      LIG  
ATOM   4227 H3   LIG     1      -0.238   3.715  26.558  1.00  0.00      LIG  
ATOM   4228 H4   LIG     1       4.650   3.200  27.333  1.00  0.00      LIG  
ATOM   4229 H5   LIG     1       1.050   5.171  25.144  1.00  0.00      LIG  
ATOM   4230 H6   LIG     1      -0.094   6.067  26.080  1.00  0.00      LIG  
ATOM   4231 H7   LIG     1       4.260   5.295  25.678  1.00  0.00      LIG  
ATOM   4232 H8   LIG     1       5.246   5.391  27.105  1.00  0.00      LIG  
ATOM   4233 H9   LIG     1       0.387   1.439  26.062  1.00  0.00      LIG  
ATOM   4234 H10  LIG     1      -0.365   0.939  27.544  1.00  0.00      LIG  
ATOM   4235 H11  LIG     1       3.438   2.198  29.933  1.00  0.00      LIG  
ATOM   4236 H12  LIG     1       4.673   1.440  28.975  1.00  0.00      LIG  
ATOM   4237 H13  LIG     1       3.189   2.381  25.817  1.00  0.00      LIG  
ATOM   4238 H14  LIG     1       1.611   2.719  25.099  1.00  0.00      LIG  
ATOM   4239 H15  LIG     1       2.801   3.977  25.260  1.00  0.00      LIG  
ATOM   4240 H16  LIG     1       3.286   7.620  28.551  1.00  0.00      LIG  
ATOM   4241 H17  LIG     1       4.289   6.338  29.206  1.00  0.00      LIG  
ATOM   4242 H18  LIG     1       2.541   6.343  29.478  1.00  0.00      LIG  
ATOM   4243 H19  LIG     1      -0.299   2.729  29.033  1.00  0.00      LIG  
ATOM   4244 H20  LIG     1       0.545   1.354  29.723  1.00  0.00      LIG  
ATOM   4245 H21  LIG     1       1.226   2.967  29.896  1.00  0.00      LIG  
ATOM   4246 H22  LIG     1       1.486  -0.556  26.002  1.00  0.00      LIG  
ATOM   4247 H23  LIG     1       0.838  -0.981  27.598  1.00  0.00      LIG  
ATOM   4248 H24  LIG     1       5.431   7.273  25.413  1.00  0.00      LIG  
ATOM   4249 H25  LIG     1       5.341   7.695  27.132  1.00  0.00      LIG  
ATOM   4250 H26  LIG     1       0.248   8.179  25.497  1.00  0.00      LIG  
ATOM   4251 H27  LIG     1       1.433   9.385  25.006  1.00  0.00      LIG  
ATOM   4252 H28  LIG     1       1.169   9.059  26.725  1.00  0.00      LIG  
ATOM   4253 H29  LIG     1       1.404   6.829  23.836  1.00  0.00      LIG  
ATOM   4254 H30  LIG     1       3.023   6.177  24.126  1.00  0.00      LIG  
ATOM   4255 H31  LIG     1       2.815   7.848  23.604  1.00  0.00      LIG  
ATOM   4256 H32  LIG     1       4.638  -0.508  28.273  1.00  0.00      LIG  
ATOM   4257 H33  LIG     1       5.127   4.916  28.840  1.00  0.00      LIG  
ATOM   4258 H34  LIG     1       3.447  -2.002  25.914  1.00  0.00      LIG  
ATOM   4259 H35  LIG     1       5.028  -2.234  26.616  1.00  0.00      LIG  
ATOM   4260 H36  LIG     1       2.532  -2.669  28.037  1.00  0.00      LIG  
ATOM   4261 H37  LIG     1       2.961  -1.823  29.534  1.00  0.00      LIG  
ATOM   4262 H38  LIG     1       4.162  -2.819  28.699  1.00  0.00      LIG  
ATOM   4263 H39  LIG     1       5.427  -1.049  24.664  1.00  0.00      LIG  
ATOM   4264 H40  LIG     1       5.462   1.120  26.778  1.00  0.00      LIG  
ATOM   4265 H41  LIG     1       7.134  -1.089  26.199  1.00  0.00      LIG  
ATOM   4266 H42  LIG     1       8.277   1.094  23.539  1.00  0.00      LIG  
ATOM   4267 H43  LIG     1       6.972  -0.102  23.474  1.00  0.00      LIG  
ATOM   4268 H44  LIG     1       8.265  -0.232  24.686  1.00  0.00      LIG  
ATOM   4269 H45  LIG     1       5.358   2.908  24.974  1.00  0.00      LIG  
ATOM   4270 H46  LIG     1       6.656   3.025  23.791  1.00  0.00      LIG  
ATOM   4271 H47  LIG     1       5.370   1.834  23.553  1.00  0.00      LIG  
ATOM   4272 H48  LIG     1       8.099   1.467  26.529  1.00  0.00      LIG  
ATOM   4273 H49  LIG     1       1.745   0.005  22.259  1.00  0.00      LIG  
ATOM   4274 H50  LIG     1       2.639   1.459  22.764  1.00  0.00      LIG  
ATOM   4275 H51  LIG     1       1.410   0.718  23.853  1.00  0.00      LIG  
TER
REMARK  Energy: 67.0379
REMARK  SimpleFitness: 67.0379
REMARK  FullFitness: -814.7837
REMARK  InterFull: -14.8147
REMARK  IntraFull: 102.219
REMARK  solvFull: -1105.24
REMARK  surfFull: 203.052
REMARK  extraFull: 0.0
REMARK  deltaGcompsolvpol: -1105.24
REMARK  deltaGcompsolvnonpol: 203.052
REMARK  deltaGprotsolvpol: -1109.66
REMARK  deltaGprotsolvnonpol: 196.383
REMARK  deltaGligsolvpol: -12.8957
REMARK  deltaGligsolvnonpol: 17.1037
REMARK  deltaGvdw: -14.8147
REMARK  deltaGelec: 0.0
REMARK  deltaG: -5.318869
REMARK  Cluster: 0
REMARK  ClusterRank: 3
ATOM   4186 O    LIG     1       4.992   4.010  29.167  1.00  0.00      LIG  
ATOM   4187 O1   LIG     1       3.783   9.371  25.911  1.00  0.00      LIG  
ATOM   4188 O2   LIG     1       3.843   0.276  24.769  1.00  0.00      LIG  
ATOM   4189 O3   LIG     1       6.831  -0.395  26.810  1.00  0.00      LIG  
ATOM   4190 O4   LIG     1       7.711   2.086  25.886  1.00  0.00      LIG  
ATOM   4191 O5   LIG     1       3.529  -1.459  23.278  1.00  0.00      LIG  
ATOM   4192 C    LIG     1       1.814   3.429  27.154  1.00  0.00      LIG  
ATOM   4193 C1   LIG     1       2.839   4.246  27.971  1.00  0.00      LIG  
ATOM   4194 C2   LIG     1       3.109   5.714  27.466  1.00  0.00      LIG  
ATOM   4195 C3   LIG     1       1.446   2.100  27.889  1.00  0.00      LIG  
ATOM   4196 C4   LIG     1       1.919   6.413  26.736  1.00  0.00      LIG  
ATOM   4197 C5   LIG     1       0.573   4.291  27.011  1.00  0.00      LIG  
ATOM   4198 C6   LIG     1       4.096   3.381  28.257  1.00  0.00      LIG  
ATOM   4199 C7   LIG     1       0.837   5.500  26.159  1.00  0.00      LIG  
ATOM   4200 C8   LIG     1       2.688   1.336  28.155  1.00  0.00      LIG  
ATOM   4201 C9   LIG     1       2.301   7.513  25.699  1.00  0.00      LIG  
ATOM   4202 C10  LIG     1       4.382   5.840  26.614  1.00  0.00      LIG  
ATOM   4203 C11  LIG     1       0.610   1.102  27.076  1.00  0.00      LIG  
ATOM   4204 C12  LIG     1       3.763   2.042  28.900  1.00  0.00      LIG  
ATOM   4205 C13  LIG     1       2.383   3.109  25.765  1.00  0.00      LIG  
ATOM   4206 C14  LIG     1       3.324   6.546  28.742  1.00  0.00      LIG  
ATOM   4207 C15  LIG     1       2.680   0.094  27.663  1.00  0.00      LIG  
ATOM   4208 C16  LIG     1       0.695   2.307  29.206  1.00  0.00      LIG  
ATOM   4209 C17  LIG     1       1.371  -0.213  27.033  1.00  0.00      LIG  
ATOM   4210 C18  LIG     1       4.784   7.268  26.294  1.00  0.00      LIG  
ATOM   4211 C19  LIG     1       3.617   8.165  26.032  1.00  0.00      LIG  
ATOM   4212 C20  LIG     1       1.229   8.596  25.736  1.00  0.00      LIG  
ATOM   4213 C21  LIG     1       2.393   7.062  24.239  1.00  0.00      LIG  
ATOM   4214 C22  LIG     1       3.783  -0.930  27.743  1.00  0.00      LIG  
ATOM   4215 C23  LIG     1       4.273  -1.473  26.398  1.00  0.00      LIG  
ATOM   4216 C24  LIG     1       3.328  -2.126  28.552  1.00  0.00      LIG  
ATOM   4217 C25  LIG     1       4.891  -0.467  25.412  1.00  0.00      LIG  
ATOM   4218 C26  LIG     1       5.944   0.448  26.066  1.00  0.00      LIG  
ATOM   4219 C27  LIG     1       6.798   1.314  25.105  1.00  0.00      LIG  
ATOM   4220 C28  LIG     1       7.619   0.465  24.147  1.00  0.00      LIG  
ATOM   4221 C29  LIG     1       5.994   2.322  24.305  1.00  0.00      LIG  
ATOM   4222 C30  LIG     1       3.247  -0.349  23.706  1.00  0.00      LIG  
ATOM   4223 C31  LIG     1       2.190   0.524  23.112  1.00  0.00      LIG  
ATOM   4224 H    LIG     1       2.374   4.394  28.947  1.00  0.00      LIG  
ATOM   4225 H1   LIG     1       1.391   6.940  27.537  1.00  0.00      LIG  
ATOM   4226 H2   LIG     1       0.227   4.635  27.989  1.00  0.00      LIG  
ATOM   4227 H3   LIG     1      -0.238   3.715  26.558  1.00  0.00      LIG  
ATOM   4228 H4   LIG     1       4.650   3.200  27.333  1.00  0.00      LIG  
ATOM   4229 H5   LIG     1       1.050   5.171  25.144  1.00  0.00      LIG  
ATOM   4230 H6   LIG     1      -0.094   6.067  26.080  1.00  0.00      LIG  
ATOM   4231 H7   LIG     1       4.260   5.295  25.678  1.00  0.00      LIG  
ATOM   4232 H8   LIG     1       5.246   5.391  27.105  1.00  0.00      LIG  
ATOM   4233 H9   LIG     1       0.387   1.439  26.062  1.00  0.00      LIG  
ATOM   4234 H10  LIG     1      -0.365   0.939  27.544  1.00  0.00      LIG  
ATOM   4235 H11  LIG     1       3.438   2.198  29.933  1.00  0.00      LIG  
ATOM   4236 H12  LIG     1       4.673   1.440  28.975  1.00  0.00      LIG  
ATOM   4237 H13  LIG     1       3.189   2.381  25.817  1.00  0.00      LIG  
ATOM   4238 H14  LIG     1       1.611   2.719  25.099  1.00  0.00      LIG  
ATOM   4239 H15  LIG     1       2.801   3.977  25.260  1.00  0.00      LIG  
ATOM   4240 H16  LIG     1       3.286   7.620  28.551  1.00  0.00      LIG  
ATOM   4241 H17  LIG     1       4.289   6.338  29.206  1.00  0.00      LIG  
ATOM   4242 H18  LIG     1       2.541   6.343  29.478  1.00  0.00      LIG  
ATOM   4243 H19  LIG     1      -0.299   2.729  29.033  1.00  0.00      LIG  
ATOM   4244 H20  LIG     1       0.545   1.354  29.723  1.00  0.00      LIG  
ATOM   4245 H21  LIG     1       1.226   2.967  29.896  1.00  0.00      LIG  
ATOM   4246 H22  LIG     1       1.486  -0.556  26.002  1.00  0.00      LIG  
ATOM   4247 H23  LIG     1       0.838  -0.981  27.598  1.00  0.00      LIG  
ATOM   4248 H24  LIG     1       5.431   7.273  25.413  1.00  0.00      LIG  
ATOM   4249 H25  LIG     1       5.341   7.695  27.132  1.00  0.00      LIG  
ATOM   4250 H26  LIG     1       0.248   8.179  25.497  1.00  0.00      LIG  
ATOM   4251 H27  LIG     1       1.433   9.385  25.006  1.00  0.00      LIG  
ATOM   4252 H28  LIG     1       1.169   9.059  26.725  1.00  0.00      LIG  
ATOM   4253 H29  LIG     1       1.404   6.829  23.836  1.00  0.00      LIG  
ATOM   4254 H30  LIG     1       3.023   6.177  24.126  1.00  0.00      LIG  
ATOM   4255 H31  LIG     1       2.815   7.848  23.604  1.00  0.00      LIG  
ATOM   4256 H32  LIG     1       4.638  -0.508  28.273  1.00  0.00      LIG  
ATOM   4257 H33  LIG     1       5.127   4.916  28.840  1.00  0.00      LIG  
ATOM   4258 H34  LIG     1       3.447  -2.002  25.914  1.00  0.00      LIG  
ATOM   4259 H35  LIG     1       5.028  -2.234  26.616  1.00  0.00      LIG  
ATOM   4260 H36  LIG     1       2.532  -2.669  28.037  1.00  0.00      LIG  
ATOM   4261 H37  LIG     1       2.961  -1.823  29.534  1.00  0.00      LIG  
ATOM   4262 H38  LIG     1       4.162  -2.819  28.699  1.00  0.00      LIG  
ATOM   4263 H39  LIG     1       5.427  -1.049  24.664  1.00  0.00      LIG  
ATOM   4264 H40  LIG     1       5.462   1.120  26.778  1.00  0.00      LIG  
ATOM   4265 H41  LIG     1       7.134  -1.089  26.199  1.00  0.00      LIG  
ATOM   4266 H42  LIG     1       8.277   1.094  23.539  1.00  0.00      LIG  
ATOM   4267 H43  LIG     1       6.972  -0.102  23.474  1.00  0.00      LIG  
ATOM   4268 H44  LIG     1       8.265  -0.232  24.686  1.00  0.00      LIG  
ATOM   4269 H45  LIG     1       5.358   2.908  24.974  1.00  0.00      LIG  
ATOM   4270 H46  LIG     1       6.656   3.025  23.791  1.00  0.00      LIG  
ATOM   4271 H47  LIG     1       5.370   1.834  23.553  1.00  0.00      LIG  
ATOM   4272 H48  LIG     1       8.099   1.467  26.529  1.00  0.00      LIG  
ATOM   4273 H49  LIG     1       1.745   0.005  22.259  1.00  0.00      LIG  
ATOM   4274 H50  LIG     1       2.639   1.459  22.764  1.00  0.00      LIG  
ATOM   4275 H51  LIG     1       1.410   0.718  23.853  1.00  0.00      LIG  
TER
REMARK  Energy: 66.2573
REMARK  SimpleFitness: 66.2573
REMARK  FullFitness: -814.28265
REMARK  InterFull: -16.1197
REMARK  IntraFull: 103.033
REMARK  solvFull: -1103.61
REMARK  surfFull: 202.414
REMARK  extraFull: 0.0
REMARK  deltaGcompsolvpol: -1103.61
REMARK  deltaGcompsolvnonpol: 202.414
REMARK  deltaGprotsolvpol: -1109.66
REMARK  deltaGprotsolvnonpol: 196.383
REMARK  deltaGligsolvpol: -12.902
REMARK  deltaGligsolvnonpol: 17.1078
REMARK  deltaGvdw: -16.1197
REMARK  deltaGelec: 0.0
REMARK  deltaG: -5.4029226
REMARK  Cluster: 0
REMARK  ClusterRank: 4
ATOM   4186 O    LIG     1       4.750   3.641  29.686  1.00  0.00      LIG  
ATOM   4187 O1   LIG     1       3.578   9.022  26.394  1.00  0.00      LIG  
ATOM   4188 O2   LIG     1       3.697   0.047  25.143  1.00  0.00      LIG  
ATOM   4189 O3   LIG     1       6.666  -0.704  27.186  1.00  0.00      LIG  
ATOM   4190 O4   LIG     1       7.535   1.819  26.382  1.00  0.00      LIG  
ATOM   4191 O5   LIG     1       3.396  -1.623  23.577  1.00  0.00      LIG  
ATOM   4192 C    LIG     1       1.612   3.092  27.611  1.00  0.00      LIG  
ATOM   4193 C1   LIG     1       2.625   3.894  28.453  1.00  0.00      LIG  
ATOM   4194 C2   LIG     1       2.898   5.368  27.969  1.00  0.00      LIG  
ATOM   4195 C3   LIG     1       1.247   1.744  28.308  1.00  0.00      LIG  
ATOM   4196 C4   LIG     1       1.725   6.072  27.209  1.00  0.00      LIG  
ATOM   4197 C5   LIG     1       0.367   3.951  27.490  1.00  0.00      LIG  
ATOM   4198 C6   LIG     1       3.881   3.026  28.741  1.00  0.00      LIG  
ATOM   4199 C7   LIG     1       0.618   5.173  26.655  1.00  0.00      LIG  
ATOM   4200 C8   LIG     1       2.490   0.976  28.559  1.00  0.00      LIG  
ATOM   4201 C9   LIG     1       2.135   7.137  26.149  1.00  0.00      LIG  
ATOM   4202 C10  LIG     1       4.204   5.512  27.170  1.00  0.00      LIG  
ATOM   4203 C11  LIG     1       0.421   0.771  27.458  1.00  0.00      LIG  
ATOM   4204 C12  LIG     1       3.550   1.665  29.338  1.00  0.00      LIG  
ATOM   4205 C13  LIG     1       2.194   2.817  26.217  1.00  0.00      LIG  
ATOM   4206 C14  LIG     1       3.067   6.189  29.257  1.00  0.00      LIG  
ATOM   4207 C15  LIG     1       2.494  -0.250  28.026  1.00  0.00      LIG  
ATOM   4208 C16  LIG     1       0.482   1.915  29.622  1.00  0.00      LIG  
ATOM   4209 C17  LIG     1       1.188  -0.537  27.386  1.00  0.00      LIG  
ATOM   4210 C18  LIG     1       4.595   6.943  26.847  1.00  0.00      LIG  
ATOM   4211 C19  LIG     1       3.425   7.816  26.525  1.00  0.00      LIG  
ATOM   4212 C20  LIG     1       1.054   8.209  26.098  1.00  0.00      LIG  
ATOM   4213 C21  LIG     1       2.295   6.633  24.712  1.00  0.00      LIG  
ATOM   4214 C22  LIG     1       3.600  -1.276  28.071  1.00  0.00      LIG  
ATOM   4215 C23  LIG     1       4.100  -1.763  26.707  1.00  0.00      LIG  
ATOM   4216 C24  LIG     1       3.157  -2.524  28.809  1.00  0.00      LIG  
ATOM   4217 C25  LIG     1       4.734  -0.725  25.769  1.00  0.00      LIG  
ATOM   4218 C26  LIG     1       5.777   0.165  26.472  1.00  0.00      LIG  
ATOM   4219 C27  LIG     1       6.626   1.086  25.559  1.00  0.00      LIG  
ATOM   4220 C28  LIG     1       7.452   0.297  24.559  1.00  0.00      LIG  
ATOM   4221 C29  LIG     1       5.825   2.134  24.807  1.00  0.00      LIG  
ATOM   4222 C30  LIG     1       3.119  -0.528  24.042  1.00  0.00      LIG  
ATOM   4223 C31  LIG     1       2.055   0.361  23.485  1.00  0.00      LIG  
ATOM   4224 H    LIG     1       2.150   4.026  29.426  1.00  0.00      LIG  
ATOM   4225 H1   LIG     1       1.206   6.634  27.991  1.00  0.00      LIG  
ATOM   4226 H2   LIG     1       0.026   4.277  28.475  1.00  0.00      LIG  
ATOM   4227 H3   LIG     1      -0.446   3.380  27.035  1.00  0.00      LIG  
ATOM   4228 H4   LIG     1       4.455   2.875  27.823  1.00  0.00      LIG  
ATOM   4229 H5   LIG     1       0.791   4.859  25.628  1.00  0.00      LIG  
ATOM   4230 H6   LIG     1      -0.311   5.748  26.617  1.00  0.00      LIG  
ATOM   4231 H7   LIG     1       4.134   4.948  26.240  1.00  0.00      LIG  
ATOM   4232 H8   LIG     1       5.054   5.091  27.708  1.00  0.00      LIG  
ATOM   4233 H9   LIG     1       0.210   1.137  26.453  1.00  0.00      LIG  
ATOM   4234 H10  LIG     1      -0.559   0.593  27.912  1.00  0.00      LIG  
ATOM   4235 H11  LIG     1       3.210   1.787  30.371  1.00  0.00      LIG  
ATOM   4236 H12  LIG     1       4.463   1.067  29.404  1.00  0.00      LIG  
ATOM   4237 H13  LIG     1       3.007   2.097  26.259  1.00  0.00      LIG  
ATOM   4238 H14  LIG     1       1.433   2.438  25.533  1.00  0.00      LIG  
ATOM   4239 H15  LIG     1       2.608   3.703  25.742  1.00  0.00      LIG  
ATOM   4240 H16  LIG     1       3.054   7.264  29.070  1.00  0.00      LIG  
ATOM   4241 H17  LIG     1       4.007   5.963  29.761  1.00  0.00      LIG  
ATOM   4242 H18  LIG     1       2.249   5.990  29.954  1.00  0.00      LIG  
ATOM   4243 H19  LIG     1      -0.518   2.320  29.448  1.00  0.00      LIG  
ATOM   4244 H20  LIG     1       0.346   0.951  30.121  1.00  0.00      LIG  
ATOM   4245 H21  LIG     1       0.995   2.573  30.328  1.00  0.00      LIG  
ATOM   4246 H22  LIG     1       1.302  -0.864  26.350  1.00  0.00      LIG  
ATOM   4247 H23  LIG     1       0.655  -1.307  27.947  1.00  0.00      LIG  
ATOM   4248 H24  LIG     1       5.278   6.950  25.993  1.00  0.00      LIG  
ATOM   4249 H25  LIG     1       5.110   7.390  27.702  1.00  0.00      LIG  
ATOM   4250 H26  LIG     1       0.092   7.782  25.806  1.00  0.00      LIG  
ATOM   4251 H27  LIG     1       1.297   8.985  25.366  1.00  0.00      LIG  
ATOM   4252 H28  LIG     1       0.931   8.693  27.072  1.00  0.00      LIG  
ATOM   4253 H29  LIG     1       1.324   6.399  24.267  1.00  0.00      LIG  
ATOM   4254 H30  LIG     1       2.914   5.734  24.662  1.00  0.00      LIG  
ATOM   4255 H31  LIG     1       2.763   7.388  24.073  1.00  0.00      LIG  
ATOM   4256 H32  LIG     1       4.444  -0.871  28.632  1.00  0.00      LIG  
ATOM   4257 H33  LIG     1       4.876   4.558  29.390  1.00  0.00      LIG  
ATOM   4258 H34  LIG     1       3.272  -2.261  26.193  1.00  0.00      LIG  
ATOM   4259 H35  LIG     1       4.845  -2.542  26.896  1.00  0.00      LIG  
ATOM   4260 H36  LIG     1       2.540  -3.155  28.168  1.00  0.00      LIG  
ATOM   4261 H37  LIG     1       2.588  -2.295  29.709  1.00  0.00      LIG  
ATOM   4262 H38  LIG     1       4.031  -3.113  29.100  1.00  0.00      LIG  
ATOM   4263 H39  LIG     1       5.276  -1.287  25.011  1.00  0.00      LIG  
ATOM   4264 H40  LIG     1       5.285   0.799  27.212  1.00  0.00      LIG  
ATOM   4265 H41  LIG     1       6.977  -1.375  26.554  1.00  0.00      LIG  
ATOM   4266 H42  LIG     1       8.117   0.965  24.002  1.00  0.00      LIG  
ATOM   4267 H43  LIG     1       6.815  -0.228  23.843  1.00  0.00      LIG  
ATOM   4268 H44  LIG     1       8.089  -0.433  25.063  1.00  0.00      LIG  
ATOM   4269 H45  LIG     1       5.176   2.683  25.495  1.00  0.00      LIG  
ATOM   4270 H46  LIG     1       6.488   2.867  24.338  1.00  0.00      LIG  
ATOM   4271 H47  LIG     1       5.213   1.685  24.021  1.00  0.00      LIG  
ATOM   4272 H48  LIG     1       7.914   1.172  27.003  1.00  0.00      LIG  
ATOM   4273 H49  LIG     1       1.688  -0.076  22.553  1.00  0.00      LIG  
ATOM   4274 H50  LIG     1       2.471   1.349  23.270  1.00  0.00      LIG  
ATOM   4275 H51  LIG     1       1.227   0.435  24.196  1.00  0.00      LIG  
TER
REMARK  Energy: 66.2573
REMARK  SimpleFitness: 66.2573
REMARK  FullFitness: -814.28265
REMARK  InterFull: -16.1197
REMARK  IntraFull: 103.033
REMARK  solvFull: -1103.61
REMARK  surfFull: 202.414
REMARK  extraFull: 0.0
REMARK  deltaGcompsolvpol: -1103.61
REMARK  deltaGcompsolvnonpol: 202.414
REMARK  deltaGprotsolvpol: -1109.66
REMARK  deltaGprotsolvnonpol: 196.383
REMARK  deltaGligsolvpol: -12.902
REMARK  deltaGligsolvnonpol: 17.1078
REMARK  deltaGvdw: -16.1197
REMARK  deltaGelec: 0.0
REMARK  deltaG: -5.4029226
REMARK  Cluster: 0
REMARK  ClusterRank: 5
ATOM   4186 O    LIG     1       4.750   3.641  29.686  1.00  0.00      LIG  
ATOM   4187 O1   LIG     1       3.578   9.022  26.394  1.00  0.00      LIG  
ATOM   4188 O2   LIG     1       3.697   0.047  25.143  1.00  0.00      LIG  
ATOM   4189 O3   LIG     1       6.666  -0.704  27.186  1.00  0.00      LIG  
ATOM   4190 O4   LIG     1       7.535   1.819  26.382  1.00  0.00      LIG  
ATOM   4191 O5   LIG     1       3.396  -1.623  23.577  1.00  0.00      LIG  
ATOM   4192 C    LIG     1       1.612   3.092  27.611  1.00  0.00      LIG  
ATOM   4193 C1   LIG     1       2.625   3.894  28.453  1.00  0.00      LIG  
ATOM   4194 C2   LIG     1       2.898   5.368  27.969  1.00  0.00      LIG  
ATOM   4195 C3   LIG     1       1.247   1.744  28.308  1.00  0.00      LIG  
ATOM   4196 C4   LIG     1       1.725   6.072  27.209  1.00  0.00      LIG  
ATOM   4197 C5   LIG     1       0.367   3.951  27.490  1.00  0.00      LIG  
ATOM   4198 C6   LIG     1       3.881   3.026  28.741  1.00  0.00      LIG  
ATOM   4199 C7   LIG     1       0.618   5.173  26.655  1.00  0.00      LIG  
ATOM   4200 C8   LIG     1       2.490   0.976  28.559  1.00  0.00      LIG  
ATOM   4201 C9   LIG     1       2.135   7.137  26.149  1.00  0.00      LIG  
ATOM   4202 C10  LIG     1       4.204   5.512  27.170  1.00  0.00      LIG  
ATOM   4203 C11  LIG     1       0.421   0.771  27.458  1.00  0.00      LIG  
ATOM   4204 C12  LIG     1       3.550   1.665  29.338  1.00  0.00      LIG  
ATOM   4205 C13  LIG     1       2.194   2.817  26.217  1.00  0.00      LIG  
ATOM   4206 C14  LIG     1       3.067   6.189  29.257  1.00  0.00      LIG  
ATOM   4207 C15  LIG     1       2.494  -0.250  28.026  1.00  0.00      LIG  
ATOM   4208 C16  LIG     1       0.482   1.915  29.622  1.00  0.00      LIG  
ATOM   4209 C17  LIG     1       1.188  -0.537  27.386  1.00  0.00      LIG  
ATOM   4210 C18  LIG     1       4.595   6.943  26.847  1.00  0.00      LIG  
ATOM   4211 C19  LIG     1       3.425   7.816  26.525  1.00  0.00      LIG  
ATOM   4212 C20  LIG     1       1.054   8.209  26.098  1.00  0.00      LIG  
ATOM   4213 C21  LIG     1       2.295   6.633  24.712  1.00  0.00      LIG  
ATOM   4214 C22  LIG     1       3.600  -1.276  28.071  1.00  0.00      LIG  
ATOM   4215 C23  LIG     1       4.100  -1.763  26.707  1.00  0.00      LIG  
ATOM   4216 C24  LIG     1       3.157  -2.524  28.809  1.00  0.00      LIG  
ATOM   4217 C25  LIG     1       4.734  -0.725  25.769  1.00  0.00      LIG  
ATOM   4218 C26  LIG     1       5.777   0.165  26.472  1.00  0.00      LIG  
ATOM   4219 C27  LIG     1       6.626   1.086  25.559  1.00  0.00      LIG  
ATOM   4220 C28  LIG     1       7.452   0.297  24.559  1.00  0.00      LIG  
ATOM   4221 C29  LIG     1       5.825   2.134  24.807  1.00  0.00      LIG  
ATOM   4222 C30  LIG     1       3.119  -0.528  24.042  1.00  0.00      LIG  
ATOM   4223 C31  LIG     1       2.055   0.361  23.485  1.00  0.00      LIG  
ATOM   4224 H    LIG     1       2.150   4.026  29.426  1.00  0.00      LIG  
ATOM   4225 H1   LIG     1       1.206   6.634  27.991  1.00  0.00      LIG  
ATOM   4226 H2   LIG     1       0.026   4.277  28.475  1.00  0.00      LIG  
ATOM   4227 H3   LIG     1      -0.446   3.380  27.035  1.00  0.00      LIG  
ATOM   4228 H4   LIG     1       4.455   2.875  27.823  1.00  0.00      LIG  
ATOM   4229 H5   LIG     1       0.791   4.859  25.628  1.00  0.00      LIG  
ATOM   4230 H6   LIG     1      -0.311   5.748  26.617  1.00  0.00      LIG  
ATOM   4231 H7   LIG     1       4.134   4.948  26.240  1.00  0.00      LIG  
ATOM   4232 H8   LIG     1       5.054   5.091  27.708  1.00  0.00      LIG  
ATOM   4233 H9   LIG     1       0.210   1.137  26.453  1.00  0.00      LIG  
ATOM   4234 H10  LIG     1      -0.559   0.593  27.912  1.00  0.00      LIG  
ATOM   4235 H11  LIG     1       3.210   1.787  30.371  1.00  0.00      LIG  
ATOM   4236 H12  LIG     1       4.463   1.067  29.404  1.00  0.00      LIG  
ATOM   4237 H13  LIG     1       3.007   2.097  26.259  1.00  0.00      LIG  
ATOM   4238 H14  LIG     1       1.433   2.438  25.533  1.00  0.00      LIG  
ATOM   4239 H15  LIG     1       2.608   3.703  25.742  1.00  0.00      LIG  
ATOM   4240 H16  LIG     1       3.054   7.264  29.070  1.00  0.00      LIG  
ATOM   4241 H17  LIG     1       4.007   5.963  29.761  1.00  0.00      LIG  
ATOM   4242 H18  LIG     1       2.249   5.990  29.954  1.00  0.00      LIG  
ATOM   4243 H19  LIG     1      -0.518   2.320  29.448  1.00  0.00      LIG  
ATOM   4244 H20  LIG     1       0.346   0.951  30.121  1.00  0.00      LIG  
ATOM   4245 H21  LIG     1       0.995   2.573  30.328  1.00  0.00      LIG  
ATOM   4246 H22  LIG     1       1.302  -0.864  26.350  1.00  0.00      LIG  
ATOM   4247 H23  LIG     1       0.655  -1.307  27.947  1.00  0.00      LIG  
ATOM   4248 H24  LIG     1       5.278   6.950  25.993  1.00  0.00      LIG  
ATOM   4249 H25  LIG     1       5.110   7.390  27.702  1.00  0.00      LIG  
ATOM   4250 H26  LIG     1       0.092   7.782  25.806  1.00  0.00      LIG  
ATOM   4251 H27  LIG     1       1.297   8.985  25.366  1.00  0.00      LIG  
ATOM   4252 H28  LIG     1       0.931   8.693  27.072  1.00  0.00      LIG  
ATOM   4253 H29  LIG     1       1.324   6.399  24.267  1.00  0.00      LIG  
ATOM   4254 H30  LIG     1       2.914   5.734  24.662  1.00  0.00      LIG  
ATOM   4255 H31  LIG     1       2.763   7.388  24.073  1.00  0.00      LIG  
ATOM   4256 H32  LIG     1       4.444  -0.871  28.632  1.00  0.00      LIG  
ATOM   4257 H33  LIG     1       4.876   4.558  29.390  1.00  0.00      LIG  
ATOM   4258 H34  LIG     1       3.272  -2.261  26.193  1.00  0.00      LIG  
ATOM   4259 H35  LIG     1       4.845  -2.542  26.896  1.00  0.00      LIG  
ATOM   4260 H36  LIG     1       2.540  -3.155  28.168  1.00  0.00      LIG  
ATOM   4261 H37  LIG     1       2.588  -2.295  29.709  1.00  0.00      LIG  
ATOM   4262 H38  LIG     1       4.031  -3.113  29.100  1.00  0.00      LIG  
ATOM   4263 H39  LIG     1       5.276  -1.287  25.011  1.00  0.00      LIG  
ATOM   4264 H40  LIG     1       5.285   0.799  27.212  1.00  0.00      LIG  
ATOM   4265 H41  LIG     1       6.977  -1.375  26.554  1.00  0.00      LIG  
ATOM   4266 H42  LIG     1       8.117   0.965  24.002  1.00  0.00      LIG  
ATOM   4267 H43  LIG     1       6.815  -0.228  23.843  1.00  0.00      LIG  
ATOM   4268 H44  LIG     1       8.089  -0.433  25.063  1.00  0.00      LIG  
ATOM   4269 H45  LIG     1       5.176   2.683  25.495  1.00  0.00      LIG  
ATOM   4270 H46  LIG     1       6.488   2.867  24.338  1.00  0.00      LIG  
ATOM   4271 H47  LIG     1       5.213   1.685  24.021  1.00  0.00      LIG  
ATOM   4272 H48  LIG     1       7.914   1.172  27.003  1.00  0.00      LIG  
ATOM   4273 H49  LIG     1       1.688  -0.076  22.553  1.00  0.00      LIG  
ATOM   4274 H50  LIG     1       2.471   1.349  23.270  1.00  0.00      LIG  
ATOM   4275 H51  LIG     1       1.227   0.435  24.196  1.00  0.00      LIG  
TER
REMARK  Energy: 66.2573
REMARK  SimpleFitness: 66.2573
REMARK  FullFitness: -814.28265
REMARK  InterFull: -16.1197
REMARK  IntraFull: 103.033
REMARK  solvFull: -1103.61
REMARK  surfFull: 202.414
REMARK  extraFull: 0.0
REMARK  deltaGcompsolvpol: -1103.61
REMARK  deltaGcompsolvnonpol: 202.414
REMARK  deltaGprotsolvpol: -1109.66
REMARK  deltaGprotsolvnonpol: 196.383
REMARK  deltaGligsolvpol: -12.902
REMARK  deltaGligsolvnonpol: 17.1078
REMARK  deltaGvdw: -16.1197
REMARK  deltaGelec: 0.0
REMARK  deltaG: -5.4029226
REMARK  Cluster: 0
REMARK  ClusterRank: 6
ATOM   4186 O    LIG     1       4.750   3.641  29.686  1.00  0.00      LIG  
ATOM   4187 O1   LIG     1       3.578   9.022  26.394  1.00  0.00      LIG  
ATOM   4188 O2   LIG     1       3.697   0.047  25.143  1.00  0.00      LIG  
ATOM   4189 O3   LIG     1       6.666  -0.704  27.186  1.00  0.00      LIG  
ATOM   4190 O4   LIG     1       7.535   1.819  26.382  1.00  0.00      LIG  
ATOM   4191 O5   LIG     1       3.396  -1.623  23.577  1.00  0.00      LIG  
ATOM   4192 C    LIG     1       1.612   3.092  27.611  1.00  0.00      LIG  
ATOM   4193 C1   LIG     1       2.625   3.894  28.453  1.00  0.00      LIG  
ATOM   4194 C2   LIG     1       2.898   5.368  27.969  1.00  0.00      LIG  
ATOM   4195 C3   LIG     1       1.247   1.744  28.308  1.00  0.00      LIG  
ATOM   4196 C4   LIG     1       1.725   6.072  27.209  1.00  0.00      LIG  
ATOM   4197 C5   LIG     1       0.367   3.951  27.490  1.00  0.00      LIG  
ATOM   4198 C6   LIG     1       3.881   3.026  28.741  1.00  0.00      LIG  
ATOM   4199 C7   LIG     1       0.618   5.173  26.655  1.00  0.00      LIG  
ATOM   4200 C8   LIG     1       2.490   0.976  28.559  1.00  0.00      LIG  
ATOM   4201 C9   LIG     1       2.135   7.137  26.149  1.00  0.00      LIG  
ATOM   4202 C10  LIG     1       4.204   5.512  27.170  1.00  0.00      LIG  
ATOM   4203 C11  LIG     1       0.421   0.771  27.458  1.00  0.00      LIG  
ATOM   4204 C12  LIG     1       3.550   1.665  29.338  1.00  0.00      LIG  
ATOM   4205 C13  LIG     1       2.194   2.817  26.217  1.00  0.00      LIG  
ATOM   4206 C14  LIG     1       3.067   6.189  29.257  1.00  0.00      LIG  
ATOM   4207 C15  LIG     1       2.494  -0.250  28.026  1.00  0.00      LIG  
ATOM   4208 C16  LIG     1       0.482   1.915  29.622  1.00  0.00      LIG  
ATOM   4209 C17  LIG     1       1.188  -0.537  27.386  1.00  0.00      LIG  
ATOM   4210 C18  LIG     1       4.595   6.943  26.847  1.00  0.00      LIG  
ATOM   4211 C19  LIG     1       3.425   7.816  26.525  1.00  0.00      LIG  
ATOM   4212 C20  LIG     1       1.054   8.209  26.098  1.00  0.00      LIG  
ATOM   4213 C21  LIG     1       2.295   6.633  24.712  1.00  0.00      LIG  
ATOM   4214 C22  LIG     1       3.600  -1.276  28.071  1.00  0.00      LIG  
ATOM   4215 C23  LIG     1       4.100  -1.763  26.707  1.00  0.00      LIG  
ATOM   4216 C24  LIG     1       3.157  -2.524  28.809  1.00  0.00      LIG  
ATOM   4217 C25  LIG     1       4.734  -0.725  25.769  1.00  0.00      LIG  
ATOM   4218 C26  LIG     1       5.777   0.165  26.472  1.00  0.00      LIG  
ATOM   4219 C27  LIG     1       6.626   1.086  25.559  1.00  0.00      LIG  
ATOM   4220 C28  LIG     1       7.452   0.297  24.559  1.00  0.00      LIG  
ATOM   4221 C29  LIG     1       5.825   2.134  24.807  1.00  0.00      LIG  
ATOM   4222 C30  LIG     1       3.119  -0.528  24.042  1.00  0.00      LIG  
ATOM   4223 C31  LIG     1       2.055   0.361  23.485  1.00  0.00      LIG  
ATOM   4224 H    LIG     1       2.150   4.026  29.426  1.00  0.00      LIG  
ATOM   4225 H1   LIG     1       1.206   6.634  27.991  1.00  0.00      LIG  
ATOM   4226 H2   LIG     1       0.026   4.277  28.475  1.00  0.00      LIG  
ATOM   4227 H3   LIG     1      -0.446   3.380  27.035  1.00  0.00      LIG  
ATOM   4228 H4   LIG     1       4.455   2.875  27.823  1.00  0.00      LIG  
ATOM   4229 H5   LIG     1       0.791   4.859  25.628  1.00  0.00      LIG  
ATOM   4230 H6   LIG     1      -0.311   5.748  26.617  1.00  0.00      LIG  
ATOM   4231 H7   LIG     1       4.134   4.948  26.240  1.00  0.00      LIG  
ATOM   4232 H8   LIG     1       5.054   5.091  27.708  1.00  0.00      LIG  
ATOM   4233 H9   LIG     1       0.210   1.137  26.453  1.00  0.00      LIG  
ATOM   4234 H10  LIG     1      -0.559   0.593  27.912  1.00  0.00      LIG  
ATOM   4235 H11  LIG     1       3.210   1.787  30.371  1.00  0.00      LIG  
ATOM   4236 H12  LIG     1       4.463   1.067  29.404  1.00  0.00      LIG  
ATOM   4237 H13  LIG     1       3.007   2.097  26.259  1.00  0.00      LIG  
ATOM   4238 H14  LIG     1       1.433   2.438  25.533  1.00  0.00      LIG  
ATOM   4239 H15  LIG     1       2.608   3.703  25.742  1.00  0.00      LIG  
ATOM   4240 H16  LIG     1       3.054   7.264  29.070  1.00  0.00      LIG  
ATOM   4241 H17  LIG     1       4.007   5.963  29.761  1.00  0.00      LIG  
ATOM   4242 H18  LIG     1       2.249   5.990  29.954  1.00  0.00      LIG  
ATOM   4243 H19  LIG     1      -0.518   2.320  29.448  1.00  0.00      LIG  
ATOM   4244 H20  LIG     1       0.346   0.951  30.121  1.00  0.00      LIG  
ATOM   4245 H21  LIG     1       0.995   2.573  30.328  1.00  0.00      LIG  
ATOM   4246 H22  LIG     1       1.302  -0.864  26.350  1.00  0.00      LIG  
ATOM   4247 H23  LIG     1       0.655  -1.307  27.947  1.00  0.00      LIG  
ATOM   4248 H24  LIG     1       5.278   6.950  25.993  1.00  0.00      LIG  
ATOM   4249 H25  LIG     1       5.110   7.390  27.702  1.00  0.00      LIG  
ATOM   4250 H26  LIG     1       0.092   7.782  25.806  1.00  0.00      LIG  
ATOM   4251 H27  LIG     1       1.297   8.985  25.366  1.00  0.00      LIG  
ATOM   4252 H28  LIG     1       0.931   8.693  27.072  1.00  0.00      LIG  
ATOM   4253 H29  LIG     1       1.324   6.399  24.267  1.00  0.00      LIG  
ATOM   4254 H30  LIG     1       2.914   5.734  24.662  1.00  0.00      LIG  
ATOM   4255 H31  LIG     1       2.763   7.388  24.073  1.00  0.00      LIG  
ATOM   4256 H32  LIG     1       4.444  -0.871  28.632  1.00  0.00      LIG  
ATOM   4257 H33  LIG     1       4.876   4.558  29.390  1.00  0.00      LIG  
ATOM   4258 H34  LIG     1       3.272  -2.261  26.193  1.00  0.00      LIG  
ATOM   4259 H35  LIG     1       4.845  -2.542  26.896  1.00  0.00      LIG  
ATOM   4260 H36  LIG     1       2.540  -3.155  28.168  1.00  0.00      LIG  
ATOM   4261 H37  LIG     1       2.588  -2.295  29.709  1.00  0.00      LIG  
ATOM   4262 H38  LIG     1       4.031  -3.113  29.100  1.00  0.00      LIG  
ATOM   4263 H39  LIG     1       5.276  -1.287  25.011  1.00  0.00      LIG  
ATOM   4264 H40  LIG     1       5.285   0.799  27.212  1.00  0.00      LIG  
ATOM   4265 H41  LIG     1       6.977  -1.375  26.554  1.00  0.00      LIG  
ATOM   4266 H42  LIG     1       8.117   0.965  24.002  1.00  0.00      LIG  
ATOM   4267 H43  LIG     1       6.815  -0.228  23.843  1.00  0.00      LIG  
ATOM   4268 H44  LIG     1       8.089  -0.433  25.063  1.00  0.00      LIG  
ATOM   4269 H45  LIG     1       5.176   2.683  25.495  1.00  0.00      LIG  
ATOM   4270 H46  LIG     1       6.488   2.867  24.338  1.00  0.00      LIG  
ATOM   4271 H47  LIG     1       5.213   1.685  24.021  1.00  0.00      LIG  
ATOM   4272 H48  LIG     1       7.914   1.172  27.003  1.00  0.00      LIG  
ATOM   4273 H49  LIG     1       1.688  -0.076  22.553  1.00  0.00      LIG  
ATOM   4274 H50  LIG     1       2.471   1.349  23.270  1.00  0.00      LIG  
ATOM   4275 H51  LIG     1       1.227   0.435  24.196  1.00  0.00      LIG  
TER
REMARK  Energy: 66.2573
REMARK  SimpleFitness: 66.2573
REMARK  FullFitness: -814.28265
REMARK  InterFull: -16.1197
REMARK  IntraFull: 103.033
REMARK  solvFull: -1103.61
REMARK  surfFull: 202.414
REMARK  extraFull: 0.0
REMARK  deltaGcompsolvpol: -1103.61
REMARK  deltaGcompsolvnonpol: 202.414
REMARK  deltaGprotsolvpol: -1109.66
REMARK  deltaGprotsolvnonpol: 196.383
REMARK  deltaGligsolvpol: -12.902
REMARK  deltaGligsolvnonpol: 17.1078
REMARK  deltaGvdw: -16.1197
REMARK  deltaGelec: 0.0
REMARK  deltaG: -5.4029226
REMARK  Cluster: 0
REMARK  ClusterRank: 7
ATOM   4186 O    LIG     1       4.750   3.641  29.686  1.00  0.00      LIG  
ATOM   4187 O1   LIG     1       3.578   9.022  26.394  1.00  0.00      LIG  
ATOM   4188 O2   LIG     1       3.697   0.047  25.143  1.00  0.00      LIG  
ATOM   4189 O3   LIG     1       6.666  -0.704  27.186  1.00  0.00      LIG  
ATOM   4190 O4   LIG     1       7.535   1.819  26.382  1.00  0.00      LIG  
ATOM   4191 O5   LIG     1       3.396  -1.623  23.577  1.00  0.00      LIG  
ATOM   4192 C    LIG     1       1.612   3.092  27.611  1.00  0.00      LIG  
ATOM   4193 C1   LIG     1       2.625   3.894  28.453  1.00  0.00      LIG  
ATOM   4194 C2   LIG     1       2.898   5.368  27.969  1.00  0.00      LIG  
ATOM   4195 C3   LIG     1       1.247   1.744  28.308  1.00  0.00      LIG  
ATOM   4196 C4   LIG     1       1.725   6.072  27.209  1.00  0.00      LIG  
ATOM   4197 C5   LIG     1       0.367   3.951  27.490  1.00  0.00      LIG  
ATOM   4198 C6   LIG     1       3.881   3.026  28.741  1.00  0.00      LIG  
ATOM   4199 C7   LIG     1       0.618   5.173  26.655  1.00  0.00      LIG  
ATOM   4200 C8   LIG     1       2.490   0.976  28.559  1.00  0.00      LIG  
ATOM   4201 C9   LIG     1       2.135   7.137  26.149  1.00  0.00      LIG  
ATOM   4202 C10  LIG     1       4.204   5.512  27.170  1.00  0.00      LIG  
ATOM   4203 C11  LIG     1       0.421   0.771  27.458  1.00  0.00      LIG  
ATOM   4204 C12  LIG     1       3.550   1.665  29.338  1.00  0.00      LIG  
ATOM   4205 C13  LIG     1       2.194   2.817  26.217  1.00  0.00      LIG  
ATOM   4206 C14  LIG     1       3.067   6.189  29.257  1.00  0.00      LIG  
ATOM   4207 C15  LIG     1       2.494  -0.250  28.026  1.00  0.00      LIG  
ATOM   4208 C16  LIG     1       0.482   1.915  29.622  1.00  0.00      LIG  
ATOM   4209 C17  LIG     1       1.188  -0.537  27.386  1.00  0.00      LIG  
ATOM   4210 C18  LIG     1       4.595   6.943  26.847  1.00  0.00      LIG  
ATOM   4211 C19  LIG     1       3.425   7.816  26.525  1.00  0.00      LIG  
ATOM   4212 C20  LIG     1       1.054   8.209  26.098  1.00  0.00      LIG  
ATOM   4213 C21  LIG     1       2.295   6.633  24.712  1.00  0.00      LIG  
ATOM   4214 C22  LIG     1       3.600  -1.276  28.071  1.00  0.00      LIG  
ATOM   4215 C23  LIG     1       4.100  -1.763  26.707  1.00  0.00      LIG  
ATOM   4216 C24  LIG     1       3.157  -2.524  28.809  1.00  0.00      LIG  
ATOM   4217 C25  LIG     1       4.734  -0.725  25.769  1.00  0.00      LIG  
ATOM   4218 C26  LIG     1       5.777   0.165  26.472  1.00  0.00      LIG  
ATOM   4219 C27  LIG     1       6.626   1.086  25.559  1.00  0.00      LIG  
ATOM   4220 C28  LIG     1       7.452   0.297  24.559  1.00  0.00      LIG  
ATOM   4221 C29  LIG     1       5.825   2.134  24.807  1.00  0.00      LIG  
ATOM   4222 C30  LIG     1       3.119  -0.528  24.042  1.00  0.00      LIG  
ATOM   4223 C31  LIG     1       2.055   0.361  23.485  1.00  0.00      LIG  
ATOM   4224 H    LIG     1       2.150   4.026  29.426  1.00  0.00      LIG  
ATOM   4225 H1   LIG     1       1.206   6.634  27.991  1.00  0.00      LIG  
ATOM   4226 H2   LIG     1       0.026   4.277  28.475  1.00  0.00      LIG  
ATOM   4227 H3   LIG     1      -0.446   3.380  27.035  1.00  0.00      LIG  
ATOM   4228 H4   LIG     1       4.455   2.875  27.823  1.00  0.00      LIG  
ATOM   4229 H5   LIG     1       0.791   4.859  25.628  1.00  0.00      LIG  
ATOM   4230 H6   LIG     1      -0.311   5.748  26.617  1.00  0.00      LIG  
ATOM   4231 H7   LIG     1       4.134   4.948  26.240  1.00  0.00      LIG  
ATOM   4232 H8   LIG     1       5.054   5.091  27.708  1.00  0.00      LIG  
ATOM   4233 H9   LIG     1       0.210   1.137  26.453  1.00  0.00      LIG  
ATOM   4234 H10  LIG     1      -0.559   0.593  27.912  1.00  0.00      LIG  
ATOM   4235 H11  LIG     1       3.210   1.787  30.371  1.00  0.00      LIG  
ATOM   4236 H12  LIG     1       4.463   1.067  29.404  1.00  0.00      LIG  
ATOM   4237 H13  LIG     1       3.007   2.097  26.259  1.00  0.00      LIG  
ATOM   4238 H14  LIG     1       1.433   2.438  25.533  1.00  0.00      LIG  
ATOM   4239 H15  LIG     1       2.608   3.703  25.742  1.00  0.00      LIG  
ATOM   4240 H16  LIG     1       3.054   7.264  29.070  1.00  0.00      LIG  
ATOM   4241 H17  LIG     1       4.007   5.963  29.761  1.00  0.00      LIG  
ATOM   4242 H18  LIG     1       2.249   5.990  29.954  1.00  0.00      LIG  
ATOM   4243 H19  LIG     1      -0.518   2.320  29.448  1.00  0.00      LIG  
ATOM   4244 H20  LIG     1       0.346   0.951  30.121  1.00  0.00      LIG  
ATOM   4245 H21  LIG     1       0.995   2.573  30.328  1.00  0.00      LIG  
ATOM   4246 H22  LIG     1       1.302  -0.864  26.350  1.00  0.00      LIG  
ATOM   4247 H23  LIG     1       0.655  -1.307  27.947  1.00  0.00      LIG  
ATOM   4248 H24  LIG     1       5.278   6.950  25.993  1.00  0.00      LIG  
ATOM   4249 H25  LIG     1       5.110   7.390  27.702  1.00  0.00      LIG  
ATOM   4250 H26  LIG     1       0.092   7.782  25.806  1.00  0.00      LIG  
ATOM   4251 H27  LIG     1       1.297   8.985  25.366  1.00  0.00      LIG  
ATOM   4252 H28  LIG     1       0.931   8.693  27.072  1.00  0.00      LIG  
ATOM   4253 H29  LIG     1       1.324   6.399  24.267  1.00  0.00      LIG  
ATOM   4254 H30  LIG     1       2.914   5.734  24.662  1.00  0.00      LIG  
ATOM   4255 H31  LIG     1       2.763   7.388  24.073  1.00  0.00      LIG  
ATOM   4256 H32  LIG     1       4.444  -0.871  28.632  1.00  0.00      LIG  
ATOM   4257 H33  LIG     1       4.876   4.558  29.390  1.00  0.00      LIG  
ATOM   4258 H34  LIG     1       3.272  -2.261  26.193  1.00  0.00      LIG  
ATOM   4259 H35  LIG     1       4.845  -2.542  26.896  1.00  0.00      LIG  
ATOM   4260 H36  LIG     1       2.540  -3.155  28.168  1.00  0.00      LIG  
ATOM   4261 H37  LIG     1       2.588  -2.295  29.709  1.00  0.00      LIG  
ATOM   4262 H38  LIG     1       4.031  -3.113  29.100  1.00  0.00      LIG  
ATOM   4263 H39  LIG     1       5.276  -1.287  25.011  1.00  0.00      LIG  
ATOM   4264 H40  LIG     1       5.285   0.799  27.212  1.00  0.00      LIG  
ATOM   4265 H41  LIG     1       6.977  -1.375  26.554  1.00  0.00      LIG  
ATOM   4266 H42  LIG     1       8.117   0.965  24.002  1.00  0.00      LIG  
ATOM   4267 H43  LIG     1       6.815  -0.228  23.843  1.00  0.00      LIG  
ATOM   4268 H44  LIG     1       8.089  -0.433  25.063  1.00  0.00      LIG  
ATOM   4269 H45  LIG     1       5.176   2.683  25.495  1.00  0.00      LIG  
ATOM   4270 H46  LIG     1       6.488   2.867  24.338  1.00  0.00      LIG  
ATOM   4271 H47  LIG     1       5.213   1.685  24.021  1.00  0.00      LIG  
ATOM   4272 H48  LIG     1       7.914   1.172  27.003  1.00  0.00      LIG  
ATOM   4273 H49  LIG     1       1.688  -0.076  22.553  1.00  0.00      LIG  
ATOM   4274 H50  LIG     1       2.471   1.349  23.270  1.00  0.00      LIG  
ATOM   4275 H51  LIG     1       1.227   0.435  24.196  1.00  0.00      LIG  
TER
REMARK  Energy: 74.8901
REMARK  SimpleFitness: 74.8901
REMARK  FullFitness: -810.88043
REMARK  InterFull: -26.0655
REMARK  IntraFull: 115.994
REMARK  solvFull: -1104.22
REMARK  surfFull: 203.411
REMARK  extraFull: 0.0
REMARK  deltaGcompsolvpol: -1104.22
REMARK  deltaGcompsolvnonpol: 203.411
REMARK  deltaGprotsolvpol: -1109.66
REMARK  deltaGprotsolvnonpol: 196.383
REMARK  deltaGligsolvpol: -12.1729
REMARK  deltaGligsolvnonpol: 16.8481
REMARK  deltaGvdw: -26.0655
REMARK  deltaGelec: 0.0
REMARK  deltaG: -6.3068643
REMARK  Cluster: 1
REMARK  ClusterRank: 0
ATOM   4186 O    LIG     1      10.753  -9.287  51.374  1.00  0.00      LIG  
ATOM   4187 O1   LIG     1       9.465  -3.056  49.056  1.00  0.00      LIG  
ATOM   4188 O2   LIG     1       9.125 -14.101  51.792  1.00  0.00      LIG  
ATOM   4189 O3   LIG     1       6.370 -13.776  54.189  1.00  0.00      LIG  
ATOM   4190 O4   LIG     1       8.427 -13.430  56.061  1.00  0.00      LIG  
ATOM   4191 O5   LIG     1       8.986 -16.035  50.538  1.00  0.00      LIG  
ATOM   4192 C    LIG     1       7.135  -8.120  51.695  1.00  0.00      LIG  
ATOM   4193 C1   LIG     1       8.687  -7.968  51.743  1.00  0.00      LIG  
ATOM   4194 C2   LIG     1       9.274  -6.614  51.208  1.00  0.00      LIG  
ATOM   4195 C3   LIG     1       6.704  -9.348  52.559  1.00  0.00      LIG  
ATOM   4196 C4   LIG     1       8.427  -5.382  51.596  1.00  0.00      LIG  
ATOM   4197 C5   LIG     1       6.414  -6.861  52.174  1.00  0.00      LIG  
ATOM   4198 C6   LIG     1       9.342  -9.265  51.194  1.00  0.00      LIG  
ATOM   4199 C7   LIG     1       7.328  -5.735  52.590  1.00  0.00      LIG  
ATOM   4200 C8   LIG     1       7.353 -10.558  51.990  1.00  0.00      LIG  
ATOM   4201 C9   LIG     1       8.059  -4.377  50.467  1.00  0.00      LIG  
ATOM   4202 C10  LIG     1       9.595  -6.636  49.715  1.00  0.00      LIG  
ATOM   4203 C11  LIG     1       5.213  -9.692  52.495  1.00  0.00      LIG  
ATOM   4204 C12  LIG     1       8.840 -10.511  51.913  1.00  0.00      LIG  
ATOM   4205 C13  LIG     1       6.640  -8.323  50.253  1.00  0.00      LIG  
ATOM   4206 C14  LIG     1      10.609  -6.363  51.924  1.00  0.00      LIG  
ATOM   4207 C15  LIG     1       6.473 -11.473  51.559  1.00  0.00      LIG  
ATOM   4208 C16  LIG     1       7.044  -9.223  54.048  1.00  0.00      LIG  
ATOM   4209 C17  LIG     1       5.082 -11.043  51.826  1.00  0.00      LIG  
ATOM   4210 C18  LIG     1      10.112  -5.315  49.188  1.00  0.00      LIG  
ATOM   4211 C19  LIG     1       9.243  -4.152  49.551  1.00  0.00      LIG  
ATOM   4212 C20  LIG     1       7.746  -3.028  51.107  1.00  0.00      LIG  
ATOM   4213 C21  LIG     1       6.852  -4.697  49.593  1.00  0.00      LIG  
ATOM   4214 C22  LIG     1       6.624 -12.705  50.710  1.00  0.00      LIG  
ATOM   4215 C23  LIG     1       6.695 -14.063  51.421  1.00  0.00      LIG  
ATOM   4216 C24  LIG     1       7.613 -12.565  49.572  1.00  0.00      LIG  
ATOM   4217 C25  LIG     1       7.851 -14.392  52.390  1.00  0.00      LIG  
ATOM   4218 C26  LIG     1       7.730 -13.690  53.760  1.00  0.00      LIG  
ATOM   4219 C27  LIG     1       8.628 -14.238  54.898  1.00  0.00      LIG  
ATOM   4220 C28  LIG     1       8.273 -15.666  55.277  1.00  0.00      LIG  
ATOM   4221 C29  LIG     1      10.116 -14.169  54.604  1.00  0.00      LIG  
ATOM   4222 C30  LIG     1       9.584 -15.032  50.899  1.00  0.00      LIG  
ATOM   4223 C31  LIG     1      10.905 -14.602  50.345  1.00  0.00      LIG  
ATOM   4224 H    LIG     1       8.967  -7.944  52.797  1.00  0.00      LIG  
ATOM   4225 H1   LIG     1       9.078  -4.767  52.224  1.00  0.00      LIG  
ATOM   4226 H2   LIG     1       5.752  -7.077  53.014  1.00  0.00      LIG  
ATOM   4227 H3   LIG     1       5.748  -6.502  51.389  1.00  0.00      LIG  
ATOM   4228 H4   LIG     1       9.157  -9.367  50.121  1.00  0.00      LIG  
ATOM   4229 H5   LIG     1       6.719  -4.862  52.829  1.00  0.00      LIG  
ATOM   4230 H6   LIG     1       7.804  -6.026  53.532  1.00  0.00      LIG  
ATOM   4231 H7   LIG     1       8.718  -6.916  49.135  1.00  0.00      LIG  
ATOM   4232 H8   LIG     1      10.353  -7.394  49.502  1.00  0.00      LIG  
ATOM   4233 H9   LIG     1       4.615  -8.944  51.970  1.00  0.00      LIG  
ATOM   4234 H10  LIG     1       4.790  -9.754  53.501  1.00  0.00      LIG  
ATOM   4235 H11  LIG     1       9.243 -10.530  52.931  1.00  0.00      LIG  
ATOM   4236 H12  LIG     1       9.259 -11.403  51.447  1.00  0.00      LIG  
ATOM   4237 H13  LIG     1       7.041  -9.217  49.772  1.00  0.00      LIG  
ATOM   4238 H14  LIG     1       5.551  -8.389  50.205  1.00  0.00      LIG  
ATOM   4239 H15  LIG     1       6.902  -7.483  49.623  1.00  0.00      LIG  
ATOM   4240 H16  LIG     1      10.958  -5.336  51.790  1.00  0.00      LIG  
ATOM   4241 H17  LIG     1      11.405  -7.003  51.542  1.00  0.00      LIG  
ATOM   4242 H18  LIG     1      10.513  -6.534  52.999  1.00  0.00      LIG  
ATOM   4243 H19  LIG     1       6.499  -8.396  54.509  1.00  0.00      LIG  
ATOM   4244 H20  LIG     1       6.757 -10.134  54.584  1.00  0.00      LIG  
ATOM   4245 H21  LIG     1       8.108  -9.068  54.236  1.00  0.00      LIG  
ATOM   4246 H22  LIG     1       4.522 -10.951  50.891  1.00  0.00      LIG  
ATOM   4247 H23  LIG     1       4.568 -11.756  52.477  1.00  0.00      LIG  
ATOM   4248 H24  LIG     1      10.167  -5.363  48.097  1.00  0.00      LIG  
ATOM   4249 H25  LIG     1      11.116  -5.112  49.568  1.00  0.00      LIG  
ATOM   4250 H26  LIG     1       6.864  -3.090  51.748  1.00  0.00      LIG  
ATOM   4251 H27  LIG     1       7.531  -2.264  50.353  1.00  0.00      LIG  
ATOM   4252 H28  LIG     1       8.585  -2.671  51.712  1.00  0.00      LIG  
ATOM   4253 H29  LIG     1       5.946  -4.808  50.191  1.00  0.00      LIG  
ATOM   4254 H30  LIG     1       7.001  -5.597  48.996  1.00  0.00      LIG  
ATOM   4255 H31  LIG     1       6.669  -3.884  48.884  1.00  0.00      LIG  
ATOM   4256 H32  LIG     1       5.674 -12.756  50.172  1.00  0.00      LIG  
ATOM   4257 H33  LIG     1      10.911  -9.128  52.320  1.00  0.00      LIG  
ATOM   4258 H34  LIG     1       6.737 -14.803  50.618  1.00  0.00      LIG  
ATOM   4259 H35  LIG     1       5.739 -14.245  51.917  1.00  0.00      LIG  
ATOM   4260 H36  LIG     1       7.513 -13.414  48.892  1.00  0.00      LIG  
ATOM   4261 H37  LIG     1       8.648 -12.535  49.908  1.00  0.00      LIG  
ATOM   4262 H38  LIG     1       7.420 -11.647  49.011  1.00  0.00      LIG  
ATOM   4263 H39  LIG     1       7.777 -15.467  52.585  1.00  0.00      LIG  
ATOM   4264 H40  LIG     1       7.960 -12.629  53.650  1.00  0.00      LIG  
ATOM   4265 H41  LIG     1       6.369 -13.522  55.128  1.00  0.00      LIG  
ATOM   4266 H42  LIG     1       8.879 -15.995  56.126  1.00  0.00      LIG  
ATOM   4267 H43  LIG     1       8.448 -16.354  54.446  1.00  0.00      LIG  
ATOM   4268 H44  LIG     1       7.228 -15.746  55.589  1.00  0.00      LIG  
ATOM   4269 H45  LIG     1      10.392 -13.166  54.266  1.00  0.00      LIG  
ATOM   4270 H46  LIG     1      10.406 -14.894  53.840  1.00  0.00      LIG  
ATOM   4271 H47  LIG     1      10.701 -14.377  55.506  1.00  0.00      LIG  
ATOM   4272 H48  LIG     1       8.805 -12.556  55.862  1.00  0.00      LIG  
ATOM   4273 H49  LIG     1      11.332 -15.434  49.780  1.00  0.00      LIG  
ATOM   4274 H50  LIG     1      11.589 -14.352  51.161  1.00  0.00      LIG  
ATOM   4275 H51  LIG     1      10.764 -13.744  49.682  1.00  0.00      LIG  
TER
REMARK  Energy: 74.8901
REMARK  SimpleFitness: 74.8901
REMARK  FullFitness: -810.88043
REMARK  InterFull: -26.0655
REMARK  IntraFull: 115.994
REMARK  solvFull: -1104.22
REMARK  surfFull: 203.411
REMARK  extraFull: 0.0
REMARK  deltaGcompsolvpol: -1104.22
REMARK  deltaGcompsolvnonpol: 203.411
REMARK  deltaGprotsolvpol: -1109.66
REMARK  deltaGprotsolvnonpol: 196.383
REMARK  deltaGligsolvpol: -12.1729
REMARK  deltaGligsolvnonpol: 16.8481
REMARK  deltaGvdw: -26.0655
REMARK  deltaGelec: 0.0
REMARK  deltaG: -6.3068643
REMARK  Cluster: 1
REMARK  ClusterRank: 1
ATOM   4186 O    LIG     1      10.753  -9.287  51.374  1.00  0.00      LIG  
ATOM   4187 O1   LIG     1       9.465  -3.056  49.056  1.00  0.00      LIG  
ATOM   4188 O2   LIG     1       9.125 -14.101  51.792  1.00  0.00      LIG  
ATOM   4189 O3   LIG     1       6.370 -13.776  54.189  1.00  0.00      LIG  
ATOM   4190 O4   LIG     1       8.427 -13.430  56.061  1.00  0.00      LIG  
ATOM   4191 O5   LIG     1       8.986 -16.035  50.538  1.00  0.00      LIG  
ATOM   4192 C    LIG     1       7.135  -8.120  51.695  1.00  0.00      LIG  
ATOM   4193 C1   LIG     1       8.687  -7.968  51.743  1.00  0.00      LIG  
ATOM   4194 C2   LIG     1       9.274  -6.614  51.208  1.00  0.00      LIG  
ATOM   4195 C3   LIG     1       6.704  -9.348  52.559  1.00  0.00      LIG  
ATOM   4196 C4   LIG     1       8.427  -5.382  51.596  1.00  0.00      LIG  
ATOM   4197 C5   LIG     1       6.414  -6.861  52.174  1.00  0.00      LIG  
ATOM   4198 C6   LIG     1       9.342  -9.265  51.194  1.00  0.00      LIG  
ATOM   4199 C7   LIG     1       7.328  -5.735  52.590  1.00  0.00      LIG  
ATOM   4200 C8   LIG     1       7.353 -10.558  51.990  1.00  0.00      LIG  
ATOM   4201 C9   LIG     1       8.059  -4.377  50.467  1.00  0.00      LIG  
ATOM   4202 C10  LIG     1       9.595  -6.636  49.715  1.00  0.00      LIG  
ATOM   4203 C11  LIG     1       5.213  -9.692  52.495  1.00  0.00      LIG  
ATOM   4204 C12  LIG     1       8.840 -10.511  51.913  1.00  0.00      LIG  
ATOM   4205 C13  LIG     1       6.640  -8.323  50.253  1.00  0.00      LIG  
ATOM   4206 C14  LIG     1      10.609  -6.363  51.924  1.00  0.00      LIG  
ATOM   4207 C15  LIG     1       6.473 -11.473  51.559  1.00  0.00      LIG  
ATOM   4208 C16  LIG     1       7.044  -9.223  54.048  1.00  0.00      LIG  
ATOM   4209 C17  LIG     1       5.082 -11.043  51.826  1.00  0.00      LIG  
ATOM   4210 C18  LIG     1      10.112  -5.315  49.188  1.00  0.00      LIG  
ATOM   4211 C19  LIG     1       9.243  -4.152  49.551  1.00  0.00      LIG  
ATOM   4212 C20  LIG     1       7.746  -3.028  51.107  1.00  0.00      LIG  
ATOM   4213 C21  LIG     1       6.852  -4.697  49.593  1.00  0.00      LIG  
ATOM   4214 C22  LIG     1       6.624 -12.705  50.710  1.00  0.00      LIG  
ATOM   4215 C23  LIG     1       6.695 -14.063  51.421  1.00  0.00      LIG  
ATOM   4216 C24  LIG     1       7.613 -12.565  49.572  1.00  0.00      LIG  
ATOM   4217 C25  LIG     1       7.851 -14.392  52.390  1.00  0.00      LIG  
ATOM   4218 C26  LIG     1       7.730 -13.690  53.760  1.00  0.00      LIG  
ATOM   4219 C27  LIG     1       8.628 -14.238  54.898  1.00  0.00      LIG  
ATOM   4220 C28  LIG     1       8.273 -15.666  55.277  1.00  0.00      LIG  
ATOM   4221 C29  LIG     1      10.116 -14.169  54.604  1.00  0.00      LIG  
ATOM   4222 C30  LIG     1       9.584 -15.032  50.899  1.00  0.00      LIG  
ATOM   4223 C31  LIG     1      10.905 -14.602  50.345  1.00  0.00      LIG  
ATOM   4224 H    LIG     1       8.967  -7.944  52.797  1.00  0.00      LIG  
ATOM   4225 H1   LIG     1       9.078  -4.767  52.224  1.00  0.00      LIG  
ATOM   4226 H2   LIG     1       5.752  -7.077  53.014  1.00  0.00      LIG  
ATOM   4227 H3   LIG     1       5.748  -6.502  51.389  1.00  0.00      LIG  
ATOM   4228 H4   LIG     1       9.157  -9.367  50.121  1.00  0.00      LIG  
ATOM   4229 H5   LIG     1       6.719  -4.862  52.829  1.00  0.00      LIG  
ATOM   4230 H6   LIG     1       7.804  -6.026  53.532  1.00  0.00      LIG  
ATOM   4231 H7   LIG     1       8.718  -6.916  49.135  1.00  0.00      LIG  
ATOM   4232 H8   LIG     1      10.353  -7.394  49.502  1.00  0.00      LIG  
ATOM   4233 H9   LIG     1       4.615  -8.944  51.970  1.00  0.00      LIG  
ATOM   4234 H10  LIG     1       4.790  -9.754  53.501  1.00  0.00      LIG  
ATOM   4235 H11  LIG     1       9.243 -10.530  52.931  1.00  0.00      LIG  
ATOM   4236 H12  LIG     1       9.259 -11.403  51.447  1.00  0.00      LIG  
ATOM   4237 H13  LIG     1       7.041  -9.217  49.772  1.00  0.00      LIG  
ATOM   4238 H14  LIG     1       5.551  -8.389  50.205  1.00  0.00      LIG  
ATOM   4239 H15  LIG     1       6.902  -7.483  49.623  1.00  0.00      LIG  
ATOM   4240 H16  LIG     1      10.958  -5.336  51.790  1.00  0.00      LIG  
ATOM   4241 H17  LIG     1      11.405  -7.003  51.542  1.00  0.00      LIG  
ATOM   4242 H18  LIG     1      10.513  -6.534  52.999  1.00  0.00      LIG  
ATOM   4243 H19  LIG     1       6.499  -8.396  54.509  1.00  0.00      LIG  
ATOM   4244 H20  LIG     1       6.757 -10.134  54.584  1.00  0.00      LIG  
ATOM   4245 H21  LIG     1       8.108  -9.068  54.236  1.00  0.00      LIG  
ATOM   4246 H22  LIG     1       4.522 -10.951  50.891  1.00  0.00      LIG  
ATOM   4247 H23  LIG     1       4.568 -11.756  52.477  1.00  0.00      LIG  
ATOM   4248 H24  LIG     1      10.167  -5.363  48.097  1.00  0.00      LIG  
ATOM   4249 H25  LIG     1      11.116  -5.112  49.568  1.00  0.00      LIG  
ATOM   4250 H26  LIG     1       6.864  -3.090  51.748  1.00  0.00      LIG  
ATOM   4251 H27  LIG     1       7.531  -2.264  50.353  1.00  0.00      LIG  
ATOM   4252 H28  LIG     1       8.585  -2.671  51.712  1.00  0.00      LIG  
ATOM   4253 H29  LIG     1       5.946  -4.808  50.191  1.00  0.00      LIG  
ATOM   4254 H30  LIG     1       7.001  -5.597  48.996  1.00  0.00      LIG  
ATOM   4255 H31  LIG     1       6.669  -3.884  48.884  1.00  0.00      LIG  
ATOM   4256 H32  LIG     1       5.674 -12.756  50.172  1.00  0.00      LIG  
ATOM   4257 H33  LIG     1      10.911  -9.128  52.320  1.00  0.00      LIG  
ATOM   4258 H34  LIG     1       6.737 -14.803  50.618  1.00  0.00      LIG  
ATOM   4259 H35  LIG     1       5.739 -14.245  51.917  1.00  0.00      LIG  
ATOM   4260 H36  LIG     1       7.513 -13.414  48.892  1.00  0.00      LIG  
ATOM   4261 H37  LIG     1       8.648 -12.535  49.908  1.00  0.00      LIG  
ATOM   4262 H38  LIG     1       7.420 -11.647  49.011  1.00  0.00      LIG  
ATOM   4263 H39  LIG     1       7.777 -15.467  52.585  1.00  0.00      LIG  
ATOM   4264 H40  LIG     1       7.960 -12.629  53.650  1.00  0.00      LIG  
ATOM   4265 H41  LIG     1       6.369 -13.522  55.128  1.00  0.00      LIG  
ATOM   4266 H42  LIG     1       8.879 -15.995  56.126  1.00  0.00      LIG  
ATOM   4267 H43  LIG     1       8.448 -16.354  54.446  1.00  0.00      LIG  
ATOM   4268 H44  LIG     1       7.228 -15.746  55.589  1.00  0.00      LIG  
ATOM   4269 H45  LIG     1      10.392 -13.166  54.266  1.00  0.00      LIG  
ATOM   4270 H46  LIG     1      10.406 -14.894  53.840  1.00  0.00      LIG  
ATOM   4271 H47  LIG     1      10.701 -14.377  55.506  1.00  0.00      LIG  
ATOM   4272 H48  LIG     1       8.805 -12.556  55.862  1.00  0.00      LIG  
ATOM   4273 H49  LIG     1      11.332 -15.434  49.780  1.00  0.00      LIG  
ATOM   4274 H50  LIG     1      11.589 -14.352  51.161  1.00  0.00      LIG  
ATOM   4275 H51  LIG     1      10.764 -13.744  49.682  1.00  0.00      LIG  
TER
REMARK  Energy: 74.8901
REMARK  SimpleFitness: 74.8901
REMARK  FullFitness: -810.88043
REMARK  InterFull: -26.0655
REMARK  IntraFull: 115.994
REMARK  solvFull: -1104.22
REMARK  surfFull: 203.411
REMARK  extraFull: 0.0
REMARK  deltaGcompsolvpol: -1104.22
REMARK  deltaGcompsolvnonpol: 203.411
REMARK  deltaGprotsolvpol: -1109.66
REMARK  deltaGprotsolvnonpol: 196.383
REMARK  deltaGligsolvpol: -12.1729
REMARK  deltaGligsolvnonpol: 16.8481
REMARK  deltaGvdw: -26.0655
REMARK  deltaGelec: 0.0
REMARK  deltaG: -6.3068643
REMARK  Cluster: 1
REMARK  ClusterRank: 2
ATOM   4186 O    LIG     1      10.753  -9.287  51.374  1.00  0.00      LIG  
ATOM   4187 O1   LIG     1       9.465  -3.056  49.056  1.00  0.00      LIG  
ATOM   4188 O2   LIG     1       9.125 -14.101  51.792  1.00  0.00      LIG  
ATOM   4189 O3   LIG     1       6.370 -13.776  54.189  1.00  0.00      LIG  
ATOM   4190 O4   LIG     1       8.427 -13.430  56.061  1.00  0.00      LIG  
ATOM   4191 O5   LIG     1       8.986 -16.035  50.538  1.00  0.00      LIG  
ATOM   4192 C    LIG     1       7.135  -8.120  51.695  1.00  0.00      LIG  
ATOM   4193 C1   LIG     1       8.687  -7.968  51.743  1.00  0.00      LIG  
ATOM   4194 C2   LIG     1       9.274  -6.614  51.208  1.00  0.00      LIG  
ATOM   4195 C3   LIG     1       6.704  -9.348  52.559  1.00  0.00      LIG  
ATOM   4196 C4   LIG     1       8.427  -5.382  51.596  1.00  0.00      LIG  
ATOM   4197 C5   LIG     1       6.414  -6.861  52.174  1.00  0.00      LIG  
ATOM   4198 C6   LIG     1       9.342  -9.265  51.194  1.00  0.00      LIG  
ATOM   4199 C7   LIG     1       7.328  -5.735  52.590  1.00  0.00      LIG  
ATOM   4200 C8   LIG     1       7.353 -10.558  51.990  1.00  0.00      LIG  
ATOM   4201 C9   LIG     1       8.059  -4.377  50.467  1.00  0.00      LIG  
ATOM   4202 C10  LIG     1       9.595  -6.636  49.715  1.00  0.00      LIG  
ATOM   4203 C11  LIG     1       5.213  -9.692  52.495  1.00  0.00      LIG  
ATOM   4204 C12  LIG     1       8.840 -10.511  51.913  1.00  0.00      LIG  
ATOM   4205 C13  LIG     1       6.640  -8.323  50.253  1.00  0.00      LIG  
ATOM   4206 C14  LIG     1      10.609  -6.363  51.924  1.00  0.00      LIG  
ATOM   4207 C15  LIG     1       6.473 -11.473  51.559  1.00  0.00      LIG  
ATOM   4208 C16  LIG     1       7.044  -9.223  54.048  1.00  0.00      LIG  
ATOM   4209 C17  LIG     1       5.082 -11.043  51.826  1.00  0.00      LIG  
ATOM   4210 C18  LIG     1      10.112  -5.315  49.188  1.00  0.00      LIG  
ATOM   4211 C19  LIG     1       9.243  -4.152  49.551  1.00  0.00      LIG  
ATOM   4212 C20  LIG     1       7.746  -3.028  51.107  1.00  0.00      LIG  
ATOM   4213 C21  LIG     1       6.852  -4.697  49.593  1.00  0.00      LIG  
ATOM   4214 C22  LIG     1       6.624 -12.705  50.710  1.00  0.00      LIG  
ATOM   4215 C23  LIG     1       6.695 -14.063  51.421  1.00  0.00      LIG  
ATOM   4216 C24  LIG     1       7.613 -12.565  49.572  1.00  0.00      LIG  
ATOM   4217 C25  LIG     1       7.851 -14.392  52.390  1.00  0.00      LIG  
ATOM   4218 C26  LIG     1       7.730 -13.690  53.760  1.00  0.00      LIG  
ATOM   4219 C27  LIG     1       8.628 -14.238  54.898  1.00  0.00      LIG  
ATOM   4220 C28  LIG     1       8.273 -15.666  55.277  1.00  0.00      LIG  
ATOM   4221 C29  LIG     1      10.116 -14.169  54.604  1.00  0.00      LIG  
ATOM   4222 C30  LIG     1       9.584 -15.032  50.899  1.00  0.00      LIG  
ATOM   4223 C31  LIG     1      10.905 -14.602  50.345  1.00  0.00      LIG  
ATOM   4224 H    LIG     1       8.967  -7.944  52.797  1.00  0.00      LIG  
ATOM   4225 H1   LIG     1       9.078  -4.767  52.224  1.00  0.00      LIG  
ATOM   4226 H2   LIG     1       5.752  -7.077  53.014  1.00  0.00      LIG  
ATOM   4227 H3   LIG     1       5.748  -6.502  51.389  1.00  0.00      LIG  
ATOM   4228 H4   LIG     1       9.157  -9.367  50.121  1.00  0.00      LIG  
ATOM   4229 H5   LIG     1       6.719  -4.862  52.829  1.00  0.00      LIG  
ATOM   4230 H6   LIG     1       7.804  -6.026  53.532  1.00  0.00      LIG  
ATOM   4231 H7   LIG     1       8.718  -6.916  49.135  1.00  0.00      LIG  
ATOM   4232 H8   LIG     1      10.353  -7.394  49.502  1.00  0.00      LIG  
ATOM   4233 H9   LIG     1       4.615  -8.944  51.970  1.00  0.00      LIG  
ATOM   4234 H10  LIG     1       4.790  -9.754  53.501  1.00  0.00      LIG  
ATOM   4235 H11  LIG     1       9.243 -10.530  52.931  1.00  0.00      LIG  
ATOM   4236 H12  LIG     1       9.259 -11.403  51.447  1.00  0.00      LIG  
ATOM   4237 H13  LIG     1       7.041  -9.217  49.772  1.00  0.00      LIG  
ATOM   4238 H14  LIG     1       5.551  -8.389  50.205  1.00  0.00      LIG  
ATOM   4239 H15  LIG     1       6.902  -7.483  49.623  1.00  0.00      LIG  
ATOM   4240 H16  LIG     1      10.958  -5.336  51.790  1.00  0.00      LIG  
ATOM   4241 H17  LIG     1      11.405  -7.003  51.542  1.00  0.00      LIG  
ATOM   4242 H18  LIG     1      10.513  -6.534  52.999  1.00  0.00      LIG  
ATOM   4243 H19  LIG     1       6.499  -8.396  54.509  1.00  0.00      LIG  
ATOM   4244 H20  LIG     1       6.757 -10.134  54.584  1.00  0.00      LIG  
ATOM   4245 H21  LIG     1       8.108  -9.068  54.236  1.00  0.00      LIG  
ATOM   4246 H22  LIG     1       4.522 -10.951  50.891  1.00  0.00      LIG  
ATOM   4247 H23  LIG     1       4.568 -11.756  52.477  1.00  0.00      LIG  
ATOM   4248 H24  LIG     1      10.167  -5.363  48.097  1.00  0.00      LIG  
ATOM   4249 H25  LIG     1      11.116  -5.112  49.568  1.00  0.00      LIG  
ATOM   4250 H26  LIG     1       6.864  -3.090  51.748  1.00  0.00      LIG  
ATOM   4251 H27  LIG     1       7.531  -2.264  50.353  1.00  0.00      LIG  
ATOM   4252 H28  LIG     1       8.585  -2.671  51.712  1.00  0.00      LIG  
ATOM   4253 H29  LIG     1       5.946  -4.808  50.191  1.00  0.00      LIG  
ATOM   4254 H30  LIG     1       7.001  -5.597  48.996  1.00  0.00      LIG  
ATOM   4255 H31  LIG     1       6.669  -3.884  48.884  1.00  0.00      LIG  
ATOM   4256 H32  LIG     1       5.674 -12.756  50.172  1.00  0.00      LIG  
ATOM   4257 H33  LIG     1      10.911  -9.128  52.320  1.00  0.00      LIG  
ATOM   4258 H34  LIG     1       6.737 -14.803  50.618  1.00  0.00      LIG  
ATOM   4259 H35  LIG     1       5.739 -14.245  51.917  1.00  0.00      LIG  
ATOM   4260 H36  LIG     1       7.513 -13.414  48.892  1.00  0.00      LIG  
ATOM   4261 H37  LIG     1       8.648 -12.535  49.908  1.00  0.00      LIG  
ATOM   4262 H38  LIG     1       7.420 -11.647  49.011  1.00  0.00      LIG  
ATOM   4263 H39  LIG     1       7.777 -15.467  52.585  1.00  0.00      LIG  
ATOM   4264 H40  LIG     1       7.960 -12.629  53.650  1.00  0.00      LIG  
ATOM   4265 H41  LIG     1       6.369 -13.522  55.128  1.00  0.00      LIG  
ATOM   4266 H42  LIG     1       8.879 -15.995  56.126  1.00  0.00      LIG  
ATOM   4267 H43  LIG     1       8.448 -16.354  54.446  1.00  0.00      LIG  
ATOM   4268 H44  LIG     1       7.228 -15.746  55.589  1.00  0.00      LIG  
ATOM   4269 H45  LIG     1      10.392 -13.166  54.266  1.00  0.00      LIG  
ATOM   4270 H46  LIG     1      10.406 -14.894  53.840  1.00  0.00      LIG  
ATOM   4271 H47  LIG     1      10.701 -14.377  55.506  1.00  0.00      LIG  
ATOM   4272 H48  LIG     1       8.805 -12.556  55.862  1.00  0.00      LIG  
ATOM   4273 H49  LIG     1      11.332 -15.434  49.780  1.00  0.00      LIG  
ATOM   4274 H50  LIG     1      11.589 -14.352  51.161  1.00  0.00      LIG  
ATOM   4275 H51  LIG     1      10.764 -13.744  49.682  1.00  0.00      LIG  
TER
REMARK  Energy: 74.9794
REMARK  SimpleFitness: 74.9794
REMARK  FullFitness: -809.03937
REMARK  InterFull: -24.6334
REMARK  IntraFull: 116.611
REMARK  solvFull: -1104.32
REMARK  surfFull: 203.303
REMARK  extraFull: 0.0
REMARK  deltaGcompsolvpol: -1104.32
REMARK  deltaGcompsolvnonpol: 203.303
REMARK  deltaGprotsolvpol: -1109.66
REMARK  deltaGprotsolvnonpol: 196.383
REMARK  deltaGligsolvpol: -12.132
REMARK  deltaGligsolvnonpol: 16.8366
REMARK  deltaGvdw: -24.6334
REMARK  deltaGelec: 0.0
REMARK  deltaG: -6.1891384
REMARK  Cluster: 1
REMARK  ClusterRank: 3
ATOM   4186 O    LIG     1      10.853  -9.039  51.531  1.00  0.00      LIG  
ATOM   4187 O1   LIG     1       8.502  -3.879  47.934  1.00  0.00      LIG  
ATOM   4188 O2   LIG     1       9.093 -14.180  51.852  1.00  0.00      LIG  
ATOM   4189 O3   LIG     1       6.074 -13.540  53.818  1.00  0.00      LIG  
ATOM   4190 O4   LIG     1       7.876 -13.446  55.974  1.00  0.00      LIG  
ATOM   4191 O5   LIG     1       8.953 -16.069  50.531  1.00  0.00      LIG  
ATOM   4192 C    LIG     1       7.187  -7.971  51.623  1.00  0.00      LIG  
ATOM   4193 C1   LIG     1       8.728  -7.780  51.750  1.00  0.00      LIG  
ATOM   4194 C2   LIG     1       9.289  -6.431  51.181  1.00  0.00      LIG  
ATOM   4195 C3   LIG     1       6.735  -9.237  52.421  1.00  0.00      LIG  
ATOM   4196 C4   LIG     1       8.346  -5.220  51.402  1.00  0.00      LIG  
ATOM   4197 C5   LIG     1       6.414  -6.748  52.119  1.00  0.00      LIG  
ATOM   4198 C6   LIG     1       9.456  -9.065  51.261  1.00  0.00      LIG  
ATOM   4199 C7   LIG     1       7.271  -5.540  52.429  1.00  0.00      LIG  
ATOM   4200 C8   LIG     1       7.461 -10.410  51.875  1.00  0.00      LIG  
ATOM   4201 C9   LIG     1       7.901  -4.338  50.192  1.00  0.00      LIG  
ATOM   4202 C10  LIG     1       9.790  -6.552  49.744  1.00  0.00      LIG  
ATOM   4203 C11  LIG     1       5.266  -9.621  52.234  1.00  0.00      LIG  
ATOM   4204 C12  LIG     1       8.945 -10.320  51.955  1.00  0.00      LIG  
ATOM   4205 C13  LIG     1       6.790  -8.126  50.145  1.00  0.00      LIG  
ATOM   4206 C14  LIG     1      10.526  -6.065  52.011  1.00  0.00      LIG  
ATOM   4207 C15  LIG     1       6.648 -11.324  51.323  1.00  0.00      LIG  
ATOM   4208 C16  LIG     1       6.969  -9.150  53.934  1.00  0.00      LIG  
ATOM   4209 C17  LIG     1       5.228 -10.925  51.464  1.00  0.00      LIG  
ATOM   4210 C18  LIG     1      10.039  -5.213  49.101  1.00  0.00      LIG  
ATOM   4211 C19  LIG     1       8.734  -4.522  48.947  1.00  0.00      LIG  
ATOM   4212 C20  LIG     1       8.084  -2.883  50.606  1.00  0.00      LIG  
ATOM   4213 C21  LIG     1       6.438  -4.445  49.771  1.00  0.00      LIG  
ATOM   4214 C22  LIG     1       6.905 -12.528  50.462  1.00  0.00      LIG  
ATOM   4215 C23  LIG     1       6.755 -13.904  51.129  1.00  0.00      LIG  
ATOM   4216 C24  LIG     1       8.114 -12.427  49.556  1.00  0.00      LIG  
ATOM   4217 C25  LIG     1       7.722 -14.346  52.251  1.00  0.00      LIG  
ATOM   4218 C26  LIG     1       7.483 -13.631  53.597  1.00  0.00      LIG  
ATOM   4219 C27  LIG     1       8.118 -14.292  54.847  1.00  0.00      LIG  
ATOM   4220 C28  LIG     1       7.499 -15.644  55.160  1.00  0.00      LIG  
ATOM   4221 C29  LIG     1       9.625 -14.458  54.770  1.00  0.00      LIG  
ATOM   4222 C30  LIG     1       9.579 -15.126  50.992  1.00  0.00      LIG  
ATOM   4223 C31  LIG     1      11.005 -14.821  50.658  1.00  0.00      LIG  
ATOM   4224 H    LIG     1       8.948  -7.718  52.818  1.00  0.00      LIG  
ATOM   4225 H1   LIG     1       8.950  -4.507  51.968  1.00  0.00      LIG  
ATOM   4226 H2   LIG     1       5.829  -6.969  53.012  1.00  0.00      LIG  
ATOM   4227 H3   LIG     1       5.665  -6.473  51.374  1.00  0.00      LIG  
ATOM   4228 H4   LIG     1       9.340  -9.188  50.181  1.00  0.00      LIG  
ATOM   4229 H5   LIG     1       6.629  -4.671  52.592  1.00  0.00      LIG  
ATOM   4230 H6   LIG     1       7.763  -5.723  53.388  1.00  0.00      LIG  
ATOM   4231 H7   LIG     1       9.077  -7.110  49.136  1.00  0.00      LIG  
ATOM   4232 H8   LIG     1      10.725  -7.118  49.719  1.00  0.00      LIG  
ATOM   4233 H9   LIG     1       4.675  -8.854  51.730  1.00  0.00      LIG  
ATOM   4234 H10  LIG     1       4.787  -9.776  53.205  1.00  0.00      LIG  
ATOM   4235 H11  LIG     1       9.249 -10.310  53.006  1.00  0.00      LIG  
ATOM   4236 H12  LIG     1       9.441 -11.201  51.551  1.00  0.00      LIG  
ATOM   4237 H13  LIG     1       7.234  -9.002  49.668  1.00  0.00      LIG  
ATOM   4238 H14  LIG     1       5.708  -8.199  50.023  1.00  0.00      LIG  
ATOM   4239 H15  LIG     1       7.095  -7.261  49.562  1.00  0.00      LIG  
ATOM   4240 H16  LIG     1      10.889  -5.061  51.773  1.00  0.00      LIG  
ATOM   4241 H17  LIG     1      11.364  -6.738  51.830  1.00  0.00      LIG  
ATOM   4242 H18  LIG     1      10.297  -6.084  53.080  1.00  0.00      LIG  
ATOM   4243 H19  LIG     1       6.319  -8.403  54.395  1.00  0.00      LIG  
ATOM   4244 H20  LIG     1       6.739 -10.106  54.416  1.00  0.00      LIG  
ATOM   4245 H21  LIG     1       7.999  -8.900  54.195  1.00  0.00      LIG  
ATOM   4246 H22  LIG     1       4.774 -10.774  50.481  1.00  0.00      LIG  
ATOM   4247 H23  LIG     1       4.655 -11.683  52.004  1.00  0.00      LIG  
ATOM   4248 H24  LIG     1      10.452  -5.365  48.100  1.00  0.00      LIG  
ATOM   4249 H25  LIG     1      10.722  -4.582  49.674  1.00  0.00      LIG  
ATOM   4250 H26  LIG     1       7.492  -2.662  51.498  1.00  0.00      LIG  
ATOM   4251 H27  LIG     1       7.763  -2.197  49.815  1.00  0.00      LIG  
ATOM   4252 H28  LIG     1       9.132  -2.662  50.830  1.00  0.00      LIG  
ATOM   4253 H29  LIG     1       5.766  -4.204  50.597  1.00  0.00      LIG  
ATOM   4254 H30  LIG     1       6.193  -5.441  49.401  1.00  0.00      LIG  
ATOM   4255 H31  LIG     1       6.205  -3.742  48.965  1.00  0.00      LIG  
ATOM   4256 H32  LIG     1       6.080 -12.503  49.745  1.00  0.00      LIG  
ATOM   4257 H33  LIG     1      10.946  -8.855  52.481  1.00  0.00      LIG  
ATOM   4258 H34  LIG     1       6.855 -14.630  50.317  1.00  0.00      LIG  
ATOM   4259 H35  LIG     1       5.725 -14.015  51.474  1.00  0.00      LIG  
ATOM   4260 H36  LIG     1       8.110 -13.263  48.855  1.00  0.00      LIG  
ATOM   4261 H37  LIG     1       9.056 -12.469  50.097  1.00  0.00      LIG  
ATOM   4262 H38  LIG     1       8.099 -11.491  48.992  1.00  0.00      LIG  
ATOM   4263 H39  LIG     1       7.521 -15.409  52.418  1.00  0.00      LIG  
ATOM   4264 H40  LIG     1       7.863 -12.608  53.537  1.00  0.00      LIG  
ATOM   4265 H41  LIG     1       5.967 -13.264  54.745  1.00  0.00      LIG  
ATOM   4266 H42  LIG     1       7.939 -16.059  56.072  1.00  0.00      LIG  
ATOM   4267 H43  LIG     1       7.664 -16.356  54.348  1.00  0.00      LIG  
ATOM   4268 H44  LIG     1       6.424 -15.558  55.344  1.00  0.00      LIG  
ATOM   4269 H45  LIG     1      10.101 -13.510  54.503  1.00  0.00      LIG  
ATOM   4270 H46  LIG     1       9.905 -15.218  54.035  1.00  0.00      LIG  
ATOM   4271 H47  LIG     1      10.030 -14.760  55.741  1.00  0.00      LIG  
ATOM   4272 H48  LIG     1       8.354 -12.616  55.807  1.00  0.00      LIG  
ATOM   4273 H49  LIG     1      11.368 -15.573  49.953  1.00  0.00      LIG  
ATOM   4274 H50  LIG     1      11.613 -14.861  51.566  1.00  0.00      LIG  
ATOM   4275 H51  LIG     1      11.072 -13.836  50.188  1.00  0.00      LIG  
TER
REMARK  Energy: 74.9794
REMARK  SimpleFitness: 74.9794
REMARK  FullFitness: -809.03937
REMARK  InterFull: -24.6334
REMARK  IntraFull: 116.611
REMARK  solvFull: -1104.32
REMARK  surfFull: 203.303
REMARK  extraFull: 0.0
REMARK  deltaGcompsolvpol: -1104.32
REMARK  deltaGcompsolvnonpol: 203.303
REMARK  deltaGprotsolvpol: -1109.66
REMARK  deltaGprotsolvnonpol: 196.383
REMARK  deltaGligsolvpol: -12.132
REMARK  deltaGligsolvnonpol: 16.8366
REMARK  deltaGvdw: -24.6334
REMARK  deltaGelec: 0.0
REMARK  deltaG: -6.1891384
REMARK  Cluster: 1
REMARK  ClusterRank: 4
ATOM   4186 O    LIG     1      10.853  -9.039  51.531  1.00  0.00      LIG  
ATOM   4187 O1   LIG     1       8.502  -3.879  47.934  1.00  0.00      LIG  
ATOM   4188 O2   LIG     1       9.093 -14.180  51.852  1.00  0.00      LIG  
ATOM   4189 O3   LIG     1       6.074 -13.540  53.818  1.00  0.00      LIG  
ATOM   4190 O4   LIG     1       7.876 -13.446  55.974  1.00  0.00      LIG  
ATOM   4191 O5   LIG     1       8.953 -16.069  50.531  1.00  0.00      LIG  
ATOM   4192 C    LIG     1       7.187  -7.971  51.623  1.00  0.00      LIG  
ATOM   4193 C1   LIG     1       8.728  -7.780  51.750  1.00  0.00      LIG  
ATOM   4194 C2   LIG     1       9.289  -6.431  51.181  1.00  0.00      LIG  
ATOM   4195 C3   LIG     1       6.735  -9.237  52.421  1.00  0.00      LIG  
ATOM   4196 C4   LIG     1       8.346  -5.220  51.402  1.00  0.00      LIG  
ATOM   4197 C5   LIG     1       6.414  -6.748  52.119  1.00  0.00      LIG  
ATOM   4198 C6   LIG     1       9.456  -9.065  51.261  1.00  0.00      LIG  
ATOM   4199 C7   LIG     1       7.271  -5.540  52.429  1.00  0.00      LIG  
ATOM   4200 C8   LIG     1       7.461 -10.410  51.875  1.00  0.00      LIG  
ATOM   4201 C9   LIG     1       7.901  -4.338  50.192  1.00  0.00      LIG  
ATOM   4202 C10  LIG     1       9.790  -6.552  49.744  1.00  0.00      LIG  
ATOM   4203 C11  LIG     1       5.266  -9.621  52.234  1.00  0.00      LIG  
ATOM   4204 C12  LIG     1       8.945 -10.320  51.955  1.00  0.00      LIG  
ATOM   4205 C13  LIG     1       6.790  -8.126  50.145  1.00  0.00      LIG  
ATOM   4206 C14  LIG     1      10.526  -6.065  52.011  1.00  0.00      LIG  
ATOM   4207 C15  LIG     1       6.648 -11.324  51.323  1.00  0.00      LIG  
ATOM   4208 C16  LIG     1       6.969  -9.150  53.934  1.00  0.00      LIG  
ATOM   4209 C17  LIG     1       5.228 -10.925  51.464  1.00  0.00      LIG  
ATOM   4210 C18  LIG     1      10.039  -5.213  49.101  1.00  0.00      LIG  
ATOM   4211 C19  LIG     1       8.734  -4.522  48.947  1.00  0.00      LIG  
ATOM   4212 C20  LIG     1       8.084  -2.883  50.606  1.00  0.00      LIG  
ATOM   4213 C21  LIG     1       6.438  -4.445  49.771  1.00  0.00      LIG  
ATOM   4214 C22  LIG     1       6.905 -12.528  50.462  1.00  0.00      LIG  
ATOM   4215 C23  LIG     1       6.755 -13.904  51.129  1.00  0.00      LIG  
ATOM   4216 C24  LIG     1       8.114 -12.427  49.556  1.00  0.00      LIG  
ATOM   4217 C25  LIG     1       7.722 -14.346  52.251  1.00  0.00      LIG  
ATOM   4218 C26  LIG     1       7.483 -13.631  53.597  1.00  0.00      LIG  
ATOM   4219 C27  LIG     1       8.118 -14.292  54.847  1.00  0.00      LIG  
ATOM   4220 C28  LIG     1       7.499 -15.644  55.160  1.00  0.00      LIG  
ATOM   4221 C29  LIG     1       9.625 -14.458  54.770  1.00  0.00      LIG  
ATOM   4222 C30  LIG     1       9.579 -15.126  50.992  1.00  0.00      LIG  
ATOM   4223 C31  LIG     1      11.005 -14.821  50.658  1.00  0.00      LIG  
ATOM   4224 H    LIG     1       8.948  -7.718  52.818  1.00  0.00      LIG  
ATOM   4225 H1   LIG     1       8.950  -4.507  51.968  1.00  0.00      LIG  
ATOM   4226 H2   LIG     1       5.829  -6.969  53.012  1.00  0.00      LIG  
ATOM   4227 H3   LIG     1       5.665  -6.473  51.374  1.00  0.00      LIG  
ATOM   4228 H4   LIG     1       9.340  -9.188  50.181  1.00  0.00      LIG  
ATOM   4229 H5   LIG     1       6.629  -4.671  52.592  1.00  0.00      LIG  
ATOM   4230 H6   LIG     1       7.763  -5.723  53.388  1.00  0.00      LIG  
ATOM   4231 H7   LIG     1       9.077  -7.110  49.136  1.00  0.00      LIG  
ATOM   4232 H8   LIG     1      10.725  -7.118  49.719  1.00  0.00      LIG  
ATOM   4233 H9   LIG     1       4.675  -8.854  51.730  1.00  0.00      LIG  
ATOM   4234 H10  LIG     1       4.787  -9.776  53.205  1.00  0.00      LIG  
ATOM   4235 H11  LIG     1       9.249 -10.310  53.006  1.00  0.00      LIG  
ATOM   4236 H12  LIG     1       9.441 -11.201  51.551  1.00  0.00      LIG  
ATOM   4237 H13  LIG     1       7.234  -9.002  49.668  1.00  0.00      LIG  
ATOM   4238 H14  LIG     1       5.708  -8.199  50.023  1.00  0.00      LIG  
ATOM   4239 H15  LIG     1       7.095  -7.261  49.562  1.00  0.00      LIG  
ATOM   4240 H16  LIG     1      10.889  -5.061  51.773  1.00  0.00      LIG  
ATOM   4241 H17  LIG     1      11.364  -6.738  51.830  1.00  0.00      LIG  
ATOM   4242 H18  LIG     1      10.297  -6.084  53.080  1.00  0.00      LIG  
ATOM   4243 H19  LIG     1       6.319  -8.403  54.395  1.00  0.00      LIG  
ATOM   4244 H20  LIG     1       6.739 -10.106  54.416  1.00  0.00      LIG  
ATOM   4245 H21  LIG     1       7.999  -8.900  54.195  1.00  0.00      LIG  
ATOM   4246 H22  LIG     1       4.774 -10.774  50.481  1.00  0.00      LIG  
ATOM   4247 H23  LIG     1       4.655 -11.683  52.004  1.00  0.00      LIG  
ATOM   4248 H24  LIG     1      10.452  -5.365  48.100  1.00  0.00      LIG  
ATOM   4249 H25  LIG     1      10.722  -4.582  49.674  1.00  0.00      LIG  
ATOM   4250 H26  LIG     1       7.492  -2.662  51.498  1.00  0.00      LIG  
ATOM   4251 H27  LIG     1       7.763  -2.197  49.815  1.00  0.00      LIG  
ATOM   4252 H28  LIG     1       9.132  -2.662  50.830  1.00  0.00      LIG  
ATOM   4253 H29  LIG     1       5.766  -4.204  50.597  1.00  0.00      LIG  
ATOM   4254 H30  LIG     1       6.193  -5.441  49.401  1.00  0.00      LIG  
ATOM   4255 H31  LIG     1       6.205  -3.742  48.965  1.00  0.00      LIG  
ATOM   4256 H32  LIG     1       6.080 -12.503  49.745  1.00  0.00      LIG  
ATOM   4257 H33  LIG     1      10.946  -8.855  52.481  1.00  0.00      LIG  
ATOM   4258 H34  LIG     1       6.855 -14.630  50.317  1.00  0.00      LIG  
ATOM   4259 H35  LIG     1       5.725 -14.015  51.474  1.00  0.00      LIG  
ATOM   4260 H36  LIG     1       8.110 -13.263  48.855  1.00  0.00      LIG  
ATOM   4261 H37  LIG     1       9.056 -12.469  50.097  1.00  0.00      LIG  
ATOM   4262 H38  LIG     1       8.099 -11.491  48.992  1.00  0.00      LIG  
ATOM   4263 H39  LIG     1       7.521 -15.409  52.418  1.00  0.00      LIG  
ATOM   4264 H40  LIG     1       7.863 -12.608  53.537  1.00  0.00      LIG  
ATOM   4265 H41  LIG     1       5.967 -13.264  54.745  1.00  0.00      LIG  
ATOM   4266 H42  LIG     1       7.939 -16.059  56.072  1.00  0.00      LIG  
ATOM   4267 H43  LIG     1       7.664 -16.356  54.348  1.00  0.00      LIG  
ATOM   4268 H44  LIG     1       6.424 -15.558  55.344  1.00  0.00      LIG  
ATOM   4269 H45  LIG     1      10.101 -13.510  54.503  1.00  0.00      LIG  
ATOM   4270 H46  LIG     1       9.905 -15.218  54.035  1.00  0.00      LIG  
ATOM   4271 H47  LIG     1      10.030 -14.760  55.741  1.00  0.00      LIG  
ATOM   4272 H48  LIG     1       8.354 -12.616  55.807  1.00  0.00      LIG  
ATOM   4273 H49  LIG     1      11.368 -15.573  49.953  1.00  0.00      LIG  
ATOM   4274 H50  LIG     1      11.613 -14.861  51.566  1.00  0.00      LIG  
ATOM   4275 H51  LIG     1      11.072 -13.836  50.188  1.00  0.00      LIG  
TER
REMARK  Energy: 75.5473
REMARK  SimpleFitness: 75.5473
REMARK  FullFitness: -807.90063
REMARK  InterFull: -25.4596
REMARK  IntraFull: 117.545
REMARK  solvFull: -1103.18
REMARK  surfFull: 203.194
REMARK  extraFull: 0.0
REMARK  deltaGcompsolvpol: -1103.18
REMARK  deltaGcompsolvnonpol: 203.194
REMARK  deltaGprotsolvpol: -1109.66
REMARK  deltaGprotsolvnonpol: 196.383
REMARK  deltaGligsolvpol: -11.867
REMARK  deltaGligsolvnonpol: 16.9154
REMARK  deltaGvdw: -25.4596
REMARK  deltaGelec: 0.0
REMARK  deltaG: -6.2315187
REMARK  Cluster: 1
REMARK  ClusterRank: 5
ATOM   4186 O    LIG     1      10.766  -9.170  51.853  1.00  0.00      LIG  
ATOM   4187 O1   LIG     1       8.804  -4.174  47.891  1.00  0.00      LIG  
ATOM   4188 O2   LIG     1       9.118 -14.297  51.737  1.00  0.00      LIG  
ATOM   4189 O3   LIG     1       5.985 -13.938  53.610  1.00  0.00      LIG  
ATOM   4190 O4   LIG     1       7.653 -13.756  55.828  1.00  0.00      LIG  
ATOM   4191 O5   LIG     1       9.046 -16.107  50.308  1.00  0.00      LIG  
ATOM   4192 C    LIG     1       7.113  -8.077  51.563  1.00  0.00      LIG  
ATOM   4193 C1   LIG     1       8.634  -7.894  51.847  1.00  0.00      LIG  
ATOM   4194 C2   LIG     1       9.264  -6.564  51.309  1.00  0.00      LIG  
ATOM   4195 C3   LIG     1       6.566  -9.331  52.325  1.00  0.00      LIG  
ATOM   4196 C4   LIG     1       8.310  -5.344  51.386  1.00  0.00      LIG  
ATOM   4197 C5   LIG     1       6.304  -6.839  51.952  1.00  0.00      LIG  
ATOM   4198 C6   LIG     1       9.398  -9.194  51.462  1.00  0.00      LIG  
ATOM   4199 C7   LIG     1       7.136  -5.627  52.311  1.00  0.00      LIG  
ATOM   4200 C8   LIG     1       7.351 -10.511  51.882  1.00  0.00      LIG  
ATOM   4201 C9   LIG     1       7.997  -4.504  50.106  1.00  0.00      LIG  
ATOM   4202 C10  LIG     1       9.929  -6.733  49.944  1.00  0.00      LIG  
ATOM   4203 C11  LIG     1       5.132  -9.724  51.969  1.00  0.00      LIG  
ATOM   4204 C12  LIG     1       8.813 -10.420  52.144  1.00  0.00      LIG  
ATOM   4205 C13  LIG     1       6.875  -8.248  50.053  1.00  0.00      LIG  
ATOM   4206 C14  LIG     1      10.397  -6.180  52.268  1.00  0.00      LIG  
ATOM   4207 C15  LIG     1       6.621 -11.414  51.214  1.00  0.00      LIG  
ATOM   4208 C16  LIG     1       6.618  -9.214  53.853  1.00  0.00      LIG  
ATOM   4209 C17  LIG     1       5.191 -11.025  51.193  1.00  0.00      LIG  
ATOM   4210 C18  LIG     1      10.228  -5.418  49.277  1.00  0.00      LIG  
ATOM   4211 C19  LIG     1       8.939  -4.758  48.956  1.00  0.00      LIG  
ATOM   4212 C20  LIG     1       8.177  -3.037  50.472  1.00  0.00      LIG  
ATOM   4213 C21  LIG     1       6.578  -4.599  49.553  1.00  0.00      LIG  
ATOM   4214 C22  LIG     1       7.003 -12.571  50.332  1.00  0.00      LIG  
ATOM   4215 C23  LIG     1       6.822 -13.982  50.913  1.00  0.00      LIG  
ATOM   4216 C24  LIG     1       8.295 -12.384  49.558  1.00  0.00      LIG  
ATOM   4217 C25  LIG     1       7.731 -14.486  52.056  1.00  0.00      LIG  
ATOM   4218 C26  LIG     1       7.399 -13.851  53.422  1.00  0.00      LIG  
ATOM   4219 C27  LIG     1       8.090 -14.468  54.667  1.00  0.00      LIG  
ATOM   4220 C28  LIG     1       7.717 -15.929  54.865  1.00  0.00      LIG  
ATOM   4221 C29  LIG     1       9.604 -14.346  54.667  1.00  0.00      LIG  
ATOM   4222 C30  LIG     1       9.648 -15.192  50.848  1.00  0.00      LIG  
ATOM   4223 C31  LIG     1      11.073 -14.837  50.563  1.00  0.00      LIG  
ATOM   4224 H    LIG     1       8.740  -7.813  52.931  1.00  0.00      LIG  
ATOM   4225 H1   LIG     1       8.858  -4.612  51.985  1.00  0.00      LIG  
ATOM   4226 H2   LIG     1       5.633  -7.034  52.789  1.00  0.00      LIG  
ATOM   4227 H3   LIG     1       5.632  -6.577  51.133  1.00  0.00      LIG  
ATOM   4228 H4   LIG     1       9.379  -9.349  50.380  1.00  0.00      LIG  
ATOM   4229 H5   LIG     1       6.489  -4.749  52.385  1.00  0.00      LIG  
ATOM   4230 H6   LIG     1       7.529  -5.784  53.320  1.00  0.00      LIG  
ATOM   4231 H7   LIG     1       9.301  -7.331  49.281  1.00  0.00      LIG  
ATOM   4232 H8   LIG     1      10.870  -7.278  50.052  1.00  0.00      LIG  
ATOM   4233 H9   LIG     1       4.596  -8.957  51.406  1.00  0.00      LIG  
ATOM   4234 H10  LIG     1       4.546  -9.887  52.879  1.00  0.00      LIG  
ATOM   4235 H11  LIG     1       8.989 -10.359  53.222  1.00  0.00      LIG  
ATOM   4236 H12  LIG     1       9.349 -11.320  51.845  1.00  0.00      LIG  
ATOM   4237 H13  LIG     1       7.339  -9.145  49.640  1.00  0.00      LIG  
ATOM   4238 H14  LIG     1       5.810  -8.289  49.819  1.00  0.00      LIG  
ATOM   4239 H15  LIG     1       7.267  -7.404  49.492  1.00  0.00      LIG  
ATOM   4240 H16  LIG     1      10.804  -5.194  52.032  1.00  0.00      LIG  
ATOM   4241 H17  LIG     1      11.236  -6.873  52.222  1.00  0.00      LIG  
ATOM   4242 H18  LIG     1      10.037  -6.149  53.300  1.00  0.00      LIG  
ATOM   4243 H19  LIG     1       5.897  -8.480  54.219  1.00  0.00      LIG  
ATOM   4244 H20  LIG     1       6.362 -10.169  54.323  1.00  0.00      LIG  
ATOM   4245 H21  LIG     1       7.604  -8.926  54.225  1.00  0.00      LIG  
ATOM   4246 H22  LIG     1       4.851 -10.872  50.165  1.00  0.00      LIG  
ATOM   4247 H23  LIG     1       4.567 -11.791  51.661  1.00  0.00      LIG  
ATOM   4248 H24  LIG     1      10.742  -5.608  48.333  1.00  0.00      LIG  
ATOM   4249 H25  LIG     1      10.839  -4.754  49.892  1.00  0.00      LIG  
ATOM   4250 H26  LIG     1       7.511  -2.763  51.295  1.00  0.00      LIG  
ATOM   4251 H27  LIG     1       7.946  -2.382  49.626  1.00  0.00      LIG  
ATOM   4252 H28  LIG     1       9.206  -2.826  50.781  1.00  0.00      LIG  
ATOM   4253 H29  LIG     1       5.836  -4.330  50.308  1.00  0.00      LIG  
ATOM   4254 H30  LIG     1       6.352  -5.598  49.179  1.00  0.00      LIG  
ATOM   4255 H31  LIG     1       6.435  -3.908  48.717  1.00  0.00      LIG  
ATOM   4256 H32  LIG     1       6.254 -12.533  49.535  1.00  0.00      LIG  
ATOM   4257 H33  LIG     1      11.091  -8.276  51.651  1.00  0.00      LIG  
ATOM   4258 H34  LIG     1       6.966 -14.661  50.070  1.00  0.00      LIG  
ATOM   4259 H35  LIG     1       5.775 -14.110  51.198  1.00  0.00      LIG  
ATOM   4260 H36  LIG     1       8.422 -13.212  48.859  1.00  0.00      LIG  
ATOM   4261 H37  LIG     1       9.176 -12.372  50.195  1.00  0.00      LIG  
ATOM   4262 H38  LIG     1       8.281 -11.447  48.995  1.00  0.00      LIG  
ATOM   4263 H39  LIG     1       7.524 -15.557  52.151  1.00  0.00      LIG  
ATOM   4264 H40  LIG     1       7.652 -12.790  53.404  1.00  0.00      LIG  
ATOM   4265 H41  LIG     1       5.833 -13.748  54.553  1.00  0.00      LIG  
ATOM   4266 H42  LIG     1       8.154 -16.312  55.792  1.00  0.00      LIG  
ATOM   4267 H43  LIG     1       8.078 -16.546  54.039  1.00  0.00      LIG  
ATOM   4268 H44  LIG     1       6.635 -16.055  54.954  1.00  0.00      LIG  
ATOM   4269 H45  LIG     1       9.904 -13.315  54.453  1.00  0.00      LIG  
ATOM   4270 H46  LIG     1      10.060 -15.009  53.929  1.00  0.00      LIG  
ATOM   4271 H47  LIG     1      10.016 -14.602  55.648  1.00  0.00      LIG  
ATOM   4272 H48  LIG     1       8.047 -12.868  55.775  1.00  0.00      LIG  
ATOM   4273 H49  LIG     1      11.495 -15.589  49.893  1.00  0.00      LIG  
ATOM   4274 H50  LIG     1      11.648 -14.834  51.494  1.00  0.00      LIG  
ATOM   4275 H51  LIG     1      11.122 -13.859  50.076  1.00  0.00      LIG  
TER
REMARK  Energy: 75.5473
REMARK  SimpleFitness: 75.5473
REMARK  FullFitness: -807.90063
REMARK  InterFull: -25.4596
REMARK  IntraFull: 117.545
REMARK  solvFull: -1103.18
REMARK  surfFull: 203.194
REMARK  extraFull: 0.0
REMARK  deltaGcompsolvpol: -1103.18
REMARK  deltaGcompsolvnonpol: 203.194
REMARK  deltaGprotsolvpol: -1109.66
REMARK  deltaGprotsolvnonpol: 196.383
REMARK  deltaGligsolvpol: -11.867
REMARK  deltaGligsolvnonpol: 16.9154
REMARK  deltaGvdw: -25.4596
REMARK  deltaGelec: 0.0
REMARK  deltaG: -6.2315187
REMARK  Cluster: 1
REMARK  ClusterRank: 6
ATOM   4186 O    LIG     1      10.766  -9.170  51.853  1.00  0.00      LIG  
ATOM   4187 O1   LIG     1       8.804  -4.174  47.891  1.00  0.00      LIG  
ATOM   4188 O2   LIG     1       9.118 -14.297  51.737  1.00  0.00      LIG  
ATOM   4189 O3   LIG     1       5.985 -13.938  53.610  1.00  0.00      LIG  
ATOM   4190 O4   LIG     1       7.653 -13.756  55.828  1.00  0.00      LIG  
ATOM   4191 O5   LIG     1       9.046 -16.107  50.308  1.00  0.00      LIG  
ATOM   4192 C    LIG     1       7.113  -8.077  51.563  1.00  0.00      LIG  
ATOM   4193 C1   LIG     1       8.634  -7.894  51.847  1.00  0.00      LIG  
ATOM   4194 C2   LIG     1       9.264  -6.564  51.309  1.00  0.00      LIG  
ATOM   4195 C3   LIG     1       6.566  -9.331  52.325  1.00  0.00      LIG  
ATOM   4196 C4   LIG     1       8.310  -5.344  51.386  1.00  0.00      LIG  
ATOM   4197 C5   LIG     1       6.304  -6.839  51.952  1.00  0.00      LIG  
ATOM   4198 C6   LIG     1       9.398  -9.194  51.462  1.00  0.00      LIG  
ATOM   4199 C7   LIG     1       7.136  -5.627  52.311  1.00  0.00      LIG  
ATOM   4200 C8   LIG     1       7.351 -10.511  51.882  1.00  0.00      LIG  
ATOM   4201 C9   LIG     1       7.997  -4.504  50.106  1.00  0.00      LIG  
ATOM   4202 C10  LIG     1       9.929  -6.733  49.944  1.00  0.00      LIG  
ATOM   4203 C11  LIG     1       5.132  -9.724  51.969  1.00  0.00      LIG  
ATOM   4204 C12  LIG     1       8.813 -10.420  52.144  1.00  0.00      LIG  
ATOM   4205 C13  LIG     1       6.875  -8.248  50.053  1.00  0.00      LIG  
ATOM   4206 C14  LIG     1      10.397  -6.180  52.268  1.00  0.00      LIG  
ATOM   4207 C15  LIG     1       6.621 -11.414  51.214  1.00  0.00      LIG  
ATOM   4208 C16  LIG     1       6.618  -9.214  53.853  1.00  0.00      LIG  
ATOM   4209 C17  LIG     1       5.191 -11.025  51.193  1.00  0.00      LIG  
ATOM   4210 C18  LIG     1      10.228  -5.418  49.277  1.00  0.00      LIG  
ATOM   4211 C19  LIG     1       8.939  -4.758  48.956  1.00  0.00      LIG  
ATOM   4212 C20  LIG     1       8.177  -3.037  50.472  1.00  0.00      LIG  
ATOM   4213 C21  LIG     1       6.578  -4.599  49.553  1.00  0.00      LIG  
ATOM   4214 C22  LIG     1       7.003 -12.571  50.332  1.00  0.00      LIG  
ATOM   4215 C23  LIG     1       6.822 -13.982  50.913  1.00  0.00      LIG  
ATOM   4216 C24  LIG     1       8.295 -12.384  49.558  1.00  0.00      LIG  
ATOM   4217 C25  LIG     1       7.731 -14.486  52.056  1.00  0.00      LIG  
ATOM   4218 C26  LIG     1       7.399 -13.851  53.422  1.00  0.00      LIG  
ATOM   4219 C27  LIG     1       8.090 -14.468  54.667  1.00  0.00      LIG  
ATOM   4220 C28  LIG     1       7.717 -15.929  54.865  1.00  0.00      LIG  
ATOM   4221 C29  LIG     1       9.604 -14.346  54.667  1.00  0.00      LIG  
ATOM   4222 C30  LIG     1       9.648 -15.192  50.848  1.00  0.00      LIG  
ATOM   4223 C31  LIG     1      11.073 -14.837  50.563  1.00  0.00      LIG  
ATOM   4224 H    LIG     1       8.740  -7.813  52.931  1.00  0.00      LIG  
ATOM   4225 H1   LIG     1       8.858  -4.612  51.985  1.00  0.00      LIG  
ATOM   4226 H2   LIG     1       5.633  -7.034  52.789  1.00  0.00      LIG  
ATOM   4227 H3   LIG     1       5.632  -6.577  51.133  1.00  0.00      LIG  
ATOM   4228 H4   LIG     1       9.379  -9.349  50.380  1.00  0.00      LIG  
ATOM   4229 H5   LIG     1       6.489  -4.749  52.385  1.00  0.00      LIG  
ATOM   4230 H6   LIG     1       7.529  -5.784  53.320  1.00  0.00      LIG  
ATOM   4231 H7   LIG     1       9.301  -7.331  49.281  1.00  0.00      LIG  
ATOM   4232 H8   LIG     1      10.870  -7.278  50.052  1.00  0.00      LIG  
ATOM   4233 H9   LIG     1       4.596  -8.957  51.406  1.00  0.00      LIG  
ATOM   4234 H10  LIG     1       4.546  -9.887  52.879  1.00  0.00      LIG  
ATOM   4235 H11  LIG     1       8.989 -10.359  53.222  1.00  0.00      LIG  
ATOM   4236 H12  LIG     1       9.349 -11.320  51.845  1.00  0.00      LIG  
ATOM   4237 H13  LIG     1       7.339  -9.145  49.640  1.00  0.00      LIG  
ATOM   4238 H14  LIG     1       5.810  -8.289  49.819  1.00  0.00      LIG  
ATOM   4239 H15  LIG     1       7.267  -7.404  49.492  1.00  0.00      LIG  
ATOM   4240 H16  LIG     1      10.804  -5.194  52.032  1.00  0.00      LIG  
ATOM   4241 H17  LIG     1      11.236  -6.873  52.222  1.00  0.00      LIG  
ATOM   4242 H18  LIG     1      10.037  -6.149  53.300  1.00  0.00      LIG  
ATOM   4243 H19  LIG     1       5.897  -8.480  54.219  1.00  0.00      LIG  
ATOM   4244 H20  LIG     1       6.362 -10.169  54.323  1.00  0.00      LIG  
ATOM   4245 H21  LIG     1       7.604  -8.926  54.225  1.00  0.00      LIG  
ATOM   4246 H22  LIG     1       4.851 -10.872  50.165  1.00  0.00      LIG  
ATOM   4247 H23  LIG     1       4.567 -11.791  51.661  1.00  0.00      LIG  
ATOM   4248 H24  LIG     1      10.742  -5.608  48.333  1.00  0.00      LIG  
ATOM   4249 H25  LIG     1      10.839  -4.754  49.892  1.00  0.00      LIG  
ATOM   4250 H26  LIG     1       7.511  -2.763  51.295  1.00  0.00      LIG  
ATOM   4251 H27  LIG     1       7.946  -2.382  49.626  1.00  0.00      LIG  
ATOM   4252 H28  LIG     1       9.206  -2.826  50.781  1.00  0.00      LIG  
ATOM   4253 H29  LIG     1       5.836  -4.330  50.308  1.00  0.00      LIG  
ATOM   4254 H30  LIG     1       6.352  -5.598  49.179  1.00  0.00      LIG  
ATOM   4255 H31  LIG     1       6.435  -3.908  48.717  1.00  0.00      LIG  
ATOM   4256 H32  LIG     1       6.254 -12.533  49.535  1.00  0.00      LIG  
ATOM   4257 H33  LIG     1      11.091  -8.276  51.651  1.00  0.00      LIG  
ATOM   4258 H34  LIG     1       6.966 -14.661  50.070  1.00  0.00      LIG  
ATOM   4259 H35  LIG     1       5.775 -14.110  51.198  1.00  0.00      LIG  
ATOM   4260 H36  LIG     1       8.422 -13.212  48.859  1.00  0.00      LIG  
ATOM   4261 H37  LIG     1       9.176 -12.372  50.195  1.00  0.00      LIG  
ATOM   4262 H38  LIG     1       8.281 -11.447  48.995  1.00  0.00      LIG  
ATOM   4263 H39  LIG     1       7.524 -15.557  52.151  1.00  0.00      LIG  
ATOM   4264 H40  LIG     1       7.652 -12.790  53.404  1.00  0.00      LIG  
ATOM   4265 H41  LIG     1       5.833 -13.748  54.553  1.00  0.00      LIG  
ATOM   4266 H42  LIG     1       8.154 -16.312  55.792  1.00  0.00      LIG  
ATOM   4267 H43  LIG     1       8.078 -16.546  54.039  1.00  0.00      LIG  
ATOM   4268 H44  LIG     1       6.635 -16.055  54.954  1.00  0.00      LIG  
ATOM   4269 H45  LIG     1       9.904 -13.315  54.453  1.00  0.00      LIG  
ATOM   4270 H46  LIG     1      10.060 -15.009  53.929  1.00  0.00      LIG  
ATOM   4271 H47  LIG     1      10.016 -14.602  55.648  1.00  0.00      LIG  
ATOM   4272 H48  LIG     1       8.047 -12.868  55.775  1.00  0.00      LIG  
ATOM   4273 H49  LIG     1      11.495 -15.589  49.893  1.00  0.00      LIG  
ATOM   4274 H50  LIG     1      11.648 -14.834  51.494  1.00  0.00      LIG  
ATOM   4275 H51  LIG     1      11.122 -13.859  50.076  1.00  0.00      LIG  
TER
REMARK  Energy: 75.5473
REMARK  SimpleFitness: 75.5473
REMARK  FullFitness: -807.90063
REMARK  InterFull: -25.4596
REMARK  IntraFull: 117.545
REMARK  solvFull: -1103.18
REMARK  surfFull: 203.194
REMARK  extraFull: 0.0
REMARK  deltaGcompsolvpol: -1103.18
REMARK  deltaGcompsolvnonpol: 203.194
REMARK  deltaGprotsolvpol: -1109.66
REMARK  deltaGprotsolvnonpol: 196.383
REMARK  deltaGligsolvpol: -11.867
REMARK  deltaGligsolvnonpol: 16.9154
REMARK  deltaGvdw: -25.4596
REMARK  deltaGelec: 0.0
REMARK  deltaG: -6.2315187
REMARK  Cluster: 1
REMARK  ClusterRank: 7
ATOM   4186 O    LIG     1      10.766  -9.170  51.853  1.00  0.00      LIG  
ATOM   4187 O1   LIG     1       8.804  -4.174  47.891  1.00  0.00      LIG  
ATOM   4188 O2   LIG     1       9.118 -14.297  51.737  1.00  0.00      LIG  
ATOM   4189 O3   LIG     1       5.985 -13.938  53.610  1.00  0.00      LIG  
ATOM   4190 O4   LIG     1       7.653 -13.756  55.828  1.00  0.00      LIG  
ATOM   4191 O5   LIG     1       9.046 -16.107  50.308  1.00  0.00      LIG  
ATOM   4192 C    LIG     1       7.113  -8.077  51.563  1.00  0.00      LIG  
ATOM   4193 C1   LIG     1       8.634  -7.894  51.847  1.00  0.00      LIG  
ATOM   4194 C2   LIG     1       9.264  -6.564  51.309  1.00  0.00      LIG  
ATOM   4195 C3   LIG     1       6.566  -9.331  52.325  1.00  0.00      LIG  
ATOM   4196 C4   LIG     1       8.310  -5.344  51.386  1.00  0.00      LIG  
ATOM   4197 C5   LIG     1       6.304  -6.839  51.952  1.00  0.00      LIG  
ATOM   4198 C6   LIG     1       9.398  -9.194  51.462  1.00  0.00      LIG  
ATOM   4199 C7   LIG     1       7.136  -5.627  52.311  1.00  0.00      LIG  
ATOM   4200 C8   LIG     1       7.351 -10.511  51.882  1.00  0.00      LIG  
ATOM   4201 C9   LIG     1       7.997  -4.504  50.106  1.00  0.00      LIG  
ATOM   4202 C10  LIG     1       9.929  -6.733  49.944  1.00  0.00      LIG  
ATOM   4203 C11  LIG     1       5.132  -9.724  51.969  1.00  0.00      LIG  
ATOM   4204 C12  LIG     1       8.813 -10.420  52.144  1.00  0.00      LIG  
ATOM   4205 C13  LIG     1       6.875  -8.248  50.053  1.00  0.00      LIG  
ATOM   4206 C14  LIG     1      10.397  -6.180  52.268  1.00  0.00      LIG  
ATOM   4207 C15  LIG     1       6.621 -11.414  51.214  1.00  0.00      LIG  
ATOM   4208 C16  LIG     1       6.618  -9.214  53.853  1.00  0.00      LIG  
ATOM   4209 C17  LIG     1       5.191 -11.025  51.193  1.00  0.00      LIG  
ATOM   4210 C18  LIG     1      10.228  -5.418  49.277  1.00  0.00      LIG  
ATOM   4211 C19  LIG     1       8.939  -4.758  48.956  1.00  0.00      LIG  
ATOM   4212 C20  LIG     1       8.177  -3.037  50.472  1.00  0.00      LIG  
ATOM   4213 C21  LIG     1       6.578  -4.599  49.553  1.00  0.00      LIG  
ATOM   4214 C22  LIG     1       7.003 -12.571  50.332  1.00  0.00      LIG  
ATOM   4215 C23  LIG     1       6.822 -13.982  50.913  1.00  0.00      LIG  
ATOM   4216 C24  LIG     1       8.295 -12.384  49.558  1.00  0.00      LIG  
ATOM   4217 C25  LIG     1       7.731 -14.486  52.056  1.00  0.00      LIG  
ATOM   4218 C26  LIG     1       7.399 -13.851  53.422  1.00  0.00      LIG  
ATOM   4219 C27  LIG     1       8.090 -14.468  54.667  1.00  0.00      LIG  
ATOM   4220 C28  LIG     1       7.717 -15.929  54.865  1.00  0.00      LIG  
ATOM   4221 C29  LIG     1       9.604 -14.346  54.667  1.00  0.00      LIG  
ATOM   4222 C30  LIG     1       9.648 -15.192  50.848  1.00  0.00      LIG  
ATOM   4223 C31  LIG     1      11.073 -14.837  50.563  1.00  0.00      LIG  
ATOM   4224 H    LIG     1       8.740  -7.813  52.931  1.00  0.00      LIG  
ATOM   4225 H1   LIG     1       8.858  -4.612  51.985  1.00  0.00      LIG  
ATOM   4226 H2   LIG     1       5.633  -7.034  52.789  1.00  0.00      LIG  
ATOM   4227 H3   LIG     1       5.632  -6.577  51.133  1.00  0.00      LIG  
ATOM   4228 H4   LIG     1       9.379  -9.349  50.380  1.00  0.00      LIG  
ATOM   4229 H5   LIG     1       6.489  -4.749  52.385  1.00  0.00      LIG  
ATOM   4230 H6   LIG     1       7.529  -5.784  53.320  1.00  0.00      LIG  
ATOM   4231 H7   LIG     1       9.301  -7.331  49.281  1.00  0.00      LIG  
ATOM   4232 H8   LIG     1      10.870  -7.278  50.052  1.00  0.00      LIG  
ATOM   4233 H9   LIG     1       4.596  -8.957  51.406  1.00  0.00      LIG  
ATOM   4234 H10  LIG     1       4.546  -9.887  52.879  1.00  0.00      LIG  
ATOM   4235 H11  LIG     1       8.989 -10.359  53.222  1.00  0.00      LIG  
ATOM   4236 H12  LIG     1       9.349 -11.320  51.845  1.00  0.00      LIG  
ATOM   4237 H13  LIG     1       7.339  -9.145  49.640  1.00  0.00      LIG  
ATOM   4238 H14  LIG     1       5.810  -8.289  49.819  1.00  0.00      LIG  
ATOM   4239 H15  LIG     1       7.267  -7.404  49.492  1.00  0.00      LIG  
ATOM   4240 H16  LIG     1      10.804  -5.194  52.032  1.00  0.00      LIG  
ATOM   4241 H17  LIG     1      11.236  -6.873  52.222  1.00  0.00      LIG  
ATOM   4242 H18  LIG     1      10.037  -6.149  53.300  1.00  0.00      LIG  
ATOM   4243 H19  LIG     1       5.897  -8.480  54.219  1.00  0.00      LIG  
ATOM   4244 H20  LIG     1       6.362 -10.169  54.323  1.00  0.00      LIG  
ATOM   4245 H21  LIG     1       7.604  -8.926  54.225  1.00  0.00      LIG  
ATOM   4246 H22  LIG     1       4.851 -10.872  50.165  1.00  0.00      LIG  
ATOM   4247 H23  LIG     1       4.567 -11.791  51.661  1.00  0.00      LIG  
ATOM   4248 H24  LIG     1      10.742  -5.608  48.333  1.00  0.00      LIG  
ATOM   4249 H25  LIG     1      10.839  -4.754  49.892  1.00  0.00      LIG  
ATOM   4250 H26  LIG     1       7.511  -2.763  51.295  1.00  0.00      LIG  
ATOM   4251 H27  LIG     1       7.946  -2.382  49.626  1.00  0.00      LIG  
ATOM   4252 H28  LIG     1       9.206  -2.826  50.781  1.00  0.00      LIG  
ATOM   4253 H29  LIG     1       5.836  -4.330  50.308  1.00  0.00      LIG  
ATOM   4254 H30  LIG     1       6.352  -5.598  49.179  1.00  0.00      LIG  
ATOM   4255 H31  LIG     1       6.435  -3.908  48.717  1.00  0.00      LIG  
ATOM   4256 H32  LIG     1       6.254 -12.533  49.535  1.00  0.00      LIG  
ATOM   4257 H33  LIG     1      11.091  -8.276  51.651  1.00  0.00      LIG  
ATOM   4258 H34  LIG     1       6.966 -14.661  50.070  1.00  0.00      LIG  
ATOM   4259 H35  LIG     1       5.775 -14.110  51.198  1.00  0.00      LIG  
ATOM   4260 H36  LIG     1       8.422 -13.212  48.859  1.00  0.00      LIG  
ATOM   4261 H37  LIG     1       9.176 -12.372  50.195  1.00  0.00      LIG  
ATOM   4262 H38  LIG     1       8.281 -11.447  48.995  1.00  0.00      LIG  
ATOM   4263 H39  LIG     1       7.524 -15.557  52.151  1.00  0.00      LIG  
ATOM   4264 H40  LIG     1       7.652 -12.790  53.404  1.00  0.00      LIG  
ATOM   4265 H41  LIG     1       5.833 -13.748  54.553  1.00  0.00      LIG  
ATOM   4266 H42  LIG     1       8.154 -16.312  55.792  1.00  0.00      LIG  
ATOM   4267 H43  LIG     1       8.078 -16.546  54.039  1.00  0.00      LIG  
ATOM   4268 H44  LIG     1       6.635 -16.055  54.954  1.00  0.00      LIG  
ATOM   4269 H45  LIG     1       9.904 -13.315  54.453  1.00  0.00      LIG  
ATOM   4270 H46  LIG     1      10.060 -15.009  53.929  1.00  0.00      LIG  
ATOM   4271 H47  LIG     1      10.016 -14.602  55.648  1.00  0.00      LIG  
ATOM   4272 H48  LIG     1       8.047 -12.868  55.775  1.00  0.00      LIG  
ATOM   4273 H49  LIG     1      11.495 -15.589  49.893  1.00  0.00      LIG  
ATOM   4274 H50  LIG     1      11.648 -14.834  51.494  1.00  0.00      LIG  
ATOM   4275 H51  LIG     1      11.122 -13.859  50.076  1.00  0.00      LIG  
TER
REMARK  Energy: 80.7499
REMARK  SimpleFitness: 80.7499
REMARK  FullFitness: -801.6417
REMARK  InterFull: -13.9558
REMARK  IntraFull: 112.957
REMARK  solvFull: -1103.98
REMARK  surfFull: 203.337
REMARK  extraFull: 0.0
REMARK  deltaGcompsolvpol: -1103.98
REMARK  deltaGcompsolvnonpol: 203.337
REMARK  deltaGprotsolvpol: -1109.66
REMARK  deltaGprotsolvnonpol: 196.383
REMARK  deltaGligsolvpol: -11.5509
REMARK  deltaGligsolvnonpol: 16.8676
REMARK  deltaGvdw: -13.9558
REMARK  deltaGelec: 0.0
REMARK  deltaG: -5.19351
REMARK  Cluster: 2
REMARK  ClusterRank: 0
ATOM   4186 O    LIG     1       5.011   4.244  24.566  1.00  0.00      LIG  
ATOM   4187 O1   LIG     1       0.873   7.276  28.762  1.00  0.00      LIG  
ATOM   4188 O2   LIG     1       2.361   1.023  25.718  1.00  0.00      LIG  
ATOM   4189 O3   LIG     1       3.252  -1.689  23.415  1.00  0.00      LIG  
ATOM   4190 O4   LIG     1       0.926   0.296  22.966  1.00  0.00      LIG  
ATOM   4191 O5   LIG     1       0.904   2.640  26.361  1.00  0.00      LIG  
ATOM   4192 C    LIG     1       4.974   3.632  28.342  1.00  0.00      LIG  
ATOM   4193 C1   LIG     1       5.108   4.472  27.038  1.00  0.00      LIG  
ATOM   4194 C2   LIG     1       4.419   5.879  27.083  1.00  0.00      LIG  
ATOM   4195 C3   LIG     1       5.877   2.370  28.243  1.00  0.00      LIG  
ATOM   4196 C4   LIG     1       4.504   6.569  28.473  1.00  0.00      LIG  
ATOM   4197 C5   LIG     1       5.346   4.429  29.592  1.00  0.00      LIG  
ATOM   4198 C6   LIG     1       4.757   3.590  25.803  1.00  0.00      LIG  
ATOM   4199 C7   LIG     1       5.553   5.907  29.352  1.00  0.00      LIG  
ATOM   4200 C8   LIG     1       5.506   1.586  27.040  1.00  0.00      LIG  
ATOM   4201 C9   LIG     1       3.205   7.046  29.196  1.00  0.00      LIG  
ATOM   4202 C10  LIG     1       3.014   5.874  26.480  1.00  0.00      LIG  
ATOM   4203 C11  LIG     1       5.691   1.363  29.378  1.00  0.00      LIG  
ATOM   4204 C12  LIG     1       5.565   2.297  25.740  1.00  0.00      LIG  
ATOM   4205 C13  LIG     1       3.517   3.199  28.561  1.00  0.00      LIG  
ATOM   4206 C14  LIG     1       5.237   6.814  26.184  1.00  0.00      LIG  
ATOM   4207 C15  LIG     1       5.140   0.329  27.305  1.00  0.00      LIG  
ATOM   4208 C16  LIG     1       7.380   2.673  28.172  1.00  0.00      LIG  
ATOM   4209 C17  LIG     1       5.161   0.083  28.765  1.00  0.00      LIG  
ATOM   4210 C18  LIG     1       2.226   7.105  26.846  1.00  0.00      LIG  
ATOM   4211 C19  LIG     1       1.986   7.052  28.311  1.00  0.00      LIG  
ATOM   4212 C20  LIG     1       3.425   8.491  29.623  1.00  0.00      LIG  
ATOM   4213 C21  LIG     1       2.824   6.311  30.479  1.00  0.00      LIG  
ATOM   4214 C22  LIG     1       4.824  -0.784  26.340  1.00  0.00      LIG  
ATOM   4215 C23  LIG     1       3.338  -1.146  26.229  1.00  0.00      LIG  
ATOM   4216 C24  LIG     1       5.539  -2.046  26.787  1.00  0.00      LIG  
ATOM   4217 C25  LIG     1       2.506  -0.322  25.236  1.00  0.00      LIG  
ATOM   4218 C26  LIG     1       3.116  -0.325  23.817  1.00  0.00      LIG  
ATOM   4219 C27  LIG     1       2.322   0.454  22.749  1.00  0.00      LIG  
ATOM   4220 C28  LIG     1       2.639   1.940  22.766  1.00  0.00      LIG  
ATOM   4221 C29  LIG     1       2.623  -0.049  21.347  1.00  0.00      LIG  
ATOM   4222 C30  LIG     1       1.175   1.452  26.273  1.00  0.00      LIG  
ATOM   4223 C31  LIG     1       0.356   0.409  26.984  1.00  0.00      LIG  
ATOM   4224 H    LIG     1       6.167   4.709  26.923  1.00  0.00      LIG  
ATOM   4225 H1   LIG     1       4.994   7.525  28.270  1.00  0.00      LIG  
ATOM   4226 H2   LIG     1       6.245   4.048  30.076  1.00  0.00      LIG  
ATOM   4227 H3   LIG     1       4.570   4.293  30.348  1.00  0.00      LIG  
ATOM   4228 H4   LIG     1       3.695   3.337  25.811  1.00  0.00      LIG  
ATOM   4229 H5   LIG     1       5.631   6.427  30.310  1.00  0.00      LIG  
ATOM   4230 H6   LIG     1       6.528   6.031  28.872  1.00  0.00      LIG  
ATOM   4231 H7   LIG     1       2.459   4.989  26.798  1.00  0.00      LIG  
ATOM   4232 H8   LIG     1       3.075   5.822  25.390  1.00  0.00      LIG  
ATOM   4233 H9   LIG     1       5.038   1.709  30.181  1.00  0.00      LIG  
ATOM   4234 H10  LIG     1       6.652   1.151  29.856  1.00  0.00      LIG  
ATOM   4235 H11  LIG     1       6.606   2.517  25.487  1.00  0.00      LIG  
ATOM   4236 H12  LIG     1       5.192   1.674  24.923  1.00  0.00      LIG  
ATOM   4237 H13  LIG     1       3.163   2.524  27.785  1.00  0.00      LIG  
ATOM   4238 H14  LIG     1       3.377   2.694  29.518  1.00  0.00      LIG  
ATOM   4239 H15  LIG     1       2.846   4.054  28.580  1.00  0.00      LIG  
ATOM   4240 H16  LIG     1       4.893   7.848  26.265  1.00  0.00      LIG  
ATOM   4241 H17  LIG     1       5.162   6.549  25.130  1.00  0.00      LIG  
ATOM   4242 H18  LIG     1       6.293   6.796  26.465  1.00  0.00      LIG  
ATOM   4243 H19  LIG     1       7.750   3.096  29.108  1.00  0.00      LIG  
ATOM   4244 H20  LIG     1       7.953   1.756  27.999  1.00  0.00      LIG  
ATOM   4245 H21  LIG     1       7.638   3.366  27.368  1.00  0.00      LIG  
ATOM   4246 H22  LIG     1       4.154  -0.136  29.132  1.00  0.00      LIG  
ATOM   4247 H23  LIG     1       5.825  -0.742  29.036  1.00  0.00      LIG  
ATOM   4248 H24  LIG     1       1.256   7.086  26.343  1.00  0.00      LIG  
ATOM   4249 H25  LIG     1       2.739   8.035  26.591  1.00  0.00      LIG  
ATOM   4250 H26  LIG     1       4.285   8.563  30.294  1.00  0.00      LIG  
ATOM   4251 H27  LIG     1       2.554   8.890  30.152  1.00  0.00      LIG  
ATOM   4252 H28  LIG     1       3.612   9.138  28.759  1.00  0.00      LIG  
ATOM   4253 H29  LIG     1       3.632   6.344  31.214  1.00  0.00      LIG  
ATOM   4254 H30  LIG     1       2.566   5.268  30.287  1.00  0.00      LIG  
ATOM   4255 H31  LIG     1       1.954   6.772  30.956  1.00  0.00      LIG  
ATOM   4256 H32  LIG     1       5.240  -0.538  25.363  1.00  0.00      LIG  
ATOM   4257 H33  LIG     1       4.583   5.115  24.623  1.00  0.00      LIG  
ATOM   4258 H34  LIG     1       2.881  -1.086  27.221  1.00  0.00      LIG  
ATOM   4259 H35  LIG     1       3.264  -2.194  25.928  1.00  0.00      LIG  
ATOM   4260 H36  LIG     1       5.409  -2.839  26.051  1.00  0.00      LIG  
ATOM   4261 H37  LIG     1       5.136  -2.428  27.730  1.00  0.00      LIG  
ATOM   4262 H38  LIG     1       6.612  -1.873  26.910  1.00  0.00      LIG  
ATOM   4263 H39  LIG     1       1.540  -0.825  25.148  1.00  0.00      LIG  
ATOM   4264 H40  LIG     1       4.119   0.104  23.828  1.00  0.00      LIG  
ATOM   4265 H41  LIG     1       2.361  -2.014  23.197  1.00  0.00      LIG  
ATOM   4266 H42  LIG     1       2.119   2.449  21.950  1.00  0.00      LIG  
ATOM   4267 H43  LIG     1       3.712   2.109  22.649  1.00  0.00      LIG  
ATOM   4268 H44  LIG     1       2.304   2.421  23.687  1.00  0.00      LIG  
ATOM   4269 H45  LIG     1       2.250  -1.067  21.195  1.00  0.00      LIG  
ATOM   4270 H46  LIG     1       2.120   0.577  20.604  1.00  0.00      LIG  
ATOM   4271 H47  LIG     1       3.698  -0.026  21.149  1.00  0.00      LIG  
ATOM   4272 H48  LIG     1       0.481   0.948  22.395  1.00  0.00      LIG  
ATOM   4273 H49  LIG     1      -0.449   0.922  27.515  1.00  0.00      LIG  
ATOM   4274 H50  LIG     1       0.966  -0.115  27.724  1.00  0.00      LIG  
ATOM   4275 H51  LIG     1      -0.097  -0.286  26.271  1.00  0.00      LIG  
TER
REMARK  Energy: 80.7499
REMARK  SimpleFitness: 80.7499
REMARK  FullFitness: -801.6417
REMARK  InterFull: -13.9558
REMARK  IntraFull: 112.957
REMARK  solvFull: -1103.98
REMARK  surfFull: 203.337
REMARK  extraFull: 0.0
REMARK  deltaGcompsolvpol: -1103.98
REMARK  deltaGcompsolvnonpol: 203.337
REMARK  deltaGprotsolvpol: -1109.66
REMARK  deltaGprotsolvnonpol: 196.383
REMARK  deltaGligsolvpol: -11.5509
REMARK  deltaGligsolvnonpol: 16.8676
REMARK  deltaGvdw: -13.9558
REMARK  deltaGelec: 0.0
REMARK  deltaG: -5.19351
REMARK  Cluster: 2
REMARK  ClusterRank: 1
ATOM   4186 O    LIG     1       5.011   4.244  24.566  1.00  0.00      LIG  
ATOM   4187 O1   LIG     1       0.873   7.276  28.762  1.00  0.00      LIG  
ATOM   4188 O2   LIG     1       2.361   1.023  25.718  1.00  0.00      LIG  
ATOM   4189 O3   LIG     1       3.252  -1.689  23.415  1.00  0.00      LIG  
ATOM   4190 O4   LIG     1       0.926   0.296  22.966  1.00  0.00      LIG  
ATOM   4191 O5   LIG     1       0.904   2.640  26.361  1.00  0.00      LIG  
ATOM   4192 C    LIG     1       4.974   3.632  28.342  1.00  0.00      LIG  
ATOM   4193 C1   LIG     1       5.108   4.472  27.038  1.00  0.00      LIG  
ATOM   4194 C2   LIG     1       4.419   5.879  27.083  1.00  0.00      LIG  
ATOM   4195 C3   LIG     1       5.877   2.370  28.243  1.00  0.00      LIG  
ATOM   4196 C4   LIG     1       4.504   6.569  28.473  1.00  0.00      LIG  
ATOM   4197 C5   LIG     1       5.346   4.429  29.592  1.00  0.00      LIG  
ATOM   4198 C6   LIG     1       4.757   3.590  25.803  1.00  0.00      LIG  
ATOM   4199 C7   LIG     1       5.553   5.907  29.352  1.00  0.00      LIG  
ATOM   4200 C8   LIG     1       5.506   1.586  27.040  1.00  0.00      LIG  
ATOM   4201 C9   LIG     1       3.205   7.046  29.196  1.00  0.00      LIG  
ATOM   4202 C10  LIG     1       3.014   5.874  26.480  1.00  0.00      LIG  
ATOM   4203 C11  LIG     1       5.691   1.363  29.378  1.00  0.00      LIG  
ATOM   4204 C12  LIG     1       5.565   2.297  25.740  1.00  0.00      LIG  
ATOM   4205 C13  LIG     1       3.517   3.199  28.561  1.00  0.00      LIG  
ATOM   4206 C14  LIG     1       5.237   6.814  26.184  1.00  0.00      LIG  
ATOM   4207 C15  LIG     1       5.140   0.329  27.305  1.00  0.00      LIG  
ATOM   4208 C16  LIG     1       7.380   2.673  28.172  1.00  0.00      LIG  
ATOM   4209 C17  LIG     1       5.161   0.083  28.765  1.00  0.00      LIG  
ATOM   4210 C18  LIG     1       2.226   7.105  26.846  1.00  0.00      LIG  
ATOM   4211 C19  LIG     1       1.986   7.052  28.311  1.00  0.00      LIG  
ATOM   4212 C20  LIG     1       3.425   8.491  29.623  1.00  0.00      LIG  
ATOM   4213 C21  LIG     1       2.824   6.311  30.479  1.00  0.00      LIG  
ATOM   4214 C22  LIG     1       4.824  -0.784  26.340  1.00  0.00      LIG  
ATOM   4215 C23  LIG     1       3.338  -1.146  26.229  1.00  0.00      LIG  
ATOM   4216 C24  LIG     1       5.539  -2.046  26.787  1.00  0.00      LIG  
ATOM   4217 C25  LIG     1       2.506  -0.322  25.236  1.00  0.00      LIG  
ATOM   4218 C26  LIG     1       3.116  -0.325  23.817  1.00  0.00      LIG  
ATOM   4219 C27  LIG     1       2.322   0.454  22.749  1.00  0.00      LIG  
ATOM   4220 C28  LIG     1       2.639   1.940  22.766  1.00  0.00      LIG  
ATOM   4221 C29  LIG     1       2.623  -0.049  21.347  1.00  0.00      LIG  
ATOM   4222 C30  LIG     1       1.175   1.452  26.273  1.00  0.00      LIG  
ATOM   4223 C31  LIG     1       0.356   0.409  26.984  1.00  0.00      LIG  
ATOM   4224 H    LIG     1       6.167   4.709  26.923  1.00  0.00      LIG  
ATOM   4225 H1   LIG     1       4.994   7.525  28.270  1.00  0.00      LIG  
ATOM   4226 H2   LIG     1       6.245   4.048  30.076  1.00  0.00      LIG  
ATOM   4227 H3   LIG     1       4.570   4.293  30.348  1.00  0.00      LIG  
ATOM   4228 H4   LIG     1       3.695   3.337  25.811  1.00  0.00      LIG  
ATOM   4229 H5   LIG     1       5.631   6.427  30.310  1.00  0.00      LIG  
ATOM   4230 H6   LIG     1       6.528   6.031  28.872  1.00  0.00      LIG  
ATOM   4231 H7   LIG     1       2.459   4.989  26.798  1.00  0.00      LIG  
ATOM   4232 H8   LIG     1       3.075   5.822  25.390  1.00  0.00      LIG  
ATOM   4233 H9   LIG     1       5.038   1.709  30.181  1.00  0.00      LIG  
ATOM   4234 H10  LIG     1       6.652   1.151  29.856  1.00  0.00      LIG  
ATOM   4235 H11  LIG     1       6.606   2.517  25.487  1.00  0.00      LIG  
ATOM   4236 H12  LIG     1       5.192   1.674  24.923  1.00  0.00      LIG  
ATOM   4237 H13  LIG     1       3.163   2.524  27.785  1.00  0.00      LIG  
ATOM   4238 H14  LIG     1       3.377   2.694  29.518  1.00  0.00      LIG  
ATOM   4239 H15  LIG     1       2.846   4.054  28.580  1.00  0.00      LIG  
ATOM   4240 H16  LIG     1       4.893   7.848  26.265  1.00  0.00      LIG  
ATOM   4241 H17  LIG     1       5.162   6.549  25.130  1.00  0.00      LIG  
ATOM   4242 H18  LIG     1       6.293   6.796  26.465  1.00  0.00      LIG  
ATOM   4243 H19  LIG     1       7.750   3.096  29.108  1.00  0.00      LIG  
ATOM   4244 H20  LIG     1       7.953   1.756  27.999  1.00  0.00      LIG  
ATOM   4245 H21  LIG     1       7.638   3.366  27.368  1.00  0.00      LIG  
ATOM   4246 H22  LIG     1       4.154  -0.136  29.132  1.00  0.00      LIG  
ATOM   4247 H23  LIG     1       5.825  -0.742  29.036  1.00  0.00      LIG  
ATOM   4248 H24  LIG     1       1.256   7.086  26.343  1.00  0.00      LIG  
ATOM   4249 H25  LIG     1       2.739   8.035  26.591  1.00  0.00      LIG  
ATOM   4250 H26  LIG     1       4.285   8.563  30.294  1.00  0.00      LIG  
ATOM   4251 H27  LIG     1       2.554   8.890  30.152  1.00  0.00      LIG  
ATOM   4252 H28  LIG     1       3.612   9.138  28.759  1.00  0.00      LIG  
ATOM   4253 H29  LIG     1       3.632   6.344  31.214  1.00  0.00      LIG  
ATOM   4254 H30  LIG     1       2.566   5.268  30.287  1.00  0.00      LIG  
ATOM   4255 H31  LIG     1       1.954   6.772  30.956  1.00  0.00      LIG  
ATOM   4256 H32  LIG     1       5.240  -0.538  25.363  1.00  0.00      LIG  
ATOM   4257 H33  LIG     1       4.583   5.115  24.623  1.00  0.00      LIG  
ATOM   4258 H34  LIG     1       2.881  -1.086  27.221  1.00  0.00      LIG  
ATOM   4259 H35  LIG     1       3.264  -2.194  25.928  1.00  0.00      LIG  
ATOM   4260 H36  LIG     1       5.409  -2.839  26.051  1.00  0.00      LIG  
ATOM   4261 H37  LIG     1       5.136  -2.428  27.730  1.00  0.00      LIG  
ATOM   4262 H38  LIG     1       6.612  -1.873  26.910  1.00  0.00      LIG  
ATOM   4263 H39  LIG     1       1.540  -0.825  25.148  1.00  0.00      LIG  
ATOM   4264 H40  LIG     1       4.119   0.104  23.828  1.00  0.00      LIG  
ATOM   4265 H41  LIG     1       2.361  -2.014  23.197  1.00  0.00      LIG  
ATOM   4266 H42  LIG     1       2.119   2.449  21.950  1.00  0.00      LIG  
ATOM   4267 H43  LIG     1       3.712   2.109  22.649  1.00  0.00      LIG  
ATOM   4268 H44  LIG     1       2.304   2.421  23.687  1.00  0.00      LIG  
ATOM   4269 H45  LIG     1       2.250  -1.067  21.195  1.00  0.00      LIG  
ATOM   4270 H46  LIG     1       2.120   0.577  20.604  1.00  0.00      LIG  
ATOM   4271 H47  LIG     1       3.698  -0.026  21.149  1.00  0.00      LIG  
ATOM   4272 H48  LIG     1       0.481   0.948  22.395  1.00  0.00      LIG  
ATOM   4273 H49  LIG     1      -0.449   0.922  27.515  1.00  0.00      LIG  
ATOM   4274 H50  LIG     1       0.966  -0.115  27.724  1.00  0.00      LIG  
ATOM   4275 H51  LIG     1      -0.097  -0.286  26.271  1.00  0.00      LIG  
TER
REMARK  Energy: 80.7499
REMARK  SimpleFitness: 80.7499
REMARK  FullFitness: -801.6417
REMARK  InterFull: -13.9558
REMARK  IntraFull: 112.957
REMARK  solvFull: -1103.98
REMARK  surfFull: 203.337
REMARK  extraFull: 0.0
REMARK  deltaGcompsolvpol: -1103.98
REMARK  deltaGcompsolvnonpol: 203.337
REMARK  deltaGprotsolvpol: -1109.66
REMARK  deltaGprotsolvnonpol: 196.383
REMARK  deltaGligsolvpol: -11.5509
REMARK  deltaGligsolvnonpol: 16.8676
REMARK  deltaGvdw: -13.9558
REMARK  deltaGelec: 0.0
REMARK  deltaG: -5.19351
REMARK  Cluster: 2
REMARK  ClusterRank: 2
ATOM   4186 O    LIG     1       5.011   4.244  24.566  1.00  0.00      LIG  
ATOM   4187 O1   LIG     1       0.873   7.276  28.762  1.00  0.00      LIG  
ATOM   4188 O2   LIG     1       2.361   1.023  25.718  1.00  0.00      LIG  
ATOM   4189 O3   LIG     1       3.252  -1.689  23.415  1.00  0.00      LIG  
ATOM   4190 O4   LIG     1       0.926   0.296  22.966  1.00  0.00      LIG  
ATOM   4191 O5   LIG     1       0.904   2.640  26.361  1.00  0.00      LIG  
ATOM   4192 C    LIG     1       4.974   3.632  28.342  1.00  0.00      LIG  
ATOM   4193 C1   LIG     1       5.108   4.472  27.038  1.00  0.00      LIG  
ATOM   4194 C2   LIG     1       4.419   5.879  27.083  1.00  0.00      LIG  
ATOM   4195 C3   LIG     1       5.877   2.370  28.243  1.00  0.00      LIG  
ATOM   4196 C4   LIG     1       4.504   6.569  28.473  1.00  0.00      LIG  
ATOM   4197 C5   LIG     1       5.346   4.429  29.592  1.00  0.00      LIG  
ATOM   4198 C6   LIG     1       4.757   3.590  25.803  1.00  0.00      LIG  
ATOM   4199 C7   LIG     1       5.553   5.907  29.352  1.00  0.00      LIG  
ATOM   4200 C8   LIG     1       5.506   1.586  27.040  1.00  0.00      LIG  
ATOM   4201 C9   LIG     1       3.205   7.046  29.196  1.00  0.00      LIG  
ATOM   4202 C10  LIG     1       3.014   5.874  26.480  1.00  0.00      LIG  
ATOM   4203 C11  LIG     1       5.691   1.363  29.378  1.00  0.00      LIG  
ATOM   4204 C12  LIG     1       5.565   2.297  25.740  1.00  0.00      LIG  
ATOM   4205 C13  LIG     1       3.517   3.199  28.561  1.00  0.00      LIG  
ATOM   4206 C14  LIG     1       5.237   6.814  26.184  1.00  0.00      LIG  
ATOM   4207 C15  LIG     1       5.140   0.329  27.305  1.00  0.00      LIG  
ATOM   4208 C16  LIG     1       7.380   2.673  28.172  1.00  0.00      LIG  
ATOM   4209 C17  LIG     1       5.161   0.083  28.765  1.00  0.00      LIG  
ATOM   4210 C18  LIG     1       2.226   7.105  26.846  1.00  0.00      LIG  
ATOM   4211 C19  LIG     1       1.986   7.052  28.311  1.00  0.00      LIG  
ATOM   4212 C20  LIG     1       3.425   8.491  29.623  1.00  0.00      LIG  
ATOM   4213 C21  LIG     1       2.824   6.311  30.479  1.00  0.00      LIG  
ATOM   4214 C22  LIG     1       4.824  -0.784  26.340  1.00  0.00      LIG  
ATOM   4215 C23  LIG     1       3.338  -1.146  26.229  1.00  0.00      LIG  
ATOM   4216 C24  LIG     1       5.539  -2.046  26.787  1.00  0.00      LIG  
ATOM   4217 C25  LIG     1       2.506  -0.322  25.236  1.00  0.00      LIG  
ATOM   4218 C26  LIG     1       3.116  -0.325  23.817  1.00  0.00      LIG  
ATOM   4219 C27  LIG     1       2.322   0.454  22.749  1.00  0.00      LIG  
ATOM   4220 C28  LIG     1       2.639   1.940  22.766  1.00  0.00      LIG  
ATOM   4221 C29  LIG     1       2.623  -0.049  21.347  1.00  0.00      LIG  
ATOM   4222 C30  LIG     1       1.175   1.452  26.273  1.00  0.00      LIG  
ATOM   4223 C31  LIG     1       0.356   0.409  26.984  1.00  0.00      LIG  
ATOM   4224 H    LIG     1       6.167   4.709  26.923  1.00  0.00      LIG  
ATOM   4225 H1   LIG     1       4.994   7.525  28.270  1.00  0.00      LIG  
ATOM   4226 H2   LIG     1       6.245   4.048  30.076  1.00  0.00      LIG  
ATOM   4227 H3   LIG     1       4.570   4.293  30.348  1.00  0.00      LIG  
ATOM   4228 H4   LIG     1       3.695   3.337  25.811  1.00  0.00      LIG  
ATOM   4229 H5   LIG     1       5.631   6.427  30.310  1.00  0.00      LIG  
ATOM   4230 H6   LIG     1       6.528   6.031  28.872  1.00  0.00      LIG  
ATOM   4231 H7   LIG     1       2.459   4.989  26.798  1.00  0.00      LIG  
ATOM   4232 H8   LIG     1       3.075   5.822  25.390  1.00  0.00      LIG  
ATOM   4233 H9   LIG     1       5.038   1.709  30.181  1.00  0.00      LIG  
ATOM   4234 H10  LIG     1       6.652   1.151  29.856  1.00  0.00      LIG  
ATOM   4235 H11  LIG     1       6.606   2.517  25.487  1.00  0.00      LIG  
ATOM   4236 H12  LIG     1       5.192   1.674  24.923  1.00  0.00      LIG  
ATOM   4237 H13  LIG     1       3.163   2.524  27.785  1.00  0.00      LIG  
ATOM   4238 H14  LIG     1       3.377   2.694  29.518  1.00  0.00      LIG  
ATOM   4239 H15  LIG     1       2.846   4.054  28.580  1.00  0.00      LIG  
ATOM   4240 H16  LIG     1       4.893   7.848  26.265  1.00  0.00      LIG  
ATOM   4241 H17  LIG     1       5.162   6.549  25.130  1.00  0.00      LIG  
ATOM   4242 H18  LIG     1       6.293   6.796  26.465  1.00  0.00      LIG  
ATOM   4243 H19  LIG     1       7.750   3.096  29.108  1.00  0.00      LIG  
ATOM   4244 H20  LIG     1       7.953   1.756  27.999  1.00  0.00      LIG  
ATOM   4245 H21  LIG     1       7.638   3.366  27.368  1.00  0.00      LIG  
ATOM   4246 H22  LIG     1       4.154  -0.136  29.132  1.00  0.00      LIG  
ATOM   4247 H23  LIG     1       5.825  -0.742  29.036  1.00  0.00      LIG  
ATOM   4248 H24  LIG     1       1.256   7.086  26.343  1.00  0.00      LIG  
ATOM   4249 H25  LIG     1       2.739   8.035  26.591  1.00  0.00      LIG  
ATOM   4250 H26  LIG     1       4.285   8.563  30.294  1.00  0.00      LIG  
ATOM   4251 H27  LIG     1       2.554   8.890  30.152  1.00  0.00      LIG  
ATOM   4252 H28  LIG     1       3.612   9.138  28.759  1.00  0.00      LIG  
ATOM   4253 H29  LIG     1       3.632   6.344  31.214  1.00  0.00      LIG  
ATOM   4254 H30  LIG     1       2.566   5.268  30.287  1.00  0.00      LIG  
ATOM   4255 H31  LIG     1       1.954   6.772  30.956  1.00  0.00      LIG  
ATOM   4256 H32  LIG     1       5.240  -0.538  25.363  1.00  0.00      LIG  
ATOM   4257 H33  LIG     1       4.583   5.115  24.623  1.00  0.00      LIG  
ATOM   4258 H34  LIG     1       2.881  -1.086  27.221  1.00  0.00      LIG  
ATOM   4259 H35  LIG     1       3.264  -2.194  25.928  1.00  0.00      LIG  
ATOM   4260 H36  LIG     1       5.409  -2.839  26.051  1.00  0.00      LIG  
ATOM   4261 H37  LIG     1       5.136  -2.428  27.730  1.00  0.00      LIG  
ATOM   4262 H38  LIG     1       6.612  -1.873  26.910  1.00  0.00      LIG  
ATOM   4263 H39  LIG     1       1.540  -0.825  25.148  1.00  0.00      LIG  
ATOM   4264 H40  LIG     1       4.119   0.104  23.828  1.00  0.00      LIG  
ATOM   4265 H41  LIG     1       2.361  -2.014  23.197  1.00  0.00      LIG  
ATOM   4266 H42  LIG     1       2.119   2.449  21.950  1.00  0.00      LIG  
ATOM   4267 H43  LIG     1       3.712   2.109  22.649  1.00  0.00      LIG  
ATOM   4268 H44  LIG     1       2.304   2.421  23.687  1.00  0.00      LIG  
ATOM   4269 H45  LIG     1       2.250  -1.067  21.195  1.00  0.00      LIG  
ATOM   4270 H46  LIG     1       2.120   0.577  20.604  1.00  0.00      LIG  
ATOM   4271 H47  LIG     1       3.698  -0.026  21.149  1.00  0.00      LIG  
ATOM   4272 H48  LIG     1       0.481   0.948  22.395  1.00  0.00      LIG  
ATOM   4273 H49  LIG     1      -0.449   0.922  27.515  1.00  0.00      LIG  
ATOM   4274 H50  LIG     1       0.966  -0.115  27.724  1.00  0.00      LIG  
ATOM   4275 H51  LIG     1      -0.097  -0.286  26.271  1.00  0.00      LIG  
TER
REMARK  Energy: 81.3181
REMARK  SimpleFitness: 81.3181
REMARK  FullFitness: -800.421
REMARK  InterFull: -13.617
REMARK  IntraFull: 113.494
REMARK  solvFull: -1103.43
REMARK  surfFull: 203.132
REMARK  extraFull: 0.0
REMARK  deltaGcompsolvpol: -1103.43
REMARK  deltaGcompsolvnonpol: 203.132
REMARK  deltaGprotsolvpol: -1109.66
REMARK  deltaGprotsolvnonpol: 196.383
REMARK  deltaGligsolvpol: -11.5601
REMARK  deltaGligsolvnonpol: 16.8699
REMARK  deltaGvdw: -13.617
REMARK  deltaGelec: 0.0
REMARK  deltaG: -5.1468515
REMARK  Cluster: 2
REMARK  ClusterRank: 3
ATOM   4186 O    LIG     1       5.223   4.039  24.529  1.00  0.00      LIG  
ATOM   4187 O1   LIG     1       1.254   7.229  28.767  1.00  0.00      LIG  
ATOM   4188 O2   LIG     1       2.335   1.058  25.576  1.00  0.00      LIG  
ATOM   4189 O3   LIG     1       3.131  -1.721  23.316  1.00  0.00      LIG  
ATOM   4190 O4   LIG     1       0.905   0.344  22.742  1.00  0.00      LIG  
ATOM   4191 O5   LIG     1       0.992   2.776  26.201  1.00  0.00      LIG  
ATOM   4192 C    LIG     1       5.132   3.365  28.290  1.00  0.00      LIG  
ATOM   4193 C1   LIG     1       5.322   4.219  27.003  1.00  0.00      LIG  
ATOM   4194 C2   LIG     1       4.722   5.665  27.074  1.00  0.00      LIG  
ATOM   4195 C3   LIG     1       5.947   2.047  28.168  1.00  0.00      LIG  
ATOM   4196 C4   LIG     1       4.839   6.322  28.478  1.00  0.00      LIG  
ATOM   4197 C5   LIG     1       5.557   4.114  29.554  1.00  0.00      LIG  
ATOM   4198 C6   LIG     1       4.916   3.382  25.753  1.00  0.00      LIG  
ATOM   4199 C7   LIG     1       5.846   5.583  29.345  1.00  0.00      LIG  
ATOM   4200 C8   LIG     1       5.515   1.307  26.958  1.00  0.00      LIG  
ATOM   4201 C9   LIG     1       3.566   6.856  29.208  1.00  0.00      LIG  
ATOM   4202 C10  LIG     1       3.323   5.762  26.462  1.00  0.00      LIG  
ATOM   4203 C11  LIG     1       5.695   1.044  29.290  1.00  0.00      LIG  
ATOM   4204 C12  LIG     1       5.625   2.032  25.669  1.00  0.00      LIG  
ATOM   4205 C13  LIG     1       3.649   3.025  28.500  1.00  0.00      LIG  
ATOM   4206 C14  LIG     1       5.604   6.564  26.200  1.00  0.00      LIG  
ATOM   4207 C15  LIG     1       5.046   0.080  27.211  1.00  0.00      LIG  
ATOM   4208 C16  LIG     1       7.468   2.244  28.098  1.00  0.00      LIG  
ATOM   4209 C17  LIG     1       5.055  -0.180  28.669  1.00  0.00      LIG  
ATOM   4210 C18  LIG     1       2.611   7.029  26.855  1.00  0.00      LIG  
ATOM   4211 C19  LIG     1       2.355   6.952  28.316  1.00  0.00      LIG  
ATOM   4212 C20  LIG     1       3.864   8.277  29.668  1.00  0.00      LIG  
ATOM   4213 C21  LIG     1       3.137   6.116  30.473  1.00  0.00      LIG  
ATOM   4214 C22  LIG     1       4.623  -0.997  26.246  1.00  0.00      LIG  
ATOM   4215 C23  LIG     1       3.107  -1.192  26.114  1.00  0.00      LIG  
ATOM   4216 C24  LIG     1       5.180  -2.331  26.709  1.00  0.00      LIG  
ATOM   4217 C25  LIG     1       2.384  -0.295  25.097  1.00  0.00      LIG  
ATOM   4218 C26  LIG     1       3.037  -0.346  23.698  1.00  0.00      LIG  
ATOM   4219 C27  LIG     1       2.316   0.450  22.590  1.00  0.00      LIG  
ATOM   4220 C28  LIG     1       2.682   1.924  22.611  1.00  0.00      LIG  
ATOM   4221 C29  LIG     1       2.664  -0.070  21.205  1.00  0.00      LIG  
ATOM   4222 C30  LIG     1       1.181   1.572  26.127  1.00  0.00      LIG  
ATOM   4223 C31  LIG     1       0.315   0.600  26.881  1.00  0.00      LIG  
ATOM   4224 H    LIG     1       6.394   4.389  26.892  1.00  0.00      LIG  
ATOM   4225 H1   LIG     1       5.382   7.253  28.297  1.00  0.00      LIG  
ATOM   4226 H2   LIG     1       6.438   3.673  30.021  1.00  0.00      LIG  
ATOM   4227 H3   LIG     1       4.780   4.006  30.314  1.00  0.00      LIG  
ATOM   4228 H4   LIG     1       3.838   3.207  25.753  1.00  0.00      LIG  
ATOM   4229 H5   LIG     1       5.952   6.078  30.313  1.00  0.00      LIG  
ATOM   4230 H6   LIG     1       6.827   5.661  28.867  1.00  0.00      LIG  
ATOM   4231 H7   LIG     1       2.712   4.906  26.756  1.00  0.00      LIG  
ATOM   4232 H8   LIG     1       3.389   5.732  25.371  1.00  0.00      LIG  
ATOM   4233 H9   LIG     1       5.083   1.431  30.108  1.00  0.00      LIG  
ATOM   4234 H10  LIG     1       6.642   0.748  29.751  1.00  0.00      LIG  
ATOM   4235 H11  LIG     1       6.680   2.177  25.416  1.00  0.00      LIG  
ATOM   4236 H12  LIG     1       5.206   1.451  24.845  1.00  0.00      LIG  
ATOM   4237 H13  LIG     1       3.252   2.385  27.715  1.00  0.00      LIG  
ATOM   4238 H14  LIG     1       3.474   2.517  29.450  1.00  0.00      LIG  
ATOM   4239 H15  LIG     1       3.033   3.921  28.528  1.00  0.00      LIG  
ATOM   4240 H16  LIG     1       5.320   7.615  26.293  1.00  0.00      LIG  
ATOM   4241 H17  LIG     1       5.529   6.320  25.141  1.00  0.00      LIG  
ATOM   4242 H18  LIG     1       6.654   6.481  26.494  1.00  0.00      LIG  
ATOM   4243 H19  LIG     1       7.868   2.615  29.043  1.00  0.00      LIG  
ATOM   4244 H20  LIG     1       7.973   1.293  27.900  1.00  0.00      LIG  
ATOM   4245 H21  LIG     1       7.772   2.938  27.311  1.00  0.00      LIG  
ATOM   4246 H22  LIG     1       4.035  -0.316  29.039  1.00  0.00      LIG  
ATOM   4247 H23  LIG     1       5.649  -1.059  28.931  1.00  0.00      LIG  
ATOM   4248 H24  LIG     1       1.645   7.084  26.346  1.00  0.00      LIG  
ATOM   4249 H25  LIG     1       3.183   7.932  26.628  1.00  0.00      LIG  
ATOM   4250 H26  LIG     1       4.722   8.288  30.344  1.00  0.00      LIG  
ATOM   4251 H27  LIG     1       3.013   8.712  30.202  1.00  0.00      LIG  
ATOM   4252 H28  LIG     1       4.090   8.932  28.820  1.00  0.00      LIG  
ATOM   4253 H29  LIG     1       3.942   6.086  31.211  1.00  0.00      LIG  
ATOM   4254 H30  LIG     1       2.821   5.094  30.257  1.00  0.00      LIG  
ATOM   4255 H31  LIG     1       2.291   6.614  30.957  1.00  0.00      LIG  
ATOM   4256 H32  LIG     1       5.079  -0.802  25.275  1.00  0.00      LIG  
ATOM   4257 H33  LIG     1       4.871   4.941  24.607  1.00  0.00      LIG  
ATOM   4258 H34  LIG     1       2.647  -1.075  27.099  1.00  0.00      LIG  
ATOM   4259 H35  LIG     1       2.925  -2.229  25.818  1.00  0.00      LIG  
ATOM   4260 H36  LIG     1       4.955  -3.115  25.983  1.00  0.00      LIG  
ATOM   4261 H37  LIG     1       4.740  -2.652  27.658  1.00  0.00      LIG  
ATOM   4262 H38  LIG     1       6.266  -2.279  26.826  1.00  0.00      LIG  
ATOM   4263 H39  LIG     1       1.379  -0.708  24.981  1.00  0.00      LIG  
ATOM   4264 H40  LIG     1       4.057   0.039  23.739  1.00  0.00      LIG  
ATOM   4265 H41  LIG     1       2.244  -2.001  23.033  1.00  0.00      LIG  
ATOM   4266 H42  LIG     1       2.231   2.438  21.758  1.00  0.00      LIG  
ATOM   4267 H43  LIG     1       3.766   2.056  22.562  1.00  0.00      LIG  
ATOM   4268 H44  LIG     1       2.304   2.426  23.503  1.00  0.00      LIG  
ATOM   4269 H45  LIG     1       2.291  -1.086  21.052  1.00  0.00      LIG  
ATOM   4270 H46  LIG     1       2.191   0.550  20.436  1.00  0.00      LIG  
ATOM   4271 H47  LIG     1       3.746  -0.056  21.046  1.00  0.00      LIG  
ATOM   4272 H48  LIG     1       0.513   0.979  22.120  1.00  0.00      LIG  
ATOM   4273 H49  LIG     1      -0.476   1.174  27.370  1.00  0.00      LIG  
ATOM   4274 H50  LIG     1       0.900   0.099  27.656  1.00  0.00      LIG  
ATOM   4275 H51  LIG     1      -0.156  -0.118  26.206  1.00  0.00      LIG  
TER
REMARK  Energy: 81.3181
REMARK  SimpleFitness: 81.3181
REMARK  FullFitness: -800.421
REMARK  InterFull: -13.617
REMARK  IntraFull: 113.494
REMARK  solvFull: -1103.43
REMARK  surfFull: 203.132
REMARK  extraFull: 0.0
REMARK  deltaGcompsolvpol: -1103.43
REMARK  deltaGcompsolvnonpol: 203.132
REMARK  deltaGprotsolvpol: -1109.66
REMARK  deltaGprotsolvnonpol: 196.383
REMARK  deltaGligsolvpol: -11.5601
REMARK  deltaGligsolvnonpol: 16.8699
REMARK  deltaGvdw: -13.617
REMARK  deltaGelec: 0.0
REMARK  deltaG: -5.1468515
REMARK  Cluster: 2
REMARK  ClusterRank: 4
ATOM   4186 O    LIG     1       5.223   4.039  24.529  1.00  0.00      LIG  
ATOM   4187 O1   LIG     1       1.254   7.229  28.767  1.00  0.00      LIG  
ATOM   4188 O2   LIG     1       2.335   1.058  25.576  1.00  0.00      LIG  
ATOM   4189 O3   LIG     1       3.131  -1.721  23.316  1.00  0.00      LIG  
ATOM   4190 O4   LIG     1       0.905   0.344  22.742  1.00  0.00      LIG  
ATOM   4191 O5   LIG     1       0.992   2.776  26.201  1.00  0.00      LIG  
ATOM   4192 C    LIG     1       5.132   3.365  28.290  1.00  0.00      LIG  
ATOM   4193 C1   LIG     1       5.322   4.219  27.003  1.00  0.00      LIG  
ATOM   4194 C2   LIG     1       4.722   5.665  27.074  1.00  0.00      LIG  
ATOM   4195 C3   LIG     1       5.947   2.047  28.168  1.00  0.00      LIG  
ATOM   4196 C4   LIG     1       4.839   6.322  28.478  1.00  0.00      LIG  
ATOM   4197 C5   LIG     1       5.557   4.114  29.554  1.00  0.00      LIG  
ATOM   4198 C6   LIG     1       4.916   3.382  25.753  1.00  0.00      LIG  
ATOM   4199 C7   LIG     1       5.846   5.583  29.345  1.00  0.00      LIG  
ATOM   4200 C8   LIG     1       5.515   1.307  26.958  1.00  0.00      LIG  
ATOM   4201 C9   LIG     1       3.566   6.856  29.208  1.00  0.00      LIG  
ATOM   4202 C10  LIG     1       3.323   5.762  26.462  1.00  0.00      LIG  
ATOM   4203 C11  LIG     1       5.695   1.044  29.290  1.00  0.00      LIG  
ATOM   4204 C12  LIG     1       5.625   2.032  25.669  1.00  0.00      LIG  
ATOM   4205 C13  LIG     1       3.649   3.025  28.500  1.00  0.00      LIG  
ATOM   4206 C14  LIG     1       5.604   6.564  26.200  1.00  0.00      LIG  
ATOM   4207 C15  LIG     1       5.046   0.080  27.211  1.00  0.00      LIG  
ATOM   4208 C16  LIG     1       7.468   2.244  28.098  1.00  0.00      LIG  
ATOM   4209 C17  LIG     1       5.055  -0.180  28.669  1.00  0.00      LIG  
ATOM   4210 C18  LIG     1       2.611   7.029  26.855  1.00  0.00      LIG  
ATOM   4211 C19  LIG     1       2.355   6.952  28.316  1.00  0.00      LIG  
ATOM   4212 C20  LIG     1       3.864   8.277  29.668  1.00  0.00      LIG  
ATOM   4213 C21  LIG     1       3.137   6.116  30.473  1.00  0.00      LIG  
ATOM   4214 C22  LIG     1       4.623  -0.997  26.246  1.00  0.00      LIG  
ATOM   4215 C23  LIG     1       3.107  -1.192  26.114  1.00  0.00      LIG  
ATOM   4216 C24  LIG     1       5.180  -2.331  26.709  1.00  0.00      LIG  
ATOM   4217 C25  LIG     1       2.384  -0.295  25.097  1.00  0.00      LIG  
ATOM   4218 C26  LIG     1       3.037  -0.346  23.698  1.00  0.00      LIG  
ATOM   4219 C27  LIG     1       2.316   0.450  22.590  1.00  0.00      LIG  
ATOM   4220 C28  LIG     1       2.682   1.924  22.611  1.00  0.00      LIG  
ATOM   4221 C29  LIG     1       2.664  -0.070  21.205  1.00  0.00      LIG  
ATOM   4222 C30  LIG     1       1.181   1.572  26.127  1.00  0.00      LIG  
ATOM   4223 C31  LIG     1       0.315   0.600  26.881  1.00  0.00      LIG  
ATOM   4224 H    LIG     1       6.394   4.389  26.892  1.00  0.00      LIG  
ATOM   4225 H1   LIG     1       5.382   7.253  28.297  1.00  0.00      LIG  
ATOM   4226 H2   LIG     1       6.438   3.673  30.021  1.00  0.00      LIG  
ATOM   4227 H3   LIG     1       4.780   4.006  30.314  1.00  0.00      LIG  
ATOM   4228 H4   LIG     1       3.838   3.207  25.753  1.00  0.00      LIG  
ATOM   4229 H5   LIG     1       5.952   6.078  30.313  1.00  0.00      LIG  
ATOM   4230 H6   LIG     1       6.827   5.661  28.867  1.00  0.00      LIG  
ATOM   4231 H7   LIG     1       2.712   4.906  26.756  1.00  0.00      LIG  
ATOM   4232 H8   LIG     1       3.389   5.732  25.371  1.00  0.00      LIG  
ATOM   4233 H9   LIG     1       5.083   1.431  30.108  1.00  0.00      LIG  
ATOM   4234 H10  LIG     1       6.642   0.748  29.751  1.00  0.00      LIG  
ATOM   4235 H11  LIG     1       6.680   2.177  25.416  1.00  0.00      LIG  
ATOM   4236 H12  LIG     1       5.206   1.451  24.845  1.00  0.00      LIG  
ATOM   4237 H13  LIG     1       3.252   2.385  27.715  1.00  0.00      LIG  
ATOM   4238 H14  LIG     1       3.474   2.517  29.450  1.00  0.00      LIG  
ATOM   4239 H15  LIG     1       3.033   3.921  28.528  1.00  0.00      LIG  
ATOM   4240 H16  LIG     1       5.320   7.615  26.293  1.00  0.00      LIG  
ATOM   4241 H17  LIG     1       5.529   6.320  25.141  1.00  0.00      LIG  
ATOM   4242 H18  LIG     1       6.654   6.481  26.494  1.00  0.00      LIG  
ATOM   4243 H19  LIG     1       7.868   2.615  29.043  1.00  0.00      LIG  
ATOM   4244 H20  LIG     1       7.973   1.293  27.900  1.00  0.00      LIG  
ATOM   4245 H21  LIG     1       7.772   2.938  27.311  1.00  0.00      LIG  
ATOM   4246 H22  LIG     1       4.035  -0.316  29.039  1.00  0.00      LIG  
ATOM   4247 H23  LIG     1       5.649  -1.059  28.931  1.00  0.00      LIG  
ATOM   4248 H24  LIG     1       1.645   7.084  26.346  1.00  0.00      LIG  
ATOM   4249 H25  LIG     1       3.183   7.932  26.628  1.00  0.00      LIG  
ATOM   4250 H26  LIG     1       4.722   8.288  30.344  1.00  0.00      LIG  
ATOM   4251 H27  LIG     1       3.013   8.712  30.202  1.00  0.00      LIG  
ATOM   4252 H28  LIG     1       4.090   8.932  28.820  1.00  0.00      LIG  
ATOM   4253 H29  LIG     1       3.942   6.086  31.211  1.00  0.00      LIG  
ATOM   4254 H30  LIG     1       2.821   5.094  30.257  1.00  0.00      LIG  
ATOM   4255 H31  LIG     1       2.291   6.614  30.957  1.00  0.00      LIG  
ATOM   4256 H32  LIG     1       5.079  -0.802  25.275  1.00  0.00      LIG  
ATOM   4257 H33  LIG     1       4.871   4.941  24.607  1.00  0.00      LIG  
ATOM   4258 H34  LIG     1       2.647  -1.075  27.099  1.00  0.00      LIG  
ATOM   4259 H35  LIG     1       2.925  -2.229  25.818  1.00  0.00      LIG  
ATOM   4260 H36  LIG     1       4.955  -3.115  25.983  1.00  0.00      LIG  
ATOM   4261 H37  LIG     1       4.740  -2.652  27.658  1.00  0.00      LIG  
ATOM   4262 H38  LIG     1       6.266  -2.279  26.826  1.00  0.00      LIG  
ATOM   4263 H39  LIG     1       1.379  -0.708  24.981  1.00  0.00      LIG  
ATOM   4264 H40  LIG     1       4.057   0.039  23.739  1.00  0.00      LIG  
ATOM   4265 H41  LIG     1       2.244  -2.001  23.033  1.00  0.00      LIG  
ATOM   4266 H42  LIG     1       2.231   2.438  21.758  1.00  0.00      LIG  
ATOM   4267 H43  LIG     1       3.766   2.056  22.562  1.00  0.00      LIG  
ATOM   4268 H44  LIG     1       2.304   2.426  23.503  1.00  0.00      LIG  
ATOM   4269 H45  LIG     1       2.291  -1.086  21.052  1.00  0.00      LIG  
ATOM   4270 H46  LIG     1       2.191   0.550  20.436  1.00  0.00      LIG  
ATOM   4271 H47  LIG     1       3.746  -0.056  21.046  1.00  0.00      LIG  
ATOM   4272 H48  LIG     1       0.513   0.979  22.120  1.00  0.00      LIG  
ATOM   4273 H49  LIG     1      -0.476   1.174  27.370  1.00  0.00      LIG  
ATOM   4274 H50  LIG     1       0.900   0.099  27.656  1.00  0.00      LIG  
ATOM   4275 H51  LIG     1      -0.156  -0.118  26.206  1.00  0.00      LIG  
TER
REMARK  Energy: 81.672
REMARK  SimpleFitness: 81.672
REMARK  FullFitness: -799.1466
REMARK  InterFull: -15.4706
REMARK  IntraFull: 115.331
REMARK  solvFull: -1102.05
REMARK  surfFull: 203.043
REMARK  extraFull: 0.0
REMARK  deltaGcompsolvpol: -1102.05
REMARK  deltaGcompsolvnonpol: 203.043
REMARK  deltaGprotsolvpol: -1109.66
REMARK  deltaGprotsolvnonpol: 196.383
REMARK  deltaGligsolvpol: -11.7255
REMARK  deltaGligsolvnonpol: 16.8827
REMARK  deltaGvdw: -15.4706
REMARK  deltaGelec: 0.0
REMARK  deltaG: -5.237254
REMARK  Cluster: 2
REMARK  ClusterRank: 5
ATOM   4186 O    LIG     1       5.169   3.989  24.509  1.00  0.00      LIG  
ATOM   4187 O1   LIG     1       1.293   7.104  28.856  1.00  0.00      LIG  
ATOM   4188 O2   LIG     1       2.194   1.072  25.596  1.00  0.00      LIG  
ATOM   4189 O3   LIG     1       2.905  -1.667  23.268  1.00  0.00      LIG  
ATOM   4190 O4   LIG     1       0.768   0.499  22.756  1.00  0.00      LIG  
ATOM   4191 O5   LIG     1       0.915   2.764  26.403  1.00  0.00      LIG  
ATOM   4192 C    LIG     1       5.125   3.288  28.267  1.00  0.00      LIG  
ATOM   4193 C1   LIG     1       5.307   4.148  26.983  1.00  0.00      LIG  
ATOM   4194 C2   LIG     1       4.731   5.602  27.077  1.00  0.00      LIG  
ATOM   4195 C3   LIG     1       5.910   1.955  28.119  1.00  0.00      LIG  
ATOM   4196 C4   LIG     1       4.878   6.243  28.485  1.00  0.00      LIG  
ATOM   4197 C5   LIG     1       5.591   4.019  29.527  1.00  0.00      LIG  
ATOM   4198 C6   LIG     1       4.868   3.328  25.733  1.00  0.00      LIG  
ATOM   4199 C7   LIG     1       5.893   5.486  29.326  1.00  0.00      LIG  
ATOM   4200 C8   LIG     1       5.441   1.233  26.912  1.00  0.00      LIG  
ATOM   4201 C9   LIG     1       3.622   6.778  29.245  1.00  0.00      LIG  
ATOM   4202 C10  LIG     1       3.327   5.724  26.481  1.00  0.00      LIG  
ATOM   4203 C11  LIG     1       5.657   0.946  29.236  1.00  0.00      LIG  
ATOM   4204 C12  LIG     1       5.551   1.967  25.627  1.00  0.00      LIG  
ATOM   4205 C13  LIG     1       3.639   2.979  28.504  1.00  0.00      LIG  
ATOM   4206 C14  LIG     1       5.614   6.496  26.199  1.00  0.00      LIG  
ATOM   4207 C15  LIG     1       4.944   0.018  27.164  1.00  0.00      LIG  
ATOM   4208 C16  LIG     1       7.433   2.123  28.019  1.00  0.00      LIG  
ATOM   4209 C17  LIG     1       4.963  -0.252  28.621  1.00  0.00      LIG  
ATOM   4210 C18  LIG     1       2.621   6.981  26.917  1.00  0.00      LIG  
ATOM   4211 C19  LIG     1       2.393   6.866  28.379  1.00  0.00      LIG  
ATOM   4212 C20  LIG     1       3.928   8.201  29.690  1.00  0.00      LIG  
ATOM   4213 C21  LIG     1       3.227   6.046  30.525  1.00  0.00      LIG  
ATOM   4214 C22  LIG     1       4.479  -1.039  26.196  1.00  0.00      LIG  
ATOM   4215 C23  LIG     1       2.957  -1.191  26.083  1.00  0.00      LIG  
ATOM   4216 C24  LIG     1       5.004  -2.395  26.636  1.00  0.00      LIG  
ATOM   4217 C25  LIG     1       2.239  -0.270  25.086  1.00  0.00      LIG  
ATOM   4218 C26  LIG     1       2.879  -0.299  23.681  1.00  0.00      LIG  
ATOM   4219 C27  LIG     1       2.180   0.560  22.605  1.00  0.00      LIG  
ATOM   4220 C28  LIG     1       2.601   2.018  22.670  1.00  0.00      LIG  
ATOM   4221 C29  LIG     1       2.503   0.065  21.205  1.00  0.00      LIG  
ATOM   4222 C30  LIG     1       1.071   1.565  26.227  1.00  0.00      LIG  
ATOM   4223 C31  LIG     1       0.115   0.561  26.812  1.00  0.00      LIG  
ATOM   4224 H    LIG     1       6.381   4.303  26.857  1.00  0.00      LIG  
ATOM   4225 H1   LIG     1       5.424   7.172  28.304  1.00  0.00      LIG  
ATOM   4226 H2   LIG     1       6.478   3.563  29.967  1.00  0.00      LIG  
ATOM   4227 H3   LIG     1       4.833   3.911  30.304  1.00  0.00      LIG  
ATOM   4228 H4   LIG     1       3.787   3.172  25.746  1.00  0.00      LIG  
ATOM   4229 H5   LIG     1       6.024   5.971  30.297  1.00  0.00      LIG  
ATOM   4230 H6   LIG     1       6.866   5.559  28.831  1.00  0.00      LIG  
ATOM   4231 H7   LIG     1       2.715   4.863  26.758  1.00  0.00      LIG  
ATOM   4232 H8   LIG     1       3.382   5.724  25.390  1.00  0.00      LIG  
ATOM   4233 H9   LIG     1       5.080   1.343  30.074  1.00  0.00      LIG  
ATOM   4234 H10  LIG     1       6.607   0.617  29.666  1.00  0.00      LIG  
ATOM   4235 H11  LIG     1       6.604   2.094  25.362  1.00  0.00      LIG  
ATOM   4236 H12  LIG     1       5.111   1.402  24.803  1.00  0.00      LIG  
ATOM   4237 H13  LIG     1       3.214   2.353  27.722  1.00  0.00      LIG  
ATOM   4238 H14  LIG     1       3.473   2.468  29.455  1.00  0.00      LIG  
ATOM   4239 H15  LIG     1       3.044   3.888  28.550  1.00  0.00      LIG  
ATOM   4240 H16  LIG     1       5.336   7.549  26.296  1.00  0.00      LIG  
ATOM   4241 H17  LIG     1       5.532   6.254  25.140  1.00  0.00      LIG  
ATOM   4242 H18  LIG     1       6.665   6.405  26.487  1.00  0.00      LIG  
ATOM   4243 H19  LIG     1       7.860   2.483  28.957  1.00  0.00      LIG  
ATOM   4244 H20  LIG     1       7.917   1.164  27.807  1.00  0.00      LIG  
ATOM   4245 H21  LIG     1       7.735   2.815  27.229  1.00  0.00      LIG  
ATOM   4246 H22  LIG     1       3.944  -0.351  29.005  1.00  0.00      LIG  
ATOM   4247 H23  LIG     1       5.524  -1.155  28.872  1.00  0.00      LIG  
ATOM   4248 H24  LIG     1       1.648   7.048  26.425  1.00  0.00      LIG  
ATOM   4249 H25  LIG     1       3.190   7.889  26.702  1.00  0.00      LIG  
ATOM   4250 H26  LIG     1       4.799   8.214  30.351  1.00  0.00      LIG  
ATOM   4251 H27  LIG     1       3.087   8.639  30.237  1.00  0.00      LIG  
ATOM   4252 H28  LIG     1       4.140   8.851  28.835  1.00  0.00      LIG  
ATOM   4253 H29  LIG     1       4.050   6.023  31.243  1.00  0.00      LIG  
ATOM   4254 H30  LIG     1       2.908   5.022  30.325  1.00  0.00      LIG  
ATOM   4255 H31  LIG     1       2.394   6.546  31.027  1.00  0.00      LIG  
ATOM   4256 H32  LIG     1       4.927  -0.847  25.221  1.00  0.00      LIG  
ATOM   4257 H33  LIG     1       4.828   4.895  24.596  1.00  0.00      LIG  
ATOM   4258 H34  LIG     1       2.516  -1.072  27.076  1.00  0.00      LIG  
ATOM   4259 H35  LIG     1       2.744  -2.220  25.782  1.00  0.00      LIG  
ATOM   4260 H36  LIG     1       4.746  -3.159  25.899  1.00  0.00      LIG  
ATOM   4261 H37  LIG     1       4.561  -2.715  27.584  1.00  0.00      LIG  
ATOM   4262 H38  LIG     1       6.092  -2.380  26.741  1.00  0.00      LIG  
ATOM   4263 H39  LIG     1       1.235  -0.677  24.960  1.00  0.00      LIG  
ATOM   4264 H40  LIG     1       3.914   0.040  23.718  1.00  0.00      LIG  
ATOM   4265 H41  LIG     1       3.096  -1.672  22.314  1.00  0.00      LIG  
ATOM   4266 H42  LIG     1       2.160   2.577  21.841  1.00  0.00      LIG  
ATOM   4267 H43  LIG     1       3.688   2.111  22.611  1.00  0.00      LIG  
ATOM   4268 H44  LIG     1       2.253   2.503  23.584  1.00  0.00      LIG  
ATOM   4269 H45  LIG     1       2.079  -0.926  21.020  1.00  0.00      LIG  
ATOM   4270 H46  LIG     1       2.065   0.731  20.456  1.00  0.00      LIG  
ATOM   4271 H47  LIG     1       3.584   0.028  21.045  1.00  0.00      LIG  
ATOM   4272 H48  LIG     1       0.522   1.190  23.395  1.00  0.00      LIG  
ATOM   4273 H49  LIG     1      -0.640   1.108  27.382  1.00  0.00      LIG  
ATOM   4274 H50  LIG     1       0.636  -0.109  27.500  1.00  0.00      LIG  
ATOM   4275 H51  LIG     1      -0.396   0.005  26.022  1.00  0.00      LIG  
TER
REMARK  Energy: 81.672
REMARK  SimpleFitness: 81.672
REMARK  FullFitness: -799.1466
REMARK  InterFull: -15.4706
REMARK  IntraFull: 115.331
REMARK  solvFull: -1102.05
REMARK  surfFull: 203.043
REMARK  extraFull: 0.0
REMARK  deltaGcompsolvpol: -1102.05
REMARK  deltaGcompsolvnonpol: 203.043
REMARK  deltaGprotsolvpol: -1109.66
REMARK  deltaGprotsolvnonpol: 196.383
REMARK  deltaGligsolvpol: -11.7255
REMARK  deltaGligsolvnonpol: 16.8827
REMARK  deltaGvdw: -15.4706
REMARK  deltaGelec: 0.0
REMARK  deltaG: -5.237254
REMARK  Cluster: 2
REMARK  ClusterRank: 6
ATOM   4186 O    LIG     1       5.169   3.989  24.509  1.00  0.00      LIG  
ATOM   4187 O1   LIG     1       1.293   7.104  28.856  1.00  0.00      LIG  
ATOM   4188 O2   LIG     1       2.194   1.072  25.596  1.00  0.00      LIG  
ATOM   4189 O3   LIG     1       2.905  -1.667  23.268  1.00  0.00      LIG  
ATOM   4190 O4   LIG     1       0.768   0.499  22.756  1.00  0.00      LIG  
ATOM   4191 O5   LIG     1       0.915   2.764  26.403  1.00  0.00      LIG  
ATOM   4192 C    LIG     1       5.125   3.288  28.267  1.00  0.00      LIG  
ATOM   4193 C1   LIG     1       5.307   4.148  26.983  1.00  0.00      LIG  
ATOM   4194 C2   LIG     1       4.731   5.602  27.077  1.00  0.00      LIG  
ATOM   4195 C3   LIG     1       5.910   1.955  28.119  1.00  0.00      LIG  
ATOM   4196 C4   LIG     1       4.878   6.243  28.485  1.00  0.00      LIG  
ATOM   4197 C5   LIG     1       5.591   4.019  29.527  1.00  0.00      LIG  
ATOM   4198 C6   LIG     1       4.868   3.328  25.733  1.00  0.00      LIG  
ATOM   4199 C7   LIG     1       5.893   5.486  29.326  1.00  0.00      LIG  
ATOM   4200 C8   LIG     1       5.441   1.233  26.912  1.00  0.00      LIG  
ATOM   4201 C9   LIG     1       3.622   6.778  29.245  1.00  0.00      LIG  
ATOM   4202 C10  LIG     1       3.327   5.724  26.481  1.00  0.00      LIG  
ATOM   4203 C11  LIG     1       5.657   0.946  29.236  1.00  0.00      LIG  
ATOM   4204 C12  LIG     1       5.551   1.967  25.627  1.00  0.00      LIG  
ATOM   4205 C13  LIG     1       3.639   2.979  28.504  1.00  0.00      LIG  
ATOM   4206 C14  LIG     1       5.614   6.496  26.199  1.00  0.00      LIG  
ATOM   4207 C15  LIG     1       4.944   0.018  27.164  1.00  0.00      LIG  
ATOM   4208 C16  LIG     1       7.433   2.123  28.019  1.00  0.00      LIG  
ATOM   4209 C17  LIG     1       4.963  -0.252  28.621  1.00  0.00      LIG  
ATOM   4210 C18  LIG     1       2.621   6.981  26.917  1.00  0.00      LIG  
ATOM   4211 C19  LIG     1       2.393   6.866  28.379  1.00  0.00      LIG  
ATOM   4212 C20  LIG     1       3.928   8.201  29.690  1.00  0.00      LIG  
ATOM   4213 C21  LIG     1       3.227   6.046  30.525  1.00  0.00      LIG  
ATOM   4214 C22  LIG     1       4.479  -1.039  26.196  1.00  0.00      LIG  
ATOM   4215 C23  LIG     1       2.957  -1.191  26.083  1.00  0.00      LIG  
ATOM   4216 C24  LIG     1       5.004  -2.395  26.636  1.00  0.00      LIG  
ATOM   4217 C25  LIG     1       2.239  -0.270  25.086  1.00  0.00      LIG  
ATOM   4218 C26  LIG     1       2.879  -0.299  23.681  1.00  0.00      LIG  
ATOM   4219 C27  LIG     1       2.180   0.560  22.605  1.00  0.00      LIG  
ATOM   4220 C28  LIG     1       2.601   2.018  22.670  1.00  0.00      LIG  
ATOM   4221 C29  LIG     1       2.503   0.065  21.205  1.00  0.00      LIG  
ATOM   4222 C30  LIG     1       1.071   1.565  26.227  1.00  0.00      LIG  
ATOM   4223 C31  LIG     1       0.115   0.561  26.812  1.00  0.00      LIG  
ATOM   4224 H    LIG     1       6.381   4.303  26.857  1.00  0.00      LIG  
ATOM   4225 H1   LIG     1       5.424   7.172  28.304  1.00  0.00      LIG  
ATOM   4226 H2   LIG     1       6.478   3.563  29.967  1.00  0.00      LIG  
ATOM   4227 H3   LIG     1       4.833   3.911  30.304  1.00  0.00      LIG  
ATOM   4228 H4   LIG     1       3.787   3.172  25.746  1.00  0.00      LIG  
ATOM   4229 H5   LIG     1       6.024   5.971  30.297  1.00  0.00      LIG  
ATOM   4230 H6   LIG     1       6.866   5.559  28.831  1.00  0.00      LIG  
ATOM   4231 H7   LIG     1       2.715   4.863  26.758  1.00  0.00      LIG  
ATOM   4232 H8   LIG     1       3.382   5.724  25.390  1.00  0.00      LIG  
ATOM   4233 H9   LIG     1       5.080   1.343  30.074  1.00  0.00      LIG  
ATOM   4234 H10  LIG     1       6.607   0.617  29.666  1.00  0.00      LIG  
ATOM   4235 H11  LIG     1       6.604   2.094  25.362  1.00  0.00      LIG  
ATOM   4236 H12  LIG     1       5.111   1.402  24.803  1.00  0.00      LIG  
ATOM   4237 H13  LIG     1       3.214   2.353  27.722  1.00  0.00      LIG  
ATOM   4238 H14  LIG     1       3.473   2.468  29.455  1.00  0.00      LIG  
ATOM   4239 H15  LIG     1       3.044   3.888  28.550  1.00  0.00      LIG  
ATOM   4240 H16  LIG     1       5.336   7.549  26.296  1.00  0.00      LIG  
ATOM   4241 H17  LIG     1       5.532   6.254  25.140  1.00  0.00      LIG  
ATOM   4242 H18  LIG     1       6.665   6.405  26.487  1.00  0.00      LIG  
ATOM   4243 H19  LIG     1       7.860   2.483  28.957  1.00  0.00      LIG  
ATOM   4244 H20  LIG     1       7.917   1.164  27.807  1.00  0.00      LIG  
ATOM   4245 H21  LIG     1       7.735   2.815  27.229  1.00  0.00      LIG  
ATOM   4246 H22  LIG     1       3.944  -0.351  29.005  1.00  0.00      LIG  
ATOM   4247 H23  LIG     1       5.524  -1.155  28.872  1.00  0.00      LIG  
ATOM   4248 H24  LIG     1       1.648   7.048  26.425  1.00  0.00      LIG  
ATOM   4249 H25  LIG     1       3.190   7.889  26.702  1.00  0.00      LIG  
ATOM   4250 H26  LIG     1       4.799   8.214  30.351  1.00  0.00      LIG  
ATOM   4251 H27  LIG     1       3.087   8.639  30.237  1.00  0.00      LIG  
ATOM   4252 H28  LIG     1       4.140   8.851  28.835  1.00  0.00      LIG  
ATOM   4253 H29  LIG     1       4.050   6.023  31.243  1.00  0.00      LIG  
ATOM   4254 H30  LIG     1       2.908   5.022  30.325  1.00  0.00      LIG  
ATOM   4255 H31  LIG     1       2.394   6.546  31.027  1.00  0.00      LIG  
ATOM   4256 H32  LIG     1       4.927  -0.847  25.221  1.00  0.00      LIG  
ATOM   4257 H33  LIG     1       4.828   4.895  24.596  1.00  0.00      LIG  
ATOM   4258 H34  LIG     1       2.516  -1.072  27.076  1.00  0.00      LIG  
ATOM   4259 H35  LIG     1       2.744  -2.220  25.782  1.00  0.00      LIG  
ATOM   4260 H36  LIG     1       4.746  -3.159  25.899  1.00  0.00      LIG  
ATOM   4261 H37  LIG     1       4.561  -2.715  27.584  1.00  0.00      LIG  
ATOM   4262 H38  LIG     1       6.092  -2.380  26.741  1.00  0.00      LIG  
ATOM   4263 H39  LIG     1       1.235  -0.677  24.960  1.00  0.00      LIG  
ATOM   4264 H40  LIG     1       3.914   0.040  23.718  1.00  0.00      LIG  
ATOM   4265 H41  LIG     1       3.096  -1.672  22.314  1.00  0.00      LIG  
ATOM   4266 H42  LIG     1       2.160   2.577  21.841  1.00  0.00      LIG  
ATOM   4267 H43  LIG     1       3.688   2.111  22.611  1.00  0.00      LIG  
ATOM   4268 H44  LIG     1       2.253   2.503  23.584  1.00  0.00      LIG  
ATOM   4269 H45  LIG     1       2.079  -0.926  21.020  1.00  0.00      LIG  
ATOM   4270 H46  LIG     1       2.065   0.731  20.456  1.00  0.00      LIG  
ATOM   4271 H47  LIG     1       3.584   0.028  21.045  1.00  0.00      LIG  
ATOM   4272 H48  LIG     1       0.522   1.190  23.395  1.00  0.00      LIG  
ATOM   4273 H49  LIG     1      -0.640   1.108  27.382  1.00  0.00      LIG  
ATOM   4274 H50  LIG     1       0.636  -0.109  27.500  1.00  0.00      LIG  
ATOM   4275 H51  LIG     1      -0.396   0.005  26.022  1.00  0.00      LIG  
TER
REMARK  Energy: 81.672
REMARK  SimpleFitness: 81.672
REMARK  FullFitness: -799.1466
REMARK  InterFull: -15.4706
REMARK  IntraFull: 115.331
REMARK  solvFull: -1102.05
REMARK  surfFull: 203.043
REMARK  extraFull: 0.0
REMARK  deltaGcompsolvpol: -1102.05
REMARK  deltaGcompsolvnonpol: 203.043
REMARK  deltaGprotsolvpol: -1109.66
REMARK  deltaGprotsolvnonpol: 196.383
REMARK  deltaGligsolvpol: -11.7255
REMARK  deltaGligsolvnonpol: 16.8827
REMARK  deltaGvdw: -15.4706
REMARK  deltaGelec: 0.0
REMARK  deltaG: -5.237254
REMARK  Cluster: 2
REMARK  ClusterRank: 7
ATOM   4186 O    LIG     1       5.169   3.989  24.509  1.00  0.00      LIG  
ATOM   4187 O1   LIG     1       1.293   7.104  28.856  1.00  0.00      LIG  
ATOM   4188 O2   LIG     1       2.194   1.072  25.596  1.00  0.00      LIG  
ATOM   4189 O3   LIG     1       2.905  -1.667  23.268  1.00  0.00      LIG  
ATOM   4190 O4   LIG     1       0.768   0.499  22.756  1.00  0.00      LIG  
ATOM   4191 O5   LIG     1       0.915   2.764  26.403  1.00  0.00      LIG  
ATOM   4192 C    LIG     1       5.125   3.288  28.267  1.00  0.00      LIG  
ATOM   4193 C1   LIG     1       5.307   4.148  26.983  1.00  0.00      LIG  
ATOM   4194 C2   LIG     1       4.731   5.602  27.077  1.00  0.00      LIG  
ATOM   4195 C3   LIG     1       5.910   1.955  28.119  1.00  0.00      LIG  
ATOM   4196 C4   LIG     1       4.878   6.243  28.485  1.00  0.00      LIG  
ATOM   4197 C5   LIG     1       5.591   4.019  29.527  1.00  0.00      LIG  
ATOM   4198 C6   LIG     1       4.868   3.328  25.733  1.00  0.00      LIG  
ATOM   4199 C7   LIG     1       5.893   5.486  29.326  1.00  0.00      LIG  
ATOM   4200 C8   LIG     1       5.441   1.233  26.912  1.00  0.00      LIG  
ATOM   4201 C9   LIG     1       3.622   6.778  29.245  1.00  0.00      LIG  
ATOM   4202 C10  LIG     1       3.327   5.724  26.481  1.00  0.00      LIG  
ATOM   4203 C11  LIG     1       5.657   0.946  29.236  1.00  0.00      LIG  
ATOM   4204 C12  LIG     1       5.551   1.967  25.627  1.00  0.00      LIG  
ATOM   4205 C13  LIG     1       3.639   2.979  28.504  1.00  0.00      LIG  
ATOM   4206 C14  LIG     1       5.614   6.496  26.199  1.00  0.00      LIG  
ATOM   4207 C15  LIG     1       4.944   0.018  27.164  1.00  0.00      LIG  
ATOM   4208 C16  LIG     1       7.433   2.123  28.019  1.00  0.00      LIG  
ATOM   4209 C17  LIG     1       4.963  -0.252  28.621  1.00  0.00      LIG  
ATOM   4210 C18  LIG     1       2.621   6.981  26.917  1.00  0.00      LIG  
ATOM   4211 C19  LIG     1       2.393   6.866  28.379  1.00  0.00      LIG  
ATOM   4212 C20  LIG     1       3.928   8.201  29.690  1.00  0.00      LIG  
ATOM   4213 C21  LIG     1       3.227   6.046  30.525  1.00  0.00      LIG  
ATOM   4214 C22  LIG     1       4.479  -1.039  26.196  1.00  0.00      LIG  
ATOM   4215 C23  LIG     1       2.957  -1.191  26.083  1.00  0.00      LIG  
ATOM   4216 C24  LIG     1       5.004  -2.395  26.636  1.00  0.00      LIG  
ATOM   4217 C25  LIG     1       2.239  -0.270  25.086  1.00  0.00      LIG  
ATOM   4218 C26  LIG     1       2.879  -0.299  23.681  1.00  0.00      LIG  
ATOM   4219 C27  LIG     1       2.180   0.560  22.605  1.00  0.00      LIG  
ATOM   4220 C28  LIG     1       2.601   2.018  22.670  1.00  0.00      LIG  
ATOM   4221 C29  LIG     1       2.503   0.065  21.205  1.00  0.00      LIG  
ATOM   4222 C30  LIG     1       1.071   1.565  26.227  1.00  0.00      LIG  
ATOM   4223 C31  LIG     1       0.115   0.561  26.812  1.00  0.00      LIG  
ATOM   4224 H    LIG     1       6.381   4.303  26.857  1.00  0.00      LIG  
ATOM   4225 H1   LIG     1       5.424   7.172  28.304  1.00  0.00      LIG  
ATOM   4226 H2   LIG     1       6.478   3.563  29.967  1.00  0.00      LIG  
ATOM   4227 H3   LIG     1       4.833   3.911  30.304  1.00  0.00      LIG  
ATOM   4228 H4   LIG     1       3.787   3.172  25.746  1.00  0.00      LIG  
ATOM   4229 H5   LIG     1       6.024   5.971  30.297  1.00  0.00      LIG  
ATOM   4230 H6   LIG     1       6.866   5.559  28.831  1.00  0.00      LIG  
ATOM   4231 H7   LIG     1       2.715   4.863  26.758  1.00  0.00      LIG  
ATOM   4232 H8   LIG     1       3.382   5.724  25.390  1.00  0.00      LIG  
ATOM   4233 H9   LIG     1       5.080   1.343  30.074  1.00  0.00      LIG  
ATOM   4234 H10  LIG     1       6.607   0.617  29.666  1.00  0.00      LIG  
ATOM   4235 H11  LIG     1       6.604   2.094  25.362  1.00  0.00      LIG  
ATOM   4236 H12  LIG     1       5.111   1.402  24.803  1.00  0.00      LIG  
ATOM   4237 H13  LIG     1       3.214   2.353  27.722  1.00  0.00      LIG  
ATOM   4238 H14  LIG     1       3.473   2.468  29.455  1.00  0.00      LIG  
ATOM   4239 H15  LIG     1       3.044   3.888  28.550  1.00  0.00      LIG  
ATOM   4240 H16  LIG     1       5.336   7.549  26.296  1.00  0.00      LIG  
ATOM   4241 H17  LIG     1       5.532   6.254  25.140  1.00  0.00      LIG  
ATOM   4242 H18  LIG     1       6.665   6.405  26.487  1.00  0.00      LIG  
ATOM   4243 H19  LIG     1       7.860   2.483  28.957  1.00  0.00      LIG  
ATOM   4244 H20  LIG     1       7.917   1.164  27.807  1.00  0.00      LIG  
ATOM   4245 H21  LIG     1       7.735   2.815  27.229  1.00  0.00      LIG  
ATOM   4246 H22  LIG     1       3.944  -0.351  29.005  1.00  0.00      LIG  
ATOM   4247 H23  LIG     1       5.524  -1.155  28.872  1.00  0.00      LIG  
ATOM   4248 H24  LIG     1       1.648   7.048  26.425  1.00  0.00      LIG  
ATOM   4249 H25  LIG     1       3.190   7.889  26.702  1.00  0.00      LIG  
ATOM   4250 H26  LIG     1       4.799   8.214  30.351  1.00  0.00      LIG  
ATOM   4251 H27  LIG     1       3.087   8.639  30.237  1.00  0.00      LIG  
ATOM   4252 H28  LIG     1       4.140   8.851  28.835  1.00  0.00      LIG  
ATOM   4253 H29  LIG     1       4.050   6.023  31.243  1.00  0.00      LIG  
ATOM   4254 H30  LIG     1       2.908   5.022  30.325  1.00  0.00      LIG  
ATOM   4255 H31  LIG     1       2.394   6.546  31.027  1.00  0.00      LIG  
ATOM   4256 H32  LIG     1       4.927  -0.847  25.221  1.00  0.00      LIG  
ATOM   4257 H33  LIG     1       4.828   4.895  24.596  1.00  0.00      LIG  
ATOM   4258 H34  LIG     1       2.516  -1.072  27.076  1.00  0.00      LIG  
ATOM   4259 H35  LIG     1       2.744  -2.220  25.782  1.00  0.00      LIG  
ATOM   4260 H36  LIG     1       4.746  -3.159  25.899  1.00  0.00      LIG  
ATOM   4261 H37  LIG     1       4.561  -2.715  27.584  1.00  0.00      LIG  
ATOM   4262 H38  LIG     1       6.092  -2.380  26.741  1.00  0.00      LIG  
ATOM   4263 H39  LIG     1       1.235  -0.677  24.960  1.00  0.00      LIG  
ATOM   4264 H40  LIG     1       3.914   0.040  23.718  1.00  0.00      LIG  
ATOM   4265 H41  LIG     1       3.096  -1.672  22.314  1.00  0.00      LIG  
ATOM   4266 H42  LIG     1       2.160   2.577  21.841  1.00  0.00      LIG  
ATOM   4267 H43  LIG     1       3.688   2.111  22.611  1.00  0.00      LIG  
ATOM   4268 H44  LIG     1       2.253   2.503  23.584  1.00  0.00      LIG  
ATOM   4269 H45  LIG     1       2.079  -0.926  21.020  1.00  0.00      LIG  
ATOM   4270 H46  LIG     1       2.065   0.731  20.456  1.00  0.00      LIG  
ATOM   4271 H47  LIG     1       3.584   0.028  21.045  1.00  0.00      LIG  
ATOM   4272 H48  LIG     1       0.522   1.190  23.395  1.00  0.00      LIG  
ATOM   4273 H49  LIG     1      -0.640   1.108  27.382  1.00  0.00      LIG  
ATOM   4274 H50  LIG     1       0.636  -0.109  27.500  1.00  0.00      LIG  
ATOM   4275 H51  LIG     1      -0.396   0.005  26.022  1.00  0.00      LIG  
TER
REMARK  Energy: 99.5392
REMARK  SimpleFitness: 99.5392
REMARK  FullFitness: -784.7751
REMARK  InterFull: -13.5701
REMARK  IntraFull: 137.083
REMARK  solvFull: -1109.71
REMARK  surfFull: 201.422
REMARK  extraFull: 0.0
REMARK  deltaGcompsolvpol: -1109.71
REMARK  deltaGcompsolvnonpol: 201.422
REMARK  deltaGprotsolvpol: -1109.66
REMARK  deltaGprotsolvnonpol: 196.383
REMARK  deltaGligsolvpol: -14.4759
REMARK  deltaGligsolvnonpol: 16.9757
REMARK  deltaGvdw: -13.5701
REMARK  deltaGelec: 0.0
REMARK  deltaG: -5.5200734
REMARK  Cluster: 3
REMARK  ClusterRank: 0
ATOM   4186 O    LIG     1       3.898  -0.138  28.861  1.00  0.00      LIG  
ATOM   4187 O1   LIG     1      10.009   2.241  28.359  1.00  0.00      LIG  
ATOM   4188 O2   LIG     1       3.010  -2.059  20.518  1.00  0.00      LIG  
ATOM   4189 O3   LIG     1       5.058   0.993  20.745  1.00  0.00      LIG  
ATOM   4190 O4   LIG     1       6.806  -0.443  18.931  1.00  0.00      LIG  
ATOM   4191 O5   LIG     1       1.951  -2.708  18.636  1.00  0.00      LIG  
ATOM   4192 C    LIG     1       4.955   2.874  26.761  1.00  0.00      LIG  
ATOM   4193 C1   LIG     1       4.760   2.052  28.068  1.00  0.00      LIG  
ATOM   4194 C2   LIG     1       5.948   2.141  29.087  1.00  0.00      LIG  
ATOM   4195 C3   LIG     1       3.645   2.848  25.904  1.00  0.00      LIG  
ATOM   4196 C4   LIG     1       6.633   3.536  29.129  1.00  0.00      LIG  
ATOM   4197 C5   LIG     1       5.350   4.323  27.056  1.00  0.00      LIG  
ATOM   4198 C6   LIG     1       4.295   0.610  27.716  1.00  0.00      LIG  
ATOM   4199 C7   LIG     1       5.745   4.592  28.491  1.00  0.00      LIG  
ATOM   4200 C8   LIG     1       3.320   1.431  25.583  1.00  0.00      LIG  
ATOM   4201 C9   LIG     1       8.167   3.672  28.868  1.00  0.00      LIG  
ATOM   4202 C10  LIG     1       6.919   0.963  28.958  1.00  0.00      LIG  
ATOM   4203 C11  LIG     1       3.793   3.487  24.529  1.00  0.00      LIG  
ATOM   4204 C12  LIG     1       3.083   0.594  26.796  1.00  0.00      LIG  
ATOM   4205 C13  LIG     1       6.127   2.298  25.945  1.00  0.00      LIG  
ATOM   4206 C14  LIG     1       5.349   2.021  30.492  1.00  0.00      LIG  
ATOM   4207 C15  LIG     1       3.469   1.135  24.278  1.00  0.00      LIG  
ATOM   4208 C16  LIG     1       2.442   3.527  26.570  1.00  0.00      LIG  
ATOM   4209 C17  LIG     1       3.836   2.363  23.522  1.00  0.00      LIG  
ATOM   4210 C18  LIG     1       8.260   1.243  29.577  1.00  0.00      LIG  
ATOM   4211 C19  LIG     1       8.872   2.345  28.796  1.00  0.00      LIG  
ATOM   4212 C20  LIG     1       8.774   4.410  30.054  1.00  0.00      LIG  
ATOM   4213 C21  LIG     1       8.585   4.484  27.645  1.00  0.00      LIG  
ATOM   4214 C22  LIG     1       3.583  -0.182  23.535  1.00  0.00      LIG  
ATOM   4215 C23  LIG     1       2.956  -0.194  22.138  1.00  0.00      LIG  
ATOM   4216 C24  LIG     1       3.049  -1.413  24.247  1.00  0.00      LIG  
ATOM   4217 C25  LIG     1       3.807  -1.064  21.194  1.00  0.00      LIG  
ATOM   4218 C26  LIG     1       4.793  -0.321  20.253  1.00  0.00      LIG  
ATOM   4219 C27  LIG     1       6.146  -1.040  20.046  1.00  0.00      LIG  
ATOM   4220 C28  LIG     1       7.075  -0.875  21.240  1.00  0.00      LIG  
ATOM   4221 C29  LIG     1       6.003  -2.518  19.725  1.00  0.00      LIG  
ATOM   4222 C30  LIG     1       2.276  -1.799  19.383  1.00  0.00      LIG  
ATOM   4223 C31  LIG     1       1.580  -0.464  19.309  1.00  0.00      LIG  
ATOM   4224 H    LIG     1       3.920   2.503  28.602  1.00  0.00      LIG  
ATOM   4225 H1   LIG     1       6.573   3.836  30.179  1.00  0.00      LIG  
ATOM   4226 H2   LIG     1       4.556   5.026  26.805  1.00  0.00      LIG  
ATOM   4227 H3   LIG     1       6.173   4.610  26.399  1.00  0.00      LIG  
ATOM   4228 H4   LIG     1       5.097   0.049  27.230  1.00  0.00      LIG  
ATOM   4229 H5   LIG     1       6.206   5.580  28.568  1.00  0.00      LIG  
ATOM   4230 H6   LIG     1       4.824   4.659  29.078  1.00  0.00      LIG  
ATOM   4231 H7   LIG     1       7.071   0.702  27.908  1.00  0.00      LIG  
ATOM   4232 H8   LIG     1       6.497   0.077  29.437  1.00  0.00      LIG  
ATOM   4233 H9   LIG     1       4.668   4.135  24.434  1.00  0.00      LIG  
ATOM   4234 H10  LIG     1       2.924   4.115  24.311  1.00  0.00      LIG  
ATOM   4235 H11  LIG     1       2.207   0.966  27.334  1.00  0.00      LIG  
ATOM   4236 H12  LIG     1       2.819  -0.435  26.567  1.00  0.00      LIG  
ATOM   4237 H13  LIG     1       5.960   1.267  25.626  1.00  0.00      LIG  
ATOM   4238 H14  LIG     1       6.331   2.891  25.051  1.00  0.00      LIG  
ATOM   4239 H15  LIG     1       7.052   2.302  26.517  1.00  0.00      LIG  
ATOM   4240 H16  LIG     1       6.120   2.126  31.260  1.00  0.00      LIG  
ATOM   4241 H17  LIG     1       4.870   1.059  30.663  1.00  0.00      LIG  
ATOM   4242 H18  LIG     1       4.601   2.799  30.662  1.00  0.00      LIG  
ATOM   4243 H19  LIG     1       2.571   4.610  26.616  1.00  0.00      LIG  
ATOM   4244 H20  LIG     1       1.528   3.345  25.996  1.00  0.00      LIG  
ATOM   4245 H21  LIG     1       2.260   3.171  27.586  1.00  0.00      LIG  
ATOM   4246 H22  LIG     1       4.844   2.263  23.111  1.00  0.00      LIG  
ATOM   4247 H23  LIG     1       3.141   2.573  22.706  1.00  0.00      LIG  
ATOM   4248 H24  LIG     1       8.902   0.362  29.494  1.00  0.00      LIG  
ATOM   4249 H25  LIG     1       8.186   1.536  30.626  1.00  0.00      LIG  
ATOM   4250 H26  LIG     1       8.333   5.406  30.148  1.00  0.00      LIG  
ATOM   4251 H27  LIG     1       9.856   4.532  29.937  1.00  0.00      LIG  
ATOM   4252 H28  LIG     1       8.602   3.873  30.991  1.00  0.00      LIG  
ATOM   4253 H29  LIG     1       8.170   5.495  27.674  1.00  0.00      LIG  
ATOM   4254 H30  LIG     1       8.277   4.006  26.713  1.00  0.00      LIG  
ATOM   4255 H31  LIG     1       9.672   4.597  27.599  1.00  0.00      LIG  
ATOM   4256 H32  LIG     1       4.659  -0.329  23.405  1.00  0.00      LIG  
ATOM   4257 H33  LIG     1       4.640  -0.111  29.490  1.00  0.00      LIG  
ATOM   4258 H34  LIG     1       2.825   0.797  21.703  1.00  0.00      LIG  
ATOM   4259 H35  LIG     1       1.946  -0.606  22.225  1.00  0.00      LIG  
ATOM   4260 H36  LIG     1       3.659  -1.648  25.123  1.00  0.00      LIG  
ATOM   4261 H37  LIG     1       3.073  -2.288  23.594  1.00  0.00      LIG  
ATOM   4262 H38  LIG     1       2.014  -1.261  24.567  1.00  0.00      LIG  
ATOM   4263 H39  LIG     1       4.435  -1.668  21.849  1.00  0.00      LIG  
ATOM   4264 H40  LIG     1       4.347  -0.183  19.266  1.00  0.00      LIG  
ATOM   4265 H41  LIG     1       4.196   1.420  20.888  1.00  0.00      LIG  
ATOM   4266 H42  LIG     1       7.993  -1.450  21.088  1.00  0.00      LIG  
ATOM   4267 H43  LIG     1       6.603  -1.216  22.162  1.00  0.00      LIG  
ATOM   4268 H44  LIG     1       7.380   0.168  21.369  1.00  0.00      LIG  
ATOM   4269 H45  LIG     1       5.334  -2.661  18.872  1.00  0.00      LIG  
ATOM   4270 H46  LIG     1       6.971  -2.945  19.446  1.00  0.00      LIG  
ATOM   4271 H47  LIG     1       5.617  -3.081  20.577  1.00  0.00      LIG  
ATOM   4272 H48  LIG     1       6.882   0.505  19.140  1.00  0.00      LIG  
ATOM   4273 H49  LIG     1       1.057  -0.408  18.351  1.00  0.00      LIG  
ATOM   4274 H50  LIG     1       2.289   0.365  19.342  1.00  0.00      LIG  
ATOM   4275 H51  LIG     1       0.847  -0.385  20.116  1.00  0.00      LIG  
TER
REMARK  Energy: 99.5392
REMARK  SimpleFitness: 99.5392
REMARK  FullFitness: -784.7751
REMARK  InterFull: -13.5701
REMARK  IntraFull: 137.083
REMARK  solvFull: -1109.71
REMARK  surfFull: 201.422
REMARK  extraFull: 0.0
REMARK  deltaGcompsolvpol: -1109.71
REMARK  deltaGcompsolvnonpol: 201.422
REMARK  deltaGprotsolvpol: -1109.66
REMARK  deltaGprotsolvnonpol: 196.383
REMARK  deltaGligsolvpol: -14.4759
REMARK  deltaGligsolvnonpol: 16.9757
REMARK  deltaGvdw: -13.5701
REMARK  deltaGelec: 0.0
REMARK  deltaG: -5.5200734
REMARK  Cluster: 3
REMARK  ClusterRank: 1
ATOM   4186 O    LIG     1       3.898  -0.138  28.861  1.00  0.00      LIG  
ATOM   4187 O1   LIG     1      10.009   2.241  28.359  1.00  0.00      LIG  
ATOM   4188 O2   LIG     1       3.010  -2.059  20.518  1.00  0.00      LIG  
ATOM   4189 O3   LIG     1       5.058   0.993  20.745  1.00  0.00      LIG  
ATOM   4190 O4   LIG     1       6.806  -0.443  18.931  1.00  0.00      LIG  
ATOM   4191 O5   LIG     1       1.951  -2.708  18.636  1.00  0.00      LIG  
ATOM   4192 C    LIG     1       4.955   2.874  26.761  1.00  0.00      LIG  
ATOM   4193 C1   LIG     1       4.760   2.052  28.068  1.00  0.00      LIG  
ATOM   4194 C2   LIG     1       5.948   2.141  29.087  1.00  0.00      LIG  
ATOM   4195 C3   LIG     1       3.645   2.848  25.904  1.00  0.00      LIG  
ATOM   4196 C4   LIG     1       6.633   3.536  29.129  1.00  0.00      LIG  
ATOM   4197 C5   LIG     1       5.350   4.323  27.056  1.00  0.00      LIG  
ATOM   4198 C6   LIG     1       4.295   0.610  27.716  1.00  0.00      LIG  
ATOM   4199 C7   LIG     1       5.745   4.592  28.491  1.00  0.00      LIG  
ATOM   4200 C8   LIG     1       3.320   1.431  25.583  1.00  0.00      LIG  
ATOM   4201 C9   LIG     1       8.167   3.672  28.868  1.00  0.00      LIG  
ATOM   4202 C10  LIG     1       6.919   0.963  28.958  1.00  0.00      LIG  
ATOM   4203 C11  LIG     1       3.793   3.487  24.529  1.00  0.00      LIG  
ATOM   4204 C12  LIG     1       3.083   0.594  26.796  1.00  0.00      LIG  
ATOM   4205 C13  LIG     1       6.127   2.298  25.945  1.00  0.00      LIG  
ATOM   4206 C14  LIG     1       5.349   2.021  30.492  1.00  0.00      LIG  
ATOM   4207 C15  LIG     1       3.469   1.135  24.278  1.00  0.00      LIG  
ATOM   4208 C16  LIG     1       2.442   3.527  26.570  1.00  0.00      LIG  
ATOM   4209 C17  LIG     1       3.836   2.363  23.522  1.00  0.00      LIG  
ATOM   4210 C18  LIG     1       8.260   1.243  29.577  1.00  0.00      LIG  
ATOM   4211 C19  LIG     1       8.872   2.345  28.796  1.00  0.00      LIG  
ATOM   4212 C20  LIG     1       8.774   4.410  30.054  1.00  0.00      LIG  
ATOM   4213 C21  LIG     1       8.585   4.484  27.645  1.00  0.00      LIG  
ATOM   4214 C22  LIG     1       3.583  -0.182  23.535  1.00  0.00      LIG  
ATOM   4215 C23  LIG     1       2.956  -0.194  22.138  1.00  0.00      LIG  
ATOM   4216 C24  LIG     1       3.049  -1.413  24.247  1.00  0.00      LIG  
ATOM   4217 C25  LIG     1       3.807  -1.064  21.194  1.00  0.00      LIG  
ATOM   4218 C26  LIG     1       4.793  -0.321  20.253  1.00  0.00      LIG  
ATOM   4219 C27  LIG     1       6.146  -1.040  20.046  1.00  0.00      LIG  
ATOM   4220 C28  LIG     1       7.075  -0.875  21.240  1.00  0.00      LIG  
ATOM   4221 C29  LIG     1       6.003  -2.518  19.725  1.00  0.00      LIG  
ATOM   4222 C30  LIG     1       2.276  -1.799  19.383  1.00  0.00      LIG  
ATOM   4223 C31  LIG     1       1.580  -0.464  19.309  1.00  0.00      LIG  
ATOM   4224 H    LIG     1       3.920   2.503  28.602  1.00  0.00      LIG  
ATOM   4225 H1   LIG     1       6.573   3.836  30.179  1.00  0.00      LIG  
ATOM   4226 H2   LIG     1       4.556   5.026  26.805  1.00  0.00      LIG  
ATOM   4227 H3   LIG     1       6.173   4.610  26.399  1.00  0.00      LIG  
ATOM   4228 H4   LIG     1       5.097   0.049  27.230  1.00  0.00      LIG  
ATOM   4229 H5   LIG     1       6.206   5.580  28.568  1.00  0.00      LIG  
ATOM   4230 H6   LIG     1       4.824   4.659  29.078  1.00  0.00      LIG  
ATOM   4231 H7   LIG     1       7.071   0.702  27.908  1.00  0.00      LIG  
ATOM   4232 H8   LIG     1       6.497   0.077  29.437  1.00  0.00      LIG  
ATOM   4233 H9   LIG     1       4.668   4.135  24.434  1.00  0.00      LIG  
ATOM   4234 H10  LIG     1       2.924   4.115  24.311  1.00  0.00      LIG  
ATOM   4235 H11  LIG     1       2.207   0.966  27.334  1.00  0.00      LIG  
ATOM   4236 H12  LIG     1       2.819  -0.435  26.567  1.00  0.00      LIG  
ATOM   4237 H13  LIG     1       5.960   1.267  25.626  1.00  0.00      LIG  
ATOM   4238 H14  LIG     1       6.331   2.891  25.051  1.00  0.00      LIG  
ATOM   4239 H15  LIG     1       7.052   2.302  26.517  1.00  0.00      LIG  
ATOM   4240 H16  LIG     1       6.120   2.126  31.260  1.00  0.00      LIG  
ATOM   4241 H17  LIG     1       4.870   1.059  30.663  1.00  0.00      LIG  
ATOM   4242 H18  LIG     1       4.601   2.799  30.662  1.00  0.00      LIG  
ATOM   4243 H19  LIG     1       2.571   4.610  26.616  1.00  0.00      LIG  
ATOM   4244 H20  LIG     1       1.528   3.345  25.996  1.00  0.00      LIG  
ATOM   4245 H21  LIG     1       2.260   3.171  27.586  1.00  0.00      LIG  
ATOM   4246 H22  LIG     1       4.844   2.263  23.111  1.00  0.00      LIG  
ATOM   4247 H23  LIG     1       3.141   2.573  22.706  1.00  0.00      LIG  
ATOM   4248 H24  LIG     1       8.902   0.362  29.494  1.00  0.00      LIG  
ATOM   4249 H25  LIG     1       8.186   1.536  30.626  1.00  0.00      LIG  
ATOM   4250 H26  LIG     1       8.333   5.406  30.148  1.00  0.00      LIG  
ATOM   4251 H27  LIG     1       9.856   4.532  29.937  1.00  0.00      LIG  
ATOM   4252 H28  LIG     1       8.602   3.873  30.991  1.00  0.00      LIG  
ATOM   4253 H29  LIG     1       8.170   5.495  27.674  1.00  0.00      LIG  
ATOM   4254 H30  LIG     1       8.277   4.006  26.713  1.00  0.00      LIG  
ATOM   4255 H31  LIG     1       9.672   4.597  27.599  1.00  0.00      LIG  
ATOM   4256 H32  LIG     1       4.659  -0.329  23.405  1.00  0.00      LIG  
ATOM   4257 H33  LIG     1       4.640  -0.111  29.490  1.00  0.00      LIG  
ATOM   4258 H34  LIG     1       2.825   0.797  21.703  1.00  0.00      LIG  
ATOM   4259 H35  LIG     1       1.946  -0.606  22.225  1.00  0.00      LIG  
ATOM   4260 H36  LIG     1       3.659  -1.648  25.123  1.00  0.00      LIG  
ATOM   4261 H37  LIG     1       3.073  -2.288  23.594  1.00  0.00      LIG  
ATOM   4262 H38  LIG     1       2.014  -1.261  24.567  1.00  0.00      LIG  
ATOM   4263 H39  LIG     1       4.435  -1.668  21.849  1.00  0.00      LIG  
ATOM   4264 H40  LIG     1       4.347  -0.183  19.266  1.00  0.00      LIG  
ATOM   4265 H41  LIG     1       4.196   1.420  20.888  1.00  0.00      LIG  
ATOM   4266 H42  LIG     1       7.993  -1.450  21.088  1.00  0.00      LIG  
ATOM   4267 H43  LIG     1       6.603  -1.216  22.162  1.00  0.00      LIG  
ATOM   4268 H44  LIG     1       7.380   0.168  21.369  1.00  0.00      LIG  
ATOM   4269 H45  LIG     1       5.334  -2.661  18.872  1.00  0.00      LIG  
ATOM   4270 H46  LIG     1       6.971  -2.945  19.446  1.00  0.00      LIG  
ATOM   4271 H47  LIG     1       5.617  -3.081  20.577  1.00  0.00      LIG  
ATOM   4272 H48  LIG     1       6.882   0.505  19.140  1.00  0.00      LIG  
ATOM   4273 H49  LIG     1       1.057  -0.408  18.351  1.00  0.00      LIG  
ATOM   4274 H50  LIG     1       2.289   0.365  19.342  1.00  0.00      LIG  
ATOM   4275 H51  LIG     1       0.847  -0.385  20.116  1.00  0.00      LIG  
TER
REMARK  Energy: 99.9154
REMARK  SimpleFitness: 99.9154
REMARK  FullFitness: -784.7225
REMARK  InterFull: -17.0244
REMARK  IntraFull: 138.133
REMARK  solvFull: -1107.31
REMARK  surfFull: 201.479
REMARK  extraFull: 0.0
REMARK  deltaGcompsolvpol: -1107.31
REMARK  deltaGcompsolvnonpol: 201.479
REMARK  deltaGprotsolvpol: -1109.66
REMARK  deltaGprotsolvnonpol: 196.383
REMARK  deltaGligsolvpol: -14.5371
REMARK  deltaGligsolvnonpol: 16.9659
REMARK  deltaGvdw: -17.0244
REMARK  deltaGelec: 0.0
REMARK  deltaG: -5.689911
REMARK  Cluster: 3
REMARK  ClusterRank: 2
ATOM   4186 O    LIG     1       3.913  -0.173  28.800  1.00  0.00      LIG  
ATOM   4187 O1   LIG     1       9.941   2.450  28.484  1.00  0.00      LIG  
ATOM   4188 O2   LIG     1       3.451  -2.219  20.537  1.00  0.00      LIG  
ATOM   4189 O3   LIG     1       5.276   0.987  20.692  1.00  0.00      LIG  
ATOM   4190 O4   LIG     1       7.202  -0.409  19.059  1.00  0.00      LIG  
ATOM   4191 O5   LIG     1       1.550  -3.055  19.654  1.00  0.00      LIG  
ATOM   4192 C    LIG     1       4.895   2.879  26.723  1.00  0.00      LIG  
ATOM   4193 C1   LIG     1       4.702   2.051  28.027  1.00  0.00      LIG  
ATOM   4194 C2   LIG     1       5.860   2.183  29.075  1.00  0.00      LIG  
ATOM   4195 C3   LIG     1       3.604   2.811  25.841  1.00  0.00      LIG  
ATOM   4196 C4   LIG     1       6.487   3.605  29.135  1.00  0.00      LIG  
ATOM   4197 C5   LIG     1       5.236   4.341  27.024  1.00  0.00      LIG  
ATOM   4198 C6   LIG     1       4.300   0.594  27.664  1.00  0.00      LIG  
ATOM   4199 C7   LIG     1       5.578   4.626  28.470  1.00  0.00      LIG  
ATOM   4200 C8   LIG     1       3.326   1.384  25.515  1.00  0.00      LIG  
ATOM   4201 C9   LIG     1       8.021   3.801  28.920  1.00  0.00      LIG  
ATOM   4202 C10  LIG     1       6.882   1.047  28.966  1.00  0.00      LIG  
ATOM   4203 C11  LIG     1       3.756   3.453  24.467  1.00  0.00      LIG  
ATOM   4204 C12  LIG     1       3.106   0.536  26.725  1.00  0.00      LIG  
ATOM   4205 C13  LIG     1       6.101   2.344  25.929  1.00  0.00      LIG  
ATOM   4206 C14  LIG     1       5.234   2.034  30.465  1.00  0.00      LIG  
ATOM   4207 C15  LIG     1       3.490   1.093  24.211  1.00  0.00      LIG  
ATOM   4208 C16  LIG     1       2.367   3.450  26.484  1.00  0.00      LIG  
ATOM   4209 C17  LIG     1       3.835   2.331  23.460  1.00  0.00      LIG  
ATOM   4210 C18  LIG     1       8.190   1.374  29.629  1.00  0.00      LIG  
ATOM   4211 C19  LIG     1       8.784   2.505  28.875  1.00  0.00      LIG  
ATOM   4212 C20  LIG     1       8.561   4.565  30.122  1.00  0.00      LIG  
ATOM   4213 C21  LIG     1       8.443   4.627  27.708  1.00  0.00      LIG  
ATOM   4214 C22  LIG     1       3.646  -0.228  23.483  1.00  0.00      LIG  
ATOM   4215 C23  LIG     1       3.161  -0.245  22.028  1.00  0.00      LIG  
ATOM   4216 C24  LIG     1       3.010  -1.441  24.141  1.00  0.00      LIG  
ATOM   4217 C25  LIG     1       4.118  -1.111  21.179  1.00  0.00      LIG  
ATOM   4218 C26  LIG     1       5.106  -0.361  20.251  1.00  0.00      LIG  
ATOM   4219 C27  LIG     1       6.504  -1.015  20.148  1.00  0.00      LIG  
ATOM   4220 C28  LIG     1       7.347  -0.778  21.394  1.00  0.00      LIG  
ATOM   4221 C29  LIG     1       6.455  -2.505  19.858  1.00  0.00      LIG  
ATOM   4222 C30  LIG     1       2.286  -2.093  19.816  1.00  0.00      LIG  
ATOM   4223 C31  LIG     1       2.150  -0.867  18.954  1.00  0.00      LIG  
ATOM   4224 H    LIG     1       3.833   2.469  28.541  1.00  0.00      LIG  
ATOM   4225 H1   LIG     1       6.383   3.903  30.182  1.00  0.00      LIG  
ATOM   4226 H2   LIG     1       4.430   5.019  26.744  1.00  0.00      LIG  
ATOM   4227 H3   LIG     1       6.070   4.651  26.392  1.00  0.00      LIG  
ATOM   4228 H4   LIG     1       5.132   0.066  27.192  1.00  0.00      LIG  
ATOM   4229 H5   LIG     1       5.998   5.631  28.559  1.00  0.00      LIG  
ATOM   4230 H6   LIG     1       4.638   4.657  29.029  1.00  0.00      LIG  
ATOM   4231 H7   LIG     1       7.075   0.800  27.920  1.00  0.00      LIG  
ATOM   4232 H8   LIG     1       6.480   0.140  29.426  1.00  0.00      LIG  
ATOM   4233 H9   LIG     1       4.620   4.117  24.384  1.00  0.00      LIG  
ATOM   4234 H10  LIG     1       2.879   4.065  24.238  1.00  0.00      LIG  
ATOM   4235 H11  LIG     1       2.208   0.874  27.249  1.00  0.00      LIG  
ATOM   4236 H12  LIG     1       2.887  -0.502  26.491  1.00  0.00      LIG  
ATOM   4237 H13  LIG     1       5.976   1.308  25.608  1.00  0.00      LIG  
ATOM   4238 H14  LIG     1       6.301   2.944  25.039  1.00  0.00      LIG  
ATOM   4239 H15  LIG     1       7.014   2.382  26.520  1.00  0.00      LIG  
ATOM   4240 H16  LIG     1       5.979   2.182  31.251  1.00  0.00      LIG  
ATOM   4241 H17  LIG     1       4.805   1.048  30.627  1.00  0.00      LIG  
ATOM   4242 H18  LIG     1       4.441   2.772  30.614  1.00  0.00      LIG  
ATOM   4243 H19  LIG     1       2.461   4.537  26.531  1.00  0.00      LIG  
ATOM   4244 H20  LIG     1       1.470   3.240  25.892  1.00  0.00      LIG  
ATOM   4245 H21  LIG     1       2.177   3.089  27.497  1.00  0.00      LIG  
ATOM   4246 H22  LIG     1       4.847   2.256  23.055  1.00  0.00      LIG  
ATOM   4247 H23  LIG     1       3.139   2.523  22.640  1.00  0.00      LIG  
ATOM   4248 H24  LIG     1       8.868   0.519  29.560  1.00  0.00      LIG  
ATOM   4249 H25  LIG     1       8.074   1.654  30.679  1.00  0.00      LIG  
ATOM   4250 H26  LIG     1       8.075   5.541  30.201  1.00  0.00      LIG  
ATOM   4251 H27  LIG     1       9.639   4.733  30.039  1.00  0.00      LIG  
ATOM   4252 H28  LIG     1       8.383   4.022  31.055  1.00  0.00      LIG  
ATOM   4253 H29  LIG     1       7.991   5.621  27.724  1.00  0.00      LIG  
ATOM   4254 H30  LIG     1       8.178   4.136  26.770  1.00  0.00      LIG  
ATOM   4255 H31  LIG     1       9.526   4.780  27.691  1.00  0.00      LIG  
ATOM   4256 H32  LIG     1       4.726  -0.396  23.467  1.00  0.00      LIG  
ATOM   4257 H33  LIG     1       4.639  -0.112  29.445  1.00  0.00      LIG  
ATOM   4258 H34  LIG     1       3.066   0.744  21.580  1.00  0.00      LIG  
ATOM   4259 H35  LIG     1       2.149  -0.659  22.021  1.00  0.00      LIG  
ATOM   4260 H36  LIG     1       3.564  -1.731  25.036  1.00  0.00      LIG  
ATOM   4261 H37  LIG     1       3.019  -2.302  23.468  1.00  0.00      LIG  
ATOM   4262 H38  LIG     1       1.971  -1.240  24.416  1.00  0.00      LIG  
ATOM   4263 H39  LIG     1       4.749  -1.623  21.902  1.00  0.00      LIG  
ATOM   4264 H40  LIG     1       4.702  -0.300  19.240  1.00  0.00      LIG  
ATOM   4265 H41  LIG     1       4.388   1.380  20.747  1.00  0.00      LIG  
ATOM   4266 H42  LIG     1       8.318  -1.271  21.294  1.00  0.00      LIG  
ATOM   4267 H43  LIG     1       6.857  -1.166  22.290  1.00  0.00      LIG  
ATOM   4268 H44  LIG     1       7.556   0.285  21.541  1.00  0.00      LIG  
ATOM   4269 H45  LIG     1       5.843  -2.701  18.973  1.00  0.00      LIG  
ATOM   4270 H46  LIG     1       7.458  -2.889  19.645  1.00  0.00      LIG  
ATOM   4271 H47  LIG     1       6.048  -3.067  20.703  1.00  0.00      LIG  
ATOM   4272 H48  LIG     1       7.186   0.548  19.232  1.00  0.00      LIG  
ATOM   4273 H49  LIG     1       1.166  -0.888  18.480  1.00  0.00      LIG  
ATOM   4274 H50  LIG     1       2.911  -0.882  18.170  1.00  0.00      LIG  
ATOM   4275 H51  LIG     1       2.207   0.051  19.541  1.00  0.00      LIG  
TER
REMARK  Energy: 99.9154
REMARK  SimpleFitness: 99.9154
REMARK  FullFitness: -784.7225
REMARK  InterFull: -17.0244
REMARK  IntraFull: 138.133
REMARK  solvFull: -1107.31
REMARK  surfFull: 201.479
REMARK  extraFull: 0.0
REMARK  deltaGcompsolvpol: -1107.31
REMARK  deltaGcompsolvnonpol: 201.479
REMARK  deltaGprotsolvpol: -1109.66
REMARK  deltaGprotsolvnonpol: 196.383
REMARK  deltaGligsolvpol: -14.5371
REMARK  deltaGligsolvnonpol: 16.9659
REMARK  deltaGvdw: -17.0244
REMARK  deltaGelec: 0.0
REMARK  deltaG: -5.689911
REMARK  Cluster: 3
REMARK  ClusterRank: 3
ATOM   4186 O    LIG     1       3.913  -0.173  28.800  1.00  0.00      LIG  
ATOM   4187 O1   LIG     1       9.941   2.450  28.484  1.00  0.00      LIG  
ATOM   4188 O2   LIG     1       3.451  -2.219  20.537  1.00  0.00      LIG  
ATOM   4189 O3   LIG     1       5.276   0.987  20.692  1.00  0.00      LIG  
ATOM   4190 O4   LIG     1       7.202  -0.409  19.059  1.00  0.00      LIG  
ATOM   4191 O5   LIG     1       1.550  -3.055  19.654  1.00  0.00      LIG  
ATOM   4192 C    LIG     1       4.895   2.879  26.723  1.00  0.00      LIG  
ATOM   4193 C1   LIG     1       4.702   2.051  28.027  1.00  0.00      LIG  
ATOM   4194 C2   LIG     1       5.860   2.183  29.075  1.00  0.00      LIG  
ATOM   4195 C3   LIG     1       3.604   2.811  25.841  1.00  0.00      LIG  
ATOM   4196 C4   LIG     1       6.487   3.605  29.135  1.00  0.00      LIG  
ATOM   4197 C5   LIG     1       5.236   4.341  27.024  1.00  0.00      LIG  
ATOM   4198 C6   LIG     1       4.300   0.594  27.664  1.00  0.00      LIG  
ATOM   4199 C7   LIG     1       5.578   4.626  28.470  1.00  0.00      LIG  
ATOM   4200 C8   LIG     1       3.326   1.384  25.515  1.00  0.00      LIG  
ATOM   4201 C9   LIG     1       8.021   3.801  28.920  1.00  0.00      LIG  
ATOM   4202 C10  LIG     1       6.882   1.047  28.966  1.00  0.00      LIG  
ATOM   4203 C11  LIG     1       3.756   3.453  24.467  1.00  0.00      LIG  
ATOM   4204 C12  LIG     1       3.106   0.536  26.725  1.00  0.00      LIG  
ATOM   4205 C13  LIG     1       6.101   2.344  25.929  1.00  0.00      LIG  
ATOM   4206 C14  LIG     1       5.234   2.034  30.465  1.00  0.00      LIG  
ATOM   4207 C15  LIG     1       3.490   1.093  24.211  1.00  0.00      LIG  
ATOM   4208 C16  LIG     1       2.367   3.450  26.484  1.00  0.00      LIG  
ATOM   4209 C17  LIG     1       3.835   2.331  23.460  1.00  0.00      LIG  
ATOM   4210 C18  LIG     1       8.190   1.374  29.629  1.00  0.00      LIG  
ATOM   4211 C19  LIG     1       8.784   2.505  28.875  1.00  0.00      LIG  
ATOM   4212 C20  LIG     1       8.561   4.565  30.122  1.00  0.00      LIG  
ATOM   4213 C21  LIG     1       8.443   4.627  27.708  1.00  0.00      LIG  
ATOM   4214 C22  LIG     1       3.646  -0.228  23.483  1.00  0.00      LIG  
ATOM   4215 C23  LIG     1       3.161  -0.245  22.028  1.00  0.00      LIG  
ATOM   4216 C24  LIG     1       3.010  -1.441  24.141  1.00  0.00      LIG  
ATOM   4217 C25  LIG     1       4.118  -1.111  21.179  1.00  0.00      LIG  
ATOM   4218 C26  LIG     1       5.106  -0.361  20.251  1.00  0.00      LIG  
ATOM   4219 C27  LIG     1       6.504  -1.015  20.148  1.00  0.00      LIG  
ATOM   4220 C28  LIG     1       7.347  -0.778  21.394  1.00  0.00      LIG  
ATOM   4221 C29  LIG     1       6.455  -2.505  19.858  1.00  0.00      LIG  
ATOM   4222 C30  LIG     1       2.286  -2.093  19.816  1.00  0.00      LIG  
ATOM   4223 C31  LIG     1       2.150  -0.867  18.954  1.00  0.00      LIG  
ATOM   4224 H    LIG     1       3.833   2.469  28.541  1.00  0.00      LIG  
ATOM   4225 H1   LIG     1       6.383   3.903  30.182  1.00  0.00      LIG  
ATOM   4226 H2   LIG     1       4.430   5.019  26.744  1.00  0.00      LIG  
ATOM   4227 H3   LIG     1       6.070   4.651  26.392  1.00  0.00      LIG  
ATOM   4228 H4   LIG     1       5.132   0.066  27.192  1.00  0.00      LIG  
ATOM   4229 H5   LIG     1       5.998   5.631  28.559  1.00  0.00      LIG  
ATOM   4230 H6   LIG     1       4.638   4.657  29.029  1.00  0.00      LIG  
ATOM   4231 H7   LIG     1       7.075   0.800  27.920  1.00  0.00      LIG  
ATOM   4232 H8   LIG     1       6.480   0.140  29.426  1.00  0.00      LIG  
ATOM   4233 H9   LIG     1       4.620   4.117  24.384  1.00  0.00      LIG  
ATOM   4234 H10  LIG     1       2.879   4.065  24.238  1.00  0.00      LIG  
ATOM   4235 H11  LIG     1       2.208   0.874  27.249  1.00  0.00      LIG  
ATOM   4236 H12  LIG     1       2.887  -0.502  26.491  1.00  0.00      LIG  
ATOM   4237 H13  LIG     1       5.976   1.308  25.608  1.00  0.00      LIG  
ATOM   4238 H14  LIG     1       6.301   2.944  25.039  1.00  0.00      LIG  
ATOM   4239 H15  LIG     1       7.014   2.382  26.520  1.00  0.00      LIG  
ATOM   4240 H16  LIG     1       5.979   2.182  31.251  1.00  0.00      LIG  
ATOM   4241 H17  LIG     1       4.805   1.048  30.627  1.00  0.00      LIG  
ATOM   4242 H18  LIG     1       4.441   2.772  30.614  1.00  0.00      LIG  
ATOM   4243 H19  LIG     1       2.461   4.537  26.531  1.00  0.00      LIG  
ATOM   4244 H20  LIG     1       1.470   3.240  25.892  1.00  0.00      LIG  
ATOM   4245 H21  LIG     1       2.177   3.089  27.497  1.00  0.00      LIG  
ATOM   4246 H22  LIG     1       4.847   2.256  23.055  1.00  0.00      LIG  
ATOM   4247 H23  LIG     1       3.139   2.523  22.640  1.00  0.00      LIG  
ATOM   4248 H24  LIG     1       8.868   0.519  29.560  1.00  0.00      LIG  
ATOM   4249 H25  LIG     1       8.074   1.654  30.679  1.00  0.00      LIG  
ATOM   4250 H26  LIG     1       8.075   5.541  30.201  1.00  0.00      LIG  
ATOM   4251 H27  LIG     1       9.639   4.733  30.039  1.00  0.00      LIG  
ATOM   4252 H28  LIG     1       8.383   4.022  31.055  1.00  0.00      LIG  
ATOM   4253 H29  LIG     1       7.991   5.621  27.724  1.00  0.00      LIG  
ATOM   4254 H30  LIG     1       8.178   4.136  26.770  1.00  0.00      LIG  
ATOM   4255 H31  LIG     1       9.526   4.780  27.691  1.00  0.00      LIG  
ATOM   4256 H32  LIG     1       4.726  -0.396  23.467  1.00  0.00      LIG  
ATOM   4257 H33  LIG     1       4.639  -0.112  29.445  1.00  0.00      LIG  
ATOM   4258 H34  LIG     1       3.066   0.744  21.580  1.00  0.00      LIG  
ATOM   4259 H35  LIG     1       2.149  -0.659  22.021  1.00  0.00      LIG  
ATOM   4260 H36  LIG     1       3.564  -1.731  25.036  1.00  0.00      LIG  
ATOM   4261 H37  LIG     1       3.019  -2.302  23.468  1.00  0.00      LIG  
ATOM   4262 H38  LIG     1       1.971  -1.240  24.416  1.00  0.00      LIG  
ATOM   4263 H39  LIG     1       4.749  -1.623  21.902  1.00  0.00      LIG  
ATOM   4264 H40  LIG     1       4.702  -0.300  19.240  1.00  0.00      LIG  
ATOM   4265 H41  LIG     1       4.388   1.380  20.747  1.00  0.00      LIG  
ATOM   4266 H42  LIG     1       8.318  -1.271  21.294  1.00  0.00      LIG  
ATOM   4267 H43  LIG     1       6.857  -1.166  22.290  1.00  0.00      LIG  
ATOM   4268 H44  LIG     1       7.556   0.285  21.541  1.00  0.00      LIG  
ATOM   4269 H45  LIG     1       5.843  -2.701  18.973  1.00  0.00      LIG  
ATOM   4270 H46  LIG     1       7.458  -2.889  19.645  1.00  0.00      LIG  
ATOM   4271 H47  LIG     1       6.048  -3.067  20.703  1.00  0.00      LIG  
ATOM   4272 H48  LIG     1       7.186   0.548  19.232  1.00  0.00      LIG  
ATOM   4273 H49  LIG     1       1.166  -0.888  18.480  1.00  0.00      LIG  
ATOM   4274 H50  LIG     1       2.911  -0.882  18.170  1.00  0.00      LIG  
ATOM   4275 H51  LIG     1       2.207   0.051  19.541  1.00  0.00      LIG  
TER
REMARK  Energy: 99.9154
REMARK  SimpleFitness: 99.9154
REMARK  FullFitness: -784.7225
REMARK  InterFull: -17.0244
REMARK  IntraFull: 138.133
REMARK  solvFull: -1107.31
REMARK  surfFull: 201.479
REMARK  extraFull: 0.0
REMARK  deltaGcompsolvpol: -1107.31
REMARK  deltaGcompsolvnonpol: 201.479
REMARK  deltaGprotsolvpol: -1109.66
REMARK  deltaGprotsolvnonpol: 196.383
REMARK  deltaGligsolvpol: -14.5371
REMARK  deltaGligsolvnonpol: 16.9659
REMARK  deltaGvdw: -17.0244
REMARK  deltaGelec: 0.0
REMARK  deltaG: -5.689911
REMARK  Cluster: 3
REMARK  ClusterRank: 4
ATOM   4186 O    LIG     1       3.913  -0.173  28.800  1.00  0.00      LIG  
ATOM   4187 O1   LIG     1       9.941   2.450  28.484  1.00  0.00      LIG  
ATOM   4188 O2   LIG     1       3.451  -2.219  20.537  1.00  0.00      LIG  
ATOM   4189 O3   LIG     1       5.276   0.987  20.692  1.00  0.00      LIG  
ATOM   4190 O4   LIG     1       7.202  -0.409  19.059  1.00  0.00      LIG  
ATOM   4191 O5   LIG     1       1.550  -3.055  19.654  1.00  0.00      LIG  
ATOM   4192 C    LIG     1       4.895   2.879  26.723  1.00  0.00      LIG  
ATOM   4193 C1   LIG     1       4.702   2.051  28.027  1.00  0.00      LIG  
ATOM   4194 C2   LIG     1       5.860   2.183  29.075  1.00  0.00      LIG  
ATOM   4195 C3   LIG     1       3.604   2.811  25.841  1.00  0.00      LIG  
ATOM   4196 C4   LIG     1       6.487   3.605  29.135  1.00  0.00      LIG  
ATOM   4197 C5   LIG     1       5.236   4.341  27.024  1.00  0.00      LIG  
ATOM   4198 C6   LIG     1       4.300   0.594  27.664  1.00  0.00      LIG  
ATOM   4199 C7   LIG     1       5.578   4.626  28.470  1.00  0.00      LIG  
ATOM   4200 C8   LIG     1       3.326   1.384  25.515  1.00  0.00      LIG  
ATOM   4201 C9   LIG     1       8.021   3.801  28.920  1.00  0.00      LIG  
ATOM   4202 C10  LIG     1       6.882   1.047  28.966  1.00  0.00      LIG  
ATOM   4203 C11  LIG     1       3.756   3.453  24.467  1.00  0.00      LIG  
ATOM   4204 C12  LIG     1       3.106   0.536  26.725  1.00  0.00      LIG  
ATOM   4205 C13  LIG     1       6.101   2.344  25.929  1.00  0.00      LIG  
ATOM   4206 C14  LIG     1       5.234   2.034  30.465  1.00  0.00      LIG  
ATOM   4207 C15  LIG     1       3.490   1.093  24.211  1.00  0.00      LIG  
ATOM   4208 C16  LIG     1       2.367   3.450  26.484  1.00  0.00      LIG  
ATOM   4209 C17  LIG     1       3.835   2.331  23.460  1.00  0.00      LIG  
ATOM   4210 C18  LIG     1       8.190   1.374  29.629  1.00  0.00      LIG  
ATOM   4211 C19  LIG     1       8.784   2.505  28.875  1.00  0.00      LIG  
ATOM   4212 C20  LIG     1       8.561   4.565  30.122  1.00  0.00      LIG  
ATOM   4213 C21  LIG     1       8.443   4.627  27.708  1.00  0.00      LIG  
ATOM   4214 C22  LIG     1       3.646  -0.228  23.483  1.00  0.00      LIG  
ATOM   4215 C23  LIG     1       3.161  -0.245  22.028  1.00  0.00      LIG  
ATOM   4216 C24  LIG     1       3.010  -1.441  24.141  1.00  0.00      LIG  
ATOM   4217 C25  LIG     1       4.118  -1.111  21.179  1.00  0.00      LIG  
ATOM   4218 C26  LIG     1       5.106  -0.361  20.251  1.00  0.00      LIG  
ATOM   4219 C27  LIG     1       6.504  -1.015  20.148  1.00  0.00      LIG  
ATOM   4220 C28  LIG     1       7.347  -0.778  21.394  1.00  0.00      LIG  
ATOM   4221 C29  LIG     1       6.455  -2.505  19.858  1.00  0.00      LIG  
ATOM   4222 C30  LIG     1       2.286  -2.093  19.816  1.00  0.00      LIG  
ATOM   4223 C31  LIG     1       2.150  -0.867  18.954  1.00  0.00      LIG  
ATOM   4224 H    LIG     1       3.833   2.469  28.541  1.00  0.00      LIG  
ATOM   4225 H1   LIG     1       6.383   3.903  30.182  1.00  0.00      LIG  
ATOM   4226 H2   LIG     1       4.430   5.019  26.744  1.00  0.00      LIG  
ATOM   4227 H3   LIG     1       6.070   4.651  26.392  1.00  0.00      LIG  
ATOM   4228 H4   LIG     1       5.132   0.066  27.192  1.00  0.00      LIG  
ATOM   4229 H5   LIG     1       5.998   5.631  28.559  1.00  0.00      LIG  
ATOM   4230 H6   LIG     1       4.638   4.657  29.029  1.00  0.00      LIG  
ATOM   4231 H7   LIG     1       7.075   0.800  27.920  1.00  0.00      LIG  
ATOM   4232 H8   LIG     1       6.480   0.140  29.426  1.00  0.00      LIG  
ATOM   4233 H9   LIG     1       4.620   4.117  24.384  1.00  0.00      LIG  
ATOM   4234 H10  LIG     1       2.879   4.065  24.238  1.00  0.00      LIG  
ATOM   4235 H11  LIG     1       2.208   0.874  27.249  1.00  0.00      LIG  
ATOM   4236 H12  LIG     1       2.887  -0.502  26.491  1.00  0.00      LIG  
ATOM   4237 H13  LIG     1       5.976   1.308  25.608  1.00  0.00      LIG  
ATOM   4238 H14  LIG     1       6.301   2.944  25.039  1.00  0.00      LIG  
ATOM   4239 H15  LIG     1       7.014   2.382  26.520  1.00  0.00      LIG  
ATOM   4240 H16  LIG     1       5.979   2.182  31.251  1.00  0.00      LIG  
ATOM   4241 H17  LIG     1       4.805   1.048  30.627  1.00  0.00      LIG  
ATOM   4242 H18  LIG     1       4.441   2.772  30.614  1.00  0.00      LIG  
ATOM   4243 H19  LIG     1       2.461   4.537  26.531  1.00  0.00      LIG  
ATOM   4244 H20  LIG     1       1.470   3.240  25.892  1.00  0.00      LIG  
ATOM   4245 H21  LIG     1       2.177   3.089  27.497  1.00  0.00      LIG  
ATOM   4246 H22  LIG     1       4.847   2.256  23.055  1.00  0.00      LIG  
ATOM   4247 H23  LIG     1       3.139   2.523  22.640  1.00  0.00      LIG  
ATOM   4248 H24  LIG     1       8.868   0.519  29.560  1.00  0.00      LIG  
ATOM   4249 H25  LIG     1       8.074   1.654  30.679  1.00  0.00      LIG  
ATOM   4250 H26  LIG     1       8.075   5.541  30.201  1.00  0.00      LIG  
ATOM   4251 H27  LIG     1       9.639   4.733  30.039  1.00  0.00      LIG  
ATOM   4252 H28  LIG     1       8.383   4.022  31.055  1.00  0.00      LIG  
ATOM   4253 H29  LIG     1       7.991   5.621  27.724  1.00  0.00      LIG  
ATOM   4254 H30  LIG     1       8.178   4.136  26.770  1.00  0.00      LIG  
ATOM   4255 H31  LIG     1       9.526   4.780  27.691  1.00  0.00      LIG  
ATOM   4256 H32  LIG     1       4.726  -0.396  23.467  1.00  0.00      LIG  
ATOM   4257 H33  LIG     1       4.639  -0.112  29.445  1.00  0.00      LIG  
ATOM   4258 H34  LIG     1       3.066   0.744  21.580  1.00  0.00      LIG  
ATOM   4259 H35  LIG     1       2.149  -0.659  22.021  1.00  0.00      LIG  
ATOM   4260 H36  LIG     1       3.564  -1.731  25.036  1.00  0.00      LIG  
ATOM   4261 H37  LIG     1       3.019  -2.302  23.468  1.00  0.00      LIG  
ATOM   4262 H38  LIG     1       1.971  -1.240  24.416  1.00  0.00      LIG  
ATOM   4263 H39  LIG     1       4.749  -1.623  21.902  1.00  0.00      LIG  
ATOM   4264 H40  LIG     1       4.702  -0.300  19.240  1.00  0.00      LIG  
ATOM   4265 H41  LIG     1       4.388   1.380  20.747  1.00  0.00      LIG  
ATOM   4266 H42  LIG     1       8.318  -1.271  21.294  1.00  0.00      LIG  
ATOM   4267 H43  LIG     1       6.857  -1.166  22.290  1.00  0.00      LIG  
ATOM   4268 H44  LIG     1       7.556   0.285  21.541  1.00  0.00      LIG  
ATOM   4269 H45  LIG     1       5.843  -2.701  18.973  1.00  0.00      LIG  
ATOM   4270 H46  LIG     1       7.458  -2.889  19.645  1.00  0.00      LIG  
ATOM   4271 H47  LIG     1       6.048  -3.067  20.703  1.00  0.00      LIG  
ATOM   4272 H48  LIG     1       7.186   0.548  19.232  1.00  0.00      LIG  
ATOM   4273 H49  LIG     1       1.166  -0.888  18.480  1.00  0.00      LIG  
ATOM   4274 H50  LIG     1       2.911  -0.882  18.170  1.00  0.00      LIG  
ATOM   4275 H51  LIG     1       2.207   0.051  19.541  1.00  0.00      LIG  
TER
REMARK  Energy: 99.736
REMARK  SimpleFitness: 99.736
REMARK  FullFitness: -784.6511
REMARK  InterFull: -13.9051
REMARK  IntraFull: 137.401
REMARK  solvFull: -1109.51
REMARK  surfFull: 201.363
REMARK  extraFull: 0.0
REMARK  deltaGcompsolvpol: -1109.51
REMARK  deltaGcompsolvnonpol: 201.363
REMARK  deltaGprotsolvpol: -1109.66
REMARK  deltaGprotsolvnonpol: 196.383
REMARK  deltaGligsolvpol: -14.5871
REMARK  deltaGligsolvnonpol: 16.9631
REMARK  deltaGvdw: -13.9051
REMARK  deltaGelec: 0.0
REMARK  deltaG: -5.537111
REMARK  Cluster: 3
REMARK  ClusterRank: 5
ATOM   4186 O    LIG     1       3.911  -0.157  28.856  1.00  0.00      LIG  
ATOM   4187 O1   LIG     1      10.018   2.223  28.338  1.00  0.00      LIG  
ATOM   4188 O2   LIG     1       3.060  -2.116  20.502  1.00  0.00      LIG  
ATOM   4189 O3   LIG     1       4.969   1.006  20.691  1.00  0.00      LIG  
ATOM   4190 O4   LIG     1       6.890  -0.391  19.046  1.00  0.00      LIG  
ATOM   4191 O5   LIG     1       1.925  -2.802  18.679  1.00  0.00      LIG  
ATOM   4192 C    LIG     1       4.954   2.843  26.734  1.00  0.00      LIG  
ATOM   4193 C1   LIG     1       4.763   2.031  28.047  1.00  0.00      LIG  
ATOM   4194 C2   LIG     1       5.953   2.126  29.063  1.00  0.00      LIG  
ATOM   4195 C3   LIG     1       3.641   2.814  25.882  1.00  0.00      LIG  
ATOM   4196 C4   LIG     1       6.638   3.521  29.095  1.00  0.00      LIG  
ATOM   4197 C5   LIG     1       5.355   4.293  27.016  1.00  0.00      LIG  
ATOM   4198 C6   LIG     1       4.298   0.586  27.705  1.00  0.00      LIG  
ATOM   4199 C7   LIG     1       5.750   4.573  28.449  1.00  0.00      LIG  
ATOM   4200 C8   LIG     1       3.310   1.395  25.571  1.00  0.00      LIG  
ATOM   4201 C9   LIG     1       8.172   3.654  28.831  1.00  0.00      LIG  
ATOM   4202 C10  LIG     1       6.924   0.947  28.939  1.00  0.00      LIG  
ATOM   4203 C11  LIG     1       3.784   3.443  24.502  1.00  0.00      LIG  
ATOM   4204 C12  LIG     1       3.082   0.564  26.791  1.00  0.00      LIG  
ATOM   4205 C13  LIG     1       6.122   2.258  25.917  1.00  0.00      LIG  
ATOM   4206 C14  LIG     1       5.360   2.014  30.471  1.00  0.00      LIG  
ATOM   4207 C15  LIG     1       3.452   1.091  24.267  1.00  0.00      LIG  
ATOM   4208 C16  LIG     1       2.443   3.501  26.548  1.00  0.00      LIG  
ATOM   4209 C17  LIG     1       3.820   2.313  23.502  1.00  0.00      LIG  
ATOM   4210 C18  LIG     1       8.266   1.228  29.556  1.00  0.00      LIG  
ATOM   4211 C19  LIG     1       8.880   2.328  28.772  1.00  0.00      LIG  
ATOM   4212 C20  LIG     1       8.778   4.406  30.010  1.00  0.00      LIG  
ATOM   4213 C21  LIG     1       8.589   4.454  27.600  1.00  0.00      LIG  
ATOM   4214 C22  LIG     1       3.563  -0.230  23.531  1.00  0.00      LIG  
ATOM   4215 C23  LIG     1       2.941  -0.253  22.130  1.00  0.00      LIG  
ATOM   4216 C24  LIG     1       3.027  -1.456  24.249  1.00  0.00      LIG  
ATOM   4217 C25  LIG     1       3.821  -1.100  21.190  1.00  0.00      LIG  
ATOM   4218 C26  LIG     1       4.804  -0.344  20.258  1.00  0.00      LIG  
ATOM   4219 C27  LIG     1       6.203  -0.991  20.144  1.00  0.00      LIG  
ATOM   4220 C28  LIG     1       7.057  -0.743  21.378  1.00  0.00      LIG  
ATOM   4221 C29  LIG     1       6.153  -2.483  19.859  1.00  0.00      LIG  
ATOM   4222 C30  LIG     1       2.283  -1.876  19.390  1.00  0.00      LIG  
ATOM   4223 C31  LIG     1       1.610  -0.532  19.288  1.00  0.00      LIG  
ATOM   4224 H    LIG     1       3.925   2.484  28.581  1.00  0.00      LIG  
ATOM   4225 H1   LIG     1       6.579   3.830  30.142  1.00  0.00      LIG  
ATOM   4226 H2   LIG     1       4.564   4.997  26.758  1.00  0.00      LIG  
ATOM   4227 H3   LIG     1       6.180   4.571  26.358  1.00  0.00      LIG  
ATOM   4228 H4   LIG     1       5.099   0.024  27.216  1.00  0.00      LIG  
ATOM   4229 H5   LIG     1       6.212   5.561  28.518  1.00  0.00      LIG  
ATOM   4230 H6   LIG     1       4.830   4.643  29.037  1.00  0.00      LIG  
ATOM   4231 H7   LIG     1       7.075   0.681  27.890  1.00  0.00      LIG  
ATOM   4232 H8   LIG     1       6.502   0.064  29.423  1.00  0.00      LIG  
ATOM   4233 H9   LIG     1       4.659   4.089  24.399  1.00  0.00      LIG  
ATOM   4234 H10  LIG     1       2.915   4.071  24.283  1.00  0.00      LIG  
ATOM   4235 H11  LIG     1       2.208   0.940  27.331  1.00  0.00      LIG  
ATOM   4236 H12  LIG     1       2.816  -0.466  26.568  1.00  0.00      LIG  
ATOM   4237 H13  LIG     1       5.953   1.224  25.610  1.00  0.00      LIG  
ATOM   4238 H14  LIG     1       6.321   2.842  25.016  1.00  0.00      LIG  
ATOM   4239 H15  LIG     1       7.048   2.269  26.486  1.00  0.00      LIG  
ATOM   4240 H16  LIG     1       6.135   2.125  31.235  1.00  0.00      LIG  
ATOM   4241 H17  LIG     1       4.883   1.053  30.652  1.00  0.00      LIG  
ATOM   4242 H18  LIG     1       4.612   2.793  30.640  1.00  0.00      LIG  
ATOM   4243 H19  LIG     1       2.578   4.584  26.589  1.00  0.00      LIG  
ATOM   4244 H20  LIG     1       1.527   3.323  25.975  1.00  0.00      LIG  
ATOM   4245 H21  LIG     1       2.261   3.151  27.566  1.00  0.00      LIG  
ATOM   4246 H22  LIG     1       4.827   2.206  23.090  1.00  0.00      LIG  
ATOM   4247 H23  LIG     1       3.124   2.519  22.686  1.00  0.00      LIG  
ATOM   4248 H24  LIG     1       8.908   0.347  29.474  1.00  0.00      LIG  
ATOM   4249 H25  LIG     1       8.195   1.523  30.605  1.00  0.00      LIG  
ATOM   4250 H26  LIG     1       8.334   5.401  30.094  1.00  0.00      LIG  
ATOM   4251 H27  LIG     1       9.859   4.530  29.892  1.00  0.00      LIG  
ATOM   4252 H28  LIG     1       8.607   3.878  30.953  1.00  0.00      LIG  
ATOM   4253 H29  LIG     1       8.174   5.465  27.619  1.00  0.00      LIG  
ATOM   4254 H30  LIG     1       8.281   3.966  26.674  1.00  0.00      LIG  
ATOM   4255 H31  LIG     1       9.676   4.567  27.553  1.00  0.00      LIG  
ATOM   4256 H32  LIG     1       4.638  -0.378  23.407  1.00  0.00      LIG  
ATOM   4257 H33  LIG     1       4.657  -0.124  29.480  1.00  0.00      LIG  
ATOM   4258 H34  LIG     1       2.783   0.736  21.699  1.00  0.00      LIG  
ATOM   4259 H35  LIG     1       1.944  -0.698  22.211  1.00  0.00      LIG  
ATOM   4260 H36  LIG     1       3.637  -1.689  25.125  1.00  0.00      LIG  
ATOM   4261 H37  LIG     1       3.050  -2.332  23.599  1.00  0.00      LIG  
ATOM   4262 H38  LIG     1       1.992  -1.303  24.570  1.00  0.00      LIG  
ATOM   4263 H39  LIG     1       4.450  -1.694  21.852  1.00  0.00      LIG  
ATOM   4264 H40  LIG     1       4.397  -0.283  19.246  1.00  0.00      LIG  
ATOM   4265 H41  LIG     1       4.079   1.391  20.759  1.00  0.00      LIG  
ATOM   4266 H42  LIG     1       8.020  -1.253  21.282  1.00  0.00      LIG  
ATOM   4267 H43  LIG     1       6.565  -1.104  22.282  1.00  0.00      LIG  
ATOM   4268 H44  LIG     1       7.281   0.321  21.502  1.00  0.00      LIG  
ATOM   4269 H45  LIG     1       5.540  -2.684  18.976  1.00  0.00      LIG  
ATOM   4270 H46  LIG     1       7.156  -2.866  19.645  1.00  0.00      LIG  
ATOM   4271 H47  LIG     1       5.751  -3.044  20.706  1.00  0.00      LIG  
ATOM   4272 H48  LIG     1       6.901   0.565  19.226  1.00  0.00      LIG  
ATOM   4273 H49  LIG     1       1.080  -0.491  18.333  1.00  0.00      LIG  
ATOM   4274 H50  LIG     1       2.332   0.286  19.293  1.00  0.00      LIG  
ATOM   4275 H51  LIG     1       0.884  -0.420  20.098  1.00  0.00      LIG  
TER
REMARK  Energy: 99.736
REMARK  SimpleFitness: 99.736
REMARK  FullFitness: -784.6511
REMARK  InterFull: -13.9051
REMARK  IntraFull: 137.401
REMARK  solvFull: -1109.51
REMARK  surfFull: 201.363
REMARK  extraFull: 0.0
REMARK  deltaGcompsolvpol: -1109.51
REMARK  deltaGcompsolvnonpol: 201.363
REMARK  deltaGprotsolvpol: -1109.66
REMARK  deltaGprotsolvnonpol: 196.383
REMARK  deltaGligsolvpol: -14.5871
REMARK  deltaGligsolvnonpol: 16.9631
REMARK  deltaGvdw: -13.9051
REMARK  deltaGelec: 0.0
REMARK  deltaG: -5.537111
REMARK  Cluster: 3
REMARK  ClusterRank: 6
ATOM   4186 O    LIG     1       3.911  -0.157  28.856  1.00  0.00      LIG  
ATOM   4187 O1   LIG     1      10.018   2.223  28.338  1.00  0.00      LIG  
ATOM   4188 O2   LIG     1       3.060  -2.116  20.502  1.00  0.00      LIG  
ATOM   4189 O3   LIG     1       4.969   1.006  20.691  1.00  0.00      LIG  
ATOM   4190 O4   LIG     1       6.890  -0.391  19.046  1.00  0.00      LIG  
ATOM   4191 O5   LIG     1       1.925  -2.802  18.679  1.00  0.00      LIG  
ATOM   4192 C    LIG     1       4.954   2.843  26.734  1.00  0.00      LIG  
ATOM   4193 C1   LIG     1       4.763   2.031  28.047  1.00  0.00      LIG  
ATOM   4194 C2   LIG     1       5.953   2.126  29.063  1.00  0.00      LIG  
ATOM   4195 C3   LIG     1       3.641   2.814  25.882  1.00  0.00      LIG  
ATOM   4196 C4   LIG     1       6.638   3.521  29.095  1.00  0.00      LIG  
ATOM   4197 C5   LIG     1       5.355   4.293  27.016  1.00  0.00      LIG  
ATOM   4198 C6   LIG     1       4.298   0.586  27.705  1.00  0.00      LIG  
ATOM   4199 C7   LIG     1       5.750   4.573  28.449  1.00  0.00      LIG  
ATOM   4200 C8   LIG     1       3.310   1.395  25.571  1.00  0.00      LIG  
ATOM   4201 C9   LIG     1       8.172   3.654  28.831  1.00  0.00      LIG  
ATOM   4202 C10  LIG     1       6.924   0.947  28.939  1.00  0.00      LIG  
ATOM   4203 C11  LIG     1       3.784   3.443  24.502  1.00  0.00      LIG  
ATOM   4204 C12  LIG     1       3.082   0.564  26.791  1.00  0.00      LIG  
ATOM   4205 C13  LIG     1       6.122   2.258  25.917  1.00  0.00      LIG  
ATOM   4206 C14  LIG     1       5.360   2.014  30.471  1.00  0.00      LIG  
ATOM   4207 C15  LIG     1       3.452   1.091  24.267  1.00  0.00      LIG  
ATOM   4208 C16  LIG     1       2.443   3.501  26.548  1.00  0.00      LIG  
ATOM   4209 C17  LIG     1       3.820   2.313  23.502  1.00  0.00      LIG  
ATOM   4210 C18  LIG     1       8.266   1.228  29.556  1.00  0.00      LIG  
ATOM   4211 C19  LIG     1       8.880   2.328  28.772  1.00  0.00      LIG  
ATOM   4212 C20  LIG     1       8.778   4.406  30.010  1.00  0.00      LIG  
ATOM   4213 C21  LIG     1       8.589   4.454  27.600  1.00  0.00      LIG  
ATOM   4214 C22  LIG     1       3.563  -0.230  23.531  1.00  0.00      LIG  
ATOM   4215 C23  LIG     1       2.941  -0.253  22.130  1.00  0.00      LIG  
ATOM   4216 C24  LIG     1       3.027  -1.456  24.249  1.00  0.00      LIG  
ATOM   4217 C25  LIG     1       3.821  -1.100  21.190  1.00  0.00      LIG  
ATOM   4218 C26  LIG     1       4.804  -0.344  20.258  1.00  0.00      LIG  
ATOM   4219 C27  LIG     1       6.203  -0.991  20.144  1.00  0.00      LIG  
ATOM   4220 C28  LIG     1       7.057  -0.743  21.378  1.00  0.00      LIG  
ATOM   4221 C29  LIG     1       6.153  -2.483  19.859  1.00  0.00      LIG  
ATOM   4222 C30  LIG     1       2.283  -1.876  19.390  1.00  0.00      LIG  
ATOM   4223 C31  LIG     1       1.610  -0.532  19.288  1.00  0.00      LIG  
ATOM   4224 H    LIG     1       3.925   2.484  28.581  1.00  0.00      LIG  
ATOM   4225 H1   LIG     1       6.579   3.830  30.142  1.00  0.00      LIG  
ATOM   4226 H2   LIG     1       4.564   4.997  26.758  1.00  0.00      LIG  
ATOM   4227 H3   LIG     1       6.180   4.571  26.358  1.00  0.00      LIG  
ATOM   4228 H4   LIG     1       5.099   0.024  27.216  1.00  0.00      LIG  
ATOM   4229 H5   LIG     1       6.212   5.561  28.518  1.00  0.00      LIG  
ATOM   4230 H6   LIG     1       4.830   4.643  29.037  1.00  0.00      LIG  
ATOM   4231 H7   LIG     1       7.075   0.681  27.890  1.00  0.00      LIG  
ATOM   4232 H8   LIG     1       6.502   0.064  29.423  1.00  0.00      LIG  
ATOM   4233 H9   LIG     1       4.659   4.089  24.399  1.00  0.00      LIG  
ATOM   4234 H10  LIG     1       2.915   4.071  24.283  1.00  0.00      LIG  
ATOM   4235 H11  LIG     1       2.208   0.940  27.331  1.00  0.00      LIG  
ATOM   4236 H12  LIG     1       2.816  -0.466  26.568  1.00  0.00      LIG  
ATOM   4237 H13  LIG     1       5.953   1.224  25.610  1.00  0.00      LIG  
ATOM   4238 H14  LIG     1       6.321   2.842  25.016  1.00  0.00      LIG  
ATOM   4239 H15  LIG     1       7.048   2.269  26.486  1.00  0.00      LIG  
ATOM   4240 H16  LIG     1       6.135   2.125  31.235  1.00  0.00      LIG  
ATOM   4241 H17  LIG     1       4.883   1.053  30.652  1.00  0.00      LIG  
ATOM   4242 H18  LIG     1       4.612   2.793  30.640  1.00  0.00      LIG  
ATOM   4243 H19  LIG     1       2.578   4.584  26.589  1.00  0.00      LIG  
ATOM   4244 H20  LIG     1       1.527   3.323  25.975  1.00  0.00      LIG  
ATOM   4245 H21  LIG     1       2.261   3.151  27.566  1.00  0.00      LIG  
ATOM   4246 H22  LIG     1       4.827   2.206  23.090  1.00  0.00      LIG  
ATOM   4247 H23  LIG     1       3.124   2.519  22.686  1.00  0.00      LIG  
ATOM   4248 H24  LIG     1       8.908   0.347  29.474  1.00  0.00      LIG  
ATOM   4249 H25  LIG     1       8.195   1.523  30.605  1.00  0.00      LIG  
ATOM   4250 H26  LIG     1       8.334   5.401  30.094  1.00  0.00      LIG  
ATOM   4251 H27  LIG     1       9.859   4.530  29.892  1.00  0.00      LIG  
ATOM   4252 H28  LIG     1       8.607   3.878  30.953  1.00  0.00      LIG  
ATOM   4253 H29  LIG     1       8.174   5.465  27.619  1.00  0.00      LIG  
ATOM   4254 H30  LIG     1       8.281   3.966  26.674  1.00  0.00      LIG  
ATOM   4255 H31  LIG     1       9.676   4.567  27.553  1.00  0.00      LIG  
ATOM   4256 H32  LIG     1       4.638  -0.378  23.407  1.00  0.00      LIG  
ATOM   4257 H33  LIG     1       4.657  -0.124  29.480  1.00  0.00      LIG  
ATOM   4258 H34  LIG     1       2.783   0.736  21.699  1.00  0.00      LIG  
ATOM   4259 H35  LIG     1       1.944  -0.698  22.211  1.00  0.00      LIG  
ATOM   4260 H36  LIG     1       3.637  -1.689  25.125  1.00  0.00      LIG  
ATOM   4261 H37  LIG     1       3.050  -2.332  23.599  1.00  0.00      LIG  
ATOM   4262 H38  LIG     1       1.992  -1.303  24.570  1.00  0.00      LIG  
ATOM   4263 H39  LIG     1       4.450  -1.694  21.852  1.00  0.00      LIG  
ATOM   4264 H40  LIG     1       4.397  -0.283  19.246  1.00  0.00      LIG  
ATOM   4265 H41  LIG     1       4.079   1.391  20.759  1.00  0.00      LIG  
ATOM   4266 H42  LIG     1       8.020  -1.253  21.282  1.00  0.00      LIG  
ATOM   4267 H43  LIG     1       6.565  -1.104  22.282  1.00  0.00      LIG  
ATOM   4268 H44  LIG     1       7.281   0.321  21.502  1.00  0.00      LIG  
ATOM   4269 H45  LIG     1       5.540  -2.684  18.976  1.00  0.00      LIG  
ATOM   4270 H46  LIG     1       7.156  -2.866  19.645  1.00  0.00      LIG  
ATOM   4271 H47  LIG     1       5.751  -3.044  20.706  1.00  0.00      LIG  
ATOM   4272 H48  LIG     1       6.901   0.565  19.226  1.00  0.00      LIG  
ATOM   4273 H49  LIG     1       1.080  -0.491  18.333  1.00  0.00      LIG  
ATOM   4274 H50  LIG     1       2.332   0.286  19.293  1.00  0.00      LIG  
ATOM   4275 H51  LIG     1       0.884  -0.420  20.098  1.00  0.00      LIG  
TER
REMARK  Energy: 99.736
REMARK  SimpleFitness: 99.736
REMARK  FullFitness: -784.6511
REMARK  InterFull: -13.9051
REMARK  IntraFull: 137.401
REMARK  solvFull: -1109.51
REMARK  surfFull: 201.363
REMARK  extraFull: 0.0
REMARK  deltaGcompsolvpol: -1109.51
REMARK  deltaGcompsolvnonpol: 201.363
REMARK  deltaGprotsolvpol: -1109.66
REMARK  deltaGprotsolvnonpol: 196.383
REMARK  deltaGligsolvpol: -14.5871
REMARK  deltaGligsolvnonpol: 16.9631
REMARK  deltaGvdw: -13.9051
REMARK  deltaGelec: 0.0
REMARK  deltaG: -5.537111
REMARK  Cluster: 3
REMARK  ClusterRank: 7
ATOM   4186 O    LIG     1       3.911  -0.157  28.856  1.00  0.00      LIG  
ATOM   4187 O1   LIG     1      10.018   2.223  28.338  1.00  0.00      LIG  
ATOM   4188 O2   LIG     1       3.060  -2.116  20.502  1.00  0.00      LIG  
ATOM   4189 O3   LIG     1       4.969   1.006  20.691  1.00  0.00      LIG  
ATOM   4190 O4   LIG     1       6.890  -0.391  19.046  1.00  0.00      LIG  
ATOM   4191 O5   LIG     1       1.925  -2.802  18.679  1.00  0.00      LIG  
ATOM   4192 C    LIG     1       4.954   2.843  26.734  1.00  0.00      LIG  
ATOM   4193 C1   LIG     1       4.763   2.031  28.047  1.00  0.00      LIG  
ATOM   4194 C2   LIG     1       5.953   2.126  29.063  1.00  0.00      LIG  
ATOM   4195 C3   LIG     1       3.641   2.814  25.882  1.00  0.00      LIG  
ATOM   4196 C4   LIG     1       6.638   3.521  29.095  1.00  0.00      LIG  
ATOM   4197 C5   LIG     1       5.355   4.293  27.016  1.00  0.00      LIG  
ATOM   4198 C6   LIG     1       4.298   0.586  27.705  1.00  0.00      LIG  
ATOM   4199 C7   LIG     1       5.750   4.573  28.449  1.00  0.00      LIG  
ATOM   4200 C8   LIG     1       3.310   1.395  25.571  1.00  0.00      LIG  
ATOM   4201 C9   LIG     1       8.172   3.654  28.831  1.00  0.00      LIG  
ATOM   4202 C10  LIG     1       6.924   0.947  28.939  1.00  0.00      LIG  
ATOM   4203 C11  LIG     1       3.784   3.443  24.502  1.00  0.00      LIG  
ATOM   4204 C12  LIG     1       3.082   0.564  26.791  1.00  0.00      LIG  
ATOM   4205 C13  LIG     1       6.122   2.258  25.917  1.00  0.00      LIG  
ATOM   4206 C14  LIG     1       5.360   2.014  30.471  1.00  0.00      LIG  
ATOM   4207 C15  LIG     1       3.452   1.091  24.267  1.00  0.00      LIG  
ATOM   4208 C16  LIG     1       2.443   3.501  26.548  1.00  0.00      LIG  
ATOM   4209 C17  LIG     1       3.820   2.313  23.502  1.00  0.00      LIG  
ATOM   4210 C18  LIG     1       8.266   1.228  29.556  1.00  0.00      LIG  
ATOM   4211 C19  LIG     1       8.880   2.328  28.772  1.00  0.00      LIG  
ATOM   4212 C20  LIG     1       8.778   4.406  30.010  1.00  0.00      LIG  
ATOM   4213 C21  LIG     1       8.589   4.454  27.600  1.00  0.00      LIG  
ATOM   4214 C22  LIG     1       3.563  -0.230  23.531  1.00  0.00      LIG  
ATOM   4215 C23  LIG     1       2.941  -0.253  22.130  1.00  0.00      LIG  
ATOM   4216 C24  LIG     1       3.027  -1.456  24.249  1.00  0.00      LIG  
ATOM   4217 C25  LIG     1       3.821  -1.100  21.190  1.00  0.00      LIG  
ATOM   4218 C26  LIG     1       4.804  -0.344  20.258  1.00  0.00      LIG  
ATOM   4219 C27  LIG     1       6.203  -0.991  20.144  1.00  0.00      LIG  
ATOM   4220 C28  LIG     1       7.057  -0.743  21.378  1.00  0.00      LIG  
ATOM   4221 C29  LIG     1       6.153  -2.483  19.859  1.00  0.00      LIG  
ATOM   4222 C30  LIG     1       2.283  -1.876  19.390  1.00  0.00      LIG  
ATOM   4223 C31  LIG     1       1.610  -0.532  19.288  1.00  0.00      LIG  
ATOM   4224 H    LIG     1       3.925   2.484  28.581  1.00  0.00      LIG  
ATOM   4225 H1   LIG     1       6.579   3.830  30.142  1.00  0.00      LIG  
ATOM   4226 H2   LIG     1       4.564   4.997  26.758  1.00  0.00      LIG  
ATOM   4227 H3   LIG     1       6.180   4.571  26.358  1.00  0.00      LIG  
ATOM   4228 H4   LIG     1       5.099   0.024  27.216  1.00  0.00      LIG  
ATOM   4229 H5   LIG     1       6.212   5.561  28.518  1.00  0.00      LIG  
ATOM   4230 H6   LIG     1       4.830   4.643  29.037  1.00  0.00      LIG  
ATOM   4231 H7   LIG     1       7.075   0.681  27.890  1.00  0.00      LIG  
ATOM   4232 H8   LIG     1       6.502   0.064  29.423  1.00  0.00      LIG  
ATOM   4233 H9   LIG     1       4.659   4.089  24.399  1.00  0.00      LIG  
ATOM   4234 H10  LIG     1       2.915   4.071  24.283  1.00  0.00      LIG  
ATOM   4235 H11  LIG     1       2.208   0.940  27.331  1.00  0.00      LIG  
ATOM   4236 H12  LIG     1       2.816  -0.466  26.568  1.00  0.00      LIG  
ATOM   4237 H13  LIG     1       5.953   1.224  25.610  1.00  0.00      LIG  
ATOM   4238 H14  LIG     1       6.321   2.842  25.016  1.00  0.00      LIG  
ATOM   4239 H15  LIG     1       7.048   2.269  26.486  1.00  0.00      LIG  
ATOM   4240 H16  LIG     1       6.135   2.125  31.235  1.00  0.00      LIG  
ATOM   4241 H17  LIG     1       4.883   1.053  30.652  1.00  0.00      LIG  
ATOM   4242 H18  LIG     1       4.612   2.793  30.640  1.00  0.00      LIG  
ATOM   4243 H19  LIG     1       2.578   4.584  26.589  1.00  0.00      LIG  
ATOM   4244 H20  LIG     1       1.527   3.323  25.975  1.00  0.00      LIG  
ATOM   4245 H21  LIG     1       2.261   3.151  27.566  1.00  0.00      LIG  
ATOM   4246 H22  LIG     1       4.827   2.206  23.090  1.00  0.00      LIG  
ATOM   4247 H23  LIG     1       3.124   2.519  22.686  1.00  0.00      LIG  
ATOM   4248 H24  LIG     1       8.908   0.347  29.474  1.00  0.00      LIG  
ATOM   4249 H25  LIG     1       8.195   1.523  30.605  1.00  0.00      LIG  
ATOM   4250 H26  LIG     1       8.334   5.401  30.094  1.00  0.00      LIG  
ATOM   4251 H27  LIG     1       9.859   4.530  29.892  1.00  0.00      LIG  
ATOM   4252 H28  LIG     1       8.607   3.878  30.953  1.00  0.00      LIG  
ATOM   4253 H29  LIG     1       8.174   5.465  27.619  1.00  0.00      LIG  
ATOM   4254 H30  LIG     1       8.281   3.966  26.674  1.00  0.00      LIG  
ATOM   4255 H31  LIG     1       9.676   4.567  27.553  1.00  0.00      LIG  
ATOM   4256 H32  LIG     1       4.638  -0.378  23.407  1.00  0.00      LIG  
ATOM   4257 H33  LIG     1       4.657  -0.124  29.480  1.00  0.00      LIG  
ATOM   4258 H34  LIG     1       2.783   0.736  21.699  1.00  0.00      LIG  
ATOM   4259 H35  LIG     1       1.944  -0.698  22.211  1.00  0.00      LIG  
ATOM   4260 H36  LIG     1       3.637  -1.689  25.125  1.00  0.00      LIG  
ATOM   4261 H37  LIG     1       3.050  -2.332  23.599  1.00  0.00      LIG  
ATOM   4262 H38  LIG     1       1.992  -1.303  24.570  1.00  0.00      LIG  
ATOM   4263 H39  LIG     1       4.450  -1.694  21.852  1.00  0.00      LIG  
ATOM   4264 H40  LIG     1       4.397  -0.283  19.246  1.00  0.00      LIG  
ATOM   4265 H41  LIG     1       4.079   1.391  20.759  1.00  0.00      LIG  
ATOM   4266 H42  LIG     1       8.020  -1.253  21.282  1.00  0.00      LIG  
ATOM   4267 H43  LIG     1       6.565  -1.104  22.282  1.00  0.00      LIG  
ATOM   4268 H44  LIG     1       7.281   0.321  21.502  1.00  0.00      LIG  
ATOM   4269 H45  LIG     1       5.540  -2.684  18.976  1.00  0.00      LIG  
ATOM   4270 H46  LIG     1       7.156  -2.866  19.645  1.00  0.00      LIG  
ATOM   4271 H47  LIG     1       5.751  -3.044  20.706  1.00  0.00      LIG  
ATOM   4272 H48  LIG     1       6.901   0.565  19.226  1.00  0.00      LIG  
ATOM   4273 H49  LIG     1       1.080  -0.491  18.333  1.00  0.00      LIG  
ATOM   4274 H50  LIG     1       2.332   0.286  19.293  1.00  0.00      LIG  
ATOM   4275 H51  LIG     1       0.884  -0.420  20.098  1.00  0.00      LIG  
TER
REMARK  Energy: 139.286
REMARK  SimpleFitness: 139.286
REMARK  FullFitness: -737.0387
REMARK  InterFull: -3.77074
REMARK  IntraFull: 162.483
REMARK  solvFull: -1096.76
REMARK  surfFull: 201.009
REMARK  extraFull: 0.0
REMARK  deltaGcompsolvpol: -1096.76
REMARK  deltaGcompsolvnonpol: 201.009
REMARK  deltaGprotsolvpol: -1109.66
REMARK  deltaGprotsolvnonpol: 196.383
REMARK  deltaGligsolvpol: -14.7297
REMARK  deltaGligsolvnonpol: 16.6208
REMARK  deltaGvdw: -3.77074
REMARK  deltaGelec: 0.0
REMARK  deltaG: -3.7904804
REMARK  Cluster: 4
REMARK  ClusterRank: 0
ATOM   4186 O    LIG     1       7.589  -2.619  20.097  1.00  0.00      LIG  
ATOM   4187 O1   LIG     1       7.780   0.086  14.127  1.00  0.00      LIG  
ATOM   4188 O2   LIG     1      -0.519  -5.214  19.891  1.00  0.00      LIG  
ATOM   4189 O3   LIG     1      -1.175  -7.857  20.953  1.00  0.00      LIG  
ATOM   4190 O4   LIG     1       1.333  -8.355  22.525  1.00  0.00      LIG  
ATOM   4191 O5   LIG     1      -1.728  -5.155  17.980  1.00  0.00      LIG  
ATOM   4192 C    LIG     1       4.530  -0.923  18.636  1.00  0.00      LIG  
ATOM   4193 C1   LIG     1       5.999  -1.001  19.116  1.00  0.00      LIG  
ATOM   4194 C2   LIG     1       7.064  -0.260  18.234  1.00  0.00      LIG  
ATOM   4195 C3   LIG     1       3.568  -1.454  19.754  1.00  0.00      LIG  
ATOM   4196 C4   LIG     1       6.534   0.995  17.497  1.00  0.00      LIG  
ATOM   4197 C5   LIG     1       4.126   0.497  18.230  1.00  0.00      LIG  
ATOM   4198 C6   LIG     1       6.321  -2.477  19.464  1.00  0.00      LIG  
ATOM   4199 C7   LIG     1       5.255   1.498  18.138  1.00  0.00      LIG  
ATOM   4200 C8   LIG     1       3.878  -2.883  20.076  1.00  0.00      LIG  
ATOM   4201 C9   LIG     1       6.601   1.087  15.940  1.00  0.00      LIG  
ATOM   4202 C10  LIG     1       7.854  -1.190  17.316  1.00  0.00      LIG  
ATOM   4203 C11  LIG     1       2.118  -1.505  19.311  1.00  0.00      LIG  
ATOM   4204 C12  LIG     1       5.320  -3.054  20.454  1.00  0.00      LIG  
ATOM   4205 C13  LIG     1       4.369  -1.778  17.368  1.00  0.00      LIG  
ATOM   4206 C14  LIG     1       8.088   0.318  19.219  1.00  0.00      LIG  
ATOM   4207 C15  LIG     1       2.834  -3.723  19.880  1.00  0.00      LIG  
ATOM   4208 C16  LIG     1       3.579  -0.627  21.046  1.00  0.00      LIG  
ATOM   4209 C17  LIG     1       1.687  -2.939  19.450  1.00  0.00      LIG  
ATOM   4210 C18  LIG     1       8.620  -0.432  16.262  1.00  0.00      LIG  
ATOM   4211 C19  LIG     1       7.625   0.164  15.337  1.00  0.00      LIG  
ATOM   4212 C20  LIG     1       7.049   2.497  15.582  1.00  0.00      LIG  
ATOM   4213 C21  LIG     1       5.301   0.889  15.167  1.00  0.00      LIG  
ATOM   4214 C22  LIG     1       2.662  -5.226  19.657  1.00  0.00      LIG  
ATOM   4215 C23  LIG     1       1.750  -6.214  20.451  1.00  0.00      LIG  
ATOM   4216 C24  LIG     1       4.021  -5.843  19.699  1.00  0.00      LIG  
ATOM   4217 C25  LIG     1       0.291  -5.880  20.890  1.00  0.00      LIG  
ATOM   4218 C26  LIG     1      -0.526  -6.907  21.777  1.00  0.00      LIG  
ATOM   4219 C27  LIG     1       0.130  -7.727  22.936  1.00  0.00      LIG  
ATOM   4220 C28  LIG     1       0.460  -6.928  24.171  1.00  0.00      LIG  
ATOM   4221 C29  LIG     1      -0.804  -8.817  23.450  1.00  0.00      LIG  
ATOM   4222 C30  LIG     1      -0.990  -5.777  18.723  1.00  0.00      LIG  
ATOM   4223 C31  LIG     1      -0.244  -6.927  18.165  1.00  0.00      LIG  
ATOM   4224 H    LIG     1       6.040  -0.464  20.065  1.00  0.00      LIG  
ATOM   4225 H1   LIG     1       7.235   1.785  17.779  1.00  0.00      LIG  
ATOM   4226 H2   LIG     1       3.382   0.919  18.905  1.00  0.00      LIG  
ATOM   4227 H3   LIG     1       3.610   0.462  17.270  1.00  0.00      LIG  
ATOM   4228 H4   LIG     1       6.344  -3.105  18.570  1.00  0.00      LIG  
ATOM   4229 H5   LIG     1       4.900   2.397  17.629  1.00  0.00      LIG  
ATOM   4230 H6   LIG     1       5.492   1.816  19.156  1.00  0.00      LIG  
ATOM   4231 H7   LIG     1       7.190  -1.909  16.830  1.00  0.00      LIG  
ATOM   4232 H8   LIG     1       8.574  -1.764  17.901  1.00  0.00      LIG  
ATOM   4233 H9   LIG     1       1.955  -1.166  18.285  1.00  0.00      LIG  
ATOM   4234 H10  LIG     1       1.485  -0.868  19.937  1.00  0.00      LIG  
ATOM   4235 H11  LIG     1       5.466  -2.518  21.389  1.00  0.00      LIG  
ATOM   4236 H12  LIG     1       5.591  -4.079  20.692  1.00  0.00      LIG  
ATOM   4237 H13  LIG     1       4.437  -2.849  17.563  1.00  0.00      LIG  
ATOM   4238 H14  LIG     1       3.413  -1.598  16.872  1.00  0.00      LIG  
ATOM   4239 H15  LIG     1       5.146  -1.551  16.644  1.00  0.00      LIG  
ATOM   4240 H16  LIG     1       8.854   0.902  18.704  1.00  0.00      LIG  
ATOM   4241 H17  LIG     1       8.609  -0.459  19.781  1.00  0.00      LIG  
ATOM   4242 H18  LIG     1       7.599   0.982  19.938  1.00  0.00      LIG  
ATOM   4243 H19  LIG     1       3.188   0.380  20.881  1.00  0.00      LIG  
ATOM   4244 H20  LIG     1       2.943  -1.093  21.805  1.00  0.00      LIG  
ATOM   4245 H21  LIG     1       4.575  -0.527  21.482  1.00  0.00      LIG  
ATOM   4246 H22  LIG     1       1.351  -3.317  18.482  1.00  0.00      LIG  
ATOM   4247 H23  LIG     1       0.876  -3.020  20.176  1.00  0.00      LIG  
ATOM   4248 H24  LIG     1       9.240  -1.125  15.690  1.00  0.00      LIG  
ATOM   4249 H25  LIG     1       9.256   0.356  16.671  1.00  0.00      LIG  
ATOM   4250 H26  LIG     1       6.342   3.237  15.962  1.00  0.00      LIG  
ATOM   4251 H27  LIG     1       7.116   2.634  14.499  1.00  0.00      LIG  
ATOM   4252 H28  LIG     1       8.033   2.722  16.001  1.00  0.00      LIG  
ATOM   4253 H29  LIG     1       4.520   1.569  15.513  1.00  0.00      LIG  
ATOM   4254 H30  LIG     1       4.933  -0.133  15.235  1.00  0.00      LIG  
ATOM   4255 H31  LIG     1       5.444   1.095  14.102  1.00  0.00      LIG  
ATOM   4256 H32  LIG     1       2.311  -5.311  18.630  1.00  0.00      LIG  
ATOM   4257 H33  LIG     1       7.543  -2.117  20.928  1.00  0.00      LIG  
ATOM   4258 H34  LIG     1       2.312  -6.513  21.328  1.00  0.00      LIG  
ATOM   4259 H35  LIG     1       1.724  -7.139  19.875  1.00  0.00      LIG  
ATOM   4260 H36  LIG     1       3.947  -6.923  19.590  1.00  0.00      LIG  
ATOM   4261 H37  LIG     1       4.478  -5.660  20.669  1.00  0.00      LIG  
ATOM   4262 H38  LIG     1       4.677  -5.455  18.914  1.00  0.00      LIG  
ATOM   4263 H39  LIG     1       0.425  -5.056  21.581  1.00  0.00      LIG  
ATOM   4264 H40  LIG     1      -1.351  -6.339  22.218  1.00  0.00      LIG  
ATOM   4265 H41  LIG     1      -1.621  -8.492  21.538  1.00  0.00      LIG  
ATOM   4266 H42  LIG     1       1.440  -7.166  24.596  1.00  0.00      LIG  
ATOM   4267 H43  LIG     1      -0.294  -7.080  24.948  1.00  0.00      LIG  
ATOM   4268 H44  LIG     1       0.439  -5.873  23.929  1.00  0.00      LIG  
ATOM   4269 H45  LIG     1      -1.014  -9.580  22.700  1.00  0.00      LIG  
ATOM   4270 H46  LIG     1      -0.345  -9.339  24.296  1.00  0.00      LIG  
ATOM   4271 H47  LIG     1      -1.753  -8.386  23.779  1.00  0.00      LIG  
ATOM   4272 H48  LIG     1       1.628  -8.909  23.268  1.00  0.00      LIG  
ATOM   4273 H49  LIG     1      -0.776  -7.306  17.291  1.00  0.00      LIG  
ATOM   4274 H50  LIG     1      -0.129  -7.752  18.863  1.00  0.00      LIG  
ATOM   4275 H51  LIG     1       0.731  -6.554  17.856  1.00  0.00      LIG  
TER
REMARK  Energy: 139.286
REMARK  SimpleFitness: 139.286
REMARK  FullFitness: -737.0387
REMARK  InterFull: -3.77074
REMARK  IntraFull: 162.483
REMARK  solvFull: -1096.76
REMARK  surfFull: 201.009
REMARK  extraFull: 0.0
REMARK  deltaGcompsolvpol: -1096.76
REMARK  deltaGcompsolvnonpol: 201.009
REMARK  deltaGprotsolvpol: -1109.66
REMARK  deltaGprotsolvnonpol: 196.383
REMARK  deltaGligsolvpol: -14.7297
REMARK  deltaGligsolvnonpol: 16.6208
REMARK  deltaGvdw: -3.77074
REMARK  deltaGelec: 0.0
REMARK  deltaG: -3.7904804
REMARK  Cluster: 4
REMARK  ClusterRank: 1
ATOM   4186 O    LIG     1       7.589  -2.619  20.097  1.00  0.00      LIG  
ATOM   4187 O1   LIG     1       7.780   0.086  14.127  1.00  0.00      LIG  
ATOM   4188 O2   LIG     1      -0.519  -5.214  19.891  1.00  0.00      LIG  
ATOM   4189 O3   LIG     1      -1.175  -7.857  20.953  1.00  0.00      LIG  
ATOM   4190 O4   LIG     1       1.333  -8.355  22.525  1.00  0.00      LIG  
ATOM   4191 O5   LIG     1      -1.728  -5.155  17.980  1.00  0.00      LIG  
ATOM   4192 C    LIG     1       4.530  -0.923  18.636  1.00  0.00      LIG  
ATOM   4193 C1   LIG     1       5.999  -1.001  19.116  1.00  0.00      LIG  
ATOM   4194 C2   LIG     1       7.064  -0.260  18.234  1.00  0.00      LIG  
ATOM   4195 C3   LIG     1       3.568  -1.454  19.754  1.00  0.00      LIG  
ATOM   4196 C4   LIG     1       6.534   0.995  17.497  1.00  0.00      LIG  
ATOM   4197 C5   LIG     1       4.126   0.497  18.230  1.00  0.00      LIG  
ATOM   4198 C6   LIG     1       6.321  -2.477  19.464  1.00  0.00      LIG  
ATOM   4199 C7   LIG     1       5.255   1.498  18.138  1.00  0.00      LIG  
ATOM   4200 C8   LIG     1       3.878  -2.883  20.076  1.00  0.00      LIG  
ATOM   4201 C9   LIG     1       6.601   1.087  15.940  1.00  0.00      LIG  
ATOM   4202 C10  LIG     1       7.854  -1.190  17.316  1.00  0.00      LIG  
ATOM   4203 C11  LIG     1       2.118  -1.505  19.311  1.00  0.00      LIG  
ATOM   4204 C12  LIG     1       5.320  -3.054  20.454  1.00  0.00      LIG  
ATOM   4205 C13  LIG     1       4.369  -1.778  17.368  1.00  0.00      LIG  
ATOM   4206 C14  LIG     1       8.088   0.318  19.219  1.00  0.00      LIG  
ATOM   4207 C15  LIG     1       2.834  -3.723  19.880  1.00  0.00      LIG  
ATOM   4208 C16  LIG     1       3.579  -0.627  21.046  1.00  0.00      LIG  
ATOM   4209 C17  LIG     1       1.687  -2.939  19.450  1.00  0.00      LIG  
ATOM   4210 C18  LIG     1       8.620  -0.432  16.262  1.00  0.00      LIG  
ATOM   4211 C19  LIG     1       7.625   0.164  15.337  1.00  0.00      LIG  
ATOM   4212 C20  LIG     1       7.049   2.497  15.582  1.00  0.00      LIG  
ATOM   4213 C21  LIG     1       5.301   0.889  15.167  1.00  0.00      LIG  
ATOM   4214 C22  LIG     1       2.662  -5.226  19.657  1.00  0.00      LIG  
ATOM   4215 C23  LIG     1       1.750  -6.214  20.451  1.00  0.00      LIG  
ATOM   4216 C24  LIG     1       4.021  -5.843  19.699  1.00  0.00      LIG  
ATOM   4217 C25  LIG     1       0.291  -5.880  20.890  1.00  0.00      LIG  
ATOM   4218 C26  LIG     1      -0.526  -6.907  21.777  1.00  0.00      LIG  
ATOM   4219 C27  LIG     1       0.130  -7.727  22.936  1.00  0.00      LIG  
ATOM   4220 C28  LIG     1       0.460  -6.928  24.171  1.00  0.00      LIG  
ATOM   4221 C29  LIG     1      -0.804  -8.817  23.450  1.00  0.00      LIG  
ATOM   4222 C30  LIG     1      -0.990  -5.777  18.723  1.00  0.00      LIG  
ATOM   4223 C31  LIG     1      -0.244  -6.927  18.165  1.00  0.00      LIG  
ATOM   4224 H    LIG     1       6.040  -0.464  20.065  1.00  0.00      LIG  
ATOM   4225 H1   LIG     1       7.235   1.785  17.779  1.00  0.00      LIG  
ATOM   4226 H2   LIG     1       3.382   0.919  18.905  1.00  0.00      LIG  
ATOM   4227 H3   LIG     1       3.610   0.462  17.270  1.00  0.00      LIG  
ATOM   4228 H4   LIG     1       6.344  -3.105  18.570  1.00  0.00      LIG  
ATOM   4229 H5   LIG     1       4.900   2.397  17.629  1.00  0.00      LIG  
ATOM   4230 H6   LIG     1       5.492   1.816  19.156  1.00  0.00      LIG  
ATOM   4231 H7   LIG     1       7.190  -1.909  16.830  1.00  0.00      LIG  
ATOM   4232 H8   LIG     1       8.574  -1.764  17.901  1.00  0.00      LIG  
ATOM   4233 H9   LIG     1       1.955  -1.166  18.285  1.00  0.00      LIG  
ATOM   4234 H10  LIG     1       1.485  -0.868  19.937  1.00  0.00      LIG  
ATOM   4235 H11  LIG     1       5.466  -2.518  21.389  1.00  0.00      LIG  
ATOM   4236 H12  LIG     1       5.591  -4.079  20.692  1.00  0.00      LIG  
ATOM   4237 H13  LIG     1       4.437  -2.849  17.563  1.00  0.00      LIG  
ATOM   4238 H14  LIG     1       3.413  -1.598  16.872  1.00  0.00      LIG  
ATOM   4239 H15  LIG     1       5.146  -1.551  16.644  1.00  0.00      LIG  
ATOM   4240 H16  LIG     1       8.854   0.902  18.704  1.00  0.00      LIG  
ATOM   4241 H17  LIG     1       8.609  -0.459  19.781  1.00  0.00      LIG  
ATOM   4242 H18  LIG     1       7.599   0.982  19.938  1.00  0.00      LIG  
ATOM   4243 H19  LIG     1       3.188   0.380  20.881  1.00  0.00      LIG  
ATOM   4244 H20  LIG     1       2.943  -1.093  21.805  1.00  0.00      LIG  
ATOM   4245 H21  LIG     1       4.575  -0.527  21.482  1.00  0.00      LIG  
ATOM   4246 H22  LIG     1       1.351  -3.317  18.482  1.00  0.00      LIG  
ATOM   4247 H23  LIG     1       0.876  -3.020  20.176  1.00  0.00      LIG  
ATOM   4248 H24  LIG     1       9.240  -1.125  15.690  1.00  0.00      LIG  
ATOM   4249 H25  LIG     1       9.256   0.356  16.671  1.00  0.00      LIG  
ATOM   4250 H26  LIG     1       6.342   3.237  15.962  1.00  0.00      LIG  
ATOM   4251 H27  LIG     1       7.116   2.634  14.499  1.00  0.00      LIG  
ATOM   4252 H28  LIG     1       8.033   2.722  16.001  1.00  0.00      LIG  
ATOM   4253 H29  LIG     1       4.520   1.569  15.513  1.00  0.00      LIG  
ATOM   4254 H30  LIG     1       4.933  -0.133  15.235  1.00  0.00      LIG  
ATOM   4255 H31  LIG     1       5.444   1.095  14.102  1.00  0.00      LIG  
ATOM   4256 H32  LIG     1       2.311  -5.311  18.630  1.00  0.00      LIG  
ATOM   4257 H33  LIG     1       7.543  -2.117  20.928  1.00  0.00      LIG  
ATOM   4258 H34  LIG     1       2.312  -6.513  21.328  1.00  0.00      LIG  
ATOM   4259 H35  LIG     1       1.724  -7.139  19.875  1.00  0.00      LIG  
ATOM   4260 H36  LIG     1       3.947  -6.923  19.590  1.00  0.00      LIG  
ATOM   4261 H37  LIG     1       4.478  -5.660  20.669  1.00  0.00      LIG  
ATOM   4262 H38  LIG     1       4.677  -5.455  18.914  1.00  0.00      LIG  
ATOM   4263 H39  LIG     1       0.425  -5.056  21.581  1.00  0.00      LIG  
ATOM   4264 H40  LIG     1      -1.351  -6.339  22.218  1.00  0.00      LIG  
ATOM   4265 H41  LIG     1      -1.621  -8.492  21.538  1.00  0.00      LIG  
ATOM   4266 H42  LIG     1       1.440  -7.166  24.596  1.00  0.00      LIG  
ATOM   4267 H43  LIG     1      -0.294  -7.080  24.948  1.00  0.00      LIG  
ATOM   4268 H44  LIG     1       0.439  -5.873  23.929  1.00  0.00      LIG  
ATOM   4269 H45  LIG     1      -1.014  -9.580  22.700  1.00  0.00      LIG  
ATOM   4270 H46  LIG     1      -0.345  -9.339  24.296  1.00  0.00      LIG  
ATOM   4271 H47  LIG     1      -1.753  -8.386  23.779  1.00  0.00      LIG  
ATOM   4272 H48  LIG     1       1.628  -8.909  23.268  1.00  0.00      LIG  
ATOM   4273 H49  LIG     1      -0.776  -7.306  17.291  1.00  0.00      LIG  
ATOM   4274 H50  LIG     1      -0.129  -7.752  18.863  1.00  0.00      LIG  
ATOM   4275 H51  LIG     1       0.731  -6.554  17.856  1.00  0.00      LIG  
TER
REMARK  Energy: 142.047
REMARK  SimpleFitness: 142.047
REMARK  FullFitness: -734.7263
REMARK  InterFull: -2.84735
REMARK  IntraFull: 163.524
REMARK  solvFull: -1095.84
REMARK  surfFull: 200.437
REMARK  extraFull: 0.0
REMARK  deltaGcompsolvpol: -1095.84
REMARK  deltaGcompsolvnonpol: 200.437
REMARK  deltaGprotsolvpol: -1109.66
REMARK  deltaGprotsolvnonpol: 196.383
REMARK  deltaGligsolvpol: -14.7677
REMARK  deltaGligsolvnonpol: 16.5847
REMARK  deltaGvdw: -2.84735
REMARK  deltaGelec: 0.0
REMARK  deltaG: -3.695192
REMARK  Cluster: 4
REMARK  ClusterRank: 2
ATOM   4186 O    LIG     1       7.418  -3.016  20.825  1.00  0.00      LIG  
ATOM   4187 O1   LIG     1       9.185  -0.555  14.937  1.00  0.00      LIG  
ATOM   4188 O2   LIG     1      -0.529  -5.210  19.906  1.00  0.00      LIG  
ATOM   4189 O3   LIG     1      -1.240  -7.821  20.997  1.00  0.00      LIG  
ATOM   4190 O4   LIG     1       1.320  -8.352  22.534  1.00  0.00      LIG  
ATOM   4191 O5   LIG     1      -1.721  -5.144  17.980  1.00  0.00      LIG  
ATOM   4192 C    LIG     1       4.885  -1.195  18.638  1.00  0.00      LIG  
ATOM   4193 C1   LIG     1       6.212  -1.345  19.437  1.00  0.00      LIG  
ATOM   4194 C2   LIG     1       7.506  -0.764  18.775  1.00  0.00      LIG  
ATOM   4195 C3   LIG     1       3.657  -1.553  19.551  1.00  0.00      LIG  
ATOM   4196 C4   LIG     1       7.263   0.514  17.936  1.00  0.00      LIG  
ATOM   4197 C5   LIG     1       4.714   0.210  18.059  1.00  0.00      LIG  
ATOM   4198 C6   LIG     1       6.321  -2.804  19.942  1.00  0.00      LIG  
ATOM   4199 C7   LIG     1       5.905   1.125  18.249  1.00  0.00      LIG  
ATOM   4200 C8   LIG     1       3.803  -2.949  20.063  1.00  0.00      LIG  
ATOM   4201 C9   LIG     1       7.710   0.563  16.441  1.00  0.00      LIG  
ATOM   4202 C10  LIG     1       8.336  -1.816  18.040  1.00  0.00      LIG  
ATOM   4203 C11  LIG     1       2.330  -1.614  18.816  1.00  0.00      LIG  
ATOM   4204 C12  LIG     1       5.095  -3.141  20.760  1.00  0.00      LIG  
ATOM   4205 C13  LIG     1       4.918  -2.128  17.417  1.00  0.00      LIG  
ATOM   4206 C14  LIG     1       8.396  -0.265  19.923  1.00  0.00      LIG  
ATOM   4207 C15  LIG     1       2.782  -3.778  19.759  1.00  0.00      LIG  
ATOM   4208 C16  LIG     1       3.440  -0.585  20.722  1.00  0.00      LIG  
ATOM   4209 C17  LIG     1       1.769  -2.988  19.087  1.00  0.00      LIG  
ATOM   4210 C18  LIG     1       9.412  -1.196  17.186  1.00  0.00      LIG  
ATOM   4211 C19  LIG     1       8.745  -0.473  16.075  1.00  0.00      LIG  
ATOM   4212 C20  LIG     1       8.375   1.914  16.211  1.00  0.00      LIG  
ATOM   4213 C21  LIG     1       6.606   0.477  15.393  1.00  0.00      LIG  
ATOM   4214 C22  LIG     1       2.619  -5.287  19.624  1.00  0.00      LIG  
ATOM   4215 C23  LIG     1       1.720  -6.238  20.464  1.00  0.00      LIG  
ATOM   4216 C24  LIG     1       3.985  -5.891  19.683  1.00  0.00      LIG  
ATOM   4217 C25  LIG     1       0.273  -5.879  20.909  1.00  0.00      LIG  
ATOM   4218 C26  LIG     1      -0.548  -6.891  21.811  1.00  0.00      LIG  
ATOM   4219 C27  LIG     1       0.117  -7.730  22.956  1.00  0.00      LIG  
ATOM   4220 C28  LIG     1       0.447  -6.953  24.208  1.00  0.00      LIG  
ATOM   4221 C29  LIG     1      -0.807  -8.836  23.457  1.00  0.00      LIG  
ATOM   4222 C30  LIG     1      -0.997  -5.770  18.735  1.00  0.00      LIG  
ATOM   4223 C31  LIG     1      -0.278  -6.943  18.192  1.00  0.00      LIG  
ATOM   4224 H    LIG     1       6.097  -0.740  20.338  1.00  0.00      LIG  
ATOM   4225 H1   LIG     1       7.929   1.260  18.377  1.00  0.00      LIG  
ATOM   4226 H2   LIG     1       3.843   0.719  18.473  1.00  0.00      LIG  
ATOM   4227 H3   LIG     1       4.489   0.136  16.994  1.00  0.00      LIG  
ATOM   4228 H4   LIG     1       6.433  -3.515  19.120  1.00  0.00      LIG  
ATOM   4229 H5   LIG     1       5.758   2.037  17.664  1.00  0.00      LIG  
ATOM   4230 H6   LIG     1       5.911   1.444  19.296  1.00  0.00      LIG  
ATOM   4231 H7   LIG     1       7.699  -2.448  17.418  1.00  0.00      LIG  
ATOM   4232 H8   LIG     1       8.824  -2.477  18.760  1.00  0.00      LIG  
ATOM   4233 H9   LIG     1       2.410  -1.446  17.741  1.00  0.00      LIG  
ATOM   4234 H10  LIG     1       1.636  -0.852  19.182  1.00  0.00      LIG  
ATOM   4235 H11  LIG     1       5.075  -2.437  21.586  1.00  0.00      LIG  
ATOM   4236 H12  LIG     1       5.200  -4.109  21.242  1.00  0.00      LIG  
ATOM   4237 H13  LIG     1       4.894  -3.186  17.683  1.00  0.00      LIG  
ATOM   4238 H14  LIG     1       4.081  -1.948  16.740  1.00  0.00      LIG  
ATOM   4239 H15  LIG     1       5.814  -1.971  16.823  1.00  0.00      LIG  
ATOM   4240 H16  LIG     1       9.271   0.276  19.552  1.00  0.00      LIG  
ATOM   4241 H17  LIG     1       8.778  -1.079  20.539  1.00  0.00      LIG  
ATOM   4242 H18  LIG     1       7.845   0.421  20.572  1.00  0.00      LIG  
ATOM   4243 H19  LIG     1       3.118   0.398  20.372  1.00  0.00      LIG  
ATOM   4244 H20  LIG     1       2.654  -0.954  21.388  1.00  0.00      LIG  
ATOM   4245 H21  LIG     1       4.336  -0.442  21.329  1.00  0.00      LIG  
ATOM   4246 H22  LIG     1       1.449  -3.463  18.156  1.00  0.00      LIG  
ATOM   4247 H23  LIG     1       0.925  -2.916  19.776  1.00  0.00      LIG  
ATOM   4248 H24  LIG     1      10.033  -1.983  16.750  1.00  0.00      LIG  
ATOM   4249 H25  LIG     1      10.057  -0.507  17.736  1.00  0.00      LIG  
ATOM   4250 H26  LIG     1       7.681   2.727  16.438  1.00  0.00      LIG  
ATOM   4251 H27  LIG     1       8.694   2.029  15.170  1.00  0.00      LIG  
ATOM   4252 H28  LIG     1       9.260   2.033  16.843  1.00  0.00      LIG  
ATOM   4253 H29  LIG     1       5.866   1.269  15.526  1.00  0.00      LIG  
ATOM   4254 H30  LIG     1       6.098  -0.488  15.420  1.00  0.00      LIG  
ATOM   4255 H31  LIG     1       7.009   0.595  14.382  1.00  0.00      LIG  
ATOM   4256 H32  LIG     1       2.274  -5.433  18.602  1.00  0.00      LIG  
ATOM   4257 H33  LIG     1       7.137  -2.696  21.701  1.00  0.00      LIG  
ATOM   4258 H34  LIG     1       2.296  -6.512  21.340  1.00  0.00      LIG  
ATOM   4259 H35  LIG     1       1.676  -7.182  19.919  1.00  0.00      LIG  
ATOM   4260 H36  LIG     1       3.921  -6.972  19.588  1.00  0.00      LIG  
ATOM   4261 H37  LIG     1       4.431  -5.716  20.654  1.00  0.00      LIG  
ATOM   4262 H38  LIG     1       4.648  -5.501  18.904  1.00  0.00      LIG  
ATOM   4263 H39  LIG     1       0.424  -5.050  21.591  1.00  0.00      LIG  
ATOM   4264 H40  LIG     1      -1.351  -6.305  22.270  1.00  0.00      LIG  
ATOM   4265 H41  LIG     1      -1.733  -8.411  21.591  1.00  0.00      LIG  
ATOM   4266 H42  LIG     1       1.400  -7.251  24.660  1.00  0.00      LIG  
ATOM   4267 H43  LIG     1      -0.339  -7.074  24.960  1.00  0.00      LIG  
ATOM   4268 H44  LIG     1       0.490  -5.894  23.983  1.00  0.00      LIG  
ATOM   4269 H45  LIG     1      -1.018  -9.583  22.692  1.00  0.00      LIG  
ATOM   4270 H46  LIG     1      -0.336  -9.376  24.285  1.00  0.00      LIG  
ATOM   4271 H47  LIG     1      -1.756  -8.421  23.806  1.00  0.00      LIG  
ATOM   4272 H48  LIG     1       1.639  -8.886  23.282  1.00  0.00      LIG  
ATOM   4273 H49  LIG     1      -0.836  -7.333  17.341  1.00  0.00      LIG  
ATOM   4274 H50  LIG     1      -0.163  -7.751  18.910  1.00  0.00      LIG  
ATOM   4275 H51  LIG     1       0.693  -6.592  17.853  1.00  0.00      LIG  
TER
REMARK  Energy: 142.047
REMARK  SimpleFitness: 142.047
REMARK  FullFitness: -734.7263
REMARK  InterFull: -2.84735
REMARK  IntraFull: 163.524
REMARK  solvFull: -1095.84
REMARK  surfFull: 200.437
REMARK  extraFull: 0.0
REMARK  deltaGcompsolvpol: -1095.84
REMARK  deltaGcompsolvnonpol: 200.437
REMARK  deltaGprotsolvpol: -1109.66
REMARK  deltaGprotsolvnonpol: 196.383
REMARK  deltaGligsolvpol: -14.7677
REMARK  deltaGligsolvnonpol: 16.5847
REMARK  deltaGvdw: -2.84735
REMARK  deltaGelec: 0.0
REMARK  deltaG: -3.695192
REMARK  Cluster: 4
REMARK  ClusterRank: 3
ATOM   4186 O    LIG     1       7.418  -3.016  20.825  1.00  0.00      LIG  
ATOM   4187 O1   LIG     1       9.185  -0.555  14.937  1.00  0.00      LIG  
ATOM   4188 O2   LIG     1      -0.529  -5.210  19.906  1.00  0.00      LIG  
ATOM   4189 O3   LIG     1      -1.240  -7.821  20.997  1.00  0.00      LIG  
ATOM   4190 O4   LIG     1       1.320  -8.352  22.534  1.00  0.00      LIG  
ATOM   4191 O5   LIG     1      -1.721  -5.144  17.980  1.00  0.00      LIG  
ATOM   4192 C    LIG     1       4.885  -1.195  18.638  1.00  0.00      LIG  
ATOM   4193 C1   LIG     1       6.212  -1.345  19.437  1.00  0.00      LIG  
ATOM   4194 C2   LIG     1       7.506  -0.764  18.775  1.00  0.00      LIG  
ATOM   4195 C3   LIG     1       3.657  -1.553  19.551  1.00  0.00      LIG  
ATOM   4196 C4   LIG     1       7.263   0.514  17.936  1.00  0.00      LIG  
ATOM   4197 C5   LIG     1       4.714   0.210  18.059  1.00  0.00      LIG  
ATOM   4198 C6   LIG     1       6.321  -2.804  19.942  1.00  0.00      LIG  
ATOM   4199 C7   LIG     1       5.905   1.125  18.249  1.00  0.00      LIG  
ATOM   4200 C8   LIG     1       3.803  -2.949  20.063  1.00  0.00      LIG  
ATOM   4201 C9   LIG     1       7.710   0.563  16.441  1.00  0.00      LIG  
ATOM   4202 C10  LIG     1       8.336  -1.816  18.040  1.00  0.00      LIG  
ATOM   4203 C11  LIG     1       2.330  -1.614  18.816  1.00  0.00      LIG  
ATOM   4204 C12  LIG     1       5.095  -3.141  20.760  1.00  0.00      LIG  
ATOM   4205 C13  LIG     1       4.918  -2.128  17.417  1.00  0.00      LIG  
ATOM   4206 C14  LIG     1       8.396  -0.265  19.923  1.00  0.00      LIG  
ATOM   4207 C15  LIG     1       2.782  -3.778  19.759  1.00  0.00      LIG  
ATOM   4208 C16  LIG     1       3.440  -0.585  20.722  1.00  0.00      LIG  
ATOM   4209 C17  LIG     1       1.769  -2.988  19.087  1.00  0.00      LIG  
ATOM   4210 C18  LIG     1       9.412  -1.196  17.186  1.00  0.00      LIG  
ATOM   4211 C19  LIG     1       8.745  -0.473  16.075  1.00  0.00      LIG  
ATOM   4212 C20  LIG     1       8.375   1.914  16.211  1.00  0.00      LIG  
ATOM   4213 C21  LIG     1       6.606   0.477  15.393  1.00  0.00      LIG  
ATOM   4214 C22  LIG     1       2.619  -5.287  19.624  1.00  0.00      LIG  
ATOM   4215 C23  LIG     1       1.720  -6.238  20.464  1.00  0.00      LIG  
ATOM   4216 C24  LIG     1       3.985  -5.891  19.683  1.00  0.00      LIG  
ATOM   4217 C25  LIG     1       0.273  -5.879  20.909  1.00  0.00      LIG  
ATOM   4218 C26  LIG     1      -0.548  -6.891  21.811  1.00  0.00      LIG  
ATOM   4219 C27  LIG     1       0.117  -7.730  22.956  1.00  0.00      LIG  
ATOM   4220 C28  LIG     1       0.447  -6.953  24.208  1.00  0.00      LIG  
ATOM   4221 C29  LIG     1      -0.807  -8.836  23.457  1.00  0.00      LIG  
ATOM   4222 C30  LIG     1      -0.997  -5.770  18.735  1.00  0.00      LIG  
ATOM   4223 C31  LIG     1      -0.278  -6.943  18.192  1.00  0.00      LIG  
ATOM   4224 H    LIG     1       6.097  -0.740  20.338  1.00  0.00      LIG  
ATOM   4225 H1   LIG     1       7.929   1.260  18.377  1.00  0.00      LIG  
ATOM   4226 H2   LIG     1       3.843   0.719  18.473  1.00  0.00      LIG  
ATOM   4227 H3   LIG     1       4.489   0.136  16.994  1.00  0.00      LIG  
ATOM   4228 H4   LIG     1       6.433  -3.515  19.120  1.00  0.00      LIG  
ATOM   4229 H5   LIG     1       5.758   2.037  17.664  1.00  0.00      LIG  
ATOM   4230 H6   LIG     1       5.911   1.444  19.296  1.00  0.00      LIG  
ATOM   4231 H7   LIG     1       7.699  -2.448  17.418  1.00  0.00      LIG  
ATOM   4232 H8   LIG     1       8.824  -2.477  18.760  1.00  0.00      LIG  
ATOM   4233 H9   LIG     1       2.410  -1.446  17.741  1.00  0.00      LIG  
ATOM   4234 H10  LIG     1       1.636  -0.852  19.182  1.00  0.00      LIG  
ATOM   4235 H11  LIG     1       5.075  -2.437  21.586  1.00  0.00      LIG  
ATOM   4236 H12  LIG     1       5.200  -4.109  21.242  1.00  0.00      LIG  
ATOM   4237 H13  LIG     1       4.894  -3.186  17.683  1.00  0.00      LIG  
ATOM   4238 H14  LIG     1       4.081  -1.948  16.740  1.00  0.00      LIG  
ATOM   4239 H15  LIG     1       5.814  -1.971  16.823  1.00  0.00      LIG  
ATOM   4240 H16  LIG     1       9.271   0.276  19.552  1.00  0.00      LIG  
ATOM   4241 H17  LIG     1       8.778  -1.079  20.539  1.00  0.00      LIG  
ATOM   4242 H18  LIG     1       7.845   0.421  20.572  1.00  0.00      LIG  
ATOM   4243 H19  LIG     1       3.118   0.398  20.372  1.00  0.00      LIG  
ATOM   4244 H20  LIG     1       2.654  -0.954  21.388  1.00  0.00      LIG  
ATOM   4245 H21  LIG     1       4.336  -0.442  21.329  1.00  0.00      LIG  
ATOM   4246 H22  LIG     1       1.449  -3.463  18.156  1.00  0.00      LIG  
ATOM   4247 H23  LIG     1       0.925  -2.916  19.776  1.00  0.00      LIG  
ATOM   4248 H24  LIG     1      10.033  -1.983  16.750  1.00  0.00      LIG  
ATOM   4249 H25  LIG     1      10.057  -0.507  17.736  1.00  0.00      LIG  
ATOM   4250 H26  LIG     1       7.681   2.727  16.438  1.00  0.00      LIG  
ATOM   4251 H27  LIG     1       8.694   2.029  15.170  1.00  0.00      LIG  
ATOM   4252 H28  LIG     1       9.260   2.033  16.843  1.00  0.00      LIG  
ATOM   4253 H29  LIG     1       5.866   1.269  15.526  1.00  0.00      LIG  
ATOM   4254 H30  LIG     1       6.098  -0.488  15.420  1.00  0.00      LIG  
ATOM   4255 H31  LIG     1       7.009   0.595  14.382  1.00  0.00      LIG  
ATOM   4256 H32  LIG     1       2.274  -5.433  18.602  1.00  0.00      LIG  
ATOM   4257 H33  LIG     1       7.137  -2.696  21.701  1.00  0.00      LIG  
ATOM   4258 H34  LIG     1       2.296  -6.512  21.340  1.00  0.00      LIG  
ATOM   4259 H35  LIG     1       1.676  -7.182  19.919  1.00  0.00      LIG  
ATOM   4260 H36  LIG     1       3.921  -6.972  19.588  1.00  0.00      LIG  
ATOM   4261 H37  LIG     1       4.431  -5.716  20.654  1.00  0.00      LIG  
ATOM   4262 H38  LIG     1       4.648  -5.501  18.904  1.00  0.00      LIG  
ATOM   4263 H39  LIG     1       0.424  -5.050  21.591  1.00  0.00      LIG  
ATOM   4264 H40  LIG     1      -1.351  -6.305  22.270  1.00  0.00      LIG  
ATOM   4265 H41  LIG     1      -1.733  -8.411  21.591  1.00  0.00      LIG  
ATOM   4266 H42  LIG     1       1.400  -7.251  24.660  1.00  0.00      LIG  
ATOM   4267 H43  LIG     1      -0.339  -7.074  24.960  1.00  0.00      LIG  
ATOM   4268 H44  LIG     1       0.490  -5.894  23.983  1.00  0.00      LIG  
ATOM   4269 H45  LIG     1      -1.018  -9.583  22.692  1.00  0.00      LIG  
ATOM   4270 H46  LIG     1      -0.336  -9.376  24.285  1.00  0.00      LIG  
ATOM   4271 H47  LIG     1      -1.756  -8.421  23.806  1.00  0.00      LIG  
ATOM   4272 H48  LIG     1       1.639  -8.886  23.282  1.00  0.00      LIG  
ATOM   4273 H49  LIG     1      -0.836  -7.333  17.341  1.00  0.00      LIG  
ATOM   4274 H50  LIG     1      -0.163  -7.751  18.910  1.00  0.00      LIG  
ATOM   4275 H51  LIG     1       0.693  -6.592  17.853  1.00  0.00      LIG  
TER
REMARK  Energy: 142.047
REMARK  SimpleFitness: 142.047
REMARK  FullFitness: -734.7263
REMARK  InterFull: -2.84735
REMARK  IntraFull: 163.524
REMARK  solvFull: -1095.84
REMARK  surfFull: 200.437
REMARK  extraFull: 0.0
REMARK  deltaGcompsolvpol: -1095.84
REMARK  deltaGcompsolvnonpol: 200.437
REMARK  deltaGprotsolvpol: -1109.66
REMARK  deltaGprotsolvnonpol: 196.383
REMARK  deltaGligsolvpol: -14.7677
REMARK  deltaGligsolvnonpol: 16.5847
REMARK  deltaGvdw: -2.84735
REMARK  deltaGelec: 0.0
REMARK  deltaG: -3.695192
REMARK  Cluster: 4
REMARK  ClusterRank: 4
ATOM   4186 O    LIG     1       7.418  -3.016  20.825  1.00  0.00      LIG  
ATOM   4187 O1   LIG     1       9.185  -0.555  14.937  1.00  0.00      LIG  
ATOM   4188 O2   LIG     1      -0.529  -5.210  19.906  1.00  0.00      LIG  
ATOM   4189 O3   LIG     1      -1.240  -7.821  20.997  1.00  0.00      LIG  
ATOM   4190 O4   LIG     1       1.320  -8.352  22.534  1.00  0.00      LIG  
ATOM   4191 O5   LIG     1      -1.721  -5.144  17.980  1.00  0.00      LIG  
ATOM   4192 C    LIG     1       4.885  -1.195  18.638  1.00  0.00      LIG  
ATOM   4193 C1   LIG     1       6.212  -1.345  19.437  1.00  0.00      LIG  
ATOM   4194 C2   LIG     1       7.506  -0.764  18.775  1.00  0.00      LIG  
ATOM   4195 C3   LIG     1       3.657  -1.553  19.551  1.00  0.00      LIG  
ATOM   4196 C4   LIG     1       7.263   0.514  17.936  1.00  0.00      LIG  
ATOM   4197 C5   LIG     1       4.714   0.210  18.059  1.00  0.00      LIG  
ATOM   4198 C6   LIG     1       6.321  -2.804  19.942  1.00  0.00      LIG  
ATOM   4199 C7   LIG     1       5.905   1.125  18.249  1.00  0.00      LIG  
ATOM   4200 C8   LIG     1       3.803  -2.949  20.063  1.00  0.00      LIG  
ATOM   4201 C9   LIG     1       7.710   0.563  16.441  1.00  0.00      LIG  
ATOM   4202 C10  LIG     1       8.336  -1.816  18.040  1.00  0.00      LIG  
ATOM   4203 C11  LIG     1       2.330  -1.614  18.816  1.00  0.00      LIG  
ATOM   4204 C12  LIG     1       5.095  -3.141  20.760  1.00  0.00      LIG  
ATOM   4205 C13  LIG     1       4.918  -2.128  17.417  1.00  0.00      LIG  
ATOM   4206 C14  LIG     1       8.396  -0.265  19.923  1.00  0.00      LIG  
ATOM   4207 C15  LIG     1       2.782  -3.778  19.759  1.00  0.00      LIG  
ATOM   4208 C16  LIG     1       3.440  -0.585  20.722  1.00  0.00      LIG  
ATOM   4209 C17  LIG     1       1.769  -2.988  19.087  1.00  0.00      LIG  
ATOM   4210 C18  LIG     1       9.412  -1.196  17.186  1.00  0.00      LIG  
ATOM   4211 C19  LIG     1       8.745  -0.473  16.075  1.00  0.00      LIG  
ATOM   4212 C20  LIG     1       8.375   1.914  16.211  1.00  0.00      LIG  
ATOM   4213 C21  LIG     1       6.606   0.477  15.393  1.00  0.00      LIG  
ATOM   4214 C22  LIG     1       2.619  -5.287  19.624  1.00  0.00      LIG  
ATOM   4215 C23  LIG     1       1.720  -6.238  20.464  1.00  0.00      LIG  
ATOM   4216 C24  LIG     1       3.985  -5.891  19.683  1.00  0.00      LIG  
ATOM   4217 C25  LIG     1       0.273  -5.879  20.909  1.00  0.00      LIG  
ATOM   4218 C26  LIG     1      -0.548  -6.891  21.811  1.00  0.00      LIG  
ATOM   4219 C27  LIG     1       0.117  -7.730  22.956  1.00  0.00      LIG  
ATOM   4220 C28  LIG     1       0.447  -6.953  24.208  1.00  0.00      LIG  
ATOM   4221 C29  LIG     1      -0.807  -8.836  23.457  1.00  0.00      LIG  
ATOM   4222 C30  LIG     1      -0.997  -5.770  18.735  1.00  0.00      LIG  
ATOM   4223 C31  LIG     1      -0.278  -6.943  18.192  1.00  0.00      LIG  
ATOM   4224 H    LIG     1       6.097  -0.740  20.338  1.00  0.00      LIG  
ATOM   4225 H1   LIG     1       7.929   1.260  18.377  1.00  0.00      LIG  
ATOM   4226 H2   LIG     1       3.843   0.719  18.473  1.00  0.00      LIG  
ATOM   4227 H3   LIG     1       4.489   0.136  16.994  1.00  0.00      LIG  
ATOM   4228 H4   LIG     1       6.433  -3.515  19.120  1.00  0.00      LIG  
ATOM   4229 H5   LIG     1       5.758   2.037  17.664  1.00  0.00      LIG  
ATOM   4230 H6   LIG     1       5.911   1.444  19.296  1.00  0.00      LIG  
ATOM   4231 H7   LIG     1       7.699  -2.448  17.418  1.00  0.00      LIG  
ATOM   4232 H8   LIG     1       8.824  -2.477  18.760  1.00  0.00      LIG  
ATOM   4233 H9   LIG     1       2.410  -1.446  17.741  1.00  0.00      LIG  
ATOM   4234 H10  LIG     1       1.636  -0.852  19.182  1.00  0.00      LIG  
ATOM   4235 H11  LIG     1       5.075  -2.437  21.586  1.00  0.00      LIG  
ATOM   4236 H12  LIG     1       5.200  -4.109  21.242  1.00  0.00      LIG  
ATOM   4237 H13  LIG     1       4.894  -3.186  17.683  1.00  0.00      LIG  
ATOM   4238 H14  LIG     1       4.081  -1.948  16.740  1.00  0.00      LIG  
ATOM   4239 H15  LIG     1       5.814  -1.971  16.823  1.00  0.00      LIG  
ATOM   4240 H16  LIG     1       9.271   0.276  19.552  1.00  0.00      LIG  
ATOM   4241 H17  LIG     1       8.778  -1.079  20.539  1.00  0.00      LIG  
ATOM   4242 H18  LIG     1       7.845   0.421  20.572  1.00  0.00      LIG  
ATOM   4243 H19  LIG     1       3.118   0.398  20.372  1.00  0.00      LIG  
ATOM   4244 H20  LIG     1       2.654  -0.954  21.388  1.00  0.00      LIG  
ATOM   4245 H21  LIG     1       4.336  -0.442  21.329  1.00  0.00      LIG  
ATOM   4246 H22  LIG     1       1.449  -3.463  18.156  1.00  0.00      LIG  
ATOM   4247 H23  LIG     1       0.925  -2.916  19.776  1.00  0.00      LIG  
ATOM   4248 H24  LIG     1      10.033  -1.983  16.750  1.00  0.00      LIG  
ATOM   4249 H25  LIG     1      10.057  -0.507  17.736  1.00  0.00      LIG  
ATOM   4250 H26  LIG     1       7.681   2.727  16.438  1.00  0.00      LIG  
ATOM   4251 H27  LIG     1       8.694   2.029  15.170  1.00  0.00      LIG  
ATOM   4252 H28  LIG     1       9.260   2.033  16.843  1.00  0.00      LIG  
ATOM   4253 H29  LIG     1       5.866   1.269  15.526  1.00  0.00      LIG  
ATOM   4254 H30  LIG     1       6.098  -0.488  15.420  1.00  0.00      LIG  
ATOM   4255 H31  LIG     1       7.009   0.595  14.382  1.00  0.00      LIG  
ATOM   4256 H32  LIG     1       2.274  -5.433  18.602  1.00  0.00      LIG  
ATOM   4257 H33  LIG     1       7.137  -2.696  21.701  1.00  0.00      LIG  
ATOM   4258 H34  LIG     1       2.296  -6.512  21.340  1.00  0.00      LIG  
ATOM   4259 H35  LIG     1       1.676  -7.182  19.919  1.00  0.00      LIG  
ATOM   4260 H36  LIG     1       3.921  -6.972  19.588  1.00  0.00      LIG  
ATOM   4261 H37  LIG     1       4.431  -5.716  20.654  1.00  0.00      LIG  
ATOM   4262 H38  LIG     1       4.648  -5.501  18.904  1.00  0.00      LIG  
ATOM   4263 H39  LIG     1       0.424  -5.050  21.591  1.00  0.00      LIG  
ATOM   4264 H40  LIG     1      -1.351  -6.305  22.270  1.00  0.00      LIG  
ATOM   4265 H41  LIG     1      -1.733  -8.411  21.591  1.00  0.00      LIG  
ATOM   4266 H42  LIG     1       1.400  -7.251  24.660  1.00  0.00      LIG  
ATOM   4267 H43  LIG     1      -0.339  -7.074  24.960  1.00  0.00      LIG  
ATOM   4268 H44  LIG     1       0.490  -5.894  23.983  1.00  0.00      LIG  
ATOM   4269 H45  LIG     1      -1.018  -9.583  22.692  1.00  0.00      LIG  
ATOM   4270 H46  LIG     1      -0.336  -9.376  24.285  1.00  0.00      LIG  
ATOM   4271 H47  LIG     1      -1.756  -8.421  23.806  1.00  0.00      LIG  
ATOM   4272 H48  LIG     1       1.639  -8.886  23.282  1.00  0.00      LIG  
ATOM   4273 H49  LIG     1      -0.836  -7.333  17.341  1.00  0.00      LIG  
ATOM   4274 H50  LIG     1      -0.163  -7.751  18.910  1.00  0.00      LIG  
ATOM   4275 H51  LIG     1       0.693  -6.592  17.853  1.00  0.00      LIG  
TER
REMARK  Energy: 142.43
REMARK  SimpleFitness: 142.43
REMARK  FullFitness: -734.4877
REMARK  InterFull: -2.73075
REMARK  IntraFull: 163.71
REMARK  solvFull: -1095.83
REMARK  surfFull: 200.363
REMARK  extraFull: 0.0
REMARK  deltaGcompsolvpol: -1095.83
REMARK  deltaGcompsolvnonpol: 200.363
REMARK  deltaGprotsolvpol: -1109.66
REMARK  deltaGprotsolvnonpol: 196.383
REMARK  deltaGligsolvpol: -14.3879
REMARK  deltaGligsolvnonpol: 16.5067
REMARK  deltaGvdw: -2.73075
REMARK  deltaGelec: 0.0
REMARK  deltaG: -3.7064135
REMARK  Cluster: 4
REMARK  ClusterRank: 5
ATOM   4186 O    LIG     1       7.469  -3.200  20.655  1.00  0.00      LIG  
ATOM   4187 O1   LIG     1       9.936   0.340  15.461  1.00  0.00      LIG  
ATOM   4188 O2   LIG     1      -0.565  -5.213  19.929  1.00  0.00      LIG  
ATOM   4189 O3   LIG     1      -1.211  -7.879  20.962  1.00  0.00      LIG  
ATOM   4190 O4   LIG     1       1.251  -8.379  22.555  1.00  0.00      LIG  
ATOM   4191 O5   LIG     1      -1.736  -5.125  17.990  1.00  0.00      LIG  
ATOM   4192 C    LIG     1       4.910  -1.229  18.632  1.00  0.00      LIG  
ATOM   4193 C1   LIG     1       6.262  -1.433  19.381  1.00  0.00      LIG  
ATOM   4194 C2   LIG     1       7.559  -0.845  18.726  1.00  0.00      LIG  
ATOM   4195 C3   LIG     1       3.704  -1.548  19.592  1.00  0.00      LIG  
ATOM   4196 C4   LIG     1       7.343   0.513  18.024  1.00  0.00      LIG  
ATOM   4197 C5   LIG     1       4.790   0.180  18.053  1.00  0.00      LIG  
ATOM   4198 C6   LIG     1       6.335  -2.906  19.845  1.00  0.00      LIG  
ATOM   4199 C7   LIG     1       5.967   1.087  18.340  1.00  0.00      LIG  
ATOM   4200 C8   LIG     1       3.822  -2.953  20.098  1.00  0.00      LIG  
ATOM   4201 C9   LIG     1       7.847   0.670  16.561  1.00  0.00      LIG  
ATOM   4202 C10  LIG     1       8.301  -1.832  17.825  1.00  0.00      LIG  
ATOM   4203 C11  LIG     1       2.343  -1.565  18.919  1.00  0.00      LIG  
ATOM   4204 C12  LIG     1       5.141  -3.187  20.731  1.00  0.00      LIG  
ATOM   4205 C13  LIG     1       4.836  -2.154  17.409  1.00  0.00      LIG  
ATOM   4206 C14  LIG     1       8.517  -0.494  19.874  1.00  0.00      LIG  
ATOM   4207 C15  LIG     1       2.775  -3.760  19.808  1.00  0.00      LIG  
ATOM   4208 C16  LIG     1       3.571  -0.562  20.758  1.00  0.00      LIG  
ATOM   4209 C17  LIG     1       1.776  -2.946  19.139  1.00  0.00      LIG  
ATOM   4210 C18  LIG     1       9.520  -1.216  17.175  1.00  0.00      LIG  
ATOM   4211 C19  LIG     1       9.167  -0.033  16.333  1.00  0.00      LIG  
ATOM   4212 C20  LIG     1       8.112   2.149  16.297  1.00  0.00      LIG  
ATOM   4213 C21  LIG     1       6.909   0.221  15.451  1.00  0.00      LIG  
ATOM   4214 C22  LIG     1       2.580  -5.270  19.656  1.00  0.00      LIG  
ATOM   4215 C23  LIG     1       1.677  -6.238  20.485  1.00  0.00      LIG  
ATOM   4216 C24  LIG     1       3.930  -5.901  19.706  1.00  0.00      LIG  
ATOM   4217 C25  LIG     1       0.231  -5.889  20.932  1.00  0.00      LIG  
ATOM   4218 C26  LIG     1      -0.593  -6.923  21.803  1.00  0.00      LIG  
ATOM   4219 C27  LIG     1       0.057  -7.742  22.967  1.00  0.00      LIG  
ATOM   4220 C28  LIG     1       0.410  -6.952  24.202  1.00  0.00      LIG  
ATOM   4221 C29  LIG     1      -0.888  -8.827  23.476  1.00  0.00      LIG  
ATOM   4222 C30  LIG     1      -1.007  -5.754  18.738  1.00  0.00      LIG  
ATOM   4223 C31  LIG     1      -0.275  -6.910  18.173  1.00  0.00      LIG  
ATOM   4224 H    LIG     1       6.183  -0.856  20.304  1.00  0.00      LIG  
ATOM   4225 H1   LIG     1       7.995   1.219  18.547  1.00  0.00      LIG  
ATOM   4226 H2   LIG     1       3.888   0.681  18.407  1.00  0.00      LIG  
ATOM   4227 H3   LIG     1       4.650   0.116  16.973  1.00  0.00      LIG  
ATOM   4228 H4   LIG     1       6.364  -3.599  19.002  1.00  0.00      LIG  
ATOM   4229 H5   LIG     1       5.817   2.033  17.815  1.00  0.00      LIG  
ATOM   4230 H6   LIG     1       5.946   1.334  19.406  1.00  0.00      LIG  
ATOM   4231 H7   LIG     1       7.644  -2.213  17.044  1.00  0.00      LIG  
ATOM   4232 H8   LIG     1       8.636  -2.696  18.402  1.00  0.00      LIG  
ATOM   4233 H9   LIG     1       2.371  -1.326  17.855  1.00  0.00      LIG  
ATOM   4234 H10  LIG     1       1.672  -0.826  19.366  1.00  0.00      LIG  
ATOM   4235 H11  LIG     1       5.201  -2.465  21.539  1.00  0.00      LIG  
ATOM   4236 H12  LIG     1       5.229  -4.148  21.231  1.00  0.00      LIG  
ATOM   4237 H13  LIG     1       4.779  -3.210  17.674  1.00  0.00      LIG  
ATOM   4238 H14  LIG     1       3.972  -1.930  16.782  1.00  0.00      LIG  
ATOM   4239 H15  LIG     1       5.702  -2.034  16.770  1.00  0.00      LIG  
ATOM   4240 H16  LIG     1       9.358   0.119  19.538  1.00  0.00      LIG  
ATOM   4241 H17  LIG     1       8.955  -1.382  20.332  1.00  0.00      LIG  
ATOM   4242 H18  LIG     1       8.002   0.076  20.652  1.00  0.00      LIG  
ATOM   4243 H19  LIG     1       3.321   0.439  20.399  1.00  0.00      LIG  
ATOM   4244 H20  LIG     1       2.766  -0.867  21.433  1.00  0.00      LIG  
ATOM   4245 H21  LIG     1       4.480  -0.480  21.355  1.00  0.00      LIG  
ATOM   4246 H22  LIG     1       1.486  -3.392  18.183  1.00  0.00      LIG  
ATOM   4247 H23  LIG     1       0.911  -2.893  19.802  1.00  0.00      LIG  
ATOM   4248 H24  LIG     1       9.985  -1.955  16.517  1.00  0.00      LIG  
ATOM   4249 H25  LIG     1      10.267  -0.905  17.909  1.00  0.00      LIG  
ATOM   4250 H26  LIG     1       7.201   2.740  16.414  1.00  0.00      LIG  
ATOM   4251 H27  LIG     1       8.472   2.318  15.277  1.00  0.00      LIG  
ATOM   4252 H28  LIG     1       8.865   2.544  16.986  1.00  0.00      LIG  
ATOM   4253 H29  LIG     1       5.966   0.770  15.490  1.00  0.00      LIG  
ATOM   4254 H30  LIG     1       6.706  -0.848  15.507  1.00  0.00      LIG  
ATOM   4255 H31  LIG     1       7.350   0.409  14.467  1.00  0.00      LIG  
ATOM   4256 H32  LIG     1       2.232  -5.393  18.631  1.00  0.00      LIG  
ATOM   4257 H33  LIG     1       7.307  -2.782  21.519  1.00  0.00      LIG  
ATOM   4258 H34  LIG     1       2.246  -6.534  21.359  1.00  0.00      LIG  
ATOM   4259 H35  LIG     1       1.633  -7.176  19.927  1.00  0.00      LIG  
ATOM   4260 H36  LIG     1       3.841  -6.980  19.601  1.00  0.00      LIG  
ATOM   4261 H37  LIG     1       4.379  -5.740  20.677  1.00  0.00      LIG  
ATOM   4262 H38  LIG     1       4.602  -5.515  18.933  1.00  0.00      LIG  
ATOM   4263 H39  LIG     1       0.365  -5.074  21.635  1.00  0.00      LIG  
ATOM   4264 H40  LIG     1      -1.432  -6.366  22.231  1.00  0.00      LIG  
ATOM   4265 H41  LIG     1      -1.838  -8.384  21.507  1.00  0.00      LIG  
ATOM   4266 H42  LIG     1       1.367  -7.248  24.646  1.00  0.00      LIG  
ATOM   4267 H43  LIG     1      -0.362  -7.063  24.968  1.00  0.00      LIG  
ATOM   4268 H44  LIG     1       0.459  -5.899  23.960  1.00  0.00      LIG  
ATOM   4269 H45  LIG     1      -1.116  -9.576  22.717  1.00  0.00      LIG  
ATOM   4270 H46  LIG     1      -0.434  -9.368  24.312  1.00  0.00      LIG  
ATOM   4271 H47  LIG     1      -1.827  -8.387  23.820  1.00  0.00      LIG  
ATOM   4272 H48  LIG     1       0.983  -9.091  21.949  1.00  0.00      LIG  
ATOM   4273 H49  LIG     1      -0.801  -7.250  17.282  1.00  0.00      LIG  
ATOM   4274 H50  LIG     1      -0.200  -7.751  18.855  1.00  0.00      LIG  
ATOM   4275 H51  LIG     1       0.715  -6.567  17.885  1.00  0.00      LIG  
TER
REMARK  Energy: 142.43
REMARK  SimpleFitness: 142.43
REMARK  FullFitness: -734.4877
REMARK  InterFull: -2.73075
REMARK  IntraFull: 163.71
REMARK  solvFull: -1095.83
REMARK  surfFull: 200.363
REMARK  extraFull: 0.0
REMARK  deltaGcompsolvpol: -1095.83
REMARK  deltaGcompsolvnonpol: 200.363
REMARK  deltaGprotsolvpol: -1109.66
REMARK  deltaGprotsolvnonpol: 196.383
REMARK  deltaGligsolvpol: -14.3879
REMARK  deltaGligsolvnonpol: 16.5067
REMARK  deltaGvdw: -2.73075
REMARK  deltaGelec: 0.0
REMARK  deltaG: -3.7064135
REMARK  Cluster: 4
REMARK  ClusterRank: 6
ATOM   4186 O    LIG     1       7.469  -3.200  20.655  1.00  0.00      LIG  
ATOM   4187 O1   LIG     1       9.936   0.340  15.461  1.00  0.00      LIG  
ATOM   4188 O2   LIG     1      -0.565  -5.213  19.929  1.00  0.00      LIG  
ATOM   4189 O3   LIG     1      -1.211  -7.879  20.962  1.00  0.00      LIG  
ATOM   4190 O4   LIG     1       1.251  -8.379  22.555  1.00  0.00      LIG  
ATOM   4191 O5   LIG     1      -1.736  -5.125  17.990  1.00  0.00      LIG  
ATOM   4192 C    LIG     1       4.910  -1.229  18.632  1.00  0.00      LIG  
ATOM   4193 C1   LIG     1       6.262  -1.433  19.381  1.00  0.00      LIG  
ATOM   4194 C2   LIG     1       7.559  -0.845  18.726  1.00  0.00      LIG  
ATOM   4195 C3   LIG     1       3.704  -1.548  19.592  1.00  0.00      LIG  
ATOM   4196 C4   LIG     1       7.343   0.513  18.024  1.00  0.00      LIG  
ATOM   4197 C5   LIG     1       4.790   0.180  18.053  1.00  0.00      LIG  
ATOM   4198 C6   LIG     1       6.335  -2.906  19.845  1.00  0.00      LIG  
ATOM   4199 C7   LIG     1       5.967   1.087  18.340  1.00  0.00      LIG  
ATOM   4200 C8   LIG     1       3.822  -2.953  20.098  1.00  0.00      LIG  
ATOM   4201 C9   LIG     1       7.847   0.670  16.561  1.00  0.00      LIG  
ATOM   4202 C10  LIG     1       8.301  -1.832  17.825  1.00  0.00      LIG  
ATOM   4203 C11  LIG     1       2.343  -1.565  18.919  1.00  0.00      LIG  
ATOM   4204 C12  LIG     1       5.141  -3.187  20.731  1.00  0.00      LIG  
ATOM   4205 C13  LIG     1       4.836  -2.154  17.409  1.00  0.00      LIG  
ATOM   4206 C14  LIG     1       8.517  -0.494  19.874  1.00  0.00      LIG  
ATOM   4207 C15  LIG     1       2.775  -3.760  19.808  1.00  0.00      LIG  
ATOM   4208 C16  LIG     1       3.571  -0.562  20.758  1.00  0.00      LIG  
ATOM   4209 C17  LIG     1       1.776  -2.946  19.139  1.00  0.00      LIG  
ATOM   4210 C18  LIG     1       9.520  -1.216  17.175  1.00  0.00      LIG  
ATOM   4211 C19  LIG     1       9.167  -0.033  16.333  1.00  0.00      LIG  
ATOM   4212 C20  LIG     1       8.112   2.149  16.297  1.00  0.00      LIG  
ATOM   4213 C21  LIG     1       6.909   0.221  15.451  1.00  0.00      LIG  
ATOM   4214 C22  LIG     1       2.580  -5.270  19.656  1.00  0.00      LIG  
ATOM   4215 C23  LIG     1       1.677  -6.238  20.485  1.00  0.00      LIG  
ATOM   4216 C24  LIG     1       3.930  -5.901  19.706  1.00  0.00      LIG  
ATOM   4217 C25  LIG     1       0.231  -5.889  20.932  1.00  0.00      LIG  
ATOM   4218 C26  LIG     1      -0.593  -6.923  21.803  1.00  0.00      LIG  
ATOM   4219 C27  LIG     1       0.057  -7.742  22.967  1.00  0.00      LIG  
ATOM   4220 C28  LIG     1       0.410  -6.952  24.202  1.00  0.00      LIG  
ATOM   4221 C29  LIG     1      -0.888  -8.827  23.476  1.00  0.00      LIG  
ATOM   4222 C30  LIG     1      -1.007  -5.754  18.738  1.00  0.00      LIG  
ATOM   4223 C31  LIG     1      -0.275  -6.910  18.173  1.00  0.00      LIG  
ATOM   4224 H    LIG     1       6.183  -0.856  20.304  1.00  0.00      LIG  
ATOM   4225 H1   LIG     1       7.995   1.219  18.547  1.00  0.00      LIG  
ATOM   4226 H2   LIG     1       3.888   0.681  18.407  1.00  0.00      LIG  
ATOM   4227 H3   LIG     1       4.650   0.116  16.973  1.00  0.00      LIG  
ATOM   4228 H4   LIG     1       6.364  -3.599  19.002  1.00  0.00      LIG  
ATOM   4229 H5   LIG     1       5.817   2.033  17.815  1.00  0.00      LIG  
ATOM   4230 H6   LIG     1       5.946   1.334  19.406  1.00  0.00      LIG  
ATOM   4231 H7   LIG     1       7.644  -2.213  17.044  1.00  0.00      LIG  
ATOM   4232 H8   LIG     1       8.636  -2.696  18.402  1.00  0.00      LIG  
ATOM   4233 H9   LIG     1       2.371  -1.326  17.855  1.00  0.00      LIG  
ATOM   4234 H10  LIG     1       1.672  -0.826  19.366  1.00  0.00      LIG  
ATOM   4235 H11  LIG     1       5.201  -2.465  21.539  1.00  0.00      LIG  
ATOM   4236 H12  LIG     1       5.229  -4.148  21.231  1.00  0.00      LIG  
ATOM   4237 H13  LIG     1       4.779  -3.210  17.674  1.00  0.00      LIG  
ATOM   4238 H14  LIG     1       3.972  -1.930  16.782  1.00  0.00      LIG  
ATOM   4239 H15  LIG     1       5.702  -2.034  16.770  1.00  0.00      LIG  
ATOM   4240 H16  LIG     1       9.358   0.119  19.538  1.00  0.00      LIG  
ATOM   4241 H17  LIG     1       8.955  -1.382  20.332  1.00  0.00      LIG  
ATOM   4242 H18  LIG     1       8.002   0.076  20.652  1.00  0.00      LIG  
ATOM   4243 H19  LIG     1       3.321   0.439  20.399  1.00  0.00      LIG  
ATOM   4244 H20  LIG     1       2.766  -0.867  21.433  1.00  0.00      LIG  
ATOM   4245 H21  LIG     1       4.480  -0.480  21.355  1.00  0.00      LIG  
ATOM   4246 H22  LIG     1       1.486  -3.392  18.183  1.00  0.00      LIG  
ATOM   4247 H23  LIG     1       0.911  -2.893  19.802  1.00  0.00      LIG  
ATOM   4248 H24  LIG     1       9.985  -1.955  16.517  1.00  0.00      LIG  
ATOM   4249 H25  LIG     1      10.267  -0.905  17.909  1.00  0.00      LIG  
ATOM   4250 H26  LIG     1       7.201   2.740  16.414  1.00  0.00      LIG  
ATOM   4251 H27  LIG     1       8.472   2.318  15.277  1.00  0.00      LIG  
ATOM   4252 H28  LIG     1       8.865   2.544  16.986  1.00  0.00      LIG  
ATOM   4253 H29  LIG     1       5.966   0.770  15.490  1.00  0.00      LIG  
ATOM   4254 H30  LIG     1       6.706  -0.848  15.507  1.00  0.00      LIG  
ATOM   4255 H31  LIG     1       7.350   0.409  14.467  1.00  0.00      LIG  
ATOM   4256 H32  LIG     1       2.232  -5.393  18.631  1.00  0.00      LIG  
ATOM   4257 H33  LIG     1       7.307  -2.782  21.519  1.00  0.00      LIG  
ATOM   4258 H34  LIG     1       2.246  -6.534  21.359  1.00  0.00      LIG  
ATOM   4259 H35  LIG     1       1.633  -7.176  19.927  1.00  0.00      LIG  
ATOM   4260 H36  LIG     1       3.841  -6.980  19.601  1.00  0.00      LIG  
ATOM   4261 H37  LIG     1       4.379  -5.740  20.677  1.00  0.00      LIG  
ATOM   4262 H38  LIG     1       4.602  -5.515  18.933  1.00  0.00      LIG  
ATOM   4263 H39  LIG     1       0.365  -5.074  21.635  1.00  0.00      LIG  
ATOM   4264 H40  LIG     1      -1.432  -6.366  22.231  1.00  0.00      LIG  
ATOM   4265 H41  LIG     1      -1.838  -8.384  21.507  1.00  0.00      LIG  
ATOM   4266 H42  LIG     1       1.367  -7.248  24.646  1.00  0.00      LIG  
ATOM   4267 H43  LIG     1      -0.362  -7.063  24.968  1.00  0.00      LIG  
ATOM   4268 H44  LIG     1       0.459  -5.899  23.960  1.00  0.00      LIG  
ATOM   4269 H45  LIG     1      -1.116  -9.576  22.717  1.00  0.00      LIG  
ATOM   4270 H46  LIG     1      -0.434  -9.368  24.312  1.00  0.00      LIG  
ATOM   4271 H47  LIG     1      -1.827  -8.387  23.820  1.00  0.00      LIG  
ATOM   4272 H48  LIG     1       0.983  -9.091  21.949  1.00  0.00      LIG  
ATOM   4273 H49  LIG     1      -0.801  -7.250  17.282  1.00  0.00      LIG  
ATOM   4274 H50  LIG     1      -0.200  -7.751  18.855  1.00  0.00      LIG  
ATOM   4275 H51  LIG     1       0.715  -6.567  17.885  1.00  0.00      LIG  
TER
REMARK  Energy: 142.43
REMARK  SimpleFitness: 142.43
REMARK  FullFitness: -734.4877
REMARK  InterFull: -2.73075
REMARK  IntraFull: 163.71
REMARK  solvFull: -1095.83
REMARK  surfFull: 200.363
REMARK  extraFull: 0.0
REMARK  deltaGcompsolvpol: -1095.83
REMARK  deltaGcompsolvnonpol: 200.363
REMARK  deltaGprotsolvpol: -1109.66
REMARK  deltaGprotsolvnonpol: 196.383
REMARK  deltaGligsolvpol: -14.3879
REMARK  deltaGligsolvnonpol: 16.5067
REMARK  deltaGvdw: -2.73075
REMARK  deltaGelec: 0.0
REMARK  deltaG: -3.7064135
REMARK  Cluster: 4
REMARK  ClusterRank: 7
ATOM   4186 O    LIG     1       7.469  -3.200  20.655  1.00  0.00      LIG  
ATOM   4187 O1   LIG     1       9.936   0.340  15.461  1.00  0.00      LIG  
ATOM   4188 O2   LIG     1      -0.565  -5.213  19.929  1.00  0.00      LIG  
ATOM   4189 O3   LIG     1      -1.211  -7.879  20.962  1.00  0.00      LIG  
ATOM   4190 O4   LIG     1       1.251  -8.379  22.555  1.00  0.00      LIG  
ATOM   4191 O5   LIG     1      -1.736  -5.125  17.990  1.00  0.00      LIG  
ATOM   4192 C    LIG     1       4.910  -1.229  18.632  1.00  0.00      LIG  
ATOM   4193 C1   LIG     1       6.262  -1.433  19.381  1.00  0.00      LIG  
ATOM   4194 C2   LIG     1       7.559  -0.845  18.726  1.00  0.00      LIG  
ATOM   4195 C3   LIG     1       3.704  -1.548  19.592  1.00  0.00      LIG  
ATOM   4196 C4   LIG     1       7.343   0.513  18.024  1.00  0.00      LIG  
ATOM   4197 C5   LIG     1       4.790   0.180  18.053  1.00  0.00      LIG  
ATOM   4198 C6   LIG     1       6.335  -2.906  19.845  1.00  0.00      LIG  
ATOM   4199 C7   LIG     1       5.967   1.087  18.340  1.00  0.00      LIG  
ATOM   4200 C8   LIG     1       3.822  -2.953  20.098  1.00  0.00      LIG  
ATOM   4201 C9   LIG     1       7.847   0.670  16.561  1.00  0.00      LIG  
ATOM   4202 C10  LIG     1       8.301  -1.832  17.825  1.00  0.00      LIG  
ATOM   4203 C11  LIG     1       2.343  -1.565  18.919  1.00  0.00      LIG  
ATOM   4204 C12  LIG     1       5.141  -3.187  20.731  1.00  0.00      LIG  
ATOM   4205 C13  LIG     1       4.836  -2.154  17.409  1.00  0.00      LIG  
ATOM   4206 C14  LIG     1       8.517  -0.494  19.874  1.00  0.00      LIG  
ATOM   4207 C15  LIG     1       2.775  -3.760  19.808  1.00  0.00      LIG  
ATOM   4208 C16  LIG     1       3.571  -0.562  20.758  1.00  0.00      LIG  
ATOM   4209 C17  LIG     1       1.776  -2.946  19.139  1.00  0.00      LIG  
ATOM   4210 C18  LIG     1       9.520  -1.216  17.175  1.00  0.00      LIG  
ATOM   4211 C19  LIG     1       9.167  -0.033  16.333  1.00  0.00      LIG  
ATOM   4212 C20  LIG     1       8.112   2.149  16.297  1.00  0.00      LIG  
ATOM   4213 C21  LIG     1       6.909   0.221  15.451  1.00  0.00      LIG  
ATOM   4214 C22  LIG     1       2.580  -5.270  19.656  1.00  0.00      LIG  
ATOM   4215 C23  LIG     1       1.677  -6.238  20.485  1.00  0.00      LIG  
ATOM   4216 C24  LIG     1       3.930  -5.901  19.706  1.00  0.00      LIG  
ATOM   4217 C25  LIG     1       0.231  -5.889  20.932  1.00  0.00      LIG  
ATOM   4218 C26  LIG     1      -0.593  -6.923  21.803  1.00  0.00      LIG  
ATOM   4219 C27  LIG     1       0.057  -7.742  22.967  1.00  0.00      LIG  
ATOM   4220 C28  LIG     1       0.410  -6.952  24.202  1.00  0.00      LIG  
ATOM   4221 C29  LIG     1      -0.888  -8.827  23.476  1.00  0.00      LIG  
ATOM   4222 C30  LIG     1      -1.007  -5.754  18.738  1.00  0.00      LIG  
ATOM   4223 C31  LIG     1      -0.275  -6.910  18.173  1.00  0.00      LIG  
ATOM   4224 H    LIG     1       6.183  -0.856  20.304  1.00  0.00      LIG  
ATOM   4225 H1   LIG     1       7.995   1.219  18.547  1.00  0.00      LIG  
ATOM   4226 H2   LIG     1       3.888   0.681  18.407  1.00  0.00      LIG  
ATOM   4227 H3   LIG     1       4.650   0.116  16.973  1.00  0.00      LIG  
ATOM   4228 H4   LIG     1       6.364  -3.599  19.002  1.00  0.00      LIG  
ATOM   4229 H5   LIG     1       5.817   2.033  17.815  1.00  0.00      LIG  
ATOM   4230 H6   LIG     1       5.946   1.334  19.406  1.00  0.00      LIG  
ATOM   4231 H7   LIG     1       7.644  -2.213  17.044  1.00  0.00      LIG  
ATOM   4232 H8   LIG     1       8.636  -2.696  18.402  1.00  0.00      LIG  
ATOM   4233 H9   LIG     1       2.371  -1.326  17.855  1.00  0.00      LIG  
ATOM   4234 H10  LIG     1       1.672  -0.826  19.366  1.00  0.00      LIG  
ATOM   4235 H11  LIG     1       5.201  -2.465  21.539  1.00  0.00      LIG  
ATOM   4236 H12  LIG     1       5.229  -4.148  21.231  1.00  0.00      LIG  
ATOM   4237 H13  LIG     1       4.779  -3.210  17.674  1.00  0.00      LIG  
ATOM   4238 H14  LIG     1       3.972  -1.930  16.782  1.00  0.00      LIG  
ATOM   4239 H15  LIG     1       5.702  -2.034  16.770  1.00  0.00      LIG  
ATOM   4240 H16  LIG     1       9.358   0.119  19.538  1.00  0.00      LIG  
ATOM   4241 H17  LIG     1       8.955  -1.382  20.332  1.00  0.00      LIG  
ATOM   4242 H18  LIG     1       8.002   0.076  20.652  1.00  0.00      LIG  
ATOM   4243 H19  LIG     1       3.321   0.439  20.399  1.00  0.00      LIG  
ATOM   4244 H20  LIG     1       2.766  -0.867  21.433  1.00  0.00      LIG  
ATOM   4245 H21  LIG     1       4.480  -0.480  21.355  1.00  0.00      LIG  
ATOM   4246 H22  LIG     1       1.486  -3.392  18.183  1.00  0.00      LIG  
ATOM   4247 H23  LIG     1       0.911  -2.893  19.802  1.00  0.00      LIG  
ATOM   4248 H24  LIG     1       9.985  -1.955  16.517  1.00  0.00      LIG  
ATOM   4249 H25  LIG     1      10.267  -0.905  17.909  1.00  0.00      LIG  
ATOM   4250 H26  LIG     1       7.201   2.740  16.414  1.00  0.00      LIG  
ATOM   4251 H27  LIG     1       8.472   2.318  15.277  1.00  0.00      LIG  
ATOM   4252 H28  LIG     1       8.865   2.544  16.986  1.00  0.00      LIG  
ATOM   4253 H29  LIG     1       5.966   0.770  15.490  1.00  0.00      LIG  
ATOM   4254 H30  LIG     1       6.706  -0.848  15.507  1.00  0.00      LIG  
ATOM   4255 H31  LIG     1       7.350   0.409  14.467  1.00  0.00      LIG  
ATOM   4256 H32  LIG     1       2.232  -5.393  18.631  1.00  0.00      LIG  
ATOM   4257 H33  LIG     1       7.307  -2.782  21.519  1.00  0.00      LIG  
ATOM   4258 H34  LIG     1       2.246  -6.534  21.359  1.00  0.00      LIG  
ATOM   4259 H35  LIG     1       1.633  -7.176  19.927  1.00  0.00      LIG  
ATOM   4260 H36  LIG     1       3.841  -6.980  19.601  1.00  0.00      LIG  
ATOM   4261 H37  LIG     1       4.379  -5.740  20.677  1.00  0.00      LIG  
ATOM   4262 H38  LIG     1       4.602  -5.515  18.933  1.00  0.00      LIG  
ATOM   4263 H39  LIG     1       0.365  -5.074  21.635  1.00  0.00      LIG  
ATOM   4264 H40  LIG     1      -1.432  -6.366  22.231  1.00  0.00      LIG  
ATOM   4265 H41  LIG     1      -1.838  -8.384  21.507  1.00  0.00      LIG  
ATOM   4266 H42  LIG     1       1.367  -7.248  24.646  1.00  0.00      LIG  
ATOM   4267 H43  LIG     1      -0.362  -7.063  24.968  1.00  0.00      LIG  
ATOM   4268 H44  LIG     1       0.459  -5.899  23.960  1.00  0.00      LIG  
ATOM   4269 H45  LIG     1      -1.116  -9.576  22.717  1.00  0.00      LIG  
ATOM   4270 H46  LIG     1      -0.434  -9.368  24.312  1.00  0.00      LIG  
ATOM   4271 H47  LIG     1      -1.827  -8.387  23.820  1.00  0.00      LIG  
ATOM   4272 H48  LIG     1       0.983  -9.091  21.949  1.00  0.00      LIG  
ATOM   4273 H49  LIG     1      -0.801  -7.250  17.282  1.00  0.00      LIG  
ATOM   4274 H50  LIG     1      -0.200  -7.751  18.855  1.00  0.00      LIG  
ATOM   4275 H51  LIG     1       0.715  -6.567  17.885  1.00  0.00      LIG  
TER
REMARK  Energy: 139.311
REMARK  SimpleFitness: 139.311
REMARK  FullFitness: -736.23364
REMARK  InterFull: -3.02168
REMARK  IntraFull: 158.659
REMARK  solvFull: -1089.63
REMARK  surfFull: 197.759
REMARK  extraFull: 0.0
REMARK  deltaGcompsolvpol: -1089.63
REMARK  deltaGcompsolvnonpol: 197.759
REMARK  deltaGprotsolvpol: -1109.66
REMARK  deltaGprotsolvnonpol: 196.383
REMARK  deltaGligsolvpol: -13.3845
REMARK  deltaGligsolvnonpol: 16.586
REMARK  deltaGvdw: -3.02168
REMARK  deltaGelec: 0.0
REMARK  deltaG: -3.6697474
REMARK  Cluster: 5
REMARK  ClusterRank: 0
ATOM   4186 O    LIG     1       3.676  -0.348  29.692  1.00  0.00      LIG  
ATOM   4187 O1   LIG     1       9.167   2.221  26.230  1.00  0.00      LIG  
ATOM   4188 O2   LIG     1       1.466  -7.183  23.754  1.00  0.00      LIG  
ATOM   4189 O3   LIG     1       1.274  -8.031  27.299  1.00  0.00      LIG  
ATOM   4190 O4   LIG     1       0.450  -9.757  24.170  1.00  0.00      LIG  
ATOM   4191 O5   LIG     1      -0.738  -6.824  23.092  1.00  0.00      LIG  
ATOM   4192 C    LIG     1       4.166   0.033  26.125  1.00  0.00      LIG  
ATOM   4193 C1   LIG     1       4.307   0.445  27.584  1.00  0.00      LIG  
ATOM   4194 C2   LIG     1       5.424   1.509  27.886  1.00  0.00      LIG  
ATOM   4195 C3   LIG     1       2.940  -0.914  26.014  1.00  0.00      LIG  
ATOM   4196 C4   LIG     1       5.522   2.607  26.794  1.00  0.00      LIG  
ATOM   4197 C5   LIG     1       3.983   1.265  25.232  1.00  0.00      LIG  
ATOM   4198 C6   LIG     1       4.302  -0.798  28.511  1.00  0.00      LIG  
ATOM   4199 C7   LIG     1       4.297   2.593  25.892  1.00  0.00      LIG  
ATOM   4200 C8   LIG     1       3.173  -2.236  26.693  1.00  0.00      LIG  
ATOM   4201 C9   LIG     1       6.883   2.893  26.087  1.00  0.00      LIG  
ATOM   4202 C10  LIG     1       6.771   0.897  28.281  1.00  0.00      LIG  
ATOM   4203 C11  LIG     1       2.667  -1.272  24.585  1.00  0.00      LIG  
ATOM   4204 C12  LIG     1       3.545  -2.095  28.128  1.00  0.00      LIG  
ATOM   4205 C13  LIG     1       5.434  -0.675  25.632  1.00  0.00      LIG  
ATOM   4206 C14  LIG     1       4.997   2.285  29.136  1.00  0.00      LIG  
ATOM   4207 C15  LIG     1       2.955  -3.326  25.916  1.00  0.00      LIG  
ATOM   4208 C16  LIG     1       1.618  -0.323  26.530  1.00  0.00      LIG  
ATOM   4209 C17  LIG     1       2.602  -2.753  24.597  1.00  0.00      LIG  
ATOM   4210 C18  LIG     1       7.906   1.882  28.187  1.00  0.00      LIG  
ATOM   4211 C19  LIG     1       8.061   2.229  26.752  1.00  0.00      LIG  
ATOM   4212 C20  LIG     1       7.137   4.392  26.177  1.00  0.00      LIG  
ATOM   4213 C21  LIG     1       6.955   2.567  24.597  1.00  0.00      LIG  
ATOM   4214 C22  LIG     1       2.976  -4.898  26.056  1.00  0.00      LIG  
ATOM   4215 C23  LIG     1       1.596  -5.602  25.789  1.00  0.00      LIG  
ATOM   4216 C24  LIG     1       3.422  -5.324  27.441  1.00  0.00      LIG  
ATOM   4217 C25  LIG     1       1.145  -6.963  25.145  1.00  0.00      LIG  
ATOM   4218 C26  LIG     1       1.346  -8.275  25.903  1.00  0.00      LIG  
ATOM   4219 C27  LIG     1       0.319  -9.384  25.521  1.00  0.00      LIG  
ATOM   4220 C28  LIG     1       0.534 -10.679  26.278  1.00  0.00      LIG  
ATOM   4221 C29  LIG     1      -1.129  -8.959  25.701  1.00  0.00      LIG  
ATOM   4222 C30  LIG     1       0.418  -7.130  22.847  1.00  0.00      LIG  
ATOM   4223 C31  LIG     1       0.913  -7.302  21.446  1.00  0.00      LIG  
ATOM   4224 H    LIG     1       3.393   1.001  27.809  1.00  0.00      LIG  
ATOM   4225 H1   LIG     1       5.359   3.543  27.335  1.00  0.00      LIG  
ATOM   4226 H2   LIG     1       2.962   1.343  24.855  1.00  0.00      LIG  
ATOM   4227 H3   LIG     1       4.602   1.154  24.339  1.00  0.00      LIG  
ATOM   4228 H4   LIG     1       5.316  -1.101  28.772  1.00  0.00      LIG  
ATOM   4229 H5   LIG     1       4.364   3.377  25.134  1.00  0.00      LIG  
ATOM   4230 H6   LIG     1       3.432   2.865  26.503  1.00  0.00      LIG  
ATOM   4231 H7   LIG     1       7.003   0.030  27.660  1.00  0.00      LIG  
ATOM   4232 H8   LIG     1       6.723   0.527  29.309  1.00  0.00      LIG  
ATOM   4233 H9   LIG     1       3.435  -0.948  23.880  1.00  0.00      LIG  
ATOM   4234 H10  LIG     1       1.722  -0.852  24.228  1.00  0.00      LIG  
ATOM   4235 H11  LIG     1       2.624  -2.198  28.711  1.00  0.00      LIG  
ATOM   4236 H12  LIG     1       4.174  -2.934  28.429  1.00  0.00      LIG  
ATOM   4237 H13  LIG     1       5.659  -1.587  26.187  1.00  0.00      LIG  
ATOM   4238 H14  LIG     1       5.359  -0.927  24.575  1.00  0.00      LIG  
ATOM   4239 H15  LIG     1       6.306  -0.030  25.713  1.00  0.00      LIG  
ATOM   4240 H16  LIG     1       5.653   3.138  29.322  1.00  0.00      LIG  
ATOM   4241 H17  LIG     1       5.033   1.663  30.032  1.00  0.00      LIG  
ATOM   4242 H18  LIG     1       3.979   2.670  29.027  1.00  0.00      LIG  
ATOM   4243 H19  LIG     1       1.378   0.616  26.025  1.00  0.00      LIG  
ATOM   4244 H20  LIG     1       0.786  -1.008  26.337  1.00  0.00      LIG  
ATOM   4245 H21  LIG     1       1.623  -0.130  27.605  1.00  0.00      LIG  
ATOM   4246 H22  LIG     1       3.321  -3.094  23.854  1.00  0.00      LIG  
ATOM   4247 H23  LIG     1       1.590  -3.047  24.315  1.00  0.00      LIG  
ATOM   4248 H24  LIG     1       8.833   1.411  28.525  1.00  0.00      LIG  
ATOM   4249 H25  LIG     1       7.738   2.790  28.771  1.00  0.00      LIG  
ATOM   4250 H26  LIG     1       6.332   4.944  25.684  1.00  0.00      LIG  
ATOM   4251 H27  LIG     1       8.078   4.668  25.691  1.00  0.00      LIG  
ATOM   4252 H28  LIG     1       7.191   4.726  27.218  1.00  0.00      LIG  
ATOM   4253 H29  LIG     1       6.191   3.105  24.032  1.00  0.00      LIG  
ATOM   4254 H30  LIG     1       6.842   1.498  24.409  1.00  0.00      LIG  
ATOM   4255 H31  LIG     1       7.919   2.864  24.172  1.00  0.00      LIG  
ATOM   4256 H32  LIG     1       3.703  -5.282  25.351  1.00  0.00      LIG  
ATOM   4257 H33  LIG     1       4.224  -0.689  30.424  1.00  0.00      LIG  
ATOM   4258 H34  LIG     1       1.050  -4.873  25.204  1.00  0.00      LIG  
ATOM   4259 H35  LIG     1       1.130  -5.671  26.767  1.00  0.00      LIG  
ATOM   4260 H36  LIG     1       3.405  -6.412  27.530  1.00  0.00      LIG  
ATOM   4261 H37  LIG     1       2.761  -4.920  28.212  1.00  0.00      LIG  
ATOM   4262 H38  LIG     1       4.441  -4.983  27.643  1.00  0.00      LIG  
ATOM   4263 H39  LIG     1       0.071  -6.805  25.227  1.00  0.00      LIG  
ATOM   4264 H40  LIG     1       2.349  -8.624  25.665  1.00  0.00      LIG  
ATOM   4265 H41  LIG     1       1.529  -8.862  27.737  1.00  0.00      LIG  
ATOM   4266 H42  LIG     1      -0.213 -11.424  25.985  1.00  0.00      LIG  
ATOM   4267 H43  LIG     1       0.460 -10.534  27.349  1.00  0.00      LIG  
ATOM   4268 H44  LIG     1       1.509 -11.113  26.041  1.00  0.00      LIG  
ATOM   4269 H45  LIG     1      -1.487  -8.370  24.854  1.00  0.00      LIG  
ATOM   4270 H46  LIG     1      -1.784  -9.832  25.768  1.00  0.00      LIG  
ATOM   4271 H47  LIG     1      -1.253  -8.356  26.601  1.00  0.00      LIG  
ATOM   4272 H48  LIG     1      -0.212 -10.451  24.008  1.00  0.00      LIG  
ATOM   4273 H49  LIG     1       1.272  -6.348  21.052  1.00  0.00      LIG  
ATOM   4274 H50  LIG     1       0.087  -7.666  20.829  1.00  0.00      LIG  
ATOM   4275 H51  LIG     1       1.713  -8.045  21.422  1.00  0.00      LIG  
TER
REMARK  Energy: 139.311
REMARK  SimpleFitness: 139.311
REMARK  FullFitness: -736.23364
REMARK  InterFull: -3.02168
REMARK  IntraFull: 158.659
REMARK  solvFull: -1089.63
REMARK  surfFull: 197.759
REMARK  extraFull: 0.0
REMARK  deltaGcompsolvpol: -1089.63
REMARK  deltaGcompsolvnonpol: 197.759
REMARK  deltaGprotsolvpol: -1109.66
REMARK  deltaGprotsolvnonpol: 196.383
REMARK  deltaGligsolvpol: -13.3845
REMARK  deltaGligsolvnonpol: 16.586
REMARK  deltaGvdw: -3.02168
REMARK  deltaGelec: 0.0
REMARK  deltaG: -3.6697474
REMARK  Cluster: 5
REMARK  ClusterRank: 1
ATOM   4186 O    LIG     1       3.676  -0.348  29.692  1.00  0.00      LIG  
ATOM   4187 O1   LIG     1       9.167   2.221  26.230  1.00  0.00      LIG  
ATOM   4188 O2   LIG     1       1.466  -7.183  23.754  1.00  0.00      LIG  
ATOM   4189 O3   LIG     1       1.274  -8.031  27.299  1.00  0.00      LIG  
ATOM   4190 O4   LIG     1       0.450  -9.757  24.170  1.00  0.00      LIG  
ATOM   4191 O5   LIG     1      -0.738  -6.824  23.092  1.00  0.00      LIG  
ATOM   4192 C    LIG     1       4.166   0.033  26.125  1.00  0.00      LIG  
ATOM   4193 C1   LIG     1       4.307   0.445  27.584  1.00  0.00      LIG  
ATOM   4194 C2   LIG     1       5.424   1.509  27.886  1.00  0.00      LIG  
ATOM   4195 C3   LIG     1       2.940  -0.914  26.014  1.00  0.00      LIG  
ATOM   4196 C4   LIG     1       5.522   2.607  26.794  1.00  0.00      LIG  
ATOM   4197 C5   LIG     1       3.983   1.265  25.232  1.00  0.00      LIG  
ATOM   4198 C6   LIG     1       4.302  -0.798  28.511  1.00  0.00      LIG  
ATOM   4199 C7   LIG     1       4.297   2.593  25.892  1.00  0.00      LIG  
ATOM   4200 C8   LIG     1       3.173  -2.236  26.693  1.00  0.00      LIG  
ATOM   4201 C9   LIG     1       6.883   2.893  26.087  1.00  0.00      LIG  
ATOM   4202 C10  LIG     1       6.771   0.897  28.281  1.00  0.00      LIG  
ATOM   4203 C11  LIG     1       2.667  -1.272  24.585  1.00  0.00      LIG  
ATOM   4204 C12  LIG     1       3.545  -2.095  28.128  1.00  0.00      LIG  
ATOM   4205 C13  LIG     1       5.434  -0.675  25.632  1.00  0.00      LIG  
ATOM   4206 C14  LIG     1       4.997   2.285  29.136  1.00  0.00      LIG  
ATOM   4207 C15  LIG     1       2.955  -3.326  25.916  1.00  0.00      LIG  
ATOM   4208 C16  LIG     1       1.618  -0.323  26.530  1.00  0.00      LIG  
ATOM   4209 C17  LIG     1       2.602  -2.753  24.597  1.00  0.00      LIG  
ATOM   4210 C18  LIG     1       7.906   1.882  28.187  1.00  0.00      LIG  
ATOM   4211 C19  LIG     1       8.061   2.229  26.752  1.00  0.00      LIG  
ATOM   4212 C20  LIG     1       7.137   4.392  26.177  1.00  0.00      LIG  
ATOM   4213 C21  LIG     1       6.955   2.567  24.597  1.00  0.00      LIG  
ATOM   4214 C22  LIG     1       2.976  -4.898  26.056  1.00  0.00      LIG  
ATOM   4215 C23  LIG     1       1.596  -5.602  25.789  1.00  0.00      LIG  
ATOM   4216 C24  LIG     1       3.422  -5.324  27.441  1.00  0.00      LIG  
ATOM   4217 C25  LIG     1       1.145  -6.963  25.145  1.00  0.00      LIG  
ATOM   4218 C26  LIG     1       1.346  -8.275  25.903  1.00  0.00      LIG  
ATOM   4219 C27  LIG     1       0.319  -9.384  25.521  1.00  0.00      LIG  
ATOM   4220 C28  LIG     1       0.534 -10.679  26.278  1.00  0.00      LIG  
ATOM   4221 C29  LIG     1      -1.129  -8.959  25.701  1.00  0.00      LIG  
ATOM   4222 C30  LIG     1       0.418  -7.130  22.847  1.00  0.00      LIG  
ATOM   4223 C31  LIG     1       0.913  -7.302  21.446  1.00  0.00      LIG  
ATOM   4224 H    LIG     1       3.393   1.001  27.809  1.00  0.00      LIG  
ATOM   4225 H1   LIG     1       5.359   3.543  27.335  1.00  0.00      LIG  
ATOM   4226 H2   LIG     1       2.962   1.343  24.855  1.00  0.00      LIG  
ATOM   4227 H3   LIG     1       4.602   1.154  24.339  1.00  0.00      LIG  
ATOM   4228 H4   LIG     1       5.316  -1.101  28.772  1.00  0.00      LIG  
ATOM   4229 H5   LIG     1       4.364   3.377  25.134  1.00  0.00      LIG  
ATOM   4230 H6   LIG     1       3.432   2.865  26.503  1.00  0.00      LIG  
ATOM   4231 H7   LIG     1       7.003   0.030  27.660  1.00  0.00      LIG  
ATOM   4232 H8   LIG     1       6.723   0.527  29.309  1.00  0.00      LIG  
ATOM   4233 H9   LIG     1       3.435  -0.948  23.880  1.00  0.00      LIG  
ATOM   4234 H10  LIG     1       1.722  -0.852  24.228  1.00  0.00      LIG  
ATOM   4235 H11  LIG     1       2.624  -2.198  28.711  1.00  0.00      LIG  
ATOM   4236 H12  LIG     1       4.174  -2.934  28.429  1.00  0.00      LIG  
ATOM   4237 H13  LIG     1       5.659  -1.587  26.187  1.00  0.00      LIG  
ATOM   4238 H14  LIG     1       5.359  -0.927  24.575  1.00  0.00      LIG  
ATOM   4239 H15  LIG     1       6.306  -0.030  25.713  1.00  0.00      LIG  
ATOM   4240 H16  LIG     1       5.653   3.138  29.322  1.00  0.00      LIG  
ATOM   4241 H17  LIG     1       5.033   1.663  30.032  1.00  0.00      LIG  
ATOM   4242 H18  LIG     1       3.979   2.670  29.027  1.00  0.00      LIG  
ATOM   4243 H19  LIG     1       1.378   0.616  26.025  1.00  0.00      LIG  
ATOM   4244 H20  LIG     1       0.786  -1.008  26.337  1.00  0.00      LIG  
ATOM   4245 H21  LIG     1       1.623  -0.130  27.605  1.00  0.00      LIG  
ATOM   4246 H22  LIG     1       3.321  -3.094  23.854  1.00  0.00      LIG  
ATOM   4247 H23  LIG     1       1.590  -3.047  24.315  1.00  0.00      LIG  
ATOM   4248 H24  LIG     1       8.833   1.411  28.525  1.00  0.00      LIG  
ATOM   4249 H25  LIG     1       7.738   2.790  28.771  1.00  0.00      LIG  
ATOM   4250 H26  LIG     1       6.332   4.944  25.684  1.00  0.00      LIG  
ATOM   4251 H27  LIG     1       8.078   4.668  25.691  1.00  0.00      LIG  
ATOM   4252 H28  LIG     1       7.191   4.726  27.218  1.00  0.00      LIG  
ATOM   4253 H29  LIG     1       6.191   3.105  24.032  1.00  0.00      LIG  
ATOM   4254 H30  LIG     1       6.842   1.498  24.409  1.00  0.00      LIG  
ATOM   4255 H31  LIG     1       7.919   2.864  24.172  1.00  0.00      LIG  
ATOM   4256 H32  LIG     1       3.703  -5.282  25.351  1.00  0.00      LIG  
ATOM   4257 H33  LIG     1       4.224  -0.689  30.424  1.00  0.00      LIG  
ATOM   4258 H34  LIG     1       1.050  -4.873  25.204  1.00  0.00      LIG  
ATOM   4259 H35  LIG     1       1.130  -5.671  26.767  1.00  0.00      LIG  
ATOM   4260 H36  LIG     1       3.405  -6.412  27.530  1.00  0.00      LIG  
ATOM   4261 H37  LIG     1       2.761  -4.920  28.212  1.00  0.00      LIG  
ATOM   4262 H38  LIG     1       4.441  -4.983  27.643  1.00  0.00      LIG  
ATOM   4263 H39  LIG     1       0.071  -6.805  25.227  1.00  0.00      LIG  
ATOM   4264 H40  LIG     1       2.349  -8.624  25.665  1.00  0.00      LIG  
ATOM   4265 H41  LIG     1       1.529  -8.862  27.737  1.00  0.00      LIG  
ATOM   4266 H42  LIG     1      -0.213 -11.424  25.985  1.00  0.00      LIG  
ATOM   4267 H43  LIG     1       0.460 -10.534  27.349  1.00  0.00      LIG  
ATOM   4268 H44  LIG     1       1.509 -11.113  26.041  1.00  0.00      LIG  
ATOM   4269 H45  LIG     1      -1.487  -8.370  24.854  1.00  0.00      LIG  
ATOM   4270 H46  LIG     1      -1.784  -9.832  25.768  1.00  0.00      LIG  
ATOM   4271 H47  LIG     1      -1.253  -8.356  26.601  1.00  0.00      LIG  
ATOM   4272 H48  LIG     1      -0.212 -10.451  24.008  1.00  0.00      LIG  
ATOM   4273 H49  LIG     1       1.272  -6.348  21.052  1.00  0.00      LIG  
ATOM   4274 H50  LIG     1       0.087  -7.666  20.829  1.00  0.00      LIG  
ATOM   4275 H51  LIG     1       1.713  -8.045  21.422  1.00  0.00      LIG  
TER
REMARK  Energy: 141.054
REMARK  SimpleFitness: 141.054
REMARK  FullFitness: -733.4421
REMARK  InterFull: 0.79589
REMARK  IntraFull: 158.951
REMARK  solvFull: -1091.07
REMARK  surfFull: 197.881
REMARK  extraFull: 0.0
REMARK  deltaGcompsolvpol: -1091.07
REMARK  deltaGcompsolvnonpol: 197.881
REMARK  deltaGprotsolvpol: -1109.66
REMARK  deltaGprotsolvnonpol: 196.383
REMARK  deltaGligsolvpol: -13.3345
REMARK  deltaGligsolvnonpol: 16.9378
REMARK  deltaGvdw: 0.79589
REMARK  deltaGelec: 0.0
REMARK  deltaG: -3.421529
REMARK  Cluster: 5
REMARK  ClusterRank: 2
ATOM   4186 O    LIG     1       3.643  -0.458  29.601  1.00  0.00      LIG  
ATOM   4187 O1   LIG     1       8.845   2.036  26.175  1.00  0.00      LIG  
ATOM   4188 O2   LIG     1       1.582  -7.048  24.031  1.00  0.00      LIG  
ATOM   4189 O3   LIG     1       1.142  -7.935  27.460  1.00  0.00      LIG  
ATOM   4190 O4   LIG     1       0.476  -9.630  24.249  1.00  0.00      LIG  
ATOM   4191 O5   LIG     1      -0.608  -6.665  23.317  1.00  0.00      LIG  
ATOM   4192 C    LIG     1       3.731   0.264  25.957  1.00  0.00      LIG  
ATOM   4193 C1   LIG     1       3.902   0.566  27.455  1.00  0.00      LIG  
ATOM   4194 C2   LIG     1       5.070   1.553  27.814  1.00  0.00      LIG  
ATOM   4195 C3   LIG     1       2.443  -0.591  25.752  1.00  0.00      LIG  
ATOM   4196 C4   LIG     1       5.249   2.694  26.776  1.00  0.00      LIG  
ATOM   4197 C5   LIG     1       3.651   1.549  25.130  1.00  0.00      LIG  
ATOM   4198 C6   LIG     1       3.889  -0.763  28.251  1.00  0.00      LIG  
ATOM   4199 C7   LIG     1       4.028   2.809  25.878  1.00  0.00      LIG  
ATOM   4200 C8   LIG     1       2.575  -1.914  26.443  1.00  0.00      LIG  
ATOM   4201 C9   LIG     1       6.633   2.924  26.090  1.00  0.00      LIG  
ATOM   4202 C10  LIG     1       6.369   0.831  28.188  1.00  0.00      LIG  
ATOM   4203 C11  LIG     1       2.259  -0.964  24.305  1.00  0.00      LIG  
ATOM   4204 C12  LIG     1       2.788  -1.765  27.905  1.00  0.00      LIG  
ATOM   4205 C13  LIG     1       4.963  -0.493  25.429  1.00  0.00      LIG  
ATOM   4206 C14  LIG     1       4.676   2.310  29.088  1.00  0.00      LIG  
ATOM   4207 C15  LIG     1       2.552  -3.000  25.637  1.00  0.00      LIG  
ATOM   4208 C16  LIG     1       1.143   0.096  26.190  1.00  0.00      LIG  
ATOM   4209 C17  LIG     1       2.376  -2.456  24.267  1.00  0.00      LIG  
ATOM   4210 C18  LIG     1       7.572   1.732  28.131  1.00  0.00      LIG  
ATOM   4211 C19  LIG     1       7.749   2.125  26.710  1.00  0.00      LIG  
ATOM   4212 C20  LIG     1       7.003   4.388  26.288  1.00  0.00      LIG  
ATOM   4213 C21  LIG     1       6.691   2.704  24.581  1.00  0.00      LIG  
ATOM   4214 C22  LIG     1       3.068  -4.461  25.794  1.00  0.00      LIG  
ATOM   4215 C23  LIG     1       2.291  -5.786  26.210  1.00  0.00      LIG  
ATOM   4216 C24  LIG     1       4.265  -4.405  26.732  1.00  0.00      LIG  
ATOM   4217 C25  LIG     1       1.278  -6.730  25.404  1.00  0.00      LIG  
ATOM   4218 C26  LIG     1       1.282  -8.128  26.064  1.00  0.00      LIG  
ATOM   4219 C27  LIG     1       0.273  -9.223  25.588  1.00  0.00      LIG  
ATOM   4220 C28  LIG     1       0.443 -10.538  26.324  1.00  0.00      LIG  
ATOM   4221 C29  LIG     1      -1.167  -8.770  25.719  1.00  0.00      LIG  
ATOM   4222 C30  LIG     1       0.530  -7.055  23.122  1.00  0.00      LIG  
ATOM   4223 C31  LIG     1       1.002  -7.463  21.764  1.00  0.00      LIG  
ATOM   4224 H    LIG     1       3.007   1.108  27.766  1.00  0.00      LIG  
ATOM   4225 H1   LIG     1       5.146   3.613  27.358  1.00  0.00      LIG  
ATOM   4226 H2   LIG     1       2.654   1.710  24.718  1.00  0.00      LIG  
ATOM   4227 H3   LIG     1       4.292   1.448  24.252  1.00  0.00      LIG  
ATOM   4228 H4   LIG     1       4.846  -1.286  28.185  1.00  0.00      LIG  
ATOM   4229 H5   LIG     1       4.144   3.635  25.172  1.00  0.00      LIG  
ATOM   4230 H6   LIG     1       3.175   3.085  26.505  1.00  0.00      LIG  
ATOM   4231 H7   LIG     1       6.543  -0.024  27.531  1.00  0.00      LIG  
ATOM   4232 H8   LIG     1       6.290   0.424  29.200  1.00  0.00      LIG  
ATOM   4233 H9   LIG     1       2.981  -0.514  23.621  1.00  0.00      LIG  
ATOM   4234 H10  LIG     1       1.279  -0.650  23.940  1.00  0.00      LIG  
ATOM   4235 H11  LIG     1       1.842  -1.446  28.352  1.00  0.00      LIG  
ATOM   4236 H12  LIG     1       2.999  -2.720  28.390  1.00  0.00      LIG  
ATOM   4237 H13  LIG     1       5.129  -1.443  25.937  1.00  0.00      LIG  
ATOM   4238 H14  LIG     1       4.895  -0.699  24.360  1.00  0.00      LIG  
ATOM   4239 H15  LIG     1       5.871   0.092  25.554  1.00  0.00      LIG  
ATOM   4240 H16  LIG     1       5.383   3.115  29.309  1.00  0.00      LIG  
ATOM   4241 H17  LIG     1       4.669   1.664  29.967  1.00  0.00      LIG  
ATOM   4242 H18  LIG     1       3.684   2.759  28.983  1.00  0.00      LIG  
ATOM   4243 H19  LIG     1       0.936   0.980  25.582  1.00  0.00      LIG  
ATOM   4244 H20  LIG     1       0.291  -0.580  26.067  1.00  0.00      LIG  
ATOM   4245 H21  LIG     1       1.153   0.407  27.237  1.00  0.00      LIG  
ATOM   4246 H22  LIG     1       3.227  -2.725  23.639  1.00  0.00      LIG  
ATOM   4247 H23  LIG     1       1.467  -2.858  23.825  1.00  0.00      LIG  
ATOM   4248 H24  LIG     1       8.463   1.181  28.444  1.00  0.00      LIG  
ATOM   4249 H25  LIG     1       7.470   2.624  28.753  1.00  0.00      LIG  
ATOM   4250 H26  LIG     1       6.249   5.035  25.832  1.00  0.00      LIG  
ATOM   4251 H27  LIG     1       7.968   4.621  25.826  1.00  0.00      LIG  
ATOM   4252 H28  LIG     1       7.073   4.641  27.350  1.00  0.00      LIG  
ATOM   4253 H29  LIG     1       5.965   3.330  24.056  1.00  0.00      LIG  
ATOM   4254 H30  LIG     1       6.513   1.661  24.314  1.00  0.00      LIG  
ATOM   4255 H31  LIG     1       7.673   2.973  24.181  1.00  0.00      LIG  
ATOM   4256 H32  LIG     1       3.529  -4.667  24.841  1.00  0.00      LIG  
ATOM   4257 H33  LIG     1       4.515  -0.380  30.039  1.00  0.00      LIG  
ATOM   4258 H34  LIG     1       1.838  -5.580  27.182  1.00  0.00      LIG  
ATOM   4259 H35  LIG     1       3.107  -6.471  26.457  1.00  0.00      LIG  
ATOM   4260 H36  LIG     1       4.971  -5.186  26.479  1.00  0.00      LIG  
ATOM   4261 H37  LIG     1       3.956  -4.550  27.771  1.00  0.00      LIG  
ATOM   4262 H38  LIG     1       4.833  -3.473  26.663  1.00  0.00      LIG  
ATOM   4263 H39  LIG     1       0.282  -6.319  25.516  1.00  0.00      LIG  
ATOM   4264 H40  LIG     1       2.279  -8.529  25.885  1.00  0.00      LIG  
ATOM   4265 H41  LIG     1       1.298  -8.798  27.880  1.00  0.00      LIG  
ATOM   4266 H42  LIG     1      -0.314 -11.261  26.005  1.00  0.00      LIG  
ATOM   4267 H43  LIG     1       0.354 -10.419  27.392  1.00  0.00      LIG  
ATOM   4268 H44  LIG     1       1.412 -10.994  26.105  1.00  0.00      LIG  
ATOM   4269 H45  LIG     1      -1.483  -8.157  24.878  1.00  0.00      LIG  
ATOM   4270 H46  LIG     1      -1.841  -9.631  25.732  1.00  0.00      LIG  
ATOM   4271 H47  LIG     1      -1.308  -8.193  26.633  1.00  0.00      LIG  
ATOM   4272 H48  LIG     1      -0.197 -10.306  24.057  1.00  0.00      LIG  
ATOM   4273 H49  LIG     1       1.530  -6.636  21.285  1.00  0.00      LIG  
ATOM   4274 H50  LIG     1       0.128  -7.738  21.168  1.00  0.00      LIG  
ATOM   4275 H51  LIG     1       1.658  -8.333  21.843  1.00  0.00      LIG  
TER
REMARK  Energy: 141.054
REMARK  SimpleFitness: 141.054
REMARK  FullFitness: -733.4421
REMARK  InterFull: 0.79589
REMARK  IntraFull: 158.951
REMARK  solvFull: -1091.07
REMARK  surfFull: 197.881
REMARK  extraFull: 0.0
REMARK  deltaGcompsolvpol: -1091.07
REMARK  deltaGcompsolvnonpol: 197.881
REMARK  deltaGprotsolvpol: -1109.66
REMARK  deltaGprotsolvnonpol: 196.383
REMARK  deltaGligsolvpol: -13.3345
REMARK  deltaGligsolvnonpol: 16.9378
REMARK  deltaGvdw: 0.79589
REMARK  deltaGelec: 0.0
REMARK  deltaG: -3.421529
REMARK  Cluster: 5
REMARK  ClusterRank: 3
ATOM   4186 O    LIG     1       3.643  -0.458  29.601  1.00  0.00      LIG  
ATOM   4187 O1   LIG     1       8.845   2.036  26.175  1.00  0.00      LIG  
ATOM   4188 O2   LIG     1       1.582  -7.048  24.031  1.00  0.00      LIG  
ATOM   4189 O3   LIG     1       1.142  -7.935  27.460  1.00  0.00      LIG  
ATOM   4190 O4   LIG     1       0.476  -9.630  24.249  1.00  0.00      LIG  
ATOM   4191 O5   LIG     1      -0.608  -6.665  23.317  1.00  0.00      LIG  
ATOM   4192 C    LIG     1       3.731   0.264  25.957  1.00  0.00      LIG  
ATOM   4193 C1   LIG     1       3.902   0.566  27.455  1.00  0.00      LIG  
ATOM   4194 C2   LIG     1       5.070   1.553  27.814  1.00  0.00      LIG  
ATOM   4195 C3   LIG     1       2.443  -0.591  25.752  1.00  0.00      LIG  
ATOM   4196 C4   LIG     1       5.249   2.694  26.776  1.00  0.00      LIG  
ATOM   4197 C5   LIG     1       3.651   1.549  25.130  1.00  0.00      LIG  
ATOM   4198 C6   LIG     1       3.889  -0.763  28.251  1.00  0.00      LIG  
ATOM   4199 C7   LIG     1       4.028   2.809  25.878  1.00  0.00      LIG  
ATOM   4200 C8   LIG     1       2.575  -1.914  26.443  1.00  0.00      LIG  
ATOM   4201 C9   LIG     1       6.633   2.924  26.090  1.00  0.00      LIG  
ATOM   4202 C10  LIG     1       6.369   0.831  28.188  1.00  0.00      LIG  
ATOM   4203 C11  LIG     1       2.259  -0.964  24.305  1.00  0.00      LIG  
ATOM   4204 C12  LIG     1       2.788  -1.765  27.905  1.00  0.00      LIG  
ATOM   4205 C13  LIG     1       4.963  -0.493  25.429  1.00  0.00      LIG  
ATOM   4206 C14  LIG     1       4.676   2.310  29.088  1.00  0.00      LIG  
ATOM   4207 C15  LIG     1       2.552  -3.000  25.637  1.00  0.00      LIG  
ATOM   4208 C16  LIG     1       1.143   0.096  26.190  1.00  0.00      LIG  
ATOM   4209 C17  LIG     1       2.376  -2.456  24.267  1.00  0.00      LIG  
ATOM   4210 C18  LIG     1       7.572   1.732  28.131  1.00  0.00      LIG  
ATOM   4211 C19  LIG     1       7.749   2.125  26.710  1.00  0.00      LIG  
ATOM   4212 C20  LIG     1       7.003   4.388  26.288  1.00  0.00      LIG  
ATOM   4213 C21  LIG     1       6.691   2.704  24.581  1.00  0.00      LIG  
ATOM   4214 C22  LIG     1       3.068  -4.461  25.794  1.00  0.00      LIG  
ATOM   4215 C23  LIG     1       2.291  -5.786  26.210  1.00  0.00      LIG  
ATOM   4216 C24  LIG     1       4.265  -4.405  26.732  1.00  0.00      LIG  
ATOM   4217 C25  LIG     1       1.278  -6.730  25.404  1.00  0.00      LIG  
ATOM   4218 C26  LIG     1       1.282  -8.128  26.064  1.00  0.00      LIG  
ATOM   4219 C27  LIG     1       0.273  -9.223  25.588  1.00  0.00      LIG  
ATOM   4220 C28  LIG     1       0.443 -10.538  26.324  1.00  0.00      LIG  
ATOM   4221 C29  LIG     1      -1.167  -8.770  25.719  1.00  0.00      LIG  
ATOM   4222 C30  LIG     1       0.530  -7.055  23.122  1.00  0.00      LIG  
ATOM   4223 C31  LIG     1       1.002  -7.463  21.764  1.00  0.00      LIG  
ATOM   4224 H    LIG     1       3.007   1.108  27.766  1.00  0.00      LIG  
ATOM   4225 H1   LIG     1       5.146   3.613  27.358  1.00  0.00      LIG  
ATOM   4226 H2   LIG     1       2.654   1.710  24.718  1.00  0.00      LIG  
ATOM   4227 H3   LIG     1       4.292   1.448  24.252  1.00  0.00      LIG  
ATOM   4228 H4   LIG     1       4.846  -1.286  28.185  1.00  0.00      LIG  
ATOM   4229 H5   LIG     1       4.144   3.635  25.172  1.00  0.00      LIG  
ATOM   4230 H6   LIG     1       3.175   3.085  26.505  1.00  0.00      LIG  
ATOM   4231 H7   LIG     1       6.543  -0.024  27.531  1.00  0.00      LIG  
ATOM   4232 H8   LIG     1       6.290   0.424  29.200  1.00  0.00      LIG  
ATOM   4233 H9   LIG     1       2.981  -0.514  23.621  1.00  0.00      LIG  
ATOM   4234 H10  LIG     1       1.279  -0.650  23.940  1.00  0.00      LIG  
ATOM   4235 H11  LIG     1       1.842  -1.446  28.352  1.00  0.00      LIG  
ATOM   4236 H12  LIG     1       2.999  -2.720  28.390  1.00  0.00      LIG  
ATOM   4237 H13  LIG     1       5.129  -1.443  25.937  1.00  0.00      LIG  
ATOM   4238 H14  LIG     1       4.895  -0.699  24.360  1.00  0.00      LIG  
ATOM   4239 H15  LIG     1       5.871   0.092  25.554  1.00  0.00      LIG  
ATOM   4240 H16  LIG     1       5.383   3.115  29.309  1.00  0.00      LIG  
ATOM   4241 H17  LIG     1       4.669   1.664  29.967  1.00  0.00      LIG  
ATOM   4242 H18  LIG     1       3.684   2.759  28.983  1.00  0.00      LIG  
ATOM   4243 H19  LIG     1       0.936   0.980  25.582  1.00  0.00      LIG  
ATOM   4244 H20  LIG     1       0.291  -0.580  26.067  1.00  0.00      LIG  
ATOM   4245 H21  LIG     1       1.153   0.407  27.237  1.00  0.00      LIG  
ATOM   4246 H22  LIG     1       3.227  -2.725  23.639  1.00  0.00      LIG  
ATOM   4247 H23  LIG     1       1.467  -2.858  23.825  1.00  0.00      LIG  
ATOM   4248 H24  LIG     1       8.463   1.181  28.444  1.00  0.00      LIG  
ATOM   4249 H25  LIG     1       7.470   2.624  28.753  1.00  0.00      LIG  
ATOM   4250 H26  LIG     1       6.249   5.035  25.832  1.00  0.00      LIG  
ATOM   4251 H27  LIG     1       7.968   4.621  25.826  1.00  0.00      LIG  
ATOM   4252 H28  LIG     1       7.073   4.641  27.350  1.00  0.00      LIG  
ATOM   4253 H29  LIG     1       5.965   3.330  24.056  1.00  0.00      LIG  
ATOM   4254 H30  LIG     1       6.513   1.661  24.314  1.00  0.00      LIG  
ATOM   4255 H31  LIG     1       7.673   2.973  24.181  1.00  0.00      LIG  
ATOM   4256 H32  LIG     1       3.529  -4.667  24.841  1.00  0.00      LIG  
ATOM   4257 H33  LIG     1       4.515  -0.380  30.039  1.00  0.00      LIG  
ATOM   4258 H34  LIG     1       1.838  -5.580  27.182  1.00  0.00      LIG  
ATOM   4259 H35  LIG     1       3.107  -6.471  26.457  1.00  0.00      LIG  
ATOM   4260 H36  LIG     1       4.971  -5.186  26.479  1.00  0.00      LIG  
ATOM   4261 H37  LIG     1       3.956  -4.550  27.771  1.00  0.00      LIG  
ATOM   4262 H38  LIG     1       4.833  -3.473  26.663  1.00  0.00      LIG  
ATOM   4263 H39  LIG     1       0.282  -6.319  25.516  1.00  0.00      LIG  
ATOM   4264 H40  LIG     1       2.279  -8.529  25.885  1.00  0.00      LIG  
ATOM   4265 H41  LIG     1       1.298  -8.798  27.880  1.00  0.00      LIG  
ATOM   4266 H42  LIG     1      -0.314 -11.261  26.005  1.00  0.00      LIG  
ATOM   4267 H43  LIG     1       0.354 -10.419  27.392  1.00  0.00      LIG  
ATOM   4268 H44  LIG     1       1.412 -10.994  26.105  1.00  0.00      LIG  
ATOM   4269 H45  LIG     1      -1.483  -8.157  24.878  1.00  0.00      LIG  
ATOM   4270 H46  LIG     1      -1.841  -9.631  25.732  1.00  0.00      LIG  
ATOM   4271 H47  LIG     1      -1.308  -8.193  26.633  1.00  0.00      LIG  
ATOM   4272 H48  LIG     1      -0.197 -10.306  24.057  1.00  0.00      LIG  
ATOM   4273 H49  LIG     1       1.530  -6.636  21.285  1.00  0.00      LIG  
ATOM   4274 H50  LIG     1       0.128  -7.738  21.168  1.00  0.00      LIG  
ATOM   4275 H51  LIG     1       1.658  -8.333  21.843  1.00  0.00      LIG  
TER
REMARK  Energy: 155.901
REMARK  SimpleFitness: 155.901
REMARK  FullFitness: -721.2379
REMARK  InterFull: -7.77795
REMARK  IntraFull: 178.697
REMARK  solvFull: -1089.61
REMARK  surfFull: 197.453
REMARK  extraFull: 0.0
REMARK  deltaGcompsolvpol: -1089.61
REMARK  deltaGcompsolvnonpol: 197.453
REMARK  deltaGprotsolvpol: -1109.66
REMARK  deltaGprotsolvnonpol: 196.383
REMARK  deltaGligsolvpol: -12.2476
REMARK  deltaGligsolvnonpol: 16.5112
REMARK  deltaGvdw: -7.77795
REMARK  deltaGelec: 0.0
REMARK  deltaG: -4.2099147
REMARK  Cluster: 5
REMARK  ClusterRank: 4
ATOM   4186 O    LIG     1       3.629  -0.898  29.499  1.00  0.00      LIG  
ATOM   4187 O1   LIG     1       9.554   2.100  26.337  1.00  0.00      LIG  
ATOM   4188 O2   LIG     1       0.384  -6.675  23.814  1.00  0.00      LIG  
ATOM   4189 O3   LIG     1       1.500  -8.191  27.020  1.00  0.00      LIG  
ATOM   4190 O4   LIG     1       0.007  -9.800  24.072  1.00  0.00      LIG  
ATOM   4191 O5   LIG     1       1.655  -8.208  22.650  1.00  0.00      LIG  
ATOM   4192 C    LIG     1       4.510  -0.078  26.205  1.00  0.00      LIG  
ATOM   4193 C1   LIG     1       4.732   0.185  27.690  1.00  0.00      LIG  
ATOM   4194 C2   LIG     1       5.888   1.159  28.060  1.00  0.00      LIG  
ATOM   4195 C3   LIG     1       3.270  -1.014  26.089  1.00  0.00      LIG  
ATOM   4196 C4   LIG     1       5.938   2.390  27.116  1.00  0.00      LIG  
ATOM   4197 C5   LIG     1       4.291   1.251  25.472  1.00  0.00      LIG  
ATOM   4198 C6   LIG     1       4.654  -1.106  28.542  1.00  0.00      LIG  
ATOM   4199 C7   LIG     1       4.674   2.494  26.263  1.00  0.00      LIG  
ATOM   4200 C8   LIG     1       3.519  -2.393  26.651  1.00  0.00      LIG  
ATOM   4201 C9   LIG     1       7.267   2.762  26.388  1.00  0.00      LIG  
ATOM   4202 C10  LIG     1       7.242   0.479  28.288  1.00  0.00      LIG  
ATOM   4203 C11  LIG     1       2.884  -1.275  24.665  1.00  0.00      LIG  
ATOM   4204 C12  LIG     1       4.337  -2.454  27.894  1.00  0.00      LIG  
ATOM   4205 C13  LIG     1       5.745  -0.700  25.540  1.00  0.00      LIG  
ATOM   4206 C14  LIG     1       5.520   1.727  29.431  1.00  0.00      LIG  
ATOM   4207 C15  LIG     1       3.058  -3.409  25.889  1.00  0.00      LIG  
ATOM   4208 C16  LIG     1       1.972  -0.450  26.695  1.00  0.00      LIG  
ATOM   4209 C17  LIG     1       2.614  -2.741  24.635  1.00  0.00      LIG  
ATOM   4210 C18  LIG     1       8.382   1.462  28.272  1.00  0.00      LIG  
ATOM   4211 C19  LIG     1       8.471   2.012  26.896  1.00  0.00      LIG  
ATOM   4212 C20  LIG     1       7.541   4.234  26.665  1.00  0.00      LIG  
ATOM   4213 C21  LIG     1       7.261   2.637  24.866  1.00  0.00      LIG  
ATOM   4214 C22  LIG     1       2.995  -4.979  26.006  1.00  0.00      LIG  
ATOM   4215 C23  LIG     1       1.567  -5.577  25.797  1.00  0.00      LIG  
ATOM   4216 C24  LIG     1       3.430  -5.450  27.383  1.00  0.00      LIG  
ATOM   4217 C25  LIG     1       0.968  -6.866  25.127  1.00  0.00      LIG  
ATOM   4218 C26  LIG     1       1.258  -8.296  25.622  1.00  0.00      LIG  
ATOM   4219 C27  LIG     1       0.128  -9.359  25.408  1.00  0.00      LIG  
ATOM   4220 C28  LIG     1       0.408 -10.633  26.184  1.00  0.00      LIG  
ATOM   4221 C29  LIG     1      -1.255  -8.845  25.753  1.00  0.00      LIG  
ATOM   4222 C30  LIG     1       0.766  -7.378  22.709  1.00  0.00      LIG  
ATOM   4223 C31  LIG     1      -0.133  -7.039  21.560  1.00  0.00      LIG  
ATOM   4224 H    LIG     1       3.856   0.775  27.975  1.00  0.00      LIG  
ATOM   4225 H1   LIG     1       5.808   3.241  27.790  1.00  0.00      LIG  
ATOM   4226 H2   LIG     1       3.251   1.375  25.166  1.00  0.00      LIG  
ATOM   4227 H3   LIG     1       4.853   1.242  24.535  1.00  0.00      LIG  
ATOM   4228 H4   LIG     1       5.570  -1.259  29.105  1.00  0.00      LIG  
ATOM   4229 H5   LIG     1       4.724   3.357  25.596  1.00  0.00      LIG  
ATOM   4230 H6   LIG     1       3.842   2.714  26.938  1.00  0.00      LIG  
ATOM   4231 H7   LIG     1       7.424  -0.297  27.543  1.00  0.00      LIG  
ATOM   4232 H8   LIG     1       7.247  -0.026  29.257  1.00  0.00      LIG  
ATOM   4233 H9   LIG     1       3.664  -1.032  23.943  1.00  0.00      LIG  
ATOM   4234 H10  LIG     1       1.996  -0.712  24.362  1.00  0.00      LIG  
ATOM   4235 H11  LIG     1       3.851  -3.109  28.623  1.00  0.00      LIG  
ATOM   4236 H12  LIG     1       5.289  -2.919  27.624  1.00  0.00      LIG  
ATOM   4237 H13  LIG     1       6.010  -1.675  25.949  1.00  0.00      LIG  
ATOM   4238 H14  LIG     1       5.601  -0.810  24.465  1.00  0.00      LIG  
ATOM   4239 H15  LIG     1       6.619  -0.064  25.650  1.00  0.00      LIG  
ATOM   4240 H16  LIG     1       6.229   2.496  29.748  1.00  0.00      LIG  
ATOM   4241 H17  LIG     1       5.516   0.953  30.200  1.00  0.00      LIG  
ATOM   4242 H18  LIG     1       4.528   2.187  29.408  1.00  0.00      LIG  
ATOM   4243 H19  LIG     1       1.711   0.514  26.254  1.00  0.00      LIG  
ATOM   4244 H20  LIG     1       1.128  -1.120  26.503  1.00  0.00      LIG  
ATOM   4245 H21  LIG     1       2.015  -0.314  27.774  1.00  0.00      LIG  
ATOM   4246 H22  LIG     1       3.237  -3.095  23.819  1.00  0.00      LIG  
ATOM   4247 H23  LIG     1       1.559  -2.930  24.427  1.00  0.00      LIG  
ATOM   4248 H24  LIG     1       9.319   0.944  28.494  1.00  0.00      LIG  
ATOM   4249 H25  LIG     1       8.254   2.279  28.986  1.00  0.00      LIG  
ATOM   4250 H26  LIG     1       6.718   4.851  26.295  1.00  0.00      LIG  
ATOM   4251 H27  LIG     1       8.459   4.570  26.172  1.00  0.00      LIG  
ATOM   4252 H28  LIG     1       7.653   4.424  27.737  1.00  0.00      LIG  
ATOM   4253 H29  LIG     1       6.485   3.259  24.413  1.00  0.00      LIG  
ATOM   4254 H30  LIG     1       7.115   1.605  24.542  1.00  0.00      LIG  
ATOM   4255 H31  LIG     1       8.210   2.973  24.437  1.00  0.00      LIG  
ATOM   4256 H32  LIG     1       3.664  -5.411  25.283  1.00  0.00      LIG  
ATOM   4257 H33  LIG     1       4.102  -0.745  30.339  1.00  0.00      LIG  
ATOM   4258 H34  LIG     1       1.023  -4.773  25.321  1.00  0.00      LIG  
ATOM   4259 H35  LIG     1       1.203  -5.683  26.819  1.00  0.00      LIG  
ATOM   4260 H36  LIG     1       3.343  -6.534  27.466  1.00  0.00      LIG  
ATOM   4261 H37  LIG     1       2.809  -5.009  28.168  1.00  0.00      LIG  
ATOM   4262 H38  LIG     1       4.474  -5.188  27.576  1.00  0.00      LIG  
ATOM   4263 H39  LIG     1       0.029  -6.739  25.662  1.00  0.00      LIG  
ATOM   4264 H40  LIG     1       2.176  -8.638  25.149  1.00  0.00      LIG  
ATOM   4265 H41  LIG     1       1.956  -9.011  27.284  1.00  0.00      LIG  
ATOM   4266 H42  LIG     1      -0.366 -11.382  25.996  1.00  0.00      LIG  
ATOM   4267 H43  LIG     1       0.449 -10.455  27.255  1.00  0.00      LIG  
ATOM   4268 H44  LIG     1       1.357 -11.073  25.866  1.00  0.00      LIG  
ATOM   4269 H45  LIG     1      -1.644  -8.191  24.967  1.00  0.00      LIG  
ATOM   4270 H46  LIG     1      -1.964  -9.670  25.860  1.00  0.00      LIG  
ATOM   4271 H47  LIG     1      -1.231  -8.271  26.679  1.00  0.00      LIG  
ATOM   4272 H48  LIG     1       0.886  -9.708  23.660  1.00  0.00      LIG  
ATOM   4273 H49  LIG     1       0.300  -7.452  20.645  1.00  0.00      LIG  
ATOM   4274 H50  LIG     1      -0.205  -5.953  21.449  1.00  0.00      LIG  
ATOM   4275 H51  LIG     1      -1.121  -7.477  21.725  1.00  0.00      LIG  
TER
REMARK  Energy: 155.901
REMARK  SimpleFitness: 155.901
REMARK  FullFitness: -721.2379
REMARK  InterFull: -7.77795
REMARK  IntraFull: 178.697
REMARK  solvFull: -1089.61
REMARK  surfFull: 197.453
REMARK  extraFull: 0.0
REMARK  deltaGcompsolvpol: -1089.61
REMARK  deltaGcompsolvnonpol: 197.453
REMARK  deltaGprotsolvpol: -1109.66
REMARK  deltaGprotsolvnonpol: 196.383
REMARK  deltaGligsolvpol: -12.2476
REMARK  deltaGligsolvnonpol: 16.5112
REMARK  deltaGvdw: -7.77795
REMARK  deltaGelec: 0.0
REMARK  deltaG: -4.2099147
REMARK  Cluster: 5
REMARK  ClusterRank: 5
ATOM   4186 O    LIG     1       3.629  -0.898  29.499  1.00  0.00      LIG  
ATOM   4187 O1   LIG     1       9.554   2.100  26.337  1.00  0.00      LIG  
ATOM   4188 O2   LIG     1       0.384  -6.675  23.814  1.00  0.00      LIG  
ATOM   4189 O3   LIG     1       1.500  -8.191  27.020  1.00  0.00      LIG  
ATOM   4190 O4   LIG     1       0.007  -9.800  24.072  1.00  0.00      LIG  
ATOM   4191 O5   LIG     1       1.655  -8.208  22.650  1.00  0.00      LIG  
ATOM   4192 C    LIG     1       4.510  -0.078  26.205  1.00  0.00      LIG  
ATOM   4193 C1   LIG     1       4.732   0.185  27.690  1.00  0.00      LIG  
ATOM   4194 C2   LIG     1       5.888   1.159  28.060  1.00  0.00      LIG  
ATOM   4195 C3   LIG     1       3.270  -1.014  26.089  1.00  0.00      LIG  
ATOM   4196 C4   LIG     1       5.938   2.390  27.116  1.00  0.00      LIG  
ATOM   4197 C5   LIG     1       4.291   1.251  25.472  1.00  0.00      LIG  
ATOM   4198 C6   LIG     1       4.654  -1.106  28.542  1.00  0.00      LIG  
ATOM   4199 C7   LIG     1       4.674   2.494  26.263  1.00  0.00      LIG  
ATOM   4200 C8   LIG     1       3.519  -2.393  26.651  1.00  0.00      LIG  
ATOM   4201 C9   LIG     1       7.267   2.762  26.388  1.00  0.00      LIG  
ATOM   4202 C10  LIG     1       7.242   0.479  28.288  1.00  0.00      LIG  
ATOM   4203 C11  LIG     1       2.884  -1.275  24.665  1.00  0.00      LIG  
ATOM   4204 C12  LIG     1       4.337  -2.454  27.894  1.00  0.00      LIG  
ATOM   4205 C13  LIG     1       5.745  -0.700  25.540  1.00  0.00      LIG  
ATOM   4206 C14  LIG     1       5.520   1.727  29.431  1.00  0.00      LIG  
ATOM   4207 C15  LIG     1       3.058  -3.409  25.889  1.00  0.00      LIG  
ATOM   4208 C16  LIG     1       1.972  -0.450  26.695  1.00  0.00      LIG  
ATOM   4209 C17  LIG     1       2.614  -2.741  24.635  1.00  0.00      LIG  
ATOM   4210 C18  LIG     1       8.382   1.462  28.272  1.00  0.00      LIG  
ATOM   4211 C19  LIG     1       8.471   2.012  26.896  1.00  0.00      LIG  
ATOM   4212 C20  LIG     1       7.541   4.234  26.665  1.00  0.00      LIG  
ATOM   4213 C21  LIG     1       7.261   2.637  24.866  1.00  0.00      LIG  
ATOM   4214 C22  LIG     1       2.995  -4.979  26.006  1.00  0.00      LIG  
ATOM   4215 C23  LIG     1       1.567  -5.577  25.797  1.00  0.00      LIG  
ATOM   4216 C24  LIG     1       3.430  -5.450  27.383  1.00  0.00      LIG  
ATOM   4217 C25  LIG     1       0.968  -6.866  25.127  1.00  0.00      LIG  
ATOM   4218 C26  LIG     1       1.258  -8.296  25.622  1.00  0.00      LIG  
ATOM   4219 C27  LIG     1       0.128  -9.359  25.408  1.00  0.00      LIG  
ATOM   4220 C28  LIG     1       0.408 -10.633  26.184  1.00  0.00      LIG  
ATOM   4221 C29  LIG     1      -1.255  -8.845  25.753  1.00  0.00      LIG  
ATOM   4222 C30  LIG     1       0.766  -7.378  22.709  1.00  0.00      LIG  
ATOM   4223 C31  LIG     1      -0.133  -7.039  21.560  1.00  0.00      LIG  
ATOM   4224 H    LIG     1       3.856   0.775  27.975  1.00  0.00      LIG  
ATOM   4225 H1   LIG     1       5.808   3.241  27.790  1.00  0.00      LIG  
ATOM   4226 H2   LIG     1       3.251   1.375  25.166  1.00  0.00      LIG  
ATOM   4227 H3   LIG     1       4.853   1.242  24.535  1.00  0.00      LIG  
ATOM   4228 H4   LIG     1       5.570  -1.259  29.105  1.00  0.00      LIG  
ATOM   4229 H5   LIG     1       4.724   3.357  25.596  1.00  0.00      LIG  
ATOM   4230 H6   LIG     1       3.842   2.714  26.938  1.00  0.00      LIG  
ATOM   4231 H7   LIG     1       7.424  -0.297  27.543  1.00  0.00      LIG  
ATOM   4232 H8   LIG     1       7.247  -0.026  29.257  1.00  0.00      LIG  
ATOM   4233 H9   LIG     1       3.664  -1.032  23.943  1.00  0.00      LIG  
ATOM   4234 H10  LIG     1       1.996  -0.712  24.362  1.00  0.00      LIG  
ATOM   4235 H11  LIG     1       3.851  -3.109  28.623  1.00  0.00      LIG  
ATOM   4236 H12  LIG     1       5.289  -2.919  27.624  1.00  0.00      LIG  
ATOM   4237 H13  LIG     1       6.010  -1.675  25.949  1.00  0.00      LIG  
ATOM   4238 H14  LIG     1       5.601  -0.810  24.465  1.00  0.00      LIG  
ATOM   4239 H15  LIG     1       6.619  -0.064  25.650  1.00  0.00      LIG  
ATOM   4240 H16  LIG     1       6.229   2.496  29.748  1.00  0.00      LIG  
ATOM   4241 H17  LIG     1       5.516   0.953  30.200  1.00  0.00      LIG  
ATOM   4242 H18  LIG     1       4.528   2.187  29.408  1.00  0.00      LIG  
ATOM   4243 H19  LIG     1       1.711   0.514  26.254  1.00  0.00      LIG  
ATOM   4244 H20  LIG     1       1.128  -1.120  26.503  1.00  0.00      LIG  
ATOM   4245 H21  LIG     1       2.015  -0.314  27.774  1.00  0.00      LIG  
ATOM   4246 H22  LIG     1       3.237  -3.095  23.819  1.00  0.00      LIG  
ATOM   4247 H23  LIG     1       1.559  -2.930  24.427  1.00  0.00      LIG  
ATOM   4248 H24  LIG     1       9.319   0.944  28.494  1.00  0.00      LIG  
ATOM   4249 H25  LIG     1       8.254   2.279  28.986  1.00  0.00      LIG  
ATOM   4250 H26  LIG     1       6.718   4.851  26.295  1.00  0.00      LIG  
ATOM   4251 H27  LIG     1       8.459   4.570  26.172  1.00  0.00      LIG  
ATOM   4252 H28  LIG     1       7.653   4.424  27.737  1.00  0.00      LIG  
ATOM   4253 H29  LIG     1       6.485   3.259  24.413  1.00  0.00      LIG  
ATOM   4254 H30  LIG     1       7.115   1.605  24.542  1.00  0.00      LIG  
ATOM   4255 H31  LIG     1       8.210   2.973  24.437  1.00  0.00      LIG  
ATOM   4256 H32  LIG     1       3.664  -5.411  25.283  1.00  0.00      LIG  
ATOM   4257 H33  LIG     1       4.102  -0.745  30.339  1.00  0.00      LIG  
ATOM   4258 H34  LIG     1       1.023  -4.773  25.321  1.00  0.00      LIG  
ATOM   4259 H35  LIG     1       1.203  -5.683  26.819  1.00  0.00      LIG  
ATOM   4260 H36  LIG     1       3.343  -6.534  27.466  1.00  0.00      LIG  
ATOM   4261 H37  LIG     1       2.809  -5.009  28.168  1.00  0.00      LIG  
ATOM   4262 H38  LIG     1       4.474  -5.188  27.576  1.00  0.00      LIG  
ATOM   4263 H39  LIG     1       0.029  -6.739  25.662  1.00  0.00      LIG  
ATOM   4264 H40  LIG     1       2.176  -8.638  25.149  1.00  0.00      LIG  
ATOM   4265 H41  LIG     1       1.956  -9.011  27.284  1.00  0.00      LIG  
ATOM   4266 H42  LIG     1      -0.366 -11.382  25.996  1.00  0.00      LIG  
ATOM   4267 H43  LIG     1       0.449 -10.455  27.255  1.00  0.00      LIG  
ATOM   4268 H44  LIG     1       1.357 -11.073  25.866  1.00  0.00      LIG  
ATOM   4269 H45  LIG     1      -1.644  -8.191  24.967  1.00  0.00      LIG  
ATOM   4270 H46  LIG     1      -1.964  -9.670  25.860  1.00  0.00      LIG  
ATOM   4271 H47  LIG     1      -1.231  -8.271  26.679  1.00  0.00      LIG  
ATOM   4272 H48  LIG     1       0.886  -9.708  23.660  1.00  0.00      LIG  
ATOM   4273 H49  LIG     1       0.300  -7.452  20.645  1.00  0.00      LIG  
ATOM   4274 H50  LIG     1      -0.205  -5.953  21.449  1.00  0.00      LIG  
ATOM   4275 H51  LIG     1      -1.121  -7.477  21.725  1.00  0.00      LIG  
TER
REMARK  Energy: 155.901
REMARK  SimpleFitness: 155.901
REMARK  FullFitness: -721.2379
REMARK  InterFull: -7.77795
REMARK  IntraFull: 178.697
REMARK  solvFull: -1089.61
REMARK  surfFull: 197.453
REMARK  extraFull: 0.0
REMARK  deltaGcompsolvpol: -1089.61
REMARK  deltaGcompsolvnonpol: 197.453
REMARK  deltaGprotsolvpol: -1109.66
REMARK  deltaGprotsolvnonpol: 196.383
REMARK  deltaGligsolvpol: -12.2476
REMARK  deltaGligsolvnonpol: 16.5112
REMARK  deltaGvdw: -7.77795
REMARK  deltaGelec: 0.0
REMARK  deltaG: -4.2099147
REMARK  Cluster: 5
REMARK  ClusterRank: 6
ATOM   4186 O    LIG     1       3.629  -0.898  29.499  1.00  0.00      LIG  
ATOM   4187 O1   LIG     1       9.554   2.100  26.337  1.00  0.00      LIG  
ATOM   4188 O2   LIG     1       0.384  -6.675  23.814  1.00  0.00      LIG  
ATOM   4189 O3   LIG     1       1.500  -8.191  27.020  1.00  0.00      LIG  
ATOM   4190 O4   LIG     1       0.007  -9.800  24.072  1.00  0.00      LIG  
ATOM   4191 O5   LIG     1       1.655  -8.208  22.650  1.00  0.00      LIG  
ATOM   4192 C    LIG     1       4.510  -0.078  26.205  1.00  0.00      LIG  
ATOM   4193 C1   LIG     1       4.732   0.185  27.690  1.00  0.00      LIG  
ATOM   4194 C2   LIG     1       5.888   1.159  28.060  1.00  0.00      LIG  
ATOM   4195 C3   LIG     1       3.270  -1.014  26.089  1.00  0.00      LIG  
ATOM   4196 C4   LIG     1       5.938   2.390  27.116  1.00  0.00      LIG  
ATOM   4197 C5   LIG     1       4.291   1.251  25.472  1.00  0.00      LIG  
ATOM   4198 C6   LIG     1       4.654  -1.106  28.542  1.00  0.00      LIG  
ATOM   4199 C7   LIG     1       4.674   2.494  26.263  1.00  0.00      LIG  
ATOM   4200 C8   LIG     1       3.519  -2.393  26.651  1.00  0.00      LIG  
ATOM   4201 C9   LIG     1       7.267   2.762  26.388  1.00  0.00      LIG  
ATOM   4202 C10  LIG     1       7.242   0.479  28.288  1.00  0.00      LIG  
ATOM   4203 C11  LIG     1       2.884  -1.275  24.665  1.00  0.00      LIG  
ATOM   4204 C12  LIG     1       4.337  -2.454  27.894  1.00  0.00      LIG  
ATOM   4205 C13  LIG     1       5.745  -0.700  25.540  1.00  0.00      LIG  
ATOM   4206 C14  LIG     1       5.520   1.727  29.431  1.00  0.00      LIG  
ATOM   4207 C15  LIG     1       3.058  -3.409  25.889  1.00  0.00      LIG  
ATOM   4208 C16  LIG     1       1.972  -0.450  26.695  1.00  0.00      LIG  
ATOM   4209 C17  LIG     1       2.614  -2.741  24.635  1.00  0.00      LIG  
ATOM   4210 C18  LIG     1       8.382   1.462  28.272  1.00  0.00      LIG  
ATOM   4211 C19  LIG     1       8.471   2.012  26.896  1.00  0.00      LIG  
ATOM   4212 C20  LIG     1       7.541   4.234  26.665  1.00  0.00      LIG  
ATOM   4213 C21  LIG     1       7.261   2.637  24.866  1.00  0.00      LIG  
ATOM   4214 C22  LIG     1       2.995  -4.979  26.006  1.00  0.00      LIG  
ATOM   4215 C23  LIG     1       1.567  -5.577  25.797  1.00  0.00      LIG  
ATOM   4216 C24  LIG     1       3.430  -5.450  27.383  1.00  0.00      LIG  
ATOM   4217 C25  LIG     1       0.968  -6.866  25.127  1.00  0.00      LIG  
ATOM   4218 C26  LIG     1       1.258  -8.296  25.622  1.00  0.00      LIG  
ATOM   4219 C27  LIG     1       0.128  -9.359  25.408  1.00  0.00      LIG  
ATOM   4220 C28  LIG     1       0.408 -10.633  26.184  1.00  0.00      LIG  
ATOM   4221 C29  LIG     1      -1.255  -8.845  25.753  1.00  0.00      LIG  
ATOM   4222 C30  LIG     1       0.766  -7.378  22.709  1.00  0.00      LIG  
ATOM   4223 C31  LIG     1      -0.133  -7.039  21.560  1.00  0.00      LIG  
ATOM   4224 H    LIG     1       3.856   0.775  27.975  1.00  0.00      LIG  
ATOM   4225 H1   LIG     1       5.808   3.241  27.790  1.00  0.00      LIG  
ATOM   4226 H2   LIG     1       3.251   1.375  25.166  1.00  0.00      LIG  
ATOM   4227 H3   LIG     1       4.853   1.242  24.535  1.00  0.00      LIG  
ATOM   4228 H4   LIG     1       5.570  -1.259  29.105  1.00  0.00      LIG  
ATOM   4229 H5   LIG     1       4.724   3.357  25.596  1.00  0.00      LIG  
ATOM   4230 H6   LIG     1       3.842   2.714  26.938  1.00  0.00      LIG  
ATOM   4231 H7   LIG     1       7.424  -0.297  27.543  1.00  0.00      LIG  
ATOM   4232 H8   LIG     1       7.247  -0.026  29.257  1.00  0.00      LIG  
ATOM   4233 H9   LIG     1       3.664  -1.032  23.943  1.00  0.00      LIG  
ATOM   4234 H10  LIG     1       1.996  -0.712  24.362  1.00  0.00      LIG  
ATOM   4235 H11  LIG     1       3.851  -3.109  28.623  1.00  0.00      LIG  
ATOM   4236 H12  LIG     1       5.289  -2.919  27.624  1.00  0.00      LIG  
ATOM   4237 H13  LIG     1       6.010  -1.675  25.949  1.00  0.00      LIG  
ATOM   4238 H14  LIG     1       5.601  -0.810  24.465  1.00  0.00      LIG  
ATOM   4239 H15  LIG     1       6.619  -0.064  25.650  1.00  0.00      LIG  
ATOM   4240 H16  LIG     1       6.229   2.496  29.748  1.00  0.00      LIG  
ATOM   4241 H17  LIG     1       5.516   0.953  30.200  1.00  0.00      LIG  
ATOM   4242 H18  LIG     1       4.528   2.187  29.408  1.00  0.00      LIG  
ATOM   4243 H19  LIG     1       1.711   0.514  26.254  1.00  0.00      LIG  
ATOM   4244 H20  LIG     1       1.128  -1.120  26.503  1.00  0.00      LIG  
ATOM   4245 H21  LIG     1       2.015  -0.314  27.774  1.00  0.00      LIG  
ATOM   4246 H22  LIG     1       3.237  -3.095  23.819  1.00  0.00      LIG  
ATOM   4247 H23  LIG     1       1.559  -2.930  24.427  1.00  0.00      LIG  
ATOM   4248 H24  LIG     1       9.319   0.944  28.494  1.00  0.00      LIG  
ATOM   4249 H25  LIG     1       8.254   2.279  28.986  1.00  0.00      LIG  
ATOM   4250 H26  LIG     1       6.718   4.851  26.295  1.00  0.00      LIG  
ATOM   4251 H27  LIG     1       8.459   4.570  26.172  1.00  0.00      LIG  
ATOM   4252 H28  LIG     1       7.653   4.424  27.737  1.00  0.00      LIG  
ATOM   4253 H29  LIG     1       6.485   3.259  24.413  1.00  0.00      LIG  
ATOM   4254 H30  LIG     1       7.115   1.605  24.542  1.00  0.00      LIG  
ATOM   4255 H31  LIG     1       8.210   2.973  24.437  1.00  0.00      LIG  
ATOM   4256 H32  LIG     1       3.664  -5.411  25.283  1.00  0.00      LIG  
ATOM   4257 H33  LIG     1       4.102  -0.745  30.339  1.00  0.00      LIG  
ATOM   4258 H34  LIG     1       1.023  -4.773  25.321  1.00  0.00      LIG  
ATOM   4259 H35  LIG     1       1.203  -5.683  26.819  1.00  0.00      LIG  
ATOM   4260 H36  LIG     1       3.343  -6.534  27.466  1.00  0.00      LIG  
ATOM   4261 H37  LIG     1       2.809  -5.009  28.168  1.00  0.00      LIG  
ATOM   4262 H38  LIG     1       4.474  -5.188  27.576  1.00  0.00      LIG  
ATOM   4263 H39  LIG     1       0.029  -6.739  25.662  1.00  0.00      LIG  
ATOM   4264 H40  LIG     1       2.176  -8.638  25.149  1.00  0.00      LIG  
ATOM   4265 H41  LIG     1       1.956  -9.011  27.284  1.00  0.00      LIG  
ATOM   4266 H42  LIG     1      -0.366 -11.382  25.996  1.00  0.00      LIG  
ATOM   4267 H43  LIG     1       0.449 -10.455  27.255  1.00  0.00      LIG  
ATOM   4268 H44  LIG     1       1.357 -11.073  25.866  1.00  0.00      LIG  
ATOM   4269 H45  LIG     1      -1.644  -8.191  24.967  1.00  0.00      LIG  
ATOM   4270 H46  LIG     1      -1.964  -9.670  25.860  1.00  0.00      LIG  
ATOM   4271 H47  LIG     1      -1.231  -8.271  26.679  1.00  0.00      LIG  
ATOM   4272 H48  LIG     1       0.886  -9.708  23.660  1.00  0.00      LIG  
ATOM   4273 H49  LIG     1       0.300  -7.452  20.645  1.00  0.00      LIG  
ATOM   4274 H50  LIG     1      -0.205  -5.953  21.449  1.00  0.00      LIG  
ATOM   4275 H51  LIG     1      -1.121  -7.477  21.725  1.00  0.00      LIG  
TER
REMARK  Energy: 156.991
REMARK  SimpleFitness: 156.991
REMARK  FullFitness: -718.8028
REMARK  InterFull: -6.58282
REMARK  IntraFull: 179.336
REMARK  solvFull: -1088.99
REMARK  surfFull: 197.434
REMARK  extraFull: 0.0
REMARK  deltaGcompsolvpol: -1088.99
REMARK  deltaGcompsolvnonpol: 197.434
REMARK  deltaGprotsolvpol: -1109.66
REMARK  deltaGprotsolvnonpol: 196.383
REMARK  deltaGligsolvpol: -11.7101
REMARK  deltaGligsolvnonpol: 16.507
REMARK  deltaGvdw: -6.58282
REMARK  deltaGelec: 0.0
REMARK  deltaG: -4.093207
REMARK  Cluster: 5
REMARK  ClusterRank: 7
ATOM   4186 O    LIG     1       3.627  -0.875  29.500  1.00  0.00      LIG  
ATOM   4187 O1   LIG     1       9.623   2.098  26.427  1.00  0.00      LIG  
ATOM   4188 O2   LIG     1       0.397  -6.685  23.812  1.00  0.00      LIG  
ATOM   4189 O3   LIG     1       1.430  -8.181  27.054  1.00  0.00      LIG  
ATOM   4190 O4   LIG     1       0.005  -9.802  24.079  1.00  0.00      LIG  
ATOM   4191 O5   LIG     1       1.671  -8.230  22.670  1.00  0.00      LIG  
ATOM   4192 C    LIG     1       4.548  -0.097  26.205  1.00  0.00      LIG  
ATOM   4193 C1   LIG     1       4.752   0.178  27.689  1.00  0.00      LIG  
ATOM   4194 C2   LIG     1       5.910   1.149  28.065  1.00  0.00      LIG  
ATOM   4195 C3   LIG     1       3.300  -1.021  26.082  1.00  0.00      LIG  
ATOM   4196 C4   LIG     1       5.985   2.369  27.108  1.00  0.00      LIG  
ATOM   4197 C5   LIG     1       4.352   1.225  25.454  1.00  0.00      LIG  
ATOM   4198 C6   LIG     1       4.654  -1.105  28.550  1.00  0.00      LIG  
ATOM   4199 C7   LIG     1       4.736   2.474  26.236  1.00  0.00      LIG  
ATOM   4200 C8   LIG     1       3.528  -2.399  26.656  1.00  0.00      LIG  
ATOM   4201 C9   LIG     1       7.326   2.722  26.395  1.00  0.00      LIG  
ATOM   4202 C10  LIG     1       7.257   0.466  28.321  1.00  0.00      LIG  
ATOM   4203 C11  LIG     1       2.929  -1.287  24.656  1.00  0.00      LIG  
ATOM   4204 C12  LIG     1       4.324  -2.457  27.914  1.00  0.00      LIG  
ATOM   4205 C13  LIG     1       5.785  -0.739  25.565  1.00  0.00      LIG  
ATOM   4206 C14  LIG     1       5.523   1.734  29.424  1.00  0.00      LIG  
ATOM   4207 C15  LIG     1       3.069  -3.415  25.893  1.00  0.00      LIG  
ATOM   4208 C16  LIG     1       2.000  -0.442  26.669  1.00  0.00      LIG  
ATOM   4209 C17  LIG     1       2.639  -2.749  24.634  1.00  0.00      LIG  
ATOM   4210 C18  LIG     1       8.400   1.448  28.325  1.00  0.00      LIG  
ATOM   4211 C19  LIG     1       8.524   1.994  26.949  1.00  0.00      LIG  
ATOM   4212 C20  LIG     1       7.589   4.204  26.629  1.00  0.00      LIG  
ATOM   4213 C21  LIG     1       7.352   2.550  24.877  1.00  0.00      LIG  
ATOM   4214 C22  LIG     1       2.998  -4.986  26.013  1.00  0.00      LIG  
ATOM   4215 C23  LIG     1       1.568  -5.578  25.795  1.00  0.00      LIG  
ATOM   4216 C24  LIG     1       3.424  -5.457  27.392  1.00  0.00      LIG  
ATOM   4217 C25  LIG     1       0.971  -6.871  25.128  1.00  0.00      LIG  
ATOM   4218 C26  LIG     1       1.240  -8.299  25.648  1.00  0.00      LIG  
ATOM   4219 C27  LIG     1       0.113  -9.361  25.416  1.00  0.00      LIG  
ATOM   4220 C28  LIG     1       0.385 -10.638  26.192  1.00  0.00      LIG  
ATOM   4221 C29  LIG     1      -1.271  -8.844  25.748  1.00  0.00      LIG  
ATOM   4222 C30  LIG     1       0.787  -7.395  22.714  1.00  0.00      LIG  
ATOM   4223 C31  LIG     1      -0.103  -7.061  21.557  1.00  0.00      LIG  
ATOM   4224 H    LIG     1       3.877   0.777  27.956  1.00  0.00      LIG  
ATOM   4225 H1   LIG     1       5.854   3.228  27.772  1.00  0.00      LIG  
ATOM   4226 H2   LIG     1       3.318   1.356  25.133  1.00  0.00      LIG  
ATOM   4227 H3   LIG     1       4.927   1.201  24.526  1.00  0.00      LIG  
ATOM   4228 H4   LIG     1       5.566  -1.264  29.116  1.00  0.00      LIG  
ATOM   4229 H5   LIG     1       4.805   3.328  25.558  1.00  0.00      LIG  
ATOM   4230 H6   LIG     1       3.895   2.711  26.894  1.00  0.00      LIG  
ATOM   4231 H7   LIG     1       7.453  -0.312  27.582  1.00  0.00      LIG  
ATOM   4232 H8   LIG     1       7.242  -0.035  29.292  1.00  0.00      LIG  
ATOM   4233 H9   LIG     1       3.724  -1.062  23.943  1.00  0.00      LIG  
ATOM   4234 H10  LIG     1       2.054  -0.713  24.336  1.00  0.00      LIG  
ATOM   4235 H11  LIG     1       3.814  -3.095  28.641  1.00  0.00      LIG  
ATOM   4236 H12  LIG     1       5.272  -2.941  27.666  1.00  0.00      LIG  
ATOM   4237 H13  LIG     1       6.024  -1.720  25.975  1.00  0.00      LIG  
ATOM   4238 H14  LIG     1       5.662  -0.840  24.487  1.00  0.00      LIG  
ATOM   4239 H15  LIG     1       6.669  -0.120  25.695  1.00  0.00      LIG  
ATOM   4240 H16  LIG     1       6.229   2.505  29.744  1.00  0.00      LIG  
ATOM   4241 H17  LIG     1       5.504   0.968  30.201  1.00  0.00      LIG  
ATOM   4242 H18  LIG     1       4.533   2.196  29.381  1.00  0.00      LIG  
ATOM   4243 H19  LIG     1       1.755   0.523  26.221  1.00  0.00      LIG  
ATOM   4244 H20  LIG     1       1.151  -1.104  26.470  1.00  0.00      LIG  
ATOM   4245 H21  LIG     1       2.032  -0.302  27.748  1.00  0.00      LIG  
ATOM   4246 H22  LIG     1       3.260  -3.115  23.822  1.00  0.00      LIG  
ATOM   4247 H23  LIG     1       1.583  -2.924  24.424  1.00  0.00      LIG  
ATOM   4248 H24  LIG     1       9.330   0.928  28.570  1.00  0.00      LIG  
ATOM   4249 H25  LIG     1       8.258   2.268  29.033  1.00  0.00      LIG  
ATOM   4250 H26  LIG     1       6.768   4.804  26.227  1.00  0.00      LIG  
ATOM   4251 H27  LIG     1       8.511   4.529  26.138  1.00  0.00      LIG  
ATOM   4252 H28  LIG     1       7.685   4.428  27.696  1.00  0.00      LIG  
ATOM   4253 H29  LIG     1       6.583   3.153  24.390  1.00  0.00      LIG  
ATOM   4254 H30  LIG     1       7.220   1.509  24.581  1.00  0.00      LIG  
ATOM   4255 H31  LIG     1       8.309   2.879  24.459  1.00  0.00      LIG  
ATOM   4256 H32  LIG     1       3.670  -5.422  25.293  1.00  0.00      LIG  
ATOM   4257 H33  LIG     1       4.097  -0.706  30.338  1.00  0.00      LIG  
ATOM   4258 H34  LIG     1       1.029  -4.774  25.312  1.00  0.00      LIG  
ATOM   4259 H35  LIG     1       1.198  -5.680  26.815  1.00  0.00      LIG  
ATOM   4260 H36  LIG     1       3.331  -6.542  27.474  1.00  0.00      LIG  
ATOM   4261 H37  LIG     1       2.801  -5.013  28.173  1.00  0.00      LIG  
ATOM   4262 H38  LIG     1       4.467  -5.199  27.590  1.00  0.00      LIG  
ATOM   4263 H39  LIG     1       0.026  -6.734  25.651  1.00  0.00      LIG  
ATOM   4264 H40  LIG     1       2.169  -8.660  25.210  1.00  0.00      LIG  
ATOM   4265 H41  LIG     1       2.112  -7.501  27.192  1.00  0.00      LIG  
ATOM   4266 H42  LIG     1      -0.389 -11.385  25.995  1.00  0.00      LIG  
ATOM   4267 H43  LIG     1       0.418 -10.464  27.264  1.00  0.00      LIG  
ATOM   4268 H44  LIG     1       1.336 -11.080  25.881  1.00  0.00      LIG  
ATOM   4269 H45  LIG     1      -1.650  -8.189  24.958  1.00  0.00      LIG  
ATOM   4270 H46  LIG     1      -1.984  -9.668  25.848  1.00  0.00      LIG  
ATOM   4271 H47  LIG     1      -1.255  -8.270  26.674  1.00  0.00      LIG  
ATOM   4272 H48  LIG     1       0.898  -9.758  23.692  1.00  0.00      LIG  
ATOM   4273 H49  LIG     1       0.341  -7.469  20.645  1.00  0.00      LIG  
ATOM   4274 H50  LIG     1      -0.181  -5.976  21.445  1.00  0.00      LIG  
ATOM   4275 H51  LIG     1      -1.090  -7.505  21.712  1.00  0.00      LIG  
TER
REMARK  Energy: 156.991
REMARK  SimpleFitness: 156.991
REMARK  FullFitness: -718.8028
REMARK  InterFull: -6.58282
REMARK  IntraFull: 179.336
REMARK  solvFull: -1088.99
REMARK  surfFull: 197.434
REMARK  extraFull: 0.0
REMARK  deltaGcompsolvpol: -1088.99
REMARK  deltaGcompsolvnonpol: 197.434
REMARK  deltaGprotsolvpol: -1109.66
REMARK  deltaGprotsolvnonpol: 196.383
REMARK  deltaGligsolvpol: -11.7101
REMARK  deltaGligsolvnonpol: 16.507
REMARK  deltaGvdw: -6.58282
REMARK  deltaGelec: 0.0
REMARK  deltaG: -4.093207
REMARK  Cluster: 5
REMARK  ClusterRank: 8
ATOM   4186 O    LIG     1       3.627  -0.875  29.500  1.00  0.00      LIG  
ATOM   4187 O1   LIG     1       9.623   2.098  26.427  1.00  0.00      LIG  
ATOM   4188 O2   LIG     1       0.397  -6.685  23.812  1.00  0.00      LIG  
ATOM   4189 O3   LIG     1       1.430  -8.181  27.054  1.00  0.00      LIG  
ATOM   4190 O4   LIG     1       0.005  -9.802  24.079  1.00  0.00      LIG  
ATOM   4191 O5   LIG     1       1.671  -8.230  22.670  1.00  0.00      LIG  
ATOM   4192 C    LIG     1       4.548  -0.097  26.205  1.00  0.00      LIG  
ATOM   4193 C1   LIG     1       4.752   0.178  27.689  1.00  0.00      LIG  
ATOM   4194 C2   LIG     1       5.910   1.149  28.065  1.00  0.00      LIG  
ATOM   4195 C3   LIG     1       3.300  -1.021  26.082  1.00  0.00      LIG  
ATOM   4196 C4   LIG     1       5.985   2.369  27.108  1.00  0.00      LIG  
ATOM   4197 C5   LIG     1       4.352   1.225  25.454  1.00  0.00      LIG  
ATOM   4198 C6   LIG     1       4.654  -1.105  28.550  1.00  0.00      LIG  
ATOM   4199 C7   LIG     1       4.736   2.474  26.236  1.00  0.00      LIG  
ATOM   4200 C8   LIG     1       3.528  -2.399  26.656  1.00  0.00      LIG  
ATOM   4201 C9   LIG     1       7.326   2.722  26.395  1.00  0.00      LIG  
ATOM   4202 C10  LIG     1       7.257   0.466  28.321  1.00  0.00      LIG  
ATOM   4203 C11  LIG     1       2.929  -1.287  24.656  1.00  0.00      LIG  
ATOM   4204 C12  LIG     1       4.324  -2.457  27.914  1.00  0.00      LIG  
ATOM   4205 C13  LIG     1       5.785  -0.739  25.565  1.00  0.00      LIG  
ATOM   4206 C14  LIG     1       5.523   1.734  29.424  1.00  0.00      LIG  
ATOM   4207 C15  LIG     1       3.069  -3.415  25.893  1.00  0.00      LIG  
ATOM   4208 C16  LIG     1       2.000  -0.442  26.669  1.00  0.00      LIG  
ATOM   4209 C17  LIG     1       2.639  -2.749  24.634  1.00  0.00      LIG  
ATOM   4210 C18  LIG     1       8.400   1.448  28.325  1.00  0.00      LIG  
ATOM   4211 C19  LIG     1       8.524   1.994  26.949  1.00  0.00      LIG  
ATOM   4212 C20  LIG     1       7.589   4.204  26.629  1.00  0.00      LIG  
ATOM   4213 C21  LIG     1       7.352   2.550  24.877  1.00  0.00      LIG  
ATOM   4214 C22  LIG     1       2.998  -4.986  26.013  1.00  0.00      LIG  
ATOM   4215 C23  LIG     1       1.568  -5.578  25.795  1.00  0.00      LIG  
ATOM   4216 C24  LIG     1       3.424  -5.457  27.392  1.00  0.00      LIG  
ATOM   4217 C25  LIG     1       0.971  -6.871  25.128  1.00  0.00      LIG  
ATOM   4218 C26  LIG     1       1.240  -8.299  25.648  1.00  0.00      LIG  
ATOM   4219 C27  LIG     1       0.113  -9.361  25.416  1.00  0.00      LIG  
ATOM   4220 C28  LIG     1       0.385 -10.638  26.192  1.00  0.00      LIG  
ATOM   4221 C29  LIG     1      -1.271  -8.844  25.748  1.00  0.00      LIG  
ATOM   4222 C30  LIG     1       0.787  -7.395  22.714  1.00  0.00      LIG  
ATOM   4223 C31  LIG     1      -0.103  -7.061  21.557  1.00  0.00      LIG  
ATOM   4224 H    LIG     1       3.877   0.777  27.956  1.00  0.00      LIG  
ATOM   4225 H1   LIG     1       5.854   3.228  27.772  1.00  0.00      LIG  
ATOM   4226 H2   LIG     1       3.318   1.356  25.133  1.00  0.00      LIG  
ATOM   4227 H3   LIG     1       4.927   1.201  24.526  1.00  0.00      LIG  
ATOM   4228 H4   LIG     1       5.566  -1.264  29.116  1.00  0.00      LIG  
ATOM   4229 H5   LIG     1       4.805   3.328  25.558  1.00  0.00      LIG  
ATOM   4230 H6   LIG     1       3.895   2.711  26.894  1.00  0.00      LIG  
ATOM   4231 H7   LIG     1       7.453  -0.312  27.582  1.00  0.00      LIG  
ATOM   4232 H8   LIG     1       7.242  -0.035  29.292  1.00  0.00      LIG  
ATOM   4233 H9   LIG     1       3.724  -1.062  23.943  1.00  0.00      LIG  
ATOM   4234 H10  LIG     1       2.054  -0.713  24.336  1.00  0.00      LIG  
ATOM   4235 H11  LIG     1       3.814  -3.095  28.641  1.00  0.00      LIG  
ATOM   4236 H12  LIG     1       5.272  -2.941  27.666  1.00  0.00      LIG  
ATOM   4237 H13  LIG     1       6.024  -1.720  25.975  1.00  0.00      LIG  
ATOM   4238 H14  LIG     1       5.662  -0.840  24.487  1.00  0.00      LIG  
ATOM   4239 H15  LIG     1       6.669  -0.120  25.695  1.00  0.00      LIG  
ATOM   4240 H16  LIG     1       6.229   2.505  29.744  1.00  0.00      LIG  
ATOM   4241 H17  LIG     1       5.504   0.968  30.201  1.00  0.00      LIG  
ATOM   4242 H18  LIG     1       4.533   2.196  29.381  1.00  0.00      LIG  
ATOM   4243 H19  LIG     1       1.755   0.523  26.221  1.00  0.00      LIG  
ATOM   4244 H20  LIG     1       1.151  -1.104  26.470  1.00  0.00      LIG  
ATOM   4245 H21  LIG     1       2.032  -0.302  27.748  1.00  0.00      LIG  
ATOM   4246 H22  LIG     1       3.260  -3.115  23.822  1.00  0.00      LIG  
ATOM   4247 H23  LIG     1       1.583  -2.924  24.424  1.00  0.00      LIG  
ATOM   4248 H24  LIG     1       9.330   0.928  28.570  1.00  0.00      LIG  
ATOM   4249 H25  LIG     1       8.258   2.268  29.033  1.00  0.00      LIG  
ATOM   4250 H26  LIG     1       6.768   4.804  26.227  1.00  0.00      LIG  
ATOM   4251 H27  LIG     1       8.511   4.529  26.138  1.00  0.00      LIG  
ATOM   4252 H28  LIG     1       7.685   4.428  27.696  1.00  0.00      LIG  
ATOM   4253 H29  LIG     1       6.583   3.153  24.390  1.00  0.00      LIG  
ATOM   4254 H30  LIG     1       7.220   1.509  24.581  1.00  0.00      LIG  
ATOM   4255 H31  LIG     1       8.309   2.879  24.459  1.00  0.00      LIG  
ATOM   4256 H32  LIG     1       3.670  -5.422  25.293  1.00  0.00      LIG  
ATOM   4257 H33  LIG     1       4.097  -0.706  30.338  1.00  0.00      LIG  
ATOM   4258 H34  LIG     1       1.029  -4.774  25.312  1.00  0.00      LIG  
ATOM   4259 H35  LIG     1       1.198  -5.680  26.815  1.00  0.00      LIG  
ATOM   4260 H36  LIG     1       3.331  -6.542  27.474  1.00  0.00      LIG  
ATOM   4261 H37  LIG     1       2.801  -5.013  28.173  1.00  0.00      LIG  
ATOM   4262 H38  LIG     1       4.467  -5.199  27.590  1.00  0.00      LIG  
ATOM   4263 H39  LIG     1       0.026  -6.734  25.651  1.00  0.00      LIG  
ATOM   4264 H40  LIG     1       2.169  -8.660  25.210  1.00  0.00      LIG  
ATOM   4265 H41  LIG     1       2.112  -7.501  27.192  1.00  0.00      LIG  
ATOM   4266 H42  LIG     1      -0.389 -11.385  25.995  1.00  0.00      LIG  
ATOM   4267 H43  LIG     1       0.418 -10.464  27.264  1.00  0.00      LIG  
ATOM   4268 H44  LIG     1       1.336 -11.080  25.881  1.00  0.00      LIG  
ATOM   4269 H45  LIG     1      -1.650  -8.189  24.958  1.00  0.00      LIG  
ATOM   4270 H46  LIG     1      -1.984  -9.668  25.848  1.00  0.00      LIG  
ATOM   4271 H47  LIG     1      -1.255  -8.270  26.674  1.00  0.00      LIG  
ATOM   4272 H48  LIG     1       0.898  -9.758  23.692  1.00  0.00      LIG  
ATOM   4273 H49  LIG     1       0.341  -7.469  20.645  1.00  0.00      LIG  
ATOM   4274 H50  LIG     1      -0.181  -5.976  21.445  1.00  0.00      LIG  
ATOM   4275 H51  LIG     1      -1.090  -7.505  21.712  1.00  0.00      LIG  
TER
REMARK  Energy: 156.991
REMARK  SimpleFitness: 156.991
REMARK  FullFitness: -718.8028
REMARK  InterFull: -6.58282
REMARK  IntraFull: 179.336
REMARK  solvFull: -1088.99
REMARK  surfFull: 197.434
REMARK  extraFull: 0.0
REMARK  deltaGcompsolvpol: -1088.99
REMARK  deltaGcompsolvnonpol: 197.434
REMARK  deltaGprotsolvpol: -1109.66
REMARK  deltaGprotsolvnonpol: 196.383
REMARK  deltaGligsolvpol: -11.7101
REMARK  deltaGligsolvnonpol: 16.507
REMARK  deltaGvdw: -6.58282
REMARK  deltaGelec: 0.0
REMARK  deltaG: -4.093207
REMARK  Cluster: 5
REMARK  ClusterRank: 9
ATOM   4186 O    LIG     1       3.627  -0.875  29.500  1.00  0.00      LIG  
ATOM   4187 O1   LIG     1       9.623   2.098  26.427  1.00  0.00      LIG  
ATOM   4188 O2   LIG     1       0.397  -6.685  23.812  1.00  0.00      LIG  
ATOM   4189 O3   LIG     1       1.430  -8.181  27.054  1.00  0.00      LIG  
ATOM   4190 O4   LIG     1       0.005  -9.802  24.079  1.00  0.00      LIG  
ATOM   4191 O5   LIG     1       1.671  -8.230  22.670  1.00  0.00      LIG  
ATOM   4192 C    LIG     1       4.548  -0.097  26.205  1.00  0.00      LIG  
ATOM   4193 C1   LIG     1       4.752   0.178  27.689  1.00  0.00      LIG  
ATOM   4194 C2   LIG     1       5.910   1.149  28.065  1.00  0.00      LIG  
ATOM   4195 C3   LIG     1       3.300  -1.021  26.082  1.00  0.00      LIG  
ATOM   4196 C4   LIG     1       5.985   2.369  27.108  1.00  0.00      LIG  
ATOM   4197 C5   LIG     1       4.352   1.225  25.454  1.00  0.00      LIG  
ATOM   4198 C6   LIG     1       4.654  -1.105  28.550  1.00  0.00      LIG  
ATOM   4199 C7   LIG     1       4.736   2.474  26.236  1.00  0.00      LIG  
ATOM   4200 C8   LIG     1       3.528  -2.399  26.656  1.00  0.00      LIG  
ATOM   4201 C9   LIG     1       7.326   2.722  26.395  1.00  0.00      LIG  
ATOM   4202 C10  LIG     1       7.257   0.466  28.321  1.00  0.00      LIG  
ATOM   4203 C11  LIG     1       2.929  -1.287  24.656  1.00  0.00      LIG  
ATOM   4204 C12  LIG     1       4.324  -2.457  27.914  1.00  0.00      LIG  
ATOM   4205 C13  LIG     1       5.785  -0.739  25.565  1.00  0.00      LIG  
ATOM   4206 C14  LIG     1       5.523   1.734  29.424  1.00  0.00      LIG  
ATOM   4207 C15  LIG     1       3.069  -3.415  25.893  1.00  0.00      LIG  
ATOM   4208 C16  LIG     1       2.000  -0.442  26.669  1.00  0.00      LIG  
ATOM   4209 C17  LIG     1       2.639  -2.749  24.634  1.00  0.00      LIG  
ATOM   4210 C18  LIG     1       8.400   1.448  28.325  1.00  0.00      LIG  
ATOM   4211 C19  LIG     1       8.524   1.994  26.949  1.00  0.00      LIG  
ATOM   4212 C20  LIG     1       7.589   4.204  26.629  1.00  0.00      LIG  
ATOM   4213 C21  LIG     1       7.352   2.550  24.877  1.00  0.00      LIG  
ATOM   4214 C22  LIG     1       2.998  -4.986  26.013  1.00  0.00      LIG  
ATOM   4215 C23  LIG     1       1.568  -5.578  25.795  1.00  0.00      LIG  
ATOM   4216 C24  LIG     1       3.424  -5.457  27.392  1.00  0.00      LIG  
ATOM   4217 C25  LIG     1       0.971  -6.871  25.128  1.00  0.00      LIG  
ATOM   4218 C26  LIG     1       1.240  -8.299  25.648  1.00  0.00      LIG  
ATOM   4219 C27  LIG     1       0.113  -9.361  25.416  1.00  0.00      LIG  
ATOM   4220 C28  LIG     1       0.385 -10.638  26.192  1.00  0.00      LIG  
ATOM   4221 C29  LIG     1      -1.271  -8.844  25.748  1.00  0.00      LIG  
ATOM   4222 C30  LIG     1       0.787  -7.395  22.714  1.00  0.00      LIG  
ATOM   4223 C31  LIG     1      -0.103  -7.061  21.557  1.00  0.00      LIG  
ATOM   4224 H    LIG     1       3.877   0.777  27.956  1.00  0.00      LIG  
ATOM   4225 H1   LIG     1       5.854   3.228  27.772  1.00  0.00      LIG  
ATOM   4226 H2   LIG     1       3.318   1.356  25.133  1.00  0.00      LIG  
ATOM   4227 H3   LIG     1       4.927   1.201  24.526  1.00  0.00      LIG  
ATOM   4228 H4   LIG     1       5.566  -1.264  29.116  1.00  0.00      LIG  
ATOM   4229 H5   LIG     1       4.805   3.328  25.558  1.00  0.00      LIG  
ATOM   4230 H6   LIG     1       3.895   2.711  26.894  1.00  0.00      LIG  
ATOM   4231 H7   LIG     1       7.453  -0.312  27.582  1.00  0.00      LIG  
ATOM   4232 H8   LIG     1       7.242  -0.035  29.292  1.00  0.00      LIG  
ATOM   4233 H9   LIG     1       3.724  -1.062  23.943  1.00  0.00      LIG  
ATOM   4234 H10  LIG     1       2.054  -0.713  24.336  1.00  0.00      LIG  
ATOM   4235 H11  LIG     1       3.814  -3.095  28.641  1.00  0.00      LIG  
ATOM   4236 H12  LIG     1       5.272  -2.941  27.666  1.00  0.00      LIG  
ATOM   4237 H13  LIG     1       6.024  -1.720  25.975  1.00  0.00      LIG  
ATOM   4238 H14  LIG     1       5.662  -0.840  24.487  1.00  0.00      LIG  
ATOM   4239 H15  LIG     1       6.669  -0.120  25.695  1.00  0.00      LIG  
ATOM   4240 H16  LIG     1       6.229   2.505  29.744  1.00  0.00      LIG  
ATOM   4241 H17  LIG     1       5.504   0.968  30.201  1.00  0.00      LIG  
ATOM   4242 H18  LIG     1       4.533   2.196  29.381  1.00  0.00      LIG  
ATOM   4243 H19  LIG     1       1.755   0.523  26.221  1.00  0.00      LIG  
ATOM   4244 H20  LIG     1       1.151  -1.104  26.470  1.00  0.00      LIG  
ATOM   4245 H21  LIG     1       2.032  -0.302  27.748  1.00  0.00      LIG  
ATOM   4246 H22  LIG     1       3.260  -3.115  23.822  1.00  0.00      LIG  
ATOM   4247 H23  LIG     1       1.583  -2.924  24.424  1.00  0.00      LIG  
ATOM   4248 H24  LIG     1       9.330   0.928  28.570  1.00  0.00      LIG  
ATOM   4249 H25  LIG     1       8.258   2.268  29.033  1.00  0.00      LIG  
ATOM   4250 H26  LIG     1       6.768   4.804  26.227  1.00  0.00      LIG  
ATOM   4251 H27  LIG     1       8.511   4.529  26.138  1.00  0.00      LIG  
ATOM   4252 H28  LIG     1       7.685   4.428  27.696  1.00  0.00      LIG  
ATOM   4253 H29  LIG     1       6.583   3.153  24.390  1.00  0.00      LIG  
ATOM   4254 H30  LIG     1       7.220   1.509  24.581  1.00  0.00      LIG  
ATOM   4255 H31  LIG     1       8.309   2.879  24.459  1.00  0.00      LIG  
ATOM   4256 H32  LIG     1       3.670  -5.422  25.293  1.00  0.00      LIG  
ATOM   4257 H33  LIG     1       4.097  -0.706  30.338  1.00  0.00      LIG  
ATOM   4258 H34  LIG     1       1.029  -4.774  25.312  1.00  0.00      LIG  
ATOM   4259 H35  LIG     1       1.198  -5.680  26.815  1.00  0.00      LIG  
ATOM   4260 H36  LIG     1       3.331  -6.542  27.474  1.00  0.00      LIG  
ATOM   4261 H37  LIG     1       2.801  -5.013  28.173  1.00  0.00      LIG  
ATOM   4262 H38  LIG     1       4.467  -5.199  27.590  1.00  0.00      LIG  
ATOM   4263 H39  LIG     1       0.026  -6.734  25.651  1.00  0.00      LIG  
ATOM   4264 H40  LIG     1       2.169  -8.660  25.210  1.00  0.00      LIG  
ATOM   4265 H41  LIG     1       2.112  -7.501  27.192  1.00  0.00      LIG  
ATOM   4266 H42  LIG     1      -0.389 -11.385  25.995  1.00  0.00      LIG  
ATOM   4267 H43  LIG     1       0.418 -10.464  27.264  1.00  0.00      LIG  
ATOM   4268 H44  LIG     1       1.336 -11.080  25.881  1.00  0.00      LIG  
ATOM   4269 H45  LIG     1      -1.650  -8.189  24.958  1.00  0.00      LIG  
ATOM   4270 H46  LIG     1      -1.984  -9.668  25.848  1.00  0.00      LIG  
ATOM   4271 H47  LIG     1      -1.255  -8.270  26.674  1.00  0.00      LIG  
ATOM   4272 H48  LIG     1       0.898  -9.758  23.692  1.00  0.00      LIG  
ATOM   4273 H49  LIG     1       0.341  -7.469  20.645  1.00  0.00      LIG  
ATOM   4274 H50  LIG     1      -0.181  -5.976  21.445  1.00  0.00      LIG  
ATOM   4275 H51  LIG     1      -1.090  -7.505  21.712  1.00  0.00      LIG  
TER
REMARK  Energy: 157.107
REMARK  SimpleFitness: 157.107
REMARK  FullFitness: -718.7029
REMARK  InterFull: -6.62895
REMARK  IntraFull: 179.428
REMARK  solvFull: -1088.99
REMARK  surfFull: 197.488
REMARK  extraFull: 0.0
REMARK  deltaGcompsolvpol: -1088.99
REMARK  deltaGcompsolvnonpol: 197.488
REMARK  deltaGprotsolvpol: -1109.66
REMARK  deltaGprotsolvnonpol: 196.383
REMARK  deltaGligsolvpol: -11.6892
REMARK  deltaGligsolvnonpol: 16.5127
REMARK  deltaGvdw: -6.62895
REMARK  deltaGelec: 0.0
REMARK  deltaG: -4.0942802
REMARK  Cluster: 5
REMARK  ClusterRank: 10
ATOM   4186 O    LIG     1       3.623  -0.803  29.513  1.00  0.00      LIG  
ATOM   4187 O1   LIG     1       9.581   2.139  26.393  1.00  0.00      LIG  
ATOM   4188 O2   LIG     1       0.401  -6.684  23.819  1.00  0.00      LIG  
ATOM   4189 O3   LIG     1       1.439  -8.177  27.059  1.00  0.00      LIG  
ATOM   4190 O4   LIG     1       0.012  -9.803  24.086  1.00  0.00      LIG  
ATOM   4191 O5   LIG     1       1.676  -8.228  22.679  1.00  0.00      LIG  
ATOM   4192 C    LIG     1       4.512  -0.082  26.189  1.00  0.00      LIG  
ATOM   4193 C1   LIG     1       4.713   0.217  27.667  1.00  0.00      LIG  
ATOM   4194 C2   LIG     1       5.861   1.205  28.030  1.00  0.00      LIG  
ATOM   4195 C3   LIG     1       3.267  -1.010  26.076  1.00  0.00      LIG  
ATOM   4196 C4   LIG     1       5.936   2.406  27.049  1.00  0.00      LIG  
ATOM   4197 C5   LIG     1       4.311   1.227  25.415  1.00  0.00      LIG  
ATOM   4198 C6   LIG     1       4.627  -1.056  28.545  1.00  0.00      LIG  
ATOM   4199 C7   LIG     1       4.688   2.491  26.174  1.00  0.00      LIG  
ATOM   4200 C8   LIG     1       3.500  -2.381  26.663  1.00  0.00      LIG  
ATOM   4201 C9   LIG     1       7.278   2.746  26.330  1.00  0.00      LIG  
ATOM   4202 C10  LIG     1       7.211   0.540  28.309  1.00  0.00      LIG  
ATOM   4203 C11  LIG     1       2.901  -1.287  24.650  1.00  0.00      LIG  
ATOM   4204 C12  LIG     1       4.277  -2.419  27.935  1.00  0.00      LIG  
ATOM   4205 C13  LIG     1       5.752  -0.733  25.565  1.00  0.00      LIG  
ATOM   4206 C14  LIG     1       5.460   1.817  29.373  1.00  0.00      LIG  
ATOM   4207 C15  LIG     1       3.061  -3.406  25.900  1.00  0.00      LIG  
ATOM   4208 C16  LIG     1       1.967  -0.432  26.661  1.00  0.00      LIG  
ATOM   4209 C17  LIG     1       2.636  -2.752  24.633  1.00  0.00      LIG  
ATOM   4210 C18  LIG     1       8.347   1.529  28.298  1.00  0.00      LIG  
ATOM   4211 C19  LIG     1       8.478   2.043  26.911  1.00  0.00      LIG  
ATOM   4212 C20  LIG     1       7.529   4.236  26.519  1.00  0.00      LIG  
ATOM   4213 C21  LIG     1       7.314   2.528  24.818  1.00  0.00      LIG  
ATOM   4214 C22  LIG     1       2.999  -4.976  26.021  1.00  0.00      LIG  
ATOM   4215 C23  LIG     1       1.572  -5.577  25.805  1.00  0.00      LIG  
ATOM   4216 C24  LIG     1       3.432  -5.440  27.401  1.00  0.00      LIG  
ATOM   4217 C25  LIG     1       0.976  -6.869  25.135  1.00  0.00      LIG  
ATOM   4218 C26  LIG     1       1.246  -8.296  25.653  1.00  0.00      LIG  
ATOM   4219 C27  LIG     1       0.119  -9.359  25.422  1.00  0.00      LIG  
ATOM   4220 C28  LIG     1       0.392 -10.634  26.199  1.00  0.00      LIG  
ATOM   4221 C29  LIG     1      -1.266  -8.843  25.752  1.00  0.00      LIG  
ATOM   4222 C30  LIG     1       0.790  -7.394  22.722  1.00  0.00      LIG  
ATOM   4223 C31  LIG     1      -0.103  -7.067  21.565  1.00  0.00      LIG  
ATOM   4224 H    LIG     1       3.832   0.812  27.925  1.00  0.00      LIG  
ATOM   4225 H1   LIG     1       5.804   3.278  27.695  1.00  0.00      LIG  
ATOM   4226 H2   LIG     1       3.277   1.350  25.091  1.00  0.00      LIG  
ATOM   4227 H3   LIG     1       4.888   1.189  24.489  1.00  0.00      LIG  
ATOM   4228 H4   LIG     1       5.550  -1.211  29.097  1.00  0.00      LIG  
ATOM   4229 H5   LIG     1       4.758   3.332  25.480  1.00  0.00      LIG  
ATOM   4230 H6   LIG     1       3.846   2.738  26.828  1.00  0.00      LIG  
ATOM   4231 H7   LIG     1       7.416  -0.254  27.589  1.00  0.00      LIG  
ATOM   4232 H8   LIG     1       7.194   0.061  29.291  1.00  0.00      LIG  
ATOM   4233 H9   LIG     1       3.691  -1.050  23.935  1.00  0.00      LIG  
ATOM   4234 H10  LIG     1       2.015  -0.731  24.330  1.00  0.00      LIG  
ATOM   4235 H11  LIG     1       3.745  -3.036  28.667  1.00  0.00      LIG  
ATOM   4236 H12  LIG     1       5.220  -2.925  27.711  1.00  0.00      LIG  
ATOM   4237 H13  LIG     1       5.985  -1.712  25.987  1.00  0.00      LIG  
ATOM   4238 H14  LIG     1       5.636  -0.844  24.487  1.00  0.00      LIG  
ATOM   4239 H15  LIG     1       6.637  -0.117  25.698  1.00  0.00      LIG  
ATOM   4240 H16  LIG     1       6.159   2.599  29.682  1.00  0.00      LIG  
ATOM   4241 H17  LIG     1       5.439   1.066  30.166  1.00  0.00      LIG  
ATOM   4242 H18  LIG     1       4.469   2.273  29.313  1.00  0.00      LIG  
ATOM   4243 H19  LIG     1       1.729   0.540  26.224  1.00  0.00      LIG  
ATOM   4244 H20  LIG     1       1.117  -1.088  26.450  1.00  0.00      LIG  
ATOM   4245 H21  LIG     1       1.995  -0.306  27.743  1.00  0.00      LIG  
ATOM   4246 H22  LIG     1       3.270  -3.117  23.830  1.00  0.00      LIG  
ATOM   4247 H23  LIG     1       1.584  -2.943  24.414  1.00  0.00      LIG  
ATOM   4248 H24  LIG     1       9.280   1.023  28.562  1.00  0.00      LIG  
ATOM   4249 H25  LIG     1       8.193   2.366  28.983  1.00  0.00      LIG  
ATOM   4250 H26  LIG     1       6.707   4.817  26.093  1.00  0.00      LIG  
ATOM   4251 H27  LIG     1       8.453   4.553  26.023  1.00  0.00      LIG  
ATOM   4252 H28  LIG     1       7.616   4.495  27.579  1.00  0.00      LIG  
ATOM   4253 H29  LIG     1       6.536   3.102  24.310  1.00  0.00      LIG  
ATOM   4254 H30  LIG     1       7.202   1.476  24.554  1.00  0.00      LIG  
ATOM   4255 H31  LIG     1       8.267   2.860  24.394  1.00  0.00      LIG  
ATOM   4256 H32  LIG     1       3.674  -5.409  25.300  1.00  0.00      LIG  
ATOM   4257 H33  LIG     1       4.106  -0.722  30.357  1.00  0.00      LIG  
ATOM   4258 H34  LIG     1       1.028  -4.775  25.324  1.00  0.00      LIG  
ATOM   4259 H35  LIG     1       1.205  -5.681  26.826  1.00  0.00      LIG  
ATOM   4260 H36  LIG     1       3.342  -6.524  27.488  1.00  0.00      LIG  
ATOM   4261 H37  LIG     1       2.810  -4.993  28.182  1.00  0.00      LIG  
ATOM   4262 H38  LIG     1       4.475  -5.177  27.594  1.00  0.00      LIG  
ATOM   4263 H39  LIG     1       0.031  -6.733  25.658  1.00  0.00      LIG  
ATOM   4264 H40  LIG     1       2.175  -8.656  25.214  1.00  0.00      LIG  
ATOM   4265 H41  LIG     1       2.119  -7.495  27.195  1.00  0.00      LIG  
ATOM   4266 H42  LIG     1      -0.383 -11.382  26.005  1.00  0.00      LIG  
ATOM   4267 H43  LIG     1       0.427 -10.459  27.271  1.00  0.00      LIG  
ATOM   4268 H44  LIG     1       1.342 -11.077  25.887  1.00  0.00      LIG  
ATOM   4269 H45  LIG     1      -1.647  -8.191  24.960  1.00  0.00      LIG  
ATOM   4270 H46  LIG     1      -1.977  -9.668  25.855  1.00  0.00      LIG  
ATOM   4271 H47  LIG     1      -1.251  -8.266  26.676  1.00  0.00      LIG  
ATOM   4272 H48  LIG     1       0.901  -9.736  23.692  1.00  0.00      LIG  
ATOM   4273 H49  LIG     1       0.350  -7.460  20.652  1.00  0.00      LIG  
ATOM   4274 H50  LIG     1      -0.201  -5.982  21.460  1.00  0.00      LIG  
ATOM   4275 H51  LIG     1      -1.083  -7.528  21.717  1.00  0.00      LIG  
TER
REMARK  Energy: 157.107
REMARK  SimpleFitness: 157.107
REMARK  FullFitness: -718.7029
REMARK  InterFull: -6.62895
REMARK  IntraFull: 179.428
REMARK  solvFull: -1088.99
REMARK  surfFull: 197.488
REMARK  extraFull: 0.0
REMARK  deltaGcompsolvpol: -1088.99
REMARK  deltaGcompsolvnonpol: 197.488
REMARK  deltaGprotsolvpol: -1109.66
REMARK  deltaGprotsolvnonpol: 196.383
REMARK  deltaGligsolvpol: -11.6892
REMARK  deltaGligsolvnonpol: 16.5127
REMARK  deltaGvdw: -6.62895
REMARK  deltaGelec: 0.0
REMARK  deltaG: -4.0942802
REMARK  Cluster: 5
REMARK  ClusterRank: 11
ATOM   4186 O    LIG     1       3.623  -0.803  29.513  1.00  0.00      LIG  
ATOM   4187 O1   LIG     1       9.581   2.139  26.393  1.00  0.00      LIG  
ATOM   4188 O2   LIG     1       0.401  -6.684  23.819  1.00  0.00      LIG  
ATOM   4189 O3   LIG     1       1.439  -8.177  27.059  1.00  0.00      LIG  
ATOM   4190 O4   LIG     1       0.012  -9.803  24.086  1.00  0.00      LIG  
ATOM   4191 O5   LIG     1       1.676  -8.228  22.679  1.00  0.00      LIG  
ATOM   4192 C    LIG     1       4.512  -0.082  26.189  1.00  0.00      LIG  
ATOM   4193 C1   LIG     1       4.713   0.217  27.667  1.00  0.00      LIG  
ATOM   4194 C2   LIG     1       5.861   1.205  28.030  1.00  0.00      LIG  
ATOM   4195 C3   LIG     1       3.267  -1.010  26.076  1.00  0.00      LIG  
ATOM   4196 C4   LIG     1       5.936   2.406  27.049  1.00  0.00      LIG  
ATOM   4197 C5   LIG     1       4.311   1.227  25.415  1.00  0.00      LIG  
ATOM   4198 C6   LIG     1       4.627  -1.056  28.545  1.00  0.00      LIG  
ATOM   4199 C7   LIG     1       4.688   2.491  26.174  1.00  0.00      LIG  
ATOM   4200 C8   LIG     1       3.500  -2.381  26.663  1.00  0.00      LIG  
ATOM   4201 C9   LIG     1       7.278   2.746  26.330  1.00  0.00      LIG  
ATOM   4202 C10  LIG     1       7.211   0.540  28.309  1.00  0.00      LIG  
ATOM   4203 C11  LIG     1       2.901  -1.287  24.650  1.00  0.00      LIG  
ATOM   4204 C12  LIG     1       4.277  -2.419  27.935  1.00  0.00      LIG  
ATOM   4205 C13  LIG     1       5.752  -0.733  25.565  1.00  0.00      LIG  
ATOM   4206 C14  LIG     1       5.460   1.817  29.373  1.00  0.00      LIG  
ATOM   4207 C15  LIG     1       3.061  -3.406  25.900  1.00  0.00      LIG  
ATOM   4208 C16  LIG     1       1.967  -0.432  26.661  1.00  0.00      LIG  
ATOM   4209 C17  LIG     1       2.636  -2.752  24.633  1.00  0.00      LIG  
ATOM   4210 C18  LIG     1       8.347   1.529  28.298  1.00  0.00      LIG  
ATOM   4211 C19  LIG     1       8.478   2.043  26.911  1.00  0.00      LIG  
ATOM   4212 C20  LIG     1       7.529   4.236  26.519  1.00  0.00      LIG  
ATOM   4213 C21  LIG     1       7.314   2.528  24.818  1.00  0.00      LIG  
ATOM   4214 C22  LIG     1       2.999  -4.976  26.021  1.00  0.00      LIG  
ATOM   4215 C23  LIG     1       1.572  -5.577  25.805  1.00  0.00      LIG  
ATOM   4216 C24  LIG     1       3.432  -5.440  27.401  1.00  0.00      LIG  
ATOM   4217 C25  LIG     1       0.976  -6.869  25.135  1.00  0.00      LIG  
ATOM   4218 C26  LIG     1       1.246  -8.296  25.653  1.00  0.00      LIG  
ATOM   4219 C27  LIG     1       0.119  -9.359  25.422  1.00  0.00      LIG  
ATOM   4220 C28  LIG     1       0.392 -10.634  26.199  1.00  0.00      LIG  
ATOM   4221 C29  LIG     1      -1.266  -8.843  25.752  1.00  0.00      LIG  
ATOM   4222 C30  LIG     1       0.790  -7.394  22.722  1.00  0.00      LIG  
ATOM   4223 C31  LIG     1      -0.103  -7.067  21.565  1.00  0.00      LIG  
ATOM   4224 H    LIG     1       3.832   0.812  27.925  1.00  0.00      LIG  
ATOM   4225 H1   LIG     1       5.804   3.278  27.695  1.00  0.00      LIG  
ATOM   4226 H2   LIG     1       3.277   1.350  25.091  1.00  0.00      LIG  
ATOM   4227 H3   LIG     1       4.888   1.189  24.489  1.00  0.00      LIG  
ATOM   4228 H4   LIG     1       5.550  -1.211  29.097  1.00  0.00      LIG  
ATOM   4229 H5   LIG     1       4.758   3.332  25.480  1.00  0.00      LIG  
ATOM   4230 H6   LIG     1       3.846   2.738  26.828  1.00  0.00      LIG  
ATOM   4231 H7   LIG     1       7.416  -0.254  27.589  1.00  0.00      LIG  
ATOM   4232 H8   LIG     1       7.194   0.061  29.291  1.00  0.00      LIG  
ATOM   4233 H9   LIG     1       3.691  -1.050  23.935  1.00  0.00      LIG  
ATOM   4234 H10  LIG     1       2.015  -0.731  24.330  1.00  0.00      LIG  
ATOM   4235 H11  LIG     1       3.745  -3.036  28.667  1.00  0.00      LIG  
ATOM   4236 H12  LIG     1       5.220  -2.925  27.711  1.00  0.00      LIG  
ATOM   4237 H13  LIG     1       5.985  -1.712  25.987  1.00  0.00      LIG  
ATOM   4238 H14  LIG     1       5.636  -0.844  24.487  1.00  0.00      LIG  
ATOM   4239 H15  LIG     1       6.637  -0.117  25.698  1.00  0.00      LIG  
ATOM   4240 H16  LIG     1       6.159   2.599  29.682  1.00  0.00      LIG  
ATOM   4241 H17  LIG     1       5.439   1.066  30.166  1.00  0.00      LIG  
ATOM   4242 H18  LIG     1       4.469   2.273  29.313  1.00  0.00      LIG  
ATOM   4243 H19  LIG     1       1.729   0.540  26.224  1.00  0.00      LIG  
ATOM   4244 H20  LIG     1       1.117  -1.088  26.450  1.00  0.00      LIG  
ATOM   4245 H21  LIG     1       1.995  -0.306  27.743  1.00  0.00      LIG  
ATOM   4246 H22  LIG     1       3.270  -3.117  23.830  1.00  0.00      LIG  
ATOM   4247 H23  LIG     1       1.584  -2.943  24.414  1.00  0.00      LIG  
ATOM   4248 H24  LIG     1       9.280   1.023  28.562  1.00  0.00      LIG  
ATOM   4249 H25  LIG     1       8.193   2.366  28.983  1.00  0.00      LIG  
ATOM   4250 H26  LIG     1       6.707   4.817  26.093  1.00  0.00      LIG  
ATOM   4251 H27  LIG     1       8.453   4.553  26.023  1.00  0.00      LIG  
ATOM   4252 H28  LIG     1       7.616   4.495  27.579  1.00  0.00      LIG  
ATOM   4253 H29  LIG     1       6.536   3.102  24.310  1.00  0.00      LIG  
ATOM   4254 H30  LIG     1       7.202   1.476  24.554  1.00  0.00      LIG  
ATOM   4255 H31  LIG     1       8.267   2.860  24.394  1.00  0.00      LIG  
ATOM   4256 H32  LIG     1       3.674  -5.409  25.300  1.00  0.00      LIG  
ATOM   4257 H33  LIG     1       4.106  -0.722  30.357  1.00  0.00      LIG  
ATOM   4258 H34  LIG     1       1.028  -4.775  25.324  1.00  0.00      LIG  
ATOM   4259 H35  LIG     1       1.205  -5.681  26.826  1.00  0.00      LIG  
ATOM   4260 H36  LIG     1       3.342  -6.524  27.488  1.00  0.00      LIG  
ATOM   4261 H37  LIG     1       2.810  -4.993  28.182  1.00  0.00      LIG  
ATOM   4262 H38  LIG     1       4.475  -5.177  27.594  1.00  0.00      LIG  
ATOM   4263 H39  LIG     1       0.031  -6.733  25.658  1.00  0.00      LIG  
ATOM   4264 H40  LIG     1       2.175  -8.656  25.214  1.00  0.00      LIG  
ATOM   4265 H41  LIG     1       2.119  -7.495  27.195  1.00  0.00      LIG  
ATOM   4266 H42  LIG     1      -0.383 -11.382  26.005  1.00  0.00      LIG  
ATOM   4267 H43  LIG     1       0.427 -10.459  27.271  1.00  0.00      LIG  
ATOM   4268 H44  LIG     1       1.342 -11.077  25.887  1.00  0.00      LIG  
ATOM   4269 H45  LIG     1      -1.647  -8.191  24.960  1.00  0.00      LIG  
ATOM   4270 H46  LIG     1      -1.977  -9.668  25.855  1.00  0.00      LIG  
ATOM   4271 H47  LIG     1      -1.251  -8.266  26.676  1.00  0.00      LIG  
ATOM   4272 H48  LIG     1       0.901  -9.736  23.692  1.00  0.00      LIG  
ATOM   4273 H49  LIG     1       0.350  -7.460  20.652  1.00  0.00      LIG  
ATOM   4274 H50  LIG     1      -0.201  -5.982  21.460  1.00  0.00      LIG  
ATOM   4275 H51  LIG     1      -1.083  -7.528  21.717  1.00  0.00      LIG  
TER
REMARK  Energy: 186.743
REMARK  SimpleFitness: 186.743
REMARK  FullFitness: -690.7371
REMARK  InterFull: 29.6719
REMARK  IntraFull: 175.551
REMARK  solvFull: -1095.79
REMARK  surfFull: 199.83
REMARK  extraFull: 0.0
REMARK  deltaGcompsolvpol: -1095.79
REMARK  deltaGcompsolvnonpol: 199.83
REMARK  deltaGprotsolvpol: -1109.66
REMARK  deltaGprotsolvnonpol: 196.383
REMARK  deltaGligsolvpol: -11.0518
REMARK  deltaGligsolvnonpol: 16.5959
REMARK  deltaGvdw: 29.6719
REMARK  deltaGelec: 0.0
REMARK  deltaG: -0.90170974
REMARK  Cluster: 6
REMARK  ClusterRank: 0
ATOM   4186 O    LIG     1       8.654   0.722  28.091  1.00  0.00      LIG  
ATOM   4187 O1   LIG     1       6.779   1.970  21.476  1.00  0.00      LIG  
ATOM   4188 O2   LIG     1       2.545  -3.067  26.363  1.00  0.00      LIG  
ATOM   4189 O3   LIG     1       1.369  -5.346  25.350  1.00  0.00      LIG  
ATOM   4190 O4   LIG     1       3.219  -7.290  27.756  1.00  0.00      LIG  
ATOM   4191 O5   LIG     1       3.689  -3.774  24.641  1.00  0.00      LIG  
ATOM   4192 C    LIG     1       5.351   1.364  26.509  1.00  0.00      LIG  
ATOM   4193 C1   LIG     1       6.864   1.580  26.709  1.00  0.00      LIG  
ATOM   4194 C2   LIG     1       7.581   2.287  25.504  1.00  0.00      LIG  
ATOM   4195 C3   LIG     1       4.754   0.752  27.804  1.00  0.00      LIG  
ATOM   4196 C4   LIG     1       6.727   3.425  24.872  1.00  0.00      LIG  
ATOM   4197 C5   LIG     1       4.643   2.681  26.187  1.00  0.00      LIG  
ATOM   4198 C6   LIG     1       7.584   0.302  27.244  1.00  0.00      LIG  
ATOM   4199 C7   LIG     1       5.572   3.812  25.787  1.00  0.00      LIG  
ATOM   4200 C8   LIG     1       5.316  -0.611  27.980  1.00  0.00      LIG  
ATOM   4201 C9   LIG     1       6.406   3.408  23.343  1.00  0.00      LIG  
ATOM   4202 C10  LIG     1       8.178   1.304  24.489  1.00  0.00      LIG  
ATOM   4203 C11  LIG     1       3.259   0.490  27.744  1.00  0.00      LIG  
ATOM   4204 C12  LIG     1       6.790  -0.719  28.078  1.00  0.00      LIG  
ATOM   4205 C13  LIG     1       5.079   0.440  25.312  1.00  0.00      LIG  
ATOM   4206 C14  LIG     1       8.806   3.012  26.060  1.00  0.00      LIG  
ATOM   4207 C15  LIG     1       4.396  -1.575  28.130  1.00  0.00      LIG  
ATOM   4208 C16  LIG     1       4.991   1.576  29.079  1.00  0.00      LIG  
ATOM   4209 C17  LIG     1       3.087  -0.877  28.354  1.00  0.00      LIG  
ATOM   4210 C18  LIG     1       8.441   1.914  23.141  1.00  0.00      LIG  
ATOM   4211 C19  LIG     1       7.121   2.315  22.595  1.00  0.00      LIG  
ATOM   4212 C20  LIG     1       6.903   4.719  22.749  1.00  0.00      LIG  
ATOM   4213 C21  LIG     1       4.928   3.335  22.961  1.00  0.00      LIG  
ATOM   4214 C22  LIG     1       4.619  -3.054  28.457  1.00  0.00      LIG  
ATOM   4215 C23  LIG     1       4.415  -4.203  27.425  1.00  0.00      LIG  
ATOM   4216 C24  LIG     1       3.736  -3.391  29.619  1.00  0.00      LIG  
ATOM   4217 C25  LIG     1       2.957  -4.308  26.970  1.00  0.00      LIG  
ATOM   4218 C26  LIG     1       2.112  -5.564  26.523  1.00  0.00      LIG  
ATOM   4219 C27  LIG     1       2.316  -7.030  26.707  1.00  0.00      LIG  
ATOM   4220 C28  LIG     1       0.996  -7.701  27.061  1.00  0.00      LIG  
ATOM   4221 C29  LIG     1       2.664  -7.655  25.398  1.00  0.00      LIG  
ATOM   4222 C30  LIG     1       3.056  -2.883  25.151  1.00  0.00      LIG  
ATOM   4223 C31  LIG     1       2.435  -1.742  24.420  1.00  0.00      LIG  
ATOM   4224 H    LIG     1       6.949   2.319  27.511  1.00  0.00      LIG  
ATOM   4225 H1   LIG     1       7.357   4.315  24.955  1.00  0.00      LIG  
ATOM   4226 H2   LIG     1       4.050   3.038  27.030  1.00  0.00      LIG  
ATOM   4227 H3   LIG     1       3.915   2.511  25.391  1.00  0.00      LIG  
ATOM   4228 H4   LIG     1       8.022  -0.270  26.428  1.00  0.00      LIG  
ATOM   4229 H5   LIG     1       4.994   4.635  25.359  1.00  0.00      LIG  
ATOM   4230 H6   LIG     1       6.001   4.220  26.706  1.00  0.00      LIG  
ATOM   4231 H7   LIG     1       7.530   0.435  24.360  1.00  0.00      LIG  
ATOM   4232 H8   LIG     1       9.122   0.913  24.871  1.00  0.00      LIG  
ATOM   4233 H9   LIG     1       2.859   0.480  26.730  1.00  0.00      LIG  
ATOM   4234 H10  LIG     1       2.687   1.242  28.296  1.00  0.00      LIG  
ATOM   4235 H11  LIG     1       7.042  -0.630  29.141  1.00  0.00      LIG  
ATOM   4236 H12  LIG     1       7.111  -1.721  27.785  1.00  0.00      LIG  
ATOM   4237 H13  LIG     1       5.512  -0.556  25.427  1.00  0.00      LIG  
ATOM   4238 H14  LIG     1       4.011   0.332  25.135  1.00  0.00      LIG  
ATOM   4239 H15  LIG     1       5.474   0.853  24.387  1.00  0.00      LIG  
ATOM   4240 H16  LIG     1       9.283   3.628  25.292  1.00  0.00      LIG  
ATOM   4241 H17  LIG     1       9.563   2.310  26.417  1.00  0.00      LIG  
ATOM   4242 H18  LIG     1       8.528   3.668  26.890  1.00  0.00      LIG  
ATOM   4243 H19  LIG     1       4.548   2.571  28.996  1.00  0.00      LIG  
ATOM   4244 H20  LIG     1       4.527   1.093  29.945  1.00  0.00      LIG  
ATOM   4245 H21  LIG     1       6.050   1.703  29.319  1.00  0.00      LIG  
ATOM   4246 H22  LIG     1       2.219  -1.373  27.927  1.00  0.00      LIG  
ATOM   4247 H23  LIG     1       2.908  -0.769  29.424  1.00  0.00      LIG  
ATOM   4248 H24  LIG     1       8.875   1.165  22.472  1.00  0.00      LIG  
ATOM   4249 H25  LIG     1       9.107   2.779  23.185  1.00  0.00      LIG  
ATOM   4250 H26  LIG     1       6.384   5.564  23.209  1.00  0.00      LIG  
ATOM   4251 H27  LIG     1       6.724   4.761  21.670  1.00  0.00      LIG  
ATOM   4252 H28  LIG     1       7.977   4.851  22.912  1.00  0.00      LIG
[truncated: 85,174 more chars]
