# Supplementary material for: Exploring the mechanism of Alisma orientale for the treatment of pregnancy induced hypertension and potential hepato-nephrotoxicity by using network pharmacology, network toxicology, molecular docking and molecular dynamics simulation
Source: Front Pharmacol. 2022 Nov 15;13:1027112. doi: 10.3389/fphar.2022.1027112 (PMC9705790; doi:10.3389/fphar.2022.1027112)
Supplement: Supplementary file 8 [file DataSheet6.zip › HSP90AA1/HSPE23/complex.crd]

* PYCHARMM CRD
*  DATE:    10/ 5/22      4:35: 2      CREATED BY USER: root
*
 4275
    1    1 GLU  N      7.51757 -27.60411  10.13125 1S   16     1.00000
    2    1 GLU  HT1    8.32669 -26.99144   9.90446 1S   16     0.00000
    3    1 GLU  HT2    7.23793 -28.13697   9.28331 1S   16     0.00000
    4    1 GLU  HT3    7.80176 -28.27372  10.87743 1S   16     0.00000
    5    1 GLU  CA     6.37477 -26.77534  10.60011 1S   16     1.00000
    6    1 GLU  HA     6.30044 -25.95796   9.89730 1S   16     0.00000
    7    1 GLU  CB     5.05221 -27.58952  10.52624 1S   16     1.00000
    8    1 GLU  HB1    4.89354 -27.92975   9.47780 1S   16     0.00000
    9    1 GLU  HB2    4.20949 -26.90471  10.77011 1S   16     0.00000
   10    1 GLU  CG     4.98749 -28.81931  11.45458 1S   16     1.00000
   11    1 GLU  HG1    5.33450 -28.53943  12.46855 1S   16     0.00000
   12    1 GLU  HG2    5.63754 -29.63196  11.06890 1S   16     0.00000
   13    1 GLU  CD     3.55179 -29.33317  11.57200 1S   16     1.00000
   14    1 GLU  OE1    3.00932 -29.82317  10.54777 1S   16     1.00000
   15    1 GLU  OE2    2.98247 -29.23280  12.69373 1S   16     1.00000
   16    1 GLU  C      6.54413 -26.16184  11.97823 1S   16     1.00000
   17    1 GLU  O      5.79774 -25.25795  12.33797 1S   16     1.00000
   18    2 VAL  N      7.52304 -26.61059  12.79922 1S   17     1.00000
   19    2 VAL  HN     8.15201 -27.33794  12.52974 1S   17     0.00000
   20    2 VAL  CA     7.75967 -26.05278  14.11507 1S   17     1.00000
   21    2 VAL  HA     7.00376 -25.31873  14.35886 1S   17     0.00000
   22    2 VAL  CB     7.78955 -27.10551  15.22012 1S   17     1.00000
   23    2 VAL  HB     8.62619 -27.81945  15.04474 1S   17     0.00000
   24    2 VAL  CG1    7.98892 -26.42991  16.59183 1S   17     1.00000
   25    2 VAL  HG11   7.17558 -25.69585  16.77649 1S   17     0.00000
   26    2 VAL  HG12   8.96485 -25.90539  16.65033 1S   17     0.00000
   27    2 VAL  HG13   7.96242 -27.19375  17.39724 1S   17     0.00000
   28    2 VAL  CG2    6.47257 -27.90830  15.20428 1S   17     1.00000
   29    2 VAL  HG21   6.35724 -28.47086  14.25775 1S   17     0.00000
   30    2 VAL  HG22   5.60160 -27.23176  15.33095 1S   17     0.00000
   31    2 VAL  HG23   6.47037 -28.64413  16.03614 1S   17     0.00000
   32    2 VAL  C      9.09591 -25.36233  14.04335 1S   17     1.00000
   33    2 VAL  O     10.08373 -25.96936  13.63487 1S   17     1.00000
   34    3 GLU  N      9.15179 -24.06959  14.43963 1S   18     1.00000
   35    3 GLU  HN     8.33034 -23.58245  14.73414 1S   18     0.00000
   36    3 GLU  CA    10.37715 -23.30284  14.49525 1S   18     1.00000
   37    3 GLU  HA    11.17738 -23.83004  13.99553 1S   18     0.00000
   38    3 GLU  CB    10.21621 -21.90951  13.85536 1S   18     1.00000
   39    3 GLU  HB1   11.10639 -21.28107  14.08526 1S   18     0.00000
   40    3 GLU  HB2    9.32012 -21.41029  14.28901 1S   18     0.00000
   41    3 GLU  CG    10.07180 -22.00791  12.32787 1S   18     1.00000
   42    3 GLU  HG1    9.21055 -22.65806  12.06435 1S   18     0.00000
   43    3 GLU  HG2   10.99556 -22.45182  11.90083 1S   18     0.00000
   44    3 GLU  CD     9.84863 -20.62774  11.72971 1S   18     1.00000
   45    3 GLU  OE1    8.78516 -20.02959  12.03137 1S   18     1.00000
   46    3 GLU  OE2   10.71975 -20.14969  10.95709 1S   18     1.00000
   47    3 GLU  C     10.74677 -23.12435  15.93758 1S   18     1.00000
   48    3 GLU  O      9.88542 -22.81739  16.75254 1S   18     1.00000
   49    4 THR  N     12.04199 -23.32588  16.27814 1S   19     1.00000
   50    4 THR  HN    12.71914 -23.57340  15.59045 1S   19     0.00000
   51    4 THR  CA    12.54908 -23.24868  17.63511 1S   19     1.00000
   52    4 THR  HA    11.73646 -23.04570  18.31896 1S   19     0.00000
   53    4 THR  CB    13.24504 -24.52654  18.06524 1S   19     1.00000
   54    4 THR  HB    14.12255 -24.73286  17.41298 1S   19     0.00000
   55    4 THR  OG1   12.32644 -25.59442  17.91654 1S   19     1.00000
   56    4 THR  HG1   12.75467 -26.38137  18.27000 1S   19     0.00000
   57    4 THR  CG2   13.69552 -24.47678  19.53725 1S   19     1.00000
   58    4 THR  HG21  12.83276 -24.29250  20.21216 1S   19     0.00000
   59    4 THR  HG22  14.44777 -23.67614  19.69780 1S   19     0.00000
   60    4 THR  HG23  14.16628 -25.44144  19.82657 1S   19     0.00000
   61    4 THR  C     13.51820 -22.10309  17.68525 1S   19     1.00000
   62    4 THR  O     14.39247 -21.98063  16.82982 1S   19     1.00000
   63    5 PHE  N     13.35910 -21.22343  18.69621 1S   20     1.00000
   64    5 PHE  HN    12.65155 -21.36271  19.38996 1S   20     0.00000
   65    5 PHE  CA    14.11814 -20.00760  18.83885 1S   20     1.00000
   66    5 PHE  HA    14.89810 -19.94546  18.09292 1S   20     0.00000
   67    5 PHE  CB    13.22237 -18.74637  18.83663 1S   20     1.00000
   68    5 PHE  HB1   13.82601 -17.83335  19.02668 1S   20     0.00000
   69    5 PHE  HB2   12.45504 -18.83598  19.63476 1S   20     0.00000
   70    5 PHE  CG    12.49392 -18.56746  17.53565 1S   20     1.00000
   71    5 PHE  CD1   11.29445 -19.25790  17.28219 1S   20     1.00000
   72    5 PHE  HD1   10.89488 -19.93435  18.02417 1S   20     0.00000
   73    5 PHE  CE1   10.61628 -19.08378  16.07180 1S   20     1.00000
   74    5 PHE  HE1    9.70587 -19.63058  15.88262 1S   20     0.00000
   75    5 PHE  CZ    11.12131 -18.20575  15.10611 1S   20     1.00000
   76    5 PHE  HZ    10.59806 -18.07513  14.17051 1S   20     0.00000
   77    5 PHE  CD2   12.98075 -17.67273  16.56847 1S   20     1.00000
   78    5 PHE  HD2   13.88753 -17.11812  16.75998 1S   20     0.00000
   79    5 PHE  CE2   12.29769 -17.48976  15.35975 1S   20     1.00000
   80    5 PHE  HE2   12.67934 -16.79732  14.62424 1S   20     0.00000
   81    5 PHE  C     14.73811 -20.03453  20.19796 1S   20     1.00000
   82    5 PHE  O     14.13611 -20.53145  21.14238 1S   20     1.00000
   83    6 ALA  N     15.94592 -19.44922  20.34085 1S   21     1.00000
   84    6 ALA  HN    16.44085 -19.06985  19.56441 1S   21     0.00000
   85    6 ALA  CA    16.55636 -19.24348  21.62874 1S   21     1.00000
   86    6 ALA  HA    16.32229 -20.06811  22.28736 1S   21     0.00000
   87    6 ALA  CB    18.08574 -19.07520  21.52976 1S   21     1.00000
   88    6 ALA  HB1   18.34798 -18.20884  20.88437 1S   21     0.00000
   89    6 ALA  HB2   18.53691 -19.98648  21.08393 1S   21     0.00000
   90    6 ALA  HB3   18.53660 -18.91828  22.53316 1S   21     0.00000
   91    6 ALA  C     15.99660 -17.97142  22.18980 1S   21     1.00000
   92    6 ALA  O     15.84054 -16.98890  21.46757 1S   21     1.00000
   93    7 PHE  N     15.71717 -17.93130  23.51473 1S   22     1.00000
   94    7 PHE  HN    15.79594 -18.73659  24.09865 1S   22     0.00000
   95    7 PHE  CA    15.42072 -16.68177  24.17762 1S   22     1.00000
   96    7 PHE  HA    14.64500 -16.16255  23.63365 1S   22     0.00000
   97    7 PHE  CB    15.05888 -16.81619  25.67782 1S   22     1.00000
   98    7 PHE  HB1   15.05725 -15.83384  26.19548 1S   22     0.00000
   99    7 PHE  HB2   15.79081 -17.47925  26.19102 1S   22     0.00000
  100    7 PHE  CG    13.69123 -17.37387  25.85104 1S   22     1.00000
  101    7 PHE  CD1   12.53827 -16.62917  25.54459 1S   22     1.00000
  102    7 PHE  HD1   12.62778 -15.62702  25.15383 1S   22     0.00000
  103    7 PHE  CE1   11.27135 -17.18705  25.75702 1S   22     1.00000
  104    7 PHE  HE1   10.37416 -16.64803  25.52145 1S   22     0.00000
  105    7 PHE  CZ    11.14936 -18.47012  26.28662 1S   22     1.00000
  106    7 PHE  HZ    10.16476 -18.86837  26.44328 1S   22     0.00000
  107    7 PHE  CD2   13.55398 -18.64443  26.40599 1S   22     1.00000
  108    7 PHE  HD2   14.42816 -19.19849  26.69601 1S   22     0.00000
  109    7 PHE  CE2   12.29807 -19.18729  26.63425 1S   22     1.00000
  110    7 PHE  HE2   12.26087 -20.13881  27.13105 1S   22     0.00000
  111    7 PHE  C     16.67626 -15.87024  24.15863 1S   22     1.00000
  112    7 PHE  O     17.77762 -16.42183  24.12652 1S   22     1.00000
  113    8 GLN  N     16.54452 -14.52769  24.24267 1S   23     1.00000
  114    8 GLN  HN    15.64450 -14.09485  24.16997 1S   23     0.00000
  115    8 GLN  CA    17.65357 -13.64131  24.50745 1S   23     1.00000
  116    8 GLN  HA    18.37744 -13.77478  23.71871 1S   23     0.00000
  117    8 GLN  CB    17.20532 -12.15826  24.49632 1S   23     1.00000
  118    8 GLN  HB1   17.99496 -11.50151  24.92062 1S   23     0.00000
  119    8 GLN  HB2   16.28520 -12.03937  25.11159 1S   23     0.00000
  120    8 GLN  CG    16.91654 -11.71419  23.04863 1S   23     1.00000
  121    8 GLN  HG1   16.19428 -12.40991  22.56964 1S   23     0.00000
  122    8 GLN  HG2   17.85772 -11.74236  22.45826 1S   23     0.00000
  123    8 GLN  CD    16.31425 -10.31113  23.01113 1S   23     1.00000
  124    8 GLN  OE1   15.10246 -10.13346  23.16586 1S   23     1.00000
  125    8 GLN  NE2   17.18316  -9.29307  22.77068 1S   23     1.00000
  126    8 GLN  HE21  16.82700  -8.36529  22.63941 1S   23     0.00000
  127    8 GLN  HE22  18.16707  -9.46503  22.78219 1S   23     0.00000
  128    8 GLN  C     18.31624 -14.09883  25.78913 1S   23     1.00000
  129    8 GLN  O     17.72831 -14.84065  26.56403 1S   23     1.00000
  130    9 ALA  N     19.60423 -13.78459  26.00023 1S   24     1.00000
  131    9 ALA  HN    20.09540 -13.19551  25.36623 1S   24     0.00000
  132    9 ALA  CA    20.39767 -14.37994  27.05558 1S   24     1.00000
  133    9 ALA  HA    20.23034 -15.45126  27.10326 1S   24     0.00000
  134    9 ALA  CB    21.86132 -13.92641  27.14058 1S   24     1.00000
  135    9 ALA  HB1   21.92929 -12.81270  27.09121 1S   24     0.00000
  136    9 ALA  HB2   22.44423 -14.35691  26.31352 1S   24     0.00000
  137    9 ALA  HB3   22.34671 -14.24996  28.09758 1S   24     0.00000
  138    9 ALA  C     20.02707 -13.80180  28.29858 1S   24     1.00000
  139    9 ALA  O     20.06781 -14.49347  29.32577 1S   24     1.00000
  140   10 GLU  N     19.60977 -12.47431  28.21474 1S   25     1.00000
  141   10 GLU  HN    19.49026 -12.04501  27.32220 1S   25     0.00000
  142   10 GLU  CA    19.26118 -11.61967  29.31241 1S   25     1.00000
  143   10 GLU  HA    20.13921 -11.51604  29.91784 1S   25     0.00000
  144   10 GLU  CB    18.63905 -10.19232  29.13106 1S   25     1.00000
  145   10 GLU  HB1   17.94276  -9.92195  29.95775 1S   25     0.00000
  146   10 GLU  HB2   18.06896 -10.08095  28.18513 1S   25     0.00000
  147   10 GLU  CG    19.77426  -9.17680  29.20794 1S   25     1.00000
  148   10 GLU  HG1   20.43149  -9.45346  30.06349 1S   25     0.00000
  149   10 GLU  HG2   19.43120  -8.13374  29.36306 1S   25     0.00000
  150   10 GLU  CD    20.55958  -9.27794  27.91415 1S   25     1.00000
  151   10 GLU  OE1   20.07219  -9.92183  26.94403 1S   25     1.00000
  152   10 GLU  OE2   21.66544  -8.68391  27.86461 1S   25     1.00000
  153   10 GLU  C     18.38339 -12.46034  30.03229 1S   25     1.00000
  154   10 GLU  O     18.40393 -12.38616  31.24397 1S   25     1.00000
  155   11 ILE  N     17.56958 -13.33942  29.34256 1S   26     1.00000
  156   11 ILE  HN    17.24224 -14.08935  29.95269 1S   26     0.00000
  157   11 ILE  CA    16.40919 -13.17988  28.43906 1S   26     0.00000
  158   11 ILE  HA    16.65803 -13.08016  27.42108 1S   26     0.00000
  159   11 ILE  CB    15.68318 -11.77710  28.82015 1S   26     0.00000
  160   11 ILE  HB    16.23661 -10.92554  28.39539 1S   26     0.00000
  161   11 ILE  CG2   15.78498 -12.32380  30.19088 1S   26     0.00000
  162   11 ILE  HG21  15.92844 -13.26895  30.73680 1S   26     0.00000
  163   11 ILE  HG22  14.97060 -12.96680  29.90963 1S   26     0.00000
  164   11 ILE  HG23  16.25027 -11.81184  31.08203 1S   26     0.00000
  165   11 ILE  CG1   14.76800 -11.10943  29.94751 1S   26     0.00000
  166   11 ILE  HG11  14.11533 -10.40608  29.34594 1S   26     0.00000
  167   11 ILE  HG12  15.49615 -10.35320  30.44707 1S   26     0.00000
  168   11 ILE  CD    13.95213 -11.85152  31.08330 1S   26     0.00000
  169   11 ILE  HD1   13.96122 -12.91065  31.26733 1S   26     0.00000
  170   11 ILE  HD2   13.02274 -12.27567  30.66928 1S   26     0.00000
  171   11 ILE  HD3   14.52419 -11.93057  32.04014 1S   26     0.00000
  172   11 ILE  C     15.60889 -14.61852  28.78294 1S   26     1.00000
  173   11 ILE  O     14.55368 -14.85870  29.07418 1S   26     1.00000
  174   12 ALA  N     16.61236 -15.62288  28.99370 1S   27     1.00000
  175   12 ALA  HN    17.45543 -15.46662  28.58482 1S   27     0.00000
  176   12 ALA  CA    16.40874 -16.75267  29.75928 1S   27     1.00000
  177   12 ALA  HA    15.42801 -17.20202  29.62999 1S   27     0.00000
  178   12 ALA  CB    17.50119 -17.66022  29.18265 1S   27     1.00000
  179   12 ALA  HB1   18.46640 -17.10627  29.20152 1S   27     0.00000
  180   12 ALA  HB2   17.24541 -17.84693  28.11526 1S   27     0.00000
  181   12 ALA  HB3   17.60598 -18.62157  29.71282 1S   27     0.00000
  182   12 ALA  C     16.63095 -16.55456  31.25588 1S   27     1.00000
  183   12 ALA  O     15.95208 -17.22394  32.03022 1S   27     1.00000
  184   13 GLN  N     17.53037 -15.63116  31.70023 1S   28     1.00000
  185   13 GLN  HN    18.03705 -15.06955  31.04771 1S   28     0.00000
  186   13 GLN  CA    17.93956 -15.42276  33.09217 1S   28     1.00000
  187   13 GLN  HA    18.39693 -16.34297  33.42689 1S   28     0.00000
  188   13 GLN  CB    18.99655 -14.30603  33.24554 1S   28     1.00000
  189   13 GLN  HB1   18.45089 -13.34529  33.15951 1S   28     0.00000
  190   13 GLN  HB2   19.73390 -14.40162  32.41679 1S   28     0.00000
  191   13 GLN  CG    19.74239 -14.16063  34.57975 1S   28     1.00000
  192   13 GLN  HG1   20.33863 -15.06798  34.80073 1S   28     0.00000
  193   13 GLN  HG2   19.00224 -13.99540  35.39223 1S   28     0.00000
  194   13 GLN  CD    20.66460 -12.92975  34.52495 1S   28     1.00000
  195   13 GLN  OE1   20.72019 -12.18089  33.54397 1S   28     1.00000
  196   13 GLN  NE2   21.40657 -12.71696  35.64833 1S   28     1.00000
  197   13 GLN  HE21  22.03815 -11.94345  35.68192 1S   28     0.00000
  198   13 GLN  HE22  21.30132 -13.33242  36.42828 1S   28     0.00000
  199   13 GLN  C     16.79439 -15.07424  34.02443 1S   28     1.00000
  200   13 GLN  O     16.74873 -15.56226  35.14915 1S   28     1.00000
  201   14 LEU  N     15.81744 -14.22813  33.61059 1S   29     1.00000
  202   14 LEU  HN    15.84395 -13.79081  32.71443 1S   29     0.00000
  203   14 LEU  CA    14.69916 -13.92805  34.50086 1S   29     1.00000
  204   14 LEU  HA    15.11074 -13.67409  35.46698 1S   29     0.00000
  205   14 LEU  CB    13.78098 -12.78526  34.05867 1S   29     1.00000
  206   14 LEU  HB1   13.33439 -13.11930  33.09900 1S   29     0.00000
  207   14 LEU  HB2   14.39673 -11.86385  33.92342 1S   29     0.00000
  208   14 LEU  CG    12.54335 -12.39097  34.85662 1S   29     1.00000
  209   14 LEU  HG    11.92955 -13.30721  34.97462 1S   29     0.00000
  210   14 LEU  CD1   12.96233 -11.88580  36.23255 1S   29     1.00000
  211   14 LEU  HD11  13.56999 -10.96111  36.13339 1S   29     0.00000
  212   14 LEU  HD12  13.56536 -12.65725  36.75378 1S   29     0.00000
  213   14 LEU  HD13  12.06394 -11.67902  36.84017 1S   29     0.00000
  214   14 LEU  CD2   11.66022 -11.39810  34.06474 1S   29     1.00000
  215   14 LEU  HD21  11.46212 -11.78486  33.04061 1S   29     0.00000
  216   14 LEU  HD22  12.15516 -10.40927  33.97053 1S   29     0.00000
  217   14 LEU  HD23  10.68324 -11.26102  34.57186 1S   29     0.00000
  218   14 LEU  C     13.78905 -15.10826  34.63777 1S   29     1.00000
  219   14 LEU  O     13.25130 -15.32432  35.71440 1S   29     1.00000
  220   15 MET  N     13.58392 -15.91819  33.57202 1S   30     1.00000
  221   15 MET  HN    14.00531 -15.74527  32.68328 1S   30     0.00000
  222   15 MET  CA    12.73153 -17.08881  33.65977 1S   30     1.00000
  223   15 MET  HA    11.75950 -16.75465  33.99527 1S   30     0.00000
  224   15 MET  CB    12.55984 -17.80040  32.30137 1S   30     1.00000
  225   15 MET  HB1   12.04543 -18.77631  32.44980 1S   30     0.00000
  226   15 MET  HB2   13.55781 -18.00515  31.85741 1S   30     0.00000
  227   15 MET  CG    11.72409 -16.95275  31.32848 1S   30     1.00000
  228   15 MET  HG1   12.15811 -15.93031  31.29336 1S   30     0.00000
  229   15 MET  HG2   10.69829 -16.85774  31.74901 1S   30     0.00000
  230   15 MET  SD    11.63850 -17.59549  29.63425 1S   30     1.00000
  231   15 MET  CE    10.47473 -18.95264  29.94361 1S   30     1.00000
  232   15 MET  HE1    9.57475 -18.58043  30.47268 1S   30     0.00000
  233   15 MET  HE2   10.93339 -19.74784  30.56656 1S   30     0.00000
  234   15 MET  HE3   10.14157 -19.41348  28.99016 1S   30     0.00000
  235   15 MET  C     13.25693 -18.08184  34.67158 1S   30     1.00000
  236   15 MET  O     12.49506 -18.64461  35.44616 1S   30     1.00000
  237   16 THR  N     14.59293 -18.24605  34.71626 1S   31     1.00000
  238   16 THR  HN    15.15552 -17.67882  34.12048 1S   31     0.00000
  239   16 THR  CA    15.37522 -19.09502  35.60522 1S   31     1.00000
  240   16 THR  HA    14.91185 -20.07187  35.61768 1S   31     0.00000
  241   16 THR  CB    16.84460 -19.22600  35.12113 1S   31     1.00000
  242   16 THR  HB    17.59887 -19.02132  35.90361 1S   31     0.00000
  243   16 THR  OG1   17.05729 -18.24326  34.16854 1S   31     1.00000
  244   16 THR  HG1   16.40989 -18.46369  33.48593 1S   31     0.00000
  245   16 THR  CG2   17.18967 -20.45942  34.25919 1S   31     0.00000
  246   16 THR  HG21  17.65778 -20.19199  33.27621 1S   31     0.00000
  247   16 THR  HG22  16.28054 -21.03044  34.01547 1S   31     0.00000
  248   16 THR  HG23  17.94495 -21.10989  34.73966 1S   31     0.00000
  249   16 THR  C     15.23913 -18.52143  37.01680 1S   31     1.00000
  250   16 THR  O     15.00111 -19.26662  37.95898 1S   31     1.00000
  251   17 LEU  N     15.29240 -17.17514  37.20258 1S   32     1.00000
  252   17 LEU  HN    15.48126 -16.56434  36.43599 1S   32     0.00000
  253   17 LEU  CA    15.05848 -16.50372  38.47704 1S   32     1.00000
  254   17 LEU  HA    15.76120 -16.91061  39.19117 1S   32     0.00000
  255   17 LEU  CB    15.29988 -14.97141  38.36560 1S   32     1.00000
  256   17 LEU  HB1   14.60651 -14.53344  37.61969 1S   32     0.00000
  257   17 LEU  HB2   16.32957 -14.84582  37.96108 1S   32     0.00000
  258   17 LEU  CG    15.20748 -14.12296  39.66340 1S   32     1.00000
  259   17 LEU  HG    15.63814 -14.71546  40.50181 1S   32     0.00000
  260   17 LEU  CD1   16.06610 -12.85178  39.52340 1S   32     1.00000
  261   17 LEU  HD11  15.68505 -12.23012  38.68711 1S   32     0.00000
  262   17 LEU  HD12  17.12558 -13.11381  39.32021 1S   32     0.00000
  263   17 LEU  HD13  16.02489 -12.24979  40.45568 1S   32     0.00000
  264   17 LEU  CD2   13.76464 -13.71517  40.03298 1S   32     1.00000
  265   17 LEU  HD21  13.16147 -14.58559  40.35536 1S   32     0.00000
  266   17 LEU  HD22  13.26815 -13.24208  39.15957 1S   32     0.00000
  267   17 LEU  HD23  13.77103 -12.98605  40.86892 1S   32     0.00000
  268   17 LEU  C     13.66404 -16.77349  38.99717 1S   32     1.00000
  269   17 LEU  O     13.49527 -17.13811  40.15510 1S   32     1.00000
  270   18 ILE  N     12.62456 -16.62935  38.14667 1S   33     1.00000
  271   18 ILE  HN    12.78659 -16.33634  37.20427 1S   33     0.00000
  272   18 ILE  CA    11.23031 -16.82675  38.49506 1S   33     1.00000
  273   18 ILE  HA    11.01907 -16.20892  39.35665 1S   33     0.00000
  274   18 ILE  CB    10.31484 -16.38220  37.35294 1S   33     1.00000
  275   18 ILE  HB    10.69452 -16.81593  36.40013 1S   33     0.00000
  276   18 ILE  CG2    8.86258 -16.86999  37.55599 1S   33     1.00000
  277   18 ILE  HG21   8.46595 -16.47145  38.51080 1S   33     0.00000
  278   18 ILE  HG22   8.80116 -17.97718  37.57281 1S   33     0.00000
  279   18 ILE  HG23   8.20942 -16.51984  36.73196 1S   33     0.00000
  280   18 ILE  CG1   10.37203 -14.83592  37.24875 1S   33     1.00000
  281   18 ILE  HG11  11.43091 -14.49944  37.26474 1S   33     0.00000
  282   18 ILE  HG12   9.87362 -14.39793  38.14120 1S   33     0.00000
  283   18 ILE  CD     9.71808 -14.27234  35.98692 1S   33     1.00000
  284   18 ILE  HD1    8.63877 -14.51357  35.95875 1S   33     0.00000
  285   18 ILE  HD2   10.20593 -14.69149  35.08010 1S   33     0.00000
  286   18 ILE  HD3    9.82277 -13.16668  35.96238 1S   33     0.00000
  287   18 ILE  C     10.98007 -18.26160  38.90804 1S   33     1.00000
  288   18 ILE  O     10.26214 -18.51191  39.87129 1S   33     1.00000
  289   19 ILE  N     11.60078 -19.23736  38.21291 1S   34     1.00000
  290   19 ILE  HN    12.17556 -19.01370  37.42650 1S   34     0.00000
  291   19 ILE  CA    11.45501 -20.65167  38.48429 1S   34     1.00000
  292   19 ILE  HA    10.40121 -20.85363  38.61924 1S   34     0.00000
  293   19 ILE  CB    11.93920 -21.46923  37.28236 1S   34     1.00000
  294   19 ILE  HB    12.93255 -21.08028  36.96417 1S   34     0.00000
  295   19 ILE  CG2   12.08401 -22.97577  37.60274 1S   34     1.00000
  296   19 ILE  HG21  11.11826 -23.38994  37.96135 1S   34     0.00000
  297   19 ILE  HG22  12.86079 -23.15155  38.37405 1S   34     0.00000
  298   19 ILE  HG23  12.38667 -23.53544  36.69311 1S   34     0.00000
  299   19 ILE  CG1   10.94095 -21.26941  36.11720 1S   34     1.00000
  300   19 ILE  HG11  10.61240 -20.21009  36.06254 1S   34     0.00000
  301   19 ILE  HG12  10.03957 -21.86617  36.34930 1S   34     0.00000
  302   19 ILE  CD    11.48378 -21.66860  34.74208 1S   34     1.00000
  303   19 ILE  HD1   11.78891 -22.73490  34.72058 1S   34     0.00000
  304   19 ILE  HD2   12.36428 -21.04455  34.47965 1S   34     0.00000
  305   19 ILE  HD3   10.70224 -21.51150  33.96799 1S   34     0.00000
  306   19 ILE  C     12.14990 -21.04624  39.77834 1S   34     1.00000
  307   19 ILE  O     11.63889 -21.89405  40.50808 1S   34     1.00000
  308   20 ASN  N     13.32400 -20.45004  40.10022 1S   35     1.00000
  309   20 ASN  HN    13.70304 -19.71786  39.53647 1S   35     0.00000
  310   20 ASN  CA    14.19192 -20.95850  41.14933 1S   35     1.00000
  311   20 ASN  HA    13.88751 -21.96590  41.40054 1S   35     0.00000
  312   20 ASN  CB    15.67034 -21.00869  40.69139 1S   35     1.00000
  313   20 ASN  HB1   16.32014 -21.37207  41.51623 1S   35     0.00000
  314   20 ASN  HB2   16.00584 -19.99347  40.39180 1S   35     0.00000
  315   20 ASN  CG    15.80757 -21.99125  39.51854 1S   35     1.00000
  316   20 ASN  OD1   15.25231 -23.09459  39.54530 1S   35     1.00000
  317   20 ASN  ND2   16.57301 -21.57857  38.46787 1S   35     1.00000
  318   20 ASN  HD21  16.66774 -22.16780  37.66749 1S   35     0.00000
  319   20 ASN  HD22  16.93779 -20.64788  38.46104 1S   35     0.00000
  320   20 ASN  C     14.13656 -20.17722  42.44448 1S   35     1.00000
  321   20 ASN  O     14.52736 -20.70660  43.48366 1S   35     1.00000
  322   21 THR  N     13.66038 -18.90932  42.44006 1S   36     1.00000
  323   21 THR  HN    13.33200 -18.48492  41.59792 1S   36     0.00000
  324   21 THR  CA    13.63254 -18.06423  43.62557 1S   36     1.00000
  325   21 THR  HA    14.56292 -18.19782  44.16080 1S   36     0.00000
  326   21 THR  CB    13.47635 -16.58304  43.27248 1S   36     1.00000
  327   21 THR  HB    12.56957 -16.44405  42.64252 1S   36     0.00000
  328   21 THR  OG1   14.60038 -16.15630  42.51440 1S   36     1.00000
  329   21 THR  HG1   14.46410 -16.51329  41.63004 1S   36     0.00000
  330   21 THR  CG2   13.36478 -15.65567  44.49954 1S   36     1.00000
  331   21 THR  HG21  14.25862 -15.75418  45.15036 1S   36     0.00000
  332   21 THR  HG22  12.45565 -15.88006  45.09238 1S   36     0.00000
  333   21 THR  HG23  13.28981 -14.59831  44.16500 1S   36     0.00000
  334   21 THR  C     12.49940 -18.51956  44.51439 1S   36     1.00000
  335   21 THR  O     11.41125 -18.82598  44.03792 1S   36     1.00000
  336   22 PHE  N     12.73511 -18.58843  45.84459 1S   37     1.00000
  337   22 PHE  HN    13.64691 -18.40550  46.21246 1S   37     0.00000
  338   22 PHE  CA    11.72394 -18.90479  46.82353 1S   37     1.00000
  339   22 PHE  HA    11.12430 -19.71758  46.43944 1S   37     0.00000
  340   22 PHE  CB    12.35076 -19.32684  48.18010 1S   37     1.00000
  341   22 PHE  HB1   12.96612 -18.50043  48.59666 1S   37     0.00000
  342   22 PHE  HB2   13.01516 -20.20358  48.02245 1S   37     0.00000
  343   22 PHE  CG    11.30616 -19.71815  49.19477 1S   37     1.00000
  344   22 PHE  CD1   10.70784 -20.98871  49.16045 1S   37     1.00000
  345   22 PHE  HD1   11.00415 -21.70033  48.40580 1S   37     0.00000
  346   22 PHE  CE1    9.73301 -21.34219  50.10202 1S   37     1.00000
  347   22 PHE  HE1    9.27744 -22.32092  50.06865 1S   37     0.00000
  348   22 PHE  CZ     9.35155 -20.42639  51.08982 1S   37     1.00000
  349   22 PHE  HZ     8.60037 -20.69740  51.81705 1S   37     0.00000
  350   22 PHE  CD2   10.90259 -18.80137  50.18064 1S   37     1.00000
  351   22 PHE  HD2   11.34314 -17.81521  50.20677 1S   37     0.00000
  352   22 PHE  CE2    9.93175 -19.15234  51.12484 1S   37     1.00000
  353   22 PHE  HE2    9.62664 -18.43833  51.87565 1S   37     0.00000
  354   22 PHE  C     10.86508 -17.67230  46.99510 1S   37     1.00000
  355   22 PHE  O     11.34745 -16.61576  47.39646 1S   37     1.00000
  356   23 TYR  N      9.56714 -17.78327  46.65795 1S   38     1.00000
  357   23 TYR  HN     9.18455 -18.64517  46.32324 1S   38     0.00000
  358   23 TYR  CA     8.68435 -16.65269  46.67990 1S   38     1.00000
  359   23 TYR  HA     8.90139 -16.04904  47.55131 1S   38     0.00000
  360   23 TYR  CB     8.83320 -15.83372  45.37597 1S   38     1.00000
  361   23 TYR  HB1    8.56849 -16.44393  44.48982 1S   38     0.00000
  362   23 TYR  HB2    9.88799 -15.50311  45.26300 1S   38     0.00000
  363   23 TYR  CG     7.98847 -14.60889  45.38484 1S   38     1.00000
  364   23 TYR  CD1    8.32478 -13.52490  46.21200 1S   38     1.00000
  365   23 TYR  HD1    9.19918 -13.57167  46.84384 1S   38     0.00000
  366   23 TYR  CE1    7.53475 -12.37423  46.21503 1S   38     1.00000
  367   23 TYR  HE1    7.78458 -11.53954  46.85506 1S   38     0.00000
  368   23 TYR  CZ     6.42128 -12.31909  45.38012 1S   38     1.00000
  369   23 TYR  OH     5.62503 -11.18966  45.37653 1S   38     1.00000
  370   23 TYR  HH     6.14188 -10.44720  45.71061 1S   38     0.00000
  371   23 TYR  CD2    6.85382 -14.53728  44.56096 1S   38     1.00000
  372   23 TYR  HD2    6.58381 -15.37002  43.92830 1S   38     0.00000
  373   23 TYR  CE2    6.07310 -13.38385  44.55122 1S   38     1.00000
  374   23 TYR  HE2    5.21064 -13.31398  43.90534 1S   38     0.00000
  375   23 TYR  C      7.29673 -17.21277  46.81643 1S   38     1.00000
  376   23 TYR  O      6.79519 -17.88337  45.91731 1S   38     1.00000
  377   24 THR  N      6.63800 -16.97030  47.97185 1S   39     1.00000
  378   24 THR  HN     7.02846 -16.41137  48.69954 1S   39     0.00000
  379   24 THR  CA     5.40572 -17.65988  48.28442 1S   39     1.00000
  380   24 THR  HA     5.45217 -18.61832  47.78743 1S   39     0.00000
  381   24 THR  CB     5.27842 -18.07494  49.75600 1S   39     1.00000
  382   24 THR  HB     4.41341 -18.76802  49.85986 1S   39     0.00000
  383   24 THR  OG1    5.11961 -17.03478  50.68223 1S   39     1.00000
  384   24 THR  HG1    5.23670 -17.47180  51.53326 1S   39     0.00000
  385   24 THR  CG2    6.56419 -18.75133  50.24396 1S   39     0.00000
  386   24 THR  HG21   7.09275 -19.27226  49.41986 1S   39     0.00000
  387   24 THR  HG22   6.30829 -19.48417  51.04041 1S   39     0.00000
  388   24 THR  HG23   7.27516 -18.03279  50.70656 1S   39     0.00000
  389   24 THR  C      4.17206 -16.98554  47.69229 1S   39     1.00000
  390   24 THR  O      3.13833 -17.63266  47.54331 1S   39     1.00000
  391   25 ASN  N      4.24848 -15.69252  47.28417 1S   40     1.00000
  392   25 ASN  HN     5.09884 -15.17959  47.36696 1S   40     0.00000
  393   25 ASN  CA     3.12187 -14.92882  46.77075 1S   40     1.00000
  394   25 ASN  HA     2.22492 -15.27557  47.26567 1S   40     0.00000
  395   25 ASN  CB     3.34347 -13.42710  47.11788 1S   40     1.00000
  396   25 ASN  HB1    4.28138 -13.08147  46.64405 1S   40     0.00000
  397   25 ASN  HB2    3.47342 -13.33598  48.21723 1S   40     0.00000
  398   25 ASN  CG     2.21867 -12.46999  46.70055 1S   40     1.00000
  399   25 ASN  OD1    2.48433 -11.32611  46.31854 1S   40     1.00000
  400   25 ASN  ND2    0.94949 -12.95271  46.77827 1S   40     1.00000
  401   25 ASN  HD21   0.18887 -12.35021  46.52940 1S   40     0.00000
  402   25 ASN  HD22   0.78636 -13.89361  47.06982 1S   40     0.00000
  403   25 ASN  C      2.93988 -15.13770  45.27162 1S   40     1.00000
  404   25 ASN  O      2.98435 -14.20539  44.47056 1S   40     1.00000
  405   26 LYS  N      2.68728 -16.39483  44.85394 1S   41     1.00000
  406   26 LYS  HN     2.60579 -17.14249  45.50916 1S   41     0.00000
  407   26 LYS  CA     2.64970 -16.76948  43.46354 1S   41     1.00000
  408   26 LYS  HA     3.49056 -16.30062  42.97725 1S   41     0.00000
  409   26 LYS  CB     2.77441 -18.29008  43.26608 1S   41     1.00000
  410   26 LYS  HB1    2.62275 -18.54644  42.19275 1S   41     0.00000
  411   26 LYS  HB2    1.98335 -18.80452  43.85497 1S   41     0.00000
  412   26 LYS  CG     4.14435 -18.85257  43.67131 1S   41     1.00000
  413   26 LYS  HG1    4.36585 -18.58356  44.72701 1S   41     0.00000
  414   26 LYS  HG2    4.93458 -18.40389  43.03128 1S   41     0.00000
  415   26 LYS  CD     4.14575 -20.37801  43.52966 1S   41     1.00000
  416   26 LYS  HD1    3.85099 -20.65101  42.49145 1S   41     0.00000
  417   26 LYS  HD2    3.35487 -20.76454  44.20975 1S   41     0.00000
  418   26 LYS  CE     5.45428 -21.07693  43.90274 1S   41     1.00000
  419   26 LYS  HE1    5.26261 -22.15270  44.10133 1S   41     0.00000
  420   26 LYS  HE2    5.92011 -20.61601  44.79865 1S   41     0.00000
  421   26 LYS  NZ     6.41393 -21.01493  42.79116 1S   41     1.00000
  422   26 LYS  HZ1    6.98241 -20.14091  42.86984 1S   41     0.00000
  423   26 LYS  HZ2    5.90587 -21.01026  41.88055 1S   41     0.00000
  424   26 LYS  HZ3    7.05362 -21.83805  42.82179 1S   41     0.00000
  425   26 LYS  C      1.41233 -16.31414  42.74101 1S   41     1.00000
  426   26 LYS  O      1.46750 -16.19642  41.52224 1S   41     1.00000
  427   27 GLU  N      0.29382 -16.01917  43.45614 1S   42     1.00000
  428   27 GLU  HN     0.31278 -16.06898  44.45246 1S   42     0.00000
  429   27 GLU  CA    -1.00775 -15.69330  42.89174 1S   42     1.00000
  430   27 GLU  HA    -1.32209 -16.54947  42.31087 1S   42     0.00000
  431   27 GLU  CB    -2.06836 -15.41006  43.97872 1S   42     1.00000
  432   27 GLU  HB1   -2.06765 -16.27745  44.66944 1S   42     0.00000
  433   27 GLU  HB2   -3.07185 -15.36713  43.50546 1S   42     0.00000
  434   27 GLU  CG    -1.83430 -14.09814  44.76180 1S   42     1.00000
  435   27 GLU  HG1   -2.01807 -13.21855  44.10811 1S   42     0.00000
  436   27 GLU  HG2   -0.77793 -14.06723  45.09880 1S   42     0.00000
  437   27 GLU  CD    -2.72988 -14.00755  45.98951 1S   42     1.00000
  438   27 GLU  OE1   -2.88349 -15.04438  46.68205 1S   42     1.00000
  439   27 GLU  OE2   -3.24548 -12.90063  46.29055 1S   42     1.00000
  440   27 GLU  C     -1.03001 -14.48836  41.99534 1S   42     1.00000
  441   27 GLU  O     -1.97372 -14.31291  41.22386 1S   42     1.00000
  442   28 ILE  N      0.02635 -13.63628  42.06241 1S   43     1.00000
  443   28 ILE  HN     0.78402 -13.81549  42.68581 1S   43     0.00000
  444   28 ILE  CA     0.16373 -12.43972  41.27120 1S   43     1.00000
  445   28 ILE  HA    -0.73388 -11.85823  41.42882 1S   43     0.00000
  446   28 ILE  CB     1.35303 -11.56766  41.66760 1S   43     1.00000
  447   28 ILE  HB     1.33945 -10.64696  41.04011 1S   43     0.00000
  448   28 ILE  CG2    1.14772 -11.10599  43.12635 1S   43     1.00000
  449   28 ILE  HG21   1.13313 -11.97132  43.82031 1S   43     0.00000
  450   28 ILE  HG22   0.19380 -10.54629  43.22637 1S   43     0.00000
  451   28 ILE  HG23   1.97862 -10.43414  43.42963 1S   43     0.00000
  452   28 ILE  CG1    2.73515 -12.23901  41.46432 1S   43     1.00000
  453   28 ILE  HG11   2.62747 -13.34401  41.45324 1S   43     0.00000
  454   28 ILE  HG12   3.38315 -11.98006  42.33222 1S   43     0.00000
  455   28 ILE  CD     3.44901 -11.76974  40.19080 1S   43     1.00000
  456   28 ILE  HD1    3.62064 -10.67242  40.22693 1S   43     0.00000
  457   28 ILE  HD2    2.84110 -11.99795  39.29091 1S   43     0.00000
  458   28 ILE  HD3    4.43278 -12.27494  40.08877 1S   43     0.00000
  459   28 ILE  C      0.21789 -12.76014  39.80475 1S   43     1.00000
  460   28 ILE  O     -0.00604 -11.86822  38.99305 1S   43     1.00000
  461   29 PHE  N      0.45191 -14.05148  39.42248 1S   44     1.00000
  462   29 PHE  HN     0.66458 -14.76235  40.09042 1S   44     0.00000
  463   29 PHE  CA     0.44996 -14.46366  38.04420 1S   44     1.00000
  464   29 PHE  HA     1.21374 -13.85684  37.69903 1S   44     0.00000
  465   29 PHE  CB     0.91689 -15.90931  37.70516 1S   44     1.00000
  466   29 PHE  HB1    1.77248 -16.19945  38.35036 1S   44     0.00000
  467   29 PHE  HB2    1.25390 -15.94593  36.64535 1S   44     0.00000
  468   29 PHE  CG    -0.19286 -16.90300  37.86576 1S   44     1.00000
  469   29 PHE  CD1   -0.51924 -17.36494  39.13988 1S   44     1.00000
  470   29 PHE  HD1    0.08541 -17.08385  39.97451 1S   44     0.00000
  471   29 PHE  CE1   -1.64858 -18.15172  39.35149 1S   44     1.00000
  472   29 PHE  HE1   -1.87125 -18.48781  40.34948 1S   44     0.00000
  473   29 PHE  CZ    -2.48224 -18.47509  38.27691 1S   44     1.00000
  474   29 PHE  HZ    -3.36416 -19.07354  38.43965 1S   44     0.00000
  475   29 PHE  CD2   -1.02721 -17.23644  36.78299 1S   44     1.00000
  476   29 PHE  HD2   -0.81815 -16.83794  35.80118 1S   44     0.00000
  477   29 PHE  CE2   -2.17981 -18.00215  36.99437 1S   44     1.00000
  478   29 PHE  HE2   -2.84525 -18.21273  36.17252 1S   44     0.00000
  479   29 PHE  C     -0.79605 -14.09203  37.28737 1S   44     1.00000
  480   29 PHE  O     -0.75047 -13.64964  36.14189 1S   44     1.00000
  481   30 LEU  N     -1.94490 -14.28519  37.95917 1S   45     1.00000
  482   30 LEU  HN    -1.93083 -14.58930  38.90970 1S   45     0.00000
  483   30 LEU  CA    -3.23633 -14.19647  37.35570 1S   45     1.00000
  484   30 LEU  HA    -3.17783 -14.69392  36.39823 1S   45     0.00000
  485   30 LEU  CB    -4.27936 -14.88373  38.24938 1S   45     1.00000
  486   30 LEU  HB1   -4.35684 -14.33977  39.21587 1S   45     0.00000
  487   30 LEU  HB2   -3.91100 -15.90912  38.47831 1S   45     0.00000
  488   30 LEU  CG    -5.67598 -15.01139  37.61337 1S   45     1.00000
  489   30 LEU  HG    -6.06155 -13.98415  37.42474 1S   45     0.00000
  490   30 LEU  CD1   -5.64028 -15.75876  36.26576 1S   45     1.00000
  491   30 LEU  HD11  -5.11603 -16.73092  36.38196 1S   45     0.00000
  492   30 LEU  HD12  -5.11234 -15.16029  35.49351 1S   45     0.00000
  493   30 LEU  HD13  -6.67255 -15.95006  35.90681 1S   45     0.00000
  494   30 LEU  CD2   -6.64256 -15.68943  38.59409 1S   45     1.00000
  495   30 LEU  HD21  -6.70542 -15.10673  39.53604 1S   45     0.00000
  496   30 LEU  HD22  -6.28715 -16.71454  38.83166 1S   45     0.00000
  497   30 LEU  HD23  -7.65667 -15.75157  38.14784 1S   45     0.00000
  498   30 LEU  C     -3.60142 -12.76288  37.12290 1S   45     1.00000
  499   30 LEU  O     -4.19004 -12.43286  36.09856 1S   45     1.00000
  500   31 ARG  N     -3.19271 -11.86376  38.04623 1S   46     1.00000
  501   31 ARG  HN    -2.71858 -12.16012  38.87189 1S   46     0.00000
  502   31 ARG  CA    -3.34357 -10.43616  37.90280 1S   46     1.00000
  503   31 ARG  HA    -4.39614 -10.21523  37.79991 1S   46     0.00000
  504   31 ARG  CB    -2.76888  -9.70355  39.13010 1S   46     1.00000
  505   31 ARG  HB1   -1.71750 -10.03165  39.27597 1S   46     0.00000
  506   31 ARG  HB2   -3.33368 -10.02673  40.03191 1S   46     0.00000
  507   31 ARG  CG    -2.81822  -8.16685  39.03890 1S   46     1.00000
  508   31 ARG  HG1   -3.88020  -7.83744  39.05378 1S   46     0.00000
  509   31 ARG  HG2   -2.37800  -7.81623  38.08093 1S   46     0.00000
  510   31 ARG  CD    -2.06364  -7.48359  40.17776 1S   46     1.00000
  511   31 ARG  HD1   -2.44384  -7.84484  41.15773 1S   46     0.00000
  512   31 ARG  HD2   -2.15556  -6.37835  40.11527 1S   46     0.00000
  513   31 ARG  NE    -0.61953  -7.83997  40.04050 1S   46     1.00000
  514   31 ARG  HE    -0.26520  -8.14372  39.15335 1S   46     0.00000
  515   31 ARG  CZ     0.25878  -7.71394  41.06953 1S   46     1.00000
  516   31 ARG  NH1   -0.14450  -7.24225  42.27368 1S   46     1.00000
  517   31 ARG  HH11  -1.09254  -6.95184  42.40239 1S   46     0.00000
  518   31 ARG  HH12   0.51888  -7.09252  43.01082 1S   46     0.00000
  519   31 ARG  NH2    1.55296  -8.05930  40.86934 1S   46     1.00000
  520   31 ARG  HH21   1.83675  -8.34656  39.95209 1S   46     0.00000
  521   31 ARG  HH22   2.23623  -7.89812  41.57975 1S   46     0.00000
  522   31 ARG  C     -2.62169  -9.93963  36.67520 1S   46     1.00000
  523   31 ARG  O     -3.16128  -9.14387  35.91375 1S   46     1.00000
  524   32 GLU  N     -1.38327 -10.42306  36.43995 1S   47     1.00000
  525   32 GLU  HN    -0.96286 -11.09044  37.05200 1S   47     0.00000
  526   32 GLU  CA    -0.56904  -9.98049  35.33410 1S   47     1.00000
  527   32 GLU  HA    -0.56353  -8.89992  35.34473 1S   47     0.00000
  528   32 GLU  CB     0.87774 -10.50031  35.44246 1S   47     1.00000
  529   32 GLU  HB1    1.46427 -10.17321  34.55550 1S   47     0.00000
  530   32 GLU  HB2    0.85391 -11.61161  35.43765 1S   47     0.00000
  531   32 GLU  CG     1.61975 -10.04338  36.71439 1S   47     1.00000
  532   32 GLU  HG1    2.65588 -10.43919  36.70373 1S   47     0.00000
  533   32 GLU  HG2    1.10988 -10.43419  37.61296 1S   47     0.00000
  534   32 GLU  CD     1.68285  -8.52802  36.82453 1S   47     1.00000
  535   32 GLU  OE1    1.90049  -7.86099  35.78250 1S   47     1.00000
  536   32 GLU  OE2    1.52176  -8.01623  37.96242 1S   47     1.00000
  537   32 GLU  C     -1.12617 -10.41630  34.00314 1S   47     1.00000
  538   32 GLU  O     -1.13215  -9.63768  33.05158 1S   47     1.00000
  539   33 LEU  N     -1.63175 -11.66780  33.91029 1S   48     1.00000
  540   33 LEU  HN    -1.60339 -12.29898  34.68390 1S   48     0.00000
  541   33 LEU  CA    -2.20533 -12.19341  32.69336 1S   48     1.00000
  542   33 LEU  HA    -1.54738 -11.92694  31.87928 1S   48     0.00000
  543   33 LEU  CB    -2.35248 -13.72978  32.72923 1S   48     1.00000
  544   33 LEU  HB1   -2.87528 -14.08282  31.81625 1S   48     0.00000
  545   33 LEU  HB2   -2.97617 -14.01758  33.60366 1S   48     0.00000
  546   33 LEU  CG    -0.99576 -14.47144  32.81129 1S   48     1.00000
  547   33 LEU  HG    -0.47836 -14.12827  33.73518 1S   48     0.00000
  548   33 LEU  CD1   -1.21631 -15.98534  32.94983 1S   48     1.00000
  549   33 LEU  HD11  -1.62150 -16.40198  32.00338 1S   48     0.00000
  550   33 LEU  HD12  -1.93871 -16.19347  33.76763 1S   48     0.00000
  551   33 LEU  HD13  -0.25902 -16.49741  33.18165 1S   48     0.00000
  552   33 LEU  CD2   -0.06024 -14.16472  31.62339 1S   48     1.00000
  553   33 LEU  HD21   0.19086 -13.08489  31.57944 1S   48     0.00000
  554   33 LEU  HD22  -0.54358 -14.45711  30.66699 1S   48     0.00000
  555   33 LEU  HD23   0.88965 -14.73017  31.72907 1S   48     0.00000
  556   33 LEU  C     -3.53059 -11.54929  32.38203 1S   48     1.00000
  557   33 LEU  O     -3.77749 -11.21549  31.22838 1S   48     1.00000
  558   34 ILE  N     -4.39474 -11.29967  33.39638 1S   49     1.00000
  559   34 ILE  HN    -4.19601 -11.59298  34.33100 1S   49     0.00000
  560   34 ILE  CA    -5.64825 -10.58710  33.22083 1S   49     1.00000
  561   34 ILE  HA    -6.16996 -11.05689  32.39841 1S   49     0.00000
  562   34 ILE  CB    -6.56188 -10.67585  34.44308 1S   49     1.00000
  563   34 ILE  HB    -5.97340 -10.41188  35.35070 1S   49     0.00000
  564   34 ILE  CG2   -7.73676  -9.67781  34.31268 1S   49     1.00000
  565   34 ILE  HG21  -8.20991  -9.76594  33.31300 1S   49     0.00000
  566   34 ILE  HG22  -7.37867  -8.63557  34.44612 1S   49     0.00000
  567   34 ILE  HG23  -8.51303  -9.86647  35.07575 1S   49     0.00000
  568   34 ILE  CG1   -7.08040 -12.12914  34.60260 1S   49     1.00000
  569   34 ILE  HG11  -6.22232 -12.83400  34.55049 1S   49     0.00000
  570   34 ILE  HG12  -7.75580 -12.36377  33.75105 1S   49     0.00000
  571   34 ILE  CD    -7.82420 -12.38785  35.91926 1S   49     1.00000
  572   34 ILE  HD1   -8.73439 -11.75985  36.00110 1S   49     0.00000
  573   34 ILE  HD2   -7.16240 -12.16925  36.78449 1S   49     0.00000
  574   34 ILE  HD3   -8.13662 -13.45241  35.97714 1S   49     0.00000
  575   34 ILE  C     -5.39136  -9.14559  32.81771 1S   49     1.00000
  576   34 ILE  O     -6.13266  -8.59984  32.00101 1S   49     1.00000
  577   35 THR  N     -4.30501  -8.50155  33.32821 1S   50     1.00000
  578   35 THR  HN    -3.72459  -8.91871  34.02389 1S   50     0.00000
  579   35 THR  CA    -3.92566  -7.17764  32.87632 1S   50     1.00000
  580   35 THR  HA    -4.80838  -6.54946  33.00518 1S   50     0.00000
  581   35 THR  CB    -2.80034  -6.38295  33.58524 1S   50     1.00000
  582   35 THR  HB    -3.53048  -6.31509  34.40819 1S   50     0.00000
  583   35 THR  OG1   -2.01921  -6.53669  34.73545 1S   50     1.00000
  584   35 THR  HG1   -1.51959  -5.70360  34.75020 1S   50     0.00000
  585   35 THR  CG2   -2.50100  -5.02504  32.99709 1S   50     0.00000
  586   35 THR  HG21  -3.18004  -4.75122  32.17093 1S   50     0.00000
  587   35 THR  HG22  -1.48072  -5.00115  32.60778 1S   50     0.00000
  588   35 THR  HG23  -2.55302  -4.24651  33.77754 1S   50     0.00000
  589   35 THR  C     -3.59620  -7.14879  31.41625 1S   50     1.00000
  590   35 THR  O     -4.08398  -6.29119  30.68364 1S   50     1.00000
  591   36 ASN  N     -2.77498  -8.10714  30.94777 1S   51     1.00000
  592   36 ASN  HN    -2.41644  -8.80876  31.56231 1S   51     0.00000
  593   36 ASN  CA    -2.34145  -8.17335  29.56561 1S   51     1.00000
  594   36 ASN  HA    -1.85993  -7.23537  29.32761 1S   51     0.00000
  595   36 ASN  CB    -1.39631  -9.37524  29.31115 1S   51     1.00000
  596   36 ASN  HB1   -1.28704  -9.54906  28.21893 1S   51     0.00000
  597   36 ASN  HB2   -1.81517 -10.28914  29.78301 1S   51     0.00000
  598   36 ASN  CG    -0.00196  -9.11121  29.88320 1S   51     1.00000
  599   36 ASN  OD1    0.27989  -8.05164  30.43909 1S   51     1.00000
  600   36 ASN  ND2    0.91306 -10.10651  29.72092 1S   51     1.00000
  601   36 ASN  HD21   1.84885  -9.95471  30.04166 1S   51     0.00000
  602   36 ASN  HD22   0.66029 -10.94536  29.24380 1S   51     0.00000
  603   36 ASN  C     -3.51576  -8.31921  28.62785 1S   51     1.00000
  604   36 ASN  O     -3.57487  -7.69392  27.57313 1S   51     1.00000
  605   37 THR  N     -4.49529  -9.13222  29.04996 1S   52     1.00000
  606   37 THR  HN    -4.39030  -9.61456  29.91777 1S   52     0.00000
  607   37 THR  CA    -5.74013  -9.41874  28.39571 1S   52     1.00000
  608   37 THR  HA    -5.53311  -9.76524  27.39119 1S   52     0.00000
  609   37 THR  CB    -6.33126 -10.53917  29.22193 1S   52     1.00000
  610   37 THR  HB    -6.25559 -10.29142  30.29855 1S   52     0.00000
  611   37 THR  OG1   -7.64998 -10.86502  28.97649 1S   52     1.00000
  612   37 THR  HG1   -7.74304 -11.73511  29.37821 1S   52     0.00000
  613   37 THR  CG2   -5.62022 -11.84810  28.93265 1S   52     0.00000
  614   37 THR  HG21  -4.65236 -11.68614  28.41344 1S   52     0.00000
  615   37 THR  HG22  -6.21759 -12.54226  28.30349 1S   52     0.00000
  616   37 THR  HG23  -5.46777 -12.37613  29.89521 1S   52     0.00000
  617   37 THR  C     -6.58976  -8.15981  28.28136 1S   52     1.00000
  618   37 THR  O     -7.07328  -7.86379  27.19006 1S   52     1.00000
  619   38 THR  N     -6.73040  -7.34439  29.36851 1S   53     1.00000
  620   38 THR  HN    -6.36242  -7.61194  30.25867 1S   53     0.00000
  621   38 THR  CA    -7.39494  -6.03892  29.31641 1S   53     1.00000
  622   38 THR  HA    -8.42484  -6.20756  29.03373 1S   53     0.00000
  623   38 THR  CB    -7.33693  -5.16875  30.55924 1S   53     1.00000
  624   38 THR  HB    -6.29601  -4.86582  30.81187 1S   53     0.00000
  625   38 THR  OG1   -7.85165  -5.79985  31.67292 1S   53     1.00000
  626   38 THR  HG1   -7.93710  -5.07427  32.30298 1S   53     0.00000
  627   38 THR  CG2   -8.25644  -3.95267  30.47492 1S   53     0.00000
  628   38 THR  HG21  -8.24631  -3.46062  29.48518 1S   53     0.00000
  629   38 THR  HG22  -7.91732  -3.20218  31.21605 1S   53     0.00000
  630   38 THR  HG23  -9.30822  -4.20162  30.72480 1S   53     0.00000
  631   38 THR  C     -6.73885  -5.13410  28.31824 1S   53     1.00000
  632   38 THR  O     -7.41963  -4.49954  27.52066 1S   53     1.00000
  633   39 ASP  N     -5.38953  -5.03453  28.35532 1S   54     1.00000
  634   39 ASP  HN    -4.84975  -5.55518  29.01749 1S   54     0.00000
  635   39 ASP  CA    -4.64816  -4.11620  27.52372 1S   54     1.00000
  636   39 ASP  HA    -5.04169  -3.12355  27.69874 1S   54     0.00000
  637   39 ASP  CB    -3.12642  -4.13659  27.78989 1S   54     1.00000
  638   39 ASP  HB1   -2.60375  -3.51882  27.02628 1S   54     0.00000
  639   39 ASP  HB2   -2.74436  -5.17815  27.72810 1S   54     0.00000
  640   39 ASP  CG    -2.74425  -3.55583  29.14465 1S   54     1.00000
  641   39 ASP  OD1   -3.58849  -2.94701  29.84044 1S   54     1.00000
  642   39 ASP  OD2   -1.54453  -3.68613  29.48749 1S   54     1.00000
  643   39 ASP  C     -4.84245  -4.44310  26.06669 1S   54     1.00000
  644   39 ASP  O     -4.99034  -3.54379  25.24773 1S   54     1.00000
  645   40 ALA  N     -4.89138  -5.74579  25.71380 1S   55     1.00000
  646   40 ALA  HN    -4.77793  -6.46861  26.39522 1S   55     0.00000
  647   40 ALA  CA    -5.10436  -6.18889  24.35773 1S   55     1.00000
  648   40 ALA  HA    -4.41405  -5.65054  23.72285 1S   55     0.00000
  649   40 ALA  CB    -4.84687  -7.69635  24.21629 1S   55     1.00000
  650   40 ALA  HB1   -5.53752  -8.28221  24.86037 1S   55     0.00000
  651   40 ALA  HB2   -3.80463  -7.93031  24.52211 1S   55     0.00000
  652   40 ALA  HB3   -4.97726  -8.01420  23.16084 1S   55     0.00000
  653   40 ALA  C     -6.51046  -5.89305  23.88887 1S   55     1.00000
  654   40 ALA  O     -6.72371  -5.54950  22.72790 1S   55     1.00000
  655   41 LEU  N     -7.50460  -5.99001  24.80075 1S   56     1.00000
  656   41 LEU  HN    -7.31444  -6.29650  25.73282 1S   56     0.00000
  657   41 LEU  CA    -8.88445  -5.64816  24.53648 1S   56     1.00000
  658   41 LEU  HA    -9.18246  -6.13622  23.62262 1S   56     0.00000
  659   41 LEU  CB    -9.81502  -6.10463  25.67677 1S   56     1.00000
  660   41 LEU  HB1  -10.80544  -5.60682  25.58764 1S   56     0.00000
  661   41 LEU  HB2   -9.36839  -5.79981  26.64701 1S   56     0.00000
  662   41 LEU  CG   -10.06403  -7.62618  25.69357 1S   56     1.00000
  663   41 LEU  HG    -9.11417  -8.14556  25.42831 1S   56     0.00000
  664   41 LEU  CD1  -10.47279  -8.10755  27.09292 1S   56     1.00000
  665   41 LEU  HD11 -11.40849  -7.60558  27.41028 1S   56     0.00000
  666   41 LEU  HD12  -9.67496  -7.87761  27.82981 1S   56     0.00000
  667   41 LEU  HD13 -10.64394  -9.20405  27.08621 1S   56     0.00000
  668   41 LEU  CD2  -11.13338  -8.01424  24.66355 1S   56     1.00000
  669   41 LEU  HD21 -10.82705  -7.71785  23.64001 1S   56     0.00000
  670   41 LEU  HD22 -12.08486  -7.50037  24.90188 1S   56     0.00000
  671   41 LEU  HD23 -11.31051  -9.10944  24.68342 1S   56     0.00000
  672   41 LEU  C     -9.05198  -4.16482  24.32152 1S   56     1.00000
  673   41 LEU  O     -9.78921  -3.75438  23.43036 1S   56     1.00000
  674   42 ASP  N     -8.33402  -3.31786  25.09574 1S   57     1.00000
  675   42 ASP  HN    -7.77550  -3.66418  25.84970 1S   57     0.00000
  676   42 ASP  CA    -8.31769  -1.87915  24.91687 1S   57     1.00000
  677   42 ASP  HA    -9.33604  -1.51960  24.97691 1S   57     0.00000
  678   42 ASP  CB    -7.41944  -1.14582  25.94569 1S   57     1.00000
  679   42 ASP  HB1   -7.28236  -0.08223  25.64586 1S   57     0.00000
  680   42 ASP  HB2   -6.42012  -1.62790  25.97455 1S   57     0.00000
  681   42 ASP  CG    -7.99008  -1.13452  27.36010 1S   57     1.00000
  682   42 ASP  OD1   -9.14894  -1.55947  27.57901 1S   57     1.00000
  683   42 ASP  OD2   -7.25005  -0.66091  28.25903 1S   57     1.00000
  684   42 ASP  C     -7.76850  -1.50483  23.56132 1S   57     1.00000
  685   42 ASP  O     -8.25690  -0.56810  22.93545 1S   57     1.00000
  686   43 LYS  N     -6.74219  -2.24285  23.07477 1S   58     1.00000
  687   43 LYS  HN    -6.36621  -3.00504  23.59836 1S   58     0.00000
  688   43 LYS  CA    -6.09250  -1.97009  21.81533 1S   58     1.00000
  689   43 LYS  HA    -5.83135  -0.92087  21.80485 1S   58     0.00000
  690   43 LYS  CB    -4.81166  -2.79617  21.60296 1S   58     1.00000
  691   43 LYS  HB1   -4.48513  -2.72394  20.53928 1S   58     0.00000
  692   43 LYS  HB2   -5.00979  -3.86508  21.82941 1S   58     0.00000
  693   43 LYS  CG    -3.64158  -2.29206  22.45169 1S   58     1.00000
  694   43 LYS  HG1   -3.91402  -2.32718  23.52298 1S   58     0.00000
  695   43 LYS  HG2   -3.45433  -1.22783  22.18584 1S   58     0.00000
  696   43 LYS  CD    -2.36685  -3.11004  22.21654 1S   58     1.00000
  697   43 LYS  HD1   -2.35179  -3.41993  21.14702 1S   58     0.00000
  698   43 LYS  HD2   -2.40936  -4.03735  22.82793 1S   58     0.00000
  699   43 LYS  CE    -1.06946  -2.33438  22.48249 1S   58     1.00000
  700   43 LYS  HE1   -1.06346  -1.38955  21.89841 1S   58     0.00000
  701   43 LYS  HE2   -0.19244  -2.95103  22.19282 1S   58     0.00000
  702   43 LYS  NZ    -0.91725  -1.98599  23.91237 1S   58     1.00000
  703   43 LYS  HZ1   -0.89364  -2.86336  24.47391 1S   58     0.00000
  704   43 LYS  HZ2   -1.72000  -1.39822  24.22214 1S   58     0.00000
  705   43 LYS  HZ3   -0.03373  -1.45696  24.05365 1S   58     0.00000
  706   43 LYS  C     -6.99577  -2.21654  20.64382 1S   58     1.00000
  707   43 LYS  O     -7.04305  -1.39022  19.73504 1S   58     1.00000
  708   44 ILE  N     -7.76488  -3.33624  20.62699 1S   59     1.00000
  709   44 ILE  HN    -7.73985  -4.01434  21.35878 1S   59     0.00000
  710   44 ILE  CA    -8.67832  -3.58004  19.52880 1S   59     1.00000
  711   44 ILE  HA    -8.10764  -3.39511  18.62951 1S   59     0.00000
  712   44 ILE  CB    -9.21964  -5.00370  19.39523 1S   59     1.00000
  713   44 ILE  HB    -8.34224  -5.68746  19.37983 1S   59     0.00000
  714   44 ILE  CG2  -10.08268  -5.42153  20.60238 1S   59     1.00000
  715   44 ILE  HG21 -10.99249  -4.79139  20.68058 1S   59     0.00000
  716   44 ILE  HG22  -9.49814  -5.33949  21.53935 1S   59     0.00000
  717   44 ILE  HG23 -10.40612  -6.47811  20.48785 1S   59     0.00000
  718   44 ILE  CG1   -9.97319  -5.22312  18.05656 1S   59     1.00000
  719   44 ILE  HG11 -10.81291  -4.50203  17.96853 1S   59     0.00000
  720   44 ILE  HG12 -10.42506  -6.23629  18.08272 1S   59     0.00000
  721   44 ILE  CD    -9.08647  -5.13334  16.80997 1S   59     1.00000
  722   44 ILE  HD1   -8.19408  -5.78388  16.91766 1S   59     0.00000
  723   44 ILE  HD2   -8.74951  -4.09000  16.63283 1S   59     0.00000
  724   44 ILE  HD3   -9.65210  -5.47316  15.91747 1S   59     0.00000
  725   44 ILE  C     -9.77109  -2.54749  19.54780 1S   59     1.00000
  726   44 ILE  O    -10.07980  -1.99282  18.50704 1S   59     1.00000
  727   45 ARG  N    -10.31492  -2.17325  20.72647 1S   60     1.00000
  728   45 ARG  HN   -10.02365  -2.58022  21.59159 1S   60     0.00000
  729   45 ARG  CA   -11.34755  -1.16385  20.81546 1S   60     1.00000
  730   45 ARG  HA   -12.18511  -1.48926  20.21474 1S   60     0.00000
  731   45 ARG  CB   -11.81325  -0.96507  22.25114 1S   60     1.00000
  732   45 ARG  HB1  -12.47326  -0.07155  22.33797 1S   60     0.00000
  733   45 ARG  HB2  -10.92845  -0.80240  22.90888 1S   60     0.00000
  734   45 ARG  CG   -12.59004  -2.17575  22.74932 1S   60     1.00000
  735   45 ARG  HG1  -11.98525  -3.09725  22.60277 1S   60     0.00000
  736   45 ARG  HG2  -13.52970  -2.30129  22.16870 1S   60     0.00000
  737   45 ARG  CD   -12.87042  -2.02087  24.22911 1S   60     1.00000
  738   45 ARG  HD1  -11.96212  -1.61410  24.72377 1S   60     0.00000
  739   45 ARG  HD2  -13.15737  -2.99062  24.67998 1S   60     0.00000
  740   45 ARG  NE   -13.98170  -1.05175  24.41897 1S   60     1.00000
  741   45 ARG  HE   -14.43761  -0.66005  23.61408 1S   60     0.00000
  742   45 ARG  CZ   -14.40992  -0.69210  25.65718 1S   60     1.00000
  743   45 ARG  NH1  -13.78610  -1.17600  26.75903 1S   60     1.00000
  744   45 ARG  HH11 -12.98569  -1.76834  26.64895 1S   60     0.00000
  745   45 ARG  HH12 -14.06936  -0.90337  27.67957 1S   60     0.00000
  746   45 ARG  NH2  -15.46313   0.15310  25.78263 1S   60     1.00000
  747   45 ARG  HH21 -15.84417   0.33588  26.69163 1S   60     0.00000
  748   45 ARG  HH22 -15.89190   0.53753  24.96685 1S   60     0.00000
  749   45 ARG  C    -10.90551   0.18569  20.32848 1S   60     1.00000
  750   45 ARG  O    -11.67011   0.88914  19.67548 1S   60     1.00000
  751   46 TYR  N     -9.64309   0.56933  20.61034 1S   61     1.00000
  752   46 TYR  HN    -9.04349  -0.00202  21.16979 1S   61     0.00000
  753   46 TYR  CA    -9.08150   1.81741  20.15834 1S   61     1.00000
  754   46 TYR  HA    -9.76649   2.59731  20.46155 1S   61     0.00000
  755   46 TYR  CB    -7.69901   2.08595  20.80244 1S   61     1.00000
  756   46 TYR  HB1   -6.97242   1.29732  20.51476 1S   61     0.00000
  757   46 TYR  HB2   -7.80010   2.08272  21.90929 1S   61     0.00000
  758   46 TYR  CG    -7.16867   3.43397  20.38869 1S   61     1.00000
  759   46 TYR  CD1   -7.70497   4.61159  20.93453 1S   61     1.00000
  760   46 TYR  HD1   -8.47639   4.55237  21.68858 1S   61     0.00000
  761   46 TYR  CE1   -7.26452   5.86454  20.49005 1S   61     1.00000
  762   46 TYR  HE1   -7.68327   6.76357  20.91832 1S   61     0.00000
  763   46 TYR  CZ    -6.28608   5.94790  19.49075 1S   61     1.00000
  764   46 TYR  OH    -5.83361   7.20843  19.04846 1S   61     1.00000
  765   46 TYR  HH    -5.16046   7.05932  18.37981 1S   61     0.00000
  766   46 TYR  CD2   -6.19693   3.52898  19.37867 1S   61     1.00000
  767   46 TYR  HD2   -5.80503   2.63069  18.92470 1S   61     0.00000
  768   46 TYR  CE2   -5.75811   4.77858  18.92835 1S   61     1.00000
  769   46 TYR  HE2   -5.01671   4.83130  18.14430 1S   61     0.00000
  770   46 TYR  C     -8.98848   1.84249  18.64653 1S   61     1.00000
  771   46 TYR  O     -9.36193   2.83418  18.02468 1S   61     1.00000
  772   47 GLU  N     -8.52761   0.73840  18.01344 1S   62     1.00000
  773   47 GLU  HN    -8.21660  -0.06334  18.52239 1S   62     0.00000
  774   47 GLU  CA    -8.45996   0.63465  16.57140 1S   62     1.00000
  775   47 GLU  HA    -7.85898   1.45945  16.21634 1S   62     0.00000
  776   47 GLU  CB    -7.79879  -0.67693  16.09863 1S   62     1.00000
  777   47 GLU  HB1   -7.93075  -0.76773  14.99646 1S   62     0.00000
  778   47 GLU  HB2   -8.28903  -1.55272  16.57708 1S   62     0.00000
  779   47 GLU  CG    -6.29148  -0.69012  16.40353 1S   62     1.00000
  780   47 GLU  HG1   -6.11354  -0.87915  17.48016 1S   62     0.00000
  781   47 GLU  HG2   -5.86383   0.30393  16.14710 1S   62     0.00000
  782   47 GLU  CD    -5.55505  -1.74245  15.58406 1S   62     1.00000
  783   47 GLU  OE1   -6.20253  -2.69049  15.07004 1S   62     1.00000
  784   47 GLU  OE2   -4.31164  -1.60036  15.45159 1S   62     1.00000
  785   47 GLU  C     -9.81931   0.75169  15.92126 1S   62     1.00000
  786   47 GLU  O     -9.94907   1.33000  14.84440 1S   62     1.00000
  787   48 THR  N    -10.87624   0.23974  16.58862 1S   63     1.00000
  788   48 THR  HN   -10.74272  -0.23604  17.45688 1S   63     0.00000
  789   48 THR  CA   -12.22356   0.21121  16.05715 1S   63     1.00000
  790   48 THR  HA   -12.13294  -0.14498  15.04860 1S   63     0.00000
  791   48 THR  CB   -13.14686  -0.75823  16.76717 1S   63     1.00000
  792   48 THR  HB   -14.09770  -0.86897  16.19498 1S   63     0.00000
  793   48 THR  OG1  -13.50900  -0.34832  18.08024 1S   63     1.00000
  794   48 THR  HG1  -12.72905   0.06541  18.46671 1S   63     0.00000
  795   48 THR  CG2  -12.46579  -2.12767  16.80541 1S   63     1.00000
  796   48 THR  HG21 -11.37030  -2.09653  16.73455 1S   63     0.00000
  797   48 THR  HG22 -12.77399  -2.69402  15.90705 1S   63     0.00000
  798   48 THR  HG23 -12.74772  -2.69214  17.72045 1S   63     0.00000
  799   48 THR  C    -12.87574   1.56645  16.00599 1S   63     1.00000
  800   48 THR  O    -13.87647   1.74199  15.31423 1S   63     1.00000
  801   49 LEU  N    -12.30985   2.56122  16.73112 1S   64     1.00000
  802   49 LEU  HN   -11.50387   2.39126  17.29569 1S   64     0.00000
  803   49 LEU  CA   -12.81588   3.91394  16.75489 1S   64     1.00000
  804   49 LEU  HA   -13.87071   3.86383  16.98425 1S   64     0.00000
  805   49 LEU  CB   -12.10178   4.81139  17.79756 1S   64     1.00000
  806   49 LEU  HB1  -12.54891   5.82970  17.76104 1S   64     0.00000
  807   49 LEU  HB2  -11.02772   4.90328  17.52035 1S   64     0.00000
  808   49 LEU  CG   -12.16906   4.32461  19.26587 1S   64     1.00000
  809   49 LEU  HG   -11.68537   3.32421  19.31621 1S   64     0.00000
  810   49 LEU  CD1  -11.35408   5.26698  20.17178 1S   64     1.00000
  811   49 LEU  HD11 -11.77594   6.29362  20.13243 1S   64     0.00000
  812   49 LEU  HD12 -10.29772   5.30565  19.83186 1S   64     0.00000
  813   49 LEU  HD13 -11.37648   4.91313  21.22389 1S   64     0.00000
  814   49 LEU  CD2  -13.60676   4.16826  19.79586 1S   64     1.00000
  815   49 LEU  HD21 -14.16828   3.41570  19.20436 1S   64     0.00000
  816   49 LEU  HD22 -14.14247   5.13944  19.74495 1S   64     0.00000
  817   49 LEU  HD23 -13.58729   3.83079  20.85433 1S   64     0.00000
  818   49 LEU  C    -12.66291   4.57692  15.40312 1S   64     1.00000
  819   49 LEU  O    -13.49404   5.39794  15.02171 1S   64     1.00000
  820   50 THR  N    -11.59570   4.22161  14.64736 1S   65     1.00000
  821   50 THR  HN   -10.94056   3.54198  14.97071 1S   65     0.00000
  822   50 THR  CA   -11.32256   4.78559  13.34024 1S   65     1.00000
  823   50 THR  HA   -11.96157   5.64162  13.17751 1S   65     0.00000
  824   50 THR  CB    -9.88400   5.26095  13.18303 1S   65     1.00000
  825   50 THR  HB    -9.67801   5.54964  12.12724 1S   65     0.00000
  826   50 THR  OG1   -8.96029   4.24660  13.55757 1S   65     1.00000
  827   50 THR  HG1   -9.11560   3.52794  12.93959 1S   65     0.00000
  828   50 THR  CG2   -9.66895   6.51010  14.06412 1S   65     1.00000
  829   50 THR  HG21  -9.86926   6.28839  15.13311 1S   65     0.00000
  830   50 THR  HG22 -10.34969   7.32588  13.74041 1S   65     0.00000
  831   50 THR  HG23  -8.62473   6.87513  13.97059 1S   65     0.00000
  832   50 THR  C    -11.65453   3.79590  12.24544 1S   65     1.00000
  833   50 THR  O    -11.78102   4.19370  11.08875 1S   65     1.00000
  834   51 ASP  N    -11.79835   2.48932  12.57179 1S   66     1.00000
  835   51 ASP  HN   -11.68867   2.16084  13.50702 1S   66     0.00000
  836   51 ASP  CA   -12.09475   1.48530  11.57791 1S   66     1.00000
  837   51 ASP  HA   -12.60227   1.94094  10.73971 1S   66     0.00000
  838   51 ASP  CB   -10.78175   0.83381  11.05490 1S   66     1.00000
  839   51 ASP  HB1  -10.25924   0.29777  11.87251 1S   66     0.00000
  840   51 ASP  HB2  -10.10714   1.64059  10.69408 1S   66     0.00000
  841   51 ASP  CG   -11.02376  -0.11302   9.88182 1S   66     1.00000
  842   51 ASP  OD1  -12.19315  -0.20258   9.42335 1S   66     1.00000
  843   51 ASP  OD2  -10.03573  -0.75106   9.43052 1S   66     1.00000
  844   51 ASP  C    -13.01180   0.44993  12.20928 1S   66     1.00000
  845   51 ASP  O    -12.49984  -0.48530  12.82041 1S   66     1.00000
  846   52 PRO  N    -14.34535   0.51400  12.08934 1S   67     1.00000
  847   52 PRO  CD   -15.07118   1.64722  11.51479 1S   67     1.00000
  848   52 PRO  HD1  -15.18779   1.45727  10.42615 1S   67     0.00000
  849   52 PRO  HD2  -14.54948   2.61300  11.68666 1S   67     0.00000
  850   52 PRO  CA   -15.24800  -0.41390  12.76223 1S   67     1.00000
  851   52 PRO  HA   -14.99049  -0.41881  13.81340 1S   67     0.00000
  852   52 PRO  CB   -16.65779   0.15053  12.50436 1S   67     1.00000
  853   52 PRO  HB1  -17.32752   0.00241  13.37633 1S   67     0.00000
  854   52 PRO  HB2  -17.11976  -0.31737  11.60701 1S   67     0.00000
  855   52 PRO  CG   -16.43127   1.63662  12.21146 1S   67     1.00000
  856   52 PRO  HG1  -17.23353   2.06893  11.58036 1S   67     0.00000
  857   52 PRO  HG2  -16.36299   2.20106  13.16715 1S   67     0.00000
  858   52 PRO  C    -15.14662  -1.83159  12.23128 1S   67     1.00000
  859   52 PRO  O    -15.60433  -2.73520  12.93189 1S   67     1.00000
  860   53 THR  N    -14.53419  -2.05112  11.02646 1S   68     1.00000
  861   53 THR  HN   -14.21570  -1.28524  10.47103 1S   68     0.00000
  862   53 THR  CA   -14.33086  -3.37155  10.43642 1S   68     1.00000
  863   53 THR  HA   -15.30411  -3.84574  10.41063 1S   68     0.00000
  864   53 THR  CB   -13.69348  -3.45985   9.03625 1S   68     1.00000
  865   53 THR  HB   -13.86433  -4.49495   8.65372 1S   68     0.00000
  866   53 THR  OG1  -14.26533  -2.59324   8.09486 1S   68     1.00000
  867   53 THR  HG1  -13.67670  -2.67509   7.33761 1S   68     0.00000
  868   53 THR  CG2  -12.18025  -3.16551   8.96279 1S   68     0.00000
  869   53 THR  HG21 -11.73087  -2.91853   9.94150 1S   68     0.00000
  870   53 THR  HG22 -11.96380  -2.29543   8.30794 1S   68     0.00000
  871   53 THR  HG23 -11.64342  -4.03239   8.52745 1S   68     0.00000
  872   53 THR  C    -13.41440  -4.23301  11.25285 1S   68     1.00000
  873   53 THR  O    -13.36270  -5.43886  11.04049 1S   68     1.00000
  874   54 LYS  N    -12.63340  -3.63414  12.18403 1S   69     1.00000
  875   54 LYS  HN   -12.67371  -2.64438  12.31734 1S   69     0.00000
  876   54 LYS  CA   -11.64541  -4.32711  12.97303 1S   69     1.00000
  877   54 LYS  HA   -10.99750  -4.86950  12.29770 1S   69     0.00000
  878   54 LYS  CB   -10.80509  -3.33588  13.80643 1S   69     1.00000
  879   54 LYS  HB1  -10.15904  -3.87939  14.52729 1S   69     0.00000
  880   54 LYS  HB2  -11.50613  -2.69721  14.37987 1S   69     0.00000
  881   54 LYS  CG    -9.91626  -2.38055  12.99858 1S   69     1.00000
  882   54 LYS  HG1   -9.73349  -1.48388  13.63700 1S   69     0.00000
  883   54 LYS  HG2  -10.44068  -2.03617  12.08313 1S   69     0.00000
  884   54 LYS  CD    -8.54798  -2.96113  12.63476 1S   69     1.00000
  885   54 LYS  HD1   -8.66683  -3.81695  11.93587 1S   69     0.00000
  886   54 LYS  HD2   -8.09627  -3.34620  13.57573 1S   69     0.00000
  887   54 LYS  CE    -7.63174  -1.89659  12.01666 1S   69     1.00000
  888   54 LYS  HE1   -7.74840  -0.93456  12.55754 1S   69     0.00000
  889   54 LYS  HE2   -7.87828  -1.74649  10.94508 1S   69     0.00000
  890   54 LYS  NZ    -6.20742  -2.28205  12.12351 1S   69     1.00000
  891   54 LYS  HZ1   -6.08595  -3.25170  11.75785 1S   69     0.00000
  892   54 LYS  HZ2   -5.92518  -2.26078  13.12877 1S   69     0.00000
  893   54 LYS  HZ3   -5.61608  -1.62494  11.57753 1S   69     0.00000
  894   54 LYS  C    -12.30276  -5.31505  13.91969 1S   69     1.00000
  895   54 LYS  O    -11.64749  -6.23662  14.39907 1S   69     1.00000
  896   55 LEU  N    -13.62567  -5.15732  14.18727 1S   70     1.00000
  897   55 LEU  HN   -14.13224  -4.39252  13.79187 1S   70     0.00000
  898   55 LEU  CA   -14.39852  -6.07159  15.00458 1S   70     1.00000
  899   55 LEU  HA   -13.72009  -6.65518  15.60701 1S   70     0.00000
  900   55 LEU  CB   -15.40407  -5.34695  15.93398 1S   70     1.00000
  901   55 LEU  HB1  -16.11193  -6.06119  16.40218 1S   70     0.00000
  902   55 LEU  HB2  -15.98890  -4.62310  15.32192 1S   70     0.00000
  903   55 LEU  CG   -14.73070  -4.58428  17.08526 1S   70     1.00000
  904   55 LEU  HG   -14.02005  -3.93232  16.56806 1S   70     0.00000
  905   55 LEU  CD1  -15.71497  -3.67555  17.84112 1S   70     1.00000
  906   55 LEU  HD11 -16.51775  -4.28358  18.30630 1S   70     0.00000
  907   55 LEU  HD12 -16.17484  -2.94410  17.14309 1S   70     0.00000
  908   55 LEU  HD13 -15.18410  -3.11203  18.63838 1S   70     0.00000
  909   55 LEU  CD2  -13.90943  -5.46372  18.04929 1S   70     1.00000
  910   55 LEU  HD21 -13.09136  -5.98447  17.51028 1S   70     0.00000
  911   55 LEU  HD22 -14.56098  -6.21780  18.53557 1S   70     0.00000
  912   55 LEU  HD23 -13.44286  -4.83444  18.83701 1S   70     0.00000
  913   55 LEU  C    -15.20220  -7.05314  14.18712 1S   70     1.00000
  914   55 LEU  O    -16.03818  -7.76020  14.74564 1S   70     1.00000
  915   56 ASP  N    -14.95973  -7.18476  12.85998 1S   71     1.00000
  916   56 ASP  HN   -14.30119  -6.59910  12.38879 1S   71     0.00000
  917   56 ASP  CA   -15.64529  -8.16229  12.02067 1S   71     1.00000
  918   56 ASP  HA   -16.70848  -8.06782  12.19317 1S   71     0.00000
  919   56 ASP  CB   -15.32925  -7.98358  10.51051 1S   71     1.00000
  920   56 ASP  HB1  -15.63700  -8.88397   9.93600 1S   71     0.00000
  921   56 ASP  HB2  -14.23772  -7.84435  10.37126 1S   71     0.00000
  922   56 ASP  CG   -16.05625  -6.78251   9.90084 1S   71     1.00000
  923   56 ASP  OD1  -16.87364  -6.13283  10.60423 1S   71     1.00000
  924   56 ASP  OD2  -15.79793  -6.51068   8.69785 1S   71     1.00000
  925   56 ASP  C    -15.26028  -9.57675  12.39866 1S   71     1.00000
  926   56 ASP  O    -16.00123 -10.52934  12.16584 1S   71     1.00000
  927   57 THR  N    -14.08795  -9.71872  13.03658 1S   72     1.00000
  928   57 THR  HN   -13.50978  -8.91944  13.18748 1S   72     0.00000
  929   57 THR  CA   -13.57065 -10.94216  13.59258 1S   72     1.00000
  930   57 THR  HA   -13.84923 -11.75442  12.93291 1S   72     0.00000
  931   57 THR  CB   -12.04620 -10.88648  13.83740 1S   72     1.00000
  932   57 THR  HB   -11.98147 -11.47719  12.90811 1S   72     0.00000
  933   57 THR  OG1  -11.06173 -10.62254  12.87866 1S   72     1.00000
  934   57 THR  HG1  -10.37768 -10.13423  13.35569 1S   72     0.00000
  935   57 THR  CG2  -11.84614  -9.46537  14.37052 1S   72     0.00000
  936   57 THR  HG21 -12.74995  -9.04089  14.84437 1S   72     0.00000
  937   57 THR  HG22 -11.48902  -8.65368  13.70225 1S   72     0.00000
  938   57 THR  HG23 -11.08632  -9.56035  15.16270 1S   72     0.00000
  939   57 THR  C    -14.11702 -11.29486  14.95819 1S   72     1.00000
  940   57 THR  O    -13.72994 -12.31999  15.51813 1S   72     1.00000
  941   58 GLY  N    -15.01240 -10.46155  15.53457 1S   73     1.00000
  942   58 GLY  HN   -15.30142  -9.61823  15.08364 1S   73     0.00000
  943   58 GLY  CA   -15.65403 -10.76276  16.79080 1S   73     1.00000
  944   58 GLY  HA1  -14.98827 -11.35505  17.40104 1S   73     0.00000
  945   58 GLY  HA2  -16.58808 -11.25335  16.56343 1S   73     0.00000
  946   58 GLY  C    -15.92935  -9.48668  17.52575 1S   73     1.00000
  947   58 GLY  O    -15.01920  -8.72775  17.83847 1S   73     1.00000
  948   59 LYS  N    -17.20912  -9.21239  17.84565 1S   74     1.00000
  949   59 LYS  HN   -17.95380  -9.81933  17.57279 1S   74     0.00000
  950   59 LYS  CA   -17.60150  -8.00530  18.53682 1S   74     1.00000
  951   59 LYS  HA   -16.90010  -7.21684  18.30033 1S   74     0.00000
  952   59 LYS  CB   -19.00408  -7.52451  18.10882 1S   74     1.00000
  953   59 LYS  HB1  -19.31776  -6.66119  18.73790 1S   74     0.00000
  954   59 LYS  HB2  -19.74014  -8.34539  18.25479 1S   74     0.00000
  955   59 LYS  CG   -19.03489  -7.07275  16.64152 1S   74     1.00000
  956   59 LYS  HG1  -18.72543  -7.92156  15.99231 1S   74     0.00000
  957   59 LYS  HG2  -18.29974  -6.24995  16.49894 1S   74     0.00000
  958   59 LYS  CD   -20.41511  -6.57997  16.18944 1S   74     1.00000
  959   59 LYS  HD1  -20.65440  -5.63912  16.73376 1S   74     0.00000
  960   59 LYS  HD2  -21.17300  -7.34487  16.47108 1S   74     0.00000
  961   59 LYS  CE   -20.47156  -6.34183  14.67610 1S   74     1.00000
  962   59 LYS  HE1  -20.26951  -7.28955  14.13248 1S   74     0.00000
  963   59 LYS  HE2  -19.72316  -5.57951  14.37274 1S   74     0.00000
  964   59 LYS  NZ   -21.80836  -5.85886  14.26212 1S   74     1.00000
  965   59 LYS  HZ1  -22.01535  -4.95856  14.73964 1S   74     0.00000
  966   59 LYS  HZ2  -22.52790  -6.56309  14.52286 1S   74     0.00000
  967   59 LYS  HZ3  -21.82014  -5.71602  13.23185 1S   74     0.00000
  968   59 LYS  C    -17.58420  -8.18459  20.03309 1S   74     1.00000
  969   59 LYS  O    -17.58116  -7.19755  20.76303 1S   74     1.00000
  970   60 GLU  N    -17.55573  -9.43521  20.54933 1S   75     1.00000
  971   60 GLU  HN   -17.53941 -10.24792  19.97311 1S   75     0.00000
  972   60 GLU  CA   -17.56736  -9.66742  21.97725 1S   75     1.00000
  973   60 GLU  HA   -18.27685  -8.98240  22.41714 1S   75     0.00000
  974   60 GLU  CB   -17.98625 -11.10863  22.34939 1S   75     1.00000
  975   60 GLU  HB1  -18.04823 -11.19154  23.45525 1S   75     0.00000
  976   60 GLU  HB2  -17.20667 -11.82182  21.99959 1S   75     0.00000
  977   60 GLU  CG   -19.33227 -11.56510  21.74481 1S   75     1.00000
  978   60 GLU  HG1  -19.56300 -12.59016  22.10620 1S   75     0.00000
  979   60 GLU  HG2  -19.25534 -11.59871  20.63765 1S   75     0.00000
  980   60 GLU  CD   -20.48375 -10.64173  22.14292 1S   75     1.00000
  981   60 GLU  OE1  -20.65971 -10.40562  23.36891 1S   75     1.00000
  982   60 GLU  OE2  -21.20015 -10.16590  21.22208 1S   75     1.00000
  983   60 GLU  C    -16.19884  -9.38464  22.55657 1S   75     1.00000
  984   60 GLU  O    -15.18836  -9.77368  21.97982 1S   75     1.00000
  985   61 LEU  N    -16.14079  -8.65337  23.69274 1S   76     1.00000
  986   61 LEU  HN   -16.97557  -8.31227  24.12384 1S   76     0.00000
  987   61 LEU  CA   -14.90877  -8.21406  24.30914 1S   76     1.00000
  988   61 LEU  HA   -14.05529  -8.63626  23.80568 1S   76     0.00000
  989   61 LEU  CB   -14.78656  -6.67406  24.28534 1S   76     1.00000
  990   61 LEU  HB1  -13.86305  -6.35005  24.81170 1S   76     0.00000
  991   61 LEU  HB2  -15.65253  -6.23175  24.82440 1S   76     0.00000
  992   61 LEU  CG   -14.76390  -6.09915  22.84881 1S   76     1.00000
  993   61 LEU  HG   -15.54410  -6.61863  22.24737 1S   76     0.00000
  994   61 LEU  CD1  -15.16530  -4.61708  22.84889 1S   76     1.00000
  995   61 LEU  HD11 -14.56615  -4.06538  23.59566 1S   76     0.00000
  996   61 LEU  HD12 -16.23682  -4.51039  23.12119 1S   76     0.00000
  997   61 LEU  HD13 -15.00876  -4.16838  21.84526 1S   76     0.00000
  998   61 LEU  CD2  -13.41806  -6.34861  22.13966 1S   76     1.00000
  999   61 LEU  HD21 -13.22104  -7.43828  22.05476 1S   76     0.00000
 1000   61 LEU  HD22 -12.58435  -5.88028  22.70355 1S   76     0.00000
 1001   61 LEU  HD23 -13.43990  -5.92010  21.11550 1S   76     0.00000
 1002   61 LEU  C    -14.92369  -8.71201  25.72803 1S   76     1.00000
 1003   61 LEU  O    -15.64547  -8.17816  26.56669 1S   76     1.00000
 1004   62 HSD  N    -14.15385  -9.78232  26.03206 1S   77     1.00000
 1005   62 HSD  HN   -13.54279 -10.21497  25.37109 1S   77     0.00000
 1006   62 HSD  CA   -14.29634 -10.44299  27.30607 1S   77     1.00000
 1007   62 HSD  HA   -14.41792  -9.69926  28.08261 1S   77     0.00000
 1008   62 HSD  CB   -15.50391 -11.40282  27.30558 1S   77     1.00000
 1009   62 HSD  HB1  -16.42727 -10.80021  27.15656 1S   77     0.00000
 1010   62 HSD  HB2  -15.59446 -11.88346  28.29200 1S   77     0.00000
 1011   62 HSD  ND1  -16.36600 -12.54184  25.21776 1S   77     1.00000
 1012   62 HSD  HD1  -17.16486 -11.94379  25.11166 1S   77     0.00000
 1013   62 HSD  CG   -15.45582 -12.47095  26.24506 1S   77     1.00000
 1014   62 HSD  CE1  -16.05358 -13.63247  24.48235 1S   77     1.00000
 1015   62 HSD  HE1  -16.63355 -13.94115  23.61349 1S   77     0.00000
 1016   62 HSD  NE2  -15.00496 -14.26720  24.96325 1S   77     1.00000
 1017   62 HSD  CD2  -14.62655 -13.53702  26.07477 1S   77     1.00000
 1018   62 HSD  HD2  -13.77460 -13.85999  26.65959 1S   77     0.00000
 1019   62 HSD  C    -13.06814 -11.23732  27.64296 1S   77     1.00000
 1020   62 HSD  O    -12.18516 -11.41323  26.80735 1S   77     1.00000
 1021   63 ILE  N    -13.00621 -11.72563  28.90898 1S   78     1.00000
 1022   63 ILE  HN   -13.73240 -11.52576  29.56561 1S   78     0.00000
 1023   63 ILE  CA   -11.92286 -12.51590  29.45030 1S   78     1.00000
 1024   63 ILE  HA   -11.27758 -12.83923  28.64842 1S   78     0.00000
 1025   63 ILE  CB   -11.11454 -11.74515  30.49477 1S   78     1.00000
 1026   63 ILE  HB   -11.78848 -11.45038  31.32985 1S   78     0.00000
 1027   63 ILE  CG2   -9.97971 -12.63029  31.07353 1S   78     1.00000
 1028   63 ILE  HG21  -9.30438 -12.98245  30.26592 1S   78     0.00000
 1029   63 ILE  HG22 -10.39163 -13.51632  31.59983 1S   78     0.00000
 1030   63 ILE  HG23  -9.37793 -12.05891  31.81075 1S   78     0.00000
 1031   63 ILE  CG1  -10.58726 -10.43315  29.86347 1S   78     1.00000
 1032   63 ILE  HG11 -11.41510  -9.86728  29.39091 1S   78     0.00000
 1033   63 ILE  HG12  -9.91204 -10.70495  29.03232 1S   78     0.00000
 1034   63 ILE  CD    -9.90163  -9.47930  30.84754 1S   78     1.00000
 1035   63 ILE  HD1   -8.96830  -9.91892  31.25561 1S   78     0.00000
 1036   63 ILE  HD2  -10.58920  -9.24991  31.68877 1S   78     0.00000
 1037   63 ILE  HD3   -9.63925  -8.52711  30.33756 1S   78     0.00000
 1038   63 ILE  C    -12.57767 -13.71871  30.08982 1S   78     1.00000
 1039   63 ILE  O    -13.49310 -13.57328  30.89330 1S   78     1.00000
 1040   64 ASN  N    -12.14370 -14.94882  29.73668 1S   79     1.00000
 1041   64 ASN  HN   -11.42627 -15.05775  29.04805 1S   79     0.00000
 1042   64 ASN  CA   -12.66871 -16.17777  30.29159 1S   79     1.00000
 1043   64 ASN  HA   -13.42435 -15.96246  31.03316 1S   79     0.00000
 1044   64 ASN  CB   -13.22718 -17.14041  29.20736 1S   79     1.00000
 1045   64 ASN  HB1  -13.51851 -18.10824  29.66794 1S   79     0.00000
 1046   64 ASN  HB2  -12.44121 -17.34020  28.45014 1S   79     0.00000
 1047   64 ASN  CG   -14.45289 -16.57337  28.47374 1S   79     1.00000
 1048   64 ASN  OD1  -14.70122 -16.89887  27.30917 1S   79     1.00000
 1049   64 ASN  ND2  -15.25588 -15.73316  29.17810 1S   79     1.00000
 1050   64 ASN  HD21 -16.05965 -15.32892  28.74312 1S   79     0.00000
 1051   64 ASN  HD22 -15.00954 -15.48416  30.11383 1S   79     0.00000
 1052   64 ASN  C    -11.54562 -16.89381  30.98848 1S   79     1.00000
 1053   64 ASN  O    -10.42598 -16.92827  30.48908 1S   79     1.00000
 1054   65 LEU  N    -11.83445 -17.48836  32.16920 1S   80     1.00000
 1055   65 LEU  HN   -12.75291 -17.42703  32.55984 1S   80     0.00000
 1056   65 LEU  CA   -10.89198 -18.25290  32.95305 1S   80     1.00000
 1057   65 LEU  HA    -9.92491 -18.26421  32.46969 1S   80     0.00000
 1058   65 LEU  CB   -10.75231 -17.73873  34.40595 1S   80     1.00000
 1059   65 LEU  HB1   -9.93821 -18.30140  34.91344 1S   80     0.00000
 1060   65 LEU  HB2  -11.69537 -17.93286  34.96268 1S   80     0.00000
 1061   65 LEU  CG   -10.46076 -16.22533  34.52529 1S   80     1.00000
 1062   65 LEU  HG   -11.31502 -15.67486  34.06528 1S   80     0.00000
 1063   65 LEU  CD1  -10.39358 -15.80870  36.00423 1S   80     1.00000
 1064   65 LEU  HD11  -9.56370 -16.34334  36.51288 1S   80     0.00000
 1065   65 LEU  HD12 -11.34564 -16.05406  36.52095 1S   80     0.00000
 1066   65 LEU  HD13 -10.21455 -14.71632  36.08813 1S   80     0.00000
 1067   65 LEU  CD2   -9.17960 -15.80165  33.78637 1S   80     1.00000
 1068   65 LEU  HD21  -9.24719 -16.03707  32.70477 1S   80     0.00000
 1069   65 LEU  HD22  -8.30149 -16.33130  34.21112 1S   80     0.00000
 1070   65 LEU  HD23  -9.02169 -14.70760  33.89148 1S   80     0.00000
 1071   65 LEU  C    -11.43909 -19.65029  33.00029 1S   80     1.00000
 1072   65 LEU  O    -12.55529 -19.86154  33.46567 1S   80     1.00000
 1073   66 ILE  N    -10.68274 -20.63662  32.47417 1S   81     1.00000
 1074   66 ILE  HN    -9.76611 -20.45220  32.11807 1S   81     0.00000
 1075   66 ILE  CA   -11.18772 -21.96839  32.23347 1S   81     1.00000
 1076   66 ILE  HA   -12.18413 -22.06309  32.62910 1S   81     0.00000
 1077   66 ILE  CB   -11.28540 -22.28426  30.73811 1S   81     1.00000
 1078   66 ILE  HB   -10.26785 -22.34375  30.29759 1S   81     0.00000
 1079   66 ILE  CG2  -11.98204 -23.65336  30.56429 1S   81     1.00000
 1080   66 ILE  HG21 -12.99531 -23.62878  31.01787 1S   81     0.00000
 1081   66 ILE  HG22 -11.39642 -24.46305  31.04685 1S   81     0.00000
 1082   66 ILE  HG23 -12.08409 -23.90828  29.48948 1S   81     0.00000
 1083   66 ILE  CG1  -12.03511 -21.14469  29.98862 1S   81     1.00000
 1084   66 ILE  HG11 -11.51239 -20.17803  30.15903 1S   81     0.00000
 1085   66 ILE  HG12 -13.05610 -21.05094  30.41488 1S   81     0.00000
 1086   66 ILE  CD   -12.13674 -21.33027  28.47064 1S   81     1.00000
 1087   66 ILE  HD1  -12.70138 -22.25070  28.21595 1S   81     0.00000
 1088   66 ILE  HD2  -11.12307 -21.39455  28.02110 1S   81     0.00000
 1089   66 ILE  HD3  -12.66705 -20.46464  28.01758 1S   81     0.00000
 1090   66 ILE  C    -10.25911 -22.92967  32.94993 1S   81     1.00000
 1091   66 ILE  O     -9.20930 -23.25171  32.40050 1S   81     1.00000
 1092   67 PRO  N    -10.54186 -23.40283  34.16462 1S   82     1.00000
 1093   67 PRO  CD   -11.71480 -23.02661  34.95184 1S   82     1.00000
 1094   67 PRO  HD1  -12.63131 -23.39144  34.43766 1S   82     0.00000
 1095   67 PRO  HD2  -11.75067 -21.92373  35.06953 1S   82     0.00000
 1096   67 PRO  CA    -9.74318 -24.42253  34.82174 1S   82     1.00000
 1097   67 PRO  HA    -8.68898 -24.25145  34.65243 1S   82     0.00000
 1098   67 PRO  CB   -10.13311 -24.29612  36.30137 1S   82     1.00000
 1099   67 PRO  HB1   -9.45073 -23.56735  36.79091 1S   82     0.00000
 1100   67 PRO  HB2  -10.07552 -25.25801  36.85229 1S   82     0.00000
 1101   67 PRO  CG   -11.55938 -23.72307  36.30863 1S   82     1.00000
 1102   67 PRO  HG1  -12.29675 -24.55075  36.38873 1S   82     0.00000
 1103   67 PRO  HG2  -11.70564 -23.01594  37.15032 1S   82     0.00000
 1104   67 PRO  C    -10.11722 -25.78709  34.29587 1S   82     1.00000
 1105   67 PRO  O    -11.26740 -25.99729  33.91941 1S   82     1.00000
 1106   68 ASN  N     -9.15441 -26.72772  34.26737 1S   83     1.00000
 1107   68 ASN  HN    -8.21024 -26.51395  34.51516 1S   83     0.00000
 1108   68 ASN  CA    -9.39770 -28.08476  33.86390 1S   83     1.00000
 1109   68 ASN  HA   -10.43742 -28.33230  34.02890 1S   83     0.00000
 1110   68 ASN  CB    -9.01460 -28.32258  32.37858 1S   83     1.00000
 1111   68 ASN  HB1   -7.92032 -28.22267  32.24070 1S   83     0.00000
 1112   68 ASN  HB2   -9.50582 -27.53528  31.76640 1S   83     0.00000
 1113   68 ASN  CG    -9.46171 -29.70516  31.88528 1S   83     1.00000
 1114   68 ASN  OD1   -9.20847 -30.72858  32.52689 1S   83     1.00000
 1115   68 ASN  ND2  -10.14703 -29.73387  30.70770 1S   83     1.00000
 1116   68 ASN  HD21 -10.42468 -30.61556  30.32870 1S   83     0.00000
 1117   68 ASN  HD22 -10.35065 -28.88282  30.22499 1S   83     0.00000
 1118   68 ASN  C     -8.54381 -28.90856  34.78742 1S   83     1.00000
 1119   68 ASN  O     -7.32491 -28.93953  34.65174 1S   83     1.00000
 1120   69 LYS  N     -9.17317 -29.59842  35.76264 1S   84     1.00000
 1121   69 LYS  HN   -10.16775 -29.53272  35.87290 1S   84     0.00000
 1122   69 LYS  CA    -8.48031 -30.38561  36.75843 1S   84     1.00000
 1123   69 LYS  HA    -7.62142 -29.82609  37.08568 1S   84     0.00000
 1124   69 LYS  CB    -9.35265 -30.65460  38.00156 1S   84     1.00000
 1125   69 LYS  HB1   -8.89679 -31.45006  38.63260 1S   84     0.00000
 1126   69 LYS  HB2  -10.35947 -31.00031  37.67858 1S   84     0.00000
 1127   69 LYS  CG    -9.49940 -29.40069  38.87509 1S   84     1.00000
 1128   69 LYS  HG1   -9.93506 -28.58213  38.26034 1S   84     0.00000
 1129   69 LYS  HG2   -8.49315 -29.07038  39.21689 1S   84     0.00000
 1130   69 LYS  CD   -10.39413 -29.62620  40.09895 1S   84     1.00000
 1131   69 LYS  HD1   -9.89487 -30.34168  40.79034 1S   84     0.00000
 1132   69 LYS  HD2  -11.34587 -30.08693  39.75064 1S   84     0.00000
 1133   69 LYS  CE   -10.69931 -28.31819  40.83382 1S   84     1.00000
 1134   69 LYS  HE1  -11.09461 -27.55986  40.12561 1S   84     0.00000
 1135   69 LYS  HE2   -9.78453 -27.91784  41.31665 1S   84     0.00000
 1136   69 LYS  NZ   -11.71706 -28.52858  41.88581 1S   84     1.00000
 1137   69 LYS  HZ1  -11.43839 -29.32812  42.48880 1S   84     0.00000
 1138   69 LYS  HZ2  -12.63512 -28.72851  41.43957 1S   84     0.00000
 1139   69 LYS  HZ3  -11.78409 -27.67176  42.47629 1S   84     0.00000
 1140   69 LYS  C     -7.95345 -31.68771  36.21483 1S   84     1.00000
 1141   69 LYS  O     -6.96539 -32.20935  36.72461 1S   84     1.00000
 1142   70 GLN  N     -8.56769 -32.23977  35.14786 1S   85     1.00000
 1143   70 GLN  HN    -9.36777 -31.81385  34.73146 1S   85     0.00000
 1144   70 GLN  CA    -8.12599 -33.47681  34.54250 1S   85     1.00000
 1145   70 GLN  HA    -7.97442 -34.18890  35.34159 1S   85     0.00000
 1146   70 GLN  CB    -9.19609 -34.02268  33.56564 1S   85     1.00000
 1147   70 GLN  HB1   -9.19705 -33.40859  32.63769 1S   85     0.00000
 1148   70 GLN  HB2  -10.19662 -33.89568  34.03693 1S   85     0.00000
 1149   70 GLN  CG    -9.02744 -35.50534  33.17856 1S   85     1.00000
 1150   70 GLN  HG1   -8.02377 -35.67696  32.73848 1S   85     0.00000
 1151   70 GLN  HG2   -9.79106 -35.76521  32.41370 1S   85     0.00000
 1152   70 GLN  CD    -9.25118 -36.41298  34.39576 1S   85     1.00000
 1153   70 GLN  OE1  -10.38065 -36.56639  34.87344 1S   85     1.00000
 1154   70 GLN  NE2   -8.14393 -37.03081  34.90132 1S   85     1.00000
 1155   70 GLN  HE21  -8.23882 -37.64246  35.68560 1S   85     0.00000
 1156   70 GLN  HE22  -7.24902 -36.86236  34.48997 1S   85     0.00000
 1157   70 GLN  C     -6.80822 -33.29472  33.81142 1S   85     1.00000
 1158   70 GLN  O     -5.91578 -34.13598  33.90845 1S   85     1.00000
 1159   71 ASP  N     -6.65922 -32.16335  33.08243 1S   86     1.00000
 1160   71 ASP  HN    -7.39918 -31.49460  33.02487 1S   86     0.00000
 1161   71 ASP  CA    -5.48603 -31.85327  32.29161 1S   86     1.00000
 1162   71 ASP  HA    -5.01258 -32.77059  31.96851 1S   86     0.00000
 1163   71 ASP  CB    -5.82996 -30.96853  31.06430 1S   86     1.00000
 1164   71 ASP  HB1   -4.90103 -30.63446  30.55167 1S   86     0.00000
 1165   71 ASP  HB2   -6.38562 -30.06727  31.40174 1S   86     0.00000
 1166   71 ASP  CG    -6.68140 -31.71128  30.03283 1S   86     1.00000
 1167   71 ASP  OD1   -6.84646 -32.95387  30.14503 1S   86     1.00000
 1168   71 ASP  OD2   -7.16733 -31.02291  29.09508 1S   86     1.00000
 1169   71 ASP  C     -4.48382 -31.08383  33.10926 1S   86     1.00000
 1170   71 ASP  O     -3.33531 -30.94365  32.69591 1S   86     1.00000
 1171   72 ARG  N     -4.90858 -30.55549  34.28046 1S   87     1.00000
 1172   72 ARG  HN    -5.84486 -30.71681  34.58358 1S   87     0.00000
 1173   72 ARG  CA    -4.13111 -29.71844  35.16351 1S   87     1.00000
 1174   72 ARG  HA    -4.80616 -29.45460  35.96292 1S   87     0.00000
 1175   72 ARG  CB    -2.92180 -30.43976  35.79574 1S   87     1.00000
 1176   72 ARG  HB1   -2.07792 -30.45835  35.07086 1S   87     0.00000
 1177   72 ARG  HB2   -3.19332 -31.49827  36.00286 1S   87     0.00000
 1178   72 ARG  CG    -2.47261 -29.78694  37.11081 1S   87     1.00000
 1179   72 ARG  HG1   -3.07883 -30.17837  37.95151 1S   87     0.00000
 1180   72 ARG  HG2   -2.65847 -28.69164  37.05276 1S   87     0.00000
 1181   72 ARG  CD    -0.98875 -29.98152  37.39088 1S   87     1.00000
 1182   72 ARG  HD1   -0.65992 -29.40426  38.28123 1S   87     0.00000
 1183   72 ARG  HD2   -0.43200 -29.65956  36.48615 1S   87     0.00000
 1184   72 ARG  NE    -0.73029 -31.42679  37.63811 1S   87     1.00000
 1185   72 ARG  HE    -1.48359 -32.00477  37.95755 1S   87     0.00000
 1186   72 ARG  CZ     0.49928 -31.98444  37.46866 1S   87     1.00000
 1187   72 ARG  NH1    1.56387 -31.24468  37.06103 1S   87     1.00000
 1188   72 ARG  HH11   1.44379 -30.27151  36.85080 1S   87     0.00000
 1189   72 ARG  HH12   2.45518 -31.67379  36.93060 1S   87     0.00000
 1190   72 ARG  NH2    0.65541 -33.30831  37.71994 1S   87     1.00000
 1191   72 ARG  HH21  -0.12334 -33.85235  38.02451 1S   87     0.00000
 1192   72 ARG  HH22   1.55432 -33.73427  37.58896 1S   87     0.00000
 1193   72 ARG  C     -3.70936 -28.43426  34.48199 1S   87     1.00000
 1194   72 ARG  O     -2.54342 -28.03925  34.51585 1S   87     1.00000
 1195   73 THR  N     -4.67391 -27.76491  33.81576 1S   88     1.00000
 1196   73 THR  HN    -5.61736 -28.09239  33.79709 1S   88     0.00000
 1197   73 THR  CA    -4.40605 -26.57517  33.04551 1S   88     1.00000
 1198   73 THR  HA    -3.40686 -26.24578  33.25639 1S   88     0.00000
 1199   73 THR  CB    -4.56694 -26.74725  31.53992 1S   88     1.00000
 1200   73 THR  HB    -4.49210 -25.75993  31.02772 1S   88     0.00000
 1201   73 THR  OG1   -5.82540 -27.33152  31.23978 1S   88     1.00000
 1202   73 THR  HG1   -5.86459 -27.42580  30.28058 1S   88     0.00000
 1203   73 THR  CG2   -3.46638 -27.66226  30.97452 1S   88     1.00000
 1204   73 THR  HG21  -3.51913 -28.67133  31.43174 1S   88     0.00000
 1205   73 THR  HG22  -2.46304 -27.23208  31.16676 1S   88     0.00000
 1206   73 THR  HG23  -3.59325 -27.77109  29.87524 1S   88     0.00000
 1207   73 THR  C     -5.34252 -25.48938  33.48842 1S   88     1.00000
 1208   73 THR  O     -6.50262 -25.74449  33.79797 1S   88     1.00000
 1209   74 LEU  N     -4.85056 -24.23395  33.49347 1S   89     1.00000
 1210   74 LEU  HN    -3.88726 -24.06064  33.29393 1S   89     0.00000
 1211   74 LEU  CA    -5.67338 -23.06405  33.66372 1S   89     1.00000
 1212   74 LEU  HA    -6.71201 -23.34767  33.75870 1S   89     0.00000
 1213   74 LEU  CB    -5.24082 -22.21157  34.87829 1S   89     1.00000
 1214   74 LEU  HB1   -4.16380 -21.95409  34.77530 1S   89     0.00000
 1215   74 LEU  HB2   -5.34050 -22.83555  35.79336 1S   89     0.00000
 1216   74 LEU  CG    -6.04692 -20.90845  35.09359 1S   89     1.00000
 1217   74 LEU  HG    -5.94464 -20.27995  34.17840 1S   89     0.00000
 1218   74 LEU  CD1   -7.54832 -21.16701  35.32291 1S   89     1.00000
 1219   74 LEU  HD11  -7.69311 -21.78131  36.23705 1S   89     0.00000
 1220   74 LEU  HD12  -7.99883 -21.69896  34.46052 1S   89     0.00000
 1221   74 LEU  HD13  -8.08626 -20.20457  35.45411 1S   89     0.00000
 1222   74 LEU  CD2   -5.45405 -20.10820  36.26503 1S   89     1.00000
 1223   74 LEU  HD21  -4.38428 -19.88446  36.07450 1S   89     0.00000
 1224   74 LEU  HD22  -5.52750 -20.69796  37.20230 1S   89     0.00000
 1225   74 LEU  HD23  -6.00310 -19.15308  36.40110 1S   89     0.00000
 1226   74 LEU  C     -5.50211 -22.27093  32.40093 1S   89     1.00000
 1227   74 LEU  O     -4.38755 -21.89894  32.04627 1S   89     1.00000
 1228   75 THR  N     -6.61036 -22.01345  31.67438 1S   90     1.00000
 1229   75 THR  HN    -7.51029 -22.33274  31.96986 1S   90     0.00000
 1230   75 THR  CA    -6.57745 -21.33303  30.39931 1S   90     1.00000
 1231   75 THR  HA    -5.55583 -21.18804  30.09143 1S   90     0.00000
 1232   75 THR  CB    -7.28737 -22.13074  29.31941 1S   90     1.00000
 1233   75 THR  HB    -8.33270 -22.34621  29.62494 1S   90     0.00000
 1234   75 THR  OG1   -6.61901 -23.36950  29.13083 1S   90     1.00000
 1235   75 THR  HG1   -6.97583 -23.96701  29.80179 1S   90     0.00000
 1236   75 THR  CG2   -7.29224 -21.39813  27.97091 1S   90     1.00000
 1237   75 THR  HG21  -6.25223 -21.20326  27.63349 1S   90     0.00000
 1238   75 THR  HG22  -7.82941 -20.43208  28.04025 1S   90     0.00000
 1239   75 THR  HG23  -7.80446 -22.01799  27.20316 1S   90     0.00000
 1240   75 THR  C     -7.22312 -19.98289  30.58230 1S   90     1.00000
 1241   75 THR  O     -8.30136 -19.88375  31.15699 1S   90     1.00000
 1242   76 ILE  N     -6.56733 -18.90071  30.09961 1S   91     1.00000
 1243   76 ILE  HN    -5.67261 -19.00154  29.66402 1S   91     0.00000
 1244   76 ILE  CA    -7.08828 -17.55043  30.13671 1S   91     1.00000
 1245   76 ILE  HA    -8.03773 -17.53635  30.64931 1S   91     0.00000
 1246   76 ILE  CB    -6.14598 -16.56212  30.82866 1S   91     1.00000
 1247   76 ILE  HB    -5.16466 -16.54209  30.30141 1S   91     0.00000
 1248   76 ILE  CG2   -6.73369 -15.13222  30.78554 1S   91     1.00000
 1249   76 ILE  HG21  -7.72072 -15.10431  31.29081 1S   91     0.00000
 1250   76 ILE  HG22  -6.85240 -14.77264  29.74310 1S   91     0.00000
 1251   76 ILE  HG23  -6.04934 -14.43203  31.31170 1S   91     0.00000
 1252   76 ILE  CG1   -5.89213 -16.98965  32.29832 1S   91     1.00000
 1253   76 ILE  HG11  -6.73076 -17.63043  32.64745 1S   91     0.00000
 1254   76 ILE  HG12  -5.89105 -16.07710  32.93602 1S   91     0.00000
 1255   76 ILE  CD    -4.56124 -17.71313  32.51934 1S   91     1.00000
 1256   76 ILE  HD1   -3.72144 -17.05157  32.22217 1S   91     0.00000
 1257   76 ILE  HD2   -4.50491 -18.64459  31.91852 1S   91     0.00000
 1258   76 ILE  HD3   -4.43967 -17.97572  33.59228 1S   91     0.00000
 1259   76 ILE  C     -7.30981 -17.17454  28.69214 1S   91     1.00000
 1260   76 ILE  O     -6.36507 -17.17254  27.91322 1S   91     1.00000
 1261   77 VAL  N     -8.56925 -16.87711  28.28871 1S   92     1.00000
 1262   77 VAL  HN    -9.32493 -16.86947  28.94339 1S   92     0.00000
 1263   77 VAL  CA    -8.92892 -16.57779  26.91369 1S   92     1.00000
 1264   77 VAL  HA    -8.06331 -16.66704  26.27455 1S   92     0.00000
 1265   77 VAL  CB   -10.05895 -17.45506  26.36983 1S   92     1.00000
 1266   77 VAL  HB   -11.00224 -17.24755  26.92285 1S   92     0.00000
 1267   77 VAL  CG1  -10.30110 -17.16725  24.87009 1S   92     1.00000
 1268   77 VAL  HG11  -9.36651 -17.32107  24.29071 1S   92     0.00000
 1269   77 VAL  HG12 -10.65372 -16.12739  24.71071 1S   92     0.00000
 1270   77 VAL  HG13 -11.08053 -17.85224  24.47501 1S   92     0.00000
 1271   77 VAL  CG2   -9.71864 -18.93957  26.59128 1S   92     1.00000
 1272   77 VAL  HG21  -9.63315 -19.17689  27.67180 1S   92     0.00000
 1273   77 VAL  HG22  -8.76455 -19.18880  26.08754 1S   92     0.00000
 1274   77 VAL  HG23 -10.51945 -19.57885  26.16467 1S   92     0.00000
 1275   77 VAL  C     -9.41316 -15.15824  26.88017 1S   92     1.00000
 1276   77 VAL  O    -10.22960 -14.77426  27.70764 1S   92     1.00000
 1277   78 ASP  N     -8.94634 -14.34677  25.90752 1S   93     1.00000
 1278   78 ASP  HN    -8.23193 -14.63961  25.27310 1S   93     0.00000
 1279   78 ASP  CA    -9.48349 -13.03196  25.67432 1S   93     1.00000
 1280   78 ASP  HA   -10.43889 -12.94789  26.16966 1S   93     0.00000
 1281   78 ASP  CB    -8.55271 -11.91099  26.19215 1S   93     1.00000
 1282   78 ASP  HB1   -8.34820 -12.18739  27.24255 1S   93     0.00000
 1283   78 ASP  HB2   -9.07255 -10.92986  26.17969 1S   93     0.00000
 1284   78 ASP  CG    -7.21612 -11.79122  25.44665 1S   93     1.00000
 1285   78 ASP  OD1   -7.23823 -11.33737  24.27571 1S   93     1.00000
 1286   78 ASP  OD2   -6.15587 -12.14902  26.01510 1S   93     1.00000
 1287   78 ASP  C     -9.73734 -12.87265  24.21392 1S   93     1.00000
 1288   78 ASP  O     -9.21189 -13.62896  23.40367 1S   93     1.00000
 1289   79 THR  N    -10.53507 -11.85116  23.85347 1S   94     1.00000
 1290   79 THR  HN   -10.97330 -11.26936  24.53584 1S   94     0.00000
 1291   79 THR  CA   -10.84539 -11.52896  22.48336 1S   94     1.00000
 1292   79 THR  HA   -10.39186 -12.24392  21.81421 1S   94     0.00000
 1293   79 THR  CB   -12.34338 -11.52724  22.24239 1S   94     1.00000
 1294   79 THR  HB   -12.58676 -11.10605  21.24090 1S   94     0.00000
 1295   79 THR  OG1  -13.00336 -10.77444  23.24977 1S   94     1.00000
 1296   79 THR  HG1  -13.86077 -10.53794  22.87793 1S   94     0.00000
 1297   79 THR  CG2  -12.87338 -12.97402  22.30135 1S   94     1.00000
 1298   79 THR  HG21 -12.68116 -13.42526  23.29773 1S   94     0.00000
 1299   79 THR  HG22 -12.38261 -13.59754  21.52551 1S   94     0.00000
 1300   79 THR  HG23 -13.96984 -12.98721  22.12198 1S   94     0.00000
 1301   79 THR  C    -10.24213 -10.17903  22.17102 1S   94     1.00000
 1302   79 THR  O    -10.86075  -9.33422  21.53392 1S   94     1.00000
 1303   80 GLY  N     -8.98845  -9.93155  22.60385 1S   95     1.00000
 1304   80 GLY  HN    -8.49382 -10.59461  23.16910 1S   95     0.00000
 1305   80 GLY  CA    -8.28762  -8.69503  22.34393 1S   95     1.00000
 1306   80 GLY  HA1   -7.47018  -8.64619  23.04690 1S   95     0.00000
 1307   80 GLY  HA2   -8.97753  -7.87053  22.43440 1S   95     0.00000
 1308   80 GLY  C     -7.72489  -8.67973  20.95983 1S   95     1.00000
 1309   80 GLY  O     -8.12927  -9.45698  20.10238 1S   95     1.00000
 1310   81 ILE  N     -6.76279  -7.77018  20.70375 1S   96     1.00000
 1311   81 ILE  HN    -6.43889  -7.15060  21.41629 1S   96     0.00000
 1312   81 ILE  CA    -6.22245  -7.51640  19.38665 1S   96     1.00000
 1313   81 ILE  HA    -7.06897  -7.37794  18.73006 1S   96     0.00000
 1314   81 ILE  CB    -5.41980  -6.21703  19.36111 1S   96     1.00000
 1315   81 ILE  HB    -6.06997  -5.43293  19.81632 1S   96     0.00000
 1316   81 ILE  CG2   -4.15129  -6.32124  20.23579 1S   96     1.00000
 1317   81 ILE  HG21  -3.41498  -7.00883  19.77279 1S   96     0.00000
 1318   81 ILE  HG22  -4.39499  -6.68988  21.25235 1S   96     0.00000
 1319   81 ILE  HG23  -3.67172  -5.32599  20.33482 1S   96     0.00000
 1320   81 ILE  CG1   -5.11771  -5.75390  17.91766 1S   96     1.00000
 1321   81 ILE  HG11  -6.03244  -5.87997  17.29880 1S   96     0.00000
 1322   81 ILE  HG12  -4.32556  -6.40239  17.48595 1S   96     0.00000
 1323   81 ILE  CD    -4.67815  -4.29251  17.82697 1S   96     1.00000
 1324   81 ILE  HD1   -3.74808  -4.11715  18.40624 1S   96     0.00000
 1325   81 ILE  HD2   -5.47527  -3.62321  18.21571 1S   96     0.00000
 1326   81 ILE  HD3   -4.48453  -4.02648  16.76717 1S   96     0.00000
 1327   81 ILE  C     -5.43923  -8.68861  18.84014 1S   96     1.00000
 1328   81 ILE  O     -5.36463  -8.88115  17.63171 1S   96     1.00000
 1329   82 GLY  N     -4.85040  -9.53140  19.71488 1S   97     1.00000
 1330   82 GLY  HN    -4.94561  -9.41448  20.70008 1S   97     0.00000
 1331   82 GLY  CA    -4.08389 -10.67556  19.28986 1S   97     1.00000
 1332   82 GLY  HA1   -4.57531 -11.14180  18.45011 1S   97     0.00000
 1333   82 GLY  HA2   -3.99544 -11.32981  20.14363 1S   97     0.00000
 1334   82 GLY  C     -2.70838 -10.24556  18.87891 1S   97     1.00000
 1335   82 GLY  O     -2.40917  -9.05969  18.76130 1S   97     1.00000
 1336   83 MET  N     -1.82086 -11.22710  18.65851 1S   98     1.00000
 1337   83 MET  HN    -2.07095 -12.18914  18.77031 1S   98     0.00000
 1338   83 MET  CA    -0.44635 -10.97991  18.32588 1S   98     1.00000
 1339   83 MET  HA    -0.25380  -9.92011  18.22873 1S   98     0.00000
 1340   83 MET  CB     0.50188 -11.58425  19.38255 1S   98     1.00000
 1341   83 MET  HB1    1.54110 -11.62762  18.99631 1S   98     0.00000
 1342   83 MET  HB2    0.18495 -12.62396  19.59961 1S   98     0.00000
 1343   83 MET  CG     0.50318 -10.77747  20.69056 1S   98     1.00000
 1344   83 MET  HG1   -0.54151 -10.68993  21.06091 1S   98     0.00000
 1345   83 MET  HG2    0.85132  -9.74843  20.44833 1S   98     0.00000
 1346   83 MET  SD     1.55623 -11.48163  21.99383 1S   98     1.00000
 1347   83 MET  CE     0.45067 -12.82829  22.51239 1S   98     1.00000
 1348   83 MET  HE1    0.36210 -13.60914  21.72737 1S   98     0.00000
 1349   83 MET  HE2   -0.56903 -12.44610  22.73327 1S   98     0.00000
 1350   83 MET  HE3    0.83635 -13.31412  23.43395 1S   98     0.00000
 1351   83 MET  C     -0.17746 -11.61593  17.00240 1S   98     1.00000
 1352   83 MET  O     -0.66787 -12.70026  16.70236 1S   98     1.00000
 1353   84 THR  N      0.64568 -10.93974  16.17340 1S   99     1.00000
 1354   84 THR  HN     1.00535 -10.04264  16.42958 1S   99     0.00000
 1355   84 THR  CA     1.13008 -11.46939  14.92094 1S   99     1.00000
 1356   84 THR  HA     0.32723 -12.00812  14.43658 1S   99     0.00000
 1357   84 THR  CB     1.62886 -10.38185  13.96687 1S   99     1.00000
 1358   84 THR  HB     1.92422 -10.84832  13.00308 1S   99     0.00000
 1359   84 THR  OG1    2.75790  -9.67831  14.47726 1S   99     1.00000
 1360   84 THR  HG1    2.43406  -9.15902  15.22339 1S   99     0.00000
 1361   84 THR  CG2    0.51178  -9.36303  13.66475 1S   99     1.00000
 1362   84 THR  HG21   0.16585  -8.86129  14.59252 1S   99     0.00000
 1363   84 THR  HG22  -0.35476  -9.86551  13.18778 1S   99     0.00000
 1364   84 THR  HG23   0.88839  -8.58157  12.96941 1S   99     0.00000
 1365   84 THR  C      2.24095 -12.44613  15.24668 1S   99     1.00000
 1366   84 THR  O      2.67282 -12.54961  16.39452 1S   99     1.00000
 1367   85 LYS  N      2.75712 -13.17776  14.23543 1S   100    1.00000
 1368   85 LYS  HN     2.37413 -13.14026  13.31126 1S   100    0.00000
 1369   85 LYS  CA     3.88060 -14.07245  14.41027 1S   100    1.00000
 1370   85 LYS  HA     3.61367 -14.79418  15.17015 1S   100    0.00000
 1371   85 LYS  CB     4.22121 -14.80551  13.10194 1S   100    1.00000
 1372   85 LYS  HB1    4.61380 -14.08355  12.35206 1S   100    0.00000
 1373   85 LYS  HB2    3.28799 -15.23631  12.68101 1S   100    0.00000
 1374   85 LYS  CG     5.23030 -15.94182  13.28866 1S   100    1.00000
 1375   85 LYS  HG1    4.77903 -16.73363  13.92597 1S   100    0.00000
 1376   85 LYS  HG2    6.13869 -15.56147  13.80586 1S   100    0.00000
 1377   85 LYS  CD     5.66451 -16.53378  11.94902 1S   100    1.00000
 1378   85 LYS  HD1    6.11591 -15.71749  11.34044 1S   100    0.00000
 1379   85 LYS  HD2    4.77041 -16.90840  11.40634 1S   100    0.00000
 1380   85 LYS  CE     6.67137 -17.66527  12.12329 1S   100    1.00000
 1381   85 LYS  HE1    6.19861 -18.54216  12.61437 1S   100    0.00000
 1382   85 LYS  HE2    7.53876 -17.32904  12.73006 1S   100    0.00000
 1383   85 LYS  NZ     7.18836 -18.09175  10.80916 1S   100    1.00000
 1384   85 LYS  HZ1    7.66447 -17.28975  10.34347 1S   100    0.00000
 1385   85 LYS  HZ2    6.40551 -18.43010  10.20774 1S   100    0.00000
 1386   85 LYS  HZ3    7.87466 -18.86593  10.95821 1S   100    0.00000
 1387   85 LYS  C      5.11525 -13.32177  14.85717 1S   100    1.00000
 1388   85 LYS  O      5.84243 -13.76851  15.74171 1S   100    1.00000
 1389   86 ALA  N      5.34336 -12.12477  14.26928 1S   101    1.00000
 1390   86 ALA  HN     4.74507 -11.79543  13.54201 1S   101    0.00000
 1391   86 ALA  CA     6.43820 -11.25001  14.60527 1S   101    1.00000
 1392   86 ALA  HA     7.34794 -11.82436  14.49856 1S   101    0.00000
 1393   86 ALA  CB     6.50637 -10.03427  13.66449 1S   101    1.00000
 1394   86 ALA  HB1    5.57366  -9.43385  13.72263 1S   101    0.00000
 1395   86 ALA  HB2    6.63452 -10.37964  12.61600 1S   101    0.00000
 1396   86 ALA  HB3    7.36970  -9.38367  13.92151 1S   101    0.00000
 1397   86 ALA  C      6.35756 -10.76104  16.03260 1S   101    1.00000
 1398   86 ALA  O      7.37797 -10.69268  16.71116 1S   101    1.00000
 1399   87 ASP  N      5.13990 -10.45072  16.54265 1S   102    1.00000
 1400   87 ASP  HN     4.31758 -10.49600  15.97887 1S   102    0.00000
 1401   87 ASP  CA     4.93608 -10.03855  17.91854 1S   102    1.00000
 1402   87 ASP  HA     5.60709  -9.21380  18.11923 1S   102    0.00000
 1403   87 ASP  CB     3.48176  -9.60588  18.22467 1S   102    1.00000
 1404   87 ASP  HB1    3.36688  -9.38266  19.30826 1S   102    0.00000
 1405   87 ASP  HB2    2.79453 -10.43233  17.95562 1S   102    0.00000
 1406   87 ASP  CG     3.07326  -8.36108  17.44309 1S   102    1.00000
 1407   87 ASP  OD1    3.89335  -7.41254  17.34449 1S   102    1.00000
 1408   87 ASP  OD2    1.91904  -8.34357  16.93609 1S   102    1.00000
 1409   87 ASP  C      5.27840 -11.15008  18.88605 1S   102    1.00000
 1410   87 ASP  O      5.92314 -10.89491  19.89954 1S   102    1.00000
 1411   88 LEU  N      4.89096 -12.41632  18.57953 1S   103    1.00000
 1412   88 LEU  HN     4.36308 -12.60243  17.75198 1S   103    0.00000
 1413   88 LEU  CA     5.21056 -13.57737  19.39228 1S   103    1.00000
 1414   88 LEU  HA     4.81125 -13.40677  20.38082 1S   103    0.00000
 1415   88 LEU  CB     4.65859 -14.90225  18.81382 1S   103    1.00000
 1416   88 LEU  HB1    5.13106 -15.76794  19.33175 1S   103    0.00000
 1417   88 LEU  HB2    4.93220 -14.97155  17.73896 1S   103    0.00000
 1418   88 LEU  CG     3.13461 -15.08773  18.94821 1S   103    1.00000
 1419   88 LEU  HG     2.62725 -14.21952  18.46836 1S   103    0.00000
 1420   88 LEU  CD1    2.70401 -16.35573  18.19075 1S   103    1.00000
 1421   88 LEU  HD11   3.20542 -17.25158  18.61180 1S   103    0.00000
 1422   88 LEU  HD12   2.97343 -16.27200  17.11656 1S   103    0.00000
 1423   88 LEU  HD13   1.60887 -16.50169  18.26835 1S   103    0.00000
 1424   88 LEU  CD2    2.68805 -15.14699  20.42212 1S   103    1.00000
 1425   88 LEU  HD21   2.81542 -14.16019  20.91303 1S   103    0.00000
 1426   88 LEU  HD22   3.28878 -15.89623  20.97744 1S   103    0.00000
 1427   88 LEU  HD23   1.61925 -15.43609  20.49245 1S   103    0.00000
 1428   88 LEU  C      6.69800 -13.76654  19.53268 1S   103    1.00000
 1429   88 LEU  O      7.19365 -13.95399  20.64136 1S   103    1.00000
 1430   89 ILE  N      7.43852 -13.69472  18.40126 1S   104    1.00000
 1431   89 ILE  HN     6.99648 -13.54134  17.51839 1S   104    0.00000
 1432   89 ILE  CA     8.87685 -13.85527  18.34755 1S   104    1.00000
 1433   89 ILE  HA     9.11740 -14.77539  18.86128 1S   104    0.00000
 1434   89 ILE  CB     9.37911 -13.97425  16.90952 1S   104    1.00000
 1435   89 ILE  HB     8.94719 -13.14024  16.31231 1S   104    0.00000
 1436   89 ILE  CG2   10.92335 -13.87643  16.84424 1S   104    1.00000
 1437   89 ILE  HG21  11.38688 -14.58398  17.56386 1S   104    0.00000
 1438   89 ILE  HG22  11.26527 -12.84777  17.08483 1S   104    0.00000
 1439   89 ILE  HG23  11.28934 -14.12084  15.82622 1S   104    0.00000
 1440   89 ILE  CG1    8.87465 -15.30720  16.29937 1S   104    1.00000
 1441   89 ILE  HG11   7.81651 -15.47822  16.59324 1S   104    0.00000
 1442   89 ILE  HG12   9.47603 -16.14267  16.72062 1S   104    0.00000
 1443   89 ILE  CD     8.94090 -15.35283  14.76960 1S   104    1.00000
 1444   89 ILE  HD1    9.98107 -15.22202  14.40624 1S   104    0.00000
 1445   89 ILE  HD2    8.30798 -14.54979  14.33520 1S   104    0.00000
 1446   89 ILE  HD3    8.56429 -16.33182  14.40513 1S   104    0.00000
 1447   89 ILE  C      9.55980 -12.73505  19.10178 1S   104    1.00000
 1448   89 ILE  O     10.51384 -12.98934  19.83026 1S   104    1.00000
 1449   90 ASN  N      9.05304 -11.48059  18.99988 1S   105    1.00000
 1450   90 ASN  HN     8.26412 -11.29887  18.41495 1S   105    0.00000
 1451   90 ASN  CA     9.56786 -10.32971  19.72079 1S   105    1.00000
 1452   90 ASN  HA    10.64393 -10.41786  19.79344 1S   105    0.00000
 1453   90 ASN  CB     9.18204  -8.99200  19.03220 1S   105    1.00000
 1454   90 ASN  HB1    9.35225  -8.12137  19.70156 1S   105    0.00000
 1455   90 ASN  HB2    8.10465  -9.02336  18.76134 1S   105    0.00000
 1456   90 ASN  CG    10.04351  -8.75918  17.78740 1S   105    1.00000
 1457   90 ASN  OD1   11.26548  -8.94023  17.80900 1S   105    1.00000
 1458   90 ASN  ND2    9.38693  -8.31801  16.67685 1S   105    1.00000
 1459   90 ASN  HD21   8.39078  -8.24104  16.68472 1S   105    0.00000
 1460   90 ASN  HD22   9.90442  -8.14977  15.83863 1S   105    0.00000
 1461   90 ASN  C      9.03127 -10.29277  21.13544 1S   105    1.00000
 1462   90 ASN  O      8.49944  -9.28011  21.59113 1S   105    1.00000
 1463   91 ASN  N      9.20535 -11.41280  21.87494 1S   106    1.00000
 1464   91 ASN  HN     9.62023 -12.21746  21.45146 1S   106    0.00000
 1465   91 ASN  CA     8.93193 -11.55578  23.28235 1S   106    1.00000
 1466   91 ASN  HA     9.03416 -12.60736  23.49496 1S   106    0.00000
 1467   91 ASN  CB     9.92509 -10.76618  24.16200 1S   106    1.00000
 1468   91 ASN  HB1    9.69103 -10.90379  25.23785 1S   106    0.00000
 1469   91 ASN  HB2    9.86920  -9.68280  23.92724 1S   106    0.00000
 1470   91 ASN  CG    11.33621 -11.30297  23.91737 1S   106    1.00000
 1471   91 ASN  OD1   11.60159 -12.48525  24.14578 1S   106    1.00000
 1472   91 ASN  ND2   12.25715 -10.41974  23.44981 1S   106    1.00000
 1473   91 ASN  HD21  13.19751 -10.71760  23.27969 1S   106    0.00000
 1474   91 ASN  HD22  11.99944  -9.46577  23.29395 1S   106    0.00000
 1475   91 ASN  C      7.52082 -11.20359  23.64134 1S   106    1.00000
 1476   91 ASN  O      7.27889 -10.49541  24.61140 1S   106    1.00000
 1477   92 LEU  N      6.54825 -11.70600  22.85194 1S   107    1.00000
 1478   92 LEU  HN     6.78265 -12.27079  22.06307 1S   107    0.00000
 1479   92 LEU  CA     5.13293 -11.52953  23.08242 1S   107    1.00000
 1480   92 LEU  HA     4.65404 -11.89946  22.18837 1S   107    0.00000
 1481   92 LEU  CB     4.60064 -12.37245  24.26755 1S   107    1.00000
 1482   92 LEU  HB1    3.49725 -12.24509  24.32376 1S   107    0.00000
 1483   92 LEU  HB2    5.03125 -12.00137  25.22226 1S   107    0.00000
 1484   92 LEU  CG     4.91106 -13.88368  24.13903 1S   107    1.00000
 1485   92 LEU  HG     5.07786 -14.11176  23.05973 1S   107    0.00000
 1486   92 LEU  CD1    6.18031 -14.28927  24.91284 1S   107    1.00000
 1487   92 LEU  HD11   6.06567 -14.05381  25.99171 1S   107    0.00000
 1488   92 LEU  HD12   7.07332 -13.75867  24.52857 1S   107    0.00000
 1489   92 LEU  HD13   6.35700 -15.37711  24.80627 1S   107    0.00000
 1490   92 LEU  CD2    3.71278 -14.73461  24.58936 1S   107    1.00000
 1491   92 LEU  HD21   2.82122 -14.49685  23.97179 1S   107    0.00000
 1492   92 LEU  HD22   3.47512 -14.53135  25.65500 1S   107    0.00000
 1493   92 LEU  HD23   3.94409 -15.81510  24.47478 1S   107    0.00000
 1494   92 LEU  C      4.72853 -10.07377  23.20754 1S   107    1.00000
 1495   92 LEU  O      4.04341  -9.67727  24.14959 1S   107    1.00000
 1496   93 GLY  N      5.17298  -9.24947  22.23005 1S   108    1.00000
 1497   93 GLY  HN     5.73744  -9.61717  21.49171 1S   108    0.00000
 1498   93 GLY  CA     4.81190  -7.85687  22.09148 1S   108    1.00000
 1499   93 GLY  HA1    3.73420  -7.79199  22.14570 1S   108    0.00000
 1500   93 GLY  HA2    5.20260  -7.53251  21.13833 1S   108    0.00000
 1501   93 GLY  C      5.38881  -6.95904  23.15258 1S   108    1.00000
 1502   93 GLY  O      4.78279  -5.94245  23.48430 1S   108    1.00000
 1503   94 THR  N      6.56982  -7.30325  23.71524 1S   109    1.00000
 1504   94 THR  HN     7.06325  -8.12021  23.42440 1S   109    0.00000
 1505   94 THR  CA     7.18193  -6.53176  24.78086 1S   109    1.00000
 1506   94 THR  HA     6.61030  -5.63418  24.96890 1S   109    0.00000
 1507   94 THR  CB     7.30545  -7.30179  26.09659 1S   109    1.00000
 1508   94 THR  HB     7.68510  -6.62812  26.89243 1S   109    0.00000
 1509   94 THR  OG1    8.21317  -8.38691  26.01104 1S   109    1.00000
 1510   94 THR  HG1    7.80318  -9.03770  25.43093 1S   109    0.00000
 1511   94 THR  CG2    5.94375  -7.85770  26.54285 1S   109    1.00000
 1512   94 THR  HG21   5.61087  -8.66358  25.85629 1S   109    0.00000
 1513   94 THR  HG22   5.17455  -7.05891  26.55582 1S   109    0.00000
 1514   94 THR  HG23   6.02629  -8.29100  27.56331 1S   109    0.00000
 1515   94 THR  C      8.55184  -6.10304  24.32457 1S   109    1.00000
 1516   94 THR  O      9.09490  -6.67243  23.38196 1S   109    1.00000
 1517   95 ILE  N      9.16214  -5.11955  25.03115 1S   110    1.00000
 1518   95 ILE  HN     8.67902  -4.62867  25.75478 1S   110    0.00000
 1519   95 ILE  CA    10.57288  -4.81233  24.91732 1S   110    1.00000
 1520   95 ILE  HA    10.97322  -5.26501  24.02140 1S   110    0.00000
 1521   95 ILE  CB    10.88741  -3.31701  24.85458 1S   110    1.00000
 1522   95 ILE  HB    11.98760  -3.17380  24.95609 1S   110    0.00000
 1523   95 ILE  CG2   10.48379  -2.82599  23.44645 1S   110    1.00000
 1524   95 ILE  HG21   9.39718  -2.98415  23.27989 1S   110    0.00000
 1525   95 ILE  HG22  11.04743  -3.37734  22.66526 1S   110    0.00000
 1526   95 ILE  HG23  10.70017  -1.74366  23.33350 1S   110    0.00000
 1527   95 ILE  CG1   10.19420  -2.48148  25.95980 1S   110    1.00000
 1528   95 ILE  HG11  10.29890  -2.99806  26.93644 1S   110    0.00000
 1529   95 ILE  HG12   9.10934  -2.40196  25.73532 1S   110    0.00000
 1530   95 ILE  CD    10.78742  -1.07598  26.10976 1S   110    1.00000
 1531   95 ILE  HD1   10.68516  -0.49422  25.17118 1S   110    0.00000
 1532   95 ILE  HD2   11.86336  -1.14176  26.35769 1S   110    0.00000
 1533   95 ILE  HD3   10.28099  -0.52576  26.92985 1S   110    0.00000
 1534   95 ILE  C     11.23384  -5.50662  26.08403 1S   110    1.00000
 1535   95 ILE  O     11.80141  -4.89358  26.98781 1S   110    1.00000
 1536   96 ALA  N     11.15410  -6.86110  26.08004 1S   111    1.00000
 1537   96 ALA  HN    10.72399  -7.35445  25.32942 1S   111    0.00000
 1538   96 ALA  CA    11.50742  -7.66598  27.21453 1S   111    1.00000
 1539   96 ALA  HA    11.01623  -7.22820  28.07317 1S   111    0.00000
 1540   96 ALA  CB    11.07761  -9.14227  27.15418 1S   111    1.00000
 1541   96 ALA  HB1   11.36254  -9.58702  26.18220 1S   111    0.00000
 1542   96 ALA  HB2    9.98321  -9.22511  27.29234 1S   111    0.00000
 1543   96 ALA  HB3   11.53081  -9.74613  27.96987 1S   111    0.00000
 1544   96 ALA  C     12.95306  -7.64202  27.52127 1S   111    1.00000
 1545   96 ALA  O     13.23922  -7.76634  28.68373 1S   111    1.00000
 1546   97 LYS  N     13.91351  -7.44365  26.59439 1S   112    1.00000
 1547   97 LYS  HN    13.70269  -7.30222  25.62977 1S   112    0.00000
 1548   97 LYS  CA    15.31802  -7.37848  26.96890 1S   112    1.00000
 1549   97 LYS  HA    15.56791  -8.30588  27.46919 1S   112    0.00000
 1550   97 LYS  CB    16.24182  -7.22148  25.74534 1S   112    1.00000
 1551   97 LYS  HB1   16.00414  -6.26957  25.22441 1S   112    0.00000
 1552   97 LYS  HB2   16.02813  -8.05372  25.03931 1S   112    0.00000
 1553   97 LYS  CG    17.73630  -7.24497  26.09609 1S   112    1.00000
 1554   97 LYS  HG1   17.99083  -8.23426  26.53674 1S   112    0.00000
 1555   97 LYS  HG2   17.95411  -6.46837  26.86144 1S   112    0.00000
 1556   97 LYS  CD    18.65296  -6.97328  24.89842 1S   112    1.00000
 1557   97 LYS  HD1   18.31599  -6.05125  24.37525 1S   112    0.00000
 1558   97 LYS  HD2   18.57669  -7.82410  24.19295 1S   112    0.00000
 1559   97 LYS  CE    20.10966  -6.81524  25.33606 1S   112    1.00000
 1560   97 LYS  HE1   20.41281  -7.69595  25.93003 1S   112    0.00000
 1561   97 LYS  HE2   20.24074  -5.89952  25.94792 1S   112    0.00000
 1562   97 LYS  NZ    21.02426  -6.74834  24.17842 1S   112    1.00000
 1563   97 LYS  HZ1   20.69547  -6.02258  23.51156 1S   112    0.00000
 1564   97 LYS  HZ2   21.04278  -7.67936  23.71100 1S   112    0.00000
 1565   97 LYS  HZ3   21.97969  -6.51406  24.51621 1S   112    0.00000
 1566   97 LYS  C     15.58380  -6.23472  27.93104 1S   112    1.00000
 1567   97 LYS  O     16.23301  -6.42750  28.95886 1S   112    1.00000
 1568   98 THR  N     15.02722  -5.02750  27.63327 1S   113    1.00000
 1569   98 THR  HN    14.54182  -4.88118  26.77404 1S   113    0.00000
 1570   98 THR  CA    15.06140  -3.89063  28.52841 1S   113    1.00000
 1571   98 THR  HA    16.11263  -3.74032  28.76243 1S   113    0.00000
 1572   98 THR  CB    14.64127  -2.48081  28.02072 1S   113    1.00000
 1573   98 THR  HB    15.56096  -2.40525  27.43483 1S   113    0.00000
 1574   98 THR  OG1   13.98726  -2.04978  26.86278 1S   113    1.00000
 1575   98 THR  HG1   13.91214  -1.09232  27.01519 1S   113    0.00000
 1576   98 THR  CG2   14.59679  -1.35053  29.02302 1S   113    0.00000
 1577   98 THR  HG21  14.76173  -1.70350  30.05408 1S   113    0.00000
 1578   98 THR  HG22  13.64354  -0.78680  29.01303 1S   113    0.00000
 1579   98 THR  HG23  15.40086  -0.64175  28.74143 1S   113    0.00000
 1580   98 THR  C     14.37901  -4.16982  29.82993 1S   113    1.00000
 1581   98 THR  O     14.94875  -3.95114  30.89781 1S   113    1.00000
 1582   99 GLY  N     13.12936  -4.65339  29.76872 1S   114    1.00000
 1583   99 GLY  HN    12.73541  -4.90756  28.88646 1S   114    0.00000
 1584   99 GLY  CA    12.24494  -4.68159  30.91185 1S   114    1.00000
 1585   99 GLY  HA1   11.30719  -5.07093  30.54945 1S   114    0.00000
 1586   99 GLY  HA2   12.18878  -3.68260  31.31186 1S   114    0.00000
 1587   99 GLY  C     12.70951  -5.56739  32.01121 1S   114    1.00000
 1588   99 GLY  O     12.72554  -5.22715  33.18450 1S   114    1.00000
 1589  100 THR  N     13.13998  -6.74514  31.64231 1S   115    1.00000
 1590  100 THR  HN    13.18647  -7.01490  30.67834 1S   115    0.00000
 1591  100 THR  CA    13.64404  -7.74354  32.52661 1S   115    1.00000
 1592  100 THR  HA    12.92085  -7.98287  33.29320 1S   115    0.00000
 1593  100 THR  CB    13.82029  -8.88342  31.65514 1S   115    1.00000
 1594  100 THR  HB    14.33391  -9.68700  32.22962 1S   115    0.00000
 1595  100 THR  OG1   14.67926  -8.41458  30.59859 1S   115    1.00000
 1596  100 THR  HG1   14.43832  -8.88721  29.80493 1S   115    0.00000
 1597  100 THR  CG2   12.42420  -9.37837  31.10560 1S   115    1.00000
 1598  100 THR  HG21  12.05172  -8.76220  30.30802 1S   115    0.00000
 1599  100 THR  HG22  11.70226  -9.59697  31.90797 1S   115    0.00000
 1600  100 THR  HG23  12.40207 -10.29499  30.50508 1S   115    0.00000
 1601  100 THR  C     15.00554  -7.42127  33.14747 1S   115    1.00000
 1602  100 THR  O     15.26370  -7.80862  34.27767 1S   115    1.00000
 1603  101 LYS  N     15.91350  -6.73191  32.39226 1S   116    1.00000
 1604  101 LYS  HN    15.71646  -6.54903  31.42922 1S   116    0.00000
 1605  101 LYS  CA    17.21673  -6.30371  32.83794 1S   116    1.00000
 1606  101 LYS  HA    17.73392  -7.16860  33.22987 1S   116    0.00000
 1607  101 LYS  CB    18.07230  -5.67111  31.70839 1S   116    1.00000
 1608  101 LYS  HB1   17.66780  -4.67874  31.42212 1S   116    0.00000
 1609  101 LYS  HB2   17.99990  -6.32611  30.81138 1S   116    0.00000
 1610  101 LYS  CG    19.56763  -5.54752  32.05451 1S   116    1.00000
 1611  101 LYS  HG1   19.93299  -6.55960  32.34147 1S   116    0.00000
 1612  101 LYS  HG2   19.70321  -4.87955  32.93191 1S   116    0.00000
 1613  101 LYS  CD    20.42067  -5.04917  30.87390 1S   116    1.00000
 1614  101 LYS  HD1   19.86126  -5.23381  29.92925 1S   116    0.00000
 1615  101 LYS  HD2   21.35676  -5.64926  30.81724 1S   116    0.00000
 1616  101 LYS  CE    20.78806  -3.56102  30.95284 1S   116    1.00000
 1617  101 LYS  HE1   19.88725  -2.94501  31.15210 1S   116    0.00000
 1618  101 LYS  HE2   21.24996  -3.23312  29.99667 1S   116    0.00000
 1619  101 LYS  NZ    21.77055  -3.30219  32.03280 1S   116    1.00000
 1620  101 LYS  HZ1   22.57610  -3.95124  31.92918 1S   116    0.00000
 1621  101 LYS  HZ2   21.33141  -3.44739  32.96870 1S   116    0.00000
 1622  101 LYS  HZ3   22.10798  -2.32112  31.96891 1S   116    0.00000
 1623  101 LYS  C     17.00067  -5.30820  33.94037 1S   116    1.00000
 1624  101 LYS  O     17.58822  -5.42558  35.00900 1S   116    1.00000
 1625  102 ALA  N     16.06690  -4.35239  33.71610 1S   117    1.00000
 1626  102 ALA  HN    15.58726  -4.31375  32.83997 1S   117    0.00000
 1627  102 ALA  CA    15.65177  -3.36089  34.67934 1S   117    1.00000
 1628  102 ALA  HA    16.53774  -2.83941  35.01211 1S   117    0.00000
 1629  102 ALA  CB    14.67158  -2.35494  34.05054 1S   117    1.00000
 1630  102 ALA  HB1   13.76016  -2.86832  33.67667 1S   117    0.00000
 1631  102 ALA  HB2   15.15570  -1.84694  33.19074 1S   117    0.00000
 1632  102 ALA  HB3   14.36970  -1.58057  34.78766 1S   117    0.00000
 1633  102 ALA  C     14.98777  -3.97909  35.88760 1S   117    1.00000
 1634  102 ALA  O     15.21435  -3.54723  37.01302 1S   117    1.00000
 1635  103 PHE  N     14.16884  -5.03343  35.69110 1S   118    1.00000
 1636  103 PHE  HN    13.97171  -5.36490  34.76957 1S   118    0.00000
 1637  103 PHE  CA    13.49218  -5.73521  36.75547 1S   118    1.00000
 1638  103 PHE  HA    12.98005  -4.99496  37.35446 1S   118    0.00000
 1639  103 PHE  CB    12.47039  -6.74282  36.17502 1S   118    1.00000
 1640  103 PHE  HB1   12.99506  -7.45847  35.50724 1S   118    0.00000
 1641  103 PHE  HB2   11.72627  -6.19406  35.56459 1S   118    0.00000
 1642  103 PHE  CG    11.69516  -7.52197  37.20544 1S   118    1.00000
 1643  103 PHE  CD1   11.22965  -6.95323  38.40702 1S   118    1.00000
 1644  103 PHE  HD1   11.43874  -5.92339  38.64462 1S   118    0.00000
 1645  103 PHE  CE1   10.48062  -7.71430  39.31152 1S   118    1.00000
 1646  103 PHE  HE1   10.11282  -7.26749  40.22349 1S   118    0.00000
 1647  103 PHE  CZ    10.20315  -9.05301  39.02015 1S   118    1.00000
 1648  103 PHE  HZ     9.59680  -9.65070  39.67145 1S   118    0.00000
 1649  103 PHE  CD2   11.41476  -8.86869  36.94166 1S   118    1.00000
 1650  103 PHE  HD2   11.76675  -9.31094  36.02358 1S   118    0.00000
 1651  103 PHE  CE2   10.67721  -9.63405  37.84597 1S   118    1.00000
 1652  103 PHE  HE2   10.44709 -10.66706  37.63675 1S   118    0.00000
 1653  103 PHE  C     14.48121  -6.45373  37.63897 1S   118    1.00000
 1654  103 PHE  O     14.41162  -6.33509  38.85645 1S   118    1.00000
 1655  104 MET  N     15.44358  -7.19443  37.04939 1S   119    1.00000
 1656  104 MET  HN    15.48067  -7.29329  36.05449 1S   119    0.00000
 1657  104 MET  CA    16.45643  -7.91612  37.78499 1S   119    1.00000
 1658  104 MET  HA    15.94902  -8.52703  38.51685 1S   119    0.00000
 1659  104 MET  CB    17.27624  -8.85626  36.87492 1S   119    1.00000
 1660  104 MET  HB1   18.17009  -9.22947  37.42306 1S   119    0.00000
 1661  104 MET  HB2   17.62520  -8.29067  35.98464 1S   119    0.00000
 1662  104 MET  CG    16.45052 -10.08182  36.43556 1S   119    1.00000
 1663  104 MET  HG1   15.56582  -9.74033  35.85833 1S   119    0.00000
 1664  104 MET  HG2   16.06055 -10.55890  37.36159 1S   119    0.00000
 1665  104 MET  SD    17.36917 -11.32918  35.48033 1S   119    1.00000
 1666  104 MET  CE    17.72728 -10.35545  33.98719 1S   119    1.00000
 1667  104 MET  HE1   18.27617  -9.42164  34.23117 1S   119    0.00000
 1668  104 MET  HE2   16.79576 -10.08169  33.44801 1S   119    0.00000
 1669  104 MET  HE3   18.36702 -10.93686  33.29147 1S   119    0.00000
 1670  104 MET  C     17.36886  -6.98150  38.54746 1S   119    1.00000
 1671  104 MET  O     17.79613  -7.30474  39.65350 1S   119    1.00000
 1672  105 GLU  N     17.63656  -5.76720  38.01059 1S   120    1.00000
 1673  105 GLU  HN    17.30694  -5.51909  37.10063 1S   120    0.00000
 1674  105 GLU  CA    18.37979  -4.74116  38.71269 1S   120    1.00000
 1675  105 GLU  HA    19.27363  -5.20080  39.11078 1S   120    0.00000
 1676  105 GLU  CB    18.81862  -3.58265  37.78350 1S   120    1.00000
 1677  105 GLU  HB1   19.21684  -2.74323  38.39630 1S   120    0.00000
 1678  105 GLU  HB2   17.93800  -3.21066  37.21643 1S   120    0.00000
 1679  105 GLU  CG    19.92829  -4.02576  36.80238 1S   120    1.00000
 1680  105 GLU  HG1   19.56483  -4.87244  36.18672 1S   120    0.00000
 1681  105 GLU  HG2   20.80661  -4.38251  37.38013 1S   120    0.00000
 1682  105 GLU  CD    20.38214  -2.91214  35.85575 1S   120    1.00000
 1683  105 GLU  OE1   19.89215  -1.75930  35.98149 1S   120    1.00000
 1684  105 GLU  OE2   21.22603  -3.21714  34.96846 1S   120    1.00000
 1685  105 GLU  C     17.59085  -4.20296  39.89018 1S   120    1.00000
 1686  105 GLU  O     18.14731  -3.98044  40.96160 1S   120    1.00000
 1687  106 ALA  N     16.25831  -4.02733  39.75148 1S   121    1.00000
 1688  106 ALA  HN    15.79849  -4.19450  38.88068 1S   121    0.00000
 1689  106 ALA  CA    15.40445  -3.59004  40.83458 1S   121    1.00000
 1690  106 ALA  HA    15.83930  -2.69228  41.25322 1S   121    0.00000
 1691  106 ALA  CB    13.98742  -3.25490  40.34070 1S   121    1.00000
 1692  106 ALA  HB1   13.50226  -4.14164  39.88202 1S   121    0.00000
 1693  106 ALA  HB2   14.04100  -2.45288  39.57340 1S   121    0.00000
 1694  106 ALA  HB3   13.35119  -2.88940  41.17460 1S   121    0.00000
 1695  106 ALA  C     15.31118  -4.62132  41.94136 1S   121    1.00000
 1696  106 ALA  O     15.29125  -4.26192  43.11505 1S   121    1.00000
 1697  107 LEU  N     15.29046  -5.93257  41.59714 1S   122    1.00000
 1698  107 LEU  HN    15.28696  -6.19777  40.63375 1S   122    0.00000
 1699  107 LEU  CA    15.25286  -7.03448  42.54059 1S   122    1.00000
 1700  107 LEU  HA    14.42827  -6.86244  43.21657 1S   122    0.00000
 1701  107 LEU  CB    15.08712  -8.40375  41.83924 1S   122    1.00000
 1702  107 LEU  HB1   15.25727  -9.22743  42.56867 1S   122    0.00000
 1703  107 LEU  HB2   15.86025  -8.49139  41.04507 1S   122    0.00000
 1704  107 LEU  CG    13.69964  -8.63623  41.20076 1S   122    1.00000
 1705  107 LEU  HG    13.46916  -7.77654  40.53382 1S   122    0.00000
 1706  107 LEU  CD1   13.71239  -9.90491  40.33131 1S   122    1.00000
 1707  107 LEU  HD11  13.96233 -10.78694  40.95684 1S   122    0.00000
 1708  107 LEU  HD12  14.46825  -9.81641  39.52386 1S   122    0.00000
 1709  107 LEU  HD13  12.71775 -10.06810  39.86812 1S   122    0.00000
 1710  107 LEU  CD2   12.57891  -8.71037  42.25060 1S   122    1.00000
 1711  107 LEU  HD21  12.50277  -7.75563  42.80794 1S   122    0.00000
 1712  107 LEU  HD22  12.77346  -9.53245  42.97124 1S   122    0.00000
 1713  107 LEU  HD23  11.60285  -8.89544  41.75622 1S   122    0.00000
 1714  107 LEU  C     16.50961  -7.09613  43.37375 1S   122    1.00000
 1715  107 LEU  O     16.44416  -7.31334  44.58116 1S   122    1.00000
 1716  108 GLN  N     17.68724  -6.85633  42.75238 1S   123    1.00000
 1717  108 GLN  HN    17.71673  -6.70429  41.76603 1S   123    0.00000
 1718  108 GLN  CA    18.96844  -6.76493  43.42672 1S   123    1.00000
 1719  108 GLN  HA    19.13615  -7.69097  43.95887 1S   123    0.00000
 1720  108 GLN  CB    20.10634  -6.54798  42.39815 1S   123    1.00000
 1721  108 GLN  HB1   20.98682  -6.05493  42.86629 1S   123    0.00000
 1722  108 GLN  HB2   19.72726  -5.85697  41.61358 1S   123    0.00000
 1723  108 GLN  CG    20.56404  -7.84446  41.70129 1S   123    1.00000
 1724  108 GLN  HG1   20.91360  -7.61101  40.67295 1S   123    0.00000
 1725  108 GLN  HG2   19.71755  -8.55723  41.62476 1S   123    0.00000
 1726  108 GLN  CD    21.69939  -8.49913  42.49796 1S   123    1.00000
 1727  108 GLN  OE1   21.47224  -9.15174  43.52181 1S   123    1.00000
 1728  108 GLN  NE2   22.95931  -8.30388  42.00644 1S   123    1.00000
 1729  108 GLN  HE21  23.74200  -8.69699  42.48692 1S   123    0.00000
 1730  108 GLN  HE22  23.09181  -7.76390  41.17617 1S   123    0.00000
 1731  108 GLN  C     18.99179  -5.63762  44.44437 1S   123    1.00000
 1732  108 GLN  O     19.65232  -5.74500  45.47593 1S   123    1.00000
 1733  109 ALA  N     18.23762  -4.54416  44.18046 1S   124    1.00000
 1734  109 ALA  HN    17.70558  -4.48755  43.33858 1S   124    0.00000
 1735  109 ALA  CA    18.14862  -3.38478  45.03793 1S   124    1.00000
 1736  109 ALA  HA    19.07394  -3.28704  45.58914 1S   124    0.00000
 1737  109 ALA  CB    17.95227  -2.11314  44.19275 1S   124    1.00000
 1738  109 ALA  HB1   17.03794  -2.19581  43.56982 1S   124    0.00000
 1739  109 ALA  HB2   18.81950  -1.97936  43.51186 1S   124    0.00000
 1740  109 ALA  HB3   17.87175  -1.20880  44.83270 1S   124    0.00000
 1741  109 ALA  C     17.01726  -3.46695  46.04813 1S   124    1.00000
 1742  109 ALA  O     16.80622  -2.51657  46.80035 1S   124    1.00000
 1743  110 GLY  N     16.27803  -4.60197  46.12285 1S   125    1.00000
 1744  110 GLY  HN    16.45100  -5.37292  45.51204 1S   125    0.00000
 1745  110 GLY  CA    15.32339  -4.83560  47.19098 1S   125    1.00000
 1746  110 GLY  HA1   15.44718  -4.09545  47.96894 1S   125    0.00000
 1747  110 GLY  HA2   15.51706  -5.83433  47.55370 1S   125    0.00000
 1748  110 GLY  C     13.88237  -4.78762  46.77070 1S   125    1.00000
 1749  110 GLY  O     13.00348  -4.86468  47.62751 1S   125    1.00000
 1750  111 ALA  N     13.57311  -4.69535  45.45211 1S   126    1.00000
 1751  111 ALA  HN    14.28070  -4.62126  44.75135 1S   126    0.00000
 1752  111 ALA  CA    12.20761  -4.78290  44.96336 1S   126    1.00000
 1753  111 ALA  HA    11.56866  -4.17011  45.58484 1S   126    0.00000
 1754  111 ALA  CB    12.06784  -4.35660  43.48883 1S   126    1.00000
 1755  111 ALA  HB1   12.67324  -5.01419  42.83001 1S   126    0.00000
 1756  111 ALA  HB2   12.42065  -3.31198  43.36168 1S   126    0.00000
 1757  111 ALA  HB3   11.01337  -4.41002  43.14904 1S   126    0.00000
 1758  111 ALA  C     11.78101  -6.21952  45.06429 1S   126    1.00000
 1759  111 ALA  O     12.61920  -7.08643  45.29626 1S   126    1.00000
 1760  112 ASP  N     10.48010  -6.53240  44.90810 1S   127    1.00000
 1761  112 ASP  HN     9.76187  -5.86033  44.73685 1S   127    0.00000
 1762  112 ASP  CA    10.08224  -7.91523  44.97551 1S   127    1.00000
 1763  112 ASP  HA    10.95184  -8.55391  45.00121 1S   127    0.00000
 1764  112 ASP  CB     9.30363  -8.27929  46.26383 1S   127    1.00000
 1765  112 ASP  HB1    9.77180  -7.77383  47.13510 1S   127    0.00000
 1766  112 ASP  HB2    9.36310  -9.37372  46.43677 1S   127    0.00000
 1767  112 ASP  CG     7.84196  -7.89431  46.19103 1S   127    1.00000
 1768  112 ASP  OD1    7.53754  -6.67453  46.22209 1S   127    1.00000
 1769  112 ASP  OD2    7.02056  -8.84311  46.07107 1S   127    1.00000
 1770  112 ASP  C      9.40650  -8.29089  43.69415 1S   127    1.00000
 1771  112 ASP  O      9.12996  -7.45030  42.83837 1S   127    1.00000
 1772  113 ILE  N      9.16166  -9.61138  43.54507 1S   128    1.00000
 1773  113 ILE  HN     9.39219 -10.24568  44.28114 1S   128    0.00000
 1774  113 ILE  CA     8.70594 -10.23783  42.33204 1S   128    1.00000
 1775  113 ILE  HA     9.40017  -9.92089  41.57696 1S   128    0.00000
 1776  113 ILE  CB     8.78812 -11.76052  42.40914 1S   128    1.00000
 1777  113 ILE  HB     8.42438 -12.07778  43.41149 1S   128    0.00000
 1778  113 ILE  CG2    7.90383 -12.45081  41.34226 1S   128    1.00000
 1779  113 ILE  HG21   8.14014 -12.05467  40.33190 1S   128    0.00000
 1780  113 ILE  HG22   6.82770 -12.27679  41.55516 1S   128    0.00000
 1781  113 ILE  HG23   8.06336 -13.54677  41.33818 1S   128    0.00000
 1782  113 ILE  CG1   10.27153 -12.18960  42.27875 1S   128    1.00000
 1783  113 ILE  HG11  10.88604 -11.60610  42.99788 1S   128    0.00000
 1784  113 ILE  HG12  10.63442 -11.94317  41.25666 1S   128    0.00000
 1785  113 ILE  CD    10.49753 -13.67868  42.54990 1S   128    1.00000
 1786  113 ILE  HD1   10.04846 -14.30091  41.74754 1S   128    0.00000
 1787  113 ILE  HD2   10.03320 -13.95968  43.51762 1S   128    0.00000
 1788  113 ILE  HD3   11.58315 -13.90380  42.60083 1S   128    0.00000
 1789  113 ILE  C      7.33810  -9.73966  41.93107 1S   128    1.00000
 1790  113 ILE  O      7.03872  -9.67640  40.73872 1S   128    1.00000
 1791  114 THR  N      6.49536  -9.30063  42.90870 1S   129    1.00000
 1792  114 THR  HN     6.76019  -9.34182  43.87063 1S   129    0.00000
 1793  114 THR  CA     5.17355  -8.75941  42.62747 1S   129    1.00000
 1794  114 THR  HA     4.63250  -9.54693  42.11942 1S   129    0.00000
 1795  114 THR  CB     4.31759  -8.23855  43.79644 1S   129    1.00000
 1796  114 THR  HB     3.31230  -7.97387  43.40182 1S   129    0.00000
 1797  114 THR  OG1    4.04566  -9.14602  44.80690 1S   129    1.00000
 1798  114 THR  HG1    3.89381  -8.59292  45.58109 1S   129    0.00000
 1799  114 THR  CG2    4.89508  -7.06730  44.57603 1S   129    0.00000
 1800  114 THR  HG21   5.63080  -6.51237  43.99374 1S   129    0.00000
 1801  114 THR  HG22   5.38976  -7.36178  45.51410 1S   129    0.00000
 1802  114 THR  HG23   4.07272  -6.41038  44.90724 1S   129    0.00000
 1803  114 THR  C      5.20812  -7.55052  41.72336 1S   129    1.00000
 1804  114 THR  O      4.19041  -7.20360  41.14362 1S   129    1.00000
 1805  115 MET  N      6.35418  -6.84329  41.61170 1S   130    1.00000
 1806  115 MET  HN     7.19272  -7.14278  42.06582 1S   130    0.00000
 1807  115 MET  CA     6.42731  -5.57198  40.93643 1S   130    1.00000
 1808  115 MET  HA     5.46220  -5.08480  40.98215 1S   130    0.00000
 1809  115 MET  CB     7.47927  -4.65225  41.59936 1S   130    1.00000
 1810  115 MET  HB1    7.59742  -3.72310  40.99967 1S   130    0.00000
 1811  115 MET  HB2    8.45703  -5.18084  41.62110 1S   130    0.00000
 1812  115 MET  CG     7.09072  -4.23838  43.03259 1S   130    1.00000
 1813  115 MET  HG1    6.71489  -5.12619  43.55066 1S   130    0.00000
 1814  115 MET  HG2    6.24980  -3.51386  42.98556 1S   130    0.00000
 1815  115 MET  SD     8.42507  -3.61184  44.08411 1S   130    1.00000
 1816  115 MET  CE     8.92185  -2.26031  42.99202 1S   130    1.00000
 1817  115 MET  HE1    8.04476  -1.64501  42.70140 1S   130    0.00000
 1818  115 MET  HE2    9.39893  -2.65048  42.06797 1S   130    0.00000
 1819  115 MET  HE3    9.65537  -1.60330  43.50346 1S   130    0.00000
 1820  115 MET  C      6.79293  -5.75551  39.48676 1S   130    1.00000
 1821  115 MET  O      7.05591  -4.77513  38.79876 1S   130    1.00000
 1822  116 ILE  N      6.78936  -7.01252  38.98138 1S   131    1.00000
 1823  116 ILE  HN     6.56287  -7.78136  39.57755 1S   131    0.00000
 1824  116 ILE  CA     7.16980  -7.40210  37.63639 1S   131    1.00000
 1825  116 ILE  HA     8.22202  -7.17551  37.55004 1S   131    0.00000
 1826  116 ILE  CB     7.00948  -8.90489  37.44529 1S   131    1.00000
 1827  116 ILE  HB     7.60241  -9.40287  38.24761 1S   131    0.00000
 1828  116 ILE  CG2    5.54148  -9.32956  37.65795 1S   131    1.00000
 1829  116 ILE  HG21   4.89626  -9.00308  36.81654 1S   131    0.00000
 1830  116 ILE  HG22   5.12375  -8.94019  38.60766 1S   131    0.00000
 1831  116 ILE  HG23   5.51300 -10.42737  37.72564 1S   131    0.00000
 1832  116 ILE  CG1    7.60861  -9.37920  36.09906 1S   131    1.00000
 1833  116 ILE  HG11   8.61711  -8.92474  35.98552 1S   131    0.00000
 1834  116 ILE  HG12   6.98174  -8.99641  35.26785 1S   131    0.00000
 1835  116 ILE  CD     7.74396 -10.89876  35.95912 1S   131    1.00000
 1836  116 ILE  HD1    6.75196 -11.39045  36.01136 1S   131    0.00000
 1837  116 ILE  HD2    8.38894 -11.30890  36.76352 1S   131    0.00000
 1838  116 ILE  HD3    8.20049 -11.15257  34.97838 1S   131    0.00000
 1839  116 ILE  C      6.46509  -6.64260  36.52644 1S   131    1.00000
 1840  116 ILE  O      7.07297  -6.32089  35.50581 1S   131    1.00000
 1841  117 GLY  N      5.17059  -6.30060  36.71802 1S   132    1.00000
 1842  117 GLY  HN     4.69673  -6.54852  37.56212 1S   132    0.00000
 1843  117 GLY  CA     4.35571  -5.59345  35.75931 1S   132    1.00000
 1844  117 GLY  HA1    3.36250  -5.55992  36.17603 1S   132    0.00000
 1845  117 GLY  HA2    4.40356  -6.12308  34.81849 1S   132    0.00000
 1846  117 GLY  C      4.79864  -4.17742  35.54144 1S   132    1.00000
 1847  117 GLY  O      4.56189  -3.60834  34.48211 1S   132    1.00000
 1848  118 GLN  N      5.49781  -3.56196  36.52084 1S   133    1.00000
 1849  118 GLN  HN     5.69928  -4.02197  37.38417 1S   133    0.00000
 1850  118 GLN  CA     6.02165  -2.21898  36.38545 1S   133    1.00000
 1851  118 GLN  HA     5.22722  -1.58258  36.02183 1S   133    0.00000
 1852  118 GLN  CB     6.51982  -1.65591  37.73348 1S   133    1.00000
 1853  118 GLN  HB1    6.99008  -0.65979  37.57175 1S   133    0.00000
 1854  118 GLN  HB2    7.29227  -2.33202  38.16159 1S   133    0.00000
 1855  118 GLN  CG     5.35395  -1.50355  38.72327 1S   133    1.00000
 1856  118 GLN  HG1    4.90802  -2.49884  38.93427 1S   133    0.00000
 1857  118 GLN  HG2    4.57088  -0.85888  38.26923 1S   133    0.00000
 1858  118 GLN  CD     5.83534  -0.84450  40.01654 1S   133    1.00000
 1859  118 GLN  OE1    6.36172   0.27396  40.00541 1S   133    1.00000
 1860  118 GLN  NE2    5.62837  -1.55920  41.15971 1S   133    1.00000
 1861  118 GLN  HE21   5.91138  -1.17629  42.03764 1S   133    0.00000
 1862  118 GLN  HE22   5.20008  -2.46050  41.10830 1S   133    0.00000
 1863  118 GLN  C      7.15116  -2.16087  35.38965 1S   133    1.00000
 1864  118 GLN  O      7.53415  -1.08554  34.94139 1S   133    1.00000
 1865  119 PHE  N      7.69526  -3.32986  35.00138 1S   134    1.00000
 1866  119 PHE  HN     7.36008  -4.19826  35.36325 1S   134    0.00000
 1867  119 PHE  CA     8.80510  -3.42827  34.09610 1S   134    1.00000
 1868  119 PHE  HA     9.21364  -2.44855  33.89318 1S   134    0.00000
 1869  119 PHE  CB     9.91306  -4.31016  34.69821 1S   134    1.00000
 1870  119 PHE  HB1   10.77387  -4.36108  34.00766 1S   134    0.00000
 1871  119 PHE  HB2    9.54456  -5.33833  34.90242 1S   134    0.00000
 1872  119 PHE  CG    10.38724  -3.69427  35.98966 1S   134    1.00000
 1873  119 PHE  CD1   11.36199  -2.68305  35.98558 1S   134    1.00000
 1874  119 PHE  HD1   11.79775  -2.36613  35.05263 1S   134    0.00000
 1875  119 PHE  CE1   11.77424  -2.08203  37.18106 1S   134    1.00000
 1876  119 PHE  HE1   12.52892  -1.30935  37.16582 1S   134    0.00000
 1877  119 PHE  CZ    11.20319  -2.48099  38.39548 1S   134    1.00000
 1878  119 PHE  HZ    11.51445  -2.01430  39.31806 1S   134    0.00000
 1879  119 PHE  CD2    9.83235  -4.09288  37.21709 1S   134    1.00000
 1880  119 PHE  HD2    9.08145  -4.86766  37.23179 1S   134    0.00000
 1881  119 PHE  CE2   10.23060  -3.48657  38.41429 1S   134    1.00000
 1882  119 PHE  HE2    9.79375  -3.80194  39.35039 1S   134    0.00000
 1883  119 PHE  C      8.34894  -4.00236  32.77931 1S   134    1.00000
 1884  119 PHE  O      9.17465  -4.29298  31.91938 1S   134    1.00000
 1885  120 GLY  N      7.01680  -4.15747  32.57552 1S   135    1.00000
 1886  120 GLY  HN     6.36556  -3.93189  33.29794 1S   135    0.00000
 1887  120 GLY  CA     6.42513  -4.50529  31.29806 1S   135    1.00000
 1888  120 GLY  HA1    6.84051  -3.85063  30.54504 1S   135    0.00000
 1889  120 GLY  HA2    5.36242  -4.37871  31.40387 1S   135    0.00000
 1890  120 GLY  C      6.65913  -5.92164  30.86768 1S   135    1.00000
 1891  120 GLY  O      6.57461  -6.21917  29.67703 1S   135    1.00000
 1892  121 VAL  N      6.97616  -6.82567  31.82277 1S   136    1.00000
 1893  121 VAL  HN     7.03110  -6.56397  32.78344 1S   136    0.00000
 1894  121 VAL  CA     7.32661  -8.19480  31.51440 1S   136    1.00000
 1895  121 VAL  HA     6.97343  -8.44521  30.52326 1S   136    0.00000
 1896  121 VAL  CB     8.82626  -8.45595  31.57271 1S   136    1.00000
 1897  121 VAL  HB     9.03201  -9.53792  31.41718 1S   136    0.00000
 1898  121 VAL  CG1    9.46146  -7.70563  30.39104 1S   136    1.00000
 1899  121 VAL  HG11   9.30170  -6.61408  30.45912 1S   136    0.00000
 1900  121 VAL  HG12   9.07133  -8.08781  29.42474 1S   136    0.00000
 1901  121 VAL  HG13  10.54221  -7.83674  30.39980 1S   136    0.00000
 1902  121 VAL  CG2    9.44485  -8.04492  32.92782 1S   136    1.00000
 1903  121 VAL  HG21   9.00233  -8.63052  33.75749 1S   136    0.00000
 1904  121 VAL  HG22   9.29923  -6.96468  33.12470 1S   136    0.00000
 1905  121 VAL  HG23  10.53510  -8.24553  32.92180 1S   136    0.00000
 1906  121 VAL  C      6.59388  -9.10441  32.45154 1S   136    1.00000
 1907  121 VAL  O      7.08117 -10.17215  32.81826 1S   136    1.00000
 1908  122 GLY  N      5.35474  -8.71813  32.82888 1S   137    1.00000
 1909  122 GLY  HN     4.96081  -7.85925  32.50443 1S   137    0.00000
 1910  122 GLY  CA     4.49856  -9.47158  33.70355 1S   137    1.00000
 1911  122 GLY  HA1    3.55751  -8.95542  33.80450 1S   137    0.00000
 1912  122 GLY  HA2    5.01631  -9.57648  34.64592 1S   137    0.00000
 1913  122 GLY  C      4.25278 -10.85481  33.22037 1S   137    1.00000
 1914  122 GLY  O      4.29229 -11.72556  34.05380 1S   137    1.00000
 1915  123 PHE  N      4.08851 -11.14063  31.90661 1S   138    1.00000
 1916  123 PHE  HN     4.15788 -10.41293  31.22261 1S   138    0.00000
 1917  123 PHE  CA     3.84144 -12.47266  31.36079 1S   138    1.00000
 1918  123 PHE  HA     2.80319 -12.69695  31.56288 1S   138    0.00000
 1919  123 PHE  CB     4.06487 -12.48361  29.81592 1S   138    1.00000
 1920  123 PHE  HB1    5.03838 -11.99878  29.58522 1S   138    0.00000
 1921  123 PHE  HB2    3.26177 -11.89577  29.32454 1S   138    0.00000
 1922  123 PHE  CG     4.07098 -13.87036  29.20567 1S   138    1.00000
 1923  123 PHE  CD1    2.88253 -14.60108  29.04583 1S   138    1.00000
 1924  123 PHE  HD1    1.93673 -14.15217  29.30942 1S   138    0.00000
 1925  123 PHE  CE1    2.91958 -15.92027  28.57619 1S   138    1.00000
 1926  123 PHE  HE1    2.00124 -16.47469  28.45143 1S   138    0.00000
 1927  123 PHE  CZ     4.14846 -16.52435  28.28018 1S   138    1.00000
 1928  123 PHE  HZ     4.17675 -17.54086  27.91994 1S   138    0.00000
 1929  123 PHE  CD2    5.29945 -14.49454  28.92192 1S   138    1.00000
 1930  123 PHE  HD2    6.22096 -13.95905  29.09627 1S   138    0.00000
 1931  123 PHE  CE2    5.34100 -15.81563  28.46593 1S   138    1.00000
 1932  123 PHE  HE2    6.29196 -16.28616  28.26374 1S   138    0.00000
 1933  123 PHE  C      4.66302 -13.58902  31.99195 1S   138    1.00000
 1934  123 PHE  O      4.13444 -14.66918  32.25110 1S   138    1.00000
 1935  124 TYR  N      5.97161 -13.35069  32.24717 1S   139    1.00000
 1936  124 TYR  HN     6.37038 -12.44933  32.09018 1S   139    0.00000
 1937  124 TYR  CA     6.88412 -14.37803  32.69792 1S   139    1.00000
 1938  124 TYR  HA     6.72246 -15.23732  32.06044 1S   139    0.00000
 1939  124 TYR  CB     8.37167 -13.97192  32.57734 1S   139    1.00000
 1940  124 TYR  HB1    9.03494 -14.80886  32.88407 1S   139    0.00000
 1941  124 TYR  HB2    8.59156 -13.08412  33.20922 1S   139    0.00000
 1942  124 TYR  CG     8.68459 -13.64392  31.14355 1S   139    1.00000
 1943  124 TYR  CD1    8.93015 -14.65272  30.19451 1S   139    1.00000
 1944  124 TYR  HD1    8.91272 -15.68930  30.49630 1S   139    0.00000
 1945  124 TYR  CE1    9.18419 -14.32224  28.85505 1S   139    1.00000
 1946  124 TYR  HE1    9.36833 -15.10526  28.13377 1S   139    0.00000
 1947  124 TYR  CZ     9.18287 -12.97641  28.46100 1S   139    1.00000
 1948  124 TYR  OH     9.40132 -12.60507  27.12433 1S   139    1.00000
 1949  124 TYR  HH     9.53596 -13.40740  26.60482 1S   139    0.00000
 1950  124 TYR  CD2    8.69799 -12.30648  30.72742 1S   139    1.00000
 1951  124 TYR  HD2    8.50260 -11.53482  31.44765 1S   139    0.00000
 1952  124 TYR  CE2    8.94163 -11.96795  29.39641 1S   139    1.00000
 1953  124 TYR  HE2    8.92817 -10.93039  29.09252 1S   139    0.00000
 1954  124 TYR  C      6.60654 -14.83067  34.11467 1S   139    1.00000
 1955  124 TYR  O      7.11724 -15.87070  34.52466 1S   139    1.00000
 1956  125 THR  N      5.72640 -14.11631  34.87278 1S   140    1.00000
 1957  125 THR  HN     5.35821 -13.24468  34.54753 1S   140    0.00000
 1958  125 THR  CA     5.18823 -14.56220  36.14930 1S   140    1.00000
 1959  125 THR  HA     6.02866 -14.69220  36.81970 1S   140    0.00000
 1960  125 THR  CB     4.13796 -13.66591  36.78644 1S   140    1.00000
 1961  125 THR  HB     3.87404 -14.06031  37.79616 1S   140    0.00000
 1962  125 THR  OG1    4.60250 -12.37193  36.97585 1S   140    1.00000
 1963  125 THR  HG1    3.80704 -11.86067  37.14745 1S   140    0.00000
 1964  125 THR  CG2    2.86468 -13.44616  35.96580 1S   140    0.00000
 1965  125 THR  HG21   2.42904 -14.34522  35.49928 1S   140    0.00000
 1966  125 THR  HG22   2.90261 -12.68528  35.20443 1S   140    0.00000
 1967  125 THR  HG23   2.14391 -12.91456  36.59641 1S   140    0.00000
 1968  125 THR  C      4.44580 -15.86106  36.05993 1S   140    1.00000
 1969  125 THR  O      4.23454 -16.51670  37.07464 1S   140    1.00000
 1970  126 ALA  N      4.01076 -16.26157  34.84171 1S   141    1.00000
 1971  126 ALA  HN     4.15969 -15.68623  34.03755 1S   141    0.00000
 1972  126 ALA  CA     3.29669 -17.48559  34.59372 1S   141    1.00000
 1973  126 ALA  HA     2.38109 -17.45625  35.16810 1S   141    0.00000
 1974  126 ALA  CB     2.96916 -17.64291  33.10031 1S   141    1.00000
 1975  126 ALA  HB1    3.89719 -17.64373  32.48935 1S   141    0.00000
 1976  126 ALA  HB2    2.32695 -16.80371  32.75732 1S   141    0.00000
 1977  126 ALA  HB3    2.42825 -18.59304  32.92041 1S   141    0.00000
 1978  126 ALA  C      4.10601 -18.67993  35.03046 1S   141    1.00000
 1979  126 ALA  O      3.54981 -19.67547  35.48126 1S   141    1.00000
 1980  127 TYR  N      5.45434 -18.57027  34.95802 1S   142    1.00000
 1981  127 TYR  HN     5.87630 -17.72849  34.62421 1S   142    0.00000
 1982  127 TYR  CA     6.37856 -19.61678  35.32659 1S   142    1.00000
 1983  127 TYR  HA     5.94591 -20.55401  35.00575 1S   142    0.00000
 1984  127 TYR  CB     7.75287 -19.44398  34.63687 1S   142    1.00000
 1985  127 TYR  HB1    8.48699 -20.18534  35.01462 1S   142    0.00000
 1986  127 TYR  HB2    8.15533 -18.41988  34.78819 1S   142    0.00000
 1987  127 TYR  CG     7.56980 -19.69602  33.16754 1S   142    1.00000
 1988  127 TYR  CD1    7.62353 -21.00975  32.66650 1S   142    1.00000
 1989  127 TYR  HD1    7.84184 -21.83134  33.33212 1S   142    0.00000
 1990  127 TYR  CE1    7.36232 -21.26811  31.31637 1S   142    1.00000
 1991  127 TYR  HE1    7.39000 -22.28325  30.94657 1S   142    0.00000
 1992  127 TYR  CZ     7.02894 -20.20732  30.46739 1S   142    1.00000
 1993  127 TYR  OH     6.69073 -20.44276  29.13200 1S   142    1.00000
 1994  127 TYR  HH     6.84749 -21.37249  28.93587 1S   142    0.00000
 1995  127 TYR  CD2    7.26286 -18.64195  32.29015 1S   142    1.00000
 1996  127 TYR  HD2    7.20600 -17.63036  32.65865 1S   142    0.00000
 1997  127 TYR  CE2    6.98033 -18.89654  30.94630 1S   142    1.00000
 1998  127 TYR  HE2    6.72271 -18.08245  30.28363 1S   142    0.00000
 1999  127 TYR  C      6.57630 -19.73453  36.82242 1S   142    1.00000
 2000  127 TYR  O      7.30729 -20.61037  37.28048 1S   142    1.00000
 2001  128 LEU  N      5.87425 -18.91167  37.64137 1S   143    1.00000
 2002  128 LEU  HN     5.33127 -18.15270  37.28290 1S   143    0.00000
 2003  128 LEU  CA     5.75827 -19.13853  39.06624 1S   143    1.00000
 2004  128 LEU  HA     6.74686 -19.29853  39.47166 1S   143    0.00000
 2005  128 LEU  CB     5.05645 -17.97844  39.81952 1S   143    1.00000
 2006  128 LEU  HB1    4.81645 -18.29461  40.85741 1S   143    0.00000
 2007  128 LEU  HB2    4.09299 -17.75498  39.31118 1S   143    0.00000
 2008  128 LEU  CG     5.87671 -16.67262  39.92144 1S   143    1.00000
 2009  128 LEU  HG     6.27748 -16.43669  38.90960 1S   143    0.00000
 2010  128 LEU  CD1    4.98091 -15.49247  40.33954 1S   143    1.00000
 2011  128 LEU  HD11   4.54594 -15.67930  41.34058 1S   143    0.00000
 2012  128 LEU  HD12   4.15085 -15.36200  39.61432 1S   143    0.00000
 2013  128 LEU  HD13   5.57002 -14.55239  40.38251 1S   143    0.00000
 2014  128 LEU  CD2    7.06270 -16.81542  40.89060 1S   143    1.00000
 2015  128 LEU  HD21   7.75060 -17.62146  40.56096 1S   143    0.00000
 2016  128 LEU  HD22   6.69642 -17.05819  41.91018 1S   143    0.00000
 2017  128 LEU  HD23   7.63817 -15.86719  40.94252 1S   143    0.00000
 2018  128 LEU  C      4.93105 -20.37877  39.31556 1S   143    1.00000
 2019  128 LEU  O      5.19740 -21.11976  40.25780 1S   143    1.00000
 2020  129 VAL  N      3.90258 -20.63338  38.47344 1S   144    1.00000
 2021  129 VAL  HN     3.73050 -20.06261  37.67301 1S   144    0.00000
 2022  129 VAL  CA     2.94418 -21.68564  38.72346 1S   144    1.00000
 2023  129 VAL  HA     3.21708 -22.20202  39.62874 1S   144    0.00000
 2024  129 VAL  CB     1.52637 -21.16427  38.92759 1S   144    1.00000
 2025  129 VAL  HB     0.84858 -22.02448  39.13815 1S   144    0.00000
 2026  129 VAL  CG1    1.50602 -20.24995  40.17005 1S   144    1.00000
 2027  129 VAL  HG11   2.06559 -19.31072  39.97651 1S   144    0.00000
 2028  129 VAL  HG12   1.95880 -20.76361  41.04368 1S   144    0.00000
 2029  129 VAL  HG13   0.45960 -19.98008  40.42267 1S   144    0.00000
 2030  129 VAL  CG2    1.00848 -20.42560  37.67656 1S   144    1.00000
 2031  129 VAL  HG21   0.97134 -21.09896  36.79594 1S   144    0.00000
 2032  129 VAL  HG22   1.65403 -19.55512  37.43681 1S   144    0.00000
 2033  129 VAL  HG23  -0.01959 -20.05300  37.86525 1S   144    0.00000
 2034  129 VAL  C      2.94282 -22.73629  37.64310 1S   144    1.00000
 2035  129 VAL  O      2.44101 -23.83054  37.88171 1S   144    1.00000
 2036  130 ALA  N      3.47669 -22.44105  36.43478 1S   145    1.00000
 2037  130 ALA  HN     3.90636 -21.55832  36.25604 1S   145    0.00000
 2038  130 ALA  CA     3.34960 -23.30539  35.28327 1S   145    1.00000
 2039  130 ALA  HA     2.69304 -24.13130  35.50490 1S   145    0.00000
 2040  130 ALA  CB     2.79925 -22.54378  34.06493 1S   145    1.00000
 2041  130 ALA  HB1    3.47044 -21.70051  33.79274 1S   145    0.00000
 2042  130 ALA  HB2    1.79939 -22.12559  34.30277 1S   145    0.00000
 2043  130 ALA  HB3    2.69789 -23.21460  33.18730 1S   145    0.00000
 2044  130 ALA  C      4.68632 -23.85338  34.88764 1S   145    1.00000
 2045  130 ALA  O      5.66408 -23.11622  34.82992 1S   145    1.00000
 2046  131 GLU  N      4.74561 -25.16736  34.56464 1S   146    1.00000
 2047  131 GLU  HN     3.93507 -25.74845  34.62596 1S   146    0.00000
 2048  131 GLU  CA     5.92496 -25.82123  34.04164 1S   146    1.00000
 2049  131 GLU  HA     6.79626 -25.37136  34.49695 1S   146    0.00000
 2050  131 GLU  CB     5.95955 -27.34011  34.36630 1S   146    1.00000
 2051  131 GLU  HB1    6.00346 -27.44314  35.47387 1S   146    0.00000
 2052  131 GLU  HB2    6.89385 -27.78402  33.95563 1S   146    0.00000
 2053  131 GLU  CG     4.74787 -28.13983  33.84467 1S   146    1.00000
 2054  131 GLU  HG1    4.73581 -28.11384  32.73394 1S   146    0.00000
 2055  131 GLU  HG2    3.80777 -27.68657  34.21827 1S   146    0.00000
 2056  131 GLU  CD     4.76576 -29.60066  34.30121 1S   146    1.00000
 2057  131 GLU  OE1    5.36775 -29.90918  35.36321 1S   146    1.00000
 2058  131 GLU  OE2    4.13391 -30.42784  33.59039 1S   146    1.00000
 2059  131 GLU  C      6.01895 -25.60329  32.54564 1S   146    1.00000
 2060  131 GLU  O      7.10915 -25.65147  31.98309 1S   146    1.00000
 2061  132 LYS  N      4.87649 -25.34130  31.86775 1S   147    1.00000
 2062  132 LYS  HN     3.99726 -25.30118  32.33648 1S   147    0.00000
 2063  132 LYS  CA     4.83654 -25.08594  30.44843 1S   147    1.00000
 2064  132 LYS  HA     5.77964 -24.66802  30.12347 1S   147    0.00000
 2065  132 LYS  CB     4.46766 -26.35121  29.64387 1S   147    1.00000
 2066  132 LYS  HB1    3.49625 -26.75206  29.98526 1S   147    0.00000
 2067  132 LYS  HB2    5.20605 -27.13300  29.90961 1S   147    0.00000
 2068  132 LYS  CG     4.40252 -26.16899  28.11351 1S   147    1.00000
 2069  132 LYS  HG1    5.22926 -25.50795  27.78361 1S   147    0.00000
 2070  132 LYS  HG2    3.46490 -25.64340  27.83349 1S   147    0.00000
 2071  132 LYS  CD     4.47047 -27.50501  27.35597 1S   147    1.00000
 2072  132 LYS  HD1    5.28832 -28.13641  27.76734 1S   147    0.00000
 2073  132 LYS  HD2    4.71042 -27.30651  26.28867 1S   147    0.00000
 2074  132 LYS  CE     3.15479 -28.26652  27.46618 1S   147    1.00000
 2075  132 LYS  HE1    2.33305 -27.64778  27.04844 1S   147    0.00000
 2076  132 LYS  HE2    2.93849 -28.50767  28.52896 1S   147    0.00000
 2077  132 LYS  NZ     3.20097 -29.53512  26.71567 1S   147    1.00000
 2078  132 LYS  HZ1    3.94961 -30.14548  27.10021 1S   147    0.00000
 2079  132 LYS  HZ2    3.40013 -29.34367  25.70903 1S   147    0.00000
 2080  132 LYS  HZ3    2.28110 -30.01208  26.79807 1S   147    0.00000
 2081  132 LYS  C      3.75451 -24.08431  30.21488 1S   147    1.00000
 2082  132 LYS  O      2.71533 -24.13686  30.86640 1S   147    1.00000
 2083  133 VAL  N      3.96763 -23.14489  29.26828 1S   148    1.00000
 2084  133 VAL  HN     4.82947 -23.09733  28.76418 1S   148    0.00000
 2085  133 VAL  CA     2.97031 -22.17169  28.89735 1S   148    1.00000
 2086  133 VAL  HA     2.01923 -22.43184  29.33662 1S   148    0.00000
 2087  133 VAL  CB     3.34916 -20.75866  29.31705 1S   148    1.00000
 2088  133 VAL  HB     4.30338 -20.47030  28.82792 1S   148    0.00000
 2089  133 VAL  CG1    2.26960 -19.75015  28.88278 1S   148    1.00000
 2090  133 VAL  HG11   1.26564 -20.09531  29.20553 1S   148    0.00000
 2091  133 VAL  HG12   2.27056 -19.62359  27.78029 1S   148    0.00000
 2092  133 VAL  HG13   2.47316 -18.76181  29.34552 1S   148    0.00000
 2093  133 VAL  CG2    3.56153 -20.71761  30.84537 1S   148    1.00000
 2094  133 VAL  HG21   4.38104 -21.39608  31.16032 1S   148    0.00000
 2095  133 VAL  HG22   2.63220 -21.01641  31.37234 1S   148    0.00000
 2096  133 VAL  HG23   3.83587 -19.68863  31.15827 1S   148    0.00000
 2097  133 VAL  C      2.83823 -22.24869  27.39970 1S   148    1.00000
 2098  133 VAL  O      3.84178 -22.25238  26.69170 1S   148    1.00000
 2099  134 THR  N      1.58293 -22.31577  26.89383 1S   149    1.00000
 2100  134 THR  HN     0.79237 -22.34754  27.50450 1S   149    0.00000
 2101  134 THR  CA     1.26427 -22.30588  25.48007 1S   149    1.00000
 2102  134 THR  HA     2.17167 -22.24947  24.89866 1S   149    0.00000
 2103  134 THR  CB     0.44308 -23.51009  25.04710 1S   149    1.00000
 2104  134 THR  HB    -0.55899 -23.48087  25.52400 1S   149    0.00000
 2105  134 THR  OG1    1.06451 -24.70274  25.49218 1S   149    1.00000
 2106  134 THR  HG1    1.62085 -25.02421  24.77165 1S   149    0.00000
 2107  134 THR  CG2    0.25664 -23.58437  23.51977 1S   149    1.00000
 2108  134 THR  HG21   1.23801 -23.64210  23.00396 1S   149    0.00000
 2109  134 THR  HG22  -0.29043 -22.69407  23.14747 1S   149    0.00000
 2110  134 THR  HG23  -0.33528 -24.48625  23.25349 1S   149    0.00000
 2111  134 THR  C      0.44508 -21.06274  25.26590 1S   149    1.00000
 2112  134 THR  O     -0.47904 -20.80150  26.02624 1S   149    1.00000
 2113  135 VAL  N      0.76548 -20.25035  24.23714 1S   150    1.00000
 2114  135 VAL  HN     1.52240 -20.47393  23.62339 1S   150    0.00000
 2115  135 VAL  CA     0.04535 -19.03414  23.93245 1S   150    1.00000
 2116  135 VAL  HA    -0.81023 -18.93225  24.58185 1S   150    0.00000
 2117  135 VAL  CB     0.90865 -17.78251  24.06446 1S   150    1.00000
 2118  135 VAL  HB     1.79965 -17.87118  23.40955 1S   150    0.00000
 2119  135 VAL  CG1    0.12202 -16.52384  23.64339 1S   150    1.00000
 2120  135 VAL  HG11  -0.78741 -16.41544  24.26997 1S   150    0.00000
 2121  135 VAL  HG12  -0.17784 -16.56913  22.57581 1S   150    0.00000
 2122  135 VAL  HG13   0.75630 -15.62331  23.78007 1S   150    0.00000
 2123  135 VAL  CG2    1.41148 -17.66119  25.51888 1S   150    1.00000
 2124  135 VAL  HG21   2.04435 -18.52836  25.79730 1S   150    0.00000
 2125  135 VAL  HG22   0.55616 -17.60430  26.22263 1S   150    0.00000
 2126  135 VAL  HG23   2.02164 -16.74151  25.63383 1S   150    0.00000
 2127  135 VAL  C     -0.44195 -19.18708  22.51523 1S   150    1.00000
 2128  135 VAL  O      0.35726 -19.23915  21.58820 1S   150    1.00000
 2129  136 ILE  N     -1.77602 -19.26176  22.31090 1S   151    1.00000
 2130  136 ILE  HN    -2.41304 -19.18837  23.07819 1S   151    0.00000
 2131  136 ILE  CA    -2.39250 -19.39618  21.00810 1S   151    1.00000
 2132  136 ILE  HA    -1.64535 -19.65457  20.27557 1S   151    0.00000
 2133  136 ILE  CB    -3.52623 -20.42010  20.97554 1S   151    1.00000
 2134  136 ILE  HB    -4.39382 -20.01052  21.54011 1S   151    0.00000
 2135  136 ILE  CG2   -3.97897 -20.63500  19.51428 1S   151    1.00000
 2136  136 ILE  HG21  -3.14000 -20.99456  18.88460 1S   151    0.00000
 2137  136 ILE  HG22  -4.35142 -19.69165  19.06935 1S   151    0.00000
 2138  136 ILE  HG23  -4.79994 -21.38152  19.47950 1S   151    0.00000
 2139  136 ILE  CG1   -3.17029 -21.75619  21.68438 1S   151    1.00000
 2140  136 ILE  HG11  -4.11033 -22.33901  21.80786 1S   151    0.00000
 2141  136 ILE  HG12  -2.78398 -21.55271  22.70632 1S   151    0.00000
 2142  136 ILE  CD    -2.16680 -22.63503  20.94147 1S   151    1.00000
 2143  136 ILE  HD1   -1.20734 -22.09396  20.81646 1S   151    0.00000
 2144  136 ILE  HD2   -2.55262 -22.92571  19.94204 1S   151    0.00000
 2145  136 ILE  HD3   -1.97271 -23.56680  21.51368 1S   151    0.00000
 2146  136 ILE  C     -2.95484 -18.02878  20.71283 1S   151    1.00000
 2147  136 ILE  O     -3.58417 -17.44066  21.58531 1S   151    1.00000
 2148  137 THR  N     -2.73257 -17.45797  19.50623 1S   152    1.00000
 2149  137 THR  HN    -2.22907 -17.91967  18.77608 1S   152    0.00000
 2150  137 THR  CA    -3.11725 -16.08342  19.27666 1S   152    1.00000
 2151  137 THR  HA    -4.01031 -15.88427  19.85002 1S   152    0.00000
 2152  137 THR  CB    -2.01729 -15.12737  19.72356 1S   152    1.00000
 2153  137 THR  HB    -1.68473 -15.42205  20.74467 1S   152    0.00000
 2154  137 THR  OG1   -2.48292 -13.79013  19.81435 1S   152    1.00000
 2155  137 THR  HG1   -2.87662 -13.69478  20.68974 1S   152    0.00000
 2156  137 THR  CG2   -0.80117 -15.20392  18.78184 1S   152    1.00000
 2157  137 THR  HG21  -1.04501 -14.79718  17.78067 1S   152    0.00000
 2158  137 THR  HG22  -0.46819 -16.25408  18.65836 1S   152    0.00000
 2159  137 THR  HG23   0.04283 -14.61915  19.19727 1S   152    0.00000
 2160  137 THR  C     -3.49649 -15.87605  17.83178 1S   152    1.00000
 2161  137 THR  O     -3.00501 -16.56751  16.94322 1S   152    1.00000
 2162  138 LYS  N     -4.40638 -14.90474  17.58449 1S   153    1.00000
 2163  138 LYS  HN    -4.79689 -14.37387  18.33618 1S   153    0.00000
 2164  138 LYS  CA    -4.89740 -14.57297  16.27349 1S   153    1.00000
 2165  138 LYS  HA    -4.15045 -14.83457  15.53681 1S   153    0.00000
 2166  138 LYS  CB    -6.22878 -15.29921  15.96320 1S   153    1.00000
 2167  138 LYS  HB1   -6.95886 -15.08126  16.77412 1S   153    0.00000
 2168  138 LYS  HB2   -6.04305 -16.39625  15.97379 1S   153    0.00000
 2169  138 LYS  CG    -6.86697 -14.93127  14.61521 1S   153    1.00000
 2170  138 LYS  HG1   -7.02041 -13.83363  14.56672 1S   153    0.00000
 2171  138 LYS  HG2   -7.87155 -15.40820  14.56484 1S   153    0.00000
 2172  138 LYS  CD    -6.05464 -15.39264  13.39829 1S   153    1.00000
 2173  138 LYS  HD1   -5.89440 -16.48898  13.49166 1S   153    0.00000
 2174  138 LYS  HD2   -5.05467 -14.90526  13.39387 1S   153    0.00000
 2175  138 LYS  CE    -6.76819 -15.13195  12.06735 1S   153    1.00000
 2176  138 LYS  HE1   -7.82196 -15.47910  12.11380 1S   153    0.00000
 2177  138 LYS  HE2   -6.24262 -15.65291  11.23880 1S   153    0.00000
 2178  138 LYS  NZ    -6.77641 -13.68986  11.75143 1S   153    1.00000
 2179  138 LYS  HZ1   -5.79212 -13.35211  11.66619 1S   153    0.00000
 2180  138 LYS  HZ2   -7.25285 -13.15963  12.51402 1S   153    0.00000
 2181  138 LYS  HZ3   -7.28439 -13.52647  10.85691 1S   153    0.00000
 2182  138 LYS  C     -5.11698 -13.07946  16.21862 1S   153    1.00000
 2183  138 LYS  O     -5.94009 -12.52873  16.94477 1S   153    1.00000
 2184  139 HSE  N     -4.37274 -12.39734  15.32364 1S   154    1.00000
 2185  139 HSE  HN    -3.68168 -12.87719  14.78230 1S   154    0.00000
 2186  139 HSE  CA    -4.46846 -10.98759  15.03376 1S   154    1.00000
 2187  139 HSE  HA    -5.11836 -10.50065  15.74564 1S   154    0.00000
 2188  139 HSE  CB    -3.05290 -10.34623  15.04420 1S   154    1.00000
 2189  139 HSE  HB1   -2.42316 -10.85263  14.27974 1S   154    0.00000
 2190  139 HSE  HB2   -2.58756 -10.54413  16.03052 1S   154    0.00000
 2191  139 HSE  ND1   -2.85397  -7.93603  15.79860 1S   154    1.00000
 2192  139 HSE  CG    -2.98667  -8.86570  14.78775 1S   154    1.00000
 2193  139 HSE  CE1   -2.81667  -6.76895  15.18021 1S   154    1.00000
 2194  139 HSE  HE1   -2.67061  -5.80743  15.66788 1S   154    0.00000
 2195  139 HSE  NE2   -2.91988  -6.89783  13.83685 1S   154    1.00000
 2196  139 HSE  HE2   -2.97257  -6.16552  13.15247 1S   154    0.00000
 2197  139 HSE  CD2   -3.00143  -8.24310  13.59080 1S   154    1.00000
 2198  139 HSE  HD2   -2.92796  -8.69915  12.63641 1S   154    0.00000
 2199  139 HSE  C     -5.06897 -10.89692  13.65184 1S   154    1.00000
 2200  139 HSE  O     -4.85287 -11.78579  12.83331 1S   154    1.00000
 2201  140 ASN  N     -5.83761  -9.81946  13.35169 1S   155    1.00000
 2202  140 ASN  HN    -6.02686  -9.13285  14.05501 1S   155    0.00000
 2203  140 ASN  CA    -6.53401  -9.58315  12.09047 1S   155    1.00000
 2204  140 ASN  HA    -7.28056 -10.35440  11.97898 1S   155    0.00000
 2205  140 ASN  CB    -7.20661  -8.18054  12.06724 1S   155    1.00000
 2206  140 ASN  HB1   -7.54233  -7.91545  11.04084 1S   155    0.00000
 2207  140 ASN  HB2   -6.47808  -7.41761  12.41246 1S   155    0.00000
 2208  140 ASN  CG    -8.43498  -8.16808  12.98169 1S   155    1.00000
 2209  140 ASN  OD1   -8.88913  -9.22265  13.42810 1S   155    1.00000
 2210  140 ASN  ND2   -8.98145  -6.95477  13.27352 1S   155    1.00000
 2211  140 ASN  HD21  -9.86867  -6.91670  13.73724 1S   155    0.00000
 2212  140 ASN  HD22  -8.47113  -6.11643  13.09028 1S   155    0.00000
 2213  140 ASN  C     -5.66168  -9.68199  10.85817 1S   155    1.00000
 2214  140 ASN  O     -6.10826 -10.12463   9.80806 1S   155    1.00000
 2215  141 ASP  N     -4.39220  -9.27691  10.96362 1S   156    1.00000
 2216  141 ASP  HN    -4.06707  -8.95782  11.84716 1S   156    0.00000
 2217  141 ASP  CA    -3.43970  -9.17516   9.88103 1S   156    1.00000
 2218  141 ASP  HA    -3.97908  -9.05280   8.95178 1S   156    0.00000
 2219  141 ASP  CB    -2.47548  -7.96309  10.07258 1S   156    1.00000
 2220  141 ASP  HB1   -1.74082  -7.91199   9.24215 1S   156    0.00000
 2221  141 ASP  HB2   -1.90250  -8.07927  11.01604 1S   156    0.00000
 2222  141 ASP  CG    -3.21590  -6.62395  10.11962 1S   156    1.00000
 2223  141 ASP  OD1   -4.38824  -6.55625   9.66877 1S   156    1.00000
 2224  141 ASP  OD2   -2.60340  -5.63961  10.61341 1S   156    1.00000
 2225  141 ASP  C     -2.57056 -10.41185   9.74807 1S   156    1.00000
 2226  141 ASP  O     -1.63842 -10.39827   8.94584 1S   156    1.00000
 2227  142 ASP  N     -2.82513 -11.51338  10.50122 1S   157    1.00000
 2228  142 ASP  HN    -3.57542 -11.56437  11.15871 1S   157    0.00000
 2229  142 ASP  CA    -1.97848 -12.68541  10.39077 1S   157    1.00000
 2230  142 ASP  HA    -1.63925 -12.76172   9.36605 1S   157    0.00000
 2231  142 ASP  CB    -0.76365 -12.58423  11.36298 1S   157    1.00000
 2232  142 ASP  HB1   -1.03357 -12.95485  12.36617 1S   157    0.00000
 2233  142 ASP  HB2   -0.49779 -11.50988  11.46820 1S   157    0.00000
 2234  142 ASP  CG     0.49440 -13.31201  10.88604 1S   157    1.00000
 2235  142 ASP  OD1    0.41466 -14.09381   9.90376 1S   157    1.00000
 2236  142 ASP  OD2    1.56242 -13.09114  11.51746 1S   157    1.00000
 2237  142 ASP  C     -2.80765 -13.92027  10.66634 1S   157    1.00000
 2238  142 ASP  O     -4.00473 -13.83384  10.92394 1S   157    1.00000
 2239  143 GLU  N     -2.17223 -15.11274  10.59387 1S   158    1.00000
 2240  143 GLU  HN    -1.20177 -15.13726  10.35575 1S   158    0.00000
 2241  143 GLU  CA    -2.78268 -16.40162  10.82316 1S   158    1.00000
 2242  143 GLU  HA    -3.82199 -16.36212  10.52717 1S   158    0.00000
 2243  143 GLU  CB    -2.05205 -17.52584  10.04281 1S   158    1.00000
 2244  143 GLU  HB1   -2.47537 -18.52026  10.30436 1S   158    0.00000
 2245  143 GLU  HB2   -0.97973 -17.52876  10.34228 1S   158    0.00000
 2246  143 GLU  CG    -2.10517 -17.36650   8.50886 1S   158    1.00000
 2247  143 GLU  HG1   -1.56478 -18.21231   8.03212 1S   158    0.00000
 2248  143 GLU  HG2   -1.60528 -16.42094   8.21106 1S   158    0.00000
 2249  143 GLU  CD    -3.54654 -17.36116   8.00134 1S   158    1.00000
 2250  143 GLU  OE1   -4.24039 -18.39886   8.17136 1S   158    1.00000
 2251  143 GLU  OE2   -3.97010 -16.31689   7.43811 1S   158    1.00000
 2252  143 GLU  C     -2.71709 -16.72343  12.29410 1S   158    1.00000
 2253  143 GLU  O     -2.10049 -16.00618  13.07524 1S   158    1.00000
 2254  144 GLN  N     -3.37150 -17.82747  12.71375 1S   159    1.00000
 2255  144 GLN  HN    -3.90204 -18.38164  12.07520 1S   159    0.00000
 2256  144 GLN  CA    -3.39456 -18.26759  14.08650 1S   159    1.00000
 2257  144 GLN  HA    -3.45195 -17.39224  14.71543 1S   159    0.00000
 2258  144 GLN  CB    -4.62566 -19.15379  14.37772 1S   159    1.00000
 2259  144 GLN  HB1   -4.54717 -20.12338  13.84129 1S   159    0.00000
 2260  144 GLN  HB2   -5.51091 -18.62447  13.95775 1S   159    0.00000
 2261  144 GLN  CG    -4.85043 -19.41158  15.87562 1S   159    1.00000
 2262  144 GLN  HG1   -4.72284 -18.46554  16.44176 1S   159    0.00000
 2263  144 GLN  HG2   -4.11318 -20.14092  16.26003 1S   159    0.00000
 2264  144 GLN  CD    -6.28050 -19.90411  16.09207 1S   159    1.00000
 2265  144 GLN  OE1   -7.22806 -19.19345  15.74024 1S   159    1.00000
 2266  144 GLN  NE2   -6.43965 -21.11912  16.68635 1S   159    1.00000
 2267  144 GLN  HE21  -5.63934 -21.67084  16.93559 1S   159    0.00000
 2268  144 GLN  HE22  -7.35983 -21.47224  16.85678 1S   159    0.00000
 2269  144 GLN  C     -2.12733 -19.03013  14.38486 1S   159    1.00000
 2270  144 GLN  O     -1.77036 -19.94902  13.65136 1S   159    1.00000
 2271  145 TYR  N     -1.40019 -18.63768  15.45548 1S   160    1.00000
 2272  145 TYR  HN    -1.71043 -17.89045  16.04197 1S   160    0.00000
 2273  145 TYR  CA    -0.11759 -19.21314  15.79716 1S   160    1.00000
 2274  145 TYR  HA     0.08196 -20.07938  15.18081 1S   160    0.00000
 2275  145 TYR  CB     1.03681 -18.18621  15.68656 1S   160    1.00000
 2276  145 TYR  HB1    1.94456 -18.53259  16.22599 1S   160    0.00000
 2277  145 TYR  HB2    0.72073 -17.20605  16.10421 1S   160    0.00000
 2278  145 TYR  CG     1.42166 -18.00516  14.24950 1S   160    1.00000
 2279  145 TYR  CD1    2.31355 -18.90870  13.65430 1S   160    1.00000
 2280  145 TYR  HD1    2.74778 -19.69812  14.24251 1S   160    0.00000
 2281  145 TYR  CE1    2.64968 -18.79826  12.30479 1S   160    1.00000
 2282  145 TYR  HE1    3.33699 -19.50425  11.86504 1S   160    0.00000
 2283  145 TYR  CZ     2.10621 -17.76811  11.53517 1S   160    1.00000
 2284  145 TYR  OH     2.47760 -17.67923  10.18151 1S   160    1.00000
 2285  145 TYR  HH     2.28821 -16.78747   9.87054 1S   160    0.00000
 2286  145 TYR  CD2    0.90278 -16.95470  13.47706 1S   160    1.00000
 2287  145 TYR  HD2    0.23648 -16.23823  13.93200 1S   160    0.00000
 2288  145 TYR  CE2    1.23590 -16.83860  12.12094 1S   160    1.00000
 2289  145 TYR  HE2    0.82197 -16.03237  11.53777 1S   160    0.00000
 2290  145 TYR  C     -0.15376 -19.68713  17.21981 1S   160    1.00000
 2291  145 TYR  O     -0.90486 -19.16565  18.03677 1S   160    1.00000
 2292  146 ALA  N      0.68756 -20.69944  17.53099 1S   161    1.00000
 2293  146 ALA  HN     1.24918 -21.12441  16.82106 1S   161    0.00000
 2294  146 ALA  CA     0.89143 -21.23269  18.85120 1S   161    1.00000
 2295  146 ALA  HA     0.27408 -20.70468  19.56235 1S   161    0.00000
 2296  146 ALA  CB     0.59167 -22.74114  18.92888 1S   161    1.00000
 2297  146 ALA  HB1    1.23571 -23.31794  18.23663 1S   161    0.00000
 2298  146 ALA  HB2   -0.46565 -22.92806  18.64507 1S   161    0.00000
 2299  146 ALA  HB3    0.74792 -23.12190  19.96163 1S   161    0.00000
 2300  146 ALA  C      2.33877 -21.03456  19.20728 1S   161    1.00000
 2301  146 ALA  O      3.22763 -21.48328  18.49064 1S   161    1.00000
 2302  147 TRP  N      2.59450 -20.35561  20.34213 1S   162    1.00000
 2303  147 TRP  HN     1.83645 -19.97105  20.86929 1S   162    0.00000
 2304  147 TRP  CA     3.88857 -20.15352  20.94310 1S   162    1.00000
 2305  147 TRP  HA     4.66676 -20.39122  20.23753 1S   162    0.00000
 2306  147 TRP  CB     4.00909 -18.68901  21.43934 1S   162    1.00000
 2307  147 TRP  HB1    3.13069 -18.45926  22.07194 1S   162    0.00000
 2308  147 TRP  HB2    3.94009 -18.04010  20.53913 1S   162    0.00000
 2309  147 TRP  CG     5.25652 -18.26533  22.19787 1S   162    1.00000
 2310  147 TRP  CD1    6.29999 -17.53415  21.70927 1S   162    1.00000
 2311  147 TRP  HD1    6.38762 -17.18893  20.68992 1S   162    0.00000
 2312  147 TRP  NE1    7.21022 -17.27947  22.70246 1S   162    1.00000
 2313  147 TRP  HE1    8.01737 -16.73608  22.61574 1S   162    0.00000
 2314  147 TRP  CE2    6.76550 -17.83999  23.87068 1S   162    1.00000
 2315  147 TRP  CD2    5.52729 -18.46296  23.60500 1S   162    1.00000
 2316  147 TRP  CE3    4.81960 -19.10328  24.62413 1S   162    1.00000
 2317  147 TRP  HE3    3.87108 -19.58724  24.46157 1S   162    0.00000
 2318  147 TRP  CZ3    5.38488 -19.12090  25.90668 1S   162    1.00000
 2319  147 TRP  HZ3    4.88080 -19.63778  26.70982 1S   162    0.00000
 2320  147 TRP  CZ2    7.31357 -17.84047  25.14462 1S   162    1.00000
 2321  147 TRP  HZ2    8.25194 -17.35591  25.36006 1S   162    0.00000
 2322  147 TRP  CH2    6.59554 -18.46780  26.16600 1S   162    1.00000
 2323  147 TRP  HH2    6.99952 -18.47345  27.16812 1S   162    0.00000
 2324  147 TRP  C      3.93184 -21.09575  22.11175 1S   162    1.00000
 2325  147 TRP  O      2.89374 -21.35643  22.71153 1S   162    1.00000
 2326  148 GLU  N      5.11614 -21.63753  22.47875 1S   163    1.00000
 2327  148 GLU  HN     5.96420 -21.47338  21.97771 1S   163    0.00000
 2328  148 GLU  CA     5.17721 -22.52137  23.61849 1S   163    1.00000
 2329  148 GLU  HA     4.48932 -22.16537  24.36928 1S   163    0.00000
 2330  148 GLU  CB     4.80893 -23.96392  23.21467 1S   163    1.00000
 2331  148 GLU  HB1    5.57510 -24.37056  22.52098 1S   163    0.00000
 2332  148 GLU  HB2    3.85023 -23.91168  22.64839 1S   163    0.00000
 2333  148 GLU  CG     4.61758 -24.91062  24.40530 1S   163    1.00000
 2334  148 GLU  HG1    3.96147 -24.42634  25.16033 1S   163    0.00000
 2335  148 GLU  HG2    5.59105 -25.15163  24.88167 1S   163    0.00000
 2336  148 GLU  CD     3.95741 -26.18446  23.90527 1S   163    1.00000
 2337  148 GLU  OE1    4.65476 -27.00922  23.26401 1S   163    1.00000
 2338  148 GLU  OE2    2.73519 -26.34994  24.14049 1S   163    1.00000
 2339  148 GLU  C      6.55471 -22.51207  24.22002 1S   163    1.00000
 2340  148 GLU  O      7.53745 -22.47110  23.48638 1S   163    1.00000
 2341  149 THR  N      6.66046 -22.56975  25.57641 1S   164    1.00000
 2342  149 THR  HN     5.85058 -22.56214  26.16109 1S   164    0.00000
 2343  149 THR  CA     7.93132 -22.78148  26.24129 1S   164    1.00000
 2344  149 THR  HA     8.46024 -23.50897  25.65823 1S   164    0.00000
 2345  149 THR  CB     8.86601 -21.58578  26.27513 1S   164    1.00000
 2346  149 THR  HB     9.02022 -21.22217  25.23896 1S   164    0.00000
 2347  149 THR  OG1    8.44037 -20.51412  27.04326 1S   164    1.00000
 2348  149 THR  HG1    9.25022 -20.02123  27.20757 1S   164    0.00000
 2349  149 THR  CG2   10.19462 -21.85504  26.92290 1S   164    0.00000
 2350  149 THR  HG21  10.49249 -22.90769  26.87279 1S   164    0.00000
 2351  149 THR  HG22  10.25318 -21.50557  27.96985 1S   164    0.00000
 2352  149 THR  HG23  10.93643 -21.26115  26.38585 1S   164    0.00000
 2353  149 THR  C      7.74811 -23.41258  27.59726 1S   164    1.00000
 2354  149 THR  O      6.80164 -23.12627  28.32348 1S   164    1.00000
 2355  150 THR  N      8.69227 -24.31892  27.93899 1S   165    1.00000
 2356  150 THR  HN     9.38958 -24.56533  27.26664 1S   165    0.00000
 2357  150 THR  CA     8.82752 -25.04997  29.17748 1S   165    1.00000
 2358  150 THR  HA     7.98403 -24.84407  29.81786 1S   165    0.00000
 2359  150 THR  CB     8.90505 -26.52035  28.79016 1S   165    1.00000
 2360  150 THR  HB     9.70352 -26.68100  28.03220 1S   165    0.00000
 2361  150 THR  OG1    9.05341 -27.44018  29.83951 1S   165    1.00000
 2362  150 THR  HG1    8.72954 -28.26679  29.46335 1S   165    0.00000
 2363  150 THR  CG2    7.55445 -26.90624  28.23617 1S   165    0.00000
 2364  150 THR  HG21   7.07949 -26.08833  27.66857 1S   165    0.00000
 2365  150 THR  HG22   6.88580 -27.17698  29.07080 1S   165    0.00000
 2366  150 THR  HG23   7.59622 -27.80932  27.60302 1S   165    0.00000
 2367  150 THR  C     10.09054 -24.55259  29.85710 1S   165    1.00000
 2368  150 THR  O     10.72771 -25.24235  30.64918 1S   165    1.00000
 2369  151 ALA  N     10.47582 -23.30075  29.53712 1S   166    1.00000
 2370  151 ALA  HN     9.91217 -22.77661  28.90414 1S   166    0.00000
 2371  151 ALA  CA    11.70917 -22.64112  29.88777 1S   166    1.00000
 2372  151 ALA  HA    11.66738 -21.66748  29.42464 1S   166    0.00000
 2373  151 ALA  CB    11.83683 -22.36953  31.39043 1S   166    1.00000
 2374  151 ALA  HB1   11.97343 -23.31136  31.95956 1S   166    0.00000
 2375  151 ALA  HB2   10.89346 -21.88906  31.73586 1S   166    0.00000
 2376  151 ALA  HB3   12.67278 -21.67288  31.60786 1S   166    0.00000
 2377  151 ALA  C     12.85429 -23.35114  29.21317 1S   166    1.00000
 2378  151 ALA  O     12.72088 -23.76032  28.06066 1S   166    1.00000
 2379  152 GLY  N     14.02090 -23.51263  29.87107 1S   167    1.00000
 2380  152 GLY  HN    14.16479 -23.17036  30.79927 1S   167    0.00000
 2381  152 GLY  CA    15.09841 -24.28533  29.28685 1S   167    1.00000
 2382  152 GLY  HA1   14.67960 -25.19728  28.88167 1S   167    0.00000
 2383  152 GLY  HA2   15.80990 -24.47457  30.07667 1S   167    0.00000
 2384  152 GLY  C     15.82166 -23.56590  28.17475 1S   167    1.00000
 2385  152 GLY  O     16.64730 -24.16435  27.48999 1S   167    1.00000
 2386  153 GLY  N     15.53461 -22.26146  27.97019 1S   168    1.00000
 2387  153 GLY  HN    14.84065 -21.80142  28.52383 1S   168    0.00000
 2388  153 GLY  CA    16.27468 -21.40884  27.07270 1S   168    1.00000
 2389  153 GLY  HA1   17.28405 -21.78886  26.98326 1S   168    0.00000
 2390  153 GLY  HA2   16.26073 -20.42786  27.52444 1S   168    0.00000
 2391  153 GLY  C     15.69187 -21.26961  25.68498 1S   168    1.00000
 2392  153 GLY  O     16.30259 -20.59007  24.86463 1S   168    1.00000
 2393  154 THR  N     14.51948 -21.88011  25.36103 1S   169    1.00000
 2394  154 THR  HN    14.03869 -22.45397  26.02281 1S   169    0.00000
 2395  154 THR  CA    14.03774 -21.93933  23.97264 1S   169    1.00000
 2396  154 THR  HA    14.44997 -21.11082  23.41562 1S   169    0.00000
 2397  154 THR  CB    14.41477 -23.34831  23.48498 1S   169    1.00000
 2398  154 THR  HB    15.43880 -23.20350  23.83241 1S   169    0.00000
 2399  154 THR  OG1   14.98195 -23.78149  22.28592 1S   169    1.00000
 2400  154 THR  HG1   15.03269 -24.73949  22.44372 1S   169    0.00000
 2401  154 THR  CG2   13.81062 -24.55656  24.18474 1S   169    0.00000
 2402  154 THR  HG21  13.04891 -24.29441  24.93659 1S   169    0.00000
 2403  154 THR  HG22  14.63241 -25.08761  24.69565 1S   169    0.00000
 2404  154 THR  HG23  13.35547 -25.25842  23.45314 1S   169    0.00000
 2405  154 THR  C     12.55534 -21.86120  23.92974 1S   169    1.00000
 2406  154 THR  O     11.90763 -22.36883  24.82263 1S   169    1.00000
 2407  155 PHE  N     11.95345 -21.28911  22.87499 1S   170    1.00000
 2408  155 PHE  HN    12.48212 -20.89391  22.12490 1S   170    0.00000
 2409  155 PHE  CA    10.51990 -21.33258  22.69575 1S   170    1.00000
 2410  155 PHE  HA    10.08898 -22.07000  23.35926 1S   170    0.00000
 2411  155 PHE  CB     9.81316 -19.97454  22.96109 1S   170    1.00000
 2412  155 PHE  HB1   10.00884 -19.66899  24.01105 1S   170    0.00000
 2413  155 PHE  HB2    8.71284 -20.08270  22.84403 1S   170    0.00000
 2414  155 PHE  CG    10.28531 -18.85582  22.06949 1S   170    1.00000
 2415  155 PHE  CD1    9.59224 -18.56164  20.88384 1S   170    1.00000
 2416  155 PHE  HD1    8.74138 -19.16480  20.60143 1S   170    0.00000
 2417  155 PHE  CE1    9.97669 -17.48034  20.08340 1S   170    1.00000
 2418  155 PHE  HE1    9.43460 -17.26215  19.17562 1S   170    0.00000
 2419  155 PHE  CZ    11.07064 -16.68887  20.45643 1S   170    1.00000
 2420  155 PHE  HZ    11.37418 -15.85877  19.83589 1S   170    0.00000
 2421  155 PHE  CD2   11.39809 -18.07347  22.41903 1S   170    1.00000
 2422  155 PHE  HD2   11.95303 -18.30595  23.31474 1S   170    0.00000
 2423  155 PHE  CE2   11.79032 -16.99350  21.61955 1S   170    1.00000
 2424  155 PHE  HE2   12.64926 -16.40009  21.89669 1S   170    0.00000
 2425  155 PHE  C     10.27161 -21.81830  21.29868 1S   170    1.00000
 2426  155 PHE  O     11.15816 -21.73432  20.45470 1S   170    1.00000
 2427  156 THR  N      9.05779 -22.34532  21.02078 1S   171    1.00000
 2428  156 THR  HN     8.35716 -22.44381  21.72715 1S   171    0.00000
 2429  156 THR  CA     8.68035 -22.76810  19.69060 1S   171    1.00000
 2430  156 THR  HA     9.51867 -22.62976  19.03094 1S   171    0.00000
 2431  156 THR  CB     8.23822 -24.22254  19.58681 1S   171    1.00000
 2432  156 THR  HB     7.96668 -24.45103  18.53267 1S   171    0.00000
 2433  156 THR  OG1    7.10770 -24.49669  20.40044 1S   171    1.00000
 2434  156 THR  HG1    7.43965 -24.97463  21.16821 1S   171    0.00000
 2435  156 THR  CG2    9.37376 -25.16821  20.00708 1S   171    1.00000
 2436  156 THR  HG21   9.65111 -24.98334  21.06129 1S   171    0.00000
 2437  156 THR  HG22  10.26925 -25.01183  19.37302 1S   171    0.00000
 2438  156 THR  HG23   9.05505 -26.22852  19.91682 1S   171    0.00000
 2439  156 THR  C      7.56442 -21.88002  19.20258 1S   171    1.00000
 2440  156 THR  O      6.80724 -21.34396  20.00590 1S   171    1.00000
 2441  157 VAL  N      7.43569 -21.72597  17.86309 1S   172    1.00000
 2442  157 VAL  HN     8.10834 -22.12417  17.23970 1S   172    0.00000
 2443  157 VAL  CA     6.31668 -21.06736  17.22389 1S   172    1.00000
 2444  157 VAL  HA     5.50207 -20.98994  17.92573 1S   172    0.00000
 2445  157 VAL  CB     6.63547 -19.67882  16.66787 1S   172    1.00000
 2446  157 VAL  HB     7.46802 -19.74911  15.93249 1S   172    0.00000
 2447  157 VAL  CG1    5.40415 -19.07213  15.95769 1S   172    1.00000
 2448  157 VAL  HG11   4.50758 -19.14057  16.60958 1S   172    0.00000
 2449  157 VAL  HG12   5.19524 -19.59928  15.00329 1S   172    0.00000
 2450  157 VAL  HG13   5.58983 -18.00252  15.72543 1S   172    0.00000
 2451  157 VAL  CG2    7.09150 -18.76533  17.82431 1S   172    1.00000
 2452  157 VAL  HG21   8.01434 -19.15791  18.29866 1S   172    0.00000
 2453  157 VAL  HG22   6.29534 -18.69229  18.59524 1S   172    0.00000
 2454  157 VAL  HG23   7.30765 -17.74599  17.44149 1S   172    0.00000
 2455  157 VAL  C      5.89955 -21.98591  16.10313 1S   172    1.00000
 2456  157 VAL  O      6.74670 -22.50049  15.37500 1S   172    1.00000
 2457  158 ARG  N      4.57585 -22.21948  15.94361 1S   173    1.00000
 2458  158 ARG  HN     3.89755 -21.82886  16.56496 1S   173    0.00000
 2459  158 ARG  CA     4.04536 -23.00992  14.85994 1S   173    1.00000
 2460  158 ARG  HA     4.68780 -22.91210  13.99639 1S   173    0.00000
 2461  158 ARG  CB     3.89396 -24.50384  15.22981 1S   173    1.00000
 2462  158 ARG  HB1    4.88131 -24.84687  15.61121 1S   173    0.00000
 2463  158 ARG  HB2    3.66982 -25.09502  14.31493 1S   173    0.00000
 2464  158 ARG  CG     2.81901 -24.82701  16.28574 1S   173    1.00000
 2465  158 ARG  HG1    1.81380 -24.75276  15.81467 1S   173    0.00000
 2466  158 ARG  HG2    2.85627 -24.07873  17.10724 1S   173    0.00000
 2467  158 ARG  CD     2.98421 -26.23437  16.86347 1S   173    1.00000
 2468  158 ARG  HD1    3.20810 -26.95398  16.04684 1S   173    0.00000
 2469  158 ARG  HD2    2.08169 -26.55385  17.42663 1S   173    0.00000
 2470  158 ARG  NE     4.13586 -26.17974  17.81208 1S   173    1.00000
 2471  158 ARG  HE     4.41152 -25.28210  18.16423 1S   173    0.00000
 2472  158 ARG  CZ     4.73374 -27.27570  18.34865 1S   173    1.00000
 2473  158 ARG  NH1    4.36861 -28.53338  17.99674 1S   173    1.00000
 2474  158 ARG  HH11   3.64598 -28.67539  17.31592 1S   173    0.00000
 2475  158 ARG  HH12   4.83419 -29.31872  18.39859 1S   173    0.00000
 2476  158 ARG  NH2    5.72767 -27.09999  19.25602 1S   173    1.00000
 2477  158 ARG  HH21   6.00414 -26.17839  19.52978 1S   173    0.00000
 2478  158 ARG  HH22   6.18714 -27.90269  19.64100 1S   173    0.00000
 2479  158 ARG  C      2.70294 -22.44804  14.50872 1S   173    1.00000
 2480  158 ARG  O      2.06856 -21.79567  15.33147 1S   173    1.00000
 2481  159 THR  N      2.21596 -22.70459  13.27230 1S   174    1.00000
 2482  159 THR  HN     2.75864 -23.19616  12.59217 1S   174    0.00000
 2483  159 THR  CA     0.87335 -22.36271  12.84416 1S   174    1.00000
 2484  159 THR  HA     0.66953 -21.34140  13.13661 1S   174    0.00000
 2485  159 THR  CB     0.69409 -22.50470  11.33327 1S   174    1.00000
 2486  159 THR  HB     0.92318 -23.55055  11.02795 1S   174    0.00000
 2487  159 THR  OG1    1.59920 -21.65219  10.64522 1S   174    1.00000
 2488  159 THR  HG1    1.24364 -20.76339  10.72601 1S   174    0.00000
 2489  159 THR  CG2   -0.72483 -22.14984  10.86240 1S   174    1.00000
 2490  159 THR  HG21  -0.96690 -21.09799  11.12594 1S   174    0.00000
 2491  159 THR  HG22  -1.47699 -22.82122  11.32508 1S   174    0.00000
 2492  159 THR  HG23  -0.80423 -22.25979   9.75914 1S   174    0.00000
 2493  159 THR  C     -0.06262 -23.29175  13.58831 1S   174    1.00000
 2494  159 THR  O      0.18689 -24.49156  13.68677 1S   174    1.00000
 2495  160 ASP  N     -1.14044 -22.74585  14.19132 1S   175    1.00000
 2496  160 ASP  HN    -1.35501 -21.77350  14.10582 1S   175    0.00000
 2497  160 ASP  CA    -2.02016 -23.51567  15.03636 1S   175    1.00000
 2498  160 ASP  HA    -1.45454 -24.31888  15.49088 1S   175    0.00000
 2499  160 ASP  CB    -2.63159 -22.64702  16.16225 1S   175    1.00000
 2500  160 ASP  HB1   -3.29407 -21.88300  15.71236 1S   175    0.00000
 2501  160 ASP  HB2   -1.81323 -22.12523  16.70301 1S   175    0.00000
 2502  160 ASP  CG    -3.40985 -23.48680  17.17462 1S   175    1.00000
 2503  160 ASP  OD1   -2.79594 -24.40313  17.77955 1S   175    1.00000
 2504  160 ASP  OD2   -4.62911 -23.23246  17.34810 1S   175    1.00000
 2505  160 ASP  C     -3.11038 -24.10315  14.17650 1S   175    1.00000
 2506  160 ASP  O     -3.73716 -23.40535  13.38309 1S   175    1.00000
 2507  161 THR  N     -3.34170 -25.42476  14.32785 1S   176    1.00000
 2508  161 THR  HN    -2.80456 -25.96522  14.97057 1S   176    0.00000
 2509  161 THR  CA    -4.33201 -26.17378  13.58354 1S   176    1.00000
 2510  161 THR  HA    -4.70788 -25.56869  12.76991 1S   176    0.00000
 2511  161 THR  CB    -3.76879 -27.46492  12.99312 1S   176    1.00000
 2512  161 THR  HB    -4.58655 -28.07699  12.54952 1S   176    0.00000
 2513  161 THR  OG1   -3.10321 -28.24656  13.98127 1S   176    1.00000
 2514  161 THR  HG1   -3.00294 -29.12253  13.60009 1S   176    0.00000
 2515  161 THR  CG2   -2.77141 -27.12154  11.86533 1S   176    1.00000
 2516  161 THR  HG21  -1.92753 -26.50845  12.24496 1S   176    0.00000
 2517  161 THR  HG22  -3.28389 -26.55646  11.05822 1S   176    0.00000
 2518  161 THR  HG23  -2.35634 -28.05314  11.42450 1S   176    0.00000
 2519  161 THR  C     -5.51381 -26.49768  14.47471 1S   176    1.00000
 2520  161 THR  O     -6.42701 -27.20468  14.05069 1S   176    1.00000
 2521  162 GLY  N     -5.54182 -25.96621  15.72483 1S   177    1.00000
 2522  162 GLY  HN    -4.79342 -25.39670  16.05906 1S   177    0.00000
 2523  162 GLY  CA    -6.62117 -26.18037  16.66870 1S   177    1.00000
 2524  162 GLY  HA1   -6.26949 -25.82395  17.62665 1S   177    0.00000
 2525  162 GLY  HA2   -6.87450 -27.23141  16.67588 1S   177    0.00000
 2526  162 GLY  C     -7.84844 -25.38857  16.30237 1S   177    1.00000
 2527  162 GLY  O     -7.97904 -24.88538  15.18767 1S   177    1.00000
 2528  163 GLU  N     -8.79383 -25.25950  17.26205 1S   178    1.00000
 2529  163 GLU  HN    -8.65621 -25.66710  18.16478 1S   178    0.00000
 2530  163 GLU  CA   -10.07088 -24.60249  17.08951 1S   178    1.00000
 2531  163 GLU  HA   -10.58480 -25.13654  16.30810 1S   178    0.00000
 2532  163 GLU  CB   -10.91347 -24.69842  18.38971 1S   178    1.00000
 2533  163 GLU  HB1  -10.46767 -24.03952  19.16743 1S   178    0.00000
 2534  163 GLU  HB2  -10.83506 -25.74021  18.77323 1S   178    0.00000
 2535  163 GLU  CG   -12.41165 -24.35728  18.25407 1S   178    1.00000
 2536  163 GLU  HG1  -12.53108 -23.30605  17.92064 1S   178    0.00000
 2537  163 GLU  HG2  -12.90033 -24.46615  19.24678 1S   178    0.00000
 2538  163 GLU  CD   -13.11183 -25.29275  17.26889 1S   178    1.00000
 2539  163 GLU  OE1  -13.68734 -24.77727  16.27433 1S   178    1.00000
 2540  163 GLU  OE2  -13.08031 -26.53220  17.48814 1S   178    1.00000
 2541  163 GLU  C     -9.85284 -23.14050  16.73238 1S   178    1.00000
 2542  163 GLU  O     -9.12673 -22.47725  17.47654 1S   178    1.00000
 2543  164 PRO  N    -10.38812 -22.57816  15.63678 1S   179    1.00000
 2544  164 PRO  CD   -11.10388 -23.29303  14.57815 1S   179    1.00000
 2545  164 PRO  HD1  -12.18606 -23.27138  14.82414 1S   179    0.00000
 2546  164 PRO  HD2  -10.75649 -24.33964  14.45030 1S   179    0.00000
 2547  164 PRO  CA   -10.10144 -21.20726  15.24298 1S   179    1.00000
 2548  164 PRO  HA    -9.02860 -21.07386  15.21863 1S   179    0.00000
 2549  164 PRO  CB   -10.74139 -21.04724  13.85313 1S   179    1.00000
 2550  164 PRO  HB1  -10.12929 -20.40109  13.19171 1S   179    0.00000
 2551  164 PRO  HB2  -11.76853 -20.62727  13.92599 1S   179    0.00000
 2552  164 PRO  CG   -10.83712 -22.47764  13.31490 1S   179    1.00000
 2553  164 PRO  HG1  -11.63769 -22.59399  12.55751 1S   179    0.00000
 2554  164 PRO  HG2   -9.86095 -22.78426  12.87930 1S   179    0.00000
 2555  164 PRO  C    -10.70873 -20.25186  16.23920 1S   179    1.00000
 2556  164 PRO  O    -11.78770 -20.52755  16.75860 1S   179    1.00000
 2557  165 MET  N    -10.00075 -19.15345  16.55071 1S   180    1.00000
 2558  165 MET  HN    -9.11523 -18.97815  16.12227 1S   180    0.00000
 2559  165 MET  CA   -10.34486 -18.28194  17.64285 1S   180    1.00000
 2560  165 MET  HA   -11.00631 -18.78859  18.33260 1S   180    0.00000
 2561  165 MET  CB    -9.08312 -17.83366  18.39581 1S   180    1.00000
 2562  165 MET  HB1   -9.33742 -17.02446  19.11669 1S   180    0.00000
 2563  165 MET  HB2   -8.34910 -17.42710  17.66355 1S   180    0.00000
 2564  165 MET  CG    -8.44070 -18.98543  19.17975 1S   180    1.00000
 2565  165 MET  HG1   -8.39875 -19.88566  18.52877 1S   180    0.00000
 2566  165 MET  HG2   -9.09686 -19.23712  20.04192 1S   180    0.00000
 2567  165 MET  SD    -6.76602 -18.60537  19.75116 1S   180    1.00000
 2568  165 MET  CE    -7.16953 -17.17716  20.78257 1S   180    1.00000
 2569  165 MET  HE1   -7.96428 -17.42489  21.51806 1S   180    0.00000
 2570  165 MET  HE2   -7.51020 -16.31484  20.17120 1S   180    0.00000
 2571  165 MET  HE3   -6.27008 -16.85302  21.34023 1S   180    0.00000
 2572  165 MET  C    -11.03218 -17.04054  17.17778 1S   180    1.00000
 2573  165 MET  O    -11.64422 -16.35301  17.98990 1S   180    1.00000
 2574  166 GLY  N    -10.93414 -16.68133  15.88008 1S   181    1.00000
 2575  166 GLY  HN   -10.45091 -17.23896  15.20749 1S   181    0.00000
 2576  166 GLY  CA   -11.53726 -15.45961  15.40094 1S   181    1.00000
 2577  166 GLY  HA1  -12.44645 -15.25540  15.94713 1S   181    0.00000
 2578  166 GLY  HA2  -11.70996 -15.59060  14.34345 1S   181    0.00000
 2579  166 GLY  C    -10.58087 -14.31803  15.58867 1S   181    1.00000
 2580  166 GLY  O    -10.09366 -13.76593  14.61081 1S   181    1.00000
 2581  167 ARG  N    -10.29269 -13.93477  16.85368 1S   182    1.00000
 2582  167 ARG  HN   -10.70320 -14.40157  17.63475 1S   182    0.00000
 2583  167 ARG  CA    -9.34024 -12.89843  17.17072 1S   182    1.00000
 2584  167 ARG  HA    -8.41907 -13.10040  16.64337 1S   182    0.00000
 2585  167 ARG  CB    -9.87732 -11.47850  16.85544 1S   182    1.00000
 2586  167 ARG  HB1  -10.74641 -11.27923  17.51655 1S   182    0.00000
 2587  167 ARG  HB2  -10.25982 -11.47800  15.81451 1S   182    0.00000
 2588  167 ARG  CG    -8.83959 -10.34319  16.96962 1S   182    1.00000
 2589  167 ARG  HG1   -8.20373 -10.35756  16.05549 1S   182    0.00000
 2590  167 ARG  HG2   -8.16713 -10.54421  17.82917 1S   182    0.00000
 2591  167 ARG  CD    -9.41111  -8.92103  17.16006 1S   182    1.00000
 2592  167 ARG  HD1   -9.91343  -8.53150  16.25688 1S   182    0.00000
 2593  167 ARG  HD2   -8.56702  -8.22971  17.36850 1S   182    0.00000
 2594  167 ARG  NE   -10.33410  -8.88056  18.36058 1S   182    1.00000
 2595  167 ARG  HE    -9.91053  -8.96017  19.26426 1S   182    0.00000
 2596  167 ARG  CZ   -11.69109  -8.75566  18.30166 1S   182    1.00000
 2597  167 ARG  NH1  -12.34325  -8.67170  17.12980 1S   182    1.00000
 2598  167 ARG  HH11 -11.83237  -8.76097  16.27828 1S   182    0.00000
 2599  167 ARG  HH12 -13.34603  -8.68280  17.12550 1S   182    0.00000
 2600  167 ARG  NH2  -12.45348  -8.71866  19.42187 1S   182    1.00000
 2601  167 ARG  HH21 -12.01779  -8.79302  20.32109 1S   182    0.00000
 2602  167 ARG  HH22 -13.44793  -8.66187  19.32553 1S   182    0.00000
 2603  167 ARG  C     -9.11442 -12.98246  18.65851 1S   182    1.00000
 2604  167 ARG  O    -10.07373 -13.15510  19.40779 1S   182    1.00000
 2605  168 GLY  N     -7.85097 -12.84982  19.12816 1S   183    1.00000
 2606  168 GLY  HN    -7.07454 -12.73376  18.50765 1S   183    0.00000
 2607  168 GLY  CA    -7.55437 -12.74893  20.54064 1S   183    1.00000
 2608  168 GLY  HA1   -8.41349 -13.03351  21.12479 1S   183    0.00000
 2609  168 GLY  HA2   -7.22896 -11.73665  20.72280 1S   183    0.00000
 2610  168 GLY  C     -6.43023 -13.65197  20.91232 1S   183    1.00000
 2611  168 GLY  O     -5.67123 -14.09001  20.05427 1S   183    1.00000
 2612  169 THR  N     -6.29048 -13.92656  22.23100 1S   184    1.00000
 2613  169 THR  HN    -6.94815 -13.58567  22.90110 1S   184    0.00000
 2614  169 THR  CA    -5.16460 -14.65115  22.77988 1S   184    1.00000
 2615  169 THR  HA    -4.71069 -15.24687  22.00105 1S   184    0.00000
 2616  169 THR  CB    -4.12323 -13.71451  23.38024 1S   184    1.00000
 2617  169 THR  HB    -4.60215 -13.04680  24.12976 1S   184    0.00000
 2618  169 THR  OG1   -3.57046 -12.89495  22.35891 1S   184    1.00000
 2619  169 THR  HG1   -4.13437 -12.11439  22.31182 1S   184    0.00000
 2620  169 THR  CG2   -2.96320 -14.47562  24.04876 1S   184    1.00000
 2621  169 THR  HG21  -2.54596 -15.23424  23.35394 1S   184    0.00000
 2622  169 THR  HG22  -3.30592 -14.98349  24.97386 1S   184    0.00000
 2623  169 THR  HG23  -2.15491 -13.76745  24.33057 1S   184    0.00000
 2624  169 THR  C     -5.68465 -15.59794  23.83230 1S   184    1.00000
 2625  169 THR  O     -6.56758 -15.26010  24.61336 1S   184    1.00000
 2626  170 LYS  N     -5.13365 -16.82955  23.85334 1S   185    1.00000
 2627  170 LYS  HN    -4.44924 -17.08125  23.16866 1S   185    0.00000
 2628  170 LYS  CA    -5.44706 -17.88321  24.77788 1S   185    1.00000
 2629  170 LYS  HA    -6.12328 -17.53429  25.54131 1S   185    0.00000
 2630  170 LYS  CB    -6.06236 -19.06644  24.00099 1S   185    1.00000
 2631  170 LYS  HB1   -5.39374 -19.31575  23.15077 1S   185    0.00000
 2632  170 LYS  HB2   -7.02485 -18.71444  23.56858 1S   185    0.00000
 2633  170 LYS  CG    -6.31363 -20.35375  24.79150 1S   185    1.00000
 2634  170 LYS  HG1   -6.98785 -20.13744  25.64331 1S   185    0.00000
 2635  170 LYS  HG2   -5.35147 -20.72816  25.20446 1S   185    0.00000
 2636  170 LYS  CD    -6.92453 -21.46140  23.91902 1S   185    1.00000
 2637  170 LYS  HD1   -6.88312 -22.41880  24.48646 1S   185    0.00000
 2638  170 LYS  HD2   -6.29592 -21.57716  23.00728 1S   185    0.00000
 2639  170 LYS  CE    -8.37617 -21.18690  23.50870 1S   185    1.00000
 2640  170 LYS  HE1   -8.45427 -20.27138  22.88475 1S   185    0.00000
 2641  170 LYS  HE2   -9.02035 -21.07277  24.40659 1S   185    0.00000
 2642  170 LYS  NZ    -8.89840 -22.31770  22.71554 1S   185    1.00000
 2643  170 LYS  HZ1   -8.85822 -23.18901  23.28079 1S   185    0.00000
 2644  170 LYS  HZ2   -8.32820 -22.43656  21.85366 1S   185    0.00000
 2645  170 LYS  HZ3   -9.88987 -22.13408  22.44747 1S   185    0.00000
 2646  170 LYS  C     -4.13545 -18.29399  25.39664 1S   185    1.00000
 2647  170 LYS  O     -3.22812 -18.70954  24.68566 1S   185    1.00000
 2648  171 VAL  N     -3.99259 -18.17651  26.73662 1S   186    1.00000
 2649  171 VAL  HN    -4.73865 -17.82227  27.30079 1S   186    0.00000
 2650  171 VAL  CA    -2.79355 -18.55192  27.45789 1S   186    1.00000
 2651  171 VAL  HA    -1.99934 -18.79017  26.76438 1S   186    0.00000
 2652  171 VAL  CB    -2.30423 -17.46999  28.41846 1S   186    1.00000
 2653  171 VAL  HB    -3.11374 -17.20536  29.13700 1S   186    0.00000
 2654  171 VAL  CG1   -1.08018 -17.97167  29.21507 1S   186    1.00000
 2655  171 VAL  HG11  -0.31961 -18.39167  28.52413 1S   186    0.00000
 2656  171 VAL  HG12  -1.37492 -18.75537  29.94366 1S   186    0.00000
 2657  171 VAL  HG13  -0.62149 -17.13274  29.77956 1S   186    0.00000
 2658  171 VAL  CG2   -1.95149 -16.20019  27.61726 1S   186    1.00000
 2659  171 VAL  HG21  -2.84008 -15.80619  27.08435 1S   186    0.00000
 2660  171 VAL  HG22  -1.15661 -16.41293  26.87417 1S   186    0.00000
 2661  171 VAL  HG23  -1.58593 -15.41020  28.30795 1S   186    0.00000
 2662  171 VAL  C     -3.14654 -19.78661  28.24196 1S   186    1.00000
 2663  171 VAL  O     -4.00459 -19.73373  29.11455 1S   186    1.00000
 2664  172 ILE  N     -2.48977 -20.92968  27.94443 1S   187    1.00000
 2665  172 ILE  HN    -1.77728 -20.93692  27.24208 1S   187    0.00000
 2666  172 ILE  CA    -2.73794 -22.20707  28.57335 1S   187    1.00000
 2667  172 ILE  HA    -3.65209 -22.16027  29.14878 1S   187    0.00000
 2668  172 ILE  CB    -2.83658 -23.36286  27.57788 1S   187    1.00000
 2669  172 ILE  HB    -1.85828 -23.47995  27.06456 1S   187    0.00000
 2670  172 ILE  CG2   -3.14368 -24.67465  28.34031 1S   187    1.00000
 2671  172 ILE  HG21  -4.09623 -24.57629  28.90191 1S   187    0.00000
 2672  172 ILE  HG22  -2.33430 -24.92492  29.05714 1S   187    0.00000
 2673  172 ILE  HG23  -3.23740 -25.52550  27.63467 1S   187    0.00000
 2674  172 ILE  CG1   -3.89516 -23.06304  26.48362 1S   187    1.00000
 2675  172 ILE  HG11  -3.73737 -22.04100  26.07719 1S   187    0.00000
 2676  172 ILE  HG12  -4.90468 -23.08762  26.94676 1S   187    0.00000
 2677  172 ILE  CD    -3.85693 -24.03131  25.29462 1S   187    1.00000
 2678  172 ILE  HD1   -4.05044 -25.07382  25.62236 1S   187    0.00000
 2679  172 ILE  HD2   -2.86588 -23.99027  24.79451 1S   187    0.00000
 2680  172 ILE  HD3   -4.63405 -23.75207  24.55092 1S   187    0.00000
 2681  172 ILE  C     -1.57994 -22.44979  29.50314 1S   187    1.00000
 2682  172 ILE  O     -0.43654 -22.57886  29.07162 1S   187    1.00000
 2683  173 LEU  N     -1.86465 -22.51376  30.81788 1S   188    1.00000
 2684  173 LEU  HN    -2.79911 -22.38701  31.15025 1S   188    0.00000
 2685  173 LEU  CA    -0.87948 -22.72356  31.84471 1S   188    1.00000
 2686  173 LEU  HA     0.11198 -22.50169  31.47398 1S   188    0.00000
 2687  173 LEU  CB    -1.18581 -21.88845  33.10343 1S   188    1.00000
 2688  173 LEU  HB1   -0.41483 -22.08203  33.88113 1S   188    0.00000
 2689  173 LEU  HB2   -2.17161 -22.18992  33.52456 1S   188    0.00000
 2690  173 LEU  CG    -1.24241 -20.37517  32.83202 1S   188    1.00000
 2691  173 LEU  HG    -2.01597 -20.17817  32.05280 1S   188    0.00000
 2692  173 LEU  CD1   -1.68629 -19.64261  34.10238 1S   188    1.00000
 2693  173 LEU  HD11  -0.96601 -19.82815  34.92721 1S   188    0.00000
 2694  173 LEU  HD12  -2.68922 -20.00109  34.41839 1S   188    0.00000
 2695  173 LEU  HD13  -1.74684 -18.55099  33.91867 1S   188    0.00000
 2696  173 LEU  CD2    0.09997 -19.84483  32.30898 1S   188    1.00000
 2697  173 LEU  HD21   0.30708 -20.23713  31.29140 1S   188    0.00000
 2698  173 LEU  HD22   0.92084 -20.16393  32.98581 1S   188    0.00000
 2699  173 LEU  HD23   0.08686 -18.73640  32.25791 1S   188    0.00000
 2700  173 LEU  C     -0.94406 -24.15524  32.25366 1S   188    1.00000
 2701  173 LEU  O     -1.94309 -24.58915  32.81182 1S   188    1.00000
 2702  174 HSD  N      0.13163 -24.92361  32.00306 1S   189    1.00000
 2703  174 HSD  HN     0.94331 -24.55388  31.55264 1S   189    0.00000
 2704  174 HSD  CA     0.22057 -26.30567  32.39988 1S   189    1.00000
 2705  174 HSD  HA    -0.76568 -26.74161  32.47886 1S   189    0.00000
 2706  174 HSD  CB     1.08236 -27.14151  31.43196 1S   189    1.00000
 2707  174 HSD  HB1    1.10807 -28.20115  31.75980 1S   189    0.00000
 2708  174 HSD  HB2    2.12343 -26.75930  31.44020 1S   189    0.00000
 2709  174 HSD  ND1    0.83380 -26.04012  29.15584 1S   189    1.00000
 2710  174 HSD  HD1    1.40108 -25.23873  29.35767 1S   189    0.00000
 2711  174 HSD  CG     0.57709 -27.08458  30.01764 1S   189    1.00000
 2712  174 HSD  CE1    0.17896 -26.31443  28.00519 1S   189    1.00000
 2713  174 HSD  HE1    0.18534 -25.64279  27.15514 1S   189    0.00000
 2714  174 HSD  NE2   -0.47544 -27.45676  28.06018 1S   189    1.00000
 2715  174 HSD  CD2   -0.22737 -27.94120  29.33090 1S   189    1.00000
 2716  174 HSD  HD2   -0.67350 -28.87626  29.64387 1S   189    0.00000
 2717  174 HSD  C      0.87109 -26.27277  33.74462 1S   189    1.00000
 2718  174 HSD  O      2.06746 -26.02288  33.84744 1S   189    1.00000
 2719  175 LEU  N      0.07647 -26.45567  34.81874 1S   190    1.00000
 2720  175 LEU  HN    -0.88453 -26.70883  34.72049 1S   190    0.00000
 2721  175 LEU  CA     0.50616 -26.12689  36.15521 1S   190    1.00000
 2722  175 LEU  HA     1.01502 -25.17810  36.11429 1S   190    0.00000
 2723  175 LEU  CB    -0.68285 -25.99258  37.13460 1S   190    1.00000
 2724  175 LEU  HB1   -0.30567 -25.77764  38.15912 1S   190    0.00000
 2725  175 LEU  HB2   -1.22909 -26.96002  37.17199 1S   190    0.00000
 2726  175 LEU  CG    -1.69221 -24.88222  36.75797 1S   190    1.00000
 2727  175 LEU  HG    -2.09669 -25.10401  35.74292 1S   190    0.00000
 2728  175 LEU  CD1   -2.87336 -24.89219  37.73816 1S   190    1.00000
 2729  175 LEU  HD11  -2.51742 -24.67920  38.76622 1S   190    0.00000
 2730  175 LEU  HD12  -3.35992 -25.88930  37.73340 1S   190    0.00000
 2731  175 LEU  HD13  -3.62262 -24.12153  37.45932 1S   190    0.00000
 2732  175 LEU  CD2   -1.05089 -23.48336  36.72151 1S   190    1.00000
 2733  175 LEU  HD21  -0.23694 -23.43417  35.96949 1S   190    0.00000
 2734  175 LEU  HD22  -0.63042 -23.23653  37.71948 1S   190    0.00000
 2735  175 LEU  HD23  -1.81235 -22.71897  36.45884 1S   190    0.00000
 2736  175 LEU  C      1.47737 -27.13410  36.70705 1S   190    1.00000
 2737  175 LEU  O      1.45490 -28.31046  36.36928 1S   190    1.00000
 2738  176 LYS  N      2.36311 -26.68426  37.61896 1S   191    1.00000
 2739  176 LYS  HN     2.42149 -25.71126  37.83906 1S   191    0.00000
 2740  176 LYS  CA     3.22273 -27.54601  38.39569 1S   191    1.00000
 2741  176 LYS  HA     3.74995 -28.21638  37.73005 1S   191    0.00000
 2742  176 LYS  CB     4.22073 -26.72738  39.24258 1S   191    1.00000
 2743  176 LYS  HB1    4.78218 -27.38671  39.94029 1S   191    0.00000
 2744  176 LYS  HB2    3.62929 -26.01219  39.85081 1S   191    0.00000
 2745  176 LYS  CG     5.22986 -25.89980  38.43264 1S   191    1.00000
 2746  176 LYS  HG1    4.71616 -25.41223  37.57579 1S   191    0.00000
 2747  176 LYS  HG2    6.01368 -26.57330  38.02228 1S   191    0.00000
 2748  176 LYS  CD     5.87952 -24.80237  39.29307 1S   191    1.00000
 2749  176 LYS  HD1    6.42414 -25.28294  40.13543 1S   191    0.00000
 2750  176 LYS  HD2    5.07004 -24.16942  39.72292 1S   191    0.00000
 2751  176 LYS  CE     6.83086 -23.90853  38.49544 1S   191    1.00000
 2752  176 LYS  HE1    6.26840 -23.36649  37.70426 1S   191    0.00000
 2753  176 LYS  HE2    7.63335 -24.51569  38.02593 1S   191    0.00000
 2754  176 LYS  NZ     7.47854 -22.89477  39.35671 1S   191    1.00000
 2755  176 LYS  HZ1    8.14170 -23.35093  40.01507 1S   191    0.00000
 2756  176 LYS  HZ2    6.75133 -22.38188  39.89723 1S   191    0.00000
 2757  176 LYS  HZ3    7.99287 -22.21373  38.75914 1S   191    0.00000
 2758  176 LYS  C      2.34426 -28.33790  39.34085 1S   191    1.00000
 2759  176 LYS  O      1.24537 -27.90198  39.68392 1S   191    1.00000
 2760  177 GLU  N      2.79855 -29.53881  39.76442 1S   192    1.00000
 2761  177 GLU  HN     3.69385 -29.87623  39.47398 1S   192    0.00000
 2762  177 GLU  CA     2.01169 -30.47285  40.54544 1S   192    1.00000
 2763  177 GLU  HA     1.10752 -30.66465  39.98532 1S   192    0.00000
 2764  177 GLU  CB     2.73693 -31.82924  40.75142 1S   192    1.00000
 2765  177 GLU  HB1    2.84136 -32.31833  39.75766 1S   192    0.00000
 2766  177 GLU  HB2    2.10243 -32.49402  41.37947 1S   192    0.00000
 2767  177 GLU  CG     4.13562 -31.69834  41.39174 1S   192    1.00000
 2768  177 GLU  HG1    4.04331 -31.20130  42.38020 1S   192    0.00000
 2769  177 GLU  HG2    4.79091 -31.07252  40.75249 1S   192    0.00000
 2770  177 GLU  CD     4.82825 -33.04671  41.59946 1S   192    1.00000
 2771  177 GLU  OE1    4.38039 -34.06482  41.00853 1S   192    1.00000
 2772  177 GLU  OE2    5.83718 -33.05894  42.35481 1S   192    1.00000
 2773  177 GLU  C      1.58197 -29.92526  41.88732 1S   192    1.00000
 2774  177 GLU  O      0.51346 -30.28394  42.37712 1S   192    1.00000
 2775  178 ASP  N      2.38605 -29.02149  42.49613 1S   193    1.00000
 2776  178 ASP  HN     3.24277 -28.71820  42.08175 1S   193    0.00000
 2777  178 ASP  CA     2.10615 -28.43701  43.78710 1S   193    1.00000
 2778  178 ASP  HA     1.47218 -29.11956  44.33339 1S   193    0.00000
 2779  178 ASP  CB     3.38388 -28.25735  44.66012 1S   193    1.00000
 2780  178 ASP  HB1    3.82298 -29.26226  44.84003 1S   193    0.00000
 2781  178 ASP  HB2    3.09658 -27.84005  45.64933 1S   193    0.00000
 2782  178 ASP  CG     4.48482 -27.37166  44.05839 1S   193    1.00000
 2783  178 ASP  OD1    4.41154 -27.01484  42.85380 1S   193    1.00000
 2784  178 ASP  OD2    5.43678 -27.05468  44.82089 1S   193    1.00000
 2785  178 ASP  C      1.35358 -27.12620  43.68334 1S   193    1.00000
 2786  178 ASP  O      1.18009 -26.44699  44.69374 1S   193    1.00000
 2787  179 GLN  N      0.87733 -26.74122  42.47298 1S   194    1.00000
 2788  179 GLN  HN     1.03254 -27.29276  41.65477 1S   194    0.00000
 2789  179 GLN  CA     0.21967 -25.47027  42.25949 1S   194    1.00000
 2790  179 GLN  HA     0.14629 -24.93269  43.19247 1S   194    0.00000
 2791  179 GLN  CB     1.01730 -24.59055  41.26513 1S   194    1.00000
 2792  179 GLN  HB1    0.52204 -23.60221  41.14823 1S   194    0.00000
 2793  179 GLN  HB2    1.02355 -25.08026  40.26581 1S   194    0.00000
 2794  179 GLN  CG     2.49174 -24.37029  41.68314 1S   194    1.00000
 2795  179 GLN  HG1    2.99653 -23.72627  40.93763 1S   194    0.00000
 2796  179 GLN  HG2    3.02051 -25.34323  41.70475 1S   194    0.00000
 2797  179 GLN  CD     2.65700 -23.72769  43.06209 1S   194    1.00000
 2798  179 GLN  OE1    3.57908 -24.03516  43.82251 1S   194    1.00000
 2799  179 GLN  NE2    1.74501 -22.77589  43.37241 1S   194    1.00000
 2800  179 GLN  HE21   1.86409 -22.22730  44.19832 1S   194    0.00000
 2801  179 GLN  HE22   0.96264 -22.62529  42.76940 1S   194    0.00000
 2802  179 GLN  C     -1.19658 -25.65173  41.76497 1S   194    1.00000
 2803  179 GLN  O     -1.73055 -24.78432  41.07754 1S   194    1.00000
 2804  180 THR  N     -1.87409 -26.76573  42.13977 1S   195    1.00000
 2805  180 THR  HN    -1.44551 -27.45619  42.71783 1S   195    0.00000
 2806  180 THR  CA    -3.22930 -27.05844  41.69668 1S   195    1.00000
 2807  180 THR  HA    -3.28781 -26.77952  40.65314 1S   195    0.00000
 2808  180 THR  CB    -3.61531 -28.53581  41.76895 1S   195    1.00000
 2809  180 THR  HB    -4.65347 -28.67656  41.39031 1S   195    0.00000
 2810  180 THR  OG1   -3.56018 -29.04901  43.09199 1S   195    1.00000
 2811  180 THR  HG1   -3.84086 -29.96644  43.02725 1S   195    0.00000
 2812  180 THR  CG2   -2.67035 -29.36464  40.88251 1S   195    1.00000
 2813  180 THR  HG21  -1.61499 -29.26480  41.20916 1S   195    0.00000
 2814  180 THR  HG22  -2.75044 -29.02420  39.83086 1S   195    0.00000
 2815  180 THR  HG23  -2.95067 -30.43953  40.92561 1S   195    0.00000
 2816  180 THR  C     -4.28895 -26.24374  42.41464 1S   195    1.00000
 2817  180 THR  O     -5.45883 -26.31536  42.04693 1S   195    1.00000
 2818  181 GLU  N     -3.92730 -25.40925  43.42384 1S   196    1.00000
 2819  181 GLU  HN    -2.98507 -25.36637  43.75570 1S   196    0.00000
 2820  181 GLU  CA    -4.86263 -24.52504  44.09751 1S   196    1.00000
 2821  181 GLU  HA    -5.66649 -25.14183  44.47577 1S   196    0.00000
 2822  181 GLU  CB    -4.23125 -23.76554  45.29545 1S   196    1.00000
 2823  181 GLU  HB1   -3.74928 -24.51938  45.95623 1S   196    0.00000
 2824  181 GLU  HB2   -5.03880 -23.27772  45.88513 1S   196    0.00000
 2825  181 GLU  CG    -3.19581 -22.69275  44.89877 1S   196    1.00000
 2826  181 GLU  HG1   -3.71684 -21.82331  44.44285 1S   196    0.00000
 2827  181 GLU  HG2   -2.48909 -23.10610  44.14869 1S   196    0.00000
 2828  181 GLU  CD    -2.39830 -22.21642  46.10945 1S   196    1.00000
 2829  181 GLU  OE1   -1.42268 -22.90986  46.49591 1S   196    1.00000
 2830  181 GLU  OE2   -2.74282 -21.13878  46.65970 1S   196    1.00000
 2831  181 GLU  C     -5.45704 -23.51486  43.14246 1S   196    1.00000
 2832  181 GLU  O     -6.57305 -23.04892  43.34413 1S   196    1.00000
 2833  182 TYR  N     -4.73631 -23.18964  42.04165 1S   197    1.00000
 2834  182 TYR  HN    -3.84100 -23.60090  41.88160 1S   197    0.00000
 2835  182 TYR  CA    -5.15586 -22.21195  41.06413 1S   197    1.00000
 2836  182 TYR  HA    -5.68482 -21.42591  41.58563 1S   197    0.00000
 2837  182 TYR  CB    -3.94380 -21.58504  40.32860 1S   197    1.00000
 2838  182 TYR  HB1   -4.27457 -20.80855  39.60742 1S   197    0.00000
 2839  182 TYR  HB2   -3.35703 -22.35991  39.78973 1S   197    0.00000
 2840  182 TYR  CG    -3.06564 -20.91501  41.35325 1S   197    1.00000
 2841  182 TYR  CD1   -3.52478 -19.77560  42.03835 1S   197    1.00000
 2842  182 TYR  HD1   -4.48570 -19.35359  41.78886 1S   197    0.00000
 2843  182 TYR  CE1   -2.75275 -19.18990  43.04879 1S   197    1.00000
 2844  182 TYR  HE1   -3.10990 -18.32691  43.58497 1S   197    0.00000
 2845  182 TYR  CZ    -1.51570 -19.73092  43.38833 1S   197    1.00000
 2846  182 TYR  OH    -0.78168 -19.14850  44.44249 1S   197    1.00000
 2847  182 TYR  HH    -0.16627 -19.81527  44.77501 1S   197    0.00000
 2848  182 TYR  CD2   -1.80631 -21.43939  41.68532 1S   197    1.00000
 2849  182 TYR  HD2   -1.43491 -22.31194  41.17236 1S   197    0.00000
 2850  182 TYR  CE2   -1.03930 -20.84730  42.69526 1S   197    1.00000
 2851  182 TYR  HE2   -0.07910 -21.24734  42.93865 1S   197    0.00000
 2852  182 TYR  C     -6.12598 -22.79221  40.05814 1S   197    1.00000
 2853  182 TYR  O     -6.45914 -22.13406  39.07655 1S   197    1.00000
 2854  183 LEU  N     -6.63635 -24.02319  40.30232 1S   198    1.00000
 2855  183 LEU  HN    -6.29550 -24.57385  41.06226 1S   198    0.00000
 2856  183 LEU  CA    -7.71682 -24.61636  39.54719 1S   198    1.00000
 2857  183 LEU  HA    -7.91300 -24.03219  38.66037 1S   198    0.00000
 2858  183 LEU  CB    -7.41830 -26.07770  39.15177 1S   198    1.00000
 2859  183 LEU  HB1   -8.28501 -26.50950  38.60286 1S   198    0.00000
 2860  183 LEU  HB2   -7.25990 -26.68281  40.07120 1S   198    0.00000
 2861  183 LEU  CG    -6.17127 -26.21505  38.26143 1S   198    1.00000
 2862  183 LEU  HG    -5.31643 -25.74892  38.80211 1S   198    0.00000
 2863  183 LEU  CD1   -5.81470 -27.69166  38.04549 1S   198    1.00000
 2864  183 LEU  HD11  -6.58606 -28.16578  37.40826 1S   198    0.00000
 2865  183 LEU  HD12  -5.76663 -28.22575  39.01804 1S   198    0.00000
 2866  183 LEU  HD13  -4.83290 -27.78321  37.53707 1S   198    0.00000
 2867  183 LEU  CD2   -6.34521 -25.48585  36.91893 1S   198    1.00000
 2868  183 LEU  HD21  -6.49464 -24.39662  37.06764 1S   198    0.00000
 2869  183 LEU  HD22  -7.22317 -25.89176  36.37311 1S   198    0.00000
 2870  183 LEU  HD23  -5.44170 -25.62573  36.29034 1S   198    0.00000
 2871  183 LEU  C     -8.97932 -24.62891  40.36322 1S   198    1.00000
 2872  183 LEU  O    -10.03314 -24.99246  39.84972 1S   198    1.00000
 2873  184 GLU  N     -8.91329 -24.23684  41.65525 1S   199    1.00000
 2874  184 GLU  HN    -8.06086 -23.90673  42.05557 1S   199    0.00000
 2875  184 GLU  CA   -10.04447 -24.27246  42.55192 1S   199    1.00000
 2876  184 GLU  HA   -10.68692 -25.09934  42.28351 1S   199    0.00000
 2877  184 GLU  CB    -9.60897 -24.42240  44.02756 1S   199    1.00000
 2878  184 GLU  HB1  -10.48063 -24.29832  44.70662 1S   199    0.00000
 2879  184 GLU  HB2   -8.88731 -23.60909  44.26363 1S   199    0.00000
 2880  184 GLU  CG    -8.91490 -25.76658  44.33276 1S   199    1.00000
 2881  184 GLU  HG1   -8.45558 -25.72168  45.34294 1S   199    0.00000
 2882  184 GLU  HG2   -8.10325 -25.94150  43.59488 1S   199    0.00000
 2883  184 GLU  CD    -9.89165 -26.94416  44.30094 1S   199    1.00000
 2884  184 GLU  OE1  -11.10743 -26.74146  44.56060 1S   199    1.00000
 2885  184 GLU  OE2   -9.42563 -28.07839  44.01180 1S   199    1.00000
 2886  184 GLU  C    -10.81760 -22.99107  42.42091 1S   199    1.00000
 2887  184 GLU  O    -10.23773 -21.90897  42.40667 1S   199    1.00000
 2888  185 GLU  N    -12.16437 -23.10004  42.33005 1S   200    1.00000
 2889  185 GLU  HN   -12.59236 -24.00295  42.33770 1S   200    0.00000
 2890  185 GLU  CA   -13.08595 -22.00804  42.10990 1S   200    1.00000
 2891  185 GLU  HA   -12.83121 -21.58170  41.15081 1S   200    0.00000
 2892  185 GLU  CB   -14.56030 -22.48597  42.05838 1S   200    1.00000
 2893  185 GLU  HB1  -14.87278 -22.83966  43.06350 1S   200    0.00000
 2894  185 GLU  HB2  -14.62509 -23.35251  41.36244 1S   200    0.00000
 2895  185 GLU  CG   -15.53162 -21.39902  41.55210 1S   200    1.00000
 2896  185 GLU  HG1  -15.30895 -21.19399  40.48309 1S   200    0.00000
 2897  185 GLU  HG2  -15.38152 -20.46173  42.12643 1S   200    0.00000
 2898  185 GLU  CD   -17.00456 -21.79243  41.67574 1S   200    1.00000
 2899  185 GLU  OE1  -17.32092 -22.78261  42.38310 1S   200    1.00000
 2900  185 GLU  OE2  -17.84260 -21.06684  41.07321 1S   200    1.00000
 2901  185 GLU  C    -12.95545 -20.91918  43.14715 1S   200    1.00000
 2902  185 GLU  O    -12.83398 -19.75019  42.79423 1S   200    1.00000
 2903  186 ARG  N    -12.93761 -21.27058  44.45581 1S   201    1.00000
 2904  186 ARG  HN   -13.01297 -22.22507  44.74236 1S   201    0.00000
 2905  186 ARG  CA   -12.85037 -20.29608  45.52274 1S   201    1.00000
 2906  186 ARG  HA   -13.61407 -19.55418  45.33454 1S   201    0.00000
 2907  186 ARG  CB   -13.13971 -20.88699  46.91970 1S   201    1.00000
 2908  186 ARG  HB1  -14.20540 -21.20923  46.92921 1S   201    0.00000
 2909  186 ARG  HB2  -13.03608 -20.09163  47.69309 1S   201    0.00000
 2910  186 ARG  CG   -12.28365 -22.08887  47.35067 1S   201    1.00000
 2911  186 ARG  HG1  -11.27792 -21.72570  47.65597 1S   201    0.00000
 2912  186 ARG  HG2  -12.14682 -22.79862  46.50831 1S   201    0.00000
 2913  186 ARG  CD   -12.97214 -22.82240  48.50621 1S   201    1.00000
 2914  186 ARG  HD1  -13.83902 -23.41067  48.13170 1S   201    0.00000
 2915  186 ARG  HD2  -13.32046 -22.07635  49.25440 1S   201    0.00000
 2916  186 ARG  NE   -12.00510 -23.75720  49.15985 1S   201    1.00000
 2917  186 ARG  HE   -11.16705 -24.00650  48.67725 1S   201    0.00000
 2918  186 ARG  CZ   -12.22320 -24.26021  50.40792 1S   201    1.00000
 2919  186 ARG  NH1  -13.34879 -23.94605  51.10272 1S   201    1.00000
 2920  186 ARG  HH11 -14.02415 -23.33456  50.69470 1S   201    0.00000
 2921  186 ARG  HH12 -13.49145 -24.31512  52.01864 1S   201    0.00000
 2922  186 ARG  NH2  -11.30014 -25.08384  50.96854 1S   201    1.00000
 2923  186 ARG  HH21 -10.46283 -25.30299  50.47157 1S   201    0.00000
 2924  186 ARG  HH22 -11.44528 -25.43894  51.88987 1S   201    0.00000
 2925  186 ARG  C    -11.52843 -19.57334  45.53641 1S   201    1.00000
 2926  186 ARG  O    -11.47107 -18.39322  45.86851 1S   201    1.00000
 2927  187 ARG  N    -10.43153 -20.24371  45.12732 1S   202    1.00000
 2928  187 ARG  HN   -10.48154 -21.19248  44.82541 1S   202    0.00000
 2929  187 ARG  CA    -9.12729 -19.63435  45.08629 1S   202    1.00000
 2930  187 ARG  HA    -8.98459 -19.10287  46.01755 1S   202    0.00000
 2931  187 ARG  CB    -8.02335 -20.69412  44.92208 1S   202    1.00000
 2932  187 ARG  HB1   -8.17504 -21.23568  43.96394 1S   202    0.00000
 2933  187 ARG  HB2   -8.12429 -21.43782  45.74496 1S   202    0.00000
 2934  187 ARG  CG    -6.59428 -20.13424  44.97071 1S   202    1.00000
 2935  187 ARG  HG1   -6.46938 -19.34129  44.20251 1S   202    0.00000
 2936  187 ARG  HG2   -5.89083 -20.95573  44.71228 1S   202    0.00000
 2937  187 ARG  CD    -6.24706 -19.57955  46.35359 1S   202    1.00000
 2938  187 ARG  HD1   -6.44676 -20.33911  47.13840 1S   202    0.00000
 2939  187 ARG  HD2   -6.83949 -18.66646  46.57135 1S   202    0.00000
 2940  187 ARG  NE    -4.78516 -19.29150  46.37649 1S   202    1.00000
 2941  187 ARG  HE    -4.14204 -20.05986  46.28643 1S   202    0.00000
 2942  187 ARG  CZ    -4.24562 -18.06131  46.57210 1S   202    1.00000
 2943  187 ARG  NH1   -5.00869 -16.96166  46.78404 1S   202    1.00000
 2944  187 ARG  HH11  -5.99501 -17.05036  46.94416 1S   202    0.00000
 2945  187 ARG  HH12  -4.56046 -16.06873  46.84984 1S   202    0.00000
 2946  187 ARG  NH2   -2.89415 -17.93625  46.56347 1S   202    1.00000
 2947  187 ARG  HH21  -2.32252 -18.74550  46.42244 1S   202    0.00000
 2948  187 ARG  HH22  -2.50261 -17.02884  46.72066 1S   202    0.00000
 2949  187 ARG  C     -9.03109 -18.63876  43.95637 1S   202    1.00000
 2950  187 ARG  O     -8.54631 -17.52909  44.15344 1S   202    1.00000
 2951  188 ILE  N     -9.52175 -18.99703  42.74568 1S   203    1.00000
 2952  188 ILE  HN    -9.91051 -19.90595  42.59978 1S   203    0.00000
 2953  188 ILE  CA    -9.50376 -18.13106  41.58129 1S   203    1.00000
 2954  188 ILE  HA    -8.48442 -17.79730  41.44314 1S   203    0.00000
 2955  188 ILE  CB    -9.95524 -18.84205  40.30777 1S   203    1.00000
 2956  188 ILE  HB   -10.97002 -19.26976  40.47454 1S   203    0.00000
 2957  188 ILE  CG2  -10.02667 -17.83207  39.13696 1S   203    1.00000
 2958  188 ILE  HG21  -9.07885 -17.25962  39.06872 1S   203    0.00000
 2959  188 ILE  HG22 -10.86558 -17.11809  39.27213 1S   203    0.00000
 2960  188 ILE  HG23 -10.18367 -18.35356  38.17284 1S   203    0.00000
 2961  188 ILE  CG1   -9.00046 -20.01435  39.96681 1S   203    1.00000
 2962  188 ILE  HG11  -8.78129 -20.60574  40.88047 1S   203    0.00000
 2963  188 ILE  HG12  -8.03385 -19.60178  39.60424 1S   203    0.00000
 2964  188 ILE  CD    -9.57735 -20.97219  38.91642 1S   203    1.00000
 2965  188 ILE  HD1   -9.76086 -20.44777  37.95609 1S   203    0.00000
 2966  188 ILE  HD2  -10.53515 -21.40468  39.27672 1S   203    0.00000
 2967  188 ILE  HD3   -8.87471 -21.80705  38.72096 1S   203    0.00000
 2968  188 ILE  C    -10.35341 -16.90434  41.83235 1S   203    1.00000
 2969  188 ILE  O     -9.91591 -15.78962  41.56072 1S   203    1.00000
 2970  189 LYS  N    -11.56775 -17.07611  42.40984 1S   204    1.00000
 2971  189 LYS  HN   -11.90756 -17.99143  42.62447 1S   204    0.00000
 2972  189 LYS  CA   -12.45715 -15.98688  42.76127 1S   204    1.00000
 2973  189 LYS  HA   -12.69113 -15.44730  41.85449 1S   204    0.00000
 2974  189 LYS  CB   -13.75922 -16.47892  43.41886 1S   204    1.00000
 2975  189 LYS  HB1  -14.29928 -15.62657  43.89281 1S   204    0.00000
 2976  189 LYS  HB2  -13.51871 -17.21767  44.21528 1S   204    0.00000
 2977  189 LYS  CG   -14.72753 -17.10671  42.41762 1S   204    1.00000
 2978  189 LYS  HG1  -14.24850 -17.97501  41.91901 1S   204    0.00000
 2979  189 LYS  HG2  -14.97225 -16.35960  41.63147 1S   204    0.00000
 2980  189 LYS  CD   -16.01741 -17.56533  43.10019 1S   204    1.00000
 2981  189 LYS  HD1  -16.41628 -16.72994  43.71826 1S   204    0.00000
 2982  189 LYS  HD2  -15.76353 -18.40964  43.78102 1S   204    0.00000
 2983  189 LYS  CE   -17.07852 -17.99547  42.08884 1S   204    1.00000
 2984  189 LYS  HE1  -16.64903 -18.73120  41.37742 1S   204    0.00000
 2985  189 LYS  HE2  -17.46155 -17.12482  41.51708 1S   204    0.00000
 2986  189 LYS  NZ   -18.21704 -18.64358  42.77371 1S   204    1.00000
 2987  189 LYS  HZ1  -19.05172 -18.02576  42.73585 1S   204    0.00000
 2988  189 LYS  HZ2  -17.96285 -18.83104  43.76450 1S   204    0.00000
 2989  189 LYS  HZ3  -18.42143 -19.54811  42.29235 1S   204    0.00000
 2990  189 LYS  C    -11.83042 -15.02019  43.72881 1S   204    1.00000
 2991  189 LYS  O    -11.97096 -13.80976  43.57707 1S   204    1.00000
 2992  190 GLU  N    -11.09601 -15.53768  44.73535 1S   205    1.00000
 2993  190 GLU  HN   -10.99795 -16.52575  44.84319 1S   205    0.00000
 2994  190 GLU  CA   -10.40106 -14.73866  45.71456 1S   205    1.00000
 2995  190 GLU  HA   -11.13103 -14.11189  46.20589 1S   205    0.00000
 2996  190 GLU  CB    -9.71610 -15.64539  46.75862 1S   205    1.00000
 2997  190 GLU  HB1   -8.99464 -16.30625  46.23145 1S   205    0.00000
 2998  190 GLU  HB2  -10.48680 -16.30211  47.22109 1S   205    0.00000
 2999  190 GLU  CG    -8.99154 -14.87636  47.87453 1S   205    1.00000
 3000  190 GLU  HG1   -9.73126 -14.34043  48.50161 1S   205    0.00000
 3001  190 GLU  HG2   -8.30441 -14.12379  47.43983 1S   205    0.00000
 3002  190 GLU  CD    -8.16437 -15.82607  48.73640 1S   205    1.00000
 3003  190 GLU  OE1   -7.54630 -16.76790  48.17465 1S   205    1.00000
 3004  190 GLU  OE2   -8.11602 -15.59722  49.97340 1S   205    1.00000
 3005  190 GLU  C     -9.36207 -13.84681  45.06468 1S   205    1.00000
 3006  190 GLU  O     -9.28042 -12.65840  45.36151 1S   205    1.00000
 3007  191 ILE  N     -8.56229 -14.39910  44.12861 1S   206    1.00000
 3008  191 ILE  HN    -8.65880 -15.36262  43.88320 1S   206    0.00000
 3009  191 ILE  CA    -7.48594 -13.69805  43.46151 1S   206    1.00000
 3010  191 ILE  HA    -6.89479 -13.20513  44.22152 1S   206    0.00000
 3011  191 ILE  CB    -6.59338 -14.67826  42.71403 1S   206    1.00000
 3012  191 ILE  HB    -7.22595 -15.26671  42.00832 1S   206    0.00000
 3013  191 ILE  CG2   -5.50786 -13.96007  41.89631 1S   206    1.00000
 3014  191 ILE  HG21  -5.00734 -13.16443  42.48574 1S   206    0.00000
 3015  191 ILE  HG22  -5.99360 -13.53952  41.00516 1S   206    0.00000
 3016  191 ILE  HG23  -4.73729 -14.66309  41.52253 1S   206    0.00000
 3017  191 ILE  CG1   -5.93573 -15.66349  43.69256 1S   206    1.00000
 3018  191 ILE  HG11  -6.66176 -15.99513  44.46208 1S   206    0.00000
 3019  191 ILE  HG12  -5.10777 -15.15119  44.22861 1S   206    0.00000
 3020  191 ILE  CD    -5.41596 -16.90151  42.96607 1S   206    1.00000
 3021  191 ILE  HD1   -4.54704 -16.65532  42.31965 1S   206    0.00000
 3022  191 ILE  HD2   -6.21400 -17.33960  42.32931 1S   206    0.00000
 3023  191 ILE  HD3   -5.10369 -17.66300  43.70813 1S   206    0.00000
 3024  191 ILE  C     -8.02887 -12.62666  42.53678 1S   206    1.00000
 3025  191 ILE  O     -7.50862 -11.51256  42.51700 1S   206    1.00000
 3026  192 VAL  N     -9.11020 -12.92183  41.77172 1S   207    1.00000
 3027  192 VAL  HN    -9.51469 -13.83592  41.79176 1S   207    0.00000
 3028  192 VAL  CA    -9.75070 -11.98110  40.86676 1S   207    1.00000
 3029  192 VAL  HA    -8.98296 -11.58573  40.21636 1S   207    0.00000
 3030  192 VAL  CB   -10.81993 -12.64336  39.99726 1S   207    1.00000
 3031  192 VAL  HB   -11.53092 -13.20641  40.64321 1S   207    0.00000
 3032  192 VAL  CG1  -11.62316 -11.60202  39.18465 1S   207    1.00000
 3033  192 VAL  HG11 -10.93738 -10.91707  38.64752 1S   207    0.00000
 3034  192 VAL  HG12 -12.28269 -11.00139  39.84443 1S   207    0.00000
 3035  192 VAL  HG13 -12.26316 -12.11354  38.43581 1S   207    0.00000
 3036  192 VAL  CG2  -10.13161 -13.64074  39.04235 1S   207    1.00000
 3037  192 VAL  HG21  -9.58581 -14.42824  39.59674 1S   207    0.00000
 3038  192 VAL  HG22  -9.40972 -13.11279  38.38494 1S   207    0.00000
 3039  192 VAL  HG23 -10.89524 -14.13276  38.40319 1S   207    0.00000
 3040  192 VAL  C    -10.33707 -10.81102  41.62964 1S   207    1.00000
 3041  192 VAL  O    -10.16485  -9.66296  41.23144 1S   207    1.00000
 3042  193 LYS  N    -11.01523 -11.06598  42.77051 1S   208    1.00000
 3043  193 LYS  HN   -11.14923 -12.00313  43.08910 1S   208    0.00000
 3044  193 LYS  CA   -11.62057 -10.03785  43.59249 1S   208    1.00000
 3045  193 LYS  HA   -12.27249  -9.44953  42.96194 1S   208    0.00000
 3046  193 LYS  CB   -12.44735 -10.67820  44.72955 1S   208    1.00000
 3047  193 LYS  HB1  -11.78394 -11.30249  45.36619 1S   208    0.00000
 3048  193 LYS  HB2  -13.19658 -11.35954  44.26655 1S   208    0.00000
 3049  193 LYS  CG   -13.20802  -9.68053  45.61410 1S   208    1.00000
 3050  193 LYS  HG1  -13.91983  -9.11131  44.97532 1S   208    0.00000
 3051  193 LYS  HG2  -12.50425  -8.95232  46.07302 1S   208    0.00000
 3052  193 LYS  CD   -13.98419 -10.37906  46.73685 1S   208    1.00000
 3053  193 LYS  HD1  -13.25766 -10.83876  47.44402 1S   208    0.00000
 3054  193 LYS  HD2  -14.58870 -11.19607  46.28357 1S   208    0.00000
 3055  193 LYS  CE   -14.90380  -9.41420  47.49166 1S   208    1.00000
 3056  193 LYS  HE1  -15.54702  -8.85910  46.77607 1S   208    0.00000
 3057  193 LYS  HE2  -14.30639  -8.69173  48.08721 1S   208    0.00000
 3058  193 LYS  NZ   -15.79579 -10.14844  48.41496 1S   208    1.00000
 3059  193 LYS  HZ1  -15.21688 -10.67674  49.10681 1S   208    0.00000
 3060  193 LYS  HZ2  -16.37812 -10.82069  47.87692 1S   208    0.00000
 3061  193 LYS  HZ3  -16.41033  -9.47972  48.92008 1S   208    0.00000
 3062  193 LYS  C    -10.58795  -9.11234  44.19865 1S   208    1.00000
 3063  193 LYS  O    -10.78895  -7.90106  44.27345 1S   208    1.00000
 3064  194 LYS  N     -9.44045  -9.67912  44.62771 1S   209    1.00000
 3065  194 LYS  HN    -9.29092 -10.66100  44.52518 1S   209    0.00000
 3066  194 LYS  CA    -8.37957  -8.96608  45.29463 1S   209    1.00000
 3067  194 LYS  HA    -8.81638  -8.36638  46.08078 1S   209    0.00000
 3068  194 LYS  CB    -7.38578  -9.97391  45.90973 1S   209    1.00000
 3069  194 LYS  HB1   -6.96849 -10.62530  45.10989 1S   209    0.00000
 3070  194 LYS  HB2   -7.95702 -10.63184  46.60200 1S   209    0.00000
 3071  194 LYS  CG    -6.22453  -9.36815  46.70914 1S   209    1.00000
 3072  194 LYS  HG1   -6.62026  -8.65305  47.46308 1S   209    0.00000
 3073  194 LYS  HG2   -5.54435  -8.81462  46.02457 1S   209    0.00000
 3074  194 LYS  CD    -5.43340 -10.47174  47.41942 1S   209    1.00000
 3075  194 LYS  HD1   -5.10487 -11.20346  46.64791 1S   209    0.00000
 3076  194 LYS  HD2   -6.12164 -11.00001  48.11722 1S   209    0.00000
 3077  194 LYS  CE    -4.21019  -9.96331  48.18477 1S   209    1.00000
 3078  194 LYS  HE1   -4.51211  -9.23801  48.96967 1S   209    0.00000
 3079  194 LYS  HE2   -3.49077  -9.48154  47.49014 1S   209    0.00000
 3080  194 LYS  NZ    -3.51742 -11.08957  48.85043 1S   209    1.00000
 3081  194 LYS  HZ1   -3.34821 -11.85209  48.15976 1S   209    0.00000
 3082  194 LYS  HZ2   -4.11956 -11.45038  49.62124 1S   209    0.00000
 3083  194 LYS  HZ3   -2.60990 -10.76737  49.24074 1S   209    0.00000
 3084  194 LYS  C     -7.63192  -8.04845  44.36245 1S   209    1.00000
 3085  194 LYS  O     -7.30066  -6.92420  44.73369 1S   209    1.00000
 3086  195 HSD  N     -7.33100  -8.51467  43.13306 1S   210    1.00000
 3087  195 HSD  HN    -7.65105  -9.41029  42.82751 1S   210    0.00000
 3088  195 HSD  CA    -6.36985  -7.85958  42.27993 1S   210    1.00000
 3089  195 HSD  HA    -5.87258  -7.05741  42.80665 1S   210    0.00000
 3090  195 HSD  CB    -5.30849  -8.87210  41.83574 1S   210    1.00000
 3091  195 HSD  HB1   -4.66631  -8.44389  41.04325 1S   210    0.00000
 3092  195 HSD  HB2   -5.81547  -9.76587  41.42686 1S   210    0.00000
 3093  195 HSD  ND1   -4.28916 -10.58549  43.41532 1S   210    1.00000
 3094  195 HSD  HD1   -4.82263 -11.37535  43.10901 1S   210    0.00000
 3095  195 HSD  CG    -4.41124  -9.29714  42.95325 1S   210    1.00000
 3096  195 HSD  CE1   -3.34809 -10.55753  44.38817 1S   210    1.00000
 3097  195 HSD  HE1   -3.02530 -11.44173  44.91964 1S   210    0.00000
 3098  195 HSD  NE2   -2.86383  -9.35139  44.58964 1S   210    1.00000
 3099  195 HSD  CD2   -3.53970  -8.56021  43.68723 1S   210    1.00000
 3100  195 HSD  HD2   -3.35811  -7.50517  43.67847 1S   210    0.00000
 3101  195 HSD  C     -6.96779  -7.26908  41.03431 1S   210    1.00000
 3102  195 HSD  O     -6.32434  -6.44283  40.39057 1S   210    1.00000
 3103  196 THR  N     -8.18198  -7.69878  40.62369 1S   211    1.00000
 3104  196 THR  HN    -8.74032  -8.32706  41.15661 1S   211    0.00000
 3105  196 THR  CA    -8.67831  -7.42922  39.29956 1S   211    1.00000
 3106  196 THR  HA    -8.03812  -6.67620  38.84298 1S   211    0.00000
 3107  196 THR  CB    -8.43125  -8.59239  38.31324 1S   211    1.00000
 3108  196 THR  HB    -8.51603  -7.94136  37.45477 1S   211    0.00000
 3109  196 THR  OG1   -9.25767  -9.45651  37.59502 1S   211    1.00000
 3110  196 THR  HG1   -8.57911  -9.92956  37.07740 1S   211    0.00000
 3111  196 THR  CG2   -7.07791  -9.23617  38.35139 1S   211    0.00000
 3112  196 THR  HG21  -6.35795  -8.70354  38.99823 1S   211    0.00000
 3113  196 THR  HG22  -6.69621  -9.27062  37.31747 1S   211    0.00000
 3114  196 THR  HG23  -7.19595 -10.28864  38.64322 1S   211    0.00000
 3115  196 THR  C    -10.03456  -6.78574  39.31170 1S   211    1.00000
 3116  196 THR  O    -10.75471  -6.84275  38.32096 1S   211    1.00000
 3117  197 GLN  N    -10.40142  -6.08134  40.41530 1S   212    1.00000
 3118  197 GLN  HN    -9.79100  -5.97813  41.20117 1S   212    0.00000
 3119  197 GLN  CA   -11.73007  -5.51532  40.56202 1S   212    1.00000
 3120  197 GLN  HA   -12.41591  -6.30448  40.29215 1S   212    0.00000
 3121  197 GLN  CB   -12.08639  -5.14109  42.02853 1S   212    1.00000
 3122  197 GLN  HB1  -11.82662  -6.01083  42.67169 1S   212    0.00000
 3123  197 GLN  HB2  -13.18801  -4.99389  42.10259 1S   212    0.00000
 3124  197 GLN  CG   -11.40124  -3.87110  42.56433 1S   212    1.00000
 3125  197 GLN  HG1  -11.86284  -2.97776  42.09576 1S   212    0.00000
 3126  197 GLN  HG2  -10.33254  -3.87781  42.28140 1S   212    0.00000
 3127  197 GLN  CD   -11.54465  -3.75130  44.08852 1S   212    1.00000
 3128  197 GLN  OE1  -12.58095  -4.09288  44.66715 1S   212    1.00000
 3129  197 GLN  NE2  -10.46727  -3.23067  44.74918 1S   212    1.00000
 3130  197 GLN  HE21 -10.51252  -3.10357  45.73955 1S   212    0.00000
 3131  197 GLN  HE22  -9.65680  -2.94481  44.23956 1S   212    0.00000
 3132  197 GLN  C    -12.02200  -4.34553  39.63333 1S   212    1.00000
 3133  197 GLN  O    -13.18956  -4.04230  39.40016 1S   212    1.00000
 3134  198 PHE  N    -10.98678  -3.67325  39.06455 1S   213    1.00000
 3135  198 PHE  HN   -10.03700  -3.92776  39.24734 1S   213    0.00000
 3136  198 PHE  CA   -11.16569  -2.50998  38.21064 1S   213    1.00000
 3137  198 PHE  HA   -12.20322  -2.20794  38.22790 1S   213    0.00000
 3138  198 PHE  CB   -10.29659  -1.30813  38.66106 1S   213    1.00000
 3139  198 PHE  HB1  -10.44365  -0.43319  37.99233 1S   213    0.00000
 3140  198 PHE  HB2   -9.21943  -1.58006  38.66887 1S   213    0.00000
 3141  198 PHE  CG   -10.71453  -0.88374  40.04244 1S   213    1.00000
 3142  198 PHE  CD1  -12.00994  -0.38270  40.26527 1S   213    1.00000
 3143  198 PHE  HD1  -12.69996  -0.28589  39.43966 1S   213    0.00000
 3144  198 PHE  CE1  -12.42298  -0.02006  41.55245 1S   213    1.00000
 3145  198 PHE  HE1  -13.42368   0.35363  41.71234 1S   213    0.00000
 3146  198 PHE  CZ   -11.53944  -0.14560  42.63087 1S   213    1.00000
 3147  198 PHE  HZ   -11.86049   0.12507  43.62579 1S   213    0.00000
 3148  198 PHE  CD2   -9.83445  -1.00180  41.13172 1S   213    1.00000
 3149  198 PHE  HD2   -8.84100  -1.39694  40.97824 1S   213    0.00000
 3150  198 PHE  CE2  -10.24262  -0.63056  42.41926 1S   213    1.00000
 3151  198 PHE  HE2   -9.56407  -0.73742  43.25225 1S   213    0.00000
 3152  198 PHE  C    -10.85034  -2.81226  36.76588 1S   213    1.00000
 3153  198 PHE  O    -10.65148  -1.89936  35.96620 1S   213    1.00000
 3154  199 ILE  N    -10.84964  -4.10480  36.37208 1S   214    1.00000
 3155  199 ILE  HN   -10.97912  -4.84408  37.02853 1S   214    0.00000
 3156  199 ILE  CA   -10.72010  -4.51914  34.99156 1S   214    1.00000
 3157  199 ILE  HA    -9.99906  -3.88419  34.49397 1S   214    0.00000
 3158  199 ILE  CB   -10.26642  -5.97129  34.90508 1S   214    1.00000
 3159  199 ILE  HB   -10.95632  -6.58498  35.53259 1S   214    0.00000
 3160  199 ILE  CG2  -10.37644  -6.51924  33.46419 1S   214    1.00000
 3161  199 ILE  HG21  -9.94825  -5.79727  32.74576 1S   214    0.00000
 3162  199 ILE  HG22 -11.43620  -6.68504  33.17993 1S   214    0.00000
 3163  199 ILE  HG23  -9.84165  -7.48889  33.37535 1S   214    0.00000
 3164  199 ILE  CG1   -8.85398  -6.13750  35.53656 1S   214    1.00000
 3165  199 ILE  HG11  -8.66406  -7.22738  35.64142 1S   214    0.00000
 3166  199 ILE  HG12  -8.85051  -5.70550  36.56015 1S   214    0.00000
 3167  199 ILE  CD    -7.67311  -5.55229  34.76343 1S   214    1.00000
 3168  199 ILE  HD1   -7.83591  -4.49267  34.47875 1S   214    0.00000
 3169  199 ILE  HD2   -7.49804  -6.17594  33.87099 1S   214    0.00000
 3170  199 ILE  HD3   -6.73916  -5.61298  35.35813 1S   214    0.00000
 3171  199 ILE  C    -12.07411  -4.31507  34.34758 1S   214    1.00000
 3172  199 ILE  O    -13.08998  -4.77851  34.85973 1S   214    1.00000
 3173  200 GLY  N    -12.11948  -3.56519  33.22208 1S   215    1.00000
 3174  200 GLY  HN   -11.28015  -3.19150  32.82690 1S   215    0.00000
 3175  200 GLY  CA   -13.35000  -3.08792  32.62995 1S   215    1.00000
 3176  200 GLY  HA1  -13.10031  -2.16654  32.12281 1S   215    0.00000
 3177  200 GLY  HA2  -14.08468  -2.94166  33.40812 1S   215    0.00000
 3178  200 GLY  C    -13.91722  -4.02333  31.60637 1S   215    1.00000
 3179  200 GLY  O    -14.48601  -3.57916  30.61371 1S   215    1.00000
 3180  201 TYR  N    -13.79540  -5.34856  31.81744 1S   216    1.00000
 3181  201 TYR  HN   -13.34548  -5.70109  32.63513 1S   216    0.00000
 3182  201 TYR  CA   -14.31069  -6.33533  30.89519 1S   216    1.00000
 3183  201 TYR  HA   -15.08917  -5.89191  30.29124 1S   216    0.00000
 3184  201 TYR  CB   -13.20660  -6.98077  30.02523 1S   216    1.00000
 3185  201 TYR  HB1  -13.60719  -7.80992  29.40489 1S   216    0.00000
 3186  201 TYR  HB2  -12.37646  -7.36444  30.65740 1S   216    0.00000
 3187  201 TYR  CG   -12.67673  -5.93486  29.10377 1S   216    1.00000
 3188  201 TYR  CD1  -13.41187  -5.56145  27.96684 1S   216    1.00000
 3189  201 TYR  HD1  -14.33822  -6.06303  27.73243 1S   216    0.00000
 3190  201 TYR  CE1  -12.96491  -4.52272  27.14643 1S   216    1.00000
 3191  201 TYR  HE1  -13.54296  -4.24531  26.28068 1S   216    0.00000
 3192  201 TYR  CZ   -11.78029  -3.85355  27.46497 1S   216    1.00000
 3193  201 TYR  OH   -11.28878  -2.81804  26.66367 1S   216    1.00000
 3194  201 TYR  HH   -10.45958  -2.49715  27.04768 1S   216    0.00000
 3195  201 TYR  CD2  -11.48317  -5.26251  29.40448 1S   216    1.00000
 3196  201 TYR  HD2  -10.92182  -5.53754  30.28465 1S   216    0.00000
 3197  201 TYR  CE2  -11.05113  -4.21451  28.58935 1S   216    1.00000
 3198  201 TYR  HE2  -10.16043  -3.66233  28.81043 1S   216    0.00000
 3199  201 TYR  C    -14.89459  -7.43133  31.72780 1S   216    1.00000
 3200  201 TYR  O    -14.37375  -7.65506  32.81721 1S   216    1.00000
 3201  202 PRO  N    -15.92767  -8.16171  31.29909 1S   217    1.00000
 3202  202 PRO  CD   -16.66100  -7.93166  30.05364 1S   217    1.00000
 3203  202 PRO  HD1  -15.96089  -7.85682  29.19427 1S   217    0.00000
 3204  202 PRO  HD2  -17.25192  -6.99532  30.15056 1S   217    0.00000
 3205  202 PRO  CA   -16.46941  -9.27454  32.05620 1S   217    1.00000
 3206  202 PRO  HA   -16.70749  -8.94138  33.05660 1S   217    0.00000
 3207  202 PRO  CB   -17.72415  -9.72898  31.29294 1S   217    1.00000
 3208  202 PRO  HB1  -18.62422  -9.29826  31.78331 1S   217    0.00000
 3209  202 PRO  HB2  -17.83618 -10.83289  31.25806 1S   217    0.00000
 3210  202 PRO  CG   -17.58686  -9.13914  29.88271 1S   217    1.00000
 3211  202 PRO  HG1  -17.10072  -9.88564  29.22000 1S   217    0.00000
 3212  202 PRO  HG2  -18.57049  -8.85507  29.45722 1S   217    0.00000
 3213  202 PRO  C    -15.44445 -10.37835  32.14065 1S   217    1.00000
 3214  202 PRO  O    -14.88296 -10.76393  31.11670 1S   217    1.00000
 3215  203 ILE  N    -15.17822 -10.85781  33.37201 1S   218    1.00000
 3216  203 ILE  HN   -15.64243 -10.47726  34.17166 1S   218    0.00000
 3217  203 ILE  CA   -14.26068 -11.92966  33.65189 1S   218    1.00000
 3218  203 ILE  HA   -13.73270 -12.20460  32.75582 1S   218    0.00000
 3219  203 ILE  CB   -13.23498 -11.57680  34.72388 1S   218    1.00000
 3220  203 ILE  HB   -13.76825 -11.24564  35.64363 1S   218    0.00000
 3221  203 ILE  CG2  -12.37287 -12.81545  35.06303 1S   218    1.00000
 3222  203 ILE  HG21 -11.83813 -13.16876  34.15585 1S   218    0.00000
 3223  203 ILE  HG22 -12.99203 -13.64636  35.45855 1S   218    0.00000
 3224  203 ILE  HG23 -11.61910 -12.56289  35.83747 1S   218    0.00000
 3225  203 ILE  CG1  -12.34714 -10.40309  34.23836 1S   218    1.00000
 3226  203 ILE  HG11 -12.97690  -9.60999  33.78337 1S   218    0.00000
 3227  203 ILE  HG12 -11.65899 -10.77722  33.44927 1S   218    0.00000
 3228  203 ILE  CD   -11.52609  -9.76276  35.35689 1S   218    1.00000
 3229  203 ILE  HD1  -10.85392 -10.50994  35.82649 1S   218    0.00000
 3230  203 ILE  HD2  -12.19264  -9.34477  36.14078 1S   218    0.00000
 3231  203 ILE  HD3  -10.89929  -8.94078  34.95340 1S   218    0.00000
 3232  203 ILE  C    -15.15575 -13.05769  34.08730 1S   218    1.00000
 3233  203 ILE  O    -15.79539 -12.97433  35.13400 1S   218    1.00000
 3234  204 THR  N    -15.24946 -14.12920  33.26691 1S   219    1.00000
 3235  204 THR  HN   -14.71517 -14.17662  32.42469 1S   219    0.00000
 3236  204 THR  CA   -16.13597 -15.24474  33.53209 1S   219    1.00000
 3237  204 THR  HA   -16.79332 -15.00737  34.35684 1S   219    0.00000
 3238  204 THR  CB   -16.99207 -15.63605  32.33596 1S   219    1.00000
 3239  204 THR  HB   -16.34170 -15.90715  31.47881 1S   219    0.00000
 3240  204 THR  OG1  -17.80557 -14.53993  31.94802 1S   219    1.00000
 3241  204 THR  HG1  -18.34055 -14.85272  31.21279 1S   219    0.00000
 3242  204 THR  CG2  -17.93034 -16.81546  32.65199 1S   219    1.00000
 3243  204 THR  HG21 -18.60688 -16.55969  33.49452 1S   219    0.00000
 3244  204 THR  HG22 -17.35839 -17.72735  32.91639 1S   219    0.00000
 3245  204 THR  HG23 -18.55005 -17.05181  31.75970 1S   219    0.00000
 3246  204 THR  C    -15.27966 -16.41237  33.92149 1S   219    1.00000
 3247  204 THR  O    -14.45534 -16.87486  33.13923 1S   219    1.00000
 3248  205 LEU  N    -15.47737 -16.93000  35.15096 1S   220    1.00000
 3249  205 LEU  HN   -16.14724 -16.52668  35.77569 1S   220    0.00000
 3250  205 LEU  CA   -14.81226 -18.10871  35.64175 1S   220    1.00000
 3251  205 LEU  HA   -13.87246 -18.23595  35.12476 1S   220    0.00000
 3252  205 LEU  CB   -14.55380 -18.01326  37.16254 1S   220    1.00000
 3253  205 LEU  HB1  -15.50323 -17.73818  37.67346 1S   220    0.00000
 3254  205 LEU  HB2  -13.83641 -17.18004  37.33416 1S   220    0.00000
 3255  205 LEU  CG   -13.98738 -19.28425  37.83535 1S   220    1.00000
 3256  205 LEU  HG   -14.73871 -20.10289  37.73623 1S   220    0.00000
 3257  205 LEU  CD1  -12.68459 -19.77356  37.18174 1S   220    1.00000
 3258  205 LEU  HD11 -11.95274 -18.94262  37.12094 1S   220    0.00000
 3259  205 LEU  HD12 -12.87542 -20.15426  36.15749 1S   220    0.00000
 3260  205 LEU  HD13 -12.24489 -20.59809  37.78082 1S   220    0.00000
 3261  205 LEU  CD2  -13.79324 -19.04014  39.33958 1S   220    1.00000
 3262  205 LEU  HD21 -14.76497 -18.77916  39.80992 1S   220    0.00000
 3263  205 LEU  HD22 -13.07877 -18.20895  39.51328 1S   220    0.00000
 3264  205 LEU  HD23 -13.39920 -19.95487  39.82751 1S   220    0.00000
 3265  205 LEU  C    -15.70197 -19.28392  35.34466 1S   220    1.00000
 3266  205 LEU  O    -16.81177 -19.38207  35.86005 1S   220    1.00000
 3267  206 PHE  N    -15.22503 -20.21029  34.48505 1S   221    1.00000
 3268  206 PHE  HN   -14.32205 -20.10474  34.06883 1S   221    0.00000
 3269  206 PHE  CA   -15.97505 -21.36128  34.03826 1S   221    1.00000
 3270  206 PHE  HA   -16.99925 -21.06332  33.85465 1S   221    0.00000
 3271  206 PHE  CB   -15.37880 -22.01462  32.75574 1S   221    1.00000
 3272  206 PHE  HB1  -15.78025 -23.04557  32.63777 1S   221    0.00000
 3273  206 PHE  HB2  -14.27657 -22.08297  32.85938 1S   221    0.00000
 3274  206 PHE  CG   -15.66613 -21.28120  31.45765 1S   221    1.00000
 3275  206 PHE  CD1  -15.83147 -19.88378  31.35907 1S   221    1.00000
 3276  206 PHE  HD1  -15.77261 -19.24520  32.22285 1S   221    0.00000
 3277  206 PHE  CE1  -16.06924 -19.27219  30.12364 1S   221    1.00000
 3278  206 PHE  HE1  -16.20620 -18.20316  30.07533 1S   221    0.00000
 3279  206 PHE  CZ   -16.12067 -20.03932  28.95669 1S   221    1.00000
 3280  206 PHE  HZ   -16.29337 -19.56184  28.00290 1S   221    0.00000
 3281  206 PHE  CD2  -15.72362 -22.03753  30.26938 1S   221    1.00000
 3282  206 PHE  HD2  -15.58251 -23.10786  30.31084 1S   221    0.00000
 3283  206 PHE  CE2  -15.94443 -21.42481  29.02934 1S   221    1.00000
 3284  206 PHE  HE2  -15.97749 -22.02028  28.12873 1S   221    0.00000
 3285  206 PHE  C    -15.97365 -22.40303  35.13289 1S   221    1.00000
 3286  206 PHE  O    -15.00730 -22.54039  35.87992 1S   221    1.00000
 3287  207 VAL  N    -17.09754 -23.14986  35.22914 1S   222    1.00000
 3288  207 VAL  HN   -17.84291 -23.00569  34.58489 1S   222    0.00000
 3289  207 VAL  CA   -17.35677 -24.20517  36.18437 1S   222    1.00000
 3290  207 VAL  HA   -16.73782 -24.07331  37.06181 1S   222    0.00000
 3291  207 VAL  CB   -18.84761 -24.28648  36.53803 1S   222    1.00000
 3292  207 VAL  HB   -19.42143 -24.57659  35.62568 1S   222    0.00000
 3293  207 VAL  CG1  -19.15392 -25.31832  37.64092 1S   222    1.00000
 3294  207 VAL  HG11 -18.59037 -25.09377  38.56934 1S   222    0.00000
 3295  207 VAL  HG12 -18.90668 -26.33650  37.30205 1S   222    0.00000
 3296  207 VAL  HG13 -20.24020 -25.30941  37.87278 1S   222    0.00000
 3297  207 VAL  CG2  -19.35922 -22.90422  36.97167 1S   222    1.00000
 3298  207 VAL  HG21 -19.25199 -22.17797  36.14447 1S   222    0.00000
 3299  207 VAL  HG22 -18.80495 -22.53910  37.86138 1S   222    0.00000
 3300  207 VAL  HG23 -20.43882 -22.97238  37.22624 1S   222    0.00000
 3301  207 VAL  C    -16.99310 -25.47045  35.46242 1S   222    1.00000
 3302  207 VAL  O    -17.14644 -25.54068  34.24701 1S   222    1.00000
 3303  208 GLU  N    -16.52086 -26.50851  36.17832 1S   223    1.00000
 3304  208 GLU  HN   -16.37824 -26.45801  37.16509 1S   223    0.00000
 3305  208 GLU  CA   -16.28696 -27.80030  35.58979 1S   223    1.00000
 3306  208 GLU  HA   -16.29041 -27.74496  34.51075 1S   223    0.00000
 3307  208 GLU  CB   -14.95373 -28.41127  36.06335 1S   223    1.00000
 3308  208 GLU  HB1  -14.81438 -29.42054  35.61404 1S   223    0.00000
 3309  208 GLU  HB2  -14.97838 -28.52941  37.17084 1S   223    0.00000
 3310  208 GLU  CG   -13.76929 -27.51324  35.67416 1S   223    1.00000
 3311  208 GLU  HG1  -13.94794 -26.47185  36.01649 1S   223    0.00000
 3312  208 GLU  HG2  -13.65426 -27.50340  34.57083 1S   223    0.00000
 3313  208 GLU  CD   -12.49185 -28.02874  36.31914 1S   223    1.00000
 3314  208 GLU  OE1  -11.98641 -27.35055  37.25331 1S   223    1.00000
 3315  208 GLU  OE2  -12.00558 -29.10701  35.88851 1S   223    1.00000
 3316  208 GLU  C    -17.40183 -28.68325  36.04273 1S   223    1.00000
 3317  208 GLU  O    -18.04253 -28.42355  37.05896 1S   223    1.00000
 3318  209 GLU  N    -17.63579 -29.79833  35.32609 1S   224    1.00000
 3319  209 GLU  HN   -17.18950 -29.96989  34.45243 1S   224    0.00000
 3320  209 GLU  CA   -18.43865 -30.86726  35.86284 1S   224    1.00000
 3321  209 GLU  HA   -19.29094 -30.42326  36.35871 1S   224    0.00000
 3322  209 GLU  CB   -19.00543 -31.77689  34.73132 1S   224    1.00000
 3323  209 GLU  HB1  -19.49351 -31.11003  33.98254 1S   224    0.00000
 3324  209 GLU  HB2  -19.79820 -32.43046  35.15313 1S   224    0.00000
 3325  209 GLU  CG   -17.95047 -32.63333  33.99617 1S   224    1.00000
 3326  209 GLU  HG1  -17.52080 -33.37917  34.69546 1S   224    0.00000
 3327  209 GLU  HG2  -17.12791 -31.98380  33.63641 1S   224    0.00000
 3328  209 GLU  CD   -18.51581 -33.43586  32.82590 1S   224    1.00000
 3329  209 GLU  OE1  -19.76276 -33.54664  32.69880 1S   224    1.00000
 3330  209 GLU  OE2  -17.68020 -33.97466  32.04960 1S   224    1.00000
 3331  209 GLU  C    -17.56891 -31.59516  36.93648 1S   224    1.00000
 3332  209 GLU  OT1  -17.39286 -32.83086  36.89423 1S   224    1.00000
 3333  209 GLU  OT2  -17.02279 -30.89899  37.83220 1S   224    0.00000
 3334  210 TIP3 OH2    3.58535 -24.26020  11.17404 2S   401A   1.00000
 3335  210 TIP3 H1     4.36831 -24.59116  11.62864 2S   401A   1.00000
 3336  210 TIP3 H2     2.94522 -24.96967  11.26827 2S   401A   1.00000
 3337  211 TIP3 OH2   -2.82744  -3.74654  14.71279 2S   402A   1.00000
 3338  211 TIP3 H1    -3.49771  -3.09927  14.96955 2S   402A   1.00000
 3339  211 TIP3 H2    -2.00295  -3.31659  14.93528 2S   402A   1.00000
 3340  212 TIP3 OH2    8.19296 -23.17518  35.75267 2S   403A   1.00000
 3341  212 TIP3 H1     7.29433 -23.12695  35.40920 2S   403A   1.00000
 3342  212 TIP3 H2     8.60090 -23.89120  35.26883 2S   403A   1.00000
 3343  213 TIP3 OH2  -15.88905 -26.06117  31.89718 2S   404A   1.00000
 3344  213 TIP3 H1   -16.18175 -25.96343  32.81036 2S   404A   1.00000
 3345  213 TIP3 H2   -16.69980 -25.99412  31.39387 2S   404A   1.00000
 3346  214 TIP3 OH2  -14.53894  -7.31297  35.49897 2S   405A   1.00000
 3347  214 TIP3 H1   -13.85364  -7.40956  36.16757 2S   405A   1.00000
 3348  214 TIP3 H2   -14.10139  -7.51350  34.66578 2S   405A   1.00000
 3349  215 TIP3 OH2   -1.08857 -29.02323  44.33727 2S   406A   1.00000
 3350  215 TIP3 H1    -0.59178 -29.46299  43.63959 2S   406A   1.00000
 3351  215 TIP3 H2    -1.98205 -28.96918  43.98559 2S   406A   1.00000
 3352  216 TIP3 OH2   16.99896  -2.14537  31.00887 2S   407A   1.00000
 3353  216 TIP3 H1    16.09736  -2.48151  31.01286 2S   407A   1.00000
 3354  216 TIP3 H2    17.52985  -2.94206  31.00638 2S   407A   1.00000
 3355  217 TIP3 OH2   20.74018  -3.24921  41.41898 2S   408A   1.00000
 3356  217 TIP3 H1    19.83567  -3.57903  41.44343 2S   408A   1.00000
 3357  217 TIP3 H2    20.79209  -2.79354  40.57924 2S   408A   1.00000
 3358  218 TIP3 OH2   -4.83442   0.34875  27.56050 2S   409A   1.00000
 3359  218 TIP3 H1    -4.92125   1.11141  28.13297 2S   409A   1.00000
 3360  218 TIP3 H2    -5.66158  -0.13249  27.69742 2S   409A   1.00000
 3361  219 TIP3 OH2    0.25125  -3.71818  27.38087 2S   410A   1.00000
 3362  219 TIP3 H1    -0.37345  -3.74762  28.11732 2S   410A   1.00000
 3363  219 TIP3 H2     1.08237  -3.49078  27.79722 2S   410A   1.00000
 3364  220 TIP3 OH2   -0.17831  -5.48403  30.82170 2S   411A   1.00000
 3365  220 TIP3 H1    -0.51086  -6.38502  30.76965 2S   411A   1.00000
 3366  220 TIP3 H2    -0.88300  -4.94199  30.44428 2S   411A   1.00000
 3367  221 TIP3 OH2   -8.37684 -12.01649  13.48494 2S   412A   1.00000
 3368  221 TIP3 H1    -8.77260 -11.14417  13.41932 2S   412A   1.00000
 3369  221 TIP3 H2    -9.06972 -12.56362  13.87017 2S   412A   1.00000
 3370  222 TIP3 OH2    8.01098   1.58090  35.33218 2S   413A   1.00000
 3371  222 TIP3 H1     7.58333   1.85529  36.15079 2S   413A   1.00000
 3372  222 TIP3 H2     7.81074   0.64164  35.27668 2S   413A   1.00000
 3373  223 TIP3 OH2   -6.11022  -2.05458  30.24397 2S   414A   1.00000
 3374  223 TIP3 H1    -5.23830  -1.67058  30.30222 2S   414A   1.00000
 3375  223 TIP3 H2    -6.52942  -1.62515  29.48838 2S   414A   1.00000
 3376  224 TIP3 OH2  -12.67127 -25.41713  39.21864 2S   415A   1.00000
 3377  224 TIP3 H1   -12.68904 -26.07701  38.51605 2S   415A   1.00000
 3378  224 TIP3 H2   -11.72947 -25.27590  39.36636 2S   415A   1.00000
 3379  225 TIP3 OH2    0.92043 -21.05885  45.48839 2S   416A   1.00000
 3380  225 TIP3 H1     0.61812 -21.93406  45.23376 2S   416A   1.00000
 3381  225 TIP3 H2     1.69560 -21.21906  46.03076 2S   416A   1.00000
 3382  226 TIP3 OH2    9.59783 -26.29179  33.07508 2S   417A   1.00000
 3383  226 TIP3 H1    10.25082 -26.03565  32.41879 2S   417A   1.00000
 3384  226 TIP3 H2     8.76041 -26.11730  32.63429 2S   417A   1.00000
 3385  227 TIP3 OH2    9.91857 -17.22048  42.43460 2S   418A   1.00000
 3386  227 TIP3 H1    10.53204 -17.80499  42.89363 2S   418A   1.00000
 3387  227 TIP3 H2    10.44759 -16.80546  41.75582 2S   418A   1.00000
 3388  228 TIP3 OH2    0.82784  -5.38908  35.89782 2S   419A   1.00000
 3389  228 TIP3 H1     1.20844  -6.27728  35.91120 2S   419A   1.00000
 3390  228 TIP3 H2     0.78721  -5.17431  34.95813 2S   419A   1.00000
 3391  229 TIP3 OH2  -13.68849  -1.14099  29.61244 2S   420A   1.00000
 3392  229 TIP3 H1   -12.72559  -1.11640  29.64289 2S   420A   1.00000
 3393  229 TIP3 H2   -13.90613  -2.03209  29.90620 2S   420A   1.00000
 3394  230 TIP3 OH2   -0.49837  -1.57680  30.80402 2S   421A   1.00000
 3395  230 TIP3 H1    -0.87381  -2.33613  30.33707 2S   421A   1.00000
 3396  230 TIP3 H2    -1.20086  -0.92561  30.79561 2S   421A   1.00000
 3397  231 TIP3 OH2   15.81751  -0.97425  37.73399 2S   422A   1.00000
 3398  231 TIP3 H1    16.72247  -0.97025  37.42206 2S   422A   1.00000
 3399  231 TIP3 H2    15.51194  -1.86809  37.54767 2S   422A   1.00000
 3400  232 TIP3 OH2   13.87169 -13.74722  23.35951 2S   423A   1.00000
 3401  232 TIP3 H1    13.72869 -13.74112  22.40694 2S   423A   1.00000
 3402  232 TIP3 H2    13.07835 -13.32565  23.70498 2S   423A   1.00000
 3403  233 TIP3 OH2    3.11465  -4.03685  32.28045 2S   424A   1.00000
 3404  233 TIP3 H1     2.39479  -4.31463  32.85404 2S   424A   1.00000
 3405  233 TIP3 H2     3.80224  -3.79566  32.91008 2S   424A   1.00000
 3406  234 TIP3 OH2   11.87649 -27.81102  19.55800 2S   425A   1.00000
 3407  234 TIP3 H1    11.80005 -28.75585  19.43921 2S   425A   1.00000
 3408  234 TIP3 H2    11.69492 -27.67321  20.49464 2S   425A   1.00000
 3409  235 TIP3 OH2  -17.95039  -4.47157  20.64199 2S   426A   1.00000
 3410  235 TIP3 H1   -17.65262  -5.38736  20.64676 2S   426A   1.00000
 3411  235 TIP3 H2   -18.82789  -4.51723  21.02046 2S   426A   1.00000
 3412  236 TIP3 OH2   21.93304 -12.95070  31.14724 2S   427A   1.00000
 3413  236 TIP3 H1    21.15389 -13.33304  30.73836 2S   427A   1.00000
 3414  236 TIP3 H2    21.60742 -12.59937  31.98238 2S   427A   1.00000
 3415  237 TIP3 OH2   11.01636 -25.01480  26.20304 2S   428A   1.00000
 3416  237 TIP3 H1    11.48933 -24.37325  26.74740 2S   428A   1.00000
 3417  237 TIP3 H2    11.52552 -25.82298  26.33563 2S   428A   1.00000
 3418  238 TIP3 OH2  -13.35295  -7.49249  37.99679 2S   429A   1.00000
 3419  238 TIP3 H1   -12.44178  -7.18105  37.95417 2S   429A   1.00000
 3420  238 TIP3 H2   -13.48877  -7.66578  38.92673 2S   429A   1.00000
 3421  239 TIP3 OH2    5.69752 -21.53531  49.88802 2S   430A   1.00000
 3422  239 TIP3 H1     6.23478 -21.71616  49.11326 2S   430A   1.00000
 3423  239 TIP3 H2     5.84379 -20.59853  50.02458 2S   430A   1.00000
 3424  240 TIP3 OH2   -3.58422 -14.21993  49.20227 2S   431A   1.00000
 3425  240 TIP3 H1    -4.53107 -14.31203  49.32471 2S   431A   1.00000
 3426  240 TIP3 H2    -3.42211 -14.52307  48.30058 2S   431A   1.00000
 3427  241 TIP3 OH2  -13.77880 -15.57306  19.49410 2S   432A   1.00000
 3428  241 TIP3 H1   -13.53203 -16.03462  20.29807 2S   432A   1.00000
 3429  241 TIP3 H2   -13.07485 -15.82194  18.88391 2S   432A   1.00000
 3430  242 TIP3 OH2   -8.71191 -10.49548   9.22877 2S   433A   1.00000
 3431  242 TIP3 H1    -9.08485  -9.90686   9.88805 2S   433A   1.00000
 3432  242 TIP3 H2    -7.76094 -10.36465   9.31794 2S   433A   1.00000
 3433  243 TIP3 OH2    9.48572  -3.22476  29.41600 2S   434A   1.00000
 3434  243 TIP3 H1    10.26034  -2.64992  29.41147 2S   434A   1.00000
 3435  243 TIP3 H2     9.44840  -3.54995  30.32093 2S   434A   1.00000
 3436  244 TIP3 OH2   -1.93999 -13.65771  14.43290 2S   435A   1.00000
 3437  244 TIP3 H1    -1.33345 -13.70614  15.17618 2S   435A   1.00000
 3438  244 TIP3 H2    -1.87539 -14.51543  14.00082 2S   435A   1.00000
 3439  245 TIP3 OH2    1.47600 -29.81864  34.02047 2S   436A   1.00000
 3440  245 TIP3 H1     1.14073 -29.95979  33.13433 2S   436A   1.00000
 3441  245 TIP3 H2     2.42542 -29.96739  33.93760 2S   436A   1.00000
 3442  246 TIP3 OH2    9.88885 -14.37683  25.07763 2S   437A   1.00000
 3443  246 TIP3 H1    10.49240 -13.70431  24.74199 2S   437A   1.00000
 3444  246 TIP3 H2     9.85495 -15.01834  24.36422 2S   437A   1.00000
 3445  247 TIP3 OH2    4.86744  -9.50147  47.67511 2S   438A   1.00000
 3446  247 TIP3 H1     4.63325 -10.22353  47.08662 2S   438A   1.00000
 3447  247 TIP3 H2     5.59168  -9.06096  47.21403 2S   438A   1.00000
 3448  248 TIP3 OH2    3.20928  -6.03665  38.89790 2S   439A   1.00000
 3449  248 TIP3 H1     3.54035  -6.47375  39.68918 2S   439A   1.00000
 3450  248 TIP3 H2     2.62248  -6.69126  38.49967 2S   439A   1.00000
 3451  249 TIP3 OH2  -16.26929 -13.15391  30.10347 2S   440A   1.00000
 3452  249 TIP3 H1   -15.33270 -13.22282  30.30971 2S   440A   1.00000
 3453  249 TIP3 H2   -16.70296 -13.62157  30.82217 2S   440A   1.00000
 3454  250 TIP3 OH2    6.51357 -21.35133  12.80532 2S   441A   1.00000
 3455  250 TIP3 H1     6.78258 -21.64396  13.67971 2S   441A   1.00000
 3456  250 TIP3 H2     7.29656 -20.90655  12.45736 2S   441A   1.00000
 3457  251 TIP3 OH2   -7.70217   1.56301  13.20989 2S   442A   1.00000
 3458  251 TIP3 H1    -7.61152   2.48663  12.97736 2S   442A   1.00000
 3459  251 TIP3 H2    -8.49820   1.52770  13.75150 2S   442A   1.00000
 3460  252 TIP3 OH2    7.07143 -29.63412  29.91015 2S   443A   1.00000
 3461  252 TIP3 H1     6.83754 -30.34740  30.50523 2S   443A   1.00000
 3462  252 TIP3 H2     7.11033 -28.86068  30.47469 2S   443A   1.00000
 3463  253 TIP3 OH2    7.89662 -18.77429  43.57068 2S   444A   1.00000
 3464  253 TIP3 H1     8.60341 -18.18407  43.29350 2S   444A   1.00000
 3465  253 TIP3 H2     7.60713 -18.42407  44.41984 2S   444A   1.00000
 3466  254 TIP3 OH2  -10.77209 -14.57941  12.05054 2S   445A   1.00000
 3467  254 TIP3 H1   -11.70976 -14.39987  11.92657 2S   445A   1.00000
 3468  254 TIP3 H2   -10.59548 -14.26877  12.94291 2S   445A   1.00000
 3469  255 TIP3 OH2   -3.57335 -13.81560  29.47634 2S   446A   1.00000
 3470  255 TIP3 H1    -3.96808 -12.97283  29.71907 2S   446A   1.00000
 3471  255 TIP3 H2    -4.15593 -14.13870  28.78042 2S   446A   1.00000
 3472  256 TIP3 OH2    2.55309 -15.28496   8.70153 2S   447A   1.00000
 3473  256 TIP3 H1     2.71969 -14.39219   8.39796 2S   447A   1.00000
 3474  256 TIP3 H2     1.63954 -15.23513   9.00206 2S   447A   1.00000
 3475  257 TIP3 OH2   -7.37794 -28.29645  42.22429 2S   448A   1.00000
 3476  257 TIP3 H1    -6.87711 -27.48637  42.35919 2S   448A   1.00000
 3477  257 TIP3 H2    -8.10523 -28.23680  42.85666 2S   448A   1.00000
 3478  258 TIP3 OH2   -9.79656  -2.10307  32.27007 2S   449A   1.00000
 3479  258 TIP3 H1   -10.48799  -1.55800  31.89220 2S   449A   1.00000
 3480  258 TIP3 H2    -9.45043  -2.58891  31.51782 2S   449A   1.00000
 3481  259 TIP3 OH2   -5.27883 -31.05763  38.55208 2S   450A   1.00000
 3482  259 TIP3 H1    -5.90152 -31.49115  37.95954 2S   450A   1.00000
 3483  259 TIP3 H2    -5.79415 -30.37144  38.97920 2S   450A   1.00000
 3484  260 TIP3 OH2    4.21766 -29.63978  23.93216 2S   451A   1.00000
 3485  260 TIP3 H1     4.05646 -28.72464  23.67039 2S   451A   1.00000
 3486  260 TIP3 H2     5.15231 -29.75475  23.75877 2S   451A   1.00000
 3487  261 TIP3 OH2  -12.42464 -27.93343  19.75247 2S   452A   1.00000
 3488  261 TIP3 H1   -12.56596 -27.50780  18.89564 2S   452A   1.00000
 3489  261 TIP3 H2   -13.16390 -27.62859  20.27736 2S   452A   1.00000
 3490  262 TIP3 OH2   14.31380 -10.95866  20.59165 2S   453A   1.00000
 3491  262 TIP3 H1    14.21883 -10.13916  20.10387 2S   453A   1.00000
 3492  262 TIP3 H2    14.47821 -10.66575  21.49312 2S   453A   1.00000
 3493  263 TIP3 OH2    6.75065 -11.16966  27.23841 2S   454A   1.00000
 3494  263 TIP3 H1     7.59544 -11.62598  27.27184 2S   454A   1.00000
 3495  263 TIP3 H2     6.73423 -10.79509  26.35351 2S   454A   1.00000
 3496  264 TIP3 OH2    0.90492 -28.36568  24.06578 2S   455A   1.00000
 3497  264 TIP3 H1     0.13429 -27.89315  24.39620 2S   455A   1.00000
 3498  264 TIP3 H2     1.58720 -27.68320  24.03100 2S   455A   1.00000
 3499  265 TIP3 OH2   -6.51845  -7.81846  15.42713 2S   456A   1.00000
 3500  265 TIP3 H1    -6.30655  -6.92874  15.12485 2S   456A   1.00000
 3501  265 TIP3 H2    -5.93334  -7.96725  16.17727 2S   456A   1.00000
 3502  266 TIP3 OH2   11.09246 -24.90369  22.96856 2S   457A   1.00000
 3503  266 TIP3 H1    11.95905 -24.51749  23.08990 2S   457A   1.00000
 3504  266 TIP3 H2    10.58968 -24.54442  23.70190 2S   457A   1.00000
 3505  267 TIP3 OH2  -12.51471  -0.42724  34.38716 2S   458A   1.00000
 3506  267 TIP3 H1   -11.79143  -0.90804  34.79989 2S   458A   1.00000
 3507  267 TIP3 H2   -13.23159  -0.51146  35.02495 2S   458A   1.00000
 3508  268 TIP3 OH2   -4.32819  -4.65883  40.97323 2S   459A   1.00000
 3509  268 TIP3 H1    -5.01142  -5.30774  40.77097 2S   459A   1.00000
 3510  268 TIP3 H2    -4.49984  -3.93264  40.37575 2S   459A   1.00000
 3511  269 TIP3 OH2    7.12576 -26.59308  22.29750 2S   460A   1.00000
 3512  269 TIP3 H1     6.20389 -26.71258  22.56555 2S   460A   1.00000
 3513  269 TIP3 H2     7.50203 -26.10533  23.03738 2S   460A   1.00000
 3514  270 TIP3 OH2   -3.48631  -2.06382  32.43402 2S   461A   1.00000
 3515  270 TIP3 H1    -3.53141  -2.54694  31.59900 2S   461A   1.00000
 3516  270 TIP3 H2    -2.79292  -1.41889  32.29398 2S   461A   1.00000
 3517  271 TIP3 OH2   -7.78915 -25.17066  30.90749 2S   462A   1.00000
 3518  271 TIP3 H1    -7.81545 -25.46464  31.81900 2S   462A   1.00000
 3519  271 TIP3 H2    -8.37177 -25.77761  30.43800 2S   462A   1.00000
 3520  272 TIP3 OH2   -7.69478   1.10499  30.31525 2S   463A   1.00000
 3521  272 TIP3 H1    -7.37491   0.57302  31.04359 2S   463A   1.00000
 3522  272 TIP3 H2    -7.56719   0.54248  29.54143 2S   463A   1.00000
 3523  273 TIP3 OH2   14.59736  -8.84753  45.96702 2S   464A   1.00000
 3524  273 TIP3 H1    15.31037  -8.38385  45.51577 2S   464A   1.00000
 3525  273 TIP3 H2    13.82618  -8.30352  45.77207 2S   464A   1.00000
 3526  274 TIP3 OH2  -19.54201 -19.79590  35.70754 2S   465A   1.00000
 3527  274 TIP3 H1   -19.73058 -19.90488  36.64003 2S   465A   1.00000
 3528  274 TIP3 H2   -18.58258 -19.72469  35.67405 2S   465A   1.00000
 3529  275 TIP3 OH2   -7.86509   4.42547  16.19063 2S   466A   1.00000
 3530  275 TIP3 H1    -8.34736   4.29560  15.36696 2S   466A   1.00000
 3531  275 TIP3 H2    -8.18202   3.72266  16.76540 2S   466A   1.00000
 3532  276 TIP3 OH2   11.44179  -7.78913  22.59293 2S   467A   1.00000
 3533  276 TIP3 H1    10.52863  -7.53072  22.75532 2S   467A   1.00000
 3534  276 TIP3 H2    11.38906  -8.45390  21.90350 2S   467A   1.00000
 3535  277 TIP3 OH2  -14.77086 -14.52818  16.90656 2S   468A   1.00000
 3536  277 TIP3 H1   -14.27853 -14.66732  17.71900 2S   468A   1.00000
 3537  277 TIP3 H2   -14.35481 -13.76769  16.49047 2S   468A   1.00000
 3538  278 TIP3 OH2    8.42406 -27.59279  25.45486 2S   469A   1.00000
 3539  278 TIP3 H1     8.47879 -26.88037  24.81262 2S   469A   1.00000
 3540  278 TIP3 H2     8.22627 -27.12770  26.27057 2S   469A   1.00000
 3541  279 TIP3 OH2   -6.27248 -28.37926  28.69483 2S   470A   1.00000
 3542  279 TIP3 H1    -6.18724 -28.37763  27.74294 2S   470A   1.00000
 3543  279 TIP3 H2    -6.55936 -29.27690  28.90735 2S   470A   1.00000
 3544  280 TIP3 OH2    2.88328 -20.36685  47.36297 2S   471A   1.00000
 3545  280 TIP3 H1     1.96318 -20.36282  47.63261 2S   471A   1.00000
 3546  280 TIP3 H2     3.09381 -19.43386  47.25755 2S   471A   1.00000
 3547  281 TIP3 OH2    0.13676  -5.69709  11.19597 2S   472A   1.00000
 3548  281 TIP3 H1     0.06349  -5.77131  12.14673 2S   472A   1.00000
 3549  281 TIP3 H2    -0.77821  -5.63703  10.89504 2S   472A   1.00000
 3550  282 TIP3 OH2  -14.10397 -21.99171  16.12838 2S   473A   1.00000
 3551  282 TIP3 H1   -14.01378 -22.95128  16.16217 2S   473A   1.00000
 3552  282 TIP3 H2   -13.23092 -21.66509  16.36662 2S   473A   1.00000
 3553  283 TIP3 OH2   12.19287 -26.79561  15.36696 2S   474A   1.00000
 3554  283 TIP3 H1    11.45533 -26.41583  14.88282 2S   474A   1.00000
 3555  283 TIP3 H2    12.16757 -26.35040  16.21996 2S   474A   1.00000
 3556  284 TIP3 OH2   10.21920 -21.22394  43.29486 2S   475A   1.00000
 3557  284 TIP3 H1    10.37040 -21.60870  44.16214 2S   475A   1.00000
 3558  284 TIP3 H2    10.56732 -20.33194  43.38909 2S   475A   1.00000
 3559  285 TIP3 OH2    1.19081  -7.70848  33.13684 2S   476A   1.00000
 3560  285 TIP3 H1     1.26669  -7.84321  34.08871 2S   476A   1.00000
 3561  285 TIP3 H2     0.33616  -8.07813  32.90345 2S   476A   1.00000
 3562  286 TIP3 OH2   -8.04713  -3.98623  39.32297 2S   477A   1.00000
 3563  286 TIP3 H1    -7.55438  -3.93540  38.50352 2S   477A   1.00000
 3564  286 TIP3 H2    -7.72155  -4.77828  39.75467 2S   477A   1.00000
 3565  287 TIP3 OH2   -2.78393  -0.49033  17.62559 2S   478A   1.00000
 3566  287 TIP3 H1    -2.14737  -1.19805  17.76534 2S   478A   1.00000
 3567  287 TIP3 H2    -2.88502  -0.44033  16.67261 2S   478A   1.00000
 3568  288 TIP3 OH2   -6.52570 -22.87365  13.62780 2S   479A   1.00000
 3569  288 TIP3 H1    -6.91710 -23.56098  14.17414 2S   479A   1.00000
 3570  288 TIP3 H2    -5.58890 -23.08940  13.60798 2S   479A   1.00000
 3571  289 TIP3 OH2   10.65353 -17.38819  11.35584 2S   480A   1.00000
 3572  289 TIP3 H1    11.49837 -17.26870  11.78797 2S   480A   1.00000
 3573  289 TIP3 H2    10.61534 -18.33738  11.18039 2S   480A   1.00000
 3574  290 TIP3 OH2    9.10088 -15.00810  22.37957 2S   481A   1.00000
 3575  290 TIP3 H1     8.44667 -14.61799  21.78989 2S   481A   1.00000
 3576  290 TIP3 H2     9.51219 -15.69591  21.85390 2S   481A   1.00000
 3577  291 TIP3 OH2   -5.36715 -28.37862  45.19304 2S   482A   1.00000
 3578  291 TIP3 H1    -4.73487 -28.55755  44.48977 2S   482A   1.00000
 3579  291 TIP3 H2    -6.19874 -28.70101  44.84401 2S   482A   1.00000
 3580  292 TIP3 OH2    2.23374  -4.86104  22.93152 2S   483A   1.00000
 3581  292 TIP3 H1     3.11185  -5.20195  23.12880 2S   483A   1.00000
 3582  292 TIP3 H2     1.69381  -5.64695  22.84897 2S   483A   1.00000
 3583  293 TIP3 OH2   13.91615 -15.79357  48.08850 2S   484A   1.00000
 3584  293 TIP3 H1    13.89116 -14.89428  47.75208 2S   484A   1.00000
 3585  293 TIP3 H2    13.03707 -16.13303  47.89209 2S   484A   1.00000
 3586  294 TIP3 OH2  -13.53027 -17.16227  47.18820 2S   485A   1.00000
 3587  294 TIP3 H1   -12.85405 -17.54072  46.61795 2S   485A   1.00000
 3588  294 TIP3 H2   -13.53277 -16.22521  46.96518 2S   485A   1.00000
 3589  295 TIP3 OH2   -1.42122 -25.58097  45.16811 2S   486A   1.00000
 3590  295 TIP3 H1    -1.89286 -26.17463  45.76159 2S   486A   1.00000
 3591  295 TIP3 H2    -0.53035 -25.93826  45.13055 2S   486A   1.00000
 3592  296 TIP3 OH2  -17.37570  -6.05381  27.06001 2S   487A   1.00000
 3593  296 TIP3 H1   -16.86365  -6.83256  26.81828 2S   487A   1.00000
 3594  296 TIP3 H2   -18.20226  -6.16175  26.58823 2S   487A   1.00000
 3595  297 TIP3 OH2   -0.77413 -29.94897  32.36441 2S   488A   1.00000
 3596  297 TIP3 H1    -1.69969 -30.19930  32.29263 2S   488A   1.00000
 3597  297 TIP3 H2    -0.57867 -30.08273  33.29471 2S   488A   1.00000
 3598  298 TIP3 OH2  -15.17011 -11.62738  19.94461 2S   489A   1.00000
 3599  298 TIP3 H1   -14.93693 -10.98755  20.62372 2S   489A   1.00000
 3600  298 TIP3 H2   -14.32413 -11.90438  19.57440 2S   489A   1.00000
 3601  299 TIP3 OH2   18.70999 -16.34080  36.92093 2S   490A   1.00000
 3602  299 TIP3 H1    19.08755 -15.54317  37.30482 2S   490A   1.00000
 3603  299 TIP3 H2    18.04592 -16.01280  36.30560 2S   490A   1.00000
 3604  300 TIP3 OH2  -19.01763 -11.51892  25.86430 2S   491A   1.00000
 3605  300 TIP3 H1   -19.39239 -11.30086  25.00701 2S   491A   1.00000
 3606  300 TIP3 H2   -19.76930 -11.50337  26.45738 2S   491A   1.00000
 3607  301 TIP3 OH2  -14.41574 -23.17895  38.53905 2S   492A   1.00000
 3608  301 TIP3 H1   -13.85292 -23.94433  38.69354 2S   492A   1.00000
 3609  301 TIP3 H2   -14.47188 -23.11170  37.58109 2S   492A   1.00000
 3610  302 TIP3 OH2  -11.94867  -7.74073  11.52920 2S   493A   1.00000
 3611  302 TIP3 H1   -12.46271  -7.04344  11.11266 2S   493A   1.00000
 3612  302 TIP3 H2   -11.82923  -8.40319  10.84037 2S   493A   1.00000
 3613  303 TIP3 OH2   17.53104 -24.14991  24.79418 2S   494A   1.00000
 3614  303 TIP3 H1    17.24919 -24.03039  25.70573 2S   494A   1.00000
 3615  303 TIP3 H2    17.04088 -24.91866  24.50084 2S   494A   1.00000
 3616  304 TIP3 OH2  -16.51477  -3.78323  28.65211 2S   495A   1.00000
 3617  304 TIP3 H1   -16.67511  -4.62596  28.21499 2S   495A   1.00000
 3618  304 TIP3 H2   -15.78598  -3.95554  29.25397 2S   495A   1.00000
 3619  305 TIP3 OH2   -5.95859 -14.07259  50.77514 2S   496A   1.00000
 3620  305 TIP3 H1    -5.29315 -14.68973  51.08293 2S   496A   1.00000
 3621  305 TIP3 H2    -6.71057 -14.63071  50.53839 2S   496A   1.00000
 3622  306 TIP3 OH2  -19.59256 -13.05628  33.57580 2S   497A   1.00000
 3623  306 TIP3 H1   -18.89618 -13.58235  33.16863 2S   497A   1.00000
 3624  306 TIP3 H2   -20.05567 -12.67566  32.82905 2S   497A   1.00000
 3625  307 TIP3 OH2   15.53498 -18.45597  46.65303 2S   498A   1.00000
 3626  307 TIP3 H1    15.47796 -17.80626  47.35556 2S   498A   1.00000
 3627  307 TIP3 H2    16.30032 -18.98741  46.87118 2S   498A   1.00000
 3628  308 TIP3 OH2   14.83489 -15.40102  19.43814 2S   499A   1.00000
 3629  308 TIP3 H1    15.21968 -15.86209  18.69473 2S   499A   1.00000
 3630  308 TIP3 H2    15.15717 -15.88321  20.20821 2S   499A   1.00000
 3631  309 TIP3 OH2   12.80273  -8.53659  20.18844 2S   500A   1.00000
 3632  309 TIP3 H1    12.18679  -7.80408  20.22195 2S   500A   1.00000
 3633  309 TIP3 H2    12.89650  -8.71244  19.25039 2S   500A   1.00000
 3634  310 TIP3 OH2   -3.94616 -26.09145  19.70987 2S   501A   1.00000
 3635  310 TIP3 H1    -3.61973 -25.38330  19.14131 2S   501A   1.00000
 3636  310 TIP3 H2    -3.65578 -26.88862  19.26641 2S   501A   1.00000
 3637  311 TIP3 OH2   16.93615 -26.97992  27.44009 2S   502A   1.00000
 3638  311 TIP3 H1    16.83794 -26.02409  27.41734 2S   502A   1.00000
 3639  311 TIP3 H2    16.70060 -27.22166  28.33554 2S   502A   1.00000
 3640  312 TIP3 OH2    3.87254 -11.51656  11.56921 2S   503A   1.00000
 3641  312 TIP3 H1     3.51587 -10.83359  12.13859 2S   503A   1.00000
 3642  312 TIP3 H2     3.13479 -12.12697  11.44457 2S   503A   1.00000
 3643  313 TIP3 OH2   -1.13662 -10.93871  46.56449 2S   504A   1.00000
 3644  313 TIP3 H1    -1.38833 -10.27331  45.91887 2S   504A   1.00000
 3645  313 TIP3 H2    -1.77228 -11.64826  46.42598 2S   504A   1.00000
 3646  314 TIP3 OH2  -10.49155 -14.54585  50.96904 2S   505A   1.00000
 3647  314 TIP3 H1    -9.60272 -14.76561  50.66157 2S   505A   1.00000
 3648  314 TIP3 H2   -10.98180 -15.35641  50.83142 2S   505A   1.00000
 3649  315 TIP3 OH2  -10.26843 -11.51857  47.66984 2S   506A   1.00000
 3650  315 TIP3 H1   -10.04948 -12.45221  47.69548 2S   506A   1.00000
 3651  315 TIP3 H2    -9.95216 -11.25299  46.80216 2S   506A   1.00000
 3652  316 TIP3 OH2   -9.88905 -15.36994  21.42799 2S   507A   1.00000
 3653  316 TIP3 H1    -9.21124 -15.10109  20.80919 2S   507A   1.00000
 3654  316 TIP3 H2    -9.78925 -14.75568  22.16378 2S   507A   1.00000
 3655  317 TIP3 OH2   -3.53292 -21.09429  11.72762 2S   508A   1.00000
 3656  317 TIP3 H1    -3.45811 -22.04956  11.77961 2S   508A   1.00000
 3657  317 TIP3 H2    -2.94727 -20.78254  12.42497 2S   508A   1.00000
 3658  318 TIP3 OH2  -11.48266 -22.39022  21.40080 2S   509A   1.00000
 3659  318 TIP3 H1   -11.60817 -21.46288  21.62778 2S   509A   1.00000
 3660  318 TIP3 H2   -11.32348 -22.37817  20.45650 2S   509A   1.00000
 3661  319 TIP3 OH2  -10.79000  -0.99853  29.76660 2S   510A   1.00000
 3662  319 TIP3 H1   -10.35497  -1.18171  28.92540 2S   510A   1.00000
 3663  319 TIP3 H2   -10.07518  -0.66894  30.31278 2S   510A   1.00000
 3664  320 TIP3 OH2    4.55552 -23.79366  19.41495 2S   511A   1.00000
 3665  320 TIP3 H1     4.22246 -22.93791  19.13061 2S   511A   1.00000
 3666  320 TIP3 H2     5.45285 -23.61743  19.71499 2S   511A   1.00000
 3667  321 TIP3 OH2    1.58699 -26.48709  12.23968 2S   512A   1.00000
 3668  321 TIP3 H1     1.91363 -27.37398  12.41451 2S   512A   1.00000
 3669  321 TIP3 H2     1.22963 -26.18935  13.08013 2S   512A   1.00000
 3670  322 TIP3 OH2    9.83032 -10.88182  15.28506 2S   513A   1.00000
 3671  322 TIP3 H1    10.48985 -10.41485  15.79998 2S   513A   1.00000
 3672  322 TIP3 H2     9.01895 -10.76456  15.79002 2S   513A   1.00000
 3673  323 TIP3 OH2   -8.35885 -26.46947  19.89860 2S   514A   1.00000
 3674  323 TIP3 H1    -8.85957 -27.23880  19.61883 2S   514A   1.00000
 3675  323 TIP3 H2    -8.28265 -26.56236  20.84788 2S   514A   1.00000
 3676  324 TIP3 OH2    3.16230 -34.70252  37.58785 2S   515A   1.00000
 3677  324 TIP3 H1     3.59932 -34.30220  38.34209 2S   515A   1.00000
 3678  324 TIP3 H2     2.87986 -35.56013  37.90910 2S   515A   1.00000
 3679  325 TIP3 OH2   -1.21813  -4.65229  25.07115 2S   516A   1.00000
 3680  325 TIP3 H1    -2.03983  -4.29904  25.41540 2S   516A   1.00000
 3681  325 TIP3 H2    -0.57551  -4.46631  25.76455 2S   516A   1.00000
 3682  326 TIP3 OH2    8.67269 -20.50527  40.96802 2S   517A   1.00000
 3683  326 TIP3 H1     9.16980 -20.73817  41.76028 2S   517A   1.00000
 3684  326 TIP3 H2     9.17261 -19.77173  40.59601 2S   517A   1.00000
 3685  327 TIP3 OH2  -14.17271 -12.95406  42.10869 2S   518A   1.00000
 3686  327 TIP3 H1   -13.37188 -13.24150  42.55815 2S   518A   1.00000
 3687  327 TIP3 H2   -14.52312 -13.75706  41.71831 2S   518A   1.00000
 3688  328 TIP3 OH2  -15.23600   0.30247  22.23375 2S   519A   1.00000
 3689  328 TIP3 H1   -15.69563   1.13014  22.38738 2S   519A   1.00000
 3690  328 TIP3 H2   -15.46299   0.06635  21.32802 2S   519A   1.00000
 3691  329 TIP3 OH2   13.18967 -13.50245  20.64741 2S   520A   1.00000
 3692  329 TIP3 H1    13.79168 -14.05455  20.13718 2S   520A   1.00000
 3693  329 TIP3 H2    13.53720 -12.61024  20.53465 2S   520A   1.00000
 3694  330 TIP3 OH2    1.35641  -6.38441  44.53354 2S   521A   1.00000
 3695  330 TIP3 H1     1.56084  -7.17622  45.04466 2S   521A   1.00000
 3696  330 TIP3 H2     2.19769  -5.94216  44.40398 2S   521A   1.00000
 3697  331 TIP3 OH2   -4.72478   0.17411  19.50612 2S   522A   1.00000
 3698  331 TIP3 H1    -4.06619  -0.11839  18.86447 2S   522A   1.00000
 3699  331 TIP3 H2    -5.52502  -0.29205  19.24981 2S   522A   1.00000
 3700  332 TIP3 OH2    9.46823 -28.70982  12.01944 2S   523A   1.00000
 3701  332 TIP3 H1     9.86608 -29.57908  12.07616 2S   523A   1.00000
 3702  332 TIP3 H2     9.97211 -28.17623  12.63879 2S   523A   1.00000
 3703  333 TIP3 OH2   18.39024 -18.79783  25.63439 2S   524A   1.00000
 3704  333 TIP3 H1    18.25768 -17.93355  25.23552 2S   524A   1.00000
 3705  333 TIP3 H2    17.62865 -19.30703  25.34632 2S   524A   1.00000
 3706  334 TIP3 OH2    3.22674  -4.82262  16.40136 2S   525A   1.00000
 3707  334 TIP3 H1     3.53567  -5.66803  16.74782 2S   525A   1.00000
 3708  334 TIP3 H2     2.39930  -5.04886  15.96611 2S   525A   1.00000
 3709  335 TIP3 OH2   -6.14859  -5.02609  11.18248 2S   526A   1.00000
 3710  335 TIP3 H1    -5.44759  -5.68011  11.08353 2S   526A   1.00000
 3711  335 TIP3 H2    -6.28644  -4.73449  10.27967 2S   526A   1.00000
 3712  336 TIP3 OH2   -6.36852  -5.30409  14.15461 2S   527A   1.00000
 3713  336 TIP3 H1    -6.38714  -5.10953  13.21430 2S   527A   1.00000
 3714  336 TIP3 H2    -6.29963  -4.43890  14.57638 2S   527A   1.00000
 3715  337 TIP3 OH2   -5.50592  -7.58507  36.33259 2S   528A   1.00000
 3716  337 TIP3 H1    -5.30021  -6.85642  36.92866 2S   528A   1.00000
 3717  337 TIP3 H2    -4.74472  -7.65696  35.75865 2S   528A   1.00000
 3718  338 TIP3 OH2   -3.42868  -0.14674  29.96478 2S   529A   1.00000
 3719  338 TIP3 H1    -3.38682  -1.10241  30.06442 2S   529A   1.00000
 3720  338 TIP3 H2    -3.85346  -0.03509  29.10951 2S   529A   1.00000
 3721  339 TIP3 OH2   -3.18616 -13.62816   7.11731 2S   530A   1.00000
 3722  339 TIP3 H1    -2.27622 -13.71532   6.83495 2S   530A   1.00000
 3723  339 TIP3 H2    -3.49125 -14.53875   7.22008 2S   530A   1.00000
 3724  340 TIP3 OH2  -14.19181 -11.69940  50.25077 2S   531A   1.00000
 3725  340 TIP3 H1   -13.76677 -11.34177  51.03017 2S   531A   1.00000
 3726  340 TIP3 H2   -13.49933 -12.21550  49.82115 2S   531A   1.00000
 3727  341 TIP3 OH2    0.92012  -6.17980  15.41306 2S   532A   1.00000
 3728  341 TIP3 H1     0.14459  -6.64916  15.10826 2S   532A   1.00000
 3729  341 TIP3 H2     1.35409  -6.81113  16.00035 2S   532A   1.00000
 3730  342 TIP3 OH2   -5.34103 -10.55207  22.51465 2S   533A   1.00000
 3731  342 TIP3 H1    -5.84522 -11.06966  23.15538 2S   533A   1.00000
 3732  342 TIP3 H2    -5.81706  -9.72240  22.49649 2S   533A   1.00000
 3733  343 TIP3 OH2    7.49349 -29.10704  20.33473 2S   534A   1.00000
 3734  343 TIP3 H1     7.57695 -28.34027  20.90810 2S   534A   1.00000
 3735  343 TIP3 H2     8.31433 -29.12833  19.84173 2S   534A   1.00000
 3736  344 TIP3 OH2   -8.45527 -17.94649  13.50160 2S   535A   1.00000
 3737  344 TIP3 H1    -7.99236 -18.34743  14.24292 2S   535A   1.00000
 3738  344 TIP3 H2    -8.29327 -18.56526  12.78280 2S   535A   1.00000
 3739  345 TIP3 OH2   -3.46101  -1.17817  25.67895 2S   536A   1.00000
 3740  345 TIP3 H1    -4.14146  -1.85851  25.68427 2S   536A   1.00000
 3741  345 TIP3 H2    -3.79075  -0.52780  26.30974 2S   536A   1.00000
 3742  346 TIP3 OH2  -12.68731 -26.62057  14.33289 2S   537A   1.00000
 3743  346 TIP3 H1   -12.53956 -27.26903  15.02215 2S   537A   1.00000
 3744  346 TIP3 H2   -13.08516 -25.88346  14.80904 2S   537A   1.00000
 3745  347 TIP3 OH2  -16.82184  -0.09001  28.34641 2S   538A   1.00000
 3746  347 TIP3 H1   -17.41512  -0.82496  28.18215 2S   538A   1.00000
 3747  347 TIP3 H2   -16.04519  -0.49678  28.73375 2S   538A   1.00000
 3748  348 TIP3 OH2   14.54172  -1.56077  43.73752 2S   539A   1.00000
 3749  348 TIP3 H1    13.98763  -1.40826  44.50946 2S   539A   1.00000
 3750  348 TIP3 H2    14.69041  -2.50960  43.73590 2S   539A   1.00000
 3751  349 TIP3 OH2   -5.97834 -11.59222  39.92568 2S   540A   1.00000
 3752  349 TIP3 H1    -6.33385 -11.93474  40.74859 2S   540A   1.00000
 3753  349 TIP3 H2    -6.58709 -10.88599  39.70772 2S   540A   1.00000
 3754  350 TIP3 OH2    4.91517 -19.08788   9.31457 2S   541A   1.00000
 3755  350 TIP3 H1     4.10603 -18.64758   9.58822 2S   541A   1.00000
 3756  350 TIP3 H2     4.86872 -19.94616   9.75326 2S   541A   1.00000
 3757  351 TIP3 OH2    2.57347 -29.49164  15.89237 2S   542A   1.00000
 3758  351 TIP3 H1     1.76154 -28.98626  15.83136 2S   542A   1.00000
 3759  351 TIP3 H2     2.86752 -29.57518  14.98139 2S   542A   1.00000
 3760  352 TIP3 OH2   -8.44513  -5.23410  42.79238 2S   543A   1.00000
 3761  352 TIP3 H1    -7.98949  -5.88795  43.33060 2S   543A   1.00000
 3762  352 TIP3 H2    -9.16440  -4.94134  43.35181 2S   543A   1.00000
 3763  353 TIP3 OH2   -5.18037 -14.60358  27.21105 2S   544A   1.00000
 3764  353 TIP3 H1    -5.19683 -13.73926  26.78819 2S   544A   1.00000
 3765  353 TIP3 H2    -5.81767 -15.11476  26.70857 2S   544A   1.00000
 3766  354 TIP3 OH2    3.50108  -4.54172  43.65586 2S   545A   1.00000
 3767  354 TIP3 H1     4.07281  -3.77916  43.72389 2S   545A   1.00000
 3768  354 TIP3 H2     4.05991  -5.26982  43.93532 2S   545A   1.00000
 3769  355 TIP3 OH2   11.53713  -1.47243  29.80368 2S   546A   1.00000
 3770  355 TIP3 H1    11.09542  -1.05153  30.54366 2S   546A   1.00000
 3771  355 TIP3 H2    12.44202  -1.16990  29.87661 2S   546A   1.00000
 3772  356 TIP3 OH2  -16.00556  -0.27730  19.50472 2S   547A   1.00000
 3773  356 TIP3 H1   -15.17230  -0.28825  19.02146 2S   547A   1.00000
 3774  356 TIP3 H2   -16.66467  -0.45881  18.83495 2S   547A   1.00000
 3775  357 TIP3 OH2   -7.13242 -24.86174  26.70312 2S   548A   1.00000
 3776  357 TIP3 H1    -7.72827 -25.43038  27.19054 2S   548A   1.00000
 3777  357 TIP3 H2    -6.78542 -24.26742  27.37538 2S   548A   1.00000
 3778  358 TIP3 OH2    8.80847  -0.06880  32.57378 2S   549A   1.00000
 3779  358 TIP3 H1     8.41339  -0.34956  33.40467 2S   549A   1.00000
 3780  358 TIP3 H2     8.18933   0.57611  32.23033 2S   549A   1.00000
 3781  359 TIP3 OH2   15.74098 -20.12064  31.46783 2S   550A   1.00000
 3782  359 TIP3 H1    16.43096 -20.01887  32.12344 2S   550A   1.00000
 3783  359 TIP3 H2    16.22463 -20.45484  30.70485 2S   550A   1.00000
 3784  360 TIP3 OH2    3.46974  -6.79123  31.72359 2S   551A   1.00000
 3785  360 TIP3 H1     3.37779  -5.84823  31.88595 2S   551A   1.00000
 3786  360 TIP3 H2     2.71215  -7.17849  32.17830 2S   551A   1.00000
 3787  361 TIP3 OH2   18.11162 -10.08122  40.14436 2S   552A   1.00000
 3788  361 TIP3 H1    17.94666  -9.13528  40.18421 2S   552A   1.00000
 3789  361 TIP3 H2    17.89626 -10.39706  41.02898 2S   552A   1.00000
 3790  362 TIP3 OH2  -13.23959 -25.82707  42.03730 2S   553A   1.00000
 3791  362 TIP3 H1   -13.10251 -25.53343  41.12965 2S   553A   1.00000
 3792  362 TIP3 H2   -13.46788 -26.74982  41.94518 2S   553A   1.00000
 3793  363 TIP3 OH2    1.22268  -8.82265  45.94383 2S   554A   1.00000
 3794  363 TIP3 H1     0.51487  -8.97811  46.56931 2S   554A   1.00000
 3795  363 TIP3 H2     1.73872  -9.63601  45.96949 2S   554A   1.00000
 3796  364 TIP3 OH2    3.87045  -9.05964  29.87364 2S   555A   1.00000
 3797  364 TIP3 H1     3.60066  -8.16411  30.09411 2S   555A   1.00000
 3798  364 TIP3 H2     3.69197  -9.15240  28.93331 2S   555A   1.00000
 3799  365 TIP3 OH2  -17.55099 -19.41720  38.68257 2S   556A   1.00000
 3800  365 TIP3 H1   -17.55304 -20.13968  39.31849 2S   556A   1.00000
 3801  365 TIP3 H2   -17.21233 -19.80500  37.87239 2S   556A   1.00000
 3802  366 TIP3 OH2   21.18553 -12.95506  23.80785 2S   557A   1.00000
 3803  366 TIP3 H1    21.84701 -13.27408  24.42462 2S   557A   1.00000
 3804  366 TIP3 H2    20.81634 -13.75615  23.42733 2S   557A   1.00000
 3805  367 TIP3 OH2  -16.43554  -9.41691  35.64027 2S   558A   1.00000
 3806  367 TIP3 H1   -16.27867  -9.89400  36.45390 2S   558A   1.00000
 3807  367 TIP3 H2   -15.78702  -8.70280  35.64427 2S   558A   1.00000
 3808  368 TIP3 OH2   13.96690 -20.12138  29.32422 2S   559A   1.00000
 3809  368 TIP3 H1    14.52870 -19.85816  30.06065 2S   559A   1.00000
 3810  368 TIP3 H2    13.71012 -19.29607  28.91279 2S   559A   1.00000
 3811  369 TIP3 OH2   20.55958 -10.08139  24.30755 2S   560A   1.00000
 3812  369 TIP3 H1    20.78018 -11.01062  24.20017 2S   560A   1.00000
 3813  369 TIP3 H2    20.35982 -10.00342  25.25218 2S   560A   1.00000
 3814  370 TIP3 OH2   -0.62832 -27.17474  15.18081 2S   561A   1.00000
 3815  370 TIP3 H1    -0.64419 -26.43004  14.57750 2S   561A   1.00000
 3816  370 TIP3 H2    -1.40219 -27.69086  14.93663 2S   561A   1.00000
 3817  371 TIP3 OH2   -6.73703 -23.31666  19.30811 2S   562A   1.00000
 3818  371 TIP3 H1    -7.39040 -23.08760  18.64429 2S   562A   1.00000
 3819  371 TIP3 H2    -5.91515 -23.38251  18.80929 2S   562A   1.00000
 3820  372 TIP3 OH2    5.26285 -30.47077  38.31119 2S   563A   1.00000
 3821  372 TIP3 H1     5.11134 -31.39980  38.48885 2S   563A   1.00000
 3822  372 TIP3 H2     5.30236 -30.40745  37.35155 2S   563A   1.00000
 3823  373 TIP3 OH2  -13.16537 -26.72310  31.99742 2S   564A   1.00000
 3824  373 TIP3 H1   -12.85780 -26.64304  32.90422 2S   564A   1.00000
 3825  373 TIP3 H2   -14.10536 -26.51017  32.03803 2S   564A   1.00000
 3826  374 TIP3 OH2  -16.68797 -29.39262  32.46894 2S   565A   1.00000
 3827  374 TIP3 H1   -15.72783 -29.39823  32.53420 2S   565A   1.00000
 3828  374 TIP3 H2   -16.94074 -30.30613  32.60585 2S   565A   1.00000
 3829  375 TIP3 OH2  -13.66250 -18.85969  25.57967 2S   566A   1.00000
 3830  375 TIP3 H1   -14.15614 -18.47899  26.31013 2S   566A   1.00000
 3831  375 TIP3 H2   -13.71235 -18.17245  24.90410 2S   566A   1.00000
 3832  376 TIP3 OH2   -1.99377   0.78445  23.81505 2S   567A   1.00000
 3833  376 TIP3 H1    -2.32102   1.24700  23.04045 2S   567A   1.00000
 3834  376 TIP3 H2    -2.77043   0.34267  24.16545 2S   567A   1.00000
 3835  377 TIP3 OH2   -5.19479 -11.66069   7.59446 2S   568A   1.00000
 3836  377 TIP3 H1    -5.04061 -11.45061   8.51744 2S   568A   1.00000
 3837  377 TIP3 H2    -4.51686 -12.31100   7.38242 2S   568A   1.00000
 3838  378 TIP3 OH2  -17.62443 -15.75923  36.81922 2S   569A   1.00000
 3839  378 TIP3 H1   -18.16267 -14.96464  36.73065 2S   569A   1.00000
 3840  378 TIP3 H2   -18.20744 -16.39379  37.23597 2S   569A   1.00000
 3841  379 TIP3 OH2   -5.25997 -19.09220  10.75820 2S   570A   1.00000
 3842  379 TIP3 H1    -4.94861 -18.84902   9.87780 2S   570A   1.00000
 3843  379 TIP3 H2    -4.65661 -19.79493  11.02767 2S   570A   1.00000
 3844  380 TIP3 OH2  -13.63227 -24.20874  45.02321 2S   571A   1.00000
 3845  380 TIP3 H1   -12.95614 -24.88165  44.92345 2S   571A   1.00000
 3846  380 TIP3 H2   -14.04937 -24.16349  44.16156 2S   571A   1.00000
 3847  381 TIP3 OH2   -3.13655 -21.36747  49.51514 2S   572A   1.00000
 3848  381 TIP3 H1    -2.56920 -22.11441  49.70621 2S   572A   1.00000
 3849  381 TIP3 H2    -3.02239 -21.22710  48.56909 2S   572A   1.00000
 3850  382 TIP3 OH2   14.38866  -4.12600  24.87760 2S   573A   1.00000
 3851  382 TIP3 H1    14.28402  -4.98651  24.46643 2S   573A   1.00000
 3852  382 TIP3 H2    15.16151  -3.74506  24.46413 2S   573A   1.00000
 3853  383 TIP3 OH2  -15.07140 -12.70176  37.88266 2S   574A   1.00000
 3854  383 TIP3 H1   -15.43389 -12.71829  36.99207 2S   574A   1.00000
 3855  383 TIP3 H2   -15.02044 -11.76624  38.10503 2S   574A   1.00000
 3856  384 TIP3 OH2    0.68892  -4.64531  33.30820 2S   575A   1.00000
 3857  384 TIP3 H1     0.25199  -5.29137  32.74124 2S   575A   1.00000
 3858  384 TIP3 H2     0.87505  -3.92707  32.69866 2S   575A   1.00000
 3859  385 TIP3 OH2    5.81034  -3.17206  23.61111 2S   576A   1.00000
 3860  385 TIP3 H1     5.00935  -2.67992  23.43062 2S   576A   1.00000
 3861  385 TIP3 H2     5.53352  -4.09108  23.58318 2S   576A   1.00000
 3862  386 TIP3 OH2    8.74063 -20.50270  45.86668 2S   577A   1.00000
 3863  386 TIP3 H1     9.33210 -21.25602  45.95622 2S   577A   1.00000
 3864  386 TIP3 H2     8.01731 -20.69965  46.46841 2S   577A   1.00000
 3865  387 TIP3 OH2   13.58973  -6.53897  23.76349 2S   578A   1.00000
 3866  387 TIP3 H1    13.11831  -7.28108  23.37101 2S   578A   1.00000
 3867  387 TIP3 H2    12.91743  -5.85550  23.79679 2S   578A   1.00000
 3868  388 TIP3 OH2  -18.90922  -8.00802  24.69944 2S   579A   1.00000
 3869  388 TIP3 H1   -19.24284  -8.43930  25.48568 2S   579A   1.00000
 3870  388 TIP3 H2   -19.32358  -8.49207  23.98018 2S   579A   1.00000
 3871  389 TIP3 OH2    7.64143  -4.30584  27.66381 2S   580A   1.00000
 3872  389 TIP3 H1     7.27690  -4.96399  28.26130 2S   580A   1.00000
 3873  389 TIP3 H2     8.33005  -3.88085  28.19008 2S   580A   1.00000
 3874  390 TIP3 OH2  -14.04198 -16.74667  23.74633 2S   581A   1.00000
 3875  390 TIP3 H1   -14.54119 -15.96369  23.99925 2S   581A   1.00000
 3876  390 TIP3 H2   -13.55358 -16.47892  22.96520 2S   581A   1.00000
 3877  391 TIP3 OH2   10.74472 -11.24398  45.60160 2S   582A   1.00000
 3878  391 TIP3 H1    10.95092 -10.75016  46.39694 2S   582A   1.00000
 3879  391 TIP3 H2    11.60232 -11.40211  45.19449 2S   582A   1.00000
 3880  392 TIP3 OH2    7.87879 -23.59971  42.84045 2S   583A   1.00000
 3881  392 TIP3 H1     8.58174 -23.53536  43.48971 2S   583A   1.00000
 3882  392 TIP3 H2     7.43135 -24.42013  43.05810 2S   583A   1.00000
 3883  393 TIP3 OH2    2.02456 -25.10759  47.18133 2S   584A   1.00000
 3884  393 TIP3 H1     1.83352 -25.45267  46.30529 2S   584A   1.00000
 3885  393 TIP3 H2     1.51516 -25.66709  47.76813 2S   584A   1.00000
 3886  394 TIP3 OH2   -5.86937 -13.79458  47.06849 2S   585A   1.00000
 3887  394 TIP3 H1    -5.95677 -14.17468  47.94301 2S   585A   1.00000
 3888  394 TIP3 H2    -4.94048 -13.55638  46.98714 2S   585A   1.00000
 3889  395 TIP3 OH2   -4.77889  -3.66738  34.46023 2S   586A   1.00000
 3890  395 TIP3 H1    -4.11198  -4.31989  34.23817 2S   586A   1.00000
 3891  395 TIP3 H2    -4.55410  -2.93210  33.87985 2S   586A   1.00000
 3892  396 TIP3 OH2  -19.24905 -11.24790  17.02556 2S   587A   1.00000
 3893  396 TIP3 H1   -18.59814 -11.94349  17.12866 2S   587A   1.00000
 3894  396 TIP3 H2   -19.64533 -11.15905  17.89327 2S   587A   1.00000
 3895  397 TIP3 OH2    8.75297 -15.57422  10.32488 2S   588A   1.00000
 3896  397 TIP3 H1     8.48765 -14.86645  10.92207 2S   588A   1.00000
 3897  397 TIP3 H2     9.42778 -16.05654  10.81616 2S   588A   1.00000
 3898  398 TIP3 OH2  -12.84238 -12.62663  18.71282 2S   589A   1.00000
 3899  398 TIP3 H1   -12.88824 -12.98294  17.82538 2S   589A   1.00000
 3900  398 TIP3 H2   -11.94178 -12.80730  18.99626 2S   589A   1.00000
 3901  399 TIP3 OH2   -5.11533  -5.26883  37.79720 2S   590A   1.00000
 3902  399 TIP3 H1    -4.70521  -4.67730  37.16458 2S   590A   1.00000
 3903  399 TIP3 H2    -5.14477  -4.77218  38.61274 2S   590A   1.00000
 3904  400 TIP3 OH2  -14.95365  -3.56258  36.81983 2S   591A   1.00000
 3905  400 TIP3 H1   -15.36266  -4.23084  37.37032 2S   591A   1.00000
 3906  400 TIP3 H2   -14.36873  -4.05789  36.23987 2S   591A   1.00000
 3907  401 TIP3 OH2   15.95986  -6.60761  22.11564 2S   592A   1.00000
 3908  401 TIP3 H1    15.17314  -6.73509  22.65506 2S   592A   1.00000
 3909  401 TIP3 H2    15.97093  -5.66749  21.93817 2S   592A   1.00000
 3910  402 TIP3 OH2   -0.16531 -16.49902  46.52083 2S   593A   1.00000
 3911  402 TIP3 H1    -0.55325 -17.15816  45.94148 2S   593A   1.00000
 3912  402 TIP3 H2    -0.87842 -15.87577  46.68391 2S   593A   1.00000
 3913  403 TIP3 OH2    3.53154 -10.10193  27.13432 2S   594A   1.00000
 3914  403 TIP3 H1     3.22820 -10.95267  26.81793 2S   594A   1.00000
 3915  403 TIP3 H2     3.90325  -9.68424  26.35416 2S   594A   1.00000
 3916  404 TIP3 OH2    4.19749 -22.77467  46.56164 2S   595A   1.00000
 3917  404 TIP3 H1     3.55372 -22.08966  46.76537 2S   595A   1.00000
 3918  404 TIP3 H2     3.67923 -23.49832  46.20250 2S   595A   1.00000
 3919  405 TIP3 OH2   -1.44052  -5.45845  37.46215 2S   596A   1.00000
 3920  405 TIP3 H1    -1.98814  -5.39495  36.68033 2S   596A   1.00000
 3921  405 TIP3 H2    -0.55165  -5.56265  37.10218 2S   596A   1.00000
 3922  406 TIP3 OH2    1.63134 -17.99488  50.06197 2S   597A   1.00000
 3923  406 TIP3 H1     1.33024 -18.81168  50.45888 2S   597A   1.00000
 3924  406 TIP3 H2     2.04418 -18.25959  49.23763 2S   597A   1.00000
 3925  407 TIP3 OH2    4.63755 -21.49240  10.75025 2S   598A   1.00000
 3926  407 TIP3 H1     5.22225 -21.56061  11.51382 2S   598A   1.00000
 3927  407 TIP3 H2     4.06207 -22.25893  10.81997 2S   598A   1.00000
 3928  408 TIP3 OH2   -8.79362 -13.34299   9.56538 2S   599A   1.00000
 3929  408 TIP3 H1    -8.84084 -12.39201   9.42102 2S   599A   1.00000
 3930  408 TIP3 H2    -8.33646 -13.67531   8.79278 2S   599A   1.00000
 3931  409 TIP3 OH2   -6.72792   7.09962  16.15572 2S   600A   1.00000
 3932  409 TIP3 H1    -6.92685   7.46053  17.02064 2S   600A   1.00000
 3933  409 TIP3 H2    -7.12009   6.22010  16.17575 2S   600A   1.00000
 3934  410 TIP3 OH2   -1.23218 -26.82740  25.16554 2S   601A   1.00000
 3935  410 TIP3 H1    -1.01428 -26.93323  26.09643 2S   601A   1.00000
 3936  410 TIP3 H2    -2.03469 -26.30483  25.16792 2S   601A   1.00000
 3937  411 TIP3 OH2  -17.57215 -16.67097  26.20447 2S   602A   1.00000
 3938  411 TIP3 H1   -17.61129 -15.96978  25.55406 2S   602A   1.00000
 3939  411 TIP3 H2   -16.65281 -16.68978  26.47912 2S   602A   1.00000
 3940  412 TIP3 OH2   18.71839  -1.64191  33.28395 2S   603A   1.00000
 3941  412 TIP3 H1    19.21986  -1.50812  34.09379 2S   603A   1.00000
 3942  412 TIP3 H2    18.05138  -2.28511  33.52519 2S   603A   1.00000
 3943  413 TIP3 OH2   20.05241 -15.92010  22.30672 2S   604A   1.00000
 3944  413 TIP3 H1    19.32342 -16.20144  22.86573 2S   604A   1.00000
 3945  413 TIP3 H2    20.12625 -16.61435  21.65067 2S   604A   1.00000
 3946  414 TIP3 OH2  -15.88977 -25.83419  39.15324 2S   605A   1.00000
 3947  414 TIP3 H1   -16.19210 -24.94076  38.98018 2S   605A   1.00000
 3948  414 TIP3 H2   -16.68807 -26.33152  39.33231 2S   605A   1.00000
 3949  415 TIP3 OH2   -5.89196 -11.27029  50.83797 2S   606A   1.00000
 3950  415 TIP3 H1    -6.79353 -11.08955  50.54724 2S   606A   1.00000
 3951  415 TIP3 H2    -5.86884 -12.23228  50.89451 2S   606A   1.00000
 3952  416 TIP3 OH2    6.74431   2.34051  37.73784 2S   607A   1.00000
 3953  416 TIP3 H1     6.43879   3.21220  37.98963 2S   607A   1.00000
 3954  416 TIP3 H2     6.59076   1.79522  38.51318 2S   607A   1.00000
 3955  417 TIP3 OH2   -3.11007 -32.81516  39.02841 2S   608A   1.00000
 3956  417 TIP3 H1    -3.50615 -33.43807  38.41874 2S   608A   1.00000
 3957  417 TIP3 H2    -3.77960 -32.12554  39.10786 2S   608A   1.00000
 3958  418 TIP3 OH2   19.27049 -21.54767  24.35070 2S   609A   1.00000
 3959  418 TIP3 H1    18.89641 -22.43252  24.34613 2S   609A   1.00000
 3960  418 TIP3 H2    18.64440 -21.03317  24.86205 2S   609A   1.00000
 3961  419 TIP3 OH2   18.89779 -23.99846  29.64176 2S   610A   1.00000
 3962  419 TIP3 H1    19.50319 -24.72951  29.76808 2S   610A   1.00000
 3963  419 TIP3 H2    18.34110 -24.27254  28.91036 2S   610A   1.00000
 3964  420 TIP3 OH2    8.69915 -25.24911  24.12852 2S   611A   1.00000
 3965  420 TIP3 H1     9.24420 -25.49613  23.37517 2S   611A   1.00000
 3966  420 TIP3 H2     9.33781 -25.03334  24.81486 2S   611A   1.00000
 3967  421 TIP3 OH2    8.79434 -19.49547   8.41174 2S   612A   1.00000
 3968  421 TIP3 H1     9.37113 -19.70400   9.15023 2S   612A   1.00000
 3969  421 TIP3 H2     9.38249 -19.44905   7.65763 2S   612A   1.00000
 3970  422 TIP3 OH2   14.99590 -22.63248  32.74699 2S   613A   1.00000
 3971  422 TIP3 H1    15.35751 -22.62483  33.63413 2S   613A   1.00000
 3972  422 TIP3 H2    15.24527 -21.77675  32.38497 2S   613A   1.00000
 3973  423 TIP3 OH2   15.34984   0.23001  31.41623 2S   614A   1.00000
 3974  423 TIP3 H1    15.88975  -0.53701  31.19933 2S   614A   1.00000
 3975  423 TIP3 H2    15.73041   0.56477  32.22389 2S   614A   1.00000
 3976  424 TIP3 OH2    2.55979 -25.61345  20.71640 2S   615A   1.00000
 3977  424 TIP3 H1     2.68902 -25.82812  21.64184 2S   615A   1.00000
 3978  424 TIP3 H2     3.31263 -25.06157  20.48866 2S   615A   1.00000
 3979  425 TIP3 OH2   -2.58668  -5.46382  43.03143 2S   616A   1.00000
 3980  425 TIP3 H1    -3.25032  -5.05382  42.46450 2S   616A   1.00000
 3981  425 TIP3 H2    -2.28770  -4.76034  43.60522 2S   616A   1.00000
 3982  426 TIP3 OH2   20.00345 -14.09986  38.22329 2S   617A   1.00000
 3983  426 TIP3 H1    20.66834 -14.31091  38.88041 2S   617A   1.00000
 3984  426 TIP3 H2    19.87456 -13.15444  38.30829 2S   617A   1.00000
 3985  427 TIP3 OH2  -11.98541 -27.27174  29.55461 2S   618A   1.00000
 3986  427 TIP3 H1   -12.15534 -26.94699  30.44738 2S   618A   1.00000
 3987  427 TIP3 H2   -12.83897 -27.60388  29.27673 2S   618A   1.00000
 3988  428 TIP3 OH2    5.31801  -1.36812  31.50376 2S   619A   1.00000
 3989  428 TIP3 H1     5.13095  -0.99954  32.37202 2S   619A   1.00000
 3990  428 TIP3 H2     6.27069  -1.45059  31.48250 2S   619A   1.00000
 3991  429 TIP3 OH2    3.93703  -0.31090  33.78738 2S   620A   1.00000
 3992  429 TIP3 H1     3.22021  -0.02957  34.35508 2S   620A   1.00000
 3993  429 TIP3 H2     3.47885  -0.65678  33.01277 2S   620A   1.00000
 3994  430 TIP3 OH2  -18.00063 -36.82574  30.27486 2S   621A   1.00000
 3995  430 TIP3 H1   -18.85288 -36.55537  30.61758 2S   621A   1.00000
 3996  430 TIP3 H2   -17.39942 -36.15599  30.60533 2S   621A   1.00000
 3997  431 TIP3 OH2    2.06137  -3.08223  36.94074 2S   622A   1.00000
 3998  431 TIP3 H1     1.79561  -3.86861  36.45258 2S   622A   1.00000
 3999  431 TIP3 H2     1.39367  -3.00708  37.62115 2S   622A   1.00000
 4000  432 TIP3 OH2   -0.68107  -2.21646  33.58333 2S   623A   1.00000
 4001  432 TIP3 H1    -0.58248  -2.10328  32.63306 2S   623A   1.00000
 4002  432 TIP3 H2    -0.35580  -3.10556  33.74450 2S   623A   1.00000
 4003  433 TIP3 OH2  -17.39078  -5.09395  32.28831 2S   624A   1.00000
 4004  433 TIP3 H1   -16.65302  -4.66633  31.85317 2S   624A   1.00000
 4005  433 TIP3 H2   -17.10267  -5.20519  33.19473 2S   624A   1.00000
 4006  434 TIP3 OH2   18.06091 -21.15817  30.25118 2S   625A   1.00000
 4007  434 TIP3 H1    18.45406 -22.00190  30.48435 2S   625A   1.00000
 4008  434 TIP3 H2    18.56420 -20.87865  29.47793 2S   625A   1.00000
 4009  435 TIP3 OH2   -8.63699 -23.74895  52.90937 2S   626A   1.00000
 4010  435 TIP3 H1    -8.27214 -23.51958  53.76470 2S   626A   1.00000
 4011  435 TIP3 H2    -7.97018 -23.46459  52.28373 2S   626A   1.00000
 4012  436 TIP3 OH2   15.23732 -12.78673  43.15917 2S   627A   1.00000
 4013  436 TIP3 H1    15.21996 -13.59042  42.63759 2S   627A   1.00000
 4014  436 TIP3 H2    14.40047 -12.79245  43.62928 2S   627A   1.00000
 4015  437 TIP3 OH2   -9.32113 -26.61359  29.03452 2S   628A   1.00000
 4016  437 TIP3 H1   -10.24684 -26.78861  29.24078 2S   628A   1.00000
 4017  437 TIP3 H2    -9.18660 -27.04975  28.19414 2S   628A   1.00000
 4018  438 TIP3 OH2  -16.37922   2.85441  23.69016 2S   629A   1.00000
 4019  438 TIP3 H1   -16.41010   3.43974  24.44830 2S   629A   1.00000
 4020  438 TIP3 H2   -16.91195   3.29997  23.03015 2S   629A   1.00000
 4021  439 TIP3 OH2  -13.85548 -14.40106  46.77743 2S   630A   1.00000
 4022  439 TIP3 H1   -14.35295 -13.76921  46.26080 2S   630A   1.00000
 4023  439 TIP3 H2   -13.42835 -13.87239  47.45887 2S   630A   1.00000
 4024  440 TIP3 OH2   12.75870  -1.22413  45.99285 2S   631A   1.00000
 4025  440 TIP3 H1    12.24175  -0.52284  46.39062 2S   631A   1.00000
 4026  440 TIP3 H2    12.63701  -1.97290  46.57776 2S   631A   1.00000
 4027  441 TIP3 OH2   -7.57411 -20.36310  12.19989 2S   632A   1.00000
 4028  441 TIP3 H1    -7.58508 -21.32226  12.19116 2S   632A   1.00000
 4029  441 TIP3 H2    -6.76350 -20.12936  11.73964 2S   632A   1.00000
 4030  442 TIP3 OH2   12.77439 -24.48576  11.61290 2S   633A   1.00000
 4031  442 TIP3 H1    13.04487 -23.99383  10.83719 2S   633A   1.00000
 4032  442 TIP3 H2    13.59203 -24.67659  12.07250 2S   633A   1.00000
 4033  443 TIP3 OH2   -3.65204 -28.35292  26.50022 2S   634A   1.00000
 4034  443 TIP3 H1    -2.94770 -28.50089  25.86747 2S   634A   1.00000
 4035  443 TIP3 H2    -4.11125 -29.19155  26.54466 2S   634A   1.00000
 4036  444 TIP3 OH2  -13.70913 -29.51586  32.60813 2S   635A   1.00000
 4037  444 TIP3 H1   -13.15594 -28.74850  32.43943 2S   635A   1.00000
 4038  444 TIP3 H2   -13.09258 -30.20207  32.86341 2S   635A   1.00000
 4039  445 TIP3 OH2  -12.22304 -16.80777  21.54458 2S   636A   1.00000
 4040  445 TIP3 H1   -11.26658 -16.90233  21.49874 2S   636A   1.00000
 4041  445 TIP3 H2   -12.32449 -15.85584  21.58800 2S   636A   1.00000
 4042  446 TIP3 OH2   -5.90658   6.37820  13.51645 2S   637A   1.00000
 4043  446 TIP3 H1    -6.67750   5.81421  13.45779 2S   637A   1.00000
 4044  446 TIP3 H2    -5.97837   6.77695  14.38985 2S   637A   1.00000
 4045  447 TIP3 OH2    7.75437 -13.46681  11.92180 2S   638A   1.00000
 4046  447 TIP3 H1     7.22575 -13.02100  11.24926 2S   638A   1.00000
 4047  447 TIP3 H2     8.46907 -12.84495  12.10242 2S   638A   1.00000
 4048  448 TIP3 OH2  -19.28714 -13.41808  36.54876 2S   639A   1.00000
 4049  448 TIP3 H1   -19.77358 -12.70558  36.96356 2S   639A   1.00000
 4050  448 TIP3 H2   -19.39661 -13.26184  35.60553 2S   639A   1.00000
 4051  449 TIP3 OH2  -10.67774  -8.74252  48.14781 2S   640A   1.00000
 4052  449 TIP3 H1   -10.12097  -8.50066  48.88767 2S   640A   1.00000
 4053  449 TIP3 H2   -10.52768  -9.68545  48.03321 2S   640A   1.00000
 4054  450 TIP3 OH2   -3.05418 -27.32111  46.69578 2S   641A   1.00000
 4055  450 TIP3 H1    -3.12393 -27.71699  47.56391 2S   641A   1.00000
 4056  450 TIP3 H2    -3.81321 -27.66534  46.21568 2S   641A   1.00000
 4057  451 TIP3 OH2  -14.49298  -0.82014  36.36581 2S   642A   1.00000
 4058  451 TIP3 H1   -15.04658  -0.36118  36.99740 2S   642A   1.00000
 4059  451 TIP3 H2   -14.62292  -1.75357  36.57468 2S   642A   1.00000
 4060  452 TIP3 OH2  -14.54261 -10.18279  41.55943 2S   643A   1.00000
 4061  452 TIP3 H1   -14.64063 -10.41670  40.63577 2S   643A   1.00000
 4062  452 TIP3 H2   -14.40592 -11.03607  41.98349 2S   643A   1.00000
 4063  453 TIP3 OH2  -12.00103 -20.77463  24.31685 2S   644A   1.00000
 4064  453 TIP3 H1   -12.04222 -20.27124  23.50118 2S   644A   1.00000
 4065  453 TIP3 H2   -12.56169 -20.27189  24.91894 2S   644A   1.00000
 4066  454 TIP3 OH2   18.48391  -3.66289  26.60949 2S   645A   1.00000
 4067  454 TIP3 H1    17.96020  -4.26633  27.13561 2S   645A   1.00000
 4068  454 TIP3 H2    18.66991  -2.93628  27.21454 2S   645A   1.00000
 4069  455 TIP3 OH2   12.33697 -27.38934  26.43927 2S   646A   1.00000
 4070  455 TIP3 H1    12.22885 -28.27273  26.08797 2S   646A   1.00000
 4071  455 TIP3 H2    13.08865 -27.44880  27.02893 2S   646A   1.00000
 4072  456 TIP3 OH2   11.48517  -1.21313  32.70435 2S   647A   1.00000
 4073  456 TIP3 H1    10.61164  -0.80919  32.67833 2S   647A   1.00000
 4074  456 TIP3 H2    11.71010  -1.22506  33.63391 2S   647A   1.00000
 4075  457 TIP3 OH2  -11.37723  -9.89585   9.82794 2S   648A   1.00000
 4076  457 TIP3 H1   -12.19518 -10.36281   9.66555 2S   648A   1.00000
 4077  457 TIP3 H2   -10.70250 -10.44563   9.42055 2S   648A   1.00000
 4078  458 TIP3 OH2   10.77425 -22.53146  45.80436 2S   649A   1.00000
 4079  458 TIP3 H1    10.92599 -22.90064  46.67494 2S   649A   1.00000
 4080  458 TIP3 H2    11.43386 -22.95401  45.25171 2S   649A   1.00000
 4081  459 TIP3 OH2  -18.76416 -12.35199  28.67909 2S   650A   1.00000
 4082  459 TIP3 H1   -17.92079 -12.59589  29.06954 2S   650A   1.00000
 4083  459 TIP3 H2   -18.55520 -12.17705  27.75861 2S   650A   1.00000
 4084  460 TIP3 OH2  -11.76961 -19.59362  21.54048 2S   651A   1.00000
 4085  460 TIP3 H1   -11.89155 -18.64166  21.60972 2S   651A   1.00000
 4086  460 TIP3 H2   -12.47999 -19.86433  20.95657 2S   651A   1.00000
 4087  461 TIP3 OH2   -6.56040 -30.70887  41.10825 2S   652A   1.00000
 4088  461 TIP3 H1    -6.95178 -29.93070  41.52054 2S   652A   1.00000
 4089  461 TIP3 H2    -7.20121 -31.40948  41.26947 2S   652A   1.00000
 4090  462 TIP3 OH2   -5.46133   3.01888  15.45496 2S   653A   1.00000
 4091  462 TIP3 H1    -5.81199   2.46384  14.75796 2S   653A   1.00000
 4092  462 TIP3 H2    -6.20534   3.56599  15.72282 2S   653A   1.00000
 4093  463 TIP3 OH2    6.88291 -21.84702  47.41171 2S   654A   1.00000
 4094  463 TIP3 H1     6.10157 -22.32813  47.69505 2S   654A   1.00000
 4095  463 TIP3 H2     7.04240 -22.20104  46.53701 2S   654A   1.00000
 4096  464 TIP3 OH2  -10.06657 -29.19397  18.78028 2S   655A   1.00000
 4097  464 TIP3 H1   -10.85331 -28.75987  19.12871 2S   655A   1.00000
 4098  464 TIP3 H2   -10.39701 -30.02765  18.44485 2S   655A   1.00000
 4099  465 TIP3 OH2    6.02559 -12.37830  10.02391 2S   656A   1.00000
 4100  465 TIP3 H1     5.21907 -12.07323  10.45696 2S   656A   1.00000
 4101  465 TIP3 H2     5.83284 -12.32889   9.08685 2S   656A   1.00000
 4102  466 TIP3 OH2   12.16323  -9.65142  48.74874 2S   657A   1.00000
 4103  466 TIP3 H1    12.19988  -9.41167  49.67566 2S   657A   1.00000
 4104  466 TIP3 H2    12.93718  -9.23652  48.36647 2S   657A   1.00000
 4105  467 TIP3 OH2  -21.23622 -31.32675  38.00655 2S   658A   1.00000
 4106  467 TIP3 H1   -20.63641 -32.07357  37.99030 2S   658A   1.00000
 4107  467 TIP3 H2   -20.67434 -30.57150  37.82984 2S   658A   1.00000
 4108  468 TIP3 OH2   18.73827  -1.91870  28.82570 2S   659A   1.00000
 4109  468 TIP3 H1    19.32016  -1.18995  29.04001 2S   659A   1.00000
 4110  468 TIP3 H2    18.09179  -1.91452  29.53927 2S   659A   1.00000
 4111  469 TIP3 OH2  -13.54212 -14.09356  11.62068 2S   660A   1.00000
 4112  469 TIP3 H1   -13.60074 -14.45493  10.73522 2S   660A   1.00000
 4113  469 TIP3 H2   -14.42849 -13.78657  11.81258 2S   660A   1.00000
 4114  470 TIP3 OH2  -16.10849  -1.14664  33.76913 2S   661A   1.00000
 4115  470 TIP3 H1   -15.43753  -0.95865  33.11278 2S   661A   1.00000
 4116  470 TIP3 H2   -15.65223  -1.05136  34.60818 2S   661A   1.00000
 4117  471 TIP3 OH2   17.51210 -11.15949  42.70329 2S   662A   1.00000
 4118  471 TIP3 H1    16.73256 -11.71193  42.83380 2S   662A   1.00000
 4119  471 TIP3 H2    17.97784 -11.21207  43.53757 2S   662A   1.00000
 4120  472 TIP3 OH2   11.37600 -27.67944  22.31285 2S   663A   1.00000
 4121  472 TIP3 H1    11.34184 -26.75861  22.59162 2S   663A   1.00000
 4122  472 TIP3 H2    11.17720 -28.17909  23.10409 2S   663A   1.00000
 4123  473 TIP3 OH2    2.09992  -1.13942  31.77463 2S   664A   1.00000
 4124  473 TIP3 H1     1.20537  -1.29459  31.45253 2S   664A   1.00000
 4125  473 TIP3 H2     2.66166  -1.46620  31.07023 2S   664A   1.00000
 4126  474 TIP3 OH2   -0.91032  -2.49476  18.38196 2S   665A   1.00000
 4127  474 TIP3 H1    -0.17622  -2.98369  18.75393 2S   665A   1.00000
 4128  474 TIP3 H2    -1.15364  -2.99144  17.60027 2S   665A   1.00000
 4129  475 TIP3 OH2   19.57636 -20.34253  27.96385 2S   666A   1.00000
 4130  475 TIP3 H1    20.03410 -19.50983  28.12658 2S   666A   1.00000
 4131  475 TIP3 H2    19.71414 -20.48982  27.02753 2S   666A   1.00000
 4132  476 TIP3 OH2   21.13871 -17.97110  27.98461 2S   667A   1.00000
 4133  476 TIP3 H1    21.87850 -17.47708  28.33863 2S   667A   1.00000
 4134  476 TIP3 H2    20.85454 -17.46840  27.22052 2S   667A   1.00000
 4135  477 TIP3 OH2   13.49451 -11.52117  45.08589 2S   668A   1.00000
 4136  477 TIP3 H1    13.37603 -11.07725  45.92768 2S   668A   1.00000
 4137  477 TIP3 H2    14.44552 -11.62129  45.02213 2S   668A   1.00000
 4138  478 TIP3 OH2   -8.54959 -10.96548  49.92016 2S   669A   1.00000
 4139  478 TIP3 H1    -9.07886 -11.28847  50.65807 2S   669A   1.00000
 4140  478 TIP3 H2    -9.18937 -10.86351  49.21268 2S   669A   1.00000
 4141  479 TIP3 OH2  -12.26919 -13.16620  48.79381 2S   670A   1.00000
 4142  479 TIP3 H1   -11.79324 -13.98165  48.62846 2S   670A   1.00000
 4143  479 TIP3 H2   -11.64961 -12.47354  48.54353 2S   670A   1.00000
 4144  480 TIP3 OH2    5.18707 -14.42249   8.21901 2S   671A   1.00000
 4145  480 TIP3 H1     5.06426 -13.96786   9.05468 2S   671A   1.00000
 4146  480 TIP3 H2     4.43439 -15.01708   8.17038 2S   671A   1.00000
 4147  481 TIP3 OH2   -4.19456   1.62169  21.85185 2S   672A   1.00000
 4148  481 TIP3 H1    -4.32895   1.09537  21.05407 2S   672A   1.00000
 4149  481 TIP3 H2    -4.82052   2.33998  21.75672 2S   672A   1.00000
 4150  482 TIP3 OH2  -14.27178 -14.74475  39.63462 2S   673A   1.00000
 4151  482 TIP3 H1   -14.53464 -13.92856  39.19231 2S   673A   1.00000
 4152  482 TIP3 H2   -14.31637 -15.39749  38.93651 2S   673A   1.00000
 4153  483 TIP3 OH2  -14.88527  -9.96934  38.62260 2S   674A   1.00000
 4154  483 TIP3 H1   -14.82315  -9.41336  37.84509 2S   674A   1.00000
 4155  483 TIP3 H2   -14.76992  -9.35275  39.34658 2S   674A   1.00000
 4156  484 TIP3 OH2   -6.75623 -23.10880  48.32336 2S   675A   1.00000
 4157  484 TIP3 H1    -6.35476 -22.94825  47.46972 2S   675A   1.00000
 4158  484 TIP3 H2    -6.09513 -22.82038  48.95391 2S   675A   1.00000
 4159  485 TIP3 OH2    9.85218 -11.77831  12.63589 2S   676A   1.00000
 4160  485 TIP3 H1    10.69099 -11.39928  12.37713 2S   676A   1.00000
 4161  485 TIP3 H2     9.75265 -11.51508  13.55874 2S   676A   1.00000
 4162  486 TIP3 OH2  -10.51303 -11.78378  51.79887 2S   677A   1.00000
 4163  486 TIP3 H1   -11.09330 -11.75360  52.55884 2S   677A   1.00000
 4164  486 TIP3 H2   -10.50245 -12.71454  51.54764 2S   677A   1.00000
 4165  487 TIP3 OH2  -16.55082 -14.12043  19.75462 2S   678A   1.00000
 4166  487 TIP3 H1   -15.79886 -14.70295  19.62659 2S   678A   1.00000
 4167  487 TIP3 H2   -16.15814 -13.24261  19.79789 2S   678A   1.00000
 4168  488 TIP3 OH2   -2.23286 -26.35272  22.39772 2S   679A   1.00000
 4169  488 TIP3 H1    -1.40971 -26.39659  22.88842 2S   679A   1.00000
 4170  488 TIP3 H2    -1.96875 -26.15010  21.49943 2S   679A   1.00000
 4171  489 TIP3 OH2   21.29904 -19.49606  23.32889 2S   680A   1.00000
 4172  489 TIP3 H1    20.60716 -20.02446  23.73535 2S   680A   1.00000
 4173  489 TIP3 H2    21.81337 -20.13072  22.82991 2S   680A   1.00000
 4174  490 TIP3 OH2  -14.92081 -18.19874  49.39071 2S   681A   1.00000
 4175  490 TIP3 H1   -15.33598 -17.38804  49.68351 2S   681A   1.00000
 4176  490 TIP3 H2   -14.39970 -17.92561  48.62642 2S   681A   1.00000
 4177  491 TIP3 OH2   14.63577 -12.99009  47.41889 2S   682A   1.00000
 4178  491 TIP3 H1    14.99876 -12.10705  47.34700 2S   682A   1.00000
 4179  491 TIP3 H2    15.08289 -13.36710  48.17687 2S   682A   1.00000
 4180  492 TIP3 OH2   -5.52789 -25.89321  22.44353 2S   683A   1.00000
 4181  492 TIP3 H1    -4.71360 -26.04639  22.92539 2S   683A   1.00000
 4182  492 TIP3 H2    -5.25740 -25.92701  21.52252 2S   683A   1.00000
 4183  493 TIP3 OH2   -8.32266 -32.89753  41.43255 2S   684A   1.00000
 4184  493 TIP3 H1    -8.92811 -33.39747  41.98012 2S   684A   1.00000
 4185  493 TIP3 H2    -8.14505 -33.47014  40.68534 2S   684A   1.00000
 4186  494 LIG  O      4.64300   1.24400  -0.62200 LIG  1      0.00000
 4187  494 LIG  O1     4.91800  -4.82200  -3.28400 LIG  1      0.00000
 4188  494 LIG  O2    10.14900   3.08800  -0.66700 LIG  1      0.00000
 4189  494 LIG  O3    12.36600   0.21700  -1.22300 LIG  1      0.00000
 4190  494 LIG  O4    12.76900   3.83800  -1.44700 LIG  1      0.00000
 4191  494 LIG  O5     8.24100   2.86900  -1.95300 LIG  1      0.00000
 4192  494 LIG  C      5.92000  -1.85700   1.21300 LIG  1      0.00000
 4193  494 LIG  C1     4.88400  -0.98600   0.44100 LIG  1      0.00000
 4194  494 LIG  C2     4.02700  -1.75500  -0.62400 LIG  1      0.00000
 4195  494 LIG  C3     6.54500  -1.03000   2.38000 LIG  1      0.00000
 4196  494 LIG  C4     3.65600  -3.20100  -0.19500 LIG  1      0.00000
 4197  494 LIG  C5     5.29700  -3.13800   1.77000 LIG  1      0.00000
 4198  494 LIG  C6     5.56800   0.31500  -0.07200 LIG  1      0.00000
 4199  494 LIG  C7     3.88700  -3.40900   1.29400 LIG  1      0.00000
 4200  494 LIG  C8     7.16900   0.18400   1.81000 LIG  1      0.00000
 4201  494 LIG  C9     4.00200  -4.40800  -1.12300 LIG  1      0.00000
 4202  494 LIG  C10    4.61200  -1.65500  -2.03500 LIG  1      0.00000
 4203  494 LIG  C11    7.72300  -1.70600   3.08900 LIG  1      0.00000
 4204  494 LIG  C12    6.29300   1.08600   1.02200 LIG  1      0.00000
 4205  494 LIG  C13    7.02800  -2.33900   0.26000 LIG  1      0.00000
 4206  494 LIG  C14    2.66300  -1.05900  -0.71100 LIG  1      0.00000
 4207  494 LIG  C15    8.49200   0.23600   1.97500 LIG  1      0.00000
 4208  494 LIG  C16    5.54500  -0.61200   3.46400 LIG  1      0.00000
 4209  494 LIG  C17    8.98800  -0.94600   2.72200 LIG  1      0.00000
 4210  494 LIG  C18    4.02300  -2.66900  -2.97900 LIG  1      0.00000
 4211  494 LIG  C19    4.45500  -4.00600  -2.50200 LIG  1      0.00000
 4212  494 LIG  C20    2.72600  -5.21600  -1.32100 LIG  1      0.00000
 4213  494 LIG  C21    5.02300  -5.40800  -0.58900 LIG  1      0.00000
 4214  494 LIG  C22    9.42700   1.23400   1.35500 LIG  1      0.00000
 4215  494 LIG  C23    9.77700   0.74900  -0.06000 LIG  1      0.00000
 4216  494 LIG  C24   10.66000   1.43800   2.21900 LIG  1      0.00000
 4217  494 LIG  C25   10.52100   1.73400  -0.97500 LIG  1      0.00000
 4218  494 LIG  C26   12.05100   1.57200  -0.92400 LIG  1      0.00000
 4219  494 LIG  C27   12.83900   2.48500  -1.88400 LIG  1      0.00000
 4220  494 LIG  C28   14.30900   2.09600  -1.90200 LIG  1      0.00000
 4221  494 LIG  C29   12.32700   2.41700  -3.31400 LIG  1      0.00000
 4222  494 LIG  C30    8.98100   3.52200  -1.22800 LIG  1      0.00000
 4223  494 LIG  C31    8.69900   4.92400  -0.79000 LIG  1      0.00000
 4224  494 LIG  H      4.14600  -0.65300   1.17200 LIG  1      0.00000
 4225  494 LIG  H1     2.56400  -3.22200  -0.22500 LIG  1      0.00000
 4226  494 LIG  H2     5.27900  -3.14700   2.86000 LIG  1      0.00000
 4227  494 LIG  H3     5.93100  -3.98700   1.51300 LIG  1      0.00000
 4228  494 LIG  H4     6.28900   0.08300  -0.86000 LIG  1      0.00000
 4229  494 LIG  H5     3.58400  -4.41700   1.59000 LIG  1      0.00000
 4230  494 LIG  H6     3.21900  -2.73400   1.83700 LIG  1      0.00000
 4231  494 LIG  H7     5.69600  -1.78000  -2.01400 LIG  1      0.00000
 4232  494 LIG  H8     4.42500  -0.66100  -2.44700 LIG  1      0.00000
 4233  494 LIG  H9     7.82200  -2.76900   2.85900 LIG  1      0.00000
 4234  494 LIG  H10    7.58500  -1.64800   4.17300 LIG  1      0.00000
 4235  494 LIG  H11    5.56900   1.56300   1.68900 LIG  1      0.00000
 4236  494 LIG  H12    6.85400   1.91000   0.57300 LIG  1      0.00000
 4237  494 LIG  H13    7.58700  -1.52100  -0.19600 LIG  1      0.00000
 4238  494 LIG  H14    7.74700  -2.98600   0.76400 LIG  1      0.00000
 4239  494 LIG  H15    6.61700  -2.93500  -0.55200 LIG  1      0.00000
 4240  494 LIG  H16    1.96300  -1.62400  -1.33300 LIG  1      0.00000
 4241  494 LIG  H17    2.73000  -0.06700  -1.15500 LIG  1      0.00000
 4242  494 LIG  H18    2.21500  -0.95900   0.28200 LIG  1      0.00000
 4243  494 LIG  H19    5.16700  -1.47300   4.01800 LIG  1      0.00000
 4244  494 LIG  H20    6.02200   0.04500   4.19800 LIG  1      0.00000
 4245  494 LIG  H21    4.68400  -0.06900   3.06600 LIG  1      0.00000
 4246  494 LIG  H22    9.63500  -1.55600   2.08700 LIG  1      0.00000
 4247  494 LIG  H23    9.53800  -0.66500   3.62400 LIG  1      0.00000
 4248  494 LIG  H24    4.43000  -2.52100  -3.98300 LIG  1      0.00000
 4249  494 LIG  H25    2.93200  -2.62600  -3.02900 LIG  1      0.00000
 4250  494 LIG  H26    2.34800  -5.57200  -0.35800 LIG  1      0.00000
 4251  494 LIG  H27    2.89800  -6.09000  -1.95800 LIG  1      0.00000
 4252  494 LIG  H28    1.94400  -4.61300  -1.79200 LIG  1      0.00000
 4253  494 LIG  H29    4.72700  -5.80800   0.38200 LIG  1      0.00000
 4254  494 LIG  H30    6.01600  -4.96300  -0.49700 LIG  1      0.00000
 4255  494 LIG  H31    5.12100  -6.26800  -1.25800 LIG  1      0.00000
 4256  494 LIG  H32    8.90900   2.19400   1.30100 LIG  1      0.00000
 4257  494 LIG  H33    4.06900   0.73900  -1.22200 LIG  1      0.00000
 4258  494 LIG  H34    8.83500   0.52600  -0.57100 LIG  1      0.00000
 4259  494 LIG  H35   10.30200  -0.20800  -0.00800 LIG  1      0.00000
 4260  494 LIG  H36   11.21500   2.31800   1.88600 LIG  1      0.00000
 4261  494 LIG  H37   11.33300   0.57900   2.15700 LIG  1      0.00000
 4262  494 LIG  H38   10.39900   1.59600   3.26900 LIG  1      0.00000
 4263  494 LIG  H39   10.21400   1.47700  -1.99400 LIG  1      0.00000
 4264  494 LIG  H40   12.39800   1.77700   0.09100 LIG  1      0.00000
 4265  494 LIG  H41   13.33500   0.16700  -1.27700 LIG  1      0.00000
 4266  494 LIG  H42   14.89200   2.82400  -2.47400 LIG  1      0.00000
 4267  494 LIG  H43   14.45700   1.11000  -2.35200 LIG  1      0.00000
 4268  494 LIG  H44   14.71400   2.08500  -0.88600 LIG  1      0.00000
 4269  494 LIG  H45   11.32100   2.83900  -3.39900 LIG  1      0.00000
 4270  494 LIG  H46   12.96700   3.01000  -3.97400 LIG  1      0.00000
 4271  494 LIG  H47   12.31600   1.38500  -3.67600 LIG  1      0.00000
 4272  494 LIG  H48   13.27000   4.35900  -2.09600 LIG  1      0.00000
 4273  494 LIG  H49    7.78700   5.26800  -1.28400 LIG  1      0.00000
 4274  494 LIG  H50    9.52700   5.57900  -1.08000 LIG  1      0.00000
 4275  494 LIG  H51    8.54900   4.94700   0.29300 LIG  1      0.00000
