# Supplementary material for: Exploring the mechanism of Alisma orientale for the treatment of pregnancy induced hypertension and potential hepato-nephrotoxicity by using network pharmacology, network toxicology, molecular docking and molecular dynamics simulation
Source: Front Pharmacol. 2022 Nov 15;13:1027112. doi: 10.3389/fphar.2022.1027112 (PMC9705790; doi:10.3389/fphar.2022.1027112)
Supplement: Supplementary file 8 [file DataSheet6.zip › HSP90AA1/HSPE24/clusters.dock4.csv]

Cluster ClusterRank deltaG deltaGelec deltaGvdw deltaGligsolvnonpol deltaGligsolvpol deltaGprotsolvnonpol deltaGprotsolvpol deltaGcompsolvnonpol deltaGcompsolvpol extraFull surfFull solvFull IntraFull InterFull FullFitness SimpleFitness Energy
0 0 -5.082954 0.0 -13.9389 16.6049 -11.9957 196.383 -1109.66 204.857 -1105.4 0.0 204.857 -1105.4 92.5634 -13.9389 -821.9185 64.1359 64.1359
0 1 -5.082954 0.0 -13.9389 16.6049 -11.9957 196.383 -1109.66 204.857 -1105.4 0.0 204.857 -1105.4 92.5634 -13.9389 -821.9185 64.1359 64.1359
0 2 -5.082954 0.0 -13.9389 16.6049 -11.9957 196.383 -1109.66 204.857 -1105.4 0.0 204.857 -1105.4 92.5634 -13.9389 -821.9185 64.1359 64.1359
0 3 -5.093479 0.0 -13.124 16.582 -12.6438 196.383 -1109.66 204.362 -1106.75 0.0 204.362 -1106.75 94.8878 -13.124 -820.6242 66.1965 66.1965
0 4 -5.093479 0.0 -13.124 16.582 -12.6438 196.383 -1109.66 204.362 -1106.75 0.0 204.362 -1106.75 94.8878 -13.124 -820.6242 66.1965 66.1965
0 5 -5.1133394 0.0 -14.2077 16.5474 -11.7811 196.383 -1109.66 203.922 -1103.91 0.0 203.922 -1103.91 97.0568 -14.2077 -817.1389 68.3819 68.3819
0 6 -5.1133394 0.0 -14.2077 16.5474 -11.7811 196.383 -1109.66 203.922 -1103.91 0.0 203.922 -1103.91 97.0568 -14.2077 -817.1389 68.3819 68.3819
0 7 -5.1133394 0.0 -14.2077 16.5474 -11.7811 196.383 -1109.66 203.922 -1103.91 0.0 203.922 -1103.91 97.0568 -14.2077 -817.1389 68.3819 68.3819
1 0 -5.1088486 0.0 -15.7088 16.3674 -12.6011 196.383 -1109.66 203.298 -1101.65 0.0 203.298 -1101.65 104.636 -15.7088 -809.4248 71.4251 71.4251
1 1 -5.1088486 0.0 -15.7088 16.3674 -12.6011 196.383 -1109.66 203.298 -1101.65 0.0 203.298 -1101.65 104.636 -15.7088 -809.4248 71.4251 71.4251
1 2 -4.734081 0.0 -10.0569 16.436 -13.0206 196.383 -1109.66 203.611 -1105.06 0.0 203.611 -1105.06 103.752 -10.0569 -807.754 72.8559 72.8559
1 3 -4.734081 0.0 -10.0569 16.436 -13.0206 196.383 -1109.66 203.611 -1105.06 0.0 203.611 -1105.06 103.752 -10.0569 -807.754 72.8559 72.8559
1 4 -4.734081 0.0 -10.0569 16.436 -13.0206 196.383 -1109.66 203.611 -1105.06 0.0 203.611 -1105.06 103.752 -10.0569 -807.754 72.8559 72.8559
1 5 -4.734081 0.0 -10.0569 16.436 -13.0206 196.383 -1109.66 203.611 -1105.06 0.0 203.611 -1105.06 103.752 -10.0569 -807.754 72.8559 72.8559
1 6 -4.73393 0.0 -10.3137 16.3838 -12.9238 196.383 -1109.66 203.401 -1104.32 0.0 203.401 -1104.32 103.805 -10.3137 -807.4276 72.6699 72.6699
1 7 -4.73393 0.0 -10.3137 16.3838 -12.9238 196.383 -1109.66 203.401 -1104.32 0.0 203.401 -1104.32 103.805 -10.3137 -807.4276 72.6699 72.6699
2 0 -5.449428 0.0 -17.8969 16.2999 -14.6106 196.383 -1109.66 203.229 -1105.84 0.0 203.229 -1105.84 112.48 -17.8969 -808.02783 81.1754 81.1754
2 1 -5.449428 0.0 -17.8969 16.2999 -14.6106 196.383 -1109.66 203.229 -1105.84 0.0 203.229 -1105.84 112.48 -17.8969 -808.02783 81.1754 81.1754
2 2 -5.49277 0.0 -17.4768 16.3244 -13.9785 196.383 -1109.66 201.775 -1104.28 0.0 201.775 -1104.28 111.958 -17.4768 -808.0238 77.9959 77.9959
2 3 -5.49277 0.0 -17.4768 16.3244 -13.9785 196.383 -1109.66 201.775 -1104.28 0.0 201.775 -1104.28 111.958 -17.4768 -808.0238 77.9959 77.9959
2 4 -5.49277 0.0 -17.4768 16.3244 -13.9785 196.383 -1109.66 201.775 -1104.28 0.0 201.775 -1104.28 111.958 -17.4768 -808.0238 77.9959 77.9959
2 5 -5.49277 0.0 -17.4768 16.3244 -13.9785 196.383 -1109.66 201.775 -1104.28 0.0 201.775 -1104.28 111.958 -17.4768 -808.0238 77.9959 77.9959
2 6 -5.928183 0.0 -23.3866 16.2509 -13.1444 196.383 -1109.66 201.588 -1101.25 0.0 201.588 -1101.25 121.459 -23.3866 -801.5896 86.0742 86.0742
2 7 -5.928183 0.0 -23.3866 16.2509 -13.1444 196.383 -1109.66 201.588 -1101.25 0.0 201.588 -1101.25 121.459 -23.3866 -801.5896 86.0742 86.0742
3 0 -6.5200315 0.0 -31.8636 16.3188 -10.6318 196.383 -1109.66 197.81 -1089.36 0.0 197.81 -1089.36 120.86 -31.8636 -802.5536 80.2556 80.2556
3 1 -6.5200315 0.0 -31.8636 16.3188 -10.6318 196.383 -1109.66 197.81 -1089.36 0.0 197.81 -1089.36 120.86 -31.8636 -802.5536 80.2556 80.2556
3 2 -6.814578 0.0 -35.6119 16.237 -12.1091 196.383 -1109.66 198.287 -1090.72 0.0 198.287 -1090.72 125.946 -35.6119 -802.0989 76.3527 76.3527
3 3 -6.5629396 0.0 -32.3259 16.1592 -12.5341 196.383 -1109.66 198.214 -1092.12 0.0 198.214 -1092.12 127.516 -32.3259 -798.71594 77.2389 77.2389
3 4 -6.4435825 0.0 -31.7263 16.2691 -13.3593 196.383 -1109.66 198.271 -1091.84 0.0 198.271 -1091.84 131.496 -31.7263 -793.79926 83.7858 83.7858
3 5 -6.943479 0.0 -38.0208 16.2026 -13.6837 196.383 -1109.66 197.698 -1089.82 0.0 197.698 -1089.82 137.071 -38.0208 -793.0718 86.7821 86.7821
3 6 -6.405826 0.0 -32.0197 16.1343 -12.3593 196.383 -1109.66 197.716 -1089.12 0.0 197.716 -1089.12 137.44 -32.0197 -785.9837 94.7235 94.7235
3 7 -6.405826 0.0 -32.0197 16.1343 -12.3593 196.383 -1109.66 197.716 -1089.12 0.0 197.716 -1089.12 137.44 -32.0197 -785.9837 94.7235 94.7235
4 0 -6.2754507 0.0 -29.2963 16.5574 -14.7629 196.383 -1109.66 197.639 -1092.83 0.0 197.639 -1092.83 134.646 -29.2963 -789.8413 88.863 88.863
4 1 -6.2754507 0.0 -29.2963 16.5574 -14.7629 196.383 -1109.66 197.639 -1092.83 0.0 197.639 -1092.83 134.646 -29.2963 -789.8413 88.863 88.863
4 2 -5.9478993 0.0 -27.6672 16.3745 -12.7688 196.383 -1109.66 197.649 -1088.3 0.0 197.649 -1088.3 132.408 -27.6672 -785.9103 94.0252 94.0252
4 3 -5.907221 0.0 -27.3234 16.3726 -12.763 196.383 -1109.66 197.64 -1088.15 0.0 197.64 -1088.15 131.958 -27.3234 -785.8754 93.9669 93.9669
4 4 -5.907221 0.0 -27.3234 16.3726 -12.763 196.383 -1109.66 197.64 -1088.15 0.0 197.64 -1088.15 131.958 -27.3234 -785.8754 93.9669 93.9669
4 5 -2.9845378 0.0 1.44278 16.3898 -13.6216 196.383 -1109.66 198.642 -1087.24 0.0 198.642 -1087.24 166.36 1.44278 -720.79517 156.887 156.887
4 6 -2.9684203 0.0 1.63596 16.3932 -13.6056 196.383 -1109.66 198.62 -1087.22 0.0 198.62 -1087.22 166.346 1.63596 -720.61804 157.024 157.024
4 7 -2.97575 0.0 1.546 16.3932 -13.6134 196.383 -1109.66 198.608 -1087.19 0.0 198.608 -1087.19 166.484 1.546 -720.5519 157.103 157.103
5 0 -5.3825493 0.0 -14.7118 16.3666 -11.6528 196.383 -1109.66 201.379 -1103.75 0.0 201.379 -1103.75 128.424 -14.7118 -788.6588 95.9464 95.9464
5 1 -5.3247504 0.0 -14.2562 16.3661 -11.6222 196.383 -1109.66 201.489 -1103.65 0.0 201.489 -1103.65 128.148 -14.2562 -788.2692 96.2409 96.2409
5 2 -5.3247504 0.0 -14.2562 16.3661 -11.6222 196.383 -1109.66 201.489 -1103.65 0.0 201.489 -1103.65 128.148 -14.2562 -788.2692 96.2409 96.2409
5 3 -5.3247504 0.0 -14.2562 16.3661 -11.6222 196.383 -1109.66 201.489 -1103.65 0.0 201.489 -1103.65 128.148 -14.2562 -788.2692 96.2409 96.2409
5 4 -5.3247504 0.0 -14.2562 16.3661 -11.6222 196.383 -1109.66 201.489 -1103.65 0.0 201.489 -1103.65 128.148 -14.2562 -788.2692 96.2409 96.2409
5 5 -5.3247504 0.0 -14.2562 16.3661 -11.6222 196.383 -1109.66 201.489 -1103.65 0.0 201.489 -1103.65 128.148 -14.2562 -788.2692 96.2409 96.2409
5 6 -5.252174 0.0 -13.6175 16.3525 -11.6544 196.383 -1109.66 201.693 -1103.82 0.0 201.693 -1103.82 128.171 -13.6175 -787.5734 96.9064 96.9064
5 7 -5.252174 0.0 -13.6175 16.3525 -11.6544 196.383 -1109.66 201.693 -1103.82 0.0 201.693 -1103.82 128.171 -13.6175 -787.5734 96.9064 96.9064
6 0 -3.6291685 0.0 -0.06037516 16.1549 -13.4252 196.383 -1109.66 200.941 -1099.17 0.0 200.941 -1099.17 119.669 -0.06037516 -778.6204 103.361 103.361
6 1 -3.6291685 0.0 -0.06037516 16.1549 -13.4252 196.383 -1109.66 200.941 -1099.17 0.0 200.941 -1099.17 119.669 -0.06037516 -778.6204 103.361 103.361
6 2 -3.5923436 0.0 0.486281 16.1752 -10.8808 196.383 -1109.66 200.755 -1096.55 0.0 200.755 -1096.55 117.058 0.486281 -778.25073 103.069 103.069
6 3 -3.5923436 0.0 0.486281 16.1752 -10.8808 196.383 -1109.66 200.755 -1096.55 0.0 200.755 -1096.55 117.058 0.486281 -778.25073 103.069 103.069
6 4 -3.5923436 0.0 0.486281 16.1752 -10.8808 196.383 -1109.66 200.755 -1096.55 0.0 200.755 -1096.55 117.058 0.486281 -778.25073 103.069 103.069
6 5 -3.5923436 0.0 0.486281 16.1752 -10.8808 196.383 -1109.66 200.755 -1096.55 0.0 200.755 -1096.55 117.058 0.486281 -778.25073 103.069 103.069
6 6 -3.5101726 0.0 1.01189 16.1653 -11.6355 196.383 -1109.66 200.878 -1096.98 0.0 200.878 -1096.98 118.434 1.01189 -776.6561 103.534 103.534
6 7 -3.5101726 0.0 1.01189 16.1653 -11.6355 196.383 -1109.66 200.878 -1096.98 0.0 200.878 -1096.98 118.434 1.01189 -776.6561 103.534 103.534
7 0 -3.6696322 0.0 -1.01973 16.0609 -12.0952 196.383 -1109.66 200.971 -1097.21 0.0 200.971 -1097.21 119.619 -1.01973 -777.6397 101.477 101.477
7 1 -3.6696322 0.0 -1.01973 16.0609 -12.0952 196.383 -1109.66 200.971 -1097.21 0.0 200.971 -1097.21 119.619 -1.01973 -777.6397 101.477 101.477
7 2 -3.6696322 0.0 -1.01973 16.0609 -12.0952 196.383 -1109.66 200.971 -1097.21 0.0 200.971 -1097.21 119.619 -1.01973 -777.6397 101.477 101.477
7 3 -3.625446 0.0 -0.555949 16.0523 -12.0683 196.383 -1109.66 201.009 -1097.25 0.0 201.009 -1097.25 119.398 -0.555949 -777.3989 101.711 101.711
7 4 -3.5893795 0.0 -0.243916 16.0208 -12.0739 196.383 -1109.66 201.069 -1097.29 0.0 201.069 -1097.29 119.961 -0.243916 -776.5039 102.722 102.722
7 5 -3.5893795 0.0 -0.243916 16.0208 -12.0739 196.383 -1109.66 201.069 -1097.29 0.0 201.069 -1097.29 119.961 -0.243916 -776.5039 102.722 102.722
7 6 -3.5893795 0.0 -0.243916 16.0208 -12.0739 196.383 -1109.66 201.069 -1097.29 0.0 201.069 -1097.29 119.961 -0.243916 -776.5039 102.722 102.722
7 7 -3.5893795 0.0 -0.243916 16.0208 -12.0739 196.383 -1109.66 201.069 -1097.29 0.0 201.069 -1097.29 119.961 -0.243916 -776.5039 102.722 102.722
8 0 -3.0829313 0.0 4.14813 16.281 -12.4923 196.383 -1109.66 201.069 -1095.82 0.0 201.069 -1095.82 137.465 4.14813 -753.1378 124.458 124.458
8 1 2.0494077 0.0 55.9175 16.3088 -13.3268 196.383 -1109.66 200.33 -1091.63 0.0 200.33 -1091.63 209.356 55.9175 -626.0265 249.384 249.384
8 2 2.0494077 0.0 55.9175 16.3088 -13.3268 196.383 -1109.66 200.33 -1091.63 0.0 200.33 -1091.63 209.356 55.9175 -626.0265 249.384 249.384
8 3 2.0494077 0.0 55.9175 16.3088 -13.3268 196.383 -1109.66 200.33 -1091.63 0.0 200.33 -1091.63 209.356 55.9175 -626.0265 249.384 249.384
8 4 2.099113 0.0 56.469 16.3148 -13.3423 196.383 -1109.66 200.384 -1091.76 0.0 200.384 -1091.76 209.504 56.469 -625.40295 249.959 249.959
8 5 2.099113 0.0 56.469 16.3148 -13.3423 196.383 -1109.66 200.384 -1091.76 0.0 200.384 -1091.76 209.504 56.469 -625.40295 249.959 249.959
8 6 2.099113 0.0 56.469 16.3148 -13.3423 196.383 -1109.66 200.384 -1091.76 0.0 200.384 -1091.76 209.504 56.469 -625.40295 249.959 249.959
8 7 2.099113 0.0 56.469 16.3148 -13.3423 196.383 -1109.66 200.384 -1091.76 0.0 200.384 -1091.76 209.504 56.469 -625.40295 249.959 249.959
9 0 -3.5762112 0.0 1.15324 16.4457 -15.0698 196.383 -1109.66 198.466 -1097.55 0.0 198.466 -1097.55 149.802 1.15324 -748.1288 129.988 129.988
9 1 -3.5762112 0.0 1.15324 16.4457 -15.0698 196.383 -1109.66 198.466 -1097.55 0.0 198.466 -1097.55 149.802 1.15324 -748.1288 129.988 129.988
9 2 -3.5762112 0.0 1.15324 16.4457 -15.0698 196.383 -1109.66 198.466 -1097.55 0.0 198.466 -1097.55 149.802 1.15324 -748.1288 129.988 129.988
9 3 -3.5762112 0.0 1.15324 16.4457 -15.0698 196.383 -1109.66 198.466 -1097.55 0.0 198.466 -1097.55 149.802 1.15324 -748.1288 129.988 129.988
9 4 -3.6480896 0.0 0.465189 16.4386 -15.0368 196.383 -1109.66 198.292 -1097.37 0.0 198.292 -1097.37 150.496 0.465189 -748.1168 130.084 130.084
9 5 -3.6480896 0.0 0.465189 16.4386 -15.0368 196.383 -1109.66 198.292 -1097.37 0.0 198.292 -1097.37 150.496 0.465189 -748.1168 130.084 130.084
9 6 -3.710416 0.0 -0.219882 16.4227 -15.0149 196.383 -1109.66 198.116 -1097.06 0.0 198.116 -1097.06 151.325 -0.219882 -747.839 130.237 130.237
9 7 -3.710416 0.0 -0.219882 16.4227 -15.0149 196.383 -1109.66 198.116 -1097.06 0.0 198.116 -1097.06 151.325 -0.219882 -747.839 130.237 130.237
10 0 -3.802655 0.0 -4.9781 16.5406 -13.0202 196.383 -1109.66 198.546 -1089.7 0.0 198.546 -1089.7 149.305 -4.9781 -746.827 129.352 129.352
10 1 -3.802655 0.0 -4.9781 16.5406 -13.0202 196.383 -1109.66 198.546 -1089.7 0.0 198.546 -1089.7 149.305 -4.9781 -746.827 129.352 129.352
10 2 -3.7926319 0.0 -4.87743 16.5418 -13.0057 196.383 -1109.66 198.549 -1089.68 0.0 198.549 -1089.68 149.225 -4.87743 -746.78345 129.369 129.369
10 3 -3.7926319 0.0 -4.87743 16.5418 -13.0057 196.383 -1109.66 198.549 -1089.68 0.0 198.549 -1089.68 149.225 -4.87743 -746.78345 129.369 129.369
10 4 -3.7926319 0.0 -4.87743 16.5418 -13.0057 196.383 -1109.66 198.549 -1089.68 0.0 198.549 -1089.68 149.225 -4.87743 -746.78345 129.369 129.369
10 5 -3.7926319 0.0 -4.87743 16.5418 -13.0057 196.383 -1109.66 198.549 -1089.68 0.0 198.549 -1089.68 149.225 -4.87743 -746.78345 129.369 129.369
10 6 -3.7926319 0.0 -4.87743 16.5418 -13.0057 196.383 -1109.66 198.549 -1089.68 0.0 198.549 -1089.68 149.225 -4.87743 -746.78345 129.369 129.369
10 7 -1.7971417 0.0 17.9689 16.5713 -13.922 196.383 -1109.66 198.42 -1093.06 0.0 198.42 -1093.06 166.061 17.9689 -710.61017 167.696 167.696
11 0 -0.8230845 0.0 26.3007 16.3987 -14.1702 196.383 -1109.66 201.229 -1094.88 0.0 201.229 -1094.88 146.249 26.3007 -721.1013 161.656 161.656
11 1 -0.8230845 0.0 26.3007 16.3987 -14.1702 196.383 -1109.66 201.229 -1094.88 0.0 201.229 -1094.88 146.249 26.3007 -721.1013 161.656 161.656
11 2 -0.8304776 0.0 26.1597 16.4055 -14.2123 196.383 -1109.66 200.935 -1094.36 0.0 200.935 -1094.36 147.116 26.1597 -720.1493 161.981 161.981
11 3 -0.8304776 0.0 26.1597 16.4055 -14.2123 196.383 -1109.66 200.935 -1094.36 0.0 200.935 -1094.36 147.116 26.1597 -720.1493 161.981 161.981
11 4 -0.82662165 0.0 26.2377 16.4136 -14.213 196.383 -1109.66 200.789 -1094.18 0.0 200.789 -1094.18 147.432 26.2377 -719.7214 162.347 162.347
11 5 -0.82662165 0.0 26.2377 16.4136 -14.213 196.383 -1109.66 200.789 -1094.18 0.0 200.789 -1094.18 147.432 26.2377 -719.7214 162.347 162.347
11 6 -0.82662165 0.0 26.2377 16.4136 -14.213 196.383 -1109.66 200.789 -1094.18 0.0 200.789 -1094.18 147.432 26.2377 -719.7214 162.347 162.347
11 7 -0.82662165 0.0 26.2377 16.4136 -14.213 196.383 -1109.66 200.789 -1094.18 0.0 200.789 -1094.18 147.432 26.2377 -719.7214 162.347 162.347
