# Supplementary material for: Exploring the mechanism of Alisma orientale for the treatment of pregnancy induced hypertension and potential hepato-nephrotoxicity by using network pharmacology, network toxicology, molecular docking and molecular dynamics simulation
Source: Front Pharmacol. 2022 Nov 15;13:1027112. doi: 10.3389/fphar.2022.1027112 (PMC9705790; doi:10.3389/fphar.2022.1027112)
Supplement: Supplementary file 8 [file DataSheet6.zip › HSP90AA1/HSPE24/clusters.dock4.pdb]

REMARK  Energy: 64.1359
REMARK  SimpleFitness: 64.1359
REMARK  FullFitness: -821.9185
REMARK  InterFull: -13.9389
REMARK  IntraFull: 92.5634
REMARK  solvFull: -1105.4
REMARK  surfFull: 204.857
REMARK  extraFull: 0.0
REMARK  deltaGcompsolvpol: -1105.4
REMARK  deltaGcompsolvnonpol: 204.857
REMARK  deltaGprotsolvpol: -1109.66
REMARK  deltaGprotsolvnonpol: 196.383
REMARK  deltaGligsolvpol: -11.9957
REMARK  deltaGligsolvnonpol: 16.6049
REMARK  deltaGvdw: -13.9389
REMARK  deltaGelec: 0.0
REMARK  deltaG: -5.082954
REMARK  Cluster: 0
REMARK  ClusterRank: 0
ATOM   4186 O    LIG     1      -0.842 -30.420  16.067  1.00  0.00      LIG  
ATOM   4187 O1   LIG     1      -2.653 -36.372  13.665  1.00  0.00      LIG  
ATOM   4188 O2   LIG     1       4.074 -31.792  18.328  1.00  0.00      LIG  
ATOM   4189 O3   LIG     1       5.384 -33.152  21.485  1.00  0.00      LIG  
ATOM   4190 O4   LIG     1       5.829 -33.878  17.900  1.00  0.00      LIG  
ATOM   4191 O5   LIG     1       7.257 -31.866  21.880  1.00  0.00      LIG  
ATOM   4192 C    LIG     1      -1.088 -33.273  18.574  1.00  0.00      LIG  
ATOM   4193 C1   LIG     1      -1.610 -32.376  17.420  1.00  0.00      LIG  
ATOM   4194 C2   LIG     1      -2.370 -33.085  16.236  1.00  0.00      LIG  
ATOM   4195 C3   LIG     1      -0.797 -32.400  19.834  1.00  0.00      LIG  
ATOM   4196 C4   LIG     1      -3.196 -34.346  16.658  1.00  0.00      LIG  
ATOM   4197 C5   LIG     1      -2.133 -34.307  18.914  1.00  0.00      LIG  
ATOM   4198 C6   LIG     1      -0.475 -31.375  17.055  1.00  0.00      LIG  
ATOM   4199 C7   LIG     1      -2.489 -35.161  17.731  1.00  0.00      LIG  
ATOM   4200 C8   LIG     1       0.197 -31.365  19.469  1.00  0.00      LIG  
ATOM   4201 C9   LIG     1      -3.699 -35.282  15.507  1.00  0.00      LIG  
ATOM   4202 C10  LIG     1      -1.426 -33.413  15.073  1.00  0.00      LIG  
ATOM   4203 C11  LIG     1      -0.117 -33.127  21.001  1.00  0.00      LIG  
ATOM   4204 C12  LIG     1      -0.065 -30.538  18.261  1.00  0.00      LIG  
ATOM   4205 C13  LIG     1       0.189 -34.038  18.168  1.00  0.00      LIG  
ATOM   4206 C14  LIG     1      -3.401 -32.058  15.748  1.00  0.00      LIG  
ATOM   4207 C15  LIG     1       1.227 -31.305  20.320  1.00  0.00      LIG  
ATOM   4208 C16  LIG     1      -2.023 -31.705  20.439  1.00  0.00      LIG  
ATOM   4209 C17  LIG     1       1.046 -32.258  21.444  1.00  0.00      LIG  
ATOM   4210 C18  LIG     1      -2.097 -34.103  13.910  1.00  0.00      LIG  
ATOM   4211 C19  LIG     1      -2.707 -35.378  14.376  1.00  0.00      LIG  
ATOM   4212 C20  LIG     1      -5.040 -34.829  14.937  1.00  0.00      LIG  
ATOM   4213 C21  LIG     1      -3.968 -36.718  15.958  1.00  0.00      LIG  
ATOM   4214 C22  LIG     1       2.402 -30.376  20.237  1.00  0.00      LIG  
ATOM   4215 C23  LIG     1       3.728 -31.044  20.581  1.00  0.00      LIG  
ATOM   4216 C24  LIG     1       2.198 -29.202  21.168  1.00  0.00      LIG  
ATOM   4217 C25  LIG     1       4.068 -32.234  19.682  1.00  0.00      LIG  
ATOM   4218 C26  LIG     1       5.427 -32.844  20.075  1.00  0.00      LIG  
ATOM   4219 C27  LIG     1       5.781 -34.134  19.304  1.00  0.00      LIG  
ATOM   4220 C28  LIG     1       4.777 -35.254  19.553  1.00  0.00      LIG  
ATOM   4221 C29  LIG     1       7.155 -34.645  19.724  1.00  0.00      LIG  
ATOM   4222 C30  LIG     1       6.360 -32.594  22.268  1.00  0.00      LIG  
ATOM   4223 C31  LIG     1       6.171 -33.010  23.696  1.00  0.00      LIG  
ATOM   4224 H    LIG     1      -2.400 -31.760  17.850  1.00  0.00      LIG  
ATOM   4225 H1   LIG     1      -4.092 -33.967  17.157  1.00  0.00      LIG  
ATOM   4226 H2   LIG     1      -3.052 -33.832  19.265  1.00  0.00      LIG  
ATOM   4227 H3   LIG     1      -1.770 -34.955  19.716  1.00  0.00      LIG  
ATOM   4228 H4   LIG     1       0.396 -31.904  16.659  1.00  0.00      LIG  
ATOM   4229 H5   LIG     1      -1.628 -35.689  17.314  1.00  0.00      LIG  
ATOM   4230 H6   LIG     1      -3.155 -35.919  18.150  1.00  0.00      LIG  
ATOM   4231 H7   LIG     1      -0.610 -34.048  15.418  1.00  0.00      LIG  
ATOM   4232 H8   LIG     1      -0.975 -32.501  14.679  1.00  0.00      LIG  
ATOM   4233 H9   LIG     1       0.259 -34.118  20.743  1.00  0.00      LIG  
ATOM   4234 H10  LIG     1      -0.811 -33.285  21.831  1.00  0.00      LIG  
ATOM   4235 H11  LIG     1      -0.865 -29.828  18.496  1.00  0.00      LIG  
ATOM   4236 H12  LIG     1       0.796 -29.922  17.992  1.00  0.00      LIG  
ATOM   4237 H13  LIG     1       0.104 -34.503  17.188  1.00  0.00      LIG  
ATOM   4238 H14  LIG     1       0.397 -34.850  18.867  1.00  0.00      LIG  
ATOM   4239 H15  LIG     1       1.077 -33.403  18.136  1.00  0.00      LIG  
ATOM   4240 H16  LIG     1      -2.948 -31.121  15.431  1.00  0.00      LIG  
ATOM   4241 H17  LIG     1      -4.114 -31.829  16.546  1.00  0.00      LIG  
ATOM   4242 H18  LIG     1      -3.970 -32.397  14.888  1.00  0.00      LIG  
ATOM   4243 H19  LIG     1      -2.552 -31.067  19.727  1.00  0.00      LIG  
ATOM   4244 H20  LIG     1      -1.730 -31.064  21.277  1.00  0.00      LIG  
ATOM   4245 H21  LIG     1      -2.736 -32.430  20.839  1.00  0.00      LIG  
ATOM   4246 H22  LIG     1       1.931 -32.875  21.616  1.00  0.00      LIG  
ATOM   4247 H23  LIG     1       0.808 -31.721  22.366  1.00  0.00      LIG  
ATOM   4248 H24  LIG     1      -1.347 -34.348  13.154  1.00  0.00      LIG  
ATOM   4249 H25  LIG     1      -2.864 -33.484  13.440  1.00  0.00      LIG  
ATOM   4250 H26  LIG     1      -5.489 -35.625  14.335  1.00  0.00      LIG  
ATOM   4251 H27  LIG     1      -4.961 -33.965  14.276  1.00  0.00      LIG  
ATOM   4252 H28  LIG     1      -5.737 -34.587  15.745  1.00  0.00      LIG  
ATOM   4253 H29  LIG     1      -4.648 -36.730  16.815  1.00  0.00      LIG  
ATOM   4254 H30  LIG     1      -3.052 -37.255  16.225  1.00  0.00      LIG  
ATOM   4255 H31  LIG     1      -4.448 -37.300  15.165  1.00  0.00      LIG  
ATOM   4256 H32  LIG     1       2.485 -29.979  19.225  1.00  0.00      LIG  
ATOM   4257 H33  LIG     1      -1.587 -29.918  16.438  1.00  0.00      LIG  
ATOM   4258 H34  LIG     1       3.717 -31.350  21.630  1.00  0.00      LIG  
ATOM   4259 H35  LIG     1       4.517 -30.293  20.485  1.00  0.00      LIG  
ATOM   4260 H36  LIG     1       2.152 -29.536  22.207  1.00  0.00      LIG  
ATOM   4261 H37  LIG     1       3.029 -28.498  21.078  1.00  0.00      LIG  
ATOM   4262 H38  LIG     1       1.273 -28.666  20.935  1.00  0.00      LIG  
ATOM   4263 H39  LIG     1       3.283 -32.986  19.775  1.00  0.00      LIG  
ATOM   4264 H40  LIG     1       6.193 -32.102  19.828  1.00  0.00      LIG  
ATOM   4265 H41  LIG     1       3.203 -31.387  18.168  1.00  0.00      LIG  
ATOM   4266 H42  LIG     1       5.095 -36.164  19.034  1.00  0.00      LIG  
ATOM   4267 H43  LIG     1       3.789 -35.004  19.155  1.00  0.00      LIG  
ATOM   4268 H44  LIG     1       4.683 -35.488  20.620  1.00  0.00      LIG  
ATOM   4269 H45  LIG     1       7.909 -33.862  19.589  1.00  0.00      LIG  
ATOM   4270 H46  LIG     1       7.171 -34.963  20.774  1.00  0.00      LIG  
ATOM   4271 H47  LIG     1       7.457 -35.497  19.105  1.00  0.00      LIG  
ATOM   4272 H48  LIG     1       5.010 -33.394  17.679  1.00  0.00      LIG  
ATOM   4273 H49  LIG     1       6.127 -34.103  23.761  1.00  0.00      LIG  
ATOM   4274 H50  LIG     1       5.261 -32.557  24.100  1.00  0.00      LIG  
ATOM   4275 H51  LIG     1       7.025 -32.654  24.277  1.00  0.00      LIG  
TER
REMARK  Energy: 64.1359
REMARK  SimpleFitness: 64.1359
REMARK  FullFitness: -821.9185
REMARK  InterFull: -13.9389
REMARK  IntraFull: 92.5634
REMARK  solvFull: -1105.4
REMARK  surfFull: 204.857
REMARK  extraFull: 0.0
REMARK  deltaGcompsolvpol: -1105.4
REMARK  deltaGcompsolvnonpol: 204.857
REMARK  deltaGprotsolvpol: -1109.66
REMARK  deltaGprotsolvnonpol: 196.383
REMARK  deltaGligsolvpol: -11.9957
REMARK  deltaGligsolvnonpol: 16.6049
REMARK  deltaGvdw: -13.9389
REMARK  deltaGelec: 0.0
REMARK  deltaG: -5.082954
REMARK  Cluster: 0
REMARK  ClusterRank: 1
ATOM   4186 O    LIG     1      -0.842 -30.420  16.067  1.00  0.00      LIG  
ATOM   4187 O1   LIG     1      -2.653 -36.372  13.665  1.00  0.00      LIG  
ATOM   4188 O2   LIG     1       4.074 -31.792  18.328  1.00  0.00      LIG  
ATOM   4189 O3   LIG     1       5.384 -33.152  21.485  1.00  0.00      LIG  
ATOM   4190 O4   LIG     1       5.829 -33.878  17.900  1.00  0.00      LIG  
ATOM   4191 O5   LIG     1       7.257 -31.866  21.880  1.00  0.00      LIG  
ATOM   4192 C    LIG     1      -1.088 -33.273  18.574  1.00  0.00      LIG  
ATOM   4193 C1   LIG     1      -1.610 -32.376  17.420  1.00  0.00      LIG  
ATOM   4194 C2   LIG     1      -2.370 -33.085  16.236  1.00  0.00      LIG  
ATOM   4195 C3   LIG     1      -0.797 -32.400  19.834  1.00  0.00      LIG  
ATOM   4196 C4   LIG     1      -3.196 -34.346  16.658  1.00  0.00      LIG  
ATOM   4197 C5   LIG     1      -2.133 -34.307  18.914  1.00  0.00      LIG  
ATOM   4198 C6   LIG     1      -0.475 -31.375  17.055  1.00  0.00      LIG  
ATOM   4199 C7   LIG     1      -2.489 -35.161  17.731  1.00  0.00      LIG  
ATOM   4200 C8   LIG     1       0.197 -31.365  19.469  1.00  0.00      LIG  
ATOM   4201 C9   LIG     1      -3.699 -35.282  15.507  1.00  0.00      LIG  
ATOM   4202 C10  LIG     1      -1.426 -33.413  15.073  1.00  0.00      LIG  
ATOM   4203 C11  LIG     1      -0.117 -33.127  21.001  1.00  0.00      LIG  
ATOM   4204 C12  LIG     1      -0.065 -30.538  18.261  1.00  0.00      LIG  
ATOM   4205 C13  LIG     1       0.189 -34.038  18.168  1.00  0.00      LIG  
ATOM   4206 C14  LIG     1      -3.401 -32.058  15.748  1.00  0.00      LIG  
ATOM   4207 C15  LIG     1       1.227 -31.305  20.320  1.00  0.00      LIG  
ATOM   4208 C16  LIG     1      -2.023 -31.705  20.439  1.00  0.00      LIG  
ATOM   4209 C17  LIG     1       1.046 -32.258  21.444  1.00  0.00      LIG  
ATOM   4210 C18  LIG     1      -2.097 -34.103  13.910  1.00  0.00      LIG  
ATOM   4211 C19  LIG     1      -2.707 -35.378  14.376  1.00  0.00      LIG  
ATOM   4212 C20  LIG     1      -5.040 -34.829  14.937  1.00  0.00      LIG  
ATOM   4213 C21  LIG     1      -3.968 -36.718  15.958  1.00  0.00      LIG  
ATOM   4214 C22  LIG     1       2.402 -30.376  20.237  1.00  0.00      LIG  
ATOM   4215 C23  LIG     1       3.728 -31.044  20.581  1.00  0.00      LIG  
ATOM   4216 C24  LIG     1       2.198 -29.202  21.168  1.00  0.00      LIG  
ATOM   4217 C25  LIG     1       4.068 -32.234  19.682  1.00  0.00      LIG  
ATOM   4218 C26  LIG     1       5.427 -32.844  20.075  1.00  0.00      LIG  
ATOM   4219 C27  LIG     1       5.781 -34.134  19.304  1.00  0.00      LIG  
ATOM   4220 C28  LIG     1       4.777 -35.254  19.553  1.00  0.00      LIG  
ATOM   4221 C29  LIG     1       7.155 -34.645  19.724  1.00  0.00      LIG  
ATOM   4222 C30  LIG     1       6.360 -32.594  22.268  1.00  0.00      LIG  
ATOM   4223 C31  LIG     1       6.171 -33.010  23.696  1.00  0.00      LIG  
ATOM   4224 H    LIG     1      -2.400 -31.760  17.850  1.00  0.00      LIG  
ATOM   4225 H1   LIG     1      -4.092 -33.967  17.157  1.00  0.00      LIG  
ATOM   4226 H2   LIG     1      -3.052 -33.832  19.265  1.00  0.00      LIG  
ATOM   4227 H3   LIG     1      -1.770 -34.955  19.716  1.00  0.00      LIG  
ATOM   4228 H4   LIG     1       0.396 -31.904  16.659  1.00  0.00      LIG  
ATOM   4229 H5   LIG     1      -1.628 -35.689  17.314  1.00  0.00      LIG  
ATOM   4230 H6   LIG     1      -3.155 -35.919  18.150  1.00  0.00      LIG  
ATOM   4231 H7   LIG     1      -0.610 -34.048  15.418  1.00  0.00      LIG  
ATOM   4232 H8   LIG     1      -0.975 -32.501  14.679  1.00  0.00      LIG  
ATOM   4233 H9   LIG     1       0.259 -34.118  20.743  1.00  0.00      LIG  
ATOM   4234 H10  LIG     1      -0.811 -33.285  21.831  1.00  0.00      LIG  
ATOM   4235 H11  LIG     1      -0.865 -29.828  18.496  1.00  0.00      LIG  
ATOM   4236 H12  LIG     1       0.796 -29.922  17.992  1.00  0.00      LIG  
ATOM   4237 H13  LIG     1       0.104 -34.503  17.188  1.00  0.00      LIG  
ATOM   4238 H14  LIG     1       0.397 -34.850  18.867  1.00  0.00      LIG  
ATOM   4239 H15  LIG     1       1.077 -33.403  18.136  1.00  0.00      LIG  
ATOM   4240 H16  LIG     1      -2.948 -31.121  15.431  1.00  0.00      LIG  
ATOM   4241 H17  LIG     1      -4.114 -31.829  16.546  1.00  0.00      LIG  
ATOM   4242 H18  LIG     1      -3.970 -32.397  14.888  1.00  0.00      LIG  
ATOM   4243 H19  LIG     1      -2.552 -31.067  19.727  1.00  0.00      LIG  
ATOM   4244 H20  LIG     1      -1.730 -31.064  21.277  1.00  0.00      LIG  
ATOM   4245 H21  LIG     1      -2.736 -32.430  20.839  1.00  0.00      LIG  
ATOM   4246 H22  LIG     1       1.931 -32.875  21.616  1.00  0.00      LIG  
ATOM   4247 H23  LIG     1       0.808 -31.721  22.366  1.00  0.00      LIG  
ATOM   4248 H24  LIG     1      -1.347 -34.348  13.154  1.00  0.00      LIG  
ATOM   4249 H25  LIG     1      -2.864 -33.484  13.440  1.00  0.00      LIG  
ATOM   4250 H26  LIG     1      -5.489 -35.625  14.335  1.00  0.00      LIG  
ATOM   4251 H27  LIG     1      -4.961 -33.965  14.276  1.00  0.00      LIG  
ATOM   4252 H28  LIG     1      -5.737 -34.587  15.745  1.00  0.00      LIG  
ATOM   4253 H29  LIG     1      -4.648 -36.730  16.815  1.00  0.00      LIG  
ATOM   4254 H30  LIG     1      -3.052 -37.255  16.225  1.00  0.00      LIG  
ATOM   4255 H31  LIG     1      -4.448 -37.300  15.165  1.00  0.00      LIG  
ATOM   4256 H32  LIG     1       2.485 -29.979  19.225  1.00  0.00      LIG  
ATOM   4257 H33  LIG     1      -1.587 -29.918  16.438  1.00  0.00      LIG  
ATOM   4258 H34  LIG     1       3.717 -31.350  21.630  1.00  0.00      LIG  
ATOM   4259 H35  LIG     1       4.517 -30.293  20.485  1.00  0.00      LIG  
ATOM   4260 H36  LIG     1       2.152 -29.536  22.207  1.00  0.00      LIG  
ATOM   4261 H37  LIG     1       3.029 -28.498  21.078  1.00  0.00      LIG  
ATOM   4262 H38  LIG     1       1.273 -28.666  20.935  1.00  0.00      LIG  
ATOM   4263 H39  LIG     1       3.283 -32.986  19.775  1.00  0.00      LIG  
ATOM   4264 H40  LIG     1       6.193 -32.102  19.828  1.00  0.00      LIG  
ATOM   4265 H41  LIG     1       3.203 -31.387  18.168  1.00  0.00      LIG  
ATOM   4266 H42  LIG     1       5.095 -36.164  19.034  1.00  0.00      LIG  
ATOM   4267 H43  LIG     1       3.789 -35.004  19.155  1.00  0.00      LIG  
ATOM   4268 H44  LIG     1       4.683 -35.488  20.620  1.00  0.00      LIG  
ATOM   4269 H45  LIG     1       7.909 -33.862  19.589  1.00  0.00      LIG  
ATOM   4270 H46  LIG     1       7.171 -34.963  20.774  1.00  0.00      LIG  
ATOM   4271 H47  LIG     1       7.457 -35.497  19.105  1.00  0.00      LIG  
ATOM   4272 H48  LIG     1       5.010 -33.394  17.679  1.00  0.00      LIG  
ATOM   4273 H49  LIG     1       6.127 -34.103  23.761  1.00  0.00      LIG  
ATOM   4274 H50  LIG     1       5.261 -32.557  24.100  1.00  0.00      LIG  
ATOM   4275 H51  LIG     1       7.025 -32.654  24.277  1.00  0.00      LIG  
TER
REMARK  Energy: 64.1359
REMARK  SimpleFitness: 64.1359
REMARK  FullFitness: -821.9185
REMARK  InterFull: -13.9389
REMARK  IntraFull: 92.5634
REMARK  solvFull: -1105.4
REMARK  surfFull: 204.857
REMARK  extraFull: 0.0
REMARK  deltaGcompsolvpol: -1105.4
REMARK  deltaGcompsolvnonpol: 204.857
REMARK  deltaGprotsolvpol: -1109.66
REMARK  deltaGprotsolvnonpol: 196.383
REMARK  deltaGligsolvpol: -11.9957
REMARK  deltaGligsolvnonpol: 16.6049
REMARK  deltaGvdw: -13.9389
REMARK  deltaGelec: 0.0
REMARK  deltaG: -5.082954
REMARK  Cluster: 0
REMARK  ClusterRank: 2
ATOM   4186 O    LIG     1      -0.842 -30.420  16.067  1.00  0.00      LIG  
ATOM   4187 O1   LIG     1      -2.653 -36.372  13.665  1.00  0.00      LIG  
ATOM   4188 O2   LIG     1       4.074 -31.792  18.328  1.00  0.00      LIG  
ATOM   4189 O3   LIG     1       5.384 -33.152  21.485  1.00  0.00      LIG  
ATOM   4190 O4   LIG     1       5.829 -33.878  17.900  1.00  0.00      LIG  
ATOM   4191 O5   LIG     1       7.257 -31.866  21.880  1.00  0.00      LIG  
ATOM   4192 C    LIG     1      -1.088 -33.273  18.574  1.00  0.00      LIG  
ATOM   4193 C1   LIG     1      -1.610 -32.376  17.420  1.00  0.00      LIG  
ATOM   4194 C2   LIG     1      -2.370 -33.085  16.236  1.00  0.00      LIG  
ATOM   4195 C3   LIG     1      -0.797 -32.400  19.834  1.00  0.00      LIG  
ATOM   4196 C4   LIG     1      -3.196 -34.346  16.658  1.00  0.00      LIG  
ATOM   4197 C5   LIG     1      -2.133 -34.307  18.914  1.00  0.00      LIG  
ATOM   4198 C6   LIG     1      -0.475 -31.375  17.055  1.00  0.00      LIG  
ATOM   4199 C7   LIG     1      -2.489 -35.161  17.731  1.00  0.00      LIG  
ATOM   4200 C8   LIG     1       0.197 -31.365  19.469  1.00  0.00      LIG  
ATOM   4201 C9   LIG     1      -3.699 -35.282  15.507  1.00  0.00      LIG  
ATOM   4202 C10  LIG     1      -1.426 -33.413  15.073  1.00  0.00      LIG  
ATOM   4203 C11  LIG     1      -0.117 -33.127  21.001  1.00  0.00      LIG  
ATOM   4204 C12  LIG     1      -0.065 -30.538  18.261  1.00  0.00      LIG  
ATOM   4205 C13  LIG     1       0.189 -34.038  18.168  1.00  0.00      LIG  
ATOM   4206 C14  LIG     1      -3.401 -32.058  15.748  1.00  0.00      LIG  
ATOM   4207 C15  LIG     1       1.227 -31.305  20.320  1.00  0.00      LIG  
ATOM   4208 C16  LIG     1      -2.023 -31.705  20.439  1.00  0.00      LIG  
ATOM   4209 C17  LIG     1       1.046 -32.258  21.444  1.00  0.00      LIG  
ATOM   4210 C18  LIG     1      -2.097 -34.103  13.910  1.00  0.00      LIG  
ATOM   4211 C19  LIG     1      -2.707 -35.378  14.376  1.00  0.00      LIG  
ATOM   4212 C20  LIG     1      -5.040 -34.829  14.937  1.00  0.00      LIG  
ATOM   4213 C21  LIG     1      -3.968 -36.718  15.958  1.00  0.00      LIG  
ATOM   4214 C22  LIG     1       2.402 -30.376  20.237  1.00  0.00      LIG  
ATOM   4215 C23  LIG     1       3.728 -31.044  20.581  1.00  0.00      LIG  
ATOM   4216 C24  LIG     1       2.198 -29.202  21.168  1.00  0.00      LIG  
ATOM   4217 C25  LIG     1       4.068 -32.234  19.682  1.00  0.00      LIG  
ATOM   4218 C26  LIG     1       5.427 -32.844  20.075  1.00  0.00      LIG  
ATOM   4219 C27  LIG     1       5.781 -34.134  19.304  1.00  0.00      LIG  
ATOM   4220 C28  LIG     1       4.777 -35.254  19.553  1.00  0.00      LIG  
ATOM   4221 C29  LIG     1       7.155 -34.645  19.724  1.00  0.00      LIG  
ATOM   4222 C30  LIG     1       6.360 -32.594  22.268  1.00  0.00      LIG  
ATOM   4223 C31  LIG     1       6.171 -33.010  23.696  1.00  0.00      LIG  
ATOM   4224 H    LIG     1      -2.400 -31.760  17.850  1.00  0.00      LIG  
ATOM   4225 H1   LIG     1      -4.092 -33.967  17.157  1.00  0.00      LIG  
ATOM   4226 H2   LIG     1      -3.052 -33.832  19.265  1.00  0.00      LIG  
ATOM   4227 H3   LIG     1      -1.770 -34.955  19.716  1.00  0.00      LIG  
ATOM   4228 H4   LIG     1       0.396 -31.904  16.659  1.00  0.00      LIG  
ATOM   4229 H5   LIG     1      -1.628 -35.689  17.314  1.00  0.00      LIG  
ATOM   4230 H6   LIG     1      -3.155 -35.919  18.150  1.00  0.00      LIG  
ATOM   4231 H7   LIG     1      -0.610 -34.048  15.418  1.00  0.00      LIG  
ATOM   4232 H8   LIG     1      -0.975 -32.501  14.679  1.00  0.00      LIG  
ATOM   4233 H9   LIG     1       0.259 -34.118  20.743  1.00  0.00      LIG  
ATOM   4234 H10  LIG     1      -0.811 -33.285  21.831  1.00  0.00      LIG  
ATOM   4235 H11  LIG     1      -0.865 -29.828  18.496  1.00  0.00      LIG  
ATOM   4236 H12  LIG     1       0.796 -29.922  17.992  1.00  0.00      LIG  
ATOM   4237 H13  LIG     1       0.104 -34.503  17.188  1.00  0.00      LIG  
ATOM   4238 H14  LIG     1       0.397 -34.850  18.867  1.00  0.00      LIG  
ATOM   4239 H15  LIG     1       1.077 -33.403  18.136  1.00  0.00      LIG  
ATOM   4240 H16  LIG     1      -2.948 -31.121  15.431  1.00  0.00      LIG  
ATOM   4241 H17  LIG     1      -4.114 -31.829  16.546  1.00  0.00      LIG  
ATOM   4242 H18  LIG     1      -3.970 -32.397  14.888  1.00  0.00      LIG  
ATOM   4243 H19  LIG     1      -2.552 -31.067  19.727  1.00  0.00      LIG  
ATOM   4244 H20  LIG     1      -1.730 -31.064  21.277  1.00  0.00      LIG  
ATOM   4245 H21  LIG     1      -2.736 -32.430  20.839  1.00  0.00      LIG  
ATOM   4246 H22  LIG     1       1.931 -32.875  21.616  1.00  0.00      LIG  
ATOM   4247 H23  LIG     1       0.808 -31.721  22.366  1.00  0.00      LIG  
ATOM   4248 H24  LIG     1      -1.347 -34.348  13.154  1.00  0.00      LIG  
ATOM   4249 H25  LIG     1      -2.864 -33.484  13.440  1.00  0.00      LIG  
ATOM   4250 H26  LIG     1      -5.489 -35.625  14.335  1.00  0.00      LIG  
ATOM   4251 H27  LIG     1      -4.961 -33.965  14.276  1.00  0.00      LIG  
ATOM   4252 H28  LIG     1      -5.737 -34.587  15.745  1.00  0.00      LIG  
ATOM   4253 H29  LIG     1      -4.648 -36.730  16.815  1.00  0.00      LIG  
ATOM   4254 H30  LIG     1      -3.052 -37.255  16.225  1.00  0.00      LIG  
ATOM   4255 H31  LIG     1      -4.448 -37.300  15.165  1.00  0.00      LIG  
ATOM   4256 H32  LIG     1       2.485 -29.979  19.225  1.00  0.00      LIG  
ATOM   4257 H33  LIG     1      -1.587 -29.918  16.438  1.00  0.00      LIG  
ATOM   4258 H34  LIG     1       3.717 -31.350  21.630  1.00  0.00      LIG  
ATOM   4259 H35  LIG     1       4.517 -30.293  20.485  1.00  0.00      LIG  
ATOM   4260 H36  LIG     1       2.152 -29.536  22.207  1.00  0.00      LIG  
ATOM   4261 H37  LIG     1       3.029 -28.498  21.078  1.00  0.00      LIG  
ATOM   4262 H38  LIG     1       1.273 -28.666  20.935  1.00  0.00      LIG  
ATOM   4263 H39  LIG     1       3.283 -32.986  19.775  1.00  0.00      LIG  
ATOM   4264 H40  LIG     1       6.193 -32.102  19.828  1.00  0.00      LIG  
ATOM   4265 H41  LIG     1       3.203 -31.387  18.168  1.00  0.00      LIG  
ATOM   4266 H42  LIG     1       5.095 -36.164  19.034  1.00  0.00      LIG  
ATOM   4267 H43  LIG     1       3.789 -35.004  19.155  1.00  0.00      LIG  
ATOM   4268 H44  LIG     1       4.683 -35.488  20.620  1.00  0.00      LIG  
ATOM   4269 H45  LIG     1       7.909 -33.862  19.589  1.00  0.00      LIG  
ATOM   4270 H46  LIG     1       7.171 -34.963  20.774  1.00  0.00      LIG  
ATOM   4271 H47  LIG     1       7.457 -35.497  19.105  1.00  0.00      LIG  
ATOM   4272 H48  LIG     1       5.010 -33.394  17.679  1.00  0.00      LIG  
ATOM   4273 H49  LIG     1       6.127 -34.103  23.761  1.00  0.00      LIG  
ATOM   4274 H50  LIG     1       5.261 -32.557  24.100  1.00  0.00      LIG  
ATOM   4275 H51  LIG     1       7.025 -32.654  24.277  1.00  0.00      LIG  
TER
REMARK  Energy: 66.1965
REMARK  SimpleFitness: 66.1965
REMARK  FullFitness: -820.6242
REMARK  InterFull: -13.124
REMARK  IntraFull: 94.8878
REMARK  solvFull: -1106.75
REMARK  surfFull: 204.362
REMARK  extraFull: 0.0
REMARK  deltaGcompsolvpol: -1106.75
REMARK  deltaGcompsolvnonpol: 204.362
REMARK  deltaGprotsolvpol: -1109.66
REMARK  deltaGprotsolvnonpol: 196.383
REMARK  deltaGligsolvpol: -12.6438
REMARK  deltaGligsolvnonpol: 16.582
REMARK  deltaGvdw: -13.124
REMARK  deltaGelec: 0.0
REMARK  deltaG: -5.093479
REMARK  Cluster: 0
REMARK  ClusterRank: 3
ATOM   4186 O    LIG     1      -0.588 -30.163  16.262  1.00  0.00      LIG  
ATOM   4187 O1   LIG     1      -2.519 -35.894  13.468  1.00  0.00      LIG  
ATOM   4188 O2   LIG     1       4.764 -31.680  18.610  1.00  0.00      LIG  
ATOM   4189 O3   LIG     1       5.999 -32.791  21.868  1.00  0.00      LIG  
ATOM   4190 O4   LIG     1       6.247 -34.063  18.411  1.00  0.00      LIG  
ATOM   4191 O5   LIG     1       7.954 -31.562  21.991  1.00  0.00      LIG  
ATOM   4192 C    LIG     1      -0.837 -33.210  18.527  1.00  0.00      LIG  
ATOM   4193 C1   LIG     1      -1.368 -32.202  17.470  1.00  0.00      LIG  
ATOM   4194 C2   LIG     1      -2.172 -32.793  16.248  1.00  0.00      LIG  
ATOM   4195 C3   LIG     1      -0.465 -32.458  19.843  1.00  0.00      LIG  
ATOM   4196 C4   LIG     1      -3.018 -34.069  16.578  1.00  0.00      LIG  
ATOM   4197 C5   LIG     1      -1.915 -34.230  18.813  1.00  0.00      LIG  
ATOM   4198 C6   LIG     1      -0.218 -31.200  17.161  1.00  0.00      LIG  
ATOM   4199 C7   LIG     1      -2.321 -34.981  17.577  1.00  0.00      LIG  
ATOM   4200 C8   LIG     1       0.544 -31.419  19.532  1.00  0.00      LIG  
ATOM   4201 C9   LIG     1      -3.558 -34.901  15.366  1.00  0.00      LIG  
ATOM   4202 C10  LIG     1      -1.262 -33.026  15.035  1.00  0.00      LIG  
ATOM   4203 C11  LIG     1       0.242 -33.292  20.919  1.00  0.00      LIG  
ATOM   4204 C12  LIG     1       0.250 -30.476  18.418  1.00  0.00      LIG  
ATOM   4205 C13  LIG     1       0.394 -33.983  18.015  1.00  0.00      LIG  
ATOM   4206 C14  LIG     1      -3.198 -31.713  15.877  1.00  0.00      LIG  
ATOM   4207 C15  LIG     1       1.601 -31.443  20.349  1.00  0.00      LIG  
ATOM   4208 C16  LIG     1      -1.645 -31.786  20.552  1.00  0.00      LIG  
ATOM   4209 C17  LIG     1       1.442 -32.489  21.391  1.00  0.00      LIG  
ATOM   4210 C18  LIG     1      -1.952 -33.644  13.842  1.00  0.00      LIG  
ATOM   4211 C19  LIG     1      -2.565 -34.943  14.234  1.00  0.00      LIG  
ATOM   4212 C20  LIG     1      -4.884 -34.365  14.831  1.00  0.00      LIG  
ATOM   4213 C21  LIG     1      -3.882 -36.356  15.712  1.00  0.00      LIG  
ATOM   4214 C22  LIG     1       2.760 -30.485  20.321  1.00  0.00      LIG  
ATOM   4215 C23  LIG     1       4.083 -31.064  20.818  1.00  0.00      LIG  
ATOM   4216 C24  LIG     1       2.439 -29.263  21.155  1.00  0.00      LIG  
ATOM   4217 C25  LIG     1       4.632 -32.183  19.937  1.00  0.00      LIG  
ATOM   4218 C26  LIG     1       5.999 -32.702  20.425  1.00  0.00      LIG  
ATOM   4219 C27  LIG     1       6.345 -34.086  19.833  1.00  0.00      LIG  
ATOM   4220 C28  LIG     1       5.438 -35.193  20.352  1.00  0.00      LIG  
ATOM   4221 C29  LIG     1       7.774 -34.469  20.169  1.00  0.00      LIG  
ATOM   4222 C30  LIG     1       7.033 -32.167  22.519  1.00  0.00      LIG  
ATOM   4223 C31  LIG     1       6.869 -32.282  24.002  1.00  0.00      LIG  
ATOM   4224 H    LIG     1      -2.130 -31.605  17.972  1.00  0.00      LIG  
ATOM   4225 H1   LIG     1      -3.902 -33.713  17.114  1.00  0.00      LIG  
ATOM   4226 H2   LIG     1      -2.809 -33.750  19.216  1.00  0.00      LIG  
ATOM   4227 H3   LIG     1      -1.562 -34.946  19.559  1.00  0.00      LIG  
ATOM   4228 H4   LIG     1       0.632 -31.713  16.704  1.00  0.00      LIG  
ATOM   4229 H5   LIG     1      -1.487 -35.506  17.107  1.00  0.00      LIG  
ATOM   4230 H6   LIG     1      -3.006 -35.746  17.947  1.00  0.00      LIG  
ATOM   4231 H7   LIG     1      -0.427 -33.669  15.308  1.00  0.00      LIG  
ATOM   4232 H8   LIG     1      -0.830 -32.085  14.693  1.00  0.00      LIG  
ATOM   4233 H9   LIG     1       0.588 -34.261  20.559  1.00  0.00      LIG  
ATOM   4234 H10  LIG     1      -0.425 -33.507  21.759  1.00  0.00      LIG  
ATOM   4235 H11  LIG     1      -0.530 -29.781  18.744  1.00  0.00      LIG  
ATOM   4236 H12  LIG     1       1.113 -29.847  18.181  1.00  0.00      LIG  
ATOM   4237 H13  LIG     1       0.274 -34.340  16.995  1.00  0.00      LIG  
ATOM   4238 H14  LIG     1       0.576 -34.873  18.621  1.00  0.00      LIG  
ATOM   4239 H15  LIG     1       1.310 -33.388  18.029  1.00  0.00      LIG  
ATOM   4240 H16  LIG     1      -2.746 -30.745  15.679  1.00  0.00      LIG  
ATOM   4241 H17  LIG     1      -3.914 -31.573  16.690  1.00  0.00      LIG  
ATOM   4242 H18  LIG     1      -3.760 -31.946  14.977  1.00  0.00      LIG  
ATOM   4243 H19  LIG     1      -2.163 -31.059  19.922  1.00  0.00      LIG  
ATOM   4244 H20  LIG     1      -1.307 -31.253  21.446  1.00  0.00      LIG  
ATOM   4245 H21  LIG     1      -2.376 -32.524  20.891  1.00  0.00      LIG  
ATOM   4246 H22  LIG     1       2.319 -33.136  21.474  1.00  0.00      LIG  
ATOM   4247 H23  LIG     1       1.250 -32.032  22.366  1.00  0.00      LIG  
ATOM   4248 H24  LIG     1      -1.211 -33.845  13.064  1.00  0.00      LIG  
ATOM   4249 H25  LIG     1      -2.720 -32.992  13.419  1.00  0.00      LIG  
ATOM   4250 H26  LIG     1      -5.360 -35.097  14.172  1.00  0.00      LIG  
ATOM   4251 H27  LIG     1      -4.775 -33.456  14.238  1.00  0.00      LIG  
ATOM   4252 H28  LIG     1      -5.573 -34.162  15.656  1.00  0.00      LIG  
ATOM   4253 H29  LIG     1      -4.568 -36.405  16.562  1.00  0.00      LIG  
ATOM   4254 H30  LIG     1      -2.988 -36.945  15.942  1.00  0.00      LIG  
ATOM   4255 H31  LIG     1      -4.378 -36.859  14.876  1.00  0.00      LIG  
ATOM   4256 H32  LIG     1       2.902 -30.149  19.294  1.00  0.00      LIG  
ATOM   4257 H33  LIG     1      -1.317 -29.677  16.684  1.00  0.00      LIG  
ATOM   4258 H34  LIG     1       3.966 -31.411  21.848  1.00  0.00      LIG  
ATOM   4259 H35  LIG     1       4.820 -30.254  20.842  1.00  0.00      LIG  
ATOM   4260 H36  LIG     1       2.289 -29.540  22.201  1.00  0.00      LIG  
ATOM   4261 H37  LIG     1       3.263 -28.546  21.111  1.00  0.00      LIG  
ATOM   4262 H38  LIG     1       1.535 -28.762  20.796  1.00  0.00      LIG  
ATOM   4263 H39  LIG     1       3.905 -32.996  19.904  1.00  0.00      LIG  
ATOM   4264 H40  LIG     1       6.750 -31.996  20.054  1.00  0.00      LIG  
ATOM   4265 H41  LIG     1       5.199 -32.386  18.099  1.00  0.00      LIG  
ATOM   4266 H42  LIG     1       5.740 -36.157  19.931  1.00  0.00      LIG  
ATOM   4267 H43  LIG     1       4.399 -35.038  20.049  1.00  0.00      LIG  
ATOM   4268 H44  LIG     1       5.483 -35.269  21.442  1.00  0.00      LIG  
ATOM   4269 H45  LIG     1       8.467 -33.697  19.822  1.00  0.00      LIG  
ATOM   4270 H46  LIG     1       7.906 -34.602  21.246  1.00  0.00      LIG  
ATOM   4271 H47  LIG     1       8.053 -35.400  19.666  1.00  0.00      LIG  
ATOM   4272 H48  LIG     1       7.085 -33.695  18.079  1.00  0.00      LIG  
ATOM   4273 H49  LIG     1       6.631 -33.314  24.277  1.00  0.00      LIG  
ATOM   4274 H50  LIG     1       6.085 -31.600  24.344  1.00  0.00      LIG  
ATOM   4275 H51  LIG     1       7.819 -32.012  24.473  1.00  0.00      LIG  
TER
REMARK  Energy: 66.1965
REMARK  SimpleFitness: 66.1965
REMARK  FullFitness: -820.6242
REMARK  InterFull: -13.124
REMARK  IntraFull: 94.8878
REMARK  solvFull: -1106.75
REMARK  surfFull: 204.362
REMARK  extraFull: 0.0
REMARK  deltaGcompsolvpol: -1106.75
REMARK  deltaGcompsolvnonpol: 204.362
REMARK  deltaGprotsolvpol: -1109.66
REMARK  deltaGprotsolvnonpol: 196.383
REMARK  deltaGligsolvpol: -12.6438
REMARK  deltaGligsolvnonpol: 16.582
REMARK  deltaGvdw: -13.124
REMARK  deltaGelec: 0.0
REMARK  deltaG: -5.093479
REMARK  Cluster: 0
REMARK  ClusterRank: 4
ATOM   4186 O    LIG     1      -0.588 -30.163  16.262  1.00  0.00      LIG  
ATOM   4187 O1   LIG     1      -2.519 -35.894  13.468  1.00  0.00      LIG  
ATOM   4188 O2   LIG     1       4.764 -31.680  18.610  1.00  0.00      LIG  
ATOM   4189 O3   LIG     1       5.999 -32.791  21.868  1.00  0.00      LIG  
ATOM   4190 O4   LIG     1       6.247 -34.063  18.411  1.00  0.00      LIG  
ATOM   4191 O5   LIG     1       7.954 -31.562  21.991  1.00  0.00      LIG  
ATOM   4192 C    LIG     1      -0.837 -33.210  18.527  1.00  0.00      LIG  
ATOM   4193 C1   LIG     1      -1.368 -32.202  17.470  1.00  0.00      LIG  
ATOM   4194 C2   LIG     1      -2.172 -32.793  16.248  1.00  0.00      LIG  
ATOM   4195 C3   LIG     1      -0.465 -32.458  19.843  1.00  0.00      LIG  
ATOM   4196 C4   LIG     1      -3.018 -34.069  16.578  1.00  0.00      LIG  
ATOM   4197 C5   LIG     1      -1.915 -34.230  18.813  1.00  0.00      LIG  
ATOM   4198 C6   LIG     1      -0.218 -31.200  17.161  1.00  0.00      LIG  
ATOM   4199 C7   LIG     1      -2.321 -34.981  17.577  1.00  0.00      LIG  
ATOM   4200 C8   LIG     1       0.544 -31.419  19.532  1.00  0.00      LIG  
ATOM   4201 C9   LIG     1      -3.558 -34.901  15.366  1.00  0.00      LIG  
ATOM   4202 C10  LIG     1      -1.262 -33.026  15.035  1.00  0.00      LIG  
ATOM   4203 C11  LIG     1       0.242 -33.292  20.919  1.00  0.00      LIG  
ATOM   4204 C12  LIG     1       0.250 -30.476  18.418  1.00  0.00      LIG  
ATOM   4205 C13  LIG     1       0.394 -33.983  18.015  1.00  0.00      LIG  
ATOM   4206 C14  LIG     1      -3.198 -31.713  15.877  1.00  0.00      LIG  
ATOM   4207 C15  LIG     1       1.601 -31.443  20.349  1.00  0.00      LIG  
ATOM   4208 C16  LIG     1      -1.645 -31.786  20.552  1.00  0.00      LIG  
ATOM   4209 C17  LIG     1       1.442 -32.489  21.391  1.00  0.00      LIG  
ATOM   4210 C18  LIG     1      -1.952 -33.644  13.842  1.00  0.00      LIG  
ATOM   4211 C19  LIG     1      -2.565 -34.943  14.234  1.00  0.00      LIG  
ATOM   4212 C20  LIG     1      -4.884 -34.365  14.831  1.00  0.00      LIG  
ATOM   4213 C21  LIG     1      -3.882 -36.356  15.712  1.00  0.00      LIG  
ATOM   4214 C22  LIG     1       2.760 -30.485  20.321  1.00  0.00      LIG  
ATOM   4215 C23  LIG     1       4.083 -31.064  20.818  1.00  0.00      LIG  
ATOM   4216 C24  LIG     1       2.439 -29.263  21.155  1.00  0.00      LIG  
ATOM   4217 C25  LIG     1       4.632 -32.183  19.937  1.00  0.00      LIG  
ATOM   4218 C26  LIG     1       5.999 -32.702  20.425  1.00  0.00      LIG  
ATOM   4219 C27  LIG     1       6.345 -34.086  19.833  1.00  0.00      LIG  
ATOM   4220 C28  LIG     1       5.438 -35.193  20.352  1.00  0.00      LIG  
ATOM   4221 C29  LIG     1       7.774 -34.469  20.169  1.00  0.00      LIG  
ATOM   4222 C30  LIG     1       7.033 -32.167  22.519  1.00  0.00      LIG  
ATOM   4223 C31  LIG     1       6.869 -32.282  24.002  1.00  0.00      LIG  
ATOM   4224 H    LIG     1      -2.130 -31.605  17.972  1.00  0.00      LIG  
ATOM   4225 H1   LIG     1      -3.902 -33.713  17.114  1.00  0.00      LIG  
ATOM   4226 H2   LIG     1      -2.809 -33.750  19.216  1.00  0.00      LIG  
ATOM   4227 H3   LIG     1      -1.562 -34.946  19.559  1.00  0.00      LIG  
ATOM   4228 H4   LIG     1       0.632 -31.713  16.704  1.00  0.00      LIG  
ATOM   4229 H5   LIG     1      -1.487 -35.506  17.107  1.00  0.00      LIG  
ATOM   4230 H6   LIG     1      -3.006 -35.746  17.947  1.00  0.00      LIG  
ATOM   4231 H7   LIG     1      -0.427 -33.669  15.308  1.00  0.00      LIG  
ATOM   4232 H8   LIG     1      -0.830 -32.085  14.693  1.00  0.00      LIG  
ATOM   4233 H9   LIG     1       0.588 -34.261  20.559  1.00  0.00      LIG  
ATOM   4234 H10  LIG     1      -0.425 -33.507  21.759  1.00  0.00      LIG  
ATOM   4235 H11  LIG     1      -0.530 -29.781  18.744  1.00  0.00      LIG  
ATOM   4236 H12  LIG     1       1.113 -29.847  18.181  1.00  0.00      LIG  
ATOM   4237 H13  LIG     1       0.274 -34.340  16.995  1.00  0.00      LIG  
ATOM   4238 H14  LIG     1       0.576 -34.873  18.621  1.00  0.00      LIG  
ATOM   4239 H15  LIG     1       1.310 -33.388  18.029  1.00  0.00      LIG  
ATOM   4240 H16  LIG     1      -2.746 -30.745  15.679  1.00  0.00      LIG  
ATOM   4241 H17  LIG     1      -3.914 -31.573  16.690  1.00  0.00      LIG  
ATOM   4242 H18  LIG     1      -3.760 -31.946  14.977  1.00  0.00      LIG  
ATOM   4243 H19  LIG     1      -2.163 -31.059  19.922  1.00  0.00      LIG  
ATOM   4244 H20  LIG     1      -1.307 -31.253  21.446  1.00  0.00      LIG  
ATOM   4245 H21  LIG     1      -2.376 -32.524  20.891  1.00  0.00      LIG  
ATOM   4246 H22  LIG     1       2.319 -33.136  21.474  1.00  0.00      LIG  
ATOM   4247 H23  LIG     1       1.250 -32.032  22.366  1.00  0.00      LIG  
ATOM   4248 H24  LIG     1      -1.211 -33.845  13.064  1.00  0.00      LIG  
ATOM   4249 H25  LIG     1      -2.720 -32.992  13.419  1.00  0.00      LIG  
ATOM   4250 H26  LIG     1      -5.360 -35.097  14.172  1.00  0.00      LIG  
ATOM   4251 H27  LIG     1      -4.775 -33.456  14.238  1.00  0.00      LIG  
ATOM   4252 H28  LIG     1      -5.573 -34.162  15.656  1.00  0.00      LIG  
ATOM   4253 H29  LIG     1      -4.568 -36.405  16.562  1.00  0.00      LIG  
ATOM   4254 H30  LIG     1      -2.988 -36.945  15.942  1.00  0.00      LIG  
ATOM   4255 H31  LIG     1      -4.378 -36.859  14.876  1.00  0.00      LIG  
ATOM   4256 H32  LIG     1       2.902 -30.149  19.294  1.00  0.00      LIG  
ATOM   4257 H33  LIG     1      -1.317 -29.677  16.684  1.00  0.00      LIG  
ATOM   4258 H34  LIG     1       3.966 -31.411  21.848  1.00  0.00      LIG  
ATOM   4259 H35  LIG     1       4.820 -30.254  20.842  1.00  0.00      LIG  
ATOM   4260 H36  LIG     1       2.289 -29.540  22.201  1.00  0.00      LIG  
ATOM   4261 H37  LIG     1       3.263 -28.546  21.111  1.00  0.00      LIG  
ATOM   4262 H38  LIG     1       1.535 -28.762  20.796  1.00  0.00      LIG  
ATOM   4263 H39  LIG     1       3.905 -32.996  19.904  1.00  0.00      LIG  
ATOM   4264 H40  LIG     1       6.750 -31.996  20.054  1.00  0.00      LIG  
ATOM   4265 H41  LIG     1       5.199 -32.386  18.099  1.00  0.00      LIG  
ATOM   4266 H42  LIG     1       5.740 -36.157  19.931  1.00  0.00      LIG  
ATOM   4267 H43  LIG     1       4.399 -35.038  20.049  1.00  0.00      LIG  
ATOM   4268 H44  LIG     1       5.483 -35.269  21.442  1.00  0.00      LIG  
ATOM   4269 H45  LIG     1       8.467 -33.697  19.822  1.00  0.00      LIG  
ATOM   4270 H46  LIG     1       7.906 -34.602  21.246  1.00  0.00      LIG  
ATOM   4271 H47  LIG     1       8.053 -35.400  19.666  1.00  0.00      LIG  
ATOM   4272 H48  LIG     1       7.085 -33.695  18.079  1.00  0.00      LIG  
ATOM   4273 H49  LIG     1       6.631 -33.314  24.277  1.00  0.00      LIG  
ATOM   4274 H50  LIG     1       6.085 -31.600  24.344  1.00  0.00      LIG  
ATOM   4275 H51  LIG     1       7.819 -32.012  24.473  1.00  0.00      LIG  
TER
REMARK  Energy: 68.3819
REMARK  SimpleFitness: 68.3819
REMARK  FullFitness: -817.1389
REMARK  InterFull: -14.2077
REMARK  IntraFull: 97.0568
REMARK  solvFull: -1103.91
REMARK  surfFull: 203.922
REMARK  extraFull: 0.0
REMARK  deltaGcompsolvpol: -1103.91
REMARK  deltaGcompsolvnonpol: 203.922
REMARK  deltaGprotsolvpol: -1109.66
REMARK  deltaGprotsolvnonpol: 196.383
REMARK  deltaGligsolvpol: -11.7811
REMARK  deltaGligsolvnonpol: 16.5474
REMARK  deltaGvdw: -14.2077
REMARK  deltaGelec: 0.0
REMARK  deltaG: -5.1133394
REMARK  Cluster: 0
REMARK  ClusterRank: 5
ATOM   4186 O    LIG     1      -0.627 -29.845  16.513  1.00  0.00      LIG  
ATOM   4187 O1   LIG     1      -2.612 -35.199  13.161  1.00  0.00      LIG  
ATOM   4188 O2   LIG     1       4.866 -31.686  18.692  1.00  0.00      LIG  
ATOM   4189 O3   LIG     1       6.214 -32.543  21.950  1.00  0.00      LIG  
ATOM   4190 O4   LIG     1       6.137 -34.293  18.709  1.00  0.00      LIG  
ATOM   4191 O5   LIG     1       8.325 -31.610  21.832  1.00  0.00      LIG  
ATOM   4192 C    LIG     1      -0.804 -33.096  18.478  1.00  0.00      LIG  
ATOM   4193 C1   LIG     1      -1.364 -31.994  17.540  1.00  0.00      LIG  
ATOM   4194 C2   LIG     1      -2.203 -32.463  16.292  1.00  0.00      LIG  
ATOM   4195 C3   LIG     1      -0.393 -32.466  19.846  1.00  0.00      LIG  
ATOM   4196 C4   LIG     1      -3.025 -33.778  16.506  1.00  0.00      LIG  
ATOM   4197 C5   LIG     1      -1.874 -34.138  18.697  1.00  0.00      LIG  
ATOM   4198 C6   LIG     1      -0.226 -30.966  17.288  1.00  0.00      LIG  
ATOM   4199 C7   LIG     1      -2.312 -34.775  17.408  1.00  0.00      LIG  
ATOM   4200 C8   LIG     1       0.607 -31.403  19.599  1.00  0.00      LIG  
ATOM   4201 C9   LIG     1      -3.572 -34.493  15.223  1.00  0.00      LIG  
ATOM   4202 C10  LIG     1      -1.330 -32.552  15.034  1.00  0.00      LIG  
ATOM   4203 C11  LIG     1       0.347 -33.392  20.818  1.00  0.00      LIG  
ATOM   4204 C12  LIG     1       0.285 -30.363  18.588  1.00  0.00      LIG  
ATOM   4205 C13  LIG     1       0.412 -33.809  17.854  1.00  0.00      LIG  
ATOM   4206 C14  LIG     1      -3.246 -31.359  16.075  1.00  0.00      LIG  
ATOM   4207 C15  LIG     1       1.690 -31.498  20.372  1.00  0.00      LIG  
ATOM   4208 C16  LIG     1      -1.553 -31.868  20.649  1.00  0.00      LIG  
ATOM   4209 C17  LIG     1       1.552 -32.623  21.333  1.00  0.00      LIG  
ATOM   4210 C18  LIG     1      -2.070 -33.006  13.802  1.00  0.00      LIG  
ATOM   4211 C19  LIG     1      -2.639 -34.357  14.048  1.00  0.00      LIG  
ATOM   4212 C20  LIG     1      -4.944 -33.965  14.813  1.00  0.00      LIG  
ATOM   4213 C21  LIG     1      -3.806 -35.994  15.404  1.00  0.00      LIG  
ATOM   4214 C22  LIG     1       2.839 -30.530  20.383  1.00  0.00      LIG  
ATOM   4215 C23  LIG     1       4.157 -31.091  20.906  1.00  0.00      LIG  
ATOM   4216 C24  LIG     1       2.472 -29.321  21.216  1.00  0.00      LIG  
ATOM   4217 C25  LIG     1       4.758 -32.183  20.025  1.00  0.00      LIG  
ATOM   4218 C26  LIG     1       6.145 -32.649  20.512  1.00  0.00      LIG  
ATOM   4219 C27  LIG     1       6.428 -34.107  20.092  1.00  0.00      LIG  
ATOM   4220 C28  LIG     1       5.608 -35.113  20.886  1.00  0.00      LIG  
ATOM   4221 C29  LIG     1       7.892 -34.455  20.288  1.00  0.00      LIG  
ATOM   4222 C30  LIG     1       7.353 -31.986  22.469  1.00  0.00      LIG  
ATOM   4223 C31  LIG     1       7.234 -31.852  23.954  1.00  0.00      LIG  
ATOM   4224 H    LIG     1      -2.109 -31.451  18.122  1.00  0.00      LIG  
ATOM   4225 H1   LIG     1      -3.906 -33.487  17.085  1.00  0.00      LIG  
ATOM   4226 H2   LIG     1      -2.758 -33.697  19.164  1.00  0.00      LIG  
ATOM   4227 H3   LIG     1      -1.504 -34.918  19.368  1.00  0.00      LIG  
ATOM   4228 H4   LIG     1       0.604 -31.430  16.751  1.00  0.00      LIG  
ATOM   4229 H5   LIG     1      -1.489 -35.260  16.878  1.00  0.00      LIG  
ATOM   4230 H6   LIG     1      -2.995 -35.567  17.721  1.00  0.00      LIG  
ATOM   4231 H7   LIG     1      -0.498 -33.236  15.203  1.00  0.00      LIG  
ATOM   4232 H8   LIG     1      -0.897 -31.581  14.791  1.00  0.00      LIG  
ATOM   4233 H9   LIG     1       0.690 -34.319  20.357  1.00  0.00      LIG  
ATOM   4234 H10  LIG     1      -0.295 -33.695  21.650  1.00  0.00      LIG  
ATOM   4235 H11  LIG     1      -0.478 -29.698  19.004  1.00  0.00      LIG  
ATOM   4236 H12  LIG     1       1.144 -29.719  18.375  1.00  0.00      LIG  
ATOM   4237 H13  LIG     1       0.253 -34.072  16.811  1.00  0.00      LIG  
ATOM   4238 H14  LIG     1       0.620 -34.749  18.371  1.00  0.00      LIG  
ATOM   4239 H15  LIG     1       1.324 -33.209  17.889  1.00  0.00      LIG  
ATOM   4240 H16  LIG     1      -2.799 -30.384  15.898  1.00  0.00      LIG  
ATOM   4241 H17  LIG     1      -3.894 -31.268  16.952  1.00  0.00      LIG  
ATOM   4242 H18  LIG     1      -3.886 -31.535  15.217  1.00  0.00      LIG  
ATOM   4243 H19  LIG     1      -2.104 -31.101  20.100  1.00  0.00      LIG  
ATOM   4244 H20  LIG     1      -1.189 -31.398  21.568  1.00  0.00      LIG  
ATOM   4245 H21  LIG     1      -2.263 -32.641  20.955  1.00  0.00      LIG  
ATOM   4246 H22  LIG     1       2.429 -33.273  21.359  1.00  0.00      LIG  
ATOM   4247 H23  LIG     1       1.370 -32.238  22.341  1.00  0.00      LIG  
ATOM   4248 H24  LIG     1      -1.367 -33.083  12.968  1.00  0.00      LIG  
ATOM   4249 H25  LIG     1      -2.868 -32.319  13.513  1.00  0.00      LIG  
ATOM   4250 H26  LIG     1      -5.395 -34.609  14.053  1.00  0.00      LIG  
ATOM   4251 H27  LIG     1      -4.908 -32.966  14.378  1.00  0.00      LIG  
ATOM   4252 H28  LIG     1      -5.617 -33.945  15.674  1.00  0.00      LIG  
ATOM   4253 H29  LIG     1      -4.452 -36.185  16.265  1.00  0.00      LIG  
ATOM   4254 H30  LIG     1      -2.872 -36.552  15.529  1.00  0.00      LIG  
ATOM   4255 H31  LIG     1      -4.311 -36.423  14.533  1.00  0.00      LIG  
ATOM   4256 H32  LIG     1       3.002 -30.185  19.362  1.00  0.00      LIG  
ATOM   4257 H33  LIG     1      -1.325 -29.393  17.016  1.00  0.00      LIG  
ATOM   4258 H34  LIG     1       4.017 -31.457  21.926  1.00  0.00      LIG  
ATOM   4259 H35  LIG     1       4.870 -30.263  20.963  1.00  0.00      LIG  
ATOM   4260 H36  LIG     1       2.231 -29.618  22.239  1.00  0.00      LIG  
ATOM   4261 H37  LIG     1       3.307 -28.616  21.253  1.00  0.00      LIG  
ATOM   4262 H38  LIG     1       1.606 -28.798  20.801  1.00  0.00      LIG  
ATOM   4263 H39  LIG     1       4.070 -33.028  19.988  1.00  0.00      LIG  
ATOM   4264 H40  LIG     1       6.889 -32.008  20.024  1.00  0.00      LIG  
ATOM   4265 H41  LIG     1       3.955 -31.554  18.377  1.00  0.00      LIG  
ATOM   4266 H42  LIG     1       5.828 -36.130  20.549  1.00  0.00      LIG  
ATOM   4267 H43  LIG     1       4.536 -34.960  20.738  1.00  0.00      LIG  
ATOM   4268 H44  LIG     1       5.828 -35.055  21.955  1.00  0.00      LIG  
ATOM   4269 H45  LIG     1       8.529 -33.756  19.739  1.00  0.00      LIG  
ATOM   4270 H46  LIG     1       8.169 -34.425  21.344  1.00  0.00      LIG  
ATOM   4271 H47  LIG     1       8.105 -35.457  19.904  1.00  0.00      LIG  
ATOM   4272 H48  LIG     1       6.487 -33.514  18.244  1.00  0.00      LIG  
ATOM   4273 H49  LIG     1       6.911 -32.802  24.390  1.00  0.00      LIG  
ATOM   4274 H50  LIG     1       6.526 -31.056  24.197  1.00  0.00      LIG  
ATOM   4275 H51  LIG     1       8.217 -31.598  24.359  1.00  0.00      LIG  
TER
REMARK  Energy: 68.3819
REMARK  SimpleFitness: 68.3819
REMARK  FullFitness: -817.1389
REMARK  InterFull: -14.2077
REMARK  IntraFull: 97.0568
REMARK  solvFull: -1103.91
REMARK  surfFull: 203.922
REMARK  extraFull: 0.0
REMARK  deltaGcompsolvpol: -1103.91
REMARK  deltaGcompsolvnonpol: 203.922
REMARK  deltaGprotsolvpol: -1109.66
REMARK  deltaGprotsolvnonpol: 196.383
REMARK  deltaGligsolvpol: -11.7811
REMARK  deltaGligsolvnonpol: 16.5474
REMARK  deltaGvdw: -14.2077
REMARK  deltaGelec: 0.0
REMARK  deltaG: -5.1133394
REMARK  Cluster: 0
REMARK  ClusterRank: 6
ATOM   4186 O    LIG     1      -0.627 -29.845  16.513  1.00  0.00      LIG  
ATOM   4187 O1   LIG     1      -2.612 -35.199  13.161  1.00  0.00      LIG  
ATOM   4188 O2   LIG     1       4.866 -31.686  18.692  1.00  0.00      LIG  
ATOM   4189 O3   LIG     1       6.214 -32.543  21.950  1.00  0.00      LIG  
ATOM   4190 O4   LIG     1       6.137 -34.293  18.709  1.00  0.00      LIG  
ATOM   4191 O5   LIG     1       8.325 -31.610  21.832  1.00  0.00      LIG  
ATOM   4192 C    LIG     1      -0.804 -33.096  18.478  1.00  0.00      LIG  
ATOM   4193 C1   LIG     1      -1.364 -31.994  17.540  1.00  0.00      LIG  
ATOM   4194 C2   LIG     1      -2.203 -32.463  16.292  1.00  0.00      LIG  
ATOM   4195 C3   LIG     1      -0.393 -32.466  19.846  1.00  0.00      LIG  
ATOM   4196 C4   LIG     1      -3.025 -33.778  16.506  1.00  0.00      LIG  
ATOM   4197 C5   LIG     1      -1.874 -34.138  18.697  1.00  0.00      LIG  
ATOM   4198 C6   LIG     1      -0.226 -30.966  17.288  1.00  0.00      LIG  
ATOM   4199 C7   LIG     1      -2.312 -34.775  17.408  1.00  0.00      LIG  
ATOM   4200 C8   LIG     1       0.607 -31.403  19.599  1.00  0.00      LIG  
ATOM   4201 C9   LIG     1      -3.572 -34.493  15.223  1.00  0.00      LIG  
ATOM   4202 C10  LIG     1      -1.330 -32.552  15.034  1.00  0.00      LIG  
ATOM   4203 C11  LIG     1       0.347 -33.392  20.818  1.00  0.00      LIG  
ATOM   4204 C12  LIG     1       0.285 -30.363  18.588  1.00  0.00      LIG  
ATOM   4205 C13  LIG     1       0.412 -33.809  17.854  1.00  0.00      LIG  
ATOM   4206 C14  LIG     1      -3.246 -31.359  16.075  1.00  0.00      LIG  
ATOM   4207 C15  LIG     1       1.690 -31.498  20.372  1.00  0.00      LIG  
ATOM   4208 C16  LIG     1      -1.553 -31.868  20.649  1.00  0.00      LIG  
ATOM   4209 C17  LIG     1       1.552 -32.623  21.333  1.00  0.00      LIG  
ATOM   4210 C18  LIG     1      -2.070 -33.006  13.802  1.00  0.00      LIG  
ATOM   4211 C19  LIG     1      -2.639 -34.357  14.048  1.00  0.00      LIG  
ATOM   4212 C20  LIG     1      -4.944 -33.965  14.813  1.00  0.00      LIG  
ATOM   4213 C21  LIG     1      -3.806 -35.994  15.404  1.00  0.00      LIG  
ATOM   4214 C22  LIG     1       2.839 -30.530  20.383  1.00  0.00      LIG  
ATOM   4215 C23  LIG     1       4.157 -31.091  20.906  1.00  0.00      LIG  
ATOM   4216 C24  LIG     1       2.472 -29.321  21.216  1.00  0.00      LIG  
ATOM   4217 C25  LIG     1       4.758 -32.183  20.025  1.00  0.00      LIG  
ATOM   4218 C26  LIG     1       6.145 -32.649  20.512  1.00  0.00      LIG  
ATOM   4219 C27  LIG     1       6.428 -34.107  20.092  1.00  0.00      LIG  
ATOM   4220 C28  LIG     1       5.608 -35.113  20.886  1.00  0.00      LIG  
ATOM   4221 C29  LIG     1       7.892 -34.455  20.288  1.00  0.00      LIG  
ATOM   4222 C30  LIG     1       7.353 -31.986  22.469  1.00  0.00      LIG  
ATOM   4223 C31  LIG     1       7.234 -31.852  23.954  1.00  0.00      LIG  
ATOM   4224 H    LIG     1      -2.109 -31.451  18.122  1.00  0.00      LIG  
ATOM   4225 H1   LIG     1      -3.906 -33.487  17.085  1.00  0.00      LIG  
ATOM   4226 H2   LIG     1      -2.758 -33.697  19.164  1.00  0.00      LIG  
ATOM   4227 H3   LIG     1      -1.504 -34.918  19.368  1.00  0.00      LIG  
ATOM   4228 H4   LIG     1       0.604 -31.430  16.751  1.00  0.00      LIG  
ATOM   4229 H5   LIG     1      -1.489 -35.260  16.878  1.00  0.00      LIG  
ATOM   4230 H6   LIG     1      -2.995 -35.567  17.721  1.00  0.00      LIG  
ATOM   4231 H7   LIG     1      -0.498 -33.236  15.203  1.00  0.00      LIG  
ATOM   4232 H8   LIG     1      -0.897 -31.581  14.791  1.00  0.00      LIG  
ATOM   4233 H9   LIG     1       0.690 -34.319  20.357  1.00  0.00      LIG  
ATOM   4234 H10  LIG     1      -0.295 -33.695  21.650  1.00  0.00      LIG  
ATOM   4235 H11  LIG     1      -0.478 -29.698  19.004  1.00  0.00      LIG  
ATOM   4236 H12  LIG     1       1.144 -29.719  18.375  1.00  0.00      LIG  
ATOM   4237 H13  LIG     1       0.253 -34.072  16.811  1.00  0.00      LIG  
ATOM   4238 H14  LIG     1       0.620 -34.749  18.371  1.00  0.00      LIG  
ATOM   4239 H15  LIG     1       1.324 -33.209  17.889  1.00  0.00      LIG  
ATOM   4240 H16  LIG     1      -2.799 -30.384  15.898  1.00  0.00      LIG  
ATOM   4241 H17  LIG     1      -3.894 -31.268  16.952  1.00  0.00      LIG  
ATOM   4242 H18  LIG     1      -3.886 -31.535  15.217  1.00  0.00      LIG  
ATOM   4243 H19  LIG     1      -2.104 -31.101  20.100  1.00  0.00      LIG  
ATOM   4244 H20  LIG     1      -1.189 -31.398  21.568  1.00  0.00      LIG  
ATOM   4245 H21  LIG     1      -2.263 -32.641  20.955  1.00  0.00      LIG  
ATOM   4246 H22  LIG     1       2.429 -33.273  21.359  1.00  0.00      LIG  
ATOM   4247 H23  LIG     1       1.370 -32.238  22.341  1.00  0.00      LIG  
ATOM   4248 H24  LIG     1      -1.367 -33.083  12.968  1.00  0.00      LIG  
ATOM   4249 H25  LIG     1      -2.868 -32.319  13.513  1.00  0.00      LIG  
ATOM   4250 H26  LIG     1      -5.395 -34.609  14.053  1.00  0.00      LIG  
ATOM   4251 H27  LIG     1      -4.908 -32.966  14.378  1.00  0.00      LIG  
ATOM   4252 H28  LIG     1      -5.617 -33.945  15.674  1.00  0.00      LIG  
ATOM   4253 H29  LIG     1      -4.452 -36.185  16.265  1.00  0.00      LIG  
ATOM   4254 H30  LIG     1      -2.872 -36.552  15.529  1.00  0.00      LIG  
ATOM   4255 H31  LIG     1      -4.311 -36.423  14.533  1.00  0.00      LIG  
ATOM   4256 H32  LIG     1       3.002 -30.185  19.362  1.00  0.00      LIG  
ATOM   4257 H33  LIG     1      -1.325 -29.393  17.016  1.00  0.00      LIG  
ATOM   4258 H34  LIG     1       4.017 -31.457  21.926  1.00  0.00      LIG  
ATOM   4259 H35  LIG     1       4.870 -30.263  20.963  1.00  0.00      LIG  
ATOM   4260 H36  LIG     1       2.231 -29.618  22.239  1.00  0.00      LIG  
ATOM   4261 H37  LIG     1       3.307 -28.616  21.253  1.00  0.00      LIG  
ATOM   4262 H38  LIG     1       1.606 -28.798  20.801  1.00  0.00      LIG  
ATOM   4263 H39  LIG     1       4.070 -33.028  19.988  1.00  0.00      LIG  
ATOM   4264 H40  LIG     1       6.889 -32.008  20.024  1.00  0.00      LIG  
ATOM   4265 H41  LIG     1       3.955 -31.554  18.377  1.00  0.00      LIG  
ATOM   4266 H42  LIG     1       5.828 -36.130  20.549  1.00  0.00      LIG  
ATOM   4267 H43  LIG     1       4.536 -34.960  20.738  1.00  0.00      LIG  
ATOM   4268 H44  LIG     1       5.828 -35.055  21.955  1.00  0.00      LIG  
ATOM   4269 H45  LIG     1       8.529 -33.756  19.739  1.00  0.00      LIG  
ATOM   4270 H46  LIG     1       8.169 -34.425  21.344  1.00  0.00      LIG  
ATOM   4271 H47  LIG     1       8.105 -35.457  19.904  1.00  0.00      LIG  
ATOM   4272 H48  LIG     1       6.487 -33.514  18.244  1.00  0.00      LIG  
ATOM   4273 H49  LIG     1       6.911 -32.802  24.390  1.00  0.00      LIG  
ATOM   4274 H50  LIG     1       6.526 -31.056  24.197  1.00  0.00      LIG  
ATOM   4275 H51  LIG     1       8.217 -31.598  24.359  1.00  0.00      LIG  
TER
REMARK  Energy: 68.3819
REMARK  SimpleFitness: 68.3819
REMARK  FullFitness: -817.1389
REMARK  InterFull: -14.2077
REMARK  IntraFull: 97.0568
REMARK  solvFull: -1103.91
REMARK  surfFull: 203.922
REMARK  extraFull: 0.0
REMARK  deltaGcompsolvpol: -1103.91
REMARK  deltaGcompsolvnonpol: 203.922
REMARK  deltaGprotsolvpol: -1109.66
REMARK  deltaGprotsolvnonpol: 196.383
REMARK  deltaGligsolvpol: -11.7811
REMARK  deltaGligsolvnonpol: 16.5474
REMARK  deltaGvdw: -14.2077
REMARK  deltaGelec: 0.0
REMARK  deltaG: -5.1133394
REMARK  Cluster: 0
REMARK  ClusterRank: 7
ATOM   4186 O    LIG     1      -0.627 -29.845  16.513  1.00  0.00      LIG  
ATOM   4187 O1   LIG     1      -2.612 -35.199  13.161  1.00  0.00      LIG  
ATOM   4188 O2   LIG     1       4.866 -31.686  18.692  1.00  0.00      LIG  
ATOM   4189 O3   LIG     1       6.214 -32.543  21.950  1.00  0.00      LIG  
ATOM   4190 O4   LIG     1       6.137 -34.293  18.709  1.00  0.00      LIG  
ATOM   4191 O5   LIG     1       8.325 -31.610  21.832  1.00  0.00      LIG  
ATOM   4192 C    LIG     1      -0.804 -33.096  18.478  1.00  0.00      LIG  
ATOM   4193 C1   LIG     1      -1.364 -31.994  17.540  1.00  0.00      LIG  
ATOM   4194 C2   LIG     1      -2.203 -32.463  16.292  1.00  0.00      LIG  
ATOM   4195 C3   LIG     1      -0.393 -32.466  19.846  1.00  0.00      LIG  
ATOM   4196 C4   LIG     1      -3.025 -33.778  16.506  1.00  0.00      LIG  
ATOM   4197 C5   LIG     1      -1.874 -34.138  18.697  1.00  0.00      LIG  
ATOM   4198 C6   LIG     1      -0.226 -30.966  17.288  1.00  0.00      LIG  
ATOM   4199 C7   LIG     1      -2.312 -34.775  17.408  1.00  0.00      LIG  
ATOM   4200 C8   LIG     1       0.607 -31.403  19.599  1.00  0.00      LIG  
ATOM   4201 C9   LIG     1      -3.572 -34.493  15.223  1.00  0.00      LIG  
ATOM   4202 C10  LIG     1      -1.330 -32.552  15.034  1.00  0.00      LIG  
ATOM   4203 C11  LIG     1       0.347 -33.392  20.818  1.00  0.00      LIG  
ATOM   4204 C12  LIG     1       0.285 -30.363  18.588  1.00  0.00      LIG  
ATOM   4205 C13  LIG     1       0.412 -33.809  17.854  1.00  0.00      LIG  
ATOM   4206 C14  LIG     1      -3.246 -31.359  16.075  1.00  0.00      LIG  
ATOM   4207 C15  LIG     1       1.690 -31.498  20.372  1.00  0.00      LIG  
ATOM   4208 C16  LIG     1      -1.553 -31.868  20.649  1.00  0.00      LIG  
ATOM   4209 C17  LIG     1       1.552 -32.623  21.333  1.00  0.00      LIG  
ATOM   4210 C18  LIG     1      -2.070 -33.006  13.802  1.00  0.00      LIG  
ATOM   4211 C19  LIG     1      -2.639 -34.357  14.048  1.00  0.00      LIG  
ATOM   4212 C20  LIG     1      -4.944 -33.965  14.813  1.00  0.00      LIG  
ATOM   4213 C21  LIG     1      -3.806 -35.994  15.404  1.00  0.00      LIG  
ATOM   4214 C22  LIG     1       2.839 -30.530  20.383  1.00  0.00      LIG  
ATOM   4215 C23  LIG     1       4.157 -31.091  20.906  1.00  0.00      LIG  
ATOM   4216 C24  LIG     1       2.472 -29.321  21.216  1.00  0.00      LIG  
ATOM   4217 C25  LIG     1       4.758 -32.183  20.025  1.00  0.00      LIG  
ATOM   4218 C26  LIG     1       6.145 -32.649  20.512  1.00  0.00      LIG  
ATOM   4219 C27  LIG     1       6.428 -34.107  20.092  1.00  0.00      LIG  
ATOM   4220 C28  LIG     1       5.608 -35.113  20.886  1.00  0.00      LIG  
ATOM   4221 C29  LIG     1       7.892 -34.455  20.288  1.00  0.00      LIG  
ATOM   4222 C30  LIG     1       7.353 -31.986  22.469  1.00  0.00      LIG  
ATOM   4223 C31  LIG     1       7.234 -31.852  23.954  1.00  0.00      LIG  
ATOM   4224 H    LIG     1      -2.109 -31.451  18.122  1.00  0.00      LIG  
ATOM   4225 H1   LIG     1      -3.906 -33.487  17.085  1.00  0.00      LIG  
ATOM   4226 H2   LIG     1      -2.758 -33.697  19.164  1.00  0.00      LIG  
ATOM   4227 H3   LIG     1      -1.504 -34.918  19.368  1.00  0.00      LIG  
ATOM   4228 H4   LIG     1       0.604 -31.430  16.751  1.00  0.00      LIG  
ATOM   4229 H5   LIG     1      -1.489 -35.260  16.878  1.00  0.00      LIG  
ATOM   4230 H6   LIG     1      -2.995 -35.567  17.721  1.00  0.00      LIG  
ATOM   4231 H7   LIG     1      -0.498 -33.236  15.203  1.00  0.00      LIG  
ATOM   4232 H8   LIG     1      -0.897 -31.581  14.791  1.00  0.00      LIG  
ATOM   4233 H9   LIG     1       0.690 -34.319  20.357  1.00  0.00      LIG  
ATOM   4234 H10  LIG     1      -0.295 -33.695  21.650  1.00  0.00      LIG  
ATOM   4235 H11  LIG     1      -0.478 -29.698  19.004  1.00  0.00      LIG  
ATOM   4236 H12  LIG     1       1.144 -29.719  18.375  1.00  0.00      LIG  
ATOM   4237 H13  LIG     1       0.253 -34.072  16.811  1.00  0.00      LIG  
ATOM   4238 H14  LIG     1       0.620 -34.749  18.371  1.00  0.00      LIG  
ATOM   4239 H15  LIG     1       1.324 -33.209  17.889  1.00  0.00      LIG  
ATOM   4240 H16  LIG     1      -2.799 -30.384  15.898  1.00  0.00      LIG  
ATOM   4241 H17  LIG     1      -3.894 -31.268  16.952  1.00  0.00      LIG  
ATOM   4242 H18  LIG     1      -3.886 -31.535  15.217  1.00  0.00      LIG  
ATOM   4243 H19  LIG     1      -2.104 -31.101  20.100  1.00  0.00      LIG  
ATOM   4244 H20  LIG     1      -1.189 -31.398  21.568  1.00  0.00      LIG  
ATOM   4245 H21  LIG     1      -2.263 -32.641  20.955  1.00  0.00      LIG  
ATOM   4246 H22  LIG     1       2.429 -33.273  21.359  1.00  0.00      LIG  
ATOM   4247 H23  LIG     1       1.370 -32.238  22.341  1.00  0.00      LIG  
ATOM   4248 H24  LIG     1      -1.367 -33.083  12.968  1.00  0.00      LIG  
ATOM   4249 H25  LIG     1      -2.868 -32.319  13.513  1.00  0.00      LIG  
ATOM   4250 H26  LIG     1      -5.395 -34.609  14.053  1.00  0.00      LIG  
ATOM   4251 H27  LIG     1      -4.908 -32.966  14.378  1.00  0.00      LIG  
ATOM   4252 H28  LIG     1      -5.617 -33.945  15.674  1.00  0.00      LIG  
ATOM   4253 H29  LIG     1      -4.452 -36.185  16.265  1.00  0.00      LIG  
ATOM   4254 H30  LIG     1      -2.872 -36.552  15.529  1.00  0.00      LIG  
ATOM   4255 H31  LIG     1      -4.311 -36.423  14.533  1.00  0.00      LIG  
ATOM   4256 H32  LIG     1       3.002 -30.185  19.362  1.00  0.00      LIG  
ATOM   4257 H33  LIG     1      -1.325 -29.393  17.016  1.00  0.00      LIG  
ATOM   4258 H34  LIG     1       4.017 -31.457  21.926  1.00  0.00      LIG  
ATOM   4259 H35  LIG     1       4.870 -30.263  20.963  1.00  0.00      LIG  
ATOM   4260 H36  LIG     1       2.231 -29.618  22.239  1.00  0.00      LIG  
ATOM   4261 H37  LIG     1       3.307 -28.616  21.253  1.00  0.00      LIG  
ATOM   4262 H38  LIG     1       1.606 -28.798  20.801  1.00  0.00      LIG  
ATOM   4263 H39  LIG     1       4.070 -33.028  19.988  1.00  0.00      LIG  
ATOM   4264 H40  LIG     1       6.889 -32.008  20.024  1.00  0.00      LIG  
ATOM   4265 H41  LIG     1       3.955 -31.554  18.377  1.00  0.00      LIG  
ATOM   4266 H42  LIG     1       5.828 -36.130  20.549  1.00  0.00      LIG  
ATOM   4267 H43  LIG     1       4.536 -34.960  20.738  1.00  0.00      LIG  
ATOM   4268 H44  LIG     1       5.828 -35.055  21.955  1.00  0.00      LIG  
ATOM   4269 H45  LIG     1       8.529 -33.756  19.739  1.00  0.00      LIG  
ATOM   4270 H46  LIG     1       8.169 -34.425  21.344  1.00  0.00      LIG  
ATOM   4271 H47  LIG     1       8.105 -35.457  19.904  1.00  0.00      LIG  
ATOM   4272 H48  LIG     1       6.487 -33.514  18.244  1.00  0.00      LIG  
ATOM   4273 H49  LIG     1       6.911 -32.802  24.390  1.00  0.00      LIG  
ATOM   4274 H50  LIG     1       6.526 -31.056  24.197  1.00  0.00      LIG  
ATOM   4275 H51  LIG     1       8.217 -31.598  24.359  1.00  0.00      LIG  
TER
REMARK  Energy: 71.4251
REMARK  SimpleFitness: 71.4251
REMARK  FullFitness: -809.4248
REMARK  InterFull: -15.7088
REMARK  IntraFull: 104.636
REMARK  solvFull: -1101.65
REMARK  surfFull: 203.298
REMARK  extraFull: 0.0
REMARK  deltaGcompsolvpol: -1101.65
REMARK  deltaGcompsolvnonpol: 203.298
REMARK  deltaGprotsolvpol: -1109.66
REMARK  deltaGprotsolvnonpol: 196.383
REMARK  deltaGligsolvpol: -12.6011
REMARK  deltaGligsolvnonpol: 16.3674
REMARK  deltaGvdw: -15.7088
REMARK  deltaGelec: 0.0
REMARK  deltaG: -5.1088486
REMARK  Cluster: 1
REMARK  ClusterRank: 0
ATOM   4186 O    LIG     1       6.069   4.295  25.890  1.00  0.00      LIG  
ATOM   4187 O1   LIG     1       9.432   5.260  20.228  1.00  0.00      LIG  
ATOM   4188 O2   LIG     1       4.661  -0.347  24.758  1.00  0.00      LIG  
ATOM   4189 O3   LIG     1       4.565  -0.161  27.676  1.00  0.00      LIG  
ATOM   4190 O4   LIG     1       5.128  -2.923  28.738  1.00  0.00      LIG  
ATOM   4191 O5   LIG     1       6.777  -0.383  28.301  1.00  0.00      LIG  
ATOM   4192 C    LIG     1       4.196   3.761  22.617  1.00  0.00      LIG  
ATOM   4193 C1   LIG     1       5.082   4.561  23.607  1.00  0.00      LIG  
ATOM   4194 C2   LIG     1       6.319   5.330  23.003  1.00  0.00      LIG  
ATOM   4195 C3   LIG     1       2.823   3.434  23.277  1.00  0.00      LIG  
ATOM   4196 C4   LIG     1       6.100   5.881  21.552  1.00  0.00      LIG  
ATOM   4197 C5   LIG     1       3.968   4.596  21.379  1.00  0.00      LIG  
ATOM   4198 C6   LIG     1       5.323   3.663  24.856  1.00  0.00      LIG  
ATOM   4199 C7   LIG     1       5.256   4.949  20.695  1.00  0.00      LIG  
ATOM   4200 C8   LIG     1       3.038   2.693  24.544  1.00  0.00      LIG  
ATOM   4201 C9   LIG     1       7.374   6.334  20.762  1.00  0.00      LIG  
ATOM   4202 C10  LIG     1       7.602   4.493  23.096  1.00  0.00      LIG  
ATOM   4203 C11  LIG     1       1.918   2.488  22.482  1.00  0.00      LIG  
ATOM   4204 C12  LIG     1       4.010   3.256  25.518  1.00  0.00      LIG  
ATOM   4205 C13  LIG     1       4.874   2.452  22.172  1.00  0.00      LIG  
ATOM   4206 C14  LIG     1       6.497   6.569  23.890  1.00  0.00      LIG  
ATOM   4207 C15  LIG     1       2.270   1.608  24.658  1.00  0.00      LIG  
ATOM   4208 C16  LIG     1       1.958   4.660  23.592  1.00  0.00      LIG  
ATOM   4209 C17  LIG     1       1.423   1.433  23.452  1.00  0.00      LIG  
ATOM   4210 C18  LIG     1       8.818   5.156  22.495  1.00  0.00      LIG  
ATOM   4211 C19  LIG     1       8.558   5.452  21.060  1.00  0.00      LIG  
ATOM   4212 C20  LIG     1       7.756   7.783  21.052  1.00  0.00      LIG  
ATOM   4213 C21  LIG     1       7.195   6.316  19.243  1.00  0.00      LIG  
ATOM   4214 C22  LIG     1       2.131   0.698  25.852  1.00  0.00      LIG  
ATOM   4215 C23  LIG     1       2.424  -0.778  25.560  1.00  0.00      LIG  
ATOM   4216 C24  LIG     1       0.711   0.781  26.380  1.00  0.00      LIG  
ATOM   4217 C25  LIG     1       3.892  -1.224  25.575  1.00  0.00      LIG  
ATOM   4218 C26  LIG     1       4.607  -1.403  26.940  1.00  0.00      LIG  
ATOM   4219 C27  LIG     1       4.086  -2.555  27.841  1.00  0.00      LIG  
ATOM   4220 C28  LIG     1       3.744  -3.816  27.066  1.00  0.00      LIG  
ATOM   4221 C29  LIG     1       2.921  -2.168  28.736  1.00  0.00      LIG  
ATOM   4222 C30  LIG     1       5.719   0.227  28.300  1.00  0.00      LIG  
ATOM   4223 C31  LIG     1       5.502   1.518  29.023  1.00  0.00      LIG  
ATOM   4224 H    LIG     1       4.464   5.382  23.969  1.00  0.00      LIG  
ATOM   4225 H1   LIG     1       5.480   6.775  21.662  1.00  0.00      LIG  
ATOM   4226 H2   LIG     1       3.464   5.533  21.626  1.00  0.00      LIG  
ATOM   4227 H3   LIG     1       3.330   4.057  20.673  1.00  0.00      LIG  
ATOM   4228 H4   LIG     1       5.885   2.768  24.581  1.00  0.00      LIG  
ATOM   4229 H5   LIG     1       5.829   4.069  20.395  1.00  0.00      LIG  
ATOM   4230 H6   LIG     1       4.938   5.446  19.777  1.00  0.00      LIG  
ATOM   4231 H7   LIG     1       7.463   3.533  22.602  1.00  0.00      LIG  
ATOM   4232 H8   LIG     1       7.843   4.277  24.137  1.00  0.00      LIG  
ATOM   4233 H9   LIG     1       2.412   1.997  21.644  1.00  0.00      LIG  
ATOM   4234 H10  LIG     1       1.069   3.024  22.047  1.00  0.00      LIG  
ATOM   4235 H11  LIG     1       3.561   4.130  25.998  1.00  0.00      LIG  
ATOM   4236 H12  LIG     1       4.219   2.550  26.326  1.00  0.00      LIG  
ATOM   4237 H13  LIG     1       5.916   2.591  21.897  1.00  0.00      LIG  
ATOM   4238 H14  LIG     1       4.389   2.039  21.285  1.00  0.00      LIG  
ATOM   4239 H15  LIG     1       4.853   1.682  22.946  1.00  0.00      LIG  
ATOM   4240 H16  LIG     1       6.669   6.320  24.934  1.00  0.00      LIG  
ATOM   4241 H17  LIG     1       5.608   7.203  23.844  1.00  0.00      LIG  
ATOM   4242 H18  LIG     1       7.348   7.180  23.607  1.00  0.00      LIG  
ATOM   4243 H19  LIG     1       2.464   5.386  24.232  1.00  0.00      LIG  
ATOM   4244 H20  LIG     1       1.038   4.368  24.109  1.00  0.00      LIG  
ATOM   4245 H21  LIG     1       1.648   5.173  22.678  1.00  0.00      LIG  
ATOM   4246 H22  LIG     1       1.525   0.435  23.019  1.00  0.00      LIG  
ATOM   4247 H23  LIG     1       0.375   1.613  23.695  1.00  0.00      LIG  
ATOM   4248 H24  LIG     1       9.667   4.469  22.549  1.00  0.00      LIG  
ATOM   4249 H25  LIG     1       9.093   6.076  23.015  1.00  0.00      LIG  
ATOM   4250 H26  LIG     1       8.484   8.145  20.321  1.00  0.00      LIG  
ATOM   4251 H27  LIG     1       8.221   7.920  22.029  1.00  0.00      LIG  
ATOM   4252 H28  LIG     1       6.876   8.429  20.992  1.00  0.00      LIG  
ATOM   4253 H29  LIG     1       6.316   6.898  18.952  1.00  0.00      LIG  
ATOM   4254 H30  LIG     1       7.098   5.302  18.841  1.00  0.00      LIG  
ATOM   4255 H31  LIG     1       8.054   6.768  18.737  1.00  0.00      LIG  
ATOM   4256 H32  LIG     1       2.775   1.047  26.657  1.00  0.00      LIG  
ATOM   4257 H33  LIG     1       6.052   3.692  26.653  1.00  0.00      LIG  
ATOM   4258 H34  LIG     1       2.024  -1.021  24.572  1.00  0.00      LIG  
ATOM   4259 H35  LIG     1       1.854  -1.403  26.245  1.00  0.00      LIG  
ATOM   4260 H36  LIG     1       0.001   0.329  25.681  1.00  0.00      LIG  
ATOM   4261 H37  LIG     1       0.631   0.237  27.325  1.00  0.00      LIG  
ATOM   4262 H38  LIG     1       0.410   1.817  26.560  1.00  0.00      LIG  
ATOM   4263 H39  LIG     1       3.919  -2.181  25.053  1.00  0.00      LIG  
ATOM   4264 H40  LIG     1       5.647  -1.635  26.681  1.00  0.00      LIG  
ATOM   4265 H41  LIG     1       5.581  -0.661  24.799  1.00  0.00      LIG  
ATOM   4266 H42  LIG     1       3.518  -4.639  27.751  1.00  0.00      LIG  
ATOM   4267 H43  LIG     1       4.593  -4.137  26.455  1.00  0.00      LIG  
ATOM   4268 H44  LIG     1       2.878  -3.669  26.417  1.00  0.00      LIG  
ATOM   4269 H45  LIG     1       3.202  -1.359  29.415  1.00  0.00      LIG  
ATOM   4270 H46  LIG     1       2.045  -1.857  28.170  1.00  0.00      LIG  
ATOM   4271 H47  LIG     1       2.632  -3.014  29.367  1.00  0.00      LIG  
ATOM   4272 H48  LIG     1       5.270  -2.165  29.334  1.00  0.00      LIG  
ATOM   4273 H49  LIG     1       4.735   1.390  29.791  1.00  0.00      LIG  
ATOM   4274 H50  LIG     1       5.212   2.297  28.312  1.00  0.00      LIG  
ATOM   4275 H51  LIG     1       6.439   1.812  29.501  1.00  0.00      LIG  
TER
REMARK  Energy: 71.4251
REMARK  SimpleFitness: 71.4251
REMARK  FullFitness: -809.4248
REMARK  InterFull: -15.7088
REMARK  IntraFull: 104.636
REMARK  solvFull: -1101.65
REMARK  surfFull: 203.298
REMARK  extraFull: 0.0
REMARK  deltaGcompsolvpol: -1101.65
REMARK  deltaGcompsolvnonpol: 203.298
REMARK  deltaGprotsolvpol: -1109.66
REMARK  deltaGprotsolvnonpol: 196.383
REMARK  deltaGligsolvpol: -12.6011
REMARK  deltaGligsolvnonpol: 16.3674
REMARK  deltaGvdw: -15.7088
REMARK  deltaGelec: 0.0
REMARK  deltaG: -5.1088486
REMARK  Cluster: 1
REMARK  ClusterRank: 1
ATOM   4186 O    LIG     1       6.069   4.295  25.890  1.00  0.00      LIG  
ATOM   4187 O1   LIG     1       9.432   5.260  20.228  1.00  0.00      LIG  
ATOM   4188 O2   LIG     1       4.661  -0.347  24.758  1.00  0.00      LIG  
ATOM   4189 O3   LIG     1       4.565  -0.161  27.676  1.00  0.00      LIG  
ATOM   4190 O4   LIG     1       5.128  -2.923  28.738  1.00  0.00      LIG  
ATOM   4191 O5   LIG     1       6.777  -0.383  28.301  1.00  0.00      LIG  
ATOM   4192 C    LIG     1       4.196   3.761  22.617  1.00  0.00      LIG  
ATOM   4193 C1   LIG     1       5.082   4.561  23.607  1.00  0.00      LIG  
ATOM   4194 C2   LIG     1       6.319   5.330  23.003  1.00  0.00      LIG  
ATOM   4195 C3   LIG     1       2.823   3.434  23.277  1.00  0.00      LIG  
ATOM   4196 C4   LIG     1       6.100   5.881  21.552  1.00  0.00      LIG  
ATOM   4197 C5   LIG     1       3.968   4.596  21.379  1.00  0.00      LIG  
ATOM   4198 C6   LIG     1       5.323   3.663  24.856  1.00  0.00      LIG  
ATOM   4199 C7   LIG     1       5.256   4.949  20.695  1.00  0.00      LIG  
ATOM   4200 C8   LIG     1       3.038   2.693  24.544  1.00  0.00      LIG  
ATOM   4201 C9   LIG     1       7.374   6.334  20.762  1.00  0.00      LIG  
ATOM   4202 C10  LIG     1       7.602   4.493  23.096  1.00  0.00      LIG  
ATOM   4203 C11  LIG     1       1.918   2.488  22.482  1.00  0.00      LIG  
ATOM   4204 C12  LIG     1       4.010   3.256  25.518  1.00  0.00      LIG  
ATOM   4205 C13  LIG     1       4.874   2.452  22.172  1.00  0.00      LIG  
ATOM   4206 C14  LIG     1       6.497   6.569  23.890  1.00  0.00      LIG  
ATOM   4207 C15  LIG     1       2.270   1.608  24.658  1.00  0.00      LIG  
ATOM   4208 C16  LIG     1       1.958   4.660  23.592  1.00  0.00      LIG  
ATOM   4209 C17  LIG     1       1.423   1.433  23.452  1.00  0.00      LIG  
ATOM   4210 C18  LIG     1       8.818   5.156  22.495  1.00  0.00      LIG  
ATOM   4211 C19  LIG     1       8.558   5.452  21.060  1.00  0.00      LIG  
ATOM   4212 C20  LIG     1       7.756   7.783  21.052  1.00  0.00      LIG  
ATOM   4213 C21  LIG     1       7.195   6.316  19.243  1.00  0.00      LIG  
ATOM   4214 C22  LIG     1       2.131   0.698  25.852  1.00  0.00      LIG  
ATOM   4215 C23  LIG     1       2.424  -0.778  25.560  1.00  0.00      LIG  
ATOM   4216 C24  LIG     1       0.711   0.781  26.380  1.00  0.00      LIG  
ATOM   4217 C25  LIG     1       3.892  -1.224  25.575  1.00  0.00      LIG  
ATOM   4218 C26  LIG     1       4.607  -1.403  26.940  1.00  0.00      LIG  
ATOM   4219 C27  LIG     1       4.086  -2.555  27.841  1.00  0.00      LIG  
ATOM   4220 C28  LIG     1       3.744  -3.816  27.066  1.00  0.00      LIG  
ATOM   4221 C29  LIG     1       2.921  -2.168  28.736  1.00  0.00      LIG  
ATOM   4222 C30  LIG     1       5.719   0.227  28.300  1.00  0.00      LIG  
ATOM   4223 C31  LIG     1       5.502   1.518  29.023  1.00  0.00      LIG  
ATOM   4224 H    LIG     1       4.464   5.382  23.969  1.00  0.00      LIG  
ATOM   4225 H1   LIG     1       5.480   6.775  21.662  1.00  0.00      LIG  
ATOM   4226 H2   LIG     1       3.464   5.533  21.626  1.00  0.00      LIG  
ATOM   4227 H3   LIG     1       3.330   4.057  20.673  1.00  0.00      LIG  
ATOM   4228 H4   LIG     1       5.885   2.768  24.581  1.00  0.00      LIG  
ATOM   4229 H5   LIG     1       5.829   4.069  20.395  1.00  0.00      LIG  
ATOM   4230 H6   LIG     1       4.938   5.446  19.777  1.00  0.00      LIG  
ATOM   4231 H7   LIG     1       7.463   3.533  22.602  1.00  0.00      LIG  
ATOM   4232 H8   LIG     1       7.843   4.277  24.137  1.00  0.00      LIG  
ATOM   4233 H9   LIG     1       2.412   1.997  21.644  1.00  0.00      LIG  
ATOM   4234 H10  LIG     1       1.069   3.024  22.047  1.00  0.00      LIG  
ATOM   4235 H11  LIG     1       3.561   4.130  25.998  1.00  0.00      LIG  
ATOM   4236 H12  LIG     1       4.219   2.550  26.326  1.00  0.00      LIG  
ATOM   4237 H13  LIG     1       5.916   2.591  21.897  1.00  0.00      LIG  
ATOM   4238 H14  LIG     1       4.389   2.039  21.285  1.00  0.00      LIG  
ATOM   4239 H15  LIG     1       4.853   1.682  22.946  1.00  0.00      LIG  
ATOM   4240 H16  LIG     1       6.669   6.320  24.934  1.00  0.00      LIG  
ATOM   4241 H17  LIG     1       5.608   7.203  23.844  1.00  0.00      LIG  
ATOM   4242 H18  LIG     1       7.348   7.180  23.607  1.00  0.00      LIG  
ATOM   4243 H19  LIG     1       2.464   5.386  24.232  1.00  0.00      LIG  
ATOM   4244 H20  LIG     1       1.038   4.368  24.109  1.00  0.00      LIG  
ATOM   4245 H21  LIG     1       1.648   5.173  22.678  1.00  0.00      LIG  
ATOM   4246 H22  LIG     1       1.525   0.435  23.019  1.00  0.00      LIG  
ATOM   4247 H23  LIG     1       0.375   1.613  23.695  1.00  0.00      LIG  
ATOM   4248 H24  LIG     1       9.667   4.469  22.549  1.00  0.00      LIG  
ATOM   4249 H25  LIG     1       9.093   6.076  23.015  1.00  0.00      LIG  
ATOM   4250 H26  LIG     1       8.484   8.145  20.321  1.00  0.00      LIG  
ATOM   4251 H27  LIG     1       8.221   7.920  22.029  1.00  0.00      LIG  
ATOM   4252 H28  LIG     1       6.876   8.429  20.992  1.00  0.00      LIG  
ATOM   4253 H29  LIG     1       6.316   6.898  18.952  1.00  0.00      LIG  
ATOM   4254 H30  LIG     1       7.098   5.302  18.841  1.00  0.00      LIG  
ATOM   4255 H31  LIG     1       8.054   6.768  18.737  1.00  0.00      LIG  
ATOM   4256 H32  LIG     1       2.775   1.047  26.657  1.00  0.00      LIG  
ATOM   4257 H33  LIG     1       6.052   3.692  26.653  1.00  0.00      LIG  
ATOM   4258 H34  LIG     1       2.024  -1.021  24.572  1.00  0.00      LIG  
ATOM   4259 H35  LIG     1       1.854  -1.403  26.245  1.00  0.00      LIG  
ATOM   4260 H36  LIG     1       0.001   0.329  25.681  1.00  0.00      LIG  
ATOM   4261 H37  LIG     1       0.631   0.237  27.325  1.00  0.00      LIG  
ATOM   4262 H38  LIG     1       0.410   1.817  26.560  1.00  0.00      LIG  
ATOM   4263 H39  LIG     1       3.919  -2.181  25.053  1.00  0.00      LIG  
ATOM   4264 H40  LIG     1       5.647  -1.635  26.681  1.00  0.00      LIG  
ATOM   4265 H41  LIG     1       5.581  -0.661  24.799  1.00  0.00      LIG  
ATOM   4266 H42  LIG     1       3.518  -4.639  27.751  1.00  0.00      LIG  
ATOM   4267 H43  LIG     1       4.593  -4.137  26.455  1.00  0.00      LIG  
ATOM   4268 H44  LIG     1       2.878  -3.669  26.417  1.00  0.00      LIG  
ATOM   4269 H45  LIG     1       3.202  -1.359  29.415  1.00  0.00      LIG  
ATOM   4270 H46  LIG     1       2.045  -1.857  28.170  1.00  0.00      LIG  
ATOM   4271 H47  LIG     1       2.632  -3.014  29.367  1.00  0.00      LIG  
ATOM   4272 H48  LIG     1       5.270  -2.165  29.334  1.00  0.00      LIG  
ATOM   4273 H49  LIG     1       4.735   1.390  29.791  1.00  0.00      LIG  
ATOM   4274 H50  LIG     1       5.212   2.297  28.312  1.00  0.00      LIG  
ATOM   4275 H51  LIG     1       6.439   1.812  29.501  1.00  0.00      LIG  
TER
REMARK  Energy: 72.8559
REMARK  SimpleFitness: 72.8559
REMARK  FullFitness: -807.754
REMARK  InterFull: -10.0569
REMARK  IntraFull: 103.752
REMARK  solvFull: -1105.06
REMARK  surfFull: 203.611
REMARK  extraFull: 0.0
REMARK  deltaGcompsolvpol: -1105.06
REMARK  deltaGcompsolvnonpol: 203.611
REMARK  deltaGprotsolvpol: -1109.66
REMARK  deltaGprotsolvnonpol: 196.383
REMARK  deltaGligsolvpol: -13.0206
REMARK  deltaGligsolvnonpol: 16.436
REMARK  deltaGvdw: -10.0569
REMARK  deltaGelec: 0.0
REMARK  deltaG: -4.734081
REMARK  Cluster: 1
REMARK  ClusterRank: 2
ATOM   4186 O    LIG     1       6.098   4.576  25.790  1.00  0.00      LIG  
ATOM   4187 O1   LIG     1       9.746   5.441  20.277  1.00  0.00      LIG  
ATOM   4188 O2   LIG     1       4.710  -0.115  24.794  1.00  0.00      LIG  
ATOM   4189 O3   LIG     1       4.502  -0.080  27.729  1.00  0.00      LIG  
ATOM   4190 O4   LIG     1       5.189  -2.884  28.598  1.00  0.00      LIG  
ATOM   4191 O5   LIG     1       6.774  -0.073  28.162  1.00  0.00      LIG  
ATOM   4192 C    LIG     1       4.413   3.822  22.458  1.00  0.00      LIG  
ATOM   4193 C1   LIG     1       5.222   4.702  23.449  1.00  0.00      LIG  
ATOM   4194 C2   LIG     1       6.469   5.478  22.873  1.00  0.00      LIG  
ATOM   4195 C3   LIG     1       3.009   3.503  23.056  1.00  0.00      LIG  
ATOM   4196 C4   LIG     1       6.313   5.945  21.387  1.00  0.00      LIG  
ATOM   4197 C5   LIG     1       4.248   4.567  21.155  1.00  0.00      LIG  
ATOM   4198 C6   LIG     1       5.416   3.878  24.755  1.00  0.00      LIG  
ATOM   4199 C7   LIG     1       5.572   4.920  20.539  1.00  0.00      LIG  
ATOM   4200 C8   LIG     1       3.160   2.854  24.381  1.00  0.00      LIG  
ATOM   4201 C9   LIG     1       7.610   6.424  20.652  1.00  0.00      LIG  
ATOM   4202 C10  LIG     1       7.768   4.685  23.070  1.00  0.00      LIG  
ATOM   4203 C11  LIG     1       2.171   2.481  22.280  1.00  0.00      LIG  
ATOM   4204 C12  LIG     1       4.077   3.484  25.369  1.00  0.00      LIG  
ATOM   4205 C13  LIG     1       5.142   2.505  22.138  1.00  0.00      LIG  
ATOM   4206 C14  LIG     1       6.562   6.767  23.702  1.00  0.00      LIG  
ATOM   4207 C15  LIG     1       2.384   1.778  24.532  1.00  0.00      LIG  
ATOM   4208 C16  LIG     1       2.101   4.726  23.231  1.00  0.00      LIG  
ATOM   4209 C17  LIG     1       1.588   1.525  23.304  1.00  0.00      LIG  
ATOM   4210 C18  LIG     1       8.997   5.357  22.504  1.00  0.00      LIG  
ATOM   4211 C19  LIG     1       8.810   5.604  21.048  1.00  0.00      LIG  
ATOM   4212 C20  LIG     1       7.916   7.898  20.908  1.00  0.00      LIG  
ATOM   4213 C21  LIG     1       7.515   6.341  19.128  1.00  0.00      LIG  
ATOM   4214 C22  LIG     1       2.210   0.943  25.775  1.00  0.00      LIG  
ATOM   4215 C23  LIG     1       2.460  -0.554  25.567  1.00  0.00      LIG  
ATOM   4216 C24  LIG     1       0.791   1.107  26.286  1.00  0.00      LIG  
ATOM   4217 C25  LIG     1       3.920  -1.026  25.553  1.00  0.00      LIG  
ATOM   4218 C26  LIG     1       4.619  -1.266  26.914  1.00  0.00      LIG  
ATOM   4219 C27  LIG     1       4.129  -2.487  27.736  1.00  0.00      LIG  
ATOM   4220 C28  LIG     1       3.809  -3.701  26.881  1.00  0.00      LIG  
ATOM   4221 C29  LIG     1       2.963  -2.199  28.670  1.00  0.00      LIG  
ATOM   4222 C30  LIG     1       5.653   0.399  28.291  1.00  0.00      LIG  
ATOM   4223 C31  LIG     1       5.343   1.582  29.150  1.00  0.00      LIG  
ATOM   4224 H    LIG     1       4.563   5.523  23.731  1.00  0.00      LIG  
ATOM   4225 H1   LIG     1       5.643   6.808  21.410  1.00  0.00      LIG  
ATOM   4226 H2   LIG     1       3.699   5.499  21.304  1.00  0.00      LIG  
ATOM   4227 H3   LIG     1       3.679   3.960  20.446  1.00  0.00      LIG  
ATOM   4228 H4   LIG     1       6.008   2.980  24.560  1.00  0.00      LIG  
ATOM   4229 H5   LIG     1       6.198   4.046  20.346  1.00  0.00      LIG  
ATOM   4230 H6   LIG     1       5.302   5.337  19.567  1.00  0.00      LIG  
ATOM   4231 H7   LIG     1       7.683   3.703  22.608  1.00  0.00      LIG  
ATOM   4232 H8   LIG     1       7.959   4.519  24.131  1.00  0.00      LIG  
ATOM   4233 H9   LIG     1       2.739   1.905  21.549  1.00  0.00      LIG  
ATOM   4234 H10  LIG     1       1.371   2.966  21.715  1.00  0.00      LIG  
ATOM   4235 H11  LIG     1       3.591   4.375  25.777  1.00  0.00      LIG  
ATOM   4236 H12  LIG     1       4.257   2.829  26.226  1.00  0.00      LIG  
ATOM   4237 H13  LIG     1       6.200   2.648  21.939  1.00  0.00      LIG  
ATOM   4238 H14  LIG     1       4.732   2.038  21.240  1.00  0.00      LIG  
ATOM   4239 H15  LIG     1       5.070   1.776  22.947  1.00  0.00      LIG  
ATOM   4240 H16  LIG     1       6.616   6.584  24.771  1.00  0.00      LIG  
ATOM   4241 H17  LIG     1       5.687   7.398  23.524  1.00  0.00      LIG  
ATOM   4242 H18  LIG     1       7.444   7.358  23.478  1.00  0.00      LIG  
ATOM   4243 H19  LIG     1       2.558   5.513  23.835  1.00  0.00      LIG  
ATOM   4244 H20  LIG     1       1.162   4.452  23.724  1.00  0.00      LIG  
ATOM   4245 H21  LIG     1       1.827   5.157  22.265  1.00  0.00      LIG  
ATOM   4246 H22  LIG     1       1.679   0.493  22.958  1.00  0.00      LIG  
ATOM   4247 H23  LIG     1       0.533   1.750  23.476  1.00  0.00      LIG  
ATOM   4248 H24  LIG     1       9.855   4.691  22.623  1.00  0.00      LIG  
ATOM   4249 H25  LIG     1       9.226   6.300  23.007  1.00  0.00      LIG  
ATOM   4250 H26  LIG     1       8.660   8.267  20.196  1.00  0.00      LIG  
ATOM   4251 H27  LIG     1       8.334   8.087  21.898  1.00  0.00      LIG  
ATOM   4252 H28  LIG     1       7.013   8.502  20.789  1.00  0.00      LIG  
ATOM   4253 H29  LIG     1       6.623   6.864  18.770  1.00  0.00      LIG  
ATOM   4254 H30  LIG     1       7.493   5.309  18.762  1.00  0.00      LIG  
ATOM   4255 H31  LIG     1       8.376   6.820  18.651  1.00  0.00      LIG  
ATOM   4256 H32  LIG     1       2.868   1.307  26.564  1.00  0.00      LIG  
ATOM   4257 H33  LIG     1       6.078   4.000  26.573  1.00  0.00      LIG  
ATOM   4258 H34  LIG     1       2.017  -0.851  24.613  1.00  0.00      LIG  
ATOM   4259 H35  LIG     1       1.903  -1.122  26.310  1.00  0.00      LIG  
ATOM   4260 H36  LIG     1       0.066   0.689  25.583  1.00  0.00      LIG  
ATOM   4261 H37  LIG     1       0.673   0.580  27.236  1.00  0.00      LIG  
ATOM   4262 H38  LIG     1       0.549   2.162  26.451  1.00  0.00      LIG  
ATOM   4263 H39  LIG     1       3.943  -1.955  24.983  1.00  0.00      LIG  
ATOM   4264 H40  LIG     1       5.671  -1.447  26.663  1.00  0.00      LIG  
ATOM   4265 H41  LIG     1       4.093   0.401  24.247  1.00  0.00      LIG  
ATOM   4266 H42  LIG     1       3.623  -4.577  27.508  1.00  0.00      LIG  
ATOM   4267 H43  LIG     1       4.655  -3.949  26.233  1.00  0.00      LIG  
ATOM   4268 H44  LIG     1       2.923  -3.533  26.262  1.00  0.00      LIG  
ATOM   4269 H45  LIG     1       3.230  -1.439  29.409  1.00  0.00      LIG  
ATOM   4270 H46  LIG     1       2.073  -1.871  28.137  1.00  0.00      LIG  
ATOM   4271 H47  LIG     1       2.703  -3.099  29.235  1.00  0.00      LIG  
ATOM   4272 H48  LIG     1       4.867  -3.652  29.099  1.00  0.00      LIG  
ATOM   4273 H49  LIG     1       4.760   1.264  30.019  1.00  0.00      LIG  
ATOM   4274 H50  LIG     1       4.796   2.331  28.568  1.00  0.00      LIG  
ATOM   4275 H51  LIG     1       6.284   2.022  29.489  1.00  0.00      LIG  
TER
REMARK  Energy: 72.8559
REMARK  SimpleFitness: 72.8559
REMARK  FullFitness: -807.754
REMARK  InterFull: -10.0569
REMARK  IntraFull: 103.752
REMARK  solvFull: -1105.06
REMARK  surfFull: 203.611
REMARK  extraFull: 0.0
REMARK  deltaGcompsolvpol: -1105.06
REMARK  deltaGcompsolvnonpol: 203.611
REMARK  deltaGprotsolvpol: -1109.66
REMARK  deltaGprotsolvnonpol: 196.383
REMARK  deltaGligsolvpol: -13.0206
REMARK  deltaGligsolvnonpol: 16.436
REMARK  deltaGvdw: -10.0569
REMARK  deltaGelec: 0.0
REMARK  deltaG: -4.734081
REMARK  Cluster: 1
REMARK  ClusterRank: 3
ATOM   4186 O    LIG     1       6.098   4.576  25.790  1.00  0.00      LIG  
ATOM   4187 O1   LIG     1       9.746   5.441  20.277  1.00  0.00      LIG  
ATOM   4188 O2   LIG     1       4.710  -0.115  24.794  1.00  0.00      LIG  
ATOM   4189 O3   LIG     1       4.502  -0.080  27.729  1.00  0.00      LIG  
ATOM   4190 O4   LIG     1       5.189  -2.884  28.598  1.00  0.00      LIG  
ATOM   4191 O5   LIG     1       6.774  -0.073  28.162  1.00  0.00      LIG  
ATOM   4192 C    LIG     1       4.413   3.822  22.458  1.00  0.00      LIG  
ATOM   4193 C1   LIG     1       5.222   4.702  23.449  1.00  0.00      LIG  
ATOM   4194 C2   LIG     1       6.469   5.478  22.873  1.00  0.00      LIG  
ATOM   4195 C3   LIG     1       3.009   3.503  23.056  1.00  0.00      LIG  
ATOM   4196 C4   LIG     1       6.313   5.945  21.387  1.00  0.00      LIG  
ATOM   4197 C5   LIG     1       4.248   4.567  21.155  1.00  0.00      LIG  
ATOM   4198 C6   LIG     1       5.416   3.878  24.755  1.00  0.00      LIG  
ATOM   4199 C7   LIG     1       5.572   4.920  20.539  1.00  0.00      LIG  
ATOM   4200 C8   LIG     1       3.160   2.854  24.381  1.00  0.00      LIG  
ATOM   4201 C9   LIG     1       7.610   6.424  20.652  1.00  0.00      LIG  
ATOM   4202 C10  LIG     1       7.768   4.685  23.070  1.00  0.00      LIG  
ATOM   4203 C11  LIG     1       2.171   2.481  22.280  1.00  0.00      LIG  
ATOM   4204 C12  LIG     1       4.077   3.484  25.369  1.00  0.00      LIG  
ATOM   4205 C13  LIG     1       5.142   2.505  22.138  1.00  0.00      LIG  
ATOM   4206 C14  LIG     1       6.562   6.767  23.702  1.00  0.00      LIG  
ATOM   4207 C15  LIG     1       2.384   1.778  24.532  1.00  0.00      LIG  
ATOM   4208 C16  LIG     1       2.101   4.726  23.231  1.00  0.00      LIG  
ATOM   4209 C17  LIG     1       1.588   1.525  23.304  1.00  0.00      LIG  
ATOM   4210 C18  LIG     1       8.997   5.357  22.504  1.00  0.00      LIG  
ATOM   4211 C19  LIG     1       8.810   5.604  21.048  1.00  0.00      LIG  
ATOM   4212 C20  LIG     1       7.916   7.898  20.908  1.00  0.00      LIG  
ATOM   4213 C21  LIG     1       7.515   6.341  19.128  1.00  0.00      LIG  
ATOM   4214 C22  LIG     1       2.210   0.943  25.775  1.00  0.00      LIG  
ATOM   4215 C23  LIG     1       2.460  -0.554  25.567  1.00  0.00      LIG  
ATOM   4216 C24  LIG     1       0.791   1.107  26.286  1.00  0.00      LIG  
ATOM   4217 C25  LIG     1       3.920  -1.026  25.553  1.00  0.00      LIG  
ATOM   4218 C26  LIG     1       4.619  -1.266  26.914  1.00  0.00      LIG  
ATOM   4219 C27  LIG     1       4.129  -2.487  27.736  1.00  0.00      LIG  
ATOM   4220 C28  LIG     1       3.809  -3.701  26.881  1.00  0.00      LIG  
ATOM   4221 C29  LIG     1       2.963  -2.199  28.670  1.00  0.00      LIG  
ATOM   4222 C30  LIG     1       5.653   0.399  28.291  1.00  0.00      LIG  
ATOM   4223 C31  LIG     1       5.343   1.582  29.150  1.00  0.00      LIG  
ATOM   4224 H    LIG     1       4.563   5.523  23.731  1.00  0.00      LIG  
ATOM   4225 H1   LIG     1       5.643   6.808  21.410  1.00  0.00      LIG  
ATOM   4226 H2   LIG     1       3.699   5.499  21.304  1.00  0.00      LIG  
ATOM   4227 H3   LIG     1       3.679   3.960  20.446  1.00  0.00      LIG  
ATOM   4228 H4   LIG     1       6.008   2.980  24.560  1.00  0.00      LIG  
ATOM   4229 H5   LIG     1       6.198   4.046  20.346  1.00  0.00      LIG  
ATOM   4230 H6   LIG     1       5.302   5.337  19.567  1.00  0.00      LIG  
ATOM   4231 H7   LIG     1       7.683   3.703  22.608  1.00  0.00      LIG  
ATOM   4232 H8   LIG     1       7.959   4.519  24.131  1.00  0.00      LIG  
ATOM   4233 H9   LIG     1       2.739   1.905  21.549  1.00  0.00      LIG  
ATOM   4234 H10  LIG     1       1.371   2.966  21.715  1.00  0.00      LIG  
ATOM   4235 H11  LIG     1       3.591   4.375  25.777  1.00  0.00      LIG  
ATOM   4236 H12  LIG     1       4.257   2.829  26.226  1.00  0.00      LIG  
ATOM   4237 H13  LIG     1       6.200   2.648  21.939  1.00  0.00      LIG  
ATOM   4238 H14  LIG     1       4.732   2.038  21.240  1.00  0.00      LIG  
ATOM   4239 H15  LIG     1       5.070   1.776  22.947  1.00  0.00      LIG  
ATOM   4240 H16  LIG     1       6.616   6.584  24.771  1.00  0.00      LIG  
ATOM   4241 H17  LIG     1       5.687   7.398  23.524  1.00  0.00      LIG  
ATOM   4242 H18  LIG     1       7.444   7.358  23.478  1.00  0.00      LIG  
ATOM   4243 H19  LIG     1       2.558   5.513  23.835  1.00  0.00      LIG  
ATOM   4244 H20  LIG     1       1.162   4.452  23.724  1.00  0.00      LIG  
ATOM   4245 H21  LIG     1       1.827   5.157  22.265  1.00  0.00      LIG  
ATOM   4246 H22  LIG     1       1.679   0.493  22.958  1.00  0.00      LIG  
ATOM   4247 H23  LIG     1       0.533   1.750  23.476  1.00  0.00      LIG  
ATOM   4248 H24  LIG     1       9.855   4.691  22.623  1.00  0.00      LIG  
ATOM   4249 H25  LIG     1       9.226   6.300  23.007  1.00  0.00      LIG  
ATOM   4250 H26  LIG     1       8.660   8.267  20.196  1.00  0.00      LIG  
ATOM   4251 H27  LIG     1       8.334   8.087  21.898  1.00  0.00      LIG  
ATOM   4252 H28  LIG     1       7.013   8.502  20.789  1.00  0.00      LIG  
ATOM   4253 H29  LIG     1       6.623   6.864  18.770  1.00  0.00      LIG  
ATOM   4254 H30  LIG     1       7.493   5.309  18.762  1.00  0.00      LIG  
ATOM   4255 H31  LIG     1       8.376   6.820  18.651  1.00  0.00      LIG  
ATOM   4256 H32  LIG     1       2.868   1.307  26.564  1.00  0.00      LIG  
ATOM   4257 H33  LIG     1       6.078   4.000  26.573  1.00  0.00      LIG  
ATOM   4258 H34  LIG     1       2.017  -0.851  24.613  1.00  0.00      LIG  
ATOM   4259 H35  LIG     1       1.903  -1.122  26.310  1.00  0.00      LIG  
ATOM   4260 H36  LIG     1       0.066   0.689  25.583  1.00  0.00      LIG  
ATOM   4261 H37  LIG     1       0.673   0.580  27.236  1.00  0.00      LIG  
ATOM   4262 H38  LIG     1       0.549   2.162  26.451  1.00  0.00      LIG  
ATOM   4263 H39  LIG     1       3.943  -1.955  24.983  1.00  0.00      LIG  
ATOM   4264 H40  LIG     1       5.671  -1.447  26.663  1.00  0.00      LIG  
ATOM   4265 H41  LIG     1       4.093   0.401  24.247  1.00  0.00      LIG  
ATOM   4266 H42  LIG     1       3.623  -4.577  27.508  1.00  0.00      LIG  
ATOM   4267 H43  LIG     1       4.655  -3.949  26.233  1.00  0.00      LIG  
ATOM   4268 H44  LIG     1       2.923  -3.533  26.262  1.00  0.00      LIG  
ATOM   4269 H45  LIG     1       3.230  -1.439  29.409  1.00  0.00      LIG  
ATOM   4270 H46  LIG     1       2.073  -1.871  28.137  1.00  0.00      LIG  
ATOM   4271 H47  LIG     1       2.703  -3.099  29.235  1.00  0.00      LIG  
ATOM   4272 H48  LIG     1       4.867  -3.652  29.099  1.00  0.00      LIG  
ATOM   4273 H49  LIG     1       4.760   1.264  30.019  1.00  0.00      LIG  
ATOM   4274 H50  LIG     1       4.796   2.331  28.568  1.00  0.00      LIG  
ATOM   4275 H51  LIG     1       6.284   2.022  29.489  1.00  0.00      LIG  
TER
REMARK  Energy: 72.8559
REMARK  SimpleFitness: 72.8559
REMARK  FullFitness: -807.754
REMARK  InterFull: -10.0569
REMARK  IntraFull: 103.752
REMARK  solvFull: -1105.06
REMARK  surfFull: 203.611
REMARK  extraFull: 0.0
REMARK  deltaGcompsolvpol: -1105.06
REMARK  deltaGcompsolvnonpol: 203.611
REMARK  deltaGprotsolvpol: -1109.66
REMARK  deltaGprotsolvnonpol: 196.383
REMARK  deltaGligsolvpol: -13.0206
REMARK  deltaGligsolvnonpol: 16.436
REMARK  deltaGvdw: -10.0569
REMARK  deltaGelec: 0.0
REMARK  deltaG: -4.734081
REMARK  Cluster: 1
REMARK  ClusterRank: 4
ATOM   4186 O    LIG     1       6.098   4.576  25.790  1.00  0.00      LIG  
ATOM   4187 O1   LIG     1       9.746   5.441  20.277  1.00  0.00      LIG  
ATOM   4188 O2   LIG     1       4.710  -0.115  24.794  1.00  0.00      LIG  
ATOM   4189 O3   LIG     1       4.502  -0.080  27.729  1.00  0.00      LIG  
ATOM   4190 O4   LIG     1       5.189  -2.884  28.598  1.00  0.00      LIG  
ATOM   4191 O5   LIG     1       6.774  -0.073  28.162  1.00  0.00      LIG  
ATOM   4192 C    LIG     1       4.413   3.822  22.458  1.00  0.00      LIG  
ATOM   4193 C1   LIG     1       5.222   4.702  23.449  1.00  0.00      LIG  
ATOM   4194 C2   LIG     1       6.469   5.478  22.873  1.00  0.00      LIG  
ATOM   4195 C3   LIG     1       3.009   3.503  23.056  1.00  0.00      LIG  
ATOM   4196 C4   LIG     1       6.313   5.945  21.387  1.00  0.00      LIG  
ATOM   4197 C5   LIG     1       4.248   4.567  21.155  1.00  0.00      LIG  
ATOM   4198 C6   LIG     1       5.416   3.878  24.755  1.00  0.00      LIG  
ATOM   4199 C7   LIG     1       5.572   4.920  20.539  1.00  0.00      LIG  
ATOM   4200 C8   LIG     1       3.160   2.854  24.381  1.00  0.00      LIG  
ATOM   4201 C9   LIG     1       7.610   6.424  20.652  1.00  0.00      LIG  
ATOM   4202 C10  LIG     1       7.768   4.685  23.070  1.00  0.00      LIG  
ATOM   4203 C11  LIG     1       2.171   2.481  22.280  1.00  0.00      LIG  
ATOM   4204 C12  LIG     1       4.077   3.484  25.369  1.00  0.00      LIG  
ATOM   4205 C13  LIG     1       5.142   2.505  22.138  1.00  0.00      LIG  
ATOM   4206 C14  LIG     1       6.562   6.767  23.702  1.00  0.00      LIG  
ATOM   4207 C15  LIG     1       2.384   1.778  24.532  1.00  0.00      LIG  
ATOM   4208 C16  LIG     1       2.101   4.726  23.231  1.00  0.00      LIG  
ATOM   4209 C17  LIG     1       1.588   1.525  23.304  1.00  0.00      LIG  
ATOM   4210 C18  LIG     1       8.997   5.357  22.504  1.00  0.00      LIG  
ATOM   4211 C19  LIG     1       8.810   5.604  21.048  1.00  0.00      LIG  
ATOM   4212 C20  LIG     1       7.916   7.898  20.908  1.00  0.00      LIG  
ATOM   4213 C21  LIG     1       7.515   6.341  19.128  1.00  0.00      LIG  
ATOM   4214 C22  LIG     1       2.210   0.943  25.775  1.00  0.00      LIG  
ATOM   4215 C23  LIG     1       2.460  -0.554  25.567  1.00  0.00      LIG  
ATOM   4216 C24  LIG     1       0.791   1.107  26.286  1.00  0.00      LIG  
ATOM   4217 C25  LIG     1       3.920  -1.026  25.553  1.00  0.00      LIG  
ATOM   4218 C26  LIG     1       4.619  -1.266  26.914  1.00  0.00      LIG  
ATOM   4219 C27  LIG     1       4.129  -2.487  27.736  1.00  0.00      LIG  
ATOM   4220 C28  LIG     1       3.809  -3.701  26.881  1.00  0.00      LIG  
ATOM   4221 C29  LIG     1       2.963  -2.199  28.670  1.00  0.00      LIG  
ATOM   4222 C30  LIG     1       5.653   0.399  28.291  1.00  0.00      LIG  
ATOM   4223 C31  LIG     1       5.343   1.582  29.150  1.00  0.00      LIG  
ATOM   4224 H    LIG     1       4.563   5.523  23.731  1.00  0.00      LIG  
ATOM   4225 H1   LIG     1       5.643   6.808  21.410  1.00  0.00      LIG  
ATOM   4226 H2   LIG     1       3.699   5.499  21.304  1.00  0.00      LIG  
ATOM   4227 H3   LIG     1       3.679   3.960  20.446  1.00  0.00      LIG  
ATOM   4228 H4   LIG     1       6.008   2.980  24.560  1.00  0.00      LIG  
ATOM   4229 H5   LIG     1       6.198   4.046  20.346  1.00  0.00      LIG  
ATOM   4230 H6   LIG     1       5.302   5.337  19.567  1.00  0.00      LIG  
ATOM   4231 H7   LIG     1       7.683   3.703  22.608  1.00  0.00      LIG  
ATOM   4232 H8   LIG     1       7.959   4.519  24.131  1.00  0.00      LIG  
ATOM   4233 H9   LIG     1       2.739   1.905  21.549  1.00  0.00      LIG  
ATOM   4234 H10  LIG     1       1.371   2.966  21.715  1.00  0.00      LIG  
ATOM   4235 H11  LIG     1       3.591   4.375  25.777  1.00  0.00      LIG  
ATOM   4236 H12  LIG     1       4.257   2.829  26.226  1.00  0.00      LIG  
ATOM   4237 H13  LIG     1       6.200   2.648  21.939  1.00  0.00      LIG  
ATOM   4238 H14  LIG     1       4.732   2.038  21.240  1.00  0.00      LIG  
ATOM   4239 H15  LIG     1       5.070   1.776  22.947  1.00  0.00      LIG  
ATOM   4240 H16  LIG     1       6.616   6.584  24.771  1.00  0.00      LIG  
ATOM   4241 H17  LIG     1       5.687   7.398  23.524  1.00  0.00      LIG  
ATOM   4242 H18  LIG     1       7.444   7.358  23.478  1.00  0.00      LIG  
ATOM   4243 H19  LIG     1       2.558   5.513  23.835  1.00  0.00      LIG  
ATOM   4244 H20  LIG     1       1.162   4.452  23.724  1.00  0.00      LIG  
ATOM   4245 H21  LIG     1       1.827   5.157  22.265  1.00  0.00      LIG  
ATOM   4246 H22  LIG     1       1.679   0.493  22.958  1.00  0.00      LIG  
ATOM   4247 H23  LIG     1       0.533   1.750  23.476  1.00  0.00      LIG  
ATOM   4248 H24  LIG     1       9.855   4.691  22.623  1.00  0.00      LIG  
ATOM   4249 H25  LIG     1       9.226   6.300  23.007  1.00  0.00      LIG  
ATOM   4250 H26  LIG     1       8.660   8.267  20.196  1.00  0.00      LIG  
ATOM   4251 H27  LIG     1       8.334   8.087  21.898  1.00  0.00      LIG  
ATOM   4252 H28  LIG     1       7.013   8.502  20.789  1.00  0.00      LIG  
ATOM   4253 H29  LIG     1       6.623   6.864  18.770  1.00  0.00      LIG  
ATOM   4254 H30  LIG     1       7.493   5.309  18.762  1.00  0.00      LIG  
ATOM   4255 H31  LIG     1       8.376   6.820  18.651  1.00  0.00      LIG  
ATOM   4256 H32  LIG     1       2.868   1.307  26.564  1.00  0.00      LIG  
ATOM   4257 H33  LIG     1       6.078   4.000  26.573  1.00  0.00      LIG  
ATOM   4258 H34  LIG     1       2.017  -0.851  24.613  1.00  0.00      LIG  
ATOM   4259 H35  LIG     1       1.903  -1.122  26.310  1.00  0.00      LIG  
ATOM   4260 H36  LIG     1       0.066   0.689  25.583  1.00  0.00      LIG  
ATOM   4261 H37  LIG     1       0.673   0.580  27.236  1.00  0.00      LIG  
ATOM   4262 H38  LIG     1       0.549   2.162  26.451  1.00  0.00      LIG  
ATOM   4263 H39  LIG     1       3.943  -1.955  24.983  1.00  0.00      LIG  
ATOM   4264 H40  LIG     1       5.671  -1.447  26.663  1.00  0.00      LIG  
ATOM   4265 H41  LIG     1       4.093   0.401  24.247  1.00  0.00      LIG  
ATOM   4266 H42  LIG     1       3.623  -4.577  27.508  1.00  0.00      LIG  
ATOM   4267 H43  LIG     1       4.655  -3.949  26.233  1.00  0.00      LIG  
ATOM   4268 H44  LIG     1       2.923  -3.533  26.262  1.00  0.00      LIG  
ATOM   4269 H45  LIG     1       3.230  -1.439  29.409  1.00  0.00      LIG  
ATOM   4270 H46  LIG     1       2.073  -1.871  28.137  1.00  0.00      LIG  
ATOM   4271 H47  LIG     1       2.703  -3.099  29.235  1.00  0.00      LIG  
ATOM   4272 H48  LIG     1       4.867  -3.652  29.099  1.00  0.00      LIG  
ATOM   4273 H49  LIG     1       4.760   1.264  30.019  1.00  0.00      LIG  
ATOM   4274 H50  LIG     1       4.796   2.331  28.568  1.00  0.00      LIG  
ATOM   4275 H51  LIG     1       6.284   2.022  29.489  1.00  0.00      LIG  
TER
REMARK  Energy: 72.8559
REMARK  SimpleFitness: 72.8559
REMARK  FullFitness: -807.754
REMARK  InterFull: -10.0569
REMARK  IntraFull: 103.752
REMARK  solvFull: -1105.06
REMARK  surfFull: 203.611
REMARK  extraFull: 0.0
REMARK  deltaGcompsolvpol: -1105.06
REMARK  deltaGcompsolvnonpol: 203.611
REMARK  deltaGprotsolvpol: -1109.66
REMARK  deltaGprotsolvnonpol: 196.383
REMARK  deltaGligsolvpol: -13.0206
REMARK  deltaGligsolvnonpol: 16.436
REMARK  deltaGvdw: -10.0569
REMARK  deltaGelec: 0.0
REMARK  deltaG: -4.734081
REMARK  Cluster: 1
REMARK  ClusterRank: 5
ATOM   4186 O    LIG     1       6.098   4.576  25.790  1.00  0.00      LIG  
ATOM   4187 O1   LIG     1       9.746   5.441  20.277  1.00  0.00      LIG  
ATOM   4188 O2   LIG     1       4.710  -0.115  24.794  1.00  0.00      LIG  
ATOM   4189 O3   LIG     1       4.502  -0.080  27.729  1.00  0.00      LIG  
ATOM   4190 O4   LIG     1       5.189  -2.884  28.598  1.00  0.00      LIG  
ATOM   4191 O5   LIG     1       6.774  -0.073  28.162  1.00  0.00      LIG  
ATOM   4192 C    LIG     1       4.413   3.822  22.458  1.00  0.00      LIG  
ATOM   4193 C1   LIG     1       5.222   4.702  23.449  1.00  0.00      LIG  
ATOM   4194 C2   LIG     1       6.469   5.478  22.873  1.00  0.00      LIG  
ATOM   4195 C3   LIG     1       3.009   3.503  23.056  1.00  0.00      LIG  
ATOM   4196 C4   LIG     1       6.313   5.945  21.387  1.00  0.00      LIG  
ATOM   4197 C5   LIG     1       4.248   4.567  21.155  1.00  0.00      LIG  
ATOM   4198 C6   LIG     1       5.416   3.878  24.755  1.00  0.00      LIG  
ATOM   4199 C7   LIG     1       5.572   4.920  20.539  1.00  0.00      LIG  
ATOM   4200 C8   LIG     1       3.160   2.854  24.381  1.00  0.00      LIG  
ATOM   4201 C9   LIG     1       7.610   6.424  20.652  1.00  0.00      LIG  
ATOM   4202 C10  LIG     1       7.768   4.685  23.070  1.00  0.00      LIG  
ATOM   4203 C11  LIG     1       2.171   2.481  22.280  1.00  0.00      LIG  
ATOM   4204 C12  LIG     1       4.077   3.484  25.369  1.00  0.00      LIG  
ATOM   4205 C13  LIG     1       5.142   2.505  22.138  1.00  0.00      LIG  
ATOM   4206 C14  LIG     1       6.562   6.767  23.702  1.00  0.00      LIG  
ATOM   4207 C15  LIG     1       2.384   1.778  24.532  1.00  0.00      LIG  
ATOM   4208 C16  LIG     1       2.101   4.726  23.231  1.00  0.00      LIG  
ATOM   4209 C17  LIG     1       1.588   1.525  23.304  1.00  0.00      LIG  
ATOM   4210 C18  LIG     1       8.997   5.357  22.504  1.00  0.00      LIG  
ATOM   4211 C19  LIG     1       8.810   5.604  21.048  1.00  0.00      LIG  
ATOM   4212 C20  LIG     1       7.916   7.898  20.908  1.00  0.00      LIG  
ATOM   4213 C21  LIG     1       7.515   6.341  19.128  1.00  0.00      LIG  
ATOM   4214 C22  LIG     1       2.210   0.943  25.775  1.00  0.00      LIG  
ATOM   4215 C23  LIG     1       2.460  -0.554  25.567  1.00  0.00      LIG  
ATOM   4216 C24  LIG     1       0.791   1.107  26.286  1.00  0.00      LIG  
ATOM   4217 C25  LIG     1       3.920  -1.026  25.553  1.00  0.00      LIG  
ATOM   4218 C26  LIG     1       4.619  -1.266  26.914  1.00  0.00      LIG  
ATOM   4219 C27  LIG     1       4.129  -2.487  27.736  1.00  0.00      LIG  
ATOM   4220 C28  LIG     1       3.809  -3.701  26.881  1.00  0.00      LIG  
ATOM   4221 C29  LIG     1       2.963  -2.199  28.670  1.00  0.00      LIG  
ATOM   4222 C30  LIG     1       5.653   0.399  28.291  1.00  0.00      LIG  
ATOM   4223 C31  LIG     1       5.343   1.582  29.150  1.00  0.00      LIG  
ATOM   4224 H    LIG     1       4.563   5.523  23.731  1.00  0.00      LIG  
ATOM   4225 H1   LIG     1       5.643   6.808  21.410  1.00  0.00      LIG  
ATOM   4226 H2   LIG     1       3.699   5.499  21.304  1.00  0.00      LIG  
ATOM   4227 H3   LIG     1       3.679   3.960  20.446  1.00  0.00      LIG  
ATOM   4228 H4   LIG     1       6.008   2.980  24.560  1.00  0.00      LIG  
ATOM   4229 H5   LIG     1       6.198   4.046  20.346  1.00  0.00      LIG  
ATOM   4230 H6   LIG     1       5.302   5.337  19.567  1.00  0.00      LIG  
ATOM   4231 H7   LIG     1       7.683   3.703  22.608  1.00  0.00      LIG  
ATOM   4232 H8   LIG     1       7.959   4.519  24.131  1.00  0.00      LIG  
ATOM   4233 H9   LIG     1       2.739   1.905  21.549  1.00  0.00      LIG  
ATOM   4234 H10  LIG     1       1.371   2.966  21.715  1.00  0.00      LIG  
ATOM   4235 H11  LIG     1       3.591   4.375  25.777  1.00  0.00      LIG  
ATOM   4236 H12  LIG     1       4.257   2.829  26.226  1.00  0.00      LIG  
ATOM   4237 H13  LIG     1       6.200   2.648  21.939  1.00  0.00      LIG  
ATOM   4238 H14  LIG     1       4.732   2.038  21.240  1.00  0.00      LIG  
ATOM   4239 H15  LIG     1       5.070   1.776  22.947  1.00  0.00      LIG  
ATOM   4240 H16  LIG     1       6.616   6.584  24.771  1.00  0.00      LIG  
ATOM   4241 H17  LIG     1       5.687   7.398  23.524  1.00  0.00      LIG  
ATOM   4242 H18  LIG     1       7.444   7.358  23.478  1.00  0.00      LIG  
ATOM   4243 H19  LIG     1       2.558   5.513  23.835  1.00  0.00      LIG  
ATOM   4244 H20  LIG     1       1.162   4.452  23.724  1.00  0.00      LIG  
ATOM   4245 H21  LIG     1       1.827   5.157  22.265  1.00  0.00      LIG  
ATOM   4246 H22  LIG     1       1.679   0.493  22.958  1.00  0.00      LIG  
ATOM   4247 H23  LIG     1       0.533   1.750  23.476  1.00  0.00      LIG  
ATOM   4248 H24  LIG     1       9.855   4.691  22.623  1.00  0.00      LIG  
ATOM   4249 H25  LIG     1       9.226   6.300  23.007  1.00  0.00      LIG  
ATOM   4250 H26  LIG     1       8.660   8.267  20.196  1.00  0.00      LIG  
ATOM   4251 H27  LIG     1       8.334   8.087  21.898  1.00  0.00      LIG  
ATOM   4252 H28  LIG     1       7.013   8.502  20.789  1.00  0.00      LIG  
ATOM   4253 H29  LIG     1       6.623   6.864  18.770  1.00  0.00      LIG  
ATOM   4254 H30  LIG     1       7.493   5.309  18.762  1.00  0.00      LIG  
ATOM   4255 H31  LIG     1       8.376   6.820  18.651  1.00  0.00      LIG  
ATOM   4256 H32  LIG     1       2.868   1.307  26.564  1.00  0.00      LIG  
ATOM   4257 H33  LIG     1       6.078   4.000  26.573  1.00  0.00      LIG  
ATOM   4258 H34  LIG     1       2.017  -0.851  24.613  1.00  0.00      LIG  
ATOM   4259 H35  LIG     1       1.903  -1.122  26.310  1.00  0.00      LIG  
ATOM   4260 H36  LIG     1       0.066   0.689  25.583  1.00  0.00      LIG  
ATOM   4261 H37  LIG     1       0.673   0.580  27.236  1.00  0.00      LIG  
ATOM   4262 H38  LIG     1       0.549   2.162  26.451  1.00  0.00      LIG  
ATOM   4263 H39  LIG     1       3.943  -1.955  24.983  1.00  0.00      LIG  
ATOM   4264 H40  LIG     1       5.671  -1.447  26.663  1.00  0.00      LIG  
ATOM   4265 H41  LIG     1       4.093   0.401  24.247  1.00  0.00      LIG  
ATOM   4266 H42  LIG     1       3.623  -4.577  27.508  1.00  0.00      LIG  
ATOM   4267 H43  LIG     1       4.655  -3.949  26.233  1.00  0.00      LIG  
ATOM   4268 H44  LIG     1       2.923  -3.533  26.262  1.00  0.00      LIG  
ATOM   4269 H45  LIG     1       3.230  -1.439  29.409  1.00  0.00      LIG  
ATOM   4270 H46  LIG     1       2.073  -1.871  28.137  1.00  0.00      LIG  
ATOM   4271 H47  LIG     1       2.703  -3.099  29.235  1.00  0.00      LIG  
ATOM   4272 H48  LIG     1       4.867  -3.652  29.099  1.00  0.00      LIG  
ATOM   4273 H49  LIG     1       4.760   1.264  30.019  1.00  0.00      LIG  
ATOM   4274 H50  LIG     1       4.796   2.331  28.568  1.00  0.00      LIG  
ATOM   4275 H51  LIG     1       6.284   2.022  29.489  1.00  0.00      LIG  
TER
REMARK  Energy: 72.6699
REMARK  SimpleFitness: 72.6699
REMARK  FullFitness: -807.4276
REMARK  InterFull: -10.3137
REMARK  IntraFull: 103.805
REMARK  solvFull: -1104.32
REMARK  surfFull: 203.401
REMARK  extraFull: 0.0
REMARK  deltaGcompsolvpol: -1104.32
REMARK  deltaGcompsolvnonpol: 203.401
REMARK  deltaGprotsolvpol: -1109.66
REMARK  deltaGprotsolvnonpol: 196.383
REMARK  deltaGligsolvpol: -12.9238
REMARK  deltaGligsolvnonpol: 16.3838
REMARK  deltaGvdw: -10.3137
REMARK  deltaGelec: 0.0
REMARK  deltaG: -4.73393
REMARK  Cluster: 1
REMARK  ClusterRank: 6
ATOM   4186 O    LIG     1       6.191   4.271  25.772  1.00  0.00      LIG  
ATOM   4187 O1   LIG     1       9.385   5.594  20.071  1.00  0.00      LIG  
ATOM   4188 O2   LIG     1       4.569  -0.247  24.670  1.00  0.00      LIG  
ATOM   4189 O3   LIG     1       4.562  -0.174  27.601  1.00  0.00      LIG  
ATOM   4190 O4   LIG     1       5.139  -2.955  28.538  1.00  0.00      LIG  
ATOM   4191 O5   LIG     1       6.848  -0.308  27.929  1.00  0.00      LIG  
ATOM   4192 C    LIG     1       4.232   3.821  22.536  1.00  0.00      LIG  
ATOM   4193 C1   LIG     1       5.127   4.612  23.528  1.00  0.00      LIG  
ATOM   4194 C2   LIG     1       6.336   5.424  22.927  1.00  0.00      LIG  
ATOM   4195 C3   LIG     1       2.864   3.498  23.210  1.00  0.00      LIG  
ATOM   4196 C4   LIG     1       6.073   6.008  21.499  1.00  0.00      LIG  
ATOM   4197 C5   LIG     1       4.003   4.647  21.292  1.00  0.00      LIG  
ATOM   4198 C6   LIG     1       5.398   3.682  24.748  1.00  0.00      LIG  
ATOM   4199 C7   LIG     1       5.293   5.035  20.627  1.00  0.00      LIG  
ATOM   4200 C8   LIG     1       3.081   2.761  24.482  1.00  0.00      LIG  
ATOM   4201 C9   LIG     1       7.313   6.565  20.727  1.00  0.00      LIG  
ATOM   4202 C10  LIG     1       7.633   4.603  22.949  1.00  0.00      LIG  
ATOM   4203 C11  LIG     1       1.949   2.547  22.432  1.00  0.00      LIG  
ATOM   4204 C12  LIG     1       4.096   3.288  25.437  1.00  0.00      LIG  
ATOM   4205 C13  LIG     1       4.901   2.512  22.080  1.00  0.00      LIG  
ATOM   4206 C14  LIG     1       6.502   6.642  23.848  1.00  0.00      LIG  
ATOM   4207 C15  LIG     1       2.262   1.718  24.626  1.00  0.00      LIG  
ATOM   4208 C16  LIG     1       2.003   4.728  23.521  1.00  0.00      LIG  
ATOM   4209 C17  LIG     1       1.368   1.584  23.448  1.00  0.00      LIG  
ATOM   4210 C18  LIG     1       8.828   5.300  22.337  1.00  0.00      LIG  
ATOM   4211 C19  LIG     1       8.524   5.693  20.933  1.00  0.00      LIG  
ATOM   4212 C20  LIG     1       7.664   7.997  21.125  1.00  0.00      LIG  
ATOM   4213 C21  LIG     1       7.097   6.665  19.217  1.00  0.00      LIG  
ATOM   4214 C22  LIG     1       2.115   0.822  25.831  1.00  0.00      LIG  
ATOM   4215 C23  LIG     1       2.353  -0.662  25.534  1.00  0.00      LIG  
ATOM   4216 C24  LIG     1       0.711   0.958  26.389  1.00  0.00      LIG  
ATOM   4217 C25  LIG     1       3.810  -1.141  25.477  1.00  0.00      LIG  
ATOM   4218 C26  LIG     1       4.569  -1.381  26.807  1.00  0.00      LIG  
ATOM   4219 C27  LIG     1       4.071  -2.559  27.686  1.00  0.00      LIG  
ATOM   4220 C28  LIG     1       3.707  -3.791  26.875  1.00  0.00      LIG  
ATOM   4221 C29  LIG     1       2.935  -2.205  28.634  1.00  0.00      LIG  
ATOM   4222 C30  LIG     1       5.763   0.226  28.119  1.00  0.00      LIG  
ATOM   4223 C31  LIG     1       5.572   1.438  28.972  1.00  0.00      LIG  
ATOM   4224 H    LIG     1       4.506   5.416  23.924  1.00  0.00      LIG  
ATOM   4225 H1   LIG     1       5.394   6.856  21.630  1.00  0.00      LIG  
ATOM   4226 H2   LIG     1       3.467   5.570  21.522  1.00  0.00      LIG  
ATOM   4227 H3   LIG     1       3.393   4.086  20.579  1.00  0.00      LIG  
ATOM   4228 H4   LIG     1       5.936   2.784  24.437  1.00  0.00      LIG  
ATOM   4229 H5   LIG     1       5.908   4.176  20.354  1.00  0.00      LIG  
ATOM   4230 H6   LIG     1       4.975   5.504  19.694  1.00  0.00      LIG  
ATOM   4231 H7   LIG     1       7.490   3.665  22.414  1.00  0.00      LIG  
ATOM   4232 H8   LIG     1       7.906   4.343  23.972  1.00  0.00      LIG  
ATOM   4233 H9   LIG     1       2.460   1.969  21.663  1.00  0.00      LIG  
ATOM   4234 H10  LIG     1       1.150   3.089  21.918  1.00  0.00      LIG  
ATOM   4235 H11  LIG     1       3.676   4.163  25.943  1.00  0.00      LIG  
ATOM   4236 H12  LIG     1       4.313   2.565  26.227  1.00  0.00      LIG  
ATOM   4237 H13  LIG     1       5.949   2.641  21.826  1.00  0.00      LIG  
ATOM   4238 H14  LIG     1       4.422   2.122  21.178  1.00  0.00      LIG  
ATOM   4239 H15  LIG     1       4.854   1.729  22.839  1.00  0.00      LIG  
ATOM   4240 H16  LIG     1       6.456   6.393  24.904  1.00  0.00      LIG  
ATOM   4241 H17  LIG     1       5.705   7.368  23.666  1.00  0.00      LIG  
ATOM   4242 H18  LIG     1       7.452   7.152  23.716  1.00  0.00      LIG  
ATOM   4243 H19  LIG     1       2.516   5.461  24.148  1.00  0.00      LIG  
ATOM   4244 H20  LIG     1       1.089   4.444  24.052  1.00  0.00      LIG  
ATOM   4245 H21  LIG     1       1.683   5.230  22.605  1.00  0.00      LIG  
ATOM   4246 H22  LIG     1       1.353   0.568  23.048  1.00  0.00      LIG  
ATOM   4247 H23  LIG     1       0.350   1.880  23.710  1.00  0.00      LIG  
ATOM   4248 H24  LIG     1       9.674   4.608  22.315  1.00  0.00      LIG  
ATOM   4249 H25  LIG     1       9.127   6.185  22.903  1.00  0.00      LIG  
ATOM   4250 H26  LIG     1       8.377   8.432  20.420  1.00  0.00      LIG  
ATOM   4251 H27  LIG     1       8.133   8.072  22.106  1.00  0.00      LIG  
ATOM   4252 H28  LIG     1       6.767   8.622  21.121  1.00  0.00      LIG  
ATOM   4253 H29  LIG     1       6.184   7.225  18.997  1.00  0.00      LIG  
ATOM   4254 H30  LIG     1       7.033   5.684  18.735  1.00  0.00      LIG  
ATOM   4255 H31  LIG     1       7.924   7.195  18.733  1.00  0.00      LIG  
ATOM   4256 H32  LIG     1       2.792   1.148  26.619  1.00  0.00      LIG  
ATOM   4257 H33  LIG     1       6.201   3.641  26.511  1.00  0.00      LIG  
ATOM   4258 H34  LIG     1       1.901  -0.898  24.566  1.00  0.00      LIG  
ATOM   4259 H35  LIG     1       1.798  -1.271  26.245  1.00  0.00      LIG  
ATOM   4260 H36  LIG     1      -0.030   0.538  25.703  1.00  0.00      LIG  
ATOM   4261 H37  LIG     1       0.633   0.413  27.334  1.00  0.00      LIG  
ATOM   4262 H38  LIG     1       0.456   2.004  26.582  1.00  0.00      LIG  
ATOM   4263 H39  LIG     1       3.803  -2.078  24.918  1.00  0.00      LIG  
ATOM   4264 H40  LIG     1       5.595  -1.621  26.501  1.00  0.00      LIG  
ATOM   4265 H41  LIG     1       3.941   0.396  24.297  1.00  0.00      LIG  
ATOM   4266 H42  LIG     1       3.513  -4.644  27.531  1.00  0.00      LIG  
ATOM   4267 H43  LIG     1       4.535  -4.077  26.220  1.00  0.00      LIG  
ATOM   4268 H44  LIG     1       2.816  -3.623  26.265  1.00  0.00      LIG  
ATOM   4269 H45  LIG     1       3.234  -1.422  29.337  1.00  0.00      LIG  
ATOM   4270 H46  LIG     1       2.041  -1.876  28.107  1.00  0.00      LIG  
ATOM   4271 H47  LIG     1       2.666  -3.076  29.239  1.00  0.00      LIG  
ATOM   4272 H48  LIG     1       4.821  -3.719  29.049  1.00  0.00      LIG  
ATOM   4273 H49  LIG     1       4.867   1.217  29.778  1.00  0.00      LIG  
ATOM   4274 H50  LIG     1       5.216   2.271  28.359  1.00  0.00      LIG  
ATOM   4275 H51  LIG     1       6.536   1.708  29.412  1.00  0.00      LIG  
TER
REMARK  Energy: 72.6699
REMARK  SimpleFitness: 72.6699
REMARK  FullFitness: -807.4276
REMARK  InterFull: -10.3137
REMARK  IntraFull: 103.805
REMARK  solvFull: -1104.32
REMARK  surfFull: 203.401
REMARK  extraFull: 0.0
REMARK  deltaGcompsolvpol: -1104.32
REMARK  deltaGcompsolvnonpol: 203.401
REMARK  deltaGprotsolvpol: -1109.66
REMARK  deltaGprotsolvnonpol: 196.383
REMARK  deltaGligsolvpol: -12.9238
REMARK  deltaGligsolvnonpol: 16.3838
REMARK  deltaGvdw: -10.3137
REMARK  deltaGelec: 0.0
REMARK  deltaG: -4.73393
REMARK  Cluster: 1
REMARK  ClusterRank: 7
ATOM   4186 O    LIG     1       6.191   4.271  25.772  1.00  0.00      LIG  
ATOM   4187 O1   LIG     1       9.385   5.594  20.071  1.00  0.00      LIG  
ATOM   4188 O2   LIG     1       4.569  -0.247  24.670  1.00  0.00      LIG  
ATOM   4189 O3   LIG     1       4.562  -0.174  27.601  1.00  0.00      LIG  
ATOM   4190 O4   LIG     1       5.139  -2.955  28.538  1.00  0.00      LIG  
ATOM   4191 O5   LIG     1       6.848  -0.308  27.929  1.00  0.00      LIG  
ATOM   4192 C    LIG     1       4.232   3.821  22.536  1.00  0.00      LIG  
ATOM   4193 C1   LIG     1       5.127   4.612  23.528  1.00  0.00      LIG  
ATOM   4194 C2   LIG     1       6.336   5.424  22.927  1.00  0.00      LIG  
ATOM   4195 C3   LIG     1       2.864   3.498  23.210  1.00  0.00      LIG  
ATOM   4196 C4   LIG     1       6.073   6.008  21.499  1.00  0.00      LIG  
ATOM   4197 C5   LIG     1       4.003   4.647  21.292  1.00  0.00      LIG  
ATOM   4198 C6   LIG     1       5.398   3.682  24.748  1.00  0.00      LIG  
ATOM   4199 C7   LIG     1       5.293   5.035  20.627  1.00  0.00      LIG  
ATOM   4200 C8   LIG     1       3.081   2.761  24.482  1.00  0.00      LIG  
ATOM   4201 C9   LIG     1       7.313   6.565  20.727  1.00  0.00      LIG  
ATOM   4202 C10  LIG     1       7.633   4.603  22.949  1.00  0.00      LIG  
ATOM   4203 C11  LIG     1       1.949   2.547  22.432  1.00  0.00      LIG  
ATOM   4204 C12  LIG     1       4.096   3.288  25.437  1.00  0.00      LIG  
ATOM   4205 C13  LIG     1       4.901   2.512  22.080  1.00  0.00      LIG  
ATOM   4206 C14  LIG     1       6.502   6.642  23.848  1.00  0.00      LIG  
ATOM   4207 C15  LIG     1       2.262   1.718  24.626  1.00  0.00      LIG  
ATOM   4208 C16  LIG     1       2.003   4.728  23.521  1.00  0.00      LIG  
ATOM   4209 C17  LIG     1       1.368   1.584  23.448  1.00  0.00      LIG  
ATOM   4210 C18  LIG     1       8.828   5.300  22.337  1.00  0.00      LIG  
ATOM   4211 C19  LIG     1       8.524   5.693  20.933  1.00  0.00      LIG  
ATOM   4212 C20  LIG     1       7.664   7.997  21.125  1.00  0.00      LIG  
ATOM   4213 C21  LIG     1       7.097   6.665  19.217  1.00  0.00      LIG  
ATOM   4214 C22  LIG     1       2.115   0.822  25.831  1.00  0.00      LIG  
ATOM   4215 C23  LIG     1       2.353  -0.662  25.534  1.00  0.00      LIG  
ATOM   4216 C24  LIG     1       0.711   0.958  26.389  1.00  0.00      LIG  
ATOM   4217 C25  LIG     1       3.810  -1.141  25.477  1.00  0.00      LIG  
ATOM   4218 C26  LIG     1       4.569  -1.381  26.807  1.00  0.00      LIG  
ATOM   4219 C27  LIG     1       4.071  -2.559  27.686  1.00  0.00      LIG  
ATOM   4220 C28  LIG     1       3.707  -3.791  26.875  1.00  0.00      LIG  
ATOM   4221 C29  LIG     1       2.935  -2.205  28.634  1.00  0.00      LIG  
ATOM   4222 C30  LIG     1       5.763   0.226  28.119  1.00  0.00      LIG  
ATOM   4223 C31  LIG     1       5.572   1.438  28.972  1.00  0.00      LIG  
ATOM   4224 H    LIG     1       4.506   5.416  23.924  1.00  0.00      LIG  
ATOM   4225 H1   LIG     1       5.394   6.856  21.630  1.00  0.00      LIG  
ATOM   4226 H2   LIG     1       3.467   5.570  21.522  1.00  0.00      LIG  
ATOM   4227 H3   LIG     1       3.393   4.086  20.579  1.00  0.00      LIG  
ATOM   4228 H4   LIG     1       5.936   2.784  24.437  1.00  0.00      LIG  
ATOM   4229 H5   LIG     1       5.908   4.176  20.354  1.00  0.00      LIG  
ATOM   4230 H6   LIG     1       4.975   5.504  19.694  1.00  0.00      LIG  
ATOM   4231 H7   LIG     1       7.490   3.665  22.414  1.00  0.00      LIG  
ATOM   4232 H8   LIG     1       7.906   4.343  23.972  1.00  0.00      LIG  
ATOM   4233 H9   LIG     1       2.460   1.969  21.663  1.00  0.00      LIG  
ATOM   4234 H10  LIG     1       1.150   3.089  21.918  1.00  0.00      LIG  
ATOM   4235 H11  LIG     1       3.676   4.163  25.943  1.00  0.00      LIG  
ATOM   4236 H12  LIG     1       4.313   2.565  26.227  1.00  0.00      LIG  
ATOM   4237 H13  LIG     1       5.949   2.641  21.826  1.00  0.00      LIG  
ATOM   4238 H14  LIG     1       4.422   2.122  21.178  1.00  0.00      LIG  
ATOM   4239 H15  LIG     1       4.854   1.729  22.839  1.00  0.00      LIG  
ATOM   4240 H16  LIG     1       6.456   6.393  24.904  1.00  0.00      LIG  
ATOM   4241 H17  LIG     1       5.705   7.368  23.666  1.00  0.00      LIG  
ATOM   4242 H18  LIG     1       7.452   7.152  23.716  1.00  0.00      LIG  
ATOM   4243 H19  LIG     1       2.516   5.461  24.148  1.00  0.00      LIG  
ATOM   4244 H20  LIG     1       1.089   4.444  24.052  1.00  0.00      LIG  
ATOM   4245 H21  LIG     1       1.683   5.230  22.605  1.00  0.00      LIG  
ATOM   4246 H22  LIG     1       1.353   0.568  23.048  1.00  0.00      LIG  
ATOM   4247 H23  LIG     1       0.350   1.880  23.710  1.00  0.00      LIG  
ATOM   4248 H24  LIG     1       9.674   4.608  22.315  1.00  0.00      LIG  
ATOM   4249 H25  LIG     1       9.127   6.185  22.903  1.00  0.00      LIG  
ATOM   4250 H26  LIG     1       8.377   8.432  20.420  1.00  0.00      LIG  
ATOM   4251 H27  LIG     1       8.133   8.072  22.106  1.00  0.00      LIG  
ATOM   4252 H28  LIG     1       6.767   8.622  21.121  1.00  0.00      LIG  
ATOM   4253 H29  LIG     1       6.184   7.225  18.997  1.00  0.00      LIG  
ATOM   4254 H30  LIG     1       7.033   5.684  18.735  1.00  0.00      LIG  
ATOM   4255 H31  LIG     1       7.924   7.195  18.733  1.00  0.00      LIG  
ATOM   4256 H32  LIG     1       2.792   1.148  26.619  1.00  0.00      LIG  
ATOM   4257 H33  LIG     1       6.201   3.641  26.511  1.00  0.00      LIG  
ATOM   4258 H34  LIG     1       1.901  -0.898  24.566  1.00  0.00      LIG  
ATOM   4259 H35  LIG     1       1.798  -1.271  26.245  1.00  0.00      LIG  
ATOM   4260 H36  LIG     1      -0.030   0.538  25.703  1.00  0.00      LIG  
ATOM   4261 H37  LIG     1       0.633   0.413  27.334  1.00  0.00      LIG  
ATOM   4262 H38  LIG     1       0.456   2.004  26.582  1.00  0.00      LIG  
ATOM   4263 H39  LIG     1       3.803  -2.078  24.918  1.00  0.00      LIG  
ATOM   4264 H40  LIG     1       5.595  -1.621  26.501  1.00  0.00      LIG  
ATOM   4265 H41  LIG     1       3.941   0.396  24.297  1.00  0.00      LIG  
ATOM   4266 H42  LIG     1       3.513  -4.644  27.531  1.00  0.00      LIG  
ATOM   4267 H43  LIG     1       4.535  -4.077  26.220  1.00  0.00      LIG  
ATOM   4268 H44  LIG     1       2.816  -3.623  26.265  1.00  0.00      LIG  
ATOM   4269 H45  LIG     1       3.234  -1.422  29.337  1.00  0.00      LIG  
ATOM   4270 H46  LIG     1       2.041  -1.876  28.107  1.00  0.00      LIG  
ATOM   4271 H47  LIG     1       2.666  -3.076  29.239  1.00  0.00      LIG  
ATOM   4272 H48  LIG     1       4.821  -3.719  29.049  1.00  0.00      LIG  
ATOM   4273 H49  LIG     1       4.867   1.217  29.778  1.00  0.00      LIG  
ATOM   4274 H50  LIG     1       5.216   2.271  28.359  1.00  0.00      LIG  
ATOM   4275 H51  LIG     1       6.536   1.708  29.412  1.00  0.00      LIG  
TER
REMARK  Energy: 81.1754
REMARK  SimpleFitness: 81.1754
REMARK  FullFitness: -808.02783
REMARK  InterFull: -17.8969
REMARK  IntraFull: 112.48
REMARK  solvFull: -1105.84
REMARK  surfFull: 203.229
REMARK  extraFull: 0.0
REMARK  deltaGcompsolvpol: -1105.84
REMARK  deltaGcompsolvnonpol: 203.229
REMARK  deltaGprotsolvpol: -1109.66
REMARK  deltaGprotsolvnonpol: 196.383
REMARK  deltaGligsolvpol: -14.6106
REMARK  deltaGligsolvnonpol: 16.2999
REMARK  deltaGvdw: -17.8969
REMARK  deltaGelec: 0.0
REMARK  deltaG: -5.449428
REMARK  Cluster: 2
REMARK  ClusterRank: 0
ATOM   4186 O    LIG     1       2.762  -0.591  21.570  1.00  0.00      LIG  
ATOM   4187 O1   LIG     1       0.407   5.164  19.160  1.00  0.00      LIG  
ATOM   4188 O2   LIG     1       4.506   3.070  25.783  1.00  0.00      LIG  
ATOM   4189 O3   LIG     1       1.901   1.135  26.615  1.00  0.00      LIG  
ATOM   4190 O4   LIG     1       1.124   2.522  28.936  1.00  0.00      LIG  
ATOM   4191 O5   LIG     1       0.861   0.164  24.848  1.00  0.00      LIG  
ATOM   4192 C    LIG     1       5.063   2.441  21.377  1.00  0.00      LIG  
ATOM   4193 C1   LIG     1       4.055   1.402  20.819  1.00  0.00      LIG  
ATOM   4194 C2   LIG     1       2.945   1.954  19.843  1.00  0.00      LIG  
ATOM   4195 C3   LIG     1       6.271   1.730  22.070  1.00  0.00      LIG  
ATOM   4196 C4   LIG     1       3.407   3.134  18.917  1.00  0.00      LIG  
ATOM   4197 C5   LIG     1       5.568   3.259  20.211  1.00  0.00      LIG  
ATOM   4198 C6   LIG     1       3.571   0.500  21.992  1.00  0.00      LIG  
ATOM   4199 C7   LIG     1       4.467   4.033  19.545  1.00  0.00      LIG  
ATOM   4200 C8   LIG     1       5.756   0.845  23.139  1.00  0.00      LIG  
ATOM   4201 C9   LIG     1       2.289   4.012  18.256  1.00  0.00      LIG  
ATOM   4202 C10  LIG     1       1.642   2.268  20.596  1.00  0.00      LIG  
ATOM   4203 C11  LIG     1       7.235   2.648  22.832  1.00  0.00      LIG  
ATOM   4204 C12  LIG     1       4.729  -0.150  22.736  1.00  0.00      LIG  
ATOM   4205 C13  LIG     1       4.384   3.390  22.379  1.00  0.00      LIG  
ATOM   4206 C14  LIG     1       2.627   0.800  18.886  1.00  0.00      LIG  
ATOM   4207 C15  LIG     1       6.281   1.087  24.345  1.00  0.00      LIG  
ATOM   4208 C16  LIG     1       7.141   0.904  21.119  1.00  0.00      LIG  
ATOM   4209 C17  LIG     1       7.305   2.158  24.269  1.00  0.00      LIG  
ATOM   4210 C18  LIG     1       0.566   2.891  19.745  1.00  0.00      LIG  
ATOM   4211 C19  LIG     1       1.090   4.150  19.154  1.00  0.00      LIG  
ATOM   4212 C20  LIG     1       1.821   3.449  16.916  1.00  0.00      LIG  
ATOM   4213 C21  LIG     1       2.740   5.431  17.905  1.00  0.00      LIG  
ATOM   4214 C22  LIG     1       5.939   0.401  25.644  1.00  0.00      LIG  
ATOM   4215 C23  LIG     1       4.508   0.668  26.125  1.00  0.00      LIG  
ATOM   4216 C24  LIG     1       6.942   0.669  26.754  1.00  0.00      LIG  
ATOM   4217 C25  LIG     1       4.192   2.049  26.722  1.00  0.00      LIG  
ATOM   4218 C26  LIG     1       2.704   2.230  27.126  1.00  0.00      LIG  
ATOM   4219 C27  LIG     1       2.506   2.290  28.653  1.00  0.00      LIG  
ATOM   4220 C28  LIG     1       3.264   3.454  29.271  1.00  0.00      LIG  
ATOM   4221 C29  LIG     1       2.896   0.999  29.348  1.00  0.00      LIG  
ATOM   4222 C30  LIG     1       1.308   1.173  25.370  1.00  0.00      LIG  
ATOM   4223 C31  LIG     1       1.200   2.516  24.706  1.00  0.00      LIG  
ATOM   4224 H    LIG     1       4.636   0.742  20.175  1.00  0.00      LIG  
ATOM   4225 H1   LIG     1       3.938   2.659  18.089  1.00  0.00      LIG  
ATOM   4226 H2   LIG     1       6.021   2.614  19.454  1.00  0.00      LIG  
ATOM   4227 H3   LIG     1       6.336   3.961  20.547  1.00  0.00      LIG  
ATOM   4228 H4   LIG     1       2.974   1.080  22.698  1.00  0.00      LIG  
ATOM   4229 H5   LIG     1       4.015   4.757  20.225  1.00  0.00      LIG  
ATOM   4230 H6   LIG     1       4.969   4.612  18.766  1.00  0.00      LIG  
ATOM   4231 H7   LIG     1       1.833   2.933  21.437  1.00  0.00      LIG  
ATOM   4232 H8   LIG     1       1.218   1.355  21.019  1.00  0.00      LIG  
ATOM   4233 H9   LIG     1       6.951   3.700  22.812  1.00  0.00      LIG  
ATOM   4234 H10  LIG     1       8.235   2.616  22.391  1.00  0.00      LIG  
ATOM   4235 H11  LIG     1       5.197  -0.903  22.094  1.00  0.00      LIG  
ATOM   4236 H12  LIG     1       4.346  -0.709  23.594  1.00  0.00      LIG  
ATOM   4237 H13  LIG     1       3.475   3.842  21.989  1.00  0.00      LIG  
ATOM   4238 H14  LIG     1       5.031   4.226  22.646  1.00  0.00      LIG  
ATOM   4239 H15  LIG     1       4.100   2.880  23.298  1.00  0.00      LIG  
ATOM   4240 H16  LIG     1       2.113  -0.021  19.383  1.00  0.00      LIG  
ATOM   4241 H17  LIG     1       3.543   0.408  18.436  1.00  0.00      LIG  
ATOM   4242 H18  LIG     1       1.973   1.092  18.071  1.00  0.00      LIG  
ATOM   4243 H19  LIG     1       6.565   0.180  20.539  1.00  0.00      LIG  
ATOM   4244 H20  LIG     1       7.898   0.341  21.673  1.00  0.00      LIG  
ATOM   4245 H21  LIG     1       7.678   1.546  20.418  1.00  0.00      LIG  
ATOM   4246 H22  LIG     1       7.084   2.975  24.961  1.00  0.00      LIG  
ATOM   4247 H23  LIG     1       8.301   1.766  24.491  1.00  0.00      LIG  
ATOM   4248 H24  LIG     1      -0.297   3.141  20.368  1.00  0.00      LIG  
ATOM   4249 H25  LIG     1       0.227   2.225  18.949  1.00  0.00      LIG  
ATOM   4250 H26  LIG     1       1.212   4.185  16.382  1.00  0.00      LIG  
ATOM   4251 H27  LIG     1       1.200   2.558  17.015  1.00  0.00      LIG  
ATOM   4252 H28  LIG     1       2.680   3.206  16.285  1.00  0.00      LIG  
ATOM   4253 H29  LIG     1       3.631   5.408  17.271  1.00  0.00      LIG  
ATOM   4254 H30  LIG     1       2.947   6.043  18.790  1.00  0.00      LIG  
ATOM   4255 H31  LIG     1       1.968   5.961  17.340  1.00  0.00      LIG  
ATOM   4256 H32  LIG     1       5.998  -0.672  25.443  1.00  0.00      LIG  
ATOM   4257 H33  LIG     1       3.287  -1.091  20.923  1.00  0.00      LIG  
ATOM   4258 H34  LIG     1       4.260  -0.089  26.873  1.00  0.00      LIG  
ATOM   4259 H35  LIG     1       3.848   0.493  25.276  1.00  0.00      LIG  
ATOM   4260 H36  LIG     1       6.978   1.727  27.028  1.00  0.00      LIG  
ATOM   4261 H37  LIG     1       6.665   0.101  27.648  1.00  0.00      LIG  
ATOM   4262 H38  LIG     1       7.948   0.356  26.457  1.00  0.00      LIG  
ATOM   4263 H39  LIG     1       4.851   2.221  27.572  1.00  0.00      LIG  
ATOM   4264 H40  LIG     1       2.326   3.193  26.772  1.00  0.00      LIG  
ATOM   4265 H41  LIG     1       4.298   3.919  26.208  1.00  0.00      LIG  
ATOM   4266 H42  LIG     1       2.978   3.584  30.319  1.00  0.00      LIG  
ATOM   4267 H43  LIG     1       3.011   4.384  28.753  1.00  0.00      LIG  
ATOM   4268 H44  LIG     1       4.346   3.309  29.229  1.00  0.00      LIG  
ATOM   4269 H45  LIG     1       2.302   0.157  28.982  1.00  0.00      LIG  
ATOM   4270 H46  LIG     1       3.956   0.770  29.213  1.00  0.00      LIG  
ATOM   4271 H47  LIG     1       2.698   1.080  30.420  1.00  0.00      LIG  
ATOM   4272 H48  LIG     1       0.645   1.729  28.638  1.00  0.00      LIG  
ATOM   4273 H49  LIG     1       2.191   2.907  24.468  1.00  0.00      LIG  
ATOM   4274 H50  LIG     1       0.645   3.205  25.348  1.00  0.00      LIG  
ATOM   4275 H51  LIG     1       0.647   2.391  23.771  1.00  0.00      LIG  
TER
REMARK  Energy: 81.1754
REMARK  SimpleFitness: 81.1754
REMARK  FullFitness: -808.02783
REMARK  InterFull: -17.8969
REMARK  IntraFull: 112.48
REMARK  solvFull: -1105.84
REMARK  surfFull: 203.229
REMARK  extraFull: 0.0
REMARK  deltaGcompsolvpol: -1105.84
REMARK  deltaGcompsolvnonpol: 203.229
REMARK  deltaGprotsolvpol: -1109.66
REMARK  deltaGprotsolvnonpol: 196.383
REMARK  deltaGligsolvpol: -14.6106
REMARK  deltaGligsolvnonpol: 16.2999
REMARK  deltaGvdw: -17.8969
REMARK  deltaGelec: 0.0
REMARK  deltaG: -5.449428
REMARK  Cluster: 2
REMARK  ClusterRank: 1
ATOM   4186 O    LIG     1       2.762  -0.591  21.570  1.00  0.00      LIG  
ATOM   4187 O1   LIG     1       0.407   5.164  19.160  1.00  0.00      LIG  
ATOM   4188 O2   LIG     1       4.506   3.070  25.783  1.00  0.00      LIG  
ATOM   4189 O3   LIG     1       1.901   1.135  26.615  1.00  0.00      LIG  
ATOM   4190 O4   LIG     1       1.124   2.522  28.936  1.00  0.00      LIG  
ATOM   4191 O5   LIG     1       0.861   0.164  24.848  1.00  0.00      LIG  
ATOM   4192 C    LIG     1       5.063   2.441  21.377  1.00  0.00      LIG  
ATOM   4193 C1   LIG     1       4.055   1.402  20.819  1.00  0.00      LIG  
ATOM   4194 C2   LIG     1       2.945   1.954  19.843  1.00  0.00      LIG  
ATOM   4195 C3   LIG     1       6.271   1.730  22.070  1.00  0.00      LIG  
ATOM   4196 C4   LIG     1       3.407   3.134  18.917  1.00  0.00      LIG  
ATOM   4197 C5   LIG     1       5.568   3.259  20.211  1.00  0.00      LIG  
ATOM   4198 C6   LIG     1       3.571   0.500  21.992  1.00  0.00      LIG  
ATOM   4199 C7   LIG     1       4.467   4.033  19.545  1.00  0.00      LIG  
ATOM   4200 C8   LIG     1       5.756   0.845  23.139  1.00  0.00      LIG  
ATOM   4201 C9   LIG     1       2.289   4.012  18.256  1.00  0.00      LIG  
ATOM   4202 C10  LIG     1       1.642   2.268  20.596  1.00  0.00      LIG  
ATOM   4203 C11  LIG     1       7.235   2.648  22.832  1.00  0.00      LIG  
ATOM   4204 C12  LIG     1       4.729  -0.150  22.736  1.00  0.00      LIG  
ATOM   4205 C13  LIG     1       4.384   3.390  22.379  1.00  0.00      LIG  
ATOM   4206 C14  LIG     1       2.627   0.800  18.886  1.00  0.00      LIG  
ATOM   4207 C15  LIG     1       6.281   1.087  24.345  1.00  0.00      LIG  
ATOM   4208 C16  LIG     1       7.141   0.904  21.119  1.00  0.00      LIG  
ATOM   4209 C17  LIG     1       7.305   2.158  24.269  1.00  0.00      LIG  
ATOM   4210 C18  LIG     1       0.566   2.891  19.745  1.00  0.00      LIG  
ATOM   4211 C19  LIG     1       1.090   4.150  19.154  1.00  0.00      LIG  
ATOM   4212 C20  LIG     1       1.821   3.449  16.916  1.00  0.00      LIG  
ATOM   4213 C21  LIG     1       2.740   5.431  17.905  1.00  0.00      LIG  
ATOM   4214 C22  LIG     1       5.939   0.401  25.644  1.00  0.00      LIG  
ATOM   4215 C23  LIG     1       4.508   0.668  26.125  1.00  0.00      LIG  
ATOM   4216 C24  LIG     1       6.942   0.669  26.754  1.00  0.00      LIG  
ATOM   4217 C25  LIG     1       4.192   2.049  26.722  1.00  0.00      LIG  
ATOM   4218 C26  LIG     1       2.704   2.230  27.126  1.00  0.00      LIG  
ATOM   4219 C27  LIG     1       2.506   2.290  28.653  1.00  0.00      LIG  
ATOM   4220 C28  LIG     1       3.264   3.454  29.271  1.00  0.00      LIG  
ATOM   4221 C29  LIG     1       2.896   0.999  29.348  1.00  0.00      LIG  
ATOM   4222 C30  LIG     1       1.308   1.173  25.370  1.00  0.00      LIG  
ATOM   4223 C31  LIG     1       1.200   2.516  24.706  1.00  0.00      LIG  
ATOM   4224 H    LIG     1       4.636   0.742  20.175  1.00  0.00      LIG  
ATOM   4225 H1   LIG     1       3.938   2.659  18.089  1.00  0.00      LIG  
ATOM   4226 H2   LIG     1       6.021   2.614  19.454  1.00  0.00      LIG  
ATOM   4227 H3   LIG     1       6.336   3.961  20.547  1.00  0.00      LIG  
ATOM   4228 H4   LIG     1       2.974   1.080  22.698  1.00  0.00      LIG  
ATOM   4229 H5   LIG     1       4.015   4.757  20.225  1.00  0.00      LIG  
ATOM   4230 H6   LIG     1       4.969   4.612  18.766  1.00  0.00      LIG  
ATOM   4231 H7   LIG     1       1.833   2.933  21.437  1.00  0.00      LIG  
ATOM   4232 H8   LIG     1       1.218   1.355  21.019  1.00  0.00      LIG  
ATOM   4233 H9   LIG     1       6.951   3.700  22.812  1.00  0.00      LIG  
ATOM   4234 H10  LIG     1       8.235   2.616  22.391  1.00  0.00      LIG  
ATOM   4235 H11  LIG     1       5.197  -0.903  22.094  1.00  0.00      LIG  
ATOM   4236 H12  LIG     1       4.346  -0.709  23.594  1.00  0.00      LIG  
ATOM   4237 H13  LIG     1       3.475   3.842  21.989  1.00  0.00      LIG  
ATOM   4238 H14  LIG     1       5.031   4.226  22.646  1.00  0.00      LIG  
ATOM   4239 H15  LIG     1       4.100   2.880  23.298  1.00  0.00      LIG  
ATOM   4240 H16  LIG     1       2.113  -0.021  19.383  1.00  0.00      LIG  
ATOM   4241 H17  LIG     1       3.543   0.408  18.436  1.00  0.00      LIG  
ATOM   4242 H18  LIG     1       1.973   1.092  18.071  1.00  0.00      LIG  
ATOM   4243 H19  LIG     1       6.565   0.180  20.539  1.00  0.00      LIG  
ATOM   4244 H20  LIG     1       7.898   0.341  21.673  1.00  0.00      LIG  
ATOM   4245 H21  LIG     1       7.678   1.546  20.418  1.00  0.00      LIG  
ATOM   4246 H22  LIG     1       7.084   2.975  24.961  1.00  0.00      LIG  
ATOM   4247 H23  LIG     1       8.301   1.766  24.491  1.00  0.00      LIG  
ATOM   4248 H24  LIG     1      -0.297   3.141  20.368  1.00  0.00      LIG  
ATOM   4249 H25  LIG     1       0.227   2.225  18.949  1.00  0.00      LIG  
ATOM   4250 H26  LIG     1       1.212   4.185  16.382  1.00  0.00      LIG  
ATOM   4251 H27  LIG     1       1.200   2.558  17.015  1.00  0.00      LIG  
ATOM   4252 H28  LIG     1       2.680   3.206  16.285  1.00  0.00      LIG  
ATOM   4253 H29  LIG     1       3.631   5.408  17.271  1.00  0.00      LIG  
ATOM   4254 H30  LIG     1       2.947   6.043  18.790  1.00  0.00      LIG  
ATOM   4255 H31  LIG     1       1.968   5.961  17.340  1.00  0.00      LIG  
ATOM   4256 H32  LIG     1       5.998  -0.672  25.443  1.00  0.00      LIG  
ATOM   4257 H33  LIG     1       3.287  -1.091  20.923  1.00  0.00      LIG  
ATOM   4258 H34  LIG     1       4.260  -0.089  26.873  1.00  0.00      LIG  
ATOM   4259 H35  LIG     1       3.848   0.493  25.276  1.00  0.00      LIG  
ATOM   4260 H36  LIG     1       6.978   1.727  27.028  1.00  0.00      LIG  
ATOM   4261 H37  LIG     1       6.665   0.101  27.648  1.00  0.00      LIG  
ATOM   4262 H38  LIG     1       7.948   0.356  26.457  1.00  0.00      LIG  
ATOM   4263 H39  LIG     1       4.851   2.221  27.572  1.00  0.00      LIG  
ATOM   4264 H40  LIG     1       2.326   3.193  26.772  1.00  0.00      LIG  
ATOM   4265 H41  LIG     1       4.298   3.919  26.208  1.00  0.00      LIG  
ATOM   4266 H42  LIG     1       2.978   3.584  30.319  1.00  0.00      LIG  
ATOM   4267 H43  LIG     1       3.011   4.384  28.753  1.00  0.00      LIG  
ATOM   4268 H44  LIG     1       4.346   3.309  29.229  1.00  0.00      LIG  
ATOM   4269 H45  LIG     1       2.302   0.157  28.982  1.00  0.00      LIG  
ATOM   4270 H46  LIG     1       3.956   0.770  29.213  1.00  0.00      LIG  
ATOM   4271 H47  LIG     1       2.698   1.080  30.420  1.00  0.00      LIG  
ATOM   4272 H48  LIG     1       0.645   1.729  28.638  1.00  0.00      LIG  
ATOM   4273 H49  LIG     1       2.191   2.907  24.468  1.00  0.00      LIG  
ATOM   4274 H50  LIG     1       0.645   3.205  25.348  1.00  0.00      LIG  
ATOM   4275 H51  LIG     1       0.647   2.391  23.771  1.00  0.00      LIG  
TER
REMARK  Energy: 77.9959
REMARK  SimpleFitness: 77.9959
REMARK  FullFitness: -808.0238
REMARK  InterFull: -17.4768
REMARK  IntraFull: 111.958
REMARK  solvFull: -1104.28
REMARK  surfFull: 201.775
REMARK  extraFull: 0.0
REMARK  deltaGcompsolvpol: -1104.28
REMARK  deltaGcompsolvnonpol: 201.775
REMARK  deltaGprotsolvpol: -1109.66
REMARK  deltaGprotsolvnonpol: 196.383
REMARK  deltaGligsolvpol: -13.9785
REMARK  deltaGligsolvnonpol: 16.3244
REMARK  deltaGvdw: -17.4768
REMARK  deltaGelec: 0.0
REMARK  deltaG: -5.49277
REMARK  Cluster: 2
REMARK  ClusterRank: 2
ATOM   4186 O    LIG     1       1.534  -1.046  21.186  1.00  0.00      LIG  
ATOM   4187 O1   LIG     1       0.164   4.985  18.710  1.00  0.00      LIG  
ATOM   4188 O2   LIG     1       3.611   2.443  26.158  1.00  0.00      LIG  
ATOM   4189 O3   LIG     1       0.661   2.065  25.749  1.00  0.00      LIG  
ATOM   4190 O4   LIG     1      -0.584   2.480  28.322  1.00  0.00      LIG  
ATOM   4191 O5   LIG     1       0.266   2.892  23.670  1.00  0.00      LIG  
ATOM   4192 C    LIG     1       4.185   1.658  21.458  1.00  0.00      LIG  
ATOM   4193 C1   LIG     1       3.137   0.785  20.722  1.00  0.00      LIG  
ATOM   4194 C2   LIG     1       2.251   1.504  19.633  1.00  0.00      LIG  
ATOM   4195 C3   LIG     1       5.196   0.754  22.234  1.00  0.00      LIG  
ATOM   4196 C4   LIG     1       2.968   2.658  18.850  1.00  0.00      LIG  
ATOM   4197 C5   LIG     1       4.926   2.467  20.418  1.00  0.00      LIG  
ATOM   4198 C6   LIG     1       2.382  -0.073  21.778  1.00  0.00      LIG  
ATOM   4199 C7   LIG     1       4.012   3.400  19.675  1.00  0.00      LIG  
ATOM   4200 C8   LIG     1       4.427  -0.059  23.203  1.00  0.00      LIG  
ATOM   4201 C9   LIG     1       2.059   3.680  18.086  1.00  0.00      LIG  
ATOM   4202 C10  LIG     1       0.905   1.949  20.220  1.00  0.00      LIG  
ATOM   4203 C11  LIG     1       6.187   1.501  23.133  1.00  0.00      LIG  
ATOM   4204 C12  LIG     1       3.317  -0.885  22.663  1.00  0.00      LIG  
ATOM   4205 C13  LIG     1       3.516   2.641  22.440  1.00  0.00      LIG  
ATOM   4206 C14  LIG     1       1.950   0.437  18.572  1.00  0.00      LIG  
ATOM   4207 C15  LIG     1       4.800   0.120  24.473  1.00  0.00      LIG  
ATOM   4208 C16  LIG     1       6.040  -0.168  21.351  1.00  0.00      LIG  
ATOM   4209 C17  LIG     1       5.999   0.992  24.552  1.00  0.00      LIG  
ATOM   4210 C18  LIG     1       0.025   2.703  19.257  1.00  0.00      LIG  
ATOM   4211 C19  LIG     1       0.750   3.915  18.794  1.00  0.00      LIG  
ATOM   4212 C20  LIG     1       1.759   3.228  16.660  1.00  0.00      LIG  
ATOM   4213 C21  LIG     1       2.697   5.058  17.897  1.00  0.00      LIG  
ATOM   4214 C22  LIG     1       4.134  -0.465  25.691  1.00  0.00      LIG  
ATOM   4215 C23  LIG     1       2.776   0.184  26.009  1.00  0.00      LIG  
ATOM   4216 C24  LIG     1       5.048  -0.510  26.904  1.00  0.00      LIG  
ATOM   4217 C25  LIG     1       2.784   1.492  26.820  1.00  0.00      LIG  
ATOM   4218 C26  LIG     1       1.393   2.151  26.998  1.00  0.00      LIG  
ATOM   4219 C27  LIG     1       0.501   1.573  28.123  1.00  0.00      LIG  
ATOM   4220 C28  LIG     1       1.238   1.492  29.448  1.00  0.00      LIG  
ATOM   4221 C29  LIG     1      -0.130   0.223  27.817  1.00  0.00      LIG  
ATOM   4222 C30  LIG     1       0.663   3.076  24.811  1.00  0.00      LIG  
ATOM   4223 C31  LIG     1       1.022   4.454  25.288  1.00  0.00      LIG  
ATOM   4224 H    LIG     1       3.707   0.070  20.128  1.00  0.00      LIG  
ATOM   4225 H1   LIG     1       3.564   2.159  18.081  1.00  0.00      LIG  
ATOM   4226 H2   LIG     1       5.402   1.810  19.686  1.00  0.00      LIG  
ATOM   4227 H3   LIG     1       5.716   3.056  20.890  1.00  0.00      LIG  
ATOM   4228 H4   LIG     1       1.755   0.559  22.412  1.00  0.00      LIG  
ATOM   4229 H5   LIG     1       3.542   4.126  20.340  1.00  0.00      LIG  
ATOM   4230 H6   LIG     1       4.675   3.965  19.015  1.00  0.00      LIG  
ATOM   4231 H7   LIG     1       1.065   2.576  21.097  1.00  0.00      LIG  
ATOM   4232 H8   LIG     1       0.329   1.085  20.555  1.00  0.00      LIG  
ATOM   4233 H9   LIG     1       6.066   2.584  23.107  1.00  0.00      LIG  
ATOM   4234 H10  LIG     1       7.218   1.317  22.816  1.00  0.00      LIG  
ATOM   4235 H11  LIG     1       3.744  -1.713  22.088  1.00  0.00      LIG  
ATOM   4236 H12  LIG     1       2.739  -1.362  23.460  1.00  0.00      LIG  
ATOM   4237 H13  LIG     1       2.703   3.203  21.987  1.00  0.00      LIG  
ATOM   4238 H14  LIG     1       4.225   3.387  22.802  1.00  0.00      LIG  
ATOM   4239 H15  LIG     1       3.089   2.145  23.313  1.00  0.00      LIG  
ATOM   4240 H16  LIG     1       1.348  -0.382  18.960  1.00  0.00      LIG  
ATOM   4241 H17  LIG     1       2.878   0.015  18.176  1.00  0.00      LIG  
ATOM   4242 H18  LIG     1       1.388   0.824  17.729  1.00  0.00      LIG  
ATOM   4243 H19  LIG     1       5.437  -0.821  20.715  1.00  0.00      LIG  
ATOM   4244 H20  LIG     1       6.673  -0.817  21.964  1.00  0.00      LIG  
ATOM   4245 H21  LIG     1       6.709   0.407  20.707  1.00  0.00      LIG  
ATOM   4246 H22  LIG     1       5.859   1.828  25.239  1.00  0.00      LIG  
ATOM   4247 H23  LIG     1       6.873   0.418  24.871  1.00  0.00      LIG  
ATOM   4248 H24  LIG     1      -0.882   3.029  19.774  1.00  0.00      LIG  
ATOM   4249 H25  LIG     1      -0.270   2.099  18.397  1.00  0.00      LIG  
ATOM   4250 H26  LIG     1       1.302   4.040  16.086  1.00  0.00      LIG  
ATOM   4251 H27  LIG     1       1.060   2.393  16.609  1.00  0.00      LIG  
ATOM   4252 H28  LIG     1       2.682   2.939  16.150  1.00  0.00      LIG  
ATOM   4253 H29  LIG     1       3.671   4.971  17.408  1.00  0.00      LIG  
ATOM   4254 H30  LIG     1       2.816   5.602  18.839  1.00  0.00      LIG  
ATOM   4255 H31  LIG     1       2.080   5.691  17.251  1.00  0.00      LIG  
ATOM   4256 H32  LIG     1       3.916  -1.509  25.447  1.00  0.00      LIG  
ATOM   4257 H33  LIG     1       2.087  -1.555  20.570  1.00  0.00      LIG  
ATOM   4258 H34  LIG     1       2.195  -0.555  26.560  1.00  0.00      LIG  
ATOM   4259 H35  LIG     1       2.244   0.343  25.069  1.00  0.00      LIG  
ATOM   4260 H36  LIG     1       5.365   0.487  27.221  1.00  0.00      LIG  
ATOM   4261 H37  LIG     1       4.530  -0.980  27.744  1.00  0.00      LIG  
ATOM   4262 H38  LIG     1       5.947  -1.098  26.691  1.00  0.00      LIG  
ATOM   4263 H39  LIG     1       3.252   1.319  27.790  1.00  0.00      LIG  
ATOM   4264 H40  LIG     1       1.563   3.190  27.287  1.00  0.00      LIG  
ATOM   4265 H41  LIG     1       3.601   3.250  26.699  1.00  0.00      LIG  
ATOM   4266 H42  LIG     1       0.544   1.265  30.263  1.00  0.00      LIG  
ATOM   4267 H43  LIG     1       1.707   2.452  29.682  1.00  0.00      LIG  
ATOM   4268 H44  LIG     1       2.008   0.716  29.430  1.00  0.00      LIG  
ATOM   4269 H45  LIG     1      -0.644   0.226  26.853  1.00  0.00      LIG  
ATOM   4270 H46  LIG     1       0.613  -0.575  27.824  1.00  0.00      LIG  
ATOM   4271 H47  LIG     1      -0.885  -0.021  28.570  1.00  0.00      LIG  
ATOM   4272 H48  LIG     1      -1.116   2.458  27.507  1.00  0.00      LIG  
ATOM   4273 H49  LIG     1       2.080   4.503  25.556  1.00  0.00      LIG  
ATOM   4274 H50  LIG     1       0.384   4.736  26.131  1.00  0.00      LIG  
ATOM   4275 H51  LIG     1       0.846   5.156  24.469  1.00  0.00      LIG  
TER
REMARK  Energy: 77.9959
REMARK  SimpleFitness: 77.9959
REMARK  FullFitness: -808.0238
REMARK  InterFull: -17.4768
REMARK  IntraFull: 111.958
REMARK  solvFull: -1104.28
REMARK  surfFull: 201.775
REMARK  extraFull: 0.0
REMARK  deltaGcompsolvpol: -1104.28
REMARK  deltaGcompsolvnonpol: 201.775
REMARK  deltaGprotsolvpol: -1109.66
REMARK  deltaGprotsolvnonpol: 196.383
REMARK  deltaGligsolvpol: -13.9785
REMARK  deltaGligsolvnonpol: 16.3244
REMARK  deltaGvdw: -17.4768
REMARK  deltaGelec: 0.0
REMARK  deltaG: -5.49277
REMARK  Cluster: 2
REMARK  ClusterRank: 3
ATOM   4186 O    LIG     1       1.534  -1.046  21.186  1.00  0.00      LIG  
ATOM   4187 O1   LIG     1       0.164   4.985  18.710  1.00  0.00      LIG  
ATOM   4188 O2   LIG     1       3.611   2.443  26.158  1.00  0.00      LIG  
ATOM   4189 O3   LIG     1       0.661   2.065  25.749  1.00  0.00      LIG  
ATOM   4190 O4   LIG     1      -0.584   2.480  28.322  1.00  0.00      LIG  
ATOM   4191 O5   LIG     1       0.266   2.892  23.670  1.00  0.00      LIG  
ATOM   4192 C    LIG     1       4.185   1.658  21.458  1.00  0.00      LIG  
ATOM   4193 C1   LIG     1       3.137   0.785  20.722  1.00  0.00      LIG  
ATOM   4194 C2   LIG     1       2.251   1.504  19.633  1.00  0.00      LIG  
ATOM   4195 C3   LIG     1       5.196   0.754  22.234  1.00  0.00      LIG  
ATOM   4196 C4   LIG     1       2.968   2.658  18.850  1.00  0.00      LIG  
ATOM   4197 C5   LIG     1       4.926   2.467  20.418  1.00  0.00      LIG  
ATOM   4198 C6   LIG     1       2.382  -0.073  21.778  1.00  0.00      LIG  
ATOM   4199 C7   LIG     1       4.012   3.400  19.675  1.00  0.00      LIG  
ATOM   4200 C8   LIG     1       4.427  -0.059  23.203  1.00  0.00      LIG  
ATOM   4201 C9   LIG     1       2.059   3.680  18.086  1.00  0.00      LIG  
ATOM   4202 C10  LIG     1       0.905   1.949  20.220  1.00  0.00      LIG  
ATOM   4203 C11  LIG     1       6.187   1.501  23.133  1.00  0.00      LIG  
ATOM   4204 C12  LIG     1       3.317  -0.885  22.663  1.00  0.00      LIG  
ATOM   4205 C13  LIG     1       3.516   2.641  22.440  1.00  0.00      LIG  
ATOM   4206 C14  LIG     1       1.950   0.437  18.572  1.00  0.00      LIG  
ATOM   4207 C15  LIG     1       4.800   0.120  24.473  1.00  0.00      LIG  
ATOM   4208 C16  LIG     1       6.040  -0.168  21.351  1.00  0.00      LIG  
ATOM   4209 C17  LIG     1       5.999   0.992  24.552  1.00  0.00      LIG  
ATOM   4210 C18  LIG     1       0.025   2.703  19.257  1.00  0.00      LIG  
ATOM   4211 C19  LIG     1       0.750   3.915  18.794  1.00  0.00      LIG  
ATOM   4212 C20  LIG     1       1.759   3.228  16.660  1.00  0.00      LIG  
ATOM   4213 C21  LIG     1       2.697   5.058  17.897  1.00  0.00      LIG  
ATOM   4214 C22  LIG     1       4.134  -0.465  25.691  1.00  0.00      LIG  
ATOM   4215 C23  LIG     1       2.776   0.184  26.009  1.00  0.00      LIG  
ATOM   4216 C24  LIG     1       5.048  -0.510  26.904  1.00  0.00      LIG  
ATOM   4217 C25  LIG     1       2.784   1.492  26.820  1.00  0.00      LIG  
ATOM   4218 C26  LIG     1       1.393   2.151  26.998  1.00  0.00      LIG  
ATOM   4219 C27  LIG     1       0.501   1.573  28.123  1.00  0.00      LIG  
ATOM   4220 C28  LIG     1       1.238   1.492  29.448  1.00  0.00      LIG  
ATOM   4221 C29  LIG     1      -0.130   0.223  27.817  1.00  0.00      LIG  
ATOM   4222 C30  LIG     1       0.663   3.076  24.811  1.00  0.00      LIG  
ATOM   4223 C31  LIG     1       1.022   4.454  25.288  1.00  0.00      LIG  
ATOM   4224 H    LIG     1       3.707   0.070  20.128  1.00  0.00      LIG  
ATOM   4225 H1   LIG     1       3.564   2.159  18.081  1.00  0.00      LIG  
ATOM   4226 H2   LIG     1       5.402   1.810  19.686  1.00  0.00      LIG  
ATOM   4227 H3   LIG     1       5.716   3.056  20.890  1.00  0.00      LIG  
ATOM   4228 H4   LIG     1       1.755   0.559  22.412  1.00  0.00      LIG  
ATOM   4229 H5   LIG     1       3.542   4.126  20.340  1.00  0.00      LIG  
ATOM   4230 H6   LIG     1       4.675   3.965  19.015  1.00  0.00      LIG  
ATOM   4231 H7   LIG     1       1.065   2.576  21.097  1.00  0.00      LIG  
ATOM   4232 H8   LIG     1       0.329   1.085  20.555  1.00  0.00      LIG  
ATOM   4233 H9   LIG     1       6.066   2.584  23.107  1.00  0.00      LIG  
ATOM   4234 H10  LIG     1       7.218   1.317  22.816  1.00  0.00      LIG  
ATOM   4235 H11  LIG     1       3.744  -1.713  22.088  1.00  0.00      LIG  
ATOM   4236 H12  LIG     1       2.739  -1.362  23.460  1.00  0.00      LIG  
ATOM   4237 H13  LIG     1       2.703   3.203  21.987  1.00  0.00      LIG  
ATOM   4238 H14  LIG     1       4.225   3.387  22.802  1.00  0.00      LIG  
ATOM   4239 H15  LIG     1       3.089   2.145  23.313  1.00  0.00      LIG  
ATOM   4240 H16  LIG     1       1.348  -0.382  18.960  1.00  0.00      LIG  
ATOM   4241 H17  LIG     1       2.878   0.015  18.176  1.00  0.00      LIG  
ATOM   4242 H18  LIG     1       1.388   0.824  17.729  1.00  0.00      LIG  
ATOM   4243 H19  LIG     1       5.437  -0.821  20.715  1.00  0.00      LIG  
ATOM   4244 H20  LIG     1       6.673  -0.817  21.964  1.00  0.00      LIG  
ATOM   4245 H21  LIG     1       6.709   0.407  20.707  1.00  0.00      LIG  
ATOM   4246 H22  LIG     1       5.859   1.828  25.239  1.00  0.00      LIG  
ATOM   4247 H23  LIG     1       6.873   0.418  24.871  1.00  0.00      LIG  
ATOM   4248 H24  LIG     1      -0.882   3.029  19.774  1.00  0.00      LIG  
ATOM   4249 H25  LIG     1      -0.270   2.099  18.397  1.00  0.00      LIG  
ATOM   4250 H26  LIG     1       1.302   4.040  16.086  1.00  0.00      LIG  
ATOM   4251 H27  LIG     1       1.060   2.393  16.609  1.00  0.00      LIG  
ATOM   4252 H28  LIG     1       2.682   2.939  16.150  1.00  0.00      LIG  
ATOM   4253 H29  LIG     1       3.671   4.971  17.408  1.00  0.00      LIG  
ATOM   4254 H30  LIG     1       2.816   5.602  18.839  1.00  0.00      LIG  
ATOM   4255 H31  LIG     1       2.080   5.691  17.251  1.00  0.00      LIG  
ATOM   4256 H32  LIG     1       3.916  -1.509  25.447  1.00  0.00      LIG  
ATOM   4257 H33  LIG     1       2.087  -1.555  20.570  1.00  0.00      LIG  
ATOM   4258 H34  LIG     1       2.195  -0.555  26.560  1.00  0.00      LIG  
ATOM   4259 H35  LIG     1       2.244   0.343  25.069  1.00  0.00      LIG  
ATOM   4260 H36  LIG     1       5.365   0.487  27.221  1.00  0.00      LIG  
ATOM   4261 H37  LIG     1       4.530  -0.980  27.744  1.00  0.00      LIG  
ATOM   4262 H38  LIG     1       5.947  -1.098  26.691  1.00  0.00      LIG  
ATOM   4263 H39  LIG     1       3.252   1.319  27.790  1.00  0.00      LIG  
ATOM   4264 H40  LIG     1       1.563   3.190  27.287  1.00  0.00      LIG  
ATOM   4265 H41  LIG     1       3.601   3.250  26.699  1.00  0.00      LIG  
ATOM   4266 H42  LIG     1       0.544   1.265  30.263  1.00  0.00      LIG  
ATOM   4267 H43  LIG     1       1.707   2.452  29.682  1.00  0.00      LIG  
ATOM   4268 H44  LIG     1       2.008   0.716  29.430  1.00  0.00      LIG  
ATOM   4269 H45  LIG     1      -0.644   0.226  26.853  1.00  0.00      LIG  
ATOM   4270 H46  LIG     1       0.613  -0.575  27.824  1.00  0.00      LIG  
ATOM   4271 H47  LIG     1      -0.885  -0.021  28.570  1.00  0.00      LIG  
ATOM   4272 H48  LIG     1      -1.116   2.458  27.507  1.00  0.00      LIG  
ATOM   4273 H49  LIG     1       2.080   4.503  25.556  1.00  0.00      LIG  
ATOM   4274 H50  LIG     1       0.384   4.736  26.131  1.00  0.00      LIG  
ATOM   4275 H51  LIG     1       0.846   5.156  24.469  1.00  0.00      LIG  
TER
REMARK  Energy: 77.9959
REMARK  SimpleFitness: 77.9959
REMARK  FullFitness: -808.0238
REMARK  InterFull: -17.4768
REMARK  IntraFull: 111.958
REMARK  solvFull: -1104.28
REMARK  surfFull: 201.775
REMARK  extraFull: 0.0
REMARK  deltaGcompsolvpol: -1104.28
REMARK  deltaGcompsolvnonpol: 201.775
REMARK  deltaGprotsolvpol: -1109.66
REMARK  deltaGprotsolvnonpol: 196.383
REMARK  deltaGligsolvpol: -13.9785
REMARK  deltaGligsolvnonpol: 16.3244
REMARK  deltaGvdw: -17.4768
REMARK  deltaGelec: 0.0
REMARK  deltaG: -5.49277
REMARK  Cluster: 2
REMARK  ClusterRank: 4
ATOM   4186 O    LIG     1       1.534  -1.046  21.186  1.00  0.00      LIG  
ATOM   4187 O1   LIG     1       0.164   4.985  18.710  1.00  0.00      LIG  
ATOM   4188 O2   LIG     1       3.611   2.443  26.158  1.00  0.00      LIG  
ATOM   4189 O3   LIG     1       0.661   2.065  25.749  1.00  0.00      LIG  
ATOM   4190 O4   LIG     1      -0.584   2.480  28.322  1.00  0.00      LIG  
ATOM   4191 O5   LIG     1       0.266   2.892  23.670  1.00  0.00      LIG  
ATOM   4192 C    LIG     1       4.185   1.658  21.458  1.00  0.00      LIG  
ATOM   4193 C1   LIG     1       3.137   0.785  20.722  1.00  0.00      LIG  
ATOM   4194 C2   LIG     1       2.251   1.504  19.633  1.00  0.00      LIG  
ATOM   4195 C3   LIG     1       5.196   0.754  22.234  1.00  0.00      LIG  
ATOM   4196 C4   LIG     1       2.968   2.658  18.850  1.00  0.00      LIG  
ATOM   4197 C5   LIG     1       4.926   2.467  20.418  1.00  0.00      LIG  
ATOM   4198 C6   LIG     1       2.382  -0.073  21.778  1.00  0.00      LIG  
ATOM   4199 C7   LIG     1       4.012   3.400  19.675  1.00  0.00      LIG  
ATOM   4200 C8   LIG     1       4.427  -0.059  23.203  1.00  0.00      LIG  
ATOM   4201 C9   LIG     1       2.059   3.680  18.086  1.00  0.00      LIG  
ATOM   4202 C10  LIG     1       0.905   1.949  20.220  1.00  0.00      LIG  
ATOM   4203 C11  LIG     1       6.187   1.501  23.133  1.00  0.00      LIG  
ATOM   4204 C12  LIG     1       3.317  -0.885  22.663  1.00  0.00      LIG  
ATOM   4205 C13  LIG     1       3.516   2.641  22.440  1.00  0.00      LIG  
ATOM   4206 C14  LIG     1       1.950   0.437  18.572  1.00  0.00      LIG  
ATOM   4207 C15  LIG     1       4.800   0.120  24.473  1.00  0.00      LIG  
ATOM   4208 C16  LIG     1       6.040  -0.168  21.351  1.00  0.00      LIG  
ATOM   4209 C17  LIG     1       5.999   0.992  24.552  1.00  0.00      LIG  
ATOM   4210 C18  LIG     1       0.025   2.703  19.257  1.00  0.00      LIG  
ATOM   4211 C19  LIG     1       0.750   3.915  18.794  1.00  0.00      LIG  
ATOM   4212 C20  LIG     1       1.759   3.228  16.660  1.00  0.00      LIG  
ATOM   4213 C21  LIG     1       2.697   5.058  17.897  1.00  0.00      LIG  
ATOM   4214 C22  LIG     1       4.134  -0.465  25.691  1.00  0.00      LIG  
ATOM   4215 C23  LIG     1       2.776   0.184  26.009  1.00  0.00      LIG  
ATOM   4216 C24  LIG     1       5.048  -0.510  26.904  1.00  0.00      LIG  
ATOM   4217 C25  LIG     1       2.784   1.492  26.820  1.00  0.00      LIG  
ATOM   4218 C26  LIG     1       1.393   2.151  26.998  1.00  0.00      LIG  
ATOM   4219 C27  LIG     1       0.501   1.573  28.123  1.00  0.00      LIG  
ATOM   4220 C28  LIG     1       1.238   1.492  29.448  1.00  0.00      LIG  
ATOM   4221 C29  LIG     1      -0.130   0.223  27.817  1.00  0.00      LIG  
ATOM   4222 C30  LIG     1       0.663   3.076  24.811  1.00  0.00      LIG  
ATOM   4223 C31  LIG     1       1.022   4.454  25.288  1.00  0.00      LIG  
ATOM   4224 H    LIG     1       3.707   0.070  20.128  1.00  0.00      LIG  
ATOM   4225 H1   LIG     1       3.564   2.159  18.081  1.00  0.00      LIG  
ATOM   4226 H2   LIG     1       5.402   1.810  19.686  1.00  0.00      LIG  
ATOM   4227 H3   LIG     1       5.716   3.056  20.890  1.00  0.00      LIG  
ATOM   4228 H4   LIG     1       1.755   0.559  22.412  1.00  0.00      LIG  
ATOM   4229 H5   LIG     1       3.542   4.126  20.340  1.00  0.00      LIG  
ATOM   4230 H6   LIG     1       4.675   3.965  19.015  1.00  0.00      LIG  
ATOM   4231 H7   LIG     1       1.065   2.576  21.097  1.00  0.00      LIG  
ATOM   4232 H8   LIG     1       0.329   1.085  20.555  1.00  0.00      LIG  
ATOM   4233 H9   LIG     1       6.066   2.584  23.107  1.00  0.00      LIG  
ATOM   4234 H10  LIG     1       7.218   1.317  22.816  1.00  0.00      LIG  
ATOM   4235 H11  LIG     1       3.744  -1.713  22.088  1.00  0.00      LIG  
ATOM   4236 H12  LIG     1       2.739  -1.362  23.460  1.00  0.00      LIG  
ATOM   4237 H13  LIG     1       2.703   3.203  21.987  1.00  0.00      LIG  
ATOM   4238 H14  LIG     1       4.225   3.387  22.802  1.00  0.00      LIG  
ATOM   4239 H15  LIG     1       3.089   2.145  23.313  1.00  0.00      LIG  
ATOM   4240 H16  LIG     1       1.348  -0.382  18.960  1.00  0.00      LIG  
ATOM   4241 H17  LIG     1       2.878   0.015  18.176  1.00  0.00      LIG  
ATOM   4242 H18  LIG     1       1.388   0.824  17.729  1.00  0.00      LIG  
ATOM   4243 H19  LIG     1       5.437  -0.821  20.715  1.00  0.00      LIG  
ATOM   4244 H20  LIG     1       6.673  -0.817  21.964  1.00  0.00      LIG  
ATOM   4245 H21  LIG     1       6.709   0.407  20.707  1.00  0.00      LIG  
ATOM   4246 H22  LIG     1       5.859   1.828  25.239  1.00  0.00      LIG  
ATOM   4247 H23  LIG     1       6.873   0.418  24.871  1.00  0.00      LIG  
ATOM   4248 H24  LIG     1      -0.882   3.029  19.774  1.00  0.00      LIG  
ATOM   4249 H25  LIG     1      -0.270   2.099  18.397  1.00  0.00      LIG  
ATOM   4250 H26  LIG     1       1.302   4.040  16.086  1.00  0.00      LIG  
ATOM   4251 H27  LIG     1       1.060   2.393  16.609  1.00  0.00      LIG  
ATOM   4252 H28  LIG     1       2.682   2.939  16.150  1.00  0.00      LIG  
ATOM   4253 H29  LIG     1       3.671   4.971  17.408  1.00  0.00      LIG  
ATOM   4254 H30  LIG     1       2.816   5.602  18.839  1.00  0.00      LIG  
ATOM   4255 H31  LIG     1       2.080   5.691  17.251  1.00  0.00      LIG  
ATOM   4256 H32  LIG     1       3.916  -1.509  25.447  1.00  0.00      LIG  
ATOM   4257 H33  LIG     1       2.087  -1.555  20.570  1.00  0.00      LIG  
ATOM   4258 H34  LIG     1       2.195  -0.555  26.560  1.00  0.00      LIG  
ATOM   4259 H35  LIG     1       2.244   0.343  25.069  1.00  0.00      LIG  
ATOM   4260 H36  LIG     1       5.365   0.487  27.221  1.00  0.00      LIG  
ATOM   4261 H37  LIG     1       4.530  -0.980  27.744  1.00  0.00      LIG  
ATOM   4262 H38  LIG     1       5.947  -1.098  26.691  1.00  0.00      LIG  
ATOM   4263 H39  LIG     1       3.252   1.319  27.790  1.00  0.00      LIG  
ATOM   4264 H40  LIG     1       1.563   3.190  27.287  1.00  0.00      LIG  
ATOM   4265 H41  LIG     1       3.601   3.250  26.699  1.00  0.00      LIG  
ATOM   4266 H42  LIG     1       0.544   1.265  30.263  1.00  0.00      LIG  
ATOM   4267 H43  LIG     1       1.707   2.452  29.682  1.00  0.00      LIG  
ATOM   4268 H44  LIG     1       2.008   0.716  29.430  1.00  0.00      LIG  
ATOM   4269 H45  LIG     1      -0.644   0.226  26.853  1.00  0.00      LIG  
ATOM   4270 H46  LIG     1       0.613  -0.575  27.824  1.00  0.00      LIG  
ATOM   4271 H47  LIG     1      -0.885  -0.021  28.570  1.00  0.00      LIG  
ATOM   4272 H48  LIG     1      -1.116   2.458  27.507  1.00  0.00      LIG  
ATOM   4273 H49  LIG     1       2.080   4.503  25.556  1.00  0.00      LIG  
ATOM   4274 H50  LIG     1       0.384   4.736  26.131  1.00  0.00      LIG  
ATOM   4275 H51  LIG     1       0.846   5.156  24.469  1.00  0.00      LIG  
TER
REMARK  Energy: 77.9959
REMARK  SimpleFitness: 77.9959
REMARK  FullFitness: -808.0238
REMARK  InterFull: -17.4768
REMARK  IntraFull: 111.958
REMARK  solvFull: -1104.28
REMARK  surfFull: 201.775
REMARK  extraFull: 0.0
REMARK  deltaGcompsolvpol: -1104.28
REMARK  deltaGcompsolvnonpol: 201.775
REMARK  deltaGprotsolvpol: -1109.66
REMARK  deltaGprotsolvnonpol: 196.383
REMARK  deltaGligsolvpol: -13.9785
REMARK  deltaGligsolvnonpol: 16.3244
REMARK  deltaGvdw: -17.4768
REMARK  deltaGelec: 0.0
REMARK  deltaG: -5.49277
REMARK  Cluster: 2
REMARK  ClusterRank: 5
ATOM   4186 O    LIG     1       1.534  -1.046  21.186  1.00  0.00      LIG  
ATOM   4187 O1   LIG     1       0.164   4.985  18.710  1.00  0.00      LIG  
ATOM   4188 O2   LIG     1       3.611   2.443  26.158  1.00  0.00      LIG  
ATOM   4189 O3   LIG     1       0.661   2.065  25.749  1.00  0.00      LIG  
ATOM   4190 O4   LIG     1      -0.584   2.480  28.322  1.00  0.00      LIG  
ATOM   4191 O5   LIG     1       0.266   2.892  23.670  1.00  0.00      LIG  
ATOM   4192 C    LIG     1       4.185   1.658  21.458  1.00  0.00      LIG  
ATOM   4193 C1   LIG     1       3.137   0.785  20.722  1.00  0.00      LIG  
ATOM   4194 C2   LIG     1       2.251   1.504  19.633  1.00  0.00      LIG  
ATOM   4195 C3   LIG     1       5.196   0.754  22.234  1.00  0.00      LIG  
ATOM   4196 C4   LIG     1       2.968   2.658  18.850  1.00  0.00      LIG  
ATOM   4197 C5   LIG     1       4.926   2.467  20.418  1.00  0.00      LIG  
ATOM   4198 C6   LIG     1       2.382  -0.073  21.778  1.00  0.00      LIG  
ATOM   4199 C7   LIG     1       4.012   3.400  19.675  1.00  0.00      LIG  
ATOM   4200 C8   LIG     1       4.427  -0.059  23.203  1.00  0.00      LIG  
ATOM   4201 C9   LIG     1       2.059   3.680  18.086  1.00  0.00      LIG  
ATOM   4202 C10  LIG     1       0.905   1.949  20.220  1.00  0.00      LIG  
ATOM   4203 C11  LIG     1       6.187   1.501  23.133  1.00  0.00      LIG  
ATOM   4204 C12  LIG     1       3.317  -0.885  22.663  1.00  0.00      LIG  
ATOM   4205 C13  LIG     1       3.516   2.641  22.440  1.00  0.00      LIG  
ATOM   4206 C14  LIG     1       1.950   0.437  18.572  1.00  0.00      LIG  
ATOM   4207 C15  LIG     1       4.800   0.120  24.473  1.00  0.00      LIG  
ATOM   4208 C16  LIG     1       6.040  -0.168  21.351  1.00  0.00      LIG  
ATOM   4209 C17  LIG     1       5.999   0.992  24.552  1.00  0.00      LIG  
ATOM   4210 C18  LIG     1       0.025   2.703  19.257  1.00  0.00      LIG  
ATOM   4211 C19  LIG     1       0.750   3.915  18.794  1.00  0.00      LIG  
ATOM   4212 C20  LIG     1       1.759   3.228  16.660  1.00  0.00      LIG  
ATOM   4213 C21  LIG     1       2.697   5.058  17.897  1.00  0.00      LIG  
ATOM   4214 C22  LIG     1       4.134  -0.465  25.691  1.00  0.00      LIG  
ATOM   4215 C23  LIG     1       2.776   0.184  26.009  1.00  0.00      LIG  
ATOM   4216 C24  LIG     1       5.048  -0.510  26.904  1.00  0.00      LIG  
ATOM   4217 C25  LIG     1       2.784   1.492  26.820  1.00  0.00      LIG  
ATOM   4218 C26  LIG     1       1.393   2.151  26.998  1.00  0.00      LIG  
ATOM   4219 C27  LIG     1       0.501   1.573  28.123  1.00  0.00      LIG  
ATOM   4220 C28  LIG     1       1.238   1.492  29.448  1.00  0.00      LIG  
ATOM   4221 C29  LIG     1      -0.130   0.223  27.817  1.00  0.00      LIG  
ATOM   4222 C30  LIG     1       0.663   3.076  24.811  1.00  0.00      LIG  
ATOM   4223 C31  LIG     1       1.022   4.454  25.288  1.00  0.00      LIG  
ATOM   4224 H    LIG     1       3.707   0.070  20.128  1.00  0.00      LIG  
ATOM   4225 H1   LIG     1       3.564   2.159  18.081  1.00  0.00      LIG  
ATOM   4226 H2   LIG     1       5.402   1.810  19.686  1.00  0.00      LIG  
ATOM   4227 H3   LIG     1       5.716   3.056  20.890  1.00  0.00      LIG  
ATOM   4228 H4   LIG     1       1.755   0.559  22.412  1.00  0.00      LIG  
ATOM   4229 H5   LIG     1       3.542   4.126  20.340  1.00  0.00      LIG  
ATOM   4230 H6   LIG     1       4.675   3.965  19.015  1.00  0.00      LIG  
ATOM   4231 H7   LIG     1       1.065   2.576  21.097  1.00  0.00      LIG  
ATOM   4232 H8   LIG     1       0.329   1.085  20.555  1.00  0.00      LIG  
ATOM   4233 H9   LIG     1       6.066   2.584  23.107  1.00  0.00      LIG  
ATOM   4234 H10  LIG     1       7.218   1.317  22.816  1.00  0.00      LIG  
ATOM   4235 H11  LIG     1       3.744  -1.713  22.088  1.00  0.00      LIG  
ATOM   4236 H12  LIG     1       2.739  -1.362  23.460  1.00  0.00      LIG  
ATOM   4237 H13  LIG     1       2.703   3.203  21.987  1.00  0.00      LIG  
ATOM   4238 H14  LIG     1       4.225   3.387  22.802  1.00  0.00      LIG  
ATOM   4239 H15  LIG     1       3.089   2.145  23.313  1.00  0.00      LIG  
ATOM   4240 H16  LIG     1       1.348  -0.382  18.960  1.00  0.00      LIG  
ATOM   4241 H17  LIG     1       2.878   0.015  18.176  1.00  0.00      LIG  
ATOM   4242 H18  LIG     1       1.388   0.824  17.729  1.00  0.00      LIG  
ATOM   4243 H19  LIG     1       5.437  -0.821  20.715  1.00  0.00      LIG  
ATOM   4244 H20  LIG     1       6.673  -0.817  21.964  1.00  0.00      LIG  
ATOM   4245 H21  LIG     1       6.709   0.407  20.707  1.00  0.00      LIG  
ATOM   4246 H22  LIG     1       5.859   1.828  25.239  1.00  0.00      LIG  
ATOM   4247 H23  LIG     1       6.873   0.418  24.871  1.00  0.00      LIG  
ATOM   4248 H24  LIG     1      -0.882   3.029  19.774  1.00  0.00      LIG  
ATOM   4249 H25  LIG     1      -0.270   2.099  18.397  1.00  0.00      LIG  
ATOM   4250 H26  LIG     1       1.302   4.040  16.086  1.00  0.00      LIG  
ATOM   4251 H27  LIG     1       1.060   2.393  16.609  1.00  0.00      LIG  
ATOM   4252 H28  LIG     1       2.682   2.939  16.150  1.00  0.00      LIG  
ATOM   4253 H29  LIG     1       3.671   4.971  17.408  1.00  0.00      LIG  
ATOM   4254 H30  LIG     1       2.816   5.602  18.839  1.00  0.00      LIG  
ATOM   4255 H31  LIG     1       2.080   5.691  17.251  1.00  0.00      LIG  
ATOM   4256 H32  LIG     1       3.916  -1.509  25.447  1.00  0.00      LIG  
ATOM   4257 H33  LIG     1       2.087  -1.555  20.570  1.00  0.00      LIG  
ATOM   4258 H34  LIG     1       2.195  -0.555  26.560  1.00  0.00      LIG  
ATOM   4259 H35  LIG     1       2.244   0.343  25.069  1.00  0.00      LIG  
ATOM   4260 H36  LIG     1       5.365   0.487  27.221  1.00  0.00      LIG  
ATOM   4261 H37  LIG     1       4.530  -0.980  27.744  1.00  0.00      LIG  
ATOM   4262 H38  LIG     1       5.947  -1.098  26.691  1.00  0.00      LIG  
ATOM   4263 H39  LIG     1       3.252   1.319  27.790  1.00  0.00      LIG  
ATOM   4264 H40  LIG     1       1.563   3.190  27.287  1.00  0.00      LIG  
ATOM   4265 H41  LIG     1       3.601   3.250  26.699  1.00  0.00      LIG  
ATOM   4266 H42  LIG     1       0.544   1.265  30.263  1.00  0.00      LIG  
ATOM   4267 H43  LIG     1       1.707   2.452  29.682  1.00  0.00      LIG  
ATOM   4268 H44  LIG     1       2.008   0.716  29.430  1.00  0.00      LIG  
ATOM   4269 H45  LIG     1      -0.644   0.226  26.853  1.00  0.00      LIG  
ATOM   4270 H46  LIG     1       0.613  -0.575  27.824  1.00  0.00      LIG  
ATOM   4271 H47  LIG     1      -0.885  -0.021  28.570  1.00  0.00      LIG  
ATOM   4272 H48  LIG     1      -1.116   2.458  27.507  1.00  0.00      LIG  
ATOM   4273 H49  LIG     1       2.080   4.503  25.556  1.00  0.00      LIG  
ATOM   4274 H50  LIG     1       0.384   4.736  26.131  1.00  0.00      LIG  
ATOM   4275 H51  LIG     1       0.846   5.156  24.469  1.00  0.00      LIG  
TER
REMARK  Energy: 86.0742
REMARK  SimpleFitness: 86.0742
REMARK  FullFitness: -801.5896
REMARK  InterFull: -23.3866
REMARK  IntraFull: 121.459
REMARK  solvFull: -1101.25
REMARK  surfFull: 201.588
REMARK  extraFull: 0.0
REMARK  deltaGcompsolvpol: -1101.25
REMARK  deltaGcompsolvnonpol: 201.588
REMARK  deltaGprotsolvpol: -1109.66
REMARK  deltaGprotsolvnonpol: 196.383
REMARK  deltaGligsolvpol: -13.1444
REMARK  deltaGligsolvnonpol: 16.2509
REMARK  deltaGvdw: -23.3866
REMARK  deltaGelec: 0.0
REMARK  deltaG: -5.928183
REMARK  Cluster: 2
REMARK  ClusterRank: 6
ATOM   4186 O    LIG     1       1.906  -1.268  21.435  1.00  0.00      LIG  
ATOM   4187 O1   LIG     1      -0.343   4.235  18.473  1.00  0.00      LIG  
ATOM   4188 O2   LIG     1       4.770   0.961  28.302  1.00  0.00      LIG  
ATOM   4189 O3   LIG     1       1.308   0.837  27.086  1.00  0.00      LIG  
ATOM   4190 O4   LIG     1       1.318   3.549  28.311  1.00  0.00      LIG  
ATOM   4191 O5   LIG     1       0.724   0.123  25.022  1.00  0.00      LIG  
ATOM   4192 C    LIG     1       3.864   1.955  21.955  1.00  0.00      LIG  
ATOM   4193 C1   LIG     1       3.169   0.858  21.106  1.00  0.00      LIG  
ATOM   4194 C2   LIG     1       2.314   1.346  19.872  1.00  0.00      LIG  
ATOM   4195 C3   LIG     1       4.941   1.320  22.886  1.00  0.00      LIG  
ATOM   4196 C4   LIG     1       2.854   2.638  19.165  1.00  0.00      LIG  
ATOM   4197 C5   LIG     1       4.514   2.946  21.017  1.00  0.00      LIG  
ATOM   4198 C6   LIG     1       2.502  -0.152  22.084  1.00  0.00      LIG  
ATOM   4199 C7   LIG     1       3.507   3.620  20.129  1.00  0.00      LIG  
ATOM   4200 C8   LIG     1       4.350   0.251  23.732  1.00  0.00      LIG  
ATOM   4201 C9   LIG     1       1.872   3.394  18.208  1.00  0.00      LIG  
ATOM   4202 C10  LIG     1       0.827   1.471  20.233  1.00  0.00      LIG  
ATOM   4203 C11  LIG     1       5.562   2.246  23.935  1.00  0.00      LIG  
ATOM   4204 C12  LIG     1       3.513  -0.770  23.044  1.00  0.00      LIG  
ATOM   4205 C13  LIG     1       2.860   2.729  22.815  1.00  0.00      LIG  
ATOM   4206 C14  LIG     1       2.443   0.236  18.823  1.00  0.00      LIG  
ATOM   4207 C15  LIG     1       4.777   0.271  24.998  1.00  0.00      LIG  
ATOM   4208 C16  LIG     1       6.127   0.710  22.127  1.00  0.00      LIG  
ATOM   4209 C17  LIG     1       5.692   1.428  25.206  1.00  0.00      LIG  
ATOM   4210 C18  LIG     1      -0.045   1.993  19.118  1.00  0.00      LIG  
ATOM   4211 C19  LIG     1       0.449   3.333  18.700  1.00  0.00      LIG  
ATOM   4212 C20  LIG     1       1.919   2.848  16.783  1.00  0.00      LIG  
ATOM   4213 C21  LIG     1       2.203   4.877  18.029  1.00  0.00      LIG  
ATOM   4214 C22  LIG     1       4.672  -0.858  26.001  1.00  0.00      LIG  
ATOM   4215 C23  LIG     1       3.599  -0.791  27.098  1.00  0.00      LIG  
ATOM   4216 C24  LIG     1       6.035  -1.234  26.566  1.00  0.00      LIG  
ATOM   4217 C25  LIG     1       3.480   0.417  28.049  1.00  0.00      LIG  
ATOM   4218 C26  LIG     1       2.464   1.511  27.632  1.00  0.00      LIG  
ATOM   4219 C27  LIG     1       1.982   2.396  28.821  1.00  0.00      LIG  
ATOM   4220 C28  LIG     1       3.090   2.945  29.702  1.00  0.00      LIG  
ATOM   4221 C29  LIG     1       0.977   1.680  29.712  1.00  0.00      LIG  
ATOM   4222 C30  LIG     1       1.011   1.046  25.766  1.00  0.00      LIG  
ATOM   4223 C31  LIG     1       0.570   2.451  25.491  1.00  0.00      LIG  
ATOM   4224 H    LIG     1       3.973   0.297  20.628  1.00  0.00      LIG  
ATOM   4225 H1   LIG     1       3.685   2.306  18.535  1.00  0.00      LIG  
ATOM   4226 H2   LIG     1       5.244   2.450  20.373  1.00  0.00      LIG  
ATOM   4227 H3   LIG     1       5.045   3.710  21.591  1.00  0.00      LIG  
ATOM   4228 H4   LIG     1       1.707   0.337  22.651  1.00  0.00      LIG  
ATOM   4229 H5   LIG     1       2.751   4.172  20.693  1.00  0.00      LIG  
ATOM   4230 H6   LIG     1       4.092   4.360  19.578  1.00  0.00      LIG  
ATOM   4231 H7   LIG     1       0.699   2.127  21.093  1.00  0.00      LIG  
ATOM   4232 H8   LIG     1       0.420   0.498  20.517  1.00  0.00      LIG  
ATOM   4233 H9   LIG     1       4.966   3.131  24.157  1.00  0.00      LIG  
ATOM   4234 H10  LIG     1       6.542   2.614  23.616  1.00  0.00      LIG  
ATOM   4235 H11  LIG     1       4.171  -1.440  22.483  1.00  0.00      LIG  
ATOM   4236 H12  LIG     1       2.988  -1.402  23.765  1.00  0.00      LIG  
ATOM   4237 H13  LIG     1       1.956   3.002  22.277  1.00  0.00      LIG  
ATOM   4238 H14  LIG     1       3.287   3.669  23.171  1.00  0.00      LIG  
ATOM   4239 H15  LIG     1       2.555   2.157  23.688  1.00  0.00      LIG  
ATOM   4240 H16  LIG     1       2.067  -0.722  19.175  1.00  0.00      LIG  
ATOM   4241 H17  LIG     1       3.489   0.100  18.535  1.00  0.00      LIG  
ATOM   4242 H18  LIG     1       1.884   0.441  17.917  1.00  0.00      LIG  
ATOM   4243 H19  LIG     1       5.822  -0.030  21.385  1.00  0.00      LIG  
ATOM   4244 H20  LIG     1       6.820   0.205  22.808  1.00  0.00      LIG  
ATOM   4245 H21  LIG     1       6.709   1.480  21.615  1.00  0.00      LIG  
ATOM   4246 H22  LIG     1       5.406   2.029  26.072  1.00  0.00      LIG  
ATOM   4247 H23  LIG     1       6.725   1.094  25.329  1.00  0.00      LIG  
ATOM   4248 H24  LIG     1      -1.068   2.111  19.485  1.00  0.00      LIG  
ATOM   4249 H25  LIG     1      -0.066   1.323  18.256  1.00  0.00      LIG  
ATOM   4250 H26  LIG     1       1.404   3.522  16.093  1.00  0.00      LIG  
ATOM   4251 H27  LIG     1       1.430   1.879  16.675  1.00  0.00      LIG  
ATOM   4252 H28  LIG     1       2.954   2.754  16.445  1.00  0.00      LIG  
ATOM   4253 H29  LIG     1       3.240   5.006  17.706  1.00  0.00      LIG  
ATOM   4254 H30  LIG     1       2.041   5.459  18.942  1.00  0.00      LIG  
ATOM   4255 H31  LIG     1       1.576   5.333  17.257  1.00  0.00      LIG  
ATOM   4256 H32  LIG     1       4.386  -1.749  25.436  1.00  0.00      LIG  
ATOM   4257 H33  LIG     1       2.605  -1.681  20.900  1.00  0.00      LIG  
ATOM   4258 H34  LIG     1       3.805  -1.650  27.744  1.00  0.00      LIG  
ATOM   4259 H35  LIG     1       2.637  -1.031  26.645  1.00  0.00      LIG  
ATOM   4260 H36  LIG     1       6.475  -0.434  27.165  1.00  0.00      LIG  
ATOM   4261 H37  LIG     1       5.949  -2.117  27.203  1.00  0.00      LIG  
ATOM   4262 H38  LIG     1       6.736  -1.469  25.759  1.00  0.00      LIG  
ATOM   4263 H39  LIG     1       3.135   0.000  28.998  1.00  0.00      LIG  
ATOM   4264 H40  LIG     1       2.937   2.154  26.880  1.00  0.00      LIG  
ATOM   4265 H41  LIG     1       4.658   1.670  28.956  1.00  0.00      LIG  
ATOM   4266 H42  LIG     1       2.694   3.679  30.409  1.00  0.00      LIG  
ATOM   4267 H43  LIG     1       3.840   3.461  29.095  1.00  0.00      LIG  
ATOM   4268 H44  LIG     1       3.578   2.154  30.276  1.00  0.00      LIG  
ATOM   4269 H45  LIG     1       0.049   1.457  29.177  1.00  0.00      LIG  
ATOM   4270 H46  LIG     1       1.388   0.749  30.107  1.00  0.00      LIG  
ATOM   4271 H47  LIG     1       0.699   2.319  30.555  1.00  0.00      LIG  
ATOM   4272 H48  LIG     1       0.483   3.240  27.922  1.00  0.00      LIG  
ATOM   4273 H49  LIG     1       1.394   3.151  25.650  1.00  0.00      LIG  
ATOM   4274 H50  LIG     1      -0.286   2.696  26.126  1.00  0.00      LIG  
ATOM   4275 H51  LIG     1       0.268   2.516  24.442  1.00  0.00      LIG  
TER
REMARK  Energy: 86.0742
REMARK  SimpleFitness: 86.0742
REMARK  FullFitness: -801.5896
REMARK  InterFull: -23.3866
REMARK  IntraFull: 121.459
REMARK  solvFull: -1101.25
REMARK  surfFull: 201.588
REMARK  extraFull: 0.0
REMARK  deltaGcompsolvpol: -1101.25
REMARK  deltaGcompsolvnonpol: 201.588
REMARK  deltaGprotsolvpol: -1109.66
REMARK  deltaGprotsolvnonpol: 196.383
REMARK  deltaGligsolvpol: -13.1444
REMARK  deltaGligsolvnonpol: 16.2509
REMARK  deltaGvdw: -23.3866
REMARK  deltaGelec: 0.0
REMARK  deltaG: -5.928183
REMARK  Cluster: 2
REMARK  ClusterRank: 7
ATOM   4186 O    LIG     1       1.906  -1.268  21.435  1.00  0.00      LIG  
ATOM   4187 O1   LIG     1      -0.343   4.235  18.473  1.00  0.00      LIG  
ATOM   4188 O2   LIG     1       4.770   0.961  28.302  1.00  0.00      LIG  
ATOM   4189 O3   LIG     1       1.308   0.837  27.086  1.00  0.00      LIG  
ATOM   4190 O4   LIG     1       1.318   3.549  28.311  1.00  0.00      LIG  
ATOM   4191 O5   LIG     1       0.724   0.123  25.022  1.00  0.00      LIG  
ATOM   4192 C    LIG     1       3.864   1.955  21.955  1.00  0.00      LIG  
ATOM   4193 C1   LIG     1       3.169   0.858  21.106  1.00  0.00      LIG  
ATOM   4194 C2   LIG     1       2.314   1.346  19.872  1.00  0.00      LIG  
ATOM   4195 C3   LIG     1       4.941   1.320  22.886  1.00  0.00      LIG  
ATOM   4196 C4   LIG     1       2.854   2.638  19.165  1.00  0.00      LIG  
ATOM   4197 C5   LIG     1       4.514   2.946  21.017  1.00  0.00      LIG  
ATOM   4198 C6   LIG     1       2.502  -0.152  22.084  1.00  0.00      LIG  
ATOM   4199 C7   LIG     1       3.507   3.620  20.129  1.00  0.00      LIG  
ATOM   4200 C8   LIG     1       4.350   0.251  23.732  1.00  0.00      LIG  
ATOM   4201 C9   LIG     1       1.872   3.394  18.208  1.00  0.00      LIG  
ATOM   4202 C10  LIG     1       0.827   1.471  20.233  1.00  0.00      LIG  
ATOM   4203 C11  LIG     1       5.562   2.246  23.935  1.00  0.00      LIG  
ATOM   4204 C12  LIG     1       3.513  -0.770  23.044  1.00  0.00      LIG  
ATOM   4205 C13  LIG     1       2.860   2.729  22.815  1.00  0.00      LIG  
ATOM   4206 C14  LIG     1       2.443   0.236  18.823  1.00  0.00      LIG  
ATOM   4207 C15  LIG     1       4.777   0.271  24.998  1.00  0.00      LIG  
ATOM   4208 C16  LIG     1       6.127   0.710  22.127  1.00  0.00      LIG  
ATOM   4209 C17  LIG     1       5.692   1.428  25.206  1.00  0.00      LIG  
ATOM   4210 C18  LIG     1      -0.045   1.993  19.118  1.00  0.00      LIG  
ATOM   4211 C19  LIG     1       0.449   3.333  18.700  1.00  0.00      LIG  
ATOM   4212 C20  LIG     1       1.919   2.848  16.783  1.00  0.00      LIG  
ATOM   4213 C21  LIG     1       2.203   4.877  18.029  1.00  0.00      LIG  
ATOM   4214 C22  LIG     1       4.672  -0.858  26.001  1.00  0.00      LIG  
ATOM   4215 C23  LIG     1       3.599  -0.791  27.098  1.00  0.00      LIG  
ATOM   4216 C24  LIG     1       6.035  -1.234  26.566  1.00  0.00      LIG  
ATOM   4217 C25  LIG     1       3.480   0.417  28.049  1.00  0.00      LIG  
ATOM   4218 C26  LIG     1       2.464   1.511  27.632  1.00  0.00      LIG  
ATOM   4219 C27  LIG     1       1.982   2.396  28.821  1.00  0.00      LIG  
ATOM   4220 C28  LIG     1       3.090   2.945  29.702  1.00  0.00      LIG  
ATOM   4221 C29  LIG     1       0.977   1.680  29.712  1.00  0.00      LIG  
ATOM   4222 C30  LIG     1       1.011   1.046  25.766  1.00  0.00      LIG  
ATOM   4223 C31  LIG     1       0.570   2.451  25.491  1.00  0.00      LIG  
ATOM   4224 H    LIG     1       3.973   0.297  20.628  1.00  0.00      LIG  
ATOM   4225 H1   LIG     1       3.685   2.306  18.535  1.00  0.00      LIG  
ATOM   4226 H2   LIG     1       5.244   2.450  20.373  1.00  0.00      LIG  
ATOM   4227 H3   LIG     1       5.045   3.710  21.591  1.00  0.00      LIG  
ATOM   4228 H4   LIG     1       1.707   0.337  22.651  1.00  0.00      LIG  
ATOM   4229 H5   LIG     1       2.751   4.172  20.693  1.00  0.00      LIG  
ATOM   4230 H6   LIG     1       4.092   4.360  19.578  1.00  0.00      LIG  
ATOM   4231 H7   LIG     1       0.699   2.127  21.093  1.00  0.00      LIG  
ATOM   4232 H8   LIG     1       0.420   0.498  20.517  1.00  0.00      LIG  
ATOM   4233 H9   LIG     1       4.966   3.131  24.157  1.00  0.00      LIG  
ATOM   4234 H10  LIG     1       6.542   2.614  23.616  1.00  0.00      LIG  
ATOM   4235 H11  LIG     1       4.171  -1.440  22.483  1.00  0.00      LIG  
ATOM   4236 H12  LIG     1       2.988  -1.402  23.765  1.00  0.00      LIG  
ATOM   4237 H13  LIG     1       1.956   3.002  22.277  1.00  0.00      LIG  
ATOM   4238 H14  LIG     1       3.287   3.669  23.171  1.00  0.00      LIG  
ATOM   4239 H15  LIG     1       2.555   2.157  23.688  1.00  0.00      LIG  
ATOM   4240 H16  LIG     1       2.067  -0.722  19.175  1.00  0.00      LIG  
ATOM   4241 H17  LIG     1       3.489   0.100  18.535  1.00  0.00      LIG  
ATOM   4242 H18  LIG     1       1.884   0.441  17.917  1.00  0.00      LIG  
ATOM   4243 H19  LIG     1       5.822  -0.030  21.385  1.00  0.00      LIG  
ATOM   4244 H20  LIG     1       6.820   0.205  22.808  1.00  0.00      LIG  
ATOM   4245 H21  LIG     1       6.709   1.480  21.615  1.00  0.00      LIG  
ATOM   4246 H22  LIG     1       5.406   2.029  26.072  1.00  0.00      LIG  
ATOM   4247 H23  LIG     1       6.725   1.094  25.329  1.00  0.00      LIG  
ATOM   4248 H24  LIG     1      -1.068   2.111  19.485  1.00  0.00      LIG  
ATOM   4249 H25  LIG     1      -0.066   1.323  18.256  1.00  0.00      LIG  
ATOM   4250 H26  LIG     1       1.404   3.522  16.093  1.00  0.00      LIG  
ATOM   4251 H27  LIG     1       1.430   1.879  16.675  1.00  0.00      LIG  
ATOM   4252 H28  LIG     1       2.954   2.754  16.445  1.00  0.00      LIG  
ATOM   4253 H29  LIG     1       3.240   5.006  17.706  1.00  0.00      LIG  
ATOM   4254 H30  LIG     1       2.041   5.459  18.942  1.00  0.00      LIG  
ATOM   4255 H31  LIG     1       1.576   5.333  17.257  1.00  0.00      LIG  
ATOM   4256 H32  LIG     1       4.386  -1.749  25.436  1.00  0.00      LIG  
ATOM   4257 H33  LIG     1       2.605  -1.681  20.900  1.00  0.00      LIG  
ATOM   4258 H34  LIG     1       3.805  -1.650  27.744  1.00  0.00      LIG  
ATOM   4259 H35  LIG     1       2.637  -1.031  26.645  1.00  0.00      LIG  
ATOM   4260 H36  LIG     1       6.475  -0.434  27.165  1.00  0.00      LIG  
ATOM   4261 H37  LIG     1       5.949  -2.117  27.203  1.00  0.00      LIG  
ATOM   4262 H38  LIG     1       6.736  -1.469  25.759  1.00  0.00      LIG  
ATOM   4263 H39  LIG     1       3.135   0.000  28.998  1.00  0.00      LIG  
ATOM   4264 H40  LIG     1       2.937   2.154  26.880  1.00  0.00      LIG  
ATOM   4265 H41  LIG     1       4.658   1.670  28.956  1.00  0.00      LIG  
ATOM   4266 H42  LIG     1       2.694   3.679  30.409  1.00  0.00      LIG  
ATOM   4267 H43  LIG     1       3.840   3.461  29.095  1.00  0.00      LIG  
ATOM   4268 H44  LIG     1       3.578   2.154  30.276  1.00  0.00      LIG  
ATOM   4269 H45  LIG     1       0.049   1.457  29.177  1.00  0.00      LIG  
ATOM   4270 H46  LIG     1       1.388   0.749  30.107  1.00  0.00      LIG  
ATOM   4271 H47  LIG     1       0.699   2.319  30.555  1.00  0.00      LIG  
ATOM   4272 H48  LIG     1       0.483   3.240  27.922  1.00  0.00      LIG  
ATOM   4273 H49  LIG     1       1.394   3.151  25.650  1.00  0.00      LIG  
ATOM   4274 H50  LIG     1      -0.286   2.696  26.126  1.00  0.00      LIG  
ATOM   4275 H51  LIG     1       0.268   2.516  24.442  1.00  0.00      LIG  
TER
REMARK  Energy: 80.2556
REMARK  SimpleFitness: 80.2556
REMARK  FullFitness: -802.5536
REMARK  InterFull: -31.8636
REMARK  IntraFull: 120.86
REMARK  solvFull: -1089.36
REMARK  surfFull: 197.81
REMARK  extraFull: 0.0
REMARK  deltaGcompsolvpol: -1089.36
REMARK  deltaGcompsolvnonpol: 197.81
REMARK  deltaGprotsolvpol: -1109.66
REMARK  deltaGprotsolvnonpol: 196.383
REMARK  deltaGligsolvpol: -10.6318
REMARK  deltaGligsolvnonpol: 16.3188
REMARK  deltaGvdw: -31.8636
REMARK  deltaGelec: 0.0
REMARK  deltaG: -6.5200315
REMARK  Cluster: 3
REMARK  ClusterRank: 0
ATOM   4186 O    LIG     1       1.910  -1.359  23.866  1.00  0.00      LIG  
ATOM   4187 O1   LIG     1       0.393   4.362  26.979  1.00  0.00      LIG  
ATOM   4188 O2   LIG     1       0.069  -7.316  26.870  1.00  0.00      LIG  
ATOM   4189 O3   LIG     1       1.317  -9.627  24.990  1.00  0.00      LIG  
ATOM   4190 O4   LIG     1       0.217  -6.338  23.649  1.00  0.00      LIG  
ATOM   4191 O5   LIG     1      -0.636  -9.987  26.170  1.00  0.00      LIG  
ATOM   4192 C    LIG     1       3.432  -0.699  27.252  1.00  0.00      LIG  
ATOM   4193 C1   LIG     1       3.051  -0.346  25.799  1.00  0.00      LIG  
ATOM   4194 C2   LIG     1       2.586   1.137  25.522  1.00  0.00      LIG  
ATOM   4195 C3   LIG     1       4.204  -2.052  27.274  1.00  0.00      LIG  
ATOM   4196 C4   LIG     1       3.283   2.222  26.412  1.00  0.00      LIG  
ATOM   4197 C5   LIG     1       4.316   0.401  27.793  1.00  0.00      LIG  
ATOM   4198 C6   LIG     1       2.152  -1.489  25.261  1.00  0.00      LIG  
ATOM   4199 C7   LIG     1       3.610   1.727  27.814  1.00  0.00      LIG  
ATOM   4200 C8   LIG     1       3.374  -3.170  26.730  1.00  0.00      LIG  
ATOM   4201 C9   LIG     1       2.607   3.634  26.484  1.00  0.00      LIG  
ATOM   4202 C10  LIG     1       1.058   1.259  25.554  1.00  0.00      LIG  
ATOM   4203 C11  LIG     1       4.549  -2.552  28.664  1.00  0.00      LIG  
ATOM   4204 C12  LIG     1       2.745  -2.891  25.411  1.00  0.00      LIG  
ATOM   4205 C13  LIG     1       2.193  -0.791  28.159  1.00  0.00      LIG  
ATOM   4206 C14  LIG     1       3.034   1.449  24.088  1.00  0.00      LIG  
ATOM   4207 C15  LIG     1       3.390  -4.275  27.503  1.00  0.00      LIG  
ATOM   4208 C16  LIG     1       5.545  -2.000  26.540  1.00  0.00      LIG  
ATOM   4209 C17  LIG     1       4.309  -4.033  28.639  1.00  0.00      LIG  
ATOM   4210 C18  LIG     1       0.542   2.663  25.363  1.00  0.00      LIG  
ATOM   4211 C19  LIG     1       1.105   3.538  26.424  1.00  0.00      LIG  
ATOM   4212 C20  LIG     1       3.078   4.562  25.367  1.00  0.00      LIG  
ATOM   4213 C21  LIG     1       2.938   4.415  27.757  1.00  0.00      LIG  
ATOM   4214 C22  LIG     1       2.819  -5.689  27.429  1.00  0.00      LIG  
ATOM   4215 C23  LIG     1       2.060  -6.126  26.161  1.00  0.00      LIG  
ATOM   4216 C24  LIG     1       2.037  -6.027  28.687  1.00  0.00      LIG  
ATOM   4217 C25  LIG     1       1.346  -7.489  26.264  1.00  0.00      LIG  
ATOM   4218 C26  LIG     1       1.188  -8.186  24.896  1.00  0.00      LIG  
ATOM   4219 C27  LIG     1       0.084  -7.700  23.919  1.00  0.00      LIG  
ATOM   4220 C28  LIG     1      -1.370  -7.929  24.240  1.00  0.00      LIG  
ATOM   4221 C29  LIG     1       0.277  -8.347  22.602  1.00  0.00      LIG  
ATOM   4222 C30  LIG     1       0.402 -10.381  25.671  1.00  0.00      LIG  
ATOM   4223 C31  LIG     1       0.908 -11.771  25.895  1.00  0.00      LIG  
ATOM   4224 H    LIG     1       3.964  -0.402  25.210  1.00  0.00      LIG  
ATOM   4225 H1   LIG     1       4.266   2.385  25.961  1.00  0.00      LIG  
ATOM   4226 H2   LIG     1       5.216   0.516  27.184  1.00  0.00      LIG  
ATOM   4227 H3   LIG     1       4.637   0.164  28.811  1.00  0.00      LIG  
ATOM   4228 H4   LIG     1       1.179  -1.469  25.758  1.00  0.00      LIG  
ATOM   4229 H5   LIG     1       2.716   1.711  28.441  1.00  0.00      LIG  
ATOM   4230 H6   LIG     1       4.320   2.402  28.298  1.00  0.00      LIG  
ATOM   4231 H7   LIG     1       0.664   0.881  26.496  1.00  0.00      LIG  
ATOM   4232 H8   LIG     1       0.615   0.648  24.766  1.00  0.00      LIG  
ATOM   4233 H9   LIG     1       3.926  -2.125  29.448  1.00  0.00      LIG  
ATOM   4234 H10  LIG     1       5.585  -2.333  28.937  1.00  0.00      LIG  
ATOM   4235 H11  LIG     1       3.502  -3.045  24.640  1.00  0.00      LIG  
ATOM   4236 H12  LIG     1       1.957  -3.609  25.189  1.00  0.00      LIG  
ATOM   4237 H13  LIG     1       1.505   0.040  28.025  1.00  0.00      LIG  
ATOM   4238 H14  LIG     1       2.480  -0.763  29.211  1.00  0.00      LIG  
ATOM   4239 H15  LIG     1       1.619  -1.702  28.001  1.00  0.00      LIG  
ATOM   4240 H16  LIG     1       2.547   0.817  23.349  1.00  0.00      LIG  
ATOM   4241 H17  LIG     1       4.114   1.318  23.985  1.00  0.00      LIG  
ATOM   4242 H18  LIG     1       2.802   2.463  23.780  1.00  0.00      LIG  
ATOM   4243 H19  LIG     1       5.476  -1.560  25.547  1.00  0.00      LIG  
ATOM   4244 H20  LIG     1       5.958  -3.002  26.402  1.00  0.00      LIG  
ATOM   4245 H21  LIG     1       6.283  -1.423  27.103  1.00  0.00      LIG  
ATOM   4246 H22  LIG     1       3.916  -4.339  29.608  1.00  0.00      LIG  
ATOM   4247 H23  LIG     1       5.240  -4.571  28.460  1.00  0.00      LIG  
ATOM   4248 H24  LIG     1      -0.546   2.665  25.468  1.00  0.00      LIG  
ATOM   4249 H25  LIG     1       0.790   3.069  24.380  1.00  0.00      LIG  
ATOM   4250 H26  LIG     1       2.776   5.593  25.569  1.00  0.00      LIG  
ATOM   4251 H27  LIG     1       2.659   4.313  24.392  1.00  0.00      LIG  
ATOM   4252 H28  LIG     1       4.168   4.544  25.292  1.00  0.00      LIG  
ATOM   4253 H29  LIG     1       4.020   4.497  27.890  1.00  0.00      LIG  
ATOM   4254 H30  LIG     1       2.500   3.967  28.654  1.00  0.00      LIG  
ATOM   4255 H31  LIG     1       2.551   5.438  27.703  1.00  0.00      LIG  
ATOM   4256 H32  LIG     1       3.686  -6.339  27.492  1.00  0.00      LIG  
ATOM   4257 H33  LIG     1       2.781  -1.339  23.434  1.00  0.00      LIG  
ATOM   4258 H34  LIG     1       2.784  -6.156  25.344  1.00  0.00      LIG  
ATOM   4259 H35  LIG     1       1.316  -5.374  25.903  1.00  0.00      LIG  
ATOM   4260 H36  LIG     1       1.007  -5.684  28.605  1.00  0.00      LIG  
ATOM   4261 H37  LIG     1       2.018  -7.108  28.837  1.00  0.00      LIG  
ATOM   4262 H38  LIG     1       2.443  -5.609  29.606  1.00  0.00      LIG  
ATOM   4263 H39  LIG     1       1.927  -8.140  26.920  1.00  0.00      LIG  
ATOM   4264 H40  LIG     1       2.119  -7.916  24.389  1.00  0.00      LIG  
ATOM   4265 H41  LIG     1      -0.398  -8.166  26.774  1.00  0.00      LIG  
ATOM   4266 H42  LIG     1      -1.994  -7.461  23.472  1.00  0.00      LIG  
ATOM   4267 H43  LIG     1      -1.661  -7.472  25.187  1.00  0.00      LIG  
ATOM   4268 H44  LIG     1      -1.621  -8.990  24.256  1.00  0.00      LIG  
ATOM   4269 H45  LIG     1       1.324  -8.304  22.287  1.00  0.00      LIG  
ATOM   4270 H46  LIG     1      -0.330  -7.883  21.819  1.00  0.00      LIG  
ATOM   4271 H47  LIG     1      -0.037  -9.381  22.717  1.00  0.00      LIG  
ATOM   4272 H48  LIG     1      -0.345  -5.866  24.293  1.00  0.00      LIG  
ATOM   4273 H49  LIG     1       1.451 -11.815  26.843  1.00  0.00      LIG  
ATOM   4274 H50  LIG     1       1.563 -12.075  25.078  1.00  0.00      LIG  
ATOM   4275 H51  LIG     1       0.056 -12.454  25.919  1.00  0.00      LIG  
TER
REMARK  Energy: 80.2556
REMARK  SimpleFitness: 80.2556
REMARK  FullFitness: -802.5536
REMARK  InterFull: -31.8636
REMARK  IntraFull: 120.86
REMARK  solvFull: -1089.36
REMARK  surfFull: 197.81
REMARK  extraFull: 0.0
REMARK  deltaGcompsolvpol: -1089.36
REMARK  deltaGcompsolvnonpol: 197.81
REMARK  deltaGprotsolvpol: -1109.66
REMARK  deltaGprotsolvnonpol: 196.383
REMARK  deltaGligsolvpol: -10.6318
REMARK  deltaGligsolvnonpol: 16.3188
REMARK  deltaGvdw: -31.8636
REMARK  deltaGelec: 0.0
REMARK  deltaG: -6.5200315
REMARK  Cluster: 3
REMARK  ClusterRank: 1
ATOM   4186 O    LIG     1       1.910  -1.359  23.866  1.00  0.00      LIG  
ATOM   4187 O1   LIG     1       0.393   4.362  26.979  1.00  0.00      LIG  
ATOM   4188 O2   LIG     1       0.069  -7.316  26.870  1.00  0.00      LIG  
ATOM   4189 O3   LIG     1       1.317  -9.627  24.990  1.00  0.00      LIG  
ATOM   4190 O4   LIG     1       0.217  -6.338  23.649  1.00  0.00      LIG  
ATOM   4191 O5   LIG     1      -0.636  -9.987  26.170  1.00  0.00      LIG  
ATOM   4192 C    LIG     1       3.432  -0.699  27.252  1.00  0.00      LIG  
ATOM   4193 C1   LIG     1       3.051  -0.346  25.799  1.00  0.00      LIG  
ATOM   4194 C2   LIG     1       2.586   1.137  25.522  1.00  0.00      LIG  
ATOM   4195 C3   LIG     1       4.204  -2.052  27.274  1.00  0.00      LIG  
ATOM   4196 C4   LIG     1       3.283   2.222  26.412  1.00  0.00      LIG  
ATOM   4197 C5   LIG     1       4.316   0.401  27.793  1.00  0.00      LIG  
ATOM   4198 C6   LIG     1       2.152  -1.489  25.261  1.00  0.00      LIG  
ATOM   4199 C7   LIG     1       3.610   1.727  27.814  1.00  0.00      LIG  
ATOM   4200 C8   LIG     1       3.374  -3.170  26.730  1.00  0.00      LIG  
ATOM   4201 C9   LIG     1       2.607   3.634  26.484  1.00  0.00      LIG  
ATOM   4202 C10  LIG     1       1.058   1.259  25.554  1.00  0.00      LIG  
ATOM   4203 C11  LIG     1       4.549  -2.552  28.664  1.00  0.00      LIG  
ATOM   4204 C12  LIG     1       2.745  -2.891  25.411  1.00  0.00      LIG  
ATOM   4205 C13  LIG     1       2.193  -0.791  28.159  1.00  0.00      LIG  
ATOM   4206 C14  LIG     1       3.034   1.449  24.088  1.00  0.00      LIG  
ATOM   4207 C15  LIG     1       3.390  -4.275  27.503  1.00  0.00      LIG  
ATOM   4208 C16  LIG     1       5.545  -2.000  26.540  1.00  0.00      LIG  
ATOM   4209 C17  LIG     1       4.309  -4.033  28.639  1.00  0.00      LIG  
ATOM   4210 C18  LIG     1       0.542   2.663  25.363  1.00  0.00      LIG  
ATOM   4211 C19  LIG     1       1.105   3.538  26.424  1.00  0.00      LIG  
ATOM   4212 C20  LIG     1       3.078   4.562  25.367  1.00  0.00      LIG  
ATOM   4213 C21  LIG     1       2.938   4.415  27.757  1.00  0.00      LIG  
ATOM   4214 C22  LIG     1       2.819  -5.689  27.429  1.00  0.00      LIG  
ATOM   4215 C23  LIG     1       2.060  -6.126  26.161  1.00  0.00      LIG  
ATOM   4216 C24  LIG     1       2.037  -6.027  28.687  1.00  0.00      LIG  
ATOM   4217 C25  LIG     1       1.346  -7.489  26.264  1.00  0.00      LIG  
ATOM   4218 C26  LIG     1       1.188  -8.186  24.896  1.00  0.00      LIG  
ATOM   4219 C27  LIG     1       0.084  -7.700  23.919  1.00  0.00      LIG  
ATOM   4220 C28  LIG     1      -1.370  -7.929  24.240  1.00  0.00      LIG  
ATOM   4221 C29  LIG     1       0.277  -8.347  22.602  1.00  0.00      LIG  
ATOM   4222 C30  LIG     1       0.402 -10.381  25.671  1.00  0.00      LIG  
ATOM   4223 C31  LIG     1       0.908 -11.771  25.895  1.00  0.00      LIG  
ATOM   4224 H    LIG     1       3.964  -0.402  25.210  1.00  0.00      LIG  
ATOM   4225 H1   LIG     1       4.266   2.385  25.961  1.00  0.00      LIG  
ATOM   4226 H2   LIG     1       5.216   0.516  27.184  1.00  0.00      LIG  
ATOM   4227 H3   LIG     1       4.637   0.164  28.811  1.00  0.00      LIG  
ATOM   4228 H4   LIG     1       1.179  -1.469  25.758  1.00  0.00      LIG  
ATOM   4229 H5   LIG     1       2.716   1.711  28.441  1.00  0.00      LIG  
ATOM   4230 H6   LIG     1       4.320   2.402  28.298  1.00  0.00      LIG  
ATOM   4231 H7   LIG     1       0.664   0.881  26.496  1.00  0.00      LIG  
ATOM   4232 H8   LIG     1       0.615   0.648  24.766  1.00  0.00      LIG  
ATOM   4233 H9   LIG     1       3.926  -2.125  29.448  1.00  0.00      LIG  
ATOM   4234 H10  LIG     1       5.585  -2.333  28.937  1.00  0.00      LIG  
ATOM   4235 H11  LIG     1       3.502  -3.045  24.640  1.00  0.00      LIG  
ATOM   4236 H12  LIG     1       1.957  -3.609  25.189  1.00  0.00      LIG  
ATOM   4237 H13  LIG     1       1.505   0.040  28.025  1.00  0.00      LIG  
ATOM   4238 H14  LIG     1       2.480  -0.763  29.211  1.00  0.00      LIG  
ATOM   4239 H15  LIG     1       1.619  -1.702  28.001  1.00  0.00      LIG  
ATOM   4240 H16  LIG     1       2.547   0.817  23.349  1.00  0.00      LIG  
ATOM   4241 H17  LIG     1       4.114   1.318  23.985  1.00  0.00      LIG  
ATOM   4242 H18  LIG     1       2.802   2.463  23.780  1.00  0.00      LIG  
ATOM   4243 H19  LIG     1       5.476  -1.560  25.547  1.00  0.00      LIG  
ATOM   4244 H20  LIG     1       5.958  -3.002  26.402  1.00  0.00      LIG  
ATOM   4245 H21  LIG     1       6.283  -1.423  27.103  1.00  0.00      LIG  
ATOM   4246 H22  LIG     1       3.916  -4.339  29.608  1.00  0.00      LIG  
ATOM   4247 H23  LIG     1       5.240  -4.571  28.460  1.00  0.00      LIG  
ATOM   4248 H24  LIG     1      -0.546   2.665  25.468  1.00  0.00      LIG  
ATOM   4249 H25  LIG     1       0.790   3.069  24.380  1.00  0.00      LIG  
ATOM   4250 H26  LIG     1       2.776   5.593  25.569  1.00  0.00      LIG  
ATOM   4251 H27  LIG     1       2.659   4.313  24.392  1.00  0.00      LIG  
ATOM   4252 H28  LIG     1       4.168   4.544  25.292  1.00  0.00      LIG  
ATOM   4253 H29  LIG     1       4.020   4.497  27.890  1.00  0.00      LIG  
ATOM   4254 H30  LIG     1       2.500   3.967  28.654  1.00  0.00      LIG  
ATOM   4255 H31  LIG     1       2.551   5.438  27.703  1.00  0.00      LIG  
ATOM   4256 H32  LIG     1       3.686  -6.339  27.492  1.00  0.00      LIG  
ATOM   4257 H33  LIG     1       2.781  -1.339  23.434  1.00  0.00      LIG  
ATOM   4258 H34  LIG     1       2.784  -6.156  25.344  1.00  0.00      LIG  
ATOM   4259 H35  LIG     1       1.316  -5.374  25.903  1.00  0.00      LIG  
ATOM   4260 H36  LIG     1       1.007  -5.684  28.605  1.00  0.00      LIG  
ATOM   4261 H37  LIG     1       2.018  -7.108  28.837  1.00  0.00      LIG  
ATOM   4262 H38  LIG     1       2.443  -5.609  29.606  1.00  0.00      LIG  
ATOM   4263 H39  LIG     1       1.927  -8.140  26.920  1.00  0.00      LIG  
ATOM   4264 H40  LIG     1       2.119  -7.916  24.389  1.00  0.00      LIG  
ATOM   4265 H41  LIG     1      -0.398  -8.166  26.774  1.00  0.00      LIG  
ATOM   4266 H42  LIG     1      -1.994  -7.461  23.472  1.00  0.00      LIG  
ATOM   4267 H43  LIG     1      -1.661  -7.472  25.187  1.00  0.00      LIG  
ATOM   4268 H44  LIG     1      -1.621  -8.990  24.256  1.00  0.00      LIG  
ATOM   4269 H45  LIG     1       1.324  -8.304  22.287  1.00  0.00      LIG  
ATOM   4270 H46  LIG     1      -0.330  -7.883  21.819  1.00  0.00      LIG  
ATOM   4271 H47  LIG     1      -0.037  -9.381  22.717  1.00  0.00      LIG  
ATOM   4272 H48  LIG     1      -0.345  -5.866  24.293  1.00  0.00      LIG  
ATOM   4273 H49  LIG     1       1.451 -11.815  26.843  1.00  0.00      LIG  
ATOM   4274 H50  LIG     1       1.563 -12.075  25.078  1.00  0.00      LIG  
ATOM   4275 H51  LIG     1       0.056 -12.454  25.919  1.00  0.00      LIG  
TER
REMARK  Energy: 76.3527
REMARK  SimpleFitness: 76.3527
REMARK  FullFitness: -802.0989
REMARK  InterFull: -35.6119
REMARK  IntraFull: 125.946
REMARK  solvFull: -1090.72
REMARK  surfFull: 198.287
REMARK  extraFull: 0.0
REMARK  deltaGcompsolvpol: -1090.72
REMARK  deltaGcompsolvnonpol: 198.287
REMARK  deltaGprotsolvpol: -1109.66
REMARK  deltaGprotsolvnonpol: 196.383
REMARK  deltaGligsolvpol: -12.1091
REMARK  deltaGligsolvnonpol: 16.237
REMARK  deltaGvdw: -35.6119
REMARK  deltaGelec: 0.0
REMARK  deltaG: -6.814578
REMARK  Cluster: 3
REMARK  ClusterRank: 2
ATOM   4186 O    LIG     1       3.159  -1.809  23.140  1.00  0.00      LIG  
ATOM   4187 O1   LIG     1       0.201   4.180  23.638  1.00  0.00      LIG  
ATOM   4188 O2   LIG     1       0.368  -6.720  27.550  1.00  0.00      LIG  
ATOM   4189 O3   LIG     1       0.457  -9.409  26.454  1.00  0.00      LIG  
ATOM   4190 O4   LIG     1       0.475  -6.592  24.108  1.00  0.00      LIG  
ATOM   4191 O5   LIG     1       1.587 -10.968  25.185  1.00  0.00      LIG  
ATOM   4192 C    LIG     1       2.758  -0.303  26.580  1.00  0.00      LIG  
ATOM   4193 C1   LIG     1       3.161  -0.284  25.090  1.00  0.00      LIG  
ATOM   4194 C2   LIG     1       2.873   1.042  24.285  1.00  0.00      LIG  
ATOM   4195 C3   LIG     1       3.488  -1.482  27.285  1.00  0.00      LIG  
ATOM   4196 C4   LIG     1       2.985   2.361  25.124  1.00  0.00      LIG  
ATOM   4197 C5   LIG     1       3.173   1.004  27.216  1.00  0.00      LIG  
ATOM   4198 C6   LIG     1       2.661  -1.610  24.457  1.00  0.00      LIG  
ATOM   4199 C7   LIG     1       2.516   2.185  26.561  1.00  0.00      LIG  
ATOM   4200 C8   LIG     1       3.152  -2.798  26.685  1.00  0.00      LIG  
ATOM   4201 C9   LIG     1       2.357   3.657  24.507  1.00  0.00      LIG  
ATOM   4202 C10  LIG     1       1.536   0.963  23.538  1.00  0.00      LIG  
ATOM   4203 C11  LIG     1       3.105  -1.729  28.735  1.00  0.00      LIG  
ATOM   4204 C12  LIG     1       2.998  -2.897  25.219  1.00  0.00      LIG  
ATOM   4205 C13  LIG     1       1.236  -0.436  26.765  1.00  0.00      LIG  
ATOM   4206 C14  LIG     1       3.985   1.131  23.232  1.00  0.00      LIG  
ATOM   4207 C15  LIG     1       3.164  -3.796  27.582  1.00  0.00      LIG  
ATOM   4208 C16  LIG     1       5.023  -1.358  27.284  1.00  0.00      LIG  
ATOM   4209 C17  LIG     1       3.300  -3.215  28.948  1.00  0.00      LIG  
ATOM   4210 C18  LIG     1       1.166   2.216  22.783  1.00  0.00      LIG  
ATOM   4211 C19  LIG     1       1.099   3.358  23.734  1.00  0.00      LIG  
ATOM   4212 C20  LIG     1       3.328   4.394  23.588  1.00  0.00      LIG  
ATOM   4213 C21  LIG     1       1.981   4.716  25.545  1.00  0.00      LIG  
ATOM   4214 C22  LIG     1       3.269  -5.299  27.362  1.00  0.00      LIG  
ATOM   4215 C23  LIG     1       2.340  -6.040  26.356  1.00  0.00      LIG  
ATOM   4216 C24  LIG     1       3.388  -6.026  28.682  1.00  0.00      LIG  
ATOM   4217 C25  LIG     1       1.496  -7.242  26.855  1.00  0.00      LIG  
ATOM   4218 C26  LIG     1       1.074  -8.287  25.772  1.00  0.00      LIG  
ATOM   4219 C27  LIG     1       0.097  -7.830  24.664  1.00  0.00      LIG  
ATOM   4220 C28  LIG     1      -1.337  -7.745  25.125  1.00  0.00      LIG  
ATOM   4221 C29  LIG     1       0.091  -8.767  23.480  1.00  0.00      LIG  
ATOM   4222 C30  LIG     1       0.747 -10.675  26.019  1.00  0.00      LIG  
ATOM   4223 C31  LIG     1      -0.123 -11.691  26.690  1.00  0.00      LIG  
ATOM   4224 H    LIG     1       4.248  -0.337  25.051  1.00  0.00      LIG  
ATOM   4225 H1   LIG     1       4.055   2.562  25.220  1.00  0.00      LIG  
ATOM   4226 H2   LIG     1       4.252   1.152  27.141  1.00  0.00      LIG  
ATOM   4227 H3   LIG     1       2.915   1.003  28.279  1.00  0.00      LIG  
ATOM   4228 H4   LIG     1       1.577  -1.572  24.363  1.00  0.00      LIG  
ATOM   4229 H5   LIG     1       1.426   2.142  26.614  1.00  0.00      LIG  
ATOM   4230 H6   LIG     1       2.827   3.034  27.173  1.00  0.00      LIG  
ATOM   4231 H7   LIG     1       0.732   0.738  24.237  1.00  0.00      LIG  
ATOM   4232 H8   LIG     1       1.554   0.152  22.807  1.00  0.00      LIG  
ATOM   4233 H9   LIG     1       2.061  -1.494  28.951  1.00  0.00      LIG  
ATOM   4234 H10  LIG     1       3.715  -1.140  29.424  1.00  0.00      LIG  
ATOM   4235 H11  LIG     1       3.875  -3.397  24.822  1.00  0.00      LIG  
ATOM   4236 H12  LIG     1       2.169  -3.575  25.019  1.00  0.00      LIG  
ATOM   4237 H13  LIG     1       0.674   0.260  26.146  1.00  0.00      LIG  
ATOM   4238 H14  LIG     1       0.946  -0.224  27.797  1.00  0.00      LIG  
ATOM   4239 H15  LIG     1       0.869  -1.431  26.517  1.00  0.00      LIG  
ATOM   4240 H16  LIG     1       3.986   0.284  22.551  1.00  0.00      LIG  
ATOM   4241 H17  LIG     1       4.966   1.175  23.714  1.00  0.00      LIG  
ATOM   4242 H18  LIG     1       3.899   2.003  22.592  1.00  0.00      LIG  
ATOM   4243 H19  LIG     1       5.444  -1.312  26.277  1.00  0.00      LIG  
ATOM   4244 H20  LIG     1       5.507  -2.210  27.771  1.00  0.00      LIG  
ATOM   4245 H21  LIG     1       5.353  -0.474  27.833  1.00  0.00      LIG  
ATOM   4246 H22  LIG     1       2.541  -3.595  29.637  1.00  0.00      LIG  
ATOM   4247 H23  LIG     1       4.295  -3.414  29.358  1.00  0.00      LIG  
ATOM   4248 H24  LIG     1       0.175   2.090  22.339  1.00  0.00      LIG  
ATOM   4249 H25  LIG     1       1.872   2.446  21.983  1.00  0.00      LIG  
ATOM   4250 H26  LIG     1       2.961   5.400  23.366  1.00  0.00      LIG  
ATOM   4251 H27  LIG     1       3.465   3.906  22.623  1.00  0.00      LIG  
ATOM   4252 H28  LIG     1       4.305   4.495  24.069  1.00  0.00      LIG  
ATOM   4253 H29  LIG     1       2.840   4.956  26.179  1.00  0.00      LIG  
ATOM   4254 H30  LIG     1       1.145   4.407  26.181  1.00  0.00      LIG  
ATOM   4255 H31  LIG     1       1.674   5.650  25.064  1.00  0.00      LIG  
ATOM   4256 H32  LIG     1       4.263  -5.377  26.920  1.00  0.00      LIG  
ATOM   4257 H33  LIG     1       3.050  -0.965  22.670  1.00  0.00      LIG  
ATOM   4258 H34  LIG     1       2.978  -6.408  25.548  1.00  0.00      LIG  
ATOM   4259 H35  LIG     1       1.663  -5.314  25.906  1.00  0.00      LIG  
ATOM   4260 H36  LIG     1       2.443  -6.019  29.234  1.00  0.00      LIG  
ATOM   4261 H37  LIG     1       3.687  -7.057  28.499  1.00  0.00      LIG  
ATOM   4262 H38  LIG     1       4.166  -5.608  29.323  1.00  0.00      LIG  
ATOM   4263 H39  LIG     1       2.048  -7.830  27.588  1.00  0.00      LIG  
ATOM   4264 H40  LIG     1       2.005  -8.597  25.289  1.00  0.00      LIG  
ATOM   4265 H41  LIG     1       0.709  -6.061  28.179  1.00  0.00      LIG  
ATOM   4266 H42  LIG     1      -1.454  -7.091  25.989  1.00  0.00      LIG  
ATOM   4267 H43  LIG     1      -1.745  -8.729  25.372  1.00  0.00      LIG  
ATOM   4268 H44  LIG     1      -1.938  -7.305  24.326  1.00  0.00      LIG  
ATOM   4269 H45  LIG     1       1.107  -8.885  23.094  1.00  0.00      LIG  
ATOM   4270 H46  LIG     1      -0.308  -9.748  23.744  1.00  0.00      LIG  
ATOM   4271 H47  LIG     1      -0.517  -8.366  22.663  1.00  0.00      LIG  
ATOM   4272 H48  LIG     1      -0.142  -5.929  24.473  1.00  0.00      LIG  
ATOM   4273 H49  LIG     1       0.180 -11.812  27.732  1.00  0.00      LIG  
ATOM   4274 H50  LIG     1      -0.007 -12.644  26.168  1.00  0.00      LIG  
ATOM   4275 H51  LIG     1      -1.172 -11.386  26.623  1.00  0.00      LIG  
TER
REMARK  Energy: 77.2389
REMARK  SimpleFitness: 77.2389
REMARK  FullFitness: -798.71594
REMARK  InterFull: -32.3259
REMARK  IntraFull: 127.516
REMARK  solvFull: -1092.12
REMARK  surfFull: 198.214
REMARK  extraFull: 0.0
REMARK  deltaGcompsolvpol: -1092.12
REMARK  deltaGcompsolvnonpol: 198.214
REMARK  deltaGprotsolvpol: -1109.66
REMARK  deltaGprotsolvnonpol: 196.383
REMARK  deltaGligsolvpol: -12.5341
REMARK  deltaGligsolvnonpol: 16.1592
REMARK  deltaGvdw: -32.3259
REMARK  deltaGelec: 0.0
REMARK  deltaG: -6.5629396
REMARK  Cluster: 3
REMARK  ClusterRank: 3
ATOM   4186 O    LIG     1       3.132  -1.731  23.222  1.00  0.00      LIG  
ATOM   4187 O1   LIG     1       0.435   4.293  24.254  1.00  0.00      LIG  
ATOM   4188 O2   LIG     1       0.043  -6.841  27.398  1.00  0.00      LIG  
ATOM   4189 O3   LIG     1       0.189  -9.577  26.331  1.00  0.00      LIG  
ATOM   4190 O4   LIG     1      -1.532  -7.392  25.232  1.00  0.00      LIG  
ATOM   4191 O5   LIG     1       1.567 -11.022  25.182  1.00  0.00      LIG  
ATOM   4192 C    LIG     1       2.848  -0.491  26.783  1.00  0.00      LIG  
ATOM   4193 C1   LIG     1       3.238  -0.374  25.293  1.00  0.00      LIG  
ATOM   4194 C2   LIG     1       3.001   1.025  24.602  1.00  0.00      LIG  
ATOM   4195 C3   LIG     1       3.517  -1.763  27.385  1.00  0.00      LIG  
ATOM   4196 C4   LIG     1       3.175   2.268  25.541  1.00  0.00      LIG  
ATOM   4197 C5   LIG     1       3.342   0.736  27.515  1.00  0.00      LIG  
ATOM   4198 C6   LIG     1       2.665  -1.616  24.562  1.00  0.00      LIG  
ATOM   4199 C7   LIG     1       2.736   2.000  26.974  1.00  0.00      LIG  
ATOM   4200 C8   LIG     1       3.130  -3.004  26.671  1.00  0.00      LIG  
ATOM   4201 C9   LIG     1       2.584   3.630  25.042  1.00  0.00      LIG  
ATOM   4202 C10  LIG     1       1.659   1.059  23.858  1.00  0.00      LIG  
ATOM   4203 C11  LIG     1       3.108  -2.128  28.804  1.00  0.00      LIG  
ATOM   4204 C12  LIG     1       2.959  -2.974  25.207  1.00  0.00      LIG  
ATOM   4205 C13  LIG     1       1.323  -0.549  26.970  1.00  0.00      LIG  
ATOM   4206 C14  LIG     1       4.115   1.153  23.555  1.00  0.00      LIG  
ATOM   4207 C15  LIG     1       3.068  -4.079  27.470  1.00  0.00      LIG  
ATOM   4208 C16  LIG     1       5.055  -1.705  27.401  1.00  0.00      LIG  
ATOM   4209 C17  LIG     1       3.235  -3.635  28.884  1.00  0.00      LIG  
ATOM   4210 C18  LIG     1       1.329   2.383  23.218  1.00  0.00      LIG  
ATOM   4211 C19  LIG     1       1.308   3.438  24.265  1.00  0.00      LIG  
ATOM   4212 C20  LIG     1       3.569   4.405  24.173  1.00  0.00      LIG  
ATOM   4213 C21  LIG     1       2.256   4.612  26.169  1.00  0.00      LIG  
ATOM   4214 C22  LIG     1       3.044  -5.557  27.106  1.00  0.00      LIG  
ATOM   4215 C23  LIG     1       1.984  -6.185  26.144  1.00  0.00      LIG  
ATOM   4216 C24  LIG     1       3.286  -6.388  28.351  1.00  0.00      LIG  
ATOM   4217 C25  LIG     1       1.133  -7.378  26.656  1.00  0.00      LIG  
ATOM   4218 C26  LIG     1       0.670  -8.427  25.590  1.00  0.00      LIG  
ATOM   4219 C27  LIG     1      -0.450  -8.043  24.584  1.00  0.00      LIG  
ATOM   4220 C28  LIG     1      -1.069  -9.240  23.880  1.00  0.00      LIG  
ATOM   4221 C29  LIG     1       0.071  -7.149  23.484  1.00  0.00      LIG  
ATOM   4222 C30  LIG     1       0.704 -10.806  26.017  1.00  0.00      LIG  
ATOM   4223 C31  LIG     1      -0.047 -11.894  26.717  1.00  0.00      LIG  
ATOM   4224 H    LIG     1       4.321  -0.477  25.237  1.00  0.00      LIG  
ATOM   4225 H1   LIG     1       4.254   2.425  25.627  1.00  0.00      LIG  
ATOM   4226 H2   LIG     1       4.426   0.836  27.428  1.00  0.00      LIG  
ATOM   4227 H3   LIG     1       3.104   0.659  28.579  1.00  0.00      LIG  
ATOM   4228 H4   LIG     1       1.581  -1.524  24.494  1.00  0.00      LIG  
ATOM   4229 H5   LIG     1       1.648   2.012  27.059  1.00  0.00      LIG  
ATOM   4230 H6   LIG     1       3.110   2.782  27.639  1.00  0.00      LIG  
ATOM   4231 H7   LIG     1       0.848   0.799  24.537  1.00  0.00      LIG  
ATOM   4232 H8   LIG     1       1.648   0.317  23.057  1.00  0.00      LIG  
ATOM   4233 H9   LIG     1       2.073  -1.869  29.034  1.00  0.00      LIG  
ATOM   4234 H10  LIG     1       3.734  -1.633  29.547  1.00  0.00      LIG  
ATOM   4235 H11  LIG     1       3.814  -3.467  24.755  1.00  0.00      LIG  
ATOM   4236 H12  LIG     1       2.101  -3.603  24.970  1.00  0.00      LIG  
ATOM   4237 H13  LIG     1       0.801   0.239  26.431  1.00  0.00      LIG  
ATOM   4238 H14  LIG     1       1.050  -0.428  28.021  1.00  0.00      LIG  
ATOM   4239 H15  LIG     1       0.897  -1.487  26.620  1.00  0.00      LIG  
ATOM   4240 H16  LIG     1       4.104   0.345  22.828  1.00  0.00      LIG  
ATOM   4241 H17  LIG     1       5.095   1.150  24.038  1.00  0.00      LIG  
ATOM   4242 H18  LIG     1       4.044   2.062  22.966  1.00  0.00      LIG  
ATOM   4243 H19  LIG     1       5.485  -1.570  26.406  1.00  0.00      LIG  
ATOM   4244 H20  LIG     1       5.496  -2.624  27.797  1.00  0.00      LIG  
ATOM   4245 H21  LIG     1       5.418  -0.900  28.043  1.00  0.00      LIG  
ATOM   4246 H22  LIG     1       2.462  -4.042  29.542  1.00  0.00      LIG  
ATOM   4247 H23  LIG     1       4.221  -3.914  29.267  1.00  0.00      LIG  
ATOM   4248 H24  LIG     1       0.332   2.330  22.773  1.00  0.00      LIG  
ATOM   4249 H25  LIG     1       2.038   2.657  22.434  1.00  0.00      LIG  
ATOM   4250 H26  LIG     1       3.220   5.430  24.013  1.00  0.00      LIG  
ATOM   4251 H27  LIG     1       3.701   3.976  23.180  1.00  0.00      LIG  
ATOM   4252 H28  LIG     1       4.547   4.460  24.660  1.00  0.00      LIG  
ATOM   4253 H29  LIG     1       3.129   4.774  26.807  1.00  0.00      LIG  
ATOM   4254 H30  LIG     1       1.418   4.278  26.789  1.00  0.00      LIG  
ATOM   4255 H31  LIG     1       1.973   5.590  25.769  1.00  0.00      LIG  
ATOM   4256 H32  LIG     1       3.963  -5.624  26.527  1.00  0.00      LIG  
ATOM   4257 H33  LIG     1       3.076  -0.843  22.832  1.00  0.00      LIG  
ATOM   4258 H34  LIG     1       2.539  -6.551  25.276  1.00  0.00      LIG  
ATOM   4259 H35  LIG     1       1.323  -5.402  25.770  1.00  0.00      LIG  
ATOM   4260 H36  LIG     1       2.420  -6.378  29.019  1.00  0.00      LIG  
ATOM   4261 H37  LIG     1       3.492  -7.419  28.062  1.00  0.00      LIG  
ATOM   4262 H38  LIG     1       4.166  -6.063  28.910  1.00  0.00      LIG  
ATOM   4263 H39  LIG     1       1.693  -7.977  27.371  1.00  0.00      LIG  
ATOM   4264 H40  LIG     1       1.557  -8.694  25.008  1.00  0.00      LIG  
ATOM   4265 H41  LIG     1      -0.766  -7.177  26.970  1.00  0.00      LIG  
ATOM   4266 H42  LIG     1      -1.629  -9.873  24.574  1.00  0.00      LIG  
ATOM   4267 H43  LIG     1      -0.298  -9.840  23.395  1.00  0.00      LIG  
ATOM   4268 H44  LIG     1      -1.782  -8.913  23.118  1.00  0.00      LIG  
ATOM   4269 H45  LIG     1       0.398  -6.194  23.890  1.00  0.00      LIG  
ATOM   4270 H46  LIG     1       0.906  -7.620  22.960  1.00  0.00      LIG  
ATOM   4271 H47  LIG     1      -0.720  -6.925  22.762  1.00  0.00      LIG  
ATOM   4272 H48  LIG     1      -1.399  -6.434  25.097  1.00  0.00      LIG  
ATOM   4273 H49  LIG     1      -0.023 -11.734  27.797  1.00  0.00      LIG  
ATOM   4274 H50  LIG     1       0.441 -12.848  26.499  1.00  0.00      LIG  
ATOM   4275 H51  LIG     1      -1.077 -11.924  26.353  1.00  0.00      LIG  
TER
REMARK  Energy: 83.7858
REMARK  SimpleFitness: 83.7858
REMARK  FullFitness: -793.79926
REMARK  InterFull: -31.7263
REMARK  IntraFull: 131.496
REMARK  solvFull: -1091.84
REMARK  surfFull: 198.271
REMARK  extraFull: 0.0
REMARK  deltaGcompsolvpol: -1091.84
REMARK  deltaGcompsolvnonpol: 198.271
REMARK  deltaGprotsolvpol: -1109.66
REMARK  deltaGprotsolvnonpol: 196.383
REMARK  deltaGligsolvpol: -13.3593
REMARK  deltaGligsolvnonpol: 16.2691
REMARK  deltaGvdw: -31.7263
REMARK  deltaGelec: 0.0
REMARK  deltaG: -6.4435825
REMARK  Cluster: 3
REMARK  ClusterRank: 4
ATOM   4186 O    LIG     1       3.130  -1.705  23.245  1.00  0.00      LIG  
ATOM   4187 O1   LIG     1       0.361   4.328  24.059  1.00  0.00      LIG  
ATOM   4188 O2   LIG     1      -0.070  -6.623  27.083  1.00  0.00      LIG  
ATOM   4189 O3   LIG     1       0.265  -9.385  26.300  1.00  0.00      LIG  
ATOM   4190 O4   LIG     1       0.253  -6.554  24.065  1.00  0.00      LIG  
ATOM   4191 O5   LIG     1       1.556 -11.006  25.277  1.00  0.00      LIG  
ATOM   4192 C    LIG     1       2.807  -0.363  26.764  1.00  0.00      LIG  
ATOM   4193 C1   LIG     1       3.206  -0.283  25.275  1.00  0.00      LIG  
ATOM   4194 C2   LIG     1       2.948   1.089  24.538  1.00  0.00      LIG  
ATOM   4195 C3   LIG     1       3.504  -1.598  27.408  1.00  0.00      LIG  
ATOM   4196 C4   LIG     1       3.100   2.361  25.441  1.00  0.00      LIG  
ATOM   4197 C5   LIG     1       3.263   0.897  27.463  1.00  0.00      LIG  
ATOM   4198 C6   LIG     1       2.665  -1.562  24.582  1.00  0.00      LIG  
ATOM   4199 C7   LIG     1       2.638   2.129  26.872  1.00  0.00      LIG  
ATOM   4200 C8   LIG     1       3.141  -2.872  26.739  1.00  0.00      LIG  
ATOM   4201 C9   LIG     1       2.504   3.702  24.892  1.00  0.00      LIG  
ATOM   4202 C10  LIG     1       1.606   1.082  23.796  1.00  0.00      LIG  
ATOM   4203 C11  LIG     1       3.102  -1.915  28.838  1.00  0.00      LIG  
ATOM   4204 C12  LIG     1       3.007  -2.888  25.267  1.00  0.00      LIG  
ATOM   4205 C13  LIG     1       1.283  -0.458  26.948  1.00  0.00      LIG  
ATOM   4206 C14  LIG     1       4.061   1.200  23.488  1.00  0.00      LIG  
ATOM   4207 C15  LIG     1       3.110  -3.913  27.585  1.00  0.00      LIG  
ATOM   4208 C16  LIG     1       5.041  -1.511  27.421  1.00  0.00      LIG  
ATOM   4209 C17  LIG     1       3.258  -3.414  28.979  1.00  0.00      LIG  
ATOM   4210 C18  LIG     1       1.266   2.380  23.107  1.00  0.00      LIG  
ATOM   4211 C19  LIG     1       1.235   3.475  24.112  1.00  0.00      LIG  
ATOM   4212 C20  LIG     1       3.490   4.457  24.005  1.00  0.00      LIG  
ATOM   4213 C21  LIG     1       2.160   4.717  25.984  1.00  0.00      LIG  
ATOM   4214 C22  LIG     1       3.142  -5.404  27.291  1.00  0.00      LIG  
ATOM   4215 C23  LIG     1       2.159  -6.056  26.280  1.00  0.00      LIG  
ATOM   4216 C24  LIG     1       3.276  -6.209  28.561  1.00  0.00      LIG  
ATOM   4217 C25  LIG     1       1.193  -7.183  26.737  1.00  0.00      LIG  
ATOM   4218 C26  LIG     1       1.004  -8.302  25.681  1.00  0.00      LIG  
ATOM   4219 C27  LIG     1       0.333  -7.932  24.328  1.00  0.00      LIG  
ATOM   4220 C28  LIG     1      -1.052  -8.519  24.106  1.00  0.00      LIG  
ATOM   4221 C29  LIG     1       1.248  -8.380  23.237  1.00  0.00      LIG  
ATOM   4222 C30  LIG     1       0.615 -10.671  25.977  1.00  0.00      LIG  
ATOM   4223 C31  LIG     1      -0.332 -11.654  26.590  1.00  0.00      LIG  
ATOM   4224 H    LIG     1       4.290  -0.365  25.229  1.00  0.00      LIG  
ATOM   4225 H1   LIG     1       4.176   2.530  25.538  1.00  0.00      LIG  
ATOM   4226 H2   LIG     1       4.345   1.018  27.388  1.00  0.00      LIG  
ATOM   4227 H3   LIG     1       3.011   0.849  28.525  1.00  0.00      LIG  
ATOM   4228 H4   LIG     1       1.579  -1.502  24.516  1.00  0.00      LIG  
ATOM   4229 H5   LIG     1       1.548   2.117  26.934  1.00  0.00      LIG  
ATOM   4230 H6   LIG     1       2.981   2.937  27.521  1.00  0.00      LIG  
ATOM   4231 H7   LIG     1       0.798   0.844  24.487  1.00  0.00      LIG  
ATOM   4232 H8   LIG     1       1.598   0.309  23.026  1.00  0.00      LIG  
ATOM   4233 H9   LIG     1       2.062  -1.670  29.058  1.00  0.00      LIG  
ATOM   4234 H10  LIG     1       3.716  -1.375  29.559  1.00  0.00      LIG  
ATOM   4235 H11  LIG     1       3.903  -3.341  24.860  1.00  0.00      LIG  
ATOM   4236 H12  LIG     1       2.197  -3.566  25.005  1.00  0.00      LIG  
ATOM   4237 H13  LIG     1       0.741   0.290  26.373  1.00  0.00      LIG  
ATOM   4238 H14  LIG     1       1.002  -0.294  27.991  1.00  0.00      LIG  
ATOM   4239 H15  LIG     1       0.884  -1.425  26.646  1.00  0.00      LIG  
ATOM   4240 H16  LIG     1       4.049   0.379  22.775  1.00  0.00      LIG  
ATOM   4241 H17  LIG     1       5.042   1.209  23.970  1.00  0.00      LIG  
ATOM   4242 H18  LIG     1       3.988   2.098  22.882  1.00  0.00      LIG  
ATOM   4243 H19  LIG     1       5.469  -1.420  26.420  1.00  0.00      LIG  
ATOM   4244 H20  LIG     1       5.501  -2.400  27.863  1.00  0.00      LIG  
ATOM   4245 H21  LIG     1       5.389  -0.667  28.020  1.00  0.00      LIG  
ATOM   4246 H22  LIG     1       2.485  -3.809  29.644  1.00  0.00      LIG  
ATOM   4247 H23  LIG     1       4.246  -3.662  29.378  1.00  0.00      LIG  
ATOM   4248 H24  LIG     1       0.270   2.302  22.663  1.00  0.00      LIG  
ATOM   4249 H25  LIG     1       1.974   2.629  22.313  1.00  0.00      LIG  
ATOM   4250 H26  LIG     1       3.149   5.482  23.834  1.00  0.00      LIG  
ATOM   4251 H27  LIG     1       3.611   4.013  23.017  1.00  0.00      LIG  
ATOM   4252 H28  LIG     1       4.471   4.510  24.484  1.00  0.00      LIG  
ATOM   4253 H29  LIG     1       3.027   4.905  26.623  1.00  0.00      LIG  
ATOM   4254 H30  LIG     1       1.319   4.398  26.608  1.00  0.00      LIG  
ATOM   4255 H31  LIG     1       1.874   5.681  25.551  1.00  0.00      LIG  
ATOM   4256 H32  LIG     1       4.112  -5.489  26.804  1.00  0.00      LIG  
ATOM   4257 H33  LIG     1       3.045  -0.832  22.825  1.00  0.00      LIG  
ATOM   4258 H34  LIG     1       2.790  -6.488  25.498  1.00  0.00      LIG  
ATOM   4259 H35  LIG     1       1.575  -5.275  25.796  1.00  0.00      LIG  
ATOM   4260 H36  LIG     1       2.364  -6.166  29.164  1.00  0.00      LIG  
ATOM   4261 H37  LIG     1       3.475  -7.248  28.300  1.00  0.00      LIG  
ATOM   4262 H38  LIG     1       4.118  -5.883  29.175  1.00  0.00      LIG  
ATOM   4263 H39  LIG     1       1.537  -7.692  27.637  1.00  0.00      LIG  
ATOM   4264 H40  LIG     1       2.021  -8.644  25.466  1.00  0.00      LIG  
ATOM   4265 H41  LIG     1      -0.400  -6.173  26.288  1.00  0.00      LIG  
ATOM   4266 H42  LIG     1      -1.718  -8.226  24.921  1.00  0.00      LIG  
ATOM   4267 H43  LIG     1      -1.022  -9.610  24.045  1.00  0.00      LIG  
ATOM   4268 H44  LIG     1      -1.493  -8.142  23.178  1.00  0.00      LIG  
ATOM   4269 H45  LIG     1       2.146  -7.761  23.234  1.00  0.00      LIG  
ATOM   4270 H46  LIG     1       1.553  -9.399  23.425  1.00  0.00      LIG  
ATOM   4271 H47  LIG     1       0.778  -8.297  22.254  1.00  0.00      LIG  
ATOM   4272 H48  LIG     1      -0.601  -6.231  24.407  1.00  0.00      LIG  
ATOM   4273 H49  LIG     1      -0.153 -11.723  27.666  1.00  0.00      LIG  
ATOM   4274 H50  LIG     1      -0.161 -12.632  26.132  1.00  0.00      LIG  
ATOM   4275 H51  LIG     1      -1.365 -11.354  26.388  1.00  0.00      LIG  
TER
REMARK  Energy: 86.7821
REMARK  SimpleFitness: 86.7821
REMARK  FullFitness: -793.0718
REMARK  InterFull: -38.0208
REMARK  IntraFull: 137.071
REMARK  solvFull: -1089.82
REMARK  surfFull: 197.698
REMARK  extraFull: 0.0
REMARK  deltaGcompsolvpol: -1089.82
REMARK  deltaGcompsolvnonpol: 197.698
REMARK  deltaGprotsolvpol: -1109.66
REMARK  deltaGprotsolvnonpol: 196.383
REMARK  deltaGligsolvpol: -13.6837
REMARK  deltaGligsolvnonpol: 16.2026
REMARK  deltaGvdw: -38.0208
REMARK  deltaGelec: 0.0
REMARK  deltaG: -6.943479
REMARK  Cluster: 3
REMARK  ClusterRank: 5
ATOM   4186 O    LIG     1       1.920  -1.440  23.832  1.00  0.00      LIG  
ATOM   4187 O1   LIG     1       0.574   4.274  26.975  1.00  0.00      LIG  
ATOM   4188 O2   LIG     1      -0.451  -7.136  26.332  1.00  0.00      LIG  
ATOM   4189 O3   LIG     1       0.719  -9.898  25.127  1.00  0.00      LIG  
ATOM   4190 O4   LIG     1       1.060  -8.279  22.381  1.00  0.00      LIG  
ATOM   4191 O5   LIG     1      -1.458  -9.725  25.925  1.00  0.00      LIG  
ATOM   4192 C    LIG     1       3.428  -0.928  27.255  1.00  0.00      LIG  
ATOM   4193 C1   LIG     1       3.083  -0.526  25.802  1.00  0.00      LIG  
ATOM   4194 C2   LIG     1       2.678   0.976  25.541  1.00  0.00      LIG  
ATOM   4195 C3   LIG     1       4.124  -2.329  27.264  1.00  0.00      LIG  
ATOM   4196 C4   LIG     1       3.400   2.020  26.458  1.00  0.00      LIG  
ATOM   4197 C5   LIG     1       4.352   0.129  27.822  1.00  0.00      LIG  
ATOM   4198 C6   LIG     1       2.145  -1.612  25.226  1.00  0.00      LIG  
ATOM   4199 C7   LIG     1       3.700   1.487  27.855  1.00  0.00      LIG  
ATOM   4200 C8   LIG     1       3.276  -3.395  26.641  1.00  0.00      LIG  
ATOM   4201 C9   LIG     1       2.769   3.453  26.539  1.00  0.00      LIG  
ATOM   4202 C10  LIG     1       1.154   1.152  25.555  1.00  0.00      LIG  
ATOM   4203 C11  LIG     1       4.385  -2.919  28.641  1.00  0.00      LIG  
ATOM   4204 C12  LIG     1       2.682  -3.034  25.336  1.00  0.00      LIG  
ATOM   4205 C13  LIG     1       2.186  -0.964  28.154  1.00  0.00      LIG  
ATOM   4206 C14  LIG     1       3.161   1.295  24.120  1.00  0.00      LIG  
ATOM   4207 C15  LIG     1       3.230  -4.554  27.339  1.00  0.00      LIG  
ATOM   4208 C16  LIG     1       5.492  -2.300  26.585  1.00  0.00      LIG  
ATOM   4209 C17  LIG     1       4.147  -4.401  28.500  1.00  0.00      LIG  
ATOM   4210 C18  LIG     1       0.693   2.574  25.361  1.00  0.00      LIG  
ATOM   4211 C19  LIG     1       1.265   3.420  26.441  1.00  0.00      LIG  
ATOM   4212 C20  LIG     1       3.297   4.382  25.448  1.00  0.00      LIG  
ATOM   4213 C21  LIG     1       3.096   4.200  27.833  1.00  0.00      LIG  
ATOM   4214 C22  LIG     1       2.568  -5.933  27.182  1.00  0.00      LIG  
ATOM   4215 C23  LIG     1       1.800  -6.332  25.893  1.00  0.00      LIG  
ATOM   4216 C24  LIG     1       1.738  -6.250  28.415  1.00  0.00      LIG  
ATOM   4217 C25  LIG     1       0.866  -7.571  26.006  1.00  0.00      LIG  
ATOM   4218 C26  LIG     1       0.858  -8.497  24.759  1.00  0.00      LIG  
ATOM   4219 C27  LIG     1       0.104  -8.135  23.422  1.00  0.00      LIG  
ATOM   4220 C28  LIG     1      -0.416  -6.740  23.242  1.00  0.00      LIG  
ATOM   4221 C29  LIG     1      -1.104  -8.982  23.048  1.00  0.00      LIG  
ATOM   4222 C30  LIG     1      -0.422 -10.346  25.752  1.00  0.00      LIG  
ATOM   4223 C31  LIG     1      -0.287 -11.792  26.108  1.00  0.00      LIG  
ATOM   4224 H    LIG     1       4.001  -0.612  25.225  1.00  0.00      LIG  
ATOM   4225 H1   LIG     1       4.392   2.157  26.020  1.00  0.00      LIG  
ATOM   4226 H2   LIG     1       5.263   0.217  27.226  1.00  0.00      LIG  
ATOM   4227 H3   LIG     1       4.650  -0.141  28.839  1.00  0.00      LIG  
ATOM   4228 H4   LIG     1       1.171  -1.569  25.719  1.00  0.00      LIG  
ATOM   4229 H5   LIG     1       2.802   1.501  28.476  1.00  0.00      LIG  
ATOM   4230 H6   LIG     1       4.431   2.130  28.350  1.00  0.00      LIG  
ATOM   4231 H7   LIG     1       0.735   0.786  26.491  1.00  0.00      LIG  
ATOM   4232 H8   LIG     1       0.696   0.564  24.758  1.00  0.00      LIG  
ATOM   4233 H9   LIG     1       3.718  -2.543  29.416  1.00  0.00      LIG  
ATOM   4234 H10  LIG     1       5.404  -2.725  28.986  1.00  0.00      LIG  
ATOM   4235 H11  LIG     1       3.445  -3.191  24.570  1.00  0.00      LIG  
ATOM   4236 H12  LIG     1       1.863  -3.704  25.086  1.00  0.00      LIG  
ATOM   4237 H13  LIG     1       1.533  -0.107  28.019  1.00  0.00      LIG  
ATOM   4238 H14  LIG     1       2.472  -0.959  29.206  1.00  0.00      LIG  
ATOM   4239 H15  LIG     1       1.582  -1.849  27.987  1.00  0.00      LIG  
ATOM   4240 H16  LIG     1       2.642   0.715  23.360  1.00  0.00      LIG  
ATOM   4241 H17  LIG     1       4.232   1.097  24.023  1.00  0.00      LIG  
ATOM   4242 H18  LIG     1       3.001   2.329  23.837  1.00  0.00      LIG  
ATOM   4243 H19  LIG     1       5.497  -1.740  25.652  1.00  0.00      LIG  
ATOM   4244 H20  LIG     1       5.843  -3.308  26.349  1.00  0.00      LIG  
ATOM   4245 H21  LIG     1       6.241  -1.837  27.231  1.00  0.00      LIG  
ATOM   4246 H22  LIG     1       3.753  -4.786  29.441  1.00  0.00      LIG  
ATOM   4247 H23  LIG     1       5.078  -4.925  28.279  1.00  0.00      LIG  
ATOM   4248 H24  LIG     1      -0.396   2.613  25.443  1.00  0.00      LIG  
ATOM   4249 H25  LIG     1       0.977   2.976  24.386  1.00  0.00      LIG  
ATOM   4250 H26  LIG     1       3.051   5.424  25.673  1.00  0.00      LIG  
ATOM   4251 H27  LIG     1       2.869   4.180  24.464  1.00  0.00      LIG  
ATOM   4252 H28  LIG     1       4.385   4.305  25.374  1.00  0.00      LIG  
ATOM   4253 H29  LIG     1       4.176   4.245  27.991  1.00  0.00      LIG  
ATOM   4254 H30  LIG     1       2.624   3.748  28.711  1.00  0.00      LIG  
ATOM   4255 H31  LIG     1       2.741   5.234  27.790  1.00  0.00      LIG  
ATOM   4256 H32  LIG     1       3.392  -6.642  27.237  1.00  0.00      LIG  
ATOM   4257 H33  LIG     1       2.780  -1.563  23.395  1.00  0.00      LIG  
ATOM   4258 H34  LIG     1       2.544  -6.521  25.116  1.00  0.00      LIG  
ATOM   4259 H35  LIG     1       1.202  -5.485  25.562  1.00  0.00      LIG  
ATOM   4260 H36  LIG     1       0.686  -6.013  28.259  1.00  0.00      LIG  
ATOM   4261 H37  LIG     1       1.813  -7.317  28.631  1.00  0.00      LIG  
ATOM   4262 H38  LIG     1       2.039  -5.732  29.325  1.00  0.00      LIG  
ATOM   4263 H39  LIG     1       1.199  -8.196  26.838  1.00  0.00      LIG  
ATOM   4264 H40  LIG     1       1.921  -8.463  24.507  1.00  0.00      LIG  
ATOM   4265 H41  LIG     1      -0.696  -6.447  25.687  1.00  0.00      LIG  
ATOM   4266 H42  LIG     1       0.285  -6.006  23.625  1.00  0.00      LIG  
ATOM   4267 H43  LIG     1      -1.374  -6.634  23.753  1.00  0.00      LIG  
ATOM   4268 H44  LIG     1      -0.586  -6.498  22.189  1.00  0.00      LIG  
ATOM   4269 H45  LIG     1      -0.870 -10.047  23.067  1.00  0.00      LIG  
ATOM   4270 H46  LIG     1      -1.441  -8.750  22.032  1.00  0.00      LIG  
ATOM   4271 H47  LIG     1      -1.937  -8.793  23.728  1.00  0.00      LIG  
ATOM   4272 H48  LIG     1       1.252  -9.232  22.319  1.00  0.00      LIG  
ATOM   4273 H49  LIG     1       0.578 -11.934  26.762  1.00  0.00      LIG  
ATOM   4274 H50  LIG     1      -0.198 -12.391  25.200  1.00  0.00      LIG  
ATOM   4275 H51  LIG     1      -1.191 -12.100  26.643  1.00  0.00      LIG  
TER
REMARK  Energy: 94.7235
REMARK  SimpleFitness: 94.7235
REMARK  FullFitness: -785.9837
REMARK  InterFull: -32.0197
REMARK  IntraFull: 137.44
REMARK  solvFull: -1089.12
REMARK  surfFull: 197.716
REMARK  extraFull: 0.0
REMARK  deltaGcompsolvpol: -1089.12
REMARK  deltaGcompsolvnonpol: 197.716
REMARK  deltaGprotsolvpol: -1109.66
REMARK  deltaGprotsolvnonpol: 196.383
REMARK  deltaGligsolvpol: -12.3593
REMARK  deltaGligsolvnonpol: 16.1343
REMARK  deltaGvdw: -32.0197
REMARK  deltaGelec: 0.0
REMARK  deltaG: -6.405826
REMARK  Cluster: 3
REMARK  ClusterRank: 6
ATOM   4186 O    LIG     1       1.907  -1.477  23.825  1.00  0.00      LIG  
ATOM   4187 O1   LIG     1       0.426   4.330  26.753  1.00  0.00      LIG  
ATOM   4188 O2   LIG     1      -0.289  -6.920  26.565  1.00  0.00      LIG  
ATOM   4189 O3   LIG     1       0.234  -9.799  25.436  1.00  0.00      LIG  
ATOM   4190 O4   LIG     1       1.483  -8.076  22.728  1.00  0.00      LIG  
ATOM   4191 O5   LIG     1      -1.899  -8.985  25.736  1.00  0.00      LIG  
ATOM   4192 C    LIG     1       3.404  -0.823  27.214  1.00  0.00      LIG  
ATOM   4193 C1   LIG     1       3.045  -0.473  25.755  1.00  0.00      LIG  
ATOM   4194 C2   LIG     1       2.606   1.016  25.448  1.00  0.00      LIG  
ATOM   4195 C3   LIG     1       4.143  -2.200  27.271  1.00  0.00      LIG  
ATOM   4196 C4   LIG     1       3.300   2.106  26.334  1.00  0.00      LIG  
ATOM   4197 C5   LIG     1       4.299   0.278  27.741  1.00  0.00      LIG  
ATOM   4198 C6   LIG     1       2.132  -1.603  25.223  1.00  0.00      LIG  
ATOM   4199 C7   LIG     1       3.607   1.617  27.743  1.00  0.00      LIG  
ATOM   4200 C8   LIG     1       3.318  -3.313  26.698  1.00  0.00      LIG  
ATOM   4201 C9   LIG     1       2.634   3.525  26.375  1.00  0.00      LIG  
ATOM   4202 C10  LIG     1       1.077   1.160  25.451  1.00  0.00      LIG  
ATOM   4203 C11  LIG     1       4.426  -2.715  28.673  1.00  0.00      LIG  
ATOM   4204 C12  LIG     1       2.699  -3.015  25.385  1.00  0.00      LIG  
ATOM   4205 C13  LIG     1       2.160  -0.875  28.113  1.00  0.00      LIG  
ATOM   4206 C14  LIG     1       3.095   1.311  24.024  1.00  0.00      LIG  
ATOM   4207 C15  LIG     1       3.317  -4.448  27.444  1.00  0.00      LIG  
ATOM   4208 C16  LIG     1       5.504  -2.168  26.573  1.00  0.00      LIG  
ATOM   4209 C17  LIG     1       4.233  -4.204  28.591  1.00  0.00      LIG  
ATOM   4210 C18  LIG     1       0.583   2.565  25.212  1.00  0.00      LIG  
ATOM   4211 C19  LIG     1       1.133   3.461  26.263  1.00  0.00      LIG  
ATOM   4212 C20  LIG     1       3.159   4.440  25.271  1.00  0.00      LIG  
ATOM   4213 C21  LIG     1       2.927   4.306  27.657  1.00  0.00      LIG  
ATOM   4214 C22  LIG     1       2.718  -5.864  27.353  1.00  0.00      LIG  
ATOM   4215 C23  LIG     1       2.011  -6.381  26.056  1.00  0.00      LIG  
ATOM   4216 C24  LIG     1       1.895  -6.158  28.600  1.00  0.00      LIG  
ATOM   4217 C25  LIG     1       0.959  -7.518  26.220  1.00  0.00      LIG  
ATOM   4218 C26  LIG     1       0.810  -8.522  25.028  1.00  0.00      LIG  
ATOM   4219 C27  LIG     1       0.351  -8.067  23.588  1.00  0.00      LIG  
ATOM   4220 C28  LIG     1      -0.249  -6.715  23.451  1.00  0.00      LIG  
ATOM   4221 C29  LIG     1      -0.723  -8.893  22.917  1.00  0.00      LIG  
ATOM   4222 C30  LIG     1      -1.100  -9.901  25.756  1.00  0.00      LIG  
ATOM   4223 C31  LIG     1      -1.509 -11.336  25.952  1.00  0.00      LIG  
ATOM   4224 H    LIG     1       3.962  -0.557  25.176  1.00  0.00      LIG  
ATOM   4225 H1   LIG     1       4.293   2.256  25.898  1.00  0.00      LIG  
ATOM   4226 H2   LIG     1       5.198   0.378  27.128  1.00  0.00      LIG  
ATOM   4227 H3   LIG     1       4.620   0.037  28.758  1.00  0.00      LIG  
ATOM   4228 H4   LIG     1       1.154  -1.564  25.709  1.00  0.00      LIG  
ATOM   4229 H5   LIG     1       2.707   1.620  28.360  1.00  0.00      LIG  
ATOM   4230 H6   LIG     1       4.322   2.287  28.227  1.00  0.00      LIG  
ATOM   4231 H7   LIG     1       0.657   0.817  26.397  1.00  0.00      LIG  
ATOM   4232 H8   LIG     1       0.639   0.536  24.670  1.00  0.00      LIG  
ATOM   4233 H9   LIG     1       3.744  -2.324  29.428  1.00  0.00      LIG  
ATOM   4234 H10  LIG     1       5.439  -2.482  29.015  1.00  0.00      LIG  
ATOM   4235 H11  LIG     1       3.452  -3.189  24.614  1.00  0.00      LIG  
ATOM   4236 H12  LIG     1       1.893  -3.713  25.173  1.00  0.00      LIG  
ATOM   4237 H13  LIG     1       1.464  -0.061  27.931  1.00  0.00      LIG  
ATOM   4238 H14  LIG     1       2.453  -0.789  29.159  1.00  0.00      LIG  
ATOM   4239 H15  LIG     1       1.594  -1.798  28.006  1.00  0.00      LIG  
ATOM   4240 H16  LIG     1       2.675   0.642  23.276  1.00  0.00      LIG  
ATOM   4241 H17  LIG     1       4.183   1.221  23.975  1.00  0.00      LIG  
ATOM   4242 H18  LIG     1       2.837   2.310  23.684  1.00  0.00      LIG  
ATOM   4243 H19  LIG     1       5.476  -1.658  25.612  1.00  0.00      LIG  
ATOM   4244 H20  LIG     1       5.876  -3.175  26.371  1.00  0.00      LIG  
ATOM   4245 H21  LIG     1       6.255  -1.665  27.189  1.00  0.00      LIG  
ATOM   4246 H22  LIG     1       3.866  -4.562  29.554  1.00  0.00      LIG  
ATOM   4247 H23  LIG     1       5.192  -4.679  28.378  1.00  0.00      LIG  
ATOM   4248 H24  LIG     1      -0.507   2.581  25.300  1.00  0.00      LIG  
ATOM   4249 H25  LIG     1       0.852   2.942  24.222  1.00  0.00      LIG  
ATOM   4250 H26  LIG     1       2.848   5.473  25.452  1.00  0.00      LIG  
ATOM   4251 H27  LIG     1       2.790   4.184  24.277  1.00  0.00      LIG  
ATOM   4252 H28  LIG     1       4.252   4.422  25.254  1.00  0.00      LIG  
ATOM   4253 H29  LIG     1       4.005   4.374  27.828  1.00  0.00      LIG  
ATOM   4254 H30  LIG     1       2.447   3.864  28.538  1.00  0.00      LIG  
ATOM   4255 H31  LIG     1       2.557   5.334  27.588  1.00  0.00      LIG  
ATOM   4256 H32  LIG     1       3.577  -6.521  27.478  1.00  0.00      LIG  
ATOM   4257 H33  LIG     1       2.781  -1.494  23.402  1.00  0.00      LIG  
ATOM   4258 H34  LIG     1       2.788  -6.728  25.369  1.00  0.00      LIG  
ATOM   4259 H35  LIG     1       1.506  -5.546  25.575  1.00  0.00      LIG  
ATOM   4260 H36  LIG     1       0.868  -5.818  28.468  1.00  0.00      LIG  
ATOM   4261 H37  LIG     1       1.882  -7.235  28.781  1.00  0.00      LIG  
ATOM   4262 H38  LIG     1       2.264  -5.713  29.527  1.00  0.00      LIG  
ATOM   4263 H39  LIG     1       1.243  -8.137  27.073  1.00  0.00      LIG  
ATOM   4264 H40  LIG     1       1.856  -8.816  24.901  1.00  0.00      LIG  
ATOM   4265 H41  LIG     1      -0.997  -7.477  26.194  1.00  0.00      LIG  
ATOM   4266 H42  LIG     1       0.395  -5.962  23.889  1.00  0.00      LIG  
ATOM   4267 H43  LIG     1      -1.215  -6.716  23.958  1.00  0.00      LIG  
ATOM   4268 H44  LIG     1      -0.413  -6.424  22.409  1.00  0.00      LIG  
ATOM   4269 H45  LIG     1      -0.509  -9.955  23.025  1.00  0.00      LIG  
ATOM   4270 H46  LIG     1      -0.781  -8.657  21.850  1.00  0.00      LIG  
ATOM   4271 H47  LIG     1      -1.712  -8.695  23.335  1.00  0.00      LIG  
ATOM   4272 H48  LIG     1       1.857  -8.972  22.763  1.00  0.00      LIG  
ATOM   4273 H49  LIG     1      -0.844 -11.838  26.661  1.00  0.00      LIG  
ATOM   4274 H50  LIG     1      -1.508 -11.855  24.990  1.00  0.00      LIG  
ATOM   4275 H51  LIG     1      -2.524 -11.356  26.364  1.00  0.00      LIG  
TER
REMARK  Energy: 94.7235
REMARK  SimpleFitness: 94.7235
REMARK  FullFitness: -785.9837
REMARK  InterFull: -32.0197
REMARK  IntraFull: 137.44
REMARK  solvFull: -1089.12
REMARK  surfFull: 197.716
REMARK  extraFull: 0.0
REMARK  deltaGcompsolvpol: -1089.12
REMARK  deltaGcompsolvnonpol: 197.716
REMARK  deltaGprotsolvpol: -1109.66
REMARK  deltaGprotsolvnonpol: 196.383
REMARK  deltaGligsolvpol: -12.3593
REMARK  deltaGligsolvnonpol: 16.1343
REMARK  deltaGvdw: -32.0197
REMARK  deltaGelec: 0.0
REMARK  deltaG: -6.405826
REMARK  Cluster: 3
REMARK  ClusterRank: 7
ATOM   4186 O    LIG     1       1.907  -1.477  23.825  1.00  0.00      LIG  
ATOM   4187 O1   LIG     1       0.426   4.330  26.753  1.00  0.00      LIG  
ATOM   4188 O2   LIG     1      -0.289  -6.920  26.565  1.00  0.00      LIG  
ATOM   4189 O3   LIG     1       0.234  -9.799  25.436  1.00  0.00      LIG  
ATOM   4190 O4   LIG     1       1.483  -8.076  22.728  1.00  0.00      LIG  
ATOM   4191 O5   LIG     1      -1.899  -8.985  25.736  1.00  0.00      LIG  
ATOM   4192 C    LIG     1       3.404  -0.823  27.214  1.00  0.00      LIG  
ATOM   4193 C1   LIG     1       3.045  -0.473  25.755  1.00  0.00      LIG  
ATOM   4194 C2   LIG     1       2.606   1.016  25.448  1.00  0.00      LIG  
ATOM   4195 C3   LIG     1       4.143  -2.200  27.271  1.00  0.00      LIG  
ATOM   4196 C4   LIG     1       3.300   2.106  26.334  1.00  0.00      LIG  
ATOM   4197 C5   LIG     1       4.299   0.278  27.741  1.00  0.00      LIG  
ATOM   4198 C6   LIG     1       2.132  -1.603  25.223  1.00  0.00      LIG  
ATOM   4199 C7   LIG     1       3.607   1.617  27.743  1.00  0.00      LIG  
ATOM   4200 C8   LIG     1       3.318  -3.313  26.698  1.00  0.00      LIG  
ATOM   4201 C9   LIG     1       2.634   3.525  26.375  1.00  0.00      LIG  
ATOM   4202 C10  LIG     1       1.077   1.160  25.451  1.00  0.00      LIG  
ATOM   4203 C11  LIG     1       4.426  -2.715  28.673  1.00  0.00      LIG  
ATOM   4204 C12  LIG     1       2.699  -3.015  25.385  1.00  0.00      LIG  
ATOM   4205 C13  LIG     1       2.160  -0.875  28.113  1.00  0.00      LIG  
ATOM   4206 C14  LIG     1       3.095   1.311  24.024  1.00  0.00      LIG  
ATOM   4207 C15  LIG     1       3.317  -4.448  27.444  1.00  0.00      LIG  
ATOM   4208 C16  LIG     1       5.504  -2.168  26.573  1.00  0.00      LIG  
ATOM   4209 C17  LIG     1       4.233  -4.204  28.591  1.00  0.00      LIG  
ATOM   4210 C18  LIG     1       0.583   2.565  25.212  1.00  0.00      LIG  
ATOM   4211 C19  LIG     1       1.133   3.461  26.263  1.00  0.00      LIG  
ATOM   4212 C20  LIG     1       3.159   4.440  25.271  1.00  0.00      LIG  
ATOM   4213 C21  LIG     1       2.927   4.306  27.657  1.00  0.00      LIG  
ATOM   4214 C22  LIG     1       2.718  -5.864  27.353  1.00  0.00      LIG  
ATOM   4215 C23  LIG     1       2.011  -6.381  26.056  1.00  0.00      LIG  
ATOM   4216 C24  LIG     1       1.895  -6.158  28.600  1.00  0.00      LIG  
ATOM   4217 C25  LIG     1       0.959  -7.518  26.220  1.00  0.00      LIG  
ATOM   4218 C26  LIG     1       0.810  -8.522  25.028  1.00  0.00      LIG  
ATOM   4219 C27  LIG     1       0.351  -8.067  23.588  1.00  0.00      LIG  
ATOM   4220 C28  LIG     1      -0.249  -6.715  23.451  1.00  0.00      LIG  
ATOM   4221 C29  LIG     1      -0.723  -8.893  22.917  1.00  0.00      LIG  
ATOM   4222 C30  LIG     1      -1.100  -9.901  25.756  1.00  0.00      LIG  
ATOM   4223 C31  LIG     1      -1.509 -11.336  25.952  1.00  0.00      LIG  
ATOM   4224 H    LIG     1       3.962  -0.557  25.176  1.00  0.00      LIG  
ATOM   4225 H1   LIG     1       4.293   2.256  25.898  1.00  0.00      LIG  
ATOM   4226 H2   LIG     1       5.198   0.378  27.128  1.00  0.00      LIG  
ATOM   4227 H3   LIG     1       4.620   0.037  28.758  1.00  0.00      LIG  
ATOM   4228 H4   LIG     1       1.154  -1.564  25.709  1.00  0.00      LIG  
ATOM   4229 H5   LIG     1       2.707   1.620  28.360  1.00  0.00      LIG  
ATOM   4230 H6   LIG     1       4.322   2.287  28.227  1.00  0.00      LIG  
ATOM   4231 H7   LIG     1       0.657   0.817  26.397  1.00  0.00      LIG  
ATOM   4232 H8   LIG     1       0.639   0.536  24.670  1.00  0.00      LIG  
ATOM   4233 H9   LIG     1       3.744  -2.324  29.428  1.00  0.00      LIG  
ATOM   4234 H10  LIG     1       5.439  -2.482  29.015  1.00  0.00      LIG  
ATOM   4235 H11  LIG     1       3.452  -3.189  24.614  1.00  0.00      LIG  
ATOM   4236 H12  LIG     1       1.893  -3.713  25.173  1.00  0.00      LIG  
ATOM   4237 H13  LIG     1       1.464  -0.061  27.931  1.00  0.00      LIG  
ATOM   4238 H14  LIG     1       2.453  -0.789  29.159  1.00  0.00      LIG  
ATOM   4239 H15  LIG     1       1.594  -1.798  28.006  1.00  0.00      LIG  
ATOM   4240 H16  LIG     1       2.675   0.642  23.276  1.00  0.00      LIG  
ATOM   4241 H17  LIG     1       4.183   1.221  23.975  1.00  0.00      LIG  
ATOM   4242 H18  LIG     1       2.837   2.310  23.684  1.00  0.00      LIG  
ATOM   4243 H19  LIG     1       5.476  -1.658  25.612  1.00  0.00      LIG  
ATOM   4244 H20  LIG     1       5.876  -3.175  26.371  1.00  0.00      LIG  
ATOM   4245 H21  LIG     1       6.255  -1.665  27.189  1.00  0.00      LIG  
ATOM   4246 H22  LIG     1       3.866  -4.562  29.554  1.00  0.00      LIG  
ATOM   4247 H23  LIG     1       5.192  -4.679  28.378  1.00  0.00      LIG  
ATOM   4248 H24  LIG     1      -0.507   2.581  25.300  1.00  0.00      LIG  
ATOM   4249 H25  LIG     1       0.852   2.942  24.222  1.00  0.00      LIG  
ATOM   4250 H26  LIG     1       2.848   5.473  25.452  1.00  0.00      LIG  
ATOM   4251 H27  LIG     1       2.790   4.184  24.277  1.00  0.00      LIG  
ATOM   4252 H28  LIG     1       4.252   4.422  25.254  1.00  0.00      LIG  
ATOM   4253 H29  LIG     1       4.005   4.374  27.828  1.00  0.00      LIG  
ATOM   4254 H30  LIG     1       2.447   3.864  28.538  1.00  0.00      LIG  
ATOM   4255 H31  LIG     1       2.557   5.334  27.588  1.00  0.00      LIG  
ATOM   4256 H32  LIG     1       3.577  -6.521  27.478  1.00  0.00      LIG  
ATOM   4257 H33  LIG     1       2.781  -1.494  23.402  1.00  0.00      LIG  
ATOM   4258 H34  LIG     1       2.788  -6.728  25.369  1.00  0.00      LIG  
ATOM   4259 H35  LIG     1       1.506  -5.546  25.575  1.00  0.00      LIG  
ATOM   4260 H36  LIG     1       0.868  -5.818  28.468  1.00  0.00      LIG  
ATOM   4261 H37  LIG     1       1.882  -7.235  28.781  1.00  0.00      LIG  
ATOM   4262 H38  LIG     1       2.264  -5.713  29.527  1.00  0.00      LIG  
ATOM   4263 H39  LIG     1       1.243  -8.137  27.073  1.00  0.00      LIG  
ATOM   4264 H40  LIG     1       1.856  -8.816  24.901  1.00  0.00      LIG  
ATOM   4265 H41  LIG     1      -0.997  -7.477  26.194  1.00  0.00      LIG  
ATOM   4266 H42  LIG     1       0.395  -5.962  23.889  1.00  0.00      LIG  
ATOM   4267 H43  LIG     1      -1.215  -6.716  23.958  1.00  0.00      LIG  
ATOM   4268 H44  LIG     1      -0.413  -6.424  22.409  1.00  0.00      LIG  
ATOM   4269 H45  LIG     1      -0.509  -9.955  23.025  1.00  0.00      LIG  
ATOM   4270 H46  LIG     1      -0.781  -8.657  21.850  1.00  0.00      LIG  
ATOM   4271 H47  LIG     1      -1.712  -8.695  23.335  1.00  0.00      LIG  
ATOM   4272 H48  LIG     1       1.857  -8.972  22.763  1.00  0.00      LIG  
ATOM   4273 H49  LIG     1      -0.844 -11.838  26.661  1.00  0.00      LIG  
ATOM   4274 H50  LIG     1      -1.508 -11.855  24.990  1.00  0.00      LIG  
ATOM   4275 H51  LIG     1      -2.524 -11.356  26.364  1.00  0.00      LIG  
TER
REMARK  Energy: 88.863
REMARK  SimpleFitness: 88.863
REMARK  FullFitness: -789.8413
REMARK  InterFull: -29.2963
REMARK  IntraFull: 134.646
REMARK  solvFull: -1092.83
REMARK  surfFull: 197.639
REMARK  extraFull: 0.0
REMARK  deltaGcompsolvpol: -1092.83
REMARK  deltaGcompsolvnonpol: 197.639
REMARK  deltaGprotsolvpol: -1109.66
REMARK  deltaGprotsolvnonpol: 196.383
REMARK  deltaGligsolvpol: -14.7629
REMARK  deltaGligsolvnonpol: 16.5574
REMARK  deltaGvdw: -29.2963
REMARK  deltaGelec: 0.0
REMARK  deltaG: -6.2754507
REMARK  Cluster: 4
REMARK  ClusterRank: 0
ATOM   4186 O    LIG     1       1.590  -0.629  24.088  1.00  0.00      LIG  
ATOM   4187 O1   LIG     1      -1.066   3.441  28.865  1.00  0.00      LIG  
ATOM   4188 O2   LIG     1       2.656  -7.617  26.705  1.00  0.00      LIG  
ATOM   4189 O3   LIG     1       1.406  -7.867  23.635  1.00  0.00      LIG  
ATOM   4190 O4   LIG     1      -1.265  -7.674  24.959  1.00  0.00      LIG  
ATOM   4191 O5   LIG     1       1.581  -7.780  21.364  1.00  0.00      LIG  
ATOM   4192 C    LIG     1       3.324  -0.105  27.398  1.00  0.00      LIG  
ATOM   4193 C1   LIG     1       2.568   0.330  26.125  1.00  0.00      LIG  
ATOM   4194 C2   LIG     1       1.596   1.564  26.282  1.00  0.00      LIG  
ATOM   4195 C3   LIG     1       4.401  -1.176  27.039  1.00  0.00      LIG  
ATOM   4196 C4   LIG     1       2.112   2.687  27.248  1.00  0.00      LIG  
ATOM   4197 C5   LIG     1       3.989   1.140  27.949  1.00  0.00      LIG  
ATOM   4198 C6   LIG     1       1.979  -0.925  25.422  1.00  0.00      LIG  
ATOM   4199 C7   LIG     1       2.989   2.174  28.386  1.00  0.00      LIG  
ATOM   4200 C8   LIG     1       3.709  -2.381  26.507  1.00  0.00      LIG  
ATOM   4201 C9   LIG     1       1.053   3.700  27.805  1.00  0.00      LIG  
ATOM   4202 C10  LIG     1       0.169   1.107  26.617  1.00  0.00      LIG  
ATOM   4203 C11  LIG     1       5.172  -1.736  28.223  1.00  0.00      LIG  
ATOM   4204 C12  LIG     1       2.930  -2.110  25.269  1.00  0.00      LIG  
ATOM   4205 C13  LIG     1       2.377  -0.675  28.472  1.00  0.00      LIG  
ATOM   4206 C14  LIG     1       1.519   2.229  24.904  1.00  0.00      LIG  
ATOM   4207 C15  LIG     1       3.857  -3.475  27.279  1.00  0.00      LIG  
ATOM   4208 C16  LIG     1       5.477  -0.683  26.066  1.00  0.00      LIG  
ATOM   4209 C17  LIG     1       4.645  -3.125  28.486  1.00  0.00      LIG  
ATOM   4210 C18  LIG     1      -0.800   2.233  26.866  1.00  0.00      LIG  
ATOM   4211 C19  LIG     1      -0.296   3.057  27.997  1.00  0.00      LIG  
ATOM   4212 C20  LIG     1       0.879   4.913  26.896  1.00  0.00      LIG  
ATOM   4213 C21  LIG     1       1.434   4.319  29.152  1.00  0.00      LIG  
ATOM   4214 C22  LIG     1       3.390  -4.919  27.218  1.00  0.00      LIG  
ATOM   4215 C23  LIG     1       2.608  -5.325  25.953  1.00  0.00      LIG  
ATOM   4216 C24  LIG     1       2.673  -5.243  28.531  1.00  0.00      LIG  
ATOM   4217 C25  LIG     1       2.434  -6.806  25.577  1.00  0.00      LIG  
ATOM   4218 C26  LIG     1       1.092  -7.096  24.825  1.00  0.00      LIG  
ATOM   4219 C27  LIG     1      -0.018  -7.817  25.629  1.00  0.00      LIG  
ATOM   4220 C28  LIG     1      -0.240  -7.154  26.968  1.00  0.00      LIG  
ATOM   4221 C29  LIG     1       0.199  -9.318  25.769  1.00  0.00      LIG  
ATOM   4222 C30  LIG     1       0.955  -7.507  22.374  1.00  0.00      LIG  
ATOM   4223 C31  LIG     1      -0.374  -6.816  22.247  1.00  0.00      LIG  
ATOM   4224 H    LIG     1       3.328   0.714  25.444  1.00  0.00      LIG  
ATOM   4225 H1   LIG     1       2.806   3.282  26.648  1.00  0.00      LIG  
ATOM   4226 H2   LIG     1       4.634   1.596  27.193  1.00  0.00      LIG  
ATOM   4227 H3   LIG     1       4.619   0.895  28.807  1.00  0.00      LIG  
ATOM   4228 H4   LIG     1       1.094  -1.280  25.957  1.00  0.00      LIG  
ATOM   4229 H5   LIG     1       2.382   1.806  29.215  1.00  0.00      LIG  
ATOM   4230 H6   LIG     1       3.586   2.997  28.785  1.00  0.00      LIG  
ATOM   4231 H7   LIG     1       0.164   0.460  27.493  1.00  0.00      LIG  
ATOM   4232 H8   LIG     1      -0.235   0.510  25.798  1.00  0.00      LIG  
ATOM   4233 H9   LIG     1       5.098  -1.108  29.108  1.00  0.00      LIG  
ATOM   4234 H10  LIG     1       6.238  -1.809  27.989  1.00  0.00      LIG  
ATOM   4235 H11  LIG     1       3.624  -1.930  24.444  1.00  0.00      LIG  
ATOM   4236 H12  LIG     1       2.337  -2.967  24.953  1.00  0.00      LIG  
ATOM   4237 H13  LIG     1       1.589   0.011  28.771  1.00  0.00      LIG  
ATOM   4238 H14  LIG     1       2.928  -0.908  29.383  1.00  0.00      LIG  
ATOM   4239 H15  LIG     1       1.871  -1.585  28.147  1.00  0.00      LIG  
ATOM   4240 H16  LIG     1       0.948   1.632  24.193  1.00  0.00      LIG  
ATOM   4241 H17  LIG     1       2.519   2.393  24.494  1.00  0.00      LIG  
ATOM   4242 H18  LIG     1       1.022   3.192  24.923  1.00  0.00      LIG  
ATOM   4243 H19  LIG     1       5.069  -0.298  25.129  1.00  0.00      LIG  
ATOM   4244 H20  LIG     1       6.160  -1.498  25.804  1.00  0.00      LIG  
ATOM   4245 H21  LIG     1       6.085   0.103  26.519  1.00  0.00      LIG  
ATOM   4246 H22  LIG     1       4.013  -3.107  29.379  1.00  0.00      LIG  
ATOM   4247 H23  LIG     1       5.455  -3.832  28.656  1.00  0.00      LIG  
ATOM   4248 H24  LIG     1      -1.770   1.819  27.155  1.00  0.00      LIG  
ATOM   4249 H25  LIG     1      -0.946   2.863  25.986  1.00  0.00      LIG  
ATOM   4250 H26  LIG     1       0.307   5.696  27.403  1.00  0.00      LIG  
ATOM   4251 H27  LIG     1       0.334   4.690  25.978  1.00  0.00      LIG  
ATOM   4252 H28  LIG     1       1.852   5.332  26.629  1.00  0.00      LIG  
ATOM   4253 H29  LIG     1       2.422   4.784  29.101  1.00  0.00      LIG  
ATOM   4254 H30  LIG     1       1.420   3.594  29.971  1.00  0.00      LIG  
ATOM   4255 H31  LIG     1       0.732   5.111  29.432  1.00  0.00      LIG  
ATOM   4256 H32  LIG     1       4.305  -5.503  27.217  1.00  0.00      LIG  
ATOM   4257 H33  LIG     1       2.358  -0.207  23.665  1.00  0.00      LIG  
ATOM   4258 H34  LIG     1       3.143  -4.882  25.117  1.00  0.00      LIG  
ATOM   4259 H35  LIG     1       1.633  -4.852  25.936  1.00  0.00      LIG  
ATOM   4260 H36  LIG     1       2.065  -4.411  28.896  1.00  0.00      LIG  
ATOM   4261 H37  LIG     1       2.015  -6.107  28.449  1.00  0.00      LIG  
ATOM   4262 H38  LIG     1       3.403  -5.471  29.312  1.00  0.00      LIG  
ATOM   4263 H39  LIG     1       3.261  -7.057  24.915  1.00  0.00      LIG  
ATOM   4264 H40  LIG     1       0.718  -6.123  24.513  1.00  0.00      LIG  
ATOM   4265 H41  LIG     1       2.498  -8.539  26.436  1.00  0.00      LIG  
ATOM   4266 H42  LIG     1      -1.250  -7.321  27.322  1.00  0.00      LIG  
ATOM   4267 H43  LIG     1      -0.130  -6.077  26.881  1.00  0.00      LIG  
ATOM   4268 H44  LIG     1       0.457  -7.513  27.724  1.00  0.00      LIG  
ATOM   4269 H45  LIG     1       0.296  -9.799  24.792  1.00  0.00      LIG  
ATOM   4270 H46  LIG     1       1.086  -9.545  26.360  1.00  0.00      LIG  
ATOM   4271 H47  LIG     1      -0.662  -9.786  26.251  1.00  0.00      LIG  
ATOM   4272 H48  LIG     1      -1.469  -6.721  24.960  1.00  0.00      LIG  
ATOM   4273 H49  LIG     1      -0.425  -5.919  22.864  1.00  0.00      LIG  
ATOM   4274 H50  LIG     1      -1.181  -7.515  22.477  1.00  0.00      LIG  
ATOM   4275 H51  LIG     1      -0.486  -6.498  21.207  1.00  0.00      LIG  
TER
REMARK  Energy: 88.863
REMARK  SimpleFitness: 88.863
REMARK  FullFitness: -789.8413
REMARK  InterFull: -29.2963
REMARK  IntraFull: 134.646
REMARK  solvFull: -1092.83
REMARK  surfFull: 197.639
REMARK  extraFull: 0.0
REMARK  deltaGcompsolvpol: -1092.83
REMARK  deltaGcompsolvnonpol: 197.639
REMARK  deltaGprotsolvpol: -1109.66
REMARK  deltaGprotsolvnonpol: 196.383
REMARK  deltaGligsolvpol: -14.7629
REMARK  deltaGligsolvnonpol: 16.5574
REMARK  deltaGvdw: -29.2963
REMARK  deltaGelec: 0.0
REMARK  deltaG: -6.2754507
REMARK  Cluster: 4
REMARK  ClusterRank: 1
ATOM   4186 O    LIG     1       1.590  -0.629  24.088  1.00  0.00      LIG  
ATOM   4187 O1   LIG     1      -1.066   3.441  28.865  1.00  0.00      LIG  
ATOM   4188 O2   LIG     1       2.656  -7.617  26.705  1.00  0.00      LIG  
ATOM   4189 O3   LIG     1       1.406  -7.867  23.635  1.00  0.00      LIG  
ATOM   4190 O4   LIG     1      -1.265  -7.674  24.959  1.00  0.00      LIG  
ATOM   4191 O5   LIG     1       1.581  -7.780  21.364  1.00  0.00      LIG  
ATOM   4192 C    LIG     1       3.324  -0.105  27.398  1.00  0.00      LIG  
ATOM   4193 C1   LIG     1       2.568   0.330  26.125  1.00  0.00      LIG  
ATOM   4194 C2   LIG     1       1.596   1.564  26.282  1.00  0.00      LIG  
ATOM   4195 C3   LIG     1       4.401  -1.176  27.039  1.00  0.00      LIG  
ATOM   4196 C4   LIG     1       2.112   2.687  27.248  1.00  0.00      LIG  
ATOM   4197 C5   LIG     1       3.989   1.140  27.949  1.00  0.00      LIG  
ATOM   4198 C6   LIG     1       1.979  -0.925  25.422  1.00  0.00      LIG  
ATOM   4199 C7   LIG     1       2.989   2.174  28.386  1.00  0.00      LIG  
ATOM   4200 C8   LIG     1       3.709  -2.381  26.507  1.00  0.00      LIG  
ATOM   4201 C9   LIG     1       1.053   3.700  27.805  1.00  0.00      LIG  
ATOM   4202 C10  LIG     1       0.169   1.107  26.617  1.00  0.00      LIG  
ATOM   4203 C11  LIG     1       5.172  -1.736  28.223  1.00  0.00      LIG  
ATOM   4204 C12  LIG     1       2.930  -2.110  25.269  1.00  0.00      LIG  
ATOM   4205 C13  LIG     1       2.377  -0.675  28.472  1.00  0.00      LIG  
ATOM   4206 C14  LIG     1       1.519   2.229  24.904  1.00  0.00      LIG  
ATOM   4207 C15  LIG     1       3.857  -3.475  27.279  1.00  0.00      LIG  
ATOM   4208 C16  LIG     1       5.477  -0.683  26.066  1.00  0.00      LIG  
ATOM   4209 C17  LIG     1       4.645  -3.125  28.486  1.00  0.00      LIG  
ATOM   4210 C18  LIG     1      -0.800   2.233  26.866  1.00  0.00      LIG  
ATOM   4211 C19  LIG     1      -0.296   3.057  27.997  1.00  0.00      LIG  
ATOM   4212 C20  LIG     1       0.879   4.913  26.896  1.00  0.00      LIG  
ATOM   4213 C21  LIG     1       1.434   4.319  29.152  1.00  0.00      LIG  
ATOM   4214 C22  LIG     1       3.390  -4.919  27.218  1.00  0.00      LIG  
ATOM   4215 C23  LIG     1       2.608  -5.325  25.953  1.00  0.00      LIG  
ATOM   4216 C24  LIG     1       2.673  -5.243  28.531  1.00  0.00      LIG  
ATOM   4217 C25  LIG     1       2.434  -6.806  25.577  1.00  0.00      LIG  
ATOM   4218 C26  LIG     1       1.092  -7.096  24.825  1.00  0.00      LIG  
ATOM   4219 C27  LIG     1      -0.018  -7.817  25.629  1.00  0.00      LIG  
ATOM   4220 C28  LIG     1      -0.240  -7.154  26.968  1.00  0.00      LIG  
ATOM   4221 C29  LIG     1       0.199  -9.318  25.769  1.00  0.00      LIG  
ATOM   4222 C30  LIG     1       0.955  -7.507  22.374  1.00  0.00      LIG  
ATOM   4223 C31  LIG     1      -0.374  -6.816  22.247  1.00  0.00      LIG  
ATOM   4224 H    LIG     1       3.328   0.714  25.444  1.00  0.00      LIG  
ATOM   4225 H1   LIG     1       2.806   3.282  26.648  1.00  0.00      LIG  
ATOM   4226 H2   LIG     1       4.634   1.596  27.193  1.00  0.00      LIG  
ATOM   4227 H3   LIG     1       4.619   0.895  28.807  1.00  0.00      LIG  
ATOM   4228 H4   LIG     1       1.094  -1.280  25.957  1.00  0.00      LIG  
ATOM   4229 H5   LIG     1       2.382   1.806  29.215  1.00  0.00      LIG  
ATOM   4230 H6   LIG     1       3.586   2.997  28.785  1.00  0.00      LIG  
ATOM   4231 H7   LIG     1       0.164   0.460  27.493  1.00  0.00      LIG  
ATOM   4232 H8   LIG     1      -0.235   0.510  25.798  1.00  0.00      LIG  
ATOM   4233 H9   LIG     1       5.098  -1.108  29.108  1.00  0.00      LIG  
ATOM   4234 H10  LIG     1       6.238  -1.809  27.989  1.00  0.00      LIG  
ATOM   4235 H11  LIG     1       3.624  -1.930  24.444  1.00  0.00      LIG  
ATOM   4236 H12  LIG     1       2.337  -2.967  24.953  1.00  0.00      LIG  
ATOM   4237 H13  LIG     1       1.589   0.011  28.771  1.00  0.00      LIG  
ATOM   4238 H14  LIG     1       2.928  -0.908  29.383  1.00  0.00      LIG  
ATOM   4239 H15  LIG     1       1.871  -1.585  28.147  1.00  0.00      LIG  
ATOM   4240 H16  LIG     1       0.948   1.632  24.193  1.00  0.00      LIG  
ATOM   4241 H17  LIG     1       2.519   2.393  24.494  1.00  0.00      LIG  
ATOM   4242 H18  LIG     1       1.022   3.192  24.923  1.00  0.00      LIG  
ATOM   4243 H19  LIG     1       5.069  -0.298  25.129  1.00  0.00      LIG  
ATOM   4244 H20  LIG     1       6.160  -1.498  25.804  1.00  0.00      LIG  
ATOM   4245 H21  LIG     1       6.085   0.103  26.519  1.00  0.00      LIG  
ATOM   4246 H22  LIG     1       4.013  -3.107  29.379  1.00  0.00      LIG  
ATOM   4247 H23  LIG     1       5.455  -3.832  28.656  1.00  0.00      LIG  
ATOM   4248 H24  LIG     1      -1.770   1.819  27.155  1.00  0.00      LIG  
ATOM   4249 H25  LIG     1      -0.946   2.863  25.986  1.00  0.00      LIG  
ATOM   4250 H26  LIG     1       0.307   5.696  27.403  1.00  0.00      LIG  
ATOM   4251 H27  LIG     1       0.334   4.690  25.978  1.00  0.00      LIG  
ATOM   4252 H28  LIG     1       1.852   5.332  26.629  1.00  0.00      LIG  
ATOM   4253 H29  LIG     1       2.422   4.784  29.101  1.00  0.00      LIG  
ATOM   4254 H30  LIG     1       1.420   3.594  29.971  1.00  0.00      LIG  
ATOM   4255 H31  LIG     1       0.732   5.111  29.432  1.00  0.00      LIG  
ATOM   4256 H32  LIG     1       4.305  -5.503  27.217  1.00  0.00      LIG  
ATOM   4257 H33  LIG     1       2.358  -0.207  23.665  1.00  0.00      LIG  
ATOM   4258 H34  LIG     1       3.143  -4.882  25.117  1.00  0.00      LIG  
ATOM   4259 H35  LIG     1       1.633  -4.852  25.936  1.00  0.00      LIG  
ATOM   4260 H36  LIG     1       2.065  -4.411  28.896  1.00  0.00      LIG  
ATOM   4261 H37  LIG     1       2.015  -6.107  28.449  1.00  0.00      LIG  
ATOM   4262 H38  LIG     1       3.403  -5.471  29.312  1.00  0.00      LIG  
ATOM   4263 H39  LIG     1       3.261  -7.057  24.915  1.00  0.00      LIG  
ATOM   4264 H40  LIG     1       0.718  -6.123  24.513  1.00  0.00      LIG  
ATOM   4265 H41  LIG     1       2.498  -8.539  26.436  1.00  0.00      LIG  
ATOM   4266 H42  LIG     1      -1.250  -7.321  27.322  1.00  0.00      LIG  
ATOM   4267 H43  LIG     1      -0.130  -6.077  26.881  1.00  0.00      LIG  
ATOM   4268 H44  LIG     1       0.457  -7.513  27.724  1.00  0.00      LIG  
ATOM   4269 H45  LIG     1       0.296  -9.799  24.792  1.00  0.00      LIG  
ATOM   4270 H46  LIG     1       1.086  -9.545  26.360  1.00  0.00      LIG  
ATOM   4271 H47  LIG     1      -0.662  -9.786  26.251  1.00  0.00      LIG  
ATOM   4272 H48  LIG     1      -1.469  -6.721  24.960  1.00  0.00      LIG  
ATOM   4273 H49  LIG     1      -0.425  -5.919  22.864  1.00  0.00      LIG  
ATOM   4274 H50  LIG     1      -1.181  -7.515  22.477  1.00  0.00      LIG  
ATOM   4275 H51  LIG     1      -0.486  -6.498  21.207  1.00  0.00      LIG  
TER
REMARK  Energy: 94.0252
REMARK  SimpleFitness: 94.0252
REMARK  FullFitness: -785.9103
REMARK  InterFull: -27.6672
REMARK  IntraFull: 132.408
REMARK  solvFull: -1088.3
REMARK  surfFull: 197.649
REMARK  extraFull: 0.0
REMARK  deltaGcompsolvpol: -1088.3
REMARK  deltaGcompsolvnonpol: 197.649
REMARK  deltaGprotsolvpol: -1109.66
REMARK  deltaGprotsolvnonpol: 196.383
REMARK  deltaGligsolvpol: -12.7688
REMARK  deltaGligsolvnonpol: 16.3745
REMARK  deltaGvdw: -27.6672
REMARK  deltaGelec: 0.0
REMARK  deltaG: -5.9478993
REMARK  Cluster: 4
REMARK  ClusterRank: 2
ATOM   4186 O    LIG     1       1.596  -0.615  24.101  1.00  0.00      LIG  
ATOM   4187 O1   LIG     1      -1.053   3.409  28.897  1.00  0.00      LIG  
ATOM   4188 O2   LIG     1       2.703  -7.651  26.471  1.00  0.00      LIG  
ATOM   4189 O3   LIG     1       0.956  -7.554  23.511  1.00  0.00      LIG  
ATOM   4190 O4   LIG     1      -1.394  -7.522  25.143  1.00  0.00      LIG  
ATOM   4191 O5   LIG     1      -0.338  -5.827  22.655  1.00  0.00      LIG  
ATOM   4192 C    LIG     1       3.332  -0.112  27.420  1.00  0.00      LIG  
ATOM   4193 C1   LIG     1       2.587   0.333  26.143  1.00  0.00      LIG  
ATOM   4194 C2   LIG     1       1.616   1.567  26.301  1.00  0.00      LIG  
ATOM   4195 C3   LIG     1       4.412  -1.181  27.061  1.00  0.00      LIG  
ATOM   4196 C4   LIG     1       2.125   2.682  27.280  1.00  0.00      LIG  
ATOM   4197 C5   LIG     1       3.992   1.128  27.989  1.00  0.00      LIG  
ATOM   4198 C6   LIG     1       2.002  -0.918  25.429  1.00  0.00      LIG  
ATOM   4199 C7   LIG     1       2.987   2.160  28.423  1.00  0.00      LIG  
ATOM   4200 C8   LIG     1       3.728  -2.381  26.504  1.00  0.00      LIG  
ATOM   4201 C9   LIG     1       1.062   3.692  27.833  1.00  0.00      LIG  
ATOM   4202 C10  LIG     1       0.187   1.107  26.621  1.00  0.00      LIG  
ATOM   4203 C11  LIG     1       5.169  -1.757  28.245  1.00  0.00      LIG  
ATOM   4204 C12  LIG     1       2.970  -2.086  25.257  1.00  0.00      LIG  
ATOM   4205 C13  LIG     1       2.378  -0.692  28.480  1.00  0.00      LIG  
ATOM   4206 C14  LIG     1       1.553   2.243  24.928  1.00  0.00      LIG  
ATOM   4207 C15  LIG     1       3.872  -3.487  27.259  1.00  0.00      LIG  
ATOM   4208 C16  LIG     1       5.503  -0.675  26.111  1.00  0.00      LIG  
ATOM   4209 C17  LIG     1       4.639  -3.149  28.483  1.00  0.00      LIG  
ATOM   4210 C18  LIG     1      -0.785   2.228  26.881  1.00  0.00      LIG  
ATOM   4211 C19  LIG     1      -0.283   3.041  28.020  1.00  0.00      LIG  
ATOM   4212 C20  LIG     1       0.884   4.906  26.925  1.00  0.00      LIG  
ATOM   4213 C21  LIG     1       1.438   4.313  29.180  1.00  0.00      LIG  
ATOM   4214 C22  LIG     1       3.434  -4.940  27.155  1.00  0.00      LIG  
ATOM   4215 C23  LIG     1       2.643  -5.302  25.884  1.00  0.00      LIG  
ATOM   4216 C24  LIG     1       2.748  -5.344  28.460  1.00  0.00      LIG  
ATOM   4217 C25  LIG     1       2.381  -6.763  25.434  1.00  0.00      LIG  
ATOM   4218 C26  LIG     1       0.954  -6.952  24.836  1.00  0.00      LIG  
ATOM   4219 C27  LIG     1      -0.086  -7.719  25.683  1.00  0.00      LIG  
ATOM   4220 C28  LIG     1      -0.150  -7.142  27.070  1.00  0.00      LIG  
ATOM   4221 C29  LIG     1       0.129  -9.229  25.696  1.00  0.00      LIG  
ATOM   4222 C30  LIG     1       0.049  -6.984  22.630  1.00  0.00      LIG  
ATOM   4223 C31  LIG     1      -0.684  -7.990  21.821  1.00  0.00      LIG  
ATOM   4224 H    LIG     1       3.353   0.720  25.470  1.00  0.00      LIG  
ATOM   4225 H1   LIG     1       2.826   3.281  26.691  1.00  0.00      LIG  
ATOM   4226 H2   LIG     1       4.646   1.591  27.247  1.00  0.00      LIG  
ATOM   4227 H3   LIG     1       4.611   0.876  28.853  1.00  0.00      LIG  
ATOM   4228 H4   LIG     1       1.125  -1.288  25.967  1.00  0.00      LIG  
ATOM   4229 H5   LIG     1       2.369   1.786  29.242  1.00  0.00      LIG  
ATOM   4230 H6   LIG     1       3.581   2.979  28.836  1.00  0.00      LIG  
ATOM   4231 H7   LIG     1       0.176   0.448  27.487  1.00  0.00      LIG  
ATOM   4232 H8   LIG     1      -0.212   0.522  25.790  1.00  0.00      LIG  
ATOM   4233 H9   LIG     1       5.084  -1.139  29.135  1.00  0.00      LIG  
ATOM   4234 H10  LIG     1       6.238  -1.826  28.023  1.00  0.00      LIG  
ATOM   4235 H11  LIG     1       3.675  -1.870  24.450  1.00  0.00      LIG  
ATOM   4236 H12  LIG     1       2.397  -2.940  24.903  1.00  0.00      LIG  
ATOM   4237 H13  LIG     1       1.586  -0.009  28.778  1.00  0.00      LIG  
ATOM   4238 H14  LIG     1       2.921  -0.932  29.394  1.00  0.00      LIG  
ATOM   4239 H15  LIG     1       1.877  -1.601  28.143  1.00  0.00      LIG  
ATOM   4240 H16  LIG     1       0.994   1.651  24.204  1.00  0.00      LIG  
ATOM   4241 H17  LIG     1       2.557   2.415  24.533  1.00  0.00      LIG  
ATOM   4242 H18  LIG     1       1.051   3.204  24.948  1.00  0.00      LIG  
ATOM   4243 H19  LIG     1       5.109  -0.267  25.178  1.00  0.00      LIG  
ATOM   4244 H20  LIG     1       6.184  -1.487  25.840  1.00  0.00      LIG  
ATOM   4245 H21  LIG     1       6.110   0.098  26.588  1.00  0.00      LIG  
ATOM   4246 H22  LIG     1       3.988  -3.144  29.362  1.00  0.00      LIG  
ATOM   4247 H23  LIG     1       5.447  -3.857  28.660  1.00  0.00      LIG  
ATOM   4248 H24  LIG     1      -1.754   1.809  27.164  1.00  0.00      LIG  
ATOM   4249 H25  LIG     1      -0.931   2.866  26.006  1.00  0.00      LIG  
ATOM   4250 H26  LIG     1       0.315   5.689  27.435  1.00  0.00      LIG  
ATOM   4251 H27  LIG     1       0.333   4.684  26.009  1.00  0.00      LIG  
ATOM   4252 H28  LIG     1       1.856   5.325  26.653  1.00  0.00      LIG  
ATOM   4253 H29  LIG     1       2.425   4.780  29.132  1.00  0.00      LIG  
ATOM   4254 H30  LIG     1       1.424   3.588  30.000  1.00  0.00      LIG  
ATOM   4255 H31  LIG     1       0.733   5.102  29.459  1.00  0.00      LIG  
ATOM   4256 H32  LIG     1       4.365  -5.490  27.116  1.00  0.00      LIG  
ATOM   4257 H33  LIG     1       2.353  -0.176  23.675  1.00  0.00      LIG  
ATOM   4258 H34  LIG     1       3.213  -4.860  25.071  1.00  0.00      LIG  
ATOM   4259 H35  LIG     1       1.705  -4.756  25.880  1.00  0.00      LIG  
ATOM   4260 H36  LIG     1       2.030  -4.595  28.801  1.00  0.00      LIG  
ATOM   4261 H37  LIG     1       2.220  -6.291  28.380  1.00  0.00      LIG  
ATOM   4262 H38  LIG     1       3.485  -5.469  29.258  1.00  0.00      LIG  
ATOM   4263 H39  LIG     1       3.092  -7.004  24.648  1.00  0.00      LIG  
ATOM   4264 H40  LIG     1       0.616  -5.931  24.729  1.00  0.00      LIG  
ATOM   4265 H41  LIG     1       2.455  -8.542  26.171  1.00  0.00      LIG  
ATOM   4266 H42  LIG     1      -1.142  -7.253  27.486  1.00  0.00      LIG  
ATOM   4267 H43  LIG     1       0.039  -6.073  27.043  1.00  0.00      LIG  
ATOM   4268 H44  LIG     1       0.578  -7.605  27.735  1.00  0.00      LIG  
ATOM   4269 H45  LIG     1       0.117  -9.636  24.681  1.00  0.00      LIG  
ATOM   4270 H46  LIG     1       1.072  -9.503  26.170  1.00  0.00      LIG  
ATOM   4271 H47  LIG     1      -0.683  -9.728  26.231  1.00  0.00      LIG  
ATOM   4272 H48  LIG     1      -1.505  -6.559  25.041  1.00  0.00      LIG  
ATOM   4273 H49  LIG     1      -1.719  -7.654  21.717  1.00  0.00      LIG  
ATOM   4274 H50  LIG     1      -0.702  -8.951  22.342  1.00  0.00      LIG  
ATOM   4275 H51  LIG     1      -0.227  -8.066  20.833  1.00  0.00      LIG  
TER
REMARK  Energy: 93.9669
REMARK  SimpleFitness: 93.9669
REMARK  FullFitness: -785.8754
REMARK  InterFull: -27.3234
REMARK  IntraFull: 131.958
REMARK  solvFull: -1088.15
REMARK  surfFull: 197.64
REMARK  extraFull: 0.0
REMARK  deltaGcompsolvpol: -1088.15
REMARK  deltaGcompsolvnonpol: 197.64
REMARK  deltaGprotsolvpol: -1109.66
REMARK  deltaGprotsolvnonpol: 196.383
REMARK  deltaGligsolvpol: -12.763
REMARK  deltaGligsolvnonpol: 16.3726
REMARK  deltaGvdw: -27.3234
REMARK  deltaGelec: 0.0
REMARK  deltaG: -5.907221
REMARK  Cluster: 4
REMARK  ClusterRank: 3
ATOM   4186 O    LIG     1       1.597  -0.618  24.095  1.00  0.00      LIG  
ATOM   4187 O1   LIG     1      -1.077   3.425  28.869  1.00  0.00      LIG  
ATOM   4188 O2   LIG     1       2.695  -7.666  26.452  1.00  0.00      LIG  
ATOM   4189 O3   LIG     1       0.931  -7.550  23.497  1.00  0.00      LIG  
ATOM   4190 O4   LIG     1      -1.405  -7.537  25.134  1.00  0.00      LIG  
ATOM   4191 O5   LIG     1      -0.354  -5.799  22.670  1.00  0.00      LIG  
ATOM   4192 C    LIG     1       3.305  -0.134  27.426  1.00  0.00      LIG  
ATOM   4193 C1   LIG     1       2.572   0.319  26.146  1.00  0.00      LIG  
ATOM   4194 C2   LIG     1       1.608   1.559  26.302  1.00  0.00      LIG  
ATOM   4195 C3   LIG     1       4.383  -1.205  27.072  1.00  0.00      LIG  
ATOM   4196 C4   LIG     1       2.118   2.666  27.290  1.00  0.00      LIG  
ATOM   4197 C5   LIG     1       3.969   1.099  28.005  1.00  0.00      LIG  
ATOM   4198 C6   LIG     1       1.984  -0.927  25.427  1.00  0.00      LIG  
ATOM   4199 C7   LIG     1       2.968   2.133  28.437  1.00  0.00      LIG  
ATOM   4200 C8   LIG     1       3.697  -2.402  26.516  1.00  0.00      LIG  
ATOM   4201 C9   LIG     1       1.060   3.684  27.840  1.00  0.00      LIG  
ATOM   4202 C10  LIG     1       0.172   1.111  26.609  1.00  0.00      LIG  
ATOM   4203 C11  LIG     1       5.133  -1.777  28.262  1.00  0.00      LIG  
ATOM   4204 C12  LIG     1       2.941  -2.106  25.267  1.00  0.00      LIG  
ATOM   4205 C13  LIG     1       2.337  -0.715  28.474  1.00  0.00      LIG  
ATOM   4206 C14  LIG     1       1.558   2.241  24.930  1.00  0.00      LIG  
ATOM   4207 C15  LIG     1       3.844  -3.509  27.270  1.00  0.00      LIG  
ATOM   4208 C16  LIG     1       5.479  -0.706  26.124  1.00  0.00      LIG  
ATOM   4209 C17  LIG     1       4.616  -3.175  28.491  1.00  0.00      LIG  
ATOM   4210 C18  LIG     1      -0.791   2.243  26.856  1.00  0.00      LIG  
ATOM   4211 C19  LIG     1      -0.298   3.051  28.003  1.00  0.00      LIG  
ATOM   4212 C20  LIG     1       0.913   4.909  26.941  1.00  0.00      LIG  
ATOM   4213 C21  LIG     1       1.424   4.285  29.200  1.00  0.00      LIG  
ATOM   4214 C22  LIG     1       3.414  -4.964  27.160  1.00  0.00      LIG  
ATOM   4215 C23  LIG     1       2.626  -5.319  25.885  1.00  0.00      LIG  
ATOM   4216 C24  LIG     1       2.735  -5.379  28.466  1.00  0.00      LIG  
ATOM   4217 C25  LIG     1       2.369  -6.776  25.420  1.00  0.00      LIG  
ATOM   4218 C26  LIG     1       0.940  -6.961  24.829  1.00  0.00      LIG  
ATOM   4219 C27  LIG     1      -0.098  -7.727  25.678  1.00  0.00      LIG  
ATOM   4220 C28  LIG     1      -0.164  -7.141  27.062  1.00  0.00      LIG  
ATOM   4221 C29  LIG     1       0.121  -9.235  25.704  1.00  0.00      LIG  
ATOM   4222 C30  LIG     1       0.034  -6.955  22.622  1.00  0.00      LIG  
ATOM   4223 C31  LIG     1      -0.652  -7.927  21.737  1.00  0.00      LIG  
ATOM   4224 H    LIG     1       3.344   0.704  25.479  1.00  0.00      LIG  
ATOM   4225 H1   LIG     1       2.827   3.262  26.708  1.00  0.00      LIG  
ATOM   4226 H2   LIG     1       4.631   1.561  27.269  1.00  0.00      LIG  
ATOM   4227 H3   LIG     1       4.579   0.840  28.872  1.00  0.00      LIG  
ATOM   4228 H4   LIG     1       1.099  -1.288  25.957  1.00  0.00      LIG  
ATOM   4229 H5   LIG     1       2.342   1.758  29.249  1.00  0.00      LIG  
ATOM   4230 H6   LIG     1       3.564   2.946  28.859  1.00  0.00      LIG  
ATOM   4231 H7   LIG     1       0.148   0.454  27.477  1.00  0.00      LIG  
ATOM   4232 H8   LIG     1      -0.223   0.528  25.776  1.00  0.00      LIG  
ATOM   4233 H9   LIG     1       5.027  -1.165  29.152  1.00  0.00      LIG  
ATOM   4234 H10  LIG     1       6.205  -1.832  28.054  1.00  0.00      LIG  
ATOM   4235 H11  LIG     1       3.650  -1.907  24.459  1.00  0.00      LIG  
ATOM   4236 H12  LIG     1       2.357  -2.956  24.921  1.00  0.00      LIG  
ATOM   4237 H13  LIG     1       1.549  -0.027  28.774  1.00  0.00      LIG  
ATOM   4238 H14  LIG     1       2.873  -0.969  29.389  1.00  0.00      LIG  
ATOM   4239 H15  LIG     1       1.830  -1.616  28.126  1.00  0.00      LIG  
ATOM   4240 H16  LIG     1       1.004   1.653  24.200  1.00  0.00      LIG  
ATOM   4241 H17  LIG     1       2.566   2.411  24.543  1.00  0.00      LIG  
ATOM   4242 H18  LIG     1       1.059   3.203  24.949  1.00  0.00      LIG  
ATOM   4243 H19  LIG     1       5.090  -0.303  25.187  1.00  0.00      LIG  
ATOM   4244 H20  LIG     1       6.160  -1.522  25.863  1.00  0.00      LIG  
ATOM   4245 H21  LIG     1       6.085   0.070  26.600  1.00  0.00      LIG  
ATOM   4246 H22  LIG     1       3.974  -3.183  29.376  1.00  0.00      LIG  
ATOM   4247 H23  LIG     1       5.433  -3.877  28.652  1.00  0.00      LIG  
ATOM   4248 H24  LIG     1      -1.769   1.835  27.126  1.00  0.00      LIG  
ATOM   4249 H25  LIG     1      -0.918   2.884  25.981  1.00  0.00      LIG  
ATOM   4250 H26  LIG     1       0.343   5.694  27.447  1.00  0.00      LIG  
ATOM   4251 H27  LIG     1       0.379   4.702  26.013  1.00  0.00      LIG  
ATOM   4252 H28  LIG     1       1.895   5.320  26.693  1.00  0.00      LIG  
ATOM   4253 H29  LIG     1       2.418   4.739  29.173  1.00  0.00      LIG  
ATOM   4254 H30  LIG     1       1.386   3.552  30.012  1.00  0.00      LIG  
ATOM   4255 H31  LIG     1       0.726   5.082  29.476  1.00  0.00      LIG  
ATOM   4256 H32  LIG     1       4.350  -5.505  27.117  1.00  0.00      LIG  
ATOM   4257 H33  LIG     1       2.365  -0.192  23.678  1.00  0.00      LIG  
ATOM   4258 H34  LIG     1       3.193  -4.867  25.076  1.00  0.00      LIG  
ATOM   4259 H35  LIG     1       1.685  -4.780  25.887  1.00  0.00      LIG  
ATOM   4260 H36  LIG     1       1.999  -4.647  28.804  1.00  0.00      LIG  
ATOM   4261 H37  LIG     1       2.233  -6.341  28.390  1.00  0.00      LIG  
ATOM   4262 H38  LIG     1       3.474  -5.483  29.266  1.00  0.00      LIG  
ATOM   4263 H39  LIG     1       3.077  -7.008  24.630  1.00  0.00      LIG  
ATOM   4264 H40  LIG     1       0.604  -5.939  24.734  1.00  0.00      LIG  
ATOM   4265 H41  LIG     1       2.464  -8.559  26.143  1.00  0.00      LIG  
ATOM   4266 H42  LIG     1      -1.160  -7.238  27.473  1.00  0.00      LIG  
ATOM   4267 H43  LIG     1       0.036  -6.074  27.031  1.00  0.00      LIG  
ATOM   4268 H44  LIG     1       0.556  -7.608  27.733  1.00  0.00      LIG  
ATOM   4269 H45  LIG     1       0.144  -9.647  24.692  1.00  0.00      LIG  
ATOM   4270 H46  LIG     1       1.048  -9.507  26.209  1.00  0.00      LIG  
ATOM   4271 H47  LIG     1      -0.704  -9.735  26.216  1.00  0.00      LIG  
ATOM   4272 H48  LIG     1      -1.520  -6.574  25.036  1.00  0.00      LIG  
ATOM   4273 H49  LIG     1      -1.673  -7.574  21.567  1.00  0.00      LIG  
ATOM   4274 H50  LIG     1      -0.720  -8.898  22.234  1.00  0.00      LIG  
ATOM   4275 H51  LIG     1      -0.124  -7.985  20.782  1.00  0.00      LIG  
TER
REMARK  Energy: 93.9669
REMARK  SimpleFitness: 93.9669
REMARK  FullFitness: -785.8754
REMARK  InterFull: -27.3234
REMARK  IntraFull: 131.958
REMARK  solvFull: -1088.15
REMARK  surfFull: 197.64
REMARK  extraFull: 0.0
REMARK  deltaGcompsolvpol: -1088.15
REMARK  deltaGcompsolvnonpol: 197.64
REMARK  deltaGprotsolvpol: -1109.66
REMARK  deltaGprotsolvnonpol: 196.383
REMARK  deltaGligsolvpol: -12.763
REMARK  deltaGligsolvnonpol: 16.3726
REMARK  deltaGvdw: -27.3234
REMARK  deltaGelec: 0.0
REMARK  deltaG: -5.907221
REMARK  Cluster: 4
REMARK  ClusterRank: 4
ATOM   4186 O    LIG     1       1.597  -0.618  24.095  1.00  0.00      LIG  
ATOM   4187 O1   LIG     1      -1.077   3.425  28.869  1.00  0.00      LIG  
ATOM   4188 O2   LIG     1       2.695  -7.666  26.452  1.00  0.00      LIG  
ATOM   4189 O3   LIG     1       0.931  -7.550  23.497  1.00  0.00      LIG  
ATOM   4190 O4   LIG     1      -1.405  -7.537  25.134  1.00  0.00      LIG  
ATOM   4191 O5   LIG     1      -0.354  -5.799  22.670  1.00  0.00      LIG  
ATOM   4192 C    LIG     1       3.305  -0.134  27.426  1.00  0.00      LIG  
ATOM   4193 C1   LIG     1       2.572   0.319  26.146  1.00  0.00      LIG  
ATOM   4194 C2   LIG     1       1.608   1.559  26.302  1.00  0.00      LIG  
ATOM   4195 C3   LIG     1       4.383  -1.205  27.072  1.00  0.00      LIG  
ATOM   4196 C4   LIG     1       2.118   2.666  27.290  1.00  0.00      LIG  
ATOM   4197 C5   LIG     1       3.969   1.099  28.005  1.00  0.00      LIG  
ATOM   4198 C6   LIG     1       1.984  -0.927  25.427  1.00  0.00      LIG  
ATOM   4199 C7   LIG     1       2.968   2.133  28.437  1.00  0.00      LIG  
ATOM   4200 C8   LIG     1       3.697  -2.402  26.516  1.00  0.00      LIG  
ATOM   4201 C9   LIG     1       1.060   3.684  27.840  1.00  0.00      LIG  
ATOM   4202 C10  LIG     1       0.172   1.111  26.609  1.00  0.00      LIG  
ATOM   4203 C11  LIG     1       5.133  -1.777  28.262  1.00  0.00      LIG  
ATOM   4204 C12  LIG     1       2.941  -2.106  25.267  1.00  0.00      LIG  
ATOM   4205 C13  LIG     1       2.337  -0.715  28.474  1.00  0.00      LIG  
ATOM   4206 C14  LIG     1       1.558   2.241  24.930  1.00  0.00      LIG  
ATOM   4207 C15  LIG     1       3.844  -3.509  27.270  1.00  0.00      LIG  
ATOM   4208 C16  LIG     1       5.479  -0.706  26.124  1.00  0.00      LIG  
ATOM   4209 C17  LIG     1       4.616  -3.175  28.491  1.00  0.00      LIG  
ATOM   4210 C18  LIG     1      -0.791   2.243  26.856  1.00  0.00      LIG  
ATOM   4211 C19  LIG     1      -0.298   3.051  28.003  1.00  0.00      LIG  
ATOM   4212 C20  LIG     1       0.913   4.909  26.941  1.00  0.00      LIG  
ATOM   4213 C21  LIG     1       1.424   4.285  29.200  1.00  0.00      LIG  
ATOM   4214 C22  LIG     1       3.414  -4.964  27.160  1.00  0.00      LIG  
ATOM   4215 C23  LIG     1       2.626  -5.319  25.885  1.00  0.00      LIG  
ATOM   4216 C24  LIG     1       2.735  -5.379  28.466  1.00  0.00      LIG  
ATOM   4217 C25  LIG     1       2.369  -6.776  25.420  1.00  0.00      LIG  
ATOM   4218 C26  LIG     1       0.940  -6.961  24.829  1.00  0.00      LIG  
ATOM   4219 C27  LIG     1      -0.098  -7.727  25.678  1.00  0.00      LIG  
ATOM   4220 C28  LIG     1      -0.164  -7.141  27.062  1.00  0.00      LIG  
ATOM   4221 C29  LIG     1       0.121  -9.235  25.704  1.00  0.00      LIG  
ATOM   4222 C30  LIG     1       0.034  -6.955  22.622  1.00  0.00      LIG  
ATOM   4223 C31  LIG     1      -0.652  -7.927  21.737  1.00  0.00      LIG  
ATOM   4224 H    LIG     1       3.344   0.704  25.479  1.00  0.00      LIG  
ATOM   4225 H1   LIG     1       2.827   3.262  26.708  1.00  0.00      LIG  
ATOM   4226 H2   LIG     1       4.631   1.561  27.269  1.00  0.00      LIG  
ATOM   4227 H3   LIG     1       4.579   0.840  28.872  1.00  0.00      LIG  
ATOM   4228 H4   LIG     1       1.099  -1.288  25.957  1.00  0.00      LIG  
ATOM   4229 H5   LIG     1       2.342   1.758  29.249  1.00  0.00      LIG  
ATOM   4230 H6   LIG     1       3.564   2.946  28.859  1.00  0.00      LIG  
ATOM   4231 H7   LIG     1       0.148   0.454  27.477  1.00  0.00      LIG  
ATOM   4232 H8   LIG     1      -0.223   0.528  25.776  1.00  0.00      LIG  
ATOM   4233 H9   LIG     1       5.027  -1.165  29.152  1.00  0.00      LIG  
ATOM   4234 H10  LIG     1       6.205  -1.832  28.054  1.00  0.00      LIG  
ATOM   4235 H11  LIG     1       3.650  -1.907  24.459  1.00  0.00      LIG  
ATOM   4236 H12  LIG     1       2.357  -2.956  24.921  1.00  0.00      LIG  
ATOM   4237 H13  LIG     1       1.549  -0.027  28.774  1.00  0.00      LIG  
ATOM   4238 H14  LIG     1       2.873  -0.969  29.389  1.00  0.00      LIG  
ATOM   4239 H15  LIG     1       1.830  -1.616  28.126  1.00  0.00      LIG  
ATOM   4240 H16  LIG     1       1.004   1.653  24.200  1.00  0.00      LIG  
ATOM   4241 H17  LIG     1       2.566   2.411  24.543  1.00  0.00      LIG  
ATOM   4242 H18  LIG     1       1.059   3.203  24.949  1.00  0.00      LIG  
ATOM   4243 H19  LIG     1       5.090  -0.303  25.187  1.00  0.00      LIG  
ATOM   4244 H20  LIG     1       6.160  -1.522  25.863  1.00  0.00      LIG  
ATOM   4245 H21  LIG     1       6.085   0.070  26.600  1.00  0.00      LIG  
ATOM   4246 H22  LIG     1       3.974  -3.183  29.376  1.00  0.00      LIG  
ATOM   4247 H23  LIG     1       5.433  -3.877  28.652  1.00  0.00      LIG  
ATOM   4248 H24  LIG     1      -1.769   1.835  27.126  1.00  0.00      LIG  
ATOM   4249 H25  LIG     1      -0.918   2.884  25.981  1.00  0.00      LIG  
ATOM   4250 H26  LIG     1       0.343   5.694  27.447  1.00  0.00      LIG  
ATOM   4251 H27  LIG     1       0.379   4.702  26.013  1.00  0.00      LIG  
ATOM   4252 H28  LIG     1       1.895   5.320  26.693  1.00  0.00      LIG  
ATOM   4253 H29  LIG     1       2.418   4.739  29.173  1.00  0.00      LIG  
ATOM   4254 H30  LIG     1       1.386   3.552  30.012  1.00  0.00      LIG  
ATOM   4255 H31  LIG     1       0.726   5.082  29.476  1.00  0.00      LIG  
ATOM   4256 H32  LIG     1       4.350  -5.505  27.117  1.00  0.00      LIG  
ATOM   4257 H33  LIG     1       2.365  -0.192  23.678  1.00  0.00      LIG  
ATOM   4258 H34  LIG     1       3.193  -4.867  25.076  1.00  0.00      LIG  
ATOM   4259 H35  LIG     1       1.685  -4.780  25.887  1.00  0.00      LIG  
ATOM   4260 H36  LIG     1       1.999  -4.647  28.804  1.00  0.00      LIG  
ATOM   4261 H37  LIG     1       2.233  -6.341  28.390  1.00  0.00      LIG  
ATOM   4262 H38  LIG     1       3.474  -5.483  29.266  1.00  0.00      LIG  
ATOM   4263 H39  LIG     1       3.077  -7.008  24.630  1.00  0.00      LIG  
ATOM   4264 H40  LIG     1       0.604  -5.939  24.734  1.00  0.00      LIG  
ATOM   4265 H41  LIG     1       2.464  -8.559  26.143  1.00  0.00      LIG  
ATOM   4266 H42  LIG     1      -1.160  -7.238  27.473  1.00  0.00      LIG  
ATOM   4267 H43  LIG     1       0.036  -6.074  27.031  1.00  0.00      LIG  
ATOM   4268 H44  LIG     1       0.556  -7.608  27.733  1.00  0.00      LIG  
ATOM   4269 H45  LIG     1       0.144  -9.647  24.692  1.00  0.00      LIG  
ATOM   4270 H46  LIG     1       1.048  -9.507  26.209  1.00  0.00      LIG  
ATOM   4271 H47  LIG     1      -0.704  -9.735  26.216  1.00  0.00      LIG  
ATOM   4272 H48  LIG     1      -1.520  -6.574  25.036  1.00  0.00      LIG  
ATOM   4273 H49  LIG     1      -1.673  -7.574  21.567  1.00  0.00      LIG  
ATOM   4274 H50  LIG     1      -0.720  -8.898  22.234  1.00  0.00      LIG  
ATOM   4275 H51  LIG     1      -0.124  -7.985  20.782  1.00  0.00      LIG  
TER
REMARK  Energy: 156.887
REMARK  SimpleFitness: 156.887
REMARK  FullFitness: -720.79517
REMARK  InterFull: 1.44278
REMARK  IntraFull: 166.36
REMARK  solvFull: -1087.24
REMARK  surfFull: 198.642
REMARK  extraFull: 0.0
REMARK  deltaGcompsolvpol: -1087.24
REMARK  deltaGcompsolvnonpol: 198.642
REMARK  deltaGprotsolvpol: -1109.66
REMARK  deltaGprotsolvnonpol: 196.383
REMARK  deltaGligsolvpol: -13.6216
REMARK  deltaGligsolvnonpol: 16.3898
REMARK  deltaGvdw: 1.44278
REMARK  deltaGelec: 0.0
REMARK  deltaG: -2.9845378
REMARK  Cluster: 4
REMARK  ClusterRank: 5
ATOM   4186 O    LIG     1       1.276   0.018  24.132  1.00  0.00      LIG  
ATOM   4187 O1   LIG     1      -1.383   4.783  28.106  1.00  0.00      LIG  
ATOM   4188 O2   LIG     1       2.094  -7.589  28.558  1.00  0.00      LIG  
ATOM   4189 O3   LIG     1      -0.249  -7.332  26.843  1.00  0.00      LIG  
ATOM   4190 O4   LIG     1       0.487  -6.593  24.181  1.00  0.00      LIG  
ATOM   4191 O5   LIG     1      -2.072  -7.051  25.539  1.00  0.00      LIG  
ATOM   4192 C    LIG     1       2.584   0.415  27.669  1.00  0.00      LIG  
ATOM   4193 C1   LIG     1       2.168   0.920  26.271  1.00  0.00      LIG  
ATOM   4194 C2   LIG     1       1.403   2.301  26.234  1.00  0.00      LIG  
ATOM   4195 C3   LIG     1       3.614  -0.735  27.518  1.00  0.00      LIG  
ATOM   4196 C4   LIG     1       1.874   3.349  27.300  1.00  0.00      LIG  
ATOM   4197 C5   LIG     1       3.220   1.561  28.426  1.00  0.00      LIG  
ATOM   4198 C6   LIG     1       1.553  -0.285  25.493  1.00  0.00      LIG  
ATOM   4199 C7   LIG     1       2.273   2.707  28.621  1.00  0.00      LIG  
ATOM   4200 C8   LIG     1       3.010  -1.861  26.776  1.00  0.00      LIG  
ATOM   4201 C9   LIG     1       0.929   4.572  27.571  1.00  0.00      LIG  
ATOM   4202 C10  LIG     1      -0.111   2.099  26.294  1.00  0.00      LIG  
ATOM   4203 C11  LIG     1       4.044  -1.389  28.819  1.00  0.00      LIG  
ATOM   4204 C12  LIG     1       2.457  -1.527  25.438  1.00  0.00      LIG  
ATOM   4205 C13  LIG     1       1.379  -0.091  28.481  1.00  0.00      LIG  
ATOM   4206 C14  LIG     1       1.731   2.919  24.870  1.00  0.00      LIG  
ATOM   4207 C15  LIG     1       3.146  -3.039  27.400  1.00  0.00      LIG  
ATOM   4208 C16  LIG     1       4.925  -0.336  26.824  1.00  0.00      LIG  
ATOM   4209 C17  LIG     1       3.759  -2.871  28.736  1.00  0.00      LIG  
ATOM   4210 C18  LIG     1      -0.912   3.376  26.283  1.00  0.00      LIG  
ATOM   4211 C19  LIG     1      -0.526   4.196  27.464  1.00  0.00      LIG  
ATOM   4212 C20  LIG     1       1.197   5.738  26.622  1.00  0.00      LIG  
ATOM   4213 C21  LIG     1       1.107   5.196  28.957  1.00  0.00      LIG  
ATOM   4214 C22  LIG     1       3.022  -4.414  26.794  1.00  0.00      LIG  
ATOM   4215 C23  LIG     1       2.497  -5.513  27.758  1.00  0.00      LIG  
ATOM   4216 C24  LIG     1       4.455  -4.678  26.401  1.00  0.00      LIG  
ATOM   4217 C25  LIG     1       2.260  -6.987  27.311  1.00  0.00      LIG  
ATOM   4218 C26  LIG     1       1.098  -7.632  26.418  1.00  0.00      LIG  
ATOM   4219 C27  LIG     1       1.263  -7.563  24.881  1.00  0.00      LIG  
ATOM   4220 C28  LIG     1       1.128  -8.881  24.135  1.00  0.00      LIG  
ATOM   4221 C29  LIG     1       2.624  -7.172  24.633  1.00  0.00      LIG  
ATOM   4222 C30  LIG     1      -1.262  -7.810  26.031  1.00  0.00      LIG  
ATOM   4223 C31  LIG     1      -1.436  -9.303  25.855  1.00  0.00      LIG  
ATOM   4224 H    LIG     1       3.089   1.161  25.741  1.00  0.00      LIG  
ATOM   4225 H1   LIG     1       2.808   3.766  26.914  1.00  0.00      LIG  
ATOM   4226 H2   LIG     1       4.093   1.942  27.891  1.00  0.00      LIG  
ATOM   4227 H3   LIG     1       3.561   1.226  29.409  1.00  0.00      LIG  
ATOM   4228 H4   LIG     1       0.600  -0.571  25.945  1.00  0.00      LIG  
ATOM   4229 H5   LIG     1       1.392   2.418  29.198  1.00  0.00      LIG  
ATOM   4230 H6   LIG     1       2.834   3.416  29.235  1.00  0.00      LIG  
ATOM   4231 H7   LIG     1      -0.396   1.537  27.180  1.00  0.00      LIG  
ATOM   4232 H8   LIG     1      -0.425   1.506  25.442  1.00  0.00      LIG  
ATOM   4233 H9   LIG     1       3.560  -0.962  29.695  1.00  0.00      LIG  
ATOM   4234 H10  LIG     1       5.116  -1.243  28.975  1.00  0.00      LIG  
ATOM   4235 H11  LIG     1       3.283  -1.352  24.742  1.00  0.00      LIG  
ATOM   4236 H12  LIG     1       1.895  -2.369  25.023  1.00  0.00      LIG  
ATOM   4237 H13  LIG     1       0.578   0.637  28.561  1.00  0.00      LIG  
ATOM   4238 H14  LIG     1       1.665  -0.303  29.508  1.00  0.00      LIG  
ATOM   4239 H15  LIG     1       0.934  -1.000  28.072  1.00  0.00      LIG  
ATOM   4240 H16  LIG     1       1.316   2.346  24.044  1.00  0.00      LIG  
ATOM   4241 H17  LIG     1       2.813   2.988  24.729  1.00  0.00      LIG  
ATOM   4242 H18  LIG     1       1.328   3.917  24.743  1.00  0.00      LIG  
ATOM   4243 H19  LIG     1       4.776   0.074  25.823  1.00  0.00      LIG  
ATOM   4244 H20  LIG     1       5.584  -1.204  26.714  1.00  0.00      LIG  
ATOM   4245 H21  LIG     1       5.477   0.400  27.413  1.00  0.00      LIG  
ATOM   4246 H22  LIG     1       3.065  -3.177  29.523  1.00  0.00      LIG  
ATOM   4247 H23  LIG     1       4.686  -3.441  28.844  1.00  0.00      LIG  
ATOM   4248 H24  LIG     1      -1.975   3.136  26.373  1.00  0.00      LIG  
ATOM   4249 H25  LIG     1      -0.768   3.957  25.369  1.00  0.00      LIG  
ATOM   4250 H26  LIG     1       0.721   6.652  26.990  1.00  0.00      LIG  
ATOM   4251 H27  LIG     1       0.800   5.578  25.619  1.00  0.00      LIG  
ATOM   4252 H28  LIG     1       2.270   5.930  26.547  1.00  0.00      LIG  
ATOM   4253 H29  LIG     1       2.154   5.462  29.129  1.00  0.00      LIG  
ATOM   4254 H30  LIG     1       0.769   4.538  29.764  1.00  0.00      LIG  
ATOM   4255 H31  LIG     1       0.529   6.120  29.051  1.00  0.00      LIG  
ATOM   4256 H32  LIG     1       2.390  -4.371  25.903  1.00  0.00      LIG  
ATOM   4257 H33  LIG     1       0.814   0.875  24.129  1.00  0.00      LIG  
ATOM   4258 H34  LIG     1       1.637  -5.190  28.339  1.00  0.00      LIG  
ATOM   4259 H35  LIG     1       3.263  -5.564  28.541  1.00  0.00      LIG  
ATOM   4260 H36  LIG     1       5.066  -4.941  27.269  1.00  0.00      LIG  
ATOM   4261 H37  LIG     1       4.491  -5.510  25.718  1.00  0.00      LIG  
ATOM   4262 H38  LIG     1       4.932  -3.838  25.886  1.00  0.00      LIG  
ATOM   4263 H39  LIG     1       3.227  -7.378  27.011  1.00  0.00      LIG  
ATOM   4264 H40  LIG     1       1.203  -8.699  26.640  1.00  0.00      LIG  
ATOM   4265 H41  LIG     1       1.286  -7.218  28.958  1.00  0.00      LIG  
ATOM   4266 H42  LIG     1       1.721  -8.872  23.218  1.00  0.00      LIG  
ATOM   4267 H43  LIG     1       0.110  -9.059  23.788  1.00  0.00      LIG  
ATOM   4268 H44  LIG     1       1.465  -9.723  24.746  1.00  0.00      LIG  
ATOM   4269 H45  LIG     1       2.783  -6.140  24.905  1.00  0.00      LIG  
ATOM   4270 H46  LIG     1       3.367  -7.802  25.109  1.00  0.00      LIG  
ATOM   4271 H47  LIG     1       2.756  -7.190  23.565  1.00  0.00      LIG  
ATOM   4272 H48  LIG     1      -0.298  -6.385  24.722  1.00  0.00      LIG  
ATOM   4273 H49  LIG     1      -0.556  -9.854  26.197  1.00  0.00      LIG  
ATOM   4274 H50  LIG     1      -1.605  -9.521  24.798  1.00  0.00      LIG  
ATOM   4275 H51  LIG     1      -2.308  -9.639  26.419  1.00  0.00      LIG  
TER
REMARK  Energy: 157.024
REMARK  SimpleFitness: 157.024
REMARK  FullFitness: -720.61804
REMARK  InterFull: 1.63596
REMARK  IntraFull: 166.346
REMARK  solvFull: -1087.22
REMARK  surfFull: 198.62
REMARK  extraFull: 0.0
REMARK  deltaGcompsolvpol: -1087.22
REMARK  deltaGcompsolvnonpol: 198.62
REMARK  deltaGprotsolvpol: -1109.66
REMARK  deltaGprotsolvnonpol: 196.383
REMARK  deltaGligsolvpol: -13.6056
REMARK  deltaGligsolvnonpol: 16.3932
REMARK  deltaGvdw: 1.63596
REMARK  deltaGelec: 0.0
REMARK  deltaG: -2.9684203
REMARK  Cluster: 4
REMARK  ClusterRank: 6
ATOM   4186 O    LIG     1       1.272   0.018  24.130  1.00  0.00      LIG  
ATOM   4187 O1   LIG     1      -1.471   4.727  28.110  1.00  0.00      LIG  
ATOM   4188 O2   LIG     1       2.094  -7.595  28.548  1.00  0.00      LIG  
ATOM   4189 O3   LIG     1      -0.246  -7.326  26.835  1.00  0.00      LIG  
ATOM   4190 O4   LIG     1       0.482  -6.593  24.173  1.00  0.00      LIG  
ATOM   4191 O5   LIG     1      -2.074  -7.048  25.540  1.00  0.00      LIG  
ATOM   4192 C    LIG     1       2.561   0.416  27.671  1.00  0.00      LIG  
ATOM   4193 C1   LIG     1       2.141   0.919  26.275  1.00  0.00      LIG  
ATOM   4194 C2   LIG     1       1.357   2.291  26.243  1.00  0.00      LIG  
ATOM   4195 C3   LIG     1       3.597  -0.730  27.519  1.00  0.00      LIG  
ATOM   4196 C4   LIG     1       1.813   3.344  27.310  1.00  0.00      LIG  
ATOM   4197 C5   LIG     1       3.192   1.569  28.419  1.00  0.00      LIG  
ATOM   4198 C6   LIG     1       1.542  -0.290  25.490  1.00  0.00      LIG  
ATOM   4199 C7   LIG     1       2.235   2.706  28.625  1.00  0.00      LIG  
ATOM   4200 C8   LIG     1       2.999  -1.859  26.776  1.00  0.00      LIG  
ATOM   4201 C9   LIG     1       0.849   4.550  27.591  1.00  0.00      LIG  
ATOM   4202 C10  LIG     1      -0.153   2.070  26.311  1.00  0.00      LIG  
ATOM   4203 C11  LIG     1       4.032  -1.383  28.819  1.00  0.00      LIG  
ATOM   4204 C12  LIG     1       2.450  -1.529  25.435  1.00  0.00      LIG  
ATOM   4205 C13  LIG     1       1.359  -0.099  28.483  1.00  0.00      LIG  
ATOM   4206 C14  LIG     1       1.672   2.916  24.878  1.00  0.00      LIG  
ATOM   4207 C15  LIG     1       3.141  -3.038  27.399  1.00  0.00      LIG  
ATOM   4208 C16  LIG     1       4.905  -0.325  26.826  1.00  0.00      LIG  
ATOM   4209 C17  LIG     1       3.752  -2.867  28.736  1.00  0.00      LIG  
ATOM   4210 C18  LIG     1      -0.967   3.339  26.281  1.00  0.00      LIG  
ATOM   4211 C19  LIG     1      -0.601   4.160  27.467  1.00  0.00      LIG  
ATOM   4212 C20  LIG     1       1.108   5.731  26.659  1.00  0.00      LIG  
ATOM   4213 C21  LIG     1       1.009   5.160  28.986  1.00  0.00      LIG  
ATOM   4214 C22  LIG     1       3.021  -4.413  26.792  1.00  0.00      LIG  
ATOM   4215 C23  LIG     1       2.497  -5.515  27.754  1.00  0.00      LIG  
ATOM   4216 C24  LIG     1       4.453  -4.674  26.395  1.00  0.00      LIG  
ATOM   4217 C25  LIG     1       2.260  -6.988  27.302  1.00  0.00      LIG  
ATOM   4218 C26  LIG     1       1.097  -7.631  26.409  1.00  0.00      LIG  
ATOM   4219 C27  LIG     1       1.259  -7.562  24.871  1.00  0.00      LIG  
ATOM   4220 C28  LIG     1       1.127  -8.879  24.121  1.00  0.00      LIG  
ATOM   4221 C29  LIG     1       2.619  -7.169  24.625  1.00  0.00      LIG  
ATOM   4222 C30  LIG     1      -1.263  -7.806  26.029  1.00  0.00      LIG  
ATOM   4223 C31  LIG     1      -1.433  -9.300  25.853  1.00  0.00      LIG  
ATOM   4224 H    LIG     1       3.061   1.173  25.749  1.00  0.00      LIG  
ATOM   4225 H1   LIG     1       2.737   3.781  26.919  1.00  0.00      LIG  
ATOM   4226 H2   LIG     1       4.052   1.958  27.869  1.00  0.00      LIG  
ATOM   4227 H3   LIG     1       3.552   1.239  29.396  1.00  0.00      LIG  
ATOM   4228 H4   LIG     1       0.588  -0.584  25.936  1.00  0.00      LIG  
ATOM   4229 H5   LIG     1       1.364   2.405  29.212  1.00  0.00      LIG  
ATOM   4230 H6   LIG     1       2.794   3.423  29.230  1.00  0.00      LIG  
ATOM   4231 H7   LIG     1      -0.430   1.522  27.207  1.00  0.00      LIG  
ATOM   4232 H8   LIG     1      -0.463   1.457  25.473  1.00  0.00      LIG  
ATOM   4233 H9   LIG     1       3.551  -0.954  29.696  1.00  0.00      LIG  
ATOM   4234 H10  LIG     1       5.105  -1.235  28.970  1.00  0.00      LIG  
ATOM   4235 H11  LIG     1       3.277  -1.354  24.739  1.00  0.00      LIG  
ATOM   4236 H12  LIG     1       1.890  -2.373  25.021  1.00  0.00      LIG  
ATOM   4237 H13  LIG     1       0.557   0.626  28.576  1.00  0.00      LIG  
ATOM   4238 H14  LIG     1       1.647  -0.320  29.507  1.00  0.00      LIG  
ATOM   4239 H15  LIG     1       0.913  -1.005  28.068  1.00  0.00      LIG  
ATOM   4240 H16  LIG     1       1.242   2.351  24.053  1.00  0.00      LIG  
ATOM   4241 H17  LIG     1       2.752   2.981  24.724  1.00  0.00      LIG  
ATOM   4242 H18  LIG     1       1.275   3.918  24.764  1.00  0.00      LIG  
ATOM   4243 H19  LIG     1       4.756   0.086  25.825  1.00  0.00      LIG  
ATOM   4244 H20  LIG     1       5.569  -1.188  26.716  1.00  0.00      LIG  
ATOM   4245 H21  LIG     1       5.453   0.414  27.415  1.00  0.00      LIG  
ATOM   4246 H22  LIG     1       3.057  -3.173  29.523  1.00  0.00      LIG  
ATOM   4247 H23  LIG     1       4.680  -3.434  28.846  1.00  0.00      LIG  
ATOM   4248 H24  LIG     1      -2.029   3.090  26.356  1.00  0.00      LIG  
ATOM   4249 H25  LIG     1      -0.815   3.920  25.369  1.00  0.00      LIG  
ATOM   4250 H26  LIG     1       0.598   6.627  27.023  1.00  0.00      LIG  
ATOM   4251 H27  LIG     1       0.742   5.570  25.645  1.00  0.00      LIG  
ATOM   4252 H28  LIG     1       2.178   5.952  26.613  1.00  0.00      LIG  
ATOM   4253 H29  LIG     1       2.048   5.445  29.168  1.00  0.00      LIG  
ATOM   4254 H30  LIG     1       0.679   4.487  29.783  1.00  0.00      LIG  
ATOM   4255 H31  LIG     1       0.413   6.073  29.091  1.00  0.00      LIG  
ATOM   4256 H32  LIG     1       2.387  -4.372  25.902  1.00  0.00      LIG  
ATOM   4257 H33  LIG     1       0.810   0.875  24.129  1.00  0.00      LIG  
ATOM   4258 H34  LIG     1       1.637  -5.194  28.337  1.00  0.00      LIG  
ATOM   4259 H35  LIG     1       3.263  -5.567  28.537  1.00  0.00      LIG  
ATOM   4260 H36  LIG     1       5.068  -4.933  27.261  1.00  0.00      LIG  
ATOM   4261 H37  LIG     1       4.488  -5.510  25.716  1.00  0.00      LIG  
ATOM   4262 H38  LIG     1       4.923  -3.835  25.872  1.00  0.00      LIG  
ATOM   4263 H39  LIG     1       3.226  -7.377  26.999  1.00  0.00      LIG  
ATOM   4264 H40  LIG     1       1.201  -8.699  26.628  1.00  0.00      LIG  
ATOM   4265 H41  LIG     1       1.286  -7.225  28.949  1.00  0.00      LIG  
ATOM   4266 H42  LIG     1       1.717  -8.863  23.201  1.00  0.00      LIG  
ATOM   4267 H43  LIG     1       0.108  -9.062  23.779  1.00  0.00      LIG  
ATOM   4268 H44  LIG     1       1.472  -9.721  24.726  1.00  0.00      LIG  
ATOM   4269 H45  LIG     1       2.778  -6.136  24.895  1.00  0.00      LIG  
ATOM   4270 H46  LIG     1       3.365  -7.798  25.098  1.00  0.00      LIG  
ATOM   4271 H47  LIG     1       2.747  -7.184  23.557  1.00  0.00      LIG  
ATOM   4272 H48  LIG     1      -0.300  -6.378  24.718  1.00  0.00      LIG  
ATOM   4273 H49  LIG     1      -0.555  -9.849  26.201  1.00  0.00      LIG  
ATOM   4274 H50  LIG     1      -1.600  -9.520  24.795  1.00  0.00      LIG  
ATOM   4275 H51  LIG     1      -2.305  -9.636  26.416  1.00  0.00      LIG  
TER
REMARK  Energy: 157.103
REMARK  SimpleFitness: 157.103
REMARK  FullFitness: -720.5519
REMARK  InterFull: 1.546
REMARK  IntraFull: 166.484
REMARK  solvFull: -1087.19
REMARK  surfFull: 198.608
REMARK  extraFull: 0.0
REMARK  deltaGcompsolvpol: -1087.19
REMARK  deltaGcompsolvnonpol: 198.608
REMARK  deltaGprotsolvpol: -1109.66
REMARK  deltaGprotsolvnonpol: 196.383
REMARK  deltaGligsolvpol: -13.6134
REMARK  deltaGligsolvnonpol: 16.3932
REMARK  deltaGvdw: 1.546
REMARK  deltaGelec: 0.0
REMARK  deltaG: -2.97575
REMARK  Cluster: 4
REMARK  ClusterRank: 7
ATOM   4186 O    LIG     1       1.247   0.025  24.156  1.00  0.00      LIG  
ATOM   4187 O1   LIG     1      -1.450   4.687  28.231  1.00  0.00      LIG  
ATOM   4188 O2   LIG     1       2.098  -7.590  28.560  1.00  0.00      LIG  
ATOM   4189 O3   LIG     1      -0.244  -7.333  26.849  1.00  0.00      LIG  
ATOM   4190 O4   LIG     1       0.489  -6.596  24.183  1.00  0.00      LIG  
ATOM   4191 O5   LIG     1      -2.068  -7.048  25.546  1.00  0.00      LIG  
ATOM   4192 C    LIG     1       2.584   0.410  27.681  1.00  0.00      LIG  
ATOM   4193 C1   LIG     1       2.142   0.918  26.293  1.00  0.00      LIG  
ATOM   4194 C2   LIG     1       1.350   2.284  26.281  1.00  0.00      LIG  
ATOM   4195 C3   LIG     1       3.617  -0.734  27.512  1.00  0.00      LIG  
ATOM   4196 C4   LIG     1       1.822   3.334  27.344  1.00  0.00      LIG  
ATOM   4197 C5   LIG     1       3.228   1.559  28.427  1.00  0.00      LIG  
ATOM   4198 C6   LIG     1       1.532  -0.288  25.513  1.00  0.00      LIG  
ATOM   4199 C7   LIG     1       2.274   2.695  28.650  1.00  0.00      LIG  
ATOM   4200 C8   LIG     1       3.008  -1.862  26.777  1.00  0.00      LIG  
ATOM   4201 C9   LIG     1       0.856   4.532  27.650  1.00  0.00      LIG  
ATOM   4202 C10  LIG     1      -0.160   2.053  26.365  1.00  0.00      LIG  
ATOM   4203 C11  LIG     1       4.068  -1.388  28.807  1.00  0.00      LIG  
ATOM   4204 C12  LIG     1       2.438  -1.527  25.446  1.00  0.00      LIG  
ATOM   4205 C13  LIG     1       1.395  -0.105  28.511  1.00  0.00      LIG  
ATOM   4206 C14  LIG     1       1.642   2.918  24.916  1.00  0.00      LIG  
ATOM   4207 C15  LIG     1       3.153  -3.039  27.397  1.00  0.00      LIG  
ATOM   4208 C16  LIG     1       4.914  -0.325  26.801  1.00  0.00      LIG  
ATOM   4209 C17  LIG     1       3.781  -2.871  28.726  1.00  0.00      LIG  
ATOM   4210 C18  LIG     1      -0.983   3.317  26.376  1.00  0.00      LIG  
ATOM   4211 C19  LIG     1      -0.592   4.126  27.562  1.00  0.00      LIG  
ATOM   4212 C20  LIG     1       1.083   5.717  26.716  1.00  0.00      LIG  
ATOM   4213 C21  LIG     1       1.047   5.140  29.042  1.00  0.00      LIG  
ATOM   4214 C22  LIG     1       3.023  -4.414  26.794  1.00  0.00      LIG  
ATOM   4215 C23  LIG     1       2.499  -5.513  27.760  1.00  0.00      LIG  
ATOM   4216 C24  LIG     1       4.454  -4.681  26.398  1.00  0.00      LIG  
ATOM   4217 C25  LIG     1       2.264  -6.988  27.312  1.00  0.00      LIG  
ATOM   4218 C26  LIG     1       1.101  -7.632  26.420  1.00  0.00      LIG  
ATOM   4219 C27  LIG     1       1.264  -7.565  24.882  1.00  0.00      LIG  
ATOM   4220 C28  LIG     1       1.125  -8.882  24.135  1.00  0.00      LIG  
ATOM   4221 C29  LIG     1       2.624  -7.171  24.630  1.00  0.00      LIG  
ATOM   4222 C30  LIG     1      -1.259  -7.808  26.038  1.00  0.00      LIG  
ATOM   4223 C31  LIG     1      -1.434  -9.301  25.856  1.00  0.00      LIG  
ATOM   4224 H    LIG     1       3.052   1.177  25.752  1.00  0.00      LIG  
ATOM   4225 H1   LIG     1       2.736   3.779  26.939  1.00  0.00      LIG  
ATOM   4226 H2   LIG     1       4.081   1.951  27.870  1.00  0.00      LIG  
ATOM   4227 H3   LIG     1       3.601   1.225  29.398  1.00  0.00      LIG  
ATOM   4228 H4   LIG     1       0.584  -0.582  25.970  1.00  0.00      LIG  
ATOM   4229 H5   LIG     1       1.418   2.393  29.257  1.00  0.00      LIG  
ATOM   4230 H6   LIG     1       2.843   3.414  29.243  1.00  0.00      LIG  
ATOM   4231 H7   LIG     1      -0.423   1.476  27.249  1.00  0.00      LIG  
ATOM   4232 H8   LIG     1      -0.480   1.461  25.514  1.00  0.00      LIG  
ATOM   4233 H9   LIG     1       3.597  -0.960  29.689  1.00  0.00      LIG  
ATOM   4234 H10  LIG     1       5.143  -1.243  28.946  1.00  0.00      LIG  
ATOM   4235 H11  LIG     1       3.254  -1.349  24.740  1.00  0.00      LIG  
ATOM   4236 H12  LIG     1       1.874  -2.370  25.035  1.00  0.00      LIG  
ATOM   4237 H13  LIG     1       0.596   0.622  28.618  1.00  0.00      LIG  
ATOM   4238 H14  LIG     1       1.699  -0.330  29.528  1.00  0.00      LIG  
ATOM   4239 H15  LIG     1       0.943  -1.009  28.097  1.00  0.00      LIG  
ATOM   4240 H16  LIG     1       1.197   2.355  24.099  1.00  0.00      LIG  
ATOM   4241 H17  LIG     1       2.720   2.983  24.741  1.00  0.00      LIG  
ATOM   4242 H18  LIG     1       1.239   3.919  24.813  1.00  0.00      LIG  
ATOM   4243 H19  LIG     1       4.749   0.092  25.805  1.00  0.00      LIG  
ATOM   4244 H20  LIG     1       5.575  -1.189  26.674  1.00  0.00      LIG  
ATOM   4245 H21  LIG     1       5.472   0.409  27.385  1.00  0.00      LIG  
ATOM   4246 H22  LIG     1       3.095  -3.177  29.520  1.00  0.00      LIG  
ATOM   4247 H23  LIG     1       4.707  -3.443  28.824  1.00  0.00      LIG  
ATOM   4248 H24  LIG     1      -2.039   3.054  26.480  1.00  0.00      LIG  
ATOM   4249 H25  LIG     1      -0.865   3.912  25.467  1.00  0.00      LIG  
ATOM   4250 H26  LIG     1       0.584   6.613  27.098  1.00  0.00      LIG  
ATOM   4251 H27  LIG     1       0.682   5.559  25.714  1.00  0.00      LIG  
ATOM   4252 H28  LIG     1       2.150   5.941  26.635  1.00  0.00      LIG  
ATOM   4253 H29  LIG     1       2.090   5.429  29.198  1.00  0.00      LIG  
ATOM   4254 H30  LIG     1       0.741   4.462  29.846  1.00  0.00      LIG  
ATOM   4255 H31  LIG     1       0.450   6.049  29.164  1.00  0.00      LIG  
ATOM   4256 H32  LIG     1       2.388  -4.371  25.905  1.00  0.00      LIG  
ATOM   4257 H33  LIG     1       0.772   0.875  24.161  1.00  0.00      LIG  
ATOM   4258 H34  LIG     1       1.638  -5.190  28.341  1.00  0.00      LIG  
ATOM   4259 H35  LIG     1       3.267  -5.562  28.541  1.00  0.00      LIG  
ATOM   4260 H36  LIG     1       5.066  -4.953  27.263  1.00  0.00      LIG  
ATOM   4261 H37  LIG     1       4.486  -5.511  25.712  1.00  0.00      LIG  
ATOM   4262 H38  LIG     1       4.935  -3.842  25.886  1.00  0.00      LIG  
ATOM   4263 H39  LIG     1       3.230  -7.378  27.008  1.00  0.00      LIG  
ATOM   4264 H40  LIG     1       1.207  -8.698  26.641  1.00  0.00      LIG  
ATOM   4265 H41  LIG     1       1.288  -7.222  28.958  1.00  0.00      LIG  
ATOM   4266 H42  LIG     1       1.715  -8.874  23.215  1.00  0.00      LIG  
ATOM   4267 H43  LIG     1       0.107  -9.061  23.790  1.00  0.00      LIG  
ATOM   4268 H44  LIG     1       1.461  -9.724  24.745  1.00  0.00      LIG  
ATOM   4269 H45  LIG     1       2.780  -6.139  24.903  1.00  0.00      LIG  
ATOM   4270 H46  LIG     1       3.370  -7.799  25.104  1.00  0.00      LIG  
ATOM   4271 H47  LIG     1       2.753  -7.186  23.562  1.00  0.00      LIG  
ATOM   4272 H48  LIG     1      -0.296  -6.388  24.724  1.00  0.00      LIG  
ATOM   4273 H49  LIG     1      -0.555  -9.854  26.196  1.00  0.00      LIG  
ATOM   4274 H50  LIG     1      -1.602  -9.513  24.798  1.00  0.00      LIG  
ATOM   4275 H51  LIG     1      -2.307  -9.641  26.418  1.00  0.00      LIG  
TER
REMARK  Energy: 95.9464
REMARK  SimpleFitness: 95.9464
REMARK  FullFitness: -788.6588
REMARK  InterFull: -14.7118
REMARK  IntraFull: 128.424
REMARK  solvFull: -1103.75
REMARK  surfFull: 201.379
REMARK  extraFull: 0.0
REMARK  deltaGcompsolvpol: -1103.75
REMARK  deltaGcompsolvnonpol: 201.379
REMARK  deltaGprotsolvpol: -1109.66
REMARK  deltaGprotsolvnonpol: 196.383
REMARK  deltaGligsolvpol: -11.6528
REMARK  deltaGligsolvnonpol: 16.3666
REMARK  deltaGvdw: -14.7118
REMARK  deltaGelec: 0.0
REMARK  deltaG: -5.3825493
REMARK  Cluster: 5
REMARK  ClusterRank: 0
ATOM   4186 O    LIG     1       1.031   3.432  25.161  1.00  0.00      LIG  
ATOM   4187 O1   LIG     1      -3.938   2.930  29.618  1.00  0.00      LIG  
ATOM   4188 O2   LIG     1       1.192   0.669  23.135  1.00  0.00      LIG  
ATOM   4189 O3   LIG     1       4.128  -1.267  21.938  1.00  0.00      LIG  
ATOM   4190 O4   LIG     1       2.286   1.080  20.509  1.00  0.00      LIG  
ATOM   4191 O5   LIG     1       4.194  -3.355  21.078  1.00  0.00      LIG  
ATOM   4192 C    LIG     1       1.727   1.753  28.519  1.00  0.00      LIG  
ATOM   4193 C1   LIG     1       1.213   2.889  27.595  1.00  0.00      LIG  
ATOM   4194 C2   LIG     1      -0.142   3.570  28.020  1.00  0.00      LIG  
ATOM   4195 C3   LIG     1       3.196   1.367  28.147  1.00  0.00      LIG  
ATOM   4196 C4   LIG     1      -0.362   3.701  29.569  1.00  0.00      LIG  
ATOM   4197 C5   LIG     1       1.692   2.280  29.937  1.00  0.00      LIG  
ATOM   4198 C6   LIG     1       1.335   2.421  26.114  1.00  0.00      LIG  
ATOM   4199 C7   LIG     1       0.294   2.595  30.390  1.00  0.00      LIG  
ATOM   4200 C8   LIG     1       3.204   0.941  26.727  1.00  0.00      LIG  
ATOM   4201 C9   LIG     1      -1.827   3.944  30.070  1.00  0.00      LIG  
ATOM   4202 C10  LIG     1      -1.336   2.915  27.312  1.00  0.00      LIG  
ATOM   4203 C11  LIG     1       3.751   0.136  28.855  1.00  0.00      LIG  
ATOM   4204 C12  LIG     1       2.755   1.982  25.776  1.00  0.00      LIG  
ATOM   4205 C13  LIG     1       0.830   0.500  28.438  1.00  0.00      LIG  
ATOM   4206 C14  LIG     1      -0.059   5.013  27.509  1.00  0.00      LIG  
ATOM   4207 C15  LIG     1       3.500  -0.353  26.536  1.00  0.00      LIG  
ATOM   4208 C16  LIG     1       4.221   2.478  28.394  1.00  0.00      LIG  
ATOM   4209 C17  LIG     1       3.822  -0.987  27.845  1.00  0.00      LIG  
ATOM   4210 C18  LIG     1      -2.675   3.472  27.719  1.00  0.00      LIG  
ATOM   4211 C19  LIG     1      -2.853   3.285  29.183  1.00  0.00      LIG  
ATOM   4212 C20  LIG     1      -2.163   5.430  30.161  1.00  0.00      LIG  
ATOM   4213 C21  LIG     1      -2.092   3.434  31.489  1.00  0.00      LIG  
ATOM   4214 C22  LIG     1       3.451  -1.194  25.273  1.00  0.00      LIG  
ATOM   4215 C23  LIG     1       2.134  -1.089  24.480  1.00  0.00      LIG  
ATOM   4216 C24  LIG     1       3.561  -2.671  25.640  1.00  0.00      LIG  
ATOM   4217 C25  LIG     1       2.087  -0.432  23.079  1.00  0.00      LIG  
ATOM   4218 C26  LIG     1       3.420  -0.078  22.373  1.00  0.00      LIG  
ATOM   4219 C27  LIG     1       3.443   1.081  21.340  1.00  0.00      LIG  
ATOM   4220 C28  LIG     1       4.677   1.022  20.454  1.00  0.00      LIG  
ATOM   4221 C29  LIG     1       3.492   2.435  22.030  1.00  0.00      LIG  
ATOM   4222 C30  LIG     1       3.625  -2.276  21.133  1.00  0.00      LIG  
ATOM   4223 C31  LIG     1       2.606  -1.920  20.081  1.00  0.00      LIG  
ATOM   4224 H    LIG     1       1.933   3.702  27.694  1.00  0.00      LIG  
ATOM   4225 H1   LIG     1       0.201   4.592  29.862  1.00  0.00      LIG  
ATOM   4226 H2   LIG     1       2.281   3.196  30.024  1.00  0.00      LIG  
ATOM   4227 H3   LIG     1       2.124   1.549  30.626  1.00  0.00      LIG  
ATOM   4228 H4   LIG     1       0.644   1.596  25.924  1.00  0.00      LIG  
ATOM   4229 H5   LIG     1      -0.328   1.698  30.412  1.00  0.00      LIG  
ATOM   4230 H6   LIG     1       0.402   2.923  31.427  1.00  0.00      LIG  
ATOM   4231 H7   LIG     1      -1.346   1.840  27.487  1.00  0.00      LIG  
ATOM   4232 H8   LIG     1      -1.257   3.049  26.231  1.00  0.00      LIG  
ATOM   4233 H9   LIG     1       3.173  -0.154  29.731  1.00  0.00      LIG  
ATOM   4234 H10  LIG     1       4.765   0.332  29.219  1.00  0.00      LIG  
ATOM   4235 H11  LIG     1       3.430   2.841  25.815  1.00  0.00      LIG  
ATOM   4236 H12  LIG     1       2.823   1.637  24.748  1.00  0.00      LIG  
ATOM   4237 H13  LIG     1      -0.219   0.706  28.640  1.00  0.00      LIG  
ATOM   4238 H14  LIG     1       1.131  -0.247  29.175  1.00  0.00      LIG  
ATOM   4239 H15  LIG     1       0.859   0.023  27.457  1.00  0.00      LIG  
ATOM   4240 H16  LIG     1      -0.078   5.070  26.422  1.00  0.00      LIG  
ATOM   4241 H17  LIG     1       0.858   5.495  27.860  1.00  0.00      LIG  
ATOM   4242 H18  LIG     1      -0.889   5.628  27.840  1.00  0.00      LIG  
ATOM   4243 H19  LIG     1       3.940   3.428  27.935  1.00  0.00      LIG  
ATOM   4244 H20  LIG     1       5.199   2.200  27.989  1.00  0.00      LIG  
ATOM   4245 H21  LIG     1       4.360   2.650  29.464  1.00  0.00      LIG  
ATOM   4246 H22  LIG     1       3.087  -1.752  28.110  1.00  0.00      LIG  
ATOM   4247 H23  LIG     1       4.821  -1.433  27.847  1.00  0.00      LIG  
ATOM   4248 H24  LIG     1      -3.468   2.917  27.210  1.00  0.00      LIG  
ATOM   4249 H25  LIG     1      -2.783   4.529  27.467  1.00  0.00      LIG  
ATOM   4250 H26  LIG     1      -3.110   5.580  30.688  1.00  0.00      LIG  
ATOM   4251 H27  LIG     1      -2.282   5.905  29.187  1.00  0.00      LIG  
ATOM   4252 H28  LIG     1      -1.386   5.963  30.716  1.00  0.00      LIG  
ATOM   4253 H29  LIG     1      -1.371   3.855  32.195  1.00  0.00      LIG  
ATOM   4254 H30  LIG     1      -2.066   2.342  31.557  1.00  0.00      LIG  
ATOM   4255 H31  LIG     1      -3.082   3.740  31.839  1.00  0.00      LIG  
ATOM   4256 H32  LIG     1       4.325  -0.961  24.667  1.00  0.00      LIG  
ATOM   4257 H33  LIG     1       1.157   3.028  24.286  1.00  0.00      LIG  
ATOM   4258 H34  LIG     1       1.356  -0.659  25.120  1.00  0.00      LIG  
ATOM   4259 H35  LIG     1       1.794  -2.114  24.311  1.00  0.00      LIG  
ATOM   4260 H36  LIG     1       2.741  -2.988  26.292  1.00  0.00      LIG  
ATOM   4261 H37  LIG     1       3.503  -3.283  24.738  1.00  0.00      LIG  
ATOM   4262 H38  LIG     1       4.514  -2.906  26.123  1.00  0.00      LIG  
ATOM   4263 H39  LIG     1       1.560  -1.158  22.466  1.00  0.00      LIG  
ATOM   4264 H40  LIG     1       4.067   0.320  23.155  1.00  0.00      LIG  
ATOM   4265 H41  LIG     1       1.168   1.041  22.234  1.00  0.00      LIG  
ATOM   4266 H42  LIG     1       4.716   1.892  19.793  1.00  0.00      LIG  
ATOM   4267 H43  LIG     1       4.667   0.143  19.806  1.00  0.00      LIG  
ATOM   4268 H44  LIG     1       5.588   1.004  21.059  1.00  0.00      LIG  
ATOM   4269 H45  LIG     1       2.565   2.654  22.565  1.00  0.00      LIG  
ATOM   4270 H46  LIG     1       4.325   2.484  22.736  1.00  0.00      LIG  
ATOM   4271 H47  LIG     1       3.618   3.232  21.292  1.00  0.00      LIG  
ATOM   4272 H48  LIG     1       2.443   1.745  19.815  1.00  0.00      LIG  
ATOM   4273 H49  LIG     1       1.705  -1.489  20.517  1.00  0.00      LIG  
ATOM   4274 H50  LIG     1       2.306  -2.835  19.564  1.00  0.00      LIG  
ATOM   4275 H51  LIG     1       3.047  -1.243  19.347  1.00  0.00      LIG  
TER
REMARK  Energy: 96.2409
REMARK  SimpleFitness: 96.2409
REMARK  FullFitness: -788.2692
REMARK  InterFull: -14.2562
REMARK  IntraFull: 128.148
REMARK  solvFull: -1103.65
REMARK  surfFull: 201.489
REMARK  extraFull: 0.0
REMARK  deltaGcompsolvpol: -1103.65
REMARK  deltaGcompsolvnonpol: 201.489
REMARK  deltaGprotsolvpol: -1109.66
REMARK  deltaGprotsolvnonpol: 196.383
REMARK  deltaGligsolvpol: -11.6222
REMARK  deltaGligsolvnonpol: 16.3661
REMARK  deltaGvdw: -14.2562
REMARK  deltaGelec: 0.0
REMARK  deltaG: -5.3247504
REMARK  Cluster: 5
REMARK  ClusterRank: 1
ATOM   4186 O    LIG     1       0.887   3.352  25.173  1.00  0.00      LIG  
ATOM   4187 O1   LIG     1      -3.805   3.090  29.944  1.00  0.00      LIG  
ATOM   4188 O2   LIG     1       1.158   0.618  23.077  1.00  0.00      LIG  
ATOM   4189 O3   LIG     1       4.169  -1.233  21.915  1.00  0.00      LIG  
ATOM   4190 O4   LIG     1       2.247   1.048  20.470  1.00  0.00      LIG  
ATOM   4191 O5   LIG     1       4.264  -3.351  21.124  1.00  0.00      LIG  
ATOM   4192 C    LIG     1       1.800   1.748  28.514  1.00  0.00      LIG  
ATOM   4193 C1   LIG     1       1.230   2.870  27.605  1.00  0.00      LIG  
ATOM   4194 C2   LIG     1      -0.093   3.569  28.097  1.00  0.00      LIG  
ATOM   4195 C3   LIG     1       3.256   1.381  28.077  1.00  0.00      LIG  
ATOM   4196 C4   LIG     1      -0.213   3.727  29.653  1.00  0.00      LIG  
ATOM   4197 C5   LIG     1       1.819   2.272  29.933  1.00  0.00      LIG  
ATOM   4198 C6   LIG     1       1.271   2.373  26.130  1.00  0.00      LIG  
ATOM   4199 C7   LIG     1       0.441   2.596  30.436  1.00  0.00      LIG  
ATOM   4200 C8   LIG     1       3.203   0.941  26.662  1.00  0.00      LIG  
ATOM   4201 C9   LIG     1      -1.636   4.032  30.235  1.00  0.00      LIG  
ATOM   4202 C10  LIG     1      -1.335   2.906  27.490  1.00  0.00      LIG  
ATOM   4203 C11  LIG     1       3.862   0.170  28.777  1.00  0.00      LIG  
ATOM   4204 C12  LIG     1       2.681   1.963  25.727  1.00  0.00      LIG  
ATOM   4205 C13  LIG     1       0.920   0.482  28.481  1.00  0.00      LIG  
ATOM   4206 C14  LIG     1      -0.027   5.001  27.553  1.00  0.00      LIG  
ATOM   4207 C15  LIG     1       3.529  -0.345  26.469  1.00  0.00      LIG  
ATOM   4208 C16  LIG     1       4.275   2.510  28.255  1.00  0.00      LIG  
ATOM   4209 C17  LIG     1       3.940  -0.952  27.766  1.00  0.00      LIG  
ATOM   4210 C18  LIG     1      -2.638   3.506  27.954  1.00  0.00      LIG  
ATOM   4211 C19  LIG     1      -2.735   3.383  29.432  1.00  0.00      LIG  
ATOM   4212 C20  LIG     1      -1.914   5.531  30.308  1.00  0.00      LIG  
ATOM   4213 C21  LIG     1      -1.827   3.564  31.680  1.00  0.00      LIG  
ATOM   4214 C22  LIG     1       3.456  -1.209  25.221  1.00  0.00      LIG  
ATOM   4215 C23  LIG     1       2.139  -1.110  24.430  1.00  0.00      LIG  
ATOM   4216 C24  LIG     1       3.548  -2.679  25.617  1.00  0.00      LIG  
ATOM   4217 C25  LIG     1       2.085  -0.459  23.027  1.00  0.00      LIG  
ATOM   4218 C26  LIG     1       3.416  -0.067  22.336  1.00  0.00      LIG  
ATOM   4219 C27  LIG     1       3.407   1.087  21.296  1.00  0.00      LIG  
ATOM   4220 C28  LIG     1       4.637   1.059  20.404  1.00  0.00      LIG  
ATOM   4221 C29  LIG     1       3.425   2.446  21.980  1.00  0.00      LIG  
ATOM   4222 C30  LIG     1       3.685  -2.276  21.142  1.00  0.00      LIG  
ATOM   4223 C31  LIG     1       2.690  -1.962  20.059  1.00  0.00      LIG  
ATOM   4224 H    LIG     1       1.954   3.684  27.648  1.00  0.00      LIG  
ATOM   4225 H1   LIG     1       0.403   4.595  29.902  1.00  0.00      LIG  
ATOM   4226 H2   LIG     1       2.417   3.184  30.002  1.00  0.00      LIG  
ATOM   4227 H3   LIG     1       2.269   1.536  30.603  1.00  0.00      LIG  
ATOM   4228 H4   LIG     1       0.591   1.527  25.996  1.00  0.00      LIG  
ATOM   4229 H5   LIG     1      -0.201   1.713  30.463  1.00  0.00      LIG  
ATOM   4230 H6   LIG     1       0.594   2.900  31.474  1.00  0.00      LIG  
ATOM   4231 H7   LIG     1      -1.351   1.842  27.720  1.00  0.00      LIG  
ATOM   4232 H8   LIG     1      -1.319   2.988  26.402  1.00  0.00      LIG  
ATOM   4233 H9   LIG     1       3.310  -0.142  29.665  1.00  0.00      LIG  
ATOM   4234 H10  LIG     1       4.876   0.397  29.121  1.00  0.00      LIG  
ATOM   4235 H11  LIG     1       3.335   2.838  25.724  1.00  0.00      LIG  
ATOM   4236 H12  LIG     1       2.708   1.614  24.700  1.00  0.00      LIG  
ATOM   4237 H13  LIG     1      -0.124   0.676  28.712  1.00  0.00      LIG  
ATOM   4238 H14  LIG     1       1.255  -0.248  29.220  1.00  0.00      LIG  
ATOM   4239 H15  LIG     1       0.926  -0.014  27.509  1.00  0.00      LIG  
ATOM   4240 H16  LIG     1      -0.068   5.038  26.467  1.00  0.00      LIG  
ATOM   4241 H17  LIG     1       0.894   5.494  27.875  1.00  0.00      LIG  
ATOM   4242 H18  LIG     1      -0.853   5.621  27.886  1.00  0.00      LIG  
ATOM   4243 H19  LIG     1       3.964   3.447  27.790  1.00  0.00      LIG  
ATOM   4244 H20  LIG     1       5.238   2.236  27.813  1.00  0.00      LIG  
ATOM   4245 H21  LIG     1       4.459   2.706  29.315  1.00  0.00      LIG  
ATOM   4246 H22  LIG     1       3.252  -1.746  28.072  1.00  0.00      LIG  
ATOM   4247 H23  LIG     1       4.956  -1.354  27.720  1.00  0.00      LIG  
ATOM   4248 H24  LIG     1      -3.468   2.946  27.516  1.00  0.00      LIG  
ATOM   4249 H25  LIG     1      -2.743   4.554  27.665  1.00  0.00      LIG  
ATOM   4250 H26  LIG     1      -2.797   5.730  30.922  1.00  0.00      LIG  
ATOM   4251 H27  LIG     1      -2.117   5.980  29.335  1.00  0.00      LIG  
ATOM   4252 H28  LIG     1      -1.069   6.055  30.763  1.00  0.00      LIG  
ATOM   4253 H29  LIG     1      -1.048   3.975  32.328  1.00  0.00      LIG  
ATOM   4254 H30  LIG     1      -1.833   2.473  31.774  1.00  0.00      LIG  
ATOM   4255 H31  LIG     1      -2.782   3.913  32.084  1.00  0.00      LIG  
ATOM   4256 H32  LIG     1       4.330  -0.998  24.606  1.00  0.00      LIG  
ATOM   4257 H33  LIG     1       0.946   2.917  24.305  1.00  0.00      LIG  
ATOM   4258 H34  LIG     1       1.362  -0.682  25.073  1.00  0.00      LIG  
ATOM   4259 H35  LIG     1       1.797  -2.135  24.263  1.00  0.00      LIG  
ATOM   4260 H36  LIG     1       2.732  -2.971  26.285  1.00  0.00      LIG  
ATOM   4261 H37  LIG     1       3.474  -3.309  24.729  1.00  0.00      LIG  
ATOM   4262 H38  LIG     1       4.504  -2.918  26.095  1.00  0.00      LIG  
ATOM   4263 H39  LIG     1       1.583  -1.198  22.408  1.00  0.00      LIG  
ATOM   4264 H40  LIG     1       4.040   0.357  23.124  1.00  0.00      LIG  
ATOM   4265 H41  LIG     1       1.144   1.001  22.180  1.00  0.00      LIG  
ATOM   4266 H42  LIG     1       4.638   1.920  19.729  1.00  0.00      LIG  
ATOM   4267 H43  LIG     1       4.657   0.171  19.769  1.00  0.00      LIG  
ATOM   4268 H44  LIG     1       5.551   1.087  21.003  1.00  0.00      LIG  
ATOM   4269 H45  LIG     1       2.517   2.622  22.560  1.00  0.00      LIG  
ATOM   4270 H46  LIG     1       4.289   2.536  22.644  1.00  0.00      LIG  
ATOM   4271 H47  LIG     1       3.475   3.246  21.236  1.00  0.00      LIG  
ATOM   4272 H48  LIG     1       2.362   1.746  19.802  1.00  0.00      LIG  
ATOM   4273 H49  LIG     1       1.775  -1.523  20.456  1.00  0.00      LIG  
ATOM   4274 H50  LIG     1       2.412  -2.903  19.577  1.00  0.00      LIG  
ATOM   4275 H51  LIG     1       3.143  -1.310  19.309  1.00  0.00      LIG  
TER
REMARK  Energy: 96.2409
REMARK  SimpleFitness: 96.2409
REMARK  FullFitness: -788.2692
REMARK  InterFull: -14.2562
REMARK  IntraFull: 128.148
REMARK  solvFull: -1103.65
REMARK  surfFull: 201.489
REMARK  extraFull: 0.0
REMARK  deltaGcompsolvpol: -1103.65
REMARK  deltaGcompsolvnonpol: 201.489
REMARK  deltaGprotsolvpol: -1109.66
REMARK  deltaGprotsolvnonpol: 196.383
REMARK  deltaGligsolvpol: -11.6222
REMARK  deltaGligsolvnonpol: 16.3661
REMARK  deltaGvdw: -14.2562
REMARK  deltaGelec: 0.0
REMARK  deltaG: -5.3247504
REMARK  Cluster: 5
REMARK  ClusterRank: 2
ATOM   4186 O    LIG     1       0.887   3.352  25.173  1.00  0.00      LIG  
ATOM   4187 O1   LIG     1      -3.805   3.090  29.944  1.00  0.00      LIG  
ATOM   4188 O2   LIG     1       1.158   0.618  23.077  1.00  0.00      LIG  
ATOM   4189 O3   LIG     1       4.169  -1.233  21.915  1.00  0.00      LIG  
ATOM   4190 O4   LIG     1       2.247   1.048  20.470  1.00  0.00      LIG  
ATOM   4191 O5   LIG     1       4.264  -3.351  21.124  1.00  0.00      LIG  
ATOM   4192 C    LIG     1       1.800   1.748  28.514  1.00  0.00      LIG  
ATOM   4193 C1   LIG     1       1.230   2.870  27.605  1.00  0.00      LIG  
ATOM   4194 C2   LIG     1      -0.093   3.569  28.097  1.00  0.00      LIG  
ATOM   4195 C3   LIG     1       3.256   1.381  28.077  1.00  0.00      LIG  
ATOM   4196 C4   LIG     1      -0.213   3.727  29.653  1.00  0.00      LIG  
ATOM   4197 C5   LIG     1       1.819   2.272  29.933  1.00  0.00      LIG  
ATOM   4198 C6   LIG     1       1.271   2.373  26.130  1.00  0.00      LIG  
ATOM   4199 C7   LIG     1       0.441   2.596  30.436  1.00  0.00      LIG  
ATOM   4200 C8   LIG     1       3.203   0.941  26.662  1.00  0.00      LIG  
ATOM   4201 C9   LIG     1      -1.636   4.032  30.235  1.00  0.00      LIG  
ATOM   4202 C10  LIG     1      -1.335   2.906  27.490  1.00  0.00      LIG  
ATOM   4203 C11  LIG     1       3.862   0.170  28.777  1.00  0.00      LIG  
ATOM   4204 C12  LIG     1       2.681   1.963  25.727  1.00  0.00      LIG  
ATOM   4205 C13  LIG     1       0.920   0.482  28.481  1.00  0.00      LIG  
ATOM   4206 C14  LIG     1      -0.027   5.001  27.553  1.00  0.00      LIG  
ATOM   4207 C15  LIG     1       3.529  -0.345  26.469  1.00  0.00      LIG  
ATOM   4208 C16  LIG     1       4.275   2.510  28.255  1.00  0.00      LIG  
ATOM   4209 C17  LIG     1       3.940  -0.952  27.766  1.00  0.00      LIG  
ATOM   4210 C18  LIG     1      -2.638   3.506  27.954  1.00  0.00      LIG  
ATOM   4211 C19  LIG     1      -2.735   3.383  29.432  1.00  0.00      LIG  
ATOM   4212 C20  LIG     1      -1.914   5.531  30.308  1.00  0.00      LIG  
ATOM   4213 C21  LIG     1      -1.827   3.564  31.680  1.00  0.00      LIG  
ATOM   4214 C22  LIG     1       3.456  -1.209  25.221  1.00  0.00      LIG  
ATOM   4215 C23  LIG     1       2.139  -1.110  24.430  1.00  0.00      LIG  
ATOM   4216 C24  LIG     1       3.548  -2.679  25.617  1.00  0.00      LIG  
ATOM   4217 C25  LIG     1       2.085  -0.459  23.027  1.00  0.00      LIG  
ATOM   4218 C26  LIG     1       3.416  -0.067  22.336  1.00  0.00      LIG  
ATOM   4219 C27  LIG     1       3.407   1.087  21.296  1.00  0.00      LIG  
ATOM   4220 C28  LIG     1       4.637   1.059  20.404  1.00  0.00      LIG  
ATOM   4221 C29  LIG     1       3.425   2.446  21.980  1.00  0.00      LIG  
ATOM   4222 C30  LIG     1       3.685  -2.276  21.142  1.00  0.00      LIG  
ATOM   4223 C31  LIG     1       2.690  -1.962  20.059  1.00  0.00      LIG  
ATOM   4224 H    LIG     1       1.954   3.684  27.648  1.00  0.00      LIG  
ATOM   4225 H1   LIG     1       0.403   4.595  29.902  1.00  0.00      LIG  
ATOM   4226 H2   LIG     1       2.417   3.184  30.002  1.00  0.00      LIG  
ATOM   4227 H3   LIG     1       2.269   1.536  30.603  1.00  0.00      LIG  
ATOM   4228 H4   LIG     1       0.591   1.527  25.996  1.00  0.00      LIG  
ATOM   4229 H5   LIG     1      -0.201   1.713  30.463  1.00  0.00      LIG  
ATOM   4230 H6   LIG     1       0.594   2.900  31.474  1.00  0.00      LIG  
ATOM   4231 H7   LIG     1      -1.351   1.842  27.720  1.00  0.00      LIG  
ATOM   4232 H8   LIG     1      -1.319   2.988  26.402  1.00  0.00      LIG  
ATOM   4233 H9   LIG     1       3.310  -0.142  29.665  1.00  0.00      LIG  
ATOM   4234 H10  LIG     1       4.876   0.397  29.121  1.00  0.00      LIG  
ATOM   4235 H11  LIG     1       3.335   2.838  25.724  1.00  0.00      LIG  
ATOM   4236 H12  LIG     1       2.708   1.614  24.700  1.00  0.00      LIG  
ATOM   4237 H13  LIG     1      -0.124   0.676  28.712  1.00  0.00      LIG  
ATOM   4238 H14  LIG     1       1.255  -0.248  29.220  1.00  0.00      LIG  
ATOM   4239 H15  LIG     1       0.926  -0.014  27.509  1.00  0.00      LIG  
ATOM   4240 H16  LIG     1      -0.068   5.038  26.467  1.00  0.00      LIG  
ATOM   4241 H17  LIG     1       0.894   5.494  27.875  1.00  0.00      LIG  
ATOM   4242 H18  LIG     1      -0.853   5.621  27.886  1.00  0.00      LIG  
ATOM   4243 H19  LIG     1       3.964   3.447  27.790  1.00  0.00      LIG  
ATOM   4244 H20  LIG     1       5.238   2.236  27.813  1.00  0.00      LIG  
ATOM   4245 H21  LIG     1       4.459   2.706  29.315  1.00  0.00      LIG  
ATOM   4246 H22  LIG     1       3.252  -1.746  28.072  1.00  0.00      LIG  
ATOM   4247 H23  LIG     1       4.956  -1.354  27.720  1.00  0.00      LIG  
ATOM   4248 H24  LIG     1      -3.468   2.946  27.516  1.00  0.00      LIG  
ATOM   4249 H25  LIG     1      -2.743   4.554  27.665  1.00  0.00      LIG  
ATOM   4250 H26  LIG     1      -2.797   5.730  30.922  1.00  0.00      LIG  
ATOM   4251 H27  LIG     1      -2.117   5.980  29.335  1.00  0.00      LIG  
ATOM   4252 H28  LIG     1      -1.069   6.055  30.763  1.00  0.00      LIG  
ATOM   4253 H29  LIG     1      -1.048   3.975  32.328  1.00  0.00      LIG  
ATOM   4254 H30  LIG     1      -1.833   2.473  31.774  1.00  0.00      LIG  
ATOM   4255 H31  LIG     1      -2.782   3.913  32.084  1.00  0.00      LIG  
ATOM   4256 H32  LIG     1       4.330  -0.998  24.606  1.00  0.00      LIG  
ATOM   4257 H33  LIG     1       0.946   2.917  24.305  1.00  0.00      LIG  
ATOM   4258 H34  LIG     1       1.362  -0.682  25.073  1.00  0.00      LIG  
ATOM   4259 H35  LIG     1       1.797  -2.135  24.263  1.00  0.00      LIG  
ATOM   4260 H36  LIG     1       2.732  -2.971  26.285  1.00  0.00      LIG  
ATOM   4261 H37  LIG     1       3.474  -3.309  24.729  1.00  0.00      LIG  
ATOM   4262 H38  LIG     1       4.504  -2.918  26.095  1.00  0.00      LIG  
ATOM   4263 H39  LIG     1       1.583  -1.198  22.408  1.00  0.00      LIG  
ATOM   4264 H40  LIG     1       4.040   0.357  23.124  1.00  0.00      LIG  
ATOM   4265 H41  LIG     1       1.144   1.001  22.180  1.00  0.00      LIG  
ATOM   4266 H42  LIG     1       4.638   1.920  19.729  1.00  0.00      LIG  
ATOM   4267 H43  LIG     1       4.657   0.171  19.769  1.00  0.00      LIG  
ATOM   4268 H44  LIG     1       5.551   1.087  21.003  1.00  0.00      LIG  
ATOM   4269 H45  LIG     1       2.517   2.622  22.560  1.00  0.00      LIG  
ATOM   4270 H46  LIG     1       4.289   2.536  22.644  1.00  0.00      LIG  
ATOM   4271 H47  LIG     1       3.475   3.246  21.236  1.00  0.00      LIG  
ATOM   4272 H48  LIG     1       2.362   1.746  19.802  1.00  0.00      LIG  
ATOM   4273 H49  LIG     1       1.775  -1.523  20.456  1.00  0.00      LIG  
ATOM   4274 H50  LIG     1       2.412  -2.903  19.577  1.00  0.00      LIG  
ATOM   4275 H51  LIG     1       3.143  -1.310  19.309  1.00  0.00      LIG  
TER
REMARK  Energy: 96.2409
REMARK  SimpleFitness: 96.2409
REMARK  FullFitness: -788.2692
REMARK  InterFull: -14.2562
REMARK  IntraFull: 128.148
REMARK  solvFull: -1103.65
REMARK  surfFull: 201.489
REMARK  extraFull: 0.0
REMARK  deltaGcompsolvpol: -1103.65
REMARK  deltaGcompsolvnonpol: 201.489
REMARK  deltaGprotsolvpol: -1109.66
REMARK  deltaGprotsolvnonpol: 196.383
REMARK  deltaGligsolvpol: -11.6222
REMARK  deltaGligsolvnonpol: 16.3661
REMARK  deltaGvdw: -14.2562
REMARK  deltaGelec: 0.0
REMARK  deltaG: -5.3247504
REMARK  Cluster: 5
REMARK  ClusterRank: 3
ATOM   4186 O    LIG     1       0.887   3.352  25.173  1.00  0.00      LIG  
ATOM   4187 O1   LIG     1      -3.805   3.090  29.944  1.00  0.00      LIG  
ATOM   4188 O2   LIG     1       1.158   0.618  23.077  1.00  0.00      LIG  
ATOM   4189 O3   LIG     1       4.169  -1.233  21.915  1.00  0.00      LIG  
ATOM   4190 O4   LIG     1       2.247   1.048  20.470  1.00  0.00      LIG  
ATOM   4191 O5   LIG     1       4.264  -3.351  21.124  1.00  0.00      LIG  
ATOM   4192 C    LIG     1       1.800   1.748  28.514  1.00  0.00      LIG  
ATOM   4193 C1   LIG     1       1.230   2.870  27.605  1.00  0.00      LIG  
ATOM   4194 C2   LIG     1      -0.093   3.569  28.097  1.00  0.00      LIG  
ATOM   4195 C3   LIG     1       3.256   1.381  28.077  1.00  0.00      LIG  
ATOM   4196 C4   LIG     1      -0.213   3.727  29.653  1.00  0.00      LIG  
ATOM   4197 C5   LIG     1       1.819   2.272  29.933  1.00  0.00      LIG  
ATOM   4198 C6   LIG     1       1.271   2.373  26.130  1.00  0.00      LIG  
ATOM   4199 C7   LIG     1       0.441   2.596  30.436  1.00  0.00      LIG  
ATOM   4200 C8   LIG     1       3.203   0.941  26.662  1.00  0.00      LIG  
ATOM   4201 C9   LIG     1      -1.636   4.032  30.235  1.00  0.00      LIG  
ATOM   4202 C10  LIG     1      -1.335   2.906  27.490  1.00  0.00      LIG  
ATOM   4203 C11  LIG     1       3.862   0.170  28.777  1.00  0.00      LIG  
ATOM   4204 C12  LIG     1       2.681   1.963  25.727  1.00  0.00      LIG  
ATOM   4205 C13  LIG     1       0.920   0.482  28.481  1.00  0.00      LIG  
ATOM   4206 C14  LIG     1      -0.027   5.001  27.553  1.00  0.00      LIG  
ATOM   4207 C15  LIG     1       3.529  -0.345  26.469  1.00  0.00      LIG  
ATOM   4208 C16  LIG     1       4.275   2.510  28.255  1.00  0.00      LIG  
ATOM   4209 C17  LIG     1       3.940  -0.952  27.766  1.00  0.00      LIG  
ATOM   4210 C18  LIG     1      -2.638   3.506  27.954  1.00  0.00      LIG  
ATOM   4211 C19  LIG     1      -2.735   3.383  29.432  1.00  0.00      LIG  
ATOM   4212 C20  LIG     1      -1.914   5.531  30.308  1.00  0.00      LIG  
ATOM   4213 C21  LIG     1      -1.827   3.564  31.680  1.00  0.00      LIG  
ATOM   4214 C22  LIG     1       3.456  -1.209  25.221  1.00  0.00      LIG  
ATOM   4215 C23  LIG     1       2.139  -1.110  24.430  1.00  0.00      LIG  
ATOM   4216 C24  LIG     1       3.548  -2.679  25.617  1.00  0.00      LIG  
ATOM   4217 C25  LIG     1       2.085  -0.459  23.027  1.00  0.00      LIG  
ATOM   4218 C26  LIG     1       3.416  -0.067  22.336  1.00  0.00      LIG  
ATOM   4219 C27  LIG     1       3.407   1.087  21.296  1.00  0.00      LIG  
ATOM   4220 C28  LIG     1       4.637   1.059  20.404  1.00  0.00      LIG  
ATOM   4221 C29  LIG     1       3.425   2.446  21.980  1.00  0.00      LIG  
ATOM   4222 C30  LIG     1       3.685  -2.276  21.142  1.00  0.00      LIG  
ATOM   4223 C31  LIG     1       2.690  -1.962  20.059  1.00  0.00      LIG  
ATOM   4224 H    LIG     1       1.954   3.684  27.648  1.00  0.00      LIG  
ATOM   4225 H1   LIG     1       0.403   4.595  29.902  1.00  0.00      LIG  
ATOM   4226 H2   LIG     1       2.417   3.184  30.002  1.00  0.00      LIG  
ATOM   4227 H3   LIG     1       2.269   1.536  30.603  1.00  0.00      LIG  
ATOM   4228 H4   LIG     1       0.591   1.527  25.996  1.00  0.00      LIG  
ATOM   4229 H5   LIG     1      -0.201   1.713  30.463  1.00  0.00      LIG  
ATOM   4230 H6   LIG     1       0.594   2.900  31.474  1.00  0.00      LIG  
ATOM   4231 H7   LIG     1      -1.351   1.842  27.720  1.00  0.00      LIG  
ATOM   4232 H8   LIG     1      -1.319   2.988  26.402  1.00  0.00      LIG  
ATOM   4233 H9   LIG     1       3.310  -0.142  29.665  1.00  0.00      LIG  
ATOM   4234 H10  LIG     1       4.876   0.397  29.121  1.00  0.00      LIG  
ATOM   4235 H11  LIG     1       3.335   2.838  25.724  1.00  0.00      LIG  
ATOM   4236 H12  LIG     1       2.708   1.614  24.700  1.00  0.00      LIG  
ATOM   4237 H13  LIG     1      -0.124   0.676  28.712  1.00  0.00      LIG  
ATOM   4238 H14  LIG     1       1.255  -0.248  29.220  1.00  0.00      LIG  
ATOM   4239 H15  LIG     1       0.926  -0.014  27.509  1.00  0.00      LIG  
ATOM   4240 H16  LIG     1      -0.068   5.038  26.467  1.00  0.00      LIG  
ATOM   4241 H17  LIG     1       0.894   5.494  27.875  1.00  0.00      LIG  
ATOM   4242 H18  LIG     1      -0.853   5.621  27.886  1.00  0.00      LIG  
ATOM   4243 H19  LIG     1       3.964   3.447  27.790  1.00  0.00      LIG  
ATOM   4244 H20  LIG     1       5.238   2.236  27.813  1.00  0.00      LIG  
ATOM   4245 H21  LIG     1       4.459   2.706  29.315  1.00  0.00      LIG  
ATOM   4246 H22  LIG     1       3.252  -1.746  28.072  1.00  0.00      LIG  
ATOM   4247 H23  LIG     1       4.956  -1.354  27.720  1.00  0.00      LIG  
ATOM   4248 H24  LIG     1      -3.468   2.946  27.516  1.00  0.00      LIG  
ATOM   4249 H25  LIG     1      -2.743   4.554  27.665  1.00  0.00      LIG  
ATOM   4250 H26  LIG     1      -2.797   5.730  30.922  1.00  0.00      LIG  
ATOM   4251 H27  LIG     1      -2.117   5.980  29.335  1.00  0.00      LIG  
ATOM   4252 H28  LIG     1      -1.069   6.055  30.763  1.00  0.00      LIG  
ATOM   4253 H29  LIG     1      -1.048   3.975  32.328  1.00  0.00      LIG  
ATOM   4254 H30  LIG     1      -1.833   2.473  31.774  1.00  0.00      LIG  
ATOM   4255 H31  LIG     1      -2.782   3.913  32.084  1.00  0.00      LIG  
ATOM   4256 H32  LIG     1       4.330  -0.998  24.606  1.00  0.00      LIG  
ATOM   4257 H33  LIG     1       0.946   2.917  24.305  1.00  0.00      LIG  
ATOM   4258 H34  LIG     1       1.362  -0.682  25.073  1.00  0.00      LIG  
ATOM   4259 H35  LIG     1       1.797  -2.135  24.263  1.00  0.00      LIG  
ATOM   4260 H36  LIG     1       2.732  -2.971  26.285  1.00  0.00      LIG  
ATOM   4261 H37  LIG     1       3.474  -3.309  24.729  1.00  0.00      LIG  
ATOM   4262 H38  LIG     1       4.504  -2.918  26.095  1.00  0.00      LIG  
ATOM   4263 H39  LIG     1       1.583  -1.198  22.408  1.00  0.00      LIG  
ATOM   4264 H40  LIG     1       4.040   0.357  23.124  1.00  0.00      LIG  
ATOM   4265 H41  LIG     1       1.144   1.001  22.180  1.00  0.00      LIG  
ATOM   4266 H42  LIG     1       4.638   1.920  19.729  1.00  0.00      LIG  
ATOM   4267 H43  LIG     1       4.657   0.171  19.769  1.00  0.00      LIG  
ATOM   4268 H44  LIG     1       5.551   1.087  21.003  1.00  0.00      LIG  
ATOM   4269 H45  LIG     1       2.517   2.622  22.560  1.00  0.00      LIG  
ATOM   4270 H46  LIG     1       4.289   2.536  22.644  1.00  0.00      LIG  
ATOM   4271 H47  LIG     1       3.475   3.246  21.236  1.00  0.00      LIG  
ATOM   4272 H48  LIG     1       2.362   1.746  19.802  1.00  0.00      LIG  
ATOM   4273 H49  LIG     1       1.775  -1.523  20.456  1.00  0.00      LIG  
ATOM   4274 H50  LIG     1       2.412  -2.903  19.577  1.00  0.00      LIG  
ATOM   4275 H51  LIG     1       3.143  -1.310  19.309  1.00  0.00      LIG  
TER
REMARK  Energy: 96.2409
REMARK  SimpleFitness: 96.2409
REMARK  FullFitness: -788.2692
REMARK  InterFull: -14.2562
REMARK  IntraFull: 128.148
REMARK  solvFull: -1103.65
REMARK  surfFull: 201.489
REMARK  extraFull: 0.0
REMARK  deltaGcompsolvpol: -1103.65
REMARK  deltaGcompsolvnonpol: 201.489
REMARK  deltaGprotsolvpol: -1109.66
REMARK  deltaGprotsolvnonpol: 196.383
REMARK  deltaGligsolvpol: -11.6222
REMARK  deltaGligsolvnonpol: 16.3661
REMARK  deltaGvdw: -14.2562
REMARK  deltaGelec: 0.0
REMARK  deltaG: -5.3247504
REMARK  Cluster: 5
REMARK  ClusterRank: 4
ATOM   4186 O    LIG     1       0.887   3.352  25.173  1.00  0.00      LIG  
ATOM   4187 O1   LIG     1      -3.805   3.090  29.944  1.00  0.00      LIG  
ATOM   4188 O2   LIG     1       1.158   0.618  23.077  1.00  0.00      LIG  
ATOM   4189 O3   LIG     1       4.169  -1.233  21.915  1.00  0.00      LIG  
ATOM   4190 O4   LIG     1       2.247   1.048  20.470  1.00  0.00      LIG  
ATOM   4191 O5   LIG     1       4.264  -3.351  21.124  1.00  0.00      LIG  
ATOM   4192 C    LIG     1       1.800   1.748  28.514  1.00  0.00      LIG  
ATOM   4193 C1   LIG     1       1.230   2.870  27.605  1.00  0.00      LIG  
ATOM   4194 C2   LIG     1      -0.093   3.569  28.097  1.00  0.00      LIG  
ATOM   4195 C3   LIG     1       3.256   1.381  28.077  1.00  0.00      LIG  
ATOM   4196 C4   LIG     1      -0.213   3.727  29.653  1.00  0.00      LIG  
ATOM   4197 C5   LIG     1       1.819   2.272  29.933  1.00  0.00      LIG  
ATOM   4198 C6   LIG     1       1.271   2.373  26.130  1.00  0.00      LIG  
ATOM   4199 C7   LIG     1       0.441   2.596  30.436  1.00  0.00      LIG  
ATOM   4200 C8   LIG     1       3.203   0.941  26.662  1.00  0.00      LIG  
ATOM   4201 C9   LIG     1      -1.636   4.032  30.235  1.00  0.00      LIG  
ATOM   4202 C10  LIG     1      -1.335   2.906  27.490  1.00  0.00      LIG  
ATOM   4203 C11  LIG     1       3.862   0.170  28.777  1.00  0.00      LIG  
ATOM   4204 C12  LIG     1       2.681   1.963  25.727  1.00  0.00      LIG  
ATOM   4205 C13  LIG     1       0.920   0.482  28.481  1.00  0.00      LIG  
ATOM   4206 C14  LIG     1      -0.027   5.001  27.553  1.00  0.00      LIG  
ATOM   4207 C15  LIG     1       3.529  -0.345  26.469  1.00  0.00      LIG  
ATOM   4208 C16  LIG     1       4.275   2.510  28.255  1.00  0.00      LIG  
ATOM   4209 C17  LIG     1       3.940  -0.952  27.766  1.00  0.00      LIG  
ATOM   4210 C18  LIG     1      -2.638   3.506  27.954  1.00  0.00      LIG  
ATOM   4211 C19  LIG     1      -2.735   3.383  29.432  1.00  0.00      LIG  
ATOM   4212 C20  LIG     1      -1.914   5.531  30.308  1.00  0.00      LIG  
ATOM   4213 C21  LIG     1      -1.827   3.564  31.680  1.00  0.00      LIG  
ATOM   4214 C22  LIG     1       3.456  -1.209  25.221  1.00  0.00      LIG  
ATOM   4215 C23  LIG     1       2.139  -1.110  24.430  1.00  0.00      LIG  
ATOM   4216 C24  LIG     1       3.548  -2.679  25.617  1.00  0.00      LIG  
ATOM   4217 C25  LIG     1       2.085  -0.459  23.027  1.00  0.00      LIG  
ATOM   4218 C26  LIG     1       3.416  -0.067  22.336  1.00  0.00      LIG  
ATOM   4219 C27  LIG     1       3.407   1.087  21.296  1.00  0.00      LIG  
ATOM   4220 C28  LIG     1       4.637   1.059  20.404  1.00  0.00      LIG  
ATOM   4221 C29  LIG     1       3.425   2.446  21.980  1.00  0.00      LIG  
ATOM   4222 C30  LIG     1       3.685  -2.276  21.142  1.00  0.00      LIG  
ATOM   4223 C31  LIG     1       2.690  -1.962  20.059  1.00  0.00      LIG  
ATOM   4224 H    LIG     1       1.954   3.684  27.648  1.00  0.00      LIG  
ATOM   4225 H1   LIG     1       0.403   4.595  29.902  1.00  0.00      LIG  
ATOM   4226 H2   LIG     1       2.417   3.184  30.002  1.00  0.00      LIG  
ATOM   4227 H3   LIG     1       2.269   1.536  30.603  1.00  0.00      LIG  
ATOM   4228 H4   LIG     1       0.591   1.527  25.996  1.00  0.00      LIG  
ATOM   4229 H5   LIG     1      -0.201   1.713  30.463  1.00  0.00      LIG  
ATOM   4230 H6   LIG     1       0.594   2.900  31.474  1.00  0.00      LIG  
ATOM   4231 H7   LIG     1      -1.351   1.842  27.720  1.00  0.00      LIG  
ATOM   4232 H8   LIG     1      -1.319   2.988  26.402  1.00  0.00      LIG  
ATOM   4233 H9   LIG     1       3.310  -0.142  29.665  1.00  0.00      LIG  
ATOM   4234 H10  LIG     1       4.876   0.397  29.121  1.00  0.00      LIG  
ATOM   4235 H11  LIG     1       3.335   2.838  25.724  1.00  0.00      LIG  
ATOM   4236 H12  LIG     1       2.708   1.614  24.700  1.00  0.00      LIG  
ATOM   4237 H13  LIG     1      -0.124   0.676  28.712  1.00  0.00      LIG  
ATOM   4238 H14  LIG     1       1.255  -0.248  29.220  1.00  0.00      LIG  
ATOM   4239 H15  LIG     1       0.926  -0.014  27.509  1.00  0.00      LIG  
ATOM   4240 H16  LIG     1      -0.068   5.038  26.467  1.00  0.00      LIG  
ATOM   4241 H17  LIG     1       0.894   5.494  27.875  1.00  0.00      LIG  
ATOM   4242 H18  LIG     1      -0.853   5.621  27.886  1.00  0.00      LIG  
ATOM   4243 H19  LIG     1       3.964   3.447  27.790  1.00  0.00      LIG  
ATOM   4244 H20  LIG     1       5.238   2.236  27.813  1.00  0.00      LIG  
ATOM   4245 H21  LIG     1       4.459   2.706  29.315  1.00  0.00      LIG  
ATOM   4246 H22  LIG     1       3.252  -1.746  28.072  1.00  0.00      LIG  
ATOM   4247 H23  LIG     1       4.956  -1.354  27.720  1.00  0.00      LIG  
ATOM   4248 H24  LIG     1      -3.468   2.946  27.516  1.00  0.00      LIG  
ATOM   4249 H25  LIG     1      -2.743   4.554  27.665  1.00  0.00      LIG  
ATOM   4250 H26  LIG     1      -2.797   5.730  30.922  1.00  0.00      LIG  
ATOM   4251 H27  LIG     1      -2.117   5.980  29.335  1.00  0.00      LIG  
ATOM   4252 H28  LIG     1      -1.069   6.055  30.763  1.00  0.00      LIG  
ATOM   4253 H29  LIG     1      -1.048   3.975  32.328  1.00  0.00      LIG  
ATOM   4254 H30  LIG     1      -1.833   2.473  31.774  1.00  0.00      LIG  
ATOM   4255 H31  LIG     1      -2.782   3.913  32.084  1.00  0.00      LIG  
ATOM   4256 H32  LIG     1       4.330  -0.998  24.606  1.00  0.00      LIG  
ATOM   4257 H33  LIG     1       0.946   2.917  24.305  1.00  0.00      LIG  
ATOM   4258 H34  LIG     1       1.362  -0.682  25.073  1.00  0.00      LIG  
ATOM   4259 H35  LIG     1       1.797  -2.135  24.263  1.00  0.00      LIG  
ATOM   4260 H36  LIG     1       2.732  -2.971  26.285  1.00  0.00      LIG  
ATOM   4261 H37  LIG     1       3.474  -3.309  24.729  1.00  0.00      LIG  
ATOM   4262 H38  LIG     1       4.504  -2.918  26.095  1.00  0.00      LIG  
ATOM   4263 H39  LIG     1       1.583  -1.198  22.408  1.00  0.00      LIG  
ATOM   4264 H40  LIG     1       4.040   0.357  23.124  1.00  0.00      LIG  
ATOM   4265 H41  LIG     1       1.144   1.001  22.180  1.00  0.00      LIG  
ATOM   4266 H42  LIG     1       4.638   1.920  19.729  1.00  0.00      LIG  
ATOM   4267 H43  LIG     1       4.657   0.171  19.769  1.00  0.00      LIG  
ATOM   4268 H44  LIG     1       5.551   1.087  21.003  1.00  0.00      LIG  
ATOM   4269 H45  LIG     1       2.517   2.622  22.560  1.00  0.00      LIG  
ATOM   4270 H46  LIG     1       4.289   2.536  22.644  1.00  0.00      LIG  
ATOM   4271 H47  LIG     1       3.475   3.246  21.236  1.00  0.00      LIG  
ATOM   4272 H48  LIG     1       2.362   1.746  19.802  1.00  0.00      LIG  
ATOM   4273 H49  LIG     1       1.775  -1.523  20.456  1.00  0.00      LIG  
ATOM   4274 H50  LIG     1       2.412  -2.903  19.577  1.00  0.00      LIG  
ATOM   4275 H51  LIG     1       3.143  -1.310  19.309  1.00  0.00      LIG  
TER
REMARK  Energy: 96.2409
REMARK  SimpleFitness: 96.2409
REMARK  FullFitness: -788.2692
REMARK  InterFull: -14.2562
REMARK  IntraFull: 128.148
REMARK  solvFull: -1103.65
REMARK  surfFull: 201.489
REMARK  extraFull: 0.0
REMARK  deltaGcompsolvpol: -1103.65
REMARK  deltaGcompsolvnonpol: 201.489
REMARK  deltaGprotsolvpol: -1109.66
REMARK  deltaGprotsolvnonpol: 196.383
REMARK  deltaGligsolvpol: -11.6222
REMARK  deltaGligsolvnonpol: 16.3661
REMARK  deltaGvdw: -14.2562
REMARK  deltaGelec: 0.0
REMARK  deltaG: -5.3247504
REMARK  Cluster: 5
REMARK  ClusterRank: 5
ATOM   4186 O    LIG     1       0.887   3.352  25.173  1.00  0.00      LIG  
ATOM   4187 O1   LIG     1      -3.805   3.090  29.944  1.00  0.00      LIG  
ATOM   4188 O2   LIG     1       1.158   0.618  23.077  1.00  0.00      LIG  
ATOM   4189 O3   LIG     1       4.169  -1.233  21.915  1.00  0.00      LIG  
ATOM   4190 O4   LIG     1       2.247   1.048  20.470  1.00  0.00      LIG  
ATOM   4191 O5   LIG     1       4.264  -3.351  21.124  1.00  0.00      LIG  
ATOM   4192 C    LIG     1       1.800   1.748  28.514  1.00  0.00      LIG  
ATOM   4193 C1   LIG     1       1.230   2.870  27.605  1.00  0.00      LIG  
ATOM   4194 C2   LIG     1      -0.093   3.569  28.097  1.00  0.00      LIG  
ATOM   4195 C3   LIG     1       3.256   1.381  28.077  1.00  0.00      LIG  
ATOM   4196 C4   LIG     1      -0.213   3.727  29.653  1.00  0.00      LIG  
ATOM   4197 C5   LIG     1       1.819   2.272  29.933  1.00  0.00      LIG  
ATOM   4198 C6   LIG     1       1.271   2.373  26.130  1.00  0.00      LIG  
ATOM   4199 C7   LIG     1       0.441   2.596  30.436  1.00  0.00      LIG  
ATOM   4200 C8   LIG     1       3.203   0.941  26.662  1.00  0.00      LIG  
ATOM   4201 C9   LIG     1      -1.636   4.032  30.235  1.00  0.00      LIG  
ATOM   4202 C10  LIG     1      -1.335   2.906  27.490  1.00  0.00      LIG  
ATOM   4203 C11  LIG     1       3.862   0.170  28.777  1.00  0.00      LIG  
ATOM   4204 C12  LIG     1       2.681   1.963  25.727  1.00  0.00      LIG  
ATOM   4205 C13  LIG     1       0.920   0.482  28.481  1.00  0.00      LIG  
ATOM   4206 C14  LIG     1      -0.027   5.001  27.553  1.00  0.00      LIG  
ATOM   4207 C15  LIG     1       3.529  -0.345  26.469  1.00  0.00      LIG  
ATOM   4208 C16  LIG     1       4.275   2.510  28.255  1.00  0.00      LIG  
ATOM   4209 C17  LIG     1       3.940  -0.952  27.766  1.00  0.00      LIG  
ATOM   4210 C18  LIG     1      -2.638   3.506  27.954  1.00  0.00      LIG  
ATOM   4211 C19  LIG     1      -2.735   3.383  29.432  1.00  0.00      LIG  
ATOM   4212 C20  LIG     1      -1.914   5.531  30.308  1.00  0.00      LIG  
ATOM   4213 C21  LIG     1      -1.827   3.564  31.680  1.00  0.00      LIG  
ATOM   4214 C22  LIG     1       3.456  -1.209  25.221  1.00  0.00      LIG  
ATOM   4215 C23  LIG     1       2.139  -1.110  24.430  1.00  0.00      LIG  
ATOM   4216 C24  LIG     1       3.548  -2.679  25.617  1.00  0.00      LIG  
ATOM   4217 C25  LIG     1       2.085  -0.459  23.027  1.00  0.00      LIG  
ATOM   4218 C26  LIG     1       3.416  -0.067  22.336  1.00  0.00      LIG  
ATOM   4219 C27  LIG     1       3.407   1.087  21.296  1.00  0.00      LIG  
ATOM   4220 C28  LIG     1       4.637   1.059  20.404  1.00  0.00      LIG  
ATOM   4221 C29  LIG     1       3.425   2.446  21.980  1.00  0.00      LIG  
ATOM   4222 C30  LIG     1       3.685  -2.276  21.142  1.00  0.00      LIG  
ATOM   4223 C31  LIG     1       2.690  -1.962  20.059  1.00  0.00      LIG  
ATOM   4224 H    LIG     1       1.954   3.684  27.648  1.00  0.00      LIG  
ATOM   4225 H1   LIG     1       0.403   4.595  29.902  1.00  0.00      LIG  
ATOM   4226 H2   LIG     1       2.417   3.184  30.002  1.00  0.00      LIG  
ATOM   4227 H3   LIG     1       2.269   1.536  30.603  1.00  0.00      LIG  
ATOM   4228 H4   LIG     1       0.591   1.527  25.996  1.00  0.00      LIG  
ATOM   4229 H5   LIG     1      -0.201   1.713  30.463  1.00  0.00      LIG  
ATOM   4230 H6   LIG     1       0.594   2.900  31.474  1.00  0.00      LIG  
ATOM   4231 H7   LIG     1      -1.351   1.842  27.720  1.00  0.00      LIG  
ATOM   4232 H8   LIG     1      -1.319   2.988  26.402  1.00  0.00      LIG  
ATOM   4233 H9   LIG     1       3.310  -0.142  29.665  1.00  0.00      LIG  
ATOM   4234 H10  LIG     1       4.876   0.397  29.121  1.00  0.00      LIG  
ATOM   4235 H11  LIG     1       3.335   2.838  25.724  1.00  0.00      LIG  
ATOM   4236 H12  LIG     1       2.708   1.614  24.700  1.00  0.00      LIG  
ATOM   4237 H13  LIG     1      -0.124   0.676  28.712  1.00  0.00      LIG  
ATOM   4238 H14  LIG     1       1.255  -0.248  29.220  1.00  0.00      LIG  
ATOM   4239 H15  LIG     1       0.926  -0.014  27.509  1.00  0.00      LIG  
ATOM   4240 H16  LIG     1      -0.068   5.038  26.467  1.00  0.00      LIG  
ATOM   4241 H17  LIG     1       0.894   5.494  27.875  1.00  0.00      LIG  
ATOM   4242 H18  LIG     1      -0.853   5.621  27.886  1.00  0.00      LIG  
ATOM   4243 H19  LIG     1       3.964   3.447  27.790  1.00  0.00      LIG  
ATOM   4244 H20  LIG     1       5.238   2.236  27.813  1.00  0.00      LIG  
ATOM   4245 H21  LIG     1       4.459   2.706  29.315  1.00  0.00      LIG  
ATOM   4246 H22  LIG     1       3.252  -1.746  28.072  1.00  0.00      LIG  
ATOM   4247 H23  LIG     1       4.956  -1.354  27.720  1.00  0.00      LIG  
ATOM   4248 H24  LIG     1      -3.468   2.946  27.516  1.00  0.00      LIG  
ATOM   4249 H25  LIG     1      -2.743   4.554  27.665  1.00  0.00      LIG  
ATOM   4250 H26  LIG     1      -2.797   5.730  30.922  1.00  0.00      LIG  
ATOM   4251 H27  LIG     1      -2.117   5.980  29.335  1.00  0.00      LIG  
ATOM   4252 H28  LIG     1      -1.069   6.055  30.763  1.00  0.00      LIG  
ATOM   4253 H29  LIG     1      -1.048   3.975  32.328  1.00  0.00      LIG  
ATOM   4254 H30  LIG     1      -1.833   2.473  31.774  1.00  0.00      LIG  
ATOM   4255 H31  LIG     1      -2.782   3.913  32.084  1.00  0.00      LIG  
ATOM   4256 H32  LIG     1       4.330  -0.998  24.606  1.00  0.00      LIG  
ATOM   4257 H33  LIG     1       0.946   2.917  24.305  1.00  0.00      LIG  
ATOM   4258 H34  LIG     1       1.362  -0.682  25.073  1.00  0.00      LIG  
ATOM   4259 H35  LIG     1       1.797  -2.135  24.263  1.00  0.00      LIG  
ATOM   4260 H36  LIG     1       2.732  -2.971  26.285  1.00  0.00      LIG  
ATOM   4261 H37  LIG     1       3.474  -3.309  24.729  1.00  0.00      LIG  
ATOM   4262 H38  LIG     1       4.504  -2.918  26.095  1.00  0.00      LIG  
ATOM   4263 H39  LIG     1       1.583  -1.198  22.408  1.00  0.00      LIG  
ATOM   4264 H40  LIG     1       4.040   0.357  23.124  1.00  0.00      LIG  
ATOM   4265 H41  LIG     1       1.144   1.001  22.180  1.00  0.00      LIG  
ATOM   4266 H42  LIG     1       4.638   1.920  19.729  1.00  0.00      LIG  
ATOM   4267 H43  LIG     1       4.657   0.171  19.769  1.00  0.00      LIG  
ATOM   4268 H44  LIG     1       5.551   1.087  21.003  1.00  0.00      LIG  
ATOM   4269 H45  LIG     1       2.517   2.622  22.560  1.00  0.00      LIG  
ATOM   4270 H46  LIG     1       4.289   2.536  22.644  1.00  0.00      LIG  
ATOM   4271 H47  LIG     1       3.475   3.246  21.236  1.00  0.00      LIG  
ATOM   4272 H48  LIG     1       2.362   1.746  19.802  1.00  0.00      LIG  
ATOM   4273 H49  LIG     1       1.775  -1.523  20.456  1.00  0.00      LIG  
ATOM   4274 H50  LIG     1       2.412  -2.903  19.577  1.00  0.00      LIG  
ATOM   4275 H51  LIG     1       3.143  -1.310  19.309  1.00  0.00      LIG  
TER
REMARK  Energy: 96.9064
REMARK  SimpleFitness: 96.9064
REMARK  FullFitness: -787.5734
REMARK  InterFull: -13.6175
REMARK  IntraFull: 128.171
REMARK  solvFull: -1103.82
REMARK  surfFull: 201.693
REMARK  extraFull: 0.0
REMARK  deltaGcompsolvpol: -1103.82
REMARK  deltaGcompsolvnonpol: 201.693
REMARK  deltaGprotsolvpol: -1109.66
REMARK  deltaGprotsolvnonpol: 196.383
REMARK  deltaGligsolvpol: -11.6544
REMARK  deltaGligsolvnonpol: 16.3525
REMARK  deltaGvdw: -13.6175
REMARK  deltaGelec: 0.0
REMARK  deltaG: -5.252174
REMARK  Cluster: 5
REMARK  ClusterRank: 6
ATOM   4186 O    LIG     1       1.005   3.432  25.255  1.00  0.00      LIG  
ATOM   4187 O1   LIG     1      -3.535   3.331  30.153  1.00  0.00      LIG  
ATOM   4188 O2   LIG     1       1.215   0.656  23.133  1.00  0.00      LIG  
ATOM   4189 O3   LIG     1       4.171  -1.252  21.912  1.00  0.00      LIG  
ATOM   4190 O4   LIG     1       2.304   1.117  20.527  1.00  0.00      LIG  
ATOM   4191 O5   LIG     1       4.202  -3.360  21.094  1.00  0.00      LIG  
ATOM   4192 C    LIG     1       1.945   1.788  28.563  1.00  0.00      LIG  
ATOM   4193 C1   LIG     1       1.401   2.935  27.673  1.00  0.00      LIG  
ATOM   4194 C2   LIG     1       0.130   3.698  28.207  1.00  0.00      LIG  
ATOM   4195 C3   LIG     1       3.371   1.365  28.088  1.00  0.00      LIG  
ATOM   4196 C4   LIG     1       0.057   3.846  29.767  1.00  0.00      LIG  
ATOM   4197 C5   LIG     1       2.022   2.299  29.984  1.00  0.00      LIG  
ATOM   4198 C6   LIG     1       1.375   2.436  26.199  1.00  0.00      LIG  
ATOM   4199 C7   LIG     1       0.673   2.676  30.522  1.00  0.00      LIG  
ATOM   4200 C8   LIG     1       3.268   0.923  26.676  1.00  0.00      LIG  
ATOM   4201 C9   LIG     1      -1.333   4.212  30.389  1.00  0.00      LIG  
ATOM   4202 C10  LIG     1      -1.160   3.110  27.621  1.00  0.00      LIG  
ATOM   4203 C11  LIG     1       3.947   0.138  28.783  1.00  0.00      LIG  
ATOM   4204 C12  LIG     1       2.755   1.962  25.755  1.00  0.00      LIG  
ATOM   4205 C13  LIG     1       1.012   0.560  28.544  1.00  0.00      LIG  
ATOM   4206 C14  LIG     1       0.261   5.130  27.675  1.00  0.00      LIG  
ATOM   4207 C15  LIG     1       3.568  -0.369  26.477  1.00  0.00      LIG  
ATOM   4208 C16  LIG     1       4.440   2.453  28.232  1.00  0.00      LIG  
ATOM   4209 C17  LIG     1       4.007  -0.977  27.765  1.00  0.00      LIG  
ATOM   4210 C18  LIG     1      -2.419   3.762  28.133  1.00  0.00      LIG  
ATOM   4211 C19  LIG     1      -2.477   3.614  29.611  1.00  0.00      LIG  
ATOM   4212 C20  LIG     1      -1.539   5.721  30.476  1.00  0.00      LIG  
ATOM   4213 C21  LIG     1      -1.509   3.744  31.835  1.00  0.00      LIG  
ATOM   4214 C22  LIG     1       3.479  -1.236  25.232  1.00  0.00      LIG  
ATOM   4215 C23  LIG     1       2.165  -1.133  24.434  1.00  0.00      LIG  
ATOM   4216 C24  LIG     1       3.560  -2.705  25.637  1.00  0.00      LIG  
ATOM   4217 C25  LIG     1       2.113  -0.443  23.050  1.00  0.00      LIG  
ATOM   4218 C26  LIG     1       3.451  -0.074  22.358  1.00  0.00      LIG  
ATOM   4219 C27  LIG     1       3.473   1.098  21.341  1.00  0.00      LIG  
ATOM   4220 C28  LIG     1       4.693   1.047  20.436  1.00  0.00      LIG  
ATOM   4221 C29  LIG     1       3.543   2.439  22.056  1.00  0.00      LIG  
ATOM   4222 C30  LIG     1       3.653  -2.269  21.129  1.00  0.00      LIG  
ATOM   4223 C31  LIG     1       2.666  -1.908  20.052  1.00  0.00      LIG  
ATOM   4224 H    LIG     1       2.164   3.714  27.691  1.00  0.00      LIG  
ATOM   4225 H1   LIG     1       0.721   4.680  30.009  1.00  0.00      LIG  
ATOM   4226 H2   LIG     1       2.660   3.184  30.042  1.00  0.00      LIG  
ATOM   4227 H3   LIG     1       2.456   1.541  30.639  1.00  0.00      LIG  
ATOM   4228 H4   LIG     1       0.653   1.622  26.087  1.00  0.00      LIG  
ATOM   4229 H5   LIG     1      -0.009   1.824  30.551  1.00  0.00      LIG  
ATOM   4230 H6   LIG     1       0.864   2.958  31.560  1.00  0.00      LIG  
ATOM   4231 H7   LIG     1      -1.221   2.042  27.828  1.00  0.00      LIG  
ATOM   4232 H8   LIG     1      -1.169   3.217  26.535  1.00  0.00      LIG  
ATOM   4233 H9   LIG     1       3.380  -0.171  29.662  1.00  0.00      LIG  
ATOM   4234 H10  LIG     1       4.961   0.339  29.141  1.00  0.00      LIG  
ATOM   4235 H11  LIG     1       3.443   2.811  25.729  1.00  0.00      LIG  
ATOM   4236 H12  LIG     1       2.736   1.611  24.730  1.00  0.00      LIG  
ATOM   4237 H13  LIG     1      -0.022   0.805  28.777  1.00  0.00      LIG  
ATOM   4238 H14  LIG     1       1.318  -0.177  29.288  1.00  0.00      LIG  
ATOM   4239 H15  LIG     1       0.990   0.055  27.576  1.00  0.00      LIG  
ATOM   4240 H16  LIG     1       0.198   5.179  26.590  1.00  0.00      LIG  
ATOM   4241 H17  LIG     1       1.216   5.568  27.979  1.00  0.00      LIG  
ATOM   4242 H18  LIG     1      -0.521   5.790  28.033  1.00  0.00      LIG  
ATOM   4243 H19  LIG     1       4.162   3.394  27.752  1.00  0.00      LIG  
ATOM   4244 H20  LIG     1       5.383   2.130  27.781  1.00  0.00      LIG  
ATOM   4245 H21  LIG     1       4.647   2.662  29.285  1.00  0.00      LIG  
ATOM   4246 H22  LIG     1       3.333  -1.776  28.085  1.00  0.00      LIG  
ATOM   4247 H23  LIG     1       5.024  -1.373  27.695  1.00  0.00      LIG  
ATOM   4248 H24  LIG     1      -3.289   3.253  27.709  1.00  0.00      LIG  
ATOM   4249 H25  LIG     1      -2.480   4.820  27.868  1.00  0.00      LIG  
ATOM   4250 H26  LIG     1      -2.391   5.958  31.121  1.00  0.00      LIG  
ATOM   4251 H27  LIG     1      -1.752   6.184  29.512  1.00  0.00      LIG  
ATOM   4252 H28  LIG     1      -0.655   6.202  30.905  1.00  0.00      LIG  
ATOM   4253 H29  LIG     1      -0.695   4.113  32.466  1.00  0.00      LIG  
ATOM   4254 H30  LIG     1      -1.563   2.654  31.924  1.00  0.00      LIG  
ATOM   4255 H31  LIG     1      -2.437   4.133  32.265  1.00  0.00      LIG  
ATOM   4256 H32  LIG     1       4.356  -1.041  24.616  1.00  0.00      LIG  
ATOM   4257 H33  LIG     1       0.981   2.990  24.388  1.00  0.00      LIG  
ATOM   4258 H34  LIG     1       1.379  -0.736  25.085  1.00  0.00      LIG  
ATOM   4259 H35  LIG     1       1.844  -2.159  24.231  1.00  0.00      LIG  
ATOM   4260 H36  LIG     1       2.746  -2.984  26.313  1.00  0.00      LIG  
ATOM   4261 H37  LIG     1       3.476  -3.343  24.755  1.00  0.00      LIG  
ATOM   4262 H38  LIG     1       4.516  -2.952  26.109  1.00  0.00      LIG  
ATOM   4263 H39  LIG     1       1.585  -1.152  22.416  1.00  0.00      LIG  
ATOM   4264 H40  LIG     1       4.091   0.317  23.151  1.00  0.00      LIG  
ATOM   4265 H41  LIG     1       1.211   1.067  22.249  1.00  0.00      LIG  
ATOM   4266 H42  LIG     1       4.725   1.929  19.790  1.00  0.00      LIG  
ATOM   4267 H43  LIG     1       4.668   0.180  19.772  1.00  0.00      LIG  
ATOM   4268 H44  LIG     1       5.614   1.015  21.025  1.00  0.00      LIG  
ATOM   4269 H45  LIG     1       2.641   2.638  22.637  1.00  0.00      LIG  
ATOM   4270 H46  LIG     1       4.408   2.480  22.724  1.00  0.00      LIG  
ATOM   4271 H47  LIG     1       3.629   3.254  21.331  1.00  0.00      LIG  
ATOM   4272 H48  LIG     1       2.432   1.828  19.876  1.00  0.00      LIG  
ATOM   4273 H49  LIG     1       1.773  -1.429  20.454  1.00  0.00      LIG  
ATOM   4274 H50  LIG     1       2.342  -2.834  19.569  1.00  0.00      LIG  
ATOM   4275 H51  LIG     1       3.143  -1.274  19.302  1.00  0.00      LIG  
TER
REMARK  Energy: 96.9064
REMARK  SimpleFitness: 96.9064
REMARK  FullFitness: -787.5734
REMARK  InterFull: -13.6175
REMARK  IntraFull: 128.171
REMARK  solvFull: -1103.82
REMARK  surfFull: 201.693
REMARK  extraFull: 0.0
REMARK  deltaGcompsolvpol: -1103.82
REMARK  deltaGcompsolvnonpol: 201.693
REMARK  deltaGprotsolvpol: -1109.66
REMARK  deltaGprotsolvnonpol: 196.383
REMARK  deltaGligsolvpol: -11.6544
REMARK  deltaGligsolvnonpol: 16.3525
REMARK  deltaGvdw: -13.6175
REMARK  deltaGelec: 0.0
REMARK  deltaG: -5.252174
REMARK  Cluster: 5
REMARK  ClusterRank: 7
ATOM   4186 O    LIG     1       1.005   3.432  25.255  1.00  0.00      LIG  
ATOM   4187 O1   LIG     1      -3.535   3.331  30.153  1.00  0.00      LIG  
ATOM   4188 O2   LIG     1       1.215   0.656  23.133  1.00  0.00      LIG  
ATOM   4189 O3   LIG     1       4.171  -1.252  21.912  1.00  0.00      LIG  
ATOM   4190 O4   LIG     1       2.304   1.117  20.527  1.00  0.00      LIG  
ATOM   4191 O5   LIG     1       4.202  -3.360  21.094  1.00  0.00      LIG  
ATOM   4192 C    LIG     1       1.945   1.788  28.563  1.00  0.00      LIG  
ATOM   4193 C1   LIG     1       1.401   2.935  27.673  1.00  0.00      LIG  
ATOM   4194 C2   LIG     1       0.130   3.698  28.207  1.00  0.00      LIG  
ATOM   4195 C3   LIG     1       3.371   1.365  28.088  1.00  0.00      LIG  
ATOM   4196 C4   LIG     1       0.057   3.846  29.767  1.00  0.00      LIG  
ATOM   4197 C5   LIG     1       2.022   2.299  29.984  1.00  0.00      LIG  
ATOM   4198 C6   LIG     1       1.375   2.436  26.199  1.00  0.00      LIG  
ATOM   4199 C7   LIG     1       0.673   2.676  30.522  1.00  0.00      LIG  
ATOM   4200 C8   LIG     1       3.268   0.923  26.676  1.00  0.00      LIG  
ATOM   4201 C9   LIG     1      -1.333   4.212  30.389  1.00  0.00      LIG  
ATOM   4202 C10  LIG     1      -1.160   3.110  27.621  1.00  0.00      LIG  
ATOM   4203 C11  LIG     1       3.947   0.138  28.783  1.00  0.00      LIG  
ATOM   4204 C12  LIG     1       2.755   1.962  25.755  1.00  0.00      LIG  
ATOM   4205 C13  LIG     1       1.012   0.560  28.544  1.00  0.00      LIG  
ATOM   4206 C14  LIG     1       0.261   5.130  27.675  1.00  0.00      LIG  
ATOM   4207 C15  LIG     1       3.568  -0.369  26.477  1.00  0.00      LIG  
ATOM   4208 C16  LIG     1       4.440   2.453  28.232  1.00  0.00      LIG  
ATOM   4209 C17  LIG     1       4.007  -0.977  27.765  1.00  0.00      LIG  
ATOM   4210 C18  LIG     1      -2.419   3.762  28.133  1.00  0.00      LIG  
ATOM   4211 C19  LIG     1      -2.477   3.614  29.611  1.00  0.00      LIG  
ATOM   4212 C20  LIG     1      -1.539   5.721  30.476  1.00  0.00      LIG  
ATOM   4213 C21  LIG     1      -1.509   3.744  31.835  1.00  0.00      LIG  
ATOM   4214 C22  LIG     1       3.479  -1.236  25.232  1.00  0.00      LIG  
ATOM   4215 C23  LIG     1       2.165  -1.133  24.434  1.00  0.00      LIG  
ATOM   4216 C24  LIG     1       3.560  -2.705  25.637  1.00  0.00      LIG  
ATOM   4217 C25  LIG     1       2.113  -0.443  23.050  1.00  0.00      LIG  
ATOM   4218 C26  LIG     1       3.451  -0.074  22.358  1.00  0.00      LIG  
ATOM   4219 C27  LIG     1       3.473   1.098  21.341  1.00  0.00      LIG  
ATOM   4220 C28  LIG     1       4.693   1.047  20.436  1.00  0.00      LIG  
ATOM   4221 C29  LIG     1       3.543   2.439  22.056  1.00  0.00      LIG  
ATOM   4222 C30  LIG     1       3.653  -2.269  21.129  1.00  0.00      LIG  
ATOM   4223 C31  LIG     1       2.666  -1.908  20.052  1.00  0.00      LIG  
ATOM   4224 H    LIG     1       2.164   3.714  27.691  1.00  0.00      LIG  
ATOM   4225 H1   LIG     1       0.721   4.680  30.009  1.00  0.00      LIG  
ATOM   4226 H2   LIG     1       2.660   3.184  30.042  1.00  0.00      LIG  
ATOM   4227 H3   LIG     1       2.456   1.541  30.639  1.00  0.00      LIG  
ATOM   4228 H4   LIG     1       0.653   1.622  26.087  1.00  0.00      LIG  
ATOM   4229 H5   LIG     1      -0.009   1.824  30.551  1.00  0.00      LIG  
ATOM   4230 H6   LIG     1       0.864   2.958  31.560  1.00  0.00      LIG  
ATOM   4231 H7   LIG     1      -1.221   2.042  27.828  1.00  0.00      LIG  
ATOM   4232 H8   LIG     1      -1.169   3.217  26.535  1.00  0.00      LIG  
ATOM   4233 H9   LIG     1       3.380  -0.171  29.662  1.00  0.00      LIG  
ATOM   4234 H10  LIG     1       4.961   0.339  29.141  1.00  0.00      LIG  
ATOM   4235 H11  LIG     1       3.443   2.811  25.729  1.00  0.00      LIG  
ATOM   4236 H12  LIG     1       2.736   1.611  24.730  1.00  0.00      LIG  
ATOM   4237 H13  LIG     1      -0.022   0.805  28.777  1.00  0.00      LIG  
ATOM   4238 H14  LIG     1       1.318  -0.177  29.288  1.00  0.00      LIG  
ATOM   4239 H15  LIG     1       0.990   0.055  27.576  1.00  0.00      LIG  
ATOM   4240 H16  LIG     1       0.198   5.179  26.590  1.00  0.00      LIG  
ATOM   4241 H17  LIG     1       1.216   5.568  27.979  1.00  0.00      LIG  
ATOM   4242 H18  LIG     1      -0.521   5.790  28.033  1.00  0.00      LIG  
ATOM   4243 H19  LIG     1       4.162   3.394  27.752  1.00  0.00      LIG  
ATOM   4244 H20  LIG     1       5.383   2.130  27.781  1.00  0.00      LIG  
ATOM   4245 H21  LIG     1       4.647   2.662  29.285  1.00  0.00      LIG  
ATOM   4246 H22  LIG     1       3.333  -1.776  28.085  1.00  0.00      LIG  
ATOM   4247 H23  LIG     1       5.024  -1.373  27.695  1.00  0.00      LIG  
ATOM   4248 H24  LIG     1      -3.289   3.253  27.709  1.00  0.00      LIG  
ATOM   4249 H25  LIG     1      -2.480   4.820  27.868  1.00  0.00      LIG  
ATOM   4250 H26  LIG     1      -2.391   5.958  31.121  1.00  0.00      LIG  
ATOM   4251 H27  LIG     1      -1.752   6.184  29.512  1.00  0.00      LIG  
ATOM   4252 H28  LIG     1      -0.655   6.202  30.905  1.00  0.00      LIG  
ATOM   4253 H29  LIG     1      -0.695   4.113  32.466  1.00  0.00      LIG  
ATOM   4254 H30  LIG     1      -1.563   2.654  31.924  1.00  0.00      LIG  
ATOM   4255 H31  LIG     1      -2.437   4.133  32.265  1.00  0.00      LIG  
ATOM   4256 H32  LIG     1       4.356  -1.041  24.616  1.00  0.00      LIG  
ATOM   4257 H33  LIG     1       0.981   2.990  24.388  1.00  0.00      LIG  
ATOM   4258 H34  LIG     1       1.379  -0.736  25.085  1.00  0.00      LIG  
ATOM   4259 H35  LIG     1       1.844  -2.159  24.231  1.00  0.00      LIG  
ATOM   4260 H36  LIG     1       2.746  -2.984  26.313  1.00  0.00      LIG  
ATOM   4261 H37  LIG     1       3.476  -3.343  24.755  1.00  0.00      LIG  
ATOM   4262 H38  LIG     1       4.516  -2.952  26.109  1.00  0.00      LIG  
ATOM   4263 H39  LIG     1       1.585  -1.152  22.416  1.00  0.00      LIG  
ATOM   4264 H40  LIG     1       4.091   0.317  23.151  1.00  0.00      LIG  
ATOM   4265 H41  LIG     1       1.211   1.067  22.249  1.00  0.00      LIG  
ATOM   4266 H42  LIG     1       4.725   1.929  19.790  1.00  0.00      LIG  
ATOM   4267 H43  LIG     1       4.668   0.180  19.772  1.00  0.00      LIG  
ATOM   4268 H44  LIG     1       5.614   1.015  21.025  1.00  0.00      LIG  
ATOM   4269 H45  LIG     1       2.641   2.638  22.637  1.00  0.00      LIG  
ATOM   4270 H46  LIG     1       4.408   2.480  22.724  1.00  0.00      LIG  
ATOM   4271 H47  LIG     1       3.629   3.254  21.331  1.00  0.00      LIG  
ATOM   4272 H48  LIG     1       2.432   1.828  19.876  1.00  0.00      LIG  
ATOM   4273 H49  LIG     1       1.773  -1.429  20.454  1.00  0.00      LIG  
ATOM   4274 H50  LIG     1       2.342  -2.834  19.569  1.00  0.00      LIG  
ATOM   4275 H51  LIG     1       3.143  -1.274  19.302  1.00  0.00      LIG  
TER
REMARK  Energy: 103.361
REMARK  SimpleFitness: 103.361
REMARK  FullFitness: -778.6204
REMARK  InterFull: -0.06037516
REMARK  IntraFull: 119.669
REMARK  solvFull: -1099.17
REMARK  surfFull: 200.941
REMARK  extraFull: 0.0
REMARK  deltaGcompsolvpol: -1099.17
REMARK  deltaGcompsolvnonpol: 200.941
REMARK  deltaGprotsolvpol: -1109.66
REMARK  deltaGprotsolvnonpol: 196.383
REMARK  deltaGligsolvpol: -13.4252
REMARK  deltaGligsolvnonpol: 16.1549
REMARK  deltaGvdw: -0.06037516
REMARK  deltaGelec: 0.0
REMARK  deltaG: -3.6291685
REMARK  Cluster: 6
REMARK  ClusterRank: 0
ATOM   4186 O    LIG     1       1.738   1.615  26.162  1.00  0.00      LIG  
ATOM   4187 O1   LIG     1       0.934   6.296  30.876  1.00  0.00      LIG  
ATOM   4188 O2   LIG     1       4.791  -4.726  28.151  1.00  0.00      LIG  
ATOM   4189 O3   LIG     1       2.825  -3.796  25.247  1.00  0.00      LIG  
ATOM   4190 O4   LIG     1       1.005  -5.954  26.345  1.00  0.00      LIG  
ATOM   4191 O5   LIG     1       1.644  -1.958  26.042  1.00  0.00      LIG  
ATOM   4192 C    LIG     1       4.796   2.744  28.150  1.00  0.00      LIG  
ATOM   4193 C1   LIG     1       3.521   2.963  27.287  1.00  0.00      LIG  
ATOM   4194 C2   LIG     1       2.573   4.154  27.700  1.00  0.00      LIG  
ATOM   4195 C3   LIG     1       5.789   1.765  27.435  1.00  0.00      LIG  
ATOM   4196 C4   LIG     1       3.316   5.412  28.265  1.00  0.00      LIG  
ATOM   4197 C5   LIG     1       5.458   4.091  28.334  1.00  0.00      LIG  
ATOM   4198 C6   LIG     1       2.853   1.580  27.045  1.00  0.00      LIG  
ATOM   4199 C7   LIG     1       4.571   5.067  29.057  1.00  0.00      LIG  
ATOM   4200 C8   LIG     1       5.071   0.492  27.187  1.00  0.00      LIG  
ATOM   4201 C9   LIG     1       2.453   6.460  29.049  1.00  0.00      LIG  
ATOM   4202 C10  LIG     1       1.454   3.676  28.635  1.00  0.00      LIG  
ATOM   4203 C11  LIG     1       6.987   1.303  28.273  1.00  0.00      LIG  
ATOM   4204 C12  LIG     1       3.826   0.610  26.396  1.00  0.00      LIG  
ATOM   4205 C13  LIG     1       4.457   2.190  29.549  1.00  0.00      LIG  
ATOM   4206 C14  LIG     1       1.909   4.629  26.401  1.00  0.00      LIG  
ATOM   4207 C15  LIG     1       5.585  -0.563  27.831  1.00  0.00      LIG  
ATOM   4208 C16  LIG     1       6.371   2.306  26.126  1.00  0.00      LIG  
ATOM   4209 C17  LIG     1       6.808  -0.175  28.571  1.00  0.00      LIG  
ATOM   4210 C18  LIG     1       0.545   4.775  29.127  1.00  0.00      LIG  
ATOM   4211 C19  LIG     1       1.355   5.800  29.841  1.00  0.00      LIG  
ATOM   4212 C20  LIG     1       1.826   7.505  28.129  1.00  0.00      LIG  
ATOM   4213 C21  LIG     1       3.257   7.301  30.043  1.00  0.00      LIG  
ATOM   4214 C22  LIG     1       5.017  -1.945  28.051  1.00  0.00      LIG  
ATOM   4215 C23  LIG     1       5.017  -2.788  26.765  1.00  0.00      LIG  
ATOM   4216 C24  LIG     1       3.657  -1.851  28.732  1.00  0.00      LIG  
ATOM   4217 C25  LIG     1       4.488  -4.243  26.859  1.00  0.00      LIG  
ATOM   4218 C26  LIG     1       2.997  -4.435  26.528  1.00  0.00      LIG  
ATOM   4219 C27  LIG     1       2.404  -5.918  26.562  1.00  0.00      LIG  
ATOM   4220 C28  LIG     1       2.575  -6.616  27.903  1.00  0.00      LIG  
ATOM   4221 C29  LIG     1       2.810  -6.873  25.468  1.00  0.00      LIG  
ATOM   4222 C30  LIG     1       2.194  -2.573  25.145  1.00  0.00      LIG  
ATOM   4223 C31  LIG     1       2.511  -1.893  23.847  1.00  0.00      LIG  
ATOM   4224 H    LIG     1       3.877   3.279  26.306  1.00  0.00      LIG  
ATOM   4225 H1   LIG     1       3.702   5.940  27.389  1.00  0.00      LIG  
ATOM   4226 H2   LIG     1       5.712   4.532  27.367  1.00  0.00      LIG  
ATOM   4227 H3   LIG     1       6.388   3.980  28.897  1.00  0.00      LIG  
ATOM   4228 H4   LIG     1       2.492   1.156  27.987  1.00  0.00      LIG  
ATOM   4229 H5   LIG     1       4.316   4.725  30.062  1.00  0.00      LIG  
ATOM   4230 H6   LIG     1       5.193   5.957  29.180  1.00  0.00      LIG  
ATOM   4231 H7   LIG     1       1.872   3.169  29.504  1.00  0.00      LIG  
ATOM   4232 H8   LIG     1       0.820   2.947  28.128  1.00  0.00      LIG  
ATOM   4233 H9   LIG     1       7.121   1.875  29.193  1.00  0.00      LIG  
ATOM   4234 H10  LIG     1       7.915   1.431  27.708  1.00  0.00      LIG  
ATOM   4235 H11  LIG     1       4.061   0.939  25.380  1.00  0.00      LIG  
ATOM   4236 H12  LIG     1       3.354  -0.359  26.271  1.00  0.00      LIG  
ATOM   4237 H13  LIG     1       3.700   2.773  30.067  1.00  0.00      LIG  
ATOM   4238 H14  LIG     1       5.332   2.202  30.202  1.00  0.00      LIG  
ATOM   4239 H15  LIG     1       4.083   1.166  29.520  1.00  0.00      LIG  
ATOM   4240 H16  LIG     1       1.277   3.870  25.946  1.00  0.00      LIG  
ATOM   4241 H17  LIG     1       2.665   4.921  25.667  1.00  0.00      LIG  
ATOM   4242 H18  LIG     1       1.254   5.481  26.544  1.00  0.00      LIG  
ATOM   4243 H19  LIG     1       5.604   2.658  25.433  1.00  0.00      LIG  
ATOM   4244 H20  LIG     1       6.945   1.532  25.605  1.00  0.00      LIG  
ATOM   4245 H21  LIG     1       7.058   3.133  26.317  1.00  0.00      LIG  
ATOM   4246 H22  LIG     1       6.677  -0.327  29.643  1.00  0.00      LIG  
ATOM   4247 H23  LIG     1       7.674  -0.754  28.238  1.00  0.00      LIG  
ATOM   4248 H24  LIG     1      -0.172   4.357  29.839  1.00  0.00      LIG  
ATOM   4249 H25  LIG     1      -0.016   5.247  28.317  1.00  0.00      LIG  
ATOM   4250 H26  LIG     1       1.445   8.351  28.709  1.00  0.00      LIG  
ATOM   4251 H27  LIG     1       0.975   7.125  27.561  1.00  0.00      LIG  
ATOM   4252 H28  LIG     1       2.570   7.891  27.428  1.00  0.00      LIG  
ATOM   4253 H29  LIG     1       4.102   7.785  29.546  1.00  0.00      LIG  
ATOM   4254 H30  LIG     1       3.629   6.715  30.890  1.00  0.00      LIG  
ATOM   4255 H31  LIG     1       2.644   8.102  30.468  1.00  0.00      LIG  
ATOM   4256 H32  LIG     1       5.686  -2.431  28.765  1.00  0.00      LIG  
ATOM   4257 H33  LIG     1       2.037   2.068  25.356  1.00  0.00      LIG  
ATOM   4258 H34  LIG     1       6.059  -2.853  26.442  1.00  0.00      LIG  
ATOM   4259 H35  LIG     1       4.550  -2.236  25.955  1.00  0.00      LIG  
ATOM   4260 H36  LIG     1       2.884  -1.527  28.038  1.00  0.00      LIG  
ATOM   4261 H37  LIG     1       3.356  -2.817  29.144  1.00  0.00      LIG  
ATOM   4262 H38  LIG     1       3.673  -1.133  29.555  1.00  0.00      LIG  
ATOM   4263 H39  LIG     1       5.058  -4.839  26.145  1.00  0.00      LIG  
ATOM   4264 H40  LIG     1       2.487  -3.872  27.301  1.00  0.00      LIG  
ATOM   4265 H41  LIG     1       5.686  -4.404  28.350  1.00  0.00      LIG  
ATOM   4266 H42  LIG     1       1.977  -7.532  27.957  1.00  0.00      LIG  
ATOM   4267 H43  LIG     1       2.236  -5.966  28.715  1.00  0.00      LIG  
ATOM   4268 H44  LIG     1       3.614  -6.893  28.084  1.00  0.00      LIG  
ATOM   4269 H45  LIG     1       2.330  -6.657  24.512  1.00  0.00      LIG  
ATOM   4270 H46  LIG     1       3.868  -6.868  25.311  1.00  0.00      LIG  
ATOM   4271 H47  LIG     1       2.517  -7.896  25.723  1.00  0.00      LIG  
ATOM   4272 H48  LIG     1       0.727  -6.875  26.485  1.00  0.00      LIG  
ATOM   4273 H49  LIG     1       2.119  -2.457  23.001  1.00  0.00      LIG  
ATOM   4274 H50  LIG     1       3.590  -1.746  23.759  1.00  0.00      LIG  
ATOM   4275 H51  LIG     1       2.022  -0.916  23.851  1.00  0.00      LIG  
TER
REMARK  Energy: 103.361
REMARK  SimpleFitness: 103.361
REMARK  FullFitness: -778.6204
REMARK  InterFull: -0.06037516
REMARK  IntraFull: 119.669
REMARK  solvFull: -1099.17
REMARK  surfFull: 200.941
REMARK  extraFull: 0.0
REMARK  deltaGcompsolvpol: -1099.17
REMARK  deltaGcompsolvnonpol: 200.941
REMARK  deltaGprotsolvpol: -1109.66
REMARK  deltaGprotsolvnonpol: 196.383
REMARK  deltaGligsolvpol: -13.4252
REMARK  deltaGligsolvnonpol: 16.1549
REMARK  deltaGvdw: -0.06037516
REMARK  deltaGelec: 0.0
REMARK  deltaG: -3.6291685
REMARK  Cluster: 6
REMARK  ClusterRank: 1
ATOM   4186 O    LIG     1       1.738   1.615  26.162  1.00  0.00      LIG  
ATOM   4187 O1   LIG     1       0.934   6.296  30.876  1.00  0.00      LIG  
ATOM   4188 O2   LIG     1       4.791  -4.726  28.151  1.00  0.00      LIG  
ATOM   4189 O3   LIG     1       2.825  -3.796  25.247  1.00  0.00      LIG  
ATOM   4190 O4   LIG     1       1.005  -5.954  26.345  1.00  0.00      LIG  
ATOM   4191 O5   LIG     1       1.644  -1.958  26.042  1.00  0.00      LIG  
ATOM   4192 C    LIG     1       4.796   2.744  28.150  1.00  0.00      LIG  
ATOM   4193 C1   LIG     1       3.521   2.963  27.287  1.00  0.00      LIG  
ATOM   4194 C2   LIG     1       2.573   4.154  27.700  1.00  0.00      LIG  
ATOM   4195 C3   LIG     1       5.789   1.765  27.435  1.00  0.00      LIG  
ATOM   4196 C4   LIG     1       3.316   5.412  28.265  1.00  0.00      LIG  
ATOM   4197 C5   LIG     1       5.458   4.091  28.334  1.00  0.00      LIG  
ATOM   4198 C6   LIG     1       2.853   1.580  27.045  1.00  0.00      LIG  
ATOM   4199 C7   LIG     1       4.571   5.067  29.057  1.00  0.00      LIG  
ATOM   4200 C8   LIG     1       5.071   0.492  27.187  1.00  0.00      LIG  
ATOM   4201 C9   LIG     1       2.453   6.460  29.049  1.00  0.00      LIG  
ATOM   4202 C10  LIG     1       1.454   3.676  28.635  1.00  0.00      LIG  
ATOM   4203 C11  LIG     1       6.987   1.303  28.273  1.00  0.00      LIG  
ATOM   4204 C12  LIG     1       3.826   0.610  26.396  1.00  0.00      LIG  
ATOM   4205 C13  LIG     1       4.457   2.190  29.549  1.00  0.00      LIG  
ATOM   4206 C14  LIG     1       1.909   4.629  26.401  1.00  0.00      LIG  
ATOM   4207 C15  LIG     1       5.585  -0.563  27.831  1.00  0.00      LIG  
ATOM   4208 C16  LIG     1       6.371   2.306  26.126  1.00  0.00      LIG  
ATOM   4209 C17  LIG     1       6.808  -0.175  28.571  1.00  0.00      LIG  
ATOM   4210 C18  LIG     1       0.545   4.775  29.127  1.00  0.00      LIG  
ATOM   4211 C19  LIG     1       1.355   5.800  29.841  1.00  0.00      LIG  
ATOM   4212 C20  LIG     1       1.826   7.505  28.129  1.00  0.00      LIG  
ATOM   4213 C21  LIG     1       3.257   7.301  30.043  1.00  0.00      LIG  
ATOM   4214 C22  LIG     1       5.017  -1.945  28.051  1.00  0.00      LIG  
ATOM   4215 C23  LIG     1       5.017  -2.788  26.765  1.00  0.00      LIG  
ATOM   4216 C24  LIG     1       3.657  -1.851  28.732  1.00  0.00      LIG  
ATOM   4217 C25  LIG     1       4.488  -4.243  26.859  1.00  0.00      LIG  
ATOM   4218 C26  LIG     1       2.997  -4.435  26.528  1.00  0.00      LIG  
ATOM   4219 C27  LIG     1       2.404  -5.918  26.562  1.00  0.00      LIG  
ATOM   4220 C28  LIG     1       2.575  -6.616  27.903  1.00  0.00      LIG  
ATOM   4221 C29  LIG     1       2.810  -6.873  25.468  1.00  0.00      LIG  
ATOM   4222 C30  LIG     1       2.194  -2.573  25.145  1.00  0.00      LIG  
ATOM   4223 C31  LIG     1       2.511  -1.893  23.847  1.00  0.00      LIG  
ATOM   4224 H    LIG     1       3.877   3.279  26.306  1.00  0.00      LIG  
ATOM   4225 H1   LIG     1       3.702   5.940  27.389  1.00  0.00      LIG  
ATOM   4226 H2   LIG     1       5.712   4.532  27.367  1.00  0.00      LIG  
ATOM   4227 H3   LIG     1       6.388   3.980  28.897  1.00  0.00      LIG  
ATOM   4228 H4   LIG     1       2.492   1.156  27.987  1.00  0.00      LIG  
ATOM   4229 H5   LIG     1       4.316   4.725  30.062  1.00  0.00      LIG  
ATOM   4230 H6   LIG     1       5.193   5.957  29.180  1.00  0.00      LIG  
ATOM   4231 H7   LIG     1       1.872   3.169  29.504  1.00  0.00      LIG  
ATOM   4232 H8   LIG     1       0.820   2.947  28.128  1.00  0.00      LIG  
ATOM   4233 H9   LIG     1       7.121   1.875  29.193  1.00  0.00      LIG  
ATOM   4234 H10  LIG     1       7.915   1.431  27.708  1.00  0.00      LIG  
ATOM   4235 H11  LIG     1       4.061   0.939  25.380  1.00  0.00      LIG  
ATOM   4236 H12  LIG     1       3.354  -0.359  26.271  1.00  0.00      LIG  
ATOM   4237 H13  LIG     1       3.700   2.773  30.067  1.00  0.00      LIG  
ATOM   4238 H14  LIG     1       5.332   2.202  30.202  1.00  0.00      LIG  
ATOM   4239 H15  LIG     1       4.083   1.166  29.520  1.00  0.00      LIG  
ATOM   4240 H16  LIG     1       1.277   3.870  25.946  1.00  0.00      LIG  
ATOM   4241 H17  LIG     1       2.665   4.921  25.667  1.00  0.00      LIG  
ATOM   4242 H18  LIG     1       1.254   5.481  26.544  1.00  0.00      LIG  
ATOM   4243 H19  LIG     1       5.604   2.658  25.433  1.00  0.00      LIG  
ATOM   4244 H20  LIG     1       6.945   1.532  25.605  1.00  0.00      LIG  
ATOM   4245 H21  LIG     1       7.058   3.133  26.317  1.00  0.00      LIG  
ATOM   4246 H22  LIG     1       6.677  -0.327  29.643  1.00  0.00      LIG  
ATOM   4247 H23  LIG     1       7.674  -0.754  28.238  1.00  0.00      LIG  
ATOM   4248 H24  LIG     1      -0.172   4.357  29.839  1.00  0.00      LIG  
ATOM   4249 H25  LIG     1      -0.016   5.247  28.317  1.00  0.00      LIG  
ATOM   4250 H26  LIG     1       1.445   8.351  28.709  1.00  0.00      LIG  
ATOM   4251 H27  LIG     1       0.975   7.125  27.561  1.00  0.00      LIG  
ATOM   4252 H28  LIG     1       2.570   7.891  27.428  1.00  0.00      LIG  
ATOM   4253 H29  LIG     1       4.102   7.785  29.546  1.00  0.00      LIG  
ATOM   4254 H30  LIG     1       3.629   6.715  30.890  1.00  0.00      LIG  
ATOM   4255 H31  LIG     1       2.644   8.102  30.468  1.00  0.00      LIG  
ATOM   4256 H32  LIG     1       5.686  -2.431  28.765  1.00  0.00      LIG  
ATOM   4257 H33  LIG     1       2.037   2.068  25.356  1.00  0.00      LIG  
ATOM   4258 H34  LIG     1       6.059  -2.853  26.442  1.00  0.00      LIG  
ATOM   4259 H35  LIG     1       4.550  -2.236  25.955  1.00  0.00      LIG  
ATOM   4260 H36  LIG     1       2.884  -1.527  28.038  1.00  0.00      LIG  
ATOM   4261 H37  LIG     1       3.356  -2.817  29.144  1.00  0.00      LIG  
ATOM   4262 H38  LIG     1       3.673  -1.133  29.555  1.00  0.00      LIG  
ATOM   4263 H39  LIG     1       5.058  -4.839  26.145  1.00  0.00      LIG  
ATOM   4264 H40  LIG     1       2.487  -3.872  27.301  1.00  0.00      LIG  
ATOM   4265 H41  LIG     1       5.686  -4.404  28.350  1.00  0.00      LIG  
ATOM   4266 H42  LIG     1       1.977  -7.532  27.957  1.00  0.00      LIG  
ATOM   4267 H43  LIG     1       2.236  -5.966  28.715  1.00  0.00      LIG  
ATOM   4268 H44  LIG     1       3.614  -6.893  28.084  1.00  0.00      LIG  
ATOM   4269 H45  LIG     1       2.330  -6.657  24.512  1.00  0.00      LIG  
ATOM   4270 H46  LIG     1       3.868  -6.868  25.311  1.00  0.00      LIG  
ATOM   4271 H47  LIG     1       2.517  -7.896  25.723  1.00  0.00      LIG  
ATOM   4272 H48  LIG     1       0.727  -6.875  26.485  1.00  0.00      LIG  
ATOM   4273 H49  LIG     1       2.119  -2.457  23.001  1.00  0.00      LIG  
ATOM   4274 H50  LIG     1       3.590  -1.746  23.759  1.00  0.00      LIG  
ATOM   4275 H51  LIG     1       2.022  -0.916  23.851  1.00  0.00      LIG  
TER
REMARK  Energy: 103.069
REMARK  SimpleFitness: 103.069
REMARK  FullFitness: -778.25073
REMARK  InterFull: 0.486281
REMARK  IntraFull: 117.058
REMARK  solvFull: -1096.55
REMARK  surfFull: 200.755
REMARK  extraFull: 0.0
REMARK  deltaGcompsolvpol: -1096.55
REMARK  deltaGcompsolvnonpol: 200.755
REMARK  deltaGprotsolvpol: -1109.66
REMARK  deltaGprotsolvnonpol: 196.383
REMARK  deltaGligsolvpol: -10.8808
REMARK  deltaGligsolvnonpol: 16.1752
REMARK  deltaGvdw: 0.486281
REMARK  deltaGelec: 0.0
REMARK  deltaG: -3.5923436
REMARK  Cluster: 6
REMARK  ClusterRank: 2
ATOM   4186 O    LIG     1       1.722   1.429  26.252  1.00  0.00      LIG  
ATOM   4187 O1   LIG     1       0.659   5.913  31.055  1.00  0.00      LIG  
ATOM   4188 O2   LIG     1       4.783  -4.805  28.130  1.00  0.00      LIG  
ATOM   4189 O3   LIG     1       2.833  -3.803  25.241  1.00  0.00      LIG  
ATOM   4190 O4   LIG     1       0.991  -5.940  26.282  1.00  0.00      LIG  
ATOM   4191 O5   LIG     1       1.654  -1.957  26.035  1.00  0.00      LIG  
ATOM   4192 C    LIG     1       4.713   2.625  28.309  1.00  0.00      LIG  
ATOM   4193 C1   LIG     1       3.449   2.824  27.423  1.00  0.00      LIG  
ATOM   4194 C2   LIG     1       2.450   3.968  27.842  1.00  0.00      LIG  
ATOM   4195 C3   LIG     1       5.757   1.700  27.591  1.00  0.00      LIG  
ATOM   4196 C4   LIG     1       3.129   5.232  28.470  1.00  0.00      LIG  
ATOM   4197 C5   LIG     1       5.320   3.989  28.548  1.00  0.00      LIG  
ATOM   4198 C6   LIG     1       2.833   1.426  27.140  1.00  0.00      LIG  
ATOM   4199 C7   LIG     1       4.380   4.910  29.279  1.00  0.00      LIG  
ATOM   4200 C8   LIG     1       5.082   0.418  27.281  1.00  0.00      LIG  
ATOM   4201 C9   LIG     1       2.206   6.214  29.268  1.00  0.00      LIG  
ATOM   4202 C10  LIG     1       1.316   3.420  28.720  1.00  0.00      LIG  
ATOM   4203 C11  LIG     1       6.942   1.243  28.449  1.00  0.00      LIG  
ATOM   4204 C12  LIG     1       3.852   0.525  26.469  1.00  0.00      LIG  
ATOM   4205 C13  LIG     1       4.359   2.024  29.685  1.00  0.00      LIG  
ATOM   4206 C14  LIG     1       1.821   4.463  26.533  1.00  0.00      LIG  
ATOM   4207 C15  LIG     1       5.609  -0.646  27.897  1.00  0.00      LIG  
ATOM   4208 C16  LIG     1       6.357   2.298  26.317  1.00  0.00      LIG  
ATOM   4209 C17  LIG     1       6.841  -0.264  28.626  1.00  0.00      LIG  
ATOM   4210 C18  LIG     1       0.358   4.469  29.226  1.00  0.00      LIG  
ATOM   4211 C19  LIG     1       1.116   5.483  30.006  1.00  0.00      LIG  
ATOM   4212 C20  LIG     1       1.559   7.265  28.369  1.00  0.00      LIG  
ATOM   4213 C21  LIG     1       2.949   7.050  30.311  1.00  0.00      LIG  
ATOM   4214 C22  LIG     1       5.040  -2.031  28.084  1.00  0.00      LIG  
ATOM   4215 C23  LIG     1       5.031  -2.843  26.779  1.00  0.00      LIG  
ATOM   4216 C24  LIG     1       3.675  -1.950  28.759  1.00  0.00      LIG  
ATOM   4217 C25  LIG     1       4.488  -4.292  26.848  1.00  0.00      LIG  
ATOM   4218 C26  LIG     1       2.994  -4.457  26.515  1.00  0.00      LIG  
ATOM   4219 C27  LIG     1       2.383  -5.930  26.533  1.00  0.00      LIG  
ATOM   4220 C28  LIG     1       2.511  -6.627  27.879  1.00  0.00      LIG  
ATOM   4221 C29  LIG     1       2.800  -6.895  25.451  1.00  0.00      LIG  
ATOM   4222 C30  LIG     1       2.210  -2.575  25.143  1.00  0.00      LIG  
ATOM   4223 C31  LIG     1       2.511  -1.910  23.833  1.00  0.00      LIG  
ATOM   4224 H    LIG     1       3.816   3.173  26.457  1.00  0.00      LIG  
ATOM   4225 H1   LIG     1       3.515   5.808  27.624  1.00  0.00      LIG  
ATOM   4226 H2   LIG     1       5.579   4.467  27.600  1.00  0.00      LIG  
ATOM   4227 H3   LIG     1       6.240   3.894  29.129  1.00  0.00      LIG  
ATOM   4228 H4   LIG     1       2.486   0.965  28.068  1.00  0.00      LIG  
ATOM   4229 H5   LIG     1       4.117   4.528  30.267  1.00  0.00      LIG  
ATOM   4230 H6   LIG     1       4.963   5.819  29.443  1.00  0.00      LIG  
ATOM   4231 H7   LIG     1       1.722   2.890  29.580  1.00  0.00      LIG  
ATOM   4232 H8   LIG     1       0.718   2.696  28.164  1.00  0.00      LIG  
ATOM   4233 H9   LIG     1       6.998   1.744  29.417  1.00  0.00      LIG  
ATOM   4234 H10  LIG     1       7.887   1.474  27.949  1.00  0.00      LIG  
ATOM   4235 H11  LIG     1       4.094   0.909  25.474  1.00  0.00      LIG  
ATOM   4236 H12  LIG     1       3.422  -0.454  26.292  1.00  0.00      LIG  
ATOM   4237 H13  LIG     1       3.551   2.552  30.185  1.00  0.00      LIG  
ATOM   4238 H14  LIG     1       5.209   2.073  30.369  1.00  0.00      LIG  
ATOM   4239 H15  LIG     1       4.047   0.981  29.624  1.00  0.00      LIG  
ATOM   4240 H16  LIG     1       1.267   3.689  26.010  1.00  0.00      LIG  
ATOM   4241 H17  LIG     1       2.592   4.838  25.855  1.00  0.00      LIG  
ATOM   4242 H18  LIG     1       1.104   5.264  26.683  1.00  0.00      LIG  
ATOM   4243 H19  LIG     1       5.598   2.635  25.608  1.00  0.00      LIG  
ATOM   4244 H20  LIG     1       6.980   1.562  25.800  1.00  0.00      LIG  
ATOM   4245 H21  LIG     1       7.002   3.149  26.551  1.00  0.00      LIG  
ATOM   4246 H22  LIG     1       6.773  -0.517  29.685  1.00  0.00      LIG  
ATOM   4247 H23  LIG     1       7.714  -0.769  28.204  1.00  0.00      LIG  
ATOM   4248 H24  LIG     1      -0.368   4.001  29.896  1.00  0.00      LIG  
ATOM   4249 H25  LIG     1      -0.189   4.958  28.418  1.00  0.00      LIG  
ATOM   4250 H26  LIG     1       1.106   8.060  28.968  1.00  0.00      LIG  
ATOM   4251 H27  LIG     1       0.757   6.866  27.746  1.00  0.00      LIG  
ATOM   4252 H28  LIG     1       2.307   7.724  27.718  1.00  0.00      LIG  
ATOM   4253 H29  LIG     1       3.786   7.585  29.854  1.00  0.00      LIG  
ATOM   4254 H30  LIG     1       3.323   6.449  31.146  1.00  0.00      LIG  
ATOM   4255 H31  LIG     1       2.292   7.809  30.748  1.00  0.00      LIG  
ATOM   4256 H32  LIG     1       5.706  -2.537  28.788  1.00  0.00      LIG  
ATOM   4257 H33  LIG     1       1.473   0.497  26.123  1.00  0.00      LIG  
ATOM   4258 H34  LIG     1       6.070  -2.908  26.450  1.00  0.00      LIG  
ATOM   4259 H35  LIG     1       4.565  -2.271  25.982  1.00  0.00      LIG  
ATOM   4260 H36  LIG     1       2.902  -1.637  28.059  1.00  0.00      LIG  
ATOM   4261 H37  LIG     1       3.381  -2.918  29.170  1.00  0.00      LIG  
ATOM   4262 H38  LIG     1       3.675  -1.233  29.582  1.00  0.00      LIG  
ATOM   4263 H39  LIG     1       5.049  -4.879  26.121  1.00  0.00      LIG  
ATOM   4264 H40  LIG     1       2.489  -3.894  27.291  1.00  0.00      LIG  
ATOM   4265 H41  LIG     1       5.679  -4.496  28.344  1.00  0.00      LIG  
ATOM   4266 H42  LIG     1       1.888  -7.525  27.926  1.00  0.00      LIG  
ATOM   4267 H43  LIG     1       2.173  -5.965  28.682  1.00  0.00      LIG  
ATOM   4268 H44  LIG     1       3.540  -6.928  28.080  1.00  0.00      LIG  
ATOM   4269 H45  LIG     1       2.345  -6.674  24.485  1.00  0.00      LIG  
ATOM   4270 H46  LIG     1       3.862  -6.908  25.312  1.00  0.00      LIG  
ATOM   4271 H47  LIG     1       2.485  -7.912  25.703  1.00  0.00      LIG  
ATOM   4272 H48  LIG     1       0.703  -6.865  26.358  1.00  0.00      LIG  
ATOM   4273 H49  LIG     1       1.992  -2.413  23.017  1.00  0.00      LIG  
ATOM   4274 H50  LIG     1       3.589  -1.885  23.661  1.00  0.00      LIG  
ATOM   4275 H51  LIG     1       2.149  -0.880  23.886  1.00  0.00      LIG  
TER
REMARK  Energy: 103.069
REMARK  SimpleFitness: 103.069
REMARK  FullFitness: -778.25073
REMARK  InterFull: 0.486281
REMARK  IntraFull: 117.058
REMARK  solvFull: -1096.55
REMARK  surfFull: 200.755
REMARK  extraFull: 0.0
REMARK  deltaGcompsolvpol: -1096.55
REMARK  deltaGcompsolvnonpol: 200.755
REMARK  deltaGprotsolvpol: -1109.66
REMARK  deltaGprotsolvnonpol: 196.383
REMARK  deltaGligsolvpol: -10.8808
REMARK  deltaGligsolvnonpol: 16.1752
REMARK  deltaGvdw: 0.486281
REMARK  deltaGelec: 0.0
REMARK  deltaG: -3.5923436
REMARK  Cluster: 6
REMARK  ClusterRank: 3
ATOM   4186 O    LIG     1       1.722   1.429  26.252  1.00  0.00      LIG  
ATOM   4187 O1   LIG     1       0.659   5.913  31.055  1.00  0.00      LIG  
ATOM   4188 O2   LIG     1       4.783  -4.805  28.130  1.00  0.00      LIG  
ATOM   4189 O3   LIG     1       2.833  -3.803  25.241  1.00  0.00      LIG  
ATOM   4190 O4   LIG     1       0.991  -5.940  26.282  1.00  0.00      LIG  
ATOM   4191 O5   LIG     1       1.654  -1.957  26.035  1.00  0.00      LIG  
ATOM   4192 C    LIG     1       4.713   2.625  28.309  1.00  0.00      LIG  
ATOM   4193 C1   LIG     1       3.449   2.824  27.423  1.00  0.00      LIG  
ATOM   4194 C2   LIG     1       2.450   3.968  27.842  1.00  0.00      LIG  
ATOM   4195 C3   LIG     1       5.757   1.700  27.591  1.00  0.00      LIG  
ATOM   4196 C4   LIG     1       3.129   5.232  28.470  1.00  0.00      LIG  
ATOM   4197 C5   LIG     1       5.320   3.989  28.548  1.00  0.00      LIG  
ATOM   4198 C6   LIG     1       2.833   1.426  27.140  1.00  0.00      LIG  
ATOM   4199 C7   LIG     1       4.380   4.910  29.279  1.00  0.00      LIG  
ATOM   4200 C8   LIG     1       5.082   0.418  27.281  1.00  0.00      LIG  
ATOM   4201 C9   LIG     1       2.206   6.214  29.268  1.00  0.00      LIG  
ATOM   4202 C10  LIG     1       1.316   3.420  28.720  1.00  0.00      LIG  
ATOM   4203 C11  LIG     1       6.942   1.243  28.449  1.00  0.00      LIG  
ATOM   4204 C12  LIG     1       3.852   0.525  26.469  1.00  0.00      LIG  
ATOM   4205 C13  LIG     1       4.359   2.024  29.685  1.00  0.00      LIG  
ATOM   4206 C14  LIG     1       1.821   4.463  26.533  1.00  0.00      LIG  
ATOM   4207 C15  LIG     1       5.609  -0.646  27.897  1.00  0.00      LIG  
ATOM   4208 C16  LIG     1       6.357   2.298  26.317  1.00  0.00      LIG  
ATOM   4209 C17  LIG     1       6.841  -0.264  28.626  1.00  0.00      LIG  
ATOM   4210 C18  LIG     1       0.358   4.469  29.226  1.00  0.00      LIG  
ATOM   4211 C19  LIG     1       1.116   5.483  30.006  1.00  0.00      LIG  
ATOM   4212 C20  LIG     1       1.559   7.265  28.369  1.00  0.00      LIG  
ATOM   4213 C21  LIG     1       2.949   7.050  30.311  1.00  0.00      LIG  
ATOM   4214 C22  LIG     1       5.040  -2.031  28.084  1.00  0.00      LIG  
ATOM   4215 C23  LIG     1       5.031  -2.843  26.779  1.00  0.00      LIG  
ATOM   4216 C24  LIG     1       3.675  -1.950  28.759  1.00  0.00      LIG  
ATOM   4217 C25  LIG     1       4.488  -4.292  26.848  1.00  0.00      LIG  
ATOM   4218 C26  LIG     1       2.994  -4.457  26.515  1.00  0.00      LIG  
ATOM   4219 C27  LIG     1       2.383  -5.930  26.533  1.00  0.00      LIG  
ATOM   4220 C28  LIG     1       2.511  -6.627  27.879  1.00  0.00      LIG  
ATOM   4221 C29  LIG     1       2.800  -6.895  25.451  1.00  0.00      LIG  
ATOM   4222 C30  LIG     1       2.210  -2.575  25.143  1.00  0.00      LIG  
ATOM   4223 C31  LIG     1       2.511  -1.910  23.833  1.00  0.00      LIG  
ATOM   4224 H    LIG     1       3.816   3.173  26.457  1.00  0.00      LIG  
ATOM   4225 H1   LIG     1       3.515   5.808  27.624  1.00  0.00      LIG  
ATOM   4226 H2   LIG     1       5.579   4.467  27.600  1.00  0.00      LIG  
ATOM   4227 H3   LIG     1       6.240   3.894  29.129  1.00  0.00      LIG  
ATOM   4228 H4   LIG     1       2.486   0.965  28.068  1.00  0.00      LIG  
ATOM   4229 H5   LIG     1       4.117   4.528  30.267  1.00  0.00      LIG  
ATOM   4230 H6   LIG     1       4.963   5.819  29.443  1.00  0.00      LIG  
ATOM   4231 H7   LIG     1       1.722   2.890  29.580  1.00  0.00      LIG  
ATOM   4232 H8   LIG     1       0.718   2.696  28.164  1.00  0.00      LIG  
ATOM   4233 H9   LIG     1       6.998   1.744  29.417  1.00  0.00      LIG  
ATOM   4234 H10  LIG     1       7.887   1.474  27.949  1.00  0.00      LIG  
ATOM   4235 H11  LIG     1       4.094   0.909  25.474  1.00  0.00      LIG  
ATOM   4236 H12  LIG     1       3.422  -0.454  26.292  1.00  0.00      LIG  
ATOM   4237 H13  LIG     1       3.551   2.552  30.185  1.00  0.00      LIG  
ATOM   4238 H14  LIG     1       5.209   2.073  30.369  1.00  0.00      LIG  
ATOM   4239 H15  LIG     1       4.047   0.981  29.624  1.00  0.00      LIG  
ATOM   4240 H16  LIG     1       1.267   3.689  26.010  1.00  0.00      LIG  
ATOM   4241 H17  LIG     1       2.592   4.838  25.855  1.00  0.00      LIG  
ATOM   4242 H18  LIG     1       1.104   5.264  26.683  1.00  0.00      LIG  
ATOM   4243 H19  LIG     1       5.598   2.635  25.608  1.00  0.00      LIG  
ATOM   4244 H20  LIG     1       6.980   1.562  25.800  1.00  0.00      LIG  
ATOM   4245 H21  LIG     1       7.002   3.149  26.551  1.00  0.00      LIG  
ATOM   4246 H22  LIG     1       6.773  -0.517  29.685  1.00  0.00      LIG  
ATOM   4247 H23  LIG     1       7.714  -0.769  28.204  1.00  0.00      LIG  
ATOM   4248 H24  LIG     1      -0.368   4.001  29.896  1.00  0.00      LIG  
ATOM   4249 H25  LIG     1      -0.189   4.958  28.418  1.00  0.00      LIG  
ATOM   4250 H26  LIG     1       1.106   8.060  28.968  1.00  0.00      LIG  
ATOM   4251 H27  LIG     1       0.757   6.866  27.746  1.00  0.00      LIG  
ATOM   4252 H28  LIG     1       2.307   7.724  27.718  1.00  0.00      LIG  
ATOM   4253 H29  LIG     1       3.786   7.585  29.854  1.00  0.00      LIG  
ATOM   4254 H30  LIG     1       3.323   6.449  31.146  1.00  0.00      LIG  
ATOM   4255 H31  LIG     1       2.292   7.809  30.748  1.00  0.00      LIG  
ATOM   4256 H32  LIG     1       5.706  -2.537  28.788  1.00  0.00      LIG  
ATOM   4257 H33  LIG     1       1.473   0.497  26.123  1.00  0.00      LIG  
ATOM   4258 H34  LIG     1       6.070  -2.908  26.450  1.00  0.00      LIG  
ATOM   4259 H35  LIG     1       4.565  -2.271  25.982  1.00  0.00      LIG  
ATOM   4260 H36  LIG     1       2.902  -1.637  28.059  1.00  0.00      LIG  
ATOM   4261 H37  LIG     1       3.381  -2.918  29.170  1.00  0.00      LIG  
ATOM   4262 H38  LIG     1       3.675  -1.233  29.582  1.00  0.00      LIG  
ATOM   4263 H39  LIG     1       5.049  -4.879  26.121  1.00  0.00      LIG  
ATOM   4264 H40  LIG     1       2.489  -3.894  27.291  1.00  0.00      LIG  
ATOM   4265 H41  LIG     1       5.679  -4.496  28.344  1.00  0.00      LIG  
ATOM   4266 H42  LIG     1       1.888  -7.525  27.926  1.00  0.00      LIG  
ATOM   4267 H43  LIG     1       2.173  -5.965  28.682  1.00  0.00      LIG  
ATOM   4268 H44  LIG     1       3.540  -6.928  28.080  1.00  0.00      LIG  
ATOM   4269 H45  LIG     1       2.345  -6.674  24.485  1.00  0.00      LIG  
ATOM   4270 H46  LIG     1       3.862  -6.908  25.312  1.00  0.00      LIG  
ATOM   4271 H47  LIG     1       2.485  -7.912  25.703  1.00  0.00      LIG  
ATOM   4272 H48  LIG     1       0.703  -6.865  26.358  1.00  0.00      LIG  
ATOM   4273 H49  LIG     1       1.992  -2.413  23.017  1.00  0.00      LIG  
ATOM   4274 H50  LIG     1       3.589  -1.885  23.661  1.00  0.00      LIG  
ATOM   4275 H51  LIG     1       2.149  -0.880  23.886  1.00  0.00      LIG  
TER
REMARK  Energy: 103.069
REMARK  SimpleFitness: 103.069
REMARK  FullFitness: -778.25073
REMARK  InterFull: 0.486281
REMARK  IntraFull: 117.058
REMARK  solvFull: -1096.55
REMARK  surfFull: 200.755
REMARK  extraFull: 0.0
REMARK  deltaGcompsolvpol: -1096.55
REMARK  deltaGcompsolvnonpol: 200.755
REMARK  deltaGprotsolvpol: -1109.66
REMARK  deltaGprotsolvnonpol: 196.383
REMARK  deltaGligsolvpol: -10.8808
REMARK  deltaGligsolvnonpol: 16.1752
REMARK  deltaGvdw: 0.486281
REMARK  deltaGelec: 0.0
REMARK  deltaG: -3.5923436
REMARK  Cluster: 6
REMARK  ClusterRank: 4
ATOM   4186 O    LIG     1       1.722   1.429  26.252  1.00  0.00      LIG  
ATOM   4187 O1   LIG     1       0.659   5.913  31.055  1.00  0.00      LIG  
ATOM   4188 O2   LIG     1       4.783  -4.805  28.130  1.00  0.00      LIG  
ATOM   4189 O3   LIG     1       2.833  -3.803  25.241  1.00  0.00      LIG  
ATOM   4190 O4   LIG     1       0.991  -5.940  26.282  1.00  0.00      LIG  
ATOM   4191 O5   LIG     1       1.654  -1.957  26.035  1.00  0.00      LIG  
ATOM   4192 C    LIG     1       4.713   2.625  28.309  1.00  0.00      LIG  
ATOM   4193 C1   LIG     1       3.449   2.824  27.423  1.00  0.00      LIG  
ATOM   4194 C2   LIG     1       2.450   3.968  27.842  1.00  0.00      LIG  
ATOM   4195 C3   LIG     1       5.757   1.700  27.591  1.00  0.00      LIG  
ATOM   4196 C4   LIG     1       3.129   5.232  28.470  1.00  0.00      LIG  
ATOM   4197 C5   LIG     1       5.320   3.989  28.548  1.00  0.00      LIG  
ATOM   4198 C6   LIG     1       2.833   1.426  27.140  1.00  0.00      LIG  
ATOM   4199 C7   LIG     1       4.380   4.910  29.279  1.00  0.00      LIG  
ATOM   4200 C8   LIG     1       5.082   0.418  27.281  1.00  0.00      LIG  
ATOM   4201 C9   LIG     1       2.206   6.214  29.268  1.00  0.00      LIG  
ATOM   4202 C10  LIG     1       1.316   3.420  28.720  1.00  0.00      LIG  
ATOM   4203 C11  LIG     1       6.942   1.243  28.449  1.00  0.00      LIG  
ATOM   4204 C12  LIG     1       3.852   0.525  26.469  1.00  0.00      LIG  
ATOM   4205 C13  LIG     1       4.359   2.024  29.685  1.00  0.00      LIG  
ATOM   4206 C14  LIG     1       1.821   4.463  26.533  1.00  0.00      LIG  
ATOM   4207 C15  LIG     1       5.609  -0.646  27.897  1.00  0.00      LIG  
ATOM   4208 C16  LIG     1       6.357   2.298  26.317  1.00  0.00      LIG  
ATOM   4209 C17  LIG     1       6.841  -0.264  28.626  1.00  0.00      LIG  
ATOM   4210 C18  LIG     1       0.358   4.469  29.226  1.00  0.00      LIG  
ATOM   4211 C19  LIG     1       1.116   5.483  30.006  1.00  0.00      LIG  
ATOM   4212 C20  LIG     1       1.559   7.265  28.369  1.00  0.00      LIG  
ATOM   4213 C21  LIG     1       2.949   7.050  30.311  1.00  0.00      LIG  
ATOM   4214 C22  LIG     1       5.040  -2.031  28.084  1.00  0.00      LIG  
ATOM   4215 C23  LIG     1       5.031  -2.843  26.779  1.00  0.00      LIG  
ATOM   4216 C24  LIG     1       3.675  -1.950  28.759  1.00  0.00      LIG  
ATOM   4217 C25  LIG     1       4.488  -4.292  26.848  1.00  0.00      LIG  
ATOM   4218 C26  LIG     1       2.994  -4.457  26.515  1.00  0.00      LIG  
ATOM   4219 C27  LIG     1       2.383  -5.930  26.533  1.00  0.00      LIG  
ATOM   4220 C28  LIG     1       2.511  -6.627  27.879  1.00  0.00      LIG  
ATOM   4221 C29  LIG     1       2.800  -6.895  25.451  1.00  0.00      LIG  
ATOM   4222 C30  LIG     1       2.210  -2.575  25.143  1.00  0.00      LIG  
ATOM   4223 C31  LIG     1       2.511  -1.910  23.833  1.00  0.00      LIG  
ATOM   4224 H    LIG     1       3.816   3.173  26.457  1.00  0.00      LIG  
ATOM   4225 H1   LIG     1       3.515   5.808  27.624  1.00  0.00      LIG  
ATOM   4226 H2   LIG     1       5.579   4.467  27.600  1.00  0.00      LIG  
ATOM   4227 H3   LIG     1       6.240   3.894  29.129  1.00  0.00      LIG  
ATOM   4228 H4   LIG     1       2.486   0.965  28.068  1.00  0.00      LIG  
ATOM   4229 H5   LIG     1       4.117   4.528  30.267  1.00  0.00      LIG  
ATOM   4230 H6   LIG     1       4.963   5.819  29.443  1.00  0.00      LIG  
ATOM   4231 H7   LIG     1       1.722   2.890  29.580  1.00  0.00      LIG  
ATOM   4232 H8   LIG     1       0.718   2.696  28.164  1.00  0.00      LIG  
ATOM   4233 H9   LIG     1       6.998   1.744  29.417  1.00  0.00      LIG  
ATOM   4234 H10  LIG     1       7.887   1.474  27.949  1.00  0.00      LIG  
ATOM   4235 H11  LIG     1       4.094   0.909  25.474  1.00  0.00      LIG  
ATOM   4236 H12  LIG     1       3.422  -0.454  26.292  1.00  0.00      LIG  
ATOM   4237 H13  LIG     1       3.551   2.552  30.185  1.00  0.00      LIG  
ATOM   4238 H14  LIG     1       5.209   2.073  30.369  1.00  0.00      LIG  
ATOM   4239 H15  LIG     1       4.047   0.981  29.624  1.00  0.00      LIG  
ATOM   4240 H16  LIG     1       1.267   3.689  26.010  1.00  0.00      LIG  
ATOM   4241 H17  LIG     1       2.592   4.838  25.855  1.00  0.00      LIG  
ATOM   4242 H18  LIG     1       1.104   5.264  26.683  1.00  0.00      LIG  
ATOM   4243 H19  LIG     1       5.598   2.635  25.608  1.00  0.00      LIG  
ATOM   4244 H20  LIG     1       6.980   1.562  25.800  1.00  0.00      LIG  
ATOM   4245 H21  LIG     1       7.002   3.149  26.551  1.00  0.00      LIG  
ATOM   4246 H22  LIG     1       6.773  -0.517  29.685  1.00  0.00      LIG  
ATOM   4247 H23  LIG     1       7.714  -0.769  28.204  1.00  0.00      LIG  
ATOM   4248 H24  LIG     1      -0.368   4.001  29.896  1.00  0.00      LIG  
ATOM   4249 H25  LIG     1      -0.189   4.958  28.418  1.00  0.00      LIG  
ATOM   4250 H26  LIG     1       1.106   8.060  28.968  1.00  0.00      LIG  
ATOM   4251 H27  LIG     1       0.757   6.866  27.746  1.00  0.00      LIG  
ATOM   4252 H28  LIG     1       2.307   7.724  27.718  1.00  0.00      LIG
[truncated: 327,778 more chars]
