# Supplementary material for: Exploring the mechanism of Alisma orientale for the treatment of pregnancy induced hypertension and potential hepato-nephrotoxicity by using network pharmacology, network toxicology, molecular docking and molecular dynamics simulation
Source: Front Pharmacol. 2022 Nov 15;13:1027112. doi: 10.3389/fphar.2022.1027112 (PMC9705790; doi:10.3389/fphar.2022.1027112)
Supplement: Supplementary file 8 [file DataSheet6.zip › HSP90AA1/HSPE24/eadock3.err]

sib.fastconf.EADock3: running @ selenium/127.0.1.1 development version. /home/swissdock/swissdock/tmp//cache/eadock3/eadock3.jar MD5: 6b55cadf59de6f950f604b9d6d6562d2
sib.fastconf.EADock3: 5000 binding modes will be generated
sib.fastconf.EADock3: the 5000 with the most favorable SimpleFitness will be evaluated with FACTS.
sib.fastconf.EADock3: 250 binding modes will be retained
sib.fastconf.EADock3: minimize with 100 steps of SD then 250 steps of ABNR
sib.fastconf.EADock3: side chains closer than 0.0 A to any atom of the ligand will be optimized.
sib.fastconf.EADock3: Clustering radius is 2.0
sib.fastconf.EADock3: Maximum cluster size is 8
sib.fastconf.EADock3: clusters will have the exact size.
sib.fastconf.EADock3: Output file is clusters.zip
sib.fastconf.EADock3: Ligand selection is SEGID LIG
sib.fastconf.EADock3: temporary files will be kept.
sib.fastconf.EADock3: Translations allowed.
sib.fastconf.EADock3: solvation model is FACTS
sib.fastconf.EADock3: Centering rotations on the whole ligand.
sib.fastconf.EADock3: System  : 4275 atoms
sib.fastconf.EADock3: Ligand  : 90 atoms
sib.fastconf.EADock3: Receptor: 4185 atoms
sib.fastconf.EADock3:   Fixed part   : 4185 atoms
sib.fastconf.EADock3:   Flexible part: 0 atoms
sib.fastconf.EADock3: Blind docking
sib.fastconf.biodatastructures.molecules.FlexibleMoleculeBuilder: No RotateBond directive found.
sib.fastconf.biodatastructures.molecules.FlexibleMoleculeBuilder: Multiple keyword found in RotateBond directive.
sib.fastconf.biodatastructures.molecules.FlexibleMoleculeBuilder: Identify bonds.
sib.fastconf.biodatastructures.molecules.FlexibleMolecule: Total of 93 bonds found.
sib.fastconf.biodatastructures.molecules.FlexibleMolecule: Restricting dihedral rotations based on the number of atom on each side.
sib.fastconf.biodatastructures.molecules.FlexibleMolecule: 19 rotatable dihedral angles found.
sib.fastconf.biodatastructures.molecules.FlexibleMolecule: no user specified bond list.
sib.fastconf.biodatastructures.molecules.FlexibleMolecule: Filtering out dihedrals defined with an hydrogen.
sib.fastconf.biodatastructures.molecules.FlexibleMolecule: accepting bond 4217_4218_4189_4222
sib.fastconf.biodatastructures.molecules.FlexibleMolecule: accepting bond 4218_4189_4222_4191
sib.fastconf.biodatastructures.molecules.FlexibleMolecule: accepting bond 4200_4207_4214_4215
sib.fastconf.biodatastructures.molecules.FlexibleMolecule: accepting bond 4207_4214_4215_4217
sib.fastconf.biodatastructures.molecules.FlexibleMolecule: accepting bond 4214_4215_4217_4188
sib.fastconf.biodatastructures.molecules.FlexibleMolecule: accepting bond 4188_4217_4218_4189
sib.fastconf.biodatastructures.molecules.FlexibleMolecule: accepting bond 4189_4218_4219_4190
sib.fastconf.biodatastructures.molecules.FlexibleMolecule: found # 58 core atoms : [ 4186 4187 4192 4193 4194 4195 4196 4197 4198 4199 4200 4201 4202 4203 4204 4205 4206 4207 4208 4209 4210 4211 4212 4213 4214 4224 4225 4226 4227 4228 4229 4230 4231 4232 4233 4234 4235 4236 4237 4238 4239 4240 4241 4242 4243 4244 4245 4246 4247 4248 4249 4250 4251 4252 4253 4254 4255 4257 ]
sib.fastconf.biodatastructures.molecules.FlexibleMolecule: found rotatable bond # 0 between 4218 4189
sib.fastconf.biodatastructures.molecules.FlexibleMolecule: Group FIX (82): [ 4186 4198 4257 4193 4204 4228 4192 4194 4224 4200 4235 4236 4195 4197 4205 4196 4202 4206 4207 4203 4208 4199 4226 4227 4237 4238 4239 4201 4225 4210 4231 4232 4240 4241 4242 4209 4214 4233 4234 4243 4244 4245 4229 4230 4211 4212 4213 4248 4249 4246 4247 4215 4216 4256 4187 4250 4251 4252 4253 4254 4255 4217 4258 4259 4260 4261 4262 4188 4263 4265 4219 4264 4190 4220 4221 4272 4266 4267 4268 4269 4270 4271 ] 
sib.fastconf.biodatastructures.molecules.FlexibleMolecule: Group ROTATABLE (6): [ 4222 4191 4223 4273 4274 4275 ] 
sib.fastconf.biodatastructures.molecules.FlexibleMolecule: Group ROTATABLE (Validation) (1): [ 4222 ] 
sib.fastconf.biodatastructures.molecules.FlexibleMolecule: Group ROTATABLE (Non Validation) (5): [ 4191 4223 4273 4274 4275 ] 
sib.fastconf.biodatastructures.molecules.FlexibleMolecule: found rotatable bond # 1 between 4189 4222
sib.fastconf.biodatastructures.molecules.FlexibleMolecule: Group FIX (83): [ 4186 4198 4257 4193 4204 4228 4192 4194 4224 4200 4235 4236 4195 4197 4205 4196 4202 4206 4207 4203 4208 4199 4226 4227 4237 4238 4239 4201 4225 4210 4231 4232 4240 4241 4242 4209 4214 4233 4234 4243 4244 4245 4229 4230 4211 4212 4213 4248 4249 4246 4247 4215 4216 4256 4187 4250 4251 4252 4253 4254 4255 4217 4258 4259 4260 4261 4262 4188 4218 4263 4265 4219 4264 4190 4220 4221 4272 4266 4267 4268 4269 4270 4271 ] 
sib.fastconf.biodatastructures.molecules.FlexibleMolecule: Group ROTATABLE (5): [ 4191 4223 4273 4274 4275 ] 
sib.fastconf.biodatastructures.molecules.FlexibleMolecule: Group ROTATABLE (Validation) (2): [ 4191 4223 ] 
sib.fastconf.biodatastructures.molecules.FlexibleMolecule: Group ROTATABLE (Non Validation) (0): [ ] 
sib.fastconf.biodatastructures.molecules.FlexibleMolecule: found rotatable bond # 2 between 4207 4214
sib.fastconf.biodatastructures.molecules.FlexibleMolecule: Group FIX (56): [ 4186 4198 4257 4193 4204 4228 4192 4194 4224 4200 4235 4236 4195 4197 4205 4196 4202 4206 4203 4208 4199 4226 4227 4237 4238 4239 4201 4225 4210 4231 4232 4240 4241 4242 4209 4233 4234 4243 4244 4245 4229 4230 4211 4212 4213 4248 4249 4246 4247 4187 4250 4251 4252 4253 4254 4255 ] 
sib.fastconf.biodatastructures.molecules.FlexibleMolecule: Group ROTATABLE (32): [ 4188 4217 4265 4189 4218 4222 4190 4219 4272 4191 4215 4216 4256 4258 4259 4260 4261 4262 4263 4264 4220 4221 4266 4267 4268 4269 4270 4271 4223 4273 4274 4275 ] 
sib.fastconf.biodatastructures.molecules.FlexibleMolecule: Group ROTATABLE (Validation) (2): [ 4215 4216 ] 
sib.fastconf.biodatastructures.molecules.FlexibleMolecule: Group ROTATABLE (Non Validation) (26): [ 4188 4217 4265 4189 4218 4222 4190 4219 4272 4191 4258 4259 4263 4264 4220 4221 4266 4267 4268 4269 4270 4271 4223 4273 4274 4275 ] 
sib.fastconf.biodatastructures.molecules.FlexibleMolecule: found rotatable bond # 3 between 4214 4215
sib.fastconf.biodatastructures.molecules.FlexibleMolecule: Group FIX (62): [ 4186 4198 4257 4193 4204 4228 4192 4194 4224 4200 4235 4236 4195 4197 4205 4196 4202 4206 4207 4203 4208 4199 4226 4227 4237 4238 4239 4201 4225 4210 4231 4232 4240 4241 4242 4209 4233 4234 4243 4244 4245 4229 4230 4211 4212 4213 4248 4249 4246 4247 4216 4256 4187 4250 4251 4252 4253 4254 4255 4260 4261 4262 ] 
sib.fastconf.biodatastructures.molecules.FlexibleMolecule: Group ROTATABLE (26): [ 4188 4217 4265 4189 4218 4222 4190 4219 4272 4191 4258 4259 4263 4264 4220 4221 4266 4267 4268 4269 4270 4271 4223 4273 4274 4275 ] 
sib.fastconf.biodatastructures.molecules.FlexibleMolecule: Group ROTATABLE (Validation) (1): [ 4217 ] 
sib.fastconf.biodatastructures.molecules.FlexibleMolecule: Group ROTATABLE (Non Validation) (23): [ 4188 4265 4189 4218 4222 4190 4219 4272 4191 4263 4264 4220 4221 4266 4267 4268 4269 4270 4271 4223 4273 4274 4275 ] 
sib.fastconf.biodatastructures.molecules.FlexibleMolecule: found rotatable bond # 4 between 4215 4217
sib.fastconf.biodatastructures.molecules.FlexibleMolecule: Group FIX (65): [ 4186 4198 4257 4193 4204 4228 4192 4194 4224 4200 4235 4236 4195 4197 4205 4196 4202 4206 4207 4203 4208 4199 4226 4227 4237 4238 4239 4201 4225 4210 4231 4232 4240 4241 4242 4209 4214 4233 4234 4243 4244 4245 4229 4230 4211 4212 4213 4248 4249 4246 4247 4216 4256 4187 4250 4251 4252 4253 4254 4255 4258 4259 4260 4261 4262 ] 
sib.fastconf.biodatastructures.molecules.FlexibleMolecule: Group ROTATABLE (23): [ 4188 4265 4189 4218 4222 4190 4219 4272 4191 4263 4264 4220 4221 4266 4267 4268 4269 4270 4271 4223 4273 4274 4275 ] 
sib.fastconf.biodatastructures.molecules.FlexibleMolecule: Group ROTATABLE (Validation) (2): [ 4188 4218 ] 
sib.fastconf.biodatastructures.molecules.FlexibleMolecule: Group ROTATABLE (Non Validation) (19): [ 4189 4222 4190 4219 4272 4191 4264 4220 4221 4266 4267 4268 4269 4270 4271 4223 4273 4274 4275 ] 
sib.fastconf.biodatastructures.molecules.FlexibleMolecule: found rotatable bond # 5 between 4217 4218
sib.fastconf.biodatastructures.molecules.FlexibleMolecule: Group FIX (69): [ 4186 4198 4257 4193 4204 4228 4192 4194 4224 4200 4235 4236 4195 4197 4205 4196 4202 4206 4207 4203 4208 4199 4226 4227 4237 4238 4239 4201 4225 4210 4231 4232 4240 4241 4242 4209 4214 4233 4234 4243 4244 4245 4229 4230 4211 4212 4213 4248 4249 4246 4247 4215 4216 4256 4187 4250 4251 4252 4253 4254 4255 4258 4259 4260 4261 4262 4188 4263 4265 ] 
sib.fastconf.biodatastructures.molecules.FlexibleMolecule: Group ROTATABLE (19): [ 4189 4222 4190 4219 4272 4191 4264 4220 4221 4266 4267 4268 4269 4270 4271 4223 4273 4274 4275 ] 
sib.fastconf.biodatastructures.molecules.FlexibleMolecule: Group ROTATABLE (Validation) (2): [ 4189 4219 ] 
sib.fastconf.biodatastructures.molecules.FlexibleMolecule: Group ROTATABLE (Non Validation) (16): [ 4222 4190 4272 4191 4220 4221 4266 4267 4268 4269 4270 4271 4223 4273 4274 4275 ] 
sib.fastconf.biodatastructures.molecules.FlexibleMolecule: found rotatable bond # 6 between 4218 4219
sib.fastconf.biodatastructures.molecules.FlexibleMolecule: Group FIX (78): [ 4186 4198 4257 4193 4204 4228 4192 4194 4224 4200 4235 4236 4195 4197 4205 4196 4202 4206 4207 4203 4208 4199 4226 4227 4237 4238 4239 4201 4225 4210 4231 4232 4240 4241 4242 4209 4214 4233 4234 4243 4244 4245 4229 4230 4211 4212 4213 4248 4249 4246 4247 4215 4216 4256 4187 4250 4251 4252 4253 4254 4255 4217 4258 4259 4260 4261 4262 4188 4263 4265 4189 4264 4222 4191 4223 4273 4274 4275 ] 
sib.fastconf.biodatastructures.molecules.FlexibleMolecule: Group ROTATABLE (10): [ 4190 4272 4220 4221 4266 4267 4268 4269 4270 4271 ] 
sib.fastconf.biodatastructures.molecules.FlexibleMolecule: Group ROTATABLE (Validation) (3): [ 4190 4220 4221 ] 
sib.fastconf.biodatastructures.molecules.FlexibleMolecule: Group ROTATABLE (Non Validation) (0): [ ] 
sib.fastconf.biodatastructures.molecules.FlexibleMolecule: Bond 4218 4189 has no parent, best bet is 4217 4218
sib.fastconf.biodatastructures.molecules.FlexibleMolecule: Bond 4207 4214 has no putative parent, best bet is root node
sib.fastconf.biodatastructures.molecules.FlexibleMoleculeRotatable bond tree initialized 8 elements
sib.fastconf.biodatastructures.molecules.FlexibleMolecule: Detecting chiral carbons
sib.fastconf.biodatastructures.molecules.FlexibleMolecule: Atom 4192 C    [ 6.165 -2.106 1.148 ] is chiral
sib.fastconf.biodatastructures.molecules.FlexibleMolecule: Atom 4195 C3   [ 6.837 -1.361 2.345 ] is chiral
sib.fastconf.biodatastructures.molecules.FlexibleMolecule: Atom 4198 C6   [ 5.737 0.104 0.014 ] is chiral
sib.fastconf.biodatastructures.molecules.FlexibleMolecule: Atom 4214 C22  [ 9.6 1.112 1.451 ] is chiral
sib.fastconf.biodatastructures.molecules.FlexibleMolecule: Atom 4217 C25  [ 10.347 1.71 -0.955 ] is chiral
sib.fastconf.biodatastructures.molecules.FlexibleMolecule: Atom 4218 C26  [ 11.461 2.752 -0.739 ] is chiral
sib.fastconf.FastconfBuilder: Initialize non bonded list.
sib.fastconf.biodatastructures.scoring.moleculargrids.grids.InsideMolecularGrid: Calculating inside grid [382][376][385]
sib.fastconf.biodatastructures.scoring.moleculargrids.grids.InsideMolecularGrid: Inside grid calculated in 710 ms
sib.fastconf.biodatastructures.scoring.moleculargrids.grids.InsideMolecularGrid: Smoothing inside grid.
sib.fastconf.biodatastructures.scoring.moleculargrids.grids.InsideMolecularGrid: Inside grid smoothed in 880 ms
sib.fastconf.biodatastructures.scoring.EvaluatorBuilder: generation of the electrostatic grid took 10 ms.
sib.fastconf.FastconfBuilder: Initial energy: 230.19345
sib.fastconf.EADock3: EADock3 starting
sib.fastconf.EADock3: Box volume 288759.78 ?
sib.fastconf.EADock3: Xmin: -32.528 Xmax: 33.742 Xsize: 66.270
sib.fastconf.EADock3: Ymin: -47.643 Ymax: 17.461 Ysize: 65.103
sib.fastconf.EADock3: Zmin: -3.165 Zmax: 63.765 Zsize: 66.930
sib.fastconf.EADock3: Calculating pocket bias.
sib.fastconf.EADock3: 1 cavities identified.
sib.fastconf.EADock3: 8 magic points identified.
sib.fastconf.EADock3: 8 pocket points were identified in 1220 ms
sib.fastconf.EADock3: Calculating surface bias.
sib.fastconf.EADock3: 7429 surface points were identified in 3850 ms
sib.fastconf.EADock3: 0.0 % done
sib.fastconf.EADock3: 0.1 % done
sib.fastconf.EADock3: 0.2 % done
sib.fastconf.EADock3: 0.3 % done
sib.fastconf.EADock3: only 14/500001 BM accepted, exiting DSS.
sib.fastconf.EADock3: The generation of 14 conformations took 1437900 s
sib.fastconf.EADock3: The DSS engine failed 495001 times to find a suitable BMs within the allowed time limit of 500 ms
sib.fastconf.EADock3: Minimizing binding mode 0, energy is 1094.285, rmsd is 24.712753
sib.fastconf.EADock3: Minimizing binding mode 1, energy is 1138.0912, rmsd is 28.103119
sib.fastconf.EADock3: Minimizing binding mode 2, energy is 1350.4303, rmsd is 28.547672
sib.fastconf.EADock3: Minimizing binding mode 3, energy is 1394.1775, rmsd is 23.342684
sib.fastconf.EADock3: Minimizing binding mode 4, energy is 1530.7362, rmsd is 28.387064
sib.fastconf.EADock3: Minimizing binding mode 5, energy is 1550.0342, rmsd is 27.415794
sib.fastconf.EADock3: Minimizing binding mode 6, energy is 1789.749, rmsd is 29.165024
sib.fastconf.EADock3: Minimizing binding mode 7, energy is 2093.3127, rmsd is 27.35811
sib.fastconf.EADock3: Minimizing binding mode 8, energy is 2332.0764, rmsd is 24.999313
sib.fastconf.EADock3: Minimizing binding mode 9, energy is 2529.6562, rmsd is 28.428717
sib.fastconf.EADock3: Minimizing binding mode 10, energy is 2873.2795, rmsd is 36.89423
sib.fastconf.EADock3: Minimizing binding mode 11, energy is 2933.4624, rmsd is 27.417343
sib.fastconf.EADock3: Minimizing binding mode 12, energy is 4771.673, rmsd is 24.188437
sib.fastconf.EADock3: Minimizing binding mode 13, energy is 6189.1074, rmsd is 28.50876
sib.fastconf.EADock3: Filter out binding modes with an energy above 3.4028235E38 (3.4028235E38 above the most favorable binding mode, which has an energy of 77.1665)
sib.wrappers.md.charmm.ExtendedCharmmWrapper: CHARMM timers: CPU time: 6.61 seconds
sib.wrappers.md.charmm.ExtendedCharmmWrapper: CHARMM timers: Elapsed time: 1462.93 seconds.
sib.fastconf.EADock3: Starting clustering
sib.fastconf.EADock3: Clustering iteration 0 took 0 ms and merged 2 clusters.
sib.fastconf.EADock3: Clustering iteration 1 took 0 ms and merged 0 clusters.
sib.fastconf.EADock3: Clustering took 0 ms.
sib.fastconf.EADock3: 14 elements were gathered in 12 clusters.
sib.fastconf.EADock3: Evaluating cluster 0/12
sib.fastconf.EADock3: Evaluating binding mode 0/1 with FACTS
sib.fastconf.EADock3: Evaluating cluster 1/12
sib.fastconf.EADock3: Evaluating binding mode 0/1 with FACTS
sib.fastconf.EADock3: Evaluating cluster 2/12
sib.fastconf.EADock3: Evaluating binding mode 0/1 with FACTS
sib.fastconf.EADock3: Evaluating cluster 3/12
sib.fastconf.EADock3: Evaluating binding mode 0/1 with FACTS
sib.fastconf.EADock3: Evaluating cluster 4/12
sib.fastconf.EADock3: Evaluating binding mode 0/2 with FACTS
sib.fastconf.EADock3: Evaluating binding mode 1/2 with FACTS
sib.fastconf.EADock3: Evaluating cluster 5/12
sib.fastconf.EADock3: Evaluating binding mode 0/1 with FACTS
sib.fastconf.EADock3: Evaluating cluster 6/12
sib.fastconf.EADock3: Evaluating binding mode 0/1 with FACTS
sib.fastconf.EADock3: Evaluating cluster 7/12
sib.fastconf.EADock3: Evaluating binding mode 0/1 with FACTS
sib.fastconf.EADock3: Evaluating cluster 8/12
sib.fastconf.EADock3: Evaluating binding mode 0/2 with FACTS
sib.fastconf.EADock3: Evaluating binding mode 1/2 with FACTS
sib.fastconf.EADock3: Evaluating cluster 9/12
sib.fastconf.EADock3: Evaluating binding mode 0/1 with FACTS
sib.fastconf.EADock3: Evaluating cluster 10/12
sib.fastconf.EADock3: Evaluating binding mode 0/1 with FACTS
sib.fastconf.EADock3: Evaluating cluster 11/12
sib.fastconf.EADock3: Evaluating binding mode 0/1 with FACTS
sib.wrappers.md.charmm.ExtendedCharmmWrapper: CHARMM timers: CPU time: 3.52 seconds
sib.wrappers.md.charmm.ExtendedCharmmWrapper: CHARMM timers: Elapsed time: 3.57245 seconds.
sib.fastconf.EADock3: Starting cluster expansion.
sib.fastconf.EADock3: System  : 4275 atoms
sib.fastconf.EADock3: Ligand  : 90 atoms
sib.fastconf.EADock3: Receptor: 4185 atoms
sib.fastconf.EADock3:   Fixed part   : 4185 atoms
sib.fastconf.EADock3:   Flexible part: 0 atoms
sib.fastconf.EADock3: Expanding cluster 0/12
sib.fastconf.EADock3: Expanding cluster 1/12
sib.fastconf.EADock3: Expanding cluster 2/12
sib.fastconf.EADock3: Expanding cluster 3/12
sib.fastconf.EADock3: Expanding cluster 4/12
sib.fastconf.EADock3: Expanding cluster 5/12
sib.fastconf.EADock3: Expanding cluster 6/12
sib.fastconf.EADock3: Expanding cluster 7/12
sib.fastconf.EADock3: Expanding cluster 8/12
sib.fastconf.EADock3: Expanding cluster 9/12
sib.fastconf.EADock3: Expanding cluster 10/12
sib.fastconf.EADock3: Expanding cluster 11/12
sib.wrappers.md.charmm.ExtendedCharmmWrapper: CHARMM timers: CPU time: 51.96 seconds
sib.wrappers.md.charmm.ExtendedCharmmWrapper: CHARMM timers: Elapsed time: 52.1938 seconds.
sib.fastconf.EADock3: Starting clustering
sib.fastconf.EADock3: Clustering iteration 0 took 0 ms and merged 84 clusters.
sib.fastconf.EADock3: Clustering iteration 1 took 0 ms and merged 0 clusters.
sib.fastconf.EADock3: Clustering took 0 ms.
sib.fastconf.EADock3: 96 elements were gathered in 12 clusters.
sib.fastconf.EADock3: clusters expanded, 96 binding modes generated
sib.fastconf.EADock3: Evaluating cluster 0/12
sib.fastconf.EADock3: Evaluating binding mode 0/8 with FACTS
sib.fastconf.EADock3: Evaluating binding mode 1/8 with FACTS
sib.fastconf.EADock3: Evaluating binding mode 2/8 with FACTS
sib.fastconf.EADock3: Evaluating binding mode 3/8 with FACTS
sib.fastconf.EADock3: Evaluating binding mode 4/8 with FACTS
sib.fastconf.EADock3: Evaluating binding mode 5/8 with FACTS
sib.fastconf.EADock3: Evaluating binding mode 6/8 with FACTS
sib.fastconf.EADock3: Evaluating binding mode 7/8 with FACTS
sib.fastconf.EADock3: Evaluating cluster 1/12
sib.fastconf.EADock3: Evaluating binding mode 0/8 with FACTS
sib.fastconf.EADock3: Evaluating binding mode 1/8 with FACTS
sib.fastconf.EADock3: Evaluating binding mode 2/8 with FACTS
sib.fastconf.EADock3: Evaluating binding mode 3/8 with FACTS
sib.fastconf.EADock3: Evaluating binding mode 4/8 with FACTS
sib.fastconf.EADock3: Evaluating binding mode 5/8 with FACTS
sib.fastconf.EADock3: Evaluating binding mode 6/8 with FACTS
sib.fastconf.EADock3: Evaluating binding mode 7/8 with FACTS
sib.fastconf.EADock3: Evaluating cluster 2/12
sib.fastconf.EADock3: Evaluating binding mode 0/8 with FACTS
sib.fastconf.EADock3: Evaluating binding mode 1/8 with FACTS
sib.fastconf.EADock3: Evaluating binding mode 2/8 with FACTS
sib.fastconf.EADock3: Evaluating binding mode 3/8 with FACTS
sib.fastconf.EADock3: Evaluating binding mode 4/8 with FACTS
sib.fastconf.EADock3: Evaluating binding mode 5/8 with FACTS
sib.fastconf.EADock3: Evaluating binding mode 6/8 with FACTS
sib.fastconf.EADock3: Evaluating binding mode 7/8 with FACTS
sib.fastconf.EADock3: Evaluating cluster 3/12
sib.fastconf.EADock3: Evaluating binding mode 0/8 with FACTS
sib.fastconf.EADock3: Evaluating binding mode 1/8 with FACTS
sib.fastconf.EADock3: Evaluating binding mode 2/8 with FACTS
sib.fastconf.EADock3: Evaluating binding mode 3/8 with FACTS
sib.fastconf.EADock3: Evaluating binding mode 4/8 with FACTS
sib.fastconf.EADock3: Evaluating binding mode 5/8 with FACTS
sib.fastconf.EADock3: Evaluating binding mode 6/8 with FACTS
sib.fastconf.EADock3: Evaluating binding mode 7/8 with FACTS
sib.fastconf.EADock3: Evaluating cluster 4/12
sib.fastconf.EADock3: Evaluating binding mode 0/8 with FACTS
sib.fastconf.EADock3: Evaluating binding mode 1/8 with FACTS
sib.fastconf.EADock3: Evaluating binding mode 2/8 with FACTS
sib.fastconf.EADock3: Evaluating binding mode 3/8 with FACTS
sib.fastconf.EADock3: Evaluating binding mode 4/8 with FACTS
sib.fastconf.EADock3: Evaluating binding mode 5/8 with FACTS
sib.fastconf.EADock3: Evaluating binding mode 6/8 with FACTS
sib.fastconf.EADock3: Evaluating binding mode 7/8 with FACTS
sib.fastconf.EADock3: Evaluating cluster 5/12
sib.fastconf.EADock3: Evaluating binding mode 0/8 with FACTS
sib.fastconf.EADock3: Evaluating binding mode 1/8 with FACTS
sib.fastconf.EADock3: Evaluating binding mode 2/8 with FACTS
sib.fastconf.EADock3: Evaluating binding mode 3/8 with FACTS
sib.fastconf.EADock3: Evaluating binding mode 4/8 with FACTS
sib.fastconf.EADock3: Evaluating binding mode 5/8 with FACTS
sib.fastconf.EADock3: Evaluating binding mode 6/8 with FACTS
sib.fastconf.EADock3: Evaluating binding mode 7/8 with FACTS
sib.fastconf.EADock3: Evaluating cluster 6/12
sib.fastconf.EADock3: Evaluating binding mode 0/8 with FACTS
sib.fastconf.EADock3: Evaluating binding mode 1/8 with FACTS
sib.fastconf.EADock3: Evaluating binding mode 2/8 with FACTS
sib.fastconf.EADock3: Evaluating binding mode 3/8 with FACTS
sib.fastconf.EADock3: Evaluating binding mode 4/8 with FACTS
sib.fastconf.EADock3: Evaluating binding mode 5/8 with FACTS
sib.fastconf.EADock3: Evaluating binding mode 6/8 with FACTS
sib.fastconf.EADock3: Evaluating binding mode 7/8 with FACTS
sib.fastconf.EADock3: Evaluating cluster 7/12
sib.fastconf.EADock3: Evaluating binding mode 0/8 with FACTS
sib.fastconf.EADock3: Evaluating binding mode 1/8 with FACTS
sib.fastconf.EADock3: Evaluating binding mode 2/8 with FACTS
sib.fastconf.EADock3: Evaluating binding mode 3/8 with FACTS
sib.fastconf.EADock3: Evaluating binding mode 4/8 with FACTS
sib.fastconf.EADock3: Evaluating binding mode 5/8 with FACTS
sib.fastconf.EADock3: Evaluating binding mode 6/8 with FACTS
sib.fastconf.EADock3: Evaluating binding mode 7/8 with FACTS
sib.fastconf.EADock3: Evaluating cluster 8/12
sib.fastconf.EADock3: Evaluating binding mode 0/8 with FACTS
sib.fastconf.EADock3: Evaluating binding mode 1/8 with FACTS
sib.fastconf.EADock3: Evaluating binding mode 2/8 with FACTS
sib.fastconf.EADock3: Evaluating binding mode 3/8 with FACTS
sib.fastconf.EADock3: Evaluating binding mode 4/8 with FACTS
sib.fastconf.EADock3: Evaluating binding mode 5/8 with FACTS
sib.fastconf.EADock3: Evaluating binding mode 6/8 with FACTS
sib.fastconf.EADock3: Evaluating binding mode 7/8 with FACTS
sib.fastconf.EADock3: Evaluating cluster 9/12
sib.fastconf.EADock3: Evaluating binding mode 0/8 with FACTS
sib.fastconf.EADock3: Evaluating binding mode 1/8 with FACTS
sib.fastconf.EADock3: Evaluating binding mode 2/8 with FACTS
sib.fastconf.EADock3: Evaluating binding mode 3/8 with FACTS
sib.fastconf.EADock3: Evaluating binding mode 4/8 with FACTS
sib.fastconf.EADock3: Evaluating binding mode 5/8 with FACTS
sib.fastconf.EADock3: Evaluating binding mode 6/8 with FACTS
sib.fastconf.EADock3: Evaluating binding mode 7/8 with FACTS
sib.fastconf.EADock3: Evaluating cluster 10/12
sib.fastconf.EADock3: Evaluating binding mode 0/8 with FACTS
sib.fastconf.EADock3: Evaluating binding mode 1/8 with FACTS
sib.fastconf.EADock3: Evaluating binding mode 2/8 with FACTS
sib.fastconf.EADock3: Evaluating binding mode 3/8 with FACTS
sib.fastconf.EADock3: Evaluating binding mode 4/8 with FACTS
sib.fastconf.EADock3: Evaluating binding mode 5/8 with FACTS
sib.fastconf.EADock3: Evaluating binding mode 6/8 with FACTS
sib.fastconf.EADock3: Evaluating binding mode 7/8 with FACTS
sib.fastconf.EADock3: Evaluating cluster 11/12
sib.fastconf.EADock3: Evaluating binding mode 0/8 with FACTS
sib.fastconf.EADock3: Evaluating binding mode 1/8 with FACTS
sib.fastconf.EADock3: Evaluating binding mode 2/8 with FACTS
sib.fastconf.EADock3: Evaluating binding mode 3/8 with FACTS
sib.fastconf.EADock3: Evaluating binding mode 4/8 with FACTS
sib.fastconf.EADock3: Evaluating binding mode 5/8 with FACTS
sib.fastconf.EADock3: Evaluating binding mode 6/8 with FACTS
sib.fastconf.EADock3: Evaluating binding mode 7/8 with FACTS
sib.wrappers.md.charmm.ExtendedCharmmWrapper: CHARMM timers: CPU time: 9.24 seconds
sib.wrappers.md.charmm.ExtendedCharmmWrapper: CHARMM timers: Elapsed time: 9.37363 seconds.
sib.fastconf.EADock3: EADock3Cluster 0 : 8 elements, SimpleFitness: 66.2433, FullFitness: -821.9185 , RMSD: 38.35375 , elements: [ 64.1359 -821.9185 38.35375 ] [ 64.1359 -821.9185 38.35375 ] [ 64.1359 -821.9185 38.35375 ] [ 66.1965 -820.6242 38.21444 ] [ 66.1965 -820.6242 38.21444 ] [ 68.3819 -817.1389 38.08596 ] [ 68.3819 -817.1389 38.08596 ] [ 68.3819 -817.1389 38.08596 ] 
sib.fastconf.EADock3: EADock3Cluster 1 : 8 elements, SimpleFitness: 72.4517, FullFitness: -809.4248 , RMSD: 26.165186 , elements: [ 71.4251 -809.4248 26.165186 ] [ 71.4251 -809.4248 26.165186 ] [ 72.8559 -807.754 26.092209 ] [ 72.8559 -807.754 26.092209 ] [ 72.8559 -807.754 26.092209 ] [ 72.8559 -807.754 26.092209 ] [ 72.6699 -807.4276 26.096226 ] [ 72.6699 -807.4276 26.096226 ] 
sib.fastconf.EADock3: EADock3Cluster 2 : 8 elements, SimpleFitness: 80.810356, FullFitness: -808.02783 , RMSD: 24.61182 , elements: [ 81.1754 -808.02783 24.61182 ] [ 81.1754 -808.02783 24.61182 ] [ 77.9959 -808.0238 24.63065 ] [ 77.9959 -808.0238 24.63065 ] [ 77.9959 -808.0238 24.63065 ] [ 77.9959 -808.0238 24.63065 ] [ 86.0742 -801.5896 25.02332 ] [ 86.0742 -801.5896 25.02332 ] 
sib.fastconf.EADock3: EADock3Cluster 3 : 8 elements, SimpleFitness: 84.26471, FullFitness: -802.5536 , RMSD: 28.33788 , elements: [ 80.2556 -802.5536 28.33788 ] [ 80.2556 -802.5536 28.33788 ] [ 76.3527 -802.0989 27.887592 ] [ 77.2389 -798.71594 28.068373 ] [ 83.7858 -793.79926 27.948208 ] [ 86.7821 -793.0718 28.309105 ] [ 94.7235 -785.9837 28.313225 ] [ 94.7235 -785.9837 28.313225 ] 
sib.fastconf.EADock3: EADock3Cluster 4 : 8 elements, SimpleFitness: 116.33737, FullFitness: -789.8413 , RMSD: 28.396564 , elements: [ 88.863 -789.8413 28.396564 ] [ 88.863 -789.8413 28.396564 ] [ 94.0252 -785.9103 28.44436 ] [ 93.9669 -785.8754 28.444845 ] [ 93.9669 -785.8754 28.444845 ] [ 156.887 -720.79517 28.841236 ] [ 157.024 -720.61804 28.842974 ] [ 157.103 -720.5519 28.863054 ] 
sib.fastconf.EADock3: EADock3Cluster 5 : 8 elements, SimpleFitness: 96.37045, FullFitness: -788.6588 , RMSD: 27.530924 , elements: [ 95.9464 -788.6588 27.530924 ] [ 96.2409 -788.2692 27.558058 ] [ 96.2409 -788.2692 27.558058 ] [ 96.2409 -788.2692 27.558058 ] [ 96.2409 -788.2692 27.558058 ] [ 96.2409 -788.2692 27.558058 ] [ 96.9064 -787.5734 27.6169 ] [ 96.9064 -787.5734 27.6169 ] 
sib.fastconf.EADock3: EADock3Cluster 6 : 8 elements, SimpleFitness: 103.258255, FullFitness: -778.6204 , RMSD: 29.179483 , elements: [ 103.361 -778.6204 29.179483 ] [ 103.361 -778.6204 29.179483 ] [ 103.069 -778.25073 29.24768 ] [ 103.069 -778.25073 29.24768 ] [ 103.069 -778.25073 29.24768 ] [ 103.069 -778.25073 29.24768 ] [ 103.534 -776.6561 29.30281 ] [ 103.534 -776.6561 29.30281 ] 
sib.fastconf.EADock3: EADock3Cluster 7 : 8 elements, SimpleFitness: 102.128746, FullFitness: -777.6397 , RMSD: 26.843838 , elements: [ 101.477 -777.6397 26.843838 ] [ 101.477 -777.6397 26.843838 ] [ 101.477 -777.6397 26.843838 ] [ 101.711 -777.3989 26.883812 ] [ 102.722 -776.5039 27.014008 ] [ 102.722 -776.5039 27.014008 ] [ 102.722 -776.5039 27.014008 ] [ 102.722 -776.5039 27.014008 ] 
sib.fastconf.EADock3: EADock3Cluster 8 : 8 elements, SimpleFitness: 234.05574, FullFitness: -753.1378 , RMSD: 26.887772 , elements: [ 124.458 -753.1378 26.887772 ] [ 249.384 -626.0265 27.363169 ] [ 249.384 -626.0265 27.363169 ] [ 249.384 -626.0265 27.363169 ] [ 249.959 -625.40295 27.302137 ] [ 249.959 -625.40295 27.302137 ] [ 249.959 -625.40295 27.302137 ] [ 249.959 -625.40295 27.302137 ] 
sib.fastconf.EADock3: EADock3Cluster 9 : 8 elements, SimpleFitness: 130.07425, FullFitness: -748.1288 , RMSD: 23.214285 , elements: [ 129.988 -748.1288 23.214285 ] [ 129.988 -748.1288 23.214285 ] [ 129.988 -748.1288 23.214285 ] [ 129.988 -748.1288 23.214285 ] [ 130.084 -748.1168 23.280954 ] [ 130.084 -748.1168 23.280954 ] [ 130.237 -747.839 23.314892 ] [ 130.237 -747.839 23.314892 ] 
sib.fastconf.EADock3: EADock3Cluster 10 : 8 elements, SimpleFitness: 134.15564, FullFitness: -746.827 , RMSD: 28.925499 , elements: [ 129.352 -746.827 28.925499 ] [ 129.352 -746.827 28.925499 ] [ 129.369 -746.78345 28.923462 ] [ 129.369 -746.78345 28.923462 ] [ 129.369 -746.78345 28.923462 ] [ 129.369 -746.78345 28.923462 ] [ 129.369 -746.78345 28.923462 ] [ 167.696 -710.61017 28.850006 ] 
sib.fastconf.EADock3: EADock3Cluster 11 : 8 elements, SimpleFitness: 162.08276, FullFitness: -721.1013 , RMSD: 24.904701 , elements: [ 161.656 -721.1013 24.904701 ] [ 161.656 -721.1013 24.904701 ] [ 161.981 -720.1493 25.001507 ] [ 161.981 -720.1493 25.001507 ] [ 162.347 -719.7214 25.02316 ] [ 162.347 -719.7214 25.02316 ] [ 162.347 -719.7214 25.02316 ] [ 162.347 -719.7214 25.02316 ] 
sib.wrappers.md.charmm.ExtendedCharmmWrapper: CHARMM timers: CPU time: 1.73 seconds
sib.wrappers.md.charmm.ExtendedCharmmWrapper: CHARMM timers: Elapsed time: 1.73451 seconds.
sib.wrappers.md.charmm.ExtendedCharmmWrapper: CHARMM timers: CPU time: 5.76 seconds
sib.wrappers.md.charmm.ExtendedCharmmWrapper: CHARMM timers: Elapsed time: 5.79723 seconds.
sib.fastconf.EADock3$Flusher: Closing java.util.zip.ZipOutputStream@3dd688e7
sib.fastconf.EADock3$Flusher: Closing java.util.zip.ZipOutputStream@4fb61568
