# Supplementary material for: Exploring the mechanism of Alisma orientale for the treatment of pregnancy induced hypertension and potential hepato-nephrotoxicity by using network pharmacology, network toxicology, molecular docking and molecular dynamics simulation
Source: Front Pharmacol. 2022 Nov 15;13:1027112. doi: 10.3389/fphar.2022.1027112 (PMC9705790; doi:10.3389/fphar.2022.1027112)
Supplement: Supplementary file 8 [file DataSheet6.zip › HSP90AA1/HSPalsolB/clusters.dock4.csv]

Cluster ClusterRank deltaG deltaGelec deltaGvdw deltaGligsolvnonpol deltaGligsolvpol deltaGprotsolvnonpol deltaGprotsolvpol deltaGcompsolvnonpol deltaGcompsolvpol extraFull surfFull solvFull IntraFull InterFull FullFitness SimpleFitness Energy
0 0 -5.749494 0.0 -18.5243 14.178 -9.88849 196.383 -1109.66 201.831 -1106.17 0.0 201.831 -1106.17 283.699 -18.5243 -639.16437 259.628 259.628
0 1 -5.749494 0.0 -18.5243 14.178 -9.88849 196.383 -1109.66 201.831 -1106.17 0.0 201.831 -1106.17 283.699 -18.5243 -639.16437 259.628 259.628
0 2 -5.749494 0.0 -18.5243 14.178 -9.88849 196.383 -1109.66 201.831 -1106.17 0.0 201.831 -1106.17 283.699 -18.5243 -639.16437 259.628 259.628
0 3 -5.749494 0.0 -18.5243 14.178 -9.88849 196.383 -1109.66 201.831 -1106.17 0.0 201.831 -1106.17 283.699 -18.5243 -639.16437 259.628 259.628
0 4 -5.7637167 0.0 -18.5614 14.1828 -9.92477 196.383 -1109.66 201.809 -1106.34 0.0 201.809 -1106.34 284.117 -18.5614 -638.97534 259.828 259.828
0 5 -5.7637167 0.0 -18.5614 14.1828 -9.92477 196.383 -1109.66 201.809 -1106.34 0.0 201.809 -1106.34 284.117 -18.5614 -638.97534 259.828 259.828
0 6 -5.7512817 0.0 -18.5191 14.1538 -9.88907 196.383 -1109.66 201.847 -1106.27 0.0 201.847 -1106.27 283.968 -18.5191 -638.9742 259.847 259.847
0 7 -5.7512817 0.0 -18.5191 14.1538 -9.88907 196.383 -1109.66 201.847 -1106.27 0.0 201.847 -1106.27 283.968 -18.5191 -638.9742 259.847 259.847
1 0 -5.828261 0.0 -23.6045 14.5736 -9.00385 196.383 -1109.66 200.59 -1096.19 0.0 200.59 -1096.19 284.225 -23.6045 -634.9795 256.514 256.514
1 1 -5.8295975 0.0 -23.6495 14.5774 -9.00352 196.383 -1109.66 200.502 -1096.0 0.0 200.502 -1096.0 284.319 -23.6495 -634.8285 256.512 256.512
1 2 -5.8295975 0.0 -23.6495 14.5774 -9.00352 196.383 -1109.66 200.502 -1096.0 0.0 200.502 -1096.0 284.319 -23.6495 -634.8285 256.512 256.512
1 3 -5.8295975 0.0 -23.6495 14.5774 -9.00352 196.383 -1109.66 200.502 -1096.0 0.0 200.502 -1096.0 284.319 -23.6495 -634.8285 256.512 256.512
1 4 -5.802144 0.0 -23.29 14.5921 -8.99334 196.383 -1109.66 200.454 -1096.0 0.0 200.454 -1096.0 284.31 -23.29 -634.526 256.776 256.776
1 5 -5.802144 0.0 -23.29 14.5921 -8.99334 196.383 -1109.66 200.454 -1096.0 0.0 200.454 -1096.0 284.31 -23.29 -634.526 256.776 256.776
1 6 -5.802144 0.0 -23.29 14.5921 -8.99334 196.383 -1109.66 200.454 -1096.0 0.0 200.454 -1096.0 284.31 -23.29 -634.526 256.776 256.776
1 7 -5.802144 0.0 -23.29 14.5921 -8.99334 196.383 -1109.66 200.454 -1096.0 0.0 200.454 -1096.0 284.31 -23.29 -634.526 256.776 256.776
2 0 -5.988827 0.0 -19.3537 14.2629 -8.08519 196.383 -1109.66 199.687 -1103.55 0.0 199.687 -1103.55 289.405 -19.3537 -633.81177 262.63 262.63
2 1 -5.988827 0.0 -19.3537 14.2629 -8.08519 196.383 -1109.66 199.687 -1103.55 0.0 199.687 -1103.55 289.405 -19.3537 -633.81177 262.63 262.63
2 2 -5.988827 0.0 -19.3537 14.2629 -8.08519 196.383 -1109.66 199.687 -1103.55 0.0 199.687 -1103.55 289.405 -19.3537 -633.81177 262.63 262.63
2 3 -5.9358625 0.0 -18.5975 14.2282 -8.99245 196.383 -1109.66 199.71 -1104.85 0.0 199.71 -1104.85 290.804 -18.5975 -632.9335 263.609 263.609
2 4 -5.9358625 0.0 -18.5975 14.2282 -8.99245 196.383 -1109.66 199.71 -1104.85 0.0 199.71 -1104.85 290.804 -18.5975 -632.9335 263.609 263.609
2 5 -5.9358625 0.0 -18.5975 14.2282 -8.99245 196.383 -1109.66 199.71 -1104.85 0.0 199.71 -1104.85 290.804 -18.5975 -632.9335 263.609 263.609
2 6 -5.893978 0.0 -18.4676 14.2264 -8.99092 196.383 -1109.66 199.608 -1104.21 0.0 199.608 -1104.21 291.108 -18.4676 -631.96155 264.061 264.061
2 7 -5.893978 0.0 -18.4676 14.2264 -8.99092 196.383 -1109.66 199.608 -1104.21 0.0 199.608 -1104.21 291.108 -18.4676 -631.96155 264.061 264.061
3 0 -6.038389 0.0 -22.4257 14.002 -8.66142 196.383 -1109.66 200.094 -1101.22 0.0 200.094 -1101.22 292.181 -22.4257 -631.37067 266.295 266.295
3 1 -6.026726 0.0 -22.2265 14.0026 -8.65875 196.383 -1109.66 200.111 -1101.36 0.0 200.111 -1101.36 292.117 -22.2265 -631.3585 266.309 266.309
3 2 -6.026726 0.0 -22.2265 14.0026 -8.65875 196.383 -1109.66 200.111 -1101.36 0.0 200.111 -1101.36 292.117 -22.2265 -631.3585 266.309 266.309
3 3 -6.026726 0.0 -22.2265 14.0026 -8.65875 196.383 -1109.66 200.111 -1101.36 0.0 200.111 -1101.36 292.117 -22.2265 -631.3585 266.309 266.309
3 4 -5.988488 0.0 -21.8016 14.0117 -8.64561 196.383 -1109.66 200.192 -1101.49 0.0 200.192 -1101.49 292.107 -21.8016 -630.99255 266.628 266.628
3 5 -5.988488 0.0 -21.8016 14.0117 -8.64561 196.383 -1109.66 200.192 -1101.49 0.0 200.192 -1101.49 292.107 -21.8016 -630.99255 266.628 266.628
3 6 -5.988488 0.0 -21.8016 14.0117 -8.64561 196.383 -1109.66 200.192 -1101.49 0.0 200.192 -1101.49 292.107 -21.8016 -630.99255 266.628 266.628
3 7 -5.988488 0.0 -21.8016 14.0117 -8.64561 196.383 -1109.66 200.192 -1101.49 0.0 200.192 -1101.49 292.107 -21.8016 -630.99255 266.628 266.628
4 0 -5.545751 0.0 -18.6969 14.235 -7.96894 196.383 -1109.66 201.678 -1100.33 0.0 201.678 -1100.33 286.356 -18.6969 -630.9929 263.851 263.851
4 1 -5.545751 0.0 -18.6969 14.235 -7.96894 196.383 -1109.66 201.678 -1100.33 0.0 201.678 -1100.33 286.356 -18.6969 -630.9929 263.851 263.851
4 2 -5.545751 0.0 -18.6969 14.235 -7.96894 196.383 -1109.66 201.678 -1100.33 0.0 201.678 -1100.33 286.356 -18.6969 -630.9929 263.851 263.851
4 3 -5.545751 0.0 -18.6969 14.235 -7.96894 196.383 -1109.66 201.678 -1100.33 0.0 201.678 -1100.33 286.356 -18.6969 -630.9929 263.851 263.851
4 4 -5.5396514 0.0 -18.531 14.248 -7.93796 196.383 -1109.66 201.752 -1100.55 0.0 201.752 -1100.55 286.36 -18.531 -630.96906 264.124 264.124
4 5 -5.5396514 0.0 -18.531 14.248 -7.93796 196.383 -1109.66 201.752 -1100.55 0.0 201.752 -1100.55 286.36 -18.531 -630.96906 264.124 264.124
4 6 -5.550879 0.0 -18.7676 14.233 -7.95995 196.383 -1109.66 201.666 -1100.28 0.0 201.666 -1100.28 286.435 -18.7676 -630.94666 263.88 263.88
4 7 -5.550879 0.0 -18.7676 14.233 -7.95995 196.383 -1109.66 201.666 -1100.28 0.0 201.666 -1100.28 286.435 -18.7676 -630.94666 263.88 263.88
5 0 -5.797798 0.0 -24.9366 14.1935 -9.67571 196.383 -1109.66 199.191 -1092.73 0.0 199.191 -1092.73 287.713 -24.9366 -630.7626 257.161 257.161
5 1 -5.767068 0.0 -24.2195 14.2016 -9.84461 196.383 -1109.66 199.144 -1093.42 0.0 199.144 -1093.42 288.2 -24.2195 -630.2956 257.677 257.677
5 2 -5.774077 0.0 -24.8098 14.1776 -9.68157 196.383 -1109.66 199.14 -1092.49 0.0 199.14 -1092.49 287.913 -24.8098 -630.24677 257.385 257.385
5 3 -5.7940226 0.0 -24.3985 14.1872 -9.90283 196.383 -1109.66 198.132 -1092.1 0.0 198.132 -1092.1 295.205 -24.3985 -623.16144 266.069 266.069
5 4 -5.640479 0.0 -22.8074 14.1824 -9.18885 196.383 -1109.66 198.013 -1091.16 0.0 198.013 -1091.16 296.559 -22.8074 -619.39545 267.889 267.889
5 5 -5.628221 0.0 -22.6496 14.185 -9.1876 196.383 -1109.66 198.014 -1091.2 0.0 198.014 -1091.2 296.46 -22.6496 -619.3755 267.882 267.882
5 6 -5.628221 0.0 -22.6496 14.185 -9.1876 196.383 -1109.66 198.014 -1091.2 0.0 198.014 -1091.2 296.46 -22.6496 -619.3755 267.882 267.882
5 7 -5.628221 0.0 -22.6496 14.185 -9.1876 196.383 -1109.66 198.014 -1091.2 0.0 198.014 -1091.2 296.46 -22.6496 -619.3755 267.882 267.882
6 0 -6.396821 0.0 -31.7615 13.9927 -10.0865 196.383 -1109.66 197.464 -1090.02 0.0 197.464 -1090.02 296.025 -31.7615 -628.29254 263.358 263.358
6 1 -6.396821 0.0 -31.7615 13.9927 -10.0865 196.383 -1109.66 197.464 -1090.02 0.0 197.464 -1090.02 296.025 -31.7615 -628.29254 263.358 263.358
6 2 -6.396821 0.0 -31.7615 13.9927 -10.0865 196.383 -1109.66 197.464 -1090.02 0.0 197.464 -1090.02 296.025 -31.7615 -628.29254 263.358 263.358
6 3 -6.396821 0.0 -31.7615 13.9927 -10.0865 196.383 -1109.66 197.464 -1090.02 0.0 197.464 -1090.02 296.025 -31.7615 -628.29254 263.358 263.358
6 4 -6.394999 0.0 -31.821 13.9891 -10.0905 196.383 -1109.66 197.446 -1089.88 0.0 197.446 -1089.88 295.97 -31.821 -628.28503 263.346 263.346
6 5 -6.394999 0.0 -31.821 13.9891 -10.0905 196.383 -1109.66 197.446 -1089.88 0.0 197.446 -1089.88 295.97 -31.821 -628.28503 263.346 263.346
6 6 -6.4135823 0.0 -32.0181 13.9874 -9.99502 196.383 -1109.66 197.455 -1089.8 0.0 197.455 -1089.8 296.316 -32.0181 -628.0471 263.6 263.6
6 7 -6.4135823 0.0 -32.0181 13.9874 -9.99502 196.383 -1109.66 197.455 -1089.8 0.0 197.455 -1089.8 296.316 -32.0181 -628.0471 263.6 263.6
7 0 -5.4884787 0.0 -15.1669 14.6848 -11.9857 196.383 -1109.66 200.551 -1106.43 0.0 200.551 -1106.43 293.109 -15.1669 -627.9369 267.374 267.374
7 1 -5.4884787 0.0 -15.1669 14.6848 -11.9857 196.383 -1109.66 200.551 -1106.43 0.0 200.551 -1106.43 293.109 -15.1669 -627.9369 267.374 267.374
7 2 -5.4884787 0.0 -15.1669 14.6848 -11.9857 196.383 -1109.66 200.551 -1106.43 0.0 200.551 -1106.43 293.109 -15.1669 -627.9369 267.374 267.374
7 3 -5.62267 0.0 -16.9104 14.7395 -11.9412 196.383 -1109.66 200.209 -1105.27 0.0 200.209 -1105.27 294.076 -16.9104 -627.89545 267.066 267.066
7 4 -5.62267 0.0 -16.9104 14.7395 -11.9412 196.383 -1109.66 200.209 -1105.27 0.0 200.209 -1105.27 294.076 -16.9104 -627.89545 267.066 267.066
7 5 -5.59869 0.0 -16.4911 14.7289 -11.946 196.383 -1109.66 200.23 -1105.58 0.0 200.23 -1105.58 294.274 -16.4911 -627.5671 267.467 267.467
7 6 -5.59869 0.0 -16.4911 14.7289 -11.946 196.383 -1109.66 200.23 -1105.58 0.0 200.23 -1105.58 294.274 -16.4911 -627.5671 267.467 267.467
7 7 -5.59869 0.0 -16.4911 14.7289 -11.946 196.383 -1109.66 200.23 -1105.58 0.0 200.23 -1105.58 294.274 -16.4911 -627.5671 267.467 267.467
8 0 -5.2554975 0.0 -13.3692 14.0985 -9.81111 196.383 -1109.66 200.788 -1104.5 0.0 200.788 -1104.5 289.497 -13.3692 -627.5842 269.025 269.025
8 1 -5.2554975 0.0 -13.3692 14.0985 -9.81111 196.383 -1109.66 200.788 -1104.5 0.0 200.788 -1104.5 289.497 -13.3692 -627.5842 269.025 269.025
8 2 -5.2567267 0.0 -14.3269 14.0411 -9.65463 196.383 -1109.66 200.101 -1101.91 0.0 200.101 -1101.91 289.39 -14.3269 -626.7459 267.509 267.509
8 3 -5.2567267 0.0 -14.3269 14.0411 -9.65463 196.383 -1109.66 200.101 -1101.91 0.0 200.101 -1101.91 289.39 -14.3269 -626.7459 267.509 267.509
8 4 -5.2567267 0.0 -14.3269 14.0411 -9.65463 196.383 -1109.66 200.101 -1101.91 0.0 200.101 -1101.91 289.39 -14.3269 -626.7459 267.509 267.509
8 5 -5.2200904 0.0 -13.8288 14.0443 -9.79648 196.383 -1109.66 200.445 -1102.75 0.0 200.445 -1102.75 290.613 -13.8288 -625.5208 269.235 269.235
8 6 -5.2200904 0.0 -13.8288 14.0443 -9.79648 196.383 -1109.66 200.445 -1102.75 0.0 200.445 -1102.75 290.613 -13.8288 -625.5208 269.235 269.235
8 7 -5.2200904 0.0 -13.8288 14.0443 -9.79648 196.383 -1109.66 200.445 -1102.75 0.0 200.445 -1102.75 290.613 -13.8288 -625.5208 269.235 269.235
9 0 -5.5291157 0.0 -15.7433 14.0578 -8.72875 196.383 -1109.66 200.14 -1103.28 0.0 200.14 -1103.28 295.033 -15.7433 -623.85034 271.674 271.674
9 1 -5.5291157 0.0 -15.7433 14.0578 -8.72875 196.383 -1109.66 200.14 -1103.28 0.0 200.14 -1103.28 295.033 -15.7433 -623.85034 271.674 271.674
9 2 -5.598776 0.0 -16.8233 14.0722 -9.21692 196.383 -1109.66 200.221 -1103.34 0.0 200.221 -1103.34 296.173 -16.8233 -623.7692 271.554 271.554
9 3 -5.598776 0.0 -16.8233 14.0722 -9.21692 196.383 -1109.66 200.221 -1103.34 0.0 200.221 -1103.34 296.173 -16.8233 -623.7692 271.554 271.554
9 4 -5.5966797 0.0 -17.1277 14.0573 -9.43527 196.383 -1109.66 200.275 -1103.16 0.0 200.275 -1103.16 300.103 -17.1277 -619.9098 275.841 275.841
9 5 -5.5966797 0.0 -17.1277 14.0573 -9.43527 196.383 -1109.66 200.275 -1103.16 0.0 200.275 -1103.16 300.103 -17.1277 -619.9098 275.841 275.841
9 6 -5.5966797 0.0 -17.1277 14.0573 -9.43527 196.383 -1109.66 200.275 -1103.16 0.0 200.275 -1103.16 300.103 -17.1277 -619.9098 275.841 275.841
9 7 -5.5966797 0.0 -17.1277 14.0573 -9.43527 196.383 -1109.66 200.275 -1103.16 0.0 200.275 -1103.16 300.103 -17.1277 -619.9098 275.841 275.841
10 0 -6.118881 0.0 -26.0858 14.1119 -10.6714 196.383 -1109.66 200.309 -1099.05 0.0 200.309 -1099.05 302.217 -26.0858 -622.6098 272.746 272.746
10 1 -6.118881 0.0 -26.0858 14.1119 -10.6714 196.383 -1109.66 200.309 -1099.05 0.0 200.309 -1099.05 302.217 -26.0858 -622.6098 272.746 272.746
10 2 -6.118881 0.0 -26.0858 14.1119 -10.6714 196.383 -1109.66 200.309 -1099.05 0.0 200.309 -1099.05 302.217 -26.0858 -622.6098 272.746 272.746
10 3 -6.118881 0.0 -26.0858 14.1119 -10.6714 196.383 -1109.66 200.309 -1099.05 0.0 200.309 -1099.05 302.217 -26.0858 -622.6098 272.746 272.746
10 4 -6.067322 0.0 -25.6373 14.0963 -10.6641 196.383 -1109.66 200.414 -1099.08 0.0 200.414 -1099.08 301.779 -25.6373 -622.52423 272.689 272.689
10 5 -6.067322 0.0 -25.6373 14.0963 -10.6641 196.383 -1109.66 200.414 -1099.08 0.0 200.414 -1099.08 301.779 -25.6373 -622.52423 272.689 272.689
10 6 -5.9682016 0.0 -24.1241 14.1304 -9.38326 196.383 -1109.66 200.352 -1098.37 0.0 200.352 -1098.37 300.757 -24.1241 -621.38513 273.333 273.333
10 7 -5.9682016 0.0 -24.1241 14.1304 -9.38326 196.383 -1109.66 200.352 -1098.37 0.0 200.352 -1098.37 300.757 -24.1241 -621.38513 273.333 273.333
11 0 -5.293459 0.0 -17.2662 13.9224 -9.31136 196.383 -1109.66 200.297 -1098.11 0.0 200.297 -1098.11 305.718 -17.2662 -609.3612 282.919 282.919
11 1 -5.293459 0.0 -17.2662 13.9224 -9.31136 196.383 -1109.66 200.297 -1098.11 0.0 200.297 -1098.11 305.718 -17.2662 -609.3612 282.919 282.919
11 2 -5.293459 0.0 -17.2662 13.9224 -9.31136 196.383 -1109.66 200.297 -1098.11 0.0 200.297 -1098.11 305.718 -17.2662 -609.3612 282.919 282.919
11 3 -5.293459 0.0 -17.2662 13.9224 -9.31136 196.383 -1109.66 200.297 -1098.11 0.0 200.297 -1098.11 305.718 -17.2662 -609.3612 282.919 282.919
11 4 -5.1932263 0.0 -16.3068 13.9427 -9.28326 196.383 -1109.66 200.151 -1097.67 0.0 200.151 -1097.67 305.271 -16.3068 -608.5548 283.316 283.316
11 5 -5.143687 0.0 -15.701 13.9619 -9.24161 196.383 -1109.66 199.895 -1097.33 0.0 199.895 -1097.33 305.702 -15.701 -607.43396 284.308 284.308
11 6 -5.143687 0.0 -15.701 13.9619 -9.24161 196.383 -1109.66 199.895 -1097.33 0.0 199.895 -1097.33 305.702 -15.701 -607.43396 284.308 284.308
11 7 -5.143687 0.0 -15.701 13.9619 -9.24161 196.383 -1109.66 199.895 -1097.33 0.0 199.895 -1097.33 305.702 -15.701 -607.43396 284.308 284.308
12 0 33.818893 0.0 394.838 13.9149 -8.95068 196.383 -1109.66 199.106 -1093.84 0.0 199.106 -1093.84 705.21 394.838 205.31413 1093.75 1093.75
12 1 33.818893 0.0 394.838 13.9149 -8.95068 196.383 -1109.66 199.106 -1093.84 0.0 199.106 -1093.84 705.21 394.838 205.31413 1093.75 1093.75
12 2 33.818893 0.0 394.838 13.9149 -8.95068 196.383 -1109.66 199.106 -1093.84 0.0 199.106 -1093.84 705.21 394.838 205.31413 1093.75 1093.75
12 3 33.921566 0.0 395.905 13.9201 -8.93055 196.383 -1109.66 199.052 -1093.7 0.0 199.052 -1093.7 704.254 395.905 205.51111 1093.94 1093.94
12 4 33.921566 0.0 395.905 13.9201 -8.93055 196.383 -1109.66 199.052 -1093.7 0.0 199.052 -1093.7 704.254 395.905 205.51111 1093.94 1093.94
12 5 57.536327 0.0 645.176 13.9994 -9.57067 196.383 -1109.66 199.436 -1094.26 0.0 199.436 -1094.26 811.116 645.176 561.468 1449.2 1449.2
12 6 57.536327 0.0 645.176 13.9994 -9.57067 196.383 -1109.66 199.436 -1094.26 0.0 199.436 -1094.26 811.116 645.176 561.468 1449.2 1449.2
12 7 57.536327 0.0 645.176 13.9994 -9.57067 196.383 -1109.66 199.436 -1094.26 0.0 199.436 -1094.26 811.116 645.176 561.468 1449.2 1449.2
