# Supplementary material for: Exploring the mechanism of Alisma orientale for the treatment of pregnancy induced hypertension and potential hepato-nephrotoxicity by using network pharmacology, network toxicology, molecular docking and molecular dynamics simulation
Source: Front Pharmacol. 2022 Nov 15;13:1027112. doi: 10.3389/fphar.2022.1027112 (PMC9705790; doi:10.3389/fphar.2022.1027112)
Supplement: Supplementary file 8 [file DataSheet6.zip › HSP90AA1/HSPalsolB/clusters.dock4.pdb]

REMARK  Energy: 259.628
REMARK  SimpleFitness: 259.628
REMARK  FullFitness: -639.16437
REMARK  InterFull: -18.5243
REMARK  IntraFull: 283.699
REMARK  solvFull: -1106.17
REMARK  surfFull: 201.831
REMARK  extraFull: 0.0
REMARK  deltaGcompsolvpol: -1106.17
REMARK  deltaGcompsolvnonpol: 201.831
REMARK  deltaGprotsolvpol: -1109.66
REMARK  deltaGprotsolvnonpol: 196.383
REMARK  deltaGligsolvpol: -9.88849
REMARK  deltaGligsolvnonpol: 14.178
REMARK  deltaGvdw: -18.5243
REMARK  deltaGelec: 0.0
REMARK  deltaG: -5.749494
REMARK  Cluster: 0
REMARK  ClusterRank: 0
ATOM   4186 C    LIG     1      16.487 -26.986  35.916  1.00  0.00      LIG  
ATOM   4187 C1   LIG     1      16.238 -28.402  33.903  1.00  0.00      LIG  
ATOM   4188 C2   LIG     1      16.797 -28.325  35.358  1.00  0.00      LIG  
ATOM   4189 O    LIG     1      20.854 -25.126  39.881  1.00  0.00      LIG  
ATOM   4190 C3   LIG     1      19.455 -24.803  40.068  1.00  0.00      LIG  
ATOM   4191 C4   LIG     1      20.189 -25.623  41.066  1.00  0.00      LIG  
ATOM   4192 C5   LIG     1      14.708 -28.104  33.921  1.00  0.00      LIG  
ATOM   4193 C6   LIG     1      17.574 -26.283  36.241  1.00  0.00      LIG  
ATOM   4194 C7   LIG     1      13.933 -28.432  32.602  1.00  0.00      LIG  
ATOM   4195 C8   LIG     1      15.062 -26.556  35.921  1.00  0.00      LIG  
ATOM   4196 C9   LIG     1      14.430 -26.712  34.540  1.00  0.00      LIG  
ATOM   4197 C10  LIG     1      14.752 -29.380  31.725  1.00  0.00      LIG  
ATOM   4198 C11  LIG     1      18.549 -25.378  39.027  1.00  0.00      LIG  
ATOM   4199 C12  LIG     1      18.324 -28.389  35.454  1.00  0.00      LIG  
ATOM   4200 C13  LIG     1      16.556 -29.788  33.307  1.00  0.00      LIG  
ATOM   4201 C14  LIG     1      18.817 -27.034  35.928  1.00  0.00      LIG  
ATOM   4202 C15  LIG     1      17.603 -24.856  36.703  1.00  0.00      LIG  
ATOM   4203 C16  LIG     1      13.615 -27.236  31.700  1.00  0.00      LIG  
ATOM   4204 C17  LIG     1      18.670 -24.559  37.748  1.00  0.00      LIG  
ATOM   4205 C18  LIG     1      13.984 -29.940  30.549  1.00  0.00      LIG  
ATOM   4206 C19  LIG     1      15.410 -30.439  32.561  1.00  0.00      LIG  
ATOM   4207 C20  LIG     1      13.577 -28.775  29.702  1.00  0.00      LIG  
ATOM   4208 O1   LIG     1      13.553 -28.872  28.485  1.00  0.00      LIG  
ATOM   4209 C21  LIG     1      16.972 -27.358  33.028  1.00  0.00      LIG  
ATOM   4210 C22  LIG     1      12.907 -27.631  30.406  1.00  0.00      LIG  
ATOM   4211 O2   LIG     1      13.038 -26.479  34.725  1.00  0.00      LIG  
ATOM   4212 C23  LIG     1      16.246 -29.387  36.318  1.00  0.00      LIG  
ATOM   4213 C24  LIG     1      20.054 -27.107  41.112  1.00  0.00      LIG  
ATOM   4214 C25  LIG     1      20.633 -24.968  42.325  1.00  0.00      LIG  
ATOM   4215 O3   LIG     1      17.215 -25.334  39.513  1.00  0.00      LIG  
ATOM   4216 C26  LIG     1      12.611 -29.089  33.026  1.00  0.00      LIG  
ATOM   4217 C27  LIG     1      17.857 -23.956  35.512  1.00  0.00      LIG  
ATOM   4218 H    LIG     1      19.207 -23.780  40.319  1.00  0.00      LIG  
ATOM   4219 H1   LIG     1      15.566 -28.812  31.270  1.00  0.00      LIG  
ATOM   4220 H2   LIG     1      14.279 -28.809  34.634  1.00  0.00      LIG  
ATOM   4221 H3   LIG     1      14.947 -25.520  36.251  1.00  0.00      LIG  
ATOM   4222 H4   LIG     1      14.510 -27.153  36.653  1.00  0.00      LIG  
ATOM   4223 H5   LIG     1      14.801 -25.922  33.881  1.00  0.00      LIG  
ATOM   4224 H6   LIG     1      18.786 -26.422  38.818  1.00  0.00      LIG  
ATOM   4225 H7   LIG     1      18.811 -28.678  34.520  1.00  0.00      LIG  
ATOM   4226 H8   LIG     1      18.622 -29.145  36.186  1.00  0.00      LIG  
ATOM   4227 H9   LIG     1      16.918 -30.497  34.050  1.00  0.00      LIG  
ATOM   4228 H10  LIG     1      17.385 -29.678  32.603  1.00  0.00      LIG  
ATOM   4229 H11  LIG     1      19.461 -27.148  36.804  1.00  0.00      LIG  
ATOM   4230 H12  LIG     1      19.384 -26.533  35.138  1.00  0.00      LIG  
ATOM   4231 H13  LIG     1      16.633 -24.582  37.128  1.00  0.00      LIG  
ATOM   4232 H14  LIG     1      14.545 -26.719  31.446  1.00  0.00      LIG  
ATOM   4233 H15  LIG     1      12.981 -26.513  32.215  1.00  0.00      LIG  
ATOM   4234 H16  LIG     1      19.670 -24.689  37.323  1.00  0.00      LIG  
ATOM   4235 H17  LIG     1      18.590 -23.497  37.997  1.00  0.00      LIG  
ATOM   4236 H18  LIG     1      13.107 -30.525  30.834  1.00  0.00      LIG  
ATOM   4237 H19  LIG     1      14.643 -30.576  29.951  1.00  0.00      LIG  
ATOM   4238 H20  LIG     1      15.801 -31.237  31.924  1.00  0.00      LIG  
ATOM   4239 H21  LIG     1      14.704 -30.897  33.259  1.00  0.00      LIG  
ATOM   4240 H22  LIG     1      18.024 -27.618  32.890  1.00  0.00      LIG  
ATOM   4241 H23  LIG     1      16.938 -26.350  33.443  1.00  0.00      LIG  
ATOM   4242 H24  LIG     1      16.549 -27.284  32.028  1.00  0.00      LIG  
ATOM   4243 H25  LIG     1      12.895 -26.775  29.726  1.00  0.00      LIG  
ATOM   4244 H26  LIG     1      11.870 -27.917  30.602  1.00  0.00      LIG  
ATOM   4245 H27  LIG     1      12.957 -25.663  35.247  1.00  0.00      LIG  
ATOM   4246 H28  LIG     1      16.612 -29.214  37.335  1.00  0.00      LIG  
ATOM   4247 H29  LIG     1      16.573 -30.390  36.039  1.00  0.00      LIG  
ATOM   4248 H30  LIG     1      15.155 -29.392  36.369  1.00  0.00      LIG  
ATOM   4249 H31  LIG     1      20.043 -27.555  40.114  1.00  0.00      LIG  
ATOM   4250 H32  LIG     1      19.131 -27.385  41.627  1.00  0.00      LIG  
ATOM   4251 H33  LIG     1      20.894 -27.539  41.661  1.00  0.00      LIG  
ATOM   4252 H34  LIG     1      20.742 -23.886  42.200  1.00  0.00      LIG  
ATOM   4253 H35  LIG     1      21.596 -25.376  42.643  1.00  0.00      LIG  
ATOM   4254 H36  LIG     1      19.904 -25.149  43.119  1.00  0.00      LIG  
ATOM   4255 H37  LIG     1      16.928 -24.404  39.488  1.00  0.00      LIG  
ATOM   4256 H38  LIG     1      12.005 -28.403  33.619  1.00  0.00      LIG  
ATOM   4257 H39  LIG     1      12.791 -29.975  33.640  1.00  0.00      LIG  
ATOM   4258 H40  LIG     1      11.983 -29.400  32.190  1.00  0.00      LIG  
ATOM   4259 H41  LIG     1      17.070 -24.061  34.758  1.00  0.00      LIG  
ATOM   4260 H42  LIG     1      18.817 -24.181  35.039  1.00  0.00      LIG  
ATOM   4261 H43  LIG     1      17.882 -22.915  35.839  1.00  0.00      LIG  
TER
REMARK  Energy: 259.628
REMARK  SimpleFitness: 259.628
REMARK  FullFitness: -639.16437
REMARK  InterFull: -18.5243
REMARK  IntraFull: 283.699
REMARK  solvFull: -1106.17
REMARK  surfFull: 201.831
REMARK  extraFull: 0.0
REMARK  deltaGcompsolvpol: -1106.17
REMARK  deltaGcompsolvnonpol: 201.831
REMARK  deltaGprotsolvpol: -1109.66
REMARK  deltaGprotsolvnonpol: 196.383
REMARK  deltaGligsolvpol: -9.88849
REMARK  deltaGligsolvnonpol: 14.178
REMARK  deltaGvdw: -18.5243
REMARK  deltaGelec: 0.0
REMARK  deltaG: -5.749494
REMARK  Cluster: 0
REMARK  ClusterRank: 1
ATOM   4186 C    LIG     1      16.487 -26.986  35.916  1.00  0.00      LIG  
ATOM   4187 C1   LIG     1      16.238 -28.402  33.903  1.00  0.00      LIG  
ATOM   4188 C2   LIG     1      16.797 -28.325  35.358  1.00  0.00      LIG  
ATOM   4189 O    LIG     1      20.854 -25.126  39.881  1.00  0.00      LIG  
ATOM   4190 C3   LIG     1      19.455 -24.803  40.068  1.00  0.00      LIG  
ATOM   4191 C4   LIG     1      20.189 -25.623  41.066  1.00  0.00      LIG  
ATOM   4192 C5   LIG     1      14.708 -28.104  33.921  1.00  0.00      LIG  
ATOM   4193 C6   LIG     1      17.574 -26.283  36.241  1.00  0.00      LIG  
ATOM   4194 C7   LIG     1      13.933 -28.432  32.602  1.00  0.00      LIG  
ATOM   4195 C8   LIG     1      15.062 -26.556  35.921  1.00  0.00      LIG  
ATOM   4196 C9   LIG     1      14.430 -26.712  34.540  1.00  0.00      LIG  
ATOM   4197 C10  LIG     1      14.752 -29.380  31.725  1.00  0.00      LIG  
ATOM   4198 C11  LIG     1      18.549 -25.378  39.027  1.00  0.00      LIG  
ATOM   4199 C12  LIG     1      18.324 -28.389  35.454  1.00  0.00      LIG  
ATOM   4200 C13  LIG     1      16.556 -29.788  33.307  1.00  0.00      LIG  
ATOM   4201 C14  LIG     1      18.817 -27.034  35.928  1.00  0.00      LIG  
ATOM   4202 C15  LIG     1      17.603 -24.856  36.703  1.00  0.00      LIG  
ATOM   4203 C16  LIG     1      13.615 -27.236  31.700  1.00  0.00      LIG  
ATOM   4204 C17  LIG     1      18.670 -24.559  37.748  1.00  0.00      LIG  
ATOM   4205 C18  LIG     1      13.984 -29.940  30.549  1.00  0.00      LIG  
ATOM   4206 C19  LIG     1      15.410 -30.439  32.561  1.00  0.00      LIG  
ATOM   4207 C20  LIG     1      13.577 -28.775  29.702  1.00  0.00      LIG  
ATOM   4208 O1   LIG     1      13.553 -28.872  28.485  1.00  0.00      LIG  
ATOM   4209 C21  LIG     1      16.972 -27.358  33.028  1.00  0.00      LIG  
ATOM   4210 C22  LIG     1      12.907 -27.631  30.406  1.00  0.00      LIG  
ATOM   4211 O2   LIG     1      13.038 -26.479  34.725  1.00  0.00      LIG  
ATOM   4212 C23  LIG     1      16.246 -29.387  36.318  1.00  0.00      LIG  
ATOM   4213 C24  LIG     1      20.054 -27.107  41.112  1.00  0.00      LIG  
ATOM   4214 C25  LIG     1      20.633 -24.968  42.325  1.00  0.00      LIG  
ATOM   4215 O3   LIG     1      17.215 -25.334  39.513  1.00  0.00      LIG  
ATOM   4216 C26  LIG     1      12.611 -29.089  33.026  1.00  0.00      LIG  
ATOM   4217 C27  LIG     1      17.857 -23.956  35.512  1.00  0.00      LIG  
ATOM   4218 H    LIG     1      19.207 -23.780  40.319  1.00  0.00      LIG  
ATOM   4219 H1   LIG     1      15.566 -28.812  31.270  1.00  0.00      LIG  
ATOM   4220 H2   LIG     1      14.279 -28.809  34.634  1.00  0.00      LIG  
ATOM   4221 H3   LIG     1      14.947 -25.520  36.251  1.00  0.00      LIG  
ATOM   4222 H4   LIG     1      14.510 -27.153  36.653  1.00  0.00      LIG  
ATOM   4223 H5   LIG     1      14.801 -25.922  33.881  1.00  0.00      LIG  
ATOM   4224 H6   LIG     1      18.786 -26.422  38.818  1.00  0.00      LIG  
ATOM   4225 H7   LIG     1      18.811 -28.678  34.520  1.00  0.00      LIG  
ATOM   4226 H8   LIG     1      18.622 -29.145  36.186  1.00  0.00      LIG  
ATOM   4227 H9   LIG     1      16.918 -30.497  34.050  1.00  0.00      LIG  
ATOM   4228 H10  LIG     1      17.385 -29.678  32.603  1.00  0.00      LIG  
ATOM   4229 H11  LIG     1      19.461 -27.148  36.804  1.00  0.00      LIG  
ATOM   4230 H12  LIG     1      19.384 -26.533  35.138  1.00  0.00      LIG  
ATOM   4231 H13  LIG     1      16.633 -24.582  37.128  1.00  0.00      LIG  
ATOM   4232 H14  LIG     1      14.545 -26.719  31.446  1.00  0.00      LIG  
ATOM   4233 H15  LIG     1      12.981 -26.513  32.215  1.00  0.00      LIG  
ATOM   4234 H16  LIG     1      19.670 -24.689  37.323  1.00  0.00      LIG  
ATOM   4235 H17  LIG     1      18.590 -23.497  37.997  1.00  0.00      LIG  
ATOM   4236 H18  LIG     1      13.107 -30.525  30.834  1.00  0.00      LIG  
ATOM   4237 H19  LIG     1      14.643 -30.576  29.951  1.00  0.00      LIG  
ATOM   4238 H20  LIG     1      15.801 -31.237  31.924  1.00  0.00      LIG  
ATOM   4239 H21  LIG     1      14.704 -30.897  33.259  1.00  0.00      LIG  
ATOM   4240 H22  LIG     1      18.024 -27.618  32.890  1.00  0.00      LIG  
ATOM   4241 H23  LIG     1      16.938 -26.350  33.443  1.00  0.00      LIG  
ATOM   4242 H24  LIG     1      16.549 -27.284  32.028  1.00  0.00      LIG  
ATOM   4243 H25  LIG     1      12.895 -26.775  29.726  1.00  0.00      LIG  
ATOM   4244 H26  LIG     1      11.870 -27.917  30.602  1.00  0.00      LIG  
ATOM   4245 H27  LIG     1      12.957 -25.663  35.247  1.00  0.00      LIG  
ATOM   4246 H28  LIG     1      16.612 -29.214  37.335  1.00  0.00      LIG  
ATOM   4247 H29  LIG     1      16.573 -30.390  36.039  1.00  0.00      LIG  
ATOM   4248 H30  LIG     1      15.155 -29.392  36.369  1.00  0.00      LIG  
ATOM   4249 H31  LIG     1      20.043 -27.555  40.114  1.00  0.00      LIG  
ATOM   4250 H32  LIG     1      19.131 -27.385  41.627  1.00  0.00      LIG  
ATOM   4251 H33  LIG     1      20.894 -27.539  41.661  1.00  0.00      LIG  
ATOM   4252 H34  LIG     1      20.742 -23.886  42.200  1.00  0.00      LIG  
ATOM   4253 H35  LIG     1      21.596 -25.376  42.643  1.00  0.00      LIG  
ATOM   4254 H36  LIG     1      19.904 -25.149  43.119  1.00  0.00      LIG  
ATOM   4255 H37  LIG     1      16.928 -24.404  39.488  1.00  0.00      LIG  
ATOM   4256 H38  LIG     1      12.005 -28.403  33.619  1.00  0.00      LIG  
ATOM   4257 H39  LIG     1      12.791 -29.975  33.640  1.00  0.00      LIG  
ATOM   4258 H40  LIG     1      11.983 -29.400  32.190  1.00  0.00      LIG  
ATOM   4259 H41  LIG     1      17.070 -24.061  34.758  1.00  0.00      LIG  
ATOM   4260 H42  LIG     1      18.817 -24.181  35.039  1.00  0.00      LIG  
ATOM   4261 H43  LIG     1      17.882 -22.915  35.839  1.00  0.00      LIG  
TER
REMARK  Energy: 259.628
REMARK  SimpleFitness: 259.628
REMARK  FullFitness: -639.16437
REMARK  InterFull: -18.5243
REMARK  IntraFull: 283.699
REMARK  solvFull: -1106.17
REMARK  surfFull: 201.831
REMARK  extraFull: 0.0
REMARK  deltaGcompsolvpol: -1106.17
REMARK  deltaGcompsolvnonpol: 201.831
REMARK  deltaGprotsolvpol: -1109.66
REMARK  deltaGprotsolvnonpol: 196.383
REMARK  deltaGligsolvpol: -9.88849
REMARK  deltaGligsolvnonpol: 14.178
REMARK  deltaGvdw: -18.5243
REMARK  deltaGelec: 0.0
REMARK  deltaG: -5.749494
REMARK  Cluster: 0
REMARK  ClusterRank: 2
ATOM   4186 C    LIG     1      16.487 -26.986  35.916  1.00  0.00      LIG  
ATOM   4187 C1   LIG     1      16.238 -28.402  33.903  1.00  0.00      LIG  
ATOM   4188 C2   LIG     1      16.797 -28.325  35.358  1.00  0.00      LIG  
ATOM   4189 O    LIG     1      20.854 -25.126  39.881  1.00  0.00      LIG  
ATOM   4190 C3   LIG     1      19.455 -24.803  40.068  1.00  0.00      LIG  
ATOM   4191 C4   LIG     1      20.189 -25.623  41.066  1.00  0.00      LIG  
ATOM   4192 C5   LIG     1      14.708 -28.104  33.921  1.00  0.00      LIG  
ATOM   4193 C6   LIG     1      17.574 -26.283  36.241  1.00  0.00      LIG  
ATOM   4194 C7   LIG     1      13.933 -28.432  32.602  1.00  0.00      LIG  
ATOM   4195 C8   LIG     1      15.062 -26.556  35.921  1.00  0.00      LIG  
ATOM   4196 C9   LIG     1      14.430 -26.712  34.540  1.00  0.00      LIG  
ATOM   4197 C10  LIG     1      14.752 -29.380  31.725  1.00  0.00      LIG  
ATOM   4198 C11  LIG     1      18.549 -25.378  39.027  1.00  0.00      LIG  
ATOM   4199 C12  LIG     1      18.324 -28.389  35.454  1.00  0.00      LIG  
ATOM   4200 C13  LIG     1      16.556 -29.788  33.307  1.00  0.00      LIG  
ATOM   4201 C14  LIG     1      18.817 -27.034  35.928  1.00  0.00      LIG  
ATOM   4202 C15  LIG     1      17.603 -24.856  36.703  1.00  0.00      LIG  
ATOM   4203 C16  LIG     1      13.615 -27.236  31.700  1.00  0.00      LIG  
ATOM   4204 C17  LIG     1      18.670 -24.559  37.748  1.00  0.00      LIG  
ATOM   4205 C18  LIG     1      13.984 -29.940  30.549  1.00  0.00      LIG  
ATOM   4206 C19  LIG     1      15.410 -30.439  32.561  1.00  0.00      LIG  
ATOM   4207 C20  LIG     1      13.577 -28.775  29.702  1.00  0.00      LIG  
ATOM   4208 O1   LIG     1      13.553 -28.872  28.485  1.00  0.00      LIG  
ATOM   4209 C21  LIG     1      16.972 -27.358  33.028  1.00  0.00      LIG  
ATOM   4210 C22  LIG     1      12.907 -27.631  30.406  1.00  0.00      LIG  
ATOM   4211 O2   LIG     1      13.038 -26.479  34.725  1.00  0.00      LIG  
ATOM   4212 C23  LIG     1      16.246 -29.387  36.318  1.00  0.00      LIG  
ATOM   4213 C24  LIG     1      20.054 -27.107  41.112  1.00  0.00      LIG  
ATOM   4214 C25  LIG     1      20.633 -24.968  42.325  1.00  0.00      LIG  
ATOM   4215 O3   LIG     1      17.215 -25.334  39.513  1.00  0.00      LIG  
ATOM   4216 C26  LIG     1      12.611 -29.089  33.026  1.00  0.00      LIG  
ATOM   4217 C27  LIG     1      17.857 -23.956  35.512  1.00  0.00      LIG  
ATOM   4218 H    LIG     1      19.207 -23.780  40.319  1.00  0.00      LIG  
ATOM   4219 H1   LIG     1      15.566 -28.812  31.270  1.00  0.00      LIG  
ATOM   4220 H2   LIG     1      14.279 -28.809  34.634  1.00  0.00      LIG  
ATOM   4221 H3   LIG     1      14.947 -25.520  36.251  1.00  0.00      LIG  
ATOM   4222 H4   LIG     1      14.510 -27.153  36.653  1.00  0.00      LIG  
ATOM   4223 H5   LIG     1      14.801 -25.922  33.881  1.00  0.00      LIG  
ATOM   4224 H6   LIG     1      18.786 -26.422  38.818  1.00  0.00      LIG  
ATOM   4225 H7   LIG     1      18.811 -28.678  34.520  1.00  0.00      LIG  
ATOM   4226 H8   LIG     1      18.622 -29.145  36.186  1.00  0.00      LIG  
ATOM   4227 H9   LIG     1      16.918 -30.497  34.050  1.00  0.00      LIG  
ATOM   4228 H10  LIG     1      17.385 -29.678  32.603  1.00  0.00      LIG  
ATOM   4229 H11  LIG     1      19.461 -27.148  36.804  1.00  0.00      LIG  
ATOM   4230 H12  LIG     1      19.384 -26.533  35.138  1.00  0.00      LIG  
ATOM   4231 H13  LIG     1      16.633 -24.582  37.128  1.00  0.00      LIG  
ATOM   4232 H14  LIG     1      14.545 -26.719  31.446  1.00  0.00      LIG  
ATOM   4233 H15  LIG     1      12.981 -26.513  32.215  1.00  0.00      LIG  
ATOM   4234 H16  LIG     1      19.670 -24.689  37.323  1.00  0.00      LIG  
ATOM   4235 H17  LIG     1      18.590 -23.497  37.997  1.00  0.00      LIG  
ATOM   4236 H18  LIG     1      13.107 -30.525  30.834  1.00  0.00      LIG  
ATOM   4237 H19  LIG     1      14.643 -30.576  29.951  1.00  0.00      LIG  
ATOM   4238 H20  LIG     1      15.801 -31.237  31.924  1.00  0.00      LIG  
ATOM   4239 H21  LIG     1      14.704 -30.897  33.259  1.00  0.00      LIG  
ATOM   4240 H22  LIG     1      18.024 -27.618  32.890  1.00  0.00      LIG  
ATOM   4241 H23  LIG     1      16.938 -26.350  33.443  1.00  0.00      LIG  
ATOM   4242 H24  LIG     1      16.549 -27.284  32.028  1.00  0.00      LIG  
ATOM   4243 H25  LIG     1      12.895 -26.775  29.726  1.00  0.00      LIG  
ATOM   4244 H26  LIG     1      11.870 -27.917  30.602  1.00  0.00      LIG  
ATOM   4245 H27  LIG     1      12.957 -25.663  35.247  1.00  0.00      LIG  
ATOM   4246 H28  LIG     1      16.612 -29.214  37.335  1.00  0.00      LIG  
ATOM   4247 H29  LIG     1      16.573 -30.390  36.039  1.00  0.00      LIG  
ATOM   4248 H30  LIG     1      15.155 -29.392  36.369  1.00  0.00      LIG  
ATOM   4249 H31  LIG     1      20.043 -27.555  40.114  1.00  0.00      LIG  
ATOM   4250 H32  LIG     1      19.131 -27.385  41.627  1.00  0.00      LIG  
ATOM   4251 H33  LIG     1      20.894 -27.539  41.661  1.00  0.00      LIG  
ATOM   4252 H34  LIG     1      20.742 -23.886  42.200  1.00  0.00      LIG  
ATOM   4253 H35  LIG     1      21.596 -25.376  42.643  1.00  0.00      LIG  
ATOM   4254 H36  LIG     1      19.904 -25.149  43.119  1.00  0.00      LIG  
ATOM   4255 H37  LIG     1      16.928 -24.404  39.488  1.00  0.00      LIG  
ATOM   4256 H38  LIG     1      12.005 -28.403  33.619  1.00  0.00      LIG  
ATOM   4257 H39  LIG     1      12.791 -29.975  33.640  1.00  0.00      LIG  
ATOM   4258 H40  LIG     1      11.983 -29.400  32.190  1.00  0.00      LIG  
ATOM   4259 H41  LIG     1      17.070 -24.061  34.758  1.00  0.00      LIG  
ATOM   4260 H42  LIG     1      18.817 -24.181  35.039  1.00  0.00      LIG  
ATOM   4261 H43  LIG     1      17.882 -22.915  35.839  1.00  0.00      LIG  
TER
REMARK  Energy: 259.628
REMARK  SimpleFitness: 259.628
REMARK  FullFitness: -639.16437
REMARK  InterFull: -18.5243
REMARK  IntraFull: 283.699
REMARK  solvFull: -1106.17
REMARK  surfFull: 201.831
REMARK  extraFull: 0.0
REMARK  deltaGcompsolvpol: -1106.17
REMARK  deltaGcompsolvnonpol: 201.831
REMARK  deltaGprotsolvpol: -1109.66
REMARK  deltaGprotsolvnonpol: 196.383
REMARK  deltaGligsolvpol: -9.88849
REMARK  deltaGligsolvnonpol: 14.178
REMARK  deltaGvdw: -18.5243
REMARK  deltaGelec: 0.0
REMARK  deltaG: -5.749494
REMARK  Cluster: 0
REMARK  ClusterRank: 3
ATOM   4186 C    LIG     1      16.487 -26.986  35.916  1.00  0.00      LIG  
ATOM   4187 C1   LIG     1      16.238 -28.402  33.903  1.00  0.00      LIG  
ATOM   4188 C2   LIG     1      16.797 -28.325  35.358  1.00  0.00      LIG  
ATOM   4189 O    LIG     1      20.854 -25.126  39.881  1.00  0.00      LIG  
ATOM   4190 C3   LIG     1      19.455 -24.803  40.068  1.00  0.00      LIG  
ATOM   4191 C4   LIG     1      20.189 -25.623  41.066  1.00  0.00      LIG  
ATOM   4192 C5   LIG     1      14.708 -28.104  33.921  1.00  0.00      LIG  
ATOM   4193 C6   LIG     1      17.574 -26.283  36.241  1.00  0.00      LIG  
ATOM   4194 C7   LIG     1      13.933 -28.432  32.602  1.00  0.00      LIG  
ATOM   4195 C8   LIG     1      15.062 -26.556  35.921  1.00  0.00      LIG  
ATOM   4196 C9   LIG     1      14.430 -26.712  34.540  1.00  0.00      LIG  
ATOM   4197 C10  LIG     1      14.752 -29.380  31.725  1.00  0.00      LIG  
ATOM   4198 C11  LIG     1      18.549 -25.378  39.027  1.00  0.00      LIG  
ATOM   4199 C12  LIG     1      18.324 -28.389  35.454  1.00  0.00      LIG  
ATOM   4200 C13  LIG     1      16.556 -29.788  33.307  1.00  0.00      LIG  
ATOM   4201 C14  LIG     1      18.817 -27.034  35.928  1.00  0.00      LIG  
ATOM   4202 C15  LIG     1      17.603 -24.856  36.703  1.00  0.00      LIG  
ATOM   4203 C16  LIG     1      13.615 -27.236  31.700  1.00  0.00      LIG  
ATOM   4204 C17  LIG     1      18.670 -24.559  37.748  1.00  0.00      LIG  
ATOM   4205 C18  LIG     1      13.984 -29.940  30.549  1.00  0.00      LIG  
ATOM   4206 C19  LIG     1      15.410 -30.439  32.561  1.00  0.00      LIG  
ATOM   4207 C20  LIG     1      13.577 -28.775  29.702  1.00  0.00      LIG  
ATOM   4208 O1   LIG     1      13.553 -28.872  28.485  1.00  0.00      LIG  
ATOM   4209 C21  LIG     1      16.972 -27.358  33.028  1.00  0.00      LIG  
ATOM   4210 C22  LIG     1      12.907 -27.631  30.406  1.00  0.00      LIG  
ATOM   4211 O2   LIG     1      13.038 -26.479  34.725  1.00  0.00      LIG  
ATOM   4212 C23  LIG     1      16.246 -29.387  36.318  1.00  0.00      LIG  
ATOM   4213 C24  LIG     1      20.054 -27.107  41.112  1.00  0.00      LIG  
ATOM   4214 C25  LIG     1      20.633 -24.968  42.325  1.00  0.00      LIG  
ATOM   4215 O3   LIG     1      17.215 -25.334  39.513  1.00  0.00      LIG  
ATOM   4216 C26  LIG     1      12.611 -29.089  33.026  1.00  0.00      LIG  
ATOM   4217 C27  LIG     1      17.857 -23.956  35.512  1.00  0.00      LIG  
ATOM   4218 H    LIG     1      19.207 -23.780  40.319  1.00  0.00      LIG  
ATOM   4219 H1   LIG     1      15.566 -28.812  31.270  1.00  0.00      LIG  
ATOM   4220 H2   LIG     1      14.279 -28.809  34.634  1.00  0.00      LIG  
ATOM   4221 H3   LIG     1      14.947 -25.520  36.251  1.00  0.00      LIG  
ATOM   4222 H4   LIG     1      14.510 -27.153  36.653  1.00  0.00      LIG  
ATOM   4223 H5   LIG     1      14.801 -25.922  33.881  1.00  0.00      LIG  
ATOM   4224 H6   LIG     1      18.786 -26.422  38.818  1.00  0.00      LIG  
ATOM   4225 H7   LIG     1      18.811 -28.678  34.520  1.00  0.00      LIG  
ATOM   4226 H8   LIG     1      18.622 -29.145  36.186  1.00  0.00      LIG  
ATOM   4227 H9   LIG     1      16.918 -30.497  34.050  1.00  0.00      LIG  
ATOM   4228 H10  LIG     1      17.385 -29.678  32.603  1.00  0.00      LIG  
ATOM   4229 H11  LIG     1      19.461 -27.148  36.804  1.00  0.00      LIG  
ATOM   4230 H12  LIG     1      19.384 -26.533  35.138  1.00  0.00      LIG  
ATOM   4231 H13  LIG     1      16.633 -24.582  37.128  1.00  0.00      LIG  
ATOM   4232 H14  LIG     1      14.545 -26.719  31.446  1.00  0.00      LIG  
ATOM   4233 H15  LIG     1      12.981 -26.513  32.215  1.00  0.00      LIG  
ATOM   4234 H16  LIG     1      19.670 -24.689  37.323  1.00  0.00      LIG  
ATOM   4235 H17  LIG     1      18.590 -23.497  37.997  1.00  0.00      LIG  
ATOM   4236 H18  LIG     1      13.107 -30.525  30.834  1.00  0.00      LIG  
ATOM   4237 H19  LIG     1      14.643 -30.576  29.951  1.00  0.00      LIG  
ATOM   4238 H20  LIG     1      15.801 -31.237  31.924  1.00  0.00      LIG  
ATOM   4239 H21  LIG     1      14.704 -30.897  33.259  1.00  0.00      LIG  
ATOM   4240 H22  LIG     1      18.024 -27.618  32.890  1.00  0.00      LIG  
ATOM   4241 H23  LIG     1      16.938 -26.350  33.443  1.00  0.00      LIG  
ATOM   4242 H24  LIG     1      16.549 -27.284  32.028  1.00  0.00      LIG  
ATOM   4243 H25  LIG     1      12.895 -26.775  29.726  1.00  0.00      LIG  
ATOM   4244 H26  LIG     1      11.870 -27.917  30.602  1.00  0.00      LIG  
ATOM   4245 H27  LIG     1      12.957 -25.663  35.247  1.00  0.00      LIG  
ATOM   4246 H28  LIG     1      16.612 -29.214  37.335  1.00  0.00      LIG  
ATOM   4247 H29  LIG     1      16.573 -30.390  36.039  1.00  0.00      LIG  
ATOM   4248 H30  LIG     1      15.155 -29.392  36.369  1.00  0.00      LIG  
ATOM   4249 H31  LIG     1      20.043 -27.555  40.114  1.00  0.00      LIG  
ATOM   4250 H32  LIG     1      19.131 -27.385  41.627  1.00  0.00      LIG  
ATOM   4251 H33  LIG     1      20.894 -27.539  41.661  1.00  0.00      LIG  
ATOM   4252 H34  LIG     1      20.742 -23.886  42.200  1.00  0.00      LIG  
ATOM   4253 H35  LIG     1      21.596 -25.376  42.643  1.00  0.00      LIG  
ATOM   4254 H36  LIG     1      19.904 -25.149  43.119  1.00  0.00      LIG  
ATOM   4255 H37  LIG     1      16.928 -24.404  39.488  1.00  0.00      LIG  
ATOM   4256 H38  LIG     1      12.005 -28.403  33.619  1.00  0.00      LIG  
ATOM   4257 H39  LIG     1      12.791 -29.975  33.640  1.00  0.00      LIG  
ATOM   4258 H40  LIG     1      11.983 -29.400  32.190  1.00  0.00      LIG  
ATOM   4259 H41  LIG     1      17.070 -24.061  34.758  1.00  0.00      LIG  
ATOM   4260 H42  LIG     1      18.817 -24.181  35.039  1.00  0.00      LIG  
ATOM   4261 H43  LIG     1      17.882 -22.915  35.839  1.00  0.00      LIG  
TER
REMARK  Energy: 259.828
REMARK  SimpleFitness: 259.828
REMARK  FullFitness: -638.97534
REMARK  InterFull: -18.5614
REMARK  IntraFull: 284.117
REMARK  solvFull: -1106.34
REMARK  surfFull: 201.809
REMARK  extraFull: 0.0
REMARK  deltaGcompsolvpol: -1106.34
REMARK  deltaGcompsolvnonpol: 201.809
REMARK  deltaGprotsolvpol: -1109.66
REMARK  deltaGprotsolvnonpol: 196.383
REMARK  deltaGligsolvpol: -9.92477
REMARK  deltaGligsolvnonpol: 14.1828
REMARK  deltaGvdw: -18.5614
REMARK  deltaGelec: 0.0
REMARK  deltaG: -5.7637167
REMARK  Cluster: 0
REMARK  ClusterRank: 4
ATOM   4186 C    LIG     1      16.500 -26.972  35.821  1.00  0.00      LIG  
ATOM   4187 C1   LIG     1      16.356 -28.310  33.749  1.00  0.00      LIG  
ATOM   4188 C2   LIG     1      16.880 -28.271  35.217  1.00  0.00      LIG  
ATOM   4189 O    LIG     1      20.885 -25.086  39.812  1.00  0.00      LIG  
ATOM   4190 C3   LIG     1      19.497 -24.713  39.976  1.00  0.00      LIG  
ATOM   4191 C4   LIG     1      20.201 -25.502  41.017  1.00  0.00      LIG  
ATOM   4192 C5   LIG     1      14.815 -28.080  33.756  1.00  0.00      LIG  
ATOM   4193 C6   LIG     1      17.552 -26.236  36.191  1.00  0.00      LIG  
ATOM   4194 C7   LIG     1      14.064 -28.423  32.430  1.00  0.00      LIG  
ATOM   4195 C8   LIG     1      15.059 -26.593  35.807  1.00  0.00      LIG  
ATOM   4196 C9   LIG     1      14.471 -26.717  34.405  1.00  0.00      LIG  
ATOM   4197 C10  LIG     1      14.927 -29.325  31.552  1.00  0.00      LIG  
ATOM   4198 C11  LIG     1      18.575 -25.317  38.972  1.00  0.00      LIG  
ATOM   4199 C12  LIG     1      18.406 -28.275  35.344  1.00  0.00      LIG  
ATOM   4200 C13  LIG     1      16.751 -29.653  33.107  1.00  0.00      LIG  
ATOM   4201 C14  LIG     1      18.830 -26.913  35.862  1.00  0.00      LIG  
ATOM   4202 C15  LIG     1      17.507 -24.828  36.703  1.00  0.00      LIG  
ATOM   4203 C16  LIG     1      13.708 -27.235  31.534  1.00  0.00      LIG  
ATOM   4204 C17  LIG     1      18.608 -24.486  37.697  1.00  0.00      LIG  
ATOM   4205 C18  LIG     1      14.189 -29.919  30.374  1.00  0.00      LIG  
ATOM   4206 C19  LIG     1      15.631 -30.359  32.378  1.00  0.00      LIG  
ATOM   4207 C20  LIG     1      13.727 -28.772  29.532  1.00  0.00      LIG  
ATOM   4208 O1   LIG     1      13.707 -28.875  28.316  1.00  0.00      LIG  
ATOM   4209 C21  LIG     1      17.055 -27.207  32.920  1.00  0.00      LIG  
ATOM   4210 C22  LIG     1      13.015 -27.653  30.239  1.00  0.00      LIG  
ATOM   4211 O2   LIG     1      13.068 -26.534  34.554  1.00  0.00      LIG  
ATOM   4212 C23  LIG     1      16.358 -29.403  36.112  1.00  0.00      LIG  
ATOM   4213 C24  LIG     1      20.033 -26.978  41.139  1.00  0.00      LIG  
ATOM   4214 C25  LIG     1      20.658 -24.800  42.240  1.00  0.00      LIG  
ATOM   4215 O3   LIG     1      17.262 -25.332  39.515  1.00  0.00      LIG  
ATOM   4216 C26  LIG     1      12.769 -29.139  32.838  1.00  0.00      LIG  
ATOM   4217 C27  LIG     1      17.621 -23.875  35.533  1.00  0.00      LIG  
ATOM   4218 H    LIG     1      19.274 -23.673  40.186  1.00  0.00      LIG  
ATOM   4219 H1   LIG     1      15.713 -28.711  31.106  1.00  0.00      LIG  
ATOM   4220 H2   LIG     1      14.409 -28.814  34.452  1.00  0.00      LIG  
ATOM   4221 H3   LIG     1      14.899 -25.575  36.170  1.00  0.00      LIG  
ATOM   4222 H4   LIG     1      14.506 -27.236  36.500  1.00  0.00      LIG  
ATOM   4223 H5   LIG     1      14.836 -25.896  33.783  1.00  0.00      LIG  
ATOM   4224 H6   LIG     1      18.851 -26.351  38.745  1.00  0.00      LIG  
ATOM   4225 H7   LIG     1      18.924 -28.523  34.415  1.00  0.00      LIG  
ATOM   4226 H8   LIG     1      18.719 -29.031  36.070  1.00  0.00      LIG  
ATOM   4227 H9   LIG     1      17.188 -30.352  33.818  1.00  0.00      LIG  
ATOM   4228 H10  LIG     1      17.545 -29.466  32.379  1.00  0.00      LIG  
ATOM   4229 H11  LIG     1      19.474 -27.025  36.736  1.00  0.00      LIG  
ATOM   4230 H12  LIG     1      19.373 -26.359  35.091  1.00  0.00      LIG  
ATOM   4231 H13  LIG     1      16.545 -24.643  37.187  1.00  0.00      LIG  
ATOM   4232 H14  LIG     1      14.623 -26.692  31.283  1.00  0.00      LIG  
ATOM   4233 H15  LIG     1      13.053 -26.532  32.051  1.00  0.00      LIG  
ATOM   4234 H16  LIG     1      19.596 -24.565  37.232  1.00  0.00      LIG  
ATOM   4235 H17  LIG     1      18.490 -23.430  37.957  1.00  0.00      LIG  
ATOM   4236 H18  LIG     1      13.342 -30.550  30.652  1.00  0.00      LIG  
ATOM   4237 H19  LIG     1      14.880 -30.516  29.774  1.00  0.00      LIG  
ATOM   4238 H20  LIG     1      16.053 -31.133  31.733  1.00  0.00      LIG  
ATOM   4239 H21  LIG     1      14.952 -30.848  33.082  1.00  0.00      LIG  
ATOM   4240 H22  LIG     1      18.123 -27.405  32.807  1.00  0.00      LIG  
ATOM   4241 H23  LIG     1      16.955 -26.211  33.358  1.00  0.00      LIG  
ATOM   4242 H24  LIG     1      16.653 -27.139  31.910  1.00  0.00      LIG  
ATOM   4243 H25  LIG     1      12.974 -26.797  29.560  1.00  0.00      LIG  
ATOM   4244 H26  LIG     1      11.989 -27.977  30.434  1.00  0.00      LIG  
ATOM   4245 H27  LIG     1      12.945 -25.744  35.107  1.00  0.00      LIG  
ATOM   4246 H28  LIG     1      16.698 -29.268  37.143  1.00  0.00      LIG  
ATOM   4247 H29  LIG     1      16.730 -30.377  35.788  1.00  0.00      LIG  
ATOM   4248 H30  LIG     1      15.268 -29.456  36.142  1.00  0.00      LIG  
ATOM   4249 H31  LIG     1      19.951 -27.473  40.170  1.00  0.00      LIG  
ATOM   4250 H32  LIG     1      19.137 -27.206  41.724  1.00  0.00      LIG  
ATOM   4251 H33  LIG     1      20.896 -27.401  41.659  1.00  0.00      LIG  
ATOM   4252 H34  LIG     1      20.772 -23.726  42.065  1.00  0.00      LIG  
ATOM   4253 H35  LIG     1      21.622 -25.204  42.559  1.00  0.00      LIG  
ATOM   4254 H36  LIG     1      19.934 -24.944  43.046  1.00  0.00      LIG  
ATOM   4255 H37  LIG     1      16.929 -24.417  39.489  1.00  0.00      LIG  
ATOM   4256 H38  LIG     1      12.132 -28.483  33.433  1.00  0.00      LIG  
ATOM   4257 H39  LIG     1      12.985 -30.023  33.442  1.00  0.00      LIG  
ATOM   4258 H40  LIG     1      12.160 -29.466  31.995  1.00  0.00      LIG  
ATOM   4259 H41  LIG     1      16.824 -24.048  34.803  1.00  0.00      LIG  
ATOM   4260 H42  LIG     1      18.584 -23.978  35.025  1.00  0.00      LIG  
ATOM   4261 H43  LIG     1      17.535 -22.849  35.894  1.00  0.00      LIG  
TER
REMARK  Energy: 259.828
REMARK  SimpleFitness: 259.828
REMARK  FullFitness: -638.97534
REMARK  InterFull: -18.5614
REMARK  IntraFull: 284.117
REMARK  solvFull: -1106.34
REMARK  surfFull: 201.809
REMARK  extraFull: 0.0
REMARK  deltaGcompsolvpol: -1106.34
REMARK  deltaGcompsolvnonpol: 201.809
REMARK  deltaGprotsolvpol: -1109.66
REMARK  deltaGprotsolvnonpol: 196.383
REMARK  deltaGligsolvpol: -9.92477
REMARK  deltaGligsolvnonpol: 14.1828
REMARK  deltaGvdw: -18.5614
REMARK  deltaGelec: 0.0
REMARK  deltaG: -5.7637167
REMARK  Cluster: 0
REMARK  ClusterRank: 5
ATOM   4186 C    LIG     1      16.500 -26.972  35.821  1.00  0.00      LIG  
ATOM   4187 C1   LIG     1      16.356 -28.310  33.749  1.00  0.00      LIG  
ATOM   4188 C2   LIG     1      16.880 -28.271  35.217  1.00  0.00      LIG  
ATOM   4189 O    LIG     1      20.885 -25.086  39.812  1.00  0.00      LIG  
ATOM   4190 C3   LIG     1      19.497 -24.713  39.976  1.00  0.00      LIG  
ATOM   4191 C4   LIG     1      20.201 -25.502  41.017  1.00  0.00      LIG  
ATOM   4192 C5   LIG     1      14.815 -28.080  33.756  1.00  0.00      LIG  
ATOM   4193 C6   LIG     1      17.552 -26.236  36.191  1.00  0.00      LIG  
ATOM   4194 C7   LIG     1      14.064 -28.423  32.430  1.00  0.00      LIG  
ATOM   4195 C8   LIG     1      15.059 -26.593  35.807  1.00  0.00      LIG  
ATOM   4196 C9   LIG     1      14.471 -26.717  34.405  1.00  0.00      LIG  
ATOM   4197 C10  LIG     1      14.927 -29.325  31.552  1.00  0.00      LIG  
ATOM   4198 C11  LIG     1      18.575 -25.317  38.972  1.00  0.00      LIG  
ATOM   4199 C12  LIG     1      18.406 -28.275  35.344  1.00  0.00      LIG  
ATOM   4200 C13  LIG     1      16.751 -29.653  33.107  1.00  0.00      LIG  
ATOM   4201 C14  LIG     1      18.830 -26.913  35.862  1.00  0.00      LIG  
ATOM   4202 C15  LIG     1      17.507 -24.828  36.703  1.00  0.00      LIG  
ATOM   4203 C16  LIG     1      13.708 -27.235  31.534  1.00  0.00      LIG  
ATOM   4204 C17  LIG     1      18.608 -24.486  37.697  1.00  0.00      LIG  
ATOM   4205 C18  LIG     1      14.189 -29.919  30.374  1.00  0.00      LIG  
ATOM   4206 C19  LIG     1      15.631 -30.359  32.378  1.00  0.00      LIG  
ATOM   4207 C20  LIG     1      13.727 -28.772  29.532  1.00  0.00      LIG  
ATOM   4208 O1   LIG     1      13.707 -28.875  28.316  1.00  0.00      LIG  
ATOM   4209 C21  LIG     1      17.055 -27.207  32.920  1.00  0.00      LIG  
ATOM   4210 C22  LIG     1      13.015 -27.653  30.239  1.00  0.00      LIG  
ATOM   4211 O2   LIG     1      13.068 -26.534  34.554  1.00  0.00      LIG  
ATOM   4212 C23  LIG     1      16.358 -29.403  36.112  1.00  0.00      LIG  
ATOM   4213 C24  LIG     1      20.033 -26.978  41.139  1.00  0.00      LIG  
ATOM   4214 C25  LIG     1      20.658 -24.800  42.240  1.00  0.00      LIG  
ATOM   4215 O3   LIG     1      17.262 -25.332  39.515  1.00  0.00      LIG  
ATOM   4216 C26  LIG     1      12.769 -29.139  32.838  1.00  0.00      LIG  
ATOM   4217 C27  LIG     1      17.621 -23.875  35.533  1.00  0.00      LIG  
ATOM   4218 H    LIG     1      19.274 -23.673  40.186  1.00  0.00      LIG  
ATOM   4219 H1   LIG     1      15.713 -28.711  31.106  1.00  0.00      LIG  
ATOM   4220 H2   LIG     1      14.409 -28.814  34.452  1.00  0.00      LIG  
ATOM   4221 H3   LIG     1      14.899 -25.575  36.170  1.00  0.00      LIG  
ATOM   4222 H4   LIG     1      14.506 -27.236  36.500  1.00  0.00      LIG  
ATOM   4223 H5   LIG     1      14.836 -25.896  33.783  1.00  0.00      LIG  
ATOM   4224 H6   LIG     1      18.851 -26.351  38.745  1.00  0.00      LIG  
ATOM   4225 H7   LIG     1      18.924 -28.523  34.415  1.00  0.00      LIG  
ATOM   4226 H8   LIG     1      18.719 -29.031  36.070  1.00  0.00      LIG  
ATOM   4227 H9   LIG     1      17.188 -30.352  33.818  1.00  0.00      LIG  
ATOM   4228 H10  LIG     1      17.545 -29.466  32.379  1.00  0.00      LIG  
ATOM   4229 H11  LIG     1      19.474 -27.025  36.736  1.00  0.00      LIG  
ATOM   4230 H12  LIG     1      19.373 -26.359  35.091  1.00  0.00      LIG  
ATOM   4231 H13  LIG     1      16.545 -24.643  37.187  1.00  0.00      LIG  
ATOM   4232 H14  LIG     1      14.623 -26.692  31.283  1.00  0.00      LIG  
ATOM   4233 H15  LIG     1      13.053 -26.532  32.051  1.00  0.00      LIG  
ATOM   4234 H16  LIG     1      19.596 -24.565  37.232  1.00  0.00      LIG  
ATOM   4235 H17  LIG     1      18.490 -23.430  37.957  1.00  0.00      LIG  
ATOM   4236 H18  LIG     1      13.342 -30.550  30.652  1.00  0.00      LIG  
ATOM   4237 H19  LIG     1      14.880 -30.516  29.774  1.00  0.00      LIG  
ATOM   4238 H20  LIG     1      16.053 -31.133  31.733  1.00  0.00      LIG  
ATOM   4239 H21  LIG     1      14.952 -30.848  33.082  1.00  0.00      LIG  
ATOM   4240 H22  LIG     1      18.123 -27.405  32.807  1.00  0.00      LIG  
ATOM   4241 H23  LIG     1      16.955 -26.211  33.358  1.00  0.00      LIG  
ATOM   4242 H24  LIG     1      16.653 -27.139  31.910  1.00  0.00      LIG  
ATOM   4243 H25  LIG     1      12.974 -26.797  29.560  1.00  0.00      LIG  
ATOM   4244 H26  LIG     1      11.989 -27.977  30.434  1.00  0.00      LIG  
ATOM   4245 H27  LIG     1      12.945 -25.744  35.107  1.00  0.00      LIG  
ATOM   4246 H28  LIG     1      16.698 -29.268  37.143  1.00  0.00      LIG  
ATOM   4247 H29  LIG     1      16.730 -30.377  35.788  1.00  0.00      LIG  
ATOM   4248 H30  LIG     1      15.268 -29.456  36.142  1.00  0.00      LIG  
ATOM   4249 H31  LIG     1      19.951 -27.473  40.170  1.00  0.00      LIG  
ATOM   4250 H32  LIG     1      19.137 -27.206  41.724  1.00  0.00      LIG  
ATOM   4251 H33  LIG     1      20.896 -27.401  41.659  1.00  0.00      LIG  
ATOM   4252 H34  LIG     1      20.772 -23.726  42.065  1.00  0.00      LIG  
ATOM   4253 H35  LIG     1      21.622 -25.204  42.559  1.00  0.00      LIG  
ATOM   4254 H36  LIG     1      19.934 -24.944  43.046  1.00  0.00      LIG  
ATOM   4255 H37  LIG     1      16.929 -24.417  39.489  1.00  0.00      LIG  
ATOM   4256 H38  LIG     1      12.132 -28.483  33.433  1.00  0.00      LIG  
ATOM   4257 H39  LIG     1      12.985 -30.023  33.442  1.00  0.00      LIG  
ATOM   4258 H40  LIG     1      12.160 -29.466  31.995  1.00  0.00      LIG  
ATOM   4259 H41  LIG     1      16.824 -24.048  34.803  1.00  0.00      LIG  
ATOM   4260 H42  LIG     1      18.584 -23.978  35.025  1.00  0.00      LIG  
ATOM   4261 H43  LIG     1      17.535 -22.849  35.894  1.00  0.00      LIG  
TER
REMARK  Energy: 259.847
REMARK  SimpleFitness: 259.847
REMARK  FullFitness: -638.9742
REMARK  InterFull: -18.5191
REMARK  IntraFull: 283.968
REMARK  solvFull: -1106.27
REMARK  surfFull: 201.847
REMARK  extraFull: 0.0
REMARK  deltaGcompsolvpol: -1106.27
REMARK  deltaGcompsolvnonpol: 201.847
REMARK  deltaGprotsolvpol: -1109.66
REMARK  deltaGprotsolvnonpol: 196.383
REMARK  deltaGligsolvpol: -9.88907
REMARK  deltaGligsolvnonpol: 14.1538
REMARK  deltaGvdw: -18.5191
REMARK  deltaGelec: 0.0
REMARK  deltaG: -5.7512817
REMARK  Cluster: 0
REMARK  ClusterRank: 6
ATOM   4186 C    LIG     1      16.396 -27.030  35.917  1.00  0.00      LIG  
ATOM   4187 C1   LIG     1      16.197 -28.451  33.897  1.00  0.00      LIG  
ATOM   4188 C2   LIG     1      16.735 -28.361  35.359  1.00  0.00      LIG  
ATOM   4189 O    LIG     1      20.838 -25.046  39.757  1.00  0.00      LIG  
ATOM   4190 C3   LIG     1      19.444 -24.802  40.061  1.00  0.00      LIG  
ATOM   4191 C4   LIG     1      20.302 -25.593  40.983  1.00  0.00      LIG  
ATOM   4192 C5   LIG     1      14.664 -28.171  33.895  1.00  0.00      LIG  
ATOM   4193 C6   LIG     1      17.464 -26.317  36.280  1.00  0.00      LIG  
ATOM   4194 C7   LIG     1      13.906 -28.521  32.572  1.00  0.00      LIG  
ATOM   4195 C8   LIG     1      14.965 -26.618  35.894  1.00  0.00      LIG  
ATOM   4196 C9   LIG     1      14.364 -26.778  34.501  1.00  0.00      LIG  
ATOM   4197 C10  LIG     1      14.743 -29.465  31.710  1.00  0.00      LIG  
ATOM   4198 C11  LIG     1      18.498 -25.397  39.069  1.00  0.00      LIG  
ATOM   4199 C12  LIG     1      18.262 -28.401  35.476  1.00  0.00      LIG  
ATOM   4200 C13  LIG     1      16.542 -29.834  33.309  1.00  0.00      LIG  
ATOM   4201 C14  LIG     1      18.724 -27.046  35.984  1.00  0.00      LIG  
ATOM   4202 C15  LIG     1      17.457 -24.900  36.775  1.00  0.00      LIG  
ATOM   4203 C16  LIG     1      13.582 -27.340  31.652  1.00  0.00      LIG  
ATOM   4204 C17  LIG     1      18.553 -24.582  37.782  1.00  0.00      LIG  
ATOM   4205 C18  LIG     1      13.988 -30.051  30.537  1.00  0.00      LIG  
ATOM   4206 C19  LIG     1      15.410 -30.507  32.561  1.00  0.00      LIG  
ATOM   4207 C20  LIG     1      13.553 -28.906  29.673  1.00  0.00      LIG  
ATOM   4208 O1   LIG     1      13.495 -29.035  28.460  1.00  0.00      LIG  
ATOM   4209 C21  LIG     1      16.928 -27.401  33.028  1.00  0.00      LIG  
ATOM   4210 C22  LIG     1      12.876 -27.757  30.365  1.00  0.00      LIG  
ATOM   4211 O2   LIG     1      12.967 -26.552  34.656  1.00  0.00      LIG  
ATOM   4212 C23  LIG     1      16.191 -29.433  36.312  1.00  0.00      LIG  
ATOM   4213 C24  LIG     1      20.266 -27.083  41.017  1.00  0.00      LIG  
ATOM   4214 C25  LIG     1      20.819 -24.926  42.209  1.00  0.00      LIG  
ATOM   4215 O3   LIG     1      17.186 -25.366  39.616  1.00  0.00      LIG  
ATOM   4216 C26  LIG     1      12.588 -29.191  32.995  1.00  0.00      LIG  
ATOM   4217 C27  LIG     1      17.626 -23.960  35.599  1.00  0.00      LIG  
ATOM   4218 H    LIG     1      19.166 -23.796  40.346  1.00  0.00      LIG  
ATOM   4219 H1   LIG     1      15.550 -28.889  31.253  1.00  0.00      LIG  
ATOM   4220 H2   LIG     1      14.236 -28.874  34.610  1.00  0.00      LIG  
ATOM   4221 H3   LIG     1      14.831 -25.584  36.225  1.00  0.00      LIG  
ATOM   4222 H4   LIG     1      14.405 -27.225  36.612  1.00  0.00      LIG  
ATOM   4223 H5   LIG     1      14.744 -25.990  33.845  1.00  0.00      LIG  
ATOM   4224 H6   LIG     1      18.737 -26.441  38.858  1.00  0.00      LIG  
ATOM   4225 H7   LIG     1      18.768 -28.661  34.543  1.00  0.00      LIG  
ATOM   4226 H8   LIG     1      18.563 -29.166  36.197  1.00  0.00      LIG  
ATOM   4227 H9   LIG     1      16.915 -30.533  34.057  1.00  0.00      LIG  
ATOM   4228 H10  LIG     1      17.372 -29.713  32.607  1.00  0.00      LIG  
ATOM   4229 H11  LIG     1      19.351 -27.170  36.870  1.00  0.00      LIG  
ATOM   4230 H12  LIG     1      19.299 -26.521  35.216  1.00  0.00      LIG  
ATOM   4231 H13  LIG     1      16.495 -24.679  37.244  1.00  0.00      LIG  
ATOM   4232 H14  LIG     1      14.508 -26.823  31.392  1.00  0.00      LIG  
ATOM   4233 H15  LIG     1      12.943 -26.612  32.156  1.00  0.00      LIG  
ATOM   4234 H16  LIG     1      19.540 -24.689  37.321  1.00  0.00      LIG  
ATOM   4235 H17  LIG     1      18.460 -23.522  38.032  1.00  0.00      LIG  
ATOM   4236 H18  LIG     1      13.124 -30.651  30.830  1.00  0.00      LIG  
ATOM   4237 H19  LIG     1      14.660 -30.680  29.948  1.00  0.00      LIG  
ATOM   4238 H20  LIG     1      15.817 -31.305  31.935  1.00  0.00      LIG  
ATOM   4239 H21  LIG     1      14.706 -30.967  33.258  1.00  0.00      LIG  
ATOM   4240 H22  LIG     1      17.981 -27.657  32.890  1.00  0.00      LIG  
ATOM   4241 H23  LIG     1      16.890 -26.395  33.448  1.00  0.00      LIG  
ATOM   4242 H24  LIG     1      16.504 -27.328  32.028  1.00  0.00      LIG  
ATOM   4243 H25  LIG     1      12.857 -26.910  29.674  1.00  0.00      LIG  
ATOM   4244 H26  LIG     1      11.842 -28.049  30.566  1.00  0.00      LIG  
ATOM   4245 H27  LIG     1      12.872 -25.723  35.155  1.00  0.00      LIG  
ATOM   4246 H28  LIG     1      16.534 -29.250  37.336  1.00  0.00      LIG  
ATOM   4247 H29  LIG     1      16.545 -30.430  36.042  1.00  0.00      LIG  
ATOM   4248 H30  LIG     1      15.100 -29.462  36.343  1.00  0.00      LIG  
ATOM   4249 H31  LIG     1      20.131 -27.521  40.025  1.00  0.00      LIG  
ATOM   4250 H32  LIG     1      19.452 -27.424  41.661  1.00  0.00      LIG  
ATOM   4251 H33  LIG     1      21.205 -27.467  41.424  1.00  0.00      LIG  
ATOM   4252 H34  LIG     1      20.806 -23.836  42.111  1.00  0.00      LIG  
ATOM   4253 H35  LIG     1      21.848 -25.239  42.405  1.00  0.00      LIG  
ATOM   4254 H36  LIG     1      20.204 -25.199  43.070  1.00  0.00      LIG  
ATOM   4255 H37  LIG     1      16.869 -24.448  39.558  1.00  0.00      LIG  
ATOM   4256 H38  LIG     1      11.969 -28.506  33.574  1.00  0.00      LIG  
ATOM   4257 H39  LIG     1      12.776 -30.068  33.620  1.00  0.00      LIG  
ATOM   4258 H40  LIG     1      11.970 -29.521  32.159  1.00  0.00      LIG  
ATOM   4259 H41  LIG     1      16.843 -24.112  34.850  1.00  0.00      LIG  
ATOM   4260 H42  LIG     1      18.597 -24.100  35.116  1.00  0.00      LIG  
ATOM   4261 H43  LIG     1      17.569 -22.924  35.943  1.00  0.00      LIG  
TER
REMARK  Energy: 259.847
REMARK  SimpleFitness: 259.847
REMARK  FullFitness: -638.9742
REMARK  InterFull: -18.5191
REMARK  IntraFull: 283.968
REMARK  solvFull: -1106.27
REMARK  surfFull: 201.847
REMARK  extraFull: 0.0
REMARK  deltaGcompsolvpol: -1106.27
REMARK  deltaGcompsolvnonpol: 201.847
REMARK  deltaGprotsolvpol: -1109.66
REMARK  deltaGprotsolvnonpol: 196.383
REMARK  deltaGligsolvpol: -9.88907
REMARK  deltaGligsolvnonpol: 14.1538
REMARK  deltaGvdw: -18.5191
REMARK  deltaGelec: 0.0
REMARK  deltaG: -5.7512817
REMARK  Cluster: 0
REMARK  ClusterRank: 7
ATOM   4186 C    LIG     1      16.396 -27.030  35.917  1.00  0.00      LIG  
ATOM   4187 C1   LIG     1      16.197 -28.451  33.897  1.00  0.00      LIG  
ATOM   4188 C2   LIG     1      16.735 -28.361  35.359  1.00  0.00      LIG  
ATOM   4189 O    LIG     1      20.838 -25.046  39.757  1.00  0.00      LIG  
ATOM   4190 C3   LIG     1      19.444 -24.802  40.061  1.00  0.00      LIG  
ATOM   4191 C4   LIG     1      20.302 -25.593  40.983  1.00  0.00      LIG  
ATOM   4192 C5   LIG     1      14.664 -28.171  33.895  1.00  0.00      LIG  
ATOM   4193 C6   LIG     1      17.464 -26.317  36.280  1.00  0.00      LIG  
ATOM   4194 C7   LIG     1      13.906 -28.521  32.572  1.00  0.00      LIG  
ATOM   4195 C8   LIG     1      14.965 -26.618  35.894  1.00  0.00      LIG  
ATOM   4196 C9   LIG     1      14.364 -26.778  34.501  1.00  0.00      LIG  
ATOM   4197 C10  LIG     1      14.743 -29.465  31.710  1.00  0.00      LIG  
ATOM   4198 C11  LIG     1      18.498 -25.397  39.069  1.00  0.00      LIG  
ATOM   4199 C12  LIG     1      18.262 -28.401  35.476  1.00  0.00      LIG  
ATOM   4200 C13  LIG     1      16.542 -29.834  33.309  1.00  0.00      LIG  
ATOM   4201 C14  LIG     1      18.724 -27.046  35.984  1.00  0.00      LIG  
ATOM   4202 C15  LIG     1      17.457 -24.900  36.775  1.00  0.00      LIG  
ATOM   4203 C16  LIG     1      13.582 -27.340  31.652  1.00  0.00      LIG  
ATOM   4204 C17  LIG     1      18.553 -24.582  37.782  1.00  0.00      LIG  
ATOM   4205 C18  LIG     1      13.988 -30.051  30.537  1.00  0.00      LIG  
ATOM   4206 C19  LIG     1      15.410 -30.507  32.561  1.00  0.00      LIG  
ATOM   4207 C20  LIG     1      13.553 -28.906  29.673  1.00  0.00      LIG  
ATOM   4208 O1   LIG     1      13.495 -29.035  28.460  1.00  0.00      LIG  
ATOM   4209 C21  LIG     1      16.928 -27.401  33.028  1.00  0.00      LIG  
ATOM   4210 C22  LIG     1      12.876 -27.757  30.365  1.00  0.00      LIG  
ATOM   4211 O2   LIG     1      12.967 -26.552  34.656  1.00  0.00      LIG  
ATOM   4212 C23  LIG     1      16.191 -29.433  36.312  1.00  0.00      LIG  
ATOM   4213 C24  LIG     1      20.266 -27.083  41.017  1.00  0.00      LIG  
ATOM   4214 C25  LIG     1      20.819 -24.926  42.209  1.00  0.00      LIG  
ATOM   4215 O3   LIG     1      17.186 -25.366  39.616  1.00  0.00      LIG  
ATOM   4216 C26  LIG     1      12.588 -29.191  32.995  1.00  0.00      LIG  
ATOM   4217 C27  LIG     1      17.626 -23.960  35.599  1.00  0.00      LIG  
ATOM   4218 H    LIG     1      19.166 -23.796  40.346  1.00  0.00      LIG  
ATOM   4219 H1   LIG     1      15.550 -28.889  31.253  1.00  0.00      LIG  
ATOM   4220 H2   LIG     1      14.236 -28.874  34.610  1.00  0.00      LIG  
ATOM   4221 H3   LIG     1      14.831 -25.584  36.225  1.00  0.00      LIG  
ATOM   4222 H4   LIG     1      14.405 -27.225  36.612  1.00  0.00      LIG  
ATOM   4223 H5   LIG     1      14.744 -25.990  33.845  1.00  0.00      LIG  
ATOM   4224 H6   LIG     1      18.737 -26.441  38.858  1.00  0.00      LIG  
ATOM   4225 H7   LIG     1      18.768 -28.661  34.543  1.00  0.00      LIG  
ATOM   4226 H8   LIG     1      18.563 -29.166  36.197  1.00  0.00      LIG  
ATOM   4227 H9   LIG     1      16.915 -30.533  34.057  1.00  0.00      LIG  
ATOM   4228 H10  LIG     1      17.372 -29.713  32.607  1.00  0.00      LIG  
ATOM   4229 H11  LIG     1      19.351 -27.170  36.870  1.00  0.00      LIG  
ATOM   4230 H12  LIG     1      19.299 -26.521  35.216  1.00  0.00      LIG  
ATOM   4231 H13  LIG     1      16.495 -24.679  37.244  1.00  0.00      LIG  
ATOM   4232 H14  LIG     1      14.508 -26.823  31.392  1.00  0.00      LIG  
ATOM   4233 H15  LIG     1      12.943 -26.612  32.156  1.00  0.00      LIG  
ATOM   4234 H16  LIG     1      19.540 -24.689  37.321  1.00  0.00      LIG  
ATOM   4235 H17  LIG     1      18.460 -23.522  38.032  1.00  0.00      LIG  
ATOM   4236 H18  LIG     1      13.124 -30.651  30.830  1.00  0.00      LIG  
ATOM   4237 H19  LIG     1      14.660 -30.680  29.948  1.00  0.00      LIG  
ATOM   4238 H20  LIG     1      15.817 -31.305  31.935  1.00  0.00      LIG  
ATOM   4239 H21  LIG     1      14.706 -30.967  33.258  1.00  0.00      LIG  
ATOM   4240 H22  LIG     1      17.981 -27.657  32.890  1.00  0.00      LIG  
ATOM   4241 H23  LIG     1      16.890 -26.395  33.448  1.00  0.00      LIG  
ATOM   4242 H24  LIG     1      16.504 -27.328  32.028  1.00  0.00      LIG  
ATOM   4243 H25  LIG     1      12.857 -26.910  29.674  1.00  0.00      LIG  
ATOM   4244 H26  LIG     1      11.842 -28.049  30.566  1.00  0.00      LIG  
ATOM   4245 H27  LIG     1      12.872 -25.723  35.155  1.00  0.00      LIG  
ATOM   4246 H28  LIG     1      16.534 -29.250  37.336  1.00  0.00      LIG  
ATOM   4247 H29  LIG     1      16.545 -30.430  36.042  1.00  0.00      LIG  
ATOM   4248 H30  LIG     1      15.100 -29.462  36.343  1.00  0.00      LIG  
ATOM   4249 H31  LIG     1      20.131 -27.521  40.025  1.00  0.00      LIG  
ATOM   4250 H32  LIG     1      19.452 -27.424  41.661  1.00  0.00      LIG  
ATOM   4251 H33  LIG     1      21.205 -27.467  41.424  1.00  0.00      LIG  
ATOM   4252 H34  LIG     1      20.806 -23.836  42.111  1.00  0.00      LIG  
ATOM   4253 H35  LIG     1      21.848 -25.239  42.405  1.00  0.00      LIG  
ATOM   4254 H36  LIG     1      20.204 -25.199  43.070  1.00  0.00      LIG  
ATOM   4255 H37  LIG     1      16.869 -24.448  39.558  1.00  0.00      LIG  
ATOM   4256 H38  LIG     1      11.969 -28.506  33.574  1.00  0.00      LIG  
ATOM   4257 H39  LIG     1      12.776 -30.068  33.620  1.00  0.00      LIG  
ATOM   4258 H40  LIG     1      11.970 -29.521  32.159  1.00  0.00      LIG  
ATOM   4259 H41  LIG     1      16.843 -24.112  34.850  1.00  0.00      LIG  
ATOM   4260 H42  LIG     1      18.597 -24.100  35.116  1.00  0.00      LIG  
ATOM   4261 H43  LIG     1      17.569 -22.924  35.943  1.00  0.00      LIG  
TER
REMARK  Energy: 256.514
REMARK  SimpleFitness: 256.514
REMARK  FullFitness: -634.9795
REMARK  InterFull: -23.6045
REMARK  IntraFull: 284.225
REMARK  solvFull: -1096.19
REMARK  surfFull: 200.59
REMARK  extraFull: 0.0
REMARK  deltaGcompsolvpol: -1096.19
REMARK  deltaGcompsolvnonpol: 200.59
REMARK  deltaGprotsolvpol: -1109.66
REMARK  deltaGprotsolvnonpol: 196.383
REMARK  deltaGligsolvpol: -9.00385
REMARK  deltaGligsolvnonpol: 14.5736
REMARK  deltaGvdw: -23.6045
REMARK  deltaGelec: 0.0
REMARK  deltaG: -5.828261
REMARK  Cluster: 1
REMARK  ClusterRank: 0
ATOM   4186 C    LIG     1       4.050   2.020  26.545  1.00  0.00      LIG  
ATOM   4187 C1   LIG     1       4.404   2.281  28.990  1.00  0.00      LIG  
ATOM   4188 C2   LIG     1       5.015   2.498  27.570  1.00  0.00      LIG  
ATOM   4189 O    LIG     1       4.617  -1.968  27.118  1.00  0.00      LIG  
ATOM   4190 C3   LIG     1       3.227  -1.818  26.740  1.00  0.00      LIG  
ATOM   4191 C4   LIG     1       3.707  -3.038  27.445  1.00  0.00      LIG  
ATOM   4192 C5   LIG     1       3.040   3.027  29.084  1.00  0.00      LIG  
ATOM   4193 C6   LIG     1       4.578   1.119  25.709  1.00  0.00      LIG  
ATOM   4194 C7   LIG     1       2.430   3.163  30.518  1.00  0.00      LIG  
ATOM   4195 C8   LIG     1       2.686   2.618  26.591  1.00  0.00      LIG  
ATOM   4196 C9   LIG     1       2.072   2.526  27.983  1.00  0.00      LIG  
ATOM   4197 C10  LIG     1       3.490   2.894  31.586  1.00  0.00      LIG  
ATOM   4198 C11  LIG     1       2.970  -1.777  25.268  1.00  0.00      LIG  
ATOM   4199 C12  LIG     1       6.273   1.675  27.278  1.00  0.00      LIG  
ATOM   4200 C13  LIG     1       5.404   2.747  30.066  1.00  0.00      LIG  
ATOM   4201 C14  LIG     1       6.012   0.891  26.006  1.00  0.00      LIG  
ATOM   4202 C15  LIG     1       3.993   0.433  24.507  1.00  0.00      LIG  
ATOM   4203 C16  LIG     1       1.287   2.200  30.846  1.00  0.00      LIG  
ATOM   4204 C17  LIG     1       2.714  -0.368  24.747  1.00  0.00      LIG  
ATOM   4205 C18  LIG     1       3.040   3.239  32.990  1.00  0.00      LIG  
ATOM   4206 C19  LIG     1       4.795   3.537  31.207  1.00  0.00      LIG  
ATOM   4207 C20  LIG     1       1.842   2.393  33.304  1.00  0.00      LIG  
ATOM   4208 O1   LIG     1       1.628   2.023  34.449  1.00  0.00      LIG  
ATOM   4209 C21  LIG     1       4.186   0.771  29.208  1.00  0.00      LIG  
ATOM   4210 C22  LIG     1       0.754   2.352  32.268  1.00  0.00      LIG  
ATOM   4211 O2   LIG     1       0.883   3.308  27.927  1.00  0.00      LIG  
ATOM   4212 C23  LIG     1       5.375   3.954  27.246  1.00  0.00      LIG  
ATOM   4213 C24  LIG     1       3.987  -4.308  26.719  1.00  0.00      LIG  
ATOM   4214 C25  LIG     1       3.439  -3.171  28.901  1.00  0.00      LIG  
ATOM   4215 O3   LIG     1       1.796  -2.530  25.011  1.00  0.00      LIG  
ATOM   4216 C26  LIG     1       1.899   4.601  30.622  1.00  0.00      LIG  
ATOM   4217 C27  LIG     1       3.735   1.451  23.410  1.00  0.00      LIG  
ATOM   4218 H    LIG     1       2.598  -1.133  27.293  1.00  0.00      LIG  
ATOM   4219 H1   LIG     1       3.683   1.820  31.622  1.00  0.00      LIG  
ATOM   4220 H2   LIG     1       3.251   4.062  28.812  1.00  0.00      LIG  
ATOM   4221 H3   LIG     1       2.012   2.162  25.863  1.00  0.00      LIG  
ATOM   4222 H4   LIG     1       2.750   3.668  26.290  1.00  0.00      LIG  
ATOM   4223 H5   LIG     1       1.769   1.494  28.180  1.00  0.00      LIG  
ATOM   4224 H6   LIG     1       3.782  -2.234  24.703  1.00  0.00      LIG  
ATOM   4225 H7   LIG     1       6.550   0.995  28.084  1.00  0.00      LIG  
ATOM   4226 H8   LIG     1       7.141   2.326  27.135  1.00  0.00      LIG  
ATOM   4227 H9   LIG     1       6.224   3.335  29.653  1.00  0.00      LIG  
ATOM   4228 H10  LIG     1       5.885   1.864  30.496  1.00  0.00      LIG  
ATOM   4229 H11  LIG     1       6.634   1.263  25.187  1.00  0.00      LIG  
ATOM   4230 H12  LIG     1       6.228  -0.170  26.152  1.00  0.00      LIG  
ATOM   4231 H13  LIG     1       4.747  -0.262  24.127  1.00  0.00      LIG  
ATOM   4232 H14  LIG     1       1.637   1.176  30.707  1.00  0.00      LIG  
ATOM   4233 H15  LIG     1       0.444   2.340  30.167  1.00  0.00      LIG  
ATOM   4234 H16  LIG     1       2.026   0.152  25.417  1.00  0.00      LIG  
ATOM   4235 H17  LIG     1       2.185  -0.444  23.791  1.00  0.00      LIG  
ATOM   4236 H18  LIG     1       2.796   4.296  33.118  1.00  0.00      LIG  
ATOM   4237 H19  LIG     1       3.830   2.980  33.700  1.00  0.00      LIG  
ATOM   4238 H20  LIG     1       5.482   3.529  32.057  1.00  0.00      LIG  
ATOM   4239 H21  LIG     1       4.654   4.580  30.916  1.00  0.00      LIG  
ATOM   4240 H22  LIG     1       5.131   0.232  29.291  1.00  0.00      LIG  
ATOM   4241 H23  LIG     1       3.618   0.306  28.404  1.00  0.00      LIG  
ATOM   4242 H24  LIG     1       3.637   0.557  30.122  1.00  0.00      LIG  
ATOM   4243 H25  LIG     1       0.101   1.507  32.499  1.00  0.00      LIG  
ATOM   4244 H26  LIG     1       0.167   3.269  32.364  1.00  0.00      LIG  
ATOM   4245 H27  LIG     1       0.392   3.012  27.142  1.00  0.00      LIG  
ATOM   4246 H28  LIG     1       5.726   4.044  26.213  1.00  0.00      LIG  
ATOM   4247 H29  LIG     1       6.185   4.318  27.881  1.00  0.00      LIG  
ATOM   4248 H30  LIG     1       4.532   4.639  27.356  1.00  0.00      LIG  
ATOM   4249 H31  LIG     1       4.401  -4.135  25.723  1.00  0.00      LIG  
ATOM   4250 H32  LIG     1       3.069  -4.891  26.615  1.00  0.00      LIG  
ATOM   4251 H33  LIG     1       4.710  -4.906  27.282  1.00  0.00      LIG  
ATOM   4252 H34  LIG     1       3.272  -2.197  29.370  1.00  0.00      LIG  
ATOM   4253 H35  LIG     1       4.287  -3.650  29.395  1.00  0.00      LIG  
ATOM   4254 H36  LIG     1       2.552  -3.787  29.065  1.00  0.00      LIG  
ATOM   4255 H37  LIG     1       1.966  -3.426  25.349  1.00  0.00      LIG  
ATOM   4256 H38  LIG     1       1.114   4.780  29.886  1.00  0.00      LIG  
ATOM   4257 H39  LIG     1       2.693   5.328  30.433  1.00  0.00      LIG  
ATOM   4258 H40  LIG     1       1.466   4.843  31.593  1.00  0.00      LIG  
ATOM   4259 H41  LIG     1       4.635   2.032  23.188  1.00  0.00      LIG  
ATOM   4260 H42  LIG     1       2.939   2.144  23.693  1.00  0.00      LIG  
ATOM   4261 H43  LIG     1       3.426   0.944  22.492  1.00  0.00      LIG  
TER
REMARK  Energy: 256.512
REMARK  SimpleFitness: 256.512
REMARK  FullFitness: -634.8285
REMARK  InterFull: -23.6495
REMARK  IntraFull: 284.319
REMARK  solvFull: -1096.0
REMARK  surfFull: 200.502
REMARK  extraFull: 0.0
REMARK  deltaGcompsolvpol: -1096.0
REMARK  deltaGcompsolvnonpol: 200.502
REMARK  deltaGprotsolvpol: -1109.66
REMARK  deltaGprotsolvnonpol: 196.383
REMARK  deltaGligsolvpol: -9.00352
REMARK  deltaGligsolvnonpol: 14.5774
REMARK  deltaGvdw: -23.6495
REMARK  deltaGelec: 0.0
REMARK  deltaG: -5.8295975
REMARK  Cluster: 1
REMARK  ClusterRank: 1
ATOM   4186 C    LIG     1       4.026   1.950  26.508  1.00  0.00      LIG  
ATOM   4187 C1   LIG     1       4.373   2.207  28.952  1.00  0.00      LIG  
ATOM   4188 C2   LIG     1       4.994   2.414  27.536  1.00  0.00      LIG  
ATOM   4189 O    LIG     1       4.572  -2.030  27.133  1.00  0.00      LIG  
ATOM   4190 C3   LIG     1       3.185  -1.895  26.742  1.00  0.00      LIG  
ATOM   4191 C4   LIG     1       3.671  -3.111  27.452  1.00  0.00      LIG  
ATOM   4192 C5   LIG     1       3.024   2.979  29.043  1.00  0.00      LIG  
ATOM   4193 C6   LIG     1       4.543   1.038  25.677  1.00  0.00      LIG  
ATOM   4194 C7   LIG     1       2.413   3.124  30.475  1.00  0.00      LIG  
ATOM   4195 C8   LIG     1       2.670   2.568  26.548  1.00  0.00      LIG  
ATOM   4196 C9   LIG     1       2.050   2.496  27.939  1.00  0.00      LIG  
ATOM   4197 C10  LIG     1       3.462   2.830  31.547  1.00  0.00      LIG  
ATOM   4198 C11  LIG     1       2.939  -1.857  25.268  1.00  0.00      LIG  
ATOM   4199 C12  LIG     1       6.241   1.572  27.250  1.00  0.00      LIG  
ATOM   4200 C13  LIG     1       5.379   2.649  30.033  1.00  0.00      LIG  
ATOM   4201 C14  LIG     1       5.974   0.792  25.977  1.00  0.00      LIG  
ATOM   4202 C15  LIG     1       3.948   0.350  24.482  1.00  0.00      LIG  
ATOM   4203 C16  LIG     1       1.249   2.184  30.798  1.00  0.00      LIG  
ATOM   4204 C17  LIG     1       2.673  -0.451  24.742  1.00  0.00      LIG  
ATOM   4205 C18  LIG     1       3.014   3.183  32.950  1.00  0.00      LIG  
ATOM   4206 C19  LIG     1       4.783   3.445  31.176  1.00  0.00      LIG  
ATOM   4207 C20  LIG     1       1.797   2.360  33.258  1.00  0.00      LIG  
ATOM   4208 O1   LIG     1       1.573   1.989  34.400  1.00  0.00      LIG  
ATOM   4209 C21  LIG     1       4.122   0.701  29.166  1.00  0.00      LIG  
ATOM   4210 C22  LIG     1       0.713   2.347  32.218  1.00  0.00      LIG  
ATOM   4211 O2   LIG     1       0.879   3.305  27.876  1.00  0.00      LIG  
ATOM   4212 C23  LIG     1       5.377   3.864  27.212  1.00  0.00      LIG  
ATOM   4213 C24  LIG     1       3.976  -4.377  26.730  1.00  0.00      LIG  
ATOM   4214 C25  LIG     1       3.394  -3.247  28.906  1.00  0.00      LIG  
ATOM   4215 O3   LIG     1       1.772  -2.619  25.005  1.00  0.00      LIG  
ATOM   4216 C26  LIG     1       1.911   4.573  30.581  1.00  0.00      LIG  
ATOM   4217 C27  LIG     1       3.675   1.364  23.385  1.00  0.00      LIG  
ATOM   4218 H    LIG     1       2.542  -1.220  27.289  1.00  0.00      LIG  
ATOM   4219 H1   LIG     1       3.632   1.753  31.582  1.00  0.00      LIG  
ATOM   4220 H2   LIG     1       3.256   4.010  28.773  1.00  0.00      LIG  
ATOM   4221 H3   LIG     1       1.991   2.113  25.823  1.00  0.00      LIG  
ATOM   4222 H4   LIG     1       2.749   3.614  26.238  1.00  0.00      LIG  
ATOM   4223 H5   LIG     1       1.722   1.473  28.139  1.00  0.00      LIG  
ATOM   4224 H6   LIG     1       3.758  -2.310  24.709  1.00  0.00      LIG  
ATOM   4225 H7   LIG     1       6.501   0.887  28.058  1.00  0.00      LIG  
ATOM   4226 H8   LIG     1       7.120   2.208  27.113  1.00  0.00      LIG  
ATOM   4227 H9   LIG     1       6.209   3.224  29.623  1.00  0.00      LIG  
ATOM   4228 H10  LIG     1       5.842   1.755  30.459  1.00  0.00      LIG  
ATOM   4229 H11  LIG     1       6.602   1.157  25.160  1.00  0.00      LIG  
ATOM   4230 H12  LIG     1       6.178  -0.271  26.123  1.00  0.00      LIG  
ATOM   4231 H13  LIG     1       4.699  -0.344  24.095  1.00  0.00      LIG  
ATOM   4232 H14  LIG     1       1.579   1.153  30.661  1.00  0.00      LIG  
ATOM   4233 H15  LIG     1       0.412   2.341  30.116  1.00  0.00      LIG  
ATOM   4234 H16  LIG     1       1.993   0.074  25.416  1.00  0.00      LIG  
ATOM   4235 H17  LIG     1       2.133  -0.532  23.793  1.00  0.00      LIG  
ATOM   4236 H18  LIG     1       2.791   4.244  33.080  1.00  0.00      LIG  
ATOM   4237 H19  LIG     1       3.795   2.906  33.663  1.00  0.00      LIG  
ATOM   4238 H20  LIG     1       5.466   3.416  32.028  1.00  0.00      LIG  
ATOM   4239 H21  LIG     1       4.666   4.494  30.892  1.00  0.00      LIG  
ATOM   4240 H22  LIG     1       5.054   0.139  29.240  1.00  0.00      LIG  
ATOM   4241 H23  LIG     1       3.538   0.254  28.365  1.00  0.00      LIG  
ATOM   4242 H24  LIG     1       3.574   0.495  30.082  1.00  0.00      LIG  
ATOM   4243 H25  LIG     1       0.039   1.517  32.445  1.00  0.00      LIG  
ATOM   4244 H26  LIG     1       0.147   3.277  32.313  1.00  0.00      LIG  
ATOM   4245 H27  LIG     1       0.384   3.017  27.091  1.00  0.00      LIG  
ATOM   4246 H28  LIG     1       5.742   3.947  26.183  1.00  0.00      LIG  
ATOM   4247 H29  LIG     1       6.184   4.220  27.856  1.00  0.00      LIG  
ATOM   4248 H30  LIG     1       4.542   4.561  27.309  1.00  0.00      LIG  
ATOM   4249 H31  LIG     1       4.405  -4.200  25.740  1.00  0.00      LIG  
ATOM   4250 H32  LIG     1       3.066  -4.970  26.611  1.00  0.00      LIG  
ATOM   4251 H33  LIG     1       4.695  -4.965  27.306  1.00  0.00      LIG  
ATOM   4252 H34  LIG     1       3.203  -2.277  29.373  1.00  0.00      LIG  
ATOM   4253 H35  LIG     1       4.247  -3.709  29.408  1.00  0.00      LIG  
ATOM   4254 H36  LIG     1       2.518  -3.882  29.064  1.00  0.00      LIG  
ATOM   4255 H37  LIG     1       1.946  -3.513  25.346  1.00  0.00      LIG  
ATOM   4256 H38  LIG     1       1.134   4.770  29.841  1.00  0.00      LIG  
ATOM   4257 H39  LIG     1       2.721   5.284  30.398  1.00  0.00      LIG  
ATOM   4258 H40  LIG     1       1.478   4.821  31.550  1.00  0.00      LIG  
ATOM   4259 H41  LIG     1       4.572   1.947  23.151  1.00  0.00      LIG  
ATOM   4260 H42  LIG     1       2.881   2.058  23.674  1.00  0.00      LIG  
ATOM   4261 H43  LIG     1       3.356   0.854  22.472  1.00  0.00      LIG  
TER
REMARK  Energy: 256.512
REMARK  SimpleFitness: 256.512
REMARK  FullFitness: -634.8285
REMARK  InterFull: -23.6495
REMARK  IntraFull: 284.319
REMARK  solvFull: -1096.0
REMARK  surfFull: 200.502
REMARK  extraFull: 0.0
REMARK  deltaGcompsolvpol: -1096.0
REMARK  deltaGcompsolvnonpol: 200.502
REMARK  deltaGprotsolvpol: -1109.66
REMARK  deltaGprotsolvnonpol: 196.383
REMARK  deltaGligsolvpol: -9.00352
REMARK  deltaGligsolvnonpol: 14.5774
REMARK  deltaGvdw: -23.6495
REMARK  deltaGelec: 0.0
REMARK  deltaG: -5.8295975
REMARK  Cluster: 1
REMARK  ClusterRank: 2
ATOM   4186 C    LIG     1       4.026   1.950  26.508  1.00  0.00      LIG  
ATOM   4187 C1   LIG     1       4.373   2.207  28.952  1.00  0.00      LIG  
ATOM   4188 C2   LIG     1       4.994   2.414  27.536  1.00  0.00      LIG  
ATOM   4189 O    LIG     1       4.572  -2.030  27.133  1.00  0.00      LIG  
ATOM   4190 C3   LIG     1       3.185  -1.895  26.742  1.00  0.00      LIG  
ATOM   4191 C4   LIG     1       3.671  -3.111  27.452  1.00  0.00      LIG  
ATOM   4192 C5   LIG     1       3.024   2.979  29.043  1.00  0.00      LIG  
ATOM   4193 C6   LIG     1       4.543   1.038  25.677  1.00  0.00      LIG  
ATOM   4194 C7   LIG     1       2.413   3.124  30.475  1.00  0.00      LIG  
ATOM   4195 C8   LIG     1       2.670   2.568  26.548  1.00  0.00      LIG  
ATOM   4196 C9   LIG     1       2.050   2.496  27.939  1.00  0.00      LIG  
ATOM   4197 C10  LIG     1       3.462   2.830  31.547  1.00  0.00      LIG  
ATOM   4198 C11  LIG     1       2.939  -1.857  25.268  1.00  0.00      LIG  
ATOM   4199 C12  LIG     1       6.241   1.572  27.250  1.00  0.00      LIG  
ATOM   4200 C13  LIG     1       5.379   2.649  30.033  1.00  0.00      LIG  
ATOM   4201 C14  LIG     1       5.974   0.792  25.977  1.00  0.00      LIG  
ATOM   4202 C15  LIG     1       3.948   0.350  24.482  1.00  0.00      LIG  
ATOM   4203 C16  LIG     1       1.249   2.184  30.798  1.00  0.00      LIG  
ATOM   4204 C17  LIG     1       2.673  -0.451  24.742  1.00  0.00      LIG  
ATOM   4205 C18  LIG     1       3.014   3.183  32.950  1.00  0.00      LIG  
ATOM   4206 C19  LIG     1       4.783   3.445  31.176  1.00  0.00      LIG  
ATOM   4207 C20  LIG     1       1.797   2.360  33.258  1.00  0.00      LIG  
ATOM   4208 O1   LIG     1       1.573   1.989  34.400  1.00  0.00      LIG  
ATOM   4209 C21  LIG     1       4.122   0.701  29.166  1.00  0.00      LIG  
ATOM   4210 C22  LIG     1       0.713   2.347  32.218  1.00  0.00      LIG  
ATOM   4211 O2   LIG     1       0.879   3.305  27.876  1.00  0.00      LIG  
ATOM   4212 C23  LIG     1       5.377   3.864  27.212  1.00  0.00      LIG  
ATOM   4213 C24  LIG     1       3.976  -4.377  26.730  1.00  0.00      LIG  
ATOM   4214 C25  LIG     1       3.394  -3.247  28.906  1.00  0.00      LIG  
ATOM   4215 O3   LIG     1       1.772  -2.619  25.005  1.00  0.00      LIG  
ATOM   4216 C26  LIG     1       1.911   4.573  30.581  1.00  0.00      LIG  
ATOM   4217 C27  LIG     1       3.675   1.364  23.385  1.00  0.00      LIG  
ATOM   4218 H    LIG     1       2.542  -1.220  27.289  1.00  0.00      LIG  
ATOM   4219 H1   LIG     1       3.632   1.753  31.582  1.00  0.00      LIG  
ATOM   4220 H2   LIG     1       3.256   4.010  28.773  1.00  0.00      LIG  
ATOM   4221 H3   LIG     1       1.991   2.113  25.823  1.00  0.00      LIG  
ATOM   4222 H4   LIG     1       2.749   3.614  26.238  1.00  0.00      LIG  
ATOM   4223 H5   LIG     1       1.722   1.473  28.139  1.00  0.00      LIG  
ATOM   4224 H6   LIG     1       3.758  -2.310  24.709  1.00  0.00      LIG  
ATOM   4225 H7   LIG     1       6.501   0.887  28.058  1.00  0.00      LIG  
ATOM   4226 H8   LIG     1       7.120   2.208  27.113  1.00  0.00      LIG  
ATOM   4227 H9   LIG     1       6.209   3.224  29.623  1.00  0.00      LIG  
ATOM   4228 H10  LIG     1       5.842   1.755  30.459  1.00  0.00      LIG  
ATOM   4229 H11  LIG     1       6.602   1.157  25.160  1.00  0.00      LIG  
ATOM   4230 H12  LIG     1       6.178  -0.271  26.123  1.00  0.00      LIG  
ATOM   4231 H13  LIG     1       4.699  -0.344  24.095  1.00  0.00      LIG  
ATOM   4232 H14  LIG     1       1.579   1.153  30.661  1.00  0.00      LIG  
ATOM   4233 H15  LIG     1       0.412   2.341  30.116  1.00  0.00      LIG  
ATOM   4234 H16  LIG     1       1.993   0.074  25.416  1.00  0.00      LIG  
ATOM   4235 H17  LIG     1       2.133  -0.532  23.793  1.00  0.00      LIG  
ATOM   4236 H18  LIG     1       2.791   4.244  33.080  1.00  0.00      LIG  
ATOM   4237 H19  LIG     1       3.795   2.906  33.663  1.00  0.00      LIG  
ATOM   4238 H20  LIG     1       5.466   3.416  32.028  1.00  0.00      LIG  
ATOM   4239 H21  LIG     1       4.666   4.494  30.892  1.00  0.00      LIG  
ATOM   4240 H22  LIG     1       5.054   0.139  29.240  1.00  0.00      LIG  
ATOM   4241 H23  LIG     1       3.538   0.254  28.365  1.00  0.00      LIG  
ATOM   4242 H24  LIG     1       3.574   0.495  30.082  1.00  0.00      LIG  
ATOM   4243 H25  LIG     1       0.039   1.517  32.445  1.00  0.00      LIG  
ATOM   4244 H26  LIG     1       0.147   3.277  32.313  1.00  0.00      LIG  
ATOM   4245 H27  LIG     1       0.384   3.017  27.091  1.00  0.00      LIG  
ATOM   4246 H28  LIG     1       5.742   3.947  26.183  1.00  0.00      LIG  
ATOM   4247 H29  LIG     1       6.184   4.220  27.856  1.00  0.00      LIG  
ATOM   4248 H30  LIG     1       4.542   4.561  27.309  1.00  0.00      LIG  
ATOM   4249 H31  LIG     1       4.405  -4.200  25.740  1.00  0.00      LIG  
ATOM   4250 H32  LIG     1       3.066  -4.970  26.611  1.00  0.00      LIG  
ATOM   4251 H33  LIG     1       4.695  -4.965  27.306  1.00  0.00      LIG  
ATOM   4252 H34  LIG     1       3.203  -2.277  29.373  1.00  0.00      LIG  
ATOM   4253 H35  LIG     1       4.247  -3.709  29.408  1.00  0.00      LIG  
ATOM   4254 H36  LIG     1       2.518  -3.882  29.064  1.00  0.00      LIG  
ATOM   4255 H37  LIG     1       1.946  -3.513  25.346  1.00  0.00      LIG  
ATOM   4256 H38  LIG     1       1.134   4.770  29.841  1.00  0.00      LIG  
ATOM   4257 H39  LIG     1       2.721   5.284  30.398  1.00  0.00      LIG  
ATOM   4258 H40  LIG     1       1.478   4.821  31.550  1.00  0.00      LIG  
ATOM   4259 H41  LIG     1       4.572   1.947  23.151  1.00  0.00      LIG  
ATOM   4260 H42  LIG     1       2.881   2.058  23.674  1.00  0.00      LIG  
ATOM   4261 H43  LIG     1       3.356   0.854  22.472  1.00  0.00      LIG  
TER
REMARK  Energy: 256.512
REMARK  SimpleFitness: 256.512
REMARK  FullFitness: -634.8285
REMARK  InterFull: -23.6495
REMARK  IntraFull: 284.319
REMARK  solvFull: -1096.0
REMARK  surfFull: 200.502
REMARK  extraFull: 0.0
REMARK  deltaGcompsolvpol: -1096.0
REMARK  deltaGcompsolvnonpol: 200.502
REMARK  deltaGprotsolvpol: -1109.66
REMARK  deltaGprotsolvnonpol: 196.383
REMARK  deltaGligsolvpol: -9.00352
REMARK  deltaGligsolvnonpol: 14.5774
REMARK  deltaGvdw: -23.6495
REMARK  deltaGelec: 0.0
REMARK  deltaG: -5.8295975
REMARK  Cluster: 1
REMARK  ClusterRank: 3
ATOM   4186 C    LIG     1       4.026   1.950  26.508  1.00  0.00      LIG  
ATOM   4187 C1   LIG     1       4.373   2.207  28.952  1.00  0.00      LIG  
ATOM   4188 C2   LIG     1       4.994   2.414  27.536  1.00  0.00      LIG  
ATOM   4189 O    LIG     1       4.572  -2.030  27.133  1.00  0.00      LIG  
ATOM   4190 C3   LIG     1       3.185  -1.895  26.742  1.00  0.00      LIG  
ATOM   4191 C4   LIG     1       3.671  -3.111  27.452  1.00  0.00      LIG  
ATOM   4192 C5   LIG     1       3.024   2.979  29.043  1.00  0.00      LIG  
ATOM   4193 C6   LIG     1       4.543   1.038  25.677  1.00  0.00      LIG  
ATOM   4194 C7   LIG     1       2.413   3.124  30.475  1.00  0.00      LIG  
ATOM   4195 C8   LIG     1       2.670   2.568  26.548  1.00  0.00      LIG  
ATOM   4196 C9   LIG     1       2.050   2.496  27.939  1.00  0.00      LIG  
ATOM   4197 C10  LIG     1       3.462   2.830  31.547  1.00  0.00      LIG  
ATOM   4198 C11  LIG     1       2.939  -1.857  25.268  1.00  0.00      LIG  
ATOM   4199 C12  LIG     1       6.241   1.572  27.250  1.00  0.00      LIG  
ATOM   4200 C13  LIG     1       5.379   2.649  30.033  1.00  0.00      LIG  
ATOM   4201 C14  LIG     1       5.974   0.792  25.977  1.00  0.00      LIG  
ATOM   4202 C15  LIG     1       3.948   0.350  24.482  1.00  0.00      LIG  
ATOM   4203 C16  LIG     1       1.249   2.184  30.798  1.00  0.00      LIG  
ATOM   4204 C17  LIG     1       2.673  -0.451  24.742  1.00  0.00      LIG  
ATOM   4205 C18  LIG     1       3.014   3.183  32.950  1.00  0.00      LIG  
ATOM   4206 C19  LIG     1       4.783   3.445  31.176  1.00  0.00      LIG  
ATOM   4207 C20  LIG     1       1.797   2.360  33.258  1.00  0.00      LIG  
ATOM   4208 O1   LIG     1       1.573   1.989  34.400  1.00  0.00      LIG  
ATOM   4209 C21  LIG     1       4.122   0.701  29.166  1.00  0.00      LIG  
ATOM   4210 C22  LIG     1       0.713   2.347  32.218  1.00  0.00      LIG  
ATOM   4211 O2   LIG     1       0.879   3.305  27.876  1.00  0.00      LIG  
ATOM   4212 C23  LIG     1       5.377   3.864  27.212  1.00  0.00      LIG  
ATOM   4213 C24  LIG     1       3.976  -4.377  26.730  1.00  0.00      LIG  
ATOM   4214 C25  LIG     1       3.394  -3.247  28.906  1.00  0.00      LIG  
ATOM   4215 O3   LIG     1       1.772  -2.619  25.005  1.00  0.00      LIG  
ATOM   4216 C26  LIG     1       1.911   4.573  30.581  1.00  0.00      LIG  
ATOM   4217 C27  LIG     1       3.675   1.364  23.385  1.00  0.00      LIG  
ATOM   4218 H    LIG     1       2.542  -1.220  27.289  1.00  0.00      LIG  
ATOM   4219 H1   LIG     1       3.632   1.753  31.582  1.00  0.00      LIG  
ATOM   4220 H2   LIG     1       3.256   4.010  28.773  1.00  0.00      LIG  
ATOM   4221 H3   LIG     1       1.991   2.113  25.823  1.00  0.00      LIG  
ATOM   4222 H4   LIG     1       2.749   3.614  26.238  1.00  0.00      LIG  
ATOM   4223 H5   LIG     1       1.722   1.473  28.139  1.00  0.00      LIG  
ATOM   4224 H6   LIG     1       3.758  -2.310  24.709  1.00  0.00      LIG  
ATOM   4225 H7   LIG     1       6.501   0.887  28.058  1.00  0.00      LIG  
ATOM   4226 H8   LIG     1       7.120   2.208  27.113  1.00  0.00      LIG  
ATOM   4227 H9   LIG     1       6.209   3.224  29.623  1.00  0.00      LIG  
ATOM   4228 H10  LIG     1       5.842   1.755  30.459  1.00  0.00      LIG  
ATOM   4229 H11  LIG     1       6.602   1.157  25.160  1.00  0.00      LIG  
ATOM   4230 H12  LIG     1       6.178  -0.271  26.123  1.00  0.00      LIG  
ATOM   4231 H13  LIG     1       4.699  -0.344  24.095  1.00  0.00      LIG  
ATOM   4232 H14  LIG     1       1.579   1.153  30.661  1.00  0.00      LIG  
ATOM   4233 H15  LIG     1       0.412   2.341  30.116  1.00  0.00      LIG  
ATOM   4234 H16  LIG     1       1.993   0.074  25.416  1.00  0.00      LIG  
ATOM   4235 H17  LIG     1       2.133  -0.532  23.793  1.00  0.00      LIG  
ATOM   4236 H18  LIG     1       2.791   4.244  33.080  1.00  0.00      LIG  
ATOM   4237 H19  LIG     1       3.795   2.906  33.663  1.00  0.00      LIG  
ATOM   4238 H20  LIG     1       5.466   3.416  32.028  1.00  0.00      LIG  
ATOM   4239 H21  LIG     1       4.666   4.494  30.892  1.00  0.00      LIG  
ATOM   4240 H22  LIG     1       5.054   0.139  29.240  1.00  0.00      LIG  
ATOM   4241 H23  LIG     1       3.538   0.254  28.365  1.00  0.00      LIG  
ATOM   4242 H24  LIG     1       3.574   0.495  30.082  1.00  0.00      LIG  
ATOM   4243 H25  LIG     1       0.039   1.517  32.445  1.00  0.00      LIG  
ATOM   4244 H26  LIG     1       0.147   3.277  32.313  1.00  0.00      LIG  
ATOM   4245 H27  LIG     1       0.384   3.017  27.091  1.00  0.00      LIG  
ATOM   4246 H28  LIG     1       5.742   3.947  26.183  1.00  0.00      LIG  
ATOM   4247 H29  LIG     1       6.184   4.220  27.856  1.00  0.00      LIG  
ATOM   4248 H30  LIG     1       4.542   4.561  27.309  1.00  0.00      LIG  
ATOM   4249 H31  LIG     1       4.405  -4.200  25.740  1.00  0.00      LIG  
ATOM   4250 H32  LIG     1       3.066  -4.970  26.611  1.00  0.00      LIG  
ATOM   4251 H33  LIG     1       4.695  -4.965  27.306  1.00  0.00      LIG  
ATOM   4252 H34  LIG     1       3.203  -2.277  29.373  1.00  0.00      LIG  
ATOM   4253 H35  LIG     1       4.247  -3.709  29.408  1.00  0.00      LIG  
ATOM   4254 H36  LIG     1       2.518  -3.882  29.064  1.00  0.00      LIG  
ATOM   4255 H37  LIG     1       1.946  -3.513  25.346  1.00  0.00      LIG  
ATOM   4256 H38  LIG     1       1.134   4.770  29.841  1.00  0.00      LIG  
ATOM   4257 H39  LIG     1       2.721   5.284  30.398  1.00  0.00      LIG  
ATOM   4258 H40  LIG     1       1.478   4.821  31.550  1.00  0.00      LIG  
ATOM   4259 H41  LIG     1       4.572   1.947  23.151  1.00  0.00      LIG  
ATOM   4260 H42  LIG     1       2.881   2.058  23.674  1.00  0.00      LIG  
ATOM   4261 H43  LIG     1       3.356   0.854  22.472  1.00  0.00      LIG  
TER
REMARK  Energy: 256.776
REMARK  SimpleFitness: 256.776
REMARK  FullFitness: -634.526
REMARK  InterFull: -23.29
REMARK  IntraFull: 284.31
REMARK  solvFull: -1096.0
REMARK  surfFull: 200.454
REMARK  extraFull: 0.0
REMARK  deltaGcompsolvpol: -1096.0
REMARK  deltaGcompsolvnonpol: 200.454
REMARK  deltaGprotsolvpol: -1109.66
REMARK  deltaGprotsolvnonpol: 196.383
REMARK  deltaGligsolvpol: -8.99334
REMARK  deltaGligsolvnonpol: 14.5921
REMARK  deltaGvdw: -23.29
REMARK  deltaGelec: 0.0
REMARK  deltaG: -5.802144
REMARK  Cluster: 1
REMARK  ClusterRank: 4
ATOM   4186 C    LIG     1       4.093   1.836  26.330  1.00  0.00      LIG  
ATOM   4187 C1   LIG     1       4.484   2.161  28.762  1.00  0.00      LIG  
ATOM   4188 C2   LIG     1       5.081   2.320  27.329  1.00  0.00      LIG  
ATOM   4189 O    LIG     1       4.590  -2.101  27.049  1.00  0.00      LIG  
ATOM   4190 C3   LIG     1       3.198  -1.944  26.683  1.00  0.00      LIG  
ATOM   4191 C4   LIG     1       3.668  -3.145  27.428  1.00  0.00      LIG  
ATOM   4192 C5   LIG     1       3.136   2.934  28.849  1.00  0.00      LIG  
ATOM   4193 C6   LIG     1       4.591   0.903  25.510  1.00  0.00      LIG  
ATOM   4194 C7   LIG     1       2.545   3.125  30.285  1.00  0.00      LIG  
ATOM   4195 C8   LIG     1       2.742   2.464  26.375  1.00  0.00      LIG  
ATOM   4196 C9   LIG     1       2.144   2.420  27.776  1.00  0.00      LIG  
ATOM   4197 C10  LIG     1       3.612   2.868  31.350  1.00  0.00      LIG  
ATOM   4198 C11  LIG     1       2.916  -1.961  25.216  1.00  0.00      LIG  
ATOM   4199 C12  LIG     1       6.316   1.459  27.044  1.00  0.00      LIG  
ATOM   4200 C13  LIG     1       5.506   2.640  29.812  1.00  0.00      LIG  
ATOM   4201 C14  LIG     1       6.025   0.655  25.792  1.00  0.00      LIG  
ATOM   4202 C15  LIG     1       3.971   0.192  24.340  1.00  0.00      LIG  
ATOM   4203 C16  LIG     1       1.390   2.192  30.656  1.00  0.00      LIG  
ATOM   4204 C17  LIG     1       2.682  -0.573  24.631  1.00  0.00      LIG  
ATOM   4205 C18  LIG     1       3.185   3.265  32.747  1.00  0.00      LIG  
ATOM   4206 C19  LIG     1       4.924   3.473  30.937  1.00  0.00      LIG  
ATOM   4207 C20  LIG     1       1.971   2.456  33.101  1.00  0.00      LIG  
ATOM   4208 O1   LIG     1       1.759   2.134  34.261  1.00  0.00      LIG  
ATOM   4209 C21  LIG     1       4.240   0.663  29.033  1.00  0.00      LIG  
ATOM   4210 C22  LIG     1       0.873   2.401  32.076  1.00  0.00      LIG  
ATOM   4211 O2   LIG     1       0.968   3.222  27.712  1.00  0.00      LIG  
ATOM   4212 C23  LIG     1       5.470   3.756  26.955  1.00  0.00      LIG  
ATOM   4213 C24  LIG     1       3.928  -4.443  26.748  1.00  0.00      LIG  
ATOM   4214 C25  LIG     1       3.415  -3.221  28.891  1.00  0.00      LIG  
ATOM   4215 O3   LIG     1       1.718  -2.690  25.016  1.00  0.00      LIG  
ATOM   4216 C26  LIG     1       2.042   4.575  30.351  1.00  0.00      LIG  
ATOM   4217 C27  LIG     1       3.711   1.179  23.216  1.00  0.00      LIG  
ATOM   4218 H    LIG     1       2.584  -1.232  27.216  1.00  0.00      LIG  
ATOM   4219 H1   LIG     1       3.784   1.792  31.418  1.00  0.00      LIG  
ATOM   4220 H2   LIG     1       3.364   3.956  28.544  1.00  0.00      LIG  
ATOM   4221 H3   LIG     1       2.049   2.004  25.668  1.00  0.00      LIG  
ATOM   4222 H4   LIG     1       2.824   3.504  26.047  1.00  0.00      LIG  
ATOM   4223 H5   LIG     1       1.826   1.400  28.006  1.00  0.00      LIG  
ATOM   4224 H6   LIG     1       3.701  -2.469  24.658  1.00  0.00      LIG  
ATOM   4225 H7   LIG     1       6.582   0.788  27.862  1.00  0.00      LIG  
ATOM   4226 H8   LIG     1       7.200   2.084  26.882  1.00  0.00      LIG  
ATOM   4227 H9   LIG     1       6.330   3.200  29.372  1.00  0.00      LIG  
ATOM   4228 H10  LIG     1       5.976   1.761  30.262  1.00  0.00      LIG  
ATOM   4229 H11  LIG     1       6.641   1.000  24.957  1.00  0.00      LIG  
ATOM   4230 H12  LIG     1       6.225  -0.406  25.956  1.00  0.00      LIG  
ATOM   4231 H13  LIG     1       4.703  -0.530  23.970  1.00  0.00      LIG  
ATOM   4232 H14  LIG     1       1.722   1.157  30.550  1.00  0.00      LIG  
ATOM   4233 H15  LIG     1       0.543   2.322  29.981  1.00  0.00      LIG  
ATOM   4234 H16  LIG     1       2.010  -0.009  25.281  1.00  0.00      LIG  
ATOM   4235 H17  LIG     1       2.140  -0.684  23.686  1.00  0.00      LIG  
ATOM   4236 H18  LIG     1       2.966   4.331  32.845  1.00  0.00      LIG  
ATOM   4237 H19  LIG     1       3.977   3.010  33.456  1.00  0.00      LIG  
ATOM   4238 H20  LIG     1       5.621   3.475  31.779  1.00  0.00      LIG  
ATOM   4239 H21  LIG     1       4.800   4.510  30.618  1.00  0.00      LIG  
ATOM   4240 H22  LIG     1       5.175   0.109  29.127  1.00  0.00      LIG  
ATOM   4241 H23  LIG     1       3.657   0.188  28.249  1.00  0.00      LIG  
ATOM   4242 H24  LIG     1       3.694   0.488  29.957  1.00  0.00      LIG  
ATOM   4243 H25  LIG     1       0.207   1.577  32.341  1.00  0.00      LIG  
ATOM   4244 H26  LIG     1       0.304   3.331  32.147  1.00  0.00      LIG  
ATOM   4245 H27  LIG     1       0.463   2.914  26.941  1.00  0.00      LIG  
ATOM   4246 H28  LIG     1       5.806   3.808  25.915  1.00  0.00      LIG  
ATOM   4247 H29  LIG     1       6.299   4.119  27.566  1.00  0.00      LIG  
ATOM   4248 H30  LIG     1       4.645   4.464  27.059  1.00  0.00      LIG  
ATOM   4249 H31  LIG     1       4.358  -4.314  25.752  1.00  0.00      LIG  
ATOM   4250 H32  LIG     1       2.998  -5.010  26.654  1.00  0.00      LIG  
ATOM   4251 H33  LIG     1       4.632  -5.033  27.341  1.00  0.00      LIG  
ATOM   4252 H34  LIG     1       3.253  -2.231  29.327  1.00  0.00      LIG  
ATOM   4253 H35  LIG     1       4.267  -3.684  29.395  1.00  0.00      LIG  
ATOM   4254 H36  LIG     1       2.529  -3.830  29.087  1.00  0.00      LIG  
ATOM   4255 H37  LIG     1       1.866  -3.570  25.403  1.00  0.00      LIG  
ATOM   4256 H38  LIG     1       1.252   4.747  29.619  1.00  0.00      LIG  
ATOM   4257 H39  LIG     1       2.847   5.281  30.131  1.00  0.00      LIG  
ATOM   4258 H40  LIG     1       1.624   4.855  31.319  1.00  0.00      LIG  
ATOM   4259 H41  LIG     1       4.618   1.733  22.956  1.00  0.00      LIG  
ATOM   4260 H42  LIG     1       2.936   1.898  23.493  1.00  0.00      LIG  
ATOM   4261 H43  LIG     1       3.370   0.649  22.322  1.00  0.00      LIG  
TER
REMARK  Energy: 256.776
REMARK  SimpleFitness: 256.776
REMARK  FullFitness: -634.526
REMARK  InterFull: -23.29
REMARK  IntraFull: 284.31
REMARK  solvFull: -1096.0
REMARK  surfFull: 200.454
REMARK  extraFull: 0.0
REMARK  deltaGcompsolvpol: -1096.0
REMARK  deltaGcompsolvnonpol: 200.454
REMARK  deltaGprotsolvpol: -1109.66
REMARK  deltaGprotsolvnonpol: 196.383
REMARK  deltaGligsolvpol: -8.99334
REMARK  deltaGligsolvnonpol: 14.5921
REMARK  deltaGvdw: -23.29
REMARK  deltaGelec: 0.0
REMARK  deltaG: -5.802144
REMARK  Cluster: 1
REMARK  ClusterRank: 5
ATOM   4186 C    LIG     1       4.093   1.836  26.330  1.00  0.00      LIG  
ATOM   4187 C1   LIG     1       4.484   2.161  28.762  1.00  0.00      LIG  
ATOM   4188 C2   LIG     1       5.081   2.320  27.329  1.00  0.00      LIG  
ATOM   4189 O    LIG     1       4.590  -2.101  27.049  1.00  0.00      LIG  
ATOM   4190 C3   LIG     1       3.198  -1.944  26.683  1.00  0.00      LIG  
ATOM   4191 C4   LIG     1       3.668  -3.145  27.428  1.00  0.00      LIG  
ATOM   4192 C5   LIG     1       3.136   2.934  28.849  1.00  0.00      LIG  
ATOM   4193 C6   LIG     1       4.591   0.903  25.510  1.00  0.00      LIG  
ATOM   4194 C7   LIG     1       2.545   3.125  30.285  1.00  0.00      LIG  
ATOM   4195 C8   LIG     1       2.742   2.464  26.375  1.00  0.00      LIG  
ATOM   4196 C9   LIG     1       2.144   2.420  27.776  1.00  0.00      LIG  
ATOM   4197 C10  LIG     1       3.612   2.868  31.350  1.00  0.00      LIG  
ATOM   4198 C11  LIG     1       2.916  -1.961  25.216  1.00  0.00      LIG  
ATOM   4199 C12  LIG     1       6.316   1.459  27.044  1.00  0.00      LIG  
ATOM   4200 C13  LIG     1       5.506   2.640  29.812  1.00  0.00      LIG  
ATOM   4201 C14  LIG     1       6.025   0.655  25.792  1.00  0.00      LIG  
ATOM   4202 C15  LIG     1       3.971   0.192  24.340  1.00  0.00      LIG  
ATOM   4203 C16  LIG     1       1.390   2.192  30.656  1.00  0.00      LIG  
ATOM   4204 C17  LIG     1       2.682  -0.573  24.631  1.00  0.00      LIG  
ATOM   4205 C18  LIG     1       3.185   3.265  32.747  1.00  0.00      LIG  
ATOM   4206 C19  LIG     1       4.924   3.473  30.937  1.00  0.00      LIG  
ATOM   4207 C20  LIG     1       1.971   2.456  33.101  1.00  0.00      LIG  
ATOM   4208 O1   LIG     1       1.759   2.134  34.261  1.00  0.00      LIG  
ATOM   4209 C21  LIG     1       4.240   0.663  29.033  1.00  0.00      LIG  
ATOM   4210 C22  LIG     1       0.873   2.401  32.076  1.00  0.00      LIG  
ATOM   4211 O2   LIG     1       0.968   3.222  27.712  1.00  0.00      LIG  
ATOM   4212 C23  LIG     1       5.470   3.756  26.955  1.00  0.00      LIG  
ATOM   4213 C24  LIG     1       3.928  -4.443  26.748  1.00  0.00      LIG  
ATOM   4214 C25  LIG     1       3.415  -3.221  28.891  1.00  0.00      LIG  
ATOM   4215 O3   LIG     1       1.718  -2.690  25.016  1.00  0.00      LIG  
ATOM   4216 C26  LIG     1       2.042   4.575  30.351  1.00  0.00      LIG  
ATOM   4217 C27  LIG     1       3.711   1.179  23.216  1.00  0.00      LIG  
ATOM   4218 H    LIG     1       2.584  -1.232  27.216  1.00  0.00      LIG  
ATOM   4219 H1   LIG     1       3.784   1.792  31.418  1.00  0.00      LIG  
ATOM   4220 H2   LIG     1       3.364   3.956  28.544  1.00  0.00      LIG  
ATOM   4221 H3   LIG     1       2.049   2.004  25.668  1.00  0.00      LIG  
ATOM   4222 H4   LIG     1       2.824   3.504  26.047  1.00  0.00      LIG  
ATOM   4223 H5   LIG     1       1.826   1.400  28.006  1.00  0.00      LIG  
ATOM   4224 H6   LIG     1       3.701  -2.469  24.658  1.00  0.00      LIG  
ATOM   4225 H7   LIG     1       6.582   0.788  27.862  1.00  0.00      LIG  
ATOM   4226 H8   LIG     1       7.200   2.084  26.882  1.00  0.00      LIG  
ATOM   4227 H9   LIG     1       6.330   3.200  29.372  1.00  0.00      LIG  
ATOM   4228 H10  LIG     1       5.976   1.761  30.262  1.00  0.00      LIG  
ATOM   4229 H11  LIG     1       6.641   1.000  24.957  1.00  0.00      LIG  
ATOM   4230 H12  LIG     1       6.225  -0.406  25.956  1.00  0.00      LIG  
ATOM   4231 H13  LIG     1       4.703  -0.530  23.970  1.00  0.00      LIG  
ATOM   4232 H14  LIG     1       1.722   1.157  30.550  1.00  0.00      LIG  
ATOM   4233 H15  LIG     1       0.543   2.322  29.981  1.00  0.00      LIG  
ATOM   4234 H16  LIG     1       2.010  -0.009  25.281  1.00  0.00      LIG  
ATOM   4235 H17  LIG     1       2.140  -0.684  23.686  1.00  0.00      LIG  
ATOM   4236 H18  LIG     1       2.966   4.331  32.845  1.00  0.00      LIG  
ATOM   4237 H19  LIG     1       3.977   3.010  33.456  1.00  0.00      LIG  
ATOM   4238 H20  LIG     1       5.621   3.475  31.779  1.00  0.00      LIG  
ATOM   4239 H21  LIG     1       4.800   4.510  30.618  1.00  0.00      LIG  
ATOM   4240 H22  LIG     1       5.175   0.109  29.127  1.00  0.00      LIG  
ATOM   4241 H23  LIG     1       3.657   0.188  28.249  1.00  0.00      LIG  
ATOM   4242 H24  LIG     1       3.694   0.488  29.957  1.00  0.00      LIG  
ATOM   4243 H25  LIG     1       0.207   1.577  32.341  1.00  0.00      LIG  
ATOM   4244 H26  LIG     1       0.304   3.331  32.147  1.00  0.00      LIG  
ATOM   4245 H27  LIG     1       0.463   2.914  26.941  1.00  0.00      LIG  
ATOM   4246 H28  LIG     1       5.806   3.808  25.915  1.00  0.00      LIG  
ATOM   4247 H29  LIG     1       6.299   4.119  27.566  1.00  0.00      LIG  
ATOM   4248 H30  LIG     1       4.645   4.464  27.059  1.00  0.00      LIG  
ATOM   4249 H31  LIG     1       4.358  -4.314  25.752  1.00  0.00      LIG  
ATOM   4250 H32  LIG     1       2.998  -5.010  26.654  1.00  0.00      LIG  
ATOM   4251 H33  LIG     1       4.632  -5.033  27.341  1.00  0.00      LIG  
ATOM   4252 H34  LIG     1       3.253  -2.231  29.327  1.00  0.00      LIG  
ATOM   4253 H35  LIG     1       4.267  -3.684  29.395  1.00  0.00      LIG  
ATOM   4254 H36  LIG     1       2.529  -3.830  29.087  1.00  0.00      LIG  
ATOM   4255 H37  LIG     1       1.866  -3.570  25.403  1.00  0.00      LIG  
ATOM   4256 H38  LIG     1       1.252   4.747  29.619  1.00  0.00      LIG  
ATOM   4257 H39  LIG     1       2.847   5.281  30.131  1.00  0.00      LIG  
ATOM   4258 H40  LIG     1       1.624   4.855  31.319  1.00  0.00      LIG  
ATOM   4259 H41  LIG     1       4.618   1.733  22.956  1.00  0.00      LIG  
ATOM   4260 H42  LIG     1       2.936   1.898  23.493  1.00  0.00      LIG  
ATOM   4261 H43  LIG     1       3.370   0.649  22.322  1.00  0.00      LIG  
TER
REMARK  Energy: 256.776
REMARK  SimpleFitness: 256.776
REMARK  FullFitness: -634.526
REMARK  InterFull: -23.29
REMARK  IntraFull: 284.31
REMARK  solvFull: -1096.0
REMARK  surfFull: 200.454
REMARK  extraFull: 0.0
REMARK  deltaGcompsolvpol: -1096.0
REMARK  deltaGcompsolvnonpol: 200.454
REMARK  deltaGprotsolvpol: -1109.66
REMARK  deltaGprotsolvnonpol: 196.383
REMARK  deltaGligsolvpol: -8.99334
REMARK  deltaGligsolvnonpol: 14.5921
REMARK  deltaGvdw: -23.29
REMARK  deltaGelec: 0.0
REMARK  deltaG: -5.802144
REMARK  Cluster: 1
REMARK  ClusterRank: 6
ATOM   4186 C    LIG     1       4.093   1.836  26.330  1.00  0.00      LIG  
ATOM   4187 C1   LIG     1       4.484   2.161  28.762  1.00  0.00      LIG  
ATOM   4188 C2   LIG     1       5.081   2.320  27.329  1.00  0.00      LIG  
ATOM   4189 O    LIG     1       4.590  -2.101  27.049  1.00  0.00      LIG  
ATOM   4190 C3   LIG     1       3.198  -1.944  26.683  1.00  0.00      LIG  
ATOM   4191 C4   LIG     1       3.668  -3.145  27.428  1.00  0.00      LIG  
ATOM   4192 C5   LIG     1       3.136   2.934  28.849  1.00  0.00      LIG  
ATOM   4193 C6   LIG     1       4.591   0.903  25.510  1.00  0.00      LIG  
ATOM   4194 C7   LIG     1       2.545   3.125  30.285  1.00  0.00      LIG  
ATOM   4195 C8   LIG     1       2.742   2.464  26.375  1.00  0.00      LIG  
ATOM   4196 C9   LIG     1       2.144   2.420  27.776  1.00  0.00      LIG  
ATOM   4197 C10  LIG     1       3.612   2.868  31.350  1.00  0.00      LIG  
ATOM   4198 C11  LIG     1       2.916  -1.961  25.216  1.00  0.00      LIG  
ATOM   4199 C12  LIG     1       6.316   1.459  27.044  1.00  0.00      LIG  
ATOM   4200 C13  LIG     1       5.506   2.640  29.812  1.00  0.00      LIG  
ATOM   4201 C14  LIG     1       6.025   0.655  25.792  1.00  0.00      LIG  
ATOM   4202 C15  LIG     1       3.971   0.192  24.340  1.00  0.00      LIG  
ATOM   4203 C16  LIG     1       1.390   2.192  30.656  1.00  0.00      LIG  
ATOM   4204 C17  LIG     1       2.682  -0.573  24.631  1.00  0.00      LIG  
ATOM   4205 C18  LIG     1       3.185   3.265  32.747  1.00  0.00      LIG  
ATOM   4206 C19  LIG     1       4.924   3.473  30.937  1.00  0.00      LIG  
ATOM   4207 C20  LIG     1       1.971   2.456  33.101  1.00  0.00      LIG  
ATOM   4208 O1   LIG     1       1.759   2.134  34.261  1.00  0.00      LIG  
ATOM   4209 C21  LIG     1       4.240   0.663  29.033  1.00  0.00      LIG  
ATOM   4210 C22  LIG     1       0.873   2.401  32.076  1.00  0.00      LIG  
ATOM   4211 O2   LIG     1       0.968   3.222  27.712  1.00  0.00      LIG  
ATOM   4212 C23  LIG     1       5.470   3.756  26.955  1.00  0.00      LIG  
ATOM   4213 C24  LIG     1       3.928  -4.443  26.748  1.00  0.00      LIG  
ATOM   4214 C25  LIG     1       3.415  -3.221  28.891  1.00  0.00      LIG  
ATOM   4215 O3   LIG     1       1.718  -2.690  25.016  1.00  0.00      LIG  
ATOM   4216 C26  LIG     1       2.042   4.575  30.351  1.00  0.00      LIG  
ATOM   4217 C27  LIG     1       3.711   1.179  23.216  1.00  0.00      LIG  
ATOM   4218 H    LIG     1       2.584  -1.232  27.216  1.00  0.00      LIG  
ATOM   4219 H1   LIG     1       3.784   1.792  31.418  1.00  0.00      LIG  
ATOM   4220 H2   LIG     1       3.364   3.956  28.544  1.00  0.00      LIG  
ATOM   4221 H3   LIG     1       2.049   2.004  25.668  1.00  0.00      LIG  
ATOM   4222 H4   LIG     1       2.824   3.504  26.047  1.00  0.00      LIG  
ATOM   4223 H5   LIG     1       1.826   1.400  28.006  1.00  0.00      LIG  
ATOM   4224 H6   LIG     1       3.701  -2.469  24.658  1.00  0.00      LIG  
ATOM   4225 H7   LIG     1       6.582   0.788  27.862  1.00  0.00      LIG  
ATOM   4226 H8   LIG     1       7.200   2.084  26.882  1.00  0.00      LIG  
ATOM   4227 H9   LIG     1       6.330   3.200  29.372  1.00  0.00      LIG  
ATOM   4228 H10  LIG     1       5.976   1.761  30.262  1.00  0.00      LIG  
ATOM   4229 H11  LIG     1       6.641   1.000  24.957  1.00  0.00      LIG  
ATOM   4230 H12  LIG     1       6.225  -0.406  25.956  1.00  0.00      LIG  
ATOM   4231 H13  LIG     1       4.703  -0.530  23.970  1.00  0.00      LIG  
ATOM   4232 H14  LIG     1       1.722   1.157  30.550  1.00  0.00      LIG  
ATOM   4233 H15  LIG     1       0.543   2.322  29.981  1.00  0.00      LIG  
ATOM   4234 H16  LIG     1       2.010  -0.009  25.281  1.00  0.00      LIG  
ATOM   4235 H17  LIG     1       2.140  -0.684  23.686  1.00  0.00      LIG  
ATOM   4236 H18  LIG     1       2.966   4.331  32.845  1.00  0.00      LIG  
ATOM   4237 H19  LIG     1       3.977   3.010  33.456  1.00  0.00      LIG  
ATOM   4238 H20  LIG     1       5.621   3.475  31.779  1.00  0.00      LIG  
ATOM   4239 H21  LIG     1       4.800   4.510  30.618  1.00  0.00      LIG  
ATOM   4240 H22  LIG     1       5.175   0.109  29.127  1.00  0.00      LIG  
ATOM   4241 H23  LIG     1       3.657   0.188  28.249  1.00  0.00      LIG  
ATOM   4242 H24  LIG     1       3.694   0.488  29.957  1.00  0.00      LIG  
ATOM   4243 H25  LIG     1       0.207   1.577  32.341  1.00  0.00      LIG  
ATOM   4244 H26  LIG     1       0.304   3.331  32.147  1.00  0.00      LIG  
ATOM   4245 H27  LIG     1       0.463   2.914  26.941  1.00  0.00      LIG  
ATOM   4246 H28  LIG     1       5.806   3.808  25.915  1.00  0.00      LIG  
ATOM   4247 H29  LIG     1       6.299   4.119  27.566  1.00  0.00      LIG  
ATOM   4248 H30  LIG     1       4.645   4.464  27.059  1.00  0.00      LIG  
ATOM   4249 H31  LIG     1       4.358  -4.314  25.752  1.00  0.00      LIG  
ATOM   4250 H32  LIG     1       2.998  -5.010  26.654  1.00  0.00      LIG  
ATOM   4251 H33  LIG     1       4.632  -5.033  27.341  1.00  0.00      LIG  
ATOM   4252 H34  LIG     1       3.253  -2.231  29.327  1.00  0.00      LIG  
ATOM   4253 H35  LIG     1       4.267  -3.684  29.395  1.00  0.00      LIG  
ATOM   4254 H36  LIG     1       2.529  -3.830  29.087  1.00  0.00      LIG  
ATOM   4255 H37  LIG     1       1.866  -3.570  25.403  1.00  0.00      LIG  
ATOM   4256 H38  LIG     1       1.252   4.747  29.619  1.00  0.00      LIG  
ATOM   4257 H39  LIG     1       2.847   5.281  30.131  1.00  0.00      LIG  
ATOM   4258 H40  LIG     1       1.624   4.855  31.319  1.00  0.00      LIG  
ATOM   4259 H41  LIG     1       4.618   1.733  22.956  1.00  0.00      LIG  
ATOM   4260 H42  LIG     1       2.936   1.898  23.493  1.00  0.00      LIG  
ATOM   4261 H43  LIG     1       3.370   0.649  22.322  1.00  0.00      LIG  
TER
REMARK  Energy: 256.776
REMARK  SimpleFitness: 256.776
REMARK  FullFitness: -634.526
REMARK  InterFull: -23.29
REMARK  IntraFull: 284.31
REMARK  solvFull: -1096.0
REMARK  surfFull: 200.454
REMARK  extraFull: 0.0
REMARK  deltaGcompsolvpol: -1096.0
REMARK  deltaGcompsolvnonpol: 200.454
REMARK  deltaGprotsolvpol: -1109.66
REMARK  deltaGprotsolvnonpol: 196.383
REMARK  deltaGligsolvpol: -8.99334
REMARK  deltaGligsolvnonpol: 14.5921
REMARK  deltaGvdw: -23.29
REMARK  deltaGelec: 0.0
REMARK  deltaG: -5.802144
REMARK  Cluster: 1
REMARK  ClusterRank: 7
ATOM   4186 C    LIG     1       4.093   1.836  26.330  1.00  0.00      LIG  
ATOM   4187 C1   LIG     1       4.484   2.161  28.762  1.00  0.00      LIG  
ATOM   4188 C2   LIG     1       5.081   2.320  27.329  1.00  0.00      LIG  
ATOM   4189 O    LIG     1       4.590  -2.101  27.049  1.00  0.00      LIG  
ATOM   4190 C3   LIG     1       3.198  -1.944  26.683  1.00  0.00      LIG  
ATOM   4191 C4   LIG     1       3.668  -3.145  27.428  1.00  0.00      LIG  
ATOM   4192 C5   LIG     1       3.136   2.934  28.849  1.00  0.00      LIG  
ATOM   4193 C6   LIG     1       4.591   0.903  25.510  1.00  0.00      LIG  
ATOM   4194 C7   LIG     1       2.545   3.125  30.285  1.00  0.00      LIG  
ATOM   4195 C8   LIG     1       2.742   2.464  26.375  1.00  0.00      LIG  
ATOM   4196 C9   LIG     1       2.144   2.420  27.776  1.00  0.00      LIG  
ATOM   4197 C10  LIG     1       3.612   2.868  31.350  1.00  0.00      LIG  
ATOM   4198 C11  LIG     1       2.916  -1.961  25.216  1.00  0.00      LIG  
ATOM   4199 C12  LIG     1       6.316   1.459  27.044  1.00  0.00      LIG  
ATOM   4200 C13  LIG     1       5.506   2.640  29.812  1.00  0.00      LIG  
ATOM   4201 C14  LIG     1       6.025   0.655  25.792  1.00  0.00      LIG  
ATOM   4202 C15  LIG     1       3.971   0.192  24.340  1.00  0.00      LIG  
ATOM   4203 C16  LIG     1       1.390   2.192  30.656  1.00  0.00      LIG  
ATOM   4204 C17  LIG     1       2.682  -0.573  24.631  1.00  0.00      LIG  
ATOM   4205 C18  LIG     1       3.185   3.265  32.747  1.00  0.00      LIG  
ATOM   4206 C19  LIG     1       4.924   3.473  30.937  1.00  0.00      LIG  
ATOM   4207 C20  LIG     1       1.971   2.456  33.101  1.00  0.00      LIG  
ATOM   4208 O1   LIG     1       1.759   2.134  34.261  1.00  0.00      LIG  
ATOM   4209 C21  LIG     1       4.240   0.663  29.033  1.00  0.00      LIG  
ATOM   4210 C22  LIG     1       0.873   2.401  32.076  1.00  0.00      LIG  
ATOM   4211 O2   LIG     1       0.968   3.222  27.712  1.00  0.00      LIG  
ATOM   4212 C23  LIG     1       5.470   3.756  26.955  1.00  0.00      LIG  
ATOM   4213 C24  LIG     1       3.928  -4.443  26.748  1.00  0.00      LIG  
ATOM   4214 C25  LIG     1       3.415  -3.221  28.891  1.00  0.00      LIG  
ATOM   4215 O3   LIG     1       1.718  -2.690  25.016  1.00  0.00      LIG  
ATOM   4216 C26  LIG     1       2.042   4.575  30.351  1.00  0.00      LIG  
ATOM   4217 C27  LIG     1       3.711   1.179  23.216  1.00  0.00      LIG  
ATOM   4218 H    LIG     1       2.584  -1.232  27.216  1.00  0.00      LIG  
ATOM   4219 H1   LIG     1       3.784   1.792  31.418  1.00  0.00      LIG  
ATOM   4220 H2   LIG     1       3.364   3.956  28.544  1.00  0.00      LIG  
ATOM   4221 H3   LIG     1       2.049   2.004  25.668  1.00  0.00      LIG  
ATOM   4222 H4   LIG     1       2.824   3.504  26.047  1.00  0.00      LIG  
ATOM   4223 H5   LIG     1       1.826   1.400  28.006  1.00  0.00      LIG  
ATOM   4224 H6   LIG     1       3.701  -2.469  24.658  1.00  0.00      LIG  
ATOM   4225 H7   LIG     1       6.582   0.788  27.862  1.00  0.00      LIG  
ATOM   4226 H8   LIG     1       7.200   2.084  26.882  1.00  0.00      LIG  
ATOM   4227 H9   LIG     1       6.330   3.200  29.372  1.00  0.00      LIG  
ATOM   4228 H10  LIG     1       5.976   1.761  30.262  1.00  0.00      LIG  
ATOM   4229 H11  LIG     1       6.641   1.000  24.957  1.00  0.00      LIG  
ATOM   4230 H12  LIG     1       6.225  -0.406  25.956  1.00  0.00      LIG  
ATOM   4231 H13  LIG     1       4.703  -0.530  23.970  1.00  0.00      LIG  
ATOM   4232 H14  LIG     1       1.722   1.157  30.550  1.00  0.00      LIG  
ATOM   4233 H15  LIG     1       0.543   2.322  29.981  1.00  0.00      LIG  
ATOM   4234 H16  LIG     1       2.010  -0.009  25.281  1.00  0.00      LIG  
ATOM   4235 H17  LIG     1       2.140  -0.684  23.686  1.00  0.00      LIG  
ATOM   4236 H18  LIG     1       2.966   4.331  32.845  1.00  0.00      LIG  
ATOM   4237 H19  LIG     1       3.977   3.010  33.456  1.00  0.00      LIG  
ATOM   4238 H20  LIG     1       5.621   3.475  31.779  1.00  0.00      LIG  
ATOM   4239 H21  LIG     1       4.800   4.510  30.618  1.00  0.00      LIG  
ATOM   4240 H22  LIG     1       5.175   0.109  29.127  1.00  0.00      LIG  
ATOM   4241 H23  LIG     1       3.657   0.188  28.249  1.00  0.00      LIG  
ATOM   4242 H24  LIG     1       3.694   0.488  29.957  1.00  0.00      LIG  
ATOM   4243 H25  LIG     1       0.207   1.577  32.341  1.00  0.00      LIG  
ATOM   4244 H26  LIG     1       0.304   3.331  32.147  1.00  0.00      LIG  
ATOM   4245 H27  LIG     1       0.463   2.914  26.941  1.00  0.00      LIG  
ATOM   4246 H28  LIG     1       5.806   3.808  25.915  1.00  0.00      LIG  
ATOM   4247 H29  LIG     1       6.299   4.119  27.566  1.00  0.00      LIG  
ATOM   4248 H30  LIG     1       4.645   4.464  27.059  1.00  0.00      LIG  
ATOM   4249 H31  LIG     1       4.358  -4.314  25.752  1.00  0.00      LIG  
ATOM   4250 H32  LIG     1       2.998  -5.010  26.654  1.00  0.00      LIG  
ATOM   4251 H33  LIG     1       4.632  -5.033  27.341  1.00  0.00      LIG  
ATOM   4252 H34  LIG     1       3.253  -2.231  29.327  1.00  0.00      LIG  
ATOM   4253 H35  LIG     1       4.267  -3.684  29.395  1.00  0.00      LIG  
ATOM   4254 H36  LIG     1       2.529  -3.830  29.087  1.00  0.00      LIG  
ATOM   4255 H37  LIG     1       1.866  -3.570  25.403  1.00  0.00      LIG  
ATOM   4256 H38  LIG     1       1.252   4.747  29.619  1.00  0.00      LIG  
ATOM   4257 H39  LIG     1       2.847   5.281  30.131  1.00  0.00      LIG  
ATOM   4258 H40  LIG     1       1.624   4.855  31.319  1.00  0.00      LIG  
ATOM   4259 H41  LIG     1       4.618   1.733  22.956  1.00  0.00      LIG  
ATOM   4260 H42  LIG     1       2.936   1.898  23.493  1.00  0.00      LIG  
ATOM   4261 H43  LIG     1       3.370   0.649  22.322  1.00  0.00      LIG  
TER
REMARK  Energy: 262.63
REMARK  SimpleFitness: 262.63
REMARK  FullFitness: -633.81177
REMARK  InterFull: -19.3537
REMARK  IntraFull: 289.405
REMARK  solvFull: -1103.55
REMARK  surfFull: 199.687
REMARK  extraFull: 0.0
REMARK  deltaGcompsolvpol: -1103.55
REMARK  deltaGcompsolvnonpol: 199.687
REMARK  deltaGprotsolvpol: -1109.66
REMARK  deltaGprotsolvnonpol: 196.383
REMARK  deltaGligsolvpol: -8.08519
REMARK  deltaGligsolvnonpol: 14.2629
REMARK  deltaGvdw: -19.3537
REMARK  deltaGelec: 0.0
REMARK  deltaG: -5.988827
REMARK  Cluster: 2
REMARK  ClusterRank: 0
ATOM   4186 C    LIG     1       4.293   2.187  27.627  1.00  0.00      LIG  
ATOM   4187 C1   LIG     1       2.170   2.388  28.960  1.00  0.00      LIG  
ATOM   4188 C2   LIG     1       3.713   2.600  28.936  1.00  0.00      LIG  
ATOM   4189 O    LIG     1       5.261  -2.790  28.572  1.00  0.00      LIG  
ATOM   4190 C3   LIG     1       4.571  -1.760  27.829  1.00  0.00      LIG  
ATOM   4191 C4   LIG     1       3.931  -3.075  28.086  1.00  0.00      LIG  
ATOM   4192 C5   LIG     1       1.540   3.203  27.797  1.00  0.00      LIG  
ATOM   4193 C6   LIG     1       5.411   1.459  27.780  1.00  0.00      LIG  
ATOM   4194 C7   LIG     1      -0.003   3.443  27.868  1.00  0.00      LIG  
ATOM   4195 C8   LIG     1       3.622   2.719  26.398  1.00  0.00      LIG  
ATOM   4196 C9   LIG     1       2.095   2.698  26.447  1.00  0.00      LIG  
ATOM   4197 C10  LIG     1      -0.532   3.164  29.272  1.00  0.00      LIG  
ATOM   4198 C11  LIG     1       5.223  -1.400  26.532  1.00  0.00      LIG  
ATOM   4199 C12  LIG     1       4.487   1.752  29.942  1.00  0.00      LIG  
ATOM   4200 C13  LIG     1       1.622   2.783  30.344  1.00  0.00      LIG  
ATOM   4201 C14  LIG     1       5.729   1.281  29.219  1.00  0.00      LIG  
ATOM   4202 C15  LIG     1       6.444   0.926  26.818  1.00  0.00      LIG  
ATOM   4203 C16  LIG     1      -0.869   2.559  26.967  1.00  0.00      LIG  
ATOM   4204 C17  LIG     1       6.517  -0.602  26.731  1.00  0.00      LIG  
ATOM   4205 C18  LIG     1      -1.950   3.648  29.489  1.00  0.00      LIG  
ATOM   4206 C19  LIG     1       0.418   3.696  30.308  1.00  0.00      LIG  
ATOM   4207 C20  LIG     1      -2.851   2.979  28.493  1.00  0.00      LIG  
ATOM   4208 O1   LIG     1      -4.040   2.852  28.741  1.00  0.00      LIG  
ATOM   4209 C21  LIG     1       1.844   0.893  28.771  1.00  0.00      LIG  
ATOM   4210 C22  LIG     1      -2.356   2.880  27.074  1.00  0.00      LIG  
ATOM   4211 O2   LIG     1       1.669   3.518  25.363  1.00  0.00      LIG  
ATOM   4212 C23  LIG     1       4.157   4.051  29.186  1.00  0.00      LIG  
ATOM   4213 C24  LIG     1       3.869  -4.141  27.045  1.00  0.00      LIG  
ATOM   4214 C25  LIG     1       2.910  -3.139  29.159  1.00  0.00      LIG  
ATOM   4215 O3   LIG     1       4.283  -0.709  25.722  1.00  0.00      LIG  
ATOM   4216 C26  LIG     1      -0.215   4.916  27.477  1.00  0.00      LIG  
ATOM   4217 C27  LIG     1       6.491   1.540  25.428  1.00  0.00      LIG  
ATOM   4218 H    LIG     1       4.194  -0.909  28.374  1.00  0.00      LIG  
ATOM   4219 H1   LIG     1      -0.571   2.080  29.413  1.00  0.00      LIG  
ATOM   4220 H2   LIG     1       1.935   4.214  27.889  1.00  0.00      LIG  
ATOM   4221 H3   LIG     1       3.929   2.172  25.507  1.00  0.00      LIG  
ATOM   4222 H4   LIG     1       3.964   3.747  26.247  1.00  0.00      LIG  
ATOM   4223 H5   LIG     1       1.737   1.687  26.238  1.00  0.00      LIG  
ATOM   4224 H6   LIG     1       5.496  -2.310  25.998  1.00  0.00      LIG  
ATOM   4225 H7   LIG     1       3.935   0.878  30.289  1.00  0.00      LIG  
ATOM   4226 H8   LIG     1       4.752   2.323  30.837  1.00  0.00      LIG  
ATOM   4227 H9   LIG     1       2.378   3.243  30.982  1.00  0.00      LIG  
ATOM   4228 H10  LIG     1       1.327   1.875  30.876  1.00  0.00      LIG  
ATOM   4229 H11  LIG     1       6.593   1.893  29.490  1.00  0.00      LIG  
ATOM   4230 H12  LIG     1       5.947   0.238  29.463  1.00  0.00      LIG  
ATOM   4231 H13  LIG     1       7.398   1.232  27.256  1.00  0.00      LIG  
ATOM   4232 H14  LIG     1      -0.714   1.511  27.236  1.00  0.00      LIG  
ATOM   4233 H15  LIG     1      -0.587   2.663  25.918  1.00  0.00      LIG  
ATOM   4234 H16  LIG     1       7.168  -0.831  25.883  1.00  0.00      LIG  
ATOM   4235 H17  LIG     1       7.040  -0.986  27.612  1.00  0.00      LIG  
ATOM   4236 H18  LIG     1      -2.045   4.733  29.402  1.00  0.00      LIG  
ATOM   4237 H19  LIG     1      -2.284   3.357  30.489  1.00  0.00      LIG  
ATOM   4238 H20  LIG     1      -0.059   3.701  31.291  1.00  0.00      LIG  
ATOM   4239 H21  LIG     1       0.719   4.723  30.087  1.00  0.00      LIG  
ATOM   4240 H22  LIG     1       2.108   0.312  29.655  1.00  0.00      LIG  
ATOM   4241 H23  LIG     1       2.367   0.442  27.927  1.00  0.00      LIG  
ATOM   4242 H24  LIG     1       0.778   0.731  28.608  1.00  0.00      LIG  
ATOM   4243 H25  LIG     1      -2.928   2.096  26.572  1.00  0.00      LIG  
ATOM   4244 H26  LIG     1      -2.582   3.827  26.577  1.00  0.00      LIG  
ATOM   4245 H27  LIG     1       2.154   3.215  24.577  1.00  0.00      LIG  
ATOM   4246 H28  LIG     1       5.248   4.133  29.182  1.00  0.00      LIG  
ATOM   4247 H29  LIG     1       3.825   4.414  30.160  1.00  0.00      LIG  
ATOM   4248 H30  LIG     1       3.790   4.747  28.429  1.00  0.00      LIG  
ATOM   4249 H31  LIG     1       4.814  -4.249  26.504  1.00  0.00      LIG  
ATOM   4250 H32  LIG     1       3.080  -3.915  26.323  1.00  0.00      LIG  
ATOM   4251 H33  LIG     1       3.644  -5.105  27.509  1.00  0.00      LIG  
ATOM   4252 H34  LIG     1       3.272  -2.661  30.071  1.00  0.00      LIG  
ATOM   4253 H35  LIG     1       2.658  -4.177  29.392  1.00  0.00      LIG  
ATOM   4254 H36  LIG     1       2.003  -2.617  28.849  1.00  0.00      LIG  
ATOM   4255 H37  LIG     1       4.146   0.153  26.151  1.00  0.00      LIG  
ATOM   4256 H38  LIG     1       0.123   5.098  26.456  1.00  0.00      LIG  
ATOM   4257 H39  LIG     1       0.355   5.580  28.132  1.00  0.00      LIG  
ATOM   4258 H40  LIG     1      -1.253   5.246  27.517  1.00  0.00      LIG  
ATOM   4259 H41  LIG     1       6.476   2.632  25.482  1.00  0.00      LIG  
ATOM   4260 H42  LIG     1       5.654   1.211  24.811  1.00  0.00      LIG  
ATOM   4261 H43  LIG     1       7.411   1.240  24.919  1.00  0.00      LIG  
TER
REMARK  Energy: 262.63
REMARK  SimpleFitness: 262.63
REMARK  FullFitness: -633.81177
REMARK  InterFull: -19.3537
REMARK  IntraFull: 289.405
REMARK  solvFull: -1103.55
REMARK  surfFull: 199.687
REMARK  extraFull: 0.0
REMARK  deltaGcompsolvpol: -1103.55
REMARK  deltaGcompsolvnonpol: 199.687
REMARK  deltaGprotsolvpol: -1109.66
REMARK  deltaGprotsolvnonpol: 196.383
REMARK  deltaGligsolvpol: -8.08519
REMARK  deltaGligsolvnonpol: 14.2629
REMARK  deltaGvdw: -19.3537
REMARK  deltaGelec: 0.0
REMARK  deltaG: -5.988827
REMARK  Cluster: 2
REMARK  ClusterRank: 1
ATOM   4186 C    LIG     1       4.293   2.187  27.627  1.00  0.00      LIG  
ATOM   4187 C1   LIG     1       2.170   2.388  28.960  1.00  0.00      LIG  
ATOM   4188 C2   LIG     1       3.713   2.600  28.936  1.00  0.00      LIG  
ATOM   4189 O    LIG     1       5.261  -2.790  28.572  1.00  0.00      LIG  
ATOM   4190 C3   LIG     1       4.571  -1.760  27.829  1.00  0.00      LIG  
ATOM   4191 C4   LIG     1       3.931  -3.075  28.086  1.00  0.00      LIG  
ATOM   4192 C5   LIG     1       1.540   3.203  27.797  1.00  0.00      LIG  
ATOM   4193 C6   LIG     1       5.411   1.459  27.780  1.00  0.00      LIG  
ATOM   4194 C7   LIG     1      -0.003   3.443  27.868  1.00  0.00      LIG  
ATOM   4195 C8   LIG     1       3.622   2.719  26.398  1.00  0.00      LIG  
ATOM   4196 C9   LIG     1       2.095   2.698  26.447  1.00  0.00      LIG  
ATOM   4197 C10  LIG     1      -0.532   3.164  29.272  1.00  0.00      LIG  
ATOM   4198 C11  LIG     1       5.223  -1.400  26.532  1.00  0.00      LIG  
ATOM   4199 C12  LIG     1       4.487   1.752  29.942  1.00  0.00      LIG  
ATOM   4200 C13  LIG     1       1.622   2.783  30.344  1.00  0.00      LIG  
ATOM   4201 C14  LIG     1       5.729   1.281  29.219  1.00  0.00      LIG  
ATOM   4202 C15  LIG     1       6.444   0.926  26.818  1.00  0.00      LIG  
ATOM   4203 C16  LIG     1      -0.869   2.559  26.967  1.00  0.00      LIG  
ATOM   4204 C17  LIG     1       6.517  -0.602  26.731  1.00  0.00      LIG  
ATOM   4205 C18  LIG     1      -1.950   3.648  29.489  1.00  0.00      LIG  
ATOM   4206 C19  LIG     1       0.418   3.696  30.308  1.00  0.00      LIG  
ATOM   4207 C20  LIG     1      -2.851   2.979  28.493  1.00  0.00      LIG  
ATOM   4208 O1   LIG     1      -4.040   2.852  28.741  1.00  0.00      LIG  
ATOM   4209 C21  LIG     1       1.844   0.893  28.771  1.00  0.00      LIG  
ATOM   4210 C22  LIG     1      -2.356   2.880  27.074  1.00  0.00      LIG  
ATOM   4211 O2   LIG     1       1.669   3.518  25.363  1.00  0.00      LIG  
ATOM   4212 C23  LIG     1       4.157   4.051  29.186  1.00  0.00      LIG  
ATOM   4213 C24  LIG     1       3.869  -4.141  27.045  1.00  0.00      LIG  
ATOM   4214 C25  LIG     1       2.910  -3.139  29.159  1.00  0.00      LIG  
ATOM   4215 O3   LIG     1       4.283  -0.709  25.722  1.00  0.00      LIG  
ATOM   4216 C26  LIG     1      -0.215   4.916  27.477  1.00  0.00      LIG  
ATOM   4217 C27  LIG     1       6.491   1.540  25.428  1.00  0.00      LIG  
ATOM   4218 H    LIG     1       4.194  -0.909  28.374  1.00  0.00      LIG  
ATOM   4219 H1   LIG     1      -0.571   2.080  29.413  1.00  0.00      LIG  
ATOM   4220 H2   LIG     1       1.935   4.214  27.889  1.00  0.00      LIG  
ATOM   4221 H3   LIG     1       3.929   2.172  25.507  1.00  0.00      LIG  
ATOM   4222 H4   LIG     1       3.964   3.747  26.247  1.00  0.00      LIG  
ATOM   4223 H5   LIG     1       1.737   1.687  26.238  1.00  0.00      LIG  
ATOM   4224 H6   LIG     1       5.496  -2.310  25.998  1.00  0.00      LIG  
ATOM   4225 H7   LIG     1       3.935   0.878  30.289  1.00  0.00      LIG  
ATOM   4226 H8   LIG     1       4.752   2.323  30.837  1.00  0.00      LIG  
ATOM   4227 H9   LIG     1       2.378   3.243  30.982  1.00  0.00      LIG  
ATOM   4228 H10  LIG     1       1.327   1.875  30.876  1.00  0.00      LIG  
ATOM   4229 H11  LIG     1       6.593   1.893  29.490  1.00  0.00      LIG  
ATOM   4230 H12  LIG     1       5.947   0.238  29.463  1.00  0.00      LIG  
ATOM   4231 H13  LIG     1       7.398   1.232  27.256  1.00  0.00      LIG  
ATOM   4232 H14  LIG     1      -0.714   1.511  27.236  1.00  0.00      LIG  
ATOM   4233 H15  LIG     1      -0.587   2.663  25.918  1.00  0.00      LIG  
ATOM   4234 H16  LIG     1       7.168  -0.831  25.883  1.00  0.00      LIG  
ATOM   4235 H17  LIG     1       7.040  -0.986  27.612  1.00  0.00      LIG  
ATOM   4236 H18  LIG     1      -2.045   4.733  29.402  1.00  0.00      LIG  
ATOM   4237 H19  LIG     1      -2.284   3.357  30.489  1.00  0.00      LIG  
ATOM   4238 H20  LIG     1      -0.059   3.701  31.291  1.00  0.00      LIG  
ATOM   4239 H21  LIG     1       0.719   4.723  30.087  1.00  0.00      LIG  
ATOM   4240 H22  LIG     1       2.108   0.312  29.655  1.00  0.00      LIG  
ATOM   4241 H23  LIG     1       2.367   0.442  27.927  1.00  0.00      LIG  
ATOM   4242 H24  LIG     1       0.778   0.731  28.608  1.00  0.00      LIG  
ATOM   4243 H25  LIG     1      -2.928   2.096  26.572  1.00  0.00      LIG  
ATOM   4244 H26  LIG     1      -2.582   3.827  26.577  1.00  0.00      LIG  
ATOM   4245 H27  LIG     1       2.154   3.215  24.577  1.00  0.00      LIG  
ATOM   4246 H28  LIG     1       5.248   4.133  29.182  1.00  0.00      LIG  
ATOM   4247 H29  LIG     1       3.825   4.414  30.160  1.00  0.00      LIG  
ATOM   4248 H30  LIG     1       3.790   4.747  28.429  1.00  0.00      LIG  
ATOM   4249 H31  LIG     1       4.814  -4.249  26.504  1.00  0.00      LIG  
ATOM   4250 H32  LIG     1       3.080  -3.915  26.323  1.00  0.00      LIG  
ATOM   4251 H33  LIG     1       3.644  -5.105  27.509  1.00  0.00      LIG  
ATOM   4252 H34  LIG     1       3.272  -2.661  30.071  1.00  0.00      LIG  
ATOM   4253 H35  LIG     1       2.658  -4.177  29.392  1.00  0.00      LIG  
ATOM   4254 H36  LIG     1       2.003  -2.617  28.849  1.00  0.00      LIG  
ATOM   4255 H37  LIG     1       4.146   0.153  26.151  1.00  0.00      LIG  
ATOM   4256 H38  LIG     1       0.123   5.098  26.456  1.00  0.00      LIG  
ATOM   4257 H39  LIG     1       0.355   5.580  28.132  1.00  0.00      LIG  
ATOM   4258 H40  LIG     1      -1.253   5.246  27.517  1.00  0.00      LIG  
ATOM   4259 H41  LIG     1       6.476   2.632  25.482  1.00  0.00      LIG  
ATOM   4260 H42  LIG     1       5.654   1.211  24.811  1.00  0.00      LIG  
ATOM   4261 H43  LIG     1       7.411   1.240  24.919  1.00  0.00      LIG  
TER
REMARK  Energy: 262.63
REMARK  SimpleFitness: 262.63
REMARK  FullFitness: -633.81177
REMARK  InterFull: -19.3537
REMARK  IntraFull: 289.405
REMARK  solvFull: -1103.55
REMARK  surfFull: 199.687
REMARK  extraFull: 0.0
REMARK  deltaGcompsolvpol: -1103.55
REMARK  deltaGcompsolvnonpol: 199.687
REMARK  deltaGprotsolvpol: -1109.66
REMARK  deltaGprotsolvnonpol: 196.383
REMARK  deltaGligsolvpol: -8.08519
REMARK  deltaGligsolvnonpol: 14.2629
REMARK  deltaGvdw: -19.3537
REMARK  deltaGelec: 0.0
REMARK  deltaG: -5.988827
REMARK  Cluster: 2
REMARK  ClusterRank: 2
ATOM   4186 C    LIG     1       4.293   2.187  27.627  1.00  0.00      LIG  
ATOM   4187 C1   LIG     1       2.170   2.388  28.960  1.00  0.00      LIG  
ATOM   4188 C2   LIG     1       3.713   2.600  28.936  1.00  0.00      LIG  
ATOM   4189 O    LIG     1       5.261  -2.790  28.572  1.00  0.00      LIG  
ATOM   4190 C3   LIG     1       4.571  -1.760  27.829  1.00  0.00      LIG  
ATOM   4191 C4   LIG     1       3.931  -3.075  28.086  1.00  0.00      LIG  
ATOM   4192 C5   LIG     1       1.540   3.203  27.797  1.00  0.00      LIG  
ATOM   4193 C6   LIG     1       5.411   1.459  27.780  1.00  0.00      LIG  
ATOM   4194 C7   LIG     1      -0.003   3.443  27.868  1.00  0.00      LIG  
ATOM   4195 C8   LIG     1       3.622   2.719  26.398  1.00  0.00      LIG  
ATOM   4196 C9   LIG     1       2.095   2.698  26.447  1.00  0.00      LIG  
ATOM   4197 C10  LIG     1      -0.532   3.164  29.272  1.00  0.00      LIG  
ATOM   4198 C11  LIG     1       5.223  -1.400  26.532  1.00  0.00      LIG  
ATOM   4199 C12  LIG     1       4.487   1.752  29.942  1.00  0.00      LIG  
ATOM   4200 C13  LIG     1       1.622   2.783  30.344  1.00  0.00      LIG  
ATOM   4201 C14  LIG     1       5.729   1.281  29.219  1.00  0.00      LIG  
ATOM   4202 C15  LIG     1       6.444   0.926  26.818  1.00  0.00      LIG  
ATOM   4203 C16  LIG     1      -0.869   2.559  26.967  1.00  0.00      LIG  
ATOM   4204 C17  LIG     1       6.517  -0.602  26.731  1.00  0.00      LIG  
ATOM   4205 C18  LIG     1      -1.950   3.648  29.489  1.00  0.00      LIG  
ATOM   4206 C19  LIG     1       0.418   3.696  30.308  1.00  0.00      LIG  
ATOM   4207 C20  LIG     1      -2.851   2.979  28.493  1.00  0.00      LIG  
ATOM   4208 O1   LIG     1      -4.040   2.852  28.741  1.00  0.00      LIG  
ATOM   4209 C21  LIG     1       1.844   0.893  28.771  1.00  0.00      LIG  
ATOM   4210 C22  LIG     1      -2.356   2.880  27.074  1.00  0.00      LIG  
ATOM   4211 O2   LIG     1       1.669   3.518  25.363  1.00  0.00      LIG  
ATOM   4212 C23  LIG     1       4.157   4.051  29.186  1.00  0.00      LIG  
ATOM   4213 C24  LIG     1       3.869  -4.141  27.045  1.00  0.00      LIG  
ATOM   4214 C25  LIG     1       2.910  -3.139  29.159  1.00  0.00      LIG  
ATOM   4215 O3   LIG     1       4.283  -0.709  25.722  1.00  0.00      LIG  
ATOM   4216 C26  LIG     1      -0.215   4.916  27.477  1.00  0.00      LIG  
ATOM   4217 C27  LIG     1       6.491   1.540  25.428  1.00  0.00      LIG  
ATOM   4218 H    LIG     1       4.194  -0.909  28.374  1.00  0.00      LIG  
ATOM   4219 H1   LIG     1      -0.571   2.080  29.413  1.00  0.00      LIG  
ATOM   4220 H2   LIG     1       1.935   4.214  27.889  1.00  0.00      LIG  
ATOM   4221 H3   LIG     1       3.929   2.172  25.507  1.00  0.00      LIG  
ATOM   4222 H4   LIG     1       3.964   3.747  26.247  1.00  0.00      LIG  
ATOM   4223 H5   LIG     1       1.737   1.687  26.238  1.00  0.00      LIG  
ATOM   4224 H6   LIG     1       5.496  -2.310  25.998  1.00  0.00      LIG  
ATOM   4225 H7   LIG     1       3.935   0.878  30.289  1.00  0.00      LIG  
ATOM   4226 H8   LIG     1       4.752   2.323  30.837  1.00  0.00      LIG  
ATOM   4227 H9   LIG     1       2.378   3.243  30.982  1.00  0.00      LIG  
ATOM   4228 H10  LIG     1       1.327   1.875  30.876  1.00  0.00      LIG  
ATOM   4229 H11  LIG     1       6.593   1.893  29.490  1.00  0.00      LIG  
ATOM   4230 H12  LIG     1       5.947   0.238  29.463  1.00  0.00      LIG  
ATOM   4231 H13  LIG     1       7.398   1.232  27.256  1.00  0.00      LIG  
ATOM   4232 H14  LIG     1      -0.714   1.511  27.236  1.00  0.00      LIG  
ATOM   4233 H15  LIG     1      -0.587   2.663  25.918  1.00  0.00      LIG  
ATOM   4234 H16  LIG     1       7.168  -0.831  25.883  1.00  0.00      LIG  
ATOM   4235 H17  LIG     1       7.040  -0.986  27.612  1.00  0.00      LIG  
ATOM   4236 H18  LIG     1      -2.045   4.733  29.402  1.00  0.00      LIG  
ATOM   4237 H19  LIG     1      -2.284   3.357  30.489  1.00  0.00      LIG  
ATOM   4238 H20  LIG     1      -0.059   3.701  31.291  1.00  0.00      LIG  
ATOM   4239 H21  LIG     1       0.719   4.723  30.087  1.00  0.00      LIG  
ATOM   4240 H22  LIG     1       2.108   0.312  29.655  1.00  0.00      LIG  
ATOM   4241 H23  LIG     1       2.367   0.442  27.927  1.00  0.00      LIG  
ATOM   4242 H24  LIG     1       0.778   0.731  28.608  1.00  0.00      LIG  
ATOM   4243 H25  LIG     1      -2.928   2.096  26.572  1.00  0.00      LIG  
ATOM   4244 H26  LIG     1      -2.582   3.827  26.577  1.00  0.00      LIG  
ATOM   4245 H27  LIG     1       2.154   3.215  24.577  1.00  0.00      LIG  
ATOM   4246 H28  LIG     1       5.248   4.133  29.182  1.00  0.00      LIG  
ATOM   4247 H29  LIG     1       3.825   4.414  30.160  1.00  0.00      LIG  
ATOM   4248 H30  LIG     1       3.790   4.747  28.429  1.00  0.00      LIG  
ATOM   4249 H31  LIG     1       4.814  -4.249  26.504  1.00  0.00      LIG  
ATOM   4250 H32  LIG     1       3.080  -3.915  26.323  1.00  0.00      LIG  
ATOM   4251 H33  LIG     1       3.644  -5.105  27.509  1.00  0.00      LIG  
ATOM   4252 H34  LIG     1       3.272  -2.661  30.071  1.00  0.00      LIG  
ATOM   4253 H35  LIG     1       2.658  -4.177  29.392  1.00  0.00      LIG  
ATOM   4254 H36  LIG     1       2.003  -2.617  28.849  1.00  0.00      LIG  
ATOM   4255 H37  LIG     1       4.146   0.153  26.151  1.00  0.00      LIG  
ATOM   4256 H38  LIG     1       0.123   5.098  26.456  1.00  0.00      LIG  
ATOM   4257 H39  LIG     1       0.355   5.580  28.132  1.00  0.00      LIG  
ATOM   4258 H40  LIG     1      -1.253   5.246  27.517  1.00  0.00      LIG  
ATOM   4259 H41  LIG     1       6.476   2.632  25.482  1.00  0.00      LIG  
ATOM   4260 H42  LIG     1       5.654   1.211  24.811  1.00  0.00      LIG  
ATOM   4261 H43  LIG     1       7.411   1.240  24.919  1.00  0.00      LIG  
TER
REMARK  Energy: 263.609
REMARK  SimpleFitness: 263.609
REMARK  FullFitness: -632.9335
REMARK  InterFull: -18.5975
REMARK  IntraFull: 290.804
REMARK  solvFull: -1104.85
REMARK  surfFull: 199.71
REMARK  extraFull: 0.0
REMARK  deltaGcompsolvpol: -1104.85
REMARK  deltaGcompsolvnonpol: 199.71
REMARK  deltaGprotsolvpol: -1109.66
REMARK  deltaGprotsolvnonpol: 196.383
REMARK  deltaGligsolvpol: -8.99245
REMARK  deltaGligsolvnonpol: 14.2282
REMARK  deltaGvdw: -18.5975
REMARK  deltaGelec: 0.0
REMARK  deltaG: -5.9358625
REMARK  Cluster: 2
REMARK  ClusterRank: 3
ATOM   4186 C    LIG     1       4.200   2.195  27.573  1.00  0.00      LIG  
ATOM   4187 C1   LIG     1       2.083   2.386  28.922  1.00  0.00      LIG  
ATOM   4188 C2   LIG     1       3.626   2.601  28.886  1.00  0.00      LIG  
ATOM   4189 O    LIG     1       5.298  -2.699  28.585  1.00  0.00      LIG  
ATOM   4190 C3   LIG     1       4.582  -1.735  27.783  1.00  0.00      LIG  
ATOM   4191 C4   LIG     1       3.994  -3.065  28.085  1.00  0.00      LIG  
ATOM   4192 C5   LIG     1       1.445   3.202  27.764  1.00  0.00      LIG  
ATOM   4193 C6   LIG     1       5.334   1.490  27.718  1.00  0.00      LIG  
ATOM   4194 C7   LIG     1      -0.096   3.451  27.848  1.00  0.00      LIG  
ATOM   4195 C8   LIG     1       3.515   2.712  26.346  1.00  0.00      LIG  
ATOM   4196 C9   LIG     1       1.988   2.696  26.410  1.00  0.00      LIG  
ATOM   4197 C10  LIG     1      -0.615   3.168  29.254  1.00  0.00      LIG  
ATOM   4198 C11  LIG     1       5.255  -1.402  26.490  1.00  0.00      LIG  
ATOM   4199 C12  LIG     1       4.409   1.750  29.883  1.00  0.00      LIG  
ATOM   4200 C13  LIG     1       1.544   2.776  30.311  1.00  0.00      LIG  
ATOM   4201 C14  LIG     1       5.662   1.315  29.156  1.00  0.00      LIG  
ATOM   4202 C15  LIG     1       6.373   0.983  26.747  1.00  0.00      LIG  
ATOM   4203 C16  LIG     1      -0.973   2.577  26.949  1.00  0.00      LIG  
ATOM   4204 C17  LIG     1       6.510  -0.543  26.682  1.00  0.00      LIG  
ATOM   4205 C18  LIG     1      -2.030   3.657  29.484  1.00  0.00      LIG  
ATOM   4206 C19  LIG     1       0.343   3.694  30.285  1.00  0.00      LIG  
ATOM   4207 C20  LIG     1      -2.940   2.996  28.491  1.00  0.00      LIG  
ATOM   4208 O1   LIG     1      -4.127   2.867  28.749  1.00  0.00      LIG  
ATOM   4209 C21  LIG     1       1.756   0.891  28.733  1.00  0.00      LIG  
ATOM   4210 C22  LIG     1      -2.457   2.910  27.067  1.00  0.00      LIG  
ATOM   4211 O2   LIG     1       1.553   3.516  25.330  1.00  0.00      LIG  
ATOM   4212 C23  LIG     1       4.066   4.052  29.140  1.00  0.00      LIG  
ATOM   4213 C24  LIG     1       3.999  -4.175  27.090  1.00  0.00      LIG  
ATOM   4214 C25  LIG     1       2.952  -3.130  29.139  1.00  0.00      LIG  
ATOM   4215 O3   LIG     1       4.309  -0.800  25.617  1.00  0.00      LIG  
ATOM   4216 C26  LIG     1      -0.301   4.927  27.466  1.00  0.00      LIG  
ATOM   4217 C27  LIG     1       6.383   1.577  25.348  1.00  0.00      LIG  
ATOM   4218 H    LIG     1       4.150  -0.879  28.279  1.00  0.00      LIG  
ATOM   4219 H1   LIG     1      -0.657   2.084  29.390  1.00  0.00      LIG  
ATOM   4220 H2   LIG     1       1.845   4.211  27.851  1.00  0.00      LIG  
ATOM   4221 H3   LIG     1       3.809   2.152  25.459  1.00  0.00      LIG  
ATOM   4222 H4   LIG     1       3.857   3.738  26.177  1.00  0.00      LIG  
ATOM   4223 H5   LIG     1       1.624   1.686  26.204  1.00  0.00      LIG  
ATOM   4224 H6   LIG     1       5.588  -2.322  26.009  1.00  0.00      LIG  
ATOM   4225 H7   LIG     1       3.872   0.859  30.209  1.00  0.00      LIG  
ATOM   4226 H8   LIG     1       4.658   2.310  30.789  1.00  0.00      LIG  
ATOM   4227 H9   LIG     1       2.305   3.229  30.947  1.00  0.00      LIG  
ATOM   4228 H10  LIG     1       1.247   1.866  30.839  1.00  0.00      LIG  
ATOM   4229 H11  LIG     1       6.510   1.949  29.428  1.00  0.00      LIG  
ATOM   4230 H12  LIG     1       5.907   0.279  29.398  1.00  0.00      LIG  
ATOM   4231 H13  LIG     1       7.320   1.332  27.168  1.00  0.00      LIG  
ATOM   4232 H14  LIG     1      -0.824   1.527  27.213  1.00  0.00      LIG  
ATOM   4233 H15  LIG     1      -0.699   2.684  25.899  1.00  0.00      LIG  
ATOM   4234 H16  LIG     1       7.175  -0.755  25.840  1.00  0.00      LIG  
ATOM   4235 H17  LIG     1       7.044  -0.890  27.572  1.00  0.00      LIG  
ATOM   4236 H18  LIG     1      -2.122   4.742  29.403  1.00  0.00      LIG  
ATOM   4237 H19  LIG     1      -2.358   3.361  30.484  1.00  0.00      LIG  
ATOM   4238 H20  LIG     1      -0.128   3.696  31.272  1.00  0.00      LIG  
ATOM   4239 H21  LIG     1       0.646   4.720  30.066  1.00  0.00      LIG  
ATOM   4240 H22  LIG     1       2.020   0.310  29.617  1.00  0.00      LIG  
ATOM   4241 H23  LIG     1       2.280   0.440  27.888  1.00  0.00      LIG  
ATOM   4242 H24  LIG     1       0.690   0.730  28.570  1.00  0.00      LIG  
ATOM   4243 H25  LIG     1      -3.038   2.137  26.560  1.00  0.00      LIG  
ATOM   4244 H26  LIG     1      -2.678   3.864  26.582  1.00  0.00      LIG  
ATOM   4245 H27  LIG     1       2.028   3.210  24.539  1.00  0.00      LIG  
ATOM   4246 H28  LIG     1       5.157   4.138  29.135  1.00  0.00      LIG  
ATOM   4247 H29  LIG     1       3.735   4.412  30.116  1.00  0.00      LIG  
ATOM   4248 H30  LIG     1       3.697   4.750  28.385  1.00  0.00      LIG  
ATOM   4249 H31  LIG     1       4.948  -4.249  26.552  1.00  0.00      LIG  
ATOM   4250 H32  LIG     1       3.197  -4.030  26.360  1.00  0.00      LIG  
ATOM   4251 H33  LIG     1       3.832  -5.130  27.595  1.00  0.00      LIG  
ATOM   4252 H34  LIG     1       3.288  -2.636  30.052  1.00  0.00      LIG  
ATOM   4253 H35  LIG     1       2.712  -4.169  29.380  1.00  0.00      LIG  
ATOM   4254 H36  LIG     1       2.044  -2.627  28.804  1.00  0.00      LIG  
ATOM   4255 H37  LIG     1       3.519  -1.364  25.648  1.00  0.00      LIG  
ATOM   4256 H38  LIG     1       0.028   5.112  26.443  1.00  0.00      LIG  
ATOM   4257 H39  LIG     1       0.279   5.585  28.118  1.00  0.00      LIG  
ATOM   4258 H40  LIG     1      -1.337   5.265  27.518  1.00  0.00      LIG  
ATOM   4259 H41  LIG     1       6.341   2.670  25.388  1.00  0.00      LIG  
ATOM   4260 H42  LIG     1       5.545   1.221  24.748  1.00  0.00      LIG  
ATOM   4261 H43  LIG     1       7.302   1.294  24.829  1.00  0.00      LIG  
TER
REMARK  Energy: 263.609
REMARK  SimpleFitness: 263.609
REMARK  FullFitness: -632.9335
REMARK  InterFull: -18.5975
REMARK  IntraFull: 290.804
REMARK  solvFull: -1104.85
REMARK  surfFull: 199.71
REMARK  extraFull: 0.0
REMARK  deltaGcompsolvpol: -1104.85
REMARK  deltaGcompsolvnonpol: 199.71
REMARK  deltaGprotsolvpol: -1109.66
REMARK  deltaGprotsolvnonpol: 196.383
REMARK  deltaGligsolvpol: -8.99245
REMARK  deltaGligsolvnonpol: 14.2282
REMARK  deltaGvdw: -18.5975
REMARK  deltaGelec: 0.0
REMARK  deltaG: -5.9358625
REMARK  Cluster: 2
REMARK  ClusterRank: 4
ATOM   4186 C    LIG     1       4.200   2.195  27.573  1.00  0.00      LIG  
ATOM   4187 C1   LIG     1       2.083   2.386  28.922  1.00  0.00      LIG  
ATOM   4188 C2   LIG     1       3.626   2.601  28.886  1.00  0.00      LIG  
ATOM   4189 O    LIG     1       5.298  -2.699  28.585  1.00  0.00      LIG  
ATOM   4190 C3   LIG     1       4.582  -1.735  27.783  1.00  0.00      LIG  
ATOM   4191 C4   LIG     1       3.994  -3.065  28.085  1.00  0.00      LIG  
ATOM   4192 C5   LIG     1       1.445   3.202  27.764  1.00  0.00      LIG  
ATOM   4193 C6   LIG     1       5.334   1.490  27.718  1.00  0.00      LIG  
ATOM   4194 C7   LIG     1      -0.096   3.451  27.848  1.00  0.00      LIG  
ATOM   4195 C8   LIG     1       3.515   2.712  26.346  1.00  0.00      LIG  
ATOM   4196 C9   LIG     1       1.988   2.696  26.410  1.00  0.00      LIG  
ATOM   4197 C10  LIG     1      -0.615   3.168  29.254  1.00  0.00      LIG  
ATOM   4198 C11  LIG     1       5.255  -1.402  26.490  1.00  0.00      LIG  
ATOM   4199 C12  LIG     1       4.409   1.750  29.883  1.00  0.00      LIG  
ATOM   4200 C13  LIG     1       1.544   2.776  30.311  1.00  0.00      LIG  
ATOM   4201 C14  LIG     1       5.662   1.315  29.156  1.00  0.00      LIG  
ATOM   4202 C15  LIG     1       6.373   0.983  26.747  1.00  0.00      LIG  
ATOM   4203 C16  LIG     1      -0.973   2.577  26.949  1.00  0.00      LIG  
ATOM   4204 C17  LIG     1       6.510  -0.543  26.682  1.00  0.00      LIG  
ATOM   4205 C18  LIG     1      -2.030   3.657  29.484  1.00  0.00      LIG  
ATOM   4206 C19  LIG     1       0.343   3.694  30.285  1.00  0.00      LIG  
ATOM   4207 C20  LIG     1      -2.940   2.996  28.491  1.00  0.00      LIG  
ATOM   4208 O1   LIG     1      -4.127   2.867  28.749  1.00  0.00      LIG  
ATOM   4209 C21  LIG     1       1.756   0.891  28.733  1.00  0.00      LIG  
ATOM   4210 C22  LIG     1      -2.457   2.910  27.067  1.00  0.00      LIG  
ATOM   4211 O2   LIG     1       1.553   3.516  25.330  1.00  0.00      LIG  
ATOM   4212 C23  LIG     1       4.066   4.052  29.140  1.00  0.00      LIG  
ATOM   4213 C24  LIG     1       3.999  -4.175  27.090  1.00  0.00      LIG  
ATOM   4214 C25  LIG     1       2.952  -3.130  29.139  1.00  0.00      LIG  
ATOM   4215 O3   LIG     1       4.309  -0.800  25.617  1.00  0.00      LIG  
ATOM   4216 C26  LIG     1      -0.301   4.927  27.466  1.00  0.00      LIG  
ATOM   4217 C27  LIG     1       6.383   1.577  25.348  1.00  0.00      LIG  
ATOM   4218 H    LIG     1       4.150  -0.879  28.279  1.00  0.00      LIG  
ATOM   4219 H1   LIG     1      -0.657   2.084  29.390  1.00  0.00      LIG  
ATOM   4220 H2   LIG     1       1.845   4.211  27.851  1.00  0.00      LIG  
ATOM   4221 H3   LIG     1       3.809   2.152  25.459  1.00  0.00      LIG  
ATOM   4222 H4   LIG     1       3.857   3.738  26.177  1.00  0.00      LIG  
ATOM   4223 H5   LIG     1       1.624   1.686  26.204  1.00  0.00      LIG  
ATOM   4224 H6   LIG     1       5.588  -2.322  26.009  1.00  0.00      LIG  
ATOM   4225 H7   LIG     1       3.872   0.859  30.209  1.00  0.00      LIG  
ATOM   4226 H8   LIG     1       4.658   2.310  30.789  1.00  0.00      LIG  
ATOM   4227 H9   LIG     1       2.305   3.229  30.947  1.00  0.00      LIG  
ATOM   4228 H10  LIG     1       1.247   1.866  30.839  1.00  0.00      LIG  
ATOM   4229 H11  LIG     1       6.510   1.949  29.428  1.00  0.00      LIG  
ATOM   4230 H12  LIG     1       5.907   0.279  29.398  1.00  0.00      LIG  
ATOM   4231 H13  LIG     1       7.320   1.332  27.168  1.00  0.00      LIG  
ATOM   4232 H14  LIG     1      -0.824   1.527  27.213  1.00  0.00      LIG  
ATOM   4233 H15  LIG     1      -0.699   2.684  25.899  1.00  0.00      LIG  
ATOM   4234 H16  LIG     1       7.175  -0.755  25.840  1.00  0.00      LIG  
ATOM   4235 H17  LIG     1       7.044  -0.890  27.572  1.00  0.00      LIG  
ATOM   4236 H18  LIG     1      -2.122   4.742  29.403  1.00  0.00      LIG  
ATOM   4237 H19  LIG     1      -2.358   3.361  30.484  1.00  0.00      LIG  
ATOM   4238 H20  LIG     1      -0.128   3.696  31.272  1.00  0.00      LIG  
ATOM   4239 H21  LIG     1       0.646   4.720  30.066  1.00  0.00      LIG  
ATOM   4240 H22  LIG     1       2.020   0.310  29.617  1.00  0.00      LIG  
ATOM   4241 H23  LIG     1       2.280   0.440  27.888  1.00  0.00      LIG  
ATOM   4242 H24  LIG     1       0.690   0.730  28.570  1.00  0.00      LIG  
ATOM   4243 H25  LIG     1      -3.038   2.137  26.560  1.00  0.00      LIG  
ATOM   4244 H26  LIG     1      -2.678   3.864  26.582  1.00  0.00      LIG  
ATOM   4245 H27  LIG     1       2.028   3.210  24.539  1.00  0.00      LIG  
ATOM   4246 H28  LIG     1       5.157   4.138  29.135  1.00  0.00      LIG  
ATOM   4247 H29  LIG     1       3.735   4.412  30.116  1.00  0.00      LIG  
ATOM   4248 H30  LIG     1       3.697   4.750  28.385  1.00  0.00      LIG  
ATOM   4249 H31  LIG     1       4.948  -4.249  26.552  1.00  0.00      LIG  
ATOM   4250 H32  LIG     1       3.197  -4.030  26.360  1.00  0.00      LIG  
ATOM   4251 H33  LIG     1       3.832  -5.130  27.595  1.00  0.00      LIG  
ATOM   4252 H34  LIG     1       3.288  -2.636  30.052  1.00  0.00      LIG  
ATOM   4253 H35  LIG     1       2.712  -4.169  29.380  1.00  0.00      LIG  
ATOM   4254 H36  LIG     1       2.044  -2.627  28.804  1.00  0.00      LIG  
ATOM   4255 H37  LIG     1       3.519  -1.364  25.648  1.00  0.00      LIG  
ATOM   4256 H38  LIG     1       0.028   5.112  26.443  1.00  0.00      LIG  
ATOM   4257 H39  LIG     1       0.279   5.585  28.118  1.00  0.00      LIG  
ATOM   4258 H40  LIG     1      -1.337   5.265  27.518  1.00  0.00      LIG  
ATOM   4259 H41  LIG     1       6.341   2.670  25.388  1.00  0.00      LIG  
ATOM   4260 H42  LIG     1       5.545   1.221  24.748  1.00  0.00      LIG  
ATOM   4261 H43  LIG     1       7.302   1.294  24.829  1.00  0.00      LIG  
TER
REMARK  Energy: 263.609
REMARK  SimpleFitness: 263.609
REMARK  FullFitness: -632.9335
REMARK  InterFull: -18.5975
REMARK  IntraFull: 290.804
REMARK  solvFull: -1104.85
REMARK  surfFull: 199.71
REMARK  extraFull: 0.0
REMARK  deltaGcompsolvpol: -1104.85
REMARK  deltaGcompsolvnonpol: 199.71
REMARK  deltaGprotsolvpol: -1109.66
REMARK  deltaGprotsolvnonpol: 196.383
REMARK  deltaGligsolvpol: -8.99245
REMARK  deltaGligsolvnonpol: 14.2282
REMARK  deltaGvdw: -18.5975
REMARK  deltaGelec: 0.0
REMARK  deltaG: -5.9358625
REMARK  Cluster: 2
REMARK  ClusterRank: 5
ATOM   4186 C    LIG     1       4.200   2.195  27.573  1.00  0.00      LIG  
ATOM   4187 C1   LIG     1       2.083   2.386  28.922  1.00  0.00      LIG  
ATOM   4188 C2   LIG     1       3.626   2.601  28.886  1.00  0.00      LIG  
ATOM   4189 O    LIG     1       5.298  -2.699  28.585  1.00  0.00      LIG  
ATOM   4190 C3   LIG     1       4.582  -1.735  27.783  1.00  0.00      LIG  
ATOM   4191 C4   LIG     1       3.994  -3.065  28.085  1.00  0.00      LIG  
ATOM   4192 C5   LIG     1       1.445   3.202  27.764  1.00  0.00      LIG  
ATOM   4193 C6   LIG     1       5.334   1.490  27.718  1.00  0.00      LIG  
ATOM   4194 C7   LIG     1      -0.096   3.451  27.848  1.00  0.00      LIG  
ATOM   4195 C8   LIG     1       3.515   2.712  26.346  1.00  0.00      LIG  
ATOM   4196 C9   LIG     1       1.988   2.696  26.410  1.00  0.00      LIG  
ATOM   4197 C10  LIG     1      -0.615   3.168  29.254  1.00  0.00      LIG  
ATOM   4198 C11  LIG     1       5.255  -1.402  26.490  1.00  0.00      LIG  
ATOM   4199 C12  LIG     1       4.409   1.750  29.883  1.00  0.00      LIG  
ATOM   4200 C13  LIG     1       1.544   2.776  30.311  1.00  0.00      LIG  
ATOM   4201 C14  LIG     1       5.662   1.315  29.156  1.00  0.00      LIG  
ATOM   4202 C15  LIG     1       6.373   0.983  26.747  1.00  0.00      LIG  
ATOM   4203 C16  LIG     1      -0.973   2.577  26.949  1.00  0.00      LIG  
ATOM   4204 C17  LIG     1       6.510  -0.543  26.682  1.00  0.00      LIG  
ATOM   4205 C18  LIG     1      -2.030   3.657  29.484  1.00  0.00      LIG  
ATOM   4206 C19  LIG     1       0.343   3.694  30.285  1.00  0.00      LIG  
ATOM   4207 C20  LIG     1      -2.940   2.996  28.491  1.00  0.00      LIG  
ATOM   4208 O1   LIG     1      -4.127   2.867  28.749  1.00  0.00      LIG  
ATOM   4209 C21  LIG     1       1.756   0.891  28.733  1.00  0.00      LIG  
ATOM   4210 C22  LIG     1      -2.457   2.910  27.067  1.00  0.00      LIG  
ATOM   4211 O2   LIG     1       1.553   3.516  25.330  1.00  0.00      LIG  
ATOM   4212 C23  LIG     1       4.066   4.052  29.140  1.00  0.00      LIG  
ATOM   4213 C24  LIG     1       3.999  -4.175  27.090  1.00  0.00      LIG  
ATOM   4214 C25  LIG     1       2.952  -3.130  29.139  1.00  0.00      LIG  
ATOM   4215 O3   LIG     1       4.309  -0.800  25.617  1.00  0.00      LIG  
ATOM   4216 C26  LIG     1      -0.301   4.927  27.466  1.00  0.00      LIG  
ATOM   4217 C27  LIG     1       6.383   1.577  25.348  1.00  0.00      LIG  
ATOM   4218 H    LIG     1       4.150  -0.879  28.279  1.00  0.00      LIG  
ATOM   4219 H1   LIG     1      -0.657   2.084  29.390  1.00  0.00      LIG  
ATOM   4220 H2   LIG     1       1.845   4.211  27.851  1.00  0.00      LIG  
ATOM   4221 H3   LIG     1       3.809   2.152  25.459  1.00  0.00      LIG  
ATOM   4222 H4   LIG     1       3.857   3.738  26.177  1.00  0.00      LIG  
ATOM   4223 H5   LIG     1       1.624   1.686  26.204  1.00  0.00      LIG  
ATOM   4224 H6   LIG     1       5.588  -2.322  26.009  1.00  0.00      LIG  
ATOM   4225 H7   LIG     1       3.872   0.859  30.209  1.00  0.00      LIG  
ATOM   4226 H8   LIG     1       4.658   2.310  30.789  1.00  0.00      LIG  
ATOM   4227 H9   LIG     1       2.305   3.229  30.947  1.00  0.00      LIG  
ATOM   4228 H10  LIG     1       1.247   1.866  30.839  1.00  0.00      LIG  
ATOM   4229 H11  LIG     1       6.510   1.949  29.428  1.00  0.00      LIG  
ATOM   4230 H12  LIG     1       5.907   0.279  29.398  1.00  0.00      LIG  
ATOM   4231 H13  LIG     1       7.320   1.332  27.168  1.00  0.00      LIG  
ATOM   4232 H14  LIG     1      -0.824   1.527  27.213  1.00  0.00      LIG  
ATOM   4233 H15  LIG     1      -0.699   2.684  25.899  1.00  0.00      LIG  
ATOM   4234 H16  LIG     1       7.175  -0.755  25.840  1.00  0.00      LIG  
ATOM   4235 H17  LIG     1       7.044  -0.890  27.572  1.00  0.00      LIG  
ATOM   4236 H18  LIG     1      -2.122   4.742  29.403  1.00  0.00      LIG  
ATOM   4237 H19  LIG     1      -2.358   3.361  30.484  1.00  0.00      LIG  
ATOM   4238 H20  LIG     1      -0.128   3.696  31.272  1.00  0.00      LIG  
ATOM   4239 H21  LIG     1       0.646   4.720  30.066  1.00  0.00      LIG  
ATOM   4240 H22  LIG     1       2.020   0.310  29.617  1.00  0.00      LIG  
ATOM   4241 H23  LIG     1       2.280   0.440  27.888  1.00  0.00      LIG  
ATOM   4242 H24  LIG     1       0.690   0.730  28.570  1.00  0.00      LIG  
ATOM   4243 H25  LIG     1      -3.038   2.137  26.560  1.00  0.00      LIG  
ATOM   4244 H26  LIG     1      -2.678   3.864  26.582  1.00  0.00      LIG  
ATOM   4245 H27  LIG     1       2.028   3.210  24.539  1.00  0.00      LIG  
ATOM   4246 H28  LIG     1       5.157   4.138  29.135  1.00  0.00      LIG  
ATOM   4247 H29  LIG     1       3.735   4.412  30.116  1.00  0.00      LIG  
ATOM   4248 H30  LIG     1       3.697   4.750  28.385  1.00  0.00      LIG  
ATOM   4249 H31  LIG     1       4.948  -4.249  26.552  1.00  0.00      LIG  
ATOM   4250 H32  LIG     1       3.197  -4.030  26.360  1.00  0.00      LIG  
ATOM   4251 H33  LIG     1       3.832  -5.130  27.595  1.00  0.00      LIG  
ATOM   4252 H34  LIG     1       3.288  -2.636  30.052  1.00  0.00      LIG  
ATOM   4253 H35  LIG     1       2.712  -4.169  29.380  1.00  0.00      LIG  
ATOM   4254 H36  LIG     1       2.044  -2.627  28.804  1.00  0.00      LIG  
ATOM   4255 H37  LIG     1       3.519  -1.364  25.648  1.00  0.00      LIG  
ATOM   4256 H38  LIG     1       0.028   5.112  26.443  1.00  0.00      LIG  
ATOM   4257 H39  LIG     1       0.279   5.585  28.118  1.00  0.00      LIG  
ATOM   4258 H40  LIG     1      -1.337   5.265  27.518  1.00  0.00      LIG  
ATOM   4259 H41  LIG     1       6.341   2.670  25.388  1.00  0.00      LIG  
ATOM   4260 H42  LIG     1       5.545   1.221  24.748  1.00  0.00      LIG  
ATOM   4261 H43  LIG     1       7.302   1.294  24.829  1.00  0.00      LIG  
TER
REMARK  Energy: 264.061
REMARK  SimpleFitness: 264.061
REMARK  FullFitness: -631.96155
REMARK  InterFull: -18.4676
REMARK  IntraFull: 291.108
REMARK  solvFull: -1104.21
REMARK  surfFull: 199.608
REMARK  extraFull: 0.0
REMARK  deltaGcompsolvpol: -1104.21
REMARK  deltaGcompsolvnonpol: 199.608
REMARK  deltaGprotsolvpol: -1109.66
REMARK  deltaGprotsolvnonpol: 196.383
REMARK  deltaGligsolvpol: -8.99092
REMARK  deltaGligsolvnonpol: 14.2264
REMARK  deltaGvdw: -18.4676
REMARK  deltaGelec: 0.0
REMARK  deltaG: -5.893978
REMARK  Cluster: 2
REMARK  ClusterRank: 6
ATOM   4186 C    LIG     1       4.134   2.007  27.345  1.00  0.00      LIG  
ATOM   4187 C1   LIG     1       2.062   2.352  28.735  1.00  0.00      LIG  
ATOM   4188 C2   LIG     1       3.607   2.520  28.640  1.00  0.00      LIG  
ATOM   4189 O    LIG     1       5.206  -2.814  28.605  1.00  0.00      LIG  
ATOM   4190 C3   LIG     1       4.491  -1.880  27.766  1.00  0.00      LIG  
ATOM   4191 C4   LIG     1       3.890  -3.184  28.142  1.00  0.00      LIG  
ATOM   4192 C5   LIG     1       1.414   3.105  27.543  1.00  0.00      LIG  
ATOM   4193 C6   LIG     1       5.272   1.311  27.513  1.00  0.00      LIG  
ATOM   4194 C7   LIG     1      -0.116   3.411  27.653  1.00  0.00      LIG  
ATOM   4195 C8   LIG     1       3.422   2.438  26.101  1.00  0.00      LIG  
ATOM   4196 C9   LIG     1       1.898   2.487  26.213  1.00  0.00      LIG  
ATOM   4197 C10  LIG     1      -0.607   3.215  29.085  1.00  0.00      LIG  
ATOM   4198 C11  LIG     1       5.142  -1.628  26.446  1.00  0.00      LIG  
ATOM   4199 C12  LIG     1       4.396   1.720  29.675  1.00  0.00      LIG  
ATOM   4200 C13  LIG     1       1.581   2.855  30.109  1.00  0.00      LIG  
ATOM   4201 C14  LIG     1       5.629   1.227  28.953  1.00  0.00      LIG  
ATOM   4202 C15  LIG     1       6.288   0.750  26.550  1.00  0.00      LIG  
ATOM   4203 C16  LIG     1      -1.046   2.530  26.817  1.00  0.00      LIG  
ATOM   4204 C17  LIG     1       6.411  -0.776  26.562  1.00  0.00      LIG  
ATOM   4205 C18  LIG     1      -2.007   3.744  29.325  1.00  0.00      LIG  
ATOM   4206 C19  LIG     1       0.384   3.778  30.064  1.00  0.00      LIG  
ATOM   4207 C20  LIG     1      -2.948   3.040  28.395  1.00  0.00      LIG  
ATOM   4208 O1   LIG     1      -4.125   2.906  28.703  1.00  0.00      LIG  
ATOM   4209 C21  LIG     1       1.687   0.858  28.662  1.00  0.00      LIG  
ATOM   4210 C22  LIG     1      -2.516   2.910  26.962  1.00  0.00      LIG  
ATOM   4211 O2   LIG     1       1.463   3.253  25.094  1.00  0.00      LIG  
ATOM   4212 C23  LIG     1       4.097   3.973  28.765  1.00  0.00      LIG  
ATOM   4213 C24  LIG     1       3.864  -4.339  27.200  1.00  0.00      LIG  
ATOM   4214 C25  LIG     1       2.863  -3.179  29.211  1.00  0.00      LIG  
ATOM   4215 O3   LIG     1       4.186  -1.072  25.554  1.00  0.00      LIG  
ATOM   4216 C26  LIG     1      -0.281   4.870  27.201  1.00  0.00      LIG  
ATOM   4217 C27  LIG     1       6.271   1.271  25.122  1.00  0.00      LIG  
ATOM   4218 H    LIG     1       4.073  -0.996  28.223  1.00  0.00      LIG  
ATOM   4219 H1   LIG     1      -0.668   2.141  29.280  1.00  0.00      LIG  
ATOM   4220 H2   LIG     1       1.848   4.104  27.546  1.00  0.00      LIG  
ATOM   4221 H3   LIG     1       3.665   1.784  25.262  1.00  0.00      LIG  
ATOM   4222 H4   LIG     1       3.796   3.431  25.830  1.00  0.00      LIG  
ATOM   4223 H5   LIG     1       1.489   1.482  26.087  1.00  0.00      LIG  
ATOM   4224 H6   LIG     1       5.458  -2.579  26.017  1.00  0.00      LIG  
ATOM   4225 H7   LIG     1       3.854   0.854  30.057  1.00  0.00      LIG  
ATOM   4226 H8   LIG     1       4.665   2.329  30.542  1.00  0.00      LIG  
ATOM   4227 H9   LIG     1       2.369   3.353  30.675  1.00  0.00      LIG  
ATOM   4228 H10  LIG     1       1.307   1.992  30.721  1.00  0.00      LIG  
ATOM   4229 H11  LIG     1       6.487   1.870  29.167  1.00  0.00      LIG  
ATOM   4230 H12  LIG     1       5.875   0.207  29.259  1.00  0.00      LIG  
ATOM   4231 H13  LIG     1       7.245   1.115  26.934  1.00  0.00      LIG  
ATOM   4232 H14  LIG     1      -0.918   1.486  27.115  1.00  0.00      LIG  
ATOM   4233 H15  LIG     1      -0.802   2.591  25.756  1.00  0.00      LIG  
ATOM   4234 H16  LIG     1       7.056  -1.039  25.719  1.00  0.00      LIG  
ATOM   4235 H17  LIG     1       6.960  -1.082  27.458  1.00  0.00      LIG  
ATOM   4236 H18  LIG     1      -2.085   4.824  29.181  1.00  0.00      LIG  
ATOM   4237 H19  LIG     1      -2.313   3.512  30.349  1.00  0.00      LIG  
ATOM   4238 H20  LIG     1      -0.062   3.836  31.060  1.00  0.00      LIG  
ATOM   4239 H21  LIG     1       0.690   4.789  29.786  1.00  0.00      LIG  
ATOM   4240 H22  LIG     1       1.969   0.328  29.573  1.00  0.00      LIG  
ATOM   4241 H23  LIG     1       2.163   0.335  27.831  1.00  0.00      LIG  
ATOM   4242 H24  LIG     1       0.611   0.719  28.549  1.00  0.00      LIG  
ATOM   4243 H25  LIG     1      -3.133   2.143  26.489  1.00  0.00      LIG  
ATOM   4244 H26  LIG     1      -2.726   3.857  26.461  1.00  0.00      LIG  
ATOM   4245 H27  LIG     1       1.905   2.879  24.315  1.00  0.00      LIG  
ATOM   4246 H28  LIG     1       5.190   4.023  28.757  1.00  0.00      LIG  
ATOM   4247 H29  LIG     1       3.776   4.435  29.700  1.00  0.00      LIG  
ATOM   4248 H30  LIG     1       3.754   4.610  27.946  1.00  0.00      LIG  
ATOM   4249 H31  LIG     1       4.806  -4.453  26.658  1.00  0.00      LIG  
ATOM   4250 H32  LIG     1       3.058  -4.209  26.473  1.00  0.00      LIG  
ATOM   4251 H33  LIG     1       3.686  -5.266  27.750  1.00  0.00      LIG  
ATOM   4252 H34  LIG     1       3.238  -2.678  30.104  1.00  0.00      LIG  
ATOM   4253 H35  LIG     1       2.581  -4.200  29.482  1.00  0.00      LIG  
ATOM   4254 H36  LIG     1       1.972  -2.643  28.880  1.00  0.00      LIG  
ATOM   4255 H37  LIG     1       3.391  -1.626  25.632  1.00  0.00      LIG  
ATOM   4256 H38  LIG     1       0.016   4.984  26.157  1.00  0.00      LIG  
ATOM   4257 H39  LIG     1       0.349   5.538  27.793  1.00  0.00      LIG  
ATOM   4258 H40  LIG     1      -1.301   5.248  27.274  1.00  0.00      LIG  
ATOM   4259 H41  LIG     1       6.227   2.363  25.103  1.00  0.00      LIG  
ATOM   4260 H42  LIG     1       5.421   0.882  24.557  1.00  0.00      LIG  
ATOM   4261 H43  LIG     1       7.179   0.961  24.599  1.00  0.00      LIG  
TER
REMARK  Energy: 264.061
REMARK  SimpleFitness: 264.061
REMARK  FullFitness: -631.96155
REMARK  InterFull: -18.4676
REMARK  IntraFull: 291.108
REMARK  solvFull: -1104.21
REMARK  surfFull: 199.608
REMARK  extraFull: 0.0
REMARK  deltaGcompsolvpol: -1104.21
REMARK  deltaGcompsolvnonpol: 199.608
REMARK  deltaGprotsolvpol: -1109.66
REMARK  deltaGprotsolvnonpol: 196.383
REMARK  deltaGligsolvpol: -8.99092
REMARK  deltaGligsolvnonpol: 14.2264
REMARK  deltaGvdw: -18.4676
REMARK  deltaGelec: 0.0
REMARK  deltaG: -5.893978
REMARK  Cluster: 2
REMARK  ClusterRank: 7
ATOM   4186 C    LIG     1       4.134   2.007  27.345  1.00  0.00      LIG  
ATOM   4187 C1   LIG     1       2.062   2.352  28.735  1.00  0.00      LIG  
ATOM   4188 C2   LIG     1       3.607   2.520  28.640  1.00  0.00      LIG  
ATOM   4189 O    LIG     1       5.206  -2.814  28.605  1.00  0.00      LIG  
ATOM   4190 C3   LIG     1       4.491  -1.880  27.766  1.00  0.00      LIG  
ATOM   4191 C4   LIG     1       3.890  -3.184  28.142  1.00  0.00      LIG  
ATOM   4192 C5   LIG     1       1.414   3.105  27.543  1.00  0.00      LIG  
ATOM   4193 C6   LIG     1       5.272   1.311  27.513  1.00  0.00      LIG  
ATOM   4194 C7   LIG     1      -0.116   3.411  27.653  1.00  0.00      LIG  
ATOM   4195 C8   LIG     1       3.422   2.438  26.101  1.00  0.00      LIG  
ATOM   4196 C9   LIG     1       1.898   2.487  26.213  1.00  0.00      LIG  
ATOM   4197 C10  LIG     1      -0.607   3.215  29.085  1.00  0.00      LIG  
ATOM   4198 C11  LIG     1       5.142  -1.628  26.446  1.00  0.00      LIG  
ATOM   4199 C12  LIG     1       4.396   1.720  29.675  1.00  0.00      LIG  
ATOM   4200 C13  LIG     1       1.581   2.855  30.109  1.00  0.00      LIG  
ATOM   4201 C14  LIG     1       5.629   1.227  28.953  1.00  0.00      LIG  
ATOM   4202 C15  LIG     1       6.288   0.750  26.550  1.00  0.00      LIG  
ATOM   4203 C16  LIG     1      -1.046   2.530  26.817  1.00  0.00      LIG  
ATOM   4204 C17  LIG     1       6.411  -0.776  26.562  1.00  0.00      LIG  
ATOM   4205 C18  LIG     1      -2.007   3.744  29.325  1.00  0.00      LIG  
ATOM   4206 C19  LIG     1       0.384   3.778  30.064  1.00  0.00      LIG  
ATOM   4207 C20  LIG     1      -2.948   3.040  28.395  1.00  0.00      LIG  
ATOM   4208 O1   LIG     1      -4.125   2.906  28.703  1.00  0.00      LIG  
ATOM   4209 C21  LIG     1       1.687   0.858  28.662  1.00  0.00      LIG  
ATOM   4210 C22  LIG     1      -2.516   2.910  26.962  1.00  0.00      LIG  
ATOM   4211 O2   LIG     1       1.463   3.253  25.094  1.00  0.00      LIG  
ATOM   4212 C23  LIG     1       4.097   3.973  28.765  1.00  0.00      LIG  
ATOM   4213 C24  LIG     1       3.864  -4.339  27.200  1.00  0.00      LIG  
ATOM   4214 C25  LIG     1       2.863  -3.179  29.211  1.00  0.00      LIG  
ATOM   4215 O3   LIG     1       4.186  -1.072  25.554  1.00  0.00      LIG  
ATOM   4216 C26  LIG     1      -0.281   4.870  27.201  1.00  0.00      LIG  
ATOM   4217 C27  LIG     1       6.271   1.271  25.122  1.00  0.00      LIG  
ATOM   4218 H    LIG     1       4.073  -0.996  28.223  1.00  0.00      LIG  
ATOM   4219 H1   LIG     1      -0.668   2.141  29.280  1.00  0.00      LIG  
ATOM   4220 H2   LIG     1       1.848   4.104  27.546  1.00  0.00      LIG  
ATOM   4221 H3   LIG     1       3.665   1.784  25.262  1.00  0.00      LIG  
ATOM   4222 H4   LIG     1       3.796   3.431  25.830  1.00  0.00      LIG  
ATOM   4223 H5   LIG     1       1.489   1.482  26.087  1.00  0.00      LIG  
ATOM   4224 H6   LIG     1       5.458  -2.579  26.017  1.00  0.00      LIG  
ATOM   4225 H7   LIG     1       3.854   0.854  30.057  1.00  0.00      LIG  
ATOM   4226 H8   LIG     1       4.665   2.329  30.542  1.00  0.00      LIG  
ATOM   4227 H9   LIG     1       2.369   3.353  30.675  1.00  0.00      LIG  
ATOM   4228 H10  LIG     1       1.307   1.992  30.721  1.00  0.00      LIG  
ATOM   4229 H11  LIG     1       6.487   1.870  29.167  1.00  0.00      LIG  
ATOM   4230 H12  LIG     1       5.875   0.207  29.259  1.00  0.00      LIG  
ATOM   4231 H13  LIG     1       7.245   1.115  26.934  1.00  0.00      LIG  
ATOM   4232 H14  LIG     1      -0.918   1.486  27.115  1.00  0.00      LIG  
ATOM   4233 H15  LIG     1      -0.802   2.591  25.756  1.00  0.00      LIG  
ATOM   4234 H16  LIG     1       7.056  -1.039  25.719  1.00  0.00      LIG  
ATOM   4235 H17  LIG     1       6.960  -1.082  27.458  1.00  0.00      LIG  
ATOM   4236 H18  LIG     1      -2.085   4.824  29.181  1.00  0.00      LIG  
ATOM   4237 H19  LIG     1      -2.313   3.512  30.349  1.00  0.00      LIG  
ATOM   4238 H20  LIG     1      -0.062   3.836  31.060  1.00  0.00      LIG  
ATOM   4239 H21  LIG     1       0.690   4.789  29.786  1.00  0.00      LIG  
ATOM   4240 H22  LIG     1       1.969   0.328  29.573  1.00  0.00      LIG  
ATOM   4241 H23  LIG     1       2.163   0.335  27.831  1.00  0.00      LIG  
ATOM   4242 H24  LIG     1       0.611   0.719  28.549  1.00  0.00      LIG  
ATOM   4243 H25  LIG     1      -3.133   2.143  26.489  1.00  0.00      LIG  
ATOM   4244 H26  LIG     1      -2.726   3.857  26.461  1.00  0.00      LIG  
ATOM   4245 H27  LIG     1       1.905   2.879  24.315  1.00  0.00      LIG  
ATOM   4246 H28  LIG     1       5.190   4.023  28.757  1.00  0.00      LIG  
ATOM   4247 H29  LIG     1       3.776   4.435  29.700  1.00  0.00      LIG  
ATOM   4248 H30  LIG     1       3.754   4.610  27.946  1.00  0.00      LIG  
ATOM   4249 H31  LIG     1       4.806  -4.453  26.658  1.00  0.00      LIG  
ATOM   4250 H32  LIG     1       3.058  -4.209  26.473  1.00  0.00      LIG  
ATOM   4251 H33  LIG     1       3.686  -5.266  27.750  1.00  0.00      LIG  
ATOM   4252 H34  LIG     1       3.238  -2.678  30.104  1.00  0.00      LIG  
ATOM   4253 H35  LIG     1       2.581  -4.200  29.482  1.00  0.00      LIG  
ATOM   4254 H36  LIG     1       1.972  -2.643  28.880  1.00  0.00      LIG  
ATOM   4255 H37  LIG     1       3.391  -1.626  25.632  1.00  0.00      LIG  
ATOM   4256 H38  LIG     1       0.016   4.984  26.157  1.00  0.00      LIG  
ATOM   4257 H39  LIG     1       0.349   5.538  27.793  1.00  0.00      LIG  
ATOM   4258 H40  LIG     1      -1.301   5.248  27.274  1.00  0.00      LIG  
ATOM   4259 H41  LIG     1       6.227   2.363  25.103  1.00  0.00      LIG  
ATOM   4260 H42  LIG     1       5.421   0.882  24.557  1.00  0.00      LIG  
ATOM   4261 H43  LIG     1       7.179   0.961  24.599  1.00  0.00      LIG  
TER
REMARK  Energy: 266.295
REMARK  SimpleFitness: 266.295
REMARK  FullFitness: -631.37067
REMARK  InterFull: -22.4257
REMARK  IntraFull: 292.181
REMARK  solvFull: -1101.22
REMARK  surfFull: 200.094
REMARK  extraFull: 0.0
REMARK  deltaGcompsolvpol: -1101.22
REMARK  deltaGcompsolvnonpol: 200.094
REMARK  deltaGprotsolvpol: -1109.66
REMARK  deltaGprotsolvnonpol: 196.383
REMARK  deltaGligsolvpol: -8.66142
REMARK  deltaGligsolvnonpol: 14.002
REMARK  deltaGvdw: -22.4257
REMARK  deltaGelec: 0.0
REMARK  deltaG: -6.038389
REMARK  Cluster: 3
REMARK  ClusterRank: 0
ATOM   4186 C    LIG     1       2.003   1.511  20.416  1.00  0.00      LIG  
ATOM   4187 C1   LIG     1       0.786   3.699  20.229  1.00  0.00      LIG  
ATOM   4188 C2   LIG     1       2.032   2.954  20.796  1.00  0.00      LIG  
ATOM   4189 O    LIG     1       5.244  -2.884  20.474  1.00  0.00      LIG  
ATOM   4190 C3   LIG     1       3.951  -3.175  19.888  1.00  0.00      LIG  
ATOM   4191 C4   LIG     1       5.216  -3.517  19.178  1.00  0.00      LIG  
ATOM   4192 C5   LIG     1       0.767   3.544  18.684  1.00  0.00      LIG  
ATOM   4193 C6   LIG     1       2.166   0.696  21.473  1.00  0.00      LIG  
ATOM   4194 C7   LIG     1      -0.194   4.498  17.902  1.00  0.00      LIG  
ATOM   4195 C8   LIG     1       1.824   1.241  18.956  1.00  0.00      LIG  
ATOM   4196 C9   LIG     1       0.701   2.048  18.310  1.00  0.00      LIG  
ATOM   4197 C10  LIG     1      -0.630   5.666  18.784  1.00  0.00      LIG  
ATOM   4198 C11  LIG     1       3.114  -1.983  19.520  1.00  0.00      LIG  
ATOM   4199 C12  LIG     1       2.083   2.933  22.320  1.00  0.00      LIG  
ATOM   4200 C13  LIG     1       0.823   5.174  20.679  1.00  0.00      LIG  
ATOM   4201 C14  LIG     1       2.289   1.494  22.723  1.00  0.00      LIG  
ATOM   4202 C15  LIG     1       2.199  -0.805  21.675  1.00  0.00      LIG  
ATOM   4203 C16  LIG     1      -1.507   3.880  17.413  1.00  0.00      LIG  
ATOM   4204 C17  LIG     1       1.949  -1.746  20.492  1.00  0.00      LIG  
ATOM   4205 C18  LIG     1      -1.345   6.766  18.028  1.00  0.00      LIG  
ATOM   4206 C19  LIG     1       0.530   6.180  19.589  1.00  0.00      LIG  
ATOM   4207 C20  LIG     1      -2.566   6.174  17.390  1.00  0.00      LIG  
ATOM   4208 O1   LIG     1      -3.560   6.861  17.208  1.00  0.00      LIG  
ATOM   4209 C21  LIG     1      -0.497   3.080  20.830  1.00  0.00      LIG  
ATOM   4210 C22  LIG     1      -2.386   4.873  16.658  1.00  0.00      LIG  
ATOM   4211 O2   LIG     1       0.847   1.848  16.907  1.00  0.00      LIG  
ATOM   4212 C23  LIG     1       3.384   3.524  20.340  1.00  0.00      LIG  
ATOM   4213 C24  LIG     1       5.769  -2.660  18.092  1.00  0.00      LIG  
ATOM   4214 C25  LIG     1       5.679  -4.931  19.195  1.00  0.00      LIG  
ATOM   4215 O3   LIG     1       2.527  -2.263  18.253  1.00  0.00      LIG  
ATOM   4216 C26  LIG     1       0.604   4.994  16.685  1.00  0.00      LIG  
ATOM   4217 C27  LIG     1       3.438  -1.219  22.441  1.00  0.00      LIG  
ATOM   4218 H    LIG     1       3.368  -3.989  20.300  1.00  0.00      LIG  
ATOM   4219 H1   LIG     1      -1.364   5.295  19.505  1.00  0.00      LIG  
ATOM   4220 H2   LIG     1       1.750   3.866  18.341  1.00  0.00      LIG  
ATOM   4221 H3   LIG     1       1.631   0.192  18.750  1.00  0.00      LIG  
ATOM   4222 H4   LIG     1       2.767   1.462  18.447  1.00  0.00      LIG  
ATOM   4223 H5   LIG     1      -0.266   1.623  18.593  1.00  0.00      LIG  
ATOM   4224 H6   LIG     1       3.718  -1.077  19.416  1.00  0.00      LIG  
ATOM   4225 H7   LIG     1       1.185   3.323  22.802  1.00  0.00      LIG  
ATOM   4226 H8   LIG     1       2.907   3.545  22.696  1.00  0.00      LIG  
ATOM   4227 H9   LIG     1       1.770   5.450  21.144  1.00  0.00      LIG  
ATOM   4228 H10  LIG     1       0.077   5.316  21.465  1.00  0.00      LIG  
ATOM   4229 H11  LIG     1       3.279   1.382  23.173  1.00  0.00      LIG  
ATOM   4230 H12  LIG     1       1.535   1.191  23.456  1.00  0.00      LIG  
ATOM   4231 H13  LIG     1       1.365  -0.994  22.352  1.00  0.00      LIG  
ATOM   4232 H14  LIG     1      -2.065   3.497  18.271  1.00  0.00      LIG  
ATOM   4233 H15  LIG     1      -1.323   3.035  16.748  1.00  0.00      LIG  
ATOM   4234 H16  LIG     1       1.646  -2.714  20.899  1.00  0.00      LIG  
ATOM   4235 H17  LIG     1       1.066  -1.387  19.958  1.00  0.00      LIG  
ATOM   4236 H18  LIG     1      -0.721   7.240  17.269  1.00  0.00      LIG  
ATOM   4237 H19  LIG     1      -1.675   7.535  18.731  1.00  0.00      LIG  
ATOM   4238 H20  LIG     1       0.277   7.140  20.045  1.00  0.00      LIG  
ATOM   4239 H21  LIG     1       1.412   6.340  18.965  1.00  0.00      LIG  
ATOM   4240 H22  LIG     1      -0.622   3.350  21.881  1.00  0.00      LIG  
ATOM   4241 H23  LIG     1      -0.515   1.990  20.777  1.00  0.00      LIG  
ATOM   4242 H24  LIG     1      -1.393   3.430  20.321  1.00  0.00      LIG  
ATOM   4243 H25  LIG     1      -3.374   4.434  16.508  1.00  0.00      LIG  
ATOM   4244 H26  LIG     1      -1.966   5.097  15.674  1.00  0.00      LIG  
ATOM   4245 H27  LIG     1       0.907   0.887  16.770  1.00  0.00      LIG  
ATOM   4246 H28  LIG     1       4.210   2.942  20.761  1.00  0.00      LIG  
ATOM   4247 H29  LIG     1       3.525   4.552  20.681  1.00  0.00      LIG  
ATOM   4248 H30  LIG     1       3.510   3.513  19.255  1.00  0.00      LIG  
ATOM   4249 H31  LIG     1       5.589  -1.596  18.271  1.00  0.00      LIG  
ATOM   4250 H32  LIG     1       5.317  -2.929  17.134  1.00  0.00      LIG  
ATOM   4251 H33  LIG     1       6.849  -2.808  18.013  1.00  0.00      LIG  
ATOM   4252 H34  LIG     1       5.207  -5.497  20.003  1.00  0.00      LIG  
ATOM   4253 H35  LIG     1       6.763  -4.973  19.334  1.00  0.00      LIG  
ATOM   4254 H36  LIG     1       5.435  -5.415  18.247  1.00  0.00      LIG  
ATOM   4255 H37  LIG     1       3.164  -2.816  17.767  1.00  0.00      LIG  
ATOM   4256 H38  LIG     1       0.874   4.162  16.033  1.00  0.00      LIG  
ATOM   4257 H39  LIG     1       1.533   5.479  16.994  1.00  0.00      LIG  
ATOM   4258 H40  LIG     1       0.066   5.708  16.060  1.00  0.00      LIG  
ATOM   4259 H41  LIG     1       3.444  -0.814  23.456  1.00  0.00      LIG  
ATOM   4260 H42  LIG     1       4.350  -0.884  21.937  1.00  0.00      LIG  
ATOM   4261 H43  LIG     1       3.471  -2.307  22.536  1.00  0.00      LIG  
TER
REMARK  Energy: 266.309
REMARK  SimpleFitness: 266.309
REMARK  FullFitness: -631.3585
REMARK  InterFull: -22.2265
REMARK  IntraFull: 292.117
REMARK  solvFull: -1101.36
REMARK  surfFull: 200.111
REMARK  extraFull: 0.0
REMARK  deltaGcompsolvpol: -1101.36
REMARK  deltaGcompsolvnonpol: 200.111
REMARK  deltaGprotsolvpol: -1109.66
REMARK  deltaGprotsolvnonpol: 196.383
REMARK  deltaGligsolvpol: -8.65875
REMARK  deltaGligsolvnonpol: 14.0026
REMARK  deltaGvdw: -22.2265
REMARK  deltaGelec: 0.0
REMARK  deltaG: -6.026726
REMARK  Cluster: 3
REMARK  ClusterRank: 1
ATOM   4186 C    LIG     1       2.014   1.523  20.422  1.00  0.00      LIG  
ATOM   4187 C1   LIG     1       0.803   3.714  20.240  1.00  0.00      LIG  
ATOM   4188 C2   LIG     1       2.054   2.968  20.797  1.00  0.00      LIG  
ATOM   4189 O    LIG     1       5.246  -2.842  20.474  1.00  0.00      LIG  
ATOM   4190 C3   LIG     1       3.948  -3.155  19.911  1.00  0.00      LIG  
ATOM   4191 C4   LIG     1       5.207  -3.510  19.197  1.00  0.00      LIG  
ATOM   4192 C5   LIG     1       0.772   3.556  18.695  1.00  0.00      LIG  
ATOM   4193 C6   LIG     1       2.176   0.711  21.481  1.00  0.00      LIG  
ATOM   4194 C7   LIG     1      -0.193   4.510  17.918  1.00  0.00      LIG  
ATOM   4195 C8   LIG     1       1.823   1.250  18.964  1.00  0.00      LIG  
ATOM   4196 C9   LIG     1       0.700   2.060  18.323  1.00  0.00      LIG  
ATOM   4197 C10  LIG     1      -0.624   5.680  18.800  1.00  0.00      LIG  
ATOM   4198 C11  LIG     1       3.102  -1.973  19.530  1.00  0.00      LIG  
ATOM   4199 C12  LIG     1       2.122   2.952  22.320  1.00  0.00      LIG  
ATOM   4200 C13  LIG     1       0.845   5.189  20.686  1.00  0.00      LIG  
ATOM   4201 C14  LIG     1       2.315   1.512  22.727  1.00  0.00      LIG  
ATOM   4202 C15  LIG     1       2.194  -0.790  21.686  1.00  0.00      LIG  
ATOM   4203 C16  LIG     1      -1.509   3.893  17.440  1.00  0.00      LIG  
ATOM   4204 C17  LIG     1       1.940  -1.731  20.505  1.00  0.00      LIG  
ATOM   4205 C18  LIG     1      -1.340   6.779  18.043  1.00  0.00      LIG  
ATOM   4206 C19  LIG     1       0.541   6.194  19.598  1.00  0.00      LIG  
ATOM   4207 C20  LIG     1      -2.562   6.189  17.403  1.00  0.00      LIG  
ATOM   4208 O1   LIG     1      -3.551   6.881  17.212  1.00  0.00      LIG  
ATOM   4209 C21  LIG     1      -0.475   3.099  20.854  1.00  0.00      LIG  
ATOM   4210 C22  LIG     1      -2.388   4.882  16.681  1.00  0.00      LIG  
ATOM   4211 O2   LIG     1       0.840   1.858  16.920  1.00  0.00      LIG  
ATOM   4212 C23  LIG     1       3.401   3.532  20.322  1.00  0.00      LIG  
ATOM   4213 C24  LIG     1       5.741  -2.681  18.079  1.00  0.00      LIG  
ATOM   4214 C25  LIG     1       5.681  -4.919  19.248  1.00  0.00      LIG  
ATOM   4215 O3   LIG     1       2.507  -2.272  18.271  1.00  0.00      LIG  
ATOM   4216 C26  LIG     1       0.599   5.003  16.696  1.00  0.00      LIG  
ATOM   4217 C27  LIG     1       3.427  -1.213  22.459  1.00  0.00      LIG  
ATOM   4218 H    LIG     1       3.374  -3.961  20.349  1.00  0.00      LIG  
ATOM   4219 H1   LIG     1      -1.356   5.312  19.524  1.00  0.00      LIG  
ATOM   4220 H2   LIG     1       1.752   3.877  18.343  1.00  0.00      LIG  
ATOM   4221 H3   LIG     1       1.624   0.201  18.761  1.00  0.00      LIG  
ATOM   4222 H4   LIG     1       2.764   1.464  18.448  1.00  0.00      LIG  
ATOM   4223 H5   LIG     1      -0.266   1.638  18.611  1.00  0.00      LIG  
ATOM   4224 H6   LIG     1       3.700  -1.065  19.411  1.00  0.00      LIG  
ATOM   4225 H7   LIG     1       1.235   3.356  22.809  1.00  0.00      LIG  
ATOM   4226 H8   LIG     1       2.958   3.556  22.683  1.00  0.00      LIG  
ATOM   4227 H9   LIG     1       1.796   5.466  21.141  1.00  0.00      LIG  
ATOM   4228 H10  LIG     1       0.107   5.332  21.480  1.00  0.00      LIG  
ATOM   4229 H11  LIG     1       3.307   1.392  23.170  1.00  0.00      LIG  
ATOM   4230 H12  LIG     1       1.564   1.220  23.466  1.00  0.00      LIG  
ATOM   4231 H13  LIG     1       1.357  -0.971  22.362  1.00  0.00      LIG  
ATOM   4232 H14  LIG     1      -2.064   3.518  18.304  1.00  0.00      LIG  
ATOM   4233 H15  LIG     1      -1.332   3.041  16.782  1.00  0.00      LIG  
ATOM   4234 H16  LIG     1       1.636  -2.699  20.914  1.00  0.00      LIG  
ATOM   4235 H17  LIG     1       1.057  -1.370  19.972  1.00  0.00      LIG  
ATOM   4236 H18  LIG     1      -0.714   7.253  17.284  1.00  0.00      LIG  
ATOM   4237 H19  LIG     1      -1.669   7.549  18.745  1.00  0.00      LIG  
ATOM   4238 H20  LIG     1       0.290   7.154  20.056  1.00  0.00      LIG  
ATOM   4239 H21  LIG     1       1.418   6.355  18.967  1.00  0.00      LIG  
ATOM   4240 H22  LIG     1      -0.579   3.354  21.910  1.00  0.00      LIG  
ATOM   4241 H23  LIG     1      -0.506   2.010  20.784  1.00  0.00      LIG  
ATOM   4242 H24  LIG     1      -1.377   3.467  20.366  1.00  0.00      LIG  
ATOM   4243 H25  LIG     1      -3.378   4.444  16.539  1.00  0.00      LIG  
ATOM   4244 H26  LIG     1      -1.972   5.095  15.693  1.00  0.00      LIG  
ATOM   4245 H27  LIG     1       0.933   0.899  16.787  1.00  0.00      LIG  
ATOM   4246 H28  LIG     1       4.231   2.955  20.742  1.00  0.00      LIG  
ATOM   4247 H29  LIG     1       3.546   4.563  20.649  1.00  0.00      LIG  
ATOM   4248 H30  LIG     1       3.519   3.508  19.236  1.00  0.00      LIG  
ATOM   4249 H31  LIG     1       5.552  -1.614  18.227  1.00  0.00      LIG  
ATOM   4250 H32  LIG     1       5.282  -2.985  17.135  1.00  0.00      LIG  
ATOM   4251 H33  LIG     1       6.822  -2.822  17.995  1.00  0.00      LIG  
ATOM   4252 H34  LIG     1       5.241  -5.459  20.091  1.00  0.00      LIG  
ATOM   4253 H35  LIG     1       6.769  -4.949  19.351  1.00  0.00      LIG  
ATOM   4254 H36  LIG     1       5.408  -5.439  18.327  1.00  0.00      LIG  
ATOM   4255 H37  LIG     1       3.166  -2.779  17.764  1.00  0.00      LIG  
ATOM   4256 H38  LIG     1       0.867   4.169  16.045  1.00  0.00      LIG  
ATOM   4257 H39  LIG     1       1.529   5.489  17.000  1.00  0.00      LIG  
ATOM   4258 H40  LIG     1       0.059   5.715  16.071  1.00  0.00      LIG  
ATOM   4259 H41  LIG     1       3.424  -0.819  23.479  1.00  0.00      LIG  
ATOM   4260 H42  LIG     1       4.343  -0.873  21.967  1.00  0.00      LIG  
ATOM   4261 H43  LIG     1       3.460  -2.302  22.542  1.00  0.00      LIG  
TER
REMARK  Energy: 266.309
REMARK  SimpleFitness: 266.309
REMARK  FullFitness: -631.3585
REMARK  InterFull: -22.2265
REMARK  IntraFull: 292.117
REMARK  solvFull: -1101.36
REMARK  surfFull: 200.111
REMARK  extraFull: 0.0
REMARK  deltaGcompsolvpol: -1101.36
REMARK  deltaGcompsolvnonpol: 200.111
REMARK  deltaGprotsolvpol: -1109.66
REMARK  deltaGprotsolvnonpol: 196.383
REMARK  deltaGligsolvpol: -8.65875
REMARK  deltaGligsolvnonpol: 14.0026
REMARK  deltaGvdw: -22.2265
REMARK  deltaGelec: 0.0
REMARK  deltaG: -6.026726
REMARK  Cluster: 3
REMARK  ClusterRank: 2
ATOM   4186 C    LIG     1       2.014   1.523  20.422  1.00  0.00      LIG  
ATOM   4187 C1   LIG     1       0.803   3.714  20.240  1.00  0.00      LIG  
ATOM   4188 C2   LIG     1       2.054   2.968  20.797  1.00  0.00      LIG  
ATOM   4189 O    LIG     1       5.246  -2.842  20.474  1.00  0.00      LIG  
ATOM   4190 C3   LIG     1       3.948  -3.155  19.911  1.00  0.00      LIG  
ATOM   4191 C4   LIG     1       5.207  -3.510  19.197  1.00  0.00      LIG  
ATOM   4192 C5   LIG     1       0.772   3.556  18.695  1.00  0.00      LIG  
ATOM   4193 C6   LIG     1       2.176   0.711  21.481  1.00  0.00      LIG  
ATOM   4194 C7   LIG     1      -0.193   4.510  17.918  1.00  0.00      LIG  
ATOM   4195 C8   LIG     1       1.823   1.250  18.964  1.00  0.00      LIG  
ATOM   4196 C9   LIG     1       0.700   2.060  18.323  1.00  0.00      LIG  
ATOM   4197 C10  LIG     1      -0.624   5.680  18.800  1.00  0.00      LIG  
ATOM   4198 C11  LIG     1       3.102  -1.973  19.530  1.00  0.00      LIG  
ATOM   4199 C12  LIG     1       2.122   2.952  22.320  1.00  0.00      LIG  
ATOM   4200 C13  LIG     1       0.845   5.189  20.686  1.00  0.00      LIG  
ATOM   4201 C14  LIG     1       2.315   1.512  22.727  1.00  0.00      LIG  
ATOM   4202 C15  LIG     1       2.194  -0.790  21.686  1.00  0.00      LIG  
ATOM   4203 C16  LIG     1      -1.509   3.893  17.440  1.00  0.00      LIG  
ATOM   4204 C17  LIG     1       1.940  -1.731  20.505  1.00  0.00      LIG  
ATOM   4205 C18  LIG     1      -1.340   6.779  18.043  1.00  0.00      LIG  
ATOM   4206 C19  LIG     1       0.541   6.194  19.598  1.00  0.00      LIG  
ATOM   4207 C20  LIG     1      -2.562   6.189  17.403  1.00  0.00      LIG  
ATOM   4208 O1   LIG     1      -3.551   6.881  17.212  1.00  0.00      LIG  
ATOM   4209 C21  LIG     1      -0.475   3.099  20.854  1.00  0.00      LIG  
ATOM   4210 C22  LIG     1      -2.388   4.882  16.681  1.00  0.00      LIG  
ATOM   4211 O2   LIG     1       0.840   1.858  16.920  1.00  0.00      LIG  
ATOM   4212 C23  LIG     1       3.401   3.532  20.322  1.00  0.00      LIG  
ATOM   4213 C24  LIG     1       5.741  -2.681  18.079  1.00  0.00      LIG  
ATOM   4214 C25  LIG     1       5.681  -4.919  19.248  1.00  0.00      LIG  
ATOM   4215 O3   LIG     1       2.507  -2.272  18.271  1.00  0.00      LIG  
ATOM   4216 C26  LIG     1       0.599   5.003  16.696  1.00  0.00      LIG  
ATOM   4217 C27  LIG     1       3.427  -1.213  22.459  1.00  0.00      LIG  
ATOM   4218 H    LIG     1       3.374  -3.961  20.349  1.00  0.00      LIG  
ATOM   4219 H1   LIG     1      -1.356   5.312  19.524  1.00  0.00      LIG  
ATOM   4220 H2   LIG     1       1.752   3.877  18.343  1.00  0.00      LIG  
ATOM   4221 H3   LIG     1       1.624   0.201  18.761  1.00  0.00      LIG  
ATOM   4222 H4   LIG     1       2.764   1.464  18.448  1.00  0.00      LIG  
ATOM   4223 H5   LIG     1      -0.266   1.638  18.611  1.00  0.00      LIG  
ATOM   4224 H6   LIG     1       3.700  -1.065  19.411  1.00  0.00      LIG  
ATOM   4225 H7   LIG     1       1.235   3.356  22.809  1.00  0.00      LIG  
ATOM   4226 H8   LIG     1       2.958   3.556  22.683  1.00  0.00      LIG  
ATOM   4227 H9   LIG     1       1.796   5.466  21.141  1.00  0.00      LIG  
ATOM   4228 H10  LIG     1       0.107   5.332  21.480  1.00  0.00      LIG  
ATOM   4229 H11  LIG     1       3.307   1.392  23.170  1.00  0.00      LIG  
ATOM   4230 H12  LIG     1       1.564   1.220  23.466  1.00  0.00      LIG  
ATOM   4231 H13  LIG     1       1.357  -0.971  22.362  1.00  0.00      LIG  
ATOM   4232 H14  LIG     1      -2.064   3.518  18.304  1.00  0.00      LIG  
ATOM   4233 H15  LIG     1      -1.332   3.041  16.782  1.00  0.00      LIG  
ATOM   4234 H16  LIG     1       1.636  -2.699  20.914  1.00  0.00      LIG  
ATOM   4235 H17  LIG     1       1.057  -1.370  19.972  1.00  0.00      LIG  
ATOM   4236 H18  LIG     1      -0.714   7.253  17.284  1.00  0.00      LIG  
ATOM   4237 H19  LIG     1      -1.669   7.549  18.745  1.00  0.00      LIG  
ATOM   4238 H20  LIG     1       0.290   7.154  20.056  1.00  0.00      LIG  
ATOM   4239 H21  LIG     1       1.418   6.355  18.967  1.00  0.00      LIG  
ATOM   4240 H22  LIG     1      -0.579   3.354  21.910  1.00  0.00      LIG  
ATOM   4241 H23  LIG     1      -0.506   2.010  20.784  1.00  0.00      LIG  
ATOM   4242 H24  LIG     1      -1.377   3.467  20.366  1.00  0.00      LIG  
ATOM   4243 H25  LIG     1      -3.378   4.444  16.539  1.00  0.00      LIG  
ATOM   4244 H26  LIG     1      -1.972   5.095  15.693  1.00  0.00      LIG  
ATOM   4245 H27  LIG     1       0.933   0.899  16.787  1.00  0.00      LIG  
ATOM   4246 H28  LIG     1       4.231   2.955  20.742  1.00  0.00      LIG  
ATOM   4247 H29  LIG     1       3.546   4.563  20.649  1.00  0.00      LIG  
ATOM   4248 H30  LIG     1       3.519   3.508  19.236  1.00  0.00      LIG  
ATOM   4249 H31  LIG     1       5.552  -1.614  18.227  1.00  0.00      LIG  
ATOM   4250 H32  LIG     1       5.282  -2.985  17.135  1.00  0.00      LIG  
ATOM   4251 H33  LIG     1       6.822  -2.822  17.995  1.00  0.00      LIG  
ATOM   4252 H34  LIG     1       5.241  -5.459  20.091  1.00  0.00      LIG  
ATOM   4253 H35  LIG     1       6.769  -4.949  19.351  1.00  0.00      LIG  
ATOM   4254 H36  LIG     1       5.408  -5.439  18.327  1.00  0.00      LIG  
ATOM   4255 H37  LIG     1       3.166  -2.779  17.764  1.00  0.00      LIG  
ATOM   4256 H38  LIG     1       0.867   4.169  16.045  1.00  0.00      LIG  
ATOM   4257 H39  LIG     1       1.529   5.489  17.000  1.00  0.00      LIG  
ATOM   4258 H40  LIG     1       0.059   5.715  16.071  1.00  0.00      LIG  
ATOM   4259 H41  LIG     1       3.424  -0.819  23.479  1.00  0.00      LIG  
ATOM   4260 H42  LIG     1       4.343  -0.873  21.967  1.00  0.00      LIG  
ATOM   4261 H43  LIG     1       3.460  -2.302  22.542  1.00  0.00      LIG  
TER
REMARK  Energy: 266.309
REMARK  SimpleFitness: 266.309
REMARK  FullFitness: -631.3585
REMARK  InterFull: -22.2265
REMARK  IntraFull: 292.117
REMARK  solvFull: -1101.36
REMARK  surfFull: 200.111
REMARK  extraFull: 0.0
REMARK  deltaGcompsolvpol: -1101.36
REMARK  deltaGcompsolvnonpol: 200.111
REMARK  deltaGprotsolvpol: -1109.66
REMARK  deltaGprotsolvnonpol: 196.383
REMARK  deltaGligsolvpol: -8.65875
REMARK  deltaGligsolvnonpol: 14.0026
REMARK  deltaGvdw: -22.2265
REMARK  deltaGelec: 0.0
REMARK  deltaG: -6.026726
REMARK  Cluster: 3
REMARK  ClusterRank: 3
ATOM   4186 C    LIG     1       2.014   1.523  20.422  1.00  0.00      LIG  
ATOM   4187 C1   LIG     1       0.803   3.714  20.240  1.00  0.00      LIG  
ATOM   4188 C2   LIG     1       2.054   2.968  20.797  1.00  0.00      LIG  
ATOM   4189 O    LIG     1       5.246  -2.842  20.474  1.00  0.00      LIG  
ATOM   4190 C3   LIG     1       3.948  -3.155  19.911  1.00  0.00      LIG  
ATOM   4191 C4   LIG     1       5.207  -3.510  19.197  1.00  0.00      LIG  
ATOM   4192 C5   LIG     1       0.772   3.556  18.695  1.00  0.00      LIG  
ATOM   4193 C6   LIG     1       2.176   0.711  21.481  1.00  0.00      LIG  
ATOM   4194 C7   LIG     1      -0.193   4.510  17.918  1.00  0.00      LIG  
ATOM   4195 C8   LIG     1       1.823   1.250  18.964  1.00  0.00      LIG  
ATOM   4196 C9   LIG     1       0.700   2.060  18.323  1.00  0.00      LIG  
ATOM   4197 C10  LIG     1      -0.624   5.680  18.800  1.00  0.00      LIG  
ATOM   4198 C11  LIG     1       3.102  -1.973  19.530  1.00  0.00      LIG  
ATOM   4199 C12  LIG     1       2.122   2.952  22.320  1.00  0.00      LIG  
ATOM   4200 C13  LIG     1       0.845   5.189  20.686  1.00  0.00      LIG  
ATOM   4201 C14  LIG     1       2.315   1.512  22.727  1.00  0.00      LIG  
ATOM   4202 C15  LIG     1       2.194  -0.790  21.686  1.00  0.00      LIG  
ATOM   4203 C16  LIG     1      -1.509   3.893  17.440  1.00  0.00      LIG  
ATOM   4204 C17  LIG     1       1.940  -1.731  20.505  1.00  0.00      LIG  
ATOM   4205 C18  LIG     1      -1.340   6.779  18.043  1.00  0.00      LIG  
ATOM   4206 C19  LIG     1       0.541   6.194  19.598  1.00  0.00      LIG  
ATOM   4207 C20  LIG     1      -2.562   6.189  17.403  1.00  0.00      LIG  
ATOM   4208 O1   LIG     1      -3.551   6.881  17.212  1.00  0.00      LIG  
ATOM   4209 C21  LIG     1      -0.475   3.099  20.854  1.00  0.00      LIG  
ATOM   4210 C22  LIG     1      -2.388   4.882  16.681  1.00  0.00      LIG  
ATOM   4211 O2   LIG     1       0.840   1.858  16.920  1.00  0.00      LIG  
ATOM   4212 C23  LIG     1       3.401   3.532  20.322  1.00  0.00      LIG  
ATOM   4213 C24  LIG     1       5.741  -2.681  18.079  1.00  0.00      LIG  
ATOM   4214 C25  LIG     1       5.681  -4.919  19.248  1.00  0.00      LIG  
ATOM   4215 O3   LIG     1       2.507  -2.272  18.271  1.00  0.00      LIG  
ATOM   4216 C26  LIG     1       0.599   5.003  16.696  1.00  0.00      LIG  
ATOM   4217 C27  LIG     1       3.427  -1.213  22.459  1.00  0.00      LIG  
ATOM   4218 H    LIG     1       3.374  -3.961  20.349  1.00  0.00      LIG  
ATOM   4219 H1   LIG     1      -1.356   5.312  19.524  1.00  0.00      LIG  
ATOM   4220 H2   LIG     1       1.752   3.877  18.343  1.00  0.00      LIG  
ATOM   4221 H3   LIG     1       1.624   0.201  18.761  1.00  0.00      LIG  
ATOM   4222 H4   LIG     1       2.764   1.464  18.448  1.00  0.00      LIG  
ATOM   4223 H5   LIG     1      -0.266   1.638  18.611  1.00  0.00      LIG  
ATOM   4224 H6   LIG     1       3.700  -1.065  19.411  1.00  0.00      LIG  
ATOM   4225 H7   LIG     1       1.235   3.356  22.809  1.00  0.00      LIG  
ATOM   4226 H8   LIG     1       2.958   3.556  22.683  1.00  0.00      LIG  
ATOM   4227 H9   LIG     1       1.796   5.466  21.141  1.00  0.00      LIG  
ATOM   4228 H10  LIG     1       0.107   5.332  21.480  1.00  0.00      LIG  
ATOM   4229 H11  LIG     1       3.307   1.392  23.170  1.00  0.00      LIG  
ATOM   4230 H12  LIG     1       1.564   1.220  23.466  1.00  0.00      LIG  
ATOM   4231 H13  LIG     1       1.357  -0.971  22.362  1.00  0.00      LIG  
ATOM   4232 H14  LIG     1      -2.064   3.518  18.304  1.00  0.00      LIG  
ATOM   4233 H15  LIG     1      -1.332   3.041  16.782  1.00  0.00      LIG  
ATOM   4234 H16  LIG     1       1.636  -2.699  20.914  1.00  0.00      LIG  
ATOM   4235 H17  LIG     1       1.057  -1.370  19.972  1.00  0.00      LIG  
ATOM   4236 H18  LIG     1      -0.714   7.253  17.284  1.00  0.00      LIG  
ATOM   4237 H19  LIG     1      -1.669   7.549  18.745  1.00  0.00      LIG  
ATOM   4238 H20  LIG     1       0.290   7.154  20.056  1.00  0.00      LIG  
ATOM   4239 H21  LIG     1       1.418   6.355  18.967  1.00  0.00      LIG  
ATOM   4240 H22  LIG     1      -0.579   3.354  21.910  1.00  0.00      LIG  
ATOM   4241 H23  LIG     1      -0.506   2.010  20.784  1.00  0.00      LIG  
ATOM   4242 H24  LIG     1      -1.377   3.467  20.366  1.00  0.00      LIG  
ATOM   4243 H25  LIG     1      -3.378   4.444  16.539  1.00  0.00      LIG  
ATOM   4244 H26  LIG     1      -1.972   5.095  15.693  1.00  0.00      LIG  
ATOM   4245 H27  LIG     1       0.933   0.899  16.787  1.00  0.00      LIG  
ATOM   4246 H28  LIG     1       4.231   2.955  20.742  1.00  0.00      LIG  
ATOM   4247 H29  LIG     1       3.546   4.563  20.649  1.00  0.00      LIG  
ATOM   4248 H30  LIG     1       3.519   3.508  19.236  1.00  0.00      LIG  
ATOM   4249 H31  LIG     1       5.552  -1.614  18.227  1.00  0.00      LIG  
ATOM   4250 H32  LIG     1       5.282  -2.985  17.135  1.00  0.00      LIG  
ATOM   4251 H33  LIG     1       6.822  -2.822  17.995  1.00  0.00      LIG  
ATOM   4252 H34  LIG     1       5.241  -5.459  20.091  1.00  0.00      LIG  
ATOM   4253 H35  LIG     1       6.769  -4.949  19.351  1.00  0.00      LIG  
ATOM   4254 H36  LIG     1       5.408  -5.439  18.327  1.00  0.00      LIG  
ATOM   4255 H37  LIG     1       3.166  -2.779  17.764  1.00  0.00      LIG  
ATOM   4256 H38  LIG     1       0.867   4.169  16.045  1.00  0.00      LIG  
ATOM   4257 H39  LIG     1       1.529   5.489  17.000  1.00  0.00      LIG  
ATOM   4258 H40  LIG     1       0.059   5.715  16.071  1.00  0.00      LIG  
ATOM   4259 H41  LIG     1       3.424  -0.819  23.479  1.00  0.00      LIG  
ATOM   4260 H42  LIG     1       4.343  -0.873  21.967  1.00  0.00      LIG  
ATOM   4261 H43  LIG     1       3.460  -2.302  22.542  1.00  0.00      LIG  
TER
REMARK  Energy: 266.628
REMARK  SimpleFitness: 266.628
REMARK  FullFitness: -630.99255
REMARK  InterFull: -21.8016
REMARK  IntraFull: 292.107
REMARK  solvFull: -1101.49
REMARK  surfFull: 200.192
REMARK  extraFull: 0.0
REMARK  deltaGcompsolvpol: -1101.49
REMARK  deltaGcompsolvnonpol: 200.192
REMARK  deltaGprotsolvpol: -1109.66
REMARK  deltaGprotsolvnonpol: 196.383
REMARK  deltaGligsolvpol: -8.64561
REMARK  deltaGligsolvnonpol: 14.0117
REMARK  deltaGvdw: -21.8016
REMARK  deltaGelec: 0.0
REMARK  deltaG: -5.988488
REMARK  Cluster: 3
REMARK  ClusterRank: 4
ATOM   4186 C    LIG     1       2.092   1.580  20.501  1.00  0.00      LIG  
ATOM   4187 C1   LIG     1       0.869   3.760  20.344  1.00  0.00      LIG  
ATOM   4188 C2   LIG     1       2.126   3.019  20.894  1.00  0.00      LIG  
ATOM   4189 O    LIG     1       5.237  -2.843  20.490  1.00  0.00      LIG  
ATOM   4190 C3   LIG     1       3.929  -3.136  19.940  1.00  0.00      LIG  
ATOM   4191 C4   LIG     1       5.177  -3.520  19.219  1.00  0.00      LIG  
ATOM   4192 C5   LIG     1       0.843   3.622  18.797  1.00  0.00      LIG  
ATOM   4193 C6   LIG     1       2.221   0.750  21.549  1.00  0.00      LIG  
ATOM   4194 C7   LIG     1      -0.134   4.570  18.030  1.00  0.00      LIG  
ATOM   4195 C8   LIG     1       1.923   1.329  19.036  1.00  0.00      LIG  
ATOM   4196 C9   LIG     1       0.791   2.130  18.404  1.00  0.00      LIG  
ATOM   4197 C10  LIG     1      -0.585   5.723  18.924  1.00  0.00      LIG  
ATOM   4198 C11  LIG     1       3.103  -1.939  19.561  1.00  0.00      LIG  
ATOM   4199 C12  LIG     1       2.190   2.982  22.418  1.00  0.00      LIG  
ATOM   4200 C13  LIG     1       0.893   5.231  20.807  1.00  0.00      LIG  
ATOM   4201 C14  LIG     1       2.337   1.533  22.811  1.00  0.00      LIG  
ATOM   4202 C15  LIG     1       2.215  -0.754  21.730  1.00  0.00      LIG  
ATOM   4203 C16  LIG     1      -1.440   3.936  17.544  1.00  0.00      LIG  
ATOM   4204 C17  LIG     1       1.944  -1.676  20.535  1.00  0.00      LIG  
ATOM   4205 C18  LIG     1      -1.316   6.817  18.176  1.00  0.00      LIG  
ATOM   4206 C19  LIG     1       0.570   6.245  19.732  1.00  0.00      LIG  
ATOM   4207 C20  LIG     1      -2.528   6.215  17.527  1.00  0.00      LIG  
ATOM   4208 O1   LIG     1      -3.519   6.900  17.324  1.00  0.00      LIG  
ATOM   4209 C21  LIG     1      -0.404   3.126  20.950  1.00  0.00      LIG  
ATOM   4210 C22  LIG     1      -2.334   4.918  16.794  1.00  0.00      LIG  
ATOM   4211 O2   LIG     1       0.937   1.948  16.998  1.00  0.00      LIG  
ATOM   4212 C23  LIG     1       3.469   3.604  20.431  1.00  0.00      LIG  
ATOM   4213 C24  LIG     1       5.712  -2.711  18.088  1.00  0.00      LIG  
ATOM   4214 C25  LIG     1       5.633  -4.934  19.281  1.00  0.00      LIG  
ATOM   4215 O3   LIG     1       2.505  -2.224  18.301  1.00  0.00      LIG  
ATOM   4216 C26  LIG     1       0.652   5.089  16.814  1.00  0.00      LIG  
ATOM   4217 C27  LIG     1       3.444  -1.203  22.494  1.00  0.00      LIG  
ATOM   4218 H    LIG     1       3.342  -3.928  20.387  1.00  0.00      LIG  
ATOM   4219 H1   LIG     1      -1.313   5.338  19.642  1.00  0.00      LIG  
ATOM   4220 H2   LIG     1       1.820   3.960  18.452  1.00  0.00      LIG  
ATOM   4221 H3   LIG     1       1.744   0.282  18.812  1.00  0.00      LIG  
ATOM   4222 H4   LIG     1       2.865   1.568  18.533  1.00  0.00      LIG  
ATOM   4223 H5   LIG     1      -0.171   1.691  18.684  1.00  0.00      LIG  
ATOM   4224 H6   LIG     1       3.718  -1.042  19.445  1.00  0.00      LIG  
ATOM   4225 H7   LIG     1       1.318   3.414  22.910  1.00  0.00      LIG  
ATOM   4226 H8   LIG     1       3.048   3.553  22.788  1.00  0.00      LIG  
ATOM   4227 H9   LIG     1       1.842   5.515  21.262  1.00  0.00      LIG  
ATOM   4228 H10  LIG     1       0.155   5.355  21.604  1.00  0.00      LIG  
ATOM   4229 H11  LIG     1       3.309   1.384  23.287  1.00  0.00      LIG  
ATOM   4230 H12  LIG     1       1.553   1.249  23.519  1.00  0.00      LIG  
ATOM   4231 H13  LIG     1       1.375  -0.932  22.404  1.00  0.00      LIG  
ATOM   4232 H14  LIG     1      -1.989   3.544  18.403  1.00  0.00      LIG  
ATOM   4233 H15  LIG     1      -1.249   3.095  16.876  1.00  0.00      LIG  
ATOM   4234 H16  LIG     1       1.613  -2.640  20.929  1.00  0.00      LIG  
ATOM   4235 H17  LIG     1       1.073  -1.285  20.000  1.00  0.00      LIG  
ATOM   4236 H18  LIG     1      -0.698   7.307  17.421  1.00  0.00      LIG  
ATOM   4237 H19  LIG     1      -1.658   7.575  18.885  1.00  0.00      LIG  
ATOM   4238 H20  LIG     1       0.305   7.196  20.201  1.00  0.00      LIG  
ATOM   4239 H21  LIG     1       1.444   6.430  19.104  1.00  0.00      LIG  
ATOM   4240 H22  LIG     1      -0.505   3.359  22.013  1.00  0.00      LIG  
ATOM   4241 H23  LIG     1      -0.429   2.038  20.857  1.00  0.00      LIG  
ATOM   4242 H24  LIG     1      -1.310   3.497  20.473  1.00  0.00      LIG  
ATOM   4243 H25  LIG     1      -3.317   4.466  16.645  1.00  0.00      LIG  
ATOM   4244 H26  LIG     1      -1.918   5.149  15.811  1.00  0.00      LIG  
ATOM   4245 H27  LIG     1       1.025   0.991  16.851  1.00  0.00      LIG  
ATOM   4246 H28  LIG     1       4.303   3.033  20.851  1.00  0.00      LIG  
ATOM   4247 H29  LIG     1       3.599   4.635  20.765  1.00  0.00      LIG  
ATOM   4248 H30  LIG     1       3.592   3.589  19.345  1.00  0.00      LIG  
ATOM   4249 H31  LIG     1       5.551  -1.640  18.234  1.00  0.00      LIG  
ATOM   4250 H32  LIG     1       5.231  -3.007  17.153  1.00  0.00      LIG  
ATOM   4251 H33  LIG     1       6.788  -2.877  17.987  1.00  0.00      LIG  
ATOM   4252 H34  LIG     1       5.187  -5.463  20.128  1.00  0.00      LIG  
ATOM   4253 H35  LIG     1       6.720  -4.977  19.387  1.00  0.00      LIG  
ATOM   4254 H36  LIG     1       5.356  -5.459  18.364  1.00  0.00      LIG  
ATOM   4255 H37  LIG     1       3.183  -2.678  17.768  1.00  0.00      LIG  
ATOM   4256 H38  LIG     1       0.934   4.266  16.156  1.00  0.00      LIG  
ATOM   4257 H39  LIG     1       1.573   5.587  17.126  1.00  0.00      LIG  
ATOM   4258 H40  LIG     1       0.100   5.797  16.194  1.00  0.00      LIG  
ATOM   4259 H41  LIG     1       3.452  -0.813  23.515  1.00  0.00      LIG  
ATOM   4260 H42  LIG     1       4.362  -0.876  21.999  1.00  0.00      LIG  
ATOM   4261 H43  LIG     1       3.459  -2.293  22.571  1.00  0.00      LIG  
TER
REMARK  Energy: 266.628
REMARK  SimpleFitness: 266.628
REMARK  FullFitness: -630.99255
REMARK  InterFull: -21.8016
REMARK  IntraFull: 292.107
REMARK  solvFull: -1101.49
REMARK  surfFull: 200.192
REMARK  extraFull: 0.0
REMARK  deltaGcompsolvpol: -1101.49
REMARK  deltaGcompsolvnonpol: 200.192
REMARK  deltaGprotsolvpol: -1109.66
REMARK  deltaGprotsolvnonpol: 196.383
REMARK  deltaGligsolvpol: -8.64561
REMARK  deltaGligsolvnonpol: 14.0117
REMARK  deltaGvdw: -21.8016
REMARK  deltaGelec: 0.0
REMARK  deltaG: -5.988488
REMARK  Cluster: 3
REMARK  ClusterRank: 5
ATOM   4186 C    LIG     1       2.092   1.580  20.501  1.00  0.00      LIG  
ATOM   4187 C1   LIG     1       0.869   3.760  20.344  1.00  0.00      LIG  
ATOM   4188 C2   LIG     1       2.126   3.019  20.894  1.00  0.00      LIG  
ATOM   4189 O    LIG     1       5.237  -2.843  20.490  1.00  0.00      LIG  
ATOM   4190 C3   LIG     1       3.929  -3.136  19.940  1.00  0.00      LIG  
ATOM   4191 C4   LIG     1       5.177  -3.520  19.219  1.00  0.00      LIG  
ATOM   4192 C5   LIG     1       0.843   3.622  18.797  1.00  0.00      LIG  
ATOM   4193 C6   LIG     1       2.221   0.750  21.549  1.00  0.00      LIG  
ATOM   4194 C7   LIG     1      -0.134   4.570  18.030  1.00  0.00      LIG  
ATOM   4195 C8   LIG     1       1.923   1.329  19.036  1.00  0.00      LIG  
ATOM   4196 C9   LIG     1       0.791   2.130  18.404  1.00  0.00      LIG  
ATOM   4197 C10  LIG     1      -0.585   5.723  18.924  1.00  0.00      LIG  
ATOM   4198 C11  LIG     1       3.103  -1.939  19.561  1.00  0.00      LIG  
ATOM   4199 C12  LIG     1       2.190   2.982  22.418  1.00  0.00      LIG  
ATOM   4200 C13  LIG     1       0.893   5.231  20.807  1.00  0.00      LIG  
ATOM   4201 C14  LIG     1       2.337   1.533  22.811  1.00  0.00      LIG  
ATOM   4202 C15  LIG     1       2.215  -0.754  21.730  1.00  0.00      LIG  
ATOM   4203 C16  LIG     1      -1.440   3.936  17.544  1.00  0.00      LIG  
ATOM   4204 C17  LIG     1       1.944  -1.676  20.535  1.00  0.00      LIG  
ATOM   4205 C18  LIG     1      -1.316   6.817  18.176  1.00  0.00      LIG  
ATOM   4206 C19  LIG     1       0.570   6.245  19.732  1.00  0.00      LIG  
ATOM   4207 C20  LIG     1      -2.528   6.215  17.527  1.00  0.00      LIG  
ATOM   4208 O1   LIG     1      -3.519   6.900  17.324  1.00  0.00      LIG  
ATOM   4209 C21  LIG     1      -0.404   3.126  20.950  1.00  0.00      LIG  
ATOM   4210 C22  LIG     1      -2.334   4.918  16.794  1.00  0.00      LIG  
ATOM   4211 O2   LIG     1       0.937   1.948  16.998  1.00  0.00      LIG  
ATOM   4212 C23  LIG     1       3.469   3.604  20.431  1.00  0.00      LIG  
ATOM   4213 C24  LIG     1       5.712  -2.711  18.088  1.00  0.00      LIG  
ATOM   4214 C25  LIG     1       5.633  -4.934  19.281  1.00  0.00      LIG  
ATOM   4215 O3   LIG     1       2.505  -2.224  18.301  1.00  0.00      LIG  
ATOM   4216 C26  LIG     1       0.652   5.089  16.814  1.00  0.00      LIG  
ATOM   4217 C27  LIG     1       3.444  -1.203  22.494  1.00  0.00      LIG  
ATOM   4218 H    LIG     1       3.342  -3.928  20.387  1.00  0.00      LIG  
ATOM   4219 H1   LIG     1      -1.313   5.338  19.642  1.00  0.00      LIG  
ATOM   4220 H2   LIG     1       1.820   3.960  18.452  1.00  0.00      LIG  
ATOM   4221 H3   LIG     1       1.744   0.282  18.812  1.00  0.00      LIG  
ATOM   4222 H4   LIG     1       2.865   1.568  18.533  1.00  0.00      LIG  
ATOM   4223 H5   LIG     1      -0.171   1.691  18.684  1.00  0.00      LIG  
ATOM   4224 H6   LIG     1       3.718  -1.042  19.445  1.00  0.00      LIG  
ATOM   4225 H7   LIG     1       1.318   3.414  22.910  1.00  0.00      LIG  
ATOM   4226 H8   LIG     1       3.048   3.553  22.788  1.00  0.00      LIG  
ATOM   4227 H9   LIG     1       1.842   5.515  21.262  1.00  0.00      LIG  
ATOM   4228 H10  LIG     1       0.155   5.355  21.604  1.00  0.00      LIG  
ATOM   4229 H11  LIG     1       3.309   1.384  23.287  1.00  0.00      LIG  
ATOM   4230 H12  LIG     1       1.553   1.249  23.519  1.00  0.00      LIG  
ATOM   4231 H13  LIG     1       1.375  -0.932  22.404  1.00  0.00      LIG  
ATOM   4232 H14  LIG     1      -1.989   3.544  18.403  1.00  0.00      LIG  
ATOM   4233 H15  LIG     1      -1.249   3.095  16.876  1.00  0.00      LIG  
ATOM   4234 H16  LIG     1       1.613  -2.640  20.929  1.00  0.00      LIG  
ATOM   4235 H17  LIG     1       1.073  -1.285  20.000  1.00  0.00      LIG  
ATOM   4236 H18  LIG     1      -0.698   7.307  17.421  1.00  0.00      LIG  
ATOM   4237 H19  LIG     1      -1.658   7.575  18.885  1.00  0.00      LIG  
ATOM   4238 H20  LIG     1       0.305   7.196  20.201  1.00  0.00      LIG  
ATOM   4239 H21  LIG     1       1.444   6.430  19.104  1.00  0.00      LIG  
ATOM   4240 H22  LIG     1      -0.505   3.359  22.013  1.00  0.00      LIG  
ATOM   4241 H23  LIG     1      -0.429   2.038  20.857  1.00  0.00      LIG  
ATOM   4242 H24  LIG     1      -1.310   3.497  20.473  1.00  0.00      LIG  
ATOM   4243 H25  LIG     1      -3.317   4.466  16.645  1.00  0.00      LIG  
ATOM   4244 H26  LIG     1      -1.918   5.149  15.811  1.00  0.00      LIG  
ATOM   4245 H27  LIG     1       1.025   0.991  16.851  1.00  0.00      LIG  
ATOM   4246 H28  LIG     1       4.303   3.033  20.851  1.00  0.00      LIG  
ATOM   4247 H29  LIG     1       3.599   4.635  20.765  1.00  0.00      LIG  
ATOM   4248 H30  LIG     1       3.592   3.589  19.345  1.00  0.00      LIG  
ATOM   4249 H31  LIG     1       5.551  -1.640  18.234  1.00  0.00      LIG  
ATOM   4250 H32  LIG     1       5.231  -3.007  17.153  1.00  0.00      LIG  
ATOM   4251 H33  LIG     1       6.788  -2.877  17.987  1.00  0.00      LIG  
ATOM   4252 H34  LIG     1       5.187  -5.463  20.128  1.00  0.00      LIG  
ATOM   4253 H35  LIG     1       6.720  -4.977  19.387  1.00  0.00      LIG  
ATOM   4254 H36  LIG     1       5.356  -5.459  18.364  1.00  0.00      LIG  
ATOM   4255 H37  LIG     1       3.183  -2.678  17.768  1.00  0.00      LIG  
ATOM   4256 H38  LIG     1       0.934   4.266  16.156  1.00  0.00      LIG  
ATOM   4257 H39  LIG     1       1.573   5.587  17.126  1.00  0.00      LIG  
ATOM   4258 H40  LIG     1       0.100   5.797  16.194  1.00  0.00      LIG  
ATOM   4259 H41  LIG     1       3.452  -0.813  23.515  1.00  0.00      LIG  
ATOM   4260 H42  LIG     1       4.362  -0.876  21.999  1.00  0.00      LIG  
ATOM   4261 H43  LIG     1       3.459  -2.293  22.571  1.00  0.00      LIG  
TER
REMARK  Energy: 266.628
REMARK  SimpleFitness: 266.628
REMARK  FullFitness: -630.99255
REMARK  InterFull: -21.8016
REMARK  IntraFull: 292.107
REMARK  solvFull: -1101.49
REMARK  surfFull: 200.192
REMARK  extraFull: 0.0
REMARK  deltaGcompsolvpol: -1101.49
REMARK  deltaGcompsolvnonpol: 200.192
REMARK  deltaGprotsolvpol: -1109.66
REMARK  deltaGprotsolvnonpol: 196.383
REMARK  deltaGligsolvpol: -8.64561
REMARK  deltaGligsolvnonpol: 14.0117
REMARK  deltaGvdw: -21.8016
REMARK  deltaGelec: 0.0
REMARK  deltaG: -5.988488
REMARK  Cluster: 3
REMARK  ClusterRank: 6
ATOM   4186 C    LIG     1       2.092   1.580  20.501  1.00  0.00      LIG  
ATOM   4187 C1   LIG     1       0.869   3.760  20.344  1.00  0.00      LIG  
ATOM   4188 C2   LIG     1       2.126   3.019  20.894  1.00  0.00      LIG  
ATOM   4189 O    LIG     1       5.237  -2.843  20.490  1.00  0.00      LIG  
ATOM   4190 C3   LIG     1       3.929  -3.136  19.940  1.00  0.00      LIG  
ATOM   4191 C4   LIG     1       5.177  -3.520  19.219  1.00  0.00      LIG  
ATOM   4192 C5   LIG     1       0.843   3.622  18.797  1.00  0.00      LIG  
ATOM   4193 C6   LIG     1       2.221   0.750  21.549  1.00  0.00      LIG  
ATOM   4194 C7   LIG     1      -0.134   4.570  18.030  1.00  0.00      LIG  
ATOM   4195 C8   LIG     1       1.923   1.329  19.036  1.00  0.00      LIG  
ATOM   4196 C9   LIG     1       0.791   2.130  18.404  1.00  0.00      LIG  
ATOM   4197 C10  LIG     1      -0.585   5.723  18.924  1.00  0.00      LIG  
ATOM   4198 C11  LIG     1       3.103  -1.939  19.561  1.00  0.00      LIG  
ATOM   4199 C12  LIG     1       2.190   2.982  22.418  1.00  0.00      LIG  
ATOM   4200 C13  LIG     1       0.893   5.231  20.807  1.00  0.00      LIG  
ATOM   4201 C14  LIG     1       2.337   1.533  22.811  1.00  0.00      LIG  
ATOM   4202 C15  LIG     1       2.215  -0.754  21.730  1.00  0.00      LIG  
ATOM   4203 C16  LIG     1      -1.440   3.936  17.544  1.00  0.00      LIG  
ATOM   4204 C17  LIG     1       1.944  -1.676  20.535  1.00  0.00      LIG  
ATOM   4205 C18  LIG     1      -1.316   6.817  18.176  1.00  0.00      LIG  
ATOM   4206 C19  LIG     1       0.570   6.245  19.732  1.00  0.00      LIG  
ATOM   4207 C20  LIG     1      -2.528   6.215  17.527  1.00  0.00      LIG  
ATOM   4208 O1   LIG     1      -3.519   6.900  17.324  1.00  0.00      LIG  
ATOM   4209 C21  LIG     1      -0.404   3.126  20.950  1.00  0.00      LIG  
ATOM   4210 C22  LIG     1      -2.334   4.918  16.794  1.00  0.00      LIG  
ATOM   4211 O2   LIG     1       0.937   1.948  16.998  1.00  0.00      LIG  
ATOM   4212 C23  LIG     1       3.469   3.604  20.431  1.00  0.00      LIG  
ATOM   4213 C24  LIG     1       5.712  -2.711  18.088  1.00  0.00      LIG  
ATOM   4214 C25  LIG     1       5.633  -4.934  19.281  1.00  0.00      LIG  
ATOM   4215 O3   LIG     1       2.505  -2.224  18.301  1.00  0.00      LIG  
ATOM   4216 C26  LIG     1       0.652   5.089  16.814  1.00  0.00      LIG  
ATOM   4217 C27  LIG     1       3.444  -1.203  22.494  1.00  0.00      LIG  
ATOM   4218 H    LIG     1       3.342  -3.928  20.387  1.00  0.00      LIG  
ATOM   4219 H1   LIG     1      -1.313   5.338  19.642  1.00  0.00      LIG  
ATOM   4220 H2   LIG     1       1.820   3.960  18.452  1.00  0.00      LIG  
ATOM   4221 H3   LIG     1       1.744   0.282  18.812  1.00  0.00      LIG  
ATOM   4222 H4   LIG     1       2.865   1.568  18.533  1.00  0.00      LIG  
ATOM   4223 H5   LIG     1      -0.171   1.691  18.684  1.00  0.00      LIG  
ATOM   4224 H6   LIG     1       3.718  -1.042  19.445  1.00  0.00      LIG  
ATOM   4225 H7   LIG     1       1.318   3.414  22.910  1.00  0.00      LIG  
ATOM   4226 H8   LIG     1       3.048   3.553  22.788  1.00  0.00      LIG  
ATOM   4227 H9   LIG     1       1.842   5.515  21.262  1.00  0.00      LIG  
ATOM   4228 H10  LIG     1       0.155   5.355  21.604  1.00  0.00      LIG  
ATOM   4229 H11  LIG     1       3.309   1.384  23.287  1.00  0.00      LIG  
ATOM   4230 H12  LIG     1       1.553   1.249  23.519  1.00  0.00      LIG  
ATOM   4231 H13  LIG     1       1.375  -0.932  22.404  1.00  0.00      LIG  
ATOM   4232 H14  LIG     1      -1.989   3.544  18.403  1.00  0.00      LIG  
ATOM   4233 H15  LIG     1      -1.249   3.095  16.876  1.00  0.00      LIG  
ATOM   4234 H16  LIG     1       1.613  -2.640  20.929  1.00  0.00      LIG  
ATOM   4235 H17  LIG     1       1.073  -1.285  20.000  1.00  0.00      LIG  
ATOM   4236 H18  LIG     1      -0.698   7.307  17.421  1.00  0.00      LIG  
ATOM   4237 H19  LIG     1      -1.658   7.575  18.885  1.00  0.00      LIG  
ATOM   4238 H20  LIG     1       0.305   7.196  20.201  1.00  0.00      LIG  
ATOM   4239 H21  LIG     1       1.444   6.430  19.104  1.00  0.00      LIG  
ATOM   4240 H22  LIG     1      -0.505   3.359  22.013  1.00  0.00      LIG  
ATOM   4241 H23  LIG     1      -0.429   2.038  20.857  1.00  0.00      LIG  
ATOM   4242 H24  LIG     1      -1.310   3.497  20.473  1.00  0.00      LIG  
ATOM   4243 H25  LIG     1      -3.317   4.466  16.645  1.00  0.00      LIG  
ATOM   4244 H26  LIG     1      -1.918   5.149  15.811  1.00  0.00      LIG  
ATOM   4245 H27  LIG     1       1.025   0.991  16.851  1.00  0.00      LIG  
ATOM   4246 H28  LIG     1       4.303   3.033  20.851  1.00  0.00      LIG  
ATOM   4247 H29  LIG     1       3.599   4.635  20.765  1.00  0.00      LIG  
ATOM   4248 H30  LIG     1       3.592   3.589  19.345  1.00  0.00      LIG  
ATOM   4249 H31  LIG     1       5.551  -1.640  18.234  1.00  0.00      LIG  
ATOM   4250 H32  LIG     1       5.231  -3.007  17.153  1.00  0.00      LIG  
ATOM   4251 H33  LIG     1       6.788  -2.877  17.987  1.00  0.00      LIG  
ATOM   4252 H34  LIG     1       5.187  -5.463  20.128  1.00  0.00      LIG  
ATOM   4253 H35  LIG     1       6.720  -4.977  19.387  1.00  0.00      LIG  
ATOM   4254 H36  LIG     1       5.356  -5.459  18.364  1.00  0.00      LIG  
ATOM   4255 H37  LIG     1       3.183  -2.678  17.768  1.00  0.00      LIG  
ATOM   4256 H38  LIG     1       0.934   4.266  16.156  1.00  0.00      LIG  
ATOM   4257 H39  LIG     1       1.573   5.587  17.126  1.00  0.00      LIG  
ATOM   4258 H40  LIG     1       0.100   5.797  16.194  1.00  0.00      LIG  
ATOM   4259 H41  LIG     1       3.452  -0.813  23.515  1.00  0.00      LIG  
ATOM   4260 H42  LIG     1       4.362  -0.876  21.999  1.00  0.00      LIG  
ATOM   4261 H43  LIG     1       3.459  -2.293  22.571  1.00  0.00      LIG  
TER
REMARK  Energy: 266.628
REMARK  SimpleFitness: 266.628
REMARK  FullFitness: -630.99255
REMARK  InterFull: -21.8016
REMARK  IntraFull: 292.107
REMARK  solvFull: -1101.49
REMARK  surfFull: 200.192
REMARK  extraFull: 0.0
REMARK  deltaGcompsolvpol: -1101.49
REMARK  deltaGcompsolvnonpol: 200.192
REMARK  deltaGprotsolvpol: -1109.66
REMARK  deltaGprotsolvnonpol: 196.383
REMARK  deltaGligsolvpol: -8.64561
REMARK  deltaGligsolvnonpol: 14.0117
REMARK  deltaGvdw: -21.8016
REMARK  deltaGelec: 0.0
REMARK  deltaG: -5.988488
REMARK  Cluster: 3
REMARK  ClusterRank: 7
ATOM   4186 C    LIG     1       2.092   1.580  20.501  1.00  0.00      LIG  
ATOM   4187 C1   LIG     1       0.869   3.760  20.344  1.00  0.00      LIG  
ATOM   4188 C2   LIG     1       2.126   3.019  20.894  1.00  0.00      LIG  
ATOM   4189 O    LIG     1       5.237  -2.843  20.490  1.00  0.00      LIG  
ATOM   4190 C3   LIG     1       3.929  -3.136  19.940  1.00  0.00      LIG  
ATOM   4191 C4   LIG     1       5.177  -3.520  19.219  1.00  0.00      LIG  
ATOM   4192 C5   LIG     1       0.843   3.622  18.797  1.00  0.00      LIG  
ATOM   4193 C6   LIG     1       2.221   0.750  21.549  1.00  0.00      LIG  
ATOM   4194 C7   LIG     1      -0.134   4.570  18.030  1.00  0.00      LIG  
ATOM   4195 C8   LIG     1       1.923   1.329  19.036  1.00  0.00      LIG  
ATOM   4196 C9   LIG     1       0.791   2.130  18.404  1.00  0.00      LIG  
ATOM   4197 C10  LIG     1      -0.585   5.723  18.924  1.00  0.00      LIG  
ATOM   4198 C11  LIG     1       3.103  -1.939  19.561  1.00  0.00      LIG  
ATOM   4199 C12  LIG     1       2.190   2.982  22.418  1.00  0.00      LIG  
ATOM   4200 C13  LIG     1       0.893   5.231  20.807  1.00  0.00      LIG  
ATOM   4201 C14  LIG     1       2.337   1.533  22.811  1.00  0.00      LIG  
ATOM   4202 C15  LIG     1       2.215  -0.754  21.730  1.00  0.00      LIG  
ATOM   4203 C16  LIG     1      -1.440   3.936  17.544  1.00  0.00      LIG  
ATOM   4204 C17  LIG     1       1.944  -1.676  20.535  1.00  0.00      LIG  
ATOM   4205 C18  LIG     1      -1.316   6.817  18.176  1.00  0.00      LIG  
ATOM   4206 C19  LIG     1       0.570   6.245  19.732  1.00  0.00      LIG  
ATOM   4207 C20  LIG     1      -2.528   6.215  17.527  1.00  0.00      LIG  
ATOM   4208 O1   LIG     1      -3.519   6.900  17.324  1.00  0.00      LIG  
ATOM   4209 C21  LIG     1      -0.404   3.126  20.950  1.00  0.00      LIG  
ATOM   4210 C22  LIG     1      -2.334   4.918  16.794  1.00  0.00      LIG  
ATOM   4211 O2   LIG     1       0.937   1.948  16.998  1.00  0.00      LIG  
ATOM   4212 C23  LIG     1       3.469   3.604  20.431  1.00  0.00      LIG  
ATOM   4213 C24  LIG     1       5.712  -2.711  18.088  1.00  0.00      LIG  
ATOM   4214 C25  LIG     1       5.633  -4.934  19.281  1.00  0.00      LIG  
ATOM   4215 O3   LIG     1       2.505  -2.224  18.301  1.00  0.00      LIG  
ATOM   4216 C26  LIG     1       0.652   5.089  16.814  1.00  0.00      LIG  
ATOM   4217 C27  LIG     1       3.444  -1.203  22.494  1.00  0.00      LIG  
ATOM   4218 H    LIG     1       3.342  -3.928  20.387  1.00  0.00      LIG  
ATOM   4219 H1   LIG     1      -1.313   5.338  19.642  1.00  0.00      LIG  
ATOM   4220 H2   LIG     1       1.820   3.960  18.452  1.00  0.00      LIG  
ATOM   4221 H3   LIG     1       1.744   0.282  18.812  1.00  0.00      LIG  
ATOM   4222 H4   LIG     1       2.865   1.568  18.533  1.00  0.00      LIG  
ATOM   4223 H5   LIG     1      -0.171   1.691  18.684  1.00  0.00      LIG  
ATOM   4224 H6   LIG     1       3.718  -1.042  19.445  1.00  0.00      LIG  
ATOM   4225 H7   LIG     1       1.318   3.414  22.910  1.00  0.00      LIG  
ATOM   4226 H8   LIG     1       3.048   3.553  22.788  1.00  0.00      LIG  
ATOM   4227 H9   LIG     1       1.842   5.515  21.262  1.00  0.00      LIG  
ATOM   4228 H10  LIG     1       0.155   5.355  21.604  1.00  0.00      LIG  
ATOM   4229 H11  LIG     1       3.309   1.384  23.287  1.00  0.00      LIG  
ATOM   4230 H12  LIG     1       1.553   1.249  23.519  1.00  0.00      LIG  
ATOM   4231 H13  LIG     1       1.375  -0.932  22.404  1.00  0.00      LIG  
ATOM   4232 H14  LIG     1      -1.989   3.544  18.403  1.00  0.00      LIG  
ATOM   4233 H15  LIG     1      -1.249   3.095  16.876  1.00  0.00      LIG  
ATOM   4234 H16  LIG     1       1.613  -2.640  20.929  1.00  0.00      LIG  
ATOM   4235 H17  LIG     1       1.073  -1.285  20.000  1.00  0.00      LIG  
ATOM   4236 H18  LIG     1      -0.698   7.307  17.421  1.00  0.00      LIG  
ATOM   4237 H19  LIG     1      -1.658   7.575  18.885  1.00  0.00      LIG  
ATOM   4238 H20  LIG     1       0.305   7.196  20.201  1.00  0.00      LIG  
ATOM   4239 H21  LIG     1       1.444   6.430  19.104  1.00  0.00      LIG  
ATOM   4240 H22  LIG     1      -0.505   3.359  22.013  1.00  0.00      LIG  
ATOM   4241 H23  LIG     1      -0.429   2.038  20.857  1.00  0.00      LIG  
ATOM   4242 H24  LIG     1      -1.310   3.497  20.473  1.00  0.00      LIG  
ATOM   4243 H25  LIG     1      -3.317   4.466  16.645  1.00  0.00      LIG  
ATOM   4244 H26  LIG     1      -1.918   5.149  15.811  1.00  0.00      LIG  
ATOM   4245 H27  LIG     1       1.025   0.991  16.851  1.00  0.00      LIG  
ATOM   4246 H28  LIG     1       4.303   3.033  20.851  1.00  0.00      LIG  
ATOM   4247 H29  LIG     1       3.599   4.635  20.765  1.00  0.00      LIG  
ATOM   4248 H30  LIG     1       3.592   3.589  19.345  1.00  0.00      LIG  
ATOM   4249 H31  LIG     1       5.551  -1.640  18.234  1.00  0.00      LIG  
ATOM   4250 H32  LIG     1       5.231  -3.007  17.153  1.00  0.00      LIG  
ATOM   4251 H33  LIG     1       6.788  -2.877  17.987  1.00  0.00      LIG  
ATOM   4252 H34  LIG     1       5.187  -5.463  20.128  1.00  0.00      LIG  
ATOM   4253 H35  LIG     1       6.720  -4.977  19.387  1.00  0.00      LIG  
ATOM   4254 H36  LIG     1       5.356  -5.459  18.364  1.00  0.00      LIG  
ATOM   4255 H37  LIG     1       3.183  -2.678  17.768  1.00  0.00      LIG  
ATOM   4256 H38  LIG     1       0.934   4.266  16.156  1.00  0.00      LIG  
ATOM   4257 H39  LIG     1       1.573   5.587  17.126  1.00  0.00      LIG  
ATOM   4258 H40  LIG     1       0.100   5.797  16.194  1.00  0.00      LIG  
ATOM   4259 H41  LIG     1       3.452  -0.813  23.515  1.00  0.00      LIG  
ATOM   4260 H42  LIG     1       4.362  -0.876  21.999  1.00  0.00      LIG  
ATOM   4261 H43  LIG     1       3.459  -2.293  22.571  1.00  0.00      LIG  
TER
REMARK  Energy: 263.851
REMARK  SimpleFitness: 263.851
REMARK  FullFitness: -630.9929
REMARK  InterFull: -18.6969
REMARK  IntraFull: 286.356
REMARK  solvFull: -1100.33
REMARK  surfFull: 201.678
REMARK  extraFull: 0.0
REMARK  deltaGcompsolvpol: -1100.33
REMARK  deltaGcompsolvnonpol: 201.678
REMARK  deltaGprotsolvpol: -1109.66
REMARK  deltaGprotsolvnonpol: 196.383
REMARK  deltaGligsolvpol: -7.96894
REMARK  deltaGligsolvnonpol: 14.235
REMARK  deltaGvdw: -18.6969
REMARK  deltaGelec: 0.0
REMARK  deltaG: -5.545751
REMARK  Cluster: 4
REMARK  ClusterRank: 0
ATOM   4186 C    LIG     1       3.056   1.072  27.252  1.00  0.00      LIG  
ATOM   4187 C1   LIG     1       1.578   3.084  27.514  1.00  0.00      LIG  
ATOM   4188 C2   LIG     1       2.213   1.841  28.210  1.00  0.00      LIG  
ATOM   4189 O    LIG     1       3.794  -1.504  22.143  1.00  0.00      LIG  
ATOM   4190 C3   LIG     1       2.547  -1.465  22.875  1.00  0.00      LIG  
ATOM   4191 C4   LIG     1       2.721  -0.685  21.623  1.00  0.00      LIG  
ATOM   4192 C5   LIG     1       2.710   3.957  26.899  1.00  0.00      LIG  
ATOM   4193 C6   LIG     1       2.771  -0.239  27.241  1.00  0.00      LIG  
ATOM   4194 C7   LIG     1       2.300   5.392  26.432  1.00  0.00      LIG  
ATOM   4195 C8   LIG     1       4.091   1.850  26.509  1.00  0.00      LIG  
ATOM   4196 C9   LIG     1       3.536   3.127  25.889  1.00  0.00      LIG  
ATOM   4197 C10  LIG     1       0.970   5.805  27.058  1.00  0.00      LIG  
ATOM   4198 C11  LIG     1       2.631  -0.845  24.231  1.00  0.00      LIG  
ATOM   4199 C12  LIG     1       1.207   0.802  28.707  1.00  0.00      LIG  
ATOM   4200 C13  LIG     1       0.716   3.867  28.525  1.00  0.00      LIG  
ATOM   4201 C14  LIG     1       1.629  -0.537  28.137  1.00  0.00      LIG  
ATOM   4202 C15  LIG     1       3.442  -1.427  26.596  1.00  0.00      LIG  
ATOM   4203 C16  LIG     1       2.082   5.569  24.927  1.00  0.00      LIG  
ATOM   4204 C17  LIG     1       2.785  -1.917  25.306  1.00  0.00      LIG  
ATOM   4205 C18  LIG     1       0.638   7.270  26.865  1.00  0.00      LIG  
ATOM   4206 C19  LIG     1       0.908   5.370  28.495  1.00  0.00      LIG  
ATOM   4207 C20  LIG     1       0.568   7.541  25.389  1.00  0.00      LIG  
ATOM   4208 O1   LIG     1      -0.157   8.426  24.960  1.00  0.00      LIG  
ATOM   4209 C21  LIG     1       0.623   2.606  26.403  1.00  0.00      LIG  
ATOM   4210 C22  LIG     1       1.683   6.991  24.543  1.00  0.00      LIG  
ATOM   4211 O2   LIG     1       4.673   3.841  25.415  1.00  0.00      LIG  
ATOM   4212 C23  LIG     1       3.099   2.177  29.419  1.00  0.00      LIG  
ATOM   4213 C24  LIG     1       3.003   0.778  21.653  1.00  0.00      LIG  
ATOM   4214 C25  LIG     1       2.107  -1.210  20.374  1.00  0.00      LIG  
ATOM   4215 O3   LIG     1       1.414  -0.153  24.461  1.00  0.00      LIG  
ATOM   4216 C26  LIG     1       3.434   6.326  26.885  1.00  0.00      LIG  
ATOM   4217 C27  LIG     1       4.945  -1.312  26.406  1.00  0.00      LIG  
ATOM   4218 H    LIG     1       1.910  -2.336  22.851  1.00  0.00      LIG  
ATOM   4219 H1   LIG     1       0.167   5.271  26.545  1.00  0.00      LIG  
ATOM   4220 H2   LIG     1       3.403   4.160  27.715  1.00  0.00      LIG  
ATOM   4221 H3   LIG     1       4.543   1.260  25.711  1.00  0.00      LIG  
ATOM   4222 H4   LIG     1       4.909   2.096  27.193  1.00  0.00      LIG  
ATOM   4223 H5   LIG     1       2.931   2.875  25.015  1.00  0.00      LIG  
ATOM   4224 H6   LIG     1       3.451  -0.125  24.281  1.00  0.00      LIG  
ATOM   4225 H7   LIG     1       0.174   1.014  28.427  1.00  0.00      LIG  
ATOM   4226 H8   LIG     1       1.207   0.752  29.799  1.00  0.00      LIG  
ATOM   4227 H9   LIG     1       0.855   3.529  29.552  1.00  0.00      LIG  
ATOM   4228 H10  LIG     1      -0.337   3.667  28.309  1.00  0.00      LIG  
ATOM   4229 H11  LIG     1       1.934  -1.219  28.935  1.00  0.00      LIG  
ATOM   4230 H12  LIG     1       0.806  -0.994  27.580  1.00  0.00      LIG  
ATOM   4231 H13  LIG     1       3.328  -2.240  27.318  1.00  0.00      LIG  
ATOM   4232 H14  LIG     1       1.300   4.883  24.594  1.00  0.00      LIG  
ATOM   4233 H15  LIG     1       2.983   5.320  24.364  1.00  0.00      LIG  
ATOM   4234 H16  LIG     1       3.393  -2.741  24.921  1.00  0.00      LIG  
ATOM   4235 H17  LIG     1       1.803  -2.338  25.547  1.00  0.00      LIG  
ATOM   4236 H18  LIG     1       1.362   7.940  27.333  1.00  0.00      LIG  
ATOM   4237 H19  LIG     1      -0.347   7.480  27.290  1.00  0.00      LIG  
ATOM   4238 H20  LIG     1       0.066   5.850  29.000  1.00  0.00      LIG  
ATOM   4239 H21  LIG     1       1.814   5.652  29.037  1.00  0.00      LIG  
ATOM   4240 H22  LIG     1      -0.266   2.119  26.808  1.00  0.00      LIG  
ATOM   4241 H23  LIG     1       1.099   1.905  25.722  1.00  0.00      LIG  
ATOM   4242 H24  LIG     1       0.259   3.428  25.789  1.00  0.00      LIG  
ATOM   4243 H25  LIG     1       1.350   7.001  23.502  1.00  0.00      LIG  
ATOM   4244 H26  LIG     1       2.535   7.668  24.630  1.00  0.00      LIG  
ATOM   4245 H27  LIG     1       5.201   3.211  24.896  1.00  0.00      LIG  
ATOM   4246 H28  LIG     1       3.555   1.271  29.831  1.00  0.00      LIG  
ATOM   4247 H29  LIG     1       2.524   2.626  30.231  1.00  0.00      LIG  
ATOM   4248 H30  LIG     1       3.916   2.860  29.174  1.00  0.00      LIG  
ATOM   4249 H31  LIG     1       3.693   1.053  22.456  1.00  0.00      LIG  
ATOM   4250 H32  LIG     1       2.072   1.335  21.792  1.00  0.00      LIG  
ATOM   4251 H33  LIG     1       3.451   1.090  20.706  1.00  0.00      LIG  
ATOM   4252 H34  LIG     1       1.973  -2.295  20.415  1.00  0.00      LIG  
ATOM   4253 H35  LIG     1       2.739  -0.973  19.514  1.00  0.00      LIG  
ATOM   4254 H36  LIG     1       1.127  -0.751  20.219  1.00  0.00      LIG  
ATOM   4255 H37  LIG     1       1.481   0.213  25.361  1.00  0.00      LIG  
ATOM   4256 H38  LIG     1       4.375   6.059  26.404  1.00  0.00      LIG  
ATOM   4257 H39  LIG     1       3.590   6.259  27.964  1.00  0.00      LIG  
ATOM   4258 H40  LIG     1       3.264   7.378  26.652  1.00  0.00      LIG  
ATOM   4259 H41  LIG     1       5.426  -0.896  27.296  1.00  0.00      LIG  
ATOM   4260 H42  LIG     1       5.199  -0.687  25.547  1.00  0.00      LIG  
ATOM   4261 H43  LIG     1       5.372  -2.302  26.224  1.00  0.00      LIG  
TER
REMARK  Energy: 263.851
REMARK  SimpleFitness: 263.851
REMARK  FullFitness: -630.9929
REMARK  InterFull: -18.6969
REMARK  IntraFull: 286.356
REMARK  solvFull: -1100.33
REMARK  surfFull: 201.678
REMARK  extraFull: 0.0
REMARK  deltaGcompsolvpol: -1100.33
REMARK  deltaGcompsolvnonpol: 201.678
REMARK  deltaGprotsolvpol: -1109.66
REMARK  deltaGprotsolvnonpol: 196.383
REMARK  deltaGligsolvpol: -7.96894
REMARK  deltaGligsolvnonpol: 14.235
REMARK  deltaGvdw: -18.6969
REMARK  deltaGelec: 0.0
REMARK  deltaG: -5.545751
REMARK  Cluster: 4
REMARK  ClusterRank: 1
ATOM   4186 C    LIG     1       3.056   1.072  27.252  1.00  0.00      LIG  
ATOM   4187 C1   LIG     1       1.578   3.084  27.514  1.00  0.00      LIG  
ATOM   4188 C2   LIG     1       2.213   1.841  28.210  1.00  0.00      LIG  
ATOM   4189 O    LIG     1       3.794  -1.504  22.143  1.00  0.00      LIG  
ATOM   4190 C3   LIG     1       2.547  -1.465  22.875  1.00  0.00      LIG  
ATOM   4191 C4   LIG     1       2.721  -0.685  21.623  1.00  0.00      LIG  
ATOM   4192 C5   LIG     1       2.710   3.957  26.899  1.00  0.00      LIG  
ATOM   4193 C6   LIG     1       2.771  -0.239  27.241  1.00  0.00      LIG  
ATOM   4194 C7   LIG     1       2.300   5.392  26.432  1.00  0.00      LIG  
ATOM   4195 C8   LIG     1       4.091   1.850  26.509  1.00  0.00      LIG  
ATOM   4196 C9   LIG     1       3.536   3.127  25.889  1.00  0.00      LIG  
ATOM   4197 C10  LIG     1       0.970   5.805  27.058  1.00  0.00      LIG  
ATOM   4198 C11  LIG     1       2.631  -0.845  24.231  1.00  0.00      LIG  
ATOM   4199 C12  LIG     1       1.207   0.802  28.707  1.00  0.00      LIG  
ATOM   4200 C13  LIG     1       0.716   3.867  28.525  1.00  0.00      LIG  
ATOM   4201 C14  LIG     1       1.629  -0.537  28.137  1.00  0.00      LIG  
ATOM   4202 C15  LIG     1       3.442  -1.427  26.596  1.00  0.00      LIG  
ATOM   4203 C16  LIG     1       2.082   5.569  24.927  1.00  0.00      LIG  
ATOM   4204 C17  LIG     1       2.785  -1.917  25.306  1.00  0.00      LIG  
ATOM   4205 C18  LIG     1       0.638   7.270  26.865  1.00  0.00      LIG  
ATOM   4206 C19  LIG     1       0.908   5.370  28.495  1.00  0.00      LIG  
ATOM   4207 C20  LIG     1       0.568   7.541  25.389  1.00  0.00      LIG  
ATOM   4208 O1   LIG     1      -0.157   8.426  24.960  1.00  0.00      LIG  
ATOM   4209 C21  LIG     1       0.623   2.606  26.403  1.00  0.00      LIG  
ATOM   4210 C22  LIG     1       1.683   6.991  24.543  1.00  0.00      LIG  
ATOM   4211 O2   LIG     1       4.673   3.841  25.415  1.00  0.00      LIG  
ATOM   4212 C23  LIG     1       3.099   2.177  29.419  1.00  0.00      LIG  
ATOM   4213 C24  LIG     1       3.003   0.778  21.653  1.00  0.00      LIG  
ATOM   4214 C25  LIG     1       2.107  -1.210  20.374  1.00  0.00      LIG  
ATOM   4215 O3   LIG     1       1.414  -0.153  24.461  1.00  0.00      LIG  
ATOM   4216 C26  LIG     1       3.434   6.326  26.885  1.00  0.00      LIG  
ATOM   4217 C27  LIG     1       4.945  -1.312  26.406  1.00  0.00      LIG  
ATOM   4218 H    LIG     1       1.910  -2.336  22.851  1.00  0.00      LIG  
ATOM   4219 H1   LIG     1       0.167   5.271  26.545  1.00  0.00      LIG  
ATOM   4220 H2   LIG     1       3.403   4.160  27.715  1.00  0.00      LIG  
ATOM   4221 H3   LIG     1       4.543   1.260  25.711  1.00  0.00      LIG  
ATOM   4222 H4   LIG     1       4.909   2.096  27.193  1.00  0.00      LIG  
ATOM   4223 H5   LIG     1       2.931   2.875  25.015  1.00  0.00      LIG  
ATOM   4224 H6   LIG     1       3.451  -0.125  24.281  1.00  0.00      LIG  
ATOM   4225 H7   LIG     1       0.174   1.014  28.427  1.00  0.00      LIG  
ATOM   4226 H8   LIG     1       1.207   0.752  29.799  1.00  0.00      LIG  
ATOM   4227 H9   LIG     1       0.855   3.529  29.552  1.00  0.00      LIG  
ATOM   4228 H10  LIG     1      -0.337   3.667  28.309  1.00  0.00      LIG  
ATOM   4229 H11  LIG     1       1.934  -1.219  28.935  1.00  0.00      LIG  
ATOM   4230 H12  LIG     1       0.806  -0.994  27.580  1.00  0.00      LIG  
ATOM   4231 H13  LIG     1       3.328  -2.240  27.318  1.00  0.00      LIG  
ATOM   4232 H14  LIG     1       1.300   4.883  24.594  1.00  0.00      LIG  
ATOM   4233 H15  LIG     1       2.983   5.320  24.364  1.00  0.00      LIG  
ATOM   4234 H16  LIG     1       3.393  -2.741  24.921  1.00  0.00      LIG  
ATOM   4235 H17  LIG     1       1.803  -2.338  25.547  1.00  0.00      LIG  
ATOM   4236 H18  LIG     1       1.362   7.940  27.333  1.00  0.00      LIG  
ATOM   4237 H19  LIG     1      -0.347   7.480  27.290  1.00  0.00      LIG  
ATOM   4238 H20  LIG     1       0.066   5.850  29.000  1.00  0.00      LIG  
ATOM   4239 H21  LIG     1       1.814   5.652  29.037  1.00  0.00      LIG  
ATOM   4240 H22  LIG     1      -0.266   2.119  26.808  1.00  0.00      LIG  
ATOM   4241 H23  LIG     1       1.099   1.905  25.722  1.00  0.00      LIG  
ATOM   4242 H24  LIG     1       0.259   3.428  25.789  1.00  0.00      LIG  
ATOM   4243 H25  LIG     1       1.350   7.001  23.502  1.00  0.00      LIG  
ATOM   4244 H26  LIG     1       2.535   7.668  24.630  1.00  0.00      LIG  
ATOM   4245 H27  LIG     1       5.201   3.211  24.896  1.00  0.00      LIG  
ATOM   4246 H28  LIG     1       3.555   1.271  29.831  1.00  0.00      LIG  
ATOM   4247 H29  LIG     1       2.524   2.626  30.231  1.00  0.00      LIG  
ATOM   4248 H30  LIG     1       3.916   2.860  29.174  1.00  0.00      LIG  
ATOM   4249 H31  LIG     1       3.693   1.053  22.456  1.00  0.00      LIG  
ATOM   4250 H32  LIG     1       2.072   1.335  21.792  1.00  0.00      LIG  
ATOM   4251 H33  LIG     1       3.451   1.090  20.706  1.00  0.00      LIG  
ATOM   4252 H34  LIG     1       1.973  -2.295  20.415  1.00  0.00      LIG  
ATOM   4253 H35  LIG     1       2.739  -0.973  19.514  1.00  0.00      LIG  
ATOM   4254 H36  LIG     1       1.127  -0.751  20.219  1.00  0.00      LIG  
ATOM   4255 H37  LIG     1       1.481   0.213  25.361  1.00  0.00      LIG  
ATOM   4256 H38  LIG     1       4.375   6.059  26.404  1.00  0.00      LIG  
ATOM   4257 H39  LIG     1       3.590   6.259  27.964  1.00  0.00      LIG  
ATOM   4258 H40  LIG     1       3.264   7.378  26.652  1.00  0.00      LIG  
ATOM   4259 H41  LIG     1       5.426  -0.896  27.296  1.00  0.00      LIG  
ATOM   4260 H42  LIG     1       5.199  -0.687  25.547  1.00  0.00      LIG  
ATOM   4261 H43  LIG     1       5.372  -2.302  26.224  1.00  0.00      LIG  
TER
REMARK  Energy: 263.851
REMARK  SimpleFitness: 263.851
REMARK  FullFitness: -630.9929
REMARK  InterFull: -18.6969
REMARK  IntraFull: 286.356
REMARK  solvFull: -1100.33
REMARK  surfFull: 201.678
REMARK  extraFull: 0.0
REMARK  deltaGcompsolvpol: -1100.33
REMARK  deltaGcompsolvnonpol: 201.678
REMARK  deltaGprotsolvpol: -1109.66
REMARK  deltaGprotsolvnonpol: 196.383
REMARK  deltaGligsolvpol: -7.96894
REMARK  deltaGligsolvnonpol: 14.235
REMARK  deltaGvdw: -18.6969
REMARK  deltaGelec: 0.0
REMARK  deltaG: -5.545751
REMARK  Cluster: 4
REMARK  ClusterRank: 2
ATOM   4186 C    LIG     1       3.056   1.072  27.252  1.00  0.00      LIG  
ATOM   4187 C1   LIG     1       1.578   3.084  27.514  1.00  0.00      LIG  
ATOM   4188 C2   LIG     1       2.213   1.841  28.210  1.00  0.00      LIG  
ATOM   4189 O    LIG     1       3.794  -1.504  22.143  1.00  0.00      LIG  
ATOM   4190 C3   LIG     1       2.547  -1.465  22.875  1.00  0.00      LIG  
ATOM   4191 C4   LIG     1       2.721  -0.685  21.623  1.00  0.00      LIG  
ATOM   4192 C5   LIG     1       2.710   3.957  26.899  1.00  0.00      LIG  
ATOM   4193 C6   LIG     1       2.771  -0.239  27.241  1.00  0.00      LIG  
ATOM   4194 C7   LIG     1       2.300   5.392  26.432  1.00  0.00      LIG  
ATOM   4195 C8   LIG     1       4.091   1.850  26.509  1.00  0.00      LIG  
ATOM   4196 C9   LIG     1       3.536   3.127  25.889  1.00  0.00      LIG  
ATOM   4197 C10  LIG     1       0.970   5.805  27.058  1.00  0.00      LIG  
ATOM   4198 C11  LIG     1       2.631  -0.845  24.231  1.00  0.00      LIG  
ATOM   4199 C12  LIG     1       1.207   0.802  28.707  1.00  0.00      LIG  
ATOM   4200 C13  LIG     1       0.716   3.867  28.525  1.00  0.00      LIG  
ATOM   4201 C14  LIG     1       1.629  -0.537  28.137  1.00  0.00      LIG  
ATOM   4202 C15  LIG     1       3.442  -1.427  26.596  1.00  0.00      LIG  
ATOM   4203 C16  LIG     1       2.082   5.569  24.927  1.00  0.00      LIG  
ATOM   4204 C17  LIG     1       2.785  -1.917  25.306  1.00  0.00      LIG  
ATOM   4205 C18  LIG     1       0.638   7.270  26.865  1.00  0.00      LIG  
ATOM   4206 C19  LIG     1       0.908   5.370  28.495  1.00  0.00      LIG  
ATOM   4207 C20  LIG     1       0.568   7.541  25.389  1.00  0.00      LIG  
ATOM   4208 O1   LIG     1      -0.157   8.426  24.960  1.00  0.00      LIG  
ATOM   4209 C21  LIG     1       0.623   2.606  26.403  1.00  0.00      LIG  
ATOM   4210 C22  LIG     1       1.683   6.991  24.543  1.00  0.00      LIG  
ATOM   4211 O2   LIG     1       4.673   3.841  25.415  1.00  0.00      LIG  
ATOM   4212 C23  LIG     1       3.099   2.177  29.419  1.00  0.00      LIG  
ATOM   4213 C24  LIG     1       3.003   0.778  21.653  1.00  0.00      LIG  
ATOM   4214 C25  LIG     1       2.107  -1.210  20.374  1.00  0.00      LIG  
ATOM   4215 O3   LIG     1       1.414  -0.153  24.461  1.00  0.00      LIG  
ATOM   4216 C26  LIG     1       3.434   6.326  26.885  1.00  0.00      LIG  
ATOM   4217 C27  LIG     1       4.945  -1.312  26.406  1.00  0.00      LIG  
ATOM   4218 H    LIG     1       1.910  -2.336  22.851  1.00  0.00      LIG  
ATOM   4219 H1   LIG     1       0.167   5.271  26.545  1.00  0.00      LIG  
ATOM   4220 H2   LIG     1       3.403   4.160  27.715  1.00  0.00      LIG  
ATOM   4221 H3   LIG     1       4.543   1.260  25.711  1.00  0.00      LIG  
ATOM   4222 H4   LIG     1       4.909   2.096  27.193  1.00  0.00      LIG  
ATOM   4223 H5   LIG     1       2.931   2.875  25.015  1.00  0.00      LIG  
ATOM   4224 H6   LIG     1       3.451  -0.125  24.281  1.00  0.00      LIG  
ATOM   4225 H7   LIG     1       0.174   1.014  28.427  1.00  0.00      LIG  
ATOM   4226 H8   LIG     1       1.207   0.752  29.799  1.00  0.00      LIG  
ATOM   4227 H9   LIG     1       0.855   3.529  29.552  1.00  0.00      LIG  
ATOM   4228 H10  LIG     1      -0.337   3.667  28.309  1.00  0.00      LIG  
ATOM   4229 H11  LIG     1       1.934  -1.219  28.935  1.00  0.00      LIG  
ATOM   4230 H12  LIG     1       0.806  -0.994  27.580  1.00  0.00      LIG  
ATOM   4231 H13  LIG     1       3.328  -2.240  27.318  1.00  0.00      LIG  
ATOM   4232 H14  LIG     1       1.300   4.883  24.594  1.00  0.00      LIG  
ATOM   4233 H15  LIG     1       2.983   5.320  24.364  1.00  0.00      LIG  
ATOM   4234 H16  LIG     1       3.393  -2.741  24.921  1.00  0.00      LIG  
ATOM   4235 H17  LIG     1       1.803  -2.338  25.547  1.00  0.00      LIG  
ATOM   4236 H18  LIG     1       1.362   7.940  27.333  1.00  0.00      LIG  
ATOM   4237 H19  LIG     1      -0.347   7.480  27.290  1.00  0.00      LIG  
ATOM   4238 H20  LIG     1       0.066   5.850  29.000  1.00  0.00      LIG  
ATOM   4239 H21  LIG     1       1.814   5.652  29.037  1.00  0.00      LIG  
ATOM   4240 H22  LIG     1      -0.266   2.119  26.808  1.00  0.00      LIG  
ATOM   4241 H23  LIG     1       1.099   1.905  25.722  1.00  0.00      LIG  
ATOM   4242 H24  LIG     1       0.259   3.428  25.789  1.00  0.00      LIG  
ATOM   4243 H25  LIG     1       1.350   7.001  23.502  1.00  0.00      LIG  
ATOM   4244 H26  LIG     1       2.535   7.668  24.630  1.00  0.00      LIG  
ATOM   4245 H27  LIG     1       5.201   3.211  24.896  1.00  0.00      LIG  
ATOM   4246 H28  LIG     1       3.555   1.271  29.831  1.00  0.00      LIG  
ATOM   4247 H29  LIG     1       2.524   2.626  30.231  1.00  0.00      LIG  
ATOM   4248 H30  LIG     1       3.916   2.860  29.174  1.00  0.00      LIG  
ATOM   4249 H31  LIG     1       3.693   1.053  22.456  1.00  0.00      LIG  
ATOM   4250 H32  LIG     1       2.072   1.335  21.792  1.00  0.00      LIG  
ATOM   4251 H33  LIG     1       3.451   1.090  20.706  1.00  0.00      LIG  
ATOM   4252 H34  LIG     1       1.973  -2.295  20.415  1.00  0.00      LIG  
ATOM   4253 H35  LIG     1       2.739  -0.973  19.514  1.00  0.00      LIG  
ATOM   4254 H36  LIG     1       1.127  -0.751  20.219  1.00  0.00      LIG  
ATOM   4255 H37  LIG     1       1.481   0.213  25.361  1.00  0.00      LIG  
ATOM   4256 H38  LIG     1       4.375   6.059  26.404  1.00  0.00      LIG  
ATOM   4257 H39  LIG     1       3.590   6.259  27.964  1.00  0.00      LIG  
ATOM   4258 H40  LIG     1       3.264   7.378  26.652  1.00  0.00      LIG  
ATOM   4259 H41  LIG     1       5.426  -0.896  27.296  1.00  0.00      LIG  
ATOM   4260 H42  LIG     1       5.199  -0.687  25.547  1.00  0.00      LIG  
ATOM   4261 H43  LIG     1       5.372  -2.302  26.224  1.00  0.00      LIG  
TER
REMARK  Energy: 263.851
REMARK  SimpleFitness: 263.851
REMARK  FullFitness: -630.9929
REMARK  InterFull: -18.6969
REMARK  IntraFull: 286.356
REMARK  solvFull: -1100.33
REMARK  surfFull: 201.678
REMARK  extraFull: 0.0
REMARK  deltaGcompsolvpol: -1100.33
REMARK  deltaGcompsolvnonpol: 201.678
REMARK  deltaGprotsolvpol: -1109.66
REMARK  deltaGprotsolvnonpol: 196.383
REMARK  deltaGligsolvpol: -7.96894
REMARK  deltaGligsolvnonpol: 14.235
REMARK  deltaGvdw: -18.6969
REMARK  deltaGelec: 0.0
REMARK  deltaG: -5.545751
REMARK  Cluster: 4
REMARK  ClusterRank: 3
ATOM   4186 C    LIG     1       3.056   1.072  27.252  1.00  0.00      LIG  
ATOM   4187 C1   LIG     1       1.578   3.084  27.514  1.00  0.00      LIG  
ATOM   4188 C2   LIG     1       2.213   1.841  28.210  1.00  0.00      LIG  
ATOM   4189 O    LIG     1       3.794  -1.504  22.143  1.00  0.00      LIG  
ATOM   4190 C3   LIG     1       2.547  -1.465  22.875  1.00  0.00      LIG  
ATOM   4191 C4   LIG     1       2.721  -0.685  21.623  1.00  0.00      LIG  
ATOM   4192 C5   LIG     1       2.710   3.957  26.899  1.00  0.00      LIG  
ATOM   4193 C6   LIG     1       2.771  -0.239  27.241  1.00  0.00      LIG  
ATOM   4194 C7   LIG     1       2.300   5.392  26.432  1.00  0.00      LIG  
ATOM   4195 C8   LIG     1       4.091   1.850  26.509  1.00  0.00      LIG  
ATOM   4196 C9   LIG     1       3.536   3.127  25.889  1.00  0.00      LIG  
ATOM   4197 C10  LIG     1       0.970   5.805  27.058  1.00  0.00      LIG  
ATOM   4198 C11  LIG     1       2.631  -0.845  24.231  1.00  0.00      LIG  
ATOM   4199 C12  LIG     1       1.207   0.802  28.707  1.00  0.00      LIG  
ATOM   4200 C13  LIG     1       0.716   3.867  28.525  1.00  0.00      LIG  
ATOM   4201 C14  LIG     1       1.629  -0.537  28.137  1.00  0.00      LIG  
ATOM   4202 C15  LIG     1       3.442  -1.427  26.596  1.00  0.00      LIG  
ATOM   4203 C16  LIG     1       2.082   5.569  24.927  1.00  0.00      LIG  
ATOM   4204 C17  LIG     1       2.785  -1.917  25.306  1.00  0.00      LIG  
ATOM   4205 C18  LIG     1       0.638   7.270  26.865  1.00  0.00      LIG  
ATOM   4206 C19  LIG     1       0.908   5.370  28.495  1.00  0.00      LIG  
ATOM   4207 C20  LIG     1       0.568   7.541  25.389  1.00  0.00      LIG  
ATOM   4208 O1   LIG     1      -0.157   8.426  24.960  1.00  0.00      LIG  
ATOM   4209 C21  LIG     1       0.623   2.606  26.403  1.00  0.00      LIG  
ATOM   4210 C22  LIG     1       1.683   6.991  24.543  1.00  0.00      LIG  
ATOM   4211 O2   LIG     1       4.673   3.841  25.415  1.00  0.00      LIG  
ATOM   4212 C23  LIG     1       3.099   2.177  29.419  1.00  0.00      LIG  
ATOM   4213 C24  LIG     1       3.003   0.778  21.653  1.00  0.00      LIG  
ATOM   4214 C25  LIG     1       2.107  -1.210  20.374  1.00  0.00      LIG  
ATOM   4215 O3   LIG     1       1.414  -0.153  24.461  1.00  0.00      LIG  
ATOM   4216 C26  LIG     1       3.434   6.326  26.885  1.00  0.00      LIG  
ATOM   4217 C27  LIG     1       4.945  -1.312  26.406  1.00  0.00      LIG  
ATOM   4218 H    LIG     1       1.910  -2.336  22.851  1.00  0.00      LIG  
ATOM   4219 H1   LIG     1       0.167   5.271  26.545  1.00  0.00      LIG  
ATOM   4220 H2   LIG     1       3.403   4.160  27.715  1.00  0.00      LIG  
ATOM   4221 H3   LIG     1       4.543   1.260  25.711  1.00  0.00      LIG  
ATOM   4222 H4   LIG     1       4.909   2.096  27.193  1.00  0.00      LIG  
ATOM   4223 H5   LIG     1       2.931   2.875  25.015  1.00  0.00      LIG  
ATOM   4224 H6   LIG     1       3.451  -0.125  24.281  1.00  0.00      LIG  
ATOM   4225 H7   LIG     1       0.174   1.014  28.427  1.00  0.00      LIG  
ATOM   4226 H8   LIG     1       1.207   0.752  29.799  1.00  0.00      LIG  
ATOM   4227 H9   LIG     1       0.855   3.529  29.552  1.00  0.00      LIG  
ATOM   4228 H10  LIG     1      -0.337   3.667  28.309  1.00  0.00      LIG  
ATOM   4229 H11  LIG     1       1.934  -1.219  28.935  1.00  0.00      LIG  
ATOM   4230 H12  LIG     1       0.806  -0.994  27.580  1.00  0.00      LIG  
ATOM   4231 H13  LIG     1       3.328  -2.240  27.318  1.00  0.00      LIG  
ATOM   4232 H14  LIG     1       1.300   4.883  24.594  1.00  0.00      LIG  
ATOM   4233 H15  LIG     1       2.983   5.320  24.364  1.00  0.00      LIG  
ATOM   4234 H16  LIG     1       3.393  -2.741  24.921  1.00  0.00      LIG  
ATOM   4235 H17  LIG     1       1.803  -2.338  25.547  1.00  0.00      LIG  
ATOM   4236 H18  LIG     1       1.362   7.940  27.333  1.00  0.00      LIG  
ATOM   4237 H19  LIG     1      -0.347   7.480  27.290  1.00  0.00      LIG  
ATOM   4238 H20  LIG     1       0.066   5.850  29.000  1.00  0.00      LIG  
ATOM   4239 H21  LIG     1       1.814   5.652  29.037  1.00  0.00      LIG  
ATOM   4240 H22  LIG     1      -0.266   2.119  26.808  1.00  0.00      LIG  
ATOM   4241 H23  LIG     1       1.099   1.905  25.722  1.00  0.00      LIG  
ATOM   4242 H24  LIG     1       0.259   3.428  25.789  1.00  0.00      LIG  
ATOM   4243 H25  LIG     1       1.350   7.001  23.502  1.00  0.00      LIG  
ATOM   4244 H26  LIG     1       2.535   7.668  24.630  1.00  0.00      LIG  
ATOM   4245 H27  LIG     1       5.201   3.211  24.896  1.00  0.00      LIG  
ATOM   4246 H28  LIG     1       3.555   1.271  29.831  1.00  0.00      LIG  
ATOM   4247 H29  LIG     1       2.524   2.626  30.231  1.00  0.00      LIG  
ATOM   4248 H30  LIG     1       3.916   2.860  29.174  1.00  0.00      LIG  
ATOM   4249 H31  LIG     1       3.693   1.053  22.456  1.00  0.00      LIG  
ATOM   4250 H32  LIG     1       2.072   1.335  21.792  1.00  0.00      LIG  
ATOM   4251 H33  LIG     1       3.451   1.090  20.706  1.00  0.00      LIG  
ATOM   4252 H34  LIG     1       1.973  -2.295  20.415  1.00  0.00      LIG  
ATOM   4253 H35  LIG     1       2.739  -0.973  19.514  1.00  0.00      LIG  
ATOM   4254 H36  LIG     1       1.127  -0.751  20.219  1.00  0.00      LIG  
ATOM   4255 H37  LIG     1       1.481   0.213  25.361  1.00  0.00      LIG  
ATOM   4256 H38  LIG     1       4.375   6.059  26.404  1.00  0.00      LIG  
ATOM   4257 H39  LIG     1       3.590   6.259  27.964  1.00  0.00      LIG  
ATOM   4258 H40  LIG     1       3.264   7.378  26.652  1.00  0.00      LIG  
ATOM   4259 H41  LIG     1       5.426  -0.896  27.296  1.00  0.00      LIG  
ATOM   4260 H42  LIG     1       5.199  -0.687  25.547  1.00  0.00      LIG  
ATOM   4261 H43  LIG     1       5.372  -2.302  26.224  1.00  0.00      LIG  
TER
REMARK  Energy: 264.124
REMARK  SimpleFitness: 264.124
REMARK  FullFitness: -630.96906
REMARK  InterFull: -18.531
REMARK  IntraFull: 286.36
REMARK  solvFull: -1100.55
REMARK  surfFull: 201.752
REMARK  extraFull: 0.0
REMARK  deltaGcompsolvpol: -1100.55
REMARK  deltaGcompsolvnonpol: 201.752
REMARK  deltaGprotsolvpol: -1109.66
REMARK  deltaGprotsolvnonpol: 196.383
REMARK  deltaGligsolvpol: -7.93796
REMARK  deltaGligsolvnonpol: 14.248
REMARK  deltaGvdw: -18.531
REMARK  deltaGelec: 0.0
REMARK  deltaG: -5.5396514
REMARK  Cluster: 4
REMARK  ClusterRank: 4
ATOM   4186 C    LIG     1       3.228   1.159  27.268  1.00  0.00      LIG  
ATOM   4187 C1   LIG     1       1.728   3.152  27.555  1.00  0.00      LIG  
ATOM   4188 C2   LIG     1       2.428   1.943  28.251  1.00  0.00      LIG  
ATOM   4189 O    LIG     1       3.761  -1.448  22.219  1.00  0.00      LIG  
ATOM   4190 C3   LIG     1       2.538  -1.453  22.991  1.00  0.00      LIG  
ATOM   4191 C4   LIG     1       2.644  -0.669  21.733  1.00  0.00      LIG  
ATOM   4192 C5   LIG     1       2.804   4.024  26.845  1.00  0.00      LIG  
ATOM   4193 C6   LIG     1       2.960  -0.154  27.305  1.00  0.00      LIG  
ATOM   4194 C7   LIG     1       2.336   5.434  26.354  1.00  0.00      LIG  
ATOM   4195 C8   LIG     1       4.206   1.933  26.448  1.00  0.00      LIG  
ATOM   4196 C9   LIG     1       3.589   3.176  25.817  1.00  0.00      LIG  
ATOM   4197 C10  LIG     1       1.037   5.843  27.046  1.00  0.00      LIG  
ATOM   4198 C11  LIG     1       2.641  -0.825  24.340  1.00  0.00      LIG  
ATOM   4199 C12  LIG     1       1.473   0.903  28.837  1.00  0.00      LIG  
ATOM   4200 C13  LIG     1       0.914   3.954  28.591  1.00  0.00      LIG  
ATOM   4201 C14  LIG     1       1.871  -0.444  28.268  1.00  0.00      LIG  
ATOM   4202 C15  LIG     1       3.609  -1.351  26.654  1.00  0.00      LIG  
ATOM   4203 C16  LIG     1       2.024   5.552  24.859  1.00  0.00      LIG  
ATOM   4204 C17  LIG     1       2.888  -1.879  25.416  1.00  0.00      LIG  
ATOM   4205 C18  LIG     1       0.662   7.293  26.822  1.00  0.00      LIG  
ATOM   4206 C19  LIG     1       1.073   5.458  28.499  1.00  0.00      LIG  
ATOM   4207 C20  LIG     1       0.495   7.508  25.346  1.00  0.00      LIG  
ATOM   4208 O1   LIG     1      -0.276   8.360  24.932  1.00  0.00      LIG  
ATOM   4209 C21  LIG     1       0.719   2.619  26.519  1.00  0.00      LIG  
ATOM   4210 C22  LIG     1       1.568   6.950  24.452  1.00  0.00      LIG  
ATOM   4211 O2   LIG     1       4.680   3.895  25.253  1.00  0.00      LIG  
ATOM   4212 C23  LIG     1       3.377   2.335  29.394  1.00  0.00      LIG  
ATOM   4213 C24  LIG     1       2.870   0.804  21.756  1.00  0.00      LIG  
ATOM   4214 C25  LIG     1       2.012  -1.217  20.503  1.00  0.00      LIG  
ATOM   4215 O3   LIG     1       1.401  -0.192  24.615  1.00  0.00      LIG  
ATOM   4216 C26  LIG     1       3.474   6.407  26.703  1.00  0.00      LIG  
ATOM   4217 C27  LIG     1       5.098  -1.221  26.377  1.00  0.00      LIG  
ATOM   4218 H    LIG     1       1.930  -2.346  22.988  1.00  0.00      LIG  
ATOM   4219 H1   LIG     1       0.216   5.276  26.602  1.00  0.00      LIG  
ATOM   4220 H2   LIG     1       3.538   4.270  27.612  1.00  0.00      LIG  
ATOM   4221 H3   LIG     1       4.630   1.327  25.647  1.00  0.00      LIG  
ATOM   4222 H4   LIG     1       5.052   2.221  27.079  1.00  0.00      LIG  
ATOM   4223 H5   LIG     1       2.940   2.880  24.988  1.00  0.00      LIG  
ATOM   4224 H6   LIG     1       3.426  -0.066  24.357  1.00  0.00      LIG  
ATOM   4225 H7   LIG     1       0.420   1.098  28.630  1.00  0.00      LIG  
ATOM   4226 H8   LIG     1       1.552   0.876  29.928  1.00  0.00      LIG  
ATOM   4227 H9   LIG     1       1.123   3.655  29.618  1.00  0.00      LIG  
ATOM   4228 H10  LIG     1      -0.145   3.726  28.447  1.00  0.00      LIG  
ATOM   4229 H11  LIG     1       2.225  -1.111  29.058  1.00  0.00      LIG  
ATOM   4230 H12  LIG     1       1.022  -0.916  27.765  1.00  0.00      LIG  
ATOM   4231 H13  LIG     1       3.548  -2.147  27.401  1.00  0.00      LIG  
ATOM   4232 H14  LIG     1       1.239   4.838  24.599  1.00  0.00      LIG  
ATOM   4233 H15  LIG     1       2.894   5.302  24.252  1.00  0.00      LIG  
ATOM   4234 H16  LIG     1       3.492  -2.694  25.005  1.00  0.00      LIG  
ATOM   4235 H17  LIG     1       1.935  -2.320  25.723  1.00  0.00      LIG  
ATOM   4236 H18  LIG     1       1.399   7.994  27.220  1.00  0.00      LIG  
ATOM   4237 H19  LIG     1      -0.299   7.499  27.301  1.00  0.00      LIG  
ATOM   4238 H20  LIG     1       0.253   5.940  29.037  1.00  0.00      LIG  
ATOM   4239 H21  LIG     1       2.005   5.775  28.974  1.00  0.00      LIG  
ATOM   4240 H22  LIG     1      -0.131   2.125  26.993  1.00  0.00      LIG  
ATOM   4241 H23  LIG     1       1.169   1.908  25.831  1.00  0.00      LIG  
ATOM   4242 H24  LIG     1       0.298   3.413  25.905  1.00  0.00      LIG  
ATOM   4243 H25  LIG     1       1.172   6.915  23.434  1.00  0.00      LIG  
ATOM   4244 H26  LIG     1       2.408   7.648  24.462  1.00  0.00      LIG  
ATOM   4245 H27  LIG     1       5.193   3.257  24.728  1.00  0.00      LIG  
ATOM   4246 H28  LIG     1       3.877   1.452  29.803  1.00  0.00      LIG  
ATOM   4247 H29  LIG     1       2.840   2.795  30.225  1.00  0.00      LIG  
ATOM   4248 H30  LIG     1       4.162   3.028  29.081  1.00  0.00      LIG  
ATOM   4249 H31  LIG     1       3.589   1.102  22.524  1.00  0.00      LIG  
ATOM   4250 H32  LIG     1       1.927   1.323  21.944  1.00  0.00      LIG  
ATOM   4251 H33  LIG     1       3.257   1.137  20.789  1.00  0.00      LIG  
ATOM   4252 H34  LIG     1       1.905  -2.304  20.557  1.00  0.00      LIG  
ATOM   4253 H35  LIG     1       2.617  -0.974  19.625  1.00  0.00      LIG  
ATOM   4254 H36  LIG     1       1.019  -0.780  20.368  1.00  0.00      LIG  
ATOM   4255 H37  LIG     1       1.485   0.182  25.510  1.00  0.00      LIG  
ATOM   4256 H38  LIG     1       4.390   6.143  26.173  1.00  0.00      LIG  
ATOM   4257 H39  LIG     1       3.697   6.382  27.772  1.00  0.00      LIG  
ATOM   4258 H40  LIG     1       3.266   7.446  26.444  1.00  0.00      LIG  
ATOM   4259 H41  LIG     1       5.622  -0.771  27.225  1.00  0.00      LIG  
ATOM   4260 H42  LIG     1       5.293  -0.620  25.486  1.00  0.00      LIG  
ATOM   4261 H43  LIG     1       5.530  -2.209  26.202  1.00  0.00      LIG  
TER
REMARK  Energy: 264.124
REMARK  SimpleFitness: 264.124
REMARK  FullFitness: -630.96906
REMARK  InterFull: -18.531
REMARK  IntraFull: 286.36
REMARK  solvFull: -1100.55
REMARK  surfFull: 201.752
REMARK  extraFull: 0.0
REMARK  deltaGcompsolvpol: -1100.55
REMARK  deltaGcompsolvnonpol: 201.752
REMARK  deltaGprotsolvpol: -1109.66
REMARK  deltaGprotsolvnonpol: 196.383
REMARK  deltaGligsolvpol: -7.93796
REMARK  deltaGligsolvnonpol: 14.248
REMARK  deltaGvdw: -18.531
REMARK  deltaGelec: 0.0
REMARK  deltaG: -5.5396514
REMARK  Cluster: 4
REMARK  ClusterRank: 5
ATOM   4186 C    LIG     1       3.228   1.159  27.268  1.00  0.00      LIG  
ATOM   4187 C1   LIG     1       1.728   3.152  27.555  1.00  0.00      LIG  
ATOM   4188 C2   LIG     1       2.428   1.943  28.251  1.00  0.00      LIG  
ATOM   4189 O    LIG     1       3.761  -1.448  22.219  1.00  0.00      LIG  
ATOM   4190 C3   LIG     1       2.538  -1.453  22.991  1.00  0.00      LIG  
ATOM   4191 C4   LIG     1       2.644  -0.669  21.733  1.00  0.00      LIG  
ATOM   4192 C5   LIG     1       2.804   4.024  26.845  1.00  0.00      LIG  
ATOM   4193 C6   LIG     1       2.960  -0.154  27.305  1.00  0.00      LIG  
ATOM   4194 C7   LIG     1       2.336   5.434  26.354  1.00  0.00      LIG  
ATOM   4195 C8   LIG     1       4.206   1.933  26.448  1.00  0.00      LIG  
ATOM   4196 C9   LIG     1       3.589   3.176  25.817  1.00  0.00      LIG  
ATOM   4197 C10  LIG     1       1.037   5.843  27.046  1.00  0.00      LIG  
ATOM   4198 C11  LIG     1       2.641  -0.825  24.340  1.00  0.00      LIG  
ATOM   4199 C12  LIG     1       1.473   0.903  28.837  1.00  0.00      LIG  
ATOM   4200 C13  LIG     1       0.914   3.954  28.591  1.00  0.00      LIG  
ATOM   4201 C14  LIG     1       1.871  -0.444  28.268  1.00  0.00      LIG  
ATOM   4202 C15  LIG     1       3.609  -1.351  26.654  1.00  0.00      LIG  
ATOM   4203 C16  LIG     1       2.024   5.552  24.859  1.00  0.00      LIG  
ATOM   4204 C17  LIG     1       2.888  -1.879  25.416  1.00  0.00      LIG  
ATOM   4205 C18  LIG     1       0.662   7.293  26.822  1.00  0.00      LIG  
ATOM   4206 C19  LIG     1       1.073   5.458  28.499  1.00  0.00      LIG  
ATOM   4207 C20  LIG     1       0.495   7.508  25.346  1.00  0.00      LIG  
ATOM   4208 O1   LIG     1      -0.276   8.360  24.932  1.00  0.00      LIG  
ATOM   4209 C21  LIG     1       0.719   2.619  26.519  1.00  0.00      LIG  
ATOM   4210 C22  LIG     1       1.568   6.950  24.452  1.00  0.00      LIG  
ATOM   4211 O2   LIG     1       4.680   3.895  25.253  1.00  0.00      LIG  
ATOM   4212 C23  LIG     1       3.377   2.335  29.394  1.00  0.00      LIG  
ATOM   4213 C24  LIG     1       2.870   0.804  21.756  1.00  0.00      LIG  
ATOM   4214 C25  LIG     1       2.012  -1.217  20.503  1.00  0.00      LIG  
ATOM   4215 O3   LIG     1       1.401  -0.192  24.615  1.00  0.00      LIG  
ATOM   4216 C26  LIG     1       3.474   6.407  26.703  1.00  0.00      LIG  
ATOM   4217 C27  LIG     1       5.098  -1.221  26.377  1.00  0.00      LIG  
ATOM   4218 H    LIG     1       1.930  -2.346  22.988  1.00  0.00      LIG  
ATOM   4219 H1   LIG     1       0.216   5.276  26.602  1.00  0.00      LIG  
ATOM   4220 H2   LIG     1       3.538   4.270  27.612  1.00  0.00      LIG  
ATOM   4221 H3   LIG     1       4.630   1.327  25.647  1.00  0.00      LIG  
ATOM   4222 H4   LIG     1       5.052   2.221  27.079  1.00  0.00      LIG  
ATOM   4223 H5   LIG     1       2.940   2.880  24.988  1.00  0.00      LIG  
ATOM   4224 H6   LIG     1       3.426  -0.066  24.357  1.00  0.00      LIG  
ATOM   4225 H7   LIG     1       0.420   1.098  28.630  1.00  0.00      LIG  
ATOM   4226 H8   LIG     1       1.552   0.876  29.928  1.00  0.00      LIG  
ATOM   4227 H9   LIG     1       1.123   3.655  29.618  1.00  0.00      LIG  
ATOM   4228 H10  LIG     1      -0.145   3.726  28.447  1.00  0.00      LIG  
ATOM   4229 H11  LIG     1       2.225  -1.111  29.058  1.00  0.00      LIG  
ATOM   4230 H12  LIG     1       1.022  -0.916  27.765  1.00  0.00      LIG  
ATOM   4231 H13  LIG     1       3.548  -2.147  27.401  1.00  0.00      LIG  
ATOM   4232 H14  LIG     1       1.239   4.838  24.599  1.00  0.00      LIG  
ATOM   4233 H15  LIG     1       2.894   5.302  24.252  1.00  0.00      LIG  
ATOM   4234 H16  LIG     1       3.492  -2.694  25.005  1.00  0.00      LIG  
ATOM   4235 H17  LIG     1       1.935  -2.320  25.723  1.00  0.00      LIG  
ATOM   4236 H18  LIG     1       1.399   7.994  27.220  1.00  0.00      LIG  
ATOM   4237 H19  LIG     1      -0.299   7.499  27.301  1.00  0.00      LIG  
ATOM   4238 H20  LIG     1       0.253   5.940  29.037  1.00  0.00      LIG  
ATOM   4239 H21  LIG     1       2.005   5.775  28.974  1.00  0.00      LIG  
ATOM   4240 H22  LIG     1      -0.131   2.125  26.993  1.00  0.00      LIG  
ATOM   4241 H23  LIG     1       1.169   1.908  25.831  1.00  0.00      LIG  
ATOM   4242 H24  LIG     1       0.298   3.413  25.905  1.00  0.00      LIG  
ATOM   4243 H25  LIG     1       1.172   6.915  23.434  1.00  0.00      LIG  
ATOM   4244 H26  LIG     1       2.408   7.648  24.462  1.00  0.00      LIG  
ATOM   4245 H27  LIG     1       5.193   3.257  24.728  1.00  0.00      LIG  
ATOM   4246 H28  LIG     1       3.877   1.452  29.803  1.00  0.00      LIG  
ATOM   4247 H29  LIG     1       2.840   2.795  30.225  1.00  0.00      LIG  
ATOM   4248 H30  LIG     1       4.162   3.028  29.081  1.00  0.00      LIG  
ATOM   4249 H31  LIG     1       3.589   1.102  22.524  1.00  0.00      LIG  
ATOM   4250 H32  LIG     1       1.927   1.323  21.944  1.00  0.00      LIG  
ATOM   4251 H33  LIG     1       3.257   1.137  20.789  1.00  0.00      LIG  
ATOM   4252 H34  LIG     1       1.905  -2.304  20.557  1.00  0.00      LIG  
ATOM   4253 H35  LIG     1       2.617  -0.974  19.625  1.00  0.00      LIG  
ATOM   4254 H36  LIG     1       1.019  -0.780  20.368  1.00  0.00      LIG  
ATOM   4255 H37  LIG     1       1.485   0.182  25.510  1.00  0.00      LIG  
ATOM   4256 H38  LIG     1       4.390   6.143  26.173  1.00  0.00      LIG  
ATOM   4257 H39  LIG     1       3.697   6.382  27.772  1.00  0.00      LIG  
ATOM   4258 H40  LIG     1       3.266   7.446  26.444  1.00  0.00      LIG  
ATOM   4259 H41  LIG     1       5.622  -0.771  27.225  1.00  0.00      LIG  
ATOM   4260 H42  LIG     1       5.293  -0.620  25.486  1.00  0.00      LIG  
ATOM   4261 H43  LIG     1       5.530  -2.209  26.202  1.00  0.00      LIG  
TER
REMARK  Energy: 263.88
REMARK  SimpleFitness: 263.88
REMARK  FullFitness: -630.94666
REMARK  InterFull: -18.7676
REMARK  IntraFull: 286.435
REMARK  solvFull: -1100.28
REMARK  surfFull: 201.666
REMARK  extraFull: 0.0
REMARK  deltaGcompsolvpol: -1100.28
REMARK  deltaGcompsolvnonpol: 201.666
REMARK  deltaGprotsolvpol: -1109.66
REMARK  deltaGprotsolvnonpol: 196.383
REMARK  deltaGligsolvpol: -7.95995
REMARK  deltaGligsolvnonpol: 14.233
REMARK  deltaGvdw: -18.7676
REMARK  deltaGelec: 0.0
REMARK  deltaG: -5.550879
REMARK  Cluster: 4
REMARK  ClusterRank: 6
ATOM   4186 C    LIG     1       3.044   1.064  27.240  1.00  0.00      LIG  
ATOM   4187 C1   LIG     1       1.564   3.076  27.498  1.00  0.00      LIG  
ATOM   4188 C2   LIG     1       2.204   1.837  28.198  1.00  0.00      LIG  
ATOM   4189 O    LIG     1       3.814  -1.499  22.131  1.00  0.00      LIG  
ATOM   4190 C3   LIG     1       2.567  -1.472  22.864  1.00  0.00      LIG  
ATOM   4191 C4   LIG     1       2.733  -0.692  21.611  1.00  0.00      LIG  
ATOM   4192 C5   LIG     1       2.692   3.946  26.873  1.00  0.00      LIG  
ATOM   4193 C6   LIG     1       2.759  -0.246  27.235  1.00  0.00      LIG  
ATOM   4194 C7   LIG     1       2.279   5.379  26.401  1.00  0.00      LIG  
ATOM   4195 C8   LIG     1       4.076   1.840  26.492  1.00  0.00      LIG  
ATOM   4196 C9   LIG     1       3.516   3.112  25.865  1.00  0.00      LIG  
ATOM   4197 C10  LIG     1       0.952   5.794  27.032  1.00  0.00      LIG  
ATOM   4198 C11  LIG     1       2.648  -0.852  24.220  1.00  0.00      LIG  
ATOM   4199 C12  LIG     1       1.201   0.800  28.704  1.00  0.00      LIG  
ATOM   4200 C13  LIG     1       0.706   3.863  28.509  1.00  0.00      LIG  
ATOM   4201 C14  LIG     1       1.619  -0.540  28.135  1.00  0.00      LIG  
ATOM   4202 C15  LIG     1       3.432  -1.436  26.596  1.00  0.00      LIG  
ATOM   4203 C16  LIG     1       2.053   5.549  24.896  1.00  0.00      LIG  
ATOM   4204 C17  LIG     1       2.793  -1.924  25.297  1.00  0.00      LIG  
ATOM   4205 C18  LIG     1       0.617   7.258  26.834  1.00  0.00      LIG  
ATOM   4206 C19  LIG     1       0.899   5.366  28.472  1.00  0.00      LIG  
ATOM   4207 C20  LIG     1       0.538   7.521  25.357  1.00  0.00      LIG  
ATOM   4208 O1   LIG     1      -0.190   8.402  24.927  1.00  0.00      LIG  
ATOM   4209 C21  LIG     1       0.604   2.591  26.394  1.00  0.00      LIG  
ATOM   4210 C22  LIG     1       1.649   6.968  24.508  1.00  0.00      LIG  
ATOM   4211 O2   LIG     1       4.650   3.826  25.382  1.00  0.00      LIG  
ATOM   4212 C23  LIG     1       3.095   2.182  29.401  1.00  0.00      LIG  
ATOM   4213 C24  LIG     1       2.998   0.775  21.640  1.00  0.00      LIG  
ATOM   4214 C25  LIG     1       2.125  -1.225  20.363  1.00  0.00      LIG  
ATOM   4215 O3   LIG     1       1.432  -0.155  24.445  1.00  0.00      LIG  
ATOM   4216 C26  LIG     1       3.414   6.317  26.842  1.00  0.00      LIG  
ATOM   4217 C27  LIG     1       4.939  -1.325  26.431  1.00  0.00      LIG  
ATOM   4218 H    LIG     1       1.934  -2.346  22.839  1.00  0.00      LIG  
ATOM   4219 H1   LIG     1       0.147   5.257  26.526  1.00  0.00      LIG  
ATOM   4220 H2   LIG     1       3.390   4.155  27.685  1.00  0.00      LIG  
ATOM   4221 H3   LIG     1       4.529   1.247  25.696  1.00  0.00      LIG  
ATOM   4222 H4   LIG     1       4.894   2.093  27.173  1.00  0.00      LIG  
ATOM   4223 H5   LIG     1       2.908   2.853  24.995  1.00  0.00      LIG  
ATOM   4224 H6   LIG     1       3.470  -0.136  24.273  1.00  0.00      LIG  
ATOM   4225 H7   LIG     1       0.166   1.012  28.432  1.00  0.00      LIG  
ATOM   4226 H8   LIG     1       1.209   0.753  29.797  1.00  0.00      LIG  
ATOM   4227 H9   LIG     1       0.848   3.530  29.536  1.00  0.00      LIG  
ATOM   4228 H10  LIG     1      -0.347   3.663  28.297  1.00  0.00      LIG  
ATOM   4229 H11  LIG     1       1.925  -1.221  28.934  1.00  0.00      LIG  
ATOM   4230 H12  LIG     1       0.794  -0.996  27.582  1.00  0.00      LIG  
ATOM   4231 H13  LIG     1       3.306  -2.250  27.315  1.00  0.00      LIG  
ATOM   4232 H14  LIG     1       1.269   4.860  24.571  1.00  0.00      LIG  
ATOM   4233 H15  LIG     1       2.951   5.298  24.329  1.00  0.00      LIG  
ATOM   4234 H16  LIG     1       3.408  -2.745  24.917  1.00  0.00      LIG  
ATOM   4235 H17  LIG     1       1.810  -2.348  25.525  1.00  0.00      LIG  
ATOM   4236 H18  LIG     1       1.343   7.931  27.294  1.00  0.00      LIG  
ATOM   4237 H19  LIG     1      -0.365   7.468  27.264  1.00  0.00      LIG  
ATOM   4238 H20  LIG     1       0.060   5.848  28.979  1.00  0.00      LIG  
ATOM   4239 H21  LIG     1       1.808   5.650  29.008  1.00  0.00      LIG  
ATOM   4240 H22  LIG     1      -0.280   2.103  26.806  1.00  0.00      LIG  
ATOM   4241 H23  LIG     1       1.078   1.889  25.713  1.00  0.00      LIG  
ATOM   4242 H24  LIG     1       0.235   3.410  25.779  1.00  0.00      LIG  
ATOM   4243 H25  LIG     1       1.310   6.973  23.468  1.00  0.00      LIG  
ATOM   4244 H26  LIG     1       2.501   7.648  24.587  1.00  0.00      LIG  
ATOM   4245 H27  LIG     1       5.178   3.193  24.867  1.00  0.00      LIG  
ATOM   4246 H28  LIG     1       3.551   1.278  29.818  1.00  0.00      LIG  
ATOM   4247 H29  LIG     1       2.523   2.637  30.211  1.00  0.00      LIG  
ATOM   4248 H30  LIG     1       3.913   2.861  29.148  1.00  0.00      LIG  
ATOM   4249 H31  LIG     1       3.686   1.057  22.442  1.00  0.00      LIG  
ATOM   4250 H32  LIG     1       2.062   1.320  21.780  1.00  0.00      LIG  
ATOM   4251 H33  LIG     1       3.441   1.092  20.692  1.00  0.00      LIG  
ATOM   4252 H34  LIG     1       1.995  -2.311  20.411  1.00  0.00      LIG  
ATOM   4253 H35  LIG     1       2.758  -0.992  19.504  1.00  0.00      LIG  
ATOM   4254 H36  LIG     1       1.143  -0.771  20.202  1.00  0.00      LIG  
ATOM   4255 H37  LIG     1       1.498   0.215  25.343  1.00  0.00      LIG  
ATOM   4256 H38  LIG     1       4.353   6.050  26.355  1.00  0.00      LIG  
ATOM   4257 H39  LIG     1       3.578   6.255  27.921  1.00  0.00      LIG  
ATOM   4258 H40  LIG     1       3.241   7.367  26.606  1.00  0.00      LIG  
ATOM   4259 H41  LIG     1       5.407  -0.918  27.332  1.00  0.00      LIG  
ATOM   4260 H42  LIG     1       5.209  -0.695  25.581  1.00  0.00      LIG  
ATOM   4261 H43  LIG     1       5.365  -2.315  26.249  1.00  0.00      LIG  
TER
REMARK  Energy: 263.88
REMARK  SimpleFitness: 263.88
REMARK  FullFitness: -630.94666
REMARK  InterFull: -18.7676
REMARK  IntraFull: 286.435
REMARK  solvFull: -1100.28
REMARK  surfFull: 201.666
REMARK  extraFull: 0.0
REMARK  deltaGcompsolvpol: -1100.28
REMARK  deltaGcompsolvnonpol: 201.666
REMARK  deltaGprotsolvpol: -1109.66
REMARK  deltaGprotsolvnonpol: 196.383
REMARK  deltaGligsolvpol: -7.95995
REMARK  deltaGligsolvnonpol: 14.233
REMARK  deltaGvdw: -18.7676
REMARK  deltaGelec: 0.0
REMARK  deltaG: -5.550879
REMARK  Cluster: 4
REMARK  ClusterRank: 7
ATOM   4186 C    LIG     1       3.044   1.064  27.240  1.00  0.00      LIG  
ATOM   4187 C1   LIG     1       1.564   3.076  27.498  1.00  0.00      LIG  
ATOM   4188 C2   LIG     1       2.204   1.837  28.198  1.00  0.00      LIG  
ATOM   4189 O    LIG     1       3.814  -1.499  22.131  1.00  0.00      LIG  
ATOM   4190 C3   LIG     1       2.567  -1.472  22.864  1.00  0.00      LIG  
ATOM   4191 C4   LIG     1       2.733  -0.692  21.611  1.00  0.00      LIG  
ATOM   4192 C5   LIG     1       2.692   3.946  26.873  1.00  0.00      LIG  
ATOM   4193 C6   LIG     1       2.759  -0.246  27.235  1.00  0.00      LIG  
ATOM   4194 C7   LIG     1       2.279   5.379  26.401  1.00  0.00      LIG  
ATOM   4195 C8   LIG     1       4.076   1.840  26.492  1.00  0.00      LIG  
ATOM   4196 C9   LIG     1       3.516   3.112  25.865  1.00  0.00      LIG  
ATOM   4197 C10  LIG     1       0.952   5.794  27.032  1.00  0.00      LIG  
ATOM   4198 C11  LIG     1       2.648  -0.852  24.220  1.00  0.00      LIG  
ATOM   4199 C12  LIG     1       1.201   0.800  28.704  1.00  0.00      LIG  
ATOM   4200 C13  LIG     1       0.706   3.863  28.509  1.00  0.00      LIG  
ATOM   4201 C14  LIG     1       1.619  -0.540  28.135  1.00  0.00      LIG  
ATOM   4202 C15  LIG     1       3.432  -1.436  26.596  1.00  0.00      LIG  
ATOM   4203 C16  LIG     1       2.053   5.549  24.896  1.00  0.00      LIG  
ATOM   4204 C17  LIG     1       2.793  -1.924  25.297  1.00  0.00      LIG  
ATOM   4205 C18  LIG     1       0.617   7.258  26.834  1.00  0.00      LIG  
ATOM   4206 C19  LIG     1       0.899   5.366  28.472  1.00  0.00      LIG  
ATOM   4207 C20  LIG     1       0.538   7.521  25.357  1.00  0.00      LIG  
ATOM   4208 O1   LIG     1      -0.190   8.402  24.927  1.00  0.00      LIG  
ATOM   4209 C21  LIG     1       0.604   2.591  26.394  1.00  0.00      LIG  
ATOM   4210 C22  LIG     1       1.649   6.968  24.508  1.00  0.00      LIG  
ATOM   4211 O2   LIG     1       4.650   3.826  25.382  1.00  0.00      LIG  
ATOM   4212 C23  LIG     1       3.095   2.182  29.401  1.00  0.00      LIG  
ATOM   4213 C24  LIG     1       2.998   0.775  21.640  1.00  0.00      LIG  
ATOM   4214 C25  LIG     1       2.125  -1.225  20.363  1.00  0.00      LIG  
ATOM   4215 O3   LIG     1       1.432  -0.155  24.445  1.00  0.00      LIG  
ATOM   4216 C26  LIG     1       3.414   6.317  26.842  1.00  0.00      LIG  
ATOM   4217 C27  LIG     1       4.939  -1.325  26.431  1.00  0.00      LIG  
ATOM   4218 H    LIG     1       1.934  -2.346  22.839  1.00  0.00      LIG  
ATOM   4219 H1   LIG     1       0.147   5.257  26.526  1.00  0.00      LIG  
ATOM   4220 H2   LIG     1       3.390   4.155  27.685  1.00  0.00      LIG  
ATOM   4221 H3   LIG     1       4.529   1.247  25.696  1.00  0.00      LIG  
ATOM   4222 H4   LIG     1       4.894   2.093  27.173  1.00  0.00      LIG  
ATOM   4223 H5   LIG     1       2.908   2.853  24.995  1.00  0.00      LIG  
ATOM   4224 H6   LIG     1       3.470  -0.136  24.273  1.00  0.00      LIG  
ATOM   4225 H7   LIG     1       0.166   1.012  28.432  1.00  0.00      LIG  
ATOM   4226 H8   LIG     1       1.209   0.753  29.797  1.00  0.00      LIG  
ATOM   4227 H9   LIG     1       0.848   3.530  29.536  1.00  0.00      LIG  
ATOM   4228 H10  LIG     1      -0.347   3.663  28.297  1.00  0.00      LIG  
ATOM   4229 H11  LIG     1       1.925  -1.221  28.934  1.00  0.00      LIG  
ATOM   4230 H12  LIG     1       0.794  -0.996  27.582  1.00  0.00      LIG  
ATOM   4231 H13  LIG     1       3.306  -2.250  27.315  1.00  0.00      LIG  
ATOM   4232 H14  LIG     1       1.269   4.860  24.571  1.00  0.00      LIG  
ATOM   4233 H15  LIG     1       2.951   5.298  24.329  1.00  0.00      LIG  
ATOM   4234 H16  LIG     1       3.408  -2.745  24.917  1.00  0.00      LIG  
ATOM   4235 H17  LIG     1       1.810  -2.348  25.525  1.00  0.00      LIG  
ATOM   4236 H18  LIG     1       1.343   7.931  27.294  1.00  0.00      LIG  
ATOM   4237 H19  LIG     1      -0.365   7.468  27.264  1.00  0.00      LIG  
ATOM   4238 H20  LIG     1       0.060   5.848  28.979  1.00  0.00      LIG  
ATOM   4239 H21  LIG     1       1.808   5.650  29.008  1.00  0.00      LIG  
ATOM   4240 H22  LIG     1      -0.280   2.103  26.806  1.00  0.00      LIG  
ATOM   4241 H23  LIG     1       1.078   1.889  25.713  1.00  0.00      LIG  
ATOM   4242 H24  LIG     1       0.235   3.410  25.779  1.00  0.00      LIG  
ATOM   4243 H25  LIG     1       1.310   6.973  23.468  1.00  0.00      LIG  
ATOM   4244 H26  LIG     1       2.501   7.648  24.587  1.00  0.00      LIG  
ATOM   4245 H27  LIG     1       5.178   3.193  24.867  1.00  0.00      LIG  
ATOM   4246 H28  LIG     1       3.551   1.278  29.818  1.00  0.00      LIG  
ATOM   4247 H29  LIG     1       2.523   2.637  30.211  1.00  0.00      LIG  
ATOM   4248 H30  LIG     1       3.913   2.861  29.148  1.00  0.00      LIG  
ATOM   4249 H31  LIG     1       3.686   1.057  22.442  1.00  0.00      LIG  
ATOM   4250 H32  LIG     1       2.062   1.320  21.780  1.00  0.00      LIG  
ATOM   4251 H33  LIG     1       3.441   1.092  20.692  1.00  0.00      LIG  
ATOM   4252 H34  LIG     1       1.995  -2.311  20.411  1.00  0.00      LIG  
ATOM   4253 H35  LIG     1       2.758  -0.992  19.504  1.00  0.00      LIG  
ATOM   4254 H36  LIG     1       1.143  -0.771  20.202  1.00  0.00      LIG  
ATOM   4255 H37  LIG     1       1.498   0.215  25.343  1.00  0.00      LIG  
ATOM   4256 H38  LIG     1       4.353   6.050  26.355  1.00  0.00      LIG  
ATOM   4257 H39  LIG     1       3.578   6.255  27.921  1.00  0.00      LIG  
ATOM   4258 H40  LIG     1       3.241   7.367  26.606  1.00  0.00      LIG  
ATOM   4259 H41  LIG     1       5.407  -0.918  27.332  1.00  0.00      LIG  
ATOM   4260 H42  LIG     1       5.209  -0.695  25.581  1.00  0.00      LIG  
ATOM   4261 H43  LIG     1       5.365  -2.315  26.249  1.00  0.00      LIG  
TER
REMARK  Energy: 257.161
REMARK  SimpleFitness: 257.161
REMARK  FullFitness: -630.7626
REMARK  InterFull: -24.9366
REMARK  IntraFull: 287.713
REMARK  solvFull: -1092.73
REMARK  surfFull: 199.191
REMARK  extraFull: 0.0
REMARK  deltaGcompsolvpol: -1092.73
REMARK  deltaGcompsolvnonpol: 199.191
REMARK  deltaGprotsolvpol: -1109.66
REMARK  deltaGprotsolvnonpol: 196.383
REMARK  deltaGligsolvpol: -9.67571
REMARK  deltaGligsolvnonpol: 14.1935
REMARK  deltaGvdw: -24.9366
REMARK  deltaGelec: 0.0
REMARK  deltaG: -5.797798
REMARK  Cluster: 5
REMARK  ClusterRank: 0
ATOM   4186 C    LIG     1       2.857  -0.844  26.958  1.00  0.00      LIG  
ATOM   4187 C1   LIG     1       3.197   1.615  26.990  1.00  0.00      LIG  
ATOM   4188 C2   LIG     1       3.441   0.291  26.205  1.00  0.00      LIG  
ATOM   4189 O    LIG     1       1.449  -5.854  25.430  1.00  0.00      LIG  
ATOM   4190 C3   LIG     1       2.576  -6.399  26.147  1.00  0.00      LIG  
ATOM   4191 C4   LIG     1       1.329  -7.186  25.950  1.00  0.00      LIG  
ATOM   4192 C5   LIG     1       1.666   1.795  27.218  1.00  0.00      LIG  
ATOM   4193 C6   LIG     1       3.722  -1.840  27.164  1.00  0.00      LIG  
ATOM   4194 C7   LIG     1       1.196   3.210  27.683  1.00  0.00      LIG  
ATOM   4195 C8   LIG     1       1.434  -0.739  27.382  1.00  0.00      LIG  
ATOM   4196 C9   LIG     1       1.100   0.603  28.022  1.00  0.00      LIG  
ATOM   4197 C10  LIG     1       2.285   4.250  27.430  1.00  0.00      LIG  
ATOM   4198 C11  LIG     1       2.914  -5.572  27.347  1.00  0.00      LIG  
ATOM   4199 C12  LIG     1       4.912  -0.112  26.058  1.00  0.00      LIG  
ATOM   4200 C13  LIG     1       3.821   2.792  26.216  1.00  0.00      LIG  
ATOM   4201 C14  LIG     1       5.068  -1.505  26.643  1.00  0.00      LIG  
ATOM   4202 C15  LIG     1       3.455  -3.157  27.833  1.00  0.00      LIG  
ATOM   4203 C16  LIG     1       0.873   3.353  29.172  1.00  0.00      LIG  
ATOM   4204 C17  LIG     1       3.714  -4.342  26.908  1.00  0.00      LIG  
ATOM   4205 C18  LIG     1       1.813   5.678  27.612  1.00  0.00      LIG  
ATOM   4206 C19  LIG     1       2.936   4.014  26.096  1.00  0.00      LIG  
ATOM   4207 C20  LIG     1       1.331   5.834  29.025  1.00  0.00      LIG  
ATOM   4208 O1   LIG     1       1.396   6.920  29.581  1.00  0.00      LIG  
ATOM   4209 C21  LIG     1       3.928   1.537  28.349  1.00  0.00      LIG  
ATOM   4210 C22  LIG     1       0.423   4.759  29.556  1.00  0.00      LIG  
ATOM   4211 O2   LIG     1      -0.321   0.639  28.101  1.00  0.00      LIG  
ATOM   4212 C23  LIG     1       2.840   0.261  24.792  1.00  0.00      LIG  
ATOM   4213 C24  LIG     1       0.298  -7.312  27.003  1.00  0.00      LIG  
ATOM   4214 C25  LIG     1       1.280  -8.219  24.883  1.00  0.00      LIG  
ATOM   4215 O3   LIG     1       3.650  -6.358  28.274  1.00  0.00      LIG  
ATOM   4216 C26  LIG     1      -0.070   3.526  26.867  1.00  0.00      LIG  
ATOM   4217 C27  LIG     1       4.272  -3.270  29.084  1.00  0.00      LIG  
ATOM   4218 H    LIG     1       3.443  -6.671  25.565  1.00  0.00      LIG  
ATOM   4219 H1   LIG     1       3.067   4.115  28.180  1.00  0.00      LIG  
ATOM   4220 H2   LIG     1       1.206   1.702  26.234  1.00  0.00      LIG  
ATOM   4221 H3   LIG     1       1.174  -1.519  28.100  1.00  0.00      LIG  
ATOM   4222 H4   LIG     1       0.792  -0.906  26.511  1.00  0.00      LIG  
ATOM   4223 H5   LIG     1       1.479   0.620  29.048  1.00  0.00      LIG  
ATOM   4224 H6   LIG     1       2.013  -5.260  27.869  1.00  0.00      LIG  
ATOM   4225 H7   LIG     1       5.605   0.577  26.543  1.00  0.00      LIG  
ATOM   4226 H8   LIG     1       5.205  -0.126  25.004  1.00  0.00      LIG  
ATOM   4227 H9   LIG     1       4.148   2.511  25.215  1.00  0.00      LIG  
ATOM   4228 H10  LIG     1       4.735   3.099  26.730  1.00  0.00      LIG  
ATOM   4229 H11  LIG     1       5.381  -2.216  25.879  1.00  0.00      LIG  
ATOM   4230 H12  LIG     1       5.814  -1.500  27.442  1.00  0.00      LIG  
ATOM   4231 H13  LIG     1       2.419  -3.192  28.157  1.00  0.00      LIG  
ATOM   4232 H14  LIG     1       1.760   3.096  29.757  1.00  0.00      LIG  
ATOM   4233 H15  LIG     1       0.082   2.665  29.475  1.00  0.00      LIG  
ATOM   4234 H16  LIG     1       3.416  -4.063  25.891  1.00  0.00      LIG  
ATOM   4235 H17  LIG     1       4.785  -4.567  26.883  1.00  0.00      LIG  
ATOM   4236 H18  LIG     1       1.021   5.960  26.915  1.00  0.00      LIG  
ATOM   4237 H19  LIG     1       2.655   6.360  27.468  1.00  0.00      LIG  
ATOM   4238 H20  LIG     1       3.548   4.875  25.816  1.00  0.00      LIG  
ATOM   4239 H21  LIG     1       2.193   3.875  25.306  1.00  0.00      LIG  
ATOM   4240 H22  LIG     1       5.012   1.580  28.224  1.00  0.00      LIG  
ATOM   4241 H23  LIG     1       3.705   0.626  28.907  1.00  0.00      LIG  
ATOM   4242 H24  LIG     1       3.665   2.370  29.000  1.00  0.00      LIG  
ATOM   4243 H25  LIG     1       0.402   4.845  30.645  1.00  0.00      LIG  
ATOM   4244 H26  LIG     1      -0.585   4.958  29.183  1.00  0.00      LIG  
ATOM   4245 H27  LIG     1      -0.596  -0.186  28.536  1.00  0.00      LIG  
ATOM   4246 H28  LIG     1       3.025  -0.706  24.314  1.00  0.00      LIG  
ATOM   4247 H29  LIG     1       3.290   1.017  24.145  1.00  0.00      LIG  
ATOM   4248 H30  LIG     1       1.759   0.415  24.782  1.00  0.00      LIG  
ATOM   4249 H31  LIG     1       0.362  -6.536  27.768  1.00  0.00      LIG  
ATOM   4250 H32  LIG     1       0.424  -8.283  27.478  1.00  0.00      LIG  
ATOM   4251 H33  LIG     1      -0.701  -7.274  26.560  1.00  0.00      LIG  
ATOM   4252 H34  LIG     1       1.989  -8.000  24.079  1.00  0.00      LIG  
ATOM   4253 H35  LIG     1       0.277  -8.267  24.451  1.00  0.00      LIG  
ATOM   4254 H36  LIG     1       1.523  -9.201  25.298  1.00  0.00      LIG  
ATOM   4255 H37  LIG     1       4.086  -5.738  28.883  1.00  0.00      LIG  
ATOM   4256 H38  LIG     1      -0.862   2.809  27.086  1.00  0.00      LIG  
ATOM   4257 H39  LIG     1       0.130   3.471  25.795  1.00  0.00      LIG  
ATOM   4258 H40  LIG     1      -0.491   4.512  27.064  1.00  0.00      LIG  
ATOM   4259 H41  LIG     1       4.040  -2.439  29.750  1.00  0.00      LIG  
ATOM   4260 H42  LIG     1       5.344  -3.265  28.868  1.00  0.00      LIG  
ATOM   4261 H43  LIG     1       4.034  -4.194  29.615  1.00  0.00      LIG  
TER
REMARK  Energy: 257.677
REMARK  SimpleFitness: 257.677
REMARK  FullFitness: -630.2956
REMARK  InterFull: -24.2195
REMARK  IntraFull: 288.2
REMARK  solvFull: -1093.42
REMARK  surfFull: 199.144
REMARK  extraFull: 0.0
REMARK  deltaGcompsolvpol: -1093.42
REMARK  deltaGcompsolvnonpol: 199.144
REMARK  deltaGprotsolvpol: -1109.66
REMARK  deltaGprotsolvnonpol: 196.383
REMARK  deltaGligsolvpol: -9.84461
REMARK  deltaGligsolvnonpol: 14.2016
REMARK  deltaGvdw: -24.2195
REMARK  deltaGelec: 0.0
REMARK  deltaG: -5.767068
REMARK  Cluster: 5
REMARK  ClusterRank: 1
ATOM   4186 C    LIG     1       2.815  -0.842  26.921  1.00  0.00      LIG  
ATOM   4187 C1   LIG     1       3.088   1.627  26.919  1.00  0.00      LIG  
ATOM   4188 C2   LIG     1       3.367   0.299  26.152  1.00  0.00      LIG  
ATOM   4189 O    LIG     1       1.460  -5.844  25.438  1.00  0.00      LIG  
ATOM   4190 C3   LIG     1       2.592  -6.380  26.152  1.00  0.00      LIG  
ATOM   4191 C4   LIG     1       1.346  -7.174  25.966  1.00  0.00      LIG  
ATOM   4192 C5   LIG     1       1.554   1.764  27.160  1.00  0.00      LIG  
ATOM   4193 C6   LIG     1       3.702  -1.813  27.144  1.00  0.00      LIG  
ATOM   4194 C7   LIG     1       1.043   3.169  27.615  1.00  0.00      LIG  
ATOM   4195 C8   LIG     1       1.390  -0.766  27.345  1.00  0.00      LIG  
ATOM   4196 C9   LIG     1       1.031   0.567  27.982  1.00  0.00      LIG  
ATOM   4197 C10  LIG     1       2.095   4.238  27.337  1.00  0.00      LIG  
ATOM   4198 C11  LIG     1       2.929  -5.547  27.349  1.00  0.00      LIG  
ATOM   4199 C12  LIG     1       4.848  -0.072  26.007  1.00  0.00      LIG  
ATOM   4200 C13  LIG     1       3.666   2.816  26.125  1.00  0.00      LIG  
ATOM   4201 C14  LIG     1       5.042  -1.446  26.629  1.00  0.00      LIG  
ATOM   4202 C15  LIG     1       3.460  -3.129  27.827  1.00  0.00      LIG  
ATOM   4203 C16  LIG     1       0.737   3.317  29.108  1.00  0.00      LIG  
ATOM   4204 C17  LIG     1       3.732  -4.319  26.912  1.00  0.00      LIG  
ATOM   4205 C18  LIG     1       1.580   5.652  27.511  1.00  0.00      LIG  
ATOM   4206 C19  LIG     1       2.738   4.006  25.999  1.00  0.00      LIG  
ATOM   4207 C20  LIG     1       1.113   5.808  28.930  1.00  0.00      LIG  
ATOM   4208 O1   LIG     1       1.153   6.902  29.474  1.00  0.00      LIG  
ATOM   4209 C21  LIG     1       3.835   1.591  28.270  1.00  0.00      LIG  
ATOM   4210 C22  LIG     1       0.248   4.711  29.484  1.00  0.00      LIG  
ATOM   4211 O2   LIG     1      -0.390   0.563  28.083  1.00  0.00      LIG  
ATOM   4212 C23  LIG     1       2.763   0.238  24.741  1.00  0.00      LIG  
ATOM   4213 C24  LIG     1       0.308  -7.293  27.015  1.00  0.00      LIG  
ATOM   4214 C25  LIG     1       1.288  -8.209  24.900  1.00  0.00      LIG  
ATOM   4215 O3   LIG     1       3.654  -6.325  28.291  1.00  0.00      LIG  
ATOM   4216 C26  LIG     1      -0.243   3.434  26.814  1.00  0.00      LIG  
ATOM   4217 C27  LIG     1       4.274  -3.221  29.083  1.00  0.00      LIG  
ATOM   4218 H    LIG     1       3.459  -6.647  25.566  1.00  0.00      LIG  
ATOM   4219 H1   LIG     1       2.891   4.137  28.080  1.00  0.00      LIG  
ATOM   4220 H2   LIG     1       1.088   1.646  26.181  1.00  0.00      LIG  
ATOM   4221 H3   LIG     1       1.151  -1.545  28.070  1.00  0.00      LIG  
ATOM   4222 H4   LIG     1       0.750  -0.951  26.477  1.00  0.00      LIG  
ATOM   4223 H5   LIG     1       1.425   0.602  29.001  1.00  0.00      LIG  
ATOM   4224 H6   LIG     1       2.024  -5.234  27.863  1.00  0.00      LIG  
ATOM   4225 H7   LIG     1       5.527   0.649  26.465  1.00  0.00      LIG  
ATOM   4226 H8   LIG     1       5.133  -0.110  24.951  1.00  0.00      LIG  
ATOM   4227 H9   LIG     1       3.996   2.535  25.125  1.00  0.00      LIG  
ATOM   4228 H10  LIG     1       4.573   3.161  26.628  1.00  0.00      LIG  
ATOM   4229 H11  LIG     1       5.390  -2.165  25.887  1.00  0.00      LIG  
ATOM   4230 H12  LIG     1       5.777  -1.396  27.437  1.00  0.00      LIG  
ATOM   4231 H13  LIG     1       2.425  -3.178  28.149  1.00  0.00      LIG  
ATOM   4232 H14  LIG     1       1.639   3.094  29.683  1.00  0.00      LIG  
ATOM   4233 H15  LIG     1      -0.027   2.607  29.430  1.00  0.00      LIG  
ATOM   4234 H16  LIG     1       3.446  -4.048  25.890  1.00  0.00      LIG  
ATOM   4235 H17  LIG     1       4.804  -4.542  26.901  1.00  0.00      LIG  
ATOM   4236 H18  LIG     1       0.769   5.901  26.823  1.00  0.00      LIG  
ATOM   4237 H19  LIG     1       2.397   6.360  27.347  1.00  0.00      LIG  
ATOM   4238 H20  LIG     1       3.317   4.884  25.700  1.00  0.00      LIG  
ATOM   4239 H21  LIG     1       1.991   3.831  25.221  1.00  0.00      LIG  
ATOM   4240 H22  LIG     1       4.915   1.673  28.133  1.00  0.00      LIG  
ATOM   4241 H23  LIG     1       3.650   0.678  28.839  1.00  0.00      LIG  
ATOM   4242 H24  LIG     1       3.548   2.421  28.916  1.00  0.00      LIG  
ATOM   4243 H25  LIG     1       0.239   4.807  30.573  1.00  0.00      LIG  
ATOM   4244 H26  LIG     1      -0.771   4.874  29.124  1.00  0.00      LIG  
ATOM   4245 H27  LIG     1      -0.633  -0.267  28.528  1.00  0.00      LIG  
ATOM   4246 H28  LIG     1       2.972  -0.729  24.273  1.00  0.00      LIG  
ATOM   4247 H29  LIG     1       3.190   0.998  24.083  1.00  0.00      LIG  
ATOM   4248 H30  LIG     1       1.678   0.363  24.733  1.00  0.00      LIG  
ATOM   4249 H31  LIG     1       0.461  -6.613  27.855  1.00  0.00      LIG  
ATOM   4250 H32  LIG     1       0.326  -8.315  27.390  1.00  0.00      LIG  
ATOM   4251 H33  LIG     1      -0.682  -7.103  26.594  1.00  0.00      LIG  
ATOM   4252 H34  LIG     1       2.011  -8.008  24.104  1.00  0.00      LIG  
ATOM   4253 H35  LIG     1       0.290  -8.236  24.455  1.00  0.00      LIG  
ATOM   4254 H36  LIG     1       1.502  -9.194  25.320  1.00  0.00      LIG  
ATOM   4255 H37  LIG     1       4.597  -6.214  28.084  1.00  0.00      LIG  
ATOM   4256 H38  LIG     1      -1.010   2.695  27.051  1.00  0.00      LIG  
ATOM   4257 H39  LIG     1      -0.056   3.373  25.739  1.00  0.00      LIG  
ATOM   4258 H40  LIG     1      -0.693   4.409  27.006  1.00  0.00      LIG  
ATOM   4259 H41  LIG     1       3.998  -2.408  29.755  1.00  0.00      LIG  
ATOM   4260 H42  LIG     1       5.346  -3.167  28.877  1.00  0.00      LIG  
ATOM   4261 H43  LIG     1       4.072  -4.160  29.601  1.00  0.00      LIG  
TER
REMARK  Energy: 257.385
REMARK  SimpleFitness: 257.385
REMARK  FullFitness: -630.24677
REMARK  InterFull: -24.8098
REMARK  IntraFull: 287.913
REMARK  solvFull: -1092.49
REMARK  surfFull: 199.14
REMARK  extraFull: 0.0
REMARK  deltaGcompsolvpol: -1092.49
REMARK  deltaGcompsolvnonpol: 199.14
REMARK  deltaGprotsolvpol: -1109.66
REMARK  deltaGprotsolvnonpol: 196.383
REMARK  deltaGligsolvpol: -9.68157
REMARK  deltaGligsolvnonpol: 14.1776
REMARK  deltaGvdw: -24.8098
REMARK  deltaGelec: 0.0
REMARK  deltaG: -5.774077
REMARK  Cluster: 5
REMARK  ClusterRank: 2
ATOM   4186 C    LIG     1       2.796  -0.816  26.983  1.00  0.00      LIG  
ATOM   4187 C1   LIG     1       3.051   1.659  26.997  1.00  0.00      LIG  
ATOM   4188 C2   LIG     1       3.360   0.333  26.235  1.00  0.00      LIG  
ATOM   4189 O    LIG     1       1.447  -5.834  25.443  1.00  0.00      LIG  
ATOM   4190 C3   LIG     1       2.579  -6.374  26.155  1.00  0.00      LIG  
ATOM   4191 C4   LIG     1       1.338  -7.170  25.955  1.00  0.00      LIG  
ATOM   4192 C5   LIG     1       1.510   1.790  27.181  1.00  0.00      LIG  
ATOM   4193 C6   LIG     1       3.680  -1.796  27.188  1.00  0.00      LIG  
ATOM   4194 C7   LIG     1       0.977   3.195  27.614  1.00  0.00      LIG  
ATOM   4195 C8   LIG     1       1.364  -0.749  27.388  1.00  0.00      LIG  
ATOM   4196 C9   LIG     1       0.963   0.592  27.989  1.00  0.00      LIG  
ATOM   4197 C10  LIG     1       2.038   4.267  27.382  1.00  0.00      LIG  
ATOM   4198 C11  LIG     1       2.914  -5.547  27.357  1.00  0.00      LIG  
ATOM   4199 C12  LIG     1       4.847  -0.023  26.127  1.00  0.00      LIG  
ATOM   4200 C13  LIG     1       3.657   2.849  26.229  1.00  0.00      LIG  
ATOM   4201 C14  LIG     1       5.019  -1.433  26.667  1.00  0.00      LIG  
ATOM   4202 C15  LIG     1       3.435  -3.124  27.850  1.00  0.00      LIG  
ATOM   4203 C16  LIG     1       0.603   3.343  29.091  1.00  0.00      LIG  
ATOM   4204 C17  LIG     1       3.692  -4.302  26.916  1.00  0.00      LIG  
ATOM   4205 C18  LIG     1       1.513   5.681  27.534  1.00  0.00      LIG  
ATOM   4206 C19  LIG     1       2.735   4.040  26.069  1.00  0.00      LIG  
ATOM   4207 C20  LIG     1       0.982   5.835  28.929  1.00  0.00      LIG  
ATOM   4208 O1   LIG     1       0.991   6.931  29.473  1.00  0.00      LIG  
ATOM   4209 C21  LIG     1       3.745   1.621  28.377  1.00  0.00      LIG  
ATOM   4210 C22  LIG     1       0.095   4.737  29.444  1.00  0.00      LIG  
ATOM   4211 O2   LIG     1      -0.461   0.578  28.022  1.00  0.00      LIG  
ATOM   4212 C23  LIG     1       2.798   0.271  24.808  1.00  0.00      LIG  
ATOM   4213 C24  LIG     1       0.308  -7.313  27.008  1.00  0.00      LIG  
ATOM   4214 C25  LIG     1       1.290  -8.194  24.878  1.00  0.00      LIG  
ATOM   4215 O3   LIG     1       3.669  -6.326  28.273  1.00  0.00      LIG  
ATOM   4216 C26  LIG     1      -0.273   3.458  26.758  1.00  0.00      LIG  
ATOM   4217 C27  LIG     1       4.269  -3.239  29.091  1.00  0.00      LIG  
ATOM   4218 H    LIG     1       3.449  -6.634  25.571  1.00  0.00      LIG  
ATOM   4219 H1   LIG     1       2.802   4.166  28.156  1.00  0.00      LIG  
ATOM   4220 H2   LIG     1       1.080   1.669  26.187  1.00  0.00      LIG  
ATOM   4221 H3   LIG     1       1.128  -1.519  28.125  1.00  0.00      LIG  
ATOM   4222 H4   LIG     1       0.743  -0.966  26.514  1.00  0.00      LIG  
ATOM   4223 H5   LIG     1       1.308   0.643  29.025  1.00  0.00      LIG  
ATOM   4224 H6   LIG     1       2.013  -5.252  27.891  1.00  0.00      LIG  
ATOM   4225 H7   LIG     1       5.499   0.662  26.670  1.00  0.00      LIG  
ATOM   4226 H8   LIG     1       5.181   0.017  25.086  1.00  0.00      LIG  
ATOM   4227 H9   LIG     1       4.024   2.570  25.241  1.00  0.00      LIG  
ATOM   4228 H10  LIG     1       4.545   3.194  26.766  1.00  0.00      LIG  
ATOM   4229 H11  LIG     1       5.331  -2.117  25.876  1.00  0.00      LIG  
ATOM   4230 H12  LIG     1       5.774  -1.446  27.458  1.00  0.00      LIG  
ATOM   4231 H13  LIG     1       2.405  -3.169  28.189  1.00  0.00      LIG  
ATOM   4232 H14  LIG     1       1.478   3.120  29.706  1.00  0.00      LIG  
ATOM   4233 H15  LIG     1      -0.175   2.632  29.376  1.00  0.00      LIG  
ATOM   4234 H16  LIG     1       3.375  -4.021  25.906  1.00  0.00      LIG  
ATOM   4235 H17  LIG     1       4.766  -4.513  26.872  1.00  0.00      LIG  
ATOM   4236 H18  LIG     1       0.734   5.928  26.809  1.00  0.00      LIG  
ATOM   4237 H19  LIG     1       2.335   6.390  27.408  1.00  0.00      LIG  
ATOM   4238 H20  LIG     1       3.325   4.918  25.797  1.00  0.00      LIG  
ATOM   4239 H21  LIG     1       2.020   3.866  25.261  1.00  0.00      LIG  
ATOM   4240 H22  LIG     1       4.829   1.717  28.285  1.00  0.00      LIG  
ATOM   4241 H23  LIG     1       3.551   0.701  28.932  1.00  0.00      LIG  
ATOM   4242 H24  LIG     1       3.422   2.441  29.016  1.00  0.00      LIG  
ATOM   4243 H25  LIG     1       0.038   4.833  30.532  1.00  0.00      LIG  
ATOM   4244 H26  LIG     1      -0.908   4.897  29.040  1.00  0.00      LIG  
ATOM   4245 H27  LIG     1      -0.720  -0.243  28.472  1.00  0.00      LIG  
ATOM   4246 H28  LIG     1       3.031  -0.692  24.342  1.00  0.00      LIG  
ATOM   4247 H29  LIG     1       3.236   1.038  24.168  1.00  0.00      LIG  
ATOM   4248 H30  LIG     1       1.712   0.383  24.769  1.00  0.00      LIG  
ATOM   4249 H31  LIG     1       0.362  -6.540  27.777  1.00  0.00      LIG  
ATOM   4250 H32  LIG     1       0.445  -8.284  27.479  1.00  0.00      LIG  
ATOM   4251 H33  LIG     1      -0.692  -7.285  26.567  1.00  0.00      LIG  
ATOM   4252 H34  LIG     1       2.028  -7.988  24.097  1.00  0.00      LIG  
ATOM   4253 H35  LIG     1       0.299  -8.210  24.417  1.00  0.00      LIG  
ATOM   4254 H36  LIG     1       1.491  -9.185  25.291  1.00  0.00      LIG  
ATOM   4255 H37  LIG     1       4.094  -5.704  28.888  1.00  0.00      LIG  
ATOM   4256 H38  LIG     1      -1.048   2.718  26.963  1.00  0.00      LIG  
ATOM   4257 H39  LIG     1      -0.041   3.396  25.692  1.00  0.00      LIG  
ATOM   4258 H40  LIG     1      -0.732   4.432  26.928  1.00  0.00      LIG  
ATOM   4259 H41  LIG     1       4.029  -2.419  29.767  1.00  0.00      LIG  
ATOM   4260 H42  LIG     1       5.338  -3.216  28.864  1.00  0.00      LIG  
ATOM   4261 H43  LIG     1       4.050  -4.171  29.615  1.00  0.00      LIG  
TER
REMARK  Energy: 266.069
REMARK  SimpleFitness: 266.069
REMARK  FullFitness: -623.16144
REMARK  InterFull: -24.3985
REMARK  IntraFull: 295.205
REMARK  solvFull: -1092.1
REMARK  surfFull: 198.132
REMARK  extraFull: 0.0
REMARK  deltaGcompsolvpol: -1092.1
REMARK  deltaGcompsolvnonpol: 198.132
REMARK  deltaGprotsolvpol: -1109.66
REMARK  deltaGprotsolvnonpol: 196.383
REMARK  deltaGligsolvpol: -9.90283
REMARK  deltaGligsolvnonpol: 14.1872
REMARK  deltaGvdw: -24.3985
REMARK  deltaGelec: 0.0
REMARK  deltaG: -5.7940226
REMARK  Cluster: 5
REMARK  ClusterRank: 3
ATOM   4186 C    LIG     1       3.986  -1.045  27.130  1.00  0.00      LIG  
ATOM   4187 C1   LIG     1       3.426   1.241  27.922  1.00  0.00      LIG  
ATOM   4188 C2   LIG     1       4.543   0.318  27.337  1.00  0.00      LIG  
ATOM   4189 O    LIG     1       1.644  -5.430  25.805  1.00  0.00      LIG  
ATOM   4190 C3   LIG     1       2.679  -6.047  26.592  1.00  0.00      LIG  
ATOM   4191 C4   LIG     1       1.497  -6.826  26.130  1.00  0.00      LIG  
ATOM   4192 C5   LIG     1       2.204   1.249  26.958  1.00  0.00      LIG  
ATOM   4193 C6   LIG     1       4.709  -2.003  27.728  1.00  0.00      LIG  
ATOM   4194 C7   LIG     1       1.113   2.337  27.228  1.00  0.00      LIG  
ATOM   4195 C8   LIG     1       2.777  -1.125  26.261  1.00  0.00      LIG  
ATOM   4196 C9   LIG     1       1.677  -0.189  26.742  1.00  0.00      LIG  
ATOM   4197 C10  LIG     1       1.663   3.439  28.132  1.00  0.00      LIG  
ATOM   4198 C11  LIG     1       2.866  -5.518  28.003  1.00  0.00      LIG  
ATOM   4199 C12  LIG     1       5.731   0.068  28.269  1.00  0.00      LIG  
ATOM   4200 C13  LIG     1       3.988   2.656  28.163  1.00  0.00      LIG  
ATOM   4201 C14  LIG     1       5.960  -1.430  28.277  1.00  0.00      LIG  
ATOM   4202 C15  LIG     1       4.568  -3.504  27.724  1.00  0.00      LIG  
ATOM   4203 C16  LIG     1      -0.154   1.851  27.939  1.00  0.00      LIG  
ATOM   4204 C17  LIG     1       3.198  -4.019  28.148  1.00  0.00      LIG  
ATOM   4205 C18  LIG     1       0.756   4.648  28.230  1.00  0.00      LIG  
ATOM   4206 C19  LIG     1       3.072   3.788  27.738  1.00  0.00      LIG  
ATOM   4207 C20  LIG     1      -0.566   4.198  28.782  1.00  0.00      LIG  
ATOM   4208 O1   LIG     1      -1.255   4.970  29.433  1.00  0.00      LIG  
ATOM   4209 C21  LIG     1       2.996   0.690  29.297  1.00  0.00      LIG  
ATOM   4210 C22  LIG     1      -1.171   2.962  28.176  1.00  0.00      LIG  
ATOM   4211 O2   LIG     1       0.676  -0.235  25.733  1.00  0.00      LIG  
ATOM   4212 C23  LIG     1       5.144   0.801  26.010  1.00  0.00      LIG  
ATOM   4213 C24  LIG     1       0.330  -7.120  27.000  1.00  0.00      LIG  
ATOM   4214 C25  LIG     1       1.639  -7.719  24.952  1.00  0.00      LIG  
ATOM   4215 O3   LIG     1       3.863  -6.282  28.654  1.00  0.00      LIG  
ATOM   4216 C26  LIG     1       0.723   2.899  25.852  1.00  0.00      LIG  
ATOM   4217 C27  LIG     1       4.941  -3.959  26.346  1.00  0.00      LIG  
ATOM   4218 H    LIG     1       3.593  -6.225  26.064  1.00  0.00      LIG  
ATOM   4219 H1   LIG     1       1.719   3.055  29.152  1.00  0.00      LIG  
ATOM   4220 H2   LIG     1       2.602   1.542  25.986  1.00  0.00      LIG  
ATOM   4221 H3   LIG     1       2.389  -2.139  26.165  1.00  0.00      LIG  
ATOM   4222 H4   LIG     1       3.059  -0.852  25.241  1.00  0.00      LIG  
ATOM   4223 H5   LIG     1       1.232  -0.584  27.660  1.00  0.00      LIG  
ATOM   4224 H6   LIG     1       1.950  -5.683  28.572  1.00  0.00      LIG  
ATOM   4225 H7   LIG     1       5.569   0.415  29.289  1.00  0.00      LIG  
ATOM   4226 H8   LIG     1       6.630   0.584  27.919  1.00  0.00      LIG  
ATOM   4227 H9   LIG     1       4.954   2.812  27.684  1.00  0.00      LIG  
ATOM   4228 H10  LIG     1       4.185   2.774  29.231  1.00  0.00      LIG  
ATOM   4229 H11  LIG     1       6.802  -1.689  27.628  1.00  0.00      LIG  
ATOM   4230 H12  LIG     1       6.178  -1.802  29.277  1.00  0.00      LIG  
ATOM   4231 H13  LIG     1       5.292  -3.908  28.434  1.00  0.00      LIG  
ATOM   4232 H14  LIG     1       0.120   1.415  28.902  1.00  0.00      LIG  
ATOM   4233 H15  LIG     1      -0.655   1.068  27.367  1.00  0.00      LIG  
ATOM   4234 H16  LIG     1       3.075  -3.752  29.202  1.00  0.00      LIG  
ATOM   4235 H17  LIG     1       2.466  -3.448  27.607  1.00  0.00      LIG  
ATOM   4236 H18  LIG     1       0.608   5.152  27.272  1.00  0.00      LIG  
ATOM   4237 H19  LIG     1       1.185   5.368  28.932  1.00  0.00      LIG  
ATOM   4238 H20  LIG     1       3.386   4.709  28.235  1.00  0.00      LIG  
ATOM   4239 H21  LIG     1       3.152   3.960  26.662  1.00  0.00      LIG  
ATOM   4240 H22  LIG     1       3.765   0.850  30.055  1.00  0.00      LIG  
ATOM   4241 H23  LIG     1       2.775  -0.378  29.279  1.00  0.00      LIG  
ATOM   4242 H24  LIG     1       2.100   1.177  29.676  1.00  0.00      LIG  
ATOM   4243 H25  LIG     1      -1.947   2.600  28.856  1.00  0.00      LIG  
ATOM   4244 H26  LIG     1      -1.654   3.250  27.239  1.00  0.00      LIG  
ATOM   4245 H27  LIG     1       0.059   0.493  25.923  1.00  0.00      LIG  
ATOM   4246 H28  LIG     1       5.851   0.065  25.614  1.00  0.00      LIG  
ATOM   4247 H29  LIG     1       5.704   1.730  26.138  1.00  0.00      LIG  
ATOM   4248 H30  LIG     1       4.393   0.971  25.235  1.00  0.00      LIG  
ATOM   4249 H31  LIG     1       0.174  -6.370  27.779  1.00  0.00      LIG  
ATOM   4250 H32  LIG     1       0.479  -8.090  27.474  1.00  0.00      LIG  
ATOM   4251 H33  LIG     1      -0.582  -7.173  26.400  1.00  0.00      LIG  
ATOM   4252 H34  LIG     1       2.510  -7.452  24.348  1.00  0.00      LIG  
ATOM   4253 H35  LIG     1       0.750  -7.655  24.320  1.00  0.00      LIG  
ATOM   4254 H36  LIG     1       1.752  -8.755  25.281  1.00  0.00      LIG  
ATOM   4255 H37  LIG     1       4.723  -5.884  28.431  1.00  0.00      LIG  
ATOM   4256 H38  LIG     1       0.287   2.123  25.222  1.00  0.00      LIG  
ATOM   4257 H39  LIG     1       1.596   3.292  25.325  1.00  0.00      LIG  
ATOM   4258 H40  LIG     1      -0.013   3.703  25.892  1.00  0.00      LIG  
ATOM   4259 H41  LIG     1       5.856  -3.468  26.003  1.00  0.00      LIG  
ATOM   4260 H42  LIG     1       4.140  -3.764  25.628  1.00  0.00      LIG  
ATOM   4261 H43  LIG     1       5.154  -5.024  26.354  1.00  0.00      LIG  
TER
REMARK  Energy: 267.889
REMARK  SimpleFitness: 267.889
REMARK  FullFitness: -619.39545
REMARK  InterFull: -22.8074
REMARK  IntraFull: 296.559
REMARK  solvFull: -1091.16
REMARK  surfFull: 198.013
REMARK  extraFull: 0.0
REMARK  deltaGcompsolvpol: -1091.16
REMARK  deltaGcompsolvnonpol: 198.013
REMARK  deltaGprotsolvpol: -1109.66
REMARK  deltaGprotsolvnonpol: 196.383
REMARK  deltaGligsolvpol: -9.18885
REMARK  deltaGligsolvnonpol: 14.1824
REMARK  deltaGvdw: -22.8074
REMARK  deltaGelec: 0.0
REMARK  deltaG: -5.640479
REMARK  Cluster: 5
REMARK  ClusterRank: 4
ATOM   4186 C    LIG     1       3.858  -1.097  27.200  1.00  0.00      LIG  
ATOM   4187 C1   LIG     1       3.322   1.214  27.954  1.00  0.00      LIG  
ATOM   4188 C2   LIG     1       4.398   0.286  27.303  1.00  0.00      LIG  
ATOM   4189 O    LIG     1       1.651  -5.421  25.838  1.00  0.00      LIG  
ATOM   4190 C3   LIG     1       2.678  -6.062  26.615  1.00  0.00      LIG  
ATOM   4191 C4   LIG     1       1.490  -6.822  26.137  1.00  0.00      LIG  
ATOM   4192 C5   LIG     1       1.988   1.113  27.153  1.00  0.00      LIG  
ATOM   4193 C6   LIG     1       4.651  -2.023  27.755  1.00  0.00      LIG  
ATOM   4194 C7   LIG     1       0.895   2.180  27.484  1.00  0.00      LIG  
ATOM   4195 C8   LIG     1       2.574  -1.231  26.460  1.00  0.00      LIG  
ATOM   4196 C9   LIG     1       1.508  -0.356  27.097  1.00  0.00      LIG  
ATOM   4197 C10  LIG     1       1.507   3.365  28.227  1.00  0.00      LIG  
ATOM   4198 C11  LIG     1       2.874  -5.582  28.044  1.00  0.00      LIG  
ATOM   4199 C12  LIG     1       5.680   0.089  28.118  1.00  0.00      LIG  
ATOM   4200 C13  LIG     1       3.847   2.662  28.033  1.00  0.00      LIG  
ATOM   4201 C14  LIG     1       5.921  -1.406  28.204  1.00  0.00      LIG  
ATOM   4202 C15  LIG     1       4.550  -3.528  27.765  1.00  0.00      LIG  
ATOM   4203 C16  LIG     1      -0.252   1.713  28.387  1.00  0.00      LIG  
ATOM   4204 C17  LIG     1       3.222  -4.095  28.272  1.00  0.00      LIG  
ATOM   4205 C18  LIG     1       0.571   4.550  28.345  1.00  0.00      LIG  
ATOM   4206 C19  LIG     1       2.842   3.725  27.635  1.00  0.00      LIG  
ATOM   4207 C20  LIG     1      -0.654   4.107  29.091  1.00  0.00      LIG  
ATOM   4208 O1   LIG     1      -1.289   4.907  29.762  1.00  0.00      LIG  
ATOM   4209 C21  LIG     1       3.089   0.749  29.403  1.00  0.00      LIG  
ATOM   4210 C22  LIG     1      -1.278   2.807  28.665  1.00  0.00      LIG  
ATOM   4211 O2   LIG     1       0.346  -0.533  26.296  1.00  0.00      LIG  
ATOM   4212 C23  LIG     1       4.851   0.725  25.903  1.00  0.00      LIG  
ATOM   4213 C24  LIG     1       0.319  -7.120  26.999  1.00  0.00      LIG  
ATOM   4214 C25  LIG     1       1.630  -7.697  24.945  1.00  0.00      LIG  
ATOM   4215 O3   LIG     1       3.874  -6.375  28.653  1.00  0.00      LIG  
ATOM   4216 C26  LIG     1       0.314   2.619  26.130  1.00  0.00      LIG  
ATOM   4217 C27  LIG     1       4.898  -3.968  26.371  1.00  0.00      LIG  
ATOM   4218 H    LIG     1       3.588  -6.245  26.082  1.00  0.00      LIG  
ATOM   4219 H1   LIG     1       1.703   3.061  29.258  1.00  0.00      LIG  
ATOM   4220 H2   LIG     1       2.253   1.348  26.121  1.00  0.00      LIG  
ATOM   4221 H3   LIG     1       2.233  -2.263  26.384  1.00  0.00      LIG  
ATOM   4222 H4   LIG     1       2.718  -0.925  25.421  1.00  0.00      LIG  
ATOM   4223 H5   LIG     1       1.259  -0.721  28.097  1.00  0.00      LIG  
ATOM   4224 H6   LIG     1       1.964  -5.771  28.614  1.00  0.00      LIG  
ATOM   4225 H7   LIG     1       5.634   0.509  29.123  1.00  0.00      LIG  
ATOM   4226 H8   LIG     1       6.534   0.576  27.637  1.00  0.00      LIG  
ATOM   4227 H9   LIG     1       4.750   2.817  27.445  1.00  0.00      LIG  
ATOM   4228 H10  LIG     1       4.150   2.866  29.063  1.00  0.00      LIG  
ATOM   4229 H11  LIG     1       6.736  -1.698  27.535  1.00  0.00      LIG  
ATOM   4230 H12  LIG     1       6.187  -1.711  29.216  1.00  0.00      LIG  
ATOM   4231 H13  LIG     1       5.319  -3.902  28.442  1.00  0.00      LIG  
ATOM   4232 H14  LIG     1       0.157   1.366  29.338  1.00  0.00      LIG  
ATOM   4233 H15  LIG     1      -0.789   0.871  27.948  1.00  0.00      LIG  
ATOM   4234 H16  LIG     1       3.214  -3.921  29.352  1.00  0.00      LIG  
ATOM   4235 H17  LIG     1       2.429  -3.483  27.887  1.00  0.00      LIG  
ATOM   4236 H18  LIG     1       0.286   4.970  27.378  1.00  0.00      LIG  
ATOM   4237 H19  LIG     1       1.054   5.337  28.931  1.00  0.00      LIG  
ATOM   4238 H20  LIG     1       3.175   4.693  28.017  1.00  0.00      LIG  
ATOM   4239 H21  LIG     1       2.786   3.810  26.547  1.00  0.00      LIG  
ATOM   4240 H22  LIG     1       3.925   1.016  30.053  1.00  0.00      LIG  
ATOM   4241 H23  LIG     1       2.951  -0.330  29.479  1.00  0.00      LIG  
ATOM   4242 H24  LIG     1       2.207   1.206  29.848  1.00  0.00      LIG  
ATOM   4243 H25  LIG     1      -1.947   2.477  29.463  1.00  0.00      LIG  
ATOM   4244 H26  LIG     1      -1.885   3.002  27.777  1.00  0.00      LIG  
ATOM   4245 H27  LIG     1       0.049  -1.444  26.461  1.00  0.00      LIG  
ATOM   4246 H28  LIG     1       5.497  -0.031  25.445  1.00  0.00      LIG  
ATOM   4247 H29  LIG     1       5.436   1.646  25.943  1.00  0.00      LIG  
ATOM   4248 H30  LIG     1       4.017   0.893  25.218  1.00  0.00      LIG  
ATOM   4249 H31  LIG     1       0.165  -6.378  27.785  1.00  0.00      LIG  
ATOM   4250 H32  LIG     1       0.461  -8.097  27.462  1.00  0.00      LIG  
ATOM   4251 H33  LIG     1      -0.591  -7.162  26.395  1.00  0.00      LIG  
ATOM   4252 H34  LIG     1       2.506  -7.428  24.348  1.00  0.00      LIG  
ATOM   4253 H35  LIG     1       0.744  -7.616  24.310  1.00  0.00      LIG  
ATOM   4254 H36  LIG     1       1.733  -8.740  25.257  1.00  0.00      LIG  
ATOM   4255 H37  LIG     1       4.730  -5.946  28.479  1.00  0.00      LIG  
ATOM   4256 H38  LIG     1      -0.148   1.776  25.615  1.00  0.00      LIG  
ATOM   4257 H39  LIG     1       1.097   3.008  25.474  1.00  0.00      LIG  
ATOM   4258 H40  LIG     1      -0.454   3.389  26.203  1.00  0.00      LIG  
ATOM   4259 H41  LIG     1       5.795  -3.459  26.011  1.00  0.00      LIG  
ATOM   4260 H42  LIG     1       4.078  -3.781  25.672  1.00  0.00      LIG  
ATOM   4261 H43  LIG     1       5.133  -5.027  26.366  1.00  0.00      LIG  
TER
REMARK  Energy: 267.882
REMARK  SimpleFitness: 267.882
REMARK  FullFitness: -619.3755
REMARK  InterFull: -22.6496
REMARK  IntraFull: 296.46
REMARK  solvFull: -1091.2
REMARK  surfFull: 198.014
REMARK  extraFull: 0.0
REMARK  deltaGcompsolvpol: -1091.2
REMARK  deltaGcompsolvnonpol: 198.014
REMARK  deltaGprotsolvpol: -1109.66
REMARK  deltaGprotsolvnonpol: 196.383
REMARK  deltaGligsolvpol: -9.1876
REMARK  deltaGligsolvnonpol: 14.185
REMARK  deltaGvdw: -22.6496
REMARK  deltaGelec: 0.0
REMARK  deltaG: -5.628221
REMARK  Cluster: 5
REMARK  ClusterRank: 5
ATOM   4186 C    LIG     1       3.861  -1.095  27.195  1.00  0.00      LIG  
ATOM   4187 C1   LIG     1       3.326   1.212  27.959  1.00  0.00      LIG  
ATOM   4188 C2   LIG     1       4.401   0.288  27.301  1.00  0.00      LIG  
ATOM   4189 O    LIG     1       1.652  -5.420  25.836  1.00  0.00      LIG  
ATOM   4190 C3   LIG     1       2.679  -6.062  26.614  1.00  0.00      LIG  
ATOM   4191 C4   LIG     1       1.490  -6.821  26.136  1.00  0.00      LIG  
ATOM   4192 C5   LIG     1       1.989   1.114  27.161  1.00  0.00      LIG  
ATOM   4193 C6   LIG     1       4.653  -2.022  27.750  1.00  0.00      LIG  
ATOM   4194 C7   LIG     1       0.896   2.177  27.501  1.00  0.00      LIG  
ATOM   4195 C8   LIG     1       2.576  -1.227  26.456  1.00  0.00      LIG  
ATOM   4196 C9   LIG     1       1.510  -0.355  27.098  1.00  0.00      LIG  
ATOM   4197 C10  LIG     1       1.509   3.359  28.250  1.00  0.00      LIG  
ATOM   4198 C11  LIG     1       2.875  -5.579  28.042  1.00  0.00      LIG  
ATOM   4199 C12  LIG     1       5.685   0.090  28.112  1.00  0.00      LIG  
ATOM   4200 C13  LIG     1       3.849   2.660  28.042  1.00  0.00      LIG  
ATOM   4201 C14  LIG     1       5.923  -1.406  28.202  1.00  0.00      LIG  
ATOM   4202 C15  LIG     1       4.551  -3.526  27.762  1.00  0.00      LIG  
ATOM   4203 C16  LIG     1      -0.248   1.704  28.405  1.00  0.00      LIG  
ATOM   4204 C17  LIG     1       3.222  -4.091  28.266  1.00  0.00      LIG  
ATOM   4205 C18  LIG     1       0.572   4.542  28.380  1.00  0.00      LIG  
ATOM   4206 C19  LIG     1       2.842   3.725  27.656  1.00  0.00      LIG  
ATOM   4207 C20  LIG     1      -0.650   4.092  29.128  1.00  0.00      LIG  
ATOM   4208 O1   LIG     1      -1.282   4.887  29.807  1.00  0.00      LIG  
ATOM   4209 C21  LIG     1       3.098   0.741  29.406  1.00  0.00      LIG  
ATOM   4210 C22  LIG     1      -1.274   2.795  28.693  1.00  0.00      LIG  
ATOM   4211 O2   LIG     1       0.348  -0.529  26.299  1.00  0.00      LIG  
ATOM   4212 C23  LIG     1       4.849   0.733  25.902  1.00  0.00      LIG  
ATOM   4213 C24  LIG     1       0.319  -7.118  26.999  1.00  0.00      LIG  
ATOM   4214 C25  LIG     1       1.629  -7.698  24.945  1.00  0.00      LIG  
ATOM   4215 O3   LIG     1       3.877  -6.370  28.652  1.00  0.00      LIG  
ATOM   4216 C26  LIG     1       0.310   2.624  26.152  1.00  0.00      LIG  
ATOM   4217 C27  LIG     1       4.901  -3.968  26.370  1.00  0.00      LIG  
ATOM   4218 H    LIG     1       3.588  -6.246  26.081  1.00  0.00      LIG  
ATOM   4219 H1   LIG     1       1.709   3.049  29.278  1.00  0.00      LIG  
ATOM   4220 H2   LIG     1       2.251   1.356  26.129  1.00  0.00      LIG  
ATOM   4221 H3   LIG     1       2.236  -2.258  26.376  1.00  0.00      LIG  
ATOM   4222 H4   LIG     1       2.719  -0.916  25.417  1.00  0.00      LIG  
ATOM   4223 H5   LIG     1       1.264  -0.726  28.097  1.00  0.00      LIG  
ATOM   4224 H6   LIG     1       1.965  -5.768  28.613  1.00  0.00      LIG  
ATOM   4225 H7   LIG     1       5.645   0.515  29.115  1.00  0.00      LIG  
ATOM   4226 H8   LIG     1       6.538   0.572  27.626  1.00  0.00      LIG  
ATOM   4227 H9   LIG     1       4.749   2.820  27.449  1.00  0.00      LIG  
ATOM   4228 H10  LIG     1       4.159   2.859  29.071  1.00  0.00      LIG  
ATOM   4229 H11  LIG     1       6.740  -1.700  27.538  1.00  0.00      LIG  
ATOM   4230 H12  LIG     1       6.184  -1.709  29.216  1.00  0.00      LIG  
ATOM   4231 H13  LIG     1       5.318  -3.900  28.442  1.00  0.00      LIG  
ATOM   4232 H14  LIG     1       0.164   1.351  29.353  1.00  0.00      LIG  
ATOM   4233 H15  LIG     1      -0.785   0.864  27.962  1.00  0.00      LIG  
ATOM   4234 H16  LIG     1       3.209  -3.914  29.346  1.00  0.00      LIG  
ATOM   4235 H17  LIG     1       2.430  -3.482  27.875  1.00  0.00      LIG  
ATOM   4236 H18  LIG     1       0.283   4.968  27.417  1.00  0.00      LIG  
ATOM   4237 H19  LIG     1       1.055   5.326  28.969  1.00  0.00      LIG  
ATOM   4238 H20  LIG     1       3.175   4.691  28.044  1.00  0.00      LIG  
ATOM   4239 H21  LIG     1       2.781   3.817  26.569  1.00  0.00      LIG  
ATOM   4240 H22  LIG     1       3.935   1.004  30.056  1.00  0.00      LIG  
ATOM   4241 H23  LIG     1       2.960  -0.339  29.478  1.00  0.00      LIG  
ATOM   4242 H24  LIG     1       2.217   1.194  29.856  1.00  0.00      LIG  
ATOM   4243 H25  LIG     1      -1.941   2.458  29.492  1.00  0.00      LIG  
ATOM   4244 H26  LIG     1      -1.884   2.995  27.809  1.00  0.00      LIG  
ATOM   4245 H27  LIG     1       0.053  -1.442  26.458  1.00  0.00      LIG  
ATOM   4246 H28  LIG     1       5.495  -0.021  25.439  1.00  0.00      LIG  
ATOM   4247 H29  LIG     1       5.433   1.654  25.944  1.00  0.00      LIG  
ATOM   4248 H30  LIG     1       4.013   0.902  25.220  1.00  0.00      LIG  
ATOM   4249 H31  LIG     1       0.166  -6.375  27.785  1.00  0.00      LIG  
ATOM   4250 H32  LIG     1       0.461  -8.095  27.462  1.00  0.00      LIG  
ATOM   4251 H33  LIG     1      -0.592  -7.159  26.395  1.00  0.00      LIG  
ATOM   4252 H34  LIG     1       2.505  -7.428  24.347  1.00  0.00      LIG  
ATOM   4253 H35  LIG     1       0.743  -7.617  24.311  1.00  0.00      LIG  
ATOM   4254 H36  LIG     1       1.734  -8.739  25.258  1.00  0.00      LIG  
ATOM   4255 H37  LIG     1       4.733  -5.948  28.463  1.00  0.00      LIG  
ATOM   4256 H38  LIG     1      -0.154   1.784  25.635  1.00  0.00      LIG  
ATOM   4257 H39  LIG     1       1.090   3.017  25.496  1.00  0.00      LIG  
ATOM   4258 H40  LIG     1      -0.458   3.394  26.233  1.00  0.00      LIG  
ATOM   4259 H41  LIG     1       5.799  -3.461  26.010  1.00  0.00      LIG  
ATOM   4260 H42  LIG     1       4.082  -3.780  25.669  1.00  0.00      LIG  
ATOM   4261 H43  LIG     1       5.134  -5.028  26.365  1.00  0.00      LIG  
TER
REMARK  Energy: 267.882
REMARK  SimpleFitness: 267.882
REMARK  FullFitness: -619.3755
REMARK  InterFull: -22.6496
REMARK  IntraFull: 296.46
REMARK  solvFull: -1091.2
REMARK  surfFull: 198.014
REMARK  extraFull: 0.0
REMARK  deltaGcompsolvpol: -1091.2
REMARK  deltaGcompsolvnonpol: 198.014
REMARK  deltaGprotsolvpol: -1109.66
REMARK  deltaGprotsolvnonpol: 196.383
REMARK  deltaGligsolvpol: -9.1876
REMARK  deltaGligsolvnonpol: 14.185
REMARK  deltaGvdw: -22.6496
REMARK  deltaGelec: 0.0
REMARK  deltaG: -5.628221
REMARK  Cluster: 5
REMARK  ClusterRank: 6
ATOM   4186 C    LIG     1       3.861  -1.095  27.195  1.00  0.00      LIG  
ATOM   4187 C1   LIG     1       3.326   1.212  27.959  1.00  0.00      LIG  
ATOM   4188 C2   LIG     1       4.401   0.288  27.301  1.00  0.00      LIG  
ATOM   4189 O    LIG     1       1.652  -5.420  25.836  1.00  0.00      LIG  
ATOM   4190 C3   LIG     1       2.679  -6.062  26.614  1.00  0.00      LIG  
ATOM   4191 C4   LIG     1       1.490  -6.821  26.136  1.00  0.00      LIG  
ATOM   4192 C5   LIG     1       1.989   1.114  27.161  1.00  0.00      LIG  
ATOM   4193 C6   LIG     1       4.653  -2.022  27.750  1.00  0.00      LIG  
ATOM   4194 C7   LIG     1       0.896   2.177  27.501  1.00  0.00      LIG  
ATOM   4195 C8   LIG     1       2.576  -1.227  26.456  1.00  0.00      LIG  
ATOM   4196 C9   LIG     1       1.510  -0.355  27.098  1.00  0.00      LIG  
ATOM   4197 C10  LIG     1       1.509   3.359  28.250  1.00  0.00      LIG  
ATOM   4198 C11  LIG     1       2.875  -5.579  28.042  1.00  0.00      LIG  
ATOM   4199 C12  LIG     1       5.685   0.090  28.112  1.00  0.00      LIG  
ATOM   4200 C13  LIG     1       3.849   2.660  28.042  1.00  0.00      LIG  
ATOM   4201 C14  LIG     1       5.923  -1.406  28.202  1.00  0.00      LIG  
ATOM   4202 C15  LIG     1       4.551  -3.526  27.762  1.00  0.00      LIG  
ATOM   4203 C16  LIG     1      -0.248   1.704  28.405  1.00  0.00      LIG  
ATOM   4204 C17  LIG     1       3.222  -4.091  28.266  1.00  0.00      LIG  
ATOM   4205 C18  LIG     1       0.572   4.542  28.380  1.00  0.00      LIG  
ATOM   4206 C19  LIG     1       2.842   3.725  27.656  1.00  0.00      LIG  
ATOM   4207 C20  LIG     1      -0.650   4.092  29.128  1.00  0.00      LIG  
ATOM   4208 O1   LIG     1      -1.282   4.887  29.807  1.00  0.00      LIG  
ATOM   4209 C21  LIG     1       3.098   0.741  29.406  1.00  0.00      LIG  
ATOM   4210 C22  LIG     1      -1.274   2.795  28.693  1.00  0.00      LIG  
ATOM   4211 O2   LIG     1       0.348  -0.529  26.299  1.00  0.00      LIG  
ATOM   4212 C23  LIG     1       4.849   0.733  25.902  1.00  0.00      LIG  
ATOM   4213 C24  LIG     1       0.319  -7.118  26.999  1.00  0.00      LIG  
ATOM   4214 C25  LIG     1       1.629  -7.698  24.945  1.00  0.00      LIG  
ATOM   4215 O3   LIG     1       3.877  -6.370  28.652  1.00  0.00      LIG  
ATOM   4216 C26  LIG     1       0.310   2.624  26.152  1.00  0.00      LIG  
ATOM   4217 C27  LIG     1       4.901  -3.968  26.370  1.00  0.00      LIG  
ATOM   4218 H    LIG     1       3.588  -6.246  26.081  1.00  0.00      LIG  
ATOM   4219 H1   LIG     1       1.709   3.049  29.278  1.00  0.00      LIG  
ATOM   4220 H2   LIG     1       2.251   1.356  26.129  1.00  0.00      LIG  
ATOM   4221 H3   LIG     1       2.236  -2.258  26.376  1.00  0.00      LIG  
ATOM   4222 H4   LIG     1       2.719  -0.916  25.417  1.00  0.00      LIG  
ATOM   4223 H5   LIG     1       1.264  -0.726  28.097  1.00  0.00      LIG  
ATOM   4224 H6   LIG     1       1.965  -5.768  28.613  1.00  0.00      LIG  
ATOM   4225 H7   LIG     1       5.645   0.515  29.115  1.00  0.00      LIG  
ATOM   4226 H8   LIG     1       6.538   0.572  27.626  1.00  0.00      LIG  
ATOM   4227 H9   LIG     1       4.749   2.820  27.449  1.00  0.00      LIG  
ATOM   4228 H10  LIG     1       4.159   2.859  29.071  1.00  0.00      LIG  
ATOM   4229 H11  LIG     1       6.740  -1.700  27.538  1.00  0.00      LIG  
ATOM   4230 H12  LIG     1       6.184  -1.709  29.216  1.00  0.00      LIG  
ATOM   4231 H13  LIG     1       5.318  -3.900  28.442  1.00  0.00      LIG  
ATOM   4232 H14  LIG     1       0.164   1.351  29.353  1.00  0.00      LIG  
ATOM   4233 H15  LIG     1      -0.785   0.864  27.962  1.00  0.00      LIG  
ATOM   4234 H16  LIG     1       3.209  -3.914  29.346  1.00  0.00      LIG  
ATOM   4235 H17  LIG     1       2.430  -3.482  27.875  1.00  0.00      LIG  
ATOM   4236 H18  LIG     1       0.283   4.968  27.417  1.00  0.00      LIG  
ATOM   4237 H19  LIG     1       1.055   5.326  28.969  1.00  0.00      LIG  
ATOM   4238 H20  LIG     1       3.175   4.691  28.044  1.00  0.00      LIG  
ATOM   4239 H21  LIG     1       2.781   3.817  26.569  1.00  0.00      LIG  
ATOM   4240 H22  LIG     1       3.935   1.004  30.056  1.00  0.00      LIG  
ATOM   4241 H23  LIG     1       2.960  -0.339  29.478  1.00  0.00      LIG  
ATOM   4242 H24  LIG     1       2.217   1.194  29.856  1.00  0.00      LIG  
ATOM   4243 H25  LIG     1      -1.941   2.458  29.492  1.00  0.00      LIG  
ATOM   4244 H26  LIG     1      -1.884   2.995  27.809  1.00  0.00      LIG  
ATOM   4245 H27  LIG     1       0.053  -1.442  26.458  1.00  0.00      LIG  
ATOM   4246 H28  LIG     1       5.495  -0.021  25.439  1.00  0.00      LIG  
ATOM   4247 H29  LIG     1       5.433   1.654  25.944  1.00  0.00      LIG  
ATOM   4248 H30  LIG     1       4.013   0.902  25.220  1.00  0.00      LIG  
ATOM   4249 H31  LIG     1       0.166  -6.375  27.785  1.00  0.00      LIG  
ATOM   4250 H32  LIG     1       0.461  -8.095  27.462  1.00  0.00      LIG  
ATOM   4251 H33  LIG     1      -0.592  -7.159  26.395  1.00  0.00      LIG  
ATOM   4252 H34  LIG     1       2.505  -7.428  24.347  1.00  0.00      LIG  
ATOM   4253 H35  LIG     1       0.743  -7.617  24.311  1.00  0.00      LIG  
ATOM   4254 H36  LIG     1       1.734  -8.739  25.258  1.00  0.00      LIG  
ATOM   4255 H37  LIG     1       4.733  -5.948  28.463  1.00  0.00      LIG  
ATOM   4256 H38  LIG     1      -0.154   1.784  25.635  1.00  0.00      LIG  
ATOM   4257 H39  LIG     1       1.090   3.017  25.496  1.00  0.00      LIG  
ATOM   4258 H40  LIG     1      -0.458   3.394  26.233  1.00  0.00      LIG  
ATOM   4259 H41  LIG     1       5.799  -3.461  26.010  1.00  0.00      LIG  
ATOM   4260 H42  LIG     1       4.082  -3.780  25.669  1.00  0.00      LIG  
ATOM   4261 H43  LIG     1       5.134  -5.028  26.365  1.00  0.00      LIG  
TER
REMARK  Energy: 267.882
REMARK  SimpleFitness: 267.882
REMARK  FullFitness: -619.3755
REMARK  InterFull: -22.6496
REMARK  IntraFull: 296.46
REMARK  solvFull: -1091.2
REMARK  surfFull: 198.014
REMARK  extraFull: 0.0
REMARK  deltaGcompsolvpol: -1091.2
REMARK  deltaGcompsolvnonpol: 198.014
REMARK  deltaGprotsolvpol: -1109.66
REMARK  deltaGprotsolvnonpol: 196.383
REMARK  deltaGligsolvpol: -9.1876
REMARK  deltaGligsolvnonpol: 14.185
REMARK  deltaGvdw: -22.6496
REMARK  deltaGelec: 0.0
REMARK  deltaG: -5.628221
REMARK  Cluster: 5
REMARK  ClusterRank: 7
ATOM   4186 C    LIG     1       3.861  -1.095  27.195  1.00  0.00      LIG  
ATOM   4187 C1   LIG     1       3.326   1.212  27.959  1.00  0.00      LIG  
ATOM   4188 C2   LIG     1       4.401   0.288  27.301  1.00  0.00      LIG  
ATOM   4189 O    LIG     1       1.652  -5.420  25.836  1.00  0.00      LIG  
ATOM   4190 C3   LIG     1       2.679  -6.062  26.614  1.00  0.00      LIG  
ATOM   4191 C4   LIG     1       1.490  -6.821  26.136  1.00  0.00      LIG  
ATOM   4192 C5   LIG     1       1.989   1.114  27.161  1.00  0.00      LIG  
ATOM   4193 C6   LIG     1       4.653  -2.022  27.750  1.00  0.00      LIG  
ATOM   4194 C7   LIG     1       0.896   2.177  27.501  1.00  0.00      LIG  
ATOM   4195 C8   LIG     1       2.576  -1.227  26.456  1.00  0.00      LIG  
ATOM   4196 C9   LIG     1       1.510  -0.355  27.098  1.00  0.00      LIG  
ATOM   4197 C10  LIG     1       1.509   3.359  28.250  1.00  0.00      LIG  
ATOM   4198 C11  LIG     1       2.875  -5.579  28.042  1.00  0.00      LIG  
ATOM   4199 C12  LIG     1       5.685   0.090  28.112  1.00  0.00      LIG  
ATOM   4200 C13  LIG     1       3.849   2.660  28.042  1.00  0.00      LIG  
ATOM   4201 C14  LIG     1       5.923  -1.406  28.202  1.00  0.00      LIG  
ATOM   4202 C15  LIG     1       4.551  -3.526  27.762  1.00  0.00      LIG  
ATOM   4203 C16  LIG     1      -0.248   1.704  28.405  1.00  0.00      LIG  
ATOM   4204 C17  LIG     1       3.222  -4.091  28.266  1.00  0.00      LIG  
ATOM   4205 C18  LIG     1       0.572   4.542  28.380  1.00  0.00      LIG  
ATOM   4206 C19  LIG     1       2.842   3.725  27.656  1.00  0.00      LIG  
ATOM   4207 C20  LIG     1      -0.650   4.092  29.128  1.00  0.00      LIG  
ATOM   4208 O1   LIG     1      -1.282   4.887  29.807  1.00  0.00      LIG  
ATOM   4209 C21  LIG     1       3.098   0.741  29.406  1.00  0.00      LIG  
ATOM   4210 C22  LIG     1      -1.274   2.795  28.693  1.00  0.00      LIG  
ATOM   4211 O2   LIG     1       0.348  -0.529  26.299  1.00  0.00      LIG  
ATOM   4212 C23  LIG     1       4.849   0.733  25.902  1.00  0.00      LIG  
ATOM   4213 C24  LIG     1       0.319  -7.118  26.999  1.00  0.00      LIG  
ATOM   4214 C25  LIG     1       1.629  -7.698  24.945  1.00  0.00      LIG  
ATOM   4215 O3   LIG     1       3.877  -6.370  28.652  1.00  0.00      LIG  
ATOM   4216 C26  LIG     1       0.310   2.624  26.152  1.00  0.00      LIG  
ATOM   4217 C27  LIG     1       4.901  -3.968  26.370  1.00  0.00      LIG  
ATOM   4218 H    LIG     1       3.588  -6.246  26.081  1.00  0.00      LIG  
ATOM   4219 H1   LIG     1       1.709   3.049  29.278  1.00  0.00      LIG  
ATOM   4220 H2   LIG     1       2.251   1.356  26.129  1.00  0.00      LIG  
ATOM   4221 H3   LIG     1       2.236  -2.258  26.376  1.00  0.00      LIG  
ATOM   4222 H4   LIG     1       2.719  -0.916  25.417  1.00  0.00      LIG  
ATOM   4223 H5   LIG     1       1.264  -0.726  28.097  1.00  0.00      LIG  
ATOM   4224 H6   LIG     1       1.965  -5.768  28.613  1.00  0.00      LIG  
ATOM   4225 H7   LIG     1       5.645   0.515  29.115  1.00  0.00      LIG  
ATOM   4226 H8   LIG     1       6.538   0.572  27.626  1.00  0.00      LIG  
ATOM   4227 H9   LIG     1       4.749   2.820  27.449  1.00  0.00      LIG  
ATOM   4228 H10  LIG     1       4.159   2.859  29.071  1.00  0.00      LIG  
ATOM   4229 H11  LIG     1       6.740  -1.700  27.538  1.00  0.00      LIG  
ATOM   4230 H12  LIG     1       6.184  -1.709  29.216  1.00  0.00      LIG  
ATOM   4231 H13  LIG     1       5.318  -3.900  28.442  1.00  0.00      LIG  
ATOM   4232 H14  LIG     1       0.164   1.351  29.353  1.00  0.00      LIG  
ATOM   4233 H15  LIG     1      -0.785   0.864  27.962  1.00  0.00      LIG  
ATOM   4234 H16  LIG     1       3.209  -3.914  29.346  1.00  0.00      LIG  
ATOM   4235 H17  LIG     1       2.430  -3.482  27.875  1.00  0.00      LIG  
ATOM   4236 H18  LIG     1       0.283   4.968  27.417  1.00  0.00      LIG  
ATOM   4237 H19  LIG     1       1.055   5.326  28.969  1.00  0.00      LIG  
ATOM   4238 H20  LIG     1       3.175   4.691  28.044  1.00  0.00      LIG  
ATOM   4239 H21  LIG     1       2.781   3.817  26.569  1.00  0.00      LIG  
ATOM   4240 H22  LIG     1       3.935   1.004  30.056  1.00  0.00      LIG  
ATOM   4241 H23  LIG     1       2.960  -0.339  29.478  1.00  0.00      LIG  
ATOM   4242 H24  LIG     1       2.217   1.194  29.856  1.00  0.00      LIG  
ATOM   4243 H25  LIG     1      -1.941   2.458  29.492  1.00  0.00      LIG  
ATOM   4244 H26  LIG     1      -1.884   2.995  27.809  1.00  0.00      LIG  
ATOM   4245 H27  LIG     1       0.053  -1.442  26.458  1.00  0.00      LIG  
ATOM   4246 H28  LIG     1       5.495  -0.021  25.439  1.00  0.00      LIG  
ATOM   4247 H29  LIG     1       5.433   1.654  25.944  1.00  0.00      LIG  
ATOM   4248 H30  LIG     1       4.013   0.902  25.220  1.00  0.00      LIG  
ATOM   4249 H31  LIG     1       0.166  -6.375  27.785  1.00  0.00      LIG  
ATOM   4250 H32  LIG     1       0.461  -8.095  27.462  1.00  0.00      LIG  
ATOM   4251 H33  LIG     1      -0.592  -7.159  26.395  1.00  0.00      LIG  
ATOM   4252 H34  LIG     1       2.505  -7.428  24.347  1.00  0.00      LIG  
ATOM   4253 H35  LIG     1       0.743  -7.617  24.311  1.00  0.00      LIG  
ATOM   4254 H36  LIG     1       1.734  -8.739  25.258  1.00  0.00      LIG  
ATOM   4255 H37  LIG     1       4.733  -5.948  28.463  1.00  0.00      LIG  
ATOM   4256 H38  LIG     1      -0.154   1.784  25.635  1.00  0.00      LIG  
ATOM   4257 H39  LIG     1       1.090   3.017  25.496  1.00  0.00      LIG  
ATOM   4258 H40  LIG     1      -0.458   3.394  26.233  1.00  0.00      LIG  
ATOM   4259 H41  LIG     1       5.799  -3.461  26.010  1.00  0.00      LIG  
ATOM   4260 H42  LIG     1       4.082  -3.780  25.669  1.00  0.00      LIG  
ATOM   4261 H43  LIG     1       5.134  -5.028  26.365  1.00  0.00      LIG  
TER
REMARK  Energy: 263.358
REMARK  SimpleFitness: 263.358
REMARK  FullFitness: -628.29254
REMARK  InterFull: -31.7615
REMARK  IntraFull: 296.025
REMARK  solvFull: -1090.02
REMARK  surfFull: 197.464
REMARK  extraFull: 0.0
REMARK  deltaGcompsolvpol: -1090.02
REMARK  deltaGcompsolvnonpol: 197.464
REMARK  deltaGprotsolvpol: -1109.66
REMARK  deltaGprotsolvnonpol: 196.383
REMARK  deltaGligsolvpol: -10.0865
REMARK  deltaGligsolvnonpol: 13.9927
REMARK  deltaGvdw: -31.7615
REMARK  deltaGelec: 0.0
REMARK  deltaG: -6.396821
REMARK  Cluster: 6
REMARK  ClusterRank: 0
ATOM   4186 C    LIG     1       3.324  -3.011  26.768  1.00  0.00      LIG  
ATOM   4187 C1   LIG     1       3.408  -0.557  27.371  1.00  0.00      LIG  
ATOM   4188 C2   LIG     1       4.158  -1.924  27.355  1.00  0.00      LIG  
ATOM   4189 O    LIG     1       0.210  -7.925  27.006  1.00  0.00      LIG  
ATOM   4190 C3   LIG     1       0.673  -7.392  25.757  1.00  0.00      LIG  
ATOM   4191 C4   LIG     1      -0.066  -8.680  25.799  1.00  0.00      LIG  
ATOM   4192 C5   LIG     1       3.022  -0.182  25.919  1.00  0.00      LIG  
ATOM   4193 C6   LIG     1       3.294  -4.128  27.524  1.00  0.00      LIG  
ATOM   4194 C7   LIG     1       2.548   1.290  25.684  1.00  0.00      LIG  
ATOM   4195 C8   LIG     1       2.699  -2.689  25.448  1.00  0.00      LIG  
ATOM   4196 C9   LIG     1       2.121  -1.281  25.326  1.00  0.00      LIG  
ATOM   4197 C10  LIG     1       2.935   2.178  26.865  1.00  0.00      LIG  
ATOM   4198 C11  LIG     1       2.139  -7.345  25.564  1.00  0.00      LIG  
ATOM   4199 C12  LIG     1       4.475  -2.458  28.739  1.00  0.00      LIG  
ATOM   4200 C13  LIG     1       4.295   0.514  28.039  1.00  0.00      LIG  
ATOM   4201 C14  LIG     1       4.100  -3.915  28.747  1.00  0.00      LIG  
ATOM   4202 C15  LIG     1       2.654  -5.502  27.330  1.00  0.00      LIG  
ATOM   4203 C16  LIG     1       1.038   1.491  25.531  1.00  0.00      LIG  
ATOM   4204 C17  LIG     1       2.736  -5.986  25.895  1.00  0.00      LIG  
ATOM   4205 C18  LIG     1       2.732   3.657  26.603  1.00  0.00      LIG  
ATOM   4206 C19  LIG     1       4.326   1.853  27.332  1.00  0.00      LIG  
ATOM   4207 C20  LIG     1       1.280   3.884  26.297  1.00  0.00      LIG  
ATOM   4208 O1   LIG     1       0.755   4.953  26.567  1.00  0.00      LIG  
ATOM   4209 C21  LIG     1       2.131  -0.685  28.228  1.00  0.00      LIG  
ATOM   4210 C22  LIG     1       0.642   2.947  25.312  1.00  0.00      LIG  
ATOM   4211 O2   LIG     1       1.918  -1.074  23.931  1.00  0.00      LIG  
ATOM   4212 C23  LIG     1       5.494  -1.895  26.602  1.00  0.00      LIG  
ATOM   4213 C24  LIG     1       0.615 -10.004  25.740  1.00  0.00      LIG  
ATOM   4214 C25  LIG     1      -1.478  -8.670  25.367  1.00  0.00      LIG  
ATOM   4215 O3   LIG     1       2.340  -7.559  24.180  1.00  0.00      LIG  
ATOM   4216 C26  LIG     1       3.238   1.757  24.393  1.00  0.00      LIG  
ATOM   4217 C27  LIG     1       3.177  -6.522  28.316  1.00  0.00      LIG  
ATOM   4218 H    LIG     1       0.172  -6.541  25.332  1.00  0.00      LIG  
ATOM   4219 H1   LIG     1       2.269   1.950  27.701  1.00  0.00      LIG  
ATOM   4220 H2   LIG     1       3.940  -0.229  25.334  1.00  0.00      LIG  
ATOM   4221 H3   LIG     1       1.883  -3.376  25.223  1.00  0.00      LIG  
ATOM   4222 H4   LIG     1       3.447  -2.848  24.667  1.00  0.00      LIG  
ATOM   4223 H5   LIG     1       1.136  -1.262  25.800  1.00  0.00      LIG  
ATOM   4224 H6   LIG     1       2.656  -8.134  26.102  1.00  0.00      LIG  
ATOM   4225 H7   LIG     1       3.917  -1.960  29.530  1.00  0.00      LIG  
ATOM   4226 H8   LIG     1       5.534  -2.337  28.985  1.00  0.00      LIG  
ATOM   4227 H9   LIG     1       5.326   0.187  28.173  1.00  0.00      LIG  
ATOM   4228 H10  LIG     1       3.927   0.686  29.054  1.00  0.00      LIG  
ATOM   4229 H11  LIG     1       5.006  -4.524  28.712  1.00  0.00      LIG  
ATOM   4230 H12  LIG     1       3.538  -4.150  29.654  1.00  0.00      LIG  
ATOM   4231 H13  LIG     1       1.606  -5.467  27.593  1.00  0.00      LIG  
ATOM   4232 H14  LIG     1       0.532   1.122  26.427  1.00  0.00      LIG  
ATOM   4233 H15  LIG     1       0.649   0.918  24.688  1.00  0.00      LIG  
ATOM   4234 H16  LIG     1       2.211  -5.274  25.271  1.00  0.00      LIG  
ATOM   4235 H17  LIG     1       3.776  -5.957  25.577  1.00  0.00      LIG  
ATOM   4236 H18  LIG     1       3.348   4.035  25.784  1.00  0.00      LIG  
ATOM   4237 H19  LIG     1       2.977   4.223  27.506  1.00  0.00      LIG  
ATOM   4238 H20  LIG     1       4.679   2.618  28.028  1.00  0.00      LIG  
ATOM   4239 H21  LIG     1       5.029   1.827  26.497  1.00  0.00      LIG  
ATOM   4240 H22  LIG     1       2.367  -0.695  29.291  1.00  0.00      LIG  
ATOM   4241 H23  LIG     1       1.562  -1.591  28.017  1.00  0.00      LIG  
ATOM   4242 H24  LIG     1       1.448   0.149  28.080  1.00  0.00      LIG  
ATOM   4243 H25  LIG     1      -0.443   3.043  25.410  1.00  0.00      LIG  
ATOM   4244 H26  LIG     1       0.919   3.276  24.307  1.00  0.00      LIG  
ATOM   4245 H27  LIG     1       2.802  -0.988  23.533  1.00  0.00      LIG  
ATOM   4246 H28  LIG     1       5.909  -2.900  26.504  1.00  0.00      LIG  
ATOM   4247 H29  LIG     1       6.242  -1.298  27.129  1.00  0.00      LIG  
ATOM   4248 H30  LIG     1       5.407  -1.499  25.590  1.00  0.00      LIG  
ATOM   4249 H31  LIG     1       1.013 -10.289  26.717  1.00  0.00      LIG  
ATOM   4250 H32  LIG     1       1.428 -10.004  25.010  1.00  0.00      LIG  
ATOM   4251 H33  LIG     1      -0.098 -10.777  25.439  1.00  0.00      LIG  
ATOM   4252 H34  LIG     1      -1.922  -7.679  25.493  1.00  0.00      LIG  
ATOM   4253 H35  LIG     1      -2.060  -9.388  25.951  1.00  0.00      LIG  
ATOM   4254 H36  LIG     1      -1.548  -8.947  24.312  1.00  0.00      LIG  
ATOM   4255 H37  LIG     1       2.902  -8.352  24.109  1.00  0.00      LIG  
ATOM   4256 H38  LIG     1       2.923   1.149  23.543  1.00  0.00      LIG  
ATOM   4257 H39  LIG     1       4.324   1.665  24.472  1.00  0.00      LIG  
ATOM   4258 H40  LIG     1       3.024   2.791  24.123  1.00  0.00      LIG  
ATOM   4259 H41  LIG     1       2.876  -6.252  29.330  1.00  0.00      LIG  
ATOM   4260 H42  LIG     1       4.263  -6.608  28.298  1.00  0.00      LIG  
ATOM   4261 H43  LIG     1       2.752  -7.509  28.130  1.00  0.00      LIG  
TER
REMARK  Energy: 263.358
REMARK  SimpleFitness: 263.358
REMARK  FullFitness: -628.29254
REMARK  InterFull: -31.7615
REMARK  IntraFull: 296.025
REMARK  solvFull: -1090.02
REMARK  surfFull: 197.464
REMARK  extraFull: 0.0
REMARK  deltaGcompsolvpol: -1090.02
REMARK  deltaGcompsolvnonpol: 197.464
REMARK  deltaGprotsolvpol: -1109.66
REMARK  deltaGprotsolvnonpol: 196.383
REMARK  deltaGligsolvpol: -10.0865
REMARK  deltaGligsolvnonpol: 13.9927
REMARK  deltaGvdw: -31.7615
REMARK  deltaGelec: 0.0
REMARK  deltaG: -6.396821
REMARK  Cluster: 6
REMARK  ClusterRank: 1
ATOM   4186 C    LIG     1       3.324  -3.011  26.768  1.00  0.00      LIG  
ATOM   4187 C1   LIG     1       3.408  -0.557  27.371  1.00  0.00      LIG  
ATOM   4188 C2   LIG     1       4.158  -1.924  27.355  1.00  0.00      LIG  
ATOM   4189 O    LIG     1       0.210  -7.925  27.006  1.00  0.00      LIG  
ATOM   4190 C3   LIG     1       0.673  -7.392  25.757  1.00  0.00      LIG  
ATOM   4191 C4   LIG     1      -0.066  -8.680  25.799  1.00  0.00      LIG  
ATOM   4192 C5   LIG     1       3.022  -0.182  25.919  1.00  0.00      LIG  
ATOM   4193 C6   LIG     1       3.294  -4.128  27.524  1.00  0.00      LIG  
ATOM   4194 C7   LIG     1       2.548   1.290  25.684  1.00  0.00      LIG  
ATOM   4195 C8   LIG     1       2.699  -2.689  25.448  1.00  0.00      LIG  
ATOM   4196 C9   LIG     1       2.121  -1.281  25.326  1.00  0.00      LIG  
ATOM   4197 C10  LIG     1       2.935   2.178  26.865  1.00  0.00      LIG  
ATOM   4198 C11  LIG     1       2.139  -7.345  25.564  1.00  0.00      LIG  
ATOM   4199 C12  LIG     1       4.475  -2.458  28.739  1.00  0.00      LIG  
ATOM   4200 C13  LIG     1       4.295   0.514  28.039  1.00  0.00      LIG  
ATOM   4201 C14  LIG     1       4.100  -3.915  28.747  1.00  0.00      LIG  
ATOM   4202 C15  LIG     1       2.654  -5.502  27.330  1.00  0.00      LIG  
ATOM   4203 C16  LIG     1       1.038   1.491  25.531  1.00  0.00      LIG  
ATOM   4204 C17  LIG     1       2.736  -5.986  25.895  1.00  0.00      LIG  
ATOM   4205 C18  LIG     1       2.732   3.657  26.603  1.00  0.00      LIG  
ATOM   4206 C19  LIG     1       4.326   1.853  27.332  1.00  0.00      LIG  
ATOM   4207 C20  LIG     1       1.280   3.884  26.297  1.00  0.00      LIG  
ATOM   4208 O1   LIG     1       0.755   4.953  26.567  1.00  0.00      LIG  
ATOM   4209 C21  LIG     1       2.131  -0.685  28.228  1.00  0.00      LIG  
ATOM   4210 C22  LIG     1       0.642   2.947  25.312  1.00  0.00      LIG  
ATOM   4211 O2   LIG     1       1.918  -1.074  23.931  1.00  0.00      LIG  
ATOM   4212 C23  LIG     1       5.494  -1.895  26.602  1.00  0.00      LIG  
ATOM   4213 C24  LIG     1       0.615 -10.004  25.740  1.00  0.00      LIG  
ATOM   4214 C25  LIG     1      -1.478  -8.670  25.367  1.00  0.00      LIG  
ATOM   4215 O3   LIG     1       2.340  -7.559  24.180  1.00  0.00      LIG  
ATOM   4216 C26  LIG     1       3.238   1.757  24.393  1.00  0.00      LIG  
ATOM   4217 C27  LIG     1       3.177  -6.522  28.316  1.00  0.00      LIG  
ATOM   4218 H    LIG     1       0.172  -6.541  25.332  1.00  0.00      LIG  
ATOM   4219 H1   LIG     1       2.269   1.950  27.701  1.00  0.00      LIG  
ATOM   4220 H2   LIG     1       3.940  -0.229  25.334  1.00  0.00      LIG  
ATOM   4221 H3   LIG     1       1.883  -3.376  25.223  1.00  0.00      LIG  
ATOM   4222 H4   LIG     1       3.447  -2.848  24.667  1.00  0.00      LIG  
ATOM   4223 H5   LIG     1       1.136  -1.262  25.800  1.00  0.00      LIG  
ATOM   4224 H6   LIG     1       2.656  -8.134  26.102  1.00  0.00      LIG  
ATOM   4225 H7   LIG     1       3.917  -1.960  29.530  1.00  0.00      LIG  
ATOM   4226 H8   LIG     1       5.534  -2.337  28.985  1.00  0.00      LIG  
ATOM   4227 H9   LIG     1       5.326   0.187  28.173  1.00  0.00      LIG  
ATOM   4228 H10  LIG     1       3.927   0.686  29.054  1.00  0.00      LIG  
ATOM   4229 H11  LIG     1       5.006  -4.524  28.712  1.00  0.00      LIG  
ATOM   4230 H12  LIG     1       3.538  -4.150  29.654  1.00  0.00      LIG  
ATOM   4231 H13  LIG     1       1.606  -5.467  27.593  1.00  0.00      LIG  
ATOM   4232 H14  LIG     1       0.532   1.122  26.427  1.00  0.00      LIG  
ATOM   4233 H15  LIG     1       0.649   0.918  24.688  1.00  0.00      LIG  
ATOM   4234 H16  LIG     1       2.211  -5.274  25.271  1.00  0.00      LIG  
ATOM   4235 H17  LIG     1       3.776  -5.957  25.577  1.00  0.00      LIG  
ATOM   4236 H18  LIG     1       3.348   4.035  25.784  1.00  0.00      LIG  
ATOM   4237 H19  LIG     1       2.977   4.223  27.506  1.00  0.00      LIG  
ATOM   4238 H20  LIG     1       4.679   2.618  28.028  1.00  0.00      LIG  
ATOM   4239 H21  LIG     1       5.029   1.827  26.497  1.00  0.00      LIG  
ATOM   4240 H22  LIG     1       2.367  -0.695  29.291  1.00  0.00      LIG  
ATOM   4241 H23  LIG     1       1.562  -1.591  28.017  1.00  0.00      LIG  
ATOM   4242 H24  LIG     1       1.448   0.149  28.080  1.00  0.00      LIG  
ATOM   4243 H25  LIG     1      -0.443   3.043  25.410  1.00  0.00      LIG  
ATOM   4244 H26  LIG     1       0.919   3.276  24.307  1.00  0.00      LIG  
ATOM   4245 H27  LIG     1       2.802  -0.988  23.533  1.00  0.00      LIG  
ATOM   4246 H28  LIG     1       5.909  -2.900  26.504  1.00  0.00      LIG  
ATOM   4247 H29  LIG     1       6.242  -1.298  27.129  1.00  0.00      LIG  
ATOM   4248 H30  LIG     1       5.407  -1.499  25.590  1.00  0.00      LIG  
ATOM   4249 H31  LIG     1       1.013 -10.289  26.717  1.00  0.00      LIG  
ATOM   4250 H32  LIG     1       1.428 -10.004  25.010  1.00  0.00      LIG  
ATOM   4251 H33  LIG     1      -0.098 -10.777  25.439  1.00  0.00      LIG  
ATOM   4252 H34  LIG     1      -1.922  -7.679  25.493  1.00  0.00      LIG  
ATOM   4253 H35  LIG     1      -2.060  -9.388  25.951  1.00  0.00      LIG  
ATOM   4254 H36  LIG     1      -1.548  -8.947  24.312  1.00  0.00      LIG  
ATOM   4255 H37  LIG     1       2.902  -8.352  24.109  1.00  0.00      LIG  
ATOM   4256 H38  LIG     1       2.923   1.149  23.543  1.00  0.00      LIG  
ATOM   4257 H39  LIG     1       4.324   1.665  24.472  1.00  0.00      LIG  
ATOM   4258 H40  LIG     1       3.024   2.791  24.123  1.00  0.00      LIG  
ATOM   4259 H41  LIG     1       2.876  -6.252  29.330  1.00  0.00      LIG  
ATOM   4260 H42  LIG     1       4.263  -6.608  28.298  1.00  0.00      LIG  
ATOM   4261 H43  LIG     1       2.752  -7.509  28.130  1.00  0.00      LIG  
TER
REMARK  Energy: 263.358
REMARK  SimpleFitness: 263.358
REMARK  FullFitness: -628.29254
REMARK  InterFull: -31.7615
REMARK  IntraFull: 296.025
REMARK  solvFull: -1090.02
REMARK  surfFull: 197.464
REMARK  extraFull: 0.0
REMARK  deltaGcompsolvpol: -1090.02
REMARK  deltaGcompsolvnonpol: 197.464
REMARK  deltaGprotsolvpol: -1109.66
REMARK  deltaGprotsolvnonpol: 196.383
REMARK  deltaGligsolvpol: -10.0865
REMARK  deltaGligsolvnonpol: 13.9927
REMARK  deltaGvdw: -31.7615
REMARK  deltaGelec: 0.0
REMARK  deltaG: -6.396821
REMARK  Cluster: 6
REMARK  ClusterRank: 2
ATOM   4186 C    LIG     1       3.324  -3.011  26.768  1.00  0.00      LIG  
ATOM   4187 C1   LIG     1       3.408  -0.557  27.371  1.00  0.00      LIG  
ATOM   4188 C2   LIG     1       4.158  -1.924  27.355  1.00  0.00      LIG  
ATOM   4189 O    LIG     1       0.210  -7.925  27.006  1.00  0.00      LIG  
ATOM   4190 C3   LIG     1       0.673  -7.392  25.757  1.00  0.00      LIG  
ATOM   4191 C4   LIG     1      -0.066  -8.680  25.799  1.00  0.00      LIG  
ATOM   4192 C5   LIG     1       3.022  -0.182  25.919  1.00  0.00      LIG  
ATOM   4193 C6   LIG     1       3.294  -4.128  27.524  1.00  0.00      LIG  
ATOM   4194 C7   LIG     1       2.548   1.290  25.684  1.00  0.00      LIG  
ATOM   4195 C8   LIG     1       2.699  -2.689  25.448  1.00  0.00      LIG  
ATOM   4196 C9   LIG     1       2.121  -1.281  25.326  1.00  0.00      LIG  
ATOM   4197 C10  LIG     1       2.935   2.178  26.865  1.00  0.00      LIG  
ATOM   4198 C11  LIG     1       2.139  -7.345  25.564  1.00  0.00      LIG  
ATOM   4199 C12  LIG     1       4.475  -2.458  28.739  1.00  0.00      LIG  
ATOM   4200 C13  LIG     1       4.295   0.514  28.039  1.00  0.00      LIG  
ATOM   4201 C14  LIG     1       4.100  -3.915  28.747  1.00  0.00      LIG  
ATOM   4202 C15  LIG     1       2.654  -5.502  27.330  1.00  0.00      LIG  
ATOM   4203 C16  LIG     1       1.038   1.491  25.531  1.00  0.00      LIG  
ATOM   4204 C17  LIG     1       2.736  -5.986  25.895  1.00  0.00      LIG  
ATOM   4205 C18  LIG     1       2.732   3.657  26.603  1.00  0.00      LIG  
ATOM   4206 C19  LIG     1       4.326   1.853  27.332  1.00  0.00      LIG  
ATOM   4207 C20  LIG     1       1.280   3.884  26.297  1.00  0.00      LIG  
ATOM   4208 O1   LIG     1       0.755   4.953  26.567  1.00  0.00      LIG  
ATOM   4209 C21  LIG     1       2.131  -0.685  28.228  1.00  0.00      LIG  
ATOM   4210 C22  LIG     1       0.642   2.947  25.312  1.00  0.00      LIG  
ATOM   4211 O2   LIG     1       1.918  -1.074  23.931  1.00  0.00      LIG  
ATOM   4212 C23  LIG     1       5.494  -1.895  26.602  1.00  0.00      LIG  
ATOM   4213 C24  LIG     1       0.615 -10.004  25.740  1.00  0.00      LIG  
ATOM   4214 C25  LIG     1      -1.478  -8.670  25.367  1.00  0.00      LIG  
ATOM   4215 O3   LIG     1       2.340  -7.559  24.180  1.00  0.00      LIG  
ATOM   4216 C26  LIG     1       3.238   1.757  24.393  1.00  0.00      LIG  
ATOM   4217 C27  LIG     1       3.177  -6.522  28.316  1.00  0.00      LIG  
ATOM   4218 H    LIG     1       0.172  -6.541  25.332  1.00  0.00      LIG  
ATOM   4219 H1   LIG     1       2.269   1.950  27.701  1.00  0.00      LIG  
ATOM   4220 H2   LIG     1       3.940  -0.229  25.334  1.00  0.00      LIG  
ATOM   4221 H3   LIG     1       1.883  -3.376  25.223  1.00  0.00      LIG  
ATOM   4222 H4   LIG     1       3.447  -2.848  24.667  1.00  0.00      LIG  
ATOM   4223 H5   LIG     1       1.136  -1.262  25.800  1.00  0.00      LIG  
ATOM   4224 H6   LIG     1       2.656  -8.134  26.102  1.00  0.00      LIG  
ATOM   4225 H7   LIG     1       3.917  -1.960  29.530  1.00  0.00      LIG  
ATOM   4226 H8   LIG     1       5.534  -2.337  28.985  1.00  0.00      LIG  
ATOM   4227 H9   LIG     1       5.326   0.187  28.173  1.00  0.00      LIG  
ATOM   4228 H10  LIG     1       3.927   0.686  29.054  1.00  0.00      LIG  
ATOM   4229 H11  LIG     1       5.006  -4.524  28.712  1.00  0.00      LIG  
ATOM   4230 H12  LIG     1       3.538  -4.150  29.654  1.00  0.00      LIG  
ATOM   4231 H13  LIG     1       1.606  -5.467  27.593  1.00  0.00      LIG  
ATOM   4232 H14  LIG     1       0.532   1.122  26.427  1.00  0.00      LIG  
ATOM   4233 H15  LIG     1       0.649   0.918  24.688  1.00  0.00      LIG  
ATOM   4234 H16  LIG     1       2.211  -5.274  25.271  1.00  0.00      LIG  
ATOM   4235 H17  LIG     1       3.776  -5.957  25.577  1.00  0.00      LIG  
ATOM   4236 H18  LIG     1       3.348   4.035  25.784  1.00  0.00      LIG  
ATOM   4237 H19  LIG     1       2.977   4.223  27.506  1.00  0.00      LIG  
ATOM   4238 H20  LIG     1       4.679   2.618  28.028  1.00  0.00      LIG  
ATOM   4239 H21  LIG     1       5.029   1.827  26.497  1.00  0.00      LIG  
ATOM   4240 H22  LIG     1       2.367  -0.695  29.291  1.00  0.00      LIG  
ATOM   4241 H23  LIG     1       1.562  -1.591  28.017  1.00  0.00      LIG  
ATOM   4242 H24  LIG     1       1.448   0.149  28.080  1.00  0.00      LIG  
ATOM   4243 H25  LIG     1      -0.443   3.043  25.410  1.00  0.00      LIG  
ATOM   4244 H26  LIG     1       0.919   3.276  24.307  1.00  0.00      LIG  
ATOM   4245 H27  LIG     1       2.802  -0.988  23.533  1.00  0.00      LIG  
ATOM   4246 H28  LIG     1       5.909  -2.900  26.504  1.00  0.00      LIG  
ATOM   4247 H29  LIG     1       6.242  -1.298  27.129  1.00  0.00      LIG  
ATOM   4248 H30  LIG     1       5.407  -1.499  25.590  1.00  0.00      LIG  
ATOM   4249 H31  LIG     1       1.013 -10.289  26.717  1.00  0.00      LIG  
ATOM   4250 H32  LIG     1       1.428 -10.004  25.010  1.00  0.00      LIG  
ATOM   4251 H33  LIG     1      -0.098 -10.777  25.439  1.00  0.00      LIG  
ATOM   4252 H34  LIG     1      -1.922  -7.679  25.493  1.00  0.00      LIG  
ATOM   4253 H35  LIG     1      -2.060  -9.388  25.951  1.00  0.00      LIG  
ATOM   4254 H36  LIG     1      -1.548  -8.947  24.312  1.00  0.00      LIG  
ATOM   4255 H37  LIG     1       2.902  -8.352  24.109  1.00  0.00      LIG  
ATOM   4256 H38  LIG     1       2.923   1.149  23.543  1.00  0.00      LIG  
ATOM   4257 H39  LIG     1       4.324   1.665  24.472  1.00  0.00      LIG  
ATOM   4258 H40  LIG     1       3.024   2.791  24.123  1.00  0.00      LIG  
ATOM   4259 H41  LIG     1       2.876  -6.252  29.330  1.00  0.00      LIG  
ATOM   4260 H42  LIG     1       4.263  -6.608  28.298  1.00  0.00      LIG  
ATOM   4261 H43  LIG     1       2.752  -7.509  28.130  1.00  0.00      LIG  
TER
REMARK  Energy: 263.358
REMARK  SimpleFitness: 263.358
REMARK  FullFitness: -628.29254
REMARK  InterFull: -31.7615
REMARK  IntraFull: 296.025
REMARK  solvFull: -1090.02
REMARK  surfFull: 197.464
REMARK  extraFull: 0.0
REMARK  deltaGcompsolvpol: -1090.02
REMARK  deltaGcompsolvnonpol: 197.464
REMARK  deltaGprotsolvpol: -1109.66
REMARK  deltaGprotsolvnonpol: 196.383
REMARK  deltaGligsolvpol: -10.0865
REMARK  deltaGligsolvnonpol: 13.9927
REMARK  deltaGvdw: -31.7615
REMARK  deltaGelec: 0.0
REMARK  deltaG: -6.396821
REMARK  Cluster: 6
REMARK  ClusterRank: 3
ATOM   4186 C    LIG     1       3.324  -3.011  26.768  1.00  0.00      LIG  
ATOM   4187 C1   LIG     1       3.408  -0.557  27.371  1.00  0.00      LIG  
ATOM   4188 C2   LIG     1       4.158  -1.924  27.355  1.00  0.00      LIG  
ATOM   4189 O    LIG     1       0.210  -7.925  27.006  1.00  0.00      LIG  
ATOM   4190 C3   LIG     1       0.673  -7.392  25.757  1.00  0.00      LIG  
ATOM   4191 C4   LIG     1      -0.066  -8.680  25.799  1.00  0.00      LIG  
ATOM   4192 C5   LIG     1       3.022  -0.182  25.919  1.00  0.00      LIG  
ATOM   4193 C6   LIG     1       3.294  -4.128  27.524  1.00  0.00      LIG  
ATOM   4194 C7   LIG     1       2.548   1.290  25.684  1.00  0.00      LIG  
ATOM   4195 C8   LIG     1       2.699  -2.689  25.448  1.00  0.00      LIG  
ATOM   4196 C9   LIG     1       2.121  -1.281  25.326  1.00  0.00      LIG  
ATOM   4197 C10  LIG     1       2.935   2.178  26.865  1.00  0.00      LIG  
ATOM   4198 C11  LIG     1       2.139  -7.345  25.564  1.00  0.00      LIG  
ATOM   4199 C12  LIG     1       4.475  -2.458  28.739  1.00  0.00      LIG  
ATOM   4200 C13  LIG     1       4.295   0.514  28.039  1.00  0.00      LIG  
ATOM   4201 C14  LIG     1       4.100  -3.915  28.747  1.00  0.00      LIG  
ATOM   4202 C15  LIG     1       2.654  -5.502  27.330  1.00  0.00      LIG  
ATOM   4203 C16  LIG     1       1.038   1.491  25.531  1.00  0.00      LIG  
ATOM   4204 C17  LIG     1       2.736  -5.986  25.895  1.00  0.00      LIG  
ATOM   4205 C18  LIG     1       2.732   3.657  26.603  1.00  0.00      LIG  
ATOM   4206 C19  LIG     1       4.326   1.853  27.332  1.00  0.00      LIG  
ATOM   4207 C20  LIG     1       1.280   3.884  26.297  1.00  0.00      LIG  
ATOM   4208 O1   LIG     1       0.755   4.953  26.567  1.00  0.00      LIG  
ATOM   4209 C21  LIG     1       2.131  -0.685  28.228  1.00  0.00      LIG  
ATOM   4210 C22  LIG     1       0.642   2.947  25.312  1.00  0.00      LIG  
ATOM   4211 O2   LIG     1       1.918  -1.074  23.931  1.00  0.00      LIG  
ATOM   4212 C23  LIG     1       5.494  -1.895  26.602  1.00  0.00      LIG  
ATOM   4213 C24  LIG     1       0.615 -10.004  25.740  1.00  0.00      LIG  
ATOM   4214 C25  LIG     1      -1.478  -8.670  25.367  1.00  0.00      LIG  
ATOM   4215 O3   LIG     1       2.340  -7.559  24.180  1.00  0.00      LIG  
ATOM   4216 C26  LIG     1       3.238   1.757  24.393  1.00  0.00      LIG  
ATOM   4217 C27  LIG     1       3.177  -6.522  28.316  1.00  0.00      LIG  
ATOM   4218 H    LIG     1       0.172  -6.541  25.332  1.00  0.00      LIG  
ATOM   4219 H1   LIG     1       2.269   1.950  27.701  1.00  0.00      LIG  
ATOM   4220 H2   LIG     1       3.940  -0.229  25.334  1.00  0.00      LIG  
ATOM   4221 H3   LIG     1       1.883  -3.376  25.223  1.00  0.00      LIG  
ATOM   4222 H4   LIG     1       3.447  -2.848  24.667  1.00  0.00      LIG  
ATOM   4223 H5   LIG     1       1.136  -1.262  25.800  1.00  0.00      LIG  
ATOM   4224 H6   LIG     1       2.656  -8.134  26.102  1.00  0.00      LIG  
ATOM   4225 H7   LIG     1       3.917  -1.960  29.530  1.00  0.00      LIG  
ATOM   4226 H8   LIG     1       5.534  -2.337  28.985  1.00  0.00      LIG  
ATOM   4227 H9   LIG     1       5.326   0.187  28.173  1.00  0.00      LIG  
ATOM   4228 H10  LIG     1       3.927   0.686  29.054  1.00  0.00      LIG  
ATOM   4229 H11  LIG     1       5.006  -4.524  28.712  1.00  0.00      LIG  
ATOM   4230 H12  LIG     1       3.538  -4.150  29.654  1.00  0.00      LIG  
ATOM   4231 H13  LIG     1       1.606  -5.467  27.593  1.00  0.00      LIG  
ATOM   4232 H14  LIG     1       0.532   1.122  26.427  1.00  0.00      LIG  
ATOM   4233 H15  LIG     1       0.649   0.918  24.688  1.00  0.00      LIG  
ATOM   4234 H16  LIG     1       2.211  -5.274  25.271  1.00  0.00      LIG  
ATOM   4235 H17  LIG     1       3.776  -5.957  25.577  1.00  0.00      LIG  
ATOM   4236 H18  LIG     1       3.348   4.035  25.784  1.00  0.00      LIG  
ATOM   4237 H19  LIG     1       2.977   4.223  27.506  1.00  0.00      LIG  
ATOM   4238 H20  LIG     1       4.679   2.618  28.028  1.00  0.00      LIG  
ATOM   4239 H21  LIG     1       5.029   1.827  26.497  1.00  0.00      LIG  
ATOM   4240 H22  LIG     1       2.367  -0.695  29.291  1.00  0.00      LIG  
ATOM   4241 H23  LIG     1       1.562  -1.591  28.017  1.00  0.00      LIG  
ATOM   4242 H24  LIG     1       1.448   0.149  28.080  1.00  0.00      LIG  
ATOM   4243 H25  LIG     1      -0.443   3.043  25.410  1.00  0.00      LIG  
ATOM   4244 H26  LIG     1       0.919   3.276  24.307  1.00  0.00      LIG  
ATOM   4245 H27  LIG     1       2.802  -0.988  23.533  1.00  0.00      LIG  
ATOM   4246 H28  LIG     1       5.909  -2.900  26.504  1.00  0.00      LIG  
ATOM   4247 H29  LIG     1       6.242  -1.298  27.129  1.00  0.00      LIG  
ATOM   4248 H30  LIG     1       5.407  -1.499  25.590  1.00  0.00      LIG  
ATOM   4249 H31  LIG     1       1.013 -10.289  26.717  1.00  0.00      LIG  
ATOM   4250 H32  LIG     1       1.428 -10.004  25.010  1.00  0.00      LIG  
ATOM   4251 H33  LIG     1      -0.098 -10.777  25.439  1.00  0.00      LIG  
ATOM   4252 H34  LIG     1      -1.922  -7.679  25.493  1.00  0.00      LIG  
ATOM   4253 H35  LIG     1      -2.060  -9.388  25.951  1.00  0.00      LIG  
ATOM   4254 H36  LIG     1      -1.548  -8.947  24.312  1.00  0.00      LIG  
ATOM   4255 H37  LIG     1       2.902  -8.352  24.109  1.00  0.00      LIG  
ATOM   4256 H38  LIG     1       2.923   1.149  23.543  1.00  0.00      LIG  
ATOM   4257 H39  LIG     1       4.324   1.665  24.472  1.00  0.00      LIG  
ATOM   4258 H40  LIG     1       3.024   2.791  24.123  1.00  0.00      LIG  
ATOM   4259 H41  LIG     1       2.876  -6.252  29.330  1.00  0.00      LIG  
ATOM   4260 H42  LIG     1       4.263  -6.608  28.298  1.00  0.00      LIG  
ATOM   4261 H43  LIG     1       2.752  -7.509  28.130  1.00  0.00      LIG  
TER
REMARK  Energy: 263.346
REMARK  SimpleFitness: 263.346
REMARK  FullFitness: -628.28503
REMARK  InterFull: -31.821
REMARK  IntraFull: 295.97
REMARK  solvFull: -1089.88
REMARK  surfFull: 197.446
REMARK  extraFull: 0.0
REMARK  deltaGcompsolvpol: -1089.88
REMARK  deltaGcompsolvnonpol: 197.446
REMARK  deltaGprotsolvpol: -1109.66
REMARK  deltaGprotsolvnonpol: 196.383
REMARK  deltaGligsolvpol: -10.0905
REMARK  deltaGligsolvnonpol: 13.9891
REMARK  deltaGvdw: -31.821
REMARK  deltaGelec: 0.0
REMARK  deltaG: -6.394999
REMARK  Cluster: 6
REMARK  ClusterRank: 4
ATOM   4186 C    LIG     1       3.305  -3.056  26.776  1.00  0.00      LIG  
ATOM   4187 C1   LIG     1       3.409  -0.606  27.394  1.00  0.00      LIG  
ATOM   4188 C2   LIG     1       4.145  -1.980  27.376  1.00  0.00      LIG  
ATOM   4189 O    LIG     1       0.194  -7.965  26.982  1.00  0.00      LIG  
ATOM   4190 C3   LIG     1       0.645  -7.434  25.728  1.00  0.00      LIG  
ATOM   4191 C4   LIG     1      -0.084  -8.727  25.780  1.00  0.00      LIG  
ATOM   4192 C5   LIG     1       3.029  -0.221  25.942  1.00  0.00      LIG  
ATOM   4193 C6   LIG     1       3.265  -4.180  27.522  1.00  0.00      LIG  
ATOM   4194 C7   LIG     1       2.571   1.256  25.712  1.00  0.00      LIG  
ATOM   4195 C8   LIG     1       2.689  -2.721  25.455  1.00  0.00      LIG  
ATOM   4196 C9   LIG     1       2.118  -1.309  25.343  1.00  0.00      LIG  
ATOM   4197 C10  LIG     1       2.976   2.136  26.892  1.00  0.00      LIG  
ATOM   4198 C11  LIG     1       2.110  -7.378  25.530  1.00  0.00      LIG  
ATOM   4199 C12  LIG     1       4.447  -2.528  28.759  1.00  0.00      LIG  
ATOM   4200 C13  LIG     1       4.306   0.453  28.068  1.00  0.00      LIG  
ATOM   4201 C14  LIG     1       4.066  -3.983  28.750  1.00  0.00      LIG  
ATOM   4202 C15  LIG     1       2.615  -5.547  27.313  1.00  0.00      LIG  
ATOM   4203 C16  LIG     1       1.063   1.476  25.567  1.00  0.00      LIG  
ATOM   4204 C17  LIG     1       2.705  -6.022  25.874  1.00  0.00      LIG  
ATOM   4205 C18  LIG     1       2.795   3.618  26.633  1.00  0.00      LIG  
ATOM   4206 C19  LIG     1       4.363   1.788  27.355  1.00  0.00      LIG  
ATOM   4207 C20  LIG     1       1.345   3.866  26.333  1.00  0.00      LIG  
ATOM   4208 O1   LIG     1       0.836   4.944  26.606  1.00  0.00      LIG  
ATOM   4209 C21  LIG     1       2.129  -0.722  28.247  1.00  0.00      LIG  
ATOM   4210 C22  LIG     1       0.686   2.938  25.352  1.00  0.00      LIG  
ATOM   4211 O2   LIG     1       1.915  -1.091  23.950  1.00  0.00      LIG  
ATOM   4212 C23  LIG     1       5.484  -1.959  26.630  1.00  0.00      LIG  
ATOM   4213 C24  LIG     1       0.607 -10.046  25.721  1.00  0.00      LIG  
ATOM   4214 C25  LIG     1      -1.500  -8.731  25.362  1.00  0.00      LIG  
ATOM   4215 O3   LIG     1       2.308  -7.578  24.143  1.00  0.00      LIG  
ATOM   4216 C26  LIG     1       3.261   1.717  24.418  1.00  0.00      LIG  
ATOM   4217 C27  LIG     1       3.120  -6.577  28.297  1.00  0.00      LIG  
ATOM   4218 H    LIG     1       0.135  -6.586  25.304  1.00  0.00      LIG  
ATOM   4219 H1   LIG     1       2.309   1.917  27.730  1.00  0.00      LIG  
ATOM   4220 H2   LIG     1       3.946  -0.276  25.358  1.00  0.00      LIG  
ATOM   4221 H3   LIG     1       1.872  -3.402  25.219  1.00  0.00      LIG  
ATOM   4222 H4   LIG     1       3.442  -2.876  24.678  1.00  0.00      LIG  
ATOM   4223 H5   LIG     1       1.134  -1.286  25.818  1.00  0.00      LIG  
ATOM   4224 H6   LIG     1       2.632  -8.171  26.058  1.00  0.00      LIG  
ATOM   4225 H7   LIG     1       3.886  -2.035  29.551  1.00  0.00      LIG  
ATOM   4226 H8   LIG     1       5.504  -2.414  29.014  1.00  0.00      LIG  
ATOM   4227 H9   LIG     1       5.330   0.110  28.214  1.00  0.00      LIG  
ATOM   4228 H10  LIG     1       3.930   0.636  29.078  1.00  0.00      LIG  
ATOM   4229 H11  LIG     1       4.969  -4.596  28.712  1.00  0.00      LIG  
ATOM   4230 H12  LIG     1       3.500  -4.225  29.653  1.00  0.00      LIG  
ATOM   4231 H13  LIG     1       1.564  -5.506  27.564  1.00  0.00      LIG  
ATOM   4232 H14  LIG     1       0.558   1.113  26.465  1.00  0.00      LIG  
ATOM   4233 H15  LIG     1       0.663   0.909  24.725  1.00  0.00      LIG  
ATOM   4234 H16  LIG     1       2.182  -5.305  25.255  1.00  0.00      LIG  
ATOM   4235 H17  LIG     1       3.747  -5.992  25.562  1.00  0.00      LIG  
ATOM   4236 H18  LIG     1       3.413   3.988  25.812  1.00  0.00      LIG  
ATOM   4237 H19  LIG     1       3.052   4.179  27.535  1.00  0.00      LIG  
ATOM   4238 H20  LIG     1       4.733   2.549  28.047  1.00  0.00      LIG  
ATOM   4239 H21  LIG     1       5.063   1.745  26.518  1.00  0.00      LIG  
ATOM   4240 H22  LIG     1       2.365  -0.743  29.310  1.00  0.00      LIG  
ATOM   4241 H23  LIG     1       1.549  -1.617  28.029  1.00  0.00      LIG  
ATOM   4242 H24  LIG     1       1.460   0.125  28.106  1.00  0.00      LIG  
ATOM   4243 H25  LIG     1      -0.396   3.049  25.458  1.00  0.00      LIG  
ATOM   4244 H26  LIG     1       0.961   3.265  24.346  1.00  0.00      LIG  
ATOM   4245 H27  LIG     1       2.799  -1.004  23.553  1.00  0.00      LIG  
ATOM   4246 H28  LIG     1       5.882  -2.970  26.510  1.00  0.00      LIG  
ATOM   4247 H29  LIG     1       6.239  -1.387  27.173  1.00  0.00      LIG  
ATOM   4248 H30  LIG     1       5.411  -1.540  25.626  1.00  0.00      LIG  
ATOM   4249 H31  LIG     1       1.036 -10.313  26.689  1.00  0.00      LIG  
ATOM   4250 H32  LIG     1       1.399 -10.046  24.968  1.00  0.00      LIG  
ATOM   4251 H33  LIG     1      -0.106 -10.829  25.451  1.00  0.00      LIG  
ATOM   4252 H34  LIG     1      -1.946  -7.740  25.481  1.00  0.00      LIG  
ATOM   4253 H35  LIG     1      -2.073  -9.443  25.962  1.00  0.00      LIG  
ATOM   4254 H36  LIG     1      -1.581  -9.022  24.311  1.00  0.00      LIG  
ATOM   4255 H37  LIG     1       2.882  -8.363  24.066  1.00  0.00      LIG  
ATOM   4256 H38  LIG     1       2.933   1.117  23.568  1.00  0.00      LIG  
ATOM   4257 H39  LIG     1       4.346   1.610  24.490  1.00  0.00      LIG  
ATOM   4258 H40  LIG     1       3.059   2.755  24.151  1.00  0.00      LIG  
ATOM   4259 H41  LIG     1       2.811  -6.314  29.310  1.00  0.00      LIG  
ATOM   4260 H42  LIG     1       4.207  -6.671  28.289  1.00  0.00      LIG  
ATOM   4261 H43  LIG     1       2.692  -7.561  28.099  1.00  0.00      LIG  
TER
REMARK  Energy: 263.346
REMARK  SimpleFitness: 263.346
REMARK  FullFitness: -628.28503
REMARK  InterFull: -31.821
REMARK  IntraFull: 295.97
REMARK  solvFull: -1089.88
REMARK  surfFull: 197.446
REMARK  extraFull: 0.0
REMARK  deltaGcompsolvpol: -1089.88
REMARK  deltaGcompsolvnonpol: 197.446
REMARK  deltaGprotsolvpol: -1109.66
REMARK  deltaGprotsolvnonpol: 196.383
REMARK  deltaGligsolvpol: -10.0905
REMARK  deltaGligsolvnonpol: 13.9891
REMARK  deltaGvdw: -31.821
REMARK  deltaGelec: 0.0
REMARK  deltaG: -6.394999
REMARK  Cluster: 6
REMARK  ClusterRank: 5
ATOM   4186 C    LIG     1       3.305  -3.056  26.776  1.00  0.00      LIG  
ATOM   4187 C1   LIG     1       3.409  -0.606  27.394  1.00  0.00      LIG  
ATOM   4188 C2   LIG     1       4.145  -1.980  27.376  1.00  0.00      LIG  
ATOM   4189 O    LIG     1       0.194  -7.965  26.982  1.00  0.00      LIG  
ATOM   4190 C3   LIG     1       0.645  -7.434  25.728  1.00  0.00      LIG  
ATOM   4191 C4   LIG     1      -0.084  -8.727  25.780  1.00  0.00      LIG  
ATOM   4192 C5   LIG     1       3.029  -0.221  25.942  1.00  0.00      LIG  
ATOM   4193 C6   LIG     1       3.265  -4.180  27.522  1.00  0.00      LIG  
ATOM   4194 C7   LIG     1       2.571   1.256  25.712  1.00  0.00      LIG  
ATOM   4195 C8   LIG     1       2.689  -2.721  25.455  1.00  0.00      LIG  
ATOM   4196 C9   LIG     1       2.118  -1.309  25.343  1.00  0.00      LIG  
ATOM   4197 C10  LIG     1       2.976   2.136  26.892  1.00  0.00      LIG  
ATOM   4198 C11  LIG     1       2.110  -7.378  25.530  1.00  0.00      LIG  
ATOM   4199 C12  LIG     1       4.447  -2.528  28.759  1.00  0.00      LIG  
ATOM   4200 C13  LIG     1       4.306   0.453  28.068  1.00  0.00      LIG  
ATOM   4201 C14  LIG     1       4.066  -3.983  28.750  1.00  0.00      LIG  
ATOM   4202 C15  LIG     1       2.615  -5.547  27.313  1.00  0.00      LIG  
ATOM   4203 C16  LIG     1       1.063   1.476  25.567  1.00  0.00      LIG  
ATOM   4204 C17  LIG     1       2.705  -6.022  25.874  1.00  0.00      LIG  
ATOM   4205 C18  LIG     1       2.795   3.618  26.633  1.00  0.00      LIG  
ATOM   4206 C19  LIG     1       4.363   1.788  27.355  1.00  0.00      LIG  
ATOM   4207 C20  LIG     1       1.345   3.866  26.333  1.00  0.00      LIG  
ATOM   4208 O1   LIG     1       0.836   4.944  26.606  1.00  0.00      LIG  
ATOM   4209 C21  LIG     1       2.129  -0.722  28.247  1.00  0.00      LIG  
ATOM   4210 C22  LIG     1       0.686   2.938  25.352  1.00  0.00      LIG  
ATOM   4211 O2   LIG     1       1.915  -1.091  23.950  1.00  0.00      LIG  
ATOM   4212 C23  LIG     1       5.484  -1.959  26.630  1.00  0.00      LIG  
ATOM   4213 C24  LIG     1       0.607 -10.046  25.721  1.00  0.00      LIG  
ATOM   4214 C25  LIG     1      -1.500  -8.731  25.362  1.00  0.00      LIG  
ATOM   4215 O3   LIG     1       2.308  -7.578  24.143  1.00  0.00      LIG  
ATOM   4216 C26  LIG     1       3.261   1.717  24.418  1.00  0.00      LIG  
ATOM   4217 C27  LIG     1       3.120  -6.577  28.297  1.00  0.00      LIG  
ATOM   4218 H    LIG     1       0.135  -6.586  25.304  1.00  0.00      LIG  
ATOM   4219 H1   LIG     1       2.309   1.917  27.730  1.00  0.00      LIG  
ATOM   4220 H2   LIG     1       3.946  -0.276  25.358  1.00  0.00      LIG  
ATOM   4221 H3   LIG     1       1.872  -3.402  25.219  1.00  0.00      LIG  
ATOM   4222 H4   LIG     1       3.442  -2.876  24.678  1.00  0.00      LIG  
ATOM   4223 H5   LIG     1       1.134  -1.286  25.818  1.00  0.00      LIG  
ATOM   4224 H6   LIG     1       2.632  -8.171  26.058  1.00  0.00      LIG  
ATOM   4225 H7   LIG     1       3.886  -2.035  29.551  1.00  0.00      LIG  
ATOM   4226 H8   LIG     1       5.504  -2.414  29.014  1.00  0.00      LIG  
ATOM   4227 H9   LIG     1       5.330   0.110  28.214  1.00  0.00      LIG  
ATOM   4228 H10  LIG     1       3.930   0.636  29.078  1.00  0.00      LIG  
ATOM   4229 H11  LIG     1       4.969  -4.596  28.712  1.00  0.00      LIG  
ATOM   4230 H12  LIG     1       3.500  -4.225  29.653  1.00  0.00      LIG  
ATOM   4231 H13  LIG     1       1.564  -5.506  27.564  1.00  0.00      LIG  
ATOM   4232 H14  LIG     1       0.558   1.113  26.465  1.00  0.00      LIG  
ATOM   4233 H15  LIG     1       0.663   0.909  24.725  1.00  0.00      LIG  
ATOM   4234 H16  LIG     1       2.182  -5.305  25.255  1.00  0.00      LIG  
ATOM   4235 H17  LIG     1       3.747  -5.992  25.562  1.00  0.00      LIG  
ATOM   4236 H18  LIG     1       3.413   3.988  25.812  1.00  0.00      LIG  
ATOM   4237 H19  LIG     1       3.052   4.179  27.535  1.00  0.00      LIG  
ATOM   4238 H20  LIG     1       4.733   2.549  28.047  1.00  0.00      LIG  
ATOM   4239 H21  LIG     1       5.063   1.745  26.518  1.00  0.00      LIG  
ATOM   4240 H22  LIG     1       2.365  -0.743  29.310  1.00  0.00      LIG  
ATOM   4241 H23  LIG     1       1.549  -1.617  28.029  1.00  0.00      LIG  
ATOM   4242 H24  LIG     1       1.460   0.125  28.106  1.00  0.00      LIG  
ATOM   4243 H25  LIG     1      -0.396   3.049  25.458  1.00  0.00      LIG  
ATOM   4244 H26  LIG     1       0.961   3.265  24.346  1.00  0.00      LIG  
ATOM   4245 H27  LIG     1       2.799  -1.004  23.553  1.00  0.00      LIG  
ATOM   4246 H28  LIG     1       5.882  -2.970  26.510  1.00  0.00      LIG  
ATOM   4247 H29  LIG     1       6.239  -1.387  27.173  1.00  0.00      LIG  
ATOM   4248 H30  LIG     1       5.411  -1.540  25.626  1.00  0.00      LIG  
ATOM   4249 H31  LIG     1       1.036 -10.313  26.689  1.00  0.00      LIG  
ATOM   4250 H32  LIG     1       1.399 -10.046  24.968  1.00  0.00      LIG  
ATOM   4251 H33  LIG     1      -0.106 -10.829  25.451  1.00  0.00      LIG  
ATOM   4252 H34  LIG     1      -1.946  -7.740  25.481  1.00  0.00      LIG  
ATOM   4253 H35  LIG     1      -2.073  -9.443  25.962  1.00  0.00      LIG  
ATOM   4254 H36  LIG     1      -1.581  -9.022  24.311  1.00  0.00      LIG  
ATOM   4255 H37  LIG     1       2.882  -8.363  24.066  1.00  0.00      LIG  
ATOM   4256 H38  LIG     1       2.933   1.117  23.568  1.00  0.00      LIG  
ATOM   4257 H39  LIG     1       4.346   1.610  24.490  1.00  0.00      LIG  
ATOM   4258 H40  LIG     1       3.059   2.755  24.151  1.00  0.00      LIG  
ATOM   4259 H41  LIG     1       2.811  -6.314  29.310  1.00  0.00      LIG  
ATOM   4260 H42  LIG     1       4.207  -6.671  28.289  1.00  0.00      LIG  
ATOM   4261 H43  LIG     1       2.692  -7.561  28.099  1.00  0.00      LIG  
TER
REMARK  Energy: 263.6
REMARK  SimpleFitness: 263.6
REMARK  FullFitness: -628.0471
REMARK  InterFull: -32.0181
REMARK  IntraFull: 296.316
REMARK  solvFull: -1089.8
REMARK  surfFull: 197.455
REMARK  extraFull: 0.0
REMARK  deltaGcompsolvpol: -1089.8
REMARK  deltaGcompsolvnonpol: 197.455
REMARK  deltaGprotsolvpol: -1109.66
REMARK  deltaGprotsolvnonpol: 196.383
REMARK  deltaGligsolvpol: -9.99502
REMARK  deltaGligsolvnonpol: 13.9874
REMARK  deltaGvdw: -32.0181
REMARK  deltaGelec: 0.0
REMARK  deltaG: -6.4135823
REMARK  Cluster: 6
REMARK  ClusterRank: 6
ATOM   4186 C    LIG     1       3.323  -3.040  26.776  1.00  0.00      LIG  
ATOM   4187 C1   LIG     1       3.435  -0.588  27.384  1.00  0.00      LIG  
ATOM   4188 C2   LIG     1       4.169  -1.962  27.365  1.00  0.00      LIG  
ATOM   4189 O    LIG     1       0.219  -7.966  26.998  1.00  0.00      LIG  
ATOM   4190 C3   LIG     1       0.664  -7.416  25.750  1.00  0.00      LIG  
ATOM   4191 C4   LIG     1      -0.059  -8.713  25.788  1.00  0.00      LIG  
ATOM   4192 C5   LIG     1       3.041  -0.209  25.934  1.00  0.00      LIG  
ATOM   4193 C6   LIG     1       3.289  -4.158  27.523  1.00  0.00      LIG  
ATOM   4194 C7   LIG     1       2.580   1.269  25.706  1.00  0.00      LIG  
ATOM   4195 C8   LIG     1       2.694  -2.711  25.460  1.00  0.00      LIG  
ATOM   4196 C9   LIG     1       2.123  -1.300  25.349  1.00  0.00      LIG  
ATOM   4197 C10  LIG     1       2.988   2.153  26.884  1.00  0.00      LIG  
ATOM   4198 C11  LIG     1       2.127  -7.355  25.547  1.00  0.00      LIG  
ATOM   4199 C12  LIG     1       4.483  -2.505  28.746  1.00  0.00      LIG  
ATOM   4200 C13  LIG     1       4.339   0.471  28.047  1.00  0.00      LIG  
ATOM   4201 C14  LIG     1       4.105  -3.961  28.741  1.00  0.00      LIG  
ATOM   4202 C15  LIG     1       2.636  -5.524  27.322  1.00  0.00      LIG  
ATOM   4203 C16  LIG     1       1.071   1.486  25.565  1.00  0.00      LIG  
ATOM   4204 C17  LIG     1       2.721  -6.000  25.885  1.00  0.00      LIG  
ATOM   4205 C18  LIG     1       2.795   3.635  26.629  1.00  0.00      LIG  
ATOM   4206 C19  LIG     1       4.378   1.812  27.341  1.00  0.00      LIG  
ATOM   4207 C20  LIG     1       1.343   3.874  26.339  1.00  0.00      LIG  
ATOM   4208 O1   LIG     1       0.828   4.948  26.621  1.00  0.00      LIG  
ATOM   4209 C21  LIG     1       2.162  -0.703  28.251  1.00  0.00      LIG  
ATOM   4210 C22  LIG     1       0.687   2.948  25.355  1.00  0.00      LIG  
ATOM   4211 O2   LIG     1       1.916  -1.096  23.956  1.00  0.00      LIG  
ATOM   4212 C23  LIG     1       5.501  -1.944  26.608  1.00  0.00      LIG  
ATOM   4213 C24  LIG     1       0.629 -10.036  25.721  1.00  0.00      LIG  
ATOM   4214 C25  LIG     1      -1.478  -8.714  25.378  1.00  0.00      LIG  
ATOM   4215 O3   LIG     1       2.317  -7.555  24.160  1.00  0.00      LIG  
ATOM   4216 C26  LIG     1       3.264   1.731  24.410  1.00  0.00      LIG  
ATOM   4217 C27  LIG     1       3.139  -6.551  28.309  1.00  0.00      LIG  
ATOM   4218 H    LIG     1       0.152  -6.565  25.339  1.00  0.00      LIG  
ATOM   4219 H1   LIG     1       2.327   1.929  27.725  1.00  0.00      LIG  
ATOM   4220 H2   LIG     1       3.950  -0.266  25.336  1.00  0.00      LIG  
ATOM   4221 H3   LIG     1       1.872  -3.391  25.237  1.00  0.00      LIG  
ATOM   4222 H4   LIG     1       3.437  -2.872  24.674  1.00  0.00      LIG  
ATOM   4223 H5   LIG     1       1.143  -1.276  25.833  1.00  0.00      LIG  
ATOM   4224 H6   LIG     1       2.650  -8.146  26.076  1.00  0.00      LIG  
ATOM   4225 H7   LIG     1       3.925  -2.015  29.541  1.00  0.00      LIG  
ATOM   4226 H8   LIG     1       5.541  -2.386  28.995  1.00  0.00      LIG  
ATOM   4227 H9   LIG     1       5.367   0.132  28.173  1.00  0.00      LIG  
ATOM   4228 H10  LIG     1       3.983   0.644  29.066  1.00  0.00      LIG  
ATOM   4229 H11  LIG     1       5.006  -4.573  28.691  1.00  0.00      LIG  
ATOM   4230 H12  LIG     1       3.545  -4.202  29.648  1.00  0.00      LIG  
ATOM   4231 H13  LIG     1       1.586  -5.478  27.574  1.00  0.00      LIG  
ATOM   4232 H14  LIG     1       0.572   1.122  26.466  1.00  0.00      LIG  
ATOM   4233 H15  LIG     1       0.671   0.916  24.726  1.00  0.00      LIG  
ATOM   4234 H16  LIG     1       2.196  -5.286  25.264  1.00  0.00      LIG  
ATOM   4235 H17  LIG     1       3.762  -5.969  25.568  1.00  0.00      LIG  
ATOM   4236 H18  LIG     1       3.404   4.013  25.804  1.00  0.00      LIG  
ATOM   4237 H19  LIG     1       3.053   4.198  27.529  1.00  0.00      LIG  
ATOM   4238 H20  LIG     1       4.743   2.572  28.037  1.00  0.00      LIG  
ATOM   4239 H21  LIG     1       5.077   1.782  26.502  1.00  0.00      LIG  
ATOM   4240 H22  LIG     1       2.406  -0.704  29.312  1.00  0.00      LIG  
ATOM   4241 H23  LIG     1       1.589  -1.609  28.055  1.00  0.00      LIG  
ATOM   4242 H24  LIG     1       1.481   0.133  28.102  1.00  0.00      LIG  
ATOM   4243 H25  LIG     1      -0.395   3.056  25.465  1.00  0.00      LIG  
ATOM   4244 H26  LIG     1       0.957   3.281  24.350  1.00  0.00      LIG  
ATOM   4245 H27  LIG     1       2.758  -1.310  23.520  1.00  0.00      LIG  
ATOM   4246 H28  LIG     1       5.895  -2.955  26.484  1.00  0.00      LIG  
ATOM   4247 H29  LIG     1       6.263  -1.375  27.145  1.00  0.00      LIG  
ATOM   4248 H30  LIG     1       5.418  -1.523  25.607  1.00  0.00      LIG  
ATOM   4249 H31  LIG     1       0.934 -10.373  26.716  1.00  0.00      LIG  
ATOM   4250 H32  LIG     1       1.509 -10.005  25.074  1.00  0.00      LIG  
ATOM   4251 H33  LIG     1      -0.047 -10.791  25.313  1.00  0.00      LIG  
ATOM   4252 H34  LIG     1      -1.917  -7.720  25.501  1.00  0.00      LIG  
ATOM   4253 H35  LIG     1      -2.047  -9.423  25.983  1.00  0.00      LIG  
ATOM   4254 H36  LIG     1      -1.566  -9.003  24.328  1.00  0.00      LIG  
ATOM   4255 H37  LIG     1       2.924  -8.314  24.082  1.00  0.00      LIG  
ATOM   4256 H38  LIG     1       2.935   1.128  23.562  1.00  0.00      LIG  
ATOM   4257 H39  LIG     1       4.349   1.628  24.480  1.00  0.00      LIG  
ATOM   4258 H40  LIG     1       3.058   2.769  24.147  1.00  0.00      LIG  
ATOM   4259 H41  LIG     1       2.825  -6.283  29.320  1.00  0.00      LIG  
ATOM   4260 H42  LIG     1       4.226  -6.643  28.304  1.00  0.00      LIG  
ATOM   4261 H43  LIG     1       2.713  -7.536  28.114  1.00  0.00      LIG  
TER
REMARK  Energy: 263.6
REMARK  SimpleFitness: 263.6
REMARK  FullFitness: -628.0471
REMARK  InterFull: -32.0181
REMARK  IntraFull: 296.316
REMARK  solvFull: -1089.8
REMARK  surfFull: 197.455
REMARK  extraFull: 0.0
REMARK  deltaGcompsolvpol: -1089.8
REMARK  deltaGcompsolvnonpol: 197.455
REMARK  deltaGprotsolvpol: -1109.66
REMARK  deltaGprotsolvnonpol: 196.383
REMARK  deltaGligsolvpol: -9.99502
REMARK  deltaGligsolvnonpol: 13.9874
REMARK  deltaGvdw: -32.0181
REMARK  deltaGelec: 0.0
REMARK  deltaG: -6.4135823
REMARK  Cluster: 6
REMARK  ClusterRank: 7
ATOM   4186 C    LIG     1       3.323  -3.040  26.776  1.00  0.00      LIG  
ATOM   4187 C1   LIG     1       3.435  -0.588  27.384  1.00  0.00      LIG  
ATOM   4188 C2   LIG     1       4.169  -1.962  27.365  1.00  0.00      LIG  
ATOM   4189 O    LIG     1       0.219  -7.966  26.998  1.00  0.00      LIG  
ATOM   4190 C3   LIG     1       0.664  -7.416  25.750  1.00  0.00      LIG  
ATOM   4191 C4   LIG     1      -0.059  -8.713  25.788  1.00  0.00      LIG  
ATOM   4192 C5   LIG     1       3.041  -0.209  25.934  1.00  0.00      LIG  
ATOM   4193 C6   LIG     1       3.289  -4.158  27.523  1.00  0.00      LIG  
ATOM   4194 C7   LIG     1       2.580   1.269  25.706  1.00  0.00      LIG  
ATOM   4195 C8   LIG     1       2.694  -2.711  25.460  1.00  0.00      LIG  
ATOM   4196 C9   LIG     1       2.123  -1.300  25.349  1.00  0.00      LIG  
ATOM   4197 C10  LIG     1       2.988   2.153  26.884  1.00  0.00      LIG  
ATOM   4198 C11  LIG     1       2.127  -7.355  25.547  1.00  0.00      LIG  
ATOM   4199 C12  LIG     1       4.483  -2.505  28.746  1.00  0.00      LIG  
ATOM   4200 C13  LIG     1       4.339   0.471  28.047  1.00  0.00      LIG  
ATOM   4201 C14  LIG     1       4.105  -3.961  28.741  1.00  0.00      LIG  
ATOM   4202 C15  LIG     1       2.636  -5.524  27.322  1.00  0.00      LIG  
ATOM   4203 C16  LIG     1       1.071   1.486  25.565  1.00  0.00      LIG  
ATOM   4204 C17  LIG     1       2.721  -6.000  25.885  1.00  0.00      LIG  
ATOM   4205 C18  LIG     1       2.795   3.635  26.629  1.00  0.00      LIG  
ATOM   4206 C19  LIG     1       4.378   1.812  27.341  1.00  0.00      LIG  
ATOM   4207 C20  LIG     1       1.343   3.874  26.339  1.00  0.00      LIG  
ATOM   4208 O1   LIG     1       0.828   4.948  26.621  1.00  0.00      LIG  
ATOM   4209 C21  LIG     1       2.162  -0.703  28.251  1.00  0.00      LIG  
ATOM   4210 C22  LIG     1       0.687   2.948  25.355  1.00  0.00      LIG  
ATOM   4211 O2   LIG     1       1.916  -1.096  23.956  1.00  0.00      LIG  
ATOM   4212 C23  LIG     1       5.501  -1.944  26.608  1.00  0.00      LIG  
ATOM   4213 C24  LIG     1       0.629 -10.036  25.721  1.00  0.00      LIG  
ATOM   4214 C25  LIG     1      -1.478  -8.714  25.378  1.00  0.00      LIG  
ATOM   4215 O3   LIG     1       2.317  -7.555  24.160  1.00  0.00      LIG  
ATOM   4216 C26  LIG     1       3.264   1.731  24.410  1.00  0.00      LIG  
ATOM   4217 C27  LIG     1       3.139  -6.551  28.309  1.00  0.00      LIG  
ATOM   4218 H    LIG     1       0.152  -6.565  25.339  1.00  0.00      LIG  
ATOM   4219 H1   LIG     1       2.327   1.929  27.725  1.00  0.00      LIG  
ATOM   4220 H2   LIG     1       3.950  -0.266  25.336  1.00  0.00      LIG  
ATOM   4221 H3   LIG     1       1.872  -3.391  25.237  1.00  0.00      LIG  
ATOM   4222 H4   LIG     1       3.437  -2.872  24.674  1.00  0.00      LIG  
ATOM   4223 H5   LIG     1       1.143  -1.276  25.833  1.00  0.00      LIG  
ATOM   4224 H6   LIG     1       2.650  -8.146  26.076  1.00  0.00      LIG  
ATOM   4225 H7   LIG     1       3.925  -2.015  29.541  1.00  0.00      LIG  
ATOM   4226 H8   LIG     1       5.541  -2.386  28.995  1.00  0.00      LIG  
ATOM   4227 H9   LIG     1       5.367   0.132  28.173  1.00  0.00      LIG  
ATOM   4228 H10  LIG     1       3.983   0.644  29.066  1.00  0.00      LIG  
ATOM   4229 H11  LIG     1       5.006  -4.573  28.691  1.00  0.00      LIG  
ATOM   4230 H12  LIG     1       3.545  -4.202  29.648  1.00  0.00      LIG  
ATOM   4231 H13  LIG     1       1.586  -5.478  27.574  1.00  0.00      LIG  
ATOM   4232 H14  LIG     1       0.572   1.122  26.466  1.00  0.00      LIG  
ATOM   4233 H15  LIG     1       0.671   0.916  24.726  1.00  0.00      LIG  
ATOM   4234 H16  LIG     1       2.196  -5.286  25.264  1.00  0.00      LIG  
ATOM   4235 H17  LIG     1       3.762  -5.969  25.568  1.00  0.00      LIG  
ATOM   4236 H18  LIG     1       3.404   4.013  25.804  1.00  0.00      LIG  
ATOM   4237 H19  LIG     1       3.053   4.198  27.529  1.00  0.00      LIG  
ATOM   4238 H20  LIG     1       4.743   2.572  28.037  1.00  0.00      LIG  
ATOM   4239 H21  LIG     1       5.077   1.782  26.502  1.00  0.00      LIG  
ATOM   4240 H22  LIG     1       2.406  -0.704  29.312  1.00  0.00      LIG  
ATOM   4241 H23  LIG     1       1.589  -1.609  28.055  1.00  0.00      LIG  
ATOM   4242 H24  LIG     1       1.481   0.133  28.102  1.00  0.00      LIG  
ATOM   4243 H25  LIG     1      -0.395   3.056  25.465  1.00  0.00      LIG  
ATOM   4244 H26  LIG     1       0.957   3.281  24.350  1.00  0.00      LIG  
ATOM   4245 H27  LIG     1       2.758  -1.310  23.520  1.00  0.00      LIG  
ATOM   4246 H28  LIG     1       5.895  -2.955  26.484  1.00  0.00      LIG  
ATOM   4247 H29  LIG     1       6.263  -1.375  27.145  1.00  0.00      LIG  
ATOM   4248 H30  LIG     1       5.418  -1.523  25.607  1.00  0.00      LIG  
ATOM   4249 H31  LIG     1       0.934 -10.373  26.716  1.00  0.00      LIG  
ATOM   4250 H32  LIG     1       1.509 -10.005  25.074  1.00  0.00      LIG  
ATOM   4251 H33  LIG     1      -0.047 -10.791  25.313  1.00  0.00      LIG  
ATOM   4252 H34  LIG     1      -1.917  -7.720  25.501  1.00  0.00      LIG  
ATOM   4253 H35  LIG     1      -2.047  -9.423  25.983  1.00  0.00      LIG  
ATOM   4254 H36  LIG     1      -1.566  -9.003  24.328  1.00  0.00      LIG  
ATOM   4255 H37  LIG     1       2.924  -8.314  24.082  1.00  0.00      LIG  
ATOM   4256 H38  LIG     1       2.935   1.128  23.562  1.00  0.00      LIG  
ATOM   4257 H39  LIG     1       4.349   1.628  24.480  1.00  0.00      LIG  
ATOM   4258 H40  LIG     1       3.058   2.769  24.147  1.00  0.00      LIG  
ATOM   4259 H41  LIG     1       2.825  -6.283  29.320  1.00  0.00      LIG  
ATOM   4260 H42  LIG     1       4.226  -6.643  28.304  1.00  0.00      LIG  
ATOM   4261 H43  LIG     1       2.713  -7.536  28.114  1.00  0.00      LIG  
TER
REMARK  Energy: 267.374
REMARK  SimpleFitness: 267.374
REMARK  FullFitness: -627.9369
REMARK  InterFull: -15.1669
REMARK  IntraFull: 293.109
REMARK  solvFull: -1106.43
REMARK  surfFull: 200.551
REMARK  extraFull: 0.0
REMARK  deltaGcompsolvpol: -1106.43
REMARK  deltaGcompsolvnonpol: 200.551
REMARK  deltaGprotsolvpol: -1109.66
REMARK  deltaGprotsolvnonpol: 196.383
REMARK  deltaGligsolvpol: -11.9857
REMARK  deltaGligsolvnonpol: 14.6848
REMARK  deltaGvdw: -15.1669
REMARK  deltaGelec: 0.0
REMARK  deltaG: -5.4884787
REMARK  Cluster: 7
REMARK  ClusterRank: 0
ATOM   4186 C    LIG     1       4.383   1.716  23.409  1.00  0.00      LIG  
ATOM   4187 C1   LIG     1       2.718   1.979  21.575  1.00  0.00      LIG  
ATOM   4188 C2   LIG     1       3.526   2.701  22.697  1.00  0.00      LIG  
ATOM   4189 O    LIG     1       2.580  -1.555  28.708  1.00  0.00      LIG  
ATOM   4190 C3   LIG     1       3.590  -0.749  28.043  1.00  0.00      LIG  
ATOM   4191 C4   LIG     1       2.142  -0.387  27.973  1.00  0.00      LIG  
ATOM   4192 C5   LIG     1       3.716   1.278  20.609  1.00  0.00      LIG  
ATOM   4193 C6   LIG     1       4.191   1.727  24.731  1.00  0.00      LIG  
ATOM   4194 C7   LIG     1       3.141   0.810  19.232  1.00  0.00      LIG  
ATOM   4195 C8   LIG     1       5.288   0.871  22.576  1.00  0.00      LIG  
ATOM   4196 C9   LIG     1       4.573   0.246  21.381  1.00  0.00      LIG  
ATOM   4197 C10  LIG     1       1.803   1.485  18.944  1.00  0.00      LIG  
ATOM   4198 C11  LIG     1       4.401  -1.384  26.931  1.00  0.00      LIG  
ATOM   4199 C12  LIG     1       2.664   3.293  23.816  1.00  0.00      LIG  
ATOM   4200 C13  LIG     1       1.811   3.000  20.860  1.00  0.00      LIG  
ATOM   4201 C14  LIG     1       3.165   2.718  25.126  1.00  0.00      LIG  
ATOM   4202 C15  LIG     1       4.785   0.881  25.817  1.00  0.00      LIG  
ATOM   4203 C16  LIG     1       2.836  -0.684  19.098  1.00  0.00      LIG  
ATOM   4204 C17  LIG     1       4.387  -0.580  25.636  1.00  0.00      LIG  
ATOM   4205 C18  LIG     1       1.326   1.300  17.518  1.00  0.00      LIG  
ATOM   4206 C19  LIG     1       1.845   2.931  19.349  1.00  0.00      LIG  
ATOM   4207 C20  LIG     1       1.197  -0.169  17.236  1.00  0.00      LIG  
ATOM   4208 O1   LIG     1       0.426  -0.556  16.368  1.00  0.00      LIG  
ATOM   4209 C21  LIG     1       1.781   0.928  22.209  1.00  0.00      LIG  
ATOM   4210 C22  LIG     1       2.309  -1.061  17.716  1.00  0.00      LIG  
ATOM   4211 O2   LIG     1       5.602  -0.307  20.568  1.00  0.00      LIG  
ATOM   4212 C23  LIG     1       4.431   3.839  22.205  1.00  0.00      LIG  
ATOM   4213 C24  LIG     1       1.261  -0.706  26.814  1.00  0.00      LIG  
ATOM   4214 C25  LIG     1       1.669   0.732  28.832  1.00  0.00      LIG  
ATOM   4215 O3   LIG     1       3.987  -2.715  26.629  1.00  0.00      LIG  
ATOM   4216 C26  LIG     1       4.195   1.201  18.182  1.00  0.00      LIG  
ATOM   4217 C27  LIG     1       6.294   1.022  25.916  1.00  0.00      LIG  
ATOM   4218 H    LIG     1       4.220  -0.127  28.666  1.00  0.00      LIG  
ATOM   4219 H1   LIG     1       1.038   1.010  19.564  1.00  0.00      LIG  
ATOM   4220 H2   LIG     1       4.429   2.047  20.313  1.00  0.00      LIG  
ATOM   4221 H3   LIG     1       5.758   0.078  23.163  1.00  0.00      LIG  
ATOM   4222 H4   LIG     1       6.114   1.493  22.220  1.00  0.00      LIG  
ATOM   4223 H5   LIG     1       3.952  -0.588  21.720  1.00  0.00      LIG  
ATOM   4224 H6   LIG     1       5.433  -1.461  27.283  1.00  0.00      LIG  
ATOM   4225 H7   LIG     1       1.598   3.085  23.703  1.00  0.00      LIG  
ATOM   4226 H8   LIG     1       2.748   4.383  23.838  1.00  0.00      LIG  
ATOM   4227 H9   LIG     1       2.017   4.028  21.157  1.00  0.00      LIG  
ATOM   4228 H10  LIG     1       0.778   2.824  21.172  1.00  0.00      LIG  
ATOM   4229 H11  LIG     1       3.607   3.498  25.752  1.00  0.00      LIG  
ATOM   4230 H12  LIG     1       2.349   2.240  25.676  1.00  0.00      LIG  
ATOM   4231 H13  LIG     1       4.367   1.255  26.754  1.00  0.00      LIG  
ATOM   4232 H14  LIG     1       2.095  -0.968  19.849  1.00  0.00      LIG  
ATOM   4233 H15  LIG     1       3.725  -1.289  19.285  1.00  0.00      LIG  
ATOM   4234 H16  LIG     1       3.398  -0.660  25.175  1.00  0.00      LIG  
ATOM   4235 H17  LIG     1       5.064  -1.055  24.922  1.00  0.00      LIG  
ATOM   4236 H18  LIG     1       1.993   1.760  16.786  1.00  0.00      LIG  
ATOM   4237 H19  LIG     1       0.335   1.749  17.405  1.00  0.00      LIG  
ATOM   4238 H20  LIG     1       0.978   3.462  18.947  1.00  0.00      LIG  
ATOM   4239 H21  LIG     1       2.737   3.429  18.962  1.00  0.00      LIG  
ATOM   4240 H22  LIG     1       0.958   1.397  22.753  1.00  0.00      LIG  
ATOM   4241 H23  LIG     1       2.289   0.263  22.909  1.00  0.00      LIG  
ATOM   4242 H24  LIG     1       1.320   0.291  21.455  1.00  0.00      LIG  
ATOM   4243 H25  LIG     1       1.930  -2.086  17.744  1.00  0.00      LIG  
ATOM   4244 H26  LIG     1       3.111  -1.023  16.975  1.00  0.00      LIG  
ATOM   4245 H27  LIG     1       6.164  -0.843  21.154  1.00  0.00      LIG  
ATOM   4246 H28  LIG     1       4.981   4.283  23.041  1.00  0.00      LIG  
ATOM   4247 H29  LIG     1       3.855   4.647  21.750  1.00  0.00      LIG  
ATOM   4248 H30  LIG     1       5.176   3.511  21.477  1.00  0.00      LIG  
ATOM   4249 H31  LIG     1       1.581  -1.609  26.290  1.00  0.00      LIG  
ATOM   4250 H32  LIG     1       1.260   0.123  26.102  1.00  0.00      LIG  
ATOM   4251 H33  LIG     1       0.233  -0.858  27.157  1.00  0.00      LIG  
ATOM   4252 H34  LIG     1       2.314   0.870  29.705  1.00  0.00      LIG  
ATOM   4253 H35  LIG     1       0.653   0.536  29.182  1.00  0.00      LIG  
ATOM   4254 H36  LIG     1       1.661   1.664  28.261  1.00  0.00      LIG  
ATOM   4255 H37  LIG     1       4.546  -3.012  25.892  1.00  0.00      LIG  
ATOM   4256 H38  LIG     1       5.135   0.678  18.363  1.00  0.00      LIG  
ATOM   4257 H39  LIG     1       4.408   2.272  18.220  1.00  0.00      LIG  
ATOM   4258 H40  LIG     1       3.912   0.970  17.155  1.00  0.00      LIG  
ATOM   4259 H41  LIG     1       6.668   0.503  26.802  1.00  0.00      LIG  
ATOM   4260 H42  LIG     1       6.585   2.074  25.989  1.00  0.00      LIG  
ATOM   4261 H43  LIG     1       6.794   0.593  25.044  1.00  0.00      LIG  
TER
REMARK  Energy: 267.374
REMARK  SimpleFitness: 267.374
REMARK  FullFitness: -627.9369
REMARK  InterFull: -15.1669
REMARK  IntraFull: 293.109
REMARK  solvFull: -1106.43
REMARK  surfFull: 200.551
REMARK  extraFull: 0.0
REMARK  deltaGcompsolvpol: -1106.43
REMARK  deltaGcompsolvnonpol: 200.551
REMARK  deltaGprotsolvpol: -1109.66
REMARK  deltaGprotsolvnonpol: 196.383
REMARK  deltaGligsolvpol: -11.9857
REMARK  deltaGligsolvnonpol: 14.6848
REMARK  deltaGvdw: -15.1669
REMARK  deltaGelec: 0.0
REMARK  deltaG: -5.4884787
REMARK  Cluster: 7
REMARK  ClusterRank: 1
ATOM   4186 C    LIG     1       4.383   1.716  23.409  1.00  0.00      LIG  
ATOM   4187 C1   LIG     1       2.718   1.979  21.575  1.00  0.00      LIG  
ATOM   4188 C2   LIG     1       3.526   2.701  22.697  1.00  0.00      LIG  
ATOM   4189 O    LIG     1       2.580  -1.555  28.708  1.00  0.00      LIG  
ATOM   4190 C3   LIG     1       3.590  -0.749  28.043  1.00  0.00      LIG  
ATOM   4191 C4   LIG     1       2.142  -0.387  27.973  1.00  0.00      LIG  
ATOM   4192 C5   LIG     1       3.716   1.278  20.609  1.00  0.00      LIG  
ATOM   4193 C6   LIG     1       4.191   1.727  24.731  1.00  0.00      LIG  
ATOM   4194 C7   LIG     1       3.141   0.810  19.232  1.00  0.00      LIG  
ATOM   4195 C8   LIG     1       5.288   0.871  22.576  1.00  0.00      LIG  
ATOM   4196 C9   LIG     1       4.573   0.246  21.381  1.00  0.00      LIG  
ATOM   4197 C10  LIG     1       1.803   1.485  18.944  1.00  0.00      LIG  
ATOM   4198 C11  LIG     1       4.401  -1.384  26.931  1.00  0.00      LIG  
ATOM   4199 C12  LIG     1       2.664   3.293  23.816  1.00  0.00      LIG  
ATOM   4200 C13  LIG     1       1.811   3.000  20.860  1.00  0.00      LIG  
ATOM   4201 C14  LIG     1       3.165   2.718  25.126  1.00  0.00      LIG  
ATOM   4202 C15  LIG     1       4.785   0.881  25.817  1.00  0.00      LIG  
ATOM   4203 C16  LIG     1       2.836  -0.684  19.098  1.00  0.00      LIG  
ATOM   4204 C17  LIG     1       4.387  -0.580  25.636  1.00  0.00      LIG  
ATOM   4205 C18  LIG     1       1.326   1.300  17.518  1.00  0.00      LIG  
ATOM   4206 C19  LIG     1       1.845   2.931  19.349  1.00  0.00      LIG  
ATOM   4207 C20  LIG     1       1.197  -0.169  17.236  1.00  0.00      LIG  
ATOM   4208 O1   LIG     1       0.426  -0.556  16.368  1.00  0.00      LIG  
ATOM   4209 C21  LIG     1       1.781   0.928  22.209  1.00  0.00      LIG  
ATOM   4210 C22  LIG     1       2.309  -1.061  17.716  1.00  0.00      LIG  
ATOM   4211 O2   LIG     1       5.602  -0.307  20.568  1.00  0.00      LIG  
ATOM   4212 C23  LIG     1       4.431   3.839  22.205  1.00  0.00      LIG  
ATOM   4213 C24  LIG     1       1.261  -0.706  26.814  1.00  0.00      LIG  
ATOM   4214 C25  LIG     1       1.669   0.732  28.832  1.00  0.00      LIG  
ATOM   4215 O3   LIG     1       3.987  -2.715  26.629  1.00  0.00      LIG  
ATOM   4216 C26  LIG     1       4.195   1.201  18.182  1.00  0.00      LIG  
ATOM   4217 C27  LIG     1       6.294   1.022  25.916  1.00  0.00      LIG  
ATOM   4218 H    LIG     1       4.220  -0.127  28.666  1.00  0.00      LIG  
ATOM   4219 H1   LIG     1       1.038   1.010  19.564  1.00  0.00      LIG  
ATOM   4220 H2   LIG     1       4.429   2.047  20.313  1.00  0.00      LIG  
ATOM   4221 H3   LIG     1       5.758   0.078  23.163  1.00  0.00      LIG  
ATOM   4222 H4   LIG     1       6.114   1.493  22.220  1.00  0.00      LIG  
ATOM   4223 H5   LIG     1       3.952  -0.588  21.720  1.00  0.00      LIG  
ATOM   4224 H6   LIG     1       5.433  -1.461  27.283  1.00  0.00      LIG  
ATOM   4225 H7   LIG     1       1.598   3.085  23.703  1.00  0.00      LIG  
ATOM   4226 H8   LIG     1       2.748   4.383  23.838  1.00  0.00      LIG  
ATOM   4227 H9   LIG     1       2.017   4.028  21.157  1.00  0.00      LIG  
ATOM   4228 H10  LIG     1       0.778   2.824  21.172  1.00  0.00      LIG  
ATOM   4229 H11  LIG     1       3.607   3.498  25.752  1.00  0.00      LIG  
ATOM   4230 H12  LIG     1       2.349   2.240  25.676  1.00  0.00      LIG  
ATOM   4231 H13  LIG     1       4.367   1.255  26.754  1.00  0.00      LIG  
ATOM   4232 H14  LIG     1       2.095  -0.968  19.849  1.00  0.00      LIG  
ATOM   4233 H15  LIG     1       3.725  -1.289  19.285  1.00  0.00      LIG  
ATOM   4234 H16  LIG     1       3.398  -0.660  25.175  1.00  0.00      LIG  
ATOM   4235 H17  LIG     1       5.064  -1.055  24.922  1.00  0.00      LIG  
ATOM   4236 H18  LIG     1       1.993   1.760  16.786  1.00  0.00      LIG  
ATOM   4237 H19  LIG     1       0.335   1.749  17.405  1.00  0.00      LIG  
ATOM   4238 H20  LIG     1       0.978   3.462  18.947  1.00  0.00      LIG  
ATOM   4239 H21  LIG     1       2.737   3.429  18.962  1.00  0.00      LIG  
ATOM   4240 H22  LIG     1       0.958   1.397  22.753  1.00  0.00      LIG  
ATOM   4241 H23  LIG     1       2.289   0.263  22.909  1.00  0.00      LIG  
ATOM   4242 H24  LIG     1       1.320   0.291  21.455  1.00  0.00      LIG  
ATOM   4243 H25  LIG     1       1.930  -2.086  17.744  1.00  0.00      LIG  
ATOM   4244 H26  LIG     1       3.111  -1.023  16.975  1.00  0.00      LIG  
ATOM   4245 H27  LIG     1       6.164  -0.843  21.154  1.00  0.00      LIG  
ATOM   4246 H28  LIG     1       4.981   4.283  23.041  1.00  0.00      LIG  
ATOM   4247 H29  LIG     1       3.855   4.647  21.750  1.00  0.00      LIG  
ATOM   4248 H30  LIG     1       5.176   3.511  21.477  1.00  0.00      LIG  
ATOM   4249 H31  LIG     1       1.581  -1.609  26.290  1.00  0.00      LIG  
ATOM   4250 H32  LIG     1       1.260   0.123  26.102  1.00  0.00      LIG  
ATOM   4251 H33  LIG     1       0.233  -0.858  27.157  1.00  0.00      LIG  
ATOM   4252 H34  LIG     1       2.314   0.870  29.705  1.00  0.00      LIG  
ATOM   4253 H35  LIG     1       0.653   0.536  29.182  1.00  0.00      LIG  
ATOM   4254 H36  LIG     1       1.661   1.664  28.261  1.00  0.00      LIG  
ATOM   4255 H37  LIG     1       4.546  -3.012  25.892  1.00  0.00      LIG  
ATOM   4256 H38  LIG     1       5.135   0.678  18.363  1.00  0.00      LIG  
ATOM   4257 H39  LIG     1       4.408   2.272  18.220  1.00  0.00      LIG  
ATOM   4258 H40  LIG     1       3.912   0.970  17.155  1.00  0.00      LIG  
ATOM   4259 H41  LIG     1       6.668   0.503  26.802  1.00  0.00      LIG  
ATOM   4260 H42  LIG     1       6.585   2.074  25.989  1.00  0.00      LIG  
ATOM   4261 H43  LIG     1       6.794   0.593  25.044  1.00  0.00      LIG  
TER
REMARK  Energy: 267.374
REMARK  SimpleFitness: 267.374
REMARK  FullFitness: -627.9369
REMARK  InterFull: -15.1669
REMARK  IntraFull: 293.109
REMARK  solvFull: -1106.43
REMARK  surfFull: 200.551
REMARK  extraFull: 0.0
REMARK  deltaGcompsolvpol: -1106.43
REMARK  deltaGcompsolvnonpol: 200.551
REMARK  deltaGprotsolvpol: -1109.66
REMARK  deltaGprotsolvnonpol: 196.383
REMARK  deltaGligsolvpol: -11.9857
REMARK  deltaGligsolvnonpol: 14.6848
REMARK  deltaGvdw: -15.1669
REMARK  deltaGelec: 0.0
REMARK  deltaG: -5.4884787
REMARK  Cluster: 7
REMARK  ClusterRank: 2
ATOM   4186 C    LIG     1       4.383   1.716  23.409  1.00  0.00      LIG  
ATOM   4187 C1   LIG     1       2.718   1.979  21.575  1.00  0.00      LIG  
ATOM   4188 C2   LIG     1       3.526   2.701  22.697  1.00  0.00      LIG  
ATOM   4189 O    LIG     1       2.580  -1.555  28.708  1.00  0.00      LIG  
ATOM   4190 C3   LIG     1       3.590  -0.749  28.043  1.00  0.00      LIG  
ATOM   4191 C4   LIG     1       2.142  -0.387  27.973  1.00  0.00      LIG  
ATOM   4192 C5   LIG     1       3.716   1.278  20.609  1.00  0.00      LIG  
ATOM   4193 C6   LIG     1       4.191   1.727  24.731  1.00  0.00      LIG  
ATOM   4194 C7   LIG     1       3.141   0.810  19.232  1.00  0.00      LIG  
ATOM   4195 C8   LIG     1       5.288   0.871  22.576  1.00  0.00      LIG  
ATOM   4196 C9   LIG     1       4.573   0.246  21.381  1.00  0.00      LIG  
ATOM   4197 C10  LIG     1       1.803   1.485  18.944  1.00  0.00      LIG  
ATOM   4198 C11  LIG     1       4.401  -1.384  26.931  1.00  0.00      LIG  
ATOM   4199 C12  LIG     1       2.664   3.293  23.816  1.00  0.00      LIG  
ATOM   4200 C13  LIG     1       1.811   3.000  20.860  1.00  0.00      LIG  
ATOM   4201 C14  LIG     1       3.165   2.718  25.126  1.00  0.00      LIG  
ATOM   4202 C15  LIG     1       4.785   0.881  25.817  1.00  0.00      LIG  
ATOM   4203 C16  LIG     1       2.836  -0.684  19.098  1.00  0.00      LIG  
ATOM   4204 C17  LIG     1       4.387  -0.580  25.636  1.00  0.00      LIG  
ATOM   4205 C18  LIG     1       1.326   1.300  17.518  1.00  0.00      LIG  
ATOM   4206 C19  LIG     1       1.845   2.931  19.349  1.00  0.00      LIG  
ATOM   4207 C20  LIG     1       1.197  -0.169  17.236  1.00  0.00      LIG  
ATOM   4208 O1   LIG     1       0.426  -0.556  16.368  1.00  0.00      LIG  
ATOM   4209 C21  LIG     1       1.781   0.928  22.209  1.00  0.00      LIG  
ATOM   4210 C22  LIG     1       2.309  -1.061  17.716  1.00  0.00      LIG  
ATOM   4211 O2   LIG     1       5.602  -0.307  20.568  1.00  0.00      LIG  
ATOM   4212 C23  LIG     1       4.431   3.839  22.205  1.00  0.00      LIG  
ATOM   4213 C24  LIG     1       1.261  -0.706  26.814  1.00  0.00      LIG  
ATOM   4214 C25  LIG     1       1.669   0.732  28.832  1.00  0.00      LIG  
ATOM   4215 O3   LIG     1       3.987  -2.715  26.629  1.00  0.00      LIG  
ATOM   4216 C26  LIG     1       4.195   1.201  18.182  1.00  0.00      LIG  
ATOM   4217 C27  LIG     1       6.294   1.022  25.916  1.00  0.00      LIG  
ATOM   4218 H    LIG     1       4.220  -0.127  28.666  1.00  0.00      LIG  
ATOM   4219 H1   LIG     1       1.038   1.010  19.564  1.00  0.00      LIG  
ATOM   4220 H2   LIG     1       4.429   2.047  20.313  1.00  0.00      LIG  
ATOM   4221 H3   LIG     1       5.758   0.078  23.163  1.00  0.00      LIG  
ATOM   4222 H4   LIG     1       6.114   1.493  22.220  1.00  0.00      LIG  
ATOM   4223 H5   LIG     1       3.952  -0.588  21.720  1.00  0.00      LIG  
ATOM   4224 H6   LIG     1       5.433  -1.461  27.283  1.00  0.00      LIG  
ATOM   4225 H7   LIG     1       1.598   3.085  23.703  1.00  0.00      LIG  
ATOM   4226 H8   LIG     1       2.748   4.383  23.838  1.00  0.00      LIG  
ATOM   4227 H9   LIG     1       2.017   4.028  21.157  1.00  0.00      LIG  
ATOM   4228 H10  LIG     1       0.778   2.824  21.172  1.00  0.00      LIG  
ATOM   4229 H11  LIG     1       3.607   3.498  25.752  1.00  0.00      LIG  
ATOM   4230 H12  LIG     1       2.349   2.240  25.676  1.00  0.00      LIG  
ATOM   4231 H13  LIG     1       4.367   1.255  26.754  1.00  0.00      LIG  
ATOM   4232 H14  LIG     1       2.095  -0.968  19.849  1.00  0.00      LIG  
ATOM   4233 H15  LIG     1       3.725  -1.289  19.285  1.00  0.00      LIG  
ATOM   4234 H16  LIG     1       3.398  -0.660  25.175  1.00  0.00      LIG  
ATOM   4235 H17  LIG     1       5.064  -1.055  24.922  1.00  0.00      LIG  
ATOM   4236 H18  LIG     1       1.993   1.760  16.786  1.00  0.00      LIG  
ATOM   4237 H19  LIG     1       0.335   1.749  17.405  1.00  0.00      LIG  
ATOM   4238 H20  LIG     1       0.978   3.462  18.947  1.00  0.00      LIG  
ATOM   4239 H21  LIG     1       2.737   3.429  18.962  1.00  0.00      LIG  
ATOM   4240 H22  LIG     1       0.958   1.397  22.753  1.00  0.00      LIG  
ATOM   4241 H23  LIG     1       2.289   0.263  22.909  1.00  0.00      LIG  
ATOM   4242 H24  LIG     1       1.320   0.291  21.455  1.00  0.00      LIG  
ATOM   4243 H25  LIG     1       1.930  -2.086  17.744  1.00  0.00      LIG  
ATOM   4244 H26  LIG     1       3.111  -1.023  16.975  1.00  0.00      LIG  
ATOM   4245 H27  LIG     1       6.164  -0.843  21.154  1.00  0.00      LIG  
ATOM   4246 H28  LIG     1       4.981   4.283  23.041  1.00  0.00      LIG  
ATOM   4247 H29  LIG     1       3.855   4.647  21.750  1.00  0.00      LIG  
ATOM   4248 H30  LIG     1       5.176   3.511  21.477  1.00  0.00      LIG  
ATOM   4249 H31  LIG     1       1.581  -1.609  26.290  1.00  0.00      LIG  
ATOM   4250 H32  LIG     1       1.260   0.123  26.102  1.00  0.00      LIG  
ATOM   4251 H33  LIG     1       0.233  -0.858  27.157  1.00  0.00      LIG  
ATOM   4252 H34  LIG     1       2.314   0.870  29.705  1.00  0.00      LIG  
ATOM   4253 H35  LIG     1       0.653   0.536  29.182  1.00  0.00      LIG  
ATOM   4254 H36  LIG     1       1.661   1.664  28.261  1.00  0.00      LIG  
ATOM   4255 H37  LIG     1       4.546  -3.012  25.892  1.00  0.00      LIG  
ATOM   4256 H38  LIG     1       5.135   0.678  18.363  1.00  0.00      LIG  
ATOM   4257 H39  LIG     1       4.408   2.272  18.220  1.00  0.00      LIG  
ATOM   4258 H40  LIG     1       3.912   0.970  17.155  1.00  0.00      LIG  
ATOM   4259 H41  LIG     1       6.668   0.503  26.802  1.00  0.00      LIG  
ATOM   4260 H42  LIG     1       6.585   2.074  25.989  1.00  0.00      LIG  
ATOM   4261 H43  LIG     1       6.794   0.593  25.044  1.00  0.00      LIG  
TER
REMARK  Energy: 267.066
REMARK  SimpleFitness: 267.066
REMARK  FullFitness: -627.89545
REMARK  InterFull: -16.9104
REMARK  IntraFull: 294.076
REMARK  solvFull: -1105.27
REMARK  surfFull: 200.209
REMARK  extraFull: 0.0
REMARK  deltaGcompsolvpol: -1105.27
REMARK  deltaGcompsolvnonpol: 200.209
REMARK  deltaGprotsolvpol: -1109.66
REMARK  deltaGprotsolvnonpol: 196.383
REMARK  deltaGligsolvpol: -11.9412
REMARK  deltaGligsolvnonpol: 14.7395
REMARK  deltaGvdw: -16.9104
REMARK  deltaGelec: 0.0
REMARK  deltaG: -5.62267
REMARK  Cluster: 7
REMARK  ClusterRank: 3
ATOM   4186 C    LIG     1       4.702   1.475  23.777  1.00  0.00      LIG  
ATOM   4187 C1   LIG     1       3.023   1.757  21.956  1.00  0.00      LIG  
ATOM   4188 C2   LIG     1       3.841   2.467  23.080  1.00  0.00      LIG  
ATOM   4189 O    LIG     1       2.472  -1.788  28.599  1.00  0.00      LIG  
ATOM   4190 C3   LIG     1       3.579  -0.943  28.183  1.00  0.00      LIG  
ATOM   4191 C4   LIG     1       2.173  -0.633  27.782  1.00  0.00      LIG  
ATOM   4192 C5   LIG     1       4.016   1.062  20.980  1.00  0.00      LIG  
ATOM   4193 C6   LIG     1       4.546   1.502  25.104  1.00  0.00      LIG  
ATOM   4194 C7   LIG     1       3.445   0.622  19.594  1.00  0.00      LIG  
ATOM   4195 C8   LIG     1       5.591   0.624  22.932  1.00  0.00      LIG  
ATOM   4196 C9   LIG     1       4.864   0.012  21.738  1.00  0.00      LIG  
ATOM   4197 C10  LIG     1       2.111   1.308  19.312  1.00  0.00      LIG  
ATOM   4198 C11  LIG     1       4.654  -1.559  27.305  1.00  0.00      LIG  
ATOM   4199 C12  LIG     1       2.992   3.053  24.212  1.00  0.00      LIG  
ATOM   4200 C13  LIG     1       2.112   2.784  21.258  1.00  0.00      LIG  
ATOM   4201 C14  LIG     1       3.560   2.526  25.514  1.00  0.00      LIG  
ATOM   4202 C15  LIG     1       5.167   0.672  26.188  1.00  0.00      LIG  
ATOM   4203 C16  LIG     1       3.128  -0.868  19.436  1.00  0.00      LIG  
ATOM   4204 C17  LIG     1       4.887  -0.816  25.994  1.00  0.00      LIG  
ATOM   4205 C18  LIG     1       1.651   1.155  17.877  1.00  0.00      LIG  
ATOM   4206 C19  LIG     1       2.154   2.746  19.747  1.00  0.00      LIG  
ATOM   4207 C20  LIG     1       1.522  -0.306  17.556  1.00  0.00      LIG  
ATOM   4208 O1   LIG     1       0.777  -0.663  16.656  1.00  0.00      LIG  
ATOM   4209 C21  LIG     1       2.086   0.702  22.583  1.00  0.00      LIG  
ATOM   4210 C22  LIG     1       2.614  -1.220  18.043  1.00  0.00      LIG  
ATOM   4211 O2   LIG     1       5.886  -0.545  20.916  1.00  0.00      LIG  
ATOM   4212 C23  LIG     1       4.744   3.609  22.594  1.00  0.00      LIG  
ATOM   4213 C24  LIG     1       1.595  -0.971  26.451  1.00  0.00      LIG  
ATOM   4214 C25  LIG     1       1.462   0.449  28.517  1.00  0.00      LIG  
ATOM   4215 O3   LIG     1       4.406  -2.930  26.998  1.00  0.00      LIG  
ATOM   4216 C26  LIG     1       4.507   1.028  18.558  1.00  0.00      LIG  
ATOM   4217 C27  LIG     1       6.660   0.916  26.309  1.00  0.00      LIG  
ATOM   4218 H    LIG     1       4.023  -0.302  28.934  1.00  0.00      LIG  
ATOM   4219 H1   LIG     1       1.340   0.823  19.918  1.00  0.00      LIG  
ATOM   4220 H2   LIG     1       4.735   1.830  20.699  1.00  0.00      LIG  
ATOM   4221 H3   LIG     1       6.062  -0.172  23.513  1.00  0.00      LIG  
ATOM   4222 H4   LIG     1       6.419   1.242  22.572  1.00  0.00      LIG  
ATOM   4223 H5   LIG     1       4.237  -0.818  22.073  1.00  0.00      LIG  
ATOM   4224 H6   LIG     1       5.586  -1.540  27.877  1.00  0.00      LIG  
ATOM   4225 H7   LIG     1       1.934   2.796  24.145  1.00  0.00      LIG  
ATOM   4226 H8   LIG     1       3.029   4.146  24.206  1.00  0.00      LIG  
ATOM   4227 H9   LIG     1       2.306   3.807  21.579  1.00  0.00      LIG  
ATOM   4228 H10  LIG     1       1.078   2.594  21.559  1.00  0.00      LIG  
ATOM   4229 H11  LIG     1       4.052   3.322  26.081  1.00  0.00      LIG  
ATOM   4230 H12  LIG     1       2.771   2.089  26.130  1.00  0.00      LIG  
ATOM   4231 H13  LIG     1       4.714   1.004  27.123  1.00  0.00      LIG  
ATOM   4232 H14  LIG     1       2.375  -1.156  20.173  1.00  0.00      LIG  
ATOM   4233 H15  LIG     1       4.007  -1.485  19.624  1.00  0.00      LIG  
ATOM   4234 H16  LIG     1       4.028  -0.980  25.338  1.00  0.00      LIG  
ATOM   4235 H17  LIG     1       5.729  -1.279  25.473  1.00  0.00      LIG  
ATOM   4236 H18  LIG     1       2.328   1.631  17.164  1.00  0.00      LIG  
ATOM   4237 H19  LIG     1       0.664   1.610  17.760  1.00  0.00      LIG  
ATOM   4238 H20  LIG     1       1.290   3.286  19.352  1.00  0.00      LIG  
ATOM   4239 H21  LIG     1       3.048   3.251  19.374  1.00  0.00      LIG  
ATOM   4240 H22  LIG     1       1.259   1.168  23.123  1.00  0.00      LIG  
ATOM   4241 H23  LIG     1       2.593   0.039  23.286  1.00  0.00      LIG  
ATOM   4242 H24  LIG     1       1.633   0.066  21.823  1.00  0.00      LIG  
ATOM   4243 H25  LIG     1       2.219  -2.238  18.054  1.00  0.00      LIG  
ATOM   4244 H26  LIG     1       3.429  -1.187  17.316  1.00  0.00      LIG  
ATOM   4245 H27  LIG     1       6.437  -1.101  21.493  1.00  0.00      LIG  
ATOM   4246 H28  LIG     1       5.291   4.050  23.433  1.00  0.00      LIG  
ATOM   4247 H29  LIG     1       4.165   4.417  22.141  1.00  0.00      LIG  
ATOM   4248 H30  LIG     1       5.490   3.284  21.865  1.00  0.00      LIG  
ATOM   4249 H31  LIG     1       2.010  -1.898  26.046  1.00  0.00      LIG  
ATOM   4250 H32  LIG     1       1.792  -0.165  25.739  1.00  0.00      LIG  
ATOM   4251 H33  LIG     1       0.512  -1.091  26.532  1.00  0.00      LIG  
ATOM   4252 H34  LIG     1       1.903   0.626  29.502  1.00  0.00      LIG  
ATOM   4253 H35  LIG     1       0.410   0.185  28.655  1.00  0.00      LIG  
ATOM   4254 H36  LIG     1       1.508   1.381  27.949  1.00  0.00      LIG  
ATOM   4255 H37  LIG     1       5.150  -3.225  26.445  1.00  0.00      LIG  
ATOM   4256 H38  LIG     1       5.445   0.499  18.735  1.00  0.00      LIG  
ATOM   4257 H39  LIG     1       4.722   2.098  18.616  1.00  0.00      LIG  
ATOM   4258 H40  LIG     1       4.232   0.816  17.524  1.00  0.00      LIG  
ATOM   4259 H41  LIG     1       7.066   0.364  27.160  1.00  0.00      LIG  
ATOM   4260 H42  LIG     1       6.870   1.979  26.460  1.00  0.00      LIG  
ATOM   4261 H43  LIG     1       7.191   0.587  25.411  1.00  0.00      LIG  
TER
REMARK  Energy: 267.066
REMARK  SimpleFitness: 267.066
REMARK  FullFitness: -627.89545
REMARK  InterFull: -16.9104
REMARK  IntraFull: 294.076
REMARK  solvFull: -1105.27
REMARK  surfFull: 200.209
REMARK  extraFull: 0.0
REMARK  deltaGcompsolvpol: -1105.27
REMARK  deltaGcompsolvnonpol: 200.209
REMARK  deltaGprotsolvpol: -1109.66
REMARK  deltaGprotsolvnonpol: 196.383
REMARK  deltaGligsolvpol: -11.9412
REMARK  deltaGligsolvnonpol: 14.7395
REMARK  deltaGvdw: -16.9104
REMARK  deltaGelec: 0.0
REMARK  deltaG: -5.62267
REMARK  Cluster: 7
REMARK  ClusterRank: 4
ATOM   4186 C    LIG     1       4.702   1.475  23.777  1.00  0.00      LIG  
ATOM   4187 C1   LIG     1       3.023   1.757  21.956  1.00  0.00      LIG  
ATOM   4188 C2   LIG     1       3.841   2.467  23.080  1.00  0.00      LIG  
ATOM   4189 O    LIG     1       2.472  -1.788  28.599  1.00  0.00      LIG  
ATOM   4190 C3   LIG     1       3.579  -0.943  28.183  1.00  0.00      LIG  
ATOM   4191 C4   LIG     1       2.173  -0.633  27.782  1.00  0.00      LIG  
ATOM   4192 C5   LIG     1       4.016   1.062  20.980  1.00  0.00      LIG  
ATOM   4193 C6   LIG     1       4.546   1.502  25.104  1.00  0.00      LIG  
ATOM   4194 C7   LIG     1       3.445   0.622  19.594  1.00  0.00      LIG  
ATOM   4195 C8   LIG     1       5.591   0.624  22.932  1.00  0.00      LIG  
ATOM   4196 C9   LIG     1       4.864   0.012  21.738  1.00  0.00      LIG  
ATOM   4197 C10  LIG     1       2.111   1.308  19.312  1.00  0.00      LIG  
ATOM   4198 C11  LIG     1       4.654  -1.559  27.305  1.00  0.00      LIG  
ATOM   4199 C12  LIG     1       2.992   3.053  24.212  1.00  0.00      LIG  
ATOM   4200 C13  LIG     1       2.112   2.784  21.258  1.00  0.00      LIG  
ATOM   4201 C14  LIG     1       3.560   2.526  25.514  1.00  0.00      LIG  
ATOM   4202 C15  LIG     1       5.167   0.672  26.188  1.00  0.00      LIG  
ATOM   4203 C16  LIG     1       3.128  -0.868  19.436  1.00  0.00      LIG  
ATOM   4204 C17  LIG     1       4.887  -0.816  25.994  1.00  0.00      LIG  
ATOM   4205 C18  LIG     1       1.651   1.155  17.877  1.00  0.00      LIG  
ATOM   4206 C19  LIG     1       2.154   2.746  19.747  1.00  0.00      LIG  
ATOM   4207 C20  LIG     1       1.522  -0.306  17.556  1.00  0.00      LIG  
ATOM   4208 O1   LIG     1       0.777  -0.663  16.656  1.00  0.00      LIG  
ATOM   4209 C21  LIG     1       2.086   0.702  22.583  1.00  0.00      LIG  
ATOM   4210 C22  LIG     1       2.614  -1.220  18.043  1.00  0.00      LIG  
ATOM   4211 O2   LIG     1       5.886  -0.545  20.916  1.00  0.00      LIG  
ATOM   4212 C23  LIG     1       4.744   3.609  22.594  1.00  0.00      LIG  
ATOM   4213 C24  LIG     1       1.595  -0.971  26.451  1.00  0.00      LIG  
ATOM   4214 C25  LIG     1       1.462   0.449  28.517  1.00  0.00      LIG  
ATOM   4215 O3   LIG     1       4.406  -2.930  26.998  1.00  0.00      LIG  
ATOM   4216 C26  LIG     1       4.507   1.028  18.558  1.00  0.00      LIG  
ATOM   4217 C27  LIG     1       6.660   0.916  26.309  1.00  0.00      LIG  
ATOM   4218 H    LIG     1       4.023  -0.302  28.934  1.00  0.00      LIG  
ATOM   4219 H1   LIG     1       1.340   0.823  19.918  1.00  0.00      LIG  
ATOM   4220 H2   LIG     1       4.735   1.830  20.699  1.00  0.00      LIG  
ATOM   4221 H3   LIG     1       6.062  -0.172  23.513  1.00  0.00      LIG  
ATOM   4222 H4   LIG     1       6.419   1.242  22.572  1.00  0.00      LIG  
ATOM   4223 H5   LIG     1       4.237  -0.818  22.073  1.00  0.00      LIG  
ATOM   4224 H6   LIG     1       5.586  -1.540  27.877  1.00  0.00      LIG  
ATOM   4225 H7   LIG     1       1.934   2.796  24.145  1.00  0.00      LIG  
ATOM   4226 H8   LIG     1       3.029   4.146  24.206  1.00  0.00      LIG  
ATOM   4227 H9   LIG     1       2.306   3.807  21.579  1.00  0.00      LIG  
ATOM   4228 H10  LIG     1       1.078   2.594  21.559  1.00  0.00      LIG  
ATOM   4229 H11  LIG     1       4.052   3.322  26.081  1.00  0.00      LIG  
ATOM   4230 H12  LIG     1       2.771   2.089  26.130  1.00  0.00      LIG  
ATOM   4231 H13  LIG     1       4.714   1.004  27.123  1.00  0.00      LIG  
ATOM   4232 H14  LIG     1       2.375  -1.156  20.173  1.00  0.00      LIG  
ATOM   4233 H15  LIG     1       4.007  -1.485  19.624  1.00  0.00      LIG  
ATOM   4234 H16  LIG     1       4.028  -0.980  25.338  1.00  0.00      LIG  
ATOM   4235 H17  LIG     1       5.729  -1.279  25.473  1.00  0.00      LIG  
ATOM   4236 H18  LIG     1       2.328   1.631  17.164  1.00  0.00      LIG  
ATOM   4237 H19  LIG     1       0.664   1.610  17.760  1.00  0.00      LIG  
ATOM   4238 H20  LIG     1       1.290   3.286  19.352  1.00  0.00      LIG  
ATOM   4239 H21  LIG     1       3.048   3.251  19.374  1.00  0.00      LIG  
ATOM   4240 H22  LIG     1       1.259   1.168  23.123  1.00  0.00      LIG  
ATOM   4241 H23  LIG     1       2.593   0.039  23.286  1.00  0.00      LIG  
ATOM   4242 H24  LIG     1       1.633   0.066  21.823  1.00  0.00      LIG  
ATOM   4243 H25  LIG     1       2.219  -2.238  18.054  1.00  0.00      LIG  
ATOM   4244 H26  LIG     1       3.429  -1.187  17.316  1.00  0.00      LIG  
ATOM   4245 H27  LIG     1       6.437  -1.101  21.493  1.00  0.00      LIG  
ATOM   4246 H28  LIG     1       5.291   4.050  23.433  1.00  0.00      LIG  
ATOM   4247 H29  LIG     1       4.165   4.417  22.141  1.00  0.00      LIG  
ATOM   4248 H30  LIG     1       5.490   3.284  21.865  1.00  0.00      LIG  
ATOM   4249 H31  LIG     1       2.010  -1.898  26.046  1.00  0.00      LIG  
ATOM   4250 H32  LIG     1       1.792  -0.165  25.739  1.00  0.00      LIG  
ATOM   4251 H33  LIG     1       0.512  -1.091  26.532  1.00  0.00      LIG  
ATOM   4252 H34  LIG     1       1.903   0.626  29.502  1.00  0.00      LIG  
ATOM   4253 H35  LIG     1       0.410   0.185  28.655  1.00  0.00      LIG  
ATOM   4254 H36  LIG     1       1.508   1.381  27.949  1.00  0.00      LIG  
ATOM   4255 H37  LIG     1       5.150  -3.225  26.445  1.00  0.00      LIG  
ATOM   4256 H38  LIG     1       5.445   0.499  18.735  1.00  0.00      LIG  
ATOM   4257 H39  LIG     1       4.722   2.098  18.616  1.00  0.00      LIG  
ATOM   4258 H40  LIG     1       4.232   0.816  17.524  1.00  0.00      LIG  
ATOM   4259 H41  LIG     1       7.066   0.364  27.160  1.00  0.00      LIG  
ATOM   4260 H42  LIG     1       6.870   1.979  26.460  1.00  0.00      LIG  
ATOM   4261 H43  LIG     1       7.191   0.587  25.411  1.00  0.00      LIG  
TER
REMARK  Energy: 267.467
REMARK  SimpleFitness: 267.467
REMARK  FullFitness: -627.5671
REMARK  InterFull: -16.4911
REMARK  IntraFull: 294.274
REMARK  solvFull: -1105.58
REMARK  surfFull: 200.23
REMARK  extraFull: 0.0
REMARK  deltaGcompsolvpol: -1105.58
REMARK  deltaGcompsolvnonpol: 200.23
REMARK  deltaGprotsolvpol: -1109.66
REMARK  deltaGprotsolvnonpol: 196.383
REMARK  deltaGligsolvpol: -11.946
REMARK  deltaGligsolvnonpol: 14.7289
REMARK  deltaGvdw: -16.4911
REMARK  deltaGelec: 0.0
REMARK  deltaG: -5.59869
REMARK  Cluster: 7
REMARK  ClusterRank: 5
ATOM   4186 C    LIG     1       4.552   1.537  23.693  1.00  0.00      LIG  
ATOM   4187 C1   LIG     1       2.835   1.770  21.897  1.00  0.00      LIG  
ATOM   4188 C2   LIG     1       3.631   2.495  23.026  1.00  0.00      LIG  
ATOM   4189 O    LIG     1       2.569  -1.789  28.576  1.00  0.00      LIG  
ATOM   4190 C3   LIG     1       3.643  -0.919  28.126  1.00  0.00      LIG  
ATOM   4191 C4   LIG     1       2.220  -0.643  27.766  1.00  0.00      LIG  
ATOM   4192 C5   LIG     1       3.848   1.142  20.897  1.00  0.00      LIG  
ATOM   4193 C6   LIG     1       4.428   1.548  25.024  1.00  0.00      LIG  
ATOM   4194 C7   LIG     1       3.280   0.707  19.506  1.00  0.00      LIG  
ATOM   4195 C8   LIG     1       5.464   0.738  22.822  1.00  0.00      LIG  
ATOM   4196 C9   LIG     1       4.750   0.117  21.625  1.00  0.00      LIG  
ATOM   4197 C10  LIG     1       1.917   1.345  19.253  1.00  0.00      LIG  
ATOM   4198 C11  LIG     1       4.702  -1.506  27.211  1.00  0.00      LIG  
ATOM   4199 C12  LIG     1       2.768   3.015  24.179  1.00  0.00      LIG  
ATOM   4200 C13  LIG     1       1.869   2.768  21.231  1.00  0.00      LIG  
ATOM   4201 C14  LIG     1       3.397   2.516  25.464  1.00  0.00      LIG  
ATOM   4202 C15  LIG     1       5.123   0.741  26.082  1.00  0.00      LIG  
ATOM   4203 C16  LIG     1       3.024  -0.790  19.316  1.00  0.00      LIG  
ATOM   4204 C17  LIG     1       4.879  -0.754  25.897  1.00  0.00      LIG  
ATOM   4205 C18  LIG     1       1.443   1.207  17.821  1.00  0.00      LIG  
ATOM   4206 C19  LIG     1       1.909   2.773  19.720  1.00  0.00      LIG  
ATOM   4207 C20  LIG     1       1.369  -0.250  17.467  1.00  0.00      LIG  
ATOM   4208 O1   LIG     1       0.631  -0.616  16.565  1.00  0.00      LIG  
ATOM   4209 C21  LIG     1       1.956   0.658  22.510  1.00  0.00      LIG  
ATOM   4210 C22  LIG     1       2.502  -1.131  17.923  1.00  0.00      LIG  
ATOM   4211 O2   LIG     1       5.784  -0.381  20.783  1.00  0.00      LIG  
ATOM   4212 C23  LIG     1       4.469   3.691  22.553  1.00  0.00      LIG  
ATOM   4213 C24  LIG     1       1.619  -0.998  26.450  1.00  0.00      LIG  
ATOM   4214 C25  LIG     1       1.505   0.423  28.518  1.00  0.00      LIG  
ATOM   4215 O3   LIG     1       4.471  -2.880  26.902  1.00  0.00      LIG  
ATOM   4216 C26  LIG     1       4.313   1.177  18.467  1.00  0.00      LIG  
ATOM   4217 C27  LIG     1       6.614   1.022  26.133  1.00  0.00      LIG  
ATOM   4218 H    LIG     1       4.094  -0.268  28.864  1.00  0.00      LIG  
ATOM   4219 H1   LIG     1       1.175   0.815  19.857  1.00  0.00      LIG  
ATOM   4220 H2   LIG     1       4.530   1.947  20.625  1.00  0.00      LIG  
ATOM   4221 H3   LIG     1       5.973  -0.050  23.383  1.00  0.00      LIG  
ATOM   4222 H4   LIG     1       6.261   1.396  22.463  1.00  0.00      LIG  
ATOM   4223 H5   LIG     1       4.164  -0.747  21.952  1.00  0.00      LIG  
ATOM   4224 H6   LIG     1       5.650  -1.473  27.756  1.00  0.00      LIG  
ATOM   4225 H7   LIG     1       1.729   2.686  24.132  1.00  0.00      LIG  
ATOM   4226 H8   LIG     1       2.731   4.108  24.182  1.00  0.00      LIG  
ATOM   4227 H9   LIG     1       2.012   3.791  21.580  1.00  0.00      LIG  
ATOM   4228 H10  LIG     1       0.848   2.515  21.528  1.00  0.00      LIG  
ATOM   4229 H11  LIG     1       3.855   3.337  26.022  1.00  0.00      LIG  
ATOM   4230 H12  LIG     1       2.647   2.034  26.096  1.00  0.00      LIG  
ATOM   4231 H13  LIG     1       4.706   1.062  27.038  1.00  0.00      LIG  
ATOM   4232 H14  LIG     1       2.296  -1.126  20.058  1.00  0.00      LIG
[truncated: 274,799 more chars]
