# Supplementary material for: Exploring the mechanism of Alisma orientale for the treatment of pregnancy induced hypertension and potential hepato-nephrotoxicity by using network pharmacology, network toxicology, molecular docking and molecular dynamics simulation
Source: Front Pharmacol. 2022 Nov 15;13:1027112. doi: 10.3389/fphar.2022.1027112 (PMC9705790; doi:10.3389/fphar.2022.1027112)
Supplement: Supplementary file 8 [file DataSheet6.zip › HSP90AA1/HSPalsolB/eadock3.err]

sib.fastconf.EADock3: running @ selenium/127.0.1.1 development version. /home/swissdock/swissdock/tmp//cache/eadock3/eadock3.jar MD5: 6b55cadf59de6f950f604b9d6d6562d2
sib.fastconf.EADock3: 5000 binding modes will be generated
sib.fastconf.EADock3: the 5000 with the most favorable SimpleFitness will be evaluated with FACTS.
sib.fastconf.EADock3: 250 binding modes will be retained
sib.fastconf.EADock3: minimize with 100 steps of SD then 250 steps of ABNR
sib.fastconf.EADock3: side chains closer than 0.0 A to any atom of the ligand will be optimized.
sib.fastconf.EADock3: Clustering radius is 2.0
sib.fastconf.EADock3: Maximum cluster size is 8
sib.fastconf.EADock3: clusters will have the exact size.
sib.fastconf.EADock3: Output file is clusters.zip
sib.fastconf.EADock3: Ligand selection is SEGID LIG
sib.fastconf.EADock3: temporary files will be kept.
sib.fastconf.EADock3: Translations allowed.
sib.fastconf.EADock3: solvation model is FACTS
sib.fastconf.EADock3: Centering rotations on the whole ligand.
sib.fastconf.EADock3: System  : 4261 atoms
sib.fastconf.EADock3: Ligand  : 76 atoms
sib.fastconf.EADock3: Receptor: 4185 atoms
sib.fastconf.EADock3:   Fixed part   : 4185 atoms
sib.fastconf.EADock3:   Flexible part: 0 atoms
sib.fastconf.EADock3: Blind docking
sib.fastconf.biodatastructures.molecules.FlexibleMoleculeBuilder: No RotateBond directive found.
sib.fastconf.biodatastructures.molecules.FlexibleMoleculeBuilder: Multiple keyword found in RotateBond directive.
sib.fastconf.biodatastructures.molecules.FlexibleMoleculeBuilder: Identify bonds.
sib.fastconf.biodatastructures.molecules.FlexibleMolecule: Total of 80 bonds found.
sib.fastconf.biodatastructures.molecules.FlexibleMolecule: Restricting dihedral rotations based on the number of atom on each side.
sib.fastconf.biodatastructures.molecules.FlexibleMolecule: 12 rotatable dihedral angles found.
sib.fastconf.biodatastructures.molecules.FlexibleMolecule: no user specified bond list.
sib.fastconf.biodatastructures.molecules.FlexibleMolecule: Filtering out dihedrals defined with an hydrogen.
sib.fastconf.biodatastructures.molecules.FlexibleMolecule: accepting bond 4204_4198_4190_4189
sib.fastconf.biodatastructures.molecules.FlexibleMolecule: accepting bond 4186_4193_4202_4204
sib.fastconf.biodatastructures.molecules.FlexibleMolecule: accepting bond 4202_4204_4198_4190
sib.fastconf.biodatastructures.molecules.FlexibleMolecule: accepting bond 4193_4202_4204_4198
sib.fastconf.biodatastructures.molecules.FlexibleMolecule: found # 52 core atoms : [ 4186 4187 4188 4192 4193 4194 4195 4196 4197 4199 4200 4201 4202 4203 4205 4206 4207 4208 4209 4210 4211 4212 4216 4219 4220 4221 4222 4223 4225 4226 4227 4228 4229 4230 4232 4233 4236 4237 4238 4239 4240 4241 4242 4243 4244 4245 4246 4247 4248 4256 4257 4258 ]
sib.fastconf.biodatastructures.molecules.FlexibleMolecule: found rotatable bond # 0 between 4198 4190
sib.fastconf.biodatastructures.molecules.FlexibleMolecule: Group FIX (63): [ 4186 4188 4193 4195 4187 4199 4212 4201 4202 4196 4221 4222 4192 4200 4209 4225 4226 4246 4247 4248 4229 4230 4204 4217 4231 4211 4223 4194 4220 4206 4227 4228 4240 4241 4242 4234 4235 4259 4260 4261 4245 4197 4203 4216 4238 4239 4215 4224 4205 4219 4210 4232 4233 4256 4257 4258 4255 4207 4236 4237 4243 4244 4208 ] 
sib.fastconf.biodatastructures.molecules.FlexibleMolecule: Group ROTATABLE (11): [ 4189 4191 4218 4213 4214 4249 4250 4251 4252 4253 4254 ] 
sib.fastconf.biodatastructures.molecules.FlexibleMolecule: Group ROTATABLE (Validation) (4): [ 4189 4191 4213 4214 ] 
sib.fastconf.biodatastructures.molecules.FlexibleMolecule: Group ROTATABLE (Non Validation) (0): [ ] 
sib.fastconf.biodatastructures.molecules.FlexibleMolecule: found rotatable bond # 1 between 4193 4202
sib.fastconf.biodatastructures.molecules.FlexibleMolecule: Group FIX (50): [ 4186 4188 4195 4187 4199 4212 4201 4196 4221 4222 4192 4200 4209 4225 4226 4246 4247 4248 4229 4230 4211 4223 4194 4220 4206 4227 4228 4240 4241 4242 4245 4197 4203 4216 4238 4239 4205 4219 4210 4232 4233 4256 4257 4258 4207 4236 4237 4243 4244 4208 ] 
sib.fastconf.biodatastructures.molecules.FlexibleMolecule: Group ROTATABLE (24): [ 4189 4190 4191 4198 4218 4213 4214 4204 4215 4224 4217 4231 4234 4235 4249 4250 4251 4252 4253 4254 4255 4259 4260 4261 ] 
sib.fastconf.biodatastructures.molecules.FlexibleMolecule: Group ROTATABLE (Validation) (2): [ 4204 4217 ] 
sib.fastconf.biodatastructures.molecules.FlexibleMolecule: Group ROTATABLE (Non Validation) (18): [ 4189 4190 4191 4198 4218 4213 4214 4215 4224 4234 4235 4249 4250 4251 4252 4253 4254 4255 ] 
sib.fastconf.biodatastructures.molecules.FlexibleMolecule: found rotatable bond # 2 between 4204 4198
sib.fastconf.biodatastructures.molecules.FlexibleMolecule: Group FIX (59): [ 4186 4188 4193 4195 4187 4199 4212 4201 4202 4196 4221 4222 4192 4200 4209 4225 4226 4246 4247 4248 4229 4230 4217 4231 4211 4223 4194 4220 4206 4227 4228 4240 4241 4242 4234 4235 4259 4260 4261 4245 4197 4203 4216 4238 4239 4205 4219 4210 4232 4233 4256 4257 4258 4207 4236 4237 4243 4244 4208 ] 
sib.fastconf.biodatastructures.molecules.FlexibleMolecule: Group ROTATABLE (15): [ 4189 4190 4191 4218 4213 4214 4215 4224 4249 4250 4251 4252 4253 4254 4255 ] 
sib.fastconf.biodatastructures.molecules.FlexibleMolecule: Group ROTATABLE (Validation) (2): [ 4190 4215 ] 
sib.fastconf.biodatastructures.molecules.FlexibleMolecule: Group ROTATABLE (Non Validation) (11): [ 4189 4191 4218 4213 4214 4249 4250 4251 4252 4253 4254 ] 
sib.fastconf.biodatastructures.molecules.FlexibleMolecule: found rotatable bond # 3 between 4202 4204
sib.fastconf.biodatastructures.molecules.FlexibleMolecule: Group FIX (56): [ 4186 4188 4193 4195 4187 4199 4212 4201 4196 4221 4222 4192 4200 4209 4225 4226 4246 4247 4248 4229 4230 4217 4231 4211 4223 4194 4220 4206 4227 4228 4240 4241 4242 4259 4260 4261 4245 4197 4203 4216 4238 4239 4205 4219 4210 4232 4233 4256 4257 4258 4207 4236 4237 4243 4244 4208 ] 
sib.fastconf.biodatastructures.molecules.FlexibleMolecule: Group ROTATABLE (18): [ 4189 4190 4191 4198 4218 4213 4214 4215 4224 4234 4235 4249 4250 4251 4252 4253 4254 4255 ] 
sib.fastconf.biodatastructures.molecules.FlexibleMolecule: Group ROTATABLE (Validation) (1): [ 4198 ] 
sib.fastconf.biodatastructures.molecules.FlexibleMolecule: Group ROTATABLE (Non Validation) (15): [ 4189 4190 4191 4218 4213 4214 4215 4224 4249 4250 4251 4252 4253 4254 4255 ] 
sib.fastconf.biodatastructures.molecules.FlexibleMolecule: Bond 4193 4202 has no putative parent, best bet is root node
sib.fastconf.biodatastructures.molecules.FlexibleMoleculeRotatable bond tree initialized 5 elements
sib.fastconf.biodatastructures.molecules.FlexibleMolecule: Detecting chiral carbons
sib.fastconf.biodatastructures.molecules.FlexibleMolecule: Atom 4187 C1   [ -1.86 1.264 0.112 ] is chiral
sib.fastconf.biodatastructures.molecules.FlexibleMolecule: Atom 4188 C2   [ -0.365 1.697 0.015 ] is chiral
sib.fastconf.biodatastructures.molecules.FlexibleMolecule: Atom 4190 C3   [ 5.469 -1.992 1.421 ] is chiral
sib.fastconf.biodatastructures.molecules.FlexibleMolecule: Atom 4196 C9   [ -1.406 -0.575 -1.595 ] is chiral
sib.fastconf.biodatastructures.molecules.FlexibleMolecule: Atom 4198 C11  [ 4.975 -1.294 0.188 ] is chiral
sib.fastconf.biodatastructures.molecules.FlexibleMolecule: Atom 4202 C15  [ 2.42 -0.872 0.507 ] is chiral
sib.fastconf.FastconfBuilder: Initialize non bonded list.
sib.fastconf.biodatastructures.scoring.moleculargrids.grids.InsideMolecularGrid: Calculating inside grid [382][376][385]
sib.fastconf.biodatastructures.scoring.moleculargrids.grids.InsideMolecularGrid: Inside grid calculated in 670 ms
sib.fastconf.biodatastructures.scoring.moleculargrids.grids.InsideMolecularGrid: Smoothing inside grid.
sib.fastconf.biodatastructures.scoring.moleculargrids.grids.InsideMolecularGrid: Inside grid smoothed in 680 ms
sib.fastconf.biodatastructures.scoring.EvaluatorBuilder: generation of the electrostatic grid took 0 ms.
sib.fastconf.FastconfBuilder: Initial energy: 166.84
sib.fastconf.EADock3: EADock3 starting
sib.fastconf.EADock3: Box volume 288759.78 ?
sib.fastconf.EADock3: Xmin: -32.528 Xmax: 33.742 Xsize: 66.270
sib.fastconf.EADock3: Ymin: -47.643 Ymax: 17.461 Ysize: 65.103
sib.fastconf.EADock3: Zmin: -3.165 Zmax: 63.765 Zsize: 66.930
sib.fastconf.EADock3: Calculating pocket bias.
sib.fastconf.EADock3: 1 cavities identified.
sib.fastconf.EADock3: 8 magic points identified.
sib.fastconf.EADock3: 8 pocket points were identified in 1160 ms
sib.fastconf.EADock3: Calculating surface bias.
sib.fastconf.EADock3: 7429 surface points were identified in 3700 ms
sib.fastconf.EADock3: 0.0 % done
sib.fastconf.EADock3: 0.1 % done
sib.fastconf.EADock3: 0.2 % done
sib.fastconf.EADock3: 0.3 % done
sib.fastconf.EADock3: 0.4 % done
sib.fastconf.EADock3: only 14/500001 BM accepted, exiting DSS.
sib.fastconf.EADock3: The generation of 14 conformations took 855510 s
sib.fastconf.EADock3: The DSS engine failed 495001 times to find a suitable BMs within the allowed time limit of 500 ms
sib.fastconf.EADock3: Minimizing binding mode 0, energy is 278.96494, rmsd is 26.65292
sib.fastconf.EADock3: Minimizing binding mode 1, energy is 321.13757, rmsd is 27.66574
sib.fastconf.EADock3: Minimizing binding mode 2, energy is 559.7193, rmsd is 46.37328
sib.fastconf.EADock3: Minimizing binding mode 3, energy is 670.8648, rmsd is 28.452074
sib.fastconf.EADock3: Minimizing binding mode 4, energy is 1022.167, rmsd is 28.499998
sib.fastconf.EADock3: Minimizing binding mode 5, energy is 1158.0854, rmsd is 3.583406
sib.fastconf.EADock3: Minimizing binding mode 6, energy is 1229.6427, rmsd is 3.664863
sib.fastconf.EADock3: Minimizing binding mode 7, energy is 1297.8365, rmsd is 28.524681
sib.fastconf.EADock3: Minimizing binding mode 8, energy is 1482.7513, rmsd is 26.752115
sib.fastconf.EADock3: Minimizing binding mode 9, energy is 1600.2041, rmsd is 27.064693
sib.fastconf.EADock3: Minimizing binding mode 10, energy is 2161.3813, rmsd is 27.618078
sib.fastconf.EADock3: Minimizing binding mode 11, energy is 2289.1948, rmsd is 22.522352
sib.fastconf.EADock3: Minimizing binding mode 12, energy is 2399.898, rmsd is 24.42176
sib.fastconf.EADock3: Minimizing binding mode 13, energy is 2706.2952, rmsd is 24.257294
sib.fastconf.EADock3: Filter out binding modes with an energy above 3.4028235E38 (3.4028235E38 above the most favorable binding mode, which has an energy of 258.55)
sib.wrappers.md.charmm.ExtendedCharmmWrapper: CHARMM timers: CPU time: 5.74 seconds
sib.wrappers.md.charmm.ExtendedCharmmWrapper: CHARMM timers: Elapsed time: 875.372 seconds.
sib.fastconf.EADock3: Starting clustering
sib.fastconf.EADock3: Clustering iteration 0 took 0 ms and merged 1 clusters.
sib.fastconf.EADock3: Clustering iteration 1 took 0 ms and merged 0 clusters.
sib.fastconf.EADock3: Clustering took 0 ms.
sib.fastconf.EADock3: 14 elements were gathered in 13 clusters.
sib.fastconf.EADock3: Evaluating cluster 0/13
sib.fastconf.EADock3: Evaluating binding mode 0/1 with FACTS
sib.fastconf.EADock3: Evaluating cluster 1/13
sib.fastconf.EADock3: Evaluating binding mode 0/1 with FACTS
sib.fastconf.EADock3: Evaluating cluster 2/13
sib.fastconf.EADock3: Evaluating binding mode 0/1 with FACTS
sib.fastconf.EADock3: Evaluating cluster 3/13
sib.fastconf.EADock3: Evaluating binding mode 0/1 with FACTS
sib.fastconf.EADock3: Evaluating cluster 4/13
sib.fastconf.EADock3: Evaluating binding mode 0/1 with FACTS
sib.fastconf.EADock3: Evaluating cluster 5/13
sib.fastconf.EADock3: Evaluating binding mode 0/1 with FACTS
sib.fastconf.EADock3: Evaluating cluster 6/13
sib.fastconf.EADock3: Evaluating binding mode 0/1 with FACTS
sib.fastconf.EADock3: Evaluating cluster 7/13
sib.fastconf.EADock3: Evaluating binding mode 0/1 with FACTS
sib.fastconf.EADock3: Evaluating cluster 8/13
sib.fastconf.EADock3: Evaluating binding mode 0/1 with FACTS
sib.fastconf.EADock3: Evaluating cluster 9/13
sib.fastconf.EADock3: Evaluating binding mode 0/1 with FACTS
sib.fastconf.EADock3: Evaluating cluster 10/13
sib.fastconf.EADock3: Evaluating binding mode 0/1 with FACTS
sib.fastconf.EADock3: Evaluating cluster 11/13
sib.fastconf.EADock3: Evaluating binding mode 0/1 with FACTS
sib.fastconf.EADock3: Evaluating cluster 12/13
sib.fastconf.EADock3: Evaluating binding mode 0/2 with FACTS
sib.fastconf.EADock3: Evaluating binding mode 1/2 with FACTS
sib.wrappers.md.charmm.ExtendedCharmmWrapper: CHARMM timers: CPU time: 4.04 seconds
sib.wrappers.md.charmm.ExtendedCharmmWrapper: CHARMM timers: Elapsed time: 4.08514 seconds.
sib.fastconf.EADock3: Starting cluster expansion.
sib.fastconf.EADock3: System  : 4261 atoms
sib.fastconf.EADock3: Ligand  : 76 atoms
sib.fastconf.EADock3: Receptor: 4185 atoms
sib.fastconf.EADock3:   Fixed part   : 4185 atoms
sib.fastconf.EADock3:   Flexible part: 0 atoms
sib.fastconf.EADock3: Expanding cluster 0/13
sib.fastconf.EADock3: Expanding cluster 1/13
sib.fastconf.EADock3: Expanding cluster 2/13
sib.fastconf.EADock3: Expanding cluster 3/13
sib.fastconf.EADock3: Expanding cluster 4/13
sib.fastconf.EADock3: Expanding cluster 5/13
sib.fastconf.EADock3: Expanding cluster 6/13
sib.fastconf.EADock3: Expanding cluster 7/13
sib.fastconf.EADock3: Expanding cluster 8/13
sib.fastconf.EADock3: Expanding cluster 9/13
sib.fastconf.EADock3: Expanding cluster 10/13
sib.fastconf.EADock3: Expanding cluster 11/13
sib.fastconf.EADock3: Expanding cluster 12/13
sib.wrappers.md.charmm.ExtendedCharmmWrapper: CHARMM timers: CPU time: 49.46 seconds
sib.wrappers.md.charmm.ExtendedCharmmWrapper: CHARMM timers: Elapsed time: 49.6959 seconds.
sib.fastconf.EADock3: Starting clustering
sib.fastconf.EADock3: Clustering iteration 0 took 0 ms and merged 91 clusters.
sib.fastconf.EADock3: Clustering iteration 1 took 0 ms and merged 0 clusters.
sib.fastconf.EADock3: Clustering took 0 ms.
sib.fastconf.EADock3: 104 elements were gathered in 13 clusters.
sib.fastconf.EADock3: clusters expanded, 104 binding modes generated
sib.fastconf.EADock3: Evaluating cluster 0/13
sib.fastconf.EADock3: Evaluating binding mode 0/8 with FACTS
sib.fastconf.EADock3: Evaluating binding mode 1/8 with FACTS
sib.fastconf.EADock3: Evaluating binding mode 2/8 with FACTS
sib.fastconf.EADock3: Evaluating binding mode 3/8 with FACTS
sib.fastconf.EADock3: Evaluating binding mode 4/8 with FACTS
sib.fastconf.EADock3: Evaluating binding mode 5/8 with FACTS
sib.fastconf.EADock3: Evaluating binding mode 6/8 with FACTS
sib.fastconf.EADock3: Evaluating binding mode 7/8 with FACTS
sib.fastconf.EADock3: Evaluating cluster 1/13
sib.fastconf.EADock3: Evaluating binding mode 0/8 with FACTS
sib.fastconf.EADock3: Evaluating binding mode 1/8 with FACTS
sib.fastconf.EADock3: Evaluating binding mode 2/8 with FACTS
sib.fastconf.EADock3: Evaluating binding mode 3/8 with FACTS
sib.fastconf.EADock3: Evaluating binding mode 4/8 with FACTS
sib.fastconf.EADock3: Evaluating binding mode 5/8 with FACTS
sib.fastconf.EADock3: Evaluating binding mode 6/8 with FACTS
sib.fastconf.EADock3: Evaluating binding mode 7/8 with FACTS
sib.fastconf.EADock3: Evaluating cluster 2/13
sib.fastconf.EADock3: Evaluating binding mode 0/8 with FACTS
sib.fastconf.EADock3: Evaluating binding mode 1/8 with FACTS
sib.fastconf.EADock3: Evaluating binding mode 2/8 with FACTS
sib.fastconf.EADock3: Evaluating binding mode 3/8 with FACTS
sib.fastconf.EADock3: Evaluating binding mode 4/8 with FACTS
sib.fastconf.EADock3: Evaluating binding mode 5/8 with FACTS
sib.fastconf.EADock3: Evaluating binding mode 6/8 with FACTS
sib.fastconf.EADock3: Evaluating binding mode 7/8 with FACTS
sib.fastconf.EADock3: Evaluating cluster 3/13
sib.fastconf.EADock3: Evaluating binding mode 0/8 with FACTS
sib.fastconf.EADock3: Evaluating binding mode 1/8 with FACTS
sib.fastconf.EADock3: Evaluating binding mode 2/8 with FACTS
sib.fastconf.EADock3: Evaluating binding mode 3/8 with FACTS
sib.fastconf.EADock3: Evaluating binding mode 4/8 with FACTS
sib.fastconf.EADock3: Evaluating binding mode 5/8 with FACTS
sib.fastconf.EADock3: Evaluating binding mode 6/8 with FACTS
sib.fastconf.EADock3: Evaluating binding mode 7/8 with FACTS
sib.fastconf.EADock3: Evaluating cluster 4/13
sib.fastconf.EADock3: Evaluating binding mode 0/8 with FACTS
sib.fastconf.EADock3: Evaluating binding mode 1/8 with FACTS
sib.fastconf.EADock3: Evaluating binding mode 2/8 with FACTS
sib.fastconf.EADock3: Evaluating binding mode 3/8 with FACTS
sib.fastconf.EADock3: Evaluating binding mode 4/8 with FACTS
sib.fastconf.EADock3: Evaluating binding mode 5/8 with FACTS
sib.fastconf.EADock3: Evaluating binding mode 6/8 with FACTS
sib.fastconf.EADock3: Evaluating binding mode 7/8 with FACTS
sib.fastconf.EADock3: Evaluating cluster 5/13
sib.fastconf.EADock3: Evaluating binding mode 0/8 with FACTS
sib.fastconf.EADock3: Evaluating binding mode 1/8 with FACTS
sib.fastconf.EADock3: Evaluating binding mode 2/8 with FACTS
sib.fastconf.EADock3: Evaluating binding mode 3/8 with FACTS
sib.fastconf.EADock3: Evaluating binding mode 4/8 with FACTS
sib.fastconf.EADock3: Evaluating binding mode 5/8 with FACTS
sib.fastconf.EADock3: Evaluating binding mode 6/8 with FACTS
sib.fastconf.EADock3: Evaluating binding mode 7/8 with FACTS
sib.fastconf.EADock3: Evaluating cluster 6/13
sib.fastconf.EADock3: Evaluating binding mode 0/8 with FACTS
sib.fastconf.EADock3: Evaluating binding mode 1/8 with FACTS
sib.fastconf.EADock3: Evaluating binding mode 2/8 with FACTS
sib.fastconf.EADock3: Evaluating binding mode 3/8 with FACTS
sib.fastconf.EADock3: Evaluating binding mode 4/8 with FACTS
sib.fastconf.EADock3: Evaluating binding mode 5/8 with FACTS
sib.fastconf.EADock3: Evaluating binding mode 6/8 with FACTS
sib.fastconf.EADock3: Evaluating binding mode 7/8 with FACTS
sib.fastconf.EADock3: Evaluating cluster 7/13
sib.fastconf.EADock3: Evaluating binding mode 0/8 with FACTS
sib.fastconf.EADock3: Evaluating binding mode 1/8 with FACTS
sib.fastconf.EADock3: Evaluating binding mode 2/8 with FACTS
sib.fastconf.EADock3: Evaluating binding mode 3/8 with FACTS
sib.fastconf.EADock3: Evaluating binding mode 4/8 with FACTS
sib.fastconf.EADock3: Evaluating binding mode 5/8 with FACTS
sib.fastconf.EADock3: Evaluating binding mode 6/8 with FACTS
sib.fastconf.EADock3: Evaluating binding mode 7/8 with FACTS
sib.fastconf.EADock3: Evaluating cluster 8/13
sib.fastconf.EADock3: Evaluating binding mode 0/8 with FACTS
sib.fastconf.EADock3: Evaluating binding mode 1/8 with FACTS
sib.fastconf.EADock3: Evaluating binding mode 2/8 with FACTS
sib.fastconf.EADock3: Evaluating binding mode 3/8 with FACTS
sib.fastconf.EADock3: Evaluating binding mode 4/8 with FACTS
sib.fastconf.EADock3: Evaluating binding mode 5/8 with FACTS
sib.fastconf.EADock3: Evaluating binding mode 6/8 with FACTS
sib.fastconf.EADock3: Evaluating binding mode 7/8 with FACTS
sib.fastconf.EADock3: Evaluating cluster 9/13
sib.fastconf.EADock3: Evaluating binding mode 0/8 with FACTS
sib.fastconf.EADock3: Evaluating binding mode 1/8 with FACTS
sib.fastconf.EADock3: Evaluating binding mode 2/8 with FACTS
sib.fastconf.EADock3: Evaluating binding mode 3/8 with FACTS
sib.fastconf.EADock3: Evaluating binding mode 4/8 with FACTS
sib.fastconf.EADock3: Evaluating binding mode 5/8 with FACTS
sib.fastconf.EADock3: Evaluating binding mode 6/8 with FACTS
sib.fastconf.EADock3: Evaluating binding mode 7/8 with FACTS
sib.fastconf.EADock3: Evaluating cluster 10/13
sib.fastconf.EADock3: Evaluating binding mode 0/8 with FACTS
sib.fastconf.EADock3: Evaluating binding mode 1/8 with FACTS
sib.fastconf.EADock3: Evaluating binding mode 2/8 with FACTS
sib.fastconf.EADock3: Evaluating binding mode 3/8 with FACTS
sib.fastconf.EADock3: Evaluating binding mode 4/8 with FACTS
sib.fastconf.EADock3: Evaluating binding mode 5/8 with FACTS
sib.fastconf.EADock3: Evaluating binding mode 6/8 with FACTS
sib.fastconf.EADock3: Evaluating binding mode 7/8 with FACTS
sib.fastconf.EADock3: Evaluating cluster 11/13
sib.fastconf.EADock3: Evaluating binding mode 0/8 with FACTS
sib.fastconf.EADock3: Evaluating binding mode 1/8 with FACTS
sib.fastconf.EADock3: Evaluating binding mode 2/8 with FACTS
sib.fastconf.EADock3: Evaluating binding mode 3/8 with FACTS
sib.fastconf.EADock3: Evaluating binding mode 4/8 with FACTS
sib.fastconf.EADock3: Evaluating binding mode 5/8 with FACTS
sib.fastconf.EADock3: Evaluating binding mode 6/8 with FACTS
sib.fastconf.EADock3: Evaluating binding mode 7/8 with FACTS
sib.fastconf.EADock3: Evaluating cluster 12/13
sib.fastconf.EADock3: Evaluating binding mode 0/8 with FACTS
sib.fastconf.EADock3: Evaluating binding mode 1/8 with FACTS
sib.fastconf.EADock3: Evaluating binding mode 2/8 with FACTS
sib.fastconf.EADock3: Evaluating binding mode 3/8 with FACTS
sib.fastconf.EADock3: Evaluating binding mode 4/8 with FACTS
sib.fastconf.EADock3: Evaluating binding mode 5/8 with FACTS
sib.fastconf.EADock3: Evaluating binding mode 6/8 with FACTS
sib.fastconf.EADock3: Evaluating binding mode 7/8 with FACTS
sib.wrappers.md.charmm.ExtendedCharmmWrapper: CHARMM timers: CPU time: 9.89 seconds
sib.wrappers.md.charmm.ExtendedCharmmWrapper: CHARMM timers: Elapsed time: 10.049 seconds.
sib.fastconf.EADock3: EADock3Cluster 0 : 8 elements, SimpleFitness: 259.73273, FullFitness: -639.16437 , RMSD: 47.809883 , elements: [ 259.628 -639.16437 47.809883 ] [ 259.628 -639.16437 47.809883 ] [ 259.628 -639.16437 47.809883 ] [ 259.628 -639.16437 47.809883 ] [ 259.828 -638.97534 47.72748 ] [ 259.828 -638.97534 47.72748 ] [ 259.847 -638.9742 47.81583 ] [ 259.847 -638.9742 47.81583 ] 
sib.fastconf.EADock3: EADock3Cluster 1 : 8 elements, SimpleFitness: 256.64423, FullFitness: -634.9795 , RMSD: 29.231592 , elements: [ 256.514 -634.9795 29.231592 ] [ 256.512 -634.8285 29.198332 ] [ 256.512 -634.8285 29.198332 ] [ 256.512 -634.8285 29.198332 ] [ 256.776 -634.526 29.07103 ] [ 256.776 -634.526 29.07103 ] [ 256.776 -634.526 29.07103 ] [ 256.776 -634.526 29.07103 ] 
sib.fastconf.EADock3: EADock3Cluster 2 : 8 elements, SimpleFitness: 263.3549, FullFitness: -633.81177 , RMSD: 28.369047 , elements: [ 262.63 -633.81177 28.369047 ] [ 262.63 -633.81177 28.369047 ] [ 262.63 -633.81177 28.369047 ] [ 263.609 -632.9335 28.3264 ] [ 263.609 -632.9335 28.3264 ] [ 263.609 -632.9335 28.3264 ] [ 264.061 -631.96155 28.175812 ] [ 264.061 -631.96155 28.175812 ] 
sib.fastconf.EADock3: EADock3Cluster 3 : 8 elements, SimpleFitness: 266.4667, FullFitness: -631.37067 , RMSD: 19.943449 , elements: [ 266.295 -631.37067 19.943449 ] [ 266.309 -631.3585 19.956762 ] [ 266.309 -631.3585 19.956762 ] [ 266.309 -631.3585 19.956762 ] [ 266.628 -630.99255 20.044905 ] [ 266.628 -630.99255 20.044905 ] [ 266.628 -630.99255 20.044905 ] [ 266.628 -630.99255 20.044905 ] 
sib.fastconf.EADock3: EADock3Cluster 4 : 8 elements, SimpleFitness: 263.9265, FullFitness: -630.9929 , RMSD: 26.736912 , elements: [ 263.851 -630.9929 26.736912 ] [ 263.851 -630.9929 26.736912 ] [ 263.851 -630.9929 26.736912 ] [ 263.851 -630.9929 26.736912 ] [ 264.124 -630.96906 26.757734 ] [ 264.124 -630.96906 26.757734 ] [ 263.88 -630.94666 26.715448 ] [ 263.88 -630.94666 26.715448 ] 
sib.fastconf.EADock3: EADock3Cluster 5 : 8 elements, SimpleFitness: 263.72836, FullFitness: -630.7626 , RMSD: 28.100204 , elements: [ 257.161 -630.7626 28.100204 ] [ 257.677 -630.2956 28.038134 ] [ 257.385 -630.24677 28.052555 ] [ 266.069 -623.16144 28.092672 ] [ 267.889 -619.39545 28.190697 ] [ 267.882 -619.3755 28.198298 ] [ 267.882 -619.3755 28.198298 ] [ 267.882 -619.3755 28.198298 ] 
sib.fastconf.EADock3: EADock3Cluster 6 : 8 elements, SimpleFitness: 263.4155, FullFitness: -628.29254 , RMSD: 27.408373 , elements: [ 263.358 -628.29254 27.408373 ] [ 263.358 -628.29254 27.408373 ] [ 263.358 -628.29254 27.408373 ] [ 263.358 -628.29254 27.408373 ] [ 263.346 -628.28503 27.42587 ] [ 263.346 -628.28503 27.42587 ] [ 263.6 -628.0471 27.4257 ] [ 263.6 -628.0471 27.4257 ] 
sib.fastconf.EADock3: EADock3Cluster 7 : 8 elements, SimpleFitness: 267.33188, FullFitness: -627.9369 , RMSD: 23.640776 , elements: [ 267.374 -627.9369 23.640776 ] [ 267.374 -627.9369 23.640776 ] [ 267.374 -627.9369 23.640776 ] [ 267.066 -627.89545 23.948345 ] [ 267.066 -627.89545 23.948345 ] [ 267.467 -627.5671 23.84917 ] [ 267.467 -627.5671 23.84917 ] [ 267.467 -627.5671 23.84917 ] 
sib.fastconf.EADock3: EADock3Cluster 8 : 8 elements, SimpleFitness: 268.53525, FullFitness: -627.5842 , RMSD: 28.747246 , elements: [ 269.025 -627.5842 28.747246 ] [ 269.025 -627.5842 28.747246 ] [ 267.509 -626.7459 28.671125 ] [ 267.509 -626.7459 28.671125 ] [ 267.509 -626.7459 28.671125 ] [ 269.235 -625.5208 28.710068 ] [ 269.235 -625.5208 28.710068 ] [ 269.235 -625.5208 28.710068 ] 
sib.fastconf.EADock3: EADock3Cluster 9 : 8 elements, SimpleFitness: 273.7275, FullFitness: -623.85034 , RMSD: 24.142693 , elements: [ 271.674 -623.85034 24.142693 ] [ 271.674 -623.85034 24.142693 ] [ 271.554 -623.7692 24.197107 ] [ 271.554 -623.7692 24.197107 ] [ 275.841 -619.9098 24.148672 ] [ 275.841 -619.9098 24.148672 ] [ 275.841 -619.9098 24.148672 ] [ 275.841 -619.9098 24.148672 ] 
sib.fastconf.EADock3: EADock3Cluster 10 : 8 elements, SimpleFitness: 272.87848, FullFitness: -622.6098 , RMSD: 27.316486 , elements: [ 272.746 -622.6098 27.316486 ] [ 272.746 -622.6098 27.316486 ] [ 272.746 -622.6098 27.316486 ] [ 272.746 -622.6098 27.316486 ] [ 272.689 -622.52423 27.22496 ] [ 272.689 -622.52423 27.22496 ] [ 273.333 -621.38513 27.3467 ] [ 273.333 -621.38513 27.3467 ] 
sib.fastconf.EADock3: EADock3Cluster 11 : 8 elements, SimpleFitness: 283.4895, FullFitness: -609.3612 , RMSD: 26.734222 , elements: [ 282.919 -609.3612 26.734222 ] [ 282.919 -609.3612 26.734222 ] [ 282.919 -609.3612 26.734222 ] [ 282.919 -609.3612 26.734222 ] [ 283.316 -608.5548 26.82444 ] [ 284.308 -607.43396 26.914515 ] [ 284.308 -607.43396 26.914515 ] [ 284.308 -607.43396 26.914515 ] 
sib.fastconf.EADock3: EADock3Cluster 12 : 8 elements, SimpleFitness: 1227.0913, FullFitness: 205.31413 , RMSD: 27.385532 , elements: [ 1093.75 205.31413 27.385532 ] [ 1093.75 205.31413 27.385532 ] [ 1093.75 205.31413 27.385532 ] [ 1093.94 205.51111 27.489836 ] [ 1093.94 205.51111 27.489836 ] [ 1449.2 561.468 27.536701 ] [ 1449.2 561.468 27.536701 ] [ 1449.2 561.468 27.536701 ] 
sib.wrappers.md.charmm.ExtendedCharmmWrapper: CHARMM timers: CPU time: 1.53 seconds
sib.wrappers.md.charmm.ExtendedCharmmWrapper: CHARMM timers: Elapsed time: 1.54426 seconds.
sib.wrappers.md.charmm.ExtendedCharmmWrapper: CHARMM timers: CPU time: 6.21 seconds
sib.wrappers.md.charmm.ExtendedCharmmWrapper: CHARMM timers: Elapsed time: 6.23946 seconds.
sib.fastconf.EADock3$Flusher: Closing java.util.zip.ZipOutputStream@6024e39f
sib.fastconf.EADock3$Flusher: Closing java.util.zip.ZipOutputStream@283b96bb
