# Supplementary material for: Exploring the mechanism of Alisma orientale for the treatment of pregnancy induced hypertension and potential hepato-nephrotoxicity by using network pharmacology, network toxicology, molecular docking and molecular dynamics simulation
Source: Front Pharmacol. 2022 Nov 15;13:1027112. doi: 10.3389/fphar.2022.1027112 (PMC9705790; doi:10.3389/fphar.2022.1027112)
Supplement: Supplementary file 8 [file DataSheet6.zip › HSP90AA1/HSPb23/clusters.dock4.csv]

Cluster ClusterRank deltaG deltaGelec deltaGvdw deltaGligsolvnonpol deltaGligsolvpol deltaGprotsolvnonpol deltaGprotsolvpol deltaGcompsolvnonpol deltaGcompsolvpol extraFull surfFull solvFull IntraFull InterFull FullFitness SimpleFitness Energy
0 0 -5.4542165 0.0 -15.7286 14.7486 -9.54652 196.383 -1109.66 201.454 -1103.86 0.0 201.454 -1103.86 302.393 -15.7286 -615.7416 283.205 283.205
0 1 -5.4542165 0.0 -15.7286 14.7486 -9.54652 196.383 -1109.66 201.454 -1103.86 0.0 201.454 -1103.86 302.393 -15.7286 -615.7416 283.205 283.205
0 2 -5.4542165 0.0 -15.7286 14.7486 -9.54652 196.383 -1109.66 201.454 -1103.86 0.0 201.454 -1103.86 302.393 -15.7286 -615.7416 283.205 283.205
0 3 -5.476629 0.0 -15.9236 14.7305 -9.46588 196.383 -1109.66 201.485 -1103.92 0.0 201.485 -1103.92 302.694 -15.9236 -615.6647 283.448 283.448
0 4 -5.476629 0.0 -15.9236 14.7305 -9.46588 196.383 -1109.66 201.485 -1103.92 0.0 201.485 -1103.92 302.694 -15.9236 -615.6647 283.448 283.448
0 5 -5.476629 0.0 -15.9236 14.7305 -9.46588 196.383 -1109.66 201.485 -1103.92 0.0 201.485 -1103.92 302.694 -15.9236 -615.6647 283.448 283.448
0 6 -5.476629 0.0 -15.9236 14.7305 -9.46588 196.383 -1109.66 201.485 -1103.92 0.0 201.485 -1103.92 302.694 -15.9236 -615.6647 283.448 283.448
0 7 -5.491851 0.0 -16.0776 14.7361 -9.50494 196.383 -1109.66 201.439 -1103.89 0.0 201.439 -1103.89 302.913 -16.0776 -615.6156 283.438 283.438
1 0 -5.5062165 0.0 -17.8357 14.1502 -6.81361 196.383 -1109.66 200.39 -1098.0 0.0 200.39 -1098.0 301.825 -17.8357 -613.62067 283.459 283.459
1 1 -5.5062165 0.0 -17.8357 14.1502 -6.81361 196.383 -1109.66 200.39 -1098.0 0.0 200.39 -1098.0 301.825 -17.8357 -613.62067 283.459 283.459
1 2 -5.5081873 0.0 -17.9326 14.145 -6.80234 196.383 -1109.66 200.397 -1097.89 0.0 200.397 -1097.89 301.954 -17.9326 -613.47156 283.534 283.534
1 3 -5.5081873 0.0 -17.9326 14.145 -6.80234 196.383 -1109.66 200.397 -1097.89 0.0 200.397 -1097.89 301.954 -17.9326 -613.47156 283.534 283.534
1 4 -5.5081873 0.0 -17.9326 14.145 -6.80234 196.383 -1109.66 200.397 -1097.89 0.0 200.397 -1097.89 301.954 -17.9326 -613.47156 283.534 283.534
1 5 -5.4948072 0.0 -17.7538 14.1443 -6.77944 196.383 -1109.66 200.419 -1097.96 0.0 200.419 -1097.96 301.977 -17.7538 -613.31775 283.683 283.683
1 6 -5.4948072 0.0 -17.7538 14.1443 -6.77944 196.383 -1109.66 200.419 -1097.96 0.0 200.419 -1097.96 301.977 -17.7538 -613.31775 283.683 283.683
1 7 -5.4948072 0.0 -17.7538 14.1443 -6.77944 196.383 -1109.66 200.419 -1097.96 0.0 200.419 -1097.96 301.977 -17.7538 -613.31775 283.683 283.683
2 0 -5.6392045 0.0 -22.3628 14.34 -10.2736 196.383 -1109.66 198.668 -1093.68 0.0 198.668 -1093.68 309.076 -22.3628 -608.2988 283.296 283.296
2 1 -5.6303596 0.0 -22.1875 14.3346 -10.2678 196.383 -1109.66 198.688 -1093.84 0.0 198.688 -1093.84 309.123 -22.1875 -608.2165 283.429 283.429
2 2 -5.641084 0.0 -23.457 14.3445 -10.9259 196.383 -1109.66 198.652 -1092.64 0.0 198.652 -1092.64 309.658 -23.457 -607.78705 283.282 283.282
2 3 -5.641084 0.0 -23.457 14.3445 -10.9259 196.383 -1109.66 198.652 -1092.64 0.0 198.652 -1092.64 309.658 -23.457 -607.78705 283.282 283.282
2 4 -5.641084 0.0 -23.457 14.3445 -10.9259 196.383 -1109.66 198.652 -1092.64 0.0 198.652 -1092.64 309.658 -23.457 -607.78705 283.282 283.282
2 5 -5.6558757 0.0 -22.2597 14.0777 -8.56785 196.383 -1109.66 198.253 -1092.17 0.0 198.253 -1092.17 317.016 -22.2597 -599.16077 293.259 293.259
2 6 -5.6520414 0.0 -22.2244 14.0783 -8.56148 196.383 -1109.66 198.25 -1092.15 0.0 198.25 -1092.15 316.984 -22.2244 -599.1404 293.254 293.254
2 7 -5.6848173 0.0 -23.2091 14.0771 -9.66398 196.383 -1109.66 198.232 -1092.24 0.0 198.232 -1092.24 318.618 -23.2091 -598.59906 293.384 293.384
3 0 -5.7156773 0.0 -20.4571 14.2886 -8.18404 196.383 -1109.66 199.952 -1097.85 0.0 199.952 -1097.85 315.599 -20.4571 -602.7561 293.532 293.532
3 1 -5.7156773 0.0 -20.4571 14.2886 -8.18404 196.383 -1109.66 199.952 -1097.85 0.0 199.952 -1097.85 315.599 -20.4571 -602.7561 293.532 293.532
3 2 -5.7137127 0.0 -20.4587 14.2994 -8.03219 196.383 -1109.66 199.967 -1097.67 0.0 199.967 -1097.67 315.643 -20.4587 -602.51874 293.499 293.499
3 3 -5.7137127 0.0 -20.4587 14.2994 -8.03219 196.383 -1109.66 199.967 -1097.67 0.0 199.967 -1097.67 315.643 -20.4587 -602.51874 293.499 293.499
3 4 -5.7137127 0.0 -20.4587 14.2994 -8.03219 196.383 -1109.66 199.967 -1097.67 0.0 199.967 -1097.67 315.643 -20.4587 -602.51874 293.499 293.499
3 5 -5.73397 0.0 -20.9318 14.3169 -8.137 196.383 -1109.66 199.878 -1097.21 0.0 199.878 -1097.21 315.973 -20.9318 -602.2908 293.54 293.54
3 6 -5.73397 0.0 -20.9318 14.3169 -8.137 196.383 -1109.66 199.878 -1097.21 0.0 199.878 -1097.21 315.973 -20.9318 -602.2908 293.54 293.54
3 7 -5.73397 0.0 -20.9318 14.3169 -8.137 196.383 -1109.66 199.878 -1097.21 0.0 199.878 -1097.21 315.973 -20.9318 -602.2908 293.54 293.54
4 0 -5.767284 0.0 -24.0703 14.2573 -9.89613 196.383 -1109.66 198.355 -1092.4 0.0 198.355 -1092.4 318.443 -24.0703 -599.67236 295.143 295.143
4 1 -5.767284 0.0 -24.0703 14.2573 -9.89613 196.383 -1109.66 198.355 -1092.4 0.0 198.355 -1092.4 318.443 -24.0703 -599.67236 295.143 295.143
4 2 -5.767284 0.0 -24.0703 14.2573 -9.89613 196.383 -1109.66 198.355 -1092.4 0.0 198.355 -1092.4 318.443 -24.0703 -599.67236 295.143 295.143
4 3 -5.767284 0.0 -24.0703 14.2573 -9.89613 196.383 -1109.66 198.355 -1092.4 0.0 198.355 -1092.4 318.443 -24.0703 -599.67236 295.143 295.143
4 4 -5.759468 0.0 -24.072 14.2484 -9.92799 196.383 -1109.66 198.358 -1092.32 0.0 198.358 -1092.32 318.415 -24.072 -599.6189 295.304 295.304
4 5 -5.759468 0.0 -24.072 14.2484 -9.92799 196.383 -1109.66 198.358 -1092.32 0.0 198.358 -1092.32 318.415 -24.072 -599.6189 295.304 295.304
4 6 -5.772209 0.0 -24.2411 14.244 -9.95214 196.383 -1109.66 198.366 -1092.31 0.0 198.366 -1092.31 318.681 -24.2411 -599.50415 295.328 295.328
4 7 -5.772209 0.0 -24.2411 14.244 -9.95214 196.383 -1109.66 198.366 -1092.31 0.0 198.366 -1092.31 318.681 -24.2411 -599.50415 295.328 295.328
5 0 -5.0700936 0.0 -15.2114 14.03 -9.0228 196.383 -1109.66 198.394 -1094.24 0.0 198.394 -1094.24 327.164 -15.2114 -583.8934 307.555 307.555
5 1 -5.0700936 0.0 -15.2114 14.03 -9.0228 196.383 -1109.66 198.394 -1094.24 0.0 198.394 -1094.24 327.164 -15.2114 -583.8934 307.555 307.555
5 2 -5.0700936 0.0 -15.2114 14.03 -9.0228 196.383 -1109.66 198.394 -1094.24 0.0 198.394 -1094.24 327.164 -15.2114 -583.8934 307.555 307.555
5 3 -5.115893 0.0 -17.0266 14.0325 -10.4836 196.383 -1109.66 198.362 -1093.59 0.0 198.362 -1093.59 329.866 -17.0266 -582.3886 308.503 308.503
5 4 -5.115893 0.0 -17.0266 14.0325 -10.4836 196.383 -1109.66 198.362 -1093.59 0.0 198.362 -1093.59 329.866 -17.0266 -582.3886 308.503 308.503
5 5 -5.1343217 0.0 -17.2608 14.0278 -10.4959 196.383 -1109.66 198.337 -1093.51 0.0 198.337 -1093.51 330.104 -17.2608 -582.32983 308.547 308.547
5 6 -5.1343217 0.0 -17.2608 14.0278 -10.4959 196.383 -1109.66 198.337 -1093.51 0.0 198.337 -1093.51 330.104 -17.2608 -582.32983 308.547 308.547
5 7 -5.1343217 0.0 -17.2608 14.0278 -10.4959 196.383 -1109.66 198.337 -1093.51 0.0 198.337 -1093.51 330.104 -17.2608 -582.32983 308.547 308.547
