# Supplementary material for: Exploring the mechanism of Alisma orientale for the treatment of pregnancy induced hypertension and potential hepato-nephrotoxicity by using network pharmacology, network toxicology, molecular docking and molecular dynamics simulation
Source: Front Pharmacol. 2022 Nov 15;13:1027112. doi: 10.3389/fphar.2022.1027112 (PMC9705790; doi:10.3389/fphar.2022.1027112)
Supplement: Supplementary file 8 [file DataSheet6.zip › HSP90AA1/HSPb23/clusters.dock4.pdb]

REMARK  Energy: 283.205
REMARK  SimpleFitness: 283.205
REMARK  FullFitness: -615.7416
REMARK  InterFull: -15.7286
REMARK  IntraFull: 302.393
REMARK  solvFull: -1103.86
REMARK  surfFull: 201.454
REMARK  extraFull: 0.0
REMARK  deltaGcompsolvpol: -1103.86
REMARK  deltaGcompsolvnonpol: 201.454
REMARK  deltaGprotsolvpol: -1109.66
REMARK  deltaGprotsolvnonpol: 196.383
REMARK  deltaGligsolvpol: -9.54652
REMARK  deltaGligsolvnonpol: 14.7486
REMARK  deltaGvdw: -15.7286
REMARK  deltaGelec: 0.0
REMARK  deltaG: -5.4542165
REMARK  Cluster: 0
REMARK  ClusterRank: 0
ATOM   4186 C    LIG     1       4.411   7.234  22.161  1.00  0.00      LIG  
ATOM   4187 C1   LIG     1       4.541   7.033  20.678  1.00  0.00      LIG  
ATOM   4188 C2   LIG     1       3.584   6.065  20.049  1.00  0.00      LIG  
ATOM   4189 C3   LIG     1       3.570   4.800  20.884  1.00  0.00      LIG  
ATOM   4190 C4   LIG     1       3.141   5.025  22.328  1.00  0.00      LIG  
ATOM   4191 C5   LIG     1       4.227   5.924  22.920  1.00  0.00      LIG  
ATOM   4192 C6   LIG     1       2.749   3.705  20.263  1.00  0.00      LIG  
ATOM   4193 C7   LIG     1       3.280   2.406  20.817  1.00  0.00      LIG  
ATOM   4194 C8   LIG     1       3.440   2.378  22.355  1.00  0.00      LIG  
ATOM   4195 C9   LIG     1       2.921   3.662  23.058  1.00  0.00      LIG  
ATOM   4196 C10  LIG     1       2.632   1.189  22.971  1.00  0.00      LIG  
ATOM   4197 C11  LIG     1       2.413   1.277  24.491  1.00  0.00      LIG  
ATOM   4198 C12  LIG     1       3.245   2.306  25.232  1.00  0.00      LIG  
ATOM   4199 C13  LIG     1       3.290   3.669  24.555  1.00  0.00      LIG  
ATOM   4200 O    LIG     1       5.116   7.867  19.991  1.00  0.00      LIG  
ATOM   4201 C14  LIG     1       2.747  -0.116  25.036  1.00  0.00      LIG  
ATOM   4202 C15  LIG     1       2.676  -1.041  23.851  1.00  0.00      LIG  
ATOM   4203 C16  LIG     1       3.232  -0.195  22.736  1.00  0.00      LIG  
ATOM   4204 C17  LIG     1       3.850  -1.482  27.643  1.00  0.00      LIG  
ATOM   4205 C18  LIG     1       2.740  -0.446  27.512  1.00  0.00      LIG  
ATOM   4206 C19  LIG     1       1.951  -0.660  26.234  1.00  0.00      LIG  
ATOM   4207 C20  LIG     1       1.802   5.774  22.405  1.00  0.00      LIG  
ATOM   4208 O1   LIG     1       2.402   4.522  25.271  1.00  0.00      LIG  
ATOM   4209 C21  LIG     1       1.211   1.099  22.389  1.00  0.00      LIG  
ATOM   4210 C22  LIG     1       4.960   2.220  22.555  1.00  0.00      LIG  
ATOM   4211 C23  LIG     1       0.586  -0.031  26.428  1.00  0.00      LIG  
ATOM   4212 H    LIG     1       1.835   3.572  23.050  1.00  0.00      LIG  
ATOM   4213 O2   LIG     1       3.326  -2.608  28.339  1.00  0.00      LIG  
ATOM   4214 C24  LIG     1       4.983  -0.906  28.426  1.00  0.00      LIG  
ATOM   4215 H1   LIG     1       4.649  -0.416  29.329  1.00  0.00      LIG  
ATOM   4216 H2   LIG     1       4.606   4.449  20.897  1.00  0.00      LIG  
ATOM   4217 C25  LIG     1       6.253  -0.435  27.811  1.00  0.00      LIG  
ATOM   4218 O3   LIG     1       6.182  -1.718  28.472  1.00  0.00      LIG  
ATOM   4219 C26  LIG     1       7.058   0.574  28.549  1.00  0.00      LIG  
ATOM   4220 C27  LIG     1       6.509  -0.527  26.346  1.00  0.00      LIG  
ATOM   4221 H3   LIG     1       3.568   7.907  22.336  1.00  0.00      LIG  
ATOM   4222 H4   LIG     1       5.318   7.730  22.515  1.00  0.00      LIG  
ATOM   4223 H5   LIG     1       3.950   5.835  19.045  1.00  0.00      LIG  
ATOM   4224 H6   LIG     1       2.598   6.526  19.957  1.00  0.00      LIG  
ATOM   4225 H7   LIG     1       3.998   6.177  23.958  1.00  0.00      LIG  
ATOM   4226 H8   LIG     1       5.176   5.380  22.920  1.00  0.00      LIG  
ATOM   4227 H9   LIG     1       2.873   3.711  19.177  1.00  0.00      LIG  
ATOM   4228 H10  LIG     1       1.684   3.815  20.475  1.00  0.00      LIG  
ATOM   4229 H11  LIG     1       4.264   2.268  20.360  1.00  0.00      LIG  
ATOM   4230 H12  LIG     1       2.703   1.576  20.413  1.00  0.00      LIG  
ATOM   4231 H13  LIG     1       1.370   1.552  24.650  1.00  0.00      LIG  
ATOM   4232 H14  LIG     1       4.266   1.930  25.318  1.00  0.00      LIG  
ATOM   4233 H15  LIG     1       2.877   2.387  26.260  1.00  0.00      LIG  
ATOM   4234 H16  LIG     1       4.297   4.061  24.712  1.00  0.00      LIG  
ATOM   4235 H17  LIG     1       3.803  -0.100  25.311  1.00  0.00      LIG  
ATOM   4236 H18  LIG     1       1.644  -1.331  23.649  1.00  0.00      LIG  
ATOM   4237 H19  LIG     1       3.263  -1.950  24.007  1.00  0.00      LIG  
ATOM   4238 H20  LIG     1       4.317  -0.209  22.840  1.00  0.00      LIG  
ATOM   4239 H21  LIG     1       2.978  -0.603  21.754  1.00  0.00      LIG  
ATOM   4240 H22  LIG     1       4.175  -1.836  26.664  1.00  0.00      LIG  
ATOM   4241 H23  LIG     1       3.154   0.566  27.502  1.00  0.00      LIG  
ATOM   4242 H24  LIG     1       2.064  -0.509  28.371  1.00  0.00      LIG  
ATOM   4243 H25  LIG     1       1.810  -1.735  26.095  1.00  0.00      LIG  
ATOM   4244 H26  LIG     1       0.992   5.179  21.977  1.00  0.00      LIG  
ATOM   4245 H27  LIG     1       1.801   6.734  21.888  1.00  0.00      LIG  
ATOM   4246 H28  LIG     1       1.540   5.984  23.443  1.00  0.00      LIG  
ATOM   4247 H29  LIG     1       2.353   5.352  24.768  1.00  0.00      LIG  
ATOM   4248 H30  LIG     1       1.206   0.667  21.386  1.00  0.00      LIG  
ATOM   4249 H31  LIG     1       0.720   2.072  22.339  1.00  0.00      LIG  
ATOM   4250 H32  LIG     1       0.570   0.459  22.998  1.00  0.00      LIG  
ATOM   4251 H33  LIG     1       5.486   3.145  22.314  1.00  0.00      LIG  
ATOM   4252 H34  LIG     1       5.361   1.443  21.898  1.00  0.00      LIG  
ATOM   4253 H35  LIG     1       5.245   1.938  23.567  1.00  0.00      LIG  
ATOM   4254 H36  LIG     1       0.002  -0.073  25.507  1.00  0.00      LIG  
ATOM   4255 H37  LIG     1       0.678   1.015  26.735  1.00  0.00      LIG  
ATOM   4256 H38  LIG     1       0.035  -0.559  27.209  1.00  0.00      LIG  
ATOM   4257 H39  LIG     1       4.098  -3.129  28.620  1.00  0.00      LIG  
ATOM   4258 H40  LIG     1       6.860   0.541  29.625  1.00  0.00      LIG  
ATOM   4259 H41  LIG     1       6.818   1.577  28.188  1.00  0.00      LIG  
ATOM   4260 H42  LIG     1       8.125   0.396  28.390  1.00  0.00      LIG  
ATOM   4261 H43  LIG     1       6.122  -1.453  25.913  1.00  0.00      LIG  
ATOM   4262 H44  LIG     1       7.584  -0.491  26.153  1.00  0.00      LIG  
ATOM   4263 H45  LIG     1       6.043   0.318  25.832  1.00  0.00      LIG  
TER
REMARK  Energy: 283.205
REMARK  SimpleFitness: 283.205
REMARK  FullFitness: -615.7416
REMARK  InterFull: -15.7286
REMARK  IntraFull: 302.393
REMARK  solvFull: -1103.86
REMARK  surfFull: 201.454
REMARK  extraFull: 0.0
REMARK  deltaGcompsolvpol: -1103.86
REMARK  deltaGcompsolvnonpol: 201.454
REMARK  deltaGprotsolvpol: -1109.66
REMARK  deltaGprotsolvnonpol: 196.383
REMARK  deltaGligsolvpol: -9.54652
REMARK  deltaGligsolvnonpol: 14.7486
REMARK  deltaGvdw: -15.7286
REMARK  deltaGelec: 0.0
REMARK  deltaG: -5.4542165
REMARK  Cluster: 0
REMARK  ClusterRank: 1
ATOM   4186 C    LIG     1       4.411   7.234  22.161  1.00  0.00      LIG  
ATOM   4187 C1   LIG     1       4.541   7.033  20.678  1.00  0.00      LIG  
ATOM   4188 C2   LIG     1       3.584   6.065  20.049  1.00  0.00      LIG  
ATOM   4189 C3   LIG     1       3.570   4.800  20.884  1.00  0.00      LIG  
ATOM   4190 C4   LIG     1       3.141   5.025  22.328  1.00  0.00      LIG  
ATOM   4191 C5   LIG     1       4.227   5.924  22.920  1.00  0.00      LIG  
ATOM   4192 C6   LIG     1       2.749   3.705  20.263  1.00  0.00      LIG  
ATOM   4193 C7   LIG     1       3.280   2.406  20.817  1.00  0.00      LIG  
ATOM   4194 C8   LIG     1       3.440   2.378  22.355  1.00  0.00      LIG  
ATOM   4195 C9   LIG     1       2.921   3.662  23.058  1.00  0.00      LIG  
ATOM   4196 C10  LIG     1       2.632   1.189  22.971  1.00  0.00      LIG  
ATOM   4197 C11  LIG     1       2.413   1.277  24.491  1.00  0.00      LIG  
ATOM   4198 C12  LIG     1       3.245   2.306  25.232  1.00  0.00      LIG  
ATOM   4199 C13  LIG     1       3.290   3.669  24.555  1.00  0.00      LIG  
ATOM   4200 O    LIG     1       5.116   7.867  19.991  1.00  0.00      LIG  
ATOM   4201 C14  LIG     1       2.747  -0.116  25.036  1.00  0.00      LIG  
ATOM   4202 C15  LIG     1       2.676  -1.041  23.851  1.00  0.00      LIG  
ATOM   4203 C16  LIG     1       3.232  -0.195  22.736  1.00  0.00      LIG  
ATOM   4204 C17  LIG     1       3.850  -1.482  27.643  1.00  0.00      LIG  
ATOM   4205 C18  LIG     1       2.740  -0.446  27.512  1.00  0.00      LIG  
ATOM   4206 C19  LIG     1       1.951  -0.660  26.234  1.00  0.00      LIG  
ATOM   4207 C20  LIG     1       1.802   5.774  22.405  1.00  0.00      LIG  
ATOM   4208 O1   LIG     1       2.402   4.522  25.271  1.00  0.00      LIG  
ATOM   4209 C21  LIG     1       1.211   1.099  22.389  1.00  0.00      LIG  
ATOM   4210 C22  LIG     1       4.960   2.220  22.555  1.00  0.00      LIG  
ATOM   4211 C23  LIG     1       0.586  -0.031  26.428  1.00  0.00      LIG  
ATOM   4212 H    LIG     1       1.835   3.572  23.050  1.00  0.00      LIG  
ATOM   4213 O2   LIG     1       3.326  -2.608  28.339  1.00  0.00      LIG  
ATOM   4214 C24  LIG     1       4.983  -0.906  28.426  1.00  0.00      LIG  
ATOM   4215 H1   LIG     1       4.649  -0.416  29.329  1.00  0.00      LIG  
ATOM   4216 H2   LIG     1       4.606   4.449  20.897  1.00  0.00      LIG  
ATOM   4217 C25  LIG     1       6.253  -0.435  27.811  1.00  0.00      LIG  
ATOM   4218 O3   LIG     1       6.182  -1.718  28.472  1.00  0.00      LIG  
ATOM   4219 C26  LIG     1       7.058   0.574  28.549  1.00  0.00      LIG  
ATOM   4220 C27  LIG     1       6.509  -0.527  26.346  1.00  0.00      LIG  
ATOM   4221 H3   LIG     1       3.568   7.907  22.336  1.00  0.00      LIG  
ATOM   4222 H4   LIG     1       5.318   7.730  22.515  1.00  0.00      LIG  
ATOM   4223 H5   LIG     1       3.950   5.835  19.045  1.00  0.00      LIG  
ATOM   4224 H6   LIG     1       2.598   6.526  19.957  1.00  0.00      LIG  
ATOM   4225 H7   LIG     1       3.998   6.177  23.958  1.00  0.00      LIG  
ATOM   4226 H8   LIG     1       5.176   5.380  22.920  1.00  0.00      LIG  
ATOM   4227 H9   LIG     1       2.873   3.711  19.177  1.00  0.00      LIG  
ATOM   4228 H10  LIG     1       1.684   3.815  20.475  1.00  0.00      LIG  
ATOM   4229 H11  LIG     1       4.264   2.268  20.360  1.00  0.00      LIG  
ATOM   4230 H12  LIG     1       2.703   1.576  20.413  1.00  0.00      LIG  
ATOM   4231 H13  LIG     1       1.370   1.552  24.650  1.00  0.00      LIG  
ATOM   4232 H14  LIG     1       4.266   1.930  25.318  1.00  0.00      LIG  
ATOM   4233 H15  LIG     1       2.877   2.387  26.260  1.00  0.00      LIG  
ATOM   4234 H16  LIG     1       4.297   4.061  24.712  1.00  0.00      LIG  
ATOM   4235 H17  LIG     1       3.803  -0.100  25.311  1.00  0.00      LIG  
ATOM   4236 H18  LIG     1       1.644  -1.331  23.649  1.00  0.00      LIG  
ATOM   4237 H19  LIG     1       3.263  -1.950  24.007  1.00  0.00      LIG  
ATOM   4238 H20  LIG     1       4.317  -0.209  22.840  1.00  0.00      LIG  
ATOM   4239 H21  LIG     1       2.978  -0.603  21.754  1.00  0.00      LIG  
ATOM   4240 H22  LIG     1       4.175  -1.836  26.664  1.00  0.00      LIG  
ATOM   4241 H23  LIG     1       3.154   0.566  27.502  1.00  0.00      LIG  
ATOM   4242 H24  LIG     1       2.064  -0.509  28.371  1.00  0.00      LIG  
ATOM   4243 H25  LIG     1       1.810  -1.735  26.095  1.00  0.00      LIG  
ATOM   4244 H26  LIG     1       0.992   5.179  21.977  1.00  0.00      LIG  
ATOM   4245 H27  LIG     1       1.801   6.734  21.888  1.00  0.00      LIG  
ATOM   4246 H28  LIG     1       1.540   5.984  23.443  1.00  0.00      LIG  
ATOM   4247 H29  LIG     1       2.353   5.352  24.768  1.00  0.00      LIG  
ATOM   4248 H30  LIG     1       1.206   0.667  21.386  1.00  0.00      LIG  
ATOM   4249 H31  LIG     1       0.720   2.072  22.339  1.00  0.00      LIG  
ATOM   4250 H32  LIG     1       0.570   0.459  22.998  1.00  0.00      LIG  
ATOM   4251 H33  LIG     1       5.486   3.145  22.314  1.00  0.00      LIG  
ATOM   4252 H34  LIG     1       5.361   1.443  21.898  1.00  0.00      LIG  
ATOM   4253 H35  LIG     1       5.245   1.938  23.567  1.00  0.00      LIG  
ATOM   4254 H36  LIG     1       0.002  -0.073  25.507  1.00  0.00      LIG  
ATOM   4255 H37  LIG     1       0.678   1.015  26.735  1.00  0.00      LIG  
ATOM   4256 H38  LIG     1       0.035  -0.559  27.209  1.00  0.00      LIG  
ATOM   4257 H39  LIG     1       4.098  -3.129  28.620  1.00  0.00      LIG  
ATOM   4258 H40  LIG     1       6.860   0.541  29.625  1.00  0.00      LIG  
ATOM   4259 H41  LIG     1       6.818   1.577  28.188  1.00  0.00      LIG  
ATOM   4260 H42  LIG     1       8.125   0.396  28.390  1.00  0.00      LIG  
ATOM   4261 H43  LIG     1       6.122  -1.453  25.913  1.00  0.00      LIG  
ATOM   4262 H44  LIG     1       7.584  -0.491  26.153  1.00  0.00      LIG  
ATOM   4263 H45  LIG     1       6.043   0.318  25.832  1.00  0.00      LIG  
TER
REMARK  Energy: 283.205
REMARK  SimpleFitness: 283.205
REMARK  FullFitness: -615.7416
REMARK  InterFull: -15.7286
REMARK  IntraFull: 302.393
REMARK  solvFull: -1103.86
REMARK  surfFull: 201.454
REMARK  extraFull: 0.0
REMARK  deltaGcompsolvpol: -1103.86
REMARK  deltaGcompsolvnonpol: 201.454
REMARK  deltaGprotsolvpol: -1109.66
REMARK  deltaGprotsolvnonpol: 196.383
REMARK  deltaGligsolvpol: -9.54652
REMARK  deltaGligsolvnonpol: 14.7486
REMARK  deltaGvdw: -15.7286
REMARK  deltaGelec: 0.0
REMARK  deltaG: -5.4542165
REMARK  Cluster: 0
REMARK  ClusterRank: 2
ATOM   4186 C    LIG     1       4.411   7.234  22.161  1.00  0.00      LIG  
ATOM   4187 C1   LIG     1       4.541   7.033  20.678  1.00  0.00      LIG  
ATOM   4188 C2   LIG     1       3.584   6.065  20.049  1.00  0.00      LIG  
ATOM   4189 C3   LIG     1       3.570   4.800  20.884  1.00  0.00      LIG  
ATOM   4190 C4   LIG     1       3.141   5.025  22.328  1.00  0.00      LIG  
ATOM   4191 C5   LIG     1       4.227   5.924  22.920  1.00  0.00      LIG  
ATOM   4192 C6   LIG     1       2.749   3.705  20.263  1.00  0.00      LIG  
ATOM   4193 C7   LIG     1       3.280   2.406  20.817  1.00  0.00      LIG  
ATOM   4194 C8   LIG     1       3.440   2.378  22.355  1.00  0.00      LIG  
ATOM   4195 C9   LIG     1       2.921   3.662  23.058  1.00  0.00      LIG  
ATOM   4196 C10  LIG     1       2.632   1.189  22.971  1.00  0.00      LIG  
ATOM   4197 C11  LIG     1       2.413   1.277  24.491  1.00  0.00      LIG  
ATOM   4198 C12  LIG     1       3.245   2.306  25.232  1.00  0.00      LIG  
ATOM   4199 C13  LIG     1       3.290   3.669  24.555  1.00  0.00      LIG  
ATOM   4200 O    LIG     1       5.116   7.867  19.991  1.00  0.00      LIG  
ATOM   4201 C14  LIG     1       2.747  -0.116  25.036  1.00  0.00      LIG  
ATOM   4202 C15  LIG     1       2.676  -1.041  23.851  1.00  0.00      LIG  
ATOM   4203 C16  LIG     1       3.232  -0.195  22.736  1.00  0.00      LIG  
ATOM   4204 C17  LIG     1       3.850  -1.482  27.643  1.00  0.00      LIG  
ATOM   4205 C18  LIG     1       2.740  -0.446  27.512  1.00  0.00      LIG  
ATOM   4206 C19  LIG     1       1.951  -0.660  26.234  1.00  0.00      LIG  
ATOM   4207 C20  LIG     1       1.802   5.774  22.405  1.00  0.00      LIG  
ATOM   4208 O1   LIG     1       2.402   4.522  25.271  1.00  0.00      LIG  
ATOM   4209 C21  LIG     1       1.211   1.099  22.389  1.00  0.00      LIG  
ATOM   4210 C22  LIG     1       4.960   2.220  22.555  1.00  0.00      LIG  
ATOM   4211 C23  LIG     1       0.586  -0.031  26.428  1.00  0.00      LIG  
ATOM   4212 H    LIG     1       1.835   3.572  23.050  1.00  0.00      LIG  
ATOM   4213 O2   LIG     1       3.326  -2.608  28.339  1.00  0.00      LIG  
ATOM   4214 C24  LIG     1       4.983  -0.906  28.426  1.00  0.00      LIG  
ATOM   4215 H1   LIG     1       4.649  -0.416  29.329  1.00  0.00      LIG  
ATOM   4216 H2   LIG     1       4.606   4.449  20.897  1.00  0.00      LIG  
ATOM   4217 C25  LIG     1       6.253  -0.435  27.811  1.00  0.00      LIG  
ATOM   4218 O3   LIG     1       6.182  -1.718  28.472  1.00  0.00      LIG  
ATOM   4219 C26  LIG     1       7.058   0.574  28.549  1.00  0.00      LIG  
ATOM   4220 C27  LIG     1       6.509  -0.527  26.346  1.00  0.00      LIG  
ATOM   4221 H3   LIG     1       3.568   7.907  22.336  1.00  0.00      LIG  
ATOM   4222 H4   LIG     1       5.318   7.730  22.515  1.00  0.00      LIG  
ATOM   4223 H5   LIG     1       3.950   5.835  19.045  1.00  0.00      LIG  
ATOM   4224 H6   LIG     1       2.598   6.526  19.957  1.00  0.00      LIG  
ATOM   4225 H7   LIG     1       3.998   6.177  23.958  1.00  0.00      LIG  
ATOM   4226 H8   LIG     1       5.176   5.380  22.920  1.00  0.00      LIG  
ATOM   4227 H9   LIG     1       2.873   3.711  19.177  1.00  0.00      LIG  
ATOM   4228 H10  LIG     1       1.684   3.815  20.475  1.00  0.00      LIG  
ATOM   4229 H11  LIG     1       4.264   2.268  20.360  1.00  0.00      LIG  
ATOM   4230 H12  LIG     1       2.703   1.576  20.413  1.00  0.00      LIG  
ATOM   4231 H13  LIG     1       1.370   1.552  24.650  1.00  0.00      LIG  
ATOM   4232 H14  LIG     1       4.266   1.930  25.318  1.00  0.00      LIG  
ATOM   4233 H15  LIG     1       2.877   2.387  26.260  1.00  0.00      LIG  
ATOM   4234 H16  LIG     1       4.297   4.061  24.712  1.00  0.00      LIG  
ATOM   4235 H17  LIG     1       3.803  -0.100  25.311  1.00  0.00      LIG  
ATOM   4236 H18  LIG     1       1.644  -1.331  23.649  1.00  0.00      LIG  
ATOM   4237 H19  LIG     1       3.263  -1.950  24.007  1.00  0.00      LIG  
ATOM   4238 H20  LIG     1       4.317  -0.209  22.840  1.00  0.00      LIG  
ATOM   4239 H21  LIG     1       2.978  -0.603  21.754  1.00  0.00      LIG  
ATOM   4240 H22  LIG     1       4.175  -1.836  26.664  1.00  0.00      LIG  
ATOM   4241 H23  LIG     1       3.154   0.566  27.502  1.00  0.00      LIG  
ATOM   4242 H24  LIG     1       2.064  -0.509  28.371  1.00  0.00      LIG  
ATOM   4243 H25  LIG     1       1.810  -1.735  26.095  1.00  0.00      LIG  
ATOM   4244 H26  LIG     1       0.992   5.179  21.977  1.00  0.00      LIG  
ATOM   4245 H27  LIG     1       1.801   6.734  21.888  1.00  0.00      LIG  
ATOM   4246 H28  LIG     1       1.540   5.984  23.443  1.00  0.00      LIG  
ATOM   4247 H29  LIG     1       2.353   5.352  24.768  1.00  0.00      LIG  
ATOM   4248 H30  LIG     1       1.206   0.667  21.386  1.00  0.00      LIG  
ATOM   4249 H31  LIG     1       0.720   2.072  22.339  1.00  0.00      LIG  
ATOM   4250 H32  LIG     1       0.570   0.459  22.998  1.00  0.00      LIG  
ATOM   4251 H33  LIG     1       5.486   3.145  22.314  1.00  0.00      LIG  
ATOM   4252 H34  LIG     1       5.361   1.443  21.898  1.00  0.00      LIG  
ATOM   4253 H35  LIG     1       5.245   1.938  23.567  1.00  0.00      LIG  
ATOM   4254 H36  LIG     1       0.002  -0.073  25.507  1.00  0.00      LIG  
ATOM   4255 H37  LIG     1       0.678   1.015  26.735  1.00  0.00      LIG  
ATOM   4256 H38  LIG     1       0.035  -0.559  27.209  1.00  0.00      LIG  
ATOM   4257 H39  LIG     1       4.098  -3.129  28.620  1.00  0.00      LIG  
ATOM   4258 H40  LIG     1       6.860   0.541  29.625  1.00  0.00      LIG  
ATOM   4259 H41  LIG     1       6.818   1.577  28.188  1.00  0.00      LIG  
ATOM   4260 H42  LIG     1       8.125   0.396  28.390  1.00  0.00      LIG  
ATOM   4261 H43  LIG     1       6.122  -1.453  25.913  1.00  0.00      LIG  
ATOM   4262 H44  LIG     1       7.584  -0.491  26.153  1.00  0.00      LIG  
ATOM   4263 H45  LIG     1       6.043   0.318  25.832  1.00  0.00      LIG  
TER
REMARK  Energy: 283.448
REMARK  SimpleFitness: 283.448
REMARK  FullFitness: -615.6647
REMARK  InterFull: -15.9236
REMARK  IntraFull: 302.694
REMARK  solvFull: -1103.92
REMARK  surfFull: 201.485
REMARK  extraFull: 0.0
REMARK  deltaGcompsolvpol: -1103.92
REMARK  deltaGcompsolvnonpol: 201.485
REMARK  deltaGprotsolvpol: -1109.66
REMARK  deltaGprotsolvnonpol: 196.383
REMARK  deltaGligsolvpol: -9.46588
REMARK  deltaGligsolvnonpol: 14.7305
REMARK  deltaGvdw: -15.9236
REMARK  deltaGelec: 0.0
REMARK  deltaG: -5.476629
REMARK  Cluster: 0
REMARK  ClusterRank: 3
ATOM   4186 C    LIG     1       4.388   7.304  22.081  1.00  0.00      LIG  
ATOM   4187 C1   LIG     1       4.402   7.104  20.591  1.00  0.00      LIG  
ATOM   4188 C2   LIG     1       3.422   6.109  20.042  1.00  0.00      LIG  
ATOM   4189 C3   LIG     1       3.492   4.853  20.885  1.00  0.00      LIG  
ATOM   4190 C4   LIG     1       3.168   5.082  22.354  1.00  0.00      LIG  
ATOM   4191 C5   LIG     1       4.287   5.995  22.858  1.00  0.00      LIG  
ATOM   4192 C6   LIG     1       2.646   3.742  20.328  1.00  0.00      LIG  
ATOM   4193 C7   LIG     1       3.244   2.458  20.847  1.00  0.00      LIG  
ATOM   4194 C8   LIG     1       3.487   2.436  22.374  1.00  0.00      LIG  
ATOM   4195 C9   LIG     1       3.016   3.722  23.107  1.00  0.00      LIG  
ATOM   4196 C10  LIG     1       2.703   1.257  23.041  1.00  0.00      LIG  
ATOM   4197 C11  LIG     1       2.537   1.372  24.565  1.00  0.00      LIG  
ATOM   4198 C12  LIG     1       3.454   2.366  25.255  1.00  0.00      LIG  
ATOM   4199 C13  LIG     1       3.490   3.729  24.574  1.00  0.00      LIG  
ATOM   4200 O    LIG     1       4.895   7.947  19.861  1.00  0.00      LIG  
ATOM   4201 C14  LIG     1       2.811  -0.032  25.117  1.00  0.00      LIG  
ATOM   4202 C15  LIG     1       2.731  -0.962  23.935  1.00  0.00      LIG  
ATOM   4203 C16  LIG     1       3.299  -0.128  22.818  1.00  0.00      LIG  
ATOM   4204 C17  LIG     1       3.805  -1.449  27.731  1.00  0.00      LIG  
ATOM   4205 C18  LIG     1       2.751  -0.358  27.587  1.00  0.00      LIG  
ATOM   4206 C19  LIG     1       1.976  -0.552  26.298  1.00  0.00      LIG  
ATOM   4207 C20  LIG     1       1.827   5.816  22.525  1.00  0.00      LIG  
ATOM   4208 O1   LIG     1       2.676   4.604  25.349  1.00  0.00      LIG  
ATOM   4209 C21  LIG     1       1.263   1.162  22.509  1.00  0.00      LIG  
ATOM   4210 C22  LIG     1       5.016   2.270  22.482  1.00  0.00      LIG  
ATOM   4211 C23  LIG     1       0.617   0.099  26.456  1.00  0.00      LIG  
ATOM   4212 H    LIG     1       1.933   3.626  23.179  1.00  0.00      LIG  
ATOM   4213 O2   LIG     1       3.235  -2.521  28.474  1.00  0.00      LIG  
ATOM   4214 C24  LIG     1       4.993  -0.920  28.466  1.00  0.00      LIG  
ATOM   4215 H1   LIG     1       4.715  -0.367  29.350  1.00  0.00      LIG  
ATOM   4216 H2   LIG     1       4.532   4.518  20.825  1.00  0.00      LIG  
ATOM   4217 C25  LIG     1       6.290  -0.582  27.818  1.00  0.00      LIG  
ATOM   4218 O3   LIG     1       6.121  -1.827  28.532  1.00  0.00      LIG  
ATOM   4219 C26  LIG     1       7.198   0.374  28.505  1.00  0.00      LIG  
ATOM   4220 C27  LIG     1       6.509  -0.745  26.354  1.00  0.00      LIG  
ATOM   4221 H3   LIG     1       3.551   7.964  22.322  1.00  0.00      LIG  
ATOM   4222 H4   LIG     1       5.312   7.817  22.360  1.00  0.00      LIG  
ATOM   4223 H5   LIG     1       3.721   5.877  19.016  1.00  0.00      LIG  
ATOM   4224 H6   LIG     1       2.423   6.550  20.017  1.00  0.00      LIG  
ATOM   4225 H7   LIG     1       4.144   6.247  23.911  1.00  0.00      LIG  
ATOM   4226 H8   LIG     1       5.239   5.463  22.779  1.00  0.00      LIG  
ATOM   4227 H9   LIG     1       2.690   3.745  19.236  1.00  0.00      LIG  
ATOM   4228 H10  LIG     1       1.597   3.835  20.617  1.00  0.00      LIG  
ATOM   4229 H11  LIG     1       4.206   2.355  20.338  1.00  0.00      LIG  
ATOM   4230 H12  LIG     1       2.675   1.608  20.472  1.00  0.00      LIG  
ATOM   4231 H13  LIG     1       1.518   1.710  24.758  1.00  0.00      LIG  
ATOM   4232 H14  LIG     1       4.465   1.954  25.267  1.00  0.00      LIG  
ATOM   4233 H15  LIG     1       3.163   2.455  26.306  1.00  0.00      LIG  
ATOM   4234 H16  LIG     1       4.514   4.101  24.654  1.00  0.00      LIG  
ATOM   4235 H17  LIG     1       3.861  -0.048  25.412  1.00  0.00      LIG  
ATOM   4236 H18  LIG     1       1.697  -1.245  23.733  1.00  0.00      LIG  
ATOM   4237 H19  LIG     1       3.309  -1.874  24.097  1.00  0.00      LIG  
ATOM   4238 H20  LIG     1       4.384  -0.142  22.934  1.00  0.00      LIG  
ATOM   4239 H21  LIG     1       3.055  -0.541  21.836  1.00  0.00      LIG  
ATOM   4240 H22  LIG     1       4.086  -1.855  26.758  1.00  0.00      LIG  
ATOM   4241 H23  LIG     1       3.213   0.633  27.573  1.00  0.00      LIG  
ATOM   4242 H24  LIG     1       2.060  -0.382  28.435  1.00  0.00      LIG  
ATOM   4243 H25  LIG     1       1.816  -1.626  26.161  1.00  0.00      LIG  
ATOM   4244 H26  LIG     1       0.995   5.207  22.163  1.00  0.00      LIG  
ATOM   4245 H27  LIG     1       1.773   6.773  22.003  1.00  0.00      LIG  
ATOM   4246 H28  LIG     1       1.639   6.030  23.578  1.00  0.00      LIG  
ATOM   4247 H29  LIG     1       2.621   5.439  24.854  1.00  0.00      LIG  
ATOM   4248 H30  LIG     1       1.225   0.678  21.530  1.00  0.00      LIG  
ATOM   4249 H31  LIG     1       0.790   2.141  22.422  1.00  0.00      LIG  
ATOM   4250 H32  LIG     1       0.625   0.568  23.167  1.00  0.00      LIG  
ATOM   4251 H33  LIG     1       5.530   3.189  22.194  1.00  0.00      LIG  
ATOM   4252 H34  LIG     1       5.369   1.482  21.811  1.00  0.00      LIG  
ATOM   4253 H35  LIG     1       5.364   1.999  23.477  1.00  0.00      LIG  
ATOM   4254 H36  LIG     1       0.053   0.054  25.522  1.00  0.00      LIG  
ATOM   4255 H37  LIG     1       0.715   1.145  26.758  1.00  0.00      LIG  
ATOM   4256 H38  LIG     1       0.042  -0.417  27.228  1.00  0.00      LIG  
ATOM   4257 H39  LIG     1       3.987  -3.062  28.774  1.00  0.00      LIG  
ATOM   4258 H40  LIG     1       7.000   0.416  29.580  1.00  0.00      LIG  
ATOM   4259 H41  LIG     1       7.069   1.378  28.092  1.00  0.00      LIG  
ATOM   4260 H42  LIG     1       8.238   0.071  28.360  1.00  0.00      LIG  
ATOM   4261 H43  LIG     1       6.046  -1.655  25.962  1.00  0.00      LIG  
ATOM   4262 H44  LIG     1       7.579  -0.797  26.140  1.00  0.00      LIG  
ATOM   4263 H45  LIG     1       6.099   0.114  25.817  1.00  0.00      LIG  
TER
REMARK  Energy: 283.448
REMARK  SimpleFitness: 283.448
REMARK  FullFitness: -615.6647
REMARK  InterFull: -15.9236
REMARK  IntraFull: 302.694
REMARK  solvFull: -1103.92
REMARK  surfFull: 201.485
REMARK  extraFull: 0.0
REMARK  deltaGcompsolvpol: -1103.92
REMARK  deltaGcompsolvnonpol: 201.485
REMARK  deltaGprotsolvpol: -1109.66
REMARK  deltaGprotsolvnonpol: 196.383
REMARK  deltaGligsolvpol: -9.46588
REMARK  deltaGligsolvnonpol: 14.7305
REMARK  deltaGvdw: -15.9236
REMARK  deltaGelec: 0.0
REMARK  deltaG: -5.476629
REMARK  Cluster: 0
REMARK  ClusterRank: 4
ATOM   4186 C    LIG     1       4.388   7.304  22.081  1.00  0.00      LIG  
ATOM   4187 C1   LIG     1       4.402   7.104  20.591  1.00  0.00      LIG  
ATOM   4188 C2   LIG     1       3.422   6.109  20.042  1.00  0.00      LIG  
ATOM   4189 C3   LIG     1       3.492   4.853  20.885  1.00  0.00      LIG  
ATOM   4190 C4   LIG     1       3.168   5.082  22.354  1.00  0.00      LIG  
ATOM   4191 C5   LIG     1       4.287   5.995  22.858  1.00  0.00      LIG  
ATOM   4192 C6   LIG     1       2.646   3.742  20.328  1.00  0.00      LIG  
ATOM   4193 C7   LIG     1       3.244   2.458  20.847  1.00  0.00      LIG  
ATOM   4194 C8   LIG     1       3.487   2.436  22.374  1.00  0.00      LIG  
ATOM   4195 C9   LIG     1       3.016   3.722  23.107  1.00  0.00      LIG  
ATOM   4196 C10  LIG     1       2.703   1.257  23.041  1.00  0.00      LIG  
ATOM   4197 C11  LIG     1       2.537   1.372  24.565  1.00  0.00      LIG  
ATOM   4198 C12  LIG     1       3.454   2.366  25.255  1.00  0.00      LIG  
ATOM   4199 C13  LIG     1       3.490   3.729  24.574  1.00  0.00      LIG  
ATOM   4200 O    LIG     1       4.895   7.947  19.861  1.00  0.00      LIG  
ATOM   4201 C14  LIG     1       2.811  -0.032  25.117  1.00  0.00      LIG  
ATOM   4202 C15  LIG     1       2.731  -0.962  23.935  1.00  0.00      LIG  
ATOM   4203 C16  LIG     1       3.299  -0.128  22.818  1.00  0.00      LIG  
ATOM   4204 C17  LIG     1       3.805  -1.449  27.731  1.00  0.00      LIG  
ATOM   4205 C18  LIG     1       2.751  -0.358  27.587  1.00  0.00      LIG  
ATOM   4206 C19  LIG     1       1.976  -0.552  26.298  1.00  0.00      LIG  
ATOM   4207 C20  LIG     1       1.827   5.816  22.525  1.00  0.00      LIG  
ATOM   4208 O1   LIG     1       2.676   4.604  25.349  1.00  0.00      LIG  
ATOM   4209 C21  LIG     1       1.263   1.162  22.509  1.00  0.00      LIG  
ATOM   4210 C22  LIG     1       5.016   2.270  22.482  1.00  0.00      LIG  
ATOM   4211 C23  LIG     1       0.617   0.099  26.456  1.00  0.00      LIG  
ATOM   4212 H    LIG     1       1.933   3.626  23.179  1.00  0.00      LIG  
ATOM   4213 O2   LIG     1       3.235  -2.521  28.474  1.00  0.00      LIG  
ATOM   4214 C24  LIG     1       4.993  -0.920  28.466  1.00  0.00      LIG  
ATOM   4215 H1   LIG     1       4.715  -0.367  29.350  1.00  0.00      LIG  
ATOM   4216 H2   LIG     1       4.532   4.518  20.825  1.00  0.00      LIG  
ATOM   4217 C25  LIG     1       6.290  -0.582  27.818  1.00  0.00      LIG  
ATOM   4218 O3   LIG     1       6.121  -1.827  28.532  1.00  0.00      LIG  
ATOM   4219 C26  LIG     1       7.198   0.374  28.505  1.00  0.00      LIG  
ATOM   4220 C27  LIG     1       6.509  -0.745  26.354  1.00  0.00      LIG  
ATOM   4221 H3   LIG     1       3.551   7.964  22.322  1.00  0.00      LIG  
ATOM   4222 H4   LIG     1       5.312   7.817  22.360  1.00  0.00      LIG  
ATOM   4223 H5   LIG     1       3.721   5.877  19.016  1.00  0.00      LIG  
ATOM   4224 H6   LIG     1       2.423   6.550  20.017  1.00  0.00      LIG  
ATOM   4225 H7   LIG     1       4.144   6.247  23.911  1.00  0.00      LIG  
ATOM   4226 H8   LIG     1       5.239   5.463  22.779  1.00  0.00      LIG  
ATOM   4227 H9   LIG     1       2.690   3.745  19.236  1.00  0.00      LIG  
ATOM   4228 H10  LIG     1       1.597   3.835  20.617  1.00  0.00      LIG  
ATOM   4229 H11  LIG     1       4.206   2.355  20.338  1.00  0.00      LIG  
ATOM   4230 H12  LIG     1       2.675   1.608  20.472  1.00  0.00      LIG  
ATOM   4231 H13  LIG     1       1.518   1.710  24.758  1.00  0.00      LIG  
ATOM   4232 H14  LIG     1       4.465   1.954  25.267  1.00  0.00      LIG  
ATOM   4233 H15  LIG     1       3.163   2.455  26.306  1.00  0.00      LIG  
ATOM   4234 H16  LIG     1       4.514   4.101  24.654  1.00  0.00      LIG  
ATOM   4235 H17  LIG     1       3.861  -0.048  25.412  1.00  0.00      LIG  
ATOM   4236 H18  LIG     1       1.697  -1.245  23.733  1.00  0.00      LIG  
ATOM   4237 H19  LIG     1       3.309  -1.874  24.097  1.00  0.00      LIG  
ATOM   4238 H20  LIG     1       4.384  -0.142  22.934  1.00  0.00      LIG  
ATOM   4239 H21  LIG     1       3.055  -0.541  21.836  1.00  0.00      LIG  
ATOM   4240 H22  LIG     1       4.086  -1.855  26.758  1.00  0.00      LIG  
ATOM   4241 H23  LIG     1       3.213   0.633  27.573  1.00  0.00      LIG  
ATOM   4242 H24  LIG     1       2.060  -0.382  28.435  1.00  0.00      LIG  
ATOM   4243 H25  LIG     1       1.816  -1.626  26.161  1.00  0.00      LIG  
ATOM   4244 H26  LIG     1       0.995   5.207  22.163  1.00  0.00      LIG  
ATOM   4245 H27  LIG     1       1.773   6.773  22.003  1.00  0.00      LIG  
ATOM   4246 H28  LIG     1       1.639   6.030  23.578  1.00  0.00      LIG  
ATOM   4247 H29  LIG     1       2.621   5.439  24.854  1.00  0.00      LIG  
ATOM   4248 H30  LIG     1       1.225   0.678  21.530  1.00  0.00      LIG  
ATOM   4249 H31  LIG     1       0.790   2.141  22.422  1.00  0.00      LIG  
ATOM   4250 H32  LIG     1       0.625   0.568  23.167  1.00  0.00      LIG  
ATOM   4251 H33  LIG     1       5.530   3.189  22.194  1.00  0.00      LIG  
ATOM   4252 H34  LIG     1       5.369   1.482  21.811  1.00  0.00      LIG  
ATOM   4253 H35  LIG     1       5.364   1.999  23.477  1.00  0.00      LIG  
ATOM   4254 H36  LIG     1       0.053   0.054  25.522  1.00  0.00      LIG  
ATOM   4255 H37  LIG     1       0.715   1.145  26.758  1.00  0.00      LIG  
ATOM   4256 H38  LIG     1       0.042  -0.417  27.228  1.00  0.00      LIG  
ATOM   4257 H39  LIG     1       3.987  -3.062  28.774  1.00  0.00      LIG  
ATOM   4258 H40  LIG     1       7.000   0.416  29.580  1.00  0.00      LIG  
ATOM   4259 H41  LIG     1       7.069   1.378  28.092  1.00  0.00      LIG  
ATOM   4260 H42  LIG     1       8.238   0.071  28.360  1.00  0.00      LIG  
ATOM   4261 H43  LIG     1       6.046  -1.655  25.962  1.00  0.00      LIG  
ATOM   4262 H44  LIG     1       7.579  -0.797  26.140  1.00  0.00      LIG  
ATOM   4263 H45  LIG     1       6.099   0.114  25.817  1.00  0.00      LIG  
TER
REMARK  Energy: 283.448
REMARK  SimpleFitness: 283.448
REMARK  FullFitness: -615.6647
REMARK  InterFull: -15.9236
REMARK  IntraFull: 302.694
REMARK  solvFull: -1103.92
REMARK  surfFull: 201.485
REMARK  extraFull: 0.0
REMARK  deltaGcompsolvpol: -1103.92
REMARK  deltaGcompsolvnonpol: 201.485
REMARK  deltaGprotsolvpol: -1109.66
REMARK  deltaGprotsolvnonpol: 196.383
REMARK  deltaGligsolvpol: -9.46588
REMARK  deltaGligsolvnonpol: 14.7305
REMARK  deltaGvdw: -15.9236
REMARK  deltaGelec: 0.0
REMARK  deltaG: -5.476629
REMARK  Cluster: 0
REMARK  ClusterRank: 5
ATOM   4186 C    LIG     1       4.388   7.304  22.081  1.00  0.00      LIG  
ATOM   4187 C1   LIG     1       4.402   7.104  20.591  1.00  0.00      LIG  
ATOM   4188 C2   LIG     1       3.422   6.109  20.042  1.00  0.00      LIG  
ATOM   4189 C3   LIG     1       3.492   4.853  20.885  1.00  0.00      LIG  
ATOM   4190 C4   LIG     1       3.168   5.082  22.354  1.00  0.00      LIG  
ATOM   4191 C5   LIG     1       4.287   5.995  22.858  1.00  0.00      LIG  
ATOM   4192 C6   LIG     1       2.646   3.742  20.328  1.00  0.00      LIG  
ATOM   4193 C7   LIG     1       3.244   2.458  20.847  1.00  0.00      LIG  
ATOM   4194 C8   LIG     1       3.487   2.436  22.374  1.00  0.00      LIG  
ATOM   4195 C9   LIG     1       3.016   3.722  23.107  1.00  0.00      LIG  
ATOM   4196 C10  LIG     1       2.703   1.257  23.041  1.00  0.00      LIG  
ATOM   4197 C11  LIG     1       2.537   1.372  24.565  1.00  0.00      LIG  
ATOM   4198 C12  LIG     1       3.454   2.366  25.255  1.00  0.00      LIG  
ATOM   4199 C13  LIG     1       3.490   3.729  24.574  1.00  0.00      LIG  
ATOM   4200 O    LIG     1       4.895   7.947  19.861  1.00  0.00      LIG  
ATOM   4201 C14  LIG     1       2.811  -0.032  25.117  1.00  0.00      LIG  
ATOM   4202 C15  LIG     1       2.731  -0.962  23.935  1.00  0.00      LIG  
ATOM   4203 C16  LIG     1       3.299  -0.128  22.818  1.00  0.00      LIG  
ATOM   4204 C17  LIG     1       3.805  -1.449  27.731  1.00  0.00      LIG  
ATOM   4205 C18  LIG     1       2.751  -0.358  27.587  1.00  0.00      LIG  
ATOM   4206 C19  LIG     1       1.976  -0.552  26.298  1.00  0.00      LIG  
ATOM   4207 C20  LIG     1       1.827   5.816  22.525  1.00  0.00      LIG  
ATOM   4208 O1   LIG     1       2.676   4.604  25.349  1.00  0.00      LIG  
ATOM   4209 C21  LIG     1       1.263   1.162  22.509  1.00  0.00      LIG  
ATOM   4210 C22  LIG     1       5.016   2.270  22.482  1.00  0.00      LIG  
ATOM   4211 C23  LIG     1       0.617   0.099  26.456  1.00  0.00      LIG  
ATOM   4212 H    LIG     1       1.933   3.626  23.179  1.00  0.00      LIG  
ATOM   4213 O2   LIG     1       3.235  -2.521  28.474  1.00  0.00      LIG  
ATOM   4214 C24  LIG     1       4.993  -0.920  28.466  1.00  0.00      LIG  
ATOM   4215 H1   LIG     1       4.715  -0.367  29.350  1.00  0.00      LIG  
ATOM   4216 H2   LIG     1       4.532   4.518  20.825  1.00  0.00      LIG  
ATOM   4217 C25  LIG     1       6.290  -0.582  27.818  1.00  0.00      LIG  
ATOM   4218 O3   LIG     1       6.121  -1.827  28.532  1.00  0.00      LIG  
ATOM   4219 C26  LIG     1       7.198   0.374  28.505  1.00  0.00      LIG  
ATOM   4220 C27  LIG     1       6.509  -0.745  26.354  1.00  0.00      LIG  
ATOM   4221 H3   LIG     1       3.551   7.964  22.322  1.00  0.00      LIG  
ATOM   4222 H4   LIG     1       5.312   7.817  22.360  1.00  0.00      LIG  
ATOM   4223 H5   LIG     1       3.721   5.877  19.016  1.00  0.00      LIG  
ATOM   4224 H6   LIG     1       2.423   6.550  20.017  1.00  0.00      LIG  
ATOM   4225 H7   LIG     1       4.144   6.247  23.911  1.00  0.00      LIG  
ATOM   4226 H8   LIG     1       5.239   5.463  22.779  1.00  0.00      LIG  
ATOM   4227 H9   LIG     1       2.690   3.745  19.236  1.00  0.00      LIG  
ATOM   4228 H10  LIG     1       1.597   3.835  20.617  1.00  0.00      LIG  
ATOM   4229 H11  LIG     1       4.206   2.355  20.338  1.00  0.00      LIG  
ATOM   4230 H12  LIG     1       2.675   1.608  20.472  1.00  0.00      LIG  
ATOM   4231 H13  LIG     1       1.518   1.710  24.758  1.00  0.00      LIG  
ATOM   4232 H14  LIG     1       4.465   1.954  25.267  1.00  0.00      LIG  
ATOM   4233 H15  LIG     1       3.163   2.455  26.306  1.00  0.00      LIG  
ATOM   4234 H16  LIG     1       4.514   4.101  24.654  1.00  0.00      LIG  
ATOM   4235 H17  LIG     1       3.861  -0.048  25.412  1.00  0.00      LIG  
ATOM   4236 H18  LIG     1       1.697  -1.245  23.733  1.00  0.00      LIG  
ATOM   4237 H19  LIG     1       3.309  -1.874  24.097  1.00  0.00      LIG  
ATOM   4238 H20  LIG     1       4.384  -0.142  22.934  1.00  0.00      LIG  
ATOM   4239 H21  LIG     1       3.055  -0.541  21.836  1.00  0.00      LIG  
ATOM   4240 H22  LIG     1       4.086  -1.855  26.758  1.00  0.00      LIG  
ATOM   4241 H23  LIG     1       3.213   0.633  27.573  1.00  0.00      LIG  
ATOM   4242 H24  LIG     1       2.060  -0.382  28.435  1.00  0.00      LIG  
ATOM   4243 H25  LIG     1       1.816  -1.626  26.161  1.00  0.00      LIG  
ATOM   4244 H26  LIG     1       0.995   5.207  22.163  1.00  0.00      LIG  
ATOM   4245 H27  LIG     1       1.773   6.773  22.003  1.00  0.00      LIG  
ATOM   4246 H28  LIG     1       1.639   6.030  23.578  1.00  0.00      LIG  
ATOM   4247 H29  LIG     1       2.621   5.439  24.854  1.00  0.00      LIG  
ATOM   4248 H30  LIG     1       1.225   0.678  21.530  1.00  0.00      LIG  
ATOM   4249 H31  LIG     1       0.790   2.141  22.422  1.00  0.00      LIG  
ATOM   4250 H32  LIG     1       0.625   0.568  23.167  1.00  0.00      LIG  
ATOM   4251 H33  LIG     1       5.530   3.189  22.194  1.00  0.00      LIG  
ATOM   4252 H34  LIG     1       5.369   1.482  21.811  1.00  0.00      LIG  
ATOM   4253 H35  LIG     1       5.364   1.999  23.477  1.00  0.00      LIG  
ATOM   4254 H36  LIG     1       0.053   0.054  25.522  1.00  0.00      LIG  
ATOM   4255 H37  LIG     1       0.715   1.145  26.758  1.00  0.00      LIG  
ATOM   4256 H38  LIG     1       0.042  -0.417  27.228  1.00  0.00      LIG  
ATOM   4257 H39  LIG     1       3.987  -3.062  28.774  1.00  0.00      LIG  
ATOM   4258 H40  LIG     1       7.000   0.416  29.580  1.00  0.00      LIG  
ATOM   4259 H41  LIG     1       7.069   1.378  28.092  1.00  0.00      LIG  
ATOM   4260 H42  LIG     1       8.238   0.071  28.360  1.00  0.00      LIG  
ATOM   4261 H43  LIG     1       6.046  -1.655  25.962  1.00  0.00      LIG  
ATOM   4262 H44  LIG     1       7.579  -0.797  26.140  1.00  0.00      LIG  
ATOM   4263 H45  LIG     1       6.099   0.114  25.817  1.00  0.00      LIG  
TER
REMARK  Energy: 283.448
REMARK  SimpleFitness: 283.448
REMARK  FullFitness: -615.6647
REMARK  InterFull: -15.9236
REMARK  IntraFull: 302.694
REMARK  solvFull: -1103.92
REMARK  surfFull: 201.485
REMARK  extraFull: 0.0
REMARK  deltaGcompsolvpol: -1103.92
REMARK  deltaGcompsolvnonpol: 201.485
REMARK  deltaGprotsolvpol: -1109.66
REMARK  deltaGprotsolvnonpol: 196.383
REMARK  deltaGligsolvpol: -9.46588
REMARK  deltaGligsolvnonpol: 14.7305
REMARK  deltaGvdw: -15.9236
REMARK  deltaGelec: 0.0
REMARK  deltaG: -5.476629
REMARK  Cluster: 0
REMARK  ClusterRank: 6
ATOM   4186 C    LIG     1       4.388   7.304  22.081  1.00  0.00      LIG  
ATOM   4187 C1   LIG     1       4.402   7.104  20.591  1.00  0.00      LIG  
ATOM   4188 C2   LIG     1       3.422   6.109  20.042  1.00  0.00      LIG  
ATOM   4189 C3   LIG     1       3.492   4.853  20.885  1.00  0.00      LIG  
ATOM   4190 C4   LIG     1       3.168   5.082  22.354  1.00  0.00      LIG  
ATOM   4191 C5   LIG     1       4.287   5.995  22.858  1.00  0.00      LIG  
ATOM   4192 C6   LIG     1       2.646   3.742  20.328  1.00  0.00      LIG  
ATOM   4193 C7   LIG     1       3.244   2.458  20.847  1.00  0.00      LIG  
ATOM   4194 C8   LIG     1       3.487   2.436  22.374  1.00  0.00      LIG  
ATOM   4195 C9   LIG     1       3.016   3.722  23.107  1.00  0.00      LIG  
ATOM   4196 C10  LIG     1       2.703   1.257  23.041  1.00  0.00      LIG  
ATOM   4197 C11  LIG     1       2.537   1.372  24.565  1.00  0.00      LIG  
ATOM   4198 C12  LIG     1       3.454   2.366  25.255  1.00  0.00      LIG  
ATOM   4199 C13  LIG     1       3.490   3.729  24.574  1.00  0.00      LIG  
ATOM   4200 O    LIG     1       4.895   7.947  19.861  1.00  0.00      LIG  
ATOM   4201 C14  LIG     1       2.811  -0.032  25.117  1.00  0.00      LIG  
ATOM   4202 C15  LIG     1       2.731  -0.962  23.935  1.00  0.00      LIG  
ATOM   4203 C16  LIG     1       3.299  -0.128  22.818  1.00  0.00      LIG  
ATOM   4204 C17  LIG     1       3.805  -1.449  27.731  1.00  0.00      LIG  
ATOM   4205 C18  LIG     1       2.751  -0.358  27.587  1.00  0.00      LIG  
ATOM   4206 C19  LIG     1       1.976  -0.552  26.298  1.00  0.00      LIG  
ATOM   4207 C20  LIG     1       1.827   5.816  22.525  1.00  0.00      LIG  
ATOM   4208 O1   LIG     1       2.676   4.604  25.349  1.00  0.00      LIG  
ATOM   4209 C21  LIG     1       1.263   1.162  22.509  1.00  0.00      LIG  
ATOM   4210 C22  LIG     1       5.016   2.270  22.482  1.00  0.00      LIG  
ATOM   4211 C23  LIG     1       0.617   0.099  26.456  1.00  0.00      LIG  
ATOM   4212 H    LIG     1       1.933   3.626  23.179  1.00  0.00      LIG  
ATOM   4213 O2   LIG     1       3.235  -2.521  28.474  1.00  0.00      LIG  
ATOM   4214 C24  LIG     1       4.993  -0.920  28.466  1.00  0.00      LIG  
ATOM   4215 H1   LIG     1       4.715  -0.367  29.350  1.00  0.00      LIG  
ATOM   4216 H2   LIG     1       4.532   4.518  20.825  1.00  0.00      LIG  
ATOM   4217 C25  LIG     1       6.290  -0.582  27.818  1.00  0.00      LIG  
ATOM   4218 O3   LIG     1       6.121  -1.827  28.532  1.00  0.00      LIG  
ATOM   4219 C26  LIG     1       7.198   0.374  28.505  1.00  0.00      LIG  
ATOM   4220 C27  LIG     1       6.509  -0.745  26.354  1.00  0.00      LIG  
ATOM   4221 H3   LIG     1       3.551   7.964  22.322  1.00  0.00      LIG  
ATOM   4222 H4   LIG     1       5.312   7.817  22.360  1.00  0.00      LIG  
ATOM   4223 H5   LIG     1       3.721   5.877  19.016  1.00  0.00      LIG  
ATOM   4224 H6   LIG     1       2.423   6.550  20.017  1.00  0.00      LIG  
ATOM   4225 H7   LIG     1       4.144   6.247  23.911  1.00  0.00      LIG  
ATOM   4226 H8   LIG     1       5.239   5.463  22.779  1.00  0.00      LIG  
ATOM   4227 H9   LIG     1       2.690   3.745  19.236  1.00  0.00      LIG  
ATOM   4228 H10  LIG     1       1.597   3.835  20.617  1.00  0.00      LIG  
ATOM   4229 H11  LIG     1       4.206   2.355  20.338  1.00  0.00      LIG  
ATOM   4230 H12  LIG     1       2.675   1.608  20.472  1.00  0.00      LIG  
ATOM   4231 H13  LIG     1       1.518   1.710  24.758  1.00  0.00      LIG  
ATOM   4232 H14  LIG     1       4.465   1.954  25.267  1.00  0.00      LIG  
ATOM   4233 H15  LIG     1       3.163   2.455  26.306  1.00  0.00      LIG  
ATOM   4234 H16  LIG     1       4.514   4.101  24.654  1.00  0.00      LIG  
ATOM   4235 H17  LIG     1       3.861  -0.048  25.412  1.00  0.00      LIG  
ATOM   4236 H18  LIG     1       1.697  -1.245  23.733  1.00  0.00      LIG  
ATOM   4237 H19  LIG     1       3.309  -1.874  24.097  1.00  0.00      LIG  
ATOM   4238 H20  LIG     1       4.384  -0.142  22.934  1.00  0.00      LIG  
ATOM   4239 H21  LIG     1       3.055  -0.541  21.836  1.00  0.00      LIG  
ATOM   4240 H22  LIG     1       4.086  -1.855  26.758  1.00  0.00      LIG  
ATOM   4241 H23  LIG     1       3.213   0.633  27.573  1.00  0.00      LIG  
ATOM   4242 H24  LIG     1       2.060  -0.382  28.435  1.00  0.00      LIG  
ATOM   4243 H25  LIG     1       1.816  -1.626  26.161  1.00  0.00      LIG  
ATOM   4244 H26  LIG     1       0.995   5.207  22.163  1.00  0.00      LIG  
ATOM   4245 H27  LIG     1       1.773   6.773  22.003  1.00  0.00      LIG  
ATOM   4246 H28  LIG     1       1.639   6.030  23.578  1.00  0.00      LIG  
ATOM   4247 H29  LIG     1       2.621   5.439  24.854  1.00  0.00      LIG  
ATOM   4248 H30  LIG     1       1.225   0.678  21.530  1.00  0.00      LIG  
ATOM   4249 H31  LIG     1       0.790   2.141  22.422  1.00  0.00      LIG  
ATOM   4250 H32  LIG     1       0.625   0.568  23.167  1.00  0.00      LIG  
ATOM   4251 H33  LIG     1       5.530   3.189  22.194  1.00  0.00      LIG  
ATOM   4252 H34  LIG     1       5.369   1.482  21.811  1.00  0.00      LIG  
ATOM   4253 H35  LIG     1       5.364   1.999  23.477  1.00  0.00      LIG  
ATOM   4254 H36  LIG     1       0.053   0.054  25.522  1.00  0.00      LIG  
ATOM   4255 H37  LIG     1       0.715   1.145  26.758  1.00  0.00      LIG  
ATOM   4256 H38  LIG     1       0.042  -0.417  27.228  1.00  0.00      LIG  
ATOM   4257 H39  LIG     1       3.987  -3.062  28.774  1.00  0.00      LIG  
ATOM   4258 H40  LIG     1       7.000   0.416  29.580  1.00  0.00      LIG  
ATOM   4259 H41  LIG     1       7.069   1.378  28.092  1.00  0.00      LIG  
ATOM   4260 H42  LIG     1       8.238   0.071  28.360  1.00  0.00      LIG  
ATOM   4261 H43  LIG     1       6.046  -1.655  25.962  1.00  0.00      LIG  
ATOM   4262 H44  LIG     1       7.579  -0.797  26.140  1.00  0.00      LIG  
ATOM   4263 H45  LIG     1       6.099   0.114  25.817  1.00  0.00      LIG  
TER
REMARK  Energy: 283.438
REMARK  SimpleFitness: 283.438
REMARK  FullFitness: -615.6156
REMARK  InterFull: -16.0776
REMARK  IntraFull: 302.913
REMARK  solvFull: -1103.89
REMARK  surfFull: 201.439
REMARK  extraFull: 0.0
REMARK  deltaGcompsolvpol: -1103.89
REMARK  deltaGcompsolvnonpol: 201.439
REMARK  deltaGprotsolvpol: -1109.66
REMARK  deltaGprotsolvnonpol: 196.383
REMARK  deltaGligsolvpol: -9.50494
REMARK  deltaGligsolvnonpol: 14.7361
REMARK  deltaGvdw: -16.0776
REMARK  deltaGelec: 0.0
REMARK  deltaG: -5.491851
REMARK  Cluster: 0
REMARK  ClusterRank: 7
ATOM   4186 C    LIG     1       4.364   7.265  22.127  1.00  0.00      LIG  
ATOM   4187 C1   LIG     1       4.472   7.047  20.643  1.00  0.00      LIG  
ATOM   4188 C2   LIG     1       3.523   6.050  20.043  1.00  0.00      LIG  
ATOM   4189 C3   LIG     1       3.539   4.800  20.900  1.00  0.00      LIG  
ATOM   4190 C4   LIG     1       3.124   5.045  22.345  1.00  0.00      LIG  
ATOM   4191 C5   LIG     1       4.209   5.964  22.908  1.00  0.00      LIG  
ATOM   4192 C6   LIG     1       2.728   3.682  20.307  1.00  0.00      LIG  
ATOM   4193 C7   LIG     1       3.293   2.404  20.877  1.00  0.00      LIG  
ATOM   4194 C8   LIG     1       3.450   2.403  22.416  1.00  0.00      LIG  
ATOM   4195 C9   LIG     1       2.925   3.693  23.101  1.00  0.00      LIG  
ATOM   4196 C10  LIG     1       2.647   1.221  23.052  1.00  0.00      LIG  
ATOM   4197 C11  LIG     1       2.410   1.339  24.567  1.00  0.00      LIG  
ATOM   4198 C12  LIG     1       3.254   2.369  25.293  1.00  0.00      LIG  
ATOM   4199 C13  LIG     1       3.303   3.723  24.596  1.00  0.00      LIG  
ATOM   4200 O    LIG     1       5.019   7.879  19.937  1.00  0.00      LIG  
ATOM   4201 C14  LIG     1       2.716  -0.048  25.144  1.00  0.00      LIG  
ATOM   4202 C15  LIG     1       2.685  -0.991  23.971  1.00  0.00      LIG  
ATOM   4203 C16  LIG     1       3.263  -0.161  22.854  1.00  0.00      LIG  
ATOM   4204 C17  LIG     1       3.713  -1.472  27.747  1.00  0.00      LIG  
ATOM   4205 C18  LIG     1       2.647  -0.391  27.610  1.00  0.00      LIG  
ATOM   4206 C19  LIG     1       1.873  -0.573  26.318  1.00  0.00      LIG  
ATOM   4207 C20  LIG     1       1.778   5.782  22.425  1.00  0.00      LIG  
ATOM   4208 O1   LIG     1       2.422   4.588  25.305  1.00  0.00      LIG  
ATOM   4209 C21  LIG     1       1.233   1.113  22.461  1.00  0.00      LIG  
ATOM   4210 C22  LIG     1       4.970   2.256  22.616  1.00  0.00      LIG  
ATOM   4211 C23  LIG     1       0.520   0.090  26.487  1.00  0.00      LIG  
ATOM   4212 H    LIG     1       1.839   3.594  23.104  1.00  0.00      LIG  
ATOM   4213 O2   LIG     1       3.161  -2.542  28.507  1.00  0.00      LIG  
ATOM   4214 C24  LIG     1       4.909  -0.929  28.459  1.00  0.00      LIG  
ATOM   4215 H1   LIG     1       4.639  -0.379  29.350  1.00  0.00      LIG  
ATOM   4216 H2   LIG     1       4.581   4.464  20.908  1.00  0.00      LIG  
ATOM   4217 C25  LIG     1       6.190  -0.576  27.789  1.00  0.00      LIG  
ATOM   4218 O3   LIG     1       6.049  -1.821  28.506  1.00  0.00      LIG  
ATOM   4219 C26  LIG     1       7.093   0.396  28.460  1.00  0.00      LIG  
ATOM   4220 C27  LIG     1       6.400  -0.746  26.324  1.00  0.00      LIG  
ATOM   4221 H3   LIG     1       3.517   7.932  22.308  1.00  0.00      LIG  
ATOM   4222 H4   LIG     1       5.272   7.776  22.457  1.00  0.00      LIG  
ATOM   4223 H5   LIG     1       3.882   5.811  19.039  1.00  0.00      LIG  
ATOM   4224 H6   LIG     1       2.527   6.492  19.955  1.00  0.00      LIG  
ATOM   4225 H7   LIG     1       3.995   6.227  23.947  1.00  0.00      LIG  
ATOM   4226 H8   LIG     1       5.163   5.431  22.898  1.00  0.00      LIG  
ATOM   4227 H9   LIG     1       2.837   3.671  19.219  1.00  0.00      LIG  
ATOM   4228 H10  LIG     1       1.663   3.775  20.532  1.00  0.00      LIG  
ATOM   4229 H11  LIG     1       4.282   2.290  20.424  1.00  0.00      LIG  
ATOM   4230 H12  LIG     1       2.742   1.550  20.485  1.00  0.00      LIG  
ATOM   4231 H13  LIG     1       1.371   1.636  24.712  1.00  0.00      LIG  
ATOM   4232 H14  LIG     1       4.272   1.984  25.377  1.00  0.00      LIG  
ATOM   4233 H15  LIG     1       2.894   2.462  26.322  1.00  0.00      LIG  
ATOM   4234 H16  LIG     1       4.312   4.115  24.740  1.00  0.00      LIG  
ATOM   4235 H17  LIG     1       3.760  -0.029  25.460  1.00  0.00      LIG  
ATOM   4236 H18  LIG     1       1.661  -1.291  23.748  1.00  0.00      LIG  
ATOM   4237 H19  LIG     1       3.274  -1.893  24.156  1.00  0.00      LIG  
ATOM   4238 H20  LIG     1       4.347  -0.166  22.982  1.00  0.00      LIG  
ATOM   4239 H21  LIG     1       3.033  -0.586  21.874  1.00  0.00      LIG  
ATOM   4240 H22  LIG     1       3.984  -1.885  26.773  1.00  0.00      LIG  
ATOM   4241 H23  LIG     1       3.097   0.606  27.603  1.00  0.00      LIG  
ATOM   4242 H24  LIG     1       1.957  -0.428  28.460  1.00  0.00      LIG  
ATOM   4243 H25  LIG     1       1.705  -1.643  26.171  1.00  0.00      LIG  
ATOM   4244 H26  LIG     1       0.969   5.170  22.019  1.00  0.00      LIG  
ATOM   4245 H27  LIG     1       1.757   6.734  21.893  1.00  0.00      LIG  
ATOM   4246 H28  LIG     1       1.527   6.008  23.463  1.00  0.00      LIG  
ATOM   4247 H29  LIG     1       2.371   5.410  24.790  1.00  0.00      LIG  
ATOM   4248 H30  LIG     1       1.239   0.660  21.467  1.00  0.00      LIG  
ATOM   4249 H31  LIG     1       0.739   2.084  22.388  1.00  0.00      LIG  
ATOM   4250 H32  LIG     1       0.588   0.484  23.078  1.00  0.00      LIG  
ATOM   4251 H33  LIG     1       5.491   3.180  22.363  1.00  0.00      LIG  
ATOM   4252 H34  LIG     1       5.373   1.472  21.970  1.00  0.00      LIG  
ATOM   4253 H35  LIG     1       5.257   1.988  23.631  1.00  0.00      LIG  
ATOM   4254 H36  LIG     1      -0.057   0.042  25.562  1.00  0.00      LIG  
ATOM   4255 H37  LIG     1       0.631   1.138  26.778  1.00  0.00      LIG  
ATOM   4256 H38  LIG     1      -0.051  -0.413  27.272  1.00  0.00      LIG  
ATOM   4257 H39  LIG     1       3.916  -3.089  28.786  1.00  0.00      LIG  
ATOM   4258 H40  LIG     1       6.915   0.428  29.540  1.00  0.00      LIG  
ATOM   4259 H41  LIG     1       6.934   1.400  28.057  1.00  0.00      LIG  
ATOM   4260 H42  LIG     1       8.137   0.118  28.293  1.00  0.00      LIG  
ATOM   4261 H43  LIG     1       5.924  -1.650  25.935  1.00  0.00      LIG  
ATOM   4262 H44  LIG     1       7.469  -0.813  26.109  1.00  0.00      LIG  
ATOM   4263 H45  LIG     1       5.999   0.117  25.786  1.00  0.00      LIG  
TER
REMARK  Energy: 283.459
REMARK  SimpleFitness: 283.459
REMARK  FullFitness: -613.62067
REMARK  InterFull: -17.8357
REMARK  IntraFull: 301.825
REMARK  solvFull: -1098.0
REMARK  surfFull: 200.39
REMARK  extraFull: 0.0
REMARK  deltaGcompsolvpol: -1098.0
REMARK  deltaGcompsolvnonpol: 200.39
REMARK  deltaGprotsolvpol: -1109.66
REMARK  deltaGprotsolvnonpol: 196.383
REMARK  deltaGligsolvpol: -6.81361
REMARK  deltaGligsolvnonpol: 14.1502
REMARK  deltaGvdw: -17.8357
REMARK  deltaGelec: 0.0
REMARK  deltaG: -5.5062165
REMARK  Cluster: 1
REMARK  ClusterRank: 0
ATOM   4186 C    LIG     1       4.476   7.315  29.604  1.00  0.00      LIG  
ATOM   4187 C1   LIG     1       5.619   7.544  30.540  1.00  0.00      LIG  
ATOM   4188 C2   LIG     1       6.843   6.729  30.270  1.00  0.00      LIG  
ATOM   4189 C3   LIG     1       6.477   5.264  30.101  1.00  0.00      LIG  
ATOM   4190 C4   LIG     1       5.403   5.006  29.044  1.00  0.00      LIG  
ATOM   4191 C5   LIG     1       4.187   5.832  29.465  1.00  0.00      LIG  
ATOM   4192 C6   LIG     1       7.746   4.450  29.920  1.00  0.00      LIG  
ATOM   4193 C7   LIG     1       7.597   3.216  29.050  1.00  0.00      LIG  
ATOM   4194 C8   LIG     1       6.243   2.500  29.156  1.00  0.00      LIG  
ATOM   4195 C9   LIG     1       5.045   3.502  29.160  1.00  0.00      LIG  
ATOM   4196 C10  LIG     1       6.131   1.363  28.071  1.00  0.00      LIG  
ATOM   4197 C11  LIG     1       4.713   0.835  27.828  1.00  0.00      LIG  
ATOM   4198 C12  LIG     1       3.613   1.539  28.590  1.00  0.00      LIG  
ATOM   4199 C13  LIG     1       3.769   3.032  28.447  1.00  0.00      LIG  
ATOM   4200 O    LIG     1       5.693   8.578  31.188  1.00  0.00      LIG  
ATOM   4201 C14  LIG     1       4.738  -0.651  28.117  1.00  0.00      LIG  
ATOM   4202 C15  LIG     1       6.164  -1.054  27.820  1.00  0.00      LIG  
ATOM   4203 C16  LIG     1       6.968   0.105  28.352  1.00  0.00      LIG  
ATOM   4204 C17  LIG     1       2.551  -1.203  25.119  1.00  0.00      LIG  
ATOM   4205 C18  LIG     1       3.844  -1.507  25.869  1.00  0.00      LIG  
ATOM   4206 C19  LIG     1       3.659  -1.450  27.384  1.00  0.00      LIG  
ATOM   4207 C20  LIG     1       5.803   5.480  27.639  1.00  0.00      LIG  
ATOM   4208 O1   LIG     1       3.721   3.371  27.067  1.00  0.00      LIG  
ATOM   4209 C21  LIG     1       6.615   1.822  26.694  1.00  0.00      LIG  
ATOM   4210 C22  LIG     1       6.270   1.897  30.570  1.00  0.00      LIG  
ATOM   4211 C23  LIG     1       3.656  -2.868  27.919  1.00  0.00      LIG  
ATOM   4212 H    LIG     1       4.691   3.447  30.193  1.00  0.00      LIG  
ATOM   4213 O2   LIG     1       2.733  -1.633  23.776  1.00  0.00      LIG  
ATOM   4214 C24  LIG     1       2.204   0.267  25.232  1.00  0.00      LIG  
ATOM   4215 H1   LIG     1       1.935   0.515  26.248  1.00  0.00      LIG  
ATOM   4216 H2   LIG     1       6.041   4.942  31.053  1.00  0.00      LIG  
ATOM   4217 C25  LIG     1       1.713   1.221  24.188  1.00  0.00      LIG  
ATOM   4218 O3   LIG     1       3.114   1.161  24.541  1.00  0.00      LIG  
ATOM   4219 C26  LIG     1       1.431   0.852  22.770  1.00  0.00      LIG  
ATOM   4220 C27  LIG     1       1.047   2.468  24.655  1.00  0.00      LIG  
ATOM   4221 H3   LIG     1       4.719   7.771  28.641  1.00  0.00      LIG  
ATOM   4222 H4   LIG     1       3.597   7.819  30.014  1.00  0.00      LIG  
ATOM   4223 H5   LIG     1       7.518   6.840  31.122  1.00  0.00      LIG  
ATOM   4224 H6   LIG     1       7.341   7.124  29.381  1.00  0.00      LIG  
ATOM   4225 H7   LIG     1       3.376   5.711  28.742  1.00  0.00      LIG  
ATOM   4226 H8   LIG     1       3.819   5.455  30.424  1.00  0.00      LIG  
ATOM   4227 H9   LIG     1       8.112   4.157  30.907  1.00  0.00      LIG  
ATOM   4228 H10  LIG     1       8.529   5.080  29.488  1.00  0.00      LIG  
ATOM   4229 H11  LIG     1       8.407   2.520  29.283  1.00  0.00      LIG  
ATOM   4230 H12  LIG     1       7.798   3.558  28.037  1.00  0.00      LIG  
ATOM   4231 H13  LIG     1       4.484   0.968  26.770  1.00  0.00      LIG  
ATOM   4232 H14  LIG     1       3.623   1.254  29.645  1.00  0.00      LIG  
ATOM   4233 H15  LIG     1       2.649   1.229  28.180  1.00  0.00      LIG  
ATOM   4234 H16  LIG     1       2.900   3.505  28.911  1.00  0.00      LIG  
ATOM   4235 H17  LIG     1       4.574  -0.775  29.188  1.00  0.00      LIG  
ATOM   4236 H18  LIG     1       6.345  -1.159  26.748  1.00  0.00      LIG  
ATOM   4237 H19  LIG     1       6.439  -1.991  28.311  1.00  0.00      LIG  
ATOM   4238 H20  LIG     1       7.131  -0.102  29.407  1.00  0.00      LIG  
ATOM   4239 H21  LIG     1       7.955   0.149  27.882  1.00  0.00      LIG  
ATOM   4240 H22  LIG     1       1.735  -1.798  25.540  1.00  0.00      LIG  
ATOM   4241 H23  LIG     1       4.614  -0.807  25.533  1.00  0.00      LIG  
ATOM   4242 H24  LIG     1       4.203  -2.502  25.590  1.00  0.00      LIG  
ATOM   4243 H25  LIG     1       2.687  -1.008  27.613  1.00  0.00      LIG  
ATOM   4244 H26  LIG     1       6.473   4.785  27.137  1.00  0.00      LIG  
ATOM   4245 H27  LIG     1       6.296   6.453  27.650  1.00  0.00      LIG  
ATOM   4246 H28  LIG     1       4.919   5.584  27.006  1.00  0.00      LIG  
ATOM   4247 H29  LIG     1       4.418   2.851  26.630  1.00  0.00      LIG  
ATOM   4248 H30  LIG     1       7.697   1.976  26.672  1.00  0.00      LIG  
ATOM   4249 H31  LIG     1       6.128   2.749  26.389  1.00  0.00      LIG  
ATOM   4250 H32  LIG     1       6.396   1.072  25.929  1.00  0.00      LIG  
ATOM   4251 H33  LIG     1       6.168   2.662  31.343  1.00  0.00      LIG  
ATOM   4252 H34  LIG     1       7.216   1.390  30.772  1.00  0.00      LIG  
ATOM   4253 H35  LIG     1       5.460   1.181  30.715  1.00  0.00      LIG  
ATOM   4254 H36  LIG     1       3.462  -2.871  28.995  1.00  0.00      LIG  
ATOM   4255 H37  LIG     1       4.614  -3.362  27.741  1.00  0.00      LIG  
ATOM   4256 H38  LIG     1       2.882  -3.459  27.424  1.00  0.00      LIG  
ATOM   4257 H39  LIG     1       3.302  -0.963  23.360  1.00  0.00      LIG  
ATOM   4258 H40  LIG     1       1.213   1.749  22.185  1.00  0.00      LIG  
ATOM   4259 H41  LIG     1       2.278   0.349  22.297  1.00  0.00      LIG  
ATOM   4260 H42  LIG     1       0.561   0.193  22.719  1.00  0.00      LIG  
ATOM   4261 H43  LIG     1       1.351   3.314  24.032  1.00  0.00      LIG  
ATOM   4262 H44  LIG     1       1.301   2.697  25.694  1.00  0.00      LIG  
ATOM   4263 H45  LIG     1      -0.038   2.365  24.586  1.00  0.00      LIG  
TER
REMARK  Energy: 283.459
REMARK  SimpleFitness: 283.459
REMARK  FullFitness: -613.62067
REMARK  InterFull: -17.8357
REMARK  IntraFull: 301.825
REMARK  solvFull: -1098.0
REMARK  surfFull: 200.39
REMARK  extraFull: 0.0
REMARK  deltaGcompsolvpol: -1098.0
REMARK  deltaGcompsolvnonpol: 200.39
REMARK  deltaGprotsolvpol: -1109.66
REMARK  deltaGprotsolvnonpol: 196.383
REMARK  deltaGligsolvpol: -6.81361
REMARK  deltaGligsolvnonpol: 14.1502
REMARK  deltaGvdw: -17.8357
REMARK  deltaGelec: 0.0
REMARK  deltaG: -5.5062165
REMARK  Cluster: 1
REMARK  ClusterRank: 1
ATOM   4186 C    LIG     1       4.476   7.315  29.604  1.00  0.00      LIG  
ATOM   4187 C1   LIG     1       5.619   7.544  30.540  1.00  0.00      LIG  
ATOM   4188 C2   LIG     1       6.843   6.729  30.270  1.00  0.00      LIG  
ATOM   4189 C3   LIG     1       6.477   5.264  30.101  1.00  0.00      LIG  
ATOM   4190 C4   LIG     1       5.403   5.006  29.044  1.00  0.00      LIG  
ATOM   4191 C5   LIG     1       4.187   5.832  29.465  1.00  0.00      LIG  
ATOM   4192 C6   LIG     1       7.746   4.450  29.920  1.00  0.00      LIG  
ATOM   4193 C7   LIG     1       7.597   3.216  29.050  1.00  0.00      LIG  
ATOM   4194 C8   LIG     1       6.243   2.500  29.156  1.00  0.00      LIG  
ATOM   4195 C9   LIG     1       5.045   3.502  29.160  1.00  0.00      LIG  
ATOM   4196 C10  LIG     1       6.131   1.363  28.071  1.00  0.00      LIG  
ATOM   4197 C11  LIG     1       4.713   0.835  27.828  1.00  0.00      LIG  
ATOM   4198 C12  LIG     1       3.613   1.539  28.590  1.00  0.00      LIG  
ATOM   4199 C13  LIG     1       3.769   3.032  28.447  1.00  0.00      LIG  
ATOM   4200 O    LIG     1       5.693   8.578  31.188  1.00  0.00      LIG  
ATOM   4201 C14  LIG     1       4.738  -0.651  28.117  1.00  0.00      LIG  
ATOM   4202 C15  LIG     1       6.164  -1.054  27.820  1.00  0.00      LIG  
ATOM   4203 C16  LIG     1       6.968   0.105  28.352  1.00  0.00      LIG  
ATOM   4204 C17  LIG     1       2.551  -1.203  25.119  1.00  0.00      LIG  
ATOM   4205 C18  LIG     1       3.844  -1.507  25.869  1.00  0.00      LIG  
ATOM   4206 C19  LIG     1       3.659  -1.450  27.384  1.00  0.00      LIG  
ATOM   4207 C20  LIG     1       5.803   5.480  27.639  1.00  0.00      LIG  
ATOM   4208 O1   LIG     1       3.721   3.371  27.067  1.00  0.00      LIG  
ATOM   4209 C21  LIG     1       6.615   1.822  26.694  1.00  0.00      LIG  
ATOM   4210 C22  LIG     1       6.270   1.897  30.570  1.00  0.00      LIG  
ATOM   4211 C23  LIG     1       3.656  -2.868  27.919  1.00  0.00      LIG  
ATOM   4212 H    LIG     1       4.691   3.447  30.193  1.00  0.00      LIG  
ATOM   4213 O2   LIG     1       2.733  -1.633  23.776  1.00  0.00      LIG  
ATOM   4214 C24  LIG     1       2.204   0.267  25.232  1.00  0.00      LIG  
ATOM   4215 H1   LIG     1       1.935   0.515  26.248  1.00  0.00      LIG  
ATOM   4216 H2   LIG     1       6.041   4.942  31.053  1.00  0.00      LIG  
ATOM   4217 C25  LIG     1       1.713   1.221  24.188  1.00  0.00      LIG  
ATOM   4218 O3   LIG     1       3.114   1.161  24.541  1.00  0.00      LIG  
ATOM   4219 C26  LIG     1       1.431   0.852  22.770  1.00  0.00      LIG  
ATOM   4220 C27  LIG     1       1.047   2.468  24.655  1.00  0.00      LIG  
ATOM   4221 H3   LIG     1       4.719   7.771  28.641  1.00  0.00      LIG  
ATOM   4222 H4   LIG     1       3.597   7.819  30.014  1.00  0.00      LIG  
ATOM   4223 H5   LIG     1       7.518   6.840  31.122  1.00  0.00      LIG  
ATOM   4224 H6   LIG     1       7.341   7.124  29.381  1.00  0.00      LIG  
ATOM   4225 H7   LIG     1       3.376   5.711  28.742  1.00  0.00      LIG  
ATOM   4226 H8   LIG     1       3.819   5.455  30.424  1.00  0.00      LIG  
ATOM   4227 H9   LIG     1       8.112   4.157  30.907  1.00  0.00      LIG  
ATOM   4228 H10  LIG     1       8.529   5.080  29.488  1.00  0.00      LIG  
ATOM   4229 H11  LIG     1       8.407   2.520  29.283  1.00  0.00      LIG  
ATOM   4230 H12  LIG     1       7.798   3.558  28.037  1.00  0.00      LIG  
ATOM   4231 H13  LIG     1       4.484   0.968  26.770  1.00  0.00      LIG  
ATOM   4232 H14  LIG     1       3.623   1.254  29.645  1.00  0.00      LIG  
ATOM   4233 H15  LIG     1       2.649   1.229  28.180  1.00  0.00      LIG  
ATOM   4234 H16  LIG     1       2.900   3.505  28.911  1.00  0.00      LIG  
ATOM   4235 H17  LIG     1       4.574  -0.775  29.188  1.00  0.00      LIG  
ATOM   4236 H18  LIG     1       6.345  -1.159  26.748  1.00  0.00      LIG  
ATOM   4237 H19  LIG     1       6.439  -1.991  28.311  1.00  0.00      LIG  
ATOM   4238 H20  LIG     1       7.131  -0.102  29.407  1.00  0.00      LIG  
ATOM   4239 H21  LIG     1       7.955   0.149  27.882  1.00  0.00      LIG  
ATOM   4240 H22  LIG     1       1.735  -1.798  25.540  1.00  0.00      LIG  
ATOM   4241 H23  LIG     1       4.614  -0.807  25.533  1.00  0.00      LIG  
ATOM   4242 H24  LIG     1       4.203  -2.502  25.590  1.00  0.00      LIG  
ATOM   4243 H25  LIG     1       2.687  -1.008  27.613  1.00  0.00      LIG  
ATOM   4244 H26  LIG     1       6.473   4.785  27.137  1.00  0.00      LIG  
ATOM   4245 H27  LIG     1       6.296   6.453  27.650  1.00  0.00      LIG  
ATOM   4246 H28  LIG     1       4.919   5.584  27.006  1.00  0.00      LIG  
ATOM   4247 H29  LIG     1       4.418   2.851  26.630  1.00  0.00      LIG  
ATOM   4248 H30  LIG     1       7.697   1.976  26.672  1.00  0.00      LIG  
ATOM   4249 H31  LIG     1       6.128   2.749  26.389  1.00  0.00      LIG  
ATOM   4250 H32  LIG     1       6.396   1.072  25.929  1.00  0.00      LIG  
ATOM   4251 H33  LIG     1       6.168   2.662  31.343  1.00  0.00      LIG  
ATOM   4252 H34  LIG     1       7.216   1.390  30.772  1.00  0.00      LIG  
ATOM   4253 H35  LIG     1       5.460   1.181  30.715  1.00  0.00      LIG  
ATOM   4254 H36  LIG     1       3.462  -2.871  28.995  1.00  0.00      LIG  
ATOM   4255 H37  LIG     1       4.614  -3.362  27.741  1.00  0.00      LIG  
ATOM   4256 H38  LIG     1       2.882  -3.459  27.424  1.00  0.00      LIG  
ATOM   4257 H39  LIG     1       3.302  -0.963  23.360  1.00  0.00      LIG  
ATOM   4258 H40  LIG     1       1.213   1.749  22.185  1.00  0.00      LIG  
ATOM   4259 H41  LIG     1       2.278   0.349  22.297  1.00  0.00      LIG  
ATOM   4260 H42  LIG     1       0.561   0.193  22.719  1.00  0.00      LIG  
ATOM   4261 H43  LIG     1       1.351   3.314  24.032  1.00  0.00      LIG  
ATOM   4262 H44  LIG     1       1.301   2.697  25.694  1.00  0.00      LIG  
ATOM   4263 H45  LIG     1      -0.038   2.365  24.586  1.00  0.00      LIG  
TER
REMARK  Energy: 283.534
REMARK  SimpleFitness: 283.534
REMARK  FullFitness: -613.47156
REMARK  InterFull: -17.9326
REMARK  IntraFull: 301.954
REMARK  solvFull: -1097.89
REMARK  surfFull: 200.397
REMARK  extraFull: 0.0
REMARK  deltaGcompsolvpol: -1097.89
REMARK  deltaGcompsolvnonpol: 200.397
REMARK  deltaGprotsolvpol: -1109.66
REMARK  deltaGprotsolvnonpol: 196.383
REMARK  deltaGligsolvpol: -6.80234
REMARK  deltaGligsolvnonpol: 14.145
REMARK  deltaGvdw: -17.9326
REMARK  deltaGelec: 0.0
REMARK  deltaG: -5.5081873
REMARK  Cluster: 1
REMARK  ClusterRank: 2
ATOM   4186 C    LIG     1       4.393   7.316  29.537  1.00  0.00      LIG  
ATOM   4187 C1   LIG     1       5.525   7.554  30.485  1.00  0.00      LIG  
ATOM   4188 C2   LIG     1       6.755   6.741  30.234  1.00  0.00      LIG  
ATOM   4189 C3   LIG     1       6.393   5.274  30.075  1.00  0.00      LIG  
ATOM   4190 C4   LIG     1       5.331   5.004  29.008  1.00  0.00      LIG  
ATOM   4191 C5   LIG     1       4.108   5.831  29.405  1.00  0.00      LIG  
ATOM   4192 C6   LIG     1       7.665   4.459  29.917  1.00  0.00      LIG  
ATOM   4193 C7   LIG     1       7.528   3.219  29.055  1.00  0.00      LIG  
ATOM   4194 C8   LIG     1       6.174   2.501  29.152  1.00  0.00      LIG  
ATOM   4195 C9   LIG     1       4.974   3.501  29.137  1.00  0.00      LIG  
ATOM   4196 C10  LIG     1       6.075   1.355  28.075  1.00  0.00      LIG  
ATOM   4197 C11  LIG     1       4.660   0.822  27.823  1.00  0.00      LIG  
ATOM   4198 C12  LIG     1       3.554   1.528  28.573  1.00  0.00      LIG  
ATOM   4199 C13  LIG     1       3.705   3.021  28.418  1.00  0.00      LIG  
ATOM   4200 O    LIG     1       5.587   8.591  31.129  1.00  0.00      LIG  
ATOM   4201 C14  LIG     1       4.684  -0.661  28.118  1.00  0.00      LIG  
ATOM   4202 C15  LIG     1       6.114  -1.063  27.837  1.00  0.00      LIG  
ATOM   4203 C16  LIG     1       6.910   0.100  28.372  1.00  0.00      LIG  
ATOM   4204 C17  LIG     1       2.513  -1.201  25.110  1.00  0.00      LIG  
ATOM   4205 C18  LIG     1       3.802  -1.519  25.862  1.00  0.00      LIG  
ATOM   4206 C19  LIG     1       3.615  -1.469  27.377  1.00  0.00      LIG  
ATOM   4207 C20  LIG     1       5.747   5.465  27.603  1.00  0.00      LIG  
ATOM   4208 O1   LIG     1       3.668   3.348  27.034  1.00  0.00      LIG  
ATOM   4209 C21  LIG     1       6.570   1.805  26.699  1.00  0.00      LIG  
ATOM   4210 C22  LIG     1       6.190   1.908  30.570  1.00  0.00      LIG  
ATOM   4211 C23  LIG     1       3.632  -2.889  27.905  1.00  0.00      LIG  
ATOM   4212 H    LIG     1       4.612   3.455  30.167  1.00  0.00      LIG  
ATOM   4213 O2   LIG     1       2.689  -1.636  23.767  1.00  0.00      LIG  
ATOM   4214 C24  LIG     1       2.176   0.271  25.221  1.00  0.00      LIG  
ATOM   4215 H1   LIG     1       1.901   0.519  26.236  1.00  0.00      LIG  
ATOM   4216 H2   LIG     1       5.946   4.962  31.025  1.00  0.00      LIG  
ATOM   4217 C25  LIG     1       1.702   1.232  24.175  1.00  0.00      LIG  
ATOM   4218 O3   LIG     1       3.099   1.158  24.539  1.00  0.00      LIG  
ATOM   4219 C26  LIG     1       1.431   0.874  22.752  1.00  0.00      LIG  
ATOM   4220 C27  LIG     1       1.044   2.485  24.639  1.00  0.00      LIG  
ATOM   4221 H3   LIG     1       4.648   7.766  28.574  1.00  0.00      LIG  
ATOM   4222 H4   LIG     1       3.508   7.822  29.932  1.00  0.00      LIG  
ATOM   4223 H5   LIG     1       7.420   6.861  31.094  1.00  0.00      LIG  
ATOM   4224 H6   LIG     1       7.260   7.131  29.348  1.00  0.00      LIG  
ATOM   4225 H7   LIG     1       3.308   5.704  28.671  1.00  0.00      LIG  
ATOM   4226 H8   LIG     1       3.726   5.461  30.362  1.00  0.00      LIG  
ATOM   4227 H9   LIG     1       8.016   4.173  30.912  1.00  0.00      LIG  
ATOM   4228 H10  LIG     1       8.453   5.087  29.492  1.00  0.00      LIG  
ATOM   4229 H11  LIG     1       8.337   2.526  29.302  1.00  0.00      LIG  
ATOM   4230 H12  LIG     1       7.739   3.553  28.041  1.00  0.00      LIG  
ATOM   4231 H13  LIG     1       4.440   0.950  26.763  1.00  0.00      LIG  
ATOM   4232 H14  LIG     1       3.557   1.251  29.630  1.00  0.00      LIG  
ATOM   4233 H15  LIG     1       2.593   1.210  28.161  1.00  0.00      LIG  
ATOM   4234 H16  LIG     1       2.830   3.493  28.872  1.00  0.00      LIG  
ATOM   4235 H17  LIG     1       4.509  -0.782  29.188  1.00  0.00      LIG  
ATOM   4236 H18  LIG     1       6.304  -1.170  26.767  1.00  0.00      LIG  
ATOM   4237 H19  LIG     1       6.387  -1.998  28.333  1.00  0.00      LIG  
ATOM   4238 H20  LIG     1       7.061  -0.101  29.431  1.00  0.00      LIG  
ATOM   4239 H21  LIG     1       7.902   0.143  27.914  1.00  0.00      LIG  
ATOM   4240 H22  LIG     1       1.692  -1.787  25.532  1.00  0.00      LIG  
ATOM   4241 H23  LIG     1       4.579  -0.826  25.530  1.00  0.00      LIG  
ATOM   4242 H24  LIG     1       4.152  -2.516  25.579  1.00  0.00      LIG  
ATOM   4243 H25  LIG     1       2.637  -1.039  27.606  1.00  0.00      LIG  
ATOM   4244 H26  LIG     1       6.428   4.769  27.117  1.00  0.00      LIG  
ATOM   4245 H27  LIG     1       6.235   6.441  27.612  1.00  0.00      LIG  
ATOM   4246 H28  LIG     1       4.871   5.560  26.958  1.00  0.00      LIG  
ATOM   4247 H29  LIG     1       4.376   2.835  26.609  1.00  0.00      LIG  
ATOM   4248 H30  LIG     1       7.652   1.961  26.686  1.00  0.00      LIG  
ATOM   4249 H31  LIG     1       6.083   2.728  26.383  1.00  0.00      LIG  
ATOM   4250 H32  LIG     1       6.360   1.048  25.938  1.00  0.00      LIG  
ATOM   4251 H33  LIG     1       6.079   2.679  31.337  1.00  0.00      LIG  
ATOM   4252 H34  LIG     1       7.135   1.404  30.784  1.00  0.00      LIG  
ATOM   4253 H35  LIG     1       5.381   1.191  30.714  1.00  0.00      LIG  
ATOM   4254 H36  LIG     1       3.462  -2.899  28.985  1.00  0.00      LIG  
ATOM   4255 H37  LIG     1       4.588  -3.377  27.702  1.00  0.00      LIG  
ATOM   4256 H38  LIG     1       2.850  -3.482  27.425  1.00  0.00      LIG  
ATOM   4257 H39  LIG     1       3.278  -0.983  23.352  1.00  0.00      LIG  
ATOM   4258 H40  LIG     1       1.262   1.779  22.164  1.00  0.00      LIG  
ATOM   4259 H41  LIG     1       2.266   0.337  22.294  1.00  0.00      LIG  
ATOM   4260 H42  LIG     1       0.536   0.252  22.683  1.00  0.00      LIG  
ATOM   4261 H43  LIG     1       1.382   3.333  24.038  1.00  0.00      LIG  
ATOM   4262 H44  LIG     1       1.271   2.696  25.688  1.00  0.00      LIG  
ATOM   4263 H45  LIG     1      -0.040   2.404  24.537  1.00  0.00      LIG  
TER
REMARK  Energy: 283.534
REMARK  SimpleFitness: 283.534
REMARK  FullFitness: -613.47156
REMARK  InterFull: -17.9326
REMARK  IntraFull: 301.954
REMARK  solvFull: -1097.89
REMARK  surfFull: 200.397
REMARK  extraFull: 0.0
REMARK  deltaGcompsolvpol: -1097.89
REMARK  deltaGcompsolvnonpol: 200.397
REMARK  deltaGprotsolvpol: -1109.66
REMARK  deltaGprotsolvnonpol: 196.383
REMARK  deltaGligsolvpol: -6.80234
REMARK  deltaGligsolvnonpol: 14.145
REMARK  deltaGvdw: -17.9326
REMARK  deltaGelec: 0.0
REMARK  deltaG: -5.5081873
REMARK  Cluster: 1
REMARK  ClusterRank: 3
ATOM   4186 C    LIG     1       4.393   7.316  29.537  1.00  0.00      LIG  
ATOM   4187 C1   LIG     1       5.525   7.554  30.485  1.00  0.00      LIG  
ATOM   4188 C2   LIG     1       6.755   6.741  30.234  1.00  0.00      LIG  
ATOM   4189 C3   LIG     1       6.393   5.274  30.075  1.00  0.00      LIG  
ATOM   4190 C4   LIG     1       5.331   5.004  29.008  1.00  0.00      LIG  
ATOM   4191 C5   LIG     1       4.108   5.831  29.405  1.00  0.00      LIG  
ATOM   4192 C6   LIG     1       7.665   4.459  29.917  1.00  0.00      LIG  
ATOM   4193 C7   LIG     1       7.528   3.219  29.055  1.00  0.00      LIG  
ATOM   4194 C8   LIG     1       6.174   2.501  29.152  1.00  0.00      LIG  
ATOM   4195 C9   LIG     1       4.974   3.501  29.137  1.00  0.00      LIG  
ATOM   4196 C10  LIG     1       6.075   1.355  28.075  1.00  0.00      LIG  
ATOM   4197 C11  LIG     1       4.660   0.822  27.823  1.00  0.00      LIG  
ATOM   4198 C12  LIG     1       3.554   1.528  28.573  1.00  0.00      LIG  
ATOM   4199 C13  LIG     1       3.705   3.021  28.418  1.00  0.00      LIG  
ATOM   4200 O    LIG     1       5.587   8.591  31.129  1.00  0.00      LIG  
ATOM   4201 C14  LIG     1       4.684  -0.661  28.118  1.00  0.00      LIG  
ATOM   4202 C15  LIG     1       6.114  -1.063  27.837  1.00  0.00      LIG  
ATOM   4203 C16  LIG     1       6.910   0.100  28.372  1.00  0.00      LIG  
ATOM   4204 C17  LIG     1       2.513  -1.201  25.110  1.00  0.00      LIG  
ATOM   4205 C18  LIG     1       3.802  -1.519  25.862  1.00  0.00      LIG  
ATOM   4206 C19  LIG     1       3.615  -1.469  27.377  1.00  0.00      LIG  
ATOM   4207 C20  LIG     1       5.747   5.465  27.603  1.00  0.00      LIG  
ATOM   4208 O1   LIG     1       3.668   3.348  27.034  1.00  0.00      LIG  
ATOM   4209 C21  LIG     1       6.570   1.805  26.699  1.00  0.00      LIG  
ATOM   4210 C22  LIG     1       6.190   1.908  30.570  1.00  0.00      LIG  
ATOM   4211 C23  LIG     1       3.632  -2.889  27.905  1.00  0.00      LIG  
ATOM   4212 H    LIG     1       4.612   3.455  30.167  1.00  0.00      LIG  
ATOM   4213 O2   LIG     1       2.689  -1.636  23.767  1.00  0.00      LIG  
ATOM   4214 C24  LIG     1       2.176   0.271  25.221  1.00  0.00      LIG  
ATOM   4215 H1   LIG     1       1.901   0.519  26.236  1.00  0.00      LIG  
ATOM   4216 H2   LIG     1       5.946   4.962  31.025  1.00  0.00      LIG  
ATOM   4217 C25  LIG     1       1.702   1.232  24.175  1.00  0.00      LIG  
ATOM   4218 O3   LIG     1       3.099   1.158  24.539  1.00  0.00      LIG  
ATOM   4219 C26  LIG     1       1.431   0.874  22.752  1.00  0.00      LIG  
ATOM   4220 C27  LIG     1       1.044   2.485  24.639  1.00  0.00      LIG  
ATOM   4221 H3   LIG     1       4.648   7.766  28.574  1.00  0.00      LIG  
ATOM   4222 H4   LIG     1       3.508   7.822  29.932  1.00  0.00      LIG  
ATOM   4223 H5   LIG     1       7.420   6.861  31.094  1.00  0.00      LIG  
ATOM   4224 H6   LIG     1       7.260   7.131  29.348  1.00  0.00      LIG  
ATOM   4225 H7   LIG     1       3.308   5.704  28.671  1.00  0.00      LIG  
ATOM   4226 H8   LIG     1       3.726   5.461  30.362  1.00  0.00      LIG  
ATOM   4227 H9   LIG     1       8.016   4.173  30.912  1.00  0.00      LIG  
ATOM   4228 H10  LIG     1       8.453   5.087  29.492  1.00  0.00      LIG  
ATOM   4229 H11  LIG     1       8.337   2.526  29.302  1.00  0.00      LIG  
ATOM   4230 H12  LIG     1       7.739   3.553  28.041  1.00  0.00      LIG  
ATOM   4231 H13  LIG     1       4.440   0.950  26.763  1.00  0.00      LIG  
ATOM   4232 H14  LIG     1       3.557   1.251  29.630  1.00  0.00      LIG  
ATOM   4233 H15  LIG     1       2.593   1.210  28.161  1.00  0.00      LIG  
ATOM   4234 H16  LIG     1       2.830   3.493  28.872  1.00  0.00      LIG  
ATOM   4235 H17  LIG     1       4.509  -0.782  29.188  1.00  0.00      LIG  
ATOM   4236 H18  LIG     1       6.304  -1.170  26.767  1.00  0.00      LIG  
ATOM   4237 H19  LIG     1       6.387  -1.998  28.333  1.00  0.00      LIG  
ATOM   4238 H20  LIG     1       7.061  -0.101  29.431  1.00  0.00      LIG  
ATOM   4239 H21  LIG     1       7.902   0.143  27.914  1.00  0.00      LIG  
ATOM   4240 H22  LIG     1       1.692  -1.787  25.532  1.00  0.00      LIG  
ATOM   4241 H23  LIG     1       4.579  -0.826  25.530  1.00  0.00      LIG  
ATOM   4242 H24  LIG     1       4.152  -2.516  25.579  1.00  0.00      LIG  
ATOM   4243 H25  LIG     1       2.637  -1.039  27.606  1.00  0.00      LIG  
ATOM   4244 H26  LIG     1       6.428   4.769  27.117  1.00  0.00      LIG  
ATOM   4245 H27  LIG     1       6.235   6.441  27.612  1.00  0.00      LIG  
ATOM   4246 H28  LIG     1       4.871   5.560  26.958  1.00  0.00      LIG  
ATOM   4247 H29  LIG     1       4.376   2.835  26.609  1.00  0.00      LIG  
ATOM   4248 H30  LIG     1       7.652   1.961  26.686  1.00  0.00      LIG  
ATOM   4249 H31  LIG     1       6.083   2.728  26.383  1.00  0.00      LIG  
ATOM   4250 H32  LIG     1       6.360   1.048  25.938  1.00  0.00      LIG  
ATOM   4251 H33  LIG     1       6.079   2.679  31.337  1.00  0.00      LIG  
ATOM   4252 H34  LIG     1       7.135   1.404  30.784  1.00  0.00      LIG  
ATOM   4253 H35  LIG     1       5.381   1.191  30.714  1.00  0.00      LIG  
ATOM   4254 H36  LIG     1       3.462  -2.899  28.985  1.00  0.00      LIG  
ATOM   4255 H37  LIG     1       4.588  -3.377  27.702  1.00  0.00      LIG  
ATOM   4256 H38  LIG     1       2.850  -3.482  27.425  1.00  0.00      LIG  
ATOM   4257 H39  LIG     1       3.278  -0.983  23.352  1.00  0.00      LIG  
ATOM   4258 H40  LIG     1       1.262   1.779  22.164  1.00  0.00      LIG  
ATOM   4259 H41  LIG     1       2.266   0.337  22.294  1.00  0.00      LIG  
ATOM   4260 H42  LIG     1       0.536   0.252  22.683  1.00  0.00      LIG  
ATOM   4261 H43  LIG     1       1.382   3.333  24.038  1.00  0.00      LIG  
ATOM   4262 H44  LIG     1       1.271   2.696  25.688  1.00  0.00      LIG  
ATOM   4263 H45  LIG     1      -0.040   2.404  24.537  1.00  0.00      LIG  
TER
REMARK  Energy: 283.534
REMARK  SimpleFitness: 283.534
REMARK  FullFitness: -613.47156
REMARK  InterFull: -17.9326
REMARK  IntraFull: 301.954
REMARK  solvFull: -1097.89
REMARK  surfFull: 200.397
REMARK  extraFull: 0.0
REMARK  deltaGcompsolvpol: -1097.89
REMARK  deltaGcompsolvnonpol: 200.397
REMARK  deltaGprotsolvpol: -1109.66
REMARK  deltaGprotsolvnonpol: 196.383
REMARK  deltaGligsolvpol: -6.80234
REMARK  deltaGligsolvnonpol: 14.145
REMARK  deltaGvdw: -17.9326
REMARK  deltaGelec: 0.0
REMARK  deltaG: -5.5081873
REMARK  Cluster: 1
REMARK  ClusterRank: 4
ATOM   4186 C    LIG     1       4.393   7.316  29.537  1.00  0.00      LIG  
ATOM   4187 C1   LIG     1       5.525   7.554  30.485  1.00  0.00      LIG  
ATOM   4188 C2   LIG     1       6.755   6.741  30.234  1.00  0.00      LIG  
ATOM   4189 C3   LIG     1       6.393   5.274  30.075  1.00  0.00      LIG  
ATOM   4190 C4   LIG     1       5.331   5.004  29.008  1.00  0.00      LIG  
ATOM   4191 C5   LIG     1       4.108   5.831  29.405  1.00  0.00      LIG  
ATOM   4192 C6   LIG     1       7.665   4.459  29.917  1.00  0.00      LIG  
ATOM   4193 C7   LIG     1       7.528   3.219  29.055  1.00  0.00      LIG  
ATOM   4194 C8   LIG     1       6.174   2.501  29.152  1.00  0.00      LIG  
ATOM   4195 C9   LIG     1       4.974   3.501  29.137  1.00  0.00      LIG  
ATOM   4196 C10  LIG     1       6.075   1.355  28.075  1.00  0.00      LIG  
ATOM   4197 C11  LIG     1       4.660   0.822  27.823  1.00  0.00      LIG  
ATOM   4198 C12  LIG     1       3.554   1.528  28.573  1.00  0.00      LIG  
ATOM   4199 C13  LIG     1       3.705   3.021  28.418  1.00  0.00      LIG  
ATOM   4200 O    LIG     1       5.587   8.591  31.129  1.00  0.00      LIG  
ATOM   4201 C14  LIG     1       4.684  -0.661  28.118  1.00  0.00      LIG  
ATOM   4202 C15  LIG     1       6.114  -1.063  27.837  1.00  0.00      LIG  
ATOM   4203 C16  LIG     1       6.910   0.100  28.372  1.00  0.00      LIG  
ATOM   4204 C17  LIG     1       2.513  -1.201  25.110  1.00  0.00      LIG  
ATOM   4205 C18  LIG     1       3.802  -1.519  25.862  1.00  0.00      LIG  
ATOM   4206 C19  LIG     1       3.615  -1.469  27.377  1.00  0.00      LIG  
ATOM   4207 C20  LIG     1       5.747   5.465  27.603  1.00  0.00      LIG  
ATOM   4208 O1   LIG     1       3.668   3.348  27.034  1.00  0.00      LIG  
ATOM   4209 C21  LIG     1       6.570   1.805  26.699  1.00  0.00      LIG  
ATOM   4210 C22  LIG     1       6.190   1.908  30.570  1.00  0.00      LIG  
ATOM   4211 C23  LIG     1       3.632  -2.889  27.905  1.00  0.00      LIG  
ATOM   4212 H    LIG     1       4.612   3.455  30.167  1.00  0.00      LIG  
ATOM   4213 O2   LIG     1       2.689  -1.636  23.767  1.00  0.00      LIG  
ATOM   4214 C24  LIG     1       2.176   0.271  25.221  1.00  0.00      LIG  
ATOM   4215 H1   LIG     1       1.901   0.519  26.236  1.00  0.00      LIG  
ATOM   4216 H2   LIG     1       5.946   4.962  31.025  1.00  0.00      LIG  
ATOM   4217 C25  LIG     1       1.702   1.232  24.175  1.00  0.00      LIG  
ATOM   4218 O3   LIG     1       3.099   1.158  24.539  1.00  0.00      LIG  
ATOM   4219 C26  LIG     1       1.431   0.874  22.752  1.00  0.00      LIG  
ATOM   4220 C27  LIG     1       1.044   2.485  24.639  1.00  0.00      LIG  
ATOM   4221 H3   LIG     1       4.648   7.766  28.574  1.00  0.00      LIG  
ATOM   4222 H4   LIG     1       3.508   7.822  29.932  1.00  0.00      LIG  
ATOM   4223 H5   LIG     1       7.420   6.861  31.094  1.00  0.00      LIG  
ATOM   4224 H6   LIG     1       7.260   7.131  29.348  1.00  0.00      LIG  
ATOM   4225 H7   LIG     1       3.308   5.704  28.671  1.00  0.00      LIG  
ATOM   4226 H8   LIG     1       3.726   5.461  30.362  1.00  0.00      LIG  
ATOM   4227 H9   LIG     1       8.016   4.173  30.912  1.00  0.00      LIG  
ATOM   4228 H10  LIG     1       8.453   5.087  29.492  1.00  0.00      LIG  
ATOM   4229 H11  LIG     1       8.337   2.526  29.302  1.00  0.00      LIG  
ATOM   4230 H12  LIG     1       7.739   3.553  28.041  1.00  0.00      LIG  
ATOM   4231 H13  LIG     1       4.440   0.950  26.763  1.00  0.00      LIG  
ATOM   4232 H14  LIG     1       3.557   1.251  29.630  1.00  0.00      LIG  
ATOM   4233 H15  LIG     1       2.593   1.210  28.161  1.00  0.00      LIG  
ATOM   4234 H16  LIG     1       2.830   3.493  28.872  1.00  0.00      LIG  
ATOM   4235 H17  LIG     1       4.509  -0.782  29.188  1.00  0.00      LIG  
ATOM   4236 H18  LIG     1       6.304  -1.170  26.767  1.00  0.00      LIG  
ATOM   4237 H19  LIG     1       6.387  -1.998  28.333  1.00  0.00      LIG  
ATOM   4238 H20  LIG     1       7.061  -0.101  29.431  1.00  0.00      LIG  
ATOM   4239 H21  LIG     1       7.902   0.143  27.914  1.00  0.00      LIG  
ATOM   4240 H22  LIG     1       1.692  -1.787  25.532  1.00  0.00      LIG  
ATOM   4241 H23  LIG     1       4.579  -0.826  25.530  1.00  0.00      LIG  
ATOM   4242 H24  LIG     1       4.152  -2.516  25.579  1.00  0.00      LIG  
ATOM   4243 H25  LIG     1       2.637  -1.039  27.606  1.00  0.00      LIG  
ATOM   4244 H26  LIG     1       6.428   4.769  27.117  1.00  0.00      LIG  
ATOM   4245 H27  LIG     1       6.235   6.441  27.612  1.00  0.00      LIG  
ATOM   4246 H28  LIG     1       4.871   5.560  26.958  1.00  0.00      LIG  
ATOM   4247 H29  LIG     1       4.376   2.835  26.609  1.00  0.00      LIG  
ATOM   4248 H30  LIG     1       7.652   1.961  26.686  1.00  0.00      LIG  
ATOM   4249 H31  LIG     1       6.083   2.728  26.383  1.00  0.00      LIG  
ATOM   4250 H32  LIG     1       6.360   1.048  25.938  1.00  0.00      LIG  
ATOM   4251 H33  LIG     1       6.079   2.679  31.337  1.00  0.00      LIG  
ATOM   4252 H34  LIG     1       7.135   1.404  30.784  1.00  0.00      LIG  
ATOM   4253 H35  LIG     1       5.381   1.191  30.714  1.00  0.00      LIG  
ATOM   4254 H36  LIG     1       3.462  -2.899  28.985  1.00  0.00      LIG  
ATOM   4255 H37  LIG     1       4.588  -3.377  27.702  1.00  0.00      LIG  
ATOM   4256 H38  LIG     1       2.850  -3.482  27.425  1.00  0.00      LIG  
ATOM   4257 H39  LIG     1       3.278  -0.983  23.352  1.00  0.00      LIG  
ATOM   4258 H40  LIG     1       1.262   1.779  22.164  1.00  0.00      LIG  
ATOM   4259 H41  LIG     1       2.266   0.337  22.294  1.00  0.00      LIG  
ATOM   4260 H42  LIG     1       0.536   0.252  22.683  1.00  0.00      LIG  
ATOM   4261 H43  LIG     1       1.382   3.333  24.038  1.00  0.00      LIG  
ATOM   4262 H44  LIG     1       1.271   2.696  25.688  1.00  0.00      LIG  
ATOM   4263 H45  LIG     1      -0.040   2.404  24.537  1.00  0.00      LIG  
TER
REMARK  Energy: 283.683
REMARK  SimpleFitness: 283.683
REMARK  FullFitness: -613.31775
REMARK  InterFull: -17.7538
REMARK  IntraFull: 301.977
REMARK  solvFull: -1097.96
REMARK  surfFull: 200.419
REMARK  extraFull: 0.0
REMARK  deltaGcompsolvpol: -1097.96
REMARK  deltaGcompsolvnonpol: 200.419
REMARK  deltaGprotsolvpol: -1109.66
REMARK  deltaGprotsolvnonpol: 196.383
REMARK  deltaGligsolvpol: -6.77944
REMARK  deltaGligsolvnonpol: 14.1443
REMARK  deltaGvdw: -17.7538
REMARK  deltaGelec: 0.0
REMARK  deltaG: -5.4948072
REMARK  Cluster: 1
REMARK  ClusterRank: 5
ATOM   4186 C    LIG     1       4.331   7.303  29.457  1.00  0.00      LIG  
ATOM   4187 C1   LIG     1       5.465   7.555  30.401  1.00  0.00      LIG  
ATOM   4188 C2   LIG     1       6.701   6.753  30.146  1.00  0.00      LIG  
ATOM   4189 C3   LIG     1       6.351   5.282  29.996  1.00  0.00      LIG  
ATOM   4190 C4   LIG     1       5.288   4.997  28.935  1.00  0.00      LIG  
ATOM   4191 C5   LIG     1       4.059   5.815  29.331  1.00  0.00      LIG  
ATOM   4192 C6   LIG     1       7.629   4.479  29.836  1.00  0.00      LIG  
ATOM   4193 C7   LIG     1       7.499   3.229  28.987  1.00  0.00      LIG  
ATOM   4194 C8   LIG     1       6.152   2.501  29.101  1.00  0.00      LIG  
ATOM   4195 C9   LIG     1       4.945   3.492  29.074  1.00  0.00      LIG  
ATOM   4196 C10  LIG     1       6.061   1.335  28.045  1.00  0.00      LIG  
ATOM   4197 C11  LIG     1       4.649   0.797  27.788  1.00  0.00      LIG  
ATOM   4198 C12  LIG     1       3.538   1.507  28.528  1.00  0.00      LIG  
ATOM   4199 C13  LIG     1       3.683   2.999  28.353  1.00  0.00      LIG  
ATOM   4200 O    LIG     1       5.520   8.591  31.042  1.00  0.00      LIG  
ATOM   4201 C14  LIG     1       4.673  -0.686  28.090  1.00  0.00      LIG  
ATOM   4202 C15  LIG     1       6.110  -1.086  27.839  1.00  0.00      LIG  
ATOM   4203 C16  LIG     1       6.894   0.086  28.371  1.00  0.00      LIG  
ATOM   4204 C17  LIG     1       2.581  -1.208  25.022  1.00  0.00      LIG  
ATOM   4205 C18  LIG     1       3.844  -1.537  25.813  1.00  0.00      LIG  
ATOM   4206 C19  LIG     1       3.622  -1.497  27.324  1.00  0.00      LIG  
ATOM   4207 C20  LIG     1       5.693   5.453  27.525  1.00  0.00      LIG  
ATOM   4208 O1   LIG     1       3.658   3.310  26.965  1.00  0.00      LIG  
ATOM   4209 C21  LIG     1       6.567   1.761  26.665  1.00  0.00      LIG  
ATOM   4210 C22  LIG     1       6.175   1.931  30.528  1.00  0.00      LIG  
ATOM   4211 C23  LIG     1       3.637  -2.920  27.845  1.00  0.00      LIG  
ATOM   4212 H    LIG     1       4.579   3.451  30.102  1.00  0.00      LIG  
ATOM   4213 O2   LIG     1       2.819  -1.603  23.676  1.00  0.00      LIG  
ATOM   4214 C24  LIG     1       2.230   0.259  25.156  1.00  0.00      LIG  
ATOM   4215 H1   LIG     1       1.953   0.490  26.174  1.00  0.00      LIG  
ATOM   4216 H2   LIG     1       5.911   4.971  30.949  1.00  0.00      LIG  
ATOM   4217 C25  LIG     1       1.731   1.224  24.127  1.00  0.00      LIG  
ATOM   4218 O3   LIG     1       3.133   1.168  24.476  1.00  0.00      LIG  
ATOM   4219 C26  LIG     1       1.446   0.868  22.707  1.00  0.00      LIG  
ATOM   4220 C27  LIG     1       1.060   2.463  24.610  1.00  0.00      LIG  
ATOM   4221 H3   LIG     1       4.578   7.751  28.491  1.00  0.00      LIG  
ATOM   4222 H4   LIG     1       3.442   7.802  29.852  1.00  0.00      LIG  
ATOM   4223 H5   LIG     1       7.373   6.885  30.998  1.00  0.00      LIG  
ATOM   4224 H6   LIG     1       7.196   7.145  29.254  1.00  0.00      LIG  
ATOM   4225 H7   LIG     1       3.257   5.675  28.601  1.00  0.00      LIG  
ATOM   4226 H8   LIG     1       3.684   5.446  30.290  1.00  0.00      LIG  
ATOM   4227 H9   LIG     1       7.992   4.207  30.831  1.00  0.00      LIG  
ATOM   4228 H10  LIG     1       8.406   5.110  29.396  1.00  0.00      LIG  
ATOM   4229 H11  LIG     1       8.315   2.545  29.234  1.00  0.00      LIG  
ATOM   4230 H12  LIG     1       7.699   3.556  27.969  1.00  0.00      LIG  
ATOM   4231 H13  LIG     1       4.434   0.921  26.727  1.00  0.00      LIG  
ATOM   4232 H14  LIG     1       3.541   1.242  29.588  1.00  0.00      LIG  
ATOM   4233 H15  LIG     1       2.578   1.180  28.121  1.00  0.00      LIG  
ATOM   4234 H16  LIG     1       2.802   3.473  28.795  1.00  0.00      LIG  
ATOM   4235 H17  LIG     1       4.476  -0.808  29.157  1.00  0.00      LIG  
ATOM   4236 H18  LIG     1       6.320  -1.211  26.775  1.00  0.00      LIG  
ATOM   4237 H19  LIG     1       6.377  -2.012  28.354  1.00  0.00      LIG  
ATOM   4238 H20  LIG     1       7.029  -0.103  29.434  1.00  0.00      LIG  
ATOM   4239 H21  LIG     1       7.894   0.126  27.929  1.00  0.00      LIG  
ATOM   4240 H22  LIG     1       1.751  -1.815  25.394  1.00  0.00      LIG  
ATOM   4241 H23  LIG     1       4.633  -0.847  25.506  1.00  0.00      LIG  
ATOM   4242 H24  LIG     1       4.196  -2.534  25.536  1.00  0.00      LIG  
ATOM   4243 H25  LIG     1       2.637  -1.075  27.534  1.00  0.00      LIG  
ATOM   4244 H26  LIG     1       6.364   4.750  27.036  1.00  0.00      LIG  
ATOM   4245 H27  LIG     1       6.181   6.429  27.524  1.00  0.00      LIG  
ATOM   4246 H28  LIG     1       4.810   5.544  26.889  1.00  0.00      LIG  
ATOM   4247 H29  LIG     1       4.364   2.787  26.550  1.00  0.00      LIG  
ATOM   4248 H30  LIG     1       7.649   1.914  26.660  1.00  0.00      LIG  
ATOM   4249 H31  LIG     1       6.085   2.682  26.332  1.00  0.00      LIG  
ATOM   4250 H32  LIG     1       6.360   0.994  25.914  1.00  0.00      LIG  
ATOM   4251 H33  LIG     1       6.054   2.712  31.283  1.00  0.00      LIG  
ATOM   4252 H34  LIG     1       7.125   1.439  30.751  1.00  0.00      LIG  
ATOM   4253 H35  LIG     1       5.373   1.207  30.681  1.00  0.00      LIG  
ATOM   4254 H36  LIG     1       3.450  -2.936  28.922  1.00  0.00      LIG  
ATOM   4255 H37  LIG     1       4.598  -3.405  27.656  1.00  0.00      LIG  
ATOM   4256 H38  LIG     1       2.865  -3.514  27.352  1.00  0.00      LIG  
ATOM   4257 H39  LIG     1       3.404  -0.922  23.303  1.00  0.00      LIG  
ATOM   4258 H40  LIG     1       1.203   1.767  22.135  1.00  0.00      LIG  
ATOM   4259 H41  LIG     1       2.302   0.391  22.222  1.00  0.00      LIG  
ATOM   4260 H42  LIG     1       0.591   0.191  22.653  1.00  0.00      LIG  
ATOM   4261 H43  LIG     1       1.414   3.328  24.043  1.00  0.00      LIG  
ATOM   4262 H44  LIG     1       1.259   2.644  25.671  1.00  0.00      LIG  
ATOM   4263 H45  LIG     1      -0.021   2.386  24.478  1.00  0.00      LIG  
TER
REMARK  Energy: 283.683
REMARK  SimpleFitness: 283.683
REMARK  FullFitness: -613.31775
REMARK  InterFull: -17.7538
REMARK  IntraFull: 301.977
REMARK  solvFull: -1097.96
REMARK  surfFull: 200.419
REMARK  extraFull: 0.0
REMARK  deltaGcompsolvpol: -1097.96
REMARK  deltaGcompsolvnonpol: 200.419
REMARK  deltaGprotsolvpol: -1109.66
REMARK  deltaGprotsolvnonpol: 196.383
REMARK  deltaGligsolvpol: -6.77944
REMARK  deltaGligsolvnonpol: 14.1443
REMARK  deltaGvdw: -17.7538
REMARK  deltaGelec: 0.0
REMARK  deltaG: -5.4948072
REMARK  Cluster: 1
REMARK  ClusterRank: 6
ATOM   4186 C    LIG     1       4.331   7.303  29.457  1.00  0.00      LIG  
ATOM   4187 C1   LIG     1       5.465   7.555  30.401  1.00  0.00      LIG  
ATOM   4188 C2   LIG     1       6.701   6.753  30.146  1.00  0.00      LIG  
ATOM   4189 C3   LIG     1       6.351   5.282  29.996  1.00  0.00      LIG  
ATOM   4190 C4   LIG     1       5.288   4.997  28.935  1.00  0.00      LIG  
ATOM   4191 C5   LIG     1       4.059   5.815  29.331  1.00  0.00      LIG  
ATOM   4192 C6   LIG     1       7.629   4.479  29.836  1.00  0.00      LIG  
ATOM   4193 C7   LIG     1       7.499   3.229  28.987  1.00  0.00      LIG  
ATOM   4194 C8   LIG     1       6.152   2.501  29.101  1.00  0.00      LIG  
ATOM   4195 C9   LIG     1       4.945   3.492  29.074  1.00  0.00      LIG  
ATOM   4196 C10  LIG     1       6.061   1.335  28.045  1.00  0.00      LIG  
ATOM   4197 C11  LIG     1       4.649   0.797  27.788  1.00  0.00      LIG  
ATOM   4198 C12  LIG     1       3.538   1.507  28.528  1.00  0.00      LIG  
ATOM   4199 C13  LIG     1       3.683   2.999  28.353  1.00  0.00      LIG  
ATOM   4200 O    LIG     1       5.520   8.591  31.042  1.00  0.00      LIG  
ATOM   4201 C14  LIG     1       4.673  -0.686  28.090  1.00  0.00      LIG  
ATOM   4202 C15  LIG     1       6.110  -1.086  27.839  1.00  0.00      LIG  
ATOM   4203 C16  LIG     1       6.894   0.086  28.371  1.00  0.00      LIG  
ATOM   4204 C17  LIG     1       2.581  -1.208  25.022  1.00  0.00      LIG  
ATOM   4205 C18  LIG     1       3.844  -1.537  25.813  1.00  0.00      LIG  
ATOM   4206 C19  LIG     1       3.622  -1.497  27.324  1.00  0.00      LIG  
ATOM   4207 C20  LIG     1       5.693   5.453  27.525  1.00  0.00      LIG  
ATOM   4208 O1   LIG     1       3.658   3.310  26.965  1.00  0.00      LIG  
ATOM   4209 C21  LIG     1       6.567   1.761  26.665  1.00  0.00      LIG  
ATOM   4210 C22  LIG     1       6.175   1.931  30.528  1.00  0.00      LIG  
ATOM   4211 C23  LIG     1       3.637  -2.920  27.845  1.00  0.00      LIG  
ATOM   4212 H    LIG     1       4.579   3.451  30.102  1.00  0.00      LIG  
ATOM   4213 O2   LIG     1       2.819  -1.603  23.676  1.00  0.00      LIG  
ATOM   4214 C24  LIG     1       2.230   0.259  25.156  1.00  0.00      LIG  
ATOM   4215 H1   LIG     1       1.953   0.490  26.174  1.00  0.00      LIG  
ATOM   4216 H2   LIG     1       5.911   4.971  30.949  1.00  0.00      LIG  
ATOM   4217 C25  LIG     1       1.731   1.224  24.127  1.00  0.00      LIG  
ATOM   4218 O3   LIG     1       3.133   1.168  24.476  1.00  0.00      LIG  
ATOM   4219 C26  LIG     1       1.446   0.868  22.707  1.00  0.00      LIG  
ATOM   4220 C27  LIG     1       1.060   2.463  24.610  1.00  0.00      LIG  
ATOM   4221 H3   LIG     1       4.578   7.751  28.491  1.00  0.00      LIG  
ATOM   4222 H4   LIG     1       3.442   7.802  29.852  1.00  0.00      LIG  
ATOM   4223 H5   LIG     1       7.373   6.885  30.998  1.00  0.00      LIG  
ATOM   4224 H6   LIG     1       7.196   7.145  29.254  1.00  0.00      LIG  
ATOM   4225 H7   LIG     1       3.257   5.675  28.601  1.00  0.00      LIG  
ATOM   4226 H8   LIG     1       3.684   5.446  30.290  1.00  0.00      LIG  
ATOM   4227 H9   LIG     1       7.992   4.207  30.831  1.00  0.00      LIG  
ATOM   4228 H10  LIG     1       8.406   5.110  29.396  1.00  0.00      LIG  
ATOM   4229 H11  LIG     1       8.315   2.545  29.234  1.00  0.00      LIG  
ATOM   4230 H12  LIG     1       7.699   3.556  27.969  1.00  0.00      LIG  
ATOM   4231 H13  LIG     1       4.434   0.921  26.727  1.00  0.00      LIG  
ATOM   4232 H14  LIG     1       3.541   1.242  29.588  1.00  0.00      LIG  
ATOM   4233 H15  LIG     1       2.578   1.180  28.121  1.00  0.00      LIG  
ATOM   4234 H16  LIG     1       2.802   3.473  28.795  1.00  0.00      LIG  
ATOM   4235 H17  LIG     1       4.476  -0.808  29.157  1.00  0.00      LIG  
ATOM   4236 H18  LIG     1       6.320  -1.211  26.775  1.00  0.00      LIG  
ATOM   4237 H19  LIG     1       6.377  -2.012  28.354  1.00  0.00      LIG  
ATOM   4238 H20  LIG     1       7.029  -0.103  29.434  1.00  0.00      LIG  
ATOM   4239 H21  LIG     1       7.894   0.126  27.929  1.00  0.00      LIG  
ATOM   4240 H22  LIG     1       1.751  -1.815  25.394  1.00  0.00      LIG  
ATOM   4241 H23  LIG     1       4.633  -0.847  25.506  1.00  0.00      LIG  
ATOM   4242 H24  LIG     1       4.196  -2.534  25.536  1.00  0.00      LIG  
ATOM   4243 H25  LIG     1       2.637  -1.075  27.534  1.00  0.00      LIG  
ATOM   4244 H26  LIG     1       6.364   4.750  27.036  1.00  0.00      LIG  
ATOM   4245 H27  LIG     1       6.181   6.429  27.524  1.00  0.00      LIG  
ATOM   4246 H28  LIG     1       4.810   5.544  26.889  1.00  0.00      LIG  
ATOM   4247 H29  LIG     1       4.364   2.787  26.550  1.00  0.00      LIG  
ATOM   4248 H30  LIG     1       7.649   1.914  26.660  1.00  0.00      LIG  
ATOM   4249 H31  LIG     1       6.085   2.682  26.332  1.00  0.00      LIG  
ATOM   4250 H32  LIG     1       6.360   0.994  25.914  1.00  0.00      LIG  
ATOM   4251 H33  LIG     1       6.054   2.712  31.283  1.00  0.00      LIG  
ATOM   4252 H34  LIG     1       7.125   1.439  30.751  1.00  0.00      LIG  
ATOM   4253 H35  LIG     1       5.373   1.207  30.681  1.00  0.00      LIG  
ATOM   4254 H36  LIG     1       3.450  -2.936  28.922  1.00  0.00      LIG  
ATOM   4255 H37  LIG     1       4.598  -3.405  27.656  1.00  0.00      LIG  
ATOM   4256 H38  LIG     1       2.865  -3.514  27.352  1.00  0.00      LIG  
ATOM   4257 H39  LIG     1       3.404  -0.922  23.303  1.00  0.00      LIG  
ATOM   4258 H40  LIG     1       1.203   1.767  22.135  1.00  0.00      LIG  
ATOM   4259 H41  LIG     1       2.302   0.391  22.222  1.00  0.00      LIG  
ATOM   4260 H42  LIG     1       0.591   0.191  22.653  1.00  0.00      LIG  
ATOM   4261 H43  LIG     1       1.414   3.328  24.043  1.00  0.00      LIG  
ATOM   4262 H44  LIG     1       1.259   2.644  25.671  1.00  0.00      LIG  
ATOM   4263 H45  LIG     1      -0.021   2.386  24.478  1.00  0.00      LIG  
TER
REMARK  Energy: 283.683
REMARK  SimpleFitness: 283.683
REMARK  FullFitness: -613.31775
REMARK  InterFull: -17.7538
REMARK  IntraFull: 301.977
REMARK  solvFull: -1097.96
REMARK  surfFull: 200.419
REMARK  extraFull: 0.0
REMARK  deltaGcompsolvpol: -1097.96
REMARK  deltaGcompsolvnonpol: 200.419
REMARK  deltaGprotsolvpol: -1109.66
REMARK  deltaGprotsolvnonpol: 196.383
REMARK  deltaGligsolvpol: -6.77944
REMARK  deltaGligsolvnonpol: 14.1443
REMARK  deltaGvdw: -17.7538
REMARK  deltaGelec: 0.0
REMARK  deltaG: -5.4948072
REMARK  Cluster: 1
REMARK  ClusterRank: 7
ATOM   4186 C    LIG     1       4.331   7.303  29.457  1.00  0.00      LIG  
ATOM   4187 C1   LIG     1       5.465   7.555  30.401  1.00  0.00      LIG  
ATOM   4188 C2   LIG     1       6.701   6.753  30.146  1.00  0.00      LIG  
ATOM   4189 C3   LIG     1       6.351   5.282  29.996  1.00  0.00      LIG  
ATOM   4190 C4   LIG     1       5.288   4.997  28.935  1.00  0.00      LIG  
ATOM   4191 C5   LIG     1       4.059   5.815  29.331  1.00  0.00      LIG  
ATOM   4192 C6   LIG     1       7.629   4.479  29.836  1.00  0.00      LIG  
ATOM   4193 C7   LIG     1       7.499   3.229  28.987  1.00  0.00      LIG  
ATOM   4194 C8   LIG     1       6.152   2.501  29.101  1.00  0.00      LIG  
ATOM   4195 C9   LIG     1       4.945   3.492  29.074  1.00  0.00      LIG  
ATOM   4196 C10  LIG     1       6.061   1.335  28.045  1.00  0.00      LIG  
ATOM   4197 C11  LIG     1       4.649   0.797  27.788  1.00  0.00      LIG  
ATOM   4198 C12  LIG     1       3.538   1.507  28.528  1.00  0.00      LIG  
ATOM   4199 C13  LIG     1       3.683   2.999  28.353  1.00  0.00      LIG  
ATOM   4200 O    LIG     1       5.520   8.591  31.042  1.00  0.00      LIG  
ATOM   4201 C14  LIG     1       4.673  -0.686  28.090  1.00  0.00      LIG  
ATOM   4202 C15  LIG     1       6.110  -1.086  27.839  1.00  0.00      LIG  
ATOM   4203 C16  LIG     1       6.894   0.086  28.371  1.00  0.00      LIG  
ATOM   4204 C17  LIG     1       2.581  -1.208  25.022  1.00  0.00      LIG  
ATOM   4205 C18  LIG     1       3.844  -1.537  25.813  1.00  0.00      LIG  
ATOM   4206 C19  LIG     1       3.622  -1.497  27.324  1.00  0.00      LIG  
ATOM   4207 C20  LIG     1       5.693   5.453  27.525  1.00  0.00      LIG  
ATOM   4208 O1   LIG     1       3.658   3.310  26.965  1.00  0.00      LIG  
ATOM   4209 C21  LIG     1       6.567   1.761  26.665  1.00  0.00      LIG  
ATOM   4210 C22  LIG     1       6.175   1.931  30.528  1.00  0.00      LIG  
ATOM   4211 C23  LIG     1       3.637  -2.920  27.845  1.00  0.00      LIG  
ATOM   4212 H    LIG     1       4.579   3.451  30.102  1.00  0.00      LIG  
ATOM   4213 O2   LIG     1       2.819  -1.603  23.676  1.00  0.00      LIG  
ATOM   4214 C24  LIG     1       2.230   0.259  25.156  1.00  0.00      LIG  
ATOM   4215 H1   LIG     1       1.953   0.490  26.174  1.00  0.00      LIG  
ATOM   4216 H2   LIG     1       5.911   4.971  30.949  1.00  0.00      LIG  
ATOM   4217 C25  LIG     1       1.731   1.224  24.127  1.00  0.00      LIG  
ATOM   4218 O3   LIG     1       3.133   1.168  24.476  1.00  0.00      LIG  
ATOM   4219 C26  LIG     1       1.446   0.868  22.707  1.00  0.00      LIG  
ATOM   4220 C27  LIG     1       1.060   2.463  24.610  1.00  0.00      LIG  
ATOM   4221 H3   LIG     1       4.578   7.751  28.491  1.00  0.00      LIG  
ATOM   4222 H4   LIG     1       3.442   7.802  29.852  1.00  0.00      LIG  
ATOM   4223 H5   LIG     1       7.373   6.885  30.998  1.00  0.00      LIG  
ATOM   4224 H6   LIG     1       7.196   7.145  29.254  1.00  0.00      LIG  
ATOM   4225 H7   LIG     1       3.257   5.675  28.601  1.00  0.00      LIG  
ATOM   4226 H8   LIG     1       3.684   5.446  30.290  1.00  0.00      LIG  
ATOM   4227 H9   LIG     1       7.992   4.207  30.831  1.00  0.00      LIG  
ATOM   4228 H10  LIG     1       8.406   5.110  29.396  1.00  0.00      LIG  
ATOM   4229 H11  LIG     1       8.315   2.545  29.234  1.00  0.00      LIG  
ATOM   4230 H12  LIG     1       7.699   3.556  27.969  1.00  0.00      LIG  
ATOM   4231 H13  LIG     1       4.434   0.921  26.727  1.00  0.00      LIG  
ATOM   4232 H14  LIG     1       3.541   1.242  29.588  1.00  0.00      LIG  
ATOM   4233 H15  LIG     1       2.578   1.180  28.121  1.00  0.00      LIG  
ATOM   4234 H16  LIG     1       2.802   3.473  28.795  1.00  0.00      LIG  
ATOM   4235 H17  LIG     1       4.476  -0.808  29.157  1.00  0.00      LIG  
ATOM   4236 H18  LIG     1       6.320  -1.211  26.775  1.00  0.00      LIG  
ATOM   4237 H19  LIG     1       6.377  -2.012  28.354  1.00  0.00      LIG  
ATOM   4238 H20  LIG     1       7.029  -0.103  29.434  1.00  0.00      LIG  
ATOM   4239 H21  LIG     1       7.894   0.126  27.929  1.00  0.00      LIG  
ATOM   4240 H22  LIG     1       1.751  -1.815  25.394  1.00  0.00      LIG  
ATOM   4241 H23  LIG     1       4.633  -0.847  25.506  1.00  0.00      LIG  
ATOM   4242 H24  LIG     1       4.196  -2.534  25.536  1.00  0.00      LIG  
ATOM   4243 H25  LIG     1       2.637  -1.075  27.534  1.00  0.00      LIG  
ATOM   4244 H26  LIG     1       6.364   4.750  27.036  1.00  0.00      LIG  
ATOM   4245 H27  LIG     1       6.181   6.429  27.524  1.00  0.00      LIG  
ATOM   4246 H28  LIG     1       4.810   5.544  26.889  1.00  0.00      LIG  
ATOM   4247 H29  LIG     1       4.364   2.787  26.550  1.00  0.00      LIG  
ATOM   4248 H30  LIG     1       7.649   1.914  26.660  1.00  0.00      LIG  
ATOM   4249 H31  LIG     1       6.085   2.682  26.332  1.00  0.00      LIG  
ATOM   4250 H32  LIG     1       6.360   0.994  25.914  1.00  0.00      LIG  
ATOM   4251 H33  LIG     1       6.054   2.712  31.283  1.00  0.00      LIG  
ATOM   4252 H34  LIG     1       7.125   1.439  30.751  1.00  0.00      LIG  
ATOM   4253 H35  LIG     1       5.373   1.207  30.681  1.00  0.00      LIG  
ATOM   4254 H36  LIG     1       3.450  -2.936  28.922  1.00  0.00      LIG  
ATOM   4255 H37  LIG     1       4.598  -3.405  27.656  1.00  0.00      LIG  
ATOM   4256 H38  LIG     1       2.865  -3.514  27.352  1.00  0.00      LIG  
ATOM   4257 H39  LIG     1       3.404  -0.922  23.303  1.00  0.00      LIG  
ATOM   4258 H40  LIG     1       1.203   1.767  22.135  1.00  0.00      LIG  
ATOM   4259 H41  LIG     1       2.302   0.391  22.222  1.00  0.00      LIG  
ATOM   4260 H42  LIG     1       0.591   0.191  22.653  1.00  0.00      LIG  
ATOM   4261 H43  LIG     1       1.414   3.328  24.043  1.00  0.00      LIG  
ATOM   4262 H44  LIG     1       1.259   2.644  25.671  1.00  0.00      LIG  
ATOM   4263 H45  LIG     1      -0.021   2.386  24.478  1.00  0.00      LIG  
TER
REMARK  Energy: 283.296
REMARK  SimpleFitness: 283.296
REMARK  FullFitness: -608.2988
REMARK  InterFull: -22.3628
REMARK  IntraFull: 309.076
REMARK  solvFull: -1093.68
REMARK  surfFull: 198.668
REMARK  extraFull: 0.0
REMARK  deltaGcompsolvpol: -1093.68
REMARK  deltaGcompsolvnonpol: 198.668
REMARK  deltaGprotsolvpol: -1109.66
REMARK  deltaGprotsolvnonpol: 196.383
REMARK  deltaGligsolvpol: -10.2736
REMARK  deltaGligsolvnonpol: 14.34
REMARK  deltaGvdw: -22.3628
REMARK  deltaGelec: 0.0
REMARK  deltaG: -5.6392045
REMARK  Cluster: 2
REMARK  ClusterRank: 0
ATOM   4186 C    LIG     1      -0.520   4.123  26.591  1.00  0.00      LIG  
ATOM   4187 C1   LIG     1       0.373   5.288  26.273  1.00  0.00      LIG  
ATOM   4188 C2   LIG     1       1.644   4.974  25.539  1.00  0.00      LIG  
ATOM   4189 C3   LIG     1       2.317   3.801  26.223  1.00  0.00      LIG  
ATOM   4190 C4   LIG     1       1.458   2.545  26.253  1.00  0.00      LIG  
ATOM   4191 C5   LIG     1       0.248   2.914  27.112  1.00  0.00      LIG  
ATOM   4192 C6   LIG     1       3.670   3.494  25.642  1.00  0.00      LIG  
ATOM   4193 C7   LIG     1       4.445   2.751  26.703  1.00  0.00      LIG  
ATOM   4194 C8   LIG     1       3.676   1.587  27.375  1.00  0.00      LIG  
ATOM   4195 C9   LIG     1       2.283   1.316  26.748  1.00  0.00      LIG  
ATOM   4196 C10  LIG     1       4.468   0.237  27.244  1.00  0.00      LIG  
ATOM   4197 C11  LIG     1       3.635  -1.037  27.475  1.00  0.00      LIG  
ATOM   4198 C12  LIG     1       2.333  -0.793  28.217  1.00  0.00      LIG  
ATOM   4199 C13  LIG     1       1.483   0.297  27.584  1.00  0.00      LIG  
ATOM   4200 O    LIG     1      -0.075   6.425  26.271  1.00  0.00      LIG  
ATOM   4201 C14  LIG     1       4.524  -1.989  28.288  1.00  0.00      LIG  
ATOM   4202 C15  LIG     1       5.914  -1.383  28.262  1.00  0.00      LIG  
ATOM   4203 C16  LIG     1       5.651   0.099  28.196  1.00  0.00      LIG  
ATOM   4204 C17  LIG     1       2.878  -5.537  28.139  1.00  0.00      LIG  
ATOM   4205 C18  LIG     1       3.114  -4.028  28.132  1.00  0.00      LIG  
ATOM   4206 C19  LIG     1       4.507  -3.479  27.909  1.00  0.00      LIG  
ATOM   4207 C20  LIG     1       0.962   2.178  24.847  1.00  0.00      LIG  
ATOM   4208 O1   LIG     1       0.515  -0.355  26.763  1.00  0.00      LIG  
ATOM   4209 C21  LIG     1       5.042   0.053  25.830  1.00  0.00      LIG  
ATOM   4210 C22  LIG     1       3.542   2.068  28.836  1.00  0.00      LIG  
ATOM   4211 C23  LIG     1       4.885  -3.709  26.466  1.00  0.00      LIG  
ATOM   4212 H    LIG     1       2.495   0.794  25.814  1.00  0.00      LIG  
ATOM   4213 O2   LIG     1       3.963  -6.171  28.789  1.00  0.00      LIG  
ATOM   4214 C24  LIG     1       2.647  -6.148  26.776  1.00  0.00      LIG  
ATOM   4215 H1   LIG     1       3.305  -5.767  26.012  1.00  0.00      LIG  
ATOM   4216 H2   LIG     1       2.480   4.119  27.257  1.00  0.00      LIG  
ATOM   4217 C25  LIG     1       1.393  -6.830  26.320  1.00  0.00      LIG  
ATOM   4218 O3   LIG     1       2.494  -7.581  26.840  1.00  0.00      LIG  
ATOM   4219 C26  LIG     1       0.177  -6.948  27.164  1.00  0.00      LIG  
ATOM   4220 C27  LIG     1       1.186  -7.131  24.879  1.00  0.00      LIG  
ATOM   4221 H3   LIG     1      -1.076   3.869  25.685  1.00  0.00      LIG  
ATOM   4222 H4   LIG     1      -1.239   4.446  27.348  1.00  0.00      LIG  
ATOM   4223 H5   LIG     1       2.292   5.852  25.602  1.00  0.00      LIG  
ATOM   4224 H6   LIG     1       1.425   4.785  24.486  1.00  0.00      LIG  
ATOM   4225 H7   LIG     1      -0.457   2.082  27.170  1.00  0.00      LIG  
ATOM   4226 H8   LIG     1       0.589   3.124  28.129  1.00  0.00      LIG  
ATOM   4227 H9   LIG     1       4.194   4.422  25.401  1.00  0.00      LIG  
ATOM   4228 H10  LIG     1       3.603   2.906  24.725  1.00  0.00      LIG  
ATOM   4229 H11  LIG     1       4.687   3.497  27.465  1.00  0.00      LIG  
ATOM   4230 H12  LIG     1       5.424   2.477  26.314  1.00  0.00      LIG  
ATOM   4231 H13  LIG     1       3.372  -1.474  26.509  1.00  0.00      LIG  
ATOM   4232 H14  LIG     1       2.570  -0.517  29.244  1.00  0.00      LIG  
ATOM   4233 H15  LIG     1       1.764  -1.720  28.297  1.00  0.00      LIG  
ATOM   4234 H16  LIG     1       0.938   0.783  28.396  1.00  0.00      LIG  
ATOM   4235 H17  LIG     1       4.179  -1.933  29.322  1.00  0.00      LIG  
ATOM   4236 H18  LIG     1       6.487  -1.696  27.389  1.00  0.00      LIG  
ATOM   4237 H19  LIG     1       6.493  -1.654  29.148  1.00  0.00      LIG  
ATOM   4238 H20  LIG     1       5.415   0.421  29.210  1.00  0.00      LIG  
ATOM   4239 H21  LIG     1       6.531   0.652  27.856  1.00  0.00      LIG  
ATOM   4240 H22  LIG     1       2.004  -5.721  28.765  1.00  0.00      LIG  
ATOM   4241 H23  LIG     1       2.770  -3.650  29.099  1.00  0.00      LIG  
ATOM   4242 H24  LIG     1       2.504  -3.580  27.356  1.00  0.00      LIG  
ATOM   4243 H25  LIG     1       5.217  -3.996  28.557  1.00  0.00      LIG  
ATOM   4244 H26  LIG     1       1.795   1.957  24.176  1.00  0.00      LIG  
ATOM   4245 H27  LIG     1       0.363   2.954  24.370  1.00  0.00      LIG  
ATOM   4246 H28  LIG     1       0.338   1.285  24.888  1.00  0.00      LIG  
ATOM   4247 H29  LIG     1       0.132  -1.066  27.304  1.00  0.00      LIG  
ATOM   4248 H30  LIG     1       5.949   0.643  25.681  1.00  0.00      LIG  
ATOM   4249 H31  LIG     1       4.324   0.332  25.057  1.00  0.00      LIG  
ATOM   4250 H32  LIG     1       5.318  -0.985  25.634  1.00  0.00      LIG  
ATOM   4251 H33  LIG     1       2.821   2.883  28.917  1.00  0.00      LIG  
ATOM   4252 H34  LIG     1       4.498   2.445  29.211  1.00  0.00      LIG  
ATOM   4253 H35  LIG     1       3.230   1.296  29.535  1.00  0.00      LIG  
ATOM   4254 H36  LIG     1       5.799  -3.181  26.195  1.00  0.00      LIG  
ATOM   4255 H37  LIG     1       4.089  -3.389  25.790  1.00  0.00      LIG  
ATOM   4256 H38  LIG     1       5.068  -4.770  26.293  1.00  0.00      LIG  
ATOM   4257 H39  LIG     1       4.778  -5.853  28.364  1.00  0.00      LIG  
ATOM   4258 H40  LIG     1      -0.544  -6.168  26.923  1.00  0.00      LIG  
ATOM   4259 H41  LIG     1       0.402  -6.877  28.227  1.00  0.00      LIG  
ATOM   4260 H42  LIG     1      -0.302  -7.912  26.980  1.00  0.00      LIG  
ATOM   4261 H43  LIG     1       0.549  -6.375  24.419  1.00  0.00      LIG  
ATOM   4262 H44  LIG     1       0.702  -8.104  24.763  1.00  0.00      LIG  
ATOM   4263 H45  LIG     1       2.135  -7.157  24.335  1.00  0.00      LIG  
TER
REMARK  Energy: 283.429
REMARK  SimpleFitness: 283.429
REMARK  FullFitness: -608.2165
REMARK  InterFull: -22.1875
REMARK  IntraFull: 309.123
REMARK  solvFull: -1093.84
REMARK  surfFull: 198.688
REMARK  extraFull: 0.0
REMARK  deltaGcompsolvpol: -1093.84
REMARK  deltaGcompsolvnonpol: 198.688
REMARK  deltaGprotsolvpol: -1109.66
REMARK  deltaGprotsolvnonpol: 196.383
REMARK  deltaGligsolvpol: -10.2678
REMARK  deltaGligsolvnonpol: 14.3346
REMARK  deltaGvdw: -22.1875
REMARK  deltaGelec: 0.0
REMARK  deltaG: -5.6303596
REMARK  Cluster: 2
REMARK  ClusterRank: 1
ATOM   4186 C    LIG     1      -0.522   4.166  26.806  1.00  0.00      LIG  
ATOM   4187 C1   LIG     1       0.372   5.330  26.489  1.00  0.00      LIG  
ATOM   4188 C2   LIG     1       1.616   5.022  25.709  1.00  0.00      LIG  
ATOM   4189 C3   LIG     1       2.299   3.833  26.354  1.00  0.00      LIG  
ATOM   4190 C4   LIG     1       1.435   2.580  26.386  1.00  0.00      LIG  
ATOM   4191 C5   LIG     1       0.251   2.942  27.285  1.00  0.00      LIG  
ATOM   4192 C6   LIG     1       3.635   3.525  25.735  1.00  0.00      LIG  
ATOM   4193 C7   LIG     1       4.431   2.768  26.770  1.00  0.00      LIG  
ATOM   4194 C8   LIG     1       3.674   1.597  27.443  1.00  0.00      LIG  
ATOM   4195 C9   LIG     1       2.268   1.340  26.839  1.00  0.00      LIG  
ATOM   4196 C10  LIG     1       4.462   0.248  27.280  1.00  0.00      LIG  
ATOM   4197 C11  LIG     1       3.632  -1.029  27.506  1.00  0.00      LIG  
ATOM   4198 C12  LIG     1       2.342  -0.793  28.271  1.00  0.00      LIG  
ATOM   4199 C13  LIG     1       1.482   0.308  27.672  1.00  0.00      LIG  
ATOM   4200 O    LIG     1      -0.064   6.471  26.531  1.00  0.00      LIG  
ATOM   4201 C14  LIG     1       4.531  -1.992  28.296  1.00  0.00      LIG  
ATOM   4202 C15  LIG     1       5.921  -1.386  28.258  1.00  0.00      LIG  
ATOM   4203 C16  LIG     1       5.660   0.096  28.211  1.00  0.00      LIG  
ATOM   4204 C17  LIG     1       2.876  -5.535  28.137  1.00  0.00      LIG  
ATOM   4205 C18  LIG     1       3.115  -4.027  28.131  1.00  0.00      LIG  
ATOM   4206 C19  LIG     1       4.507  -3.479  27.906  1.00  0.00      LIG  
ATOM   4207 C20  LIG     1       0.896   2.240  24.990  1.00  0.00      LIG  
ATOM   4208 O1   LIG     1       0.498  -0.327  26.859  1.00  0.00      LIG  
ATOM   4209 C21  LIG     1       5.013   0.082  25.855  1.00  0.00      LIG  
ATOM   4210 C22  LIG     1       3.570   2.059  28.912  1.00  0.00      LIG  
ATOM   4211 C23  LIG     1       4.878  -3.699  26.460  1.00  0.00      LIG  
ATOM   4212 H    LIG     1       2.461   0.835  25.891  1.00  0.00      LIG  
ATOM   4213 O2   LIG     1       3.960  -6.170  28.789  1.00  0.00      LIG  
ATOM   4214 C24  LIG     1       2.645  -6.146  26.775  1.00  0.00      LIG  
ATOM   4215 H1   LIG     1       3.301  -5.765  26.009  1.00  0.00      LIG  
ATOM   4216 H2   LIG     1       2.492   4.133  27.388  1.00  0.00      LIG  
ATOM   4217 C25  LIG     1       1.392  -6.830  26.318  1.00  0.00      LIG  
ATOM   4218 O3   LIG     1       2.494  -7.579  26.839  1.00  0.00      LIG  
ATOM   4219 C26  LIG     1       0.175  -6.950  27.162  1.00  0.00      LIG  
ATOM   4220 C27  LIG     1       1.185  -7.135  24.878  1.00  0.00      LIG  
ATOM   4221 H3   LIG     1      -1.102   3.932  25.910  1.00  0.00      LIG  
ATOM   4222 H4   LIG     1      -1.219   4.479  27.587  1.00  0.00      LIG  
ATOM   4223 H5   LIG     1       2.272   5.895  25.768  1.00  0.00      LIG  
ATOM   4224 H6   LIG     1       1.364   4.852  24.661  1.00  0.00      LIG  
ATOM   4225 H7   LIG     1      -0.458   2.113  27.348  1.00  0.00      LIG  
ATOM   4226 H8   LIG     1       0.621   3.131  28.296  1.00  0.00      LIG  
ATOM   4227 H9   LIG     1       4.157   4.453  25.488  1.00  0.00      LIG  
ATOM   4228 H10  LIG     1       3.541   2.946  24.814  1.00  0.00      LIG  
ATOM   4229 H11  LIG     1       4.689   3.504  27.536  1.00  0.00      LIG  
ATOM   4230 H12  LIG     1       5.401   2.499  26.356  1.00  0.00      LIG  
ATOM   4231 H13  LIG     1       3.354  -1.454  26.539  1.00  0.00      LIG  
ATOM   4232 H14  LIG     1       2.597  -0.531  29.297  1.00  0.00      LIG  
ATOM   4233 H15  LIG     1       1.772  -1.720  28.347  1.00  0.00      LIG  
ATOM   4234 H16  LIG     1       0.954   0.781  28.503  1.00  0.00      LIG  
ATOM   4235 H17  LIG     1       4.199  -1.946  29.334  1.00  0.00      LIG  
ATOM   4236 H18  LIG     1       6.483  -1.688  27.373  1.00  0.00      LIG  
ATOM   4237 H19  LIG     1       6.512  -1.669  29.132  1.00  0.00      LIG  
ATOM   4238 H20  LIG     1       5.443   0.407  29.233  1.00  0.00      LIG  
ATOM   4239 H21  LIG     1       6.535   0.650  27.863  1.00  0.00      LIG  
ATOM   4240 H22  LIG     1       2.000  -5.717  28.763  1.00  0.00      LIG  
ATOM   4241 H23  LIG     1       2.774  -3.649  29.099  1.00  0.00      LIG  
ATOM   4242 H24  LIG     1       2.502  -3.576  27.358  1.00  0.00      LIG  
ATOM   4243 H25  LIG     1       5.219  -4.003  28.546  1.00  0.00      LIG  
ATOM   4244 H26  LIG     1       1.707   2.009  24.296  1.00  0.00      LIG  
ATOM   4245 H27  LIG     1       0.300   3.033  24.537  1.00  0.00      LIG  
ATOM   4246 H28  LIG     1       0.253   1.360  25.038  1.00  0.00      LIG  
ATOM   4247 H29  LIG     1       0.115  -1.040  27.399  1.00  0.00      LIG  
ATOM   4248 H30  LIG     1       5.918   0.674  25.699  1.00  0.00      LIG  
ATOM   4249 H31  LIG     1       4.282   0.373  25.098  1.00  0.00      LIG  
ATOM   4250 H32  LIG     1       5.284  -0.953  25.640  1.00  0.00      LIG  
ATOM   4251 H33  LIG     1       2.857   2.879  29.019  1.00  0.00      LIG  
ATOM   4252 H34  LIG     1       4.535   2.425  29.275  1.00  0.00      LIG  
ATOM   4253 H35  LIG     1       3.264   1.280  29.606  1.00  0.00      LIG  
ATOM   4254 H36  LIG     1       5.794  -3.174  26.189  1.00  0.00      LIG  
ATOM   4255 H37  LIG     1       4.080  -3.367  25.792  1.00  0.00      LIG  
ATOM   4256 H38  LIG     1       5.054  -4.759  26.276  1.00  0.00      LIG  
ATOM   4257 H39  LIG     1       4.775  -5.864  28.357  1.00  0.00      LIG  
ATOM   4258 H40  LIG     1      -0.556  -6.185  26.904  1.00  0.00      LIG  
ATOM   4259 H41  LIG     1       0.395  -6.857  28.225  1.00  0.00      LIG  
ATOM   4260 H42  LIG     1      -0.291  -7.923  26.994  1.00  0.00      LIG  
ATOM   4261 H43  LIG     1       0.546  -6.382  24.416  1.00  0.00      LIG  
ATOM   4262 H44  LIG     1       0.701  -8.110  24.765  1.00  0.00      LIG  
ATOM   4263 H45  LIG     1       2.134  -7.163  24.333  1.00  0.00      LIG  
TER
REMARK  Energy: 283.282
REMARK  SimpleFitness: 283.282
REMARK  FullFitness: -607.78705
REMARK  InterFull: -23.457
REMARK  IntraFull: 309.658
REMARK  solvFull: -1092.64
REMARK  surfFull: 198.652
REMARK  extraFull: 0.0
REMARK  deltaGcompsolvpol: -1092.64
REMARK  deltaGcompsolvnonpol: 198.652
REMARK  deltaGprotsolvpol: -1109.66
REMARK  deltaGprotsolvnonpol: 196.383
REMARK  deltaGligsolvpol: -10.9259
REMARK  deltaGligsolvnonpol: 14.3445
REMARK  deltaGvdw: -23.457
REMARK  deltaGelec: 0.0
REMARK  deltaG: -5.641084
REMARK  Cluster: 2
REMARK  ClusterRank: 2
ATOM   4186 C    LIG     1      -0.363   4.143  26.501  1.00  0.00      LIG  
ATOM   4187 C1   LIG     1       0.553   5.276  26.134  1.00  0.00      LIG  
ATOM   4188 C2   LIG     1       1.806   4.910  25.392  1.00  0.00      LIG  
ATOM   4189 C3   LIG     1       2.456   3.740  26.103  1.00  0.00      LIG  
ATOM   4190 C4   LIG     1       1.569   2.505  26.180  1.00  0.00      LIG  
ATOM   4191 C5   LIG     1       0.382   2.930  27.046  1.00  0.00      LIG  
ATOM   4192 C6   LIG     1       3.796   3.382  25.522  1.00  0.00      LIG  
ATOM   4193 C7   LIG     1       4.559   2.668  26.611  1.00  0.00      LIG  
ATOM   4194 C8   LIG     1       3.773   1.533  27.315  1.00  0.00      LIG  
ATOM   4195 C9   LIG     1       2.373   1.273  26.699  1.00  0.00      LIG  
ATOM   4196 C10  LIG     1       4.540   0.168  27.214  1.00  0.00      LIG  
ATOM   4197 C11  LIG     1       3.681  -1.086  27.463  1.00  0.00      LIG  
ATOM   4198 C12  LIG     1       2.393  -0.805  28.213  1.00  0.00      LIG  
ATOM   4199 C13  LIG     1       1.558   0.286  27.561  1.00  0.00      LIG  
ATOM   4200 O    LIG     1       0.133   6.423  26.105  1.00  0.00      LIG  
ATOM   4201 C14  LIG     1       4.550  -2.052  28.280  1.00  0.00      LIG  
ATOM   4202 C15  LIG     1       5.948  -1.466  28.262  1.00  0.00      LIG  
ATOM   4203 C16  LIG     1       5.712   0.019  28.177  1.00  0.00      LIG  
ATOM   4204 C17  LIG     1       2.868  -5.589  28.117  1.00  0.00      LIG  
ATOM   4205 C18  LIG     1       3.115  -4.080  28.129  1.00  0.00      LIG  
ATOM   4206 C19  LIG     1       4.511  -3.540  27.897  1.00  0.00      LIG  
ATOM   4207 C20  LIG     1       1.041   2.111  24.793  1.00  0.00      LIG  
ATOM   4208 O1   LIG     1       0.574  -0.363  26.760  1.00  0.00      LIG  
ATOM   4209 C21  LIG     1       5.118  -0.049  25.807  1.00  0.00      LIG  
ATOM   4210 C22  LIG     1       3.655   2.054  28.763  1.00  0.00      LIG  
ATOM   4211 C23  LIG     1       4.875  -3.771  26.450  1.00  0.00      LIG  
ATOM   4212 H    LIG     1       2.573   0.724  25.776  1.00  0.00      LIG  
ATOM   4213 O2   LIG     1       3.966  -6.238  28.727  1.00  0.00      LIG  
ATOM   4214 C24  LIG     1       2.608  -6.180  26.750  1.00  0.00      LIG  
ATOM   4215 H1   LIG     1       3.266  -5.804  25.983  1.00  0.00      LIG  
ATOM   4216 H2   LIG     1       2.637   4.085  27.125  1.00  0.00      LIG  
ATOM   4217 C25  LIG     1       1.341  -6.841  26.299  1.00  0.00      LIG  
ATOM   4218 O3   LIG     1       2.435  -7.612  26.803  1.00  0.00      LIG  
ATOM   4219 C26  LIG     1       0.133  -6.952  27.155  1.00  0.00      LIG  
ATOM   4220 C27  LIG     1       1.117  -7.135  24.859  1.00  0.00      LIG  
ATOM   4221 H3   LIG     1      -0.940   3.875  25.612  1.00  0.00      LIG  
ATOM   4222 H4   LIG     1      -1.062   4.505  27.259  1.00  0.00      LIG  
ATOM   4223 H5   LIG     1       2.477   5.772  25.422  1.00  0.00      LIG  
ATOM   4224 H6   LIG     1       1.569   4.696  24.348  1.00  0.00      LIG  
ATOM   4225 H7   LIG     1      -0.342   2.117  27.142  1.00  0.00      LIG  
ATOM   4226 H8   LIG     1       0.745   3.161  28.052  1.00  0.00      LIG  
ATOM   4227 H9   LIG     1       4.337   4.288  25.239  1.00  0.00      LIG  
ATOM   4228 H10  LIG     1       3.708   2.758  24.630  1.00  0.00      LIG  
ATOM   4229 H11  LIG     1       4.801   3.436  27.351  1.00  0.00      LIG  
ATOM   4230 H12  LIG     1       5.539   2.374  26.239  1.00  0.00      LIG  
ATOM   4231 H13  LIG     1       3.400  -1.525  26.503  1.00  0.00      LIG  
ATOM   4232 H14  LIG     1       2.644  -0.513  29.232  1.00  0.00      LIG  
ATOM   4233 H15  LIG     1       1.809  -1.722  28.316  1.00  0.00      LIG  
ATOM   4234 H16  LIG     1       1.029   0.803  28.364  1.00  0.00      LIG  
ATOM   4235 H17  LIG     1       4.201  -1.994  29.313  1.00  0.00      LIG  
ATOM   4236 H18  LIG     1       6.525  -1.797  27.398  1.00  0.00      LIG  
ATOM   4237 H19  LIG     1       6.515  -1.737  29.155  1.00  0.00      LIG  
ATOM   4238 H20  LIG     1       5.472   0.356  29.186  1.00  0.00      LIG  
ATOM   4239 H21  LIG     1       6.603   0.553  27.838  1.00  0.00      LIG  
ATOM   4240 H22  LIG     1       2.006  -5.779  28.760  1.00  0.00      LIG  
ATOM   4241 H23  LIG     1       2.787  -3.710  29.105  1.00  0.00      LIG  
ATOM   4242 H24  LIG     1       2.500  -3.615  27.367  1.00  0.00      LIG  
ATOM   4243 H25  LIG     1       5.220  -4.066  28.538  1.00  0.00      LIG  
ATOM   4244 H26  LIG     1       1.857   1.836  24.121  1.00  0.00      LIG  
ATOM   4245 H27  LIG     1       0.467   2.895  24.297  1.00  0.00      LIG  
ATOM   4246 H28  LIG     1       0.382   1.246  24.870  1.00  0.00      LIG  
ATOM   4247 H29  LIG     1       0.181  -1.057  27.317  1.00  0.00      LIG  
ATOM   4248 H30  LIG     1       6.042   0.516  25.658  1.00  0.00      LIG  
ATOM   4249 H31  LIG     1       4.412   0.241  25.026  1.00  0.00      LIG  
ATOM   4250 H32  LIG     1       5.368  -1.095  25.624  1.00  0.00      LIG  
ATOM   4251 H33  LIG     1       2.963   2.896  28.824  1.00  0.00      LIG  
ATOM   4252 H34  LIG     1       4.622   2.408  29.130  1.00  0.00      LIG  
ATOM   4253 H35  LIG     1       3.314   1.310  29.480  1.00  0.00      LIG  
ATOM   4254 H36  LIG     1       5.794  -3.254  26.176  1.00  0.00      LIG  
ATOM   4255 H37  LIG     1       4.078  -3.437  25.782  1.00  0.00      LIG  
ATOM   4256 H38  LIG     1       5.041  -4.833  26.271  1.00  0.00      LIG  
ATOM   4257 H39  LIG     1       4.160  -5.754  29.548  1.00  0.00      LIG  
ATOM   4258 H40  LIG     1      -0.588  -6.172  26.917  1.00  0.00      LIG  
ATOM   4259 H41  LIG     1       0.366  -6.876  28.217  1.00  0.00      LIG  
ATOM   4260 H42  LIG     1      -0.351  -7.916  26.981  1.00  0.00      LIG  
ATOM   4261 H43  LIG     1       0.519  -6.350  24.394  1.00  0.00      LIG  
ATOM   4262 H44  LIG     1       0.583  -8.082  24.747  1.00  0.00      LIG  
ATOM   4263 H45  LIG     1       2.062  -7.212  24.311  1.00  0.00      LIG  
TER
REMARK  Energy: 283.282
REMARK  SimpleFitness: 283.282
REMARK  FullFitness: -607.78705
REMARK  InterFull: -23.457
REMARK  IntraFull: 309.658
REMARK  solvFull: -1092.64
REMARK  surfFull: 198.652
REMARK  extraFull: 0.0
REMARK  deltaGcompsolvpol: -1092.64
REMARK  deltaGcompsolvnonpol: 198.652
REMARK  deltaGprotsolvpol: -1109.66
REMARK  deltaGprotsolvnonpol: 196.383
REMARK  deltaGligsolvpol: -10.9259
REMARK  deltaGligsolvnonpol: 14.3445
REMARK  deltaGvdw: -23.457
REMARK  deltaGelec: 0.0
REMARK  deltaG: -5.641084
REMARK  Cluster: 2
REMARK  ClusterRank: 3
ATOM   4186 C    LIG     1      -0.363   4.143  26.501  1.00  0.00      LIG  
ATOM   4187 C1   LIG     1       0.553   5.276  26.134  1.00  0.00      LIG  
ATOM   4188 C2   LIG     1       1.806   4.910  25.392  1.00  0.00      LIG  
ATOM   4189 C3   LIG     1       2.456   3.740  26.103  1.00  0.00      LIG  
ATOM   4190 C4   LIG     1       1.569   2.505  26.180  1.00  0.00      LIG  
ATOM   4191 C5   LIG     1       0.382   2.930  27.046  1.00  0.00      LIG  
ATOM   4192 C6   LIG     1       3.796   3.382  25.522  1.00  0.00      LIG  
ATOM   4193 C7   LIG     1       4.559   2.668  26.611  1.00  0.00      LIG  
ATOM   4194 C8   LIG     1       3.773   1.533  27.315  1.00  0.00      LIG  
ATOM   4195 C9   LIG     1       2.373   1.273  26.699  1.00  0.00      LIG  
ATOM   4196 C10  LIG     1       4.540   0.168  27.214  1.00  0.00      LIG  
ATOM   4197 C11  LIG     1       3.681  -1.086  27.463  1.00  0.00      LIG  
ATOM   4198 C12  LIG     1       2.393  -0.805  28.213  1.00  0.00      LIG  
ATOM   4199 C13  LIG     1       1.558   0.286  27.561  1.00  0.00      LIG  
ATOM   4200 O    LIG     1       0.133   6.423  26.105  1.00  0.00      LIG  
ATOM   4201 C14  LIG     1       4.550  -2.052  28.280  1.00  0.00      LIG  
ATOM   4202 C15  LIG     1       5.948  -1.466  28.262  1.00  0.00      LIG  
ATOM   4203 C16  LIG     1       5.712   0.019  28.177  1.00  0.00      LIG  
ATOM   4204 C17  LIG     1       2.868  -5.589  28.117  1.00  0.00      LIG  
ATOM   4205 C18  LIG     1       3.115  -4.080  28.129  1.00  0.00      LIG  
ATOM   4206 C19  LIG     1       4.511  -3.540  27.897  1.00  0.00      LIG  
ATOM   4207 C20  LIG     1       1.041   2.111  24.793  1.00  0.00      LIG  
ATOM   4208 O1   LIG     1       0.574  -0.363  26.760  1.00  0.00      LIG  
ATOM   4209 C21  LIG     1       5.118  -0.049  25.807  1.00  0.00      LIG  
ATOM   4210 C22  LIG     1       3.655   2.054  28.763  1.00  0.00      LIG  
ATOM   4211 C23  LIG     1       4.875  -3.771  26.450  1.00  0.00      LIG  
ATOM   4212 H    LIG     1       2.573   0.724  25.776  1.00  0.00      LIG  
ATOM   4213 O2   LIG     1       3.966  -6.238  28.727  1.00  0.00      LIG  
ATOM   4214 C24  LIG     1       2.608  -6.180  26.750  1.00  0.00      LIG  
ATOM   4215 H1   LIG     1       3.266  -5.804  25.983  1.00  0.00      LIG  
ATOM   4216 H2   LIG     1       2.637   4.085  27.125  1.00  0.00      LIG  
ATOM   4217 C25  LIG     1       1.341  -6.841  26.299  1.00  0.00      LIG  
ATOM   4218 O3   LIG     1       2.435  -7.612  26.803  1.00  0.00      LIG  
ATOM   4219 C26  LIG     1       0.133  -6.952  27.155  1.00  0.00      LIG  
ATOM   4220 C27  LIG     1       1.117  -7.135  24.859  1.00  0.00      LIG  
ATOM   4221 H3   LIG     1      -0.940   3.875  25.612  1.00  0.00      LIG  
ATOM   4222 H4   LIG     1      -1.062   4.505  27.259  1.00  0.00      LIG  
ATOM   4223 H5   LIG     1       2.477   5.772  25.422  1.00  0.00      LIG  
ATOM   4224 H6   LIG     1       1.569   4.696  24.348  1.00  0.00      LIG  
ATOM   4225 H7   LIG     1      -0.342   2.117  27.142  1.00  0.00      LIG  
ATOM   4226 H8   LIG     1       0.745   3.161  28.052  1.00  0.00      LIG  
ATOM   4227 H9   LIG     1       4.337   4.288  25.239  1.00  0.00      LIG  
ATOM   4228 H10  LIG     1       3.708   2.758  24.630  1.00  0.00      LIG  
ATOM   4229 H11  LIG     1       4.801   3.436  27.351  1.00  0.00      LIG  
ATOM   4230 H12  LIG     1       5.539   2.374  26.239  1.00  0.00      LIG  
ATOM   4231 H13  LIG     1       3.400  -1.525  26.503  1.00  0.00      LIG  
ATOM   4232 H14  LIG     1       2.644  -0.513  29.232  1.00  0.00      LIG  
ATOM   4233 H15  LIG     1       1.809  -1.722  28.316  1.00  0.00      LIG  
ATOM   4234 H16  LIG     1       1.029   0.803  28.364  1.00  0.00      LIG  
ATOM   4235 H17  LIG     1       4.201  -1.994  29.313  1.00  0.00      LIG  
ATOM   4236 H18  LIG     1       6.525  -1.797  27.398  1.00  0.00      LIG  
ATOM   4237 H19  LIG     1       6.515  -1.737  29.155  1.00  0.00      LIG  
ATOM   4238 H20  LIG     1       5.472   0.356  29.186  1.00  0.00      LIG  
ATOM   4239 H21  LIG     1       6.603   0.553  27.838  1.00  0.00      LIG  
ATOM   4240 H22  LIG     1       2.006  -5.779  28.760  1.00  0.00      LIG  
ATOM   4241 H23  LIG     1       2.787  -3.710  29.105  1.00  0.00      LIG  
ATOM   4242 H24  LIG     1       2.500  -3.615  27.367  1.00  0.00      LIG  
ATOM   4243 H25  LIG     1       5.220  -4.066  28.538  1.00  0.00      LIG  
ATOM   4244 H26  LIG     1       1.857   1.836  24.121  1.00  0.00      LIG  
ATOM   4245 H27  LIG     1       0.467   2.895  24.297  1.00  0.00      LIG  
ATOM   4246 H28  LIG     1       0.382   1.246  24.870  1.00  0.00      LIG  
ATOM   4247 H29  LIG     1       0.181  -1.057  27.317  1.00  0.00      LIG  
ATOM   4248 H30  LIG     1       6.042   0.516  25.658  1.00  0.00      LIG  
ATOM   4249 H31  LIG     1       4.412   0.241  25.026  1.00  0.00      LIG  
ATOM   4250 H32  LIG     1       5.368  -1.095  25.624  1.00  0.00      LIG  
ATOM   4251 H33  LIG     1       2.963   2.896  28.824  1.00  0.00      LIG  
ATOM   4252 H34  LIG     1       4.622   2.408  29.130  1.00  0.00      LIG  
ATOM   4253 H35  LIG     1       3.314   1.310  29.480  1.00  0.00      LIG  
ATOM   4254 H36  LIG     1       5.794  -3.254  26.176  1.00  0.00      LIG  
ATOM   4255 H37  LIG     1       4.078  -3.437  25.782  1.00  0.00      LIG  
ATOM   4256 H38  LIG     1       5.041  -4.833  26.271  1.00  0.00      LIG  
ATOM   4257 H39  LIG     1       4.160  -5.754  29.548  1.00  0.00      LIG  
ATOM   4258 H40  LIG     1      -0.588  -6.172  26.917  1.00  0.00      LIG  
ATOM   4259 H41  LIG     1       0.366  -6.876  28.217  1.00  0.00      LIG  
ATOM   4260 H42  LIG     1      -0.351  -7.916  26.981  1.00  0.00      LIG  
ATOM   4261 H43  LIG     1       0.519  -6.350  24.394  1.00  0.00      LIG  
ATOM   4262 H44  LIG     1       0.583  -8.082  24.747  1.00  0.00      LIG  
ATOM   4263 H45  LIG     1       2.062  -7.212  24.311  1.00  0.00      LIG  
TER
REMARK  Energy: 283.282
REMARK  SimpleFitness: 283.282
REMARK  FullFitness: -607.78705
REMARK  InterFull: -23.457
REMARK  IntraFull: 309.658
REMARK  solvFull: -1092.64
REMARK  surfFull: 198.652
REMARK  extraFull: 0.0
REMARK  deltaGcompsolvpol: -1092.64
REMARK  deltaGcompsolvnonpol: 198.652
REMARK  deltaGprotsolvpol: -1109.66
REMARK  deltaGprotsolvnonpol: 196.383
REMARK  deltaGligsolvpol: -10.9259
REMARK  deltaGligsolvnonpol: 14.3445
REMARK  deltaGvdw: -23.457
REMARK  deltaGelec: 0.0
REMARK  deltaG: -5.641084
REMARK  Cluster: 2
REMARK  ClusterRank: 4
ATOM   4186 C    LIG     1      -0.363   4.143  26.501  1.00  0.00      LIG  
ATOM   4187 C1   LIG     1       0.553   5.276  26.134  1.00  0.00      LIG  
ATOM   4188 C2   LIG     1       1.806   4.910  25.392  1.00  0.00      LIG  
ATOM   4189 C3   LIG     1       2.456   3.740  26.103  1.00  0.00      LIG  
ATOM   4190 C4   LIG     1       1.569   2.505  26.180  1.00  0.00      LIG  
ATOM   4191 C5   LIG     1       0.382   2.930  27.046  1.00  0.00      LIG  
ATOM   4192 C6   LIG     1       3.796   3.382  25.522  1.00  0.00      LIG  
ATOM   4193 C7   LIG     1       4.559   2.668  26.611  1.00  0.00      LIG  
ATOM   4194 C8   LIG     1       3.773   1.533  27.315  1.00  0.00      LIG  
ATOM   4195 C9   LIG     1       2.373   1.273  26.699  1.00  0.00      LIG  
ATOM   4196 C10  LIG     1       4.540   0.168  27.214  1.00  0.00      LIG  
ATOM   4197 C11  LIG     1       3.681  -1.086  27.463  1.00  0.00      LIG  
ATOM   4198 C12  LIG     1       2.393  -0.805  28.213  1.00  0.00      LIG  
ATOM   4199 C13  LIG     1       1.558   0.286  27.561  1.00  0.00      LIG  
ATOM   4200 O    LIG     1       0.133   6.423  26.105  1.00  0.00      LIG  
ATOM   4201 C14  LIG     1       4.550  -2.052  28.280  1.00  0.00      LIG  
ATOM   4202 C15  LIG     1       5.948  -1.466  28.262  1.00  0.00      LIG  
ATOM   4203 C16  LIG     1       5.712   0.019  28.177  1.00  0.00      LIG  
ATOM   4204 C17  LIG     1       2.868  -5.589  28.117  1.00  0.00      LIG  
ATOM   4205 C18  LIG     1       3.115  -4.080  28.129  1.00  0.00      LIG  
ATOM   4206 C19  LIG     1       4.511  -3.540  27.897  1.00  0.00      LIG  
ATOM   4207 C20  LIG     1       1.041   2.111  24.793  1.00  0.00      LIG  
ATOM   4208 O1   LIG     1       0.574  -0.363  26.760  1.00  0.00      LIG  
ATOM   4209 C21  LIG     1       5.118  -0.049  25.807  1.00  0.00      LIG  
ATOM   4210 C22  LIG     1       3.655   2.054  28.763  1.00  0.00      LIG  
ATOM   4211 C23  LIG     1       4.875  -3.771  26.450  1.00  0.00      LIG  
ATOM   4212 H    LIG     1       2.573   0.724  25.776  1.00  0.00      LIG  
ATOM   4213 O2   LIG     1       3.966  -6.238  28.727  1.00  0.00      LIG  
ATOM   4214 C24  LIG     1       2.608  -6.180  26.750  1.00  0.00      LIG  
ATOM   4215 H1   LIG     1       3.266  -5.804  25.983  1.00  0.00      LIG  
ATOM   4216 H2   LIG     1       2.637   4.085  27.125  1.00  0.00      LIG  
ATOM   4217 C25  LIG     1       1.341  -6.841  26.299  1.00  0.00      LIG  
ATOM   4218 O3   LIG     1       2.435  -7.612  26.803  1.00  0.00      LIG  
ATOM   4219 C26  LIG     1       0.133  -6.952  27.155  1.00  0.00      LIG  
ATOM   4220 C27  LIG     1       1.117  -7.135  24.859  1.00  0.00      LIG  
ATOM   4221 H3   LIG     1      -0.940   3.875  25.612  1.00  0.00      LIG  
ATOM   4222 H4   LIG     1      -1.062   4.505  27.259  1.00  0.00      LIG  
ATOM   4223 H5   LIG     1       2.477   5.772  25.422  1.00  0.00      LIG  
ATOM   4224 H6   LIG     1       1.569   4.696  24.348  1.00  0.00      LIG  
ATOM   4225 H7   LIG     1      -0.342   2.117  27.142  1.00  0.00      LIG  
ATOM   4226 H8   LIG     1       0.745   3.161  28.052  1.00  0.00      LIG  
ATOM   4227 H9   LIG     1       4.337   4.288  25.239  1.00  0.00      LIG  
ATOM   4228 H10  LIG     1       3.708   2.758  24.630  1.00  0.00      LIG  
ATOM   4229 H11  LIG     1       4.801   3.436  27.351  1.00  0.00      LIG  
ATOM   4230 H12  LIG     1       5.539   2.374  26.239  1.00  0.00      LIG  
ATOM   4231 H13  LIG     1       3.400  -1.525  26.503  1.00  0.00      LIG  
ATOM   4232 H14  LIG     1       2.644  -0.513  29.232  1.00  0.00      LIG  
ATOM   4233 H15  LIG     1       1.809  -1.722  28.316  1.00  0.00      LIG  
ATOM   4234 H16  LIG     1       1.029   0.803  28.364  1.00  0.00      LIG  
ATOM   4235 H17  LIG     1       4.201  -1.994  29.313  1.00  0.00      LIG  
ATOM   4236 H18  LIG     1       6.525  -1.797  27.398  1.00  0.00      LIG  
ATOM   4237 H19  LIG     1       6.515  -1.737  29.155  1.00  0.00      LIG  
ATOM   4238 H20  LIG     1       5.472   0.356  29.186  1.00  0.00      LIG  
ATOM   4239 H21  LIG     1       6.603   0.553  27.838  1.00  0.00      LIG  
ATOM   4240 H22  LIG     1       2.006  -5.779  28.760  1.00  0.00      LIG  
ATOM   4241 H23  LIG     1       2.787  -3.710  29.105  1.00  0.00      LIG  
ATOM   4242 H24  LIG     1       2.500  -3.615  27.367  1.00  0.00      LIG  
ATOM   4243 H25  LIG     1       5.220  -4.066  28.538  1.00  0.00      LIG  
ATOM   4244 H26  LIG     1       1.857   1.836  24.121  1.00  0.00      LIG  
ATOM   4245 H27  LIG     1       0.467   2.895  24.297  1.00  0.00      LIG  
ATOM   4246 H28  LIG     1       0.382   1.246  24.870  1.00  0.00      LIG  
ATOM   4247 H29  LIG     1       0.181  -1.057  27.317  1.00  0.00      LIG  
ATOM   4248 H30  LIG     1       6.042   0.516  25.658  1.00  0.00      LIG  
ATOM   4249 H31  LIG     1       4.412   0.241  25.026  1.00  0.00      LIG  
ATOM   4250 H32  LIG     1       5.368  -1.095  25.624  1.00  0.00      LIG  
ATOM   4251 H33  LIG     1       2.963   2.896  28.824  1.00  0.00      LIG  
ATOM   4252 H34  LIG     1       4.622   2.408  29.130  1.00  0.00      LIG  
ATOM   4253 H35  LIG     1       3.314   1.310  29.480  1.00  0.00      LIG  
ATOM   4254 H36  LIG     1       5.794  -3.254  26.176  1.00  0.00      LIG  
ATOM   4255 H37  LIG     1       4.078  -3.437  25.782  1.00  0.00      LIG  
ATOM   4256 H38  LIG     1       5.041  -4.833  26.271  1.00  0.00      LIG  
ATOM   4257 H39  LIG     1       4.160  -5.754  29.548  1.00  0.00      LIG  
ATOM   4258 H40  LIG     1      -0.588  -6.172  26.917  1.00  0.00      LIG  
ATOM   4259 H41  LIG     1       0.366  -6.876  28.217  1.00  0.00      LIG  
ATOM   4260 H42  LIG     1      -0.351  -7.916  26.981  1.00  0.00      LIG  
ATOM   4261 H43  LIG     1       0.519  -6.350  24.394  1.00  0.00      LIG  
ATOM   4262 H44  LIG     1       0.583  -8.082  24.747  1.00  0.00      LIG  
ATOM   4263 H45  LIG     1       2.062  -7.212  24.311  1.00  0.00      LIG  
TER
REMARK  Energy: 293.259
REMARK  SimpleFitness: 293.259
REMARK  FullFitness: -599.16077
REMARK  InterFull: -22.2597
REMARK  IntraFull: 317.016
REMARK  solvFull: -1092.17
REMARK  surfFull: 198.253
REMARK  extraFull: 0.0
REMARK  deltaGcompsolvpol: -1092.17
REMARK  deltaGcompsolvnonpol: 198.253
REMARK  deltaGprotsolvpol: -1109.66
REMARK  deltaGprotsolvnonpol: 196.383
REMARK  deltaGligsolvpol: -8.56785
REMARK  deltaGligsolvnonpol: 14.0777
REMARK  deltaGvdw: -22.2597
REMARK  deltaGelec: 0.0
REMARK  deltaG: -5.6558757
REMARK  Cluster: 2
REMARK  ClusterRank: 5
ATOM   4186 C    LIG     1      -0.304   4.088  27.657  1.00  0.00      LIG  
ATOM   4187 C1   LIG     1       0.652   5.111  27.110  1.00  0.00      LIG  
ATOM   4188 C2   LIG     1       1.644   4.625  26.093  1.00  0.00      LIG  
ATOM   4189 C3   LIG     1       2.267   3.346  26.612  1.00  0.00      LIG  
ATOM   4190 C4   LIG     1       1.258   2.234  26.867  1.00  0.00      LIG  
ATOM   4191 C5   LIG     1       0.369   2.761  27.993  1.00  0.00      LIG  
ATOM   4192 C6   LIG     1       3.384   2.843  25.742  1.00  0.00      LIG  
ATOM   4193 C7   LIG     1       4.259   1.985  26.625  1.00  0.00      LIG  
ATOM   4194 C8   LIG     1       3.494   0.929  27.462  1.00  0.00      LIG  
ATOM   4195 C9   LIG     1       1.979   0.878  27.151  1.00  0.00      LIG  
ATOM   4196 C10  LIG     1       4.035  -0.520  27.179  1.00  0.00      LIG  
ATOM   4197 C11  LIG     1       3.099  -1.685  27.567  1.00  0.00      LIG  
ATOM   4198 C12  LIG     1       2.053  -1.269  28.565  1.00  0.00      LIG  
ATOM   4199 C13  LIG     1       1.244  -0.055  28.132  1.00  0.00      LIG  
ATOM   4200 O    LIG     1       0.398   6.303  27.203  1.00  0.00      LIG  
ATOM   4201 C14  LIG     1       3.976  -2.783  28.206  1.00  0.00      LIG  
ATOM   4202 C15  LIG     1       5.389  -2.331  27.936  1.00  0.00      LIG  
ATOM   4203 C16  LIG     1       5.342  -0.834  27.885  1.00  0.00      LIG  
ATOM   4204 C17  LIG     1       2.244  -6.381  28.319  1.00  0.00      LIG  
ATOM   4205 C18  LIG     1       2.745  -4.960  28.666  1.00  0.00      LIG  
ATOM   4206 C19  LIG     1       3.790  -4.258  27.775  1.00  0.00      LIG  
ATOM   4207 C20  LIG     1       0.378   1.992  25.636  1.00  0.00      LIG  
ATOM   4208 O1   LIG     1       0.042  -0.535  27.538  1.00  0.00      LIG  
ATOM   4209 C21  LIG     1       4.290  -0.739  25.681  1.00  0.00      LIG  
ATOM   4210 C22  LIG     1       3.743   1.404  28.911  1.00  0.00      LIG  
ATOM   4211 C23  LIG     1       3.574  -4.398  26.281  1.00  0.00      LIG  
ATOM   4212 H    LIG     1       1.912   0.370  26.187  1.00  0.00      LIG  
ATOM   4213 O2   LIG     1       3.297  -7.168  27.840  1.00  0.00      LIG  
ATOM   4214 C24  LIG     1       0.982  -6.492  27.479  1.00  0.00      LIG  
ATOM   4215 H1   LIG     1       0.142  -6.117  28.048  1.00  0.00      LIG  
ATOM   4216 H2   LIG     1       2.715   3.615  27.573  1.00  0.00      LIG  
ATOM   4217 C25  LIG     1       0.624  -7.429  26.353  1.00  0.00      LIG  
ATOM   4218 O3   LIG     1       1.091  -6.096  26.092  1.00  0.00      LIG  
ATOM   4219 C26  LIG     1       1.493  -8.423  25.685  1.00  0.00      LIG  
ATOM   4220 C27  LIG     1      -0.812  -7.616  26.027  1.00  0.00      LIG  
ATOM   4221 H3   LIG     1      -1.098   3.944  26.920  1.00  0.00      LIG  
ATOM   4222 H4   LIG     1      -0.756   4.500  28.562  1.00  0.00      LIG  
ATOM   4223 H5   LIG     1       2.418   5.390  25.988  1.00  0.00      LIG  
ATOM   4224 H6   LIG     1       1.153   4.500  25.126  1.00  0.00      LIG  
ATOM   4225 H7   LIG     1      -0.418   2.044  28.236  1.00  0.00      LIG  
ATOM   4226 H8   LIG     1       0.978   2.892  28.892  1.00  0.00      LIG  
ATOM   4227 H9   LIG     1       3.971   3.682  25.360  1.00  0.00      LIG  
ATOM   4228 H10  LIG     1       3.017   2.277  24.882  1.00  0.00      LIG  
ATOM   4229 H11  LIG     1       4.756   2.679  27.308  1.00  0.00      LIG  
ATOM   4230 H12  LIG     1       5.088   1.590  26.041  1.00  0.00      LIG  
ATOM   4231 H13  LIG     1       2.568  -2.037  26.681  1.00  0.00      LIG  
ATOM   4232 H14  LIG     1       2.585  -1.033  29.478  1.00  0.00      LIG  
ATOM   4233 H15  LIG     1       1.408  -2.113  28.815  1.00  0.00      LIG  
ATOM   4234 H16  LIG     1       0.958   0.470  29.047  1.00  0.00      LIG  
ATOM   4235 H17  LIG     1       3.840  -2.742  29.290  1.00  0.00      LIG  
ATOM   4236 H18  LIG     1       5.745  -2.722  26.980  1.00  0.00      LIG  
ATOM   4237 H19  LIG     1       6.067  -2.670  28.722  1.00  0.00      LIG  
ATOM   4238 H20  LIG     1       5.363  -0.492  28.919  1.00  0.00      LIG  
ATOM   4239 H21  LIG     1       6.211  -0.418  27.368  1.00  0.00      LIG  
ATOM   4240 H22  LIG     1       1.983  -6.829  29.277  1.00  0.00      LIG  
ATOM   4241 H23  LIG     1       3.249  -5.053  29.631  1.00  0.00      LIG  
ATOM   4242 H24  LIG     1       1.909  -4.301  28.882  1.00  0.00      LIG  
ATOM   4243 H25  LIG     1       4.737  -4.764  27.984  1.00  0.00      LIG  
ATOM   4244 H26  LIG     1      -0.383   1.243  25.860  1.00  0.00      LIG  
ATOM   4245 H27  LIG     1       0.966   1.620  24.794  1.00  0.00      LIG  
ATOM   4246 H28  LIG     1      -0.157   2.876  25.287  1.00  0.00      LIG  
ATOM   4247 H29  LIG     1      -0.441   0.247  27.222  1.00  0.00      LIG  
ATOM   4248 H30  LIG     1       5.227  -0.281  25.356  1.00  0.00      LIG  
ATOM   4249 H31  LIG     1       3.481  -0.341  25.066  1.00  0.00      LIG  
ATOM   4250 H32  LIG     1       4.371  -1.798  25.436  1.00  0.00      LIG  
ATOM   4251 H33  LIG     1       3.201   2.326  29.124  1.00  0.00      LIG  
ATOM   4252 H34  LIG     1       4.804   1.615  29.074  1.00  0.00      LIG  
ATOM   4253 H35  LIG     1       3.456   0.686  29.675  1.00  0.00      LIG  
ATOM   4254 H36  LIG     1       4.357  -3.881  25.726  1.00  0.00      LIG  
ATOM   4255 H37  LIG     1       2.608  -3.992  25.975  1.00  0.00      LIG  
ATOM   4256 H38  LIG     1       3.613  -5.445  25.976  1.00  0.00      LIG  
ATOM   4257 H39  LIG     1       3.473  -6.852  26.938  1.00  0.00      LIG  
ATOM   4258 H40  LIG     1       1.220  -8.505  24.630  1.00  0.00      LIG  
ATOM   4259 H41  LIG     1       1.347  -9.404  26.142  1.00  0.00      LIG  
ATOM   4260 H42  LIG     1       2.549  -8.151  25.727  1.00  0.00      LIG  
ATOM   4261 H43  LIG     1      -0.978  -7.484  24.955  1.00  0.00      LIG  
ATOM   4262 H44  LIG     1      -1.437  -6.897  26.562  1.00  0.00      LIG  
ATOM   4263 H45  LIG     1      -1.133  -8.624  26.296  1.00  0.00      LIG  
TER
REMARK  Energy: 293.254
REMARK  SimpleFitness: 293.254
REMARK  FullFitness: -599.1404
REMARK  InterFull: -22.2244
REMARK  IntraFull: 316.984
REMARK  solvFull: -1092.15
REMARK  surfFull: 198.25
REMARK  extraFull: 0.0
REMARK  deltaGcompsolvpol: -1092.15
REMARK  deltaGcompsolvnonpol: 198.25
REMARK  deltaGprotsolvpol: -1109.66
REMARK  deltaGprotsolvnonpol: 196.383
REMARK  deltaGligsolvpol: -8.56148
REMARK  deltaGligsolvnonpol: 14.0783
REMARK  deltaGvdw: -22.2244
REMARK  deltaGelec: 0.0
REMARK  deltaG: -5.6520414
REMARK  Cluster: 2
REMARK  ClusterRank: 6
ATOM   4186 C    LIG     1      -0.312   4.083  27.665  1.00  0.00      LIG  
ATOM   4187 C1   LIG     1       0.645   5.107  27.120  1.00  0.00      LIG  
ATOM   4188 C2   LIG     1       1.633   4.622  26.099  1.00  0.00      LIG  
ATOM   4189 C3   LIG     1       2.258   3.343  26.616  1.00  0.00      LIG  
ATOM   4190 C4   LIG     1       1.250   2.230  26.872  1.00  0.00      LIG  
ATOM   4191 C5   LIG     1       0.361   2.756  27.998  1.00  0.00      LIG  
ATOM   4192 C6   LIG     1       3.374   2.841  25.743  1.00  0.00      LIG  
ATOM   4193 C7   LIG     1       4.251   1.985  26.626  1.00  0.00      LIG  
ATOM   4194 C8   LIG     1       3.489   0.927  27.464  1.00  0.00      LIG  
ATOM   4195 C9   LIG     1       1.974   0.875  27.154  1.00  0.00      LIG  
ATOM   4196 C10  LIG     1       4.030  -0.521  27.179  1.00  0.00      LIG  
ATOM   4197 C11  LIG     1       3.097  -1.688  27.567  1.00  0.00      LIG  
ATOM   4198 C12  LIG     1       2.052  -1.273  28.567  1.00  0.00      LIG  
ATOM   4199 C13  LIG     1       1.241  -0.059  28.137  1.00  0.00      LIG  
ATOM   4200 O    LIG     1       0.394   6.298  27.217  1.00  0.00      LIG  
ATOM   4201 C14  LIG     1       3.976  -2.786  28.204  1.00  0.00      LIG  
ATOM   4202 C15  LIG     1       5.388  -2.332  27.932  1.00  0.00      LIG  
ATOM   4203 C16  LIG     1       5.338  -0.835  27.883  1.00  0.00      LIG  
ATOM   4204 C17  LIG     1       2.244  -6.384  28.318  1.00  0.00      LIG  
ATOM   4205 C18  LIG     1       2.744  -4.962  28.664  1.00  0.00      LIG  
ATOM   4206 C19  LIG     1       3.789  -4.261  27.773  1.00  0.00      LIG  
ATOM   4207 C20  LIG     1       0.369   1.987  25.642  1.00  0.00      LIG  
ATOM   4208 O1   LIG     1       0.038  -0.540  27.545  1.00  0.00      LIG  
ATOM   4209 C21  LIG     1       4.284  -0.739  25.681  1.00  0.00      LIG  
ATOM   4210 C22  LIG     1       3.740   1.401  28.912  1.00  0.00      LIG  
ATOM   4211 C23  LIG     1       3.571  -4.401  26.279  1.00  0.00      LIG  
ATOM   4212 H    LIG     1       1.905   0.367  26.190  1.00  0.00      LIG  
ATOM   4213 O2   LIG     1       3.295  -7.171  27.837  1.00  0.00      LIG  
ATOM   4214 C24  LIG     1       0.981  -6.494  27.479  1.00  0.00      LIG  
ATOM   4215 H1   LIG     1       0.142  -6.119  28.048  1.00  0.00      LIG  
ATOM   4216 H2   LIG     1       2.708   3.611  27.576  1.00  0.00      LIG  
ATOM   4217 C25  LIG     1       0.622  -7.431  26.353  1.00  0.00      LIG  
ATOM   4218 O3   LIG     1       1.090  -6.098  26.091  1.00  0.00      LIG  
ATOM   4219 C26  LIG     1       1.490  -8.427  25.686  1.00  0.00      LIG  
ATOM   4220 C27  LIG     1      -0.814  -7.616  26.026  1.00  0.00      LIG  
ATOM   4221 H3   LIG     1      -1.106   3.941  26.928  1.00  0.00      LIG  
ATOM   4222 H4   LIG     1      -0.763   4.494  28.572  1.00  0.00      LIG  
ATOM   4223 H5   LIG     1       2.407   5.387  25.992  1.00  0.00      LIG  
ATOM   4224 H6   LIG     1       1.138   4.498  25.134  1.00  0.00      LIG  
ATOM   4225 H7   LIG     1      -0.426   2.038  28.239  1.00  0.00      LIG  
ATOM   4226 H8   LIG     1       0.969   2.883  28.898  1.00  0.00      LIG  
ATOM   4227 H9   LIG     1       3.959   3.681  25.361  1.00  0.00      LIG  
ATOM   4228 H10  LIG     1       3.006   2.275  24.885  1.00  0.00      LIG  
ATOM   4229 H11  LIG     1       4.747   2.680  27.309  1.00  0.00      LIG  
ATOM   4230 H12  LIG     1       5.081   1.591  26.042  1.00  0.00      LIG  
ATOM   4231 H13  LIG     1       2.564  -2.039  26.682  1.00  0.00      LIG  
ATOM   4232 H14  LIG     1       2.586  -1.037  29.479  1.00  0.00      LIG  
ATOM   4233 H15  LIG     1       1.409  -2.117  28.818  1.00  0.00      LIG  
ATOM   4234 H16  LIG     1       0.958   0.465  29.052  1.00  0.00      LIG  
ATOM   4235 H17  LIG     1       3.842  -2.746  29.289  1.00  0.00      LIG  
ATOM   4236 H18  LIG     1       5.743  -2.721  26.975  1.00  0.00      LIG  
ATOM   4237 H19  LIG     1       6.067  -2.671  28.717  1.00  0.00      LIG  
ATOM   4238 H20  LIG     1       5.360  -0.494  28.918  1.00  0.00      LIG  
ATOM   4239 H21  LIG     1       6.206  -0.417  27.366  1.00  0.00      LIG  
ATOM   4240 H22  LIG     1       1.984  -6.832  29.276  1.00  0.00      LIG  
ATOM   4241 H23  LIG     1       3.248  -5.055  29.630  1.00  0.00      LIG  
ATOM   4242 H24  LIG     1       1.908  -4.304  28.880  1.00  0.00      LIG  
ATOM   4243 H25  LIG     1       4.736  -4.767  27.982  1.00  0.00      LIG  
ATOM   4244 H26  LIG     1      -0.390   1.236  25.866  1.00  0.00      LIG  
ATOM   4245 H27  LIG     1       0.957   1.618  24.798  1.00  0.00      LIG  
ATOM   4246 H28  LIG     1      -0.169   2.870  25.296  1.00  0.00      LIG  
ATOM   4247 H29  LIG     1      -0.445   0.242  27.229  1.00  0.00      LIG  
ATOM   4248 H30  LIG     1       5.221  -0.282  25.355  1.00  0.00      LIG  
ATOM   4249 H31  LIG     1       3.474  -0.338  25.067  1.00  0.00      LIG  
ATOM   4250 H32  LIG     1       4.362  -1.797  25.434  1.00  0.00      LIG  
ATOM   4251 H33  LIG     1       3.195   2.322  29.127  1.00  0.00      LIG  
ATOM   4252 H34  LIG     1       4.800   1.616  29.073  1.00  0.00      LIG  
ATOM   4253 H35  LIG     1       3.456   0.682  29.676  1.00  0.00      LIG  
ATOM   4254 H36  LIG     1       4.353  -3.883  25.724  1.00  0.00      LIG  
ATOM   4255 H37  LIG     1       2.604  -3.996  25.976  1.00  0.00      LIG  
ATOM   4256 H38  LIG     1       3.611  -5.448  25.974  1.00  0.00      LIG  
ATOM   4257 H39  LIG     1       3.464  -6.861  26.931  1.00  0.00      LIG  
ATOM   4258 H40  LIG     1       1.215  -8.512  24.631  1.00  0.00      LIG  
ATOM   4259 H41  LIG     1       1.345  -9.406  26.146  1.00  0.00      LIG  
ATOM   4260 H42  LIG     1       2.546  -8.154  25.725  1.00  0.00      LIG  
ATOM   4261 H43  LIG     1      -0.979  -7.490  24.952  1.00  0.00      LIG  
ATOM   4262 H44  LIG     1      -1.438  -6.892  26.556  1.00  0.00      LIG  
ATOM   4263 H45  LIG     1      -1.139  -8.621  26.300  1.00  0.00      LIG  
TER
REMARK  Energy: 293.384
REMARK  SimpleFitness: 293.384
REMARK  FullFitness: -598.59906
REMARK  InterFull: -23.2091
REMARK  IntraFull: 318.618
REMARK  solvFull: -1092.24
REMARK  surfFull: 198.232
REMARK  extraFull: 0.0
REMARK  deltaGcompsolvpol: -1092.24
REMARK  deltaGcompsolvnonpol: 198.232
REMARK  deltaGprotsolvpol: -1109.66
REMARK  deltaGprotsolvnonpol: 196.383
REMARK  deltaGligsolvpol: -9.66398
REMARK  deltaGligsolvnonpol: 14.0771
REMARK  deltaGvdw: -23.2091
REMARK  deltaGelec: 0.0
REMARK  deltaG: -5.6848173
REMARK  Cluster: 2
REMARK  ClusterRank: 7
ATOM   4186 C    LIG     1      -0.305   4.072  27.695  1.00  0.00      LIG  
ATOM   4187 C1   LIG     1       0.648   5.092  27.138  1.00  0.00      LIG  
ATOM   4188 C2   LIG     1       1.623   4.603  26.106  1.00  0.00      LIG  
ATOM   4189 C3   LIG     1       2.250   3.323  26.618  1.00  0.00      LIG  
ATOM   4190 C4   LIG     1       1.242   2.213  26.887  1.00  0.00      LIG  
ATOM   4191 C5   LIG     1       0.368   2.743  28.023  1.00  0.00      LIG  
ATOM   4192 C6   LIG     1       3.355   2.816  25.735  1.00  0.00      LIG  
ATOM   4193 C7   LIG     1       4.239   1.960  26.610  1.00  0.00      LIG  
ATOM   4194 C8   LIG     1       3.483   0.905  27.457  1.00  0.00      LIG  
ATOM   4195 C9   LIG     1       1.965   0.857  27.162  1.00  0.00      LIG  
ATOM   4196 C10  LIG     1       4.018  -0.545  27.170  1.00  0.00      LIG  
ATOM   4197 C11  LIG     1       3.084  -1.710  27.564  1.00  0.00      LIG  
ATOM   4198 C12  LIG     1       2.053  -1.291  28.575  1.00  0.00      LIG  
ATOM   4199 C13  LIG     1       1.240  -0.075  28.153  1.00  0.00      LIG  
ATOM   4200 O    LIG     1       0.402   6.285  27.238  1.00  0.00      LIG  
ATOM   4201 C14  LIG     1       3.963  -2.814  28.191  1.00  0.00      LIG  
ATOM   4202 C15  LIG     1       5.374  -2.360  27.918  1.00  0.00      LIG  
ATOM   4203 C16  LIG     1       5.327  -0.862  27.871  1.00  0.00      LIG  
ATOM   4204 C17  LIG     1       2.227  -6.413  28.280  1.00  0.00      LIG  
ATOM   4205 C18  LIG     1       2.737  -4.998  28.643  1.00  0.00      LIG  
ATOM   4206 C19  LIG     1       3.776  -4.287  27.753  1.00  0.00      LIG  
ATOM   4207 C20  LIG     1       0.346   1.971  25.668  1.00  0.00      LIG  
ATOM   4208 O1   LIG     1       0.030  -0.555  27.573  1.00  0.00      LIG  
ATOM   4209 C21  LIG     1       4.263  -0.764  25.672  1.00  0.00      LIG  
ATOM   4210 C22  LIG     1       3.749   1.382  28.902  1.00  0.00      LIG  
ATOM   4211 C23  LIG     1       3.552  -4.420  26.259  1.00  0.00      LIG  
ATOM   4212 H    LIG     1       1.887   0.349  26.199  1.00  0.00      LIG  
ATOM   4213 O2   LIG     1       3.274  -7.210  27.800  1.00  0.00      LIG  
ATOM   4214 C24  LIG     1       0.963  -6.510  27.443  1.00  0.00      LIG  
ATOM   4215 H1   LIG     1       0.128  -6.123  28.012  1.00  0.00      LIG  
ATOM   4216 H2   LIG     1       2.711   3.592  27.573  1.00  0.00      LIG  
ATOM   4217 C25  LIG     1       0.593  -7.452  26.325  1.00  0.00      LIG  
ATOM   4218 O3   LIG     1       1.072  -6.124  26.053  1.00  0.00      LIG  
ATOM   4219 C26  LIG     1       1.452  -8.464  25.671  1.00  0.00      LIG  
ATOM   4220 C27  LIG     1      -0.844  -7.627  26.000  1.00  0.00      LIG  
ATOM   4221 H3   LIG     1      -1.108   3.931  26.967  1.00  0.00      LIG  
ATOM   4222 H4   LIG     1      -0.746   4.486  28.605  1.00  0.00      LIG  
ATOM   4223 H5   LIG     1       2.397   5.366  25.989  1.00  0.00      LIG  
ATOM   4224 H6   LIG     1       1.116   4.478  25.146  1.00  0.00      LIG  
ATOM   4225 H7   LIG     1      -0.419   2.028  28.273  1.00  0.00      LIG  
ATOM   4226 H8   LIG     1       0.986   2.871  28.916  1.00  0.00      LIG  
ATOM   4227 H9   LIG     1       3.938   3.655  25.345  1.00  0.00      LIG  
ATOM   4228 H10  LIG     1       2.977   2.250  24.881  1.00  0.00      LIG  
ATOM   4229 H11  LIG     1       4.743   2.655  27.287  1.00  0.00      LIG  
ATOM   4230 H12  LIG     1       5.063   1.564  26.019  1.00  0.00      LIG  
ATOM   4231 H13  LIG     1       2.541  -2.058  26.684  1.00  0.00      LIG  
ATOM   4232 H14  LIG     1       2.600  -1.054  29.480  1.00  0.00      LIG  
ATOM   4233 H15  LIG     1       1.411  -2.133  28.836  1.00  0.00      LIG  
ATOM   4234 H16  LIG     1       0.966   0.450  29.070  1.00  0.00      LIG  
ATOM   4235 H17  LIG     1       3.832  -2.780  29.277  1.00  0.00      LIG  
ATOM   4236 H18  LIG     1       5.728  -2.748  26.961  1.00  0.00      LIG  
ATOM   4237 H19  LIG     1       6.053  -2.699  28.703  1.00  0.00      LIG  
ATOM   4238 H20  LIG     1       5.352  -0.525  28.906  1.00  0.00      LIG  
ATOM   4239 H21  LIG     1       6.195  -0.445  27.353  1.00  0.00      LIG  
ATOM   4240 H22  LIG     1       1.962  -6.866  29.234  1.00  0.00      LIG  
ATOM   4241 H23  LIG     1       3.248  -5.106  29.604  1.00  0.00      LIG  
ATOM   4242 H24  LIG     1       1.904  -4.340  28.873  1.00  0.00      LIG  
ATOM   4243 H25  LIG     1       4.725  -4.792  27.954  1.00  0.00      LIG  
ATOM   4244 H26  LIG     1      -0.412   1.223  25.902  1.00  0.00      LIG  
ATOM   4245 H27  LIG     1       0.923   1.600  24.818  1.00  0.00      LIG  
ATOM   4246 H28  LIG     1      -0.193   2.856  25.327  1.00  0.00      LIG  
ATOM   4247 H29  LIG     1      -0.458   0.229  27.267  1.00  0.00      LIG  
ATOM   4248 H30  LIG     1       5.201  -0.311  25.342  1.00  0.00      LIG  
ATOM   4249 H31  LIG     1       3.452  -0.359  25.063  1.00  0.00      LIG  
ATOM   4250 H32  LIG     1       4.336  -1.822  25.424  1.00  0.00      LIG  
ATOM   4251 H33  LIG     1       3.210   2.306  29.120  1.00  0.00      LIG  
ATOM   4252 H34  LIG     1       4.811   1.593  29.053  1.00  0.00      LIG  
ATOM   4253 H35  LIG     1       3.469   0.666  29.671  1.00  0.00      LIG  
ATOM   4254 H36  LIG     1       4.333  -3.902  25.703  1.00  0.00      LIG  
ATOM   4255 H37  LIG     1       2.585  -4.013  25.960  1.00  0.00      LIG  
ATOM   4256 H38  LIG     1       3.590  -5.466  25.950  1.00  0.00      LIG  
ATOM   4257 H39  LIG     1       2.861  -8.004  27.418  1.00  0.00      LIG  
ATOM   4258 H40  LIG     1       1.162  -8.576  24.622  1.00  0.00      LIG  
ATOM   4259 H41  LIG     1       1.316  -9.431  26.159  1.00  0.00      LIG  
ATOM   4260 H42  LIG     1       2.508  -8.189  25.688  1.00  0.00      LIG  
ATOM   4261 H43  LIG     1      -1.008  -7.509  24.926  1.00  0.00      LIG  
ATOM   4262 H44  LIG     1      -1.461  -6.892  26.524  1.00  0.00      LIG  
ATOM   4263 H45  LIG     1      -1.178  -8.627  26.284  1.00  0.00      LIG  
TER
REMARK  Energy: 293.532
REMARK  SimpleFitness: 293.532
REMARK  FullFitness: -602.7561
REMARK  InterFull: -20.4571
REMARK  IntraFull: 315.599
REMARK  solvFull: -1097.85
REMARK  surfFull: 199.952
REMARK  extraFull: 0.0
REMARK  deltaGcompsolvpol: -1097.85
REMARK  deltaGcompsolvnonpol: 199.952
REMARK  deltaGprotsolvpol: -1109.66
REMARK  deltaGprotsolvnonpol: 196.383
REMARK  deltaGligsolvpol: -8.18404
REMARK  deltaGligsolvnonpol: 14.2886
REMARK  deltaGvdw: -20.4571
REMARK  deltaGelec: 0.0
REMARK  deltaG: -5.7156773
REMARK  Cluster: 3
REMARK  ClusterRank: 0
ATOM   4186 C    LIG     1      -0.390   5.001  22.926  1.00  0.00      LIG  
ATOM   4187 C1   LIG     1      -0.993   5.911  23.959  1.00  0.00      LIG  
ATOM   4188 C2   LIG     1      -0.217   6.076  25.233  1.00  0.00      LIG  
ATOM   4189 C3   LIG     1       0.190   4.702  25.723  1.00  0.00      LIG  
ATOM   4190 C4   LIG     1       1.060   3.933  24.738  1.00  0.00      LIG  
ATOM   4191 C5   LIG     1       0.161   3.709  23.522  1.00  0.00      LIG  
ATOM   4192 C6   LIG     1       0.842   4.738  27.076  1.00  0.00      LIG  
ATOM   4193 C7   LIG     1       0.636   3.371  27.683  1.00  0.00      LIG  
ATOM   4194 C8   LIG     1       1.026   2.192  26.759  1.00  0.00      LIG  
ATOM   4195 C9   LIG     1       1.636   2.641  25.402  1.00  0.00      LIG  
ATOM   4196 C10  LIG     1       2.104   1.279  27.435  1.00  0.00      LIG  
ATOM   4197 C11  LIG     1       2.877   0.367  26.469  1.00  0.00      LIG  
ATOM   4198 C12  LIG     1       2.229   0.150  25.118  1.00  0.00      LIG  
ATOM   4199 C13  LIG     1       1.812   1.447  24.440  1.00  0.00      LIG  
ATOM   4200 O    LIG     1      -1.838   6.731  23.641  1.00  0.00      LIG  
ATOM   4201 C14  LIG     1       3.000  -0.989  27.166  1.00  0.00      LIG  
ATOM   4202 C15  LIG     1       2.618  -0.759  28.608  1.00  0.00      LIG  
ATOM   4203 C16  LIG     1       1.584   0.336  28.515  1.00  0.00      LIG  
ATOM   4204 C17  LIG     1       6.522  -0.653  27.623  1.00  0.00      LIG  
ATOM   4205 C18  LIG     1       5.578  -1.150  26.523  1.00  0.00      LIG  
ATOM   4206 C19  LIG     1       4.254  -1.848  26.885  1.00  0.00      LIG  
ATOM   4207 C20  LIG     1       2.272   4.765  24.291  1.00  0.00      LIG  
ATOM   4208 O1   LIG     1       2.809   1.743  23.468  1.00  0.00      LIG  
ATOM   4209 C21  LIG     1       3.194   2.122  28.115  1.00  0.00      LIG  
ATOM   4210 C22  LIG     1      -0.312   1.461  26.557  1.00  0.00      LIG  
ATOM   4211 C23  LIG     1       4.438  -2.946  27.915  1.00  0.00      LIG  
ATOM   4212 H    LIG     1       2.656   2.946  25.642  1.00  0.00      LIG  
ATOM   4213 O2   LIG     1       5.800  -0.182  28.748  1.00  0.00      LIG  
ATOM   4214 C24  LIG     1       7.438   0.398  27.029  1.00  0.00      LIG  
ATOM   4215 H1   LIG     1       7.860   0.052  26.094  1.00  0.00      LIG  
ATOM   4216 H2   LIG     1      -0.747   4.147  25.839  1.00  0.00      LIG  
ATOM   4217 C25  LIG     1       8.196   1.466  27.750  1.00  0.00      LIG  
ATOM   4218 O3   LIG     1       6.944   1.761  27.083  1.00  0.00      LIG  
ATOM   4219 C26  LIG     1       8.168   1.597  29.236  1.00  0.00      LIG  
ATOM   4220 C27  LIG     1       9.364   2.096  27.079  1.00  0.00      LIG  
ATOM   4221 H3   LIG     1       0.395   5.556  22.406  1.00  0.00      LIG  
ATOM   4222 H4   LIG     1      -1.169   4.757  22.199  1.00  0.00      LIG  
ATOM   4223 H5   LIG     1      -0.878   6.544  25.968  1.00  0.00      LIG  
ATOM   4224 H6   LIG     1       0.635   6.740  25.066  1.00  0.00      LIG  
ATOM   4225 H7   LIG     1       0.700   3.186  22.729  1.00  0.00      LIG  
ATOM   4226 H8   LIG     1      -0.677   3.075  23.819  1.00  0.00      LIG  
ATOM   4227 H9   LIG     1       0.358   5.488  27.707  1.00  0.00      LIG  
ATOM   4228 H10  LIG     1       1.903   4.987  27.019  1.00  0.00      LIG  
ATOM   4229 H11  LIG     1      -0.434   3.304  27.900  1.00  0.00      LIG  
ATOM   4230 H12  LIG     1       1.086   3.338  28.674  1.00  0.00      LIG  
ATOM   4231 H13  LIG     1       3.850   0.826  26.292  1.00  0.00      LIG  
ATOM   4232 H14  LIG     1       1.341  -0.470  25.255  1.00  0.00      LIG  
ATOM   4233 H15  LIG     1       2.904  -0.436  24.486  1.00  0.00      LIG  
ATOM   4234 H16  LIG     1       0.889   1.238  23.895  1.00  0.00      LIG  
ATOM   4235 H17  LIG     1       2.172  -1.596  26.789  1.00  0.00      LIG  
ATOM   4236 H18  LIG     1       3.461  -0.428  29.212  1.00  0.00      LIG  
ATOM   4237 H19  LIG     1       2.199  -1.658  29.069  1.00  0.00      LIG  
ATOM   4238 H20  LIG     1       0.646  -0.147  28.237  1.00  0.00      LIG  
ATOM   4239 H21  LIG     1       1.436   0.836  29.476  1.00  0.00      LIG  
ATOM   4240 H22  LIG     1       7.135  -1.488  27.973  1.00  0.00      LIG  
ATOM   4241 H23  LIG     1       6.165  -1.862  25.936  1.00  0.00      LIG  
ATOM   4242 H24  LIG     1       5.377  -0.348  25.811  1.00  0.00      LIG  
ATOM   4243 H25  LIG     1       3.995  -2.371  25.960  1.00  0.00      LIG  
ATOM   4244 H26  LIG     1       2.941   4.972  25.130  1.00  0.00      LIG  
ATOM   4245 H27  LIG     1       2.011   5.725  23.843  1.00  0.00      LIG  
ATOM   4246 H28  LIG     1       2.850   4.225  23.538  1.00  0.00      LIG  
ATOM   4247 H29  LIG     1       3.631   1.913  23.959  1.00  0.00      LIG  
ATOM   4248 H30  LIG     1       2.867   2.504  29.085  1.00  0.00      LIG  
ATOM   4249 H31  LIG     1       3.502   2.970  27.500  1.00  0.00      LIG  
ATOM   4250 H32  LIG     1       4.094   1.540  28.306  1.00  0.00      LIG  
ATOM   4251 H33  LIG     1      -0.988   2.053  25.938  1.00  0.00      LIG  
ATOM   4252 H34  LIG     1      -0.817   1.302  27.514  1.00  0.00      LIG  
ATOM   4253 H35  LIG     1      -0.215   0.482  26.091  1.00  0.00      LIG  
ATOM   4254 H36  LIG     1       3.504  -3.495  28.061  1.00  0.00      LIG  
ATOM   4255 H37  LIG     1       4.763  -2.556  28.883  1.00  0.00      LIG  
ATOM   4256 H38  LIG     1       5.189  -3.657  27.566  1.00  0.00      LIG  
ATOM   4257 H39  LIG     1       5.227  -0.913  29.040  1.00  0.00      LIG  
ATOM   4258 H40  LIG     1       8.566   0.692  29.700  1.00  0.00      LIG  
ATOM   4259 H41  LIG     1       7.156   1.769  29.614  1.00  0.00      LIG  
ATOM   4260 H42  LIG     1       8.785   2.442  29.553  1.00  0.00      LIG  
ATOM   4261 H43  LIG     1       9.373   3.173  27.265  1.00  0.00      LIG  
ATOM   4262 H44  LIG     1       9.341   1.935  25.996  1.00  0.00      LIG  
ATOM   4263 H45  LIG     1      10.294   1.674  27.468  1.00  0.00      LIG  
TER
REMARK  Energy: 293.532
REMARK  SimpleFitness: 293.532
REMARK  FullFitness: -602.7561
REMARK  InterFull: -20.4571
REMARK  IntraFull: 315.599
REMARK  solvFull: -1097.85
REMARK  surfFull: 199.952
REMARK  extraFull: 0.0
REMARK  deltaGcompsolvpol: -1097.85
REMARK  deltaGcompsolvnonpol: 199.952
REMARK  deltaGprotsolvpol: -1109.66
REMARK  deltaGprotsolvnonpol: 196.383
REMARK  deltaGligsolvpol: -8.18404
REMARK  deltaGligsolvnonpol: 14.2886
REMARK  deltaGvdw: -20.4571
REMARK  deltaGelec: 0.0
REMARK  deltaG: -5.7156773
REMARK  Cluster: 3
REMARK  ClusterRank: 1
ATOM   4186 C    LIG     1      -0.390   5.001  22.926  1.00  0.00      LIG  
ATOM   4187 C1   LIG     1      -0.993   5.911  23.959  1.00  0.00      LIG  
ATOM   4188 C2   LIG     1      -0.217   6.076  25.233  1.00  0.00      LIG  
ATOM   4189 C3   LIG     1       0.190   4.702  25.723  1.00  0.00      LIG  
ATOM   4190 C4   LIG     1       1.060   3.933  24.738  1.00  0.00      LIG  
ATOM   4191 C5   LIG     1       0.161   3.709  23.522  1.00  0.00      LIG  
ATOM   4192 C6   LIG     1       0.842   4.738  27.076  1.00  0.00      LIG  
ATOM   4193 C7   LIG     1       0.636   3.371  27.683  1.00  0.00      LIG  
ATOM   4194 C8   LIG     1       1.026   2.192  26.759  1.00  0.00      LIG  
ATOM   4195 C9   LIG     1       1.636   2.641  25.402  1.00  0.00      LIG  
ATOM   4196 C10  LIG     1       2.104   1.279  27.435  1.00  0.00      LIG  
ATOM   4197 C11  LIG     1       2.877   0.367  26.469  1.00  0.00      LIG  
ATOM   4198 C12  LIG     1       2.229   0.150  25.118  1.00  0.00      LIG  
ATOM   4199 C13  LIG     1       1.812   1.447  24.440  1.00  0.00      LIG  
ATOM   4200 O    LIG     1      -1.838   6.731  23.641  1.00  0.00      LIG  
ATOM   4201 C14  LIG     1       3.000  -0.989  27.166  1.00  0.00      LIG  
ATOM   4202 C15  LIG     1       2.618  -0.759  28.608  1.00  0.00      LIG  
ATOM   4203 C16  LIG     1       1.584   0.336  28.515  1.00  0.00      LIG  
ATOM   4204 C17  LIG     1       6.522  -0.653  27.623  1.00  0.00      LIG  
ATOM   4205 C18  LIG     1       5.578  -1.150  26.523  1.00  0.00      LIG  
ATOM   4206 C19  LIG     1       4.254  -1.848  26.885  1.00  0.00      LIG  
ATOM   4207 C20  LIG     1       2.272   4.765  24.291  1.00  0.00      LIG  
ATOM   4208 O1   LIG     1       2.809   1.743  23.468  1.00  0.00      LIG  
ATOM   4209 C21  LIG     1       3.194   2.122  28.115  1.00  0.00      LIG  
ATOM   4210 C22  LIG     1      -0.312   1.461  26.557  1.00  0.00      LIG  
ATOM   4211 C23  LIG     1       4.438  -2.946  27.915  1.00  0.00      LIG  
ATOM   4212 H    LIG     1       2.656   2.946  25.642  1.00  0.00      LIG  
ATOM   4213 O2   LIG     1       5.800  -0.182  28.748  1.00  0.00      LIG  
ATOM   4214 C24  LIG     1       7.438   0.398  27.029  1.00  0.00      LIG  
ATOM   4215 H1   LIG     1       7.860   0.052  26.094  1.00  0.00      LIG  
ATOM   4216 H2   LIG     1      -0.747   4.147  25.839  1.00  0.00      LIG  
ATOM   4217 C25  LIG     1       8.196   1.466  27.750  1.00  0.00      LIG  
ATOM   4218 O3   LIG     1       6.944   1.761  27.083  1.00  0.00      LIG  
ATOM   4219 C26  LIG     1       8.168   1.597  29.236  1.00  0.00      LIG  
ATOM   4220 C27  LIG     1       9.364   2.096  27.079  1.00  0.00      LIG  
ATOM   4221 H3   LIG     1       0.395   5.556  22.406  1.00  0.00      LIG  
ATOM   4222 H4   LIG     1      -1.169   4.757  22.199  1.00  0.00      LIG  
ATOM   4223 H5   LIG     1      -0.878   6.544  25.968  1.00  0.00      LIG  
ATOM   4224 H6   LIG     1       0.635   6.740  25.066  1.00  0.00      LIG  
ATOM   4225 H7   LIG     1       0.700   3.186  22.729  1.00  0.00      LIG  
ATOM   4226 H8   LIG     1      -0.677   3.075  23.819  1.00  0.00      LIG  
ATOM   4227 H9   LIG     1       0.358   5.488  27.707  1.00  0.00      LIG  
ATOM   4228 H10  LIG     1       1.903   4.987  27.019  1.00  0.00      LIG  
ATOM   4229 H11  LIG     1      -0.434   3.304  27.900  1.00  0.00      LIG  
ATOM   4230 H12  LIG     1       1.086   3.338  28.674  1.00  0.00      LIG  
ATOM   4231 H13  LIG     1       3.850   0.826  26.292  1.00  0.00      LIG  
ATOM   4232 H14  LIG     1       1.341  -0.470  25.255  1.00  0.00      LIG  
ATOM   4233 H15  LIG     1       2.904  -0.436  24.486  1.00  0.00      LIG  
ATOM   4234 H16  LIG     1       0.889   1.238  23.895  1.00  0.00      LIG  
ATOM   4235 H17  LIG     1       2.172  -1.596  26.789  1.00  0.00      LIG  
ATOM   4236 H18  LIG     1       3.461  -0.428  29.212  1.00  0.00      LIG  
ATOM   4237 H19  LIG     1       2.199  -1.658  29.069  1.00  0.00      LIG  
ATOM   4238 H20  LIG     1       0.646  -0.147  28.237  1.00  0.00      LIG  
ATOM   4239 H21  LIG     1       1.436   0.836  29.476  1.00  0.00      LIG  
ATOM   4240 H22  LIG     1       7.135  -1.488  27.973  1.00  0.00      LIG  
ATOM   4241 H23  LIG     1       6.165  -1.862  25.936  1.00  0.00      LIG  
ATOM   4242 H24  LIG     1       5.377  -0.348  25.811  1.00  0.00      LIG  
ATOM   4243 H25  LIG     1       3.995  -2.371  25.960  1.00  0.00      LIG  
ATOM   4244 H26  LIG     1       2.941   4.972  25.130  1.00  0.00      LIG  
ATOM   4245 H27  LIG     1       2.011   5.725  23.843  1.00  0.00      LIG  
ATOM   4246 H28  LIG     1       2.850   4.225  23.538  1.00  0.00      LIG  
ATOM   4247 H29  LIG     1       3.631   1.913  23.959  1.00  0.00      LIG  
ATOM   4248 H30  LIG     1       2.867   2.504  29.085  1.00  0.00      LIG  
ATOM   4249 H31  LIG     1       3.502   2.970  27.500  1.00  0.00      LIG  
ATOM   4250 H32  LIG     1       4.094   1.540  28.306  1.00  0.00      LIG  
ATOM   4251 H33  LIG     1      -0.988   2.053  25.938  1.00  0.00      LIG  
ATOM   4252 H34  LIG     1      -0.817   1.302  27.514  1.00  0.00      LIG  
ATOM   4253 H35  LIG     1      -0.215   0.482  26.091  1.00  0.00      LIG  
ATOM   4254 H36  LIG     1       3.504  -3.495  28.061  1.00  0.00      LIG  
ATOM   4255 H37  LIG     1       4.763  -2.556  28.883  1.00  0.00      LIG  
ATOM   4256 H38  LIG     1       5.189  -3.657  27.566  1.00  0.00      LIG  
ATOM   4257 H39  LIG     1       5.227  -0.913  29.040  1.00  0.00      LIG  
ATOM   4258 H40  LIG     1       8.566   0.692  29.700  1.00  0.00      LIG  
ATOM   4259 H41  LIG     1       7.156   1.769  29.614  1.00  0.00      LIG  
ATOM   4260 H42  LIG     1       8.785   2.442  29.553  1.00  0.00      LIG  
ATOM   4261 H43  LIG     1       9.373   3.173  27.265  1.00  0.00      LIG  
ATOM   4262 H44  LIG     1       9.341   1.935  25.996  1.00  0.00      LIG  
ATOM   4263 H45  LIG     1      10.294   1.674  27.468  1.00  0.00      LIG  
TER
REMARK  Energy: 293.499
REMARK  SimpleFitness: 293.499
REMARK  FullFitness: -602.51874
REMARK  InterFull: -20.4587
REMARK  IntraFull: 315.643
REMARK  solvFull: -1097.67
REMARK  surfFull: 199.967
REMARK  extraFull: 0.0
REMARK  deltaGcompsolvpol: -1097.67
REMARK  deltaGcompsolvnonpol: 199.967
REMARK  deltaGprotsolvpol: -1109.66
REMARK  deltaGprotsolvnonpol: 196.383
REMARK  deltaGligsolvpol: -8.03219
REMARK  deltaGligsolvnonpol: 14.2994
REMARK  deltaGvdw: -20.4587
REMARK  deltaGelec: 0.0
REMARK  deltaG: -5.7137127
REMARK  Cluster: 3
REMARK  ClusterRank: 2
ATOM   4186 C    LIG     1      -0.297   5.003  23.041  1.00  0.00      LIG  
ATOM   4187 C1   LIG     1      -0.968   5.857  24.079  1.00  0.00      LIG  
ATOM   4188 C2   LIG     1      -0.262   5.985  25.397  1.00  0.00      LIG  
ATOM   4189 C3   LIG     1       0.166   4.604  25.850  1.00  0.00      LIG  
ATOM   4190 C4   LIG     1       1.101   3.905  24.872  1.00  0.00      LIG  
ATOM   4191 C5   LIG     1       0.262   3.705  23.610  1.00  0.00      LIG  
ATOM   4192 C6   LIG     1       0.763   4.608  27.230  1.00  0.00      LIG  
ATOM   4193 C7   LIG     1       0.595   3.211  27.777  1.00  0.00      LIG  
ATOM   4194 C8   LIG     1       1.052   2.085  26.819  1.00  0.00      LIG  
ATOM   4195 C9   LIG     1       1.692   2.603  25.501  1.00  0.00      LIG  
ATOM   4196 C10  LIG     1       2.137   1.184  27.495  1.00  0.00      LIG  
ATOM   4197 C11  LIG     1       2.947   0.306  26.526  1.00  0.00      LIG  
ATOM   4198 C12  LIG     1       2.366   0.140  25.136  1.00  0.00      LIG  
ATOM   4199 C13  LIG     1       1.937   1.455  24.499  1.00  0.00      LIG  
ATOM   4200 O    LIG     1      -1.809   6.680  23.749  1.00  0.00      LIG  
ATOM   4201 C14  LIG     1       3.036  -1.073  27.180  1.00  0.00      LIG  
ATOM   4202 C15  LIG     1       2.653  -0.875  28.626  1.00  0.00      LIG  
ATOM   4203 C16  LIG     1       1.613   0.213  28.548  1.00  0.00      LIG  
ATOM   4204 C17  LIG     1       6.545  -0.701  27.569  1.00  0.00      LIG  
ATOM   4205 C18  LIG     1       5.597  -1.257  26.498  1.00  0.00      LIG  
ATOM   4206 C19  LIG     1       4.277  -1.945  26.892  1.00  0.00      LIG  
ATOM   4207 C20  LIG     1       2.304   4.793  24.518  1.00  0.00      LIG  
ATOM   4208 O1   LIG     1       2.961   1.823  23.580  1.00  0.00      LIG  
ATOM   4209 C21  LIG     1       3.195   2.035  28.216  1.00  0.00      LIG  
ATOM   4210 C22  LIG     1      -0.253   1.320  26.542  1.00  0.00      LIG  
ATOM   4211 C23  LIG     1       4.467  -3.031  27.935  1.00  0.00      LIG  
ATOM   4212 H    LIG     1       2.694   2.926  25.784  1.00  0.00      LIG  
ATOM   4213 O2   LIG     1       5.838  -0.256  28.716  1.00  0.00      LIG  
ATOM   4214 C24  LIG     1       7.391   0.389  26.940  1.00  0.00      LIG  
ATOM   4215 H1   LIG     1       7.766   0.070  25.977  1.00  0.00      LIG  
ATOM   4216 H2   LIG     1      -0.755   4.017  25.907  1.00  0.00      LIG  
ATOM   4217 C25  LIG     1       8.158   1.466  27.632  1.00  0.00      LIG  
ATOM   4218 O3   LIG     1       6.863   1.736  27.043  1.00  0.00      LIG  
ATOM   4219 C26  LIG     1       8.214   1.583  29.118  1.00  0.00      LIG  
ATOM   4220 C27  LIG     1       9.269   2.138  26.903  1.00  0.00      LIG  
ATOM   4221 H3   LIG     1       0.496   5.597  22.579  1.00  0.00      LIG  
ATOM   4222 H4   LIG     1      -1.036   4.769  22.270  1.00  0.00      LIG  
ATOM   4223 H5   LIG     1      -0.971   6.401  26.118  1.00  0.00      LIG  
ATOM   4224 H6   LIG     1       0.575   6.680  25.302  1.00  0.00      LIG  
ATOM   4225 H7   LIG     1       0.849   3.228  22.822  1.00  0.00      LIG  
ATOM   4226 H8   LIG     1      -0.571   3.037  23.845  1.00  0.00      LIG  
ATOM   4227 H9   LIG     1       0.225   5.312  27.871  1.00  0.00      LIG  
ATOM   4228 H10  LIG     1       1.814   4.904  27.226  1.00  0.00      LIG  
ATOM   4229 H11  LIG     1      -0.475   3.095  27.968  1.00  0.00      LIG  
ATOM   4230 H12  LIG     1       1.028   3.157  28.775  1.00  0.00      LIG  
ATOM   4231 H13  LIG     1       3.931   0.764  26.413  1.00  0.00      LIG  
ATOM   4232 H14  LIG     1       1.494  -0.515  25.198  1.00  0.00      LIG  
ATOM   4233 H15  LIG     1       3.090  -0.391  24.509  1.00  0.00      LIG  
ATOM   4234 H16  LIG     1       1.041   1.243  23.911  1.00  0.00      LIG  
ATOM   4235 H17  LIG     1       2.198  -1.651  26.781  1.00  0.00      LIG  
ATOM   4236 H18  LIG     1       3.495  -0.549  29.235  1.00  0.00      LIG  
ATOM   4237 H19  LIG     1       2.236  -1.783  29.071  1.00  0.00      LIG  
ATOM   4238 H20  LIG     1       0.682  -0.271  28.249  1.00  0.00      LIG  
ATOM   4239 H21  LIG     1       1.450   0.690  29.517  1.00  0.00      LIG  
ATOM   4240 H22  LIG     1       7.209  -1.502  27.904  1.00  0.00      LIG  
ATOM   4241 H23  LIG     1       6.187  -1.991  25.944  1.00  0.00      LIG  
ATOM   4242 H24  LIG     1       5.384  -0.490  25.751  1.00  0.00      LIG  
ATOM   4243 H25  LIG     1       3.999  -2.479  25.978  1.00  0.00      LIG  
ATOM   4244 H26  LIG     1       2.925   4.986  25.397  1.00  0.00      LIG  
ATOM   4245 H27  LIG     1       2.033   5.763  24.100  1.00  0.00      LIG  
ATOM   4246 H28  LIG     1       2.936   4.305  23.774  1.00  0.00      LIG  
ATOM   4247 H29  LIG     1       3.758   1.987  24.112  1.00  0.00      LIG  
ATOM   4248 H30  LIG     1       2.839   2.393  29.185  1.00  0.00      LIG  
ATOM   4249 H31  LIG     1       3.500   2.902  27.628  1.00  0.00      LIG  
ATOM   4250 H32  LIG     1       4.101   1.467  28.418  1.00  0.00      LIG  
ATOM   4251 H33  LIG     1      -0.931   1.920  25.935  1.00  0.00      LIG  
ATOM   4252 H34  LIG     1      -0.781   1.096  27.473  1.00  0.00      LIG  
ATOM   4253 H35  LIG     1      -0.109   0.370  26.031  1.00  0.00      LIG  
ATOM   4254 H36  LIG     1       3.524  -3.548  28.129  1.00  0.00      LIG  
ATOM   4255 H37  LIG     1       4.842  -2.633  28.880  1.00  0.00      LIG  
ATOM   4256 H38  LIG     1       5.177  -3.774  27.572  1.00  0.00      LIG  
ATOM   4257 H39  LIG     1       5.262  -0.990  28.995  1.00  0.00      LIG  
ATOM   4258 H40  LIG     1       8.708   0.707  29.549  1.00  0.00      LIG  
ATOM   4259 H41  LIG     1       7.220   1.678  29.562  1.00  0.00      LIG  
ATOM   4260 H42  LIG     1       8.787   2.469  29.401  1.00  0.00      LIG  
ATOM   4261 H43  LIG     1       9.244   3.215  27.089  1.00  0.00      LIG  
ATOM   4262 H44  LIG     1       9.198   1.974  25.824  1.00  0.00      LIG  
ATOM   4263 H45  LIG     1      10.232   1.753  27.246  1.00  0.00      LIG  
TER
REMARK  Energy: 293.499
REMARK  SimpleFitness: 293.499
REMARK  FullFitness: -602.51874
REMARK  InterFull: -20.4587
REMARK  IntraFull: 315.643
REMARK  solvFull: -1097.67
REMARK  surfFull: 199.967
REMARK  extraFull: 0.0
REMARK  deltaGcompsolvpol: -1097.67
REMARK  deltaGcompsolvnonpol: 199.967
REMARK  deltaGprotsolvpol: -1109.66
REMARK  deltaGprotsolvnonpol: 196.383
REMARK  deltaGligsolvpol: -8.03219
REMARK  deltaGligsolvnonpol: 14.2994
REMARK  deltaGvdw: -20.4587
REMARK  deltaGelec: 0.0
REMARK  deltaG: -5.7137127
REMARK  Cluster: 3
REMARK  ClusterRank: 3
ATOM   4186 C    LIG     1      -0.297   5.003  23.041  1.00  0.00      LIG  
ATOM   4187 C1   LIG     1      -0.968   5.857  24.079  1.00  0.00      LIG  
ATOM   4188 C2   LIG     1      -0.262   5.985  25.397  1.00  0.00      LIG  
ATOM   4189 C3   LIG     1       0.166   4.604  25.850  1.00  0.00      LIG  
ATOM   4190 C4   LIG     1       1.101   3.905  24.872  1.00  0.00      LIG  
ATOM   4191 C5   LIG     1       0.262   3.705  23.610  1.00  0.00      LIG  
ATOM   4192 C6   LIG     1       0.763   4.608  27.230  1.00  0.00      LIG  
ATOM   4193 C7   LIG     1       0.595   3.211  27.777  1.00  0.00      LIG  
ATOM   4194 C8   LIG     1       1.052   2.085  26.819  1.00  0.00      LIG  
ATOM   4195 C9   LIG     1       1.692   2.603  25.501  1.00  0.00      LIG  
ATOM   4196 C10  LIG     1       2.137   1.184  27.495  1.00  0.00      LIG  
ATOM   4197 C11  LIG     1       2.947   0.306  26.526  1.00  0.00      LIG  
ATOM   4198 C12  LIG     1       2.366   0.140  25.136  1.00  0.00      LIG  
ATOM   4199 C13  LIG     1       1.937   1.455  24.499  1.00  0.00      LIG  
ATOM   4200 O    LIG     1      -1.809   6.680  23.749  1.00  0.00      LIG  
ATOM   4201 C14  LIG     1       3.036  -1.073  27.180  1.00  0.00      LIG  
ATOM   4202 C15  LIG     1       2.653  -0.875  28.626  1.00  0.00      LIG  
ATOM   4203 C16  LIG     1       1.613   0.213  28.548  1.00  0.00      LIG  
ATOM   4204 C17  LIG     1       6.545  -0.701  27.569  1.00  0.00      LIG  
ATOM   4205 C18  LIG     1       5.597  -1.257  26.498  1.00  0.00      LIG  
ATOM   4206 C19  LIG     1       4.277  -1.945  26.892  1.00  0.00      LIG  
ATOM   4207 C20  LIG     1       2.304   4.793  24.518  1.00  0.00      LIG  
ATOM   4208 O1   LIG     1       2.961   1.823  23.580  1.00  0.00      LIG  
ATOM   4209 C21  LIG     1       3.195   2.035  28.216  1.00  0.00      LIG  
ATOM   4210 C22  LIG     1      -0.253   1.320  26.542  1.00  0.00      LIG  
ATOM   4211 C23  LIG     1       4.467  -3.031  27.935  1.00  0.00      LIG  
ATOM   4212 H    LIG     1       2.694   2.926  25.784  1.00  0.00      LIG  
ATOM   4213 O2   LIG     1       5.838  -0.256  28.716  1.00  0.00      LIG  
ATOM   4214 C24  LIG     1       7.391   0.389  26.940  1.00  0.00      LIG  
ATOM   4215 H1   LIG     1       7.766   0.070  25.977  1.00  0.00      LIG  
ATOM   4216 H2   LIG     1      -0.755   4.017  25.907  1.00  0.00      LIG  
ATOM   4217 C25  LIG     1       8.158   1.466  27.632  1.00  0.00      LIG  
ATOM   4218 O3   LIG     1       6.863   1.736  27.043  1.00  0.00      LIG  
ATOM   4219 C26  LIG     1       8.214   1.583  29.118  1.00  0.00      LIG  
ATOM   4220 C27  LIG     1       9.269   2.138  26.903  1.00  0.00      LIG  
ATOM   4221 H3   LIG     1       0.496   5.597  22.579  1.00  0.00      LIG  
ATOM   4222 H4   LIG     1      -1.036   4.769  22.270  1.00  0.00      LIG  
ATOM   4223 H5   LIG     1      -0.971   6.401  26.118  1.00  0.00      LIG  
ATOM   4224 H6   LIG     1       0.575   6.680  25.302  1.00  0.00      LIG  
ATOM   4225 H7   LIG     1       0.849   3.228  22.822  1.00  0.00      LIG  
ATOM   4226 H8   LIG     1      -0.571   3.037  23.845  1.00  0.00      LIG  
ATOM   4227 H9   LIG     1       0.225   5.312  27.871  1.00  0.00      LIG  
ATOM   4228 H10  LIG     1       1.814   4.904  27.226  1.00  0.00      LIG  
ATOM   4229 H11  LIG     1      -0.475   3.095  27.968  1.00  0.00      LIG  
ATOM   4230 H12  LIG     1       1.028   3.157  28.775  1.00  0.00      LIG  
ATOM   4231 H13  LIG     1       3.931   0.764  26.413  1.00  0.00      LIG  
ATOM   4232 H14  LIG     1       1.494  -0.515  25.198  1.00  0.00      LIG  
ATOM   4233 H15  LIG     1       3.090  -0.391  24.509  1.00  0.00      LIG  
ATOM   4234 H16  LIG     1       1.041   1.243  23.911  1.00  0.00      LIG  
ATOM   4235 H17  LIG     1       2.198  -1.651  26.781  1.00  0.00      LIG  
ATOM   4236 H18  LIG     1       3.495  -0.549  29.235  1.00  0.00      LIG  
ATOM   4237 H19  LIG     1       2.236  -1.783  29.071  1.00  0.00      LIG  
ATOM   4238 H20  LIG     1       0.682  -0.271  28.249  1.00  0.00      LIG  
ATOM   4239 H21  LIG     1       1.450   0.690  29.517  1.00  0.00      LIG  
ATOM   4240 H22  LIG     1       7.209  -1.502  27.904  1.00  0.00      LIG  
ATOM   4241 H23  LIG     1       6.187  -1.991  25.944  1.00  0.00      LIG  
ATOM   4242 H24  LIG     1       5.384  -0.490  25.751  1.00  0.00      LIG  
ATOM   4243 H25  LIG     1       3.999  -2.479  25.978  1.00  0.00      LIG  
ATOM   4244 H26  LIG     1       2.925   4.986  25.397  1.00  0.00      LIG  
ATOM   4245 H27  LIG     1       2.033   5.763  24.100  1.00  0.00      LIG  
ATOM   4246 H28  LIG     1       2.936   4.305  23.774  1.00  0.00      LIG  
ATOM   4247 H29  LIG     1       3.758   1.987  24.112  1.00  0.00      LIG  
ATOM   4248 H30  LIG     1       2.839   2.393  29.185  1.00  0.00      LIG  
ATOM   4249 H31  LIG     1       3.500   2.902  27.628  1.00  0.00      LIG  
ATOM   4250 H32  LIG     1       4.101   1.467  28.418  1.00  0.00      LIG  
ATOM   4251 H33  LIG     1      -0.931   1.920  25.935  1.00  0.00      LIG  
ATOM   4252 H34  LIG     1      -0.781   1.096  27.473  1.00  0.00      LIG  
ATOM   4253 H35  LIG     1      -0.109   0.370  26.031  1.00  0.00      LIG  
ATOM   4254 H36  LIG     1       3.524  -3.548  28.129  1.00  0.00      LIG  
ATOM   4255 H37  LIG     1       4.842  -2.633  28.880  1.00  0.00      LIG  
ATOM   4256 H38  LIG     1       5.177  -3.774  27.572  1.00  0.00      LIG  
ATOM   4257 H39  LIG     1       5.262  -0.990  28.995  1.00  0.00      LIG  
ATOM   4258 H40  LIG     1       8.708   0.707  29.549  1.00  0.00      LIG  
ATOM   4259 H41  LIG     1       7.220   1.678  29.562  1.00  0.00      LIG  
ATOM   4260 H42  LIG     1       8.787   2.469  29.401  1.00  0.00      LIG  
ATOM   4261 H43  LIG     1       9.244   3.215  27.089  1.00  0.00      LIG  
ATOM   4262 H44  LIG     1       9.198   1.974  25.824  1.00  0.00      LIG  
ATOM   4263 H45  LIG     1      10.232   1.753  27.246  1.00  0.00      LIG  
TER
REMARK  Energy: 293.499
REMARK  SimpleFitness: 293.499
REMARK  FullFitness: -602.51874
REMARK  InterFull: -20.4587
REMARK  IntraFull: 315.643
REMARK  solvFull: -1097.67
REMARK  surfFull: 199.967
REMARK  extraFull: 0.0
REMARK  deltaGcompsolvpol: -1097.67
REMARK  deltaGcompsolvnonpol: 199.967
REMARK  deltaGprotsolvpol: -1109.66
REMARK  deltaGprotsolvnonpol: 196.383
REMARK  deltaGligsolvpol: -8.03219
REMARK  deltaGligsolvnonpol: 14.2994
REMARK  deltaGvdw: -20.4587
REMARK  deltaGelec: 0.0
REMARK  deltaG: -5.7137127
REMARK  Cluster: 3
REMARK  ClusterRank: 4
ATOM   4186 C    LIG     1      -0.297   5.003  23.041  1.00  0.00      LIG  
ATOM   4187 C1   LIG     1      -0.968   5.857  24.079  1.00  0.00      LIG  
ATOM   4188 C2   LIG     1      -0.262   5.985  25.397  1.00  0.00      LIG  
ATOM   4189 C3   LIG     1       0.166   4.604  25.850  1.00  0.00      LIG  
ATOM   4190 C4   LIG     1       1.101   3.905  24.872  1.00  0.00      LIG  
ATOM   4191 C5   LIG     1       0.262   3.705  23.610  1.00  0.00      LIG  
ATOM   4192 C6   LIG     1       0.763   4.608  27.230  1.00  0.00      LIG  
ATOM   4193 C7   LIG     1       0.595   3.211  27.777  1.00  0.00      LIG  
ATOM   4194 C8   LIG     1       1.052   2.085  26.819  1.00  0.00      LIG  
ATOM   4195 C9   LIG     1       1.692   2.603  25.501  1.00  0.00      LIG  
ATOM   4196 C10  LIG     1       2.137   1.184  27.495  1.00  0.00      LIG  
ATOM   4197 C11  LIG     1       2.947   0.306  26.526  1.00  0.00      LIG  
ATOM   4198 C12  LIG     1       2.366   0.140  25.136  1.00  0.00      LIG  
ATOM   4199 C13  LIG     1       1.937   1.455  24.499  1.00  0.00      LIG  
ATOM   4200 O    LIG     1      -1.809   6.680  23.749  1.00  0.00      LIG  
ATOM   4201 C14  LIG     1       3.036  -1.073  27.180  1.00  0.00      LIG  
ATOM   4202 C15  LIG     1       2.653  -0.875  28.626  1.00  0.00      LIG  
ATOM   4203 C16  LIG     1       1.613   0.213  28.548  1.00  0.00      LIG  
ATOM   4204 C17  LIG     1       6.545  -0.701  27.569  1.00  0.00      LIG  
ATOM   4205 C18  LIG     1       5.597  -1.257  26.498  1.00  0.00      LIG  
ATOM   4206 C19  LIG     1       4.277  -1.945  26.892  1.00  0.00      LIG  
ATOM   4207 C20  LIG     1       2.304   4.793  24.518  1.00  0.00      LIG  
ATOM   4208 O1   LIG     1       2.961   1.823  23.580  1.00  0.00      LIG  
ATOM   4209 C21  LIG     1       3.195   2.035  28.216  1.00  0.00      LIG  
ATOM   4210 C22  LIG     1      -0.253   1.320  26.542  1.00  0.00      LIG  
ATOM   4211 C23  LIG     1       4.467  -3.031  27.935  1.00  0.00      LIG  
ATOM   4212 H    LIG     1       2.694   2.926  25.784  1.00  0.00      LIG  
ATOM   4213 O2   LIG     1       5.838  -0.256  28.716  1.00  0.00      LIG  
ATOM   4214 C24  LIG     1       7.391   0.389  26.940  1.00  0.00      LIG  
ATOM   4215 H1   LIG     1       7.766   0.070  25.977  1.00  0.00      LIG  
ATOM   4216 H2   LIG     1      -0.755   4.017  25.907  1.00  0.00      LIG  
ATOM   4217 C25  LIG     1       8.158   1.466  27.632  1.00  0.00      LIG  
ATOM   4218 O3   LIG     1       6.863   1.736  27.043  1.00  0.00      LIG  
ATOM   4219 C26  LIG     1       8.214   1.583  29.118  1.00  0.00      LIG  
ATOM   4220 C27  LIG     1       9.269   2.138  26.903  1.00  0.00      LIG  
ATOM   4221 H3   LIG     1       0.496   5.597  22.579  1.00  0.00      LIG  
ATOM   4222 H4   LIG     1      -1.036   4.769  22.270  1.00  0.00      LIG  
ATOM   4223 H5   LIG     1      -0.971   6.401  26.118  1.00  0.00      LIG  
ATOM   4224 H6   LIG     1       0.575   6.680  25.302  1.00  0.00      LIG  
ATOM   4225 H7   LIG     1       0.849   3.228  22.822  1.00  0.00      LIG  
ATOM   4226 H8   LIG     1      -0.571   3.037  23.845  1.00  0.00      LIG  
ATOM   4227 H9   LIG     1       0.225   5.312  27.871  1.00  0.00      LIG  
ATOM   4228 H10  LIG     1       1.814   4.904  27.226  1.00  0.00      LIG  
ATOM   4229 H11  LIG     1      -0.475   3.095  27.968  1.00  0.00      LIG  
ATOM   4230 H12  LIG     1       1.028   3.157  28.775  1.00  0.00      LIG  
ATOM   4231 H13  LIG     1       3.931   0.764  26.413  1.00  0.00      LIG  
ATOM   4232 H14  LIG     1       1.494  -0.515  25.198  1.00  0.00      LIG  
ATOM   4233 H15  LIG     1       3.090  -0.391  24.509  1.00  0.00      LIG  
ATOM   4234 H16  LIG     1       1.041   1.243  23.911  1.00  0.00      LIG  
ATOM   4235 H17  LIG     1       2.198  -1.651  26.781  1.00  0.00      LIG  
ATOM   4236 H18  LIG     1       3.495  -0.549  29.235  1.00  0.00      LIG  
ATOM   4237 H19  LIG     1       2.236  -1.783  29.071  1.00  0.00      LIG  
ATOM   4238 H20  LIG     1       0.682  -0.271  28.249  1.00  0.00      LIG  
ATOM   4239 H21  LIG     1       1.450   0.690  29.517  1.00  0.00      LIG  
ATOM   4240 H22  LIG     1       7.209  -1.502  27.904  1.00  0.00      LIG  
ATOM   4241 H23  LIG     1       6.187  -1.991  25.944  1.00  0.00      LIG  
ATOM   4242 H24  LIG     1       5.384  -0.490  25.751  1.00  0.00      LIG  
ATOM   4243 H25  LIG     1       3.999  -2.479  25.978  1.00  0.00      LIG  
ATOM   4244 H26  LIG     1       2.925   4.986  25.397  1.00  0.00      LIG  
ATOM   4245 H27  LIG     1       2.033   5.763  24.100  1.00  0.00      LIG  
ATOM   4246 H28  LIG     1       2.936   4.305  23.774  1.00  0.00      LIG  
ATOM   4247 H29  LIG     1       3.758   1.987  24.112  1.00  0.00      LIG  
ATOM   4248 H30  LIG     1       2.839   2.393  29.185  1.00  0.00      LIG  
ATOM   4249 H31  LIG     1       3.500   2.902  27.628  1.00  0.00      LIG  
ATOM   4250 H32  LIG     1       4.101   1.467  28.418  1.00  0.00      LIG  
ATOM   4251 H33  LIG     1      -0.931   1.920  25.935  1.00  0.00      LIG  
ATOM   4252 H34  LIG     1      -0.781   1.096  27.473  1.00  0.00      LIG  
ATOM   4253 H35  LIG     1      -0.109   0.370  26.031  1.00  0.00      LIG  
ATOM   4254 H36  LIG     1       3.524  -3.548  28.129  1.00  0.00      LIG  
ATOM   4255 H37  LIG     1       4.842  -2.633  28.880  1.00  0.00      LIG  
ATOM   4256 H38  LIG     1       5.177  -3.774  27.572  1.00  0.00      LIG  
ATOM   4257 H39  LIG     1       5.262  -0.990  28.995  1.00  0.00      LIG  
ATOM   4258 H40  LIG     1       8.708   0.707  29.549  1.00  0.00      LIG  
ATOM   4259 H41  LIG     1       7.220   1.678  29.562  1.00  0.00      LIG  
ATOM   4260 H42  LIG     1       8.787   2.469  29.401  1.00  0.00      LIG  
ATOM   4261 H43  LIG     1       9.244   3.215  27.089  1.00  0.00      LIG  
ATOM   4262 H44  LIG     1       9.198   1.974  25.824  1.00  0.00      LIG  
ATOM   4263 H45  LIG     1      10.232   1.753  27.246  1.00  0.00      LIG  
TER
REMARK  Energy: 293.54
REMARK  SimpleFitness: 293.54
REMARK  FullFitness: -602.2908
REMARK  InterFull: -20.9318
REMARK  IntraFull: 315.973
REMARK  solvFull: -1097.21
REMARK  surfFull: 199.878
REMARK  extraFull: 0.0
REMARK  deltaGcompsolvpol: -1097.21
REMARK  deltaGcompsolvnonpol: 199.878
REMARK  deltaGprotsolvpol: -1109.66
REMARK  deltaGprotsolvnonpol: 196.383
REMARK  deltaGligsolvpol: -8.137
REMARK  deltaGligsolvnonpol: 14.3169
REMARK  deltaGvdw: -20.9318
REMARK  deltaGelec: 0.0
REMARK  deltaG: -5.73397
REMARK  Cluster: 3
REMARK  ClusterRank: 5
ATOM   4186 C    LIG     1      -0.293   4.937  23.035  1.00  0.00      LIG  
ATOM   4187 C1   LIG     1      -0.898   5.834  24.078  1.00  0.00      LIG  
ATOM   4188 C2   LIG     1      -0.147   5.955  25.371  1.00  0.00      LIG  
ATOM   4189 C3   LIG     1       0.235   4.564  25.835  1.00  0.00      LIG  
ATOM   4190 C4   LIG     1       1.112   3.812  24.844  1.00  0.00      LIG  
ATOM   4191 C5   LIG     1       0.227   3.626  23.612  1.00  0.00      LIG  
ATOM   4192 C6   LIG     1       0.866   4.563  27.199  1.00  0.00      LIG  
ATOM   4193 C7   LIG     1       0.637   3.184  27.768  1.00  0.00      LIG  
ATOM   4194 C8   LIG     1       1.043   2.026  26.824  1.00  0.00      LIG  
ATOM   4195 C9   LIG     1       1.667   2.498  25.481  1.00  0.00      LIG  
ATOM   4196 C10  LIG     1       2.121   1.108  27.489  1.00  0.00      LIG  
ATOM   4197 C11  LIG     1       2.902   0.211  26.513  1.00  0.00      LIG  
ATOM   4198 C12  LIG     1       2.264   0.015  25.153  1.00  0.00      LIG  
ATOM   4199 C13  LIG     1       1.836   1.321  24.498  1.00  0.00      LIG  
ATOM   4200 O    LIG     1      -1.719   6.681  23.760  1.00  0.00      LIG  
ATOM   4201 C14  LIG     1       3.016  -1.156  27.190  1.00  0.00      LIG  
ATOM   4202 C15  LIG     1       2.636  -0.942  28.634  1.00  0.00      LIG  
ATOM   4203 C16  LIG     1       1.600   0.150  28.553  1.00  0.00      LIG  
ATOM   4204 C17  LIG     1       6.531  -0.753  27.564  1.00  0.00      LIG  
ATOM   4205 C18  LIG     1       5.579  -1.323  26.504  1.00  0.00      LIG  
ATOM   4206 C19  LIG     1       4.266  -2.018  26.906  1.00  0.00      LIG  
ATOM   4207 C20  LIG     1       2.340   4.643  24.439  1.00  0.00      LIG  
ATOM   4208 O1   LIG     1       2.821   1.635  23.520  1.00  0.00      LIG  
ATOM   4209 C21  LIG     1       3.200   1.949  28.189  1.00  0.00      LIG  
ATOM   4210 C22  LIG     1      -0.289   1.293  26.594  1.00  0.00      LIG  
ATOM   4211 C23  LIG     1       4.460  -3.095  27.957  1.00  0.00      LIG  
ATOM   4212 H    LIG     1       2.689   2.787  25.731  1.00  0.00      LIG  
ATOM   4213 O2   LIG     1       5.831  -0.326  28.721  1.00  0.00      LIG  
ATOM   4214 C24  LIG     1       7.356   0.351  26.932  1.00  0.00      LIG  
ATOM   4215 H1   LIG     1       7.723   0.045  25.961  1.00  0.00      LIG  
ATOM   4216 H2   LIG     1      -0.708   4.015  25.924  1.00  0.00      LIG  
ATOM   4217 C25  LIG     1       8.124   1.426  27.629  1.00  0.00      LIG  
ATOM   4218 O3   LIG     1       6.821   1.694  27.056  1.00  0.00      LIG  
ATOM   4219 C26  LIG     1       8.192   1.525  29.116  1.00  0.00      LIG  
ATOM   4220 C27  LIG     1       9.224   2.113  26.900  1.00  0.00      LIG  
ATOM   4221 H3   LIG     1       0.510   5.490  22.540  1.00  0.00      LIG  
ATOM   4222 H4   LIG     1      -1.063   4.721  22.289  1.00  0.00      LIG  
ATOM   4223 H5   LIG     1      -0.816   6.413  26.105  1.00  0.00      LIG  
ATOM   4224 H6   LIG     1       0.716   6.611  25.238  1.00  0.00      LIG  
ATOM   4225 H7   LIG     1       0.766   3.107  22.816  1.00  0.00      LIG  
ATOM   4226 H8   LIG     1      -0.627   3.003  23.887  1.00  0.00      LIG  
ATOM   4227 H9   LIG     1       0.379   5.302  27.840  1.00  0.00      LIG  
ATOM   4228 H10  LIG     1       1.931   4.804  27.166  1.00  0.00      LIG  
ATOM   4229 H11  LIG     1      -0.438   3.120  27.957  1.00  0.00      LIG  
ATOM   4230 H12  LIG     1       1.064   3.120  28.768  1.00  0.00      LIG  
ATOM   4231 H13  LIG     1       3.879   0.669  26.354  1.00  0.00      LIG  
ATOM   4232 H14  LIG     1       1.383  -0.618  25.271  1.00  0.00      LIG  
ATOM   4233 H15  LIG     1       2.949  -0.551  24.514  1.00  0.00      LIG  
ATOM   4234 H16  LIG     1       0.906   1.121  23.960  1.00  0.00      LIG  
ATOM   4235 H17  LIG     1       2.186  -1.754  26.805  1.00  0.00      LIG  
ATOM   4236 H18  LIG     1       3.483  -0.618  29.238  1.00  0.00      LIG  
ATOM   4237 H19  LIG     1       2.219  -1.845  29.088  1.00  0.00      LIG  
ATOM   4238 H20  LIG     1       0.664  -0.331  28.264  1.00  0.00      LIG  
ATOM   4239 H21  LIG     1       1.447   0.638  29.519  1.00  0.00      LIG  
ATOM   4240 H22  LIG     1       7.212  -1.544  27.889  1.00  0.00      LIG  
ATOM   4241 H23  LIG     1       6.172  -2.056  25.951  1.00  0.00      LIG  
ATOM   4242 H24  LIG     1       5.361  -0.563  25.750  1.00  0.00      LIG  
ATOM   4243 H25  LIG     1       3.993  -2.562  25.997  1.00  0.00      LIG  
ATOM   4244 H26  LIG     1       2.992   4.828  25.296  1.00  0.00      LIG  
ATOM   4245 H27  LIG     1       2.096   5.615  24.008  1.00  0.00      LIG  
ATOM   4246 H28  LIG     1       2.931   4.116  23.689  1.00  0.00      LIG  
ATOM   4247 H29  LIG     1       3.649   1.793  24.004  1.00  0.00      LIG  
ATOM   4248 H30  LIG     1       2.864   2.305  29.166  1.00  0.00      LIG  
ATOM   4249 H31  LIG     1       3.499   2.815  27.596  1.00  0.00      LIG  
ATOM   4250 H32  LIG     1       4.106   1.373  28.370  1.00  0.00      LIG  
ATOM   4251 H33  LIG     1      -0.959   1.895  25.978  1.00  0.00      LIG  
ATOM   4252 H34  LIG     1      -0.805   1.113  27.541  1.00  0.00      LIG  
ATOM   4253 H35  LIG     1      -0.183   0.322  26.113  1.00  0.00      LIG  
ATOM   4254 H36  LIG     1       3.523  -3.630  28.134  1.00  0.00      LIG  
ATOM   4255 H37  LIG     1       4.808  -2.686  28.908  1.00  0.00      LIG  
ATOM   4256 H38  LIG     1       5.192  -3.825  27.611  1.00  0.00      LIG  
ATOM   4257 H39  LIG     1       5.333  -1.094  29.051  1.00  0.00      LIG  
ATOM   4258 H40  LIG     1       8.713   0.656  29.526  1.00  0.00      LIG  
ATOM   4259 H41  LIG     1       7.202   1.588  29.572  1.00  0.00      LIG  
ATOM   4260 H42  LIG     1       8.744   2.423  29.407  1.00  0.00      LIG  
ATOM   4261 H43  LIG     1       9.182   3.191  27.080  1.00  0.00      LIG  
ATOM   4262 H44  LIG     1       9.162   1.941  25.821  1.00  0.00      LIG  
ATOM   4263 H45  LIG     1      10.192   1.746  27.250  1.00  0.00      LIG  
TER
REMARK  Energy: 293.54
REMARK  SimpleFitness: 293.54
REMARK  FullFitness: -602.2908
REMARK  InterFull: -20.9318
REMARK  IntraFull: 315.973
REMARK  solvFull: -1097.21
REMARK  surfFull: 199.878
REMARK  extraFull: 0.0
REMARK  deltaGcompsolvpol: -1097.21
REMARK  deltaGcompsolvnonpol: 199.878
REMARK  deltaGprotsolvpol: -1109.66
REMARK  deltaGprotsolvnonpol: 196.383
REMARK  deltaGligsolvpol: -8.137
REMARK  deltaGligsolvnonpol: 14.3169
REMARK  deltaGvdw: -20.9318
REMARK  deltaGelec: 0.0
REMARK  deltaG: -5.73397
REMARK  Cluster: 3
REMARK  ClusterRank: 6
ATOM   4186 C    LIG     1      -0.293   4.937  23.035  1.00  0.00      LIG  
ATOM   4187 C1   LIG     1      -0.898   5.834  24.078  1.00  0.00      LIG  
ATOM   4188 C2   LIG     1      -0.147   5.955  25.371  1.00  0.00      LIG  
ATOM   4189 C3   LIG     1       0.235   4.564  25.835  1.00  0.00      LIG  
ATOM   4190 C4   LIG     1       1.112   3.812  24.844  1.00  0.00      LIG  
ATOM   4191 C5   LIG     1       0.227   3.626  23.612  1.00  0.00      LIG  
ATOM   4192 C6   LIG     1       0.866   4.563  27.199  1.00  0.00      LIG  
ATOM   4193 C7   LIG     1       0.637   3.184  27.768  1.00  0.00      LIG  
ATOM   4194 C8   LIG     1       1.043   2.026  26.824  1.00  0.00      LIG  
ATOM   4195 C9   LIG     1       1.667   2.498  25.481  1.00  0.00      LIG  
ATOM   4196 C10  LIG     1       2.121   1.108  27.489  1.00  0.00      LIG  
ATOM   4197 C11  LIG     1       2.902   0.211  26.513  1.00  0.00      LIG  
ATOM   4198 C12  LIG     1       2.264   0.015  25.153  1.00  0.00      LIG  
ATOM   4199 C13  LIG     1       1.836   1.321  24.498  1.00  0.00      LIG  
ATOM   4200 O    LIG     1      -1.719   6.681  23.760  1.00  0.00      LIG  
ATOM   4201 C14  LIG     1       3.016  -1.156  27.190  1.00  0.00      LIG  
ATOM   4202 C15  LIG     1       2.636  -0.942  28.634  1.00  0.00      LIG  
ATOM   4203 C16  LIG     1       1.600   0.150  28.553  1.00  0.00      LIG  
ATOM   4204 C17  LIG     1       6.531  -0.753  27.564  1.00  0.00      LIG  
ATOM   4205 C18  LIG     1       5.579  -1.323  26.504  1.00  0.00      LIG  
ATOM   4206 C19  LIG     1       4.266  -2.018  26.906  1.00  0.00      LIG  
ATOM   4207 C20  LIG     1       2.340   4.643  24.439  1.00  0.00      LIG  
ATOM   4208 O1   LIG     1       2.821   1.635  23.520  1.00  0.00      LIG  
ATOM   4209 C21  LIG     1       3.200   1.949  28.189  1.00  0.00      LIG  
ATOM   4210 C22  LIG     1      -0.289   1.293  26.594  1.00  0.00      LIG  
ATOM   4211 C23  LIG     1       4.460  -3.095  27.957  1.00  0.00      LIG  
ATOM   4212 H    LIG     1       2.689   2.787  25.731  1.00  0.00      LIG  
ATOM   4213 O2   LIG     1       5.831  -0.326  28.721  1.00  0.00      LIG  
ATOM   4214 C24  LIG     1       7.356   0.351  26.932  1.00  0.00      LIG  
ATOM   4215 H1   LIG     1       7.723   0.045  25.961  1.00  0.00      LIG  
ATOM   4216 H2   LIG     1      -0.708   4.015  25.924  1.00  0.00      LIG  
ATOM   4217 C25  LIG     1       8.124   1.426  27.629  1.00  0.00      LIG  
ATOM   4218 O3   LIG     1       6.821   1.694  27.056  1.00  0.00      LIG  
ATOM   4219 C26  LIG     1       8.192   1.525  29.116  1.00  0.00      LIG  
ATOM   4220 C27  LIG     1       9.224   2.113  26.900  1.00  0.00      LIG  
ATOM   4221 H3   LIG     1       0.510   5.490  22.540  1.00  0.00      LIG  
ATOM   4222 H4   LIG     1      -1.063   4.721  22.289  1.00  0.00      LIG  
ATOM   4223 H5   LIG     1      -0.816   6.413  26.105  1.00  0.00      LIG  
ATOM   4224 H6   LIG     1       0.716   6.611  25.238  1.00  0.00      LIG  
ATOM   4225 H7   LIG     1       0.766   3.107  22.816  1.00  0.00      LIG  
ATOM   4226 H8   LIG     1      -0.627   3.003  23.887  1.00  0.00      LIG  
ATOM   4227 H9   LIG     1       0.379   5.302  27.840  1.00  0.00      LIG  
ATOM   4228 H10  LIG     1       1.931   4.804  27.166  1.00  0.00      LIG  
ATOM   4229 H11  LIG     1      -0.438   3.120  27.957  1.00  0.00      LIG  
ATOM   4230 H12  LIG     1       1.064   3.120  28.768  1.00  0.00      LIG  
ATOM   4231 H13  LIG     1       3.879   0.669  26.354  1.00  0.00      LIG  
ATOM   4232 H14  LIG     1       1.383  -0.618  25.271  1.00  0.00      LIG  
ATOM   4233 H15  LIG     1       2.949  -0.551  24.514  1.00  0.00      LIG  
ATOM   4234 H16  LIG     1       0.906   1.121  23.960  1.00  0.00      LIG  
ATOM   4235 H17  LIG     1       2.186  -1.754  26.805  1.00  0.00      LIG  
ATOM   4236 H18  LIG     1       3.483  -0.618  29.238  1.00  0.00      LIG  
ATOM   4237 H19  LIG     1       2.219  -1.845  29.088  1.00  0.00      LIG  
ATOM   4238 H20  LIG     1       0.664  -0.331  28.264  1.00  0.00      LIG  
ATOM   4239 H21  LIG     1       1.447   0.638  29.519  1.00  0.00      LIG  
ATOM   4240 H22  LIG     1       7.212  -1.544  27.889  1.00  0.00      LIG  
ATOM   4241 H23  LIG     1       6.172  -2.056  25.951  1.00  0.00      LIG  
ATOM   4242 H24  LIG     1       5.361  -0.563  25.750  1.00  0.00      LIG  
ATOM   4243 H25  LIG     1       3.993  -2.562  25.997  1.00  0.00      LIG  
ATOM   4244 H26  LIG     1       2.992   4.828  25.296  1.00  0.00      LIG  
ATOM   4245 H27  LIG     1       2.096   5.615  24.008  1.00  0.00      LIG  
ATOM   4246 H28  LIG     1       2.931   4.116  23.689  1.00  0.00      LIG  
ATOM   4247 H29  LIG     1       3.649   1.793  24.004  1.00  0.00      LIG  
ATOM   4248 H30  LIG     1       2.864   2.305  29.166  1.00  0.00      LIG  
ATOM   4249 H31  LIG     1       3.499   2.815  27.596  1.00  0.00      LIG  
ATOM   4250 H32  LIG     1       4.106   1.373  28.370  1.00  0.00      LIG  
ATOM   4251 H33  LIG     1      -0.959   1.895  25.978  1.00  0.00      LIG  
ATOM   4252 H34  LIG     1      -0.805   1.113  27.541  1.00  0.00      LIG  
ATOM   4253 H35  LIG     1      -0.183   0.322  26.113  1.00  0.00      LIG  
ATOM   4254 H36  LIG     1       3.523  -3.630  28.134  1.00  0.00      LIG  
ATOM   4255 H37  LIG     1       4.808  -2.686  28.908  1.00  0.00      LIG  
ATOM   4256 H38  LIG     1       5.192  -3.825  27.611  1.00  0.00      LIG  
ATOM   4257 H39  LIG     1       5.333  -1.094  29.051  1.00  0.00      LIG  
ATOM   4258 H40  LIG     1       8.713   0.656  29.526  1.00  0.00      LIG  
ATOM   4259 H41  LIG     1       7.202   1.588  29.572  1.00  0.00      LIG  
ATOM   4260 H42  LIG     1       8.744   2.423  29.407  1.00  0.00      LIG  
ATOM   4261 H43  LIG     1       9.182   3.191  27.080  1.00  0.00      LIG  
ATOM   4262 H44  LIG     1       9.162   1.941  25.821  1.00  0.00      LIG  
ATOM   4263 H45  LIG     1      10.192   1.746  27.250  1.00  0.00      LIG  
TER
REMARK  Energy: 293.54
REMARK  SimpleFitness: 293.54
REMARK  FullFitness: -602.2908
REMARK  InterFull: -20.9318
REMARK  IntraFull: 315.973
REMARK  solvFull: -1097.21
REMARK  surfFull: 199.878
REMARK  extraFull: 0.0
REMARK  deltaGcompsolvpol: -1097.21
REMARK  deltaGcompsolvnonpol: 199.878
REMARK  deltaGprotsolvpol: -1109.66
REMARK  deltaGprotsolvnonpol: 196.383
REMARK  deltaGligsolvpol: -8.137
REMARK  deltaGligsolvnonpol: 14.3169
REMARK  deltaGvdw: -20.9318
REMARK  deltaGelec: 0.0
REMARK  deltaG: -5.73397
REMARK  Cluster: 3
REMARK  ClusterRank: 7
ATOM   4186 C    LIG     1      -0.293   4.937  23.035  1.00  0.00      LIG  
ATOM   4187 C1   LIG     1      -0.898   5.834  24.078  1.00  0.00      LIG  
ATOM   4188 C2   LIG     1      -0.147   5.955  25.371  1.00  0.00      LIG  
ATOM   4189 C3   LIG     1       0.235   4.564  25.835  1.00  0.00      LIG  
ATOM   4190 C4   LIG     1       1.112   3.812  24.844  1.00  0.00      LIG  
ATOM   4191 C5   LIG     1       0.227   3.626  23.612  1.00  0.00      LIG  
ATOM   4192 C6   LIG     1       0.866   4.563  27.199  1.00  0.00      LIG  
ATOM   4193 C7   LIG     1       0.637   3.184  27.768  1.00  0.00      LIG  
ATOM   4194 C8   LIG     1       1.043   2.026  26.824  1.00  0.00      LIG  
ATOM   4195 C9   LIG     1       1.667   2.498  25.481  1.00  0.00      LIG  
ATOM   4196 C10  LIG     1       2.121   1.108  27.489  1.00  0.00      LIG  
ATOM   4197 C11  LIG     1       2.902   0.211  26.513  1.00  0.00      LIG  
ATOM   4198 C12  LIG     1       2.264   0.015  25.153  1.00  0.00      LIG  
ATOM   4199 C13  LIG     1       1.836   1.321  24.498  1.00  0.00      LIG  
ATOM   4200 O    LIG     1      -1.719   6.681  23.760  1.00  0.00      LIG  
ATOM   4201 C14  LIG     1       3.016  -1.156  27.190  1.00  0.00      LIG  
ATOM   4202 C15  LIG     1       2.636  -0.942  28.634  1.00  0.00      LIG  
ATOM   4203 C16  LIG     1       1.600   0.150  28.553  1.00  0.00      LIG  
ATOM   4204 C17  LIG     1       6.531  -0.753  27.564  1.00  0.00      LIG  
ATOM   4205 C18  LIG     1       5.579  -1.323  26.504  1.00  0.00      LIG  
ATOM   4206 C19  LIG     1       4.266  -2.018  26.906  1.00  0.00      LIG  
ATOM   4207 C20  LIG     1       2.340   4.643  24.439  1.00  0.00      LIG  
ATOM   4208 O1   LIG     1       2.821   1.635  23.520  1.00  0.00      LIG  
ATOM   4209 C21  LIG     1       3.200   1.949  28.189  1.00  0.00      LIG  
ATOM   4210 C22  LIG     1      -0.289   1.293  26.594  1.00  0.00      LIG  
ATOM   4211 C23  LIG     1       4.460  -3.095  27.957  1.00  0.00      LIG  
ATOM   4212 H    LIG     1       2.689   2.787  25.731  1.00  0.00      LIG  
ATOM   4213 O2   LIG     1       5.831  -0.326  28.721  1.00  0.00      LIG  
ATOM   4214 C24  LIG     1       7.356   0.351  26.932  1.00  0.00      LIG  
ATOM   4215 H1   LIG     1       7.723   0.045  25.961  1.00  0.00      LIG  
ATOM   4216 H2   LIG     1      -0.708   4.015  25.924  1.00  0.00      LIG  
ATOM   4217 C25  LIG     1       8.124   1.426  27.629  1.00  0.00      LIG  
ATOM   4218 O3   LIG     1       6.821   1.694  27.056  1.00  0.00      LIG  
ATOM   4219 C26  LIG     1       8.192   1.525  29.116  1.00  0.00      LIG  
ATOM   4220 C27  LIG     1       9.224   2.113  26.900  1.00  0.00      LIG  
ATOM   4221 H3   LIG     1       0.510   5.490  22.540  1.00  0.00      LIG  
ATOM   4222 H4   LIG     1      -1.063   4.721  22.289  1.00  0.00      LIG  
ATOM   4223 H5   LIG     1      -0.816   6.413  26.105  1.00  0.00      LIG  
ATOM   4224 H6   LIG     1       0.716   6.611  25.238  1.00  0.00      LIG  
ATOM   4225 H7   LIG     1       0.766   3.107  22.816  1.00  0.00      LIG  
ATOM   4226 H8   LIG     1      -0.627   3.003  23.887  1.00  0.00      LIG  
ATOM   4227 H9   LIG     1       0.379   5.302  27.840  1.00  0.00      LIG  
ATOM   4228 H10  LIG     1       1.931   4.804  27.166  1.00  0.00      LIG  
ATOM   4229 H11  LIG     1      -0.438   3.120  27.957  1.00  0.00      LIG  
ATOM   4230 H12  LIG     1       1.064   3.120  28.768  1.00  0.00      LIG  
ATOM   4231 H13  LIG     1       3.879   0.669  26.354  1.00  0.00      LIG  
ATOM   4232 H14  LIG     1       1.383  -0.618  25.271  1.00  0.00      LIG  
ATOM   4233 H15  LIG     1       2.949  -0.551  24.514  1.00  0.00      LIG  
ATOM   4234 H16  LIG     1       0.906   1.121  23.960  1.00  0.00      LIG  
ATOM   4235 H17  LIG     1       2.186  -1.754  26.805  1.00  0.00      LIG  
ATOM   4236 H18  LIG     1       3.483  -0.618  29.238  1.00  0.00      LIG  
ATOM   4237 H19  LIG     1       2.219  -1.845  29.088  1.00  0.00      LIG  
ATOM   4238 H20  LIG     1       0.664  -0.331  28.264  1.00  0.00      LIG  
ATOM   4239 H21  LIG     1       1.447   0.638  29.519  1.00  0.00      LIG  
ATOM   4240 H22  LIG     1       7.212  -1.544  27.889  1.00  0.00      LIG  
ATOM   4241 H23  LIG     1       6.172  -2.056  25.951  1.00  0.00      LIG  
ATOM   4242 H24  LIG     1       5.361  -0.563  25.750  1.00  0.00      LIG  
ATOM   4243 H25  LIG     1       3.993  -2.562  25.997  1.00  0.00      LIG  
ATOM   4244 H26  LIG     1       2.992   4.828  25.296  1.00  0.00      LIG  
ATOM   4245 H27  LIG     1       2.096   5.615  24.008  1.00  0.00      LIG  
ATOM   4246 H28  LIG     1       2.931   4.116  23.689  1.00  0.00      LIG  
ATOM   4247 H29  LIG     1       3.649   1.793  24.004  1.00  0.00      LIG  
ATOM   4248 H30  LIG     1       2.864   2.305  29.166  1.00  0.00      LIG  
ATOM   4249 H31  LIG     1       3.499   2.815  27.596  1.00  0.00      LIG  
ATOM   4250 H32  LIG     1       4.106   1.373  28.370  1.00  0.00      LIG  
ATOM   4251 H33  LIG     1      -0.959   1.895  25.978  1.00  0.00      LIG  
ATOM   4252 H34  LIG     1      -0.805   1.113  27.541  1.00  0.00      LIG  
ATOM   4253 H35  LIG     1      -0.183   0.322  26.113  1.00  0.00      LIG  
ATOM   4254 H36  LIG     1       3.523  -3.630  28.134  1.00  0.00      LIG  
ATOM   4255 H37  LIG     1       4.808  -2.686  28.908  1.00  0.00      LIG  
ATOM   4256 H38  LIG     1       5.192  -3.825  27.611  1.00  0.00      LIG  
ATOM   4257 H39  LIG     1       5.333  -1.094  29.051  1.00  0.00      LIG  
ATOM   4258 H40  LIG     1       8.713   0.656  29.526  1.00  0.00      LIG  
ATOM   4259 H41  LIG     1       7.202   1.588  29.572  1.00  0.00      LIG  
ATOM   4260 H42  LIG     1       8.744   2.423  29.407  1.00  0.00      LIG  
ATOM   4261 H43  LIG     1       9.182   3.191  27.080  1.00  0.00      LIG  
ATOM   4262 H44  LIG     1       9.162   1.941  25.821  1.00  0.00      LIG  
ATOM   4263 H45  LIG     1      10.192   1.746  27.250  1.00  0.00      LIG  
TER
REMARK  Energy: 295.143
REMARK  SimpleFitness: 295.143
REMARK  FullFitness: -599.67236
REMARK  InterFull: -24.0703
REMARK  IntraFull: 318.443
REMARK  solvFull: -1092.4
REMARK  surfFull: 198.355
REMARK  extraFull: 0.0
REMARK  deltaGcompsolvpol: -1092.4
REMARK  deltaGcompsolvnonpol: 198.355
REMARK  deltaGprotsolvpol: -1109.66
REMARK  deltaGprotsolvnonpol: 196.383
REMARK  deltaGligsolvpol: -9.89613
REMARK  deltaGligsolvnonpol: 14.2573
REMARK  deltaGvdw: -24.0703
REMARK  deltaGelec: 0.0
REMARK  deltaG: -5.767284
REMARK  Cluster: 4
REMARK  ClusterRank: 0
ATOM   4186 C    LIG     1       2.351   3.673  23.625  1.00  0.00      LIG  
ATOM   4187 C1   LIG     1       3.400   4.596  24.179  1.00  0.00      LIG  
ATOM   4188 C2   LIG     1       4.723   3.975  24.519  1.00  0.00      LIG  
ATOM   4189 C3   LIG     1       4.463   2.714  25.318  1.00  0.00      LIG  
ATOM   4190 C4   LIG     1       3.630   1.679  24.575  1.00  0.00      LIG  
ATOM   4191 C5   LIG     1       2.269   2.348  24.375  1.00  0.00      LIG  
ATOM   4192 C6   LIG     1       5.723   2.089  25.846  1.00  0.00      LIG  
ATOM   4193 C7   LIG     1       5.319   1.277  27.053  1.00  0.00      LIG  
ATOM   4194 C8   LIG     1       4.117   0.331  26.817  1.00  0.00      LIG  
ATOM   4195 C9   LIG     1       3.608   0.325  25.353  1.00  0.00      LIG  
ATOM   4196 C10  LIG     1       4.501  -1.153  27.140  1.00  0.00      LIG  
ATOM   4197 C11  LIG     1       3.582  -2.224  26.548  1.00  0.00      LIG  
ATOM   4198 C12  LIG     1       2.224  -1.706  26.117  1.00  0.00      LIG  
ATOM   4199 C13  LIG     1       2.290  -0.463  25.239  1.00  0.00      LIG  
ATOM   4200 O    LIG     1       3.309   5.802  24.012  1.00  0.00      LIG  
ATOM   4201 C14  LIG     1       3.414  -3.333  27.621  1.00  0.00      LIG  
ATOM   4202 C15  LIG     1       4.408  -2.987  28.697  1.00  0.00      LIG  
ATOM   4203 C16  LIG     1       4.543  -1.490  28.613  1.00  0.00      LIG  
ATOM   4204 C17  LIG     1       1.465  -6.386  27.233  1.00  0.00      LIG  
ATOM   4205 C18  LIG     1       2.711  -5.818  27.969  1.00  0.00      LIG  
ATOM   4206 C19  LIG     1       3.587  -4.810  27.196  1.00  0.00      LIG  
ATOM   4207 C20  LIG     1       4.226   1.368  23.193  1.00  0.00      LIG  
ATOM   4208 O1   LIG     1       2.081  -0.886  23.895  1.00  0.00      LIG  
ATOM   4209 C21  LIG     1       5.889  -1.513  26.589  1.00  0.00      LIG  
ATOM   4210 C22  LIG     1       3.040   0.891  27.769  1.00  0.00      LIG  
ATOM   4211 C23  LIG     1       3.380  -4.974  25.732  1.00  0.00      LIG  
ATOM   4212 H    LIG     1       4.336  -0.274  24.801  1.00  0.00      LIG  
ATOM   4213 O2   LIG     1       0.428  -6.490  28.194  1.00  0.00      LIG  
ATOM   4214 C24  LIG     1       1.671  -7.688  26.491  1.00  0.00      LIG  
ATOM   4215 H1   LIG     1       2.700  -7.838  26.197  1.00  0.00      LIG  
ATOM   4216 H2   LIG     1       3.887   3.040  26.190  1.00  0.00      LIG  
ATOM   4217 C25  LIG     1       0.612  -8.276  25.608  1.00  0.00      LIG  
ATOM   4218 O3   LIG     1       0.901  -8.848  26.898  1.00  0.00      LIG  
ATOM   4219 C26  LIG     1      -0.781  -7.756  25.506  1.00  0.00      LIG  
ATOM   4220 C27  LIG     1       1.012  -9.143  24.477  1.00  0.00      LIG  
ATOM   4221 H3   LIG     1       2.575   3.507  22.568  1.00  0.00      LIG  
ATOM   4222 H4   LIG     1       1.387   4.182  23.690  1.00  0.00      LIG  
ATOM   4223 H5   LIG     1       5.279   4.688  25.133  1.00  0.00      LIG  
ATOM   4224 H6   LIG     1       5.292   3.791  23.605  1.00  0.00      LIG  
ATOM   4225 H7   LIG     1       1.592   1.697  23.818  1.00  0.00      LIG  
ATOM   4226 H8   LIG     1       1.816   2.524  25.355  1.00  0.00      LIG  
ATOM   4227 H9   LIG     1       6.429   2.865  26.155  1.00  0.00      LIG  
ATOM   4228 H10  LIG     1       6.222   1.465  25.101  1.00  0.00      LIG  
ATOM   4229 H11  LIG     1       5.043   2.006  27.821  1.00  0.00      LIG  
ATOM   4230 H12  LIG     1       6.196   0.795  27.481  1.00  0.00      LIG  
ATOM   4231 H13  LIG     1       4.072  -2.572  25.641  1.00  0.00      LIG  
ATOM   4232 H14  LIG     1       1.649  -1.473  27.015  1.00  0.00      LIG  
ATOM   4233 H15  LIG     1       1.679  -2.507  25.613  1.00  0.00      LIG  
ATOM   4234 H16  LIG     1       1.433   0.159  25.508  1.00  0.00      LIG  
ATOM   4235 H17  LIG     1       2.438  -3.211  28.083  1.00  0.00      LIG  
ATOM   4236 H18  LIG     1       5.371  -3.462  28.504  1.00  0.00      LIG  
ATOM   4237 H19  LIG     1       4.066  -3.310  29.683  1.00  0.00      LIG  
ATOM   4238 H20  LIG     1       3.703  -1.073  29.170  1.00  0.00      LIG  
ATOM   4239 H21  LIG     1       5.472  -1.140  29.068  1.00  0.00      LIG  
ATOM   4240 H22  LIG     1       1.088  -5.688  26.491  1.00  0.00      LIG  
ATOM   4241 H23  LIG     1       3.345  -6.664  28.248  1.00  0.00      LIG  
ATOM   4242 H24  LIG     1       2.422  -5.352  28.916  1.00  0.00      LIG  
ATOM   4243 H25  LIG     1       4.627  -5.081  27.400  1.00  0.00      LIG  
ATOM   4244 H26  LIG     1       5.212   0.907  23.284  1.00  0.00      LIG  
ATOM   4245 H27  LIG     1       4.339   2.243  22.552  1.00  0.00      LIG  
ATOM   4246 H28  LIG     1       3.588   0.669  22.649  1.00  0.00      LIG  
ATOM   4247 H29  LIG     1       2.347  -0.141  23.329  1.00  0.00      LIG  
ATOM   4248 H30  LIG     1       6.692  -1.151  27.236  1.00  0.00      LIG  
ATOM   4249 H31  LIG     1       6.049  -1.104  25.589  1.00  0.00      LIG  
ATOM   4250 H32  LIG     1       6.021  -2.594  26.505  1.00  0.00      LIG  
ATOM   4251 H33  LIG     1       2.648   1.843  27.405  1.00  0.00      LIG  
ATOM   4252 H34  LIG     1       3.457   1.076  28.762  1.00  0.00      LIG  
ATOM   4253 H35  LIG     1       2.189   0.228  27.914  1.00  0.00      LIG  
ATOM   4254 H36  LIG     1       4.175  -4.468  25.188  1.00  0.00      LIG  
ATOM   4255 H37  LIG     1       2.423  -4.556  25.415  1.00  0.00      LIG  
ATOM   4256 H38  LIG     1       3.425  -6.025  25.448  1.00  0.00      LIG  
ATOM   4257 H39  LIG     1       0.767  -7.045  28.919  1.00  0.00      LIG  
ATOM   4258 H40  LIG     1      -0.892  -7.185  24.581  1.00  0.00      LIG  
ATOM   4259 H41  LIG     1      -1.068  -7.119  26.343  1.00  0.00      LIG  
ATOM   4260 H42  LIG     1      -1.486  -8.590  25.469  1.00  0.00      LIG  
ATOM   4261 H43  LIG     1       0.131  -9.616  24.035  1.00  0.00      LIG  
ATOM   4262 H44  LIG     1       1.688  -9.939  24.801  1.00  0.00      LIG  
ATOM   4263 H45  LIG     1       1.508  -8.551  23.704  1.00  0.00      LIG  
TER
REMARK  Energy: 295.143
REMARK  SimpleFitness: 295.143
REMARK  FullFitness: -599.67236
REMARK  InterFull: -24.0703
REMARK  IntraFull: 318.443
REMARK  solvFull: -1092.4
REMARK  surfFull: 198.355
REMARK  extraFull: 0.0
REMARK  deltaGcompsolvpol: -1092.4
REMARK  deltaGcompsolvnonpol: 198.355
REMARK  deltaGprotsolvpol: -1109.66
REMARK  deltaGprotsolvnonpol: 196.383
REMARK  deltaGligsolvpol: -9.89613
REMARK  deltaGligsolvnonpol: 14.2573
REMARK  deltaGvdw: -24.0703
REMARK  deltaGelec: 0.0
REMARK  deltaG: -5.767284
REMARK  Cluster: 4
REMARK  ClusterRank: 1
ATOM   4186 C    LIG     1       2.351   3.673  23.625  1.00  0.00      LIG  
ATOM   4187 C1   LIG     1       3.400   4.596  24.179  1.00  0.00      LIG  
ATOM   4188 C2   LIG     1       4.723   3.975  24.519  1.00  0.00      LIG  
ATOM   4189 C3   LIG     1       4.463   2.714  25.318  1.00  0.00      LIG  
ATOM   4190 C4   LIG     1       3.630   1.679  24.575  1.00  0.00      LIG  
ATOM   4191 C5   LIG     1       2.269   2.348  24.375  1.00  0.00      LIG  
ATOM   4192 C6   LIG     1       5.723   2.089  25.846  1.00  0.00      LIG  
ATOM   4193 C7   LIG     1       5.319   1.277  27.053  1.00  0.00      LIG  
ATOM   4194 C8   LIG     1       4.117   0.331  26.817  1.00  0.00      LIG  
ATOM   4195 C9   LIG     1       3.608   0.325  25.353  1.00  0.00      LIG  
ATOM   4196 C10  LIG     1       4.501  -1.153  27.140  1.00  0.00      LIG  
ATOM   4197 C11  LIG     1       3.582  -2.224  26.548  1.00  0.00      LIG  
ATOM   4198 C12  LIG     1       2.224  -1.706  26.117  1.00  0.00      LIG  
ATOM   4199 C13  LIG     1       2.290  -0.463  25.239  1.00  0.00      LIG  
ATOM   4200 O    LIG     1       3.309   5.802  24.012  1.00  0.00      LIG  
ATOM   4201 C14  LIG     1       3.414  -3.333  27.621  1.00  0.00      LIG  
ATOM   4202 C15  LIG     1       4.408  -2.987  28.697  1.00  0.00      LIG  
ATOM   4203 C16  LIG     1       4.543  -1.490  28.613  1.00  0.00      LIG  
ATOM   4204 C17  LIG     1       1.465  -6.386  27.233  1.00  0.00      LIG  
ATOM   4205 C18  LIG     1       2.711  -5.818  27.969  1.00  0.00      LIG  
ATOM   4206 C19  LIG     1       3.587  -4.810  27.196  1.00  0.00      LIG  
ATOM   4207 C20  LIG     1       4.226   1.368  23.193  1.00  0.00      LIG  
ATOM   4208 O1   LIG     1       2.081  -0.886  23.895  1.00  0.00      LIG  
ATOM   4209 C21  LIG     1       5.889  -1.513  26.589  1.00  0.00      LIG  
ATOM   4210 C22  LIG     1       3.040   0.891  27.769  1.00  0.00      LIG  
ATOM   4211 C23  LIG     1       3.380  -4.974  25.732  1.00  0.00      LIG  
ATOM   4212 H    LIG     1       4.336  -0.274  24.801  1.00  0.00      LIG  
ATOM   4213 O2   LIG     1       0.428  -6.490  28.194  1.00  0.00      LIG  
ATOM   4214 C24  LIG     1       1.671  -7.688  26.491  1.00  0.00      LIG  
ATOM   4215 H1   LIG     1       2.700  -7.838  26.197  1.00  0.00      LIG  
ATOM   4216 H2   LIG     1       3.887   3.040  26.190  1.00  0.00      LIG  
ATOM   4217 C25  LIG     1       0.612  -8.276  25.608  1.00  0.00      LIG  
ATOM   4218 O3   LIG     1       0.901  -8.848  26.898  1.00  0.00      LIG  
ATOM   4219 C26  LIG     1      -0.781  -7.756  25.506  1.00  0.00      LIG  
ATOM   4220 C27  LIG     1       1.012  -9.143  24.477  1.00  0.00      LIG  
ATOM   4221 H3   LIG     1       2.575   3.507  22.568  1.00  0.00      LIG  
ATOM   4222 H4   LIG     1       1.387   4.182  23.690  1.00  0.00      LIG  
ATOM   4223 H5   LIG     1       5.279   4.688  25.133  1.00  0.00      LIG  
ATOM   4224 H6   LIG     1       5.292   3.791  23.605  1.00  0.00      LIG  
ATOM   4225 H7   LIG     1       1.592   1.697  23.818  1.00  0.00      LIG  
ATOM   4226 H8   LIG     1       1.816   2.524  25.355  1.00  0.00      LIG  
ATOM   4227 H9   LIG     1       6.429   2.865  26.155  1.00  0.00      LIG  
ATOM   4228 H10  LIG     1       6.222   1.465  25.101  1.00  0.00      LIG  
ATOM   4229 H11  LIG     1       5.043   2.006  27.821  1.00  0.00      LIG  
ATOM   4230 H12  LIG     1       6.196   0.795  27.481  1.00  0.00      LIG  
ATOM   4231 H13  LIG     1       4.072  -2.572  25.641  1.00  0.00      LIG  
ATOM   4232 H14  LIG     1       1.649  -1.473  27.015  1.00  0.00      LIG  
ATOM   4233 H15  LIG     1       1.679  -2.507  25.613  1.00  0.00      LIG  
ATOM   4234 H16  LIG     1       1.433   0.159  25.508  1.00  0.00      LIG  
ATOM   4235 H17  LIG     1       2.438  -3.211  28.083  1.00  0.00      LIG  
ATOM   4236 H18  LIG     1       5.371  -3.462  28.504  1.00  0.00      LIG  
ATOM   4237 H19  LIG     1       4.066  -3.310  29.683  1.00  0.00      LIG  
ATOM   4238 H20  LIG     1       3.703  -1.073  29.170  1.00  0.00      LIG  
ATOM   4239 H21  LIG     1       5.472  -1.140  29.068  1.00  0.00      LIG  
ATOM   4240 H22  LIG     1       1.088  -5.688  26.491  1.00  0.00      LIG  
ATOM   4241 H23  LIG     1       3.345  -6.664  28.248  1.00  0.00      LIG  
ATOM   4242 H24  LIG     1       2.422  -5.352  28.916  1.00  0.00      LIG  
ATOM   4243 H25  LIG     1       4.627  -5.081  27.400  1.00  0.00      LIG  
ATOM   4244 H26  LIG     1       5.212   0.907  23.284  1.00  0.00      LIG  
ATOM   4245 H27  LIG     1       4.339   2.243  22.552  1.00  0.00      LIG  
ATOM   4246 H28  LIG     1       3.588   0.669  22.649  1.00  0.00      LIG  
ATOM   4247 H29  LIG     1       2.347  -0.141  23.329  1.00  0.00      LIG  
ATOM   4248 H30  LIG     1       6.692  -1.151  27.236  1.00  0.00      LIG  
ATOM   4249 H31  LIG     1       6.049  -1.104  25.589  1.00  0.00      LIG  
ATOM   4250 H32  LIG     1       6.021  -2.594  26.505  1.00  0.00      LIG  
ATOM   4251 H33  LIG     1       2.648   1.843  27.405  1.00  0.00      LIG  
ATOM   4252 H34  LIG     1       3.457   1.076  28.762  1.00  0.00      LIG  
ATOM   4253 H35  LIG     1       2.189   0.228  27.914  1.00  0.00      LIG  
ATOM   4254 H36  LIG     1       4.175  -4.468  25.188  1.00  0.00      LIG  
ATOM   4255 H37  LIG     1       2.423  -4.556  25.415  1.00  0.00      LIG  
ATOM   4256 H38  LIG     1       3.425  -6.025  25.448  1.00  0.00      LIG  
ATOM   4257 H39  LIG     1       0.767  -7.045  28.919  1.00  0.00      LIG  
ATOM   4258 H40  LIG     1      -0.892  -7.185  24.581  1.00  0.00      LIG  
ATOM   4259 H41  LIG     1      -1.068  -7.119  26.343  1.00  0.00      LIG  
ATOM   4260 H42  LIG     1      -1.486  -8.590  25.469  1.00  0.00      LIG  
ATOM   4261 H43  LIG     1       0.131  -9.616  24.035  1.00  0.00      LIG  
ATOM   4262 H44  LIG     1       1.688  -9.939  24.801  1.00  0.00      LIG  
ATOM   4263 H45  LIG     1       1.508  -8.551  23.704  1.00  0.00      LIG  
TER
REMARK  Energy: 295.143
REMARK  SimpleFitness: 295.143
REMARK  FullFitness: -599.67236
REMARK  InterFull: -24.0703
REMARK  IntraFull: 318.443
REMARK  solvFull: -1092.4
REMARK  surfFull: 198.355
REMARK  extraFull: 0.0
REMARK  deltaGcompsolvpol: -1092.4
REMARK  deltaGcompsolvnonpol: 198.355
REMARK  deltaGprotsolvpol: -1109.66
REMARK  deltaGprotsolvnonpol: 196.383
REMARK  deltaGligsolvpol: -9.89613
REMARK  deltaGligsolvnonpol: 14.2573
REMARK  deltaGvdw: -24.0703
REMARK  deltaGelec: 0.0
REMARK  deltaG: -5.767284
REMARK  Cluster: 4
REMARK  ClusterRank: 2
ATOM   4186 C    LIG     1       2.351   3.673  23.625  1.00  0.00      LIG  
ATOM   4187 C1   LIG     1       3.400   4.596  24.179  1.00  0.00      LIG  
ATOM   4188 C2   LIG     1       4.723   3.975  24.519  1.00  0.00      LIG  
ATOM   4189 C3   LIG     1       4.463   2.714  25.318  1.00  0.00      LIG  
ATOM   4190 C4   LIG     1       3.630   1.679  24.575  1.00  0.00      LIG  
ATOM   4191 C5   LIG     1       2.269   2.348  24.375  1.00  0.00      LIG  
ATOM   4192 C6   LIG     1       5.723   2.089  25.846  1.00  0.00      LIG  
ATOM   4193 C7   LIG     1       5.319   1.277  27.053  1.00  0.00      LIG  
ATOM   4194 C8   LIG     1       4.117   0.331  26.817  1.00  0.00      LIG  
ATOM   4195 C9   LIG     1       3.608   0.325  25.353  1.00  0.00      LIG  
ATOM   4196 C10  LIG     1       4.501  -1.153  27.140  1.00  0.00      LIG  
ATOM   4197 C11  LIG     1       3.582  -2.224  26.548  1.00  0.00      LIG  
ATOM   4198 C12  LIG     1       2.224  -1.706  26.117  1.00  0.00      LIG  
ATOM   4199 C13  LIG     1       2.290  -0.463  25.239  1.00  0.00      LIG  
ATOM   4200 O    LIG     1       3.309   5.802  24.012  1.00  0.00      LIG  
ATOM   4201 C14  LIG     1       3.414  -3.333  27.621  1.00  0.00      LIG  
ATOM   4202 C15  LIG     1       4.408  -2.987  28.697  1.00  0.00      LIG  
ATOM   4203 C16  LIG     1       4.543  -1.490  28.613  1.00  0.00      LIG  
ATOM   4204 C17  LIG     1       1.465  -6.386  27.233  1.00  0.00      LIG  
ATOM   4205 C18  LIG     1       2.711  -5.818  27.969  1.00  0.00      LIG  
ATOM   4206 C19  LIG     1       3.587  -4.810  27.196  1.00  0.00      LIG  
ATOM   4207 C20  LIG     1       4.226   1.368  23.193  1.00  0.00      LIG  
ATOM   4208 O1   LIG     1       2.081  -0.886  23.895  1.00  0.00      LIG  
ATOM   4209 C21  LIG     1       5.889  -1.513  26.589  1.00  0.00      LIG  
ATOM   4210 C22  LIG     1       3.040   0.891  27.769  1.00  0.00      LIG  
ATOM   4211 C23  LIG     1       3.380  -4.974  25.732  1.00  0.00      LIG  
ATOM   4212 H    LIG     1       4.336  -0.274  24.801  1.00  0.00      LIG  
ATOM   4213 O2   LIG     1       0.428  -6.490  28.194  1.00  0.00      LIG  
ATOM   4214 C24  LIG     1       1.671  -7.688  26.491  1.00  0.00      LIG  
ATOM   4215 H1   LIG     1       2.700  -7.838  26.197  1.00  0.00      LIG  
ATOM   4216 H2   LIG     1       3.887   3.040  26.190  1.00  0.00      LIG  
ATOM   4217 C25  LIG     1       0.612  -8.276  25.608  1.00  0.00      LIG  
ATOM   4218 O3   LIG     1       0.901  -8.848  26.898  1.00  0.00      LIG  
ATOM   4219 C26  LIG     1      -0.781  -7.756  25.506  1.00  0.00      LIG  
ATOM   4220 C27  LIG     1       1.012  -9.143  24.477  1.00  0.00      LIG  
ATOM   4221 H3   LIG     1       2.575   3.507  22.568  1.00  0.00      LIG  
ATOM   4222 H4   LIG     1       1.387   4.182  23.690  1.00  0.00      LIG  
ATOM   4223 H5   LIG     1       5.279   4.688  25.133  1.00  0.00      LIG  
ATOM   4224 H6   LIG     1       5.292   3.791  23.605  1.00  0.00      LIG  
ATOM   4225 H7   LIG     1       1.592   1.697  23.818  1.00  0.00      LIG  
ATOM   4226 H8   LIG     1       1.816   2.524  25.355  1.00  0.00      LIG  
ATOM   4227 H9   LIG     1       6.429   2.865  26.155  1.00  0.00      LIG  
ATOM   4228 H10  LIG     1       6.222   1.465  25.101  1.00  0.00      LIG  
ATOM   4229 H11  LIG     1       5.043   2.006  27.821  1.00  0.00      LIG  
ATOM   4230 H12  LIG     1       6.196   0.795  27.481  1.00  0.00      LIG  
ATOM   4231 H13  LIG     1       4.072  -2.572  25.641  1.00  0.00      LIG  
ATOM   4232 H14  LIG     1       1.649  -1.473  27.015  1.00  0.00      LIG  
ATOM   4233 H15  LIG     1       1.679  -2.507  25.613  1.00  0.00      LIG  
ATOM   4234 H16  LIG     1       1.433   0.159  25.508  1.00  0.00      LIG  
ATOM   4235 H17  LIG     1       2.438  -3.211  28.083  1.00  0.00      LIG  
ATOM   4236 H18  LIG     1       5.371  -3.462  28.504  1.00  0.00      LIG  
ATOM   4237 H19  LIG     1       4.066  -3.310  29.683  1.00  0.00      LIG  
ATOM   4238 H20  LIG     1       3.703  -1.073  29.170  1.00  0.00      LIG  
ATOM   4239 H21  LIG     1       5.472  -1.140  29.068  1.00  0.00      LIG  
ATOM   4240 H22  LIG     1       1.088  -5.688  26.491  1.00  0.00      LIG  
ATOM   4241 H23  LIG     1       3.345  -6.664  28.248  1.00  0.00      LIG  
ATOM   4242 H24  LIG     1       2.422  -5.352  28.916  1.00  0.00      LIG  
ATOM   4243 H25  LIG     1       4.627  -5.081  27.400  1.00  0.00      LIG  
ATOM   4244 H26  LIG     1       5.212   0.907  23.284  1.00  0.00      LIG  
ATOM   4245 H27  LIG     1       4.339   2.243  22.552  1.00  0.00      LIG  
ATOM   4246 H28  LIG     1       3.588   0.669  22.649  1.00  0.00      LIG  
ATOM   4247 H29  LIG     1       2.347  -0.141  23.329  1.00  0.00      LIG  
ATOM   4248 H30  LIG     1       6.692  -1.151  27.236  1.00  0.00      LIG  
ATOM   4249 H31  LIG     1       6.049  -1.104  25.589  1.00  0.00      LIG  
ATOM   4250 H32  LIG     1       6.021  -2.594  26.505  1.00  0.00      LIG  
ATOM   4251 H33  LIG     1       2.648   1.843  27.405  1.00  0.00      LIG  
ATOM   4252 H34  LIG     1       3.457   1.076  28.762  1.00  0.00      LIG  
ATOM   4253 H35  LIG     1       2.189   0.228  27.914  1.00  0.00      LIG  
ATOM   4254 H36  LIG     1       4.175  -4.468  25.188  1.00  0.00      LIG  
ATOM   4255 H37  LIG     1       2.423  -4.556  25.415  1.00  0.00      LIG  
ATOM   4256 H38  LIG     1       3.425  -6.025  25.448  1.00  0.00      LIG  
ATOM   4257 H39  LIG     1       0.767  -7.045  28.919  1.00  0.00      LIG  
ATOM   4258 H40  LIG     1      -0.892  -7.185  24.581  1.00  0.00      LIG  
ATOM   4259 H41  LIG     1      -1.068  -7.119  26.343  1.00  0.00      LIG  
ATOM   4260 H42  LIG     1      -1.486  -8.590  25.469  1.00  0.00      LIG  
ATOM   4261 H43  LIG     1       0.131  -9.616  24.035  1.00  0.00      LIG  
ATOM   4262 H44  LIG     1       1.688  -9.939  24.801  1.00  0.00      LIG  
ATOM   4263 H45  LIG     1       1.508  -8.551  23.704  1.00  0.00      LIG  
TER
REMARK  Energy: 295.143
REMARK  SimpleFitness: 295.143
REMARK  FullFitness: -599.67236
REMARK  InterFull: -24.0703
REMARK  IntraFull: 318.443
REMARK  solvFull: -1092.4
REMARK  surfFull: 198.355
REMARK  extraFull: 0.0
REMARK  deltaGcompsolvpol: -1092.4
REMARK  deltaGcompsolvnonpol: 198.355
REMARK  deltaGprotsolvpol: -1109.66
REMARK  deltaGprotsolvnonpol: 196.383
REMARK  deltaGligsolvpol: -9.89613
REMARK  deltaGligsolvnonpol: 14.2573
REMARK  deltaGvdw: -24.0703
REMARK  deltaGelec: 0.0
REMARK  deltaG: -5.767284
REMARK  Cluster: 4
REMARK  ClusterRank: 3
ATOM   4186 C    LIG     1       2.351   3.673  23.625  1.00  0.00      LIG  
ATOM   4187 C1   LIG     1       3.400   4.596  24.179  1.00  0.00      LIG  
ATOM   4188 C2   LIG     1       4.723   3.975  24.519  1.00  0.00      LIG  
ATOM   4189 C3   LIG     1       4.463   2.714  25.318  1.00  0.00      LIG  
ATOM   4190 C4   LIG     1       3.630   1.679  24.575  1.00  0.00      LIG  
ATOM   4191 C5   LIG     1       2.269   2.348  24.375  1.00  0.00      LIG  
ATOM   4192 C6   LIG     1       5.723   2.089  25.846  1.00  0.00      LIG  
ATOM   4193 C7   LIG     1       5.319   1.277  27.053  1.00  0.00      LIG  
ATOM   4194 C8   LIG     1       4.117   0.331  26.817  1.00  0.00      LIG  
ATOM   4195 C9   LIG     1       3.608   0.325  25.353  1.00  0.00      LIG  
ATOM   4196 C10  LIG     1       4.501  -1.153  27.140  1.00  0.00      LIG  
ATOM   4197 C11  LIG     1       3.582  -2.224  26.548  1.00  0.00      LIG  
ATOM   4198 C12  LIG     1       2.224  -1.706  26.117  1.00  0.00      LIG  
ATOM   4199 C13  LIG     1       2.290  -0.463  25.239  1.00  0.00      LIG  
ATOM   4200 O    LIG     1       3.309   5.802  24.012  1.00  0.00      LIG  
ATOM   4201 C14  LIG     1       3.414  -3.333  27.621  1.00  0.00      LIG  
ATOM   4202 C15  LIG     1       4.408  -2.987  28.697  1.00  0.00      LIG  
ATOM   4203 C16  LIG     1       4.543  -1.490  28.613  1.00  0.00      LIG  
ATOM   4204 C17  LIG     1       1.465  -6.386  27.233  1.00  0.00      LIG  
ATOM   4205 C18  LIG     1       2.711  -5.818  27.969  1.00  0.00      LIG  
ATOM   4206 C19  LIG     1       3.587  -4.810  27.196  1.00  0.00      LIG  
ATOM   4207 C20  LIG     1       4.226   1.368  23.193  1.00  0.00      LIG  
ATOM   4208 O1   LIG     1       2.081  -0.886  23.895  1.00  0.00      LIG  
ATOM   4209 C21  LIG     1       5.889  -1.513  26.589  1.00  0.00      LIG  
ATOM   4210 C22  LIG     1       3.040   0.891  27.769  1.00  0.00      LIG  
ATOM   4211 C23  LIG     1       3.380  -4.974  25.732  1.00  0.00      LIG  
ATOM   4212 H    LIG     1       4.336  -0.274  24.801  1.00  0.00      LIG  
ATOM   4213 O2   LIG     1       0.428  -6.490  28.194  1.00  0.00      LIG  
ATOM   4214 C24  LIG     1       1.671  -7.688  26.491  1.00  0.00      LIG  
ATOM   4215 H1   LIG     1       2.700  -7.838  26.197  1.00  0.00      LIG  
ATOM   4216 H2   LIG     1       3.887   3.040  26.190  1.00  0.00      LIG  
ATOM   4217 C25  LIG     1       0.612  -8.276  25.608  1.00  0.00      LIG  
ATOM   4218 O3   LIG     1       0.901  -8.848  26.898  1.00  0.00      LIG  
ATOM   4219 C26  LIG     1      -0.781  -7.756  25.506  1.00  0.00      LIG  
ATOM   4220 C27  LIG     1       1.012  -9.143  24.477  1.00  0.00      LIG  
ATOM   4221 H3   LIG     1       2.575   3.507  22.568  1.00  0.00      LIG  
ATOM   4222 H4   LIG     1       1.387   4.182  23.690  1.00  0.00      LIG  
ATOM   4223 H5   LIG     1       5.279   4.688  25.133  1.00  0.00      LIG  
ATOM   4224 H6   LIG     1       5.292   3.791  23.605  1.00  0.00      LIG  
ATOM   4225 H7   LIG     1       1.592   1.697  23.818  1.00  0.00      LIG  
ATOM   4226 H8   LIG     1       1.816   2.524  25.355  1.00  0.00      LIG  
ATOM   4227 H9   LIG     1       6.429   2.865  26.155  1.00  0.00      LIG  
ATOM   4228 H10  LIG     1       6.222   1.465  25.101  1.00  0.00      LIG  
ATOM   4229 H11  LIG     1       5.043   2.006  27.821  1.00  0.00      LIG  
ATOM   4230 H12  LIG     1       6.196   0.795  27.481  1.00  0.00      LIG  
ATOM   4231 H13  LIG     1       4.072  -2.572  25.641  1.00  0.00      LIG  
ATOM   4232 H14  LIG     1       1.649  -1.473  27.015  1.00  0.00      LIG  
ATOM   4233 H15  LIG     1       1.679  -2.507  25.613  1.00  0.00      LIG  
ATOM   4234 H16  LIG     1       1.433   0.159  25.508  1.00  0.00      LIG  
ATOM   4235 H17  LIG     1       2.438  -3.211  28.083  1.00  0.00      LIG  
ATOM   4236 H18  LIG     1       5.371  -3.462  28.504  1.00  0.00      LIG  
ATOM   4237 H19  LIG     1       4.066  -3.310  29.683  1.00  0.00      LIG  
ATOM   4238 H20  LIG     1       3.703  -1.073  29.170  1.00  0.00      LIG  
ATOM   4239 H21  LIG     1       5.472  -1.140  29.068  1.00  0.00      LIG  
ATOM   4240 H22  LIG     1       1.088  -5.688  26.491  1.00  0.00      LIG  
ATOM   4241 H23  LIG     1       3.345  -6.664  28.248  1.00  0.00      LIG  
ATOM   4242 H24  LIG     1       2.422  -5.352  28.916  1.00  0.00      LIG  
ATOM   4243 H25  LIG     1       4.627  -5.081  27.400  1.00  0.00      LIG  
ATOM   4244 H26  LIG     1       5.212   0.907  23.284  1.00  0.00      LIG  
ATOM   4245 H27  LIG     1       4.339   2.243  22.552  1.00  0.00      LIG  
ATOM   4246 H28  LIG     1       3.588   0.669  22.649  1.00  0.00      LIG  
ATOM   4247 H29  LIG     1       2.347  -0.141  23.329  1.00  0.00      LIG  
ATOM   4248 H30  LIG     1       6.692  -1.151  27.236  1.00  0.00      LIG  
ATOM   4249 H31  LIG     1       6.049  -1.104  25.589  1.00  0.00      LIG  
ATOM   4250 H32  LIG     1       6.021  -2.594  26.505  1.00  0.00      LIG  
ATOM   4251 H33  LIG     1       2.648   1.843  27.405  1.00  0.00      LIG  
ATOM   4252 H34  LIG     1       3.457   1.076  28.762  1.00  0.00      LIG  
ATOM   4253 H35  LIG     1       2.189   0.228  27.914  1.00  0.00      LIG  
ATOM   4254 H36  LIG     1       4.175  -4.468  25.188  1.00  0.00      LIG  
ATOM   4255 H37  LIG     1       2.423  -4.556  25.415  1.00  0.00      LIG  
ATOM   4256 H38  LIG     1       3.425  -6.025  25.448  1.00  0.00      LIG  
ATOM   4257 H39  LIG     1       0.767  -7.045  28.919  1.00  0.00      LIG  
ATOM   4258 H40  LIG     1      -0.892  -7.185  24.581  1.00  0.00      LIG  
ATOM   4259 H41  LIG     1      -1.068  -7.119  26.343  1.00  0.00      LIG  
ATOM   4260 H42  LIG     1      -1.486  -8.590  25.469  1.00  0.00      LIG  
ATOM   4261 H43  LIG     1       0.131  -9.616  24.035  1.00  0.00      LIG  
ATOM   4262 H44  LIG     1       1.688  -9.939  24.801  1.00  0.00      LIG  
ATOM   4263 H45  LIG     1       1.508  -8.551  23.704  1.00  0.00      LIG  
TER
REMARK  Energy: 295.304
REMARK  SimpleFitness: 295.304
REMARK  FullFitness: -599.6189
REMARK  InterFull: -24.072
REMARK  IntraFull: 318.415
REMARK  solvFull: -1092.32
REMARK  surfFull: 198.358
REMARK  extraFull: 0.0
REMARK  deltaGcompsolvpol: -1092.32
REMARK  deltaGcompsolvnonpol: 198.358
REMARK  deltaGprotsolvpol: -1109.66
REMARK  deltaGprotsolvnonpol: 196.383
REMARK  deltaGligsolvpol: -9.92799
REMARK  deltaGligsolvnonpol: 14.2484
REMARK  deltaGvdw: -24.072
REMARK  deltaGelec: 0.0
REMARK  deltaG: -5.759468
REMARK  Cluster: 4
REMARK  ClusterRank: 4
ATOM   4186 C    LIG     1       2.253   3.795  23.865  1.00  0.00      LIG  
ATOM   4187 C1   LIG     1       3.309   4.703  24.431  1.00  0.00      LIG  
ATOM   4188 C2   LIG     1       4.642   4.077  24.719  1.00  0.00      LIG  
ATOM   4189 C3   LIG     1       4.405   2.787  25.478  1.00  0.00      LIG  
ATOM   4190 C4   LIG     1       3.559   1.775  24.718  1.00  0.00      LIG  
ATOM   4191 C5   LIG     1       2.192   2.445  24.571  1.00  0.00      LIG  
ATOM   4192 C6   LIG     1       5.680   2.149  25.954  1.00  0.00      LIG  
ATOM   4193 C7   LIG     1       5.308   1.293  27.140  1.00  0.00      LIG  
ATOM   4194 C8   LIG     1       4.104   0.351  26.898  1.00  0.00      LIG  
ATOM   4195 C9   LIG     1       3.561   0.394  25.447  1.00  0.00      LIG  
ATOM   4196 C10  LIG     1       4.499  -1.142  27.164  1.00  0.00      LIG  
ATOM   4197 C11  LIG     1       3.566  -2.197  26.564  1.00  0.00      LIG  
ATOM   4198 C12  LIG     1       2.201  -1.668  26.170  1.00  0.00      LIG  
ATOM   4199 C13  LIG     1       2.241  -0.392  25.339  1.00  0.00      LIG  
ATOM   4200 O    LIG     1       3.210   5.915  24.310  1.00  0.00      LIG  
ATOM   4201 C14  LIG     1       3.415  -3.330  27.615  1.00  0.00      LIG  
ATOM   4202 C15  LIG     1       4.434  -3.016  28.677  1.00  0.00      LIG  
ATOM   4203 C16  LIG     1       4.583  -1.520  28.624  1.00  0.00      LIG  
ATOM   4204 C17  LIG     1       1.466  -6.390  27.225  1.00  0.00      LIG  
ATOM   4205 C18  LIG     1       2.720  -5.816  27.941  1.00  0.00      LIG  
ATOM   4206 C19  LIG     1       3.574  -4.797  27.156  1.00  0.00      LIG  
ATOM   4207 C20  LIG     1       4.124   1.515  23.313  1.00  0.00      LIG  
ATOM   4208 O1   LIG     1       1.993  -0.760  23.986  1.00  0.00      LIG  
ATOM   4209 C21  LIG     1       5.873  -1.484  26.567  1.00  0.00      LIG  
ATOM   4210 C22  LIG     1       3.046   0.873  27.892  1.00  0.00      LIG  
ATOM   4211 C23  LIG     1       3.321  -4.934  25.697  1.00  0.00      LIG  
ATOM   4212 H    LIG     1       4.276  -0.184  24.858  1.00  0.00      LIG  
ATOM   4213 O2   LIG     1       0.442  -6.499  28.199  1.00  0.00      LIG  
ATOM   4214 C24  LIG     1       1.672  -7.690  26.481  1.00  0.00      LIG  
ATOM   4215 H1   LIG     1       2.699  -7.835  26.178  1.00  0.00      LIG  
ATOM   4216 H2   LIG     1       3.848   3.078  26.374  1.00  0.00      LIG  
ATOM   4217 C25  LIG     1       0.608  -8.279  25.604  1.00  0.00      LIG  
ATOM   4218 O3   LIG     1       0.908  -8.854  26.890  1.00  0.00      LIG  
ATOM   4219 C26  LIG     1      -0.786  -7.764  25.513  1.00  0.00      LIG  
ATOM   4220 C27  LIG     1       1.006  -9.138  24.466  1.00  0.00      LIG  
ATOM   4221 H3   LIG     1       2.457   3.667  22.799  1.00  0.00      LIG  
ATOM   4222 H4   LIG     1       1.288   4.297  23.966  1.00  0.00      LIG  
ATOM   4223 H5   LIG     1       5.209   4.769  25.347  1.00  0.00      LIG  
ATOM   4224 H6   LIG     1       5.191   3.929  23.786  1.00  0.00      LIG  
ATOM   4225 H7   LIG     1       1.505   1.811  24.006  1.00  0.00      LIG  
ATOM   4226 H8   LIG     1       1.759   2.587  25.566  1.00  0.00      LIG  
ATOM   4227 H9   LIG     1       6.389   2.918  26.273  1.00  0.00      LIG  
ATOM   4228 H10  LIG     1       6.163   1.556  25.174  1.00  0.00      LIG  
ATOM   4229 H11  LIG     1       5.050   1.991  27.940  1.00  0.00      LIG  
ATOM   4230 H12  LIG     1       6.198   0.799  27.527  1.00  0.00      LIG  
ATOM   4231 H13  LIG     1       4.037  -2.529  25.641  1.00  0.00      LIG  
ATOM   4232 H14  LIG     1       1.638  -1.470  27.084  1.00  0.00      LIG  
ATOM   4233 H15  LIG     1       1.651  -2.453  25.645  1.00  0.00      LIG  
ATOM   4234 H16  LIG     1       1.392   0.217  25.658  1.00  0.00      LIG  
ATOM   4235 H17  LIG     1       2.447  -3.215  28.098  1.00  0.00      LIG  
ATOM   4236 H18  LIG     1       5.387  -3.496  28.453  1.00  0.00      LIG  
ATOM   4237 H19  LIG     1       4.109  -3.357  29.663  1.00  0.00      LIG  
ATOM   4238 H20  LIG     1       3.766  -1.111  29.219  1.00  0.00      LIG  
ATOM   4239 H21  LIG     1       5.529  -1.194  29.060  1.00  0.00      LIG  
ATOM   4240 H22  LIG     1       1.070  -5.696  26.489  1.00  0.00      LIG  
ATOM   4241 H23  LIG     1       3.366  -6.658  28.207  1.00  0.00      LIG  
ATOM   4242 H24  LIG     1       2.444  -5.355  28.895  1.00  0.00      LIG  
ATOM   4243 H25  LIG     1       4.619  -5.073  27.321  1.00  0.00      LIG  
ATOM   4244 H26  LIG     1       5.113   1.053  23.364  1.00  0.00      LIG  
ATOM   4245 H27  LIG     1       4.222   2.413  22.702  1.00  0.00      LIG  
ATOM   4246 H28  LIG     1       3.475   0.835  22.759  1.00  0.00      LIG  
ATOM   4247 H29  LIG     1       2.210   0.020  23.447  1.00  0.00      LIG  
ATOM   4248 H30  LIG     1       6.693  -1.127  27.195  1.00  0.00      LIG  
ATOM   4249 H31  LIG     1       6.000  -1.058  25.569  1.00  0.00      LIG  
ATOM   4250 H32  LIG     1       6.010  -2.563  26.465  1.00  0.00      LIG  
ATOM   4251 H33  LIG     1       2.636   1.830  27.566  1.00  0.00      LIG  
ATOM   4252 H34  LIG     1       3.486   1.034  28.880  1.00  0.00      LIG  
ATOM   4253 H35  LIG     1       2.207   0.196  28.040  1.00  0.00      LIG  
ATOM   4254 H36  LIG     1       4.095  -4.418  25.133  1.00  0.00      LIG  
ATOM   4255 H37  LIG     1       2.354  -4.511  25.419  1.00  0.00      LIG  
ATOM   4256 H38  LIG     1       3.355  -5.980  25.393  1.00  0.00      LIG  
ATOM   4257 H39  LIG     1       0.794  -7.046  28.924  1.00  0.00      LIG  
ATOM   4258 H40  LIG     1      -0.910  -7.198  24.587  1.00  0.00      LIG  
ATOM   4259 H41  LIG     1      -1.066  -7.122  26.350  1.00  0.00      LIG  
ATOM   4260 H42  LIG     1      -1.490  -8.601  25.489  1.00  0.00      LIG  
ATOM   4261 H43  LIG     1       0.124  -9.605  24.020  1.00  0.00      LIG  
ATOM   4262 H44  LIG     1       1.680  -9.938  24.784  1.00  0.00      LIG  
ATOM   4263 H45  LIG     1       1.505  -8.542  23.698  1.00  0.00      LIG  
TER
REMARK  Energy: 295.304
REMARK  SimpleFitness: 295.304
REMARK  FullFitness: -599.6189
REMARK  InterFull: -24.072
REMARK  IntraFull: 318.415
REMARK  solvFull: -1092.32
REMARK  surfFull: 198.358
REMARK  extraFull: 0.0
REMARK  deltaGcompsolvpol: -1092.32
REMARK  deltaGcompsolvnonpol: 198.358
REMARK  deltaGprotsolvpol: -1109.66
REMARK  deltaGprotsolvnonpol: 196.383
REMARK  deltaGligsolvpol: -9.92799
REMARK  deltaGligsolvnonpol: 14.2484
REMARK  deltaGvdw: -24.072
REMARK  deltaGelec: 0.0
REMARK  deltaG: -5.759468
REMARK  Cluster: 4
REMARK  ClusterRank: 5
ATOM   4186 C    LIG     1       2.253   3.795  23.865  1.00  0.00      LIG  
ATOM   4187 C1   LIG     1       3.309   4.703  24.431  1.00  0.00      LIG  
ATOM   4188 C2   LIG     1       4.642   4.077  24.719  1.00  0.00      LIG  
ATOM   4189 C3   LIG     1       4.405   2.787  25.478  1.00  0.00      LIG  
ATOM   4190 C4   LIG     1       3.559   1.775  24.718  1.00  0.00      LIG  
ATOM   4191 C5   LIG     1       2.192   2.445  24.571  1.00  0.00      LIG  
ATOM   4192 C6   LIG     1       5.680   2.149  25.954  1.00  0.00      LIG  
ATOM   4193 C7   LIG     1       5.308   1.293  27.140  1.00  0.00      LIG  
ATOM   4194 C8   LIG     1       4.104   0.351  26.898  1.00  0.00      LIG  
ATOM   4195 C9   LIG     1       3.561   0.394  25.447  1.00  0.00      LIG  
ATOM   4196 C10  LIG     1       4.499  -1.142  27.164  1.00  0.00      LIG  
ATOM   4197 C11  LIG     1       3.566  -2.197  26.564  1.00  0.00      LIG  
ATOM   4198 C12  LIG     1       2.201  -1.668  26.170  1.00  0.00      LIG  
ATOM   4199 C13  LIG     1       2.241  -0.392  25.339  1.00  0.00      LIG  
ATOM   4200 O    LIG     1       3.210   5.915  24.310  1.00  0.00      LIG  
ATOM   4201 C14  LIG     1       3.415  -3.330  27.615  1.00  0.00      LIG  
ATOM   4202 C15  LIG     1       4.434  -3.016  28.677  1.00  0.00      LIG  
ATOM   4203 C16  LIG     1       4.583  -1.520  28.624  1.00  0.00      LIG  
ATOM   4204 C17  LIG     1       1.466  -6.390  27.225  1.00  0.00      LIG  
ATOM   4205 C18  LIG     1       2.720  -5.816  27.941  1.00  0.00      LIG  
ATOM   4206 C19  LIG     1       3.574  -4.797  27.156  1.00  0.00      LIG  
ATOM   4207 C20  LIG     1       4.124   1.515  23.313  1.00  0.00      LIG  
ATOM   4208 O1   LIG     1       1.993  -0.760  23.986  1.00  0.00      LIG  
ATOM   4209 C21  LIG     1       5.873  -1.484  26.567  1.00  0.00      LIG  
ATOM   4210 C22  LIG     1       3.046   0.873  27.892  1.00  0.00      LIG  
ATOM   4211 C23  LIG     1       3.321  -4.934  25.697  1.00  0.00      LIG  
ATOM   4212 H    LIG     1       4.276  -0.184  24.858  1.00  0.00      LIG  
ATOM   4213 O2   LIG     1       0.442  -6.499  28.199  1.00  0.00      LIG  
ATOM   4214 C24  LIG     1       1.672  -7.690  26.481  1.00  0.00      LIG  
ATOM   4215 H1   LIG     1       2.699  -7.835  26.178  1.00  0.00      LIG  
ATOM   4216 H2   LIG     1       3.848   3.078  26.374  1.00  0.00      LIG  
ATOM   4217 C25  LIG     1       0.608  -8.279  25.604  1.00  0.00      LIG  
ATOM   4218 O3   LIG     1       0.908  -8.854  26.890  1.00  0.00      LIG  
ATOM   4219 C26  LIG     1      -0.786  -7.764  25.513  1.00  0.00      LIG  
ATOM   4220 C27  LIG     1       1.006  -9.138  24.466  1.00  0.00      LIG  
ATOM   4221 H3   LIG     1       2.457   3.667  22.799  1.00  0.00      LIG  
ATOM   4222 H4   LIG     1       1.288   4.297  23.966  1.00  0.00      LIG  
ATOM   4223 H5   LIG     1       5.209   4.769  25.347  1.00  0.00      LIG  
ATOM   4224 H6   LIG     1       5.191   3.929  23.786  1.00  0.00      LIG  
ATOM   4225 H7   LIG     1       1.505   1.811  24.006  1.00  0.00      LIG  
ATOM   4226 H8   LIG     1       1.759   2.587  25.566  1.00  0.00      LIG  
ATOM   4227 H9   LIG     1       6.389   2.918  26.273  1.00  0.00      LIG  
ATOM   4228 H10  LIG     1       6.163   1.556  25.174  1.00  0.00      LIG  
ATOM   4229 H11  LIG     1       5.050   1.991  27.940  1.00  0.00      LIG  
ATOM   4230 H12  LIG     1       6.198   0.799  27.527  1.00  0.00      LIG  
ATOM   4231 H13  LIG     1       4.037  -2.529  25.641  1.00  0.00      LIG  
ATOM   4232 H14  LIG     1       1.638  -1.470  27.084  1.00  0.00      LIG  
ATOM   4233 H15  LIG     1       1.651  -2.453  25.645  1.00  0.00      LIG  
ATOM   4234 H16  LIG     1       1.392   0.217  25.658  1.00  0.00      LIG  
ATOM   4235 H17  LIG     1       2.447  -3.215  28.098  1.00  0.00      LIG  
ATOM   4236 H18  LIG     1       5.387  -3.496  28.453  1.00  0.00      LIG  
ATOM   4237 H19  LIG     1       4.109  -3.357  29.663  1.00  0.00      LIG  
ATOM   4238 H20  LIG     1       3.766  -1.111  29.219  1.00  0.00      LIG  
ATOM   4239 H21  LIG     1       5.529  -1.194  29.060  1.00  0.00      LIG  
ATOM   4240 H22  LIG     1       1.070  -5.696  26.489  1.00  0.00      LIG  
ATOM   4241 H23  LIG     1       3.366  -6.658  28.207  1.00  0.00      LIG  
ATOM   4242 H24  LIG     1       2.444  -5.355  28.895  1.00  0.00      LIG  
ATOM   4243 H25  LIG     1       4.619  -5.073  27.321  1.00  0.00      LIG  
ATOM   4244 H26  LIG     1       5.113   1.053  23.364  1.00  0.00      LIG  
ATOM   4245 H27  LIG     1       4.222   2.413  22.702  1.00  0.00      LIG  
ATOM   4246 H28  LIG     1       3.475   0.835  22.759  1.00  0.00      LIG  
ATOM   4247 H29  LIG     1       2.210   0.020  23.447  1.00  0.00      LIG  
ATOM   4248 H30  LIG     1       6.693  -1.127  27.195  1.00  0.00      LIG  
ATOM   4249 H31  LIG     1       6.000  -1.058  25.569  1.00  0.00      LIG  
ATOM   4250 H32  LIG     1       6.010  -2.563  26.465  1.00  0.00      LIG  
ATOM   4251 H33  LIG     1       2.636   1.830  27.566  1.00  0.00      LIG  
ATOM   4252 H34  LIG     1       3.486   1.034  28.880  1.00  0.00      LIG  
ATOM   4253 H35  LIG     1       2.207   0.196  28.040  1.00  0.00      LIG  
ATOM   4254 H36  LIG     1       4.095  -4.418  25.133  1.00  0.00      LIG  
ATOM   4255 H37  LIG     1       2.354  -4.511  25.419  1.00  0.00      LIG  
ATOM   4256 H38  LIG     1       3.355  -5.980  25.393  1.00  0.00      LIG  
ATOM   4257 H39  LIG     1       0.794  -7.046  28.924  1.00  0.00      LIG  
ATOM   4258 H40  LIG     1      -0.910  -7.198  24.587  1.00  0.00      LIG  
ATOM   4259 H41  LIG     1      -1.066  -7.122  26.350  1.00  0.00      LIG  
ATOM   4260 H42  LIG     1      -1.490  -8.601  25.489  1.00  0.00      LIG  
ATOM   4261 H43  LIG     1       0.124  -9.605  24.020  1.00  0.00      LIG  
ATOM   4262 H44  LIG     1       1.680  -9.938  24.784  1.00  0.00      LIG  
ATOM   4263 H45  LIG     1       1.505  -8.542  23.698  1.00  0.00      LIG  
TER
REMARK  Energy: 295.328
REMARK  SimpleFitness: 295.328
REMARK  FullFitness: -599.50415
REMARK  InterFull: -24.2411
REMARK  IntraFull: 318.681
REMARK  solvFull: -1092.31
REMARK  surfFull: 198.366
REMARK  extraFull: 0.0
REMARK  deltaGcompsolvpol: -1092.31
REMARK  deltaGcompsolvnonpol: 198.366
REMARK  deltaGprotsolvpol: -1109.66
REMARK  deltaGprotsolvnonpol: 196.383
REMARK  deltaGligsolvpol: -9.95214
REMARK  deltaGligsolvnonpol: 14.244
REMARK  deltaGvdw: -24.2411
REMARK  deltaGelec: 0.0
REMARK  deltaG: -5.772209
REMARK  Cluster: 4
REMARK  ClusterRank: 6
ATOM   4186 C    LIG     1       2.198   3.793  23.861  1.00  0.00      LIG  
ATOM   4187 C1   LIG     1       3.244   4.711  24.429  1.00  0.00      LIG  
ATOM   4188 C2   LIG     1       4.583   4.099  24.717  1.00  0.00      LIG  
ATOM   4189 C3   LIG     1       4.359   2.805  25.472  1.00  0.00      LIG  
ATOM   4190 C4   LIG     1       3.529   1.784  24.704  1.00  0.00      LIG  
ATOM   4191 C5   LIG     1       2.153   2.437  24.557  1.00  0.00      LIG  
ATOM   4192 C6   LIG     1       5.638   2.180  25.952  1.00  0.00      LIG  
ATOM   4193 C7   LIG     1       5.271   1.312  27.132  1.00  0.00      LIG  
ATOM   4194 C8   LIG     1       4.075   0.362  26.884  1.00  0.00      LIG  
ATOM   4195 C9   LIG     1       3.546   0.399  25.429  1.00  0.00      LIG  
ATOM   4196 C10  LIG     1       4.479  -1.128  27.160  1.00  0.00      LIG  
ATOM   4197 C11  LIG     1       3.559  -2.193  26.560  1.00  0.00      LIG  
ATOM   4198 C12  LIG     1       2.196  -1.675  26.149  1.00  0.00      LIG  
ATOM   4199 C13  LIG     1       2.241  -0.409  25.303  1.00  0.00      LIG  
ATOM   4200 O    LIG     1       3.132   5.922  24.310  1.00  0.00      LIG  
ATOM   4201 C14  LIG     1       3.410  -3.321  27.617  1.00  0.00      LIG  
ATOM   4202 C15  LIG     1       4.421  -2.993  28.683  1.00  0.00      LIG  
ATOM   4203 C16  LIG     1       4.554  -1.496  28.623  1.00  0.00      LIG  
ATOM   4204 C17  LIG     1       1.472  -6.385  27.221  1.00  0.00      LIG  
ATOM   4205 C18  LIG     1       2.724  -5.815  27.945  1.00  0.00      LIG  
ATOM   4206 C19  LIG     1       3.583  -4.791  27.170  1.00  0.00      LIG  
ATOM   4207 C20  LIG     1       4.099   1.540  23.300  1.00  0.00      LIG  
ATOM   4208 O1   LIG     1       2.031  -0.798  23.949  1.00  0.00      LIG  
ATOM   4209 C21  LIG     1       5.859  -1.464  26.575  1.00  0.00      LIG  
ATOM   4210 C22  LIG     1       3.005   0.881  27.868  1.00  0.00      LIG  
ATOM   4211 C23  LIG     1       3.353  -4.938  25.709  1.00  0.00      LIG  
ATOM   4212 H    LIG     1       4.279  -0.164  24.846  1.00  0.00      LIG  
ATOM   4213 O2   LIG     1       0.444  -6.492  28.191  1.00  0.00      LIG  
ATOM   4214 C24  LIG     1       1.676  -7.685  26.476  1.00  0.00      LIG  
ATOM   4215 H1   LIG     1       2.702  -7.829  26.169  1.00  0.00      LIG  
ATOM   4216 H2   LIG     1       3.795   3.088  26.366  1.00  0.00      LIG  
ATOM   4217 C25  LIG     1       0.609  -8.275  25.603  1.00  0.00      LIG  
ATOM   4218 O3   LIG     1       0.916  -8.851  26.888  1.00  0.00      LIG  
ATOM   4219 C26  LIG     1      -0.788  -7.767  25.521  1.00  0.00      LIG  
ATOM   4220 C27  LIG     1       1.006  -9.129  24.461  1.00  0.00      LIG  
ATOM   4221 H3   LIG     1       2.400   3.675  22.794  1.00  0.00      LIG  
ATOM   4222 H4   LIG     1       1.227   4.284  23.969  1.00  0.00      LIG  
ATOM   4223 H5   LIG     1       5.140   4.796  25.349  1.00  0.00      LIG  
ATOM   4224 H6   LIG     1       5.137   3.962  23.786  1.00  0.00      LIG  
ATOM   4225 H7   LIG     1       1.477   1.797  23.986  1.00  0.00      LIG  
ATOM   4226 H8   LIG     1       1.714   2.565  25.551  1.00  0.00      LIG  
ATOM   4227 H9   LIG     1       6.337   2.954  26.280  1.00  0.00      LIG  
ATOM   4228 H10  LIG     1       6.132   1.596  25.172  1.00  0.00      LIG  
ATOM   4229 H11  LIG     1       5.007   2.002  27.938  1.00  0.00      LIG  
ATOM   4230 H12  LIG     1       6.166   0.823  27.515  1.00  0.00      LIG  
ATOM   4231 H13  LIG     1       4.040  -2.527  25.642  1.00  0.00      LIG  
ATOM   4232 H14  LIG     1       1.625  -1.470  27.056  1.00  0.00      LIG  
ATOM   4233 H15  LIG     1       1.654  -2.468  25.628  1.00  0.00      LIG  
ATOM   4234 H16  LIG     1       1.375   0.191  25.593  1.00  0.00      LIG  
ATOM   4235 H17  LIG     1       2.440  -3.209  28.096  1.00  0.00      LIG  
ATOM   4236 H18  LIG     1       5.381  -3.463  28.466  1.00  0.00      LIG  
ATOM   4237 H19  LIG     1       4.096  -3.334  29.669  1.00  0.00      LIG  
ATOM   4238 H20  LIG     1       3.728  -1.093  29.210  1.00  0.00      LIG  
ATOM   4239 H21  LIG     1       5.493  -1.156  29.065  1.00  0.00      LIG  
ATOM   4240 H22  LIG     1       1.084  -5.688  26.483  1.00  0.00      LIG  
ATOM   4241 H23  LIG     1       3.370  -6.659  28.203  1.00  0.00      LIG  
ATOM   4242 H24  LIG     1       2.446  -5.363  28.902  1.00  0.00      LIG  
ATOM   4243 H25  LIG     1       4.626  -5.059  27.354  1.00  0.00      LIG  
ATOM   4244 H26  LIG     1       5.095   1.092  23.351  1.00  0.00      LIG  
ATOM   4245 H27  LIG     1       4.184   2.442  22.693  1.00  0.00      LIG  
ATOM   4246 H28  LIG     1       3.461   0.854  22.740  1.00  0.00      LIG  
ATOM   4247 H29  LIG     1       2.286  -0.034  23.403  1.00  0.00      LIG  
ATOM   4248 H30  LIG     1       6.671  -1.102  27.209  1.00  0.00      LIG  
ATOM   4249 H31  LIG     1       5.992  -1.041  25.577  1.00  0.00      LIG  
ATOM   4250 H32  LIG     1       6.002  -2.543  26.476  1.00  0.00      LIG  
ATOM   4251 H33  LIG     1       2.598   1.839  27.542  1.00  0.00      LIG  
ATOM   4252 H34  LIG     1       3.433   1.039  28.861  1.00  0.00      LIG  
ATOM   4253 H35  LIG     1       2.162   0.205  28.002  1.00  0.00      LIG  
ATOM   4254 H36  LIG     1       4.136  -4.424  25.155  1.00  0.00      LIG  
ATOM   4255 H37  LIG     1       2.389  -4.519  25.413  1.00  0.00      LIG  
ATOM   4256 H38  LIG     1       3.393  -5.986  25.415  1.00  0.00      LIG  
ATOM   4257 H39  LIG     1       0.802  -7.016  28.931  1.00  0.00      LIG  
ATOM   4258 H40  LIG     1      -0.918  -7.197  24.599  1.00  0.00      LIG  
ATOM   4259 H41  LIG     1      -1.072  -7.134  26.363  1.00  0.00      LIG  
ATOM   4260 H42  LIG     1      -1.485  -8.610  25.493  1.00  0.00      LIG  
ATOM   4261 H43  LIG     1       0.125  -9.593  24.010  1.00  0.00      LIG  
ATOM   4262 H44  LIG     1       1.680  -9.931  24.774  1.00  0.00      LIG  
ATOM   4263 H45  LIG     1       1.505  -8.528  23.697  1.00  0.00      LIG  
TER
REMARK  Energy: 295.328
REMARK  SimpleFitness: 295.328
REMARK  FullFitness: -599.50415
REMARK  InterFull: -24.2411
REMARK  IntraFull: 318.681
REMARK  solvFull: -1092.31
REMARK  surfFull: 198.366
REMARK  extraFull: 0.0
REMARK  deltaGcompsolvpol: -1092.31
REMARK  deltaGcompsolvnonpol: 198.366
REMARK  deltaGprotsolvpol: -1109.66
REMARK  deltaGprotsolvnonpol: 196.383
REMARK  deltaGligsolvpol: -9.95214
REMARK  deltaGligsolvnonpol: 14.244
REMARK  deltaGvdw: -24.2411
REMARK  deltaGelec: 0.0
REMARK  deltaG: -5.772209
REMARK  Cluster: 4
REMARK  ClusterRank: 7
ATOM   4186 C    LIG     1       2.198   3.793  23.861  1.00  0.00      LIG  
ATOM   4187 C1   LIG     1       3.244   4.711  24.429  1.00  0.00      LIG  
ATOM   4188 C2   LIG     1       4.583   4.099  24.717  1.00  0.00      LIG  
ATOM   4189 C3   LIG     1       4.359   2.805  25.472  1.00  0.00      LIG  
ATOM   4190 C4   LIG     1       3.529   1.784  24.704  1.00  0.00      LIG  
ATOM   4191 C5   LIG     1       2.153   2.437  24.557  1.00  0.00      LIG  
ATOM   4192 C6   LIG     1       5.638   2.180  25.952  1.00  0.00      LIG  
ATOM   4193 C7   LIG     1       5.271   1.312  27.132  1.00  0.00      LIG  
ATOM   4194 C8   LIG     1       4.075   0.362  26.884  1.00  0.00      LIG  
ATOM   4195 C9   LIG     1       3.546   0.399  25.429  1.00  0.00      LIG  
ATOM   4196 C10  LIG     1       4.479  -1.128  27.160  1.00  0.00      LIG  
ATOM   4197 C11  LIG     1       3.559  -2.193  26.560  1.00  0.00      LIG  
ATOM   4198 C12  LIG     1       2.196  -1.675  26.149  1.00  0.00      LIG  
ATOM   4199 C13  LIG     1       2.241  -0.409  25.303  1.00  0.00      LIG  
ATOM   4200 O    LIG     1       3.132   5.922  24.310  1.00  0.00      LIG  
ATOM   4201 C14  LIG     1       3.410  -3.321  27.617  1.00  0.00      LIG  
ATOM   4202 C15  LIG     1       4.421  -2.993  28.683  1.00  0.00      LIG  
ATOM   4203 C16  LIG     1       4.554  -1.496  28.623  1.00  0.00      LIG  
ATOM   4204 C17  LIG     1       1.472  -6.385  27.221  1.00  0.00      LIG  
ATOM   4205 C18  LIG     1       2.724  -5.815  27.945  1.00  0.00      LIG  
ATOM   4206 C19  LIG     1       3.583  -4.791  27.170  1.00  0.00      LIG  
ATOM   4207 C20  LIG     1       4.099   1.540  23.300  1.00  0.00      LIG  
ATOM   4208 O1   LIG     1       2.031  -0.798  23.949  1.00  0.00      LIG  
ATOM   4209 C21  LIG     1       5.859  -1.464  26.575  1.00  0.00      LIG  
ATOM   4210 C22  LIG     1       3.005   0.881  27.868  1.00  0.00      LIG  
ATOM   4211 C23  LIG     1       3.353  -4.938  25.709  1.00  0.00      LIG  
ATOM   4212 H    LIG     1       4.279  -0.164  24.846  1.00  0.00      LIG  
ATOM   4213 O2   LIG     1       0.444  -6.492  28.191  1.00  0.00      LIG  
ATOM   4214 C24  LIG     1       1.676  -7.685  26.476  1.00  0.00      LIG  
ATOM   4215 H1   LIG     1       2.702  -7.829  26.169  1.00  0.00      LIG  
ATOM   4216 H2   LIG     1       3.795   3.088  26.366  1.00  0.00      LIG  
ATOM   4217 C25  LIG     1       0.609  -8.275  25.603  1.00  0.00      LIG  
ATOM   4218 O3   LIG     1       0.916  -8.851  26.888  1.00  0.00      LIG  
ATOM   4219 C26  LIG     1      -0.788  -7.767  25.521  1.00  0.00      LIG  
ATOM   4220 C27  LIG     1       1.006  -9.129  24.461  1.00  0.00      LIG  
ATOM   4221 H3   LIG     1       2.400   3.675  22.794  1.00  0.00      LIG  
ATOM   4222 H4   LIG     1       1.227   4.284  23.969  1.00  0.00      LIG  
ATOM   4223 H5   LIG     1       5.140   4.796  25.349  1.00  0.00      LIG  
ATOM   4224 H6   LIG     1       5.137   3.962  23.786  1.00  0.00      LIG  
ATOM   4225 H7   LIG     1       1.477   1.797  23.986  1.00  0.00      LIG  
ATOM   4226 H8   LIG     1       1.714   2.565  25.551  1.00  0.00      LIG  
ATOM   4227 H9   LIG     1       6.337   2.954  26.280  1.00  0.00      LIG  
ATOM   4228 H10  LIG     1       6.132   1.596  25.172  1.00  0.00      LIG  
ATOM   4229 H11  LIG     1       5.007   2.002  27.938  1.00  0.00      LIG  
ATOM   4230 H12  LIG     1       6.166   0.823  27.515  1.00  0.00      LIG  
ATOM   4231 H13  LIG     1       4.040  -2.527  25.642  1.00  0.00      LIG  
ATOM   4232 H14  LIG     1       1.625  -1.470  27.056  1.00  0.00      LIG  
ATOM   4233 H15  LIG     1       1.654  -2.468  25.628  1.00  0.00      LIG  
ATOM   4234 H16  LIG     1       1.375   0.191  25.593  1.00  0.00      LIG  
ATOM   4235 H17  LIG     1       2.440  -3.209  28.096  1.00  0.00      LIG  
ATOM   4236 H18  LIG     1       5.381  -3.463  28.466  1.00  0.00      LIG  
ATOM   4237 H19  LIG     1       4.096  -3.334  29.669  1.00  0.00      LIG  
ATOM   4238 H20  LIG     1       3.728  -1.093  29.210  1.00  0.00      LIG  
ATOM   4239 H21  LIG     1       5.493  -1.156  29.065  1.00  0.00      LIG  
ATOM   4240 H22  LIG     1       1.084  -5.688  26.483  1.00  0.00      LIG  
ATOM   4241 H23  LIG     1       3.370  -6.659  28.203  1.00  0.00      LIG  
ATOM   4242 H24  LIG     1       2.446  -5.363  28.902  1.00  0.00      LIG  
ATOM   4243 H25  LIG     1       4.626  -5.059  27.354  1.00  0.00      LIG  
ATOM   4244 H26  LIG     1       5.095   1.092  23.351  1.00  0.00      LIG  
ATOM   4245 H27  LIG     1       4.184   2.442  22.693  1.00  0.00      LIG  
ATOM   4246 H28  LIG     1       3.461   0.854  22.740  1.00  0.00      LIG  
ATOM   4247 H29  LIG     1       2.286  -0.034  23.403  1.00  0.00      LIG  
ATOM   4248 H30  LIG     1       6.671  -1.102  27.209  1.00  0.00      LIG  
ATOM   4249 H31  LIG     1       5.992  -1.041  25.577  1.00  0.00      LIG  
ATOM   4250 H32  LIG     1       6.002  -2.543  26.476  1.00  0.00      LIG  
ATOM   4251 H33  LIG     1       2.598   1.839  27.542  1.00  0.00      LIG  
ATOM   4252 H34  LIG     1       3.433   1.039  28.861  1.00  0.00      LIG  
ATOM   4253 H35  LIG     1       2.162   0.205  28.002  1.00  0.00      LIG  
ATOM   4254 H36  LIG     1       4.136  -4.424  25.155  1.00  0.00      LIG  
ATOM   4255 H37  LIG     1       2.389  -4.519  25.413  1.00  0.00      LIG  
ATOM   4256 H38  LIG     1       3.393  -5.986  25.415  1.00  0.00      LIG  
ATOM   4257 H39  LIG     1       0.802  -7.016  28.931  1.00  0.00      LIG  
ATOM   4258 H40  LIG     1      -0.918  -7.197  24.599  1.00  0.00      LIG  
ATOM   4259 H41  LIG     1      -1.072  -7.134  26.363  1.00  0.00      LIG  
ATOM   4260 H42  LIG     1      -1.485  -8.610  25.493  1.00  0.00      LIG  
ATOM   4261 H43  LIG     1       0.125  -9.593  24.010  1.00  0.00      LIG  
ATOM   4262 H44  LIG     1       1.680  -9.931  24.774  1.00  0.00      LIG  
ATOM   4263 H45  LIG     1       1.505  -8.528  23.697  1.00  0.00      LIG  
TER
REMARK  Energy: 307.555
REMARK  SimpleFitness: 307.555
REMARK  FullFitness: -583.8934
REMARK  InterFull: -15.2114
REMARK  IntraFull: 327.164
REMARK  solvFull: -1094.24
REMARK  surfFull: 198.394
REMARK  extraFull: 0.0
REMARK  deltaGcompsolvpol: -1094.24
REMARK  deltaGcompsolvnonpol: 198.394
REMARK  deltaGprotsolvpol: -1109.66
REMARK  deltaGprotsolvnonpol: 196.383
REMARK  deltaGligsolvpol: -9.0228
REMARK  deltaGligsolvnonpol: 14.03
REMARK  deltaGvdw: -15.2114
REMARK  deltaGelec: 0.0
REMARK  deltaG: -5.0700936
REMARK  Cluster: 5
REMARK  ClusterRank: 0
ATOM   4186 C    LIG     1       6.869   3.958  26.405  1.00  0.00      LIG  
ATOM   4187 C1   LIG     1       5.773   4.803  25.819  1.00  0.00      LIG  
ATOM   4188 C2   LIG     1       4.375   4.475  26.253  1.00  0.00      LIG  
ATOM   4189 C3   LIG     1       4.184   2.976  26.141  1.00  0.00      LIG  
ATOM   4190 C4   LIG     1       5.148   2.169  26.999  1.00  0.00      LIG  
ATOM   4191 C5   LIG     1       6.530   2.471  26.418  1.00  0.00      LIG  
ATOM   4192 C6   LIG     1       2.767   2.551  26.408  1.00  0.00      LIG  
ATOM   4193 C7   LIG     1       2.582   1.232  25.698  1.00  0.00      LIG  
ATOM   4194 C8   LIG     1       3.687   0.188  25.986  1.00  0.00      LIG  
ATOM   4195 C9   LIG     1       4.740   0.662  27.022  1.00  0.00      LIG  
ATOM   4196 C10  LIG     1       3.066  -1.130  26.566  1.00  0.00      LIG  
ATOM   4197 C11  LIG     1       4.069  -2.068  27.256  1.00  0.00      LIG  
ATOM   4198 C12  LIG     1       5.525  -1.790  26.958  1.00  0.00      LIG  
ATOM   4199 C13  LIG     1       5.920  -0.325  27.095  1.00  0.00      LIG  
ATOM   4200 O    LIG     1       6.029   5.894  25.333  1.00  0.00      LIG  
ATOM   4201 C14  LIG     1       3.755  -3.528  26.859  1.00  0.00      LIG  
ATOM   4202 C15  LIG     1       2.878  -3.382  25.633  1.00  0.00      LIG  
ATOM   4203 C16  LIG     1       2.330  -1.980  25.545  1.00  0.00      LIG  
ATOM   4204 C17  LIG     1       2.435  -6.707  26.697  1.00  0.00      LIG  
ATOM   4205 C18  LIG     1       2.897  -5.907  27.923  1.00  0.00      LIG  
ATOM   4206 C19  LIG     1       3.131  -4.370  28.002  1.00  0.00      LIG  
ATOM   4207 C20  LIG     1       5.127   2.641  28.461  1.00  0.00      LIG  
ATOM   4208 O1   LIG     1       6.595  -0.185  28.342  1.00  0.00      LIG  
ATOM   4209 C21  LIG     1       2.032  -0.834  27.665  1.00  0.00      LIG  
ATOM   4210 C22  LIG     1       4.350  -0.020  24.609  1.00  0.00      LIG  
ATOM   4211 C23  LIG     1       4.035  -4.250  29.185  1.00  0.00      LIG  
ATOM   4212 H    LIG     1       4.248   0.572  27.992  1.00  0.00      LIG  
ATOM   4213 O2   LIG     1       3.237  -6.379  25.591  1.00  0.00      LIG  
ATOM   4214 C24  LIG     1       0.971  -6.676  26.338  1.00  0.00      LIG  
ATOM   4215 H1   LIG     1       0.374  -6.087  27.016  1.00  0.00      LIG  
ATOM   4216 H2   LIG     1       4.391   2.735  25.094  1.00  0.00      LIG  
ATOM   4217 C25  LIG     1       0.278  -7.825  25.667  1.00  0.00      LIG  
ATOM   4218 O3   LIG     1       0.681  -6.674  24.911  1.00  0.00      LIG  
ATOM   4219 C26  LIG     1       0.987  -9.067  25.271  1.00  0.00      LIG  
ATOM   4220 C27  LIG     1      -1.194  -7.946  25.700  1.00  0.00      LIG  
ATOM   4221 H3   LIG     1       7.067   4.320  27.417  1.00  0.00      LIG  
ATOM   4222 H4   LIG     1       7.771   4.116  25.808  1.00  0.00      LIG  
ATOM   4223 H5   LIG     1       3.686   4.982  25.573  1.00  0.00      LIG  
ATOM   4224 H6   LIG     1       4.202   4.853  27.263  1.00  0.00      LIG  
ATOM   4225 H7   LIG     1       7.312   1.962  26.985  1.00  0.00      LIG  
ATOM   4226 H8   LIG     1       6.574   2.091  25.393  1.00  0.00      LIG  
ATOM   4227 H9   LIG     1       2.069   3.283  25.994  1.00  0.00      LIG  
ATOM   4228 H10  LIG     1       2.556   2.457  27.476  1.00  0.00      LIG  
ATOM   4229 H11  LIG     1       2.591   1.467  24.630  1.00  0.00      LIG  
ATOM   4230 H12  LIG     1       1.569   0.868  25.859  1.00  0.00      LIG  
ATOM   4231 H13  LIG     1       3.969  -1.892  28.326  1.00  0.00      LIG  
ATOM   4232 H14  LIG     1       5.746  -2.128  25.946  1.00  0.00      LIG  
ATOM   4233 H15  LIG     1       6.129  -2.412  27.619  1.00  0.00      LIG  
ATOM   4234 H16  LIG     1       6.657  -0.123  26.314  1.00  0.00      LIG  
ATOM   4235 H17  LIG     1       4.679  -4.036  26.567  1.00  0.00      LIG  
ATOM   4236 H18  LIG     1       2.069  -4.111  25.605  1.00  0.00      LIG  
ATOM   4237 H19  LIG     1       3.499  -3.555  24.753  1.00  0.00      LIG  
ATOM   4238 H20  LIG     1       2.388  -1.624  24.517  1.00  0.00      LIG  
ATOM   4239 H21  LIG     1       1.263  -2.001  25.775  1.00  0.00      LIG  
ATOM   4240 H22  LIG     1       2.673  -7.743  26.940  1.00  0.00      LIG  
ATOM   4241 H23  LIG     1       3.863  -6.351  28.180  1.00  0.00      LIG  
ATOM   4242 H24  LIG     1       2.236  -6.174  28.753  1.00  0.00      LIG  
ATOM   4243 H25  LIG     1       2.228  -3.894  28.348  1.00  0.00      LIG  
ATOM   4244 H26  LIG     1       4.150   2.464  28.919  1.00  0.00      LIG  
ATOM   4245 H27  LIG     1       5.353   3.700  28.589  1.00  0.00      LIG  
ATOM   4246 H28  LIG     1       5.867   2.096  29.051  1.00  0.00      LIG  
ATOM   4247 H29  LIG     1       6.725   0.769  28.478  1.00  0.00      LIG  
ATOM   4248 H30  LIG     1       1.091  -0.455  27.261  1.00  0.00      LIG  
ATOM   4249 H31  LIG     1       2.401  -0.116  28.399  1.00  0.00      LIG  
ATOM   4250 H32  LIG     1       1.780  -1.743  28.214  1.00  0.00      LIG  
ATOM   4251 H33  LIG     1       4.984   0.829  24.345  1.00  0.00      LIG  
ATOM   4252 H34  LIG     1       3.602  -0.112  23.817  1.00  0.00      LIG  
ATOM   4253 H35  LIG     1       4.965  -0.913  24.550  1.00  0.00      LIG  
ATOM   4254 H36  LIG     1       3.914  -3.297  29.704  1.00  0.00      LIG  
ATOM   4255 H37  LIG     1       5.075  -4.348  28.868  1.00  0.00      LIG  
ATOM   4256 H38  LIG     1       3.820  -5.032  29.914  1.00  0.00      LIG  
ATOM   4257 H39  LIG     1       2.811  -5.616  25.166  1.00  0.00      LIG  
ATOM   4258 H40  LIG     1       0.933  -9.803  26.077  1.00  0.00      LIG  
ATOM   4259 H41  LIG     1       2.034  -8.872  25.048  1.00  0.00      LIG  
ATOM   4260 H42  LIG     1       0.525  -9.498  24.379  1.00  0.00      LIG  
ATOM   4261 H43  LIG     1      -1.584  -8.060  24.685  1.00  0.00      LIG  
ATOM   4262 H44  LIG     1      -1.653  -7.062  26.149  1.00  0.00      LIG  
ATOM   4263 H45  LIG     1      -1.490  -8.826  26.273  1.00  0.00      LIG  
TER
REMARK  Energy: 307.555
REMARK  SimpleFitness: 307.555
REMARK  FullFitness: -583.8934
REMARK  InterFull: -15.2114
REMARK  IntraFull: 327.164
REMARK  solvFull: -1094.24
REMARK  surfFull: 198.394
REMARK  extraFull: 0.0
REMARK  deltaGcompsolvpol: -1094.24
REMARK  deltaGcompsolvnonpol: 198.394
REMARK  deltaGprotsolvpol: -1109.66
REMARK  deltaGprotsolvnonpol: 196.383
REMARK  deltaGligsolvpol: -9.0228
REMARK  deltaGligsolvnonpol: 14.03
REMARK  deltaGvdw: -15.2114
REMARK  deltaGelec: 0.0
REMARK  deltaG: -5.0700936
REMARK  Cluster: 5
REMARK  ClusterRank: 1
ATOM   4186 C    LIG     1       6.869   3.958  26.405  1.00  0.00      LIG  
ATOM   4187 C1   LIG     1       5.773   4.803  25.819  1.00  0.00      LIG  
ATOM   4188 C2   LIG     1       4.375   4.475  26.253  1.00  0.00      LIG  
ATOM   4189 C3   LIG     1       4.184   2.976  26.141  1.00  0.00      LIG  
ATOM   4190 C4   LIG     1       5.148   2.169  26.999  1.00  0.00      LIG  
ATOM   4191 C5   LIG     1       6.530   2.471  26.418  1.00  0.00      LIG  
ATOM   4192 C6   LIG     1       2.767   2.551  26.408  1.00  0.00      LIG  
ATOM   4193 C7   LIG     1       2.582   1.232  25.698  1.00  0.00      LIG  
ATOM   4194 C8   LIG     1       3.687   0.188  25.986  1.00  0.00      LIG  
ATOM   4195 C9   LIG     1       4.740   0.662  27.022  1.00  0.00      LIG  
ATOM   4196 C10  LIG     1       3.066  -1.130  26.566  1.00  0.00      LIG  
ATOM   4197 C11  LIG     1       4.069  -2.068  27.256  1.00  0.00      LIG  
ATOM   4198 C12  LIG     1       5.525  -1.790  26.958  1.00  0.00      LIG  
ATOM   4199 C13  LIG     1       5.920  -0.325  27.095  1.00  0.00      LIG  
ATOM   4200 O    LIG     1       6.029   5.894  25.333  1.00  0.00      LIG  
ATOM   4201 C14  LIG     1       3.755  -3.528  26.859  1.00  0.00      LIG  
ATOM   4202 C15  LIG     1       2.878  -3.382  25.633  1.00  0.00      LIG  
ATOM   4203 C16  LIG     1       2.330  -1.980  25.545  1.00  0.00      LIG  
ATOM   4204 C17  LIG     1       2.435  -6.707  26.697  1.00  0.00      LIG  
ATOM   4205 C18  LIG     1       2.897  -5.907  27.923  1.00  0.00      LIG  
ATOM   4206 C19  LIG     1       3.131  -4.370  28.002  1.00  0.00      LIG  
ATOM   4207 C20  LIG     1       5.127   2.641  28.461  1.00  0.00      LIG  
ATOM   4208 O1   LIG     1       6.595  -0.185  28.342  1.00  0.00      LIG  
ATOM   4209 C21  LIG     1       2.032  -0.834  27.665  1.00  0.00      LIG  
ATOM   4210 C22  LIG     1       4.350  -0.020  24.609  1.00  0.00      LIG  
ATOM   4211 C23  LIG     1       4.035  -4.250  29.185  1.00  0.00      LIG  
ATOM   4212 H    LIG     1       4.248   0.572  27.992  1.00  0.00      LIG  
ATOM   4213 O2   LIG     1       3.237  -6.379  25.591  1.00  0.00      LIG  
ATOM   4214 C24  LIG     1       0.971  -6.676  26.338  1.00  0.00      LIG  
ATOM   4215 H1   LIG     1       0.374  -6.087  27.016  1.00  0.00      LIG  
ATOM   4216 H2   LIG     1       4.391   2.735  25.094  1.00  0.00      LIG  
ATOM   4217 C25  LIG     1       0.278  -7.825  25.667  1.00  0.00      LIG  
ATOM   4218 O3   LIG     1       0.681  -6.674  24.911  1.00  0.00      LIG  
ATOM   4219 C26  LIG     1       0.987  -9.067  25.271  1.00  0.00      LIG  
ATOM   4220 C27  LIG     1      -1.194  -7.946  25.700  1.00  0.00      LIG  
ATOM   4221 H3   LIG     1       7.067   4.320  27.417  1.00  0.00      LIG  
ATOM   4222 H4   LIG     1       7.771   4.116  25.808  1.00  0.00      LIG  
ATOM   4223 H5   LIG     1       3.686   4.982  25.573  1.00  0.00      LIG  
ATOM   4224 H6   LIG     1       4.202   4.853  27.263  1.00  0.00      LIG  
ATOM   4225 H7   LIG     1       7.312   1.962  26.985  1.00  0.00      LIG  
ATOM   4226 H8   LIG     1       6.574   2.091  25.393  1.00  0.00      LIG  
ATOM   4227 H9   LIG     1       2.069   3.283  25.994  1.00  0.00      LIG  
ATOM   4228 H10  LIG     1       2.556   2.457  27.476  1.00  0.00      LIG  
ATOM   4229 H11  LIG     1       2.591   1.467  24.630  1.00  0.00      LIG  
ATOM   4230 H12  LIG     1       1.569   0.868  25.859  1.00  0.00      LIG  
ATOM   4231 H13  LIG     1       3.969  -1.892  28.326  1.00  0.00      LIG  
ATOM   4232 H14  LIG     1       5.746  -2.128  25.946  1.00  0.00      LIG  
ATOM   4233 H15  LIG     1       6.129  -2.412  27.619  1.00  0.00      LIG  
ATOM   4234 H16  LIG     1       6.657  -0.123  26.314  1.00  0.00      LIG  
ATOM   4235 H17  LIG     1       4.679  -4.036  26.567  1.00  0.00      LIG  
ATOM   4236 H18  LIG     1       2.069  -4.111  25.605  1.00  0.00      LIG  
ATOM   4237 H19  LIG     1       3.499  -3.555  24.753  1.00  0.00      LIG  
ATOM   4238 H20  LIG     1       2.388  -1.624  24.517  1.00  0.00      LIG  
ATOM   4239 H21  LIG     1       1.263  -2.001  25.775  1.00  0.00      LIG  
ATOM   4240 H22  LIG     1       2.673  -7.743  26.940  1.00  0.00      LIG  
ATOM   4241 H23  LIG     1       3.863  -6.351  28.180  1.00  0.00      LIG  
ATOM   4242 H24  LIG     1       2.236  -6.174  28.753  1.00  0.00      LIG  
ATOM   4243 H25  LIG     1       2.228  -3.894  28.348  1.00  0.00      LIG  
ATOM   4244 H26  LIG     1       4.150   2.464  28.919  1.00  0.00      LIG  
ATOM   4245 H27  LIG     1       5.353   3.700  28.589  1.00  0.00      LIG  
ATOM   4246 H28  LIG     1       5.867   2.096  29.051  1.00  0.00      LIG  
ATOM   4247 H29  LIG     1       6.725   0.769  28.478  1.00  0.00      LIG  
ATOM   4248 H30  LIG     1       1.091  -0.455  27.261  1.00  0.00      LIG  
ATOM   4249 H31  LIG     1       2.401  -0.116  28.399  1.00  0.00      LIG  
ATOM   4250 H32  LIG     1       1.780  -1.743  28.214  1.00  0.00      LIG  
ATOM   4251 H33  LIG     1       4.984   0.829  24.345  1.00  0.00      LIG  
ATOM   4252 H34  LIG     1       3.602  -0.112  23.817  1.00  0.00      LIG  
ATOM   4253 H35  LIG     1       4.965  -0.913  24.550  1.00  0.00      LIG  
ATOM   4254 H36  LIG     1       3.914  -3.297  29.704  1.00  0.00      LIG  
ATOM   4255 H37  LIG     1       5.075  -4.348  28.868  1.00  0.00      LIG  
ATOM   4256 H38  LIG     1       3.820  -5.032  29.914  1.00  0.00      LIG  
ATOM   4257 H39  LIG     1       2.811  -5.616  25.166  1.00  0.00      LIG  
ATOM   4258 H40  LIG     1       0.933  -9.803  26.077  1.00  0.00      LIG  
ATOM   4259 H41  LIG     1       2.034  -8.872  25.048  1.00  0.00      LIG  
ATOM   4260 H42  LIG     1       0.525  -9.498  24.379  1.00  0.00      LIG  
ATOM   4261 H43  LIG     1      -1.584  -8.060  24.685  1.00  0.00      LIG  
ATOM   4262 H44  LIG     1      -1.653  -7.062  26.149  1.00  0.00      LIG  
ATOM   4263 H45  LIG     1      -1.490  -8.826  26.273  1.00  0.00      LIG  
TER
REMARK  Energy: 307.555
REMARK  SimpleFitness: 307.555
REMARK  FullFitness: -583.8934
REMARK  InterFull: -15.2114
REMARK  IntraFull: 327.164
REMARK  solvFull: -1094.24
REMARK  surfFull: 198.394
REMARK  extraFull: 0.0
REMARK  deltaGcompsolvpol: -1094.24
REMARK  deltaGcompsolvnonpol: 198.394
REMARK  deltaGprotsolvpol: -1109.66
REMARK  deltaGprotsolvnonpol: 196.383
REMARK  deltaGligsolvpol: -9.0228
REMARK  deltaGligsolvnonpol: 14.03
REMARK  deltaGvdw: -15.2114
REMARK  deltaGelec: 0.0
REMARK  deltaG: -5.0700936
REMARK  Cluster: 5
REMARK  ClusterRank: 2
ATOM   4186 C    LIG     1       6.869   3.958  26.405  1.00  0.00      LIG  
ATOM   4187 C1   LIG     1       5.773   4.803  25.819  1.00  0.00      LIG  
ATOM   4188 C2   LIG     1       4.375   4.475  26.253  1.00  0.00      LIG  
ATOM   4189 C3   LIG     1       4.184   2.976  26.141  1.00  0.00      LIG  
ATOM   4190 C4   LIG     1       5.148   2.169  26.999  1.00  0.00      LIG  
ATOM   4191 C5   LIG     1       6.530   2.471  26.418  1.00  0.00      LIG  
ATOM   4192 C6   LIG     1       2.767   2.551  26.408  1.00  0.00      LIG  
ATOM   4193 C7   LIG     1       2.582   1.232  25.698  1.00  0.00      LIG  
ATOM   4194 C8   LIG     1       3.687   0.188  25.986  1.00  0.00      LIG  
ATOM   4195 C9   LIG     1       4.740   0.662  27.022  1.00  0.00      LIG  
ATOM   4196 C10  LIG     1       3.066  -1.130  26.566  1.00  0.00      LIG  
ATOM   4197 C11  LIG     1       4.069  -2.068  27.256  1.00  0.00      LIG  
ATOM   4198 C12  LIG     1       5.525  -1.790  26.958  1.00  0.00      LIG  
ATOM   4199 C13  LIG     1       5.920  -0.325  27.095  1.00  0.00      LIG  
ATOM   4200 O    LIG     1       6.029   5.894  25.333  1.00  0.00      LIG  
ATOM   4201 C14  LIG     1       3.755  -3.528  26.859  1.00  0.00      LIG  
ATOM   4202 C15  LIG     1       2.878  -3.382  25.633  1.00  0.00      LIG  
ATOM   4203 C16  LIG     1       2.330  -1.980  25.545  1.00  0.00      LIG  
ATOM   4204 C17  LIG     1       2.435  -6.707  26.697  1.00  0.00      LIG  
ATOM   4205 C18  LIG     1       2.897  -5.907  27.923  1.00  0.00      LIG  
ATOM   4206 C19  LIG     1       3.131  -4.370  28.002  1.00  0.00      LIG  
ATOM   4207 C20  LIG     1       5.127   2.641  28.461  1.00  0.00      LIG  
ATOM   4208 O1   LIG     1       6.595  -0.185  28.342  1.00  0.00      LIG  
ATOM   4209 C21  LIG     1       2.032  -0.834  27.665  1.00  0.00      LIG  
ATOM   4210 C22  LIG     1       4.350  -0.020  24.609  1.00  0.00      LIG  
ATOM   4211 C23  LIG     1       4.035  -4.250  29.185  1.00  0.00      LIG  
ATOM   4212 H    LIG     1       4.248   0.572  27.992  1.00  0.00      LIG  
ATOM   4213 O2   LIG     1       3.237  -6.379  25.591  1.00  0.00      LIG  
ATOM   4214 C24  LIG     1       0.971  -6.676  26.338  1.00  0.00      LIG  
ATOM   4215 H1   LIG     1       0.374  -6.087  27.016  1.00  0.00      LIG  
ATOM   4216 H2   LIG     1       4.391   2.735  25.094  1.00  0.00      LIG  
ATOM   4217 C25  LIG     1       0.278  -7.825  25.667  1.00  0.00      LIG  
ATOM   4218 O3   LIG     1       0.681  -6.674  24.911  1.00  0.00      LIG  
ATOM   4219 C26  LIG     1       0.987  -9.067  25.271  1.00  0.00      LIG  
ATOM   4220 C27  LIG     1      -1.194  -7.946  25.700  1.00  0.00      LIG  
ATOM   4221 H3   LIG     1       7.067   4.320  27.417  1.00  0.00      LIG  
ATOM   4222 H4   LIG     1       7.771   4.116  25.808  1.00  0.00      LIG  
ATOM   4223 H5   LIG     1       3.686   4.982  25.573  1.00  0.00      LIG  
ATOM   4224 H6   LIG     1       4.202   4.853  27.263  1.00  0.00      LIG  
ATOM   4225 H7   LIG     1       7.312   1.962  26.985  1.00  0.00      LIG  
ATOM   4226 H8   LIG     1       6.574   2.091  25.393  1.00  0.00      LIG  
ATOM   4227 H9   LIG     1       2.069   3.283  25.994  1.00  0.00      LIG  
ATOM   4228 H10  LIG     1       2.556   2.457  27.476  1.00  0.00      LIG  
ATOM   4229 H11  LIG     1       2.591   1.467  24.630  1.00  0.00      LIG  
ATOM   4230 H12  LIG     1       1.569   0.868  25.859  1.00  0.00      LIG  
ATOM   4231 H13  LIG     1       3.969  -1.892  28.326  1.00  0.00      LIG  
ATOM   4232 H14  LIG     1       5.746  -2.128  25.946  1.00  0.00      LIG  
ATOM   4233 H15  LIG     1       6.129  -2.412  27.619  1.00  0.00      LIG  
ATOM   4234 H16  LIG     1       6.657  -0.123  26.314  1.00  0.00      LIG  
ATOM   4235 H17  LIG     1       4.679  -4.036  26.567  1.00  0.00      LIG  
ATOM   4236 H18  LIG     1       2.069  -4.111  25.605  1.00  0.00      LIG  
ATOM   4237 H19  LIG     1       3.499  -3.555  24.753  1.00  0.00      LIG  
ATOM   4238 H20  LIG     1       2.388  -1.624  24.517  1.00  0.00      LIG  
ATOM   4239 H21  LIG     1       1.263  -2.001  25.775  1.00  0.00      LIG  
ATOM   4240 H22  LIG     1       2.673  -7.743  26.940  1.00  0.00      LIG  
ATOM   4241 H23  LIG     1       3.863  -6.351  28.180  1.00  0.00      LIG  
ATOM   4242 H24  LIG     1       2.236  -6.174  28.753  1.00  0.00      LIG  
ATOM   4243 H25  LIG     1       2.228  -3.894  28.348  1.00  0.00      LIG  
ATOM   4244 H26  LIG     1       4.150   2.464  28.919  1.00  0.00      LIG  
ATOM   4245 H27  LIG     1       5.353   3.700  28.589  1.00  0.00      LIG  
ATOM   4246 H28  LIG     1       5.867   2.096  29.051  1.00  0.00      LIG  
ATOM   4247 H29  LIG     1       6.725   0.769  28.478  1.00  0.00      LIG  
ATOM   4248 H30  LIG     1       1.091  -0.455  27.261  1.00  0.00      LIG  
ATOM   4249 H31  LIG     1       2.401  -0.116  28.399  1.00  0.00      LIG  
ATOM   4250 H32  LIG     1       1.780  -1.743  28.214  1.00  0.00      LIG  
ATOM   4251 H33  LIG     1       4.984   0.829  24.345  1.00  0.00      LIG  
ATOM   4252 H34  LIG     1       3.602  -0.112  23.817  1.00  0.00      LIG  
ATOM   4253 H35  LIG     1       4.965  -0.913  24.550  1.00  0.00      LIG  
ATOM   4254 H36  LIG     1       3.914  -3.297  29.704  1.00  0.00      LIG  
ATOM   4255 H37  LIG     1       5.075  -4.348  28.868  1.00  0.00      LIG  
ATOM   4256 H38  LIG     1       3.820  -5.032  29.914  1.00  0.00      LIG  
ATOM   4257 H39  LIG     1       2.811  -5.616  25.166  1.00  0.00      LIG  
ATOM   4258 H40  LIG     1       0.933  -9.803  26.077  1.00  0.00      LIG  
ATOM   4259 H41  LIG     1       2.034  -8.872  25.048  1.00  0.00      LIG  
ATOM   4260 H42  LIG     1       0.525  -9.498  24.379  1.00  0.00      LIG  
ATOM   4261 H43  LIG     1      -1.584  -8.060  24.685  1.00  0.00      LIG  
ATOM   4262 H44  LIG     1      -1.653  -7.062  26.149  1.00  0.00      LIG  
ATOM   4263 H45  LIG     1      -1.490  -8.826  26.273  1.00  0.00      LIG  
TER
REMARK  Energy: 308.503
REMARK  SimpleFitness: 308.503
REMARK  FullFitness: -582.3886
REMARK  InterFull: -17.0266
REMARK  IntraFull: 329.866
REMARK  solvFull: -1093.59
REMARK  surfFull: 198.362
REMARK  extraFull: 0.0
REMARK  deltaGcompsolvpol: -1093.59
REMARK  deltaGcompsolvnonpol: 198.362
REMARK  deltaGprotsolvpol: -1109.66
REMARK  deltaGprotsolvnonpol: 196.383
REMARK  deltaGligsolvpol: -10.4836
REMARK  deltaGligsolvnonpol: 14.0325
REMARK  deltaGvdw: -17.0266
REMARK  deltaGelec: 0.0
REMARK  deltaG: -5.115893
REMARK  Cluster: 5
REMARK  ClusterRank: 3
ATOM   4186 C    LIG     1       6.890   3.944  26.609  1.00  0.00      LIG  
ATOM   4187 C1   LIG     1       5.802   4.807  26.036  1.00  0.00      LIG  
ATOM   4188 C2   LIG     1       4.398   4.470  26.446  1.00  0.00      LIG  
ATOM   4189 C3   LIG     1       4.205   2.975  26.289  1.00  0.00      LIG  
ATOM   4190 C4   LIG     1       5.160   2.143  27.135  1.00  0.00      LIG  
ATOM   4191 C5   LIG     1       6.548   2.458  26.575  1.00  0.00      LIG  
ATOM   4192 C6   LIG     1       2.785   2.545  26.531  1.00  0.00      LIG  
ATOM   4193 C7   LIG     1       2.605   1.248  25.782  1.00  0.00      LIG  
ATOM   4194 C8   LIG     1       3.702   0.192  26.055  1.00  0.00      LIG  
ATOM   4195 C9   LIG     1       4.748   0.637  27.112  1.00  0.00      LIG  
ATOM   4196 C10  LIG     1       3.071  -1.136  26.600  1.00  0.00      LIG  
ATOM   4197 C11  LIG     1       4.064  -2.088  27.283  1.00  0.00      LIG  
ATOM   4198 C12  LIG     1       5.523  -1.813  26.996  1.00  0.00      LIG  
ATOM   4199 C13  LIG     1       5.925  -0.355  27.166  1.00  0.00      LIG  
ATOM   4200 O    LIG     1       6.064   5.912  25.586  1.00  0.00      LIG  
ATOM   4201 C14  LIG     1       3.746  -3.541  26.867  1.00  0.00      LIG  
ATOM   4202 C15  LIG     1       2.873  -3.377  25.641  1.00  0.00      LIG  
ATOM   4203 C16  LIG     1       2.345  -1.967  25.556  1.00  0.00      LIG  
ATOM   4204 C17  LIG     1       2.422  -6.714  26.666  1.00  0.00      LIG  
ATOM   4205 C18  LIG     1       2.877  -5.931  27.904  1.00  0.00      LIG  
ATOM   4206 C19  LIG     1       3.121  -4.396  28.001  1.00  0.00      LIG  
ATOM   4207 C20  LIG     1       5.124   2.573  28.609  1.00  0.00      LIG  
ATOM   4208 O1   LIG     1       6.598  -0.245  28.417  1.00  0.00      LIG  
ATOM   4209 C21  LIG     1       2.026  -0.858  27.693  1.00  0.00      LIG  
ATOM   4210 C22  LIG     1       4.376   0.014  24.679  1.00  0.00      LIG  
ATOM   4211 C23  LIG     1       4.029  -4.295  29.183  1.00  0.00      LIG  
ATOM   4212 H    LIG     1       4.250   0.521  28.075  1.00  0.00      LIG  
ATOM   4213 O2   LIG     1       3.225  -6.368  25.566  1.00  0.00      LIG  
ATOM   4214 C24  LIG     1       0.958  -6.688  26.305  1.00  0.00      LIG  
ATOM   4215 H1   LIG     1       0.363  -6.079  26.967  1.00  0.00      LIG  
ATOM   4216 H2   LIG     1       4.423   2.762  25.238  1.00  0.00      LIG  
ATOM   4217 C25  LIG     1       0.262  -7.848  25.656  1.00  0.00      LIG  
ATOM   4218 O3   LIG     1       0.667  -6.713  24.877  1.00  0.00      LIG  
ATOM   4219 C26  LIG     1       0.968  -9.099  25.283  1.00  0.00      LIG  
ATOM   4220 C27  LIG     1      -1.210  -7.965  25.687  1.00  0.00      LIG  
ATOM   4221 H3   LIG     1       7.078   4.276  27.633  1.00  0.00      LIG  
ATOM   4222 H4   LIG     1       7.798   4.116  26.026  1.00  0.00      LIG  
ATOM   4223 H5   LIG     1       3.717   4.997  25.773  1.00  0.00      LIG  
ATOM   4224 H6   LIG     1       4.215   4.819  27.464  1.00  0.00      LIG  
ATOM   4225 H7   LIG     1       7.323   1.931  27.136  1.00  0.00      LIG  
ATOM   4226 H8   LIG     1       6.601   2.107  25.541  1.00  0.00      LIG  
ATOM   4227 H9   LIG     1       2.092   3.291  26.131  1.00  0.00      LIG  
ATOM   4228 H10  LIG     1       2.563   2.422  27.593  1.00  0.00      LIG  
ATOM   4229 H11  LIG     1       2.629   1.513  24.722  1.00  0.00      LIG  
ATOM   4230 H12  LIG     1       1.588   0.882  25.920  1.00  0.00      LIG  
ATOM   4231 H13  LIG     1       3.959  -1.925  28.355  1.00  0.00      LIG  
ATOM   4232 H14  LIG     1       5.747  -2.133  25.978  1.00  0.00      LIG  
ATOM   4233 H15  LIG     1       6.118  -2.450  27.650  1.00  0.00      LIG  
ATOM   4234 H16  LIG     1       6.665  -0.137  26.392  1.00  0.00      LIG  
ATOM   4235 H17  LIG     1       4.669  -4.048  26.570  1.00  0.00      LIG  
ATOM   4236 H18  LIG     1       2.053  -4.095  25.609  1.00  0.00      LIG  
ATOM   4237 H19  LIG     1       3.492  -3.558  24.761  1.00  0.00      LIG  
ATOM   4238 H20  LIG     1       2.433  -1.604  24.532  1.00  0.00      LIG  
ATOM   4239 H21  LIG     1       1.273  -1.975  25.761  1.00  0.00      LIG  
ATOM   4240 H22  LIG     1       2.666  -7.752  26.894  1.00  0.00      LIG  
ATOM   4241 H23  LIG     1       3.839  -6.384  28.163  1.00  0.00      LIG  
ATOM   4242 H24  LIG     1       2.208  -6.202  28.726  1.00  0.00      LIG  
ATOM   4243 H25  LIG     1       2.221  -3.920  28.356  1.00  0.00      LIG  
ATOM   4244 H26  LIG     1       4.143   2.386  29.052  1.00  0.00      LIG  
ATOM   4245 H27  LIG     1       5.351   3.628  28.769  1.00  0.00      LIG  
ATOM   4246 H28  LIG     1       5.857   2.011  29.191  1.00  0.00      LIG  
ATOM   4247 H29  LIG     1       6.729   0.705  28.577  1.00  0.00      LIG  
ATOM   4248 H30  LIG     1       1.088  -0.476  27.284  1.00  0.00      LIG  
ATOM   4249 H31  LIG     1       2.385  -0.147  28.439  1.00  0.00      LIG  
ATOM   4250 H32  LIG     1       1.772  -1.774  28.229  1.00  0.00      LIG  
ATOM   4251 H33  LIG     1       5.017   0.865  24.443  1.00  0.00      LIG  
ATOM   4252 H34  LIG     1       3.634  -0.053  23.879  1.00  0.00      LIG  
ATOM   4253 H35  LIG     1       4.986  -0.883  24.602  1.00  0.00      LIG  
ATOM   4254 H36  LIG     1       3.913  -3.347  29.713  1.00  0.00      LIG  
ATOM   4255 H37  LIG     1       5.067  -4.392  28.860  1.00  0.00      LIG  
ATOM   4256 H38  LIG     1       3.813  -5.083  29.904  1.00  0.00      LIG  
ATOM   4257 H39  LIG     1       4.062  -6.029  25.924  1.00  0.00      LIG  
ATOM   4258 H40  LIG     1       0.916  -9.819  26.104  1.00  0.00      LIG  
ATOM   4259 H41  LIG     1       2.015  -8.911  25.051  1.00  0.00      LIG  
ATOM   4260 H42  LIG     1       0.502  -9.548  24.402  1.00  0.00      LIG  
ATOM   4261 H43  LIG     1      -1.598  -8.096  24.673  1.00  0.00      LIG  
ATOM   4262 H44  LIG     1      -1.668  -7.072  26.119  1.00  0.00      LIG  
ATOM   4263 H45  LIG     1      -1.510  -8.834  26.275  1.00  0.00      LIG  
TER
REMARK  Energy: 308.503
REMARK  SimpleFitness: 308.503
REMARK  FullFitness: -582.3886
REMARK  InterFull: -17.0266
REMARK  IntraFull: 329.866
REMARK  solvFull: -1093.59
REMARK  surfFull: 198.362
REMARK  extraFull: 0.0
REMARK  deltaGcompsolvpol: -1093.59
REMARK  deltaGcompsolvnonpol: 198.362
REMARK  deltaGprotsolvpol: -1109.66
REMARK  deltaGprotsolvnonpol: 196.383
REMARK  deltaGligsolvpol: -10.4836
REMARK  deltaGligsolvnonpol: 14.0325
REMARK  deltaGvdw: -17.0266
REMARK  deltaGelec: 0.0
REMARK  deltaG: -5.115893
REMARK  Cluster: 5
REMARK  ClusterRank: 4
ATOM   4186 C    LIG     1       6.890   3.944  26.609  1.00  0.00      LIG  
ATOM   4187 C1   LIG     1       5.802   4.807  26.036  1.00  0.00      LIG  
ATOM   4188 C2   LIG     1       4.398   4.470  26.446  1.00  0.00      LIG  
ATOM   4189 C3   LIG     1       4.205   2.975  26.289  1.00  0.00      LIG  
ATOM   4190 C4   LIG     1       5.160   2.143  27.135  1.00  0.00      LIG  
ATOM   4191 C5   LIG     1       6.548   2.458  26.575  1.00  0.00      LIG  
ATOM   4192 C6   LIG     1       2.785   2.545  26.531  1.00  0.00      LIG  
ATOM   4193 C7   LIG     1       2.605   1.248  25.782  1.00  0.00      LIG  
ATOM   4194 C8   LIG     1       3.702   0.192  26.055  1.00  0.00      LIG  
ATOM   4195 C9   LIG     1       4.748   0.637  27.112  1.00  0.00      LIG  
ATOM   4196 C10  LIG     1       3.071  -1.136  26.600  1.00  0.00      LIG  
ATOM   4197 C11  LIG     1       4.064  -2.088  27.283  1.00  0.00      LIG  
ATOM   4198 C12  LIG     1       5.523  -1.813  26.996  1.00  0.00      LIG  
ATOM   4199 C13  LIG     1       5.925  -0.355  27.166  1.00  0.00      LIG  
ATOM   4200 O    LIG     1       6.064   5.912  25.586  1.00  0.00      LIG  
ATOM   4201 C14  LIG     1       3.746  -3.541  26.867  1.00  0.00      LIG  
ATOM   4202 C15  LIG     1       2.873  -3.377  25.641  1.00  0.00      LIG  
ATOM   4203 C16  LIG     1       2.345  -1.967  25.556  1.00  0.00      LIG  
ATOM   4204 C17  LIG     1       2.422  -6.714  26.666  1.00  0.00      LIG  
ATOM   4205 C18  LIG     1       2.877  -5.931  27.904  1.00  0.00      LIG  
ATOM   4206 C19  LIG     1       3.121  -4.396  28.001  1.00  0.00      LIG  
ATOM   4207 C20  LIG     1       5.124   2.573  28.609  1.00  0.00      LIG  
ATOM   4208 O1   LIG     1       6.598  -0.245  28.417  1.00  0.00      LIG  
ATOM   4209 C21  LIG     1       2.026  -0.858  27.693  1.00  0.00      LIG  
ATOM   4210 C22  LIG     1       4.376   0.014  24.679  1.00  0.00      LIG  
ATOM   4211 C23  LIG     1       4.029  -4.295  29.183  1.00  0.00      LIG  
ATOM   4212 H    LIG     1       4.250   0.521  28.075  1.00  0.00      LIG  
ATOM   4213 O2   LIG     1       3.225  -6.368  25.566  1.00  0.00      LIG  
ATOM   4214 C24  LIG     1       0.958  -6.688  26.305  1.00  0.00      LIG  
ATOM   4215 H1   LIG     1       0.363  -6.079  26.967  1.00  0.00      LIG  
ATOM   4216 H2   LIG     1       4.423   2.762  25.238  1.00  0.00      LIG  
ATOM   4217 C25  LIG     1       0.262  -7.848  25.656  1.00  0.00      LIG  
ATOM   4218 O3   LIG     1       0.667  -6.713  24.877  1.00  0.00      LIG  
ATOM   4219 C26  LIG     1       0.968  -9.099  25.283  1.00  0.00      LIG  
ATOM   4220 C27  LIG     1      -1.210  -7.965  25.687  1.00  0.00      LIG  
ATOM   4221 H3   LIG     1       7.078   4.276  27.633  1.00  0.00      LIG  
ATOM   4222 H4   LIG     1       7.798   4.116  26.026  1.00  0.00      LIG  
ATOM   4223 H5   LIG     1       3.717   4.997  25.773  1.00  0.00      LIG  
ATOM   4224 H6   LIG     1       4.215   4.819  27.464  1.00  0.00      LIG  
ATOM   4225 H7   LIG     1       7.323   1.931  27.136  1.00  0.00      LIG  
ATOM   4226 H8   LIG     1       6.601   2.107  25.541  1.00  0.00      LIG  
ATOM   4227 H9   LIG     1       2.092   3.291  26.131  1.00  0.00      LIG  
ATOM   4228 H10  LIG     1       2.563   2.422  27.593  1.00  0.00      LIG  
ATOM   4229 H11  LIG     1       2.629   1.513  24.722  1.00  0.00      LIG  
ATOM   4230 H12  LIG     1       1.588   0.882  25.920  1.00  0.00      LIG  
ATOM   4231 H13  LIG     1       3.959  -1.925  28.355  1.00  0.00      LIG  
ATOM   4232 H14  LIG     1       5.747  -2.133  25.978  1.00  0.00      LIG  
ATOM   4233 H15  LIG     1       6.118  -2.450  27.650  1.00  0.00      LIG  
ATOM   4234 H16  LIG     1       6.665  -0.137  26.392  1.00  0.00      LIG  
ATOM   4235 H17  LIG     1       4.669  -4.048  26.570  1.00  0.00      LIG  
ATOM   4236 H18  LIG     1       2.053  -4.095  25.609  1.00  0.00      LIG  
ATOM   4237 H19  LIG     1       3.492  -3.558  24.761  1.00  0.00      LIG  
ATOM   4238 H20  LIG     1       2.433  -1.604  24.532  1.00  0.00      LIG  
ATOM   4239 H21  LIG     1       1.273  -1.975  25.761  1.00  0.00      LIG  
ATOM   4240 H22  LIG     1       2.666  -7.752  26.894  1.00  0.00      LIG  
ATOM   4241 H23  LIG     1       3.839  -6.384  28.163  1.00  0.00      LIG  
ATOM   4242 H24  LIG     1       2.208  -6.202  28.726  1.00  0.00      LIG  
ATOM   4243 H25  LIG     1       2.221  -3.920  28.356  1.00  0.00      LIG  
ATOM   4244 H26  LIG     1       4.143   2.386  29.052  1.00  0.00      LIG  
ATOM   4245 H27  LIG     1       5.351   3.628  28.769  1.00  0.00      LIG  
ATOM   4246 H28  LIG     1       5.857   2.011  29.191  1.00  0.00      LIG  
ATOM   4247 H29  LIG     1       6.729   0.705  28.577  1.00  0.00      LIG  
ATOM   4248 H30  LIG     1       1.088  -0.476  27.284  1.00  0.00      LIG  
ATOM   4249 H31  LIG     1       2.385  -0.147  28.439  1.00  0.00      LIG  
ATOM   4250 H32  LIG     1       1.772  -1.774  28.229  1.00  0.00      LIG  
ATOM   4251 H33  LIG     1       5.017   0.865  24.443  1.00  0.00      LIG  
ATOM   4252 H34  LIG     1       3.634  -0.053  23.879  1.00  0.00      LIG  
ATOM   4253 H35  LIG     1       4.986  -0.883  24.602  1.00  0.00      LIG  
ATOM   4254 H36  LIG     1       3.913  -3.347  29.713  1.00  0.00      LIG  
ATOM   4255 H37  LIG     1       5.067  -4.392  28.860  1.00  0.00      LIG  
ATOM   4256 H38  LIG     1       3.813  -5.083  29.904  1.00  0.00      LIG  
ATOM   4257 H39  LIG     1       4.062  -6.029  25.924  1.00  0.00      LIG  
ATOM   4258 H40  LIG     1       0.916  -9.819  26.104  1.00  0.00      LIG  
ATOM   4259 H41  LIG     1       2.015  -8.911  25.051  1.00  0.00      LIG  
ATOM   4260 H42  LIG     1       0.502  -9.548  24.402  1.00  0.00      LIG  
ATOM   4261 H43  LIG     1      -1.598  -8.096  24.673  1.00  0.00      LIG  
ATOM   4262 H44  LIG     1      -1.668  -7.072  26.119  1.00  0.00      LIG  
ATOM   4263 H45  LIG     1      -1.510  -8.834  26.275  1.00  0.00      LIG  
TER
REMARK  Energy: 308.547
REMARK  SimpleFitness: 308.547
REMARK  FullFitness: -582.32983
REMARK  InterFull: -17.2608
REMARK  IntraFull: 330.104
REMARK  solvFull: -1093.51
REMARK  surfFull: 198.337
REMARK  extraFull: 0.0
REMARK  deltaGcompsolvpol: -1093.51
REMARK  deltaGcompsolvnonpol: 198.337
REMARK  deltaGprotsolvpol: -1109.66
REMARK  deltaGprotsolvnonpol: 196.383
REMARK  deltaGligsolvpol: -10.4959
REMARK  deltaGligsolvnonpol: 14.0278
REMARK  deltaGvdw: -17.2608
REMARK  deltaGelec: 0.0
REMARK  deltaG: -5.1343217
REMARK  Cluster: 5
REMARK  ClusterRank: 5
ATOM   4186 C    LIG     1       6.946   3.913  26.760  1.00  0.00      LIG  
ATOM   4187 C1   LIG     1       5.879   4.791  26.171  1.00  0.00      LIG  
ATOM   4188 C2   LIG     1       4.463   4.460  26.538  1.00  0.00      LIG  
ATOM   4189 C3   LIG     1       4.261   2.968  26.362  1.00  0.00      LIG  
ATOM   4190 C4   LIG     1       5.188   2.122  27.224  1.00  0.00      LIG  
ATOM   4191 C5   LIG     1       6.592   2.431  26.702  1.00  0.00      LIG  
ATOM   4192 C6   LIG     1       2.833   2.549  26.566  1.00  0.00      LIG  
ATOM   4193 C7   LIG     1       2.659   1.256  25.806  1.00  0.00      LIG  
ATOM   4194 C8   LIG     1       3.741   0.190  26.095  1.00  0.00      LIG  
ATOM   4195 C9   LIG     1       4.767   0.619  27.178  1.00  0.00      LIG  
ATOM   4196 C10  LIG     1       3.088  -1.138  26.617  1.00  0.00      LIG  
ATOM   4197 C11  LIG     1       4.060  -2.100  27.315  1.00  0.00      LIG  
ATOM   4198 C12  LIG     1       5.526  -1.834  27.061  1.00  0.00      LIG  
ATOM   4199 C13  LIG     1       5.936  -0.380  27.248  1.00  0.00      LIG  
ATOM   4200 O    LIG     1       6.162   5.901  25.743  1.00  0.00      LIG  
ATOM   4201 C14  LIG     1       3.742  -3.549  26.884  1.00  0.00      LIG  
ATOM   4202 C15  LIG     1       2.880  -3.378  25.652  1.00  0.00      LIG  
ATOM   4203 C16  LIG     1       2.377  -1.959  25.554  1.00  0.00      LIG  
ATOM   4204 C17  LIG     1       2.415  -6.720  26.658  1.00  0.00      LIG  
ATOM   4205 C18  LIG     1       2.863  -5.944  27.903  1.00  0.00      LIG  
ATOM   4206 C19  LIG     1       3.111  -4.410  28.009  1.00  0.00      LIG  
ATOM   4207 C20  LIG     1       5.119   2.539  28.701  1.00  0.00      LIG  
ATOM   4208 O1   LIG     1       6.585  -0.283  28.513  1.00  0.00      LIG  
ATOM   4209 C21  LIG     1       2.022  -0.858  27.688  1.00  0.00      LIG  
ATOM   4210 C22  LIG     1       4.443   0.016  24.732  1.00  0.00      LIG  
ATOM   4211 C23  LIG     1       4.016  -4.319  29.193  1.00  0.00      LIG  
ATOM   4212 H    LIG     1       4.248   0.498  28.130  1.00  0.00      LIG  
ATOM   4213 O2   LIG     1       3.221  -6.365  25.564  1.00  0.00      LIG  
ATOM   4214 C24  LIG     1       0.952  -6.692  26.293  1.00  0.00      LIG  
ATOM   4215 H1   LIG     1       0.357  -6.075  26.946  1.00  0.00      LIG  
ATOM   4216 H2   LIG     1       4.504   2.763  25.315  1.00  0.00      LIG  
ATOM   4217 C25  LIG     1       0.256  -7.855  25.648  1.00  0.00      LIG  
ATOM   4218 O3   LIG     1       0.666  -6.725  24.864  1.00  0.00      LIG  
ATOM   4219 C26  LIG     1       0.961  -9.110  25.286  1.00  0.00      LIG  
ATOM   4220 C27  LIG     1      -1.216  -7.968  25.677  1.00  0.00      LIG  
ATOM   4221 H3   LIG     1       7.111   4.232  27.792  1.00  0.00      LIG  
ATOM   4222 H4   LIG     1       7.870   4.084  26.202  1.00  0.00      LIG  
ATOM   4223 H5   LIG     1       3.804   4.999  25.853  1.00  0.00      LIG  
ATOM   4224 H6   LIG     1       4.254   4.801  27.554  1.00  0.00      LIG  
ATOM   4225 H7   LIG     1       7.350   1.891  27.275  1.00  0.00      LIG  
ATOM   4226 H8   LIG     1       6.667   2.090  25.665  1.00  0.00      LIG  
ATOM   4227 H9   LIG     1       2.156   3.302  26.153  1.00  0.00      LIG  
ATOM   4228 H10  LIG     1       2.584   2.422  27.622  1.00  0.00      LIG  
ATOM   4229 H11  LIG     1       2.707   1.527  24.748  1.00  0.00      LIG  
ATOM   4230 H12  LIG     1       1.637   0.898  25.920  1.00  0.00      LIG  
ATOM   4231 H13  LIG     1       3.931  -1.942  28.385  1.00  0.00      LIG  
ATOM   4232 H14  LIG     1       5.772  -2.153  26.048  1.00  0.00      LIG  
ATOM   4233 H15  LIG     1       6.099  -2.478  27.728  1.00  0.00      LIG  
ATOM   4234 H16  LIG     1       6.692  -0.163  26.489  1.00  0.00      LIG  
ATOM   4235 H17  LIG     1       4.667  -4.055  26.591  1.00  0.00      LIG  
ATOM   4236 H18  LIG     1       2.049  -4.083  25.620  1.00  0.00      LIG  
ATOM   4237 H19  LIG     1       3.501  -3.575  24.777  1.00  0.00      LIG  
ATOM   4238 H20  LIG     1       2.500  -1.598  24.533  1.00  0.00      LIG  
ATOM   4239 H21  LIG     1       1.299  -1.952  25.730  1.00  0.00      LIG  
ATOM   4240 H22  LIG     1       2.660  -7.758  26.881  1.00  0.00      LIG  
ATOM   4241 H23  LIG     1       3.823  -6.401  28.165  1.00  0.00      LIG  
ATOM   4242 H24  LIG     1       2.190  -6.219  28.721  1.00  0.00      LIG  
ATOM   4243 H25  LIG     1       2.213  -3.934  28.367  1.00  0.00      LIG  
ATOM   4244 H26  LIG     1       4.126   2.356  29.117  1.00  0.00      LIG  
ATOM   4245 H27  LIG     1       5.350   3.591  28.877  1.00  0.00      LIG  
ATOM   4246 H28  LIG     1       5.833   1.966  29.296  1.00  0.00      LIG  
ATOM   4247 H29  LIG     1       6.718   0.664  28.682  1.00  0.00      LIG  
ATOM   4248 H30  LIG     1       1.095  -0.471  27.261  1.00  0.00      LIG  
ATOM   4249 H31  LIG     1       2.368  -0.151  28.444  1.00  0.00      LIG  
ATOM   4250 H32  LIG     1       1.754  -1.774  28.217  1.00  0.00      LIG  
ATOM   4251 H33  LIG     1       5.089   0.868  24.513  1.00  0.00      LIG  
ATOM   4252 H34  LIG     1       3.717  -0.048  23.918  1.00  0.00      LIG  
ATOM   4253 H35  LIG     1       5.054  -0.880  24.665  1.00  0.00      LIG  
ATOM   4254 H36  LIG     1       3.905  -3.374  29.728  1.00  0.00      LIG  
ATOM   4255 H37  LIG     1       5.054  -4.421  28.871  1.00  0.00      LIG  
ATOM   4256 H38  LIG     1       3.795  -5.110  29.909  1.00  0.00      LIG  
ATOM   4257 H39  LIG     1       4.064  -6.046  25.926  1.00  0.00      LIG  
ATOM   4258 H40  LIG     1       0.911  -9.819  26.116  1.00  0.00      LIG  
ATOM   4259 H41  LIG     1       2.007  -8.924  25.049  1.00  0.00      LIG  
ATOM   4260 H42  LIG     1       0.492  -9.569  24.412  1.00  0.00      LIG  
ATOM   4261 H43  LIG     1      -1.602  -8.109  24.664  1.00  0.00      LIG  
ATOM   4262 H44  LIG     1      -1.674  -7.070  26.099  1.00  0.00      LIG  
ATOM   4263 H45  LIG     1      -1.518  -8.830  26.273  1.00  0.00      LIG  
TER
REMARK  Energy: 308.547
REMARK  SimpleFitness: 308.547
REMARK  FullFitness: -582.32983
REMARK  InterFull: -17.2608
REMARK  IntraFull: 330.104
REMARK  solvFull: -1093.51
REMARK  surfFull: 198.337
REMARK  extraFull: 0.0
REMARK  deltaGcompsolvpol: -1093.51
REMARK  deltaGcompsolvnonpol: 198.337
REMARK  deltaGprotsolvpol: -1109.66
REMARK  deltaGprotsolvnonpol: 196.383
REMARK  deltaGligsolvpol: -10.4959
REMARK  deltaGligsolvnonpol: 14.0278
REMARK  deltaGvdw: -17.2608
REMARK  deltaGelec: 0.0
REMARK  deltaG: -5.1343217
REMARK  Cluster: 5
REMARK  ClusterRank: 6
ATOM   4186 C    LIG     1       6.946   3.913  26.760  1.00  0.00      LIG  
ATOM   4187 C1   LIG     1       5.879   4.791  26.171  1.00  0.00      LIG  
ATOM   4188 C2   LIG     1       4.463   4.460  26.538  1.00  0.00      LIG  
ATOM   4189 C3   LIG     1       4.261   2.968  26.362  1.00  0.00      LIG  
ATOM   4190 C4   LIG     1       5.188   2.122  27.224  1.00  0.00      LIG  
ATOM   4191 C5   LIG     1       6.592   2.431  26.702  1.00  0.00      LIG  
ATOM   4192 C6   LIG     1       2.833   2.549  26.566  1.00  0.00      LIG  
ATOM   4193 C7   LIG     1       2.659   1.256  25.806  1.00  0.00      LIG  
ATOM   4194 C8   LIG     1       3.741   0.190  26.095  1.00  0.00      LIG  
ATOM   4195 C9   LIG     1       4.767   0.619  27.178  1.00  0.00      LIG  
ATOM   4196 C10  LIG     1       3.088  -1.138  26.617  1.00  0.00      LIG  
ATOM   4197 C11  LIG     1       4.060  -2.100  27.315  1.00  0.00      LIG  
ATOM   4198 C12  LIG     1       5.526  -1.834  27.061  1.00  0.00      LIG  
ATOM   4199 C13  LIG     1       5.936  -0.380  27.248  1.00  0.00      LIG  
ATOM   4200 O    LIG     1       6.162   5.901  25.743  1.00  0.00      LIG  
ATOM   4201 C14  LIG     1       3.742  -3.549  26.884  1.00  0.00      LIG  
ATOM   4202 C15  LIG     1       2.880  -3.378  25.652  1.00  0.00      LIG  
ATOM   4203 C16  LIG     1       2.377  -1.959  25.554  1.00  0.00      LIG  
ATOM   4204 C17  LIG     1       2.415  -6.720  26.658  1.00  0.00      LIG  
ATOM   4205 C18  LIG     1       2.863  -5.944  27.903  1.00  0.00      LIG  
ATOM   4206 C19  LIG     1       3.111  -4.410  28.009  1.00  0.00      LIG  
ATOM   4207 C20  LIG     1       5.119   2.539  28.701  1.00  0.00      LIG  
ATOM   4208 O1   LIG     1       6.585  -0.283  28.513  1.00  0.00      LIG  
ATOM   4209 C21  LIG     1       2.022  -0.858  27.688  1.00  0.00      LIG  
ATOM   4210 C22  LIG     1       4.443   0.016  24.732  1.00  0.00      LIG  
ATOM   4211 C23  LIG     1       4.016  -4.319  29.193  1.00  0.00      LIG  
ATOM   4212 H    LIG     1       4.248   0.498  28.130  1.00  0.00      LIG  
ATOM   4213 O2   LIG     1       3.221  -6.365  25.564  1.00  0.00      LIG  
ATOM   4214 C24  LIG     1       0.952  -6.692  26.293  1.00  0.00      LIG  
ATOM   4215 H1   LIG     1       0.357  -6.075  26.946  1.00  0.00      LIG  
ATOM   4216 H2   LIG     1       4.504   2.763  25.315  1.00  0.00      LIG  
ATOM   4217 C25  LIG     1       0.256  -7.855  25.648  1.00  0.00      LIG  
ATOM   4218 O3   LIG     1       0.666  -6.725  24.864  1.00  0.00      LIG  
ATOM   4219 C26  LIG     1       0.961  -9.110  25.286  1.00  0.00      LIG  
ATOM   4220 C27  LIG     1      -1.216  -7.968  25.677  1.00  0.00      LIG  
ATOM   4221 H3   LIG     1       7.111   4.232  27.792  1.00  0.00      LIG  
ATOM   4222 H4   LIG     1       7.870   4.084  26.202  1.00  0.00      LIG  
ATOM   4223 H5   LIG     1       3.804   4.999  25.853  1.00  0.00      LIG  
ATOM   4224 H6   LIG     1       4.254   4.801  27.554  1.00  0.00      LIG  
ATOM   4225 H7   LIG     1       7.350   1.891  27.275  1.00  0.00      LIG  
ATOM   4226 H8   LIG     1       6.667   2.090  25.665  1.00  0.00      LIG  
ATOM   4227 H9   LIG     1       2.156   3.302  26.153  1.00  0.00      LIG  
ATOM   4228 H10  LIG     1       2.584   2.422  27.622  1.00  0.00      LIG  
ATOM   4229 H11  LIG     1       2.707   1.527  24.748  1.00  0.00      LIG  
ATOM   4230 H12  LIG     1       1.637   0.898  25.920  1.00  0.00      LIG  
ATOM   4231 H13  LIG     1       3.931  -1.942  28.385  1.00  0.00      LIG  
ATOM   4232 H14  LIG     1       5.772  -2.153  26.048  1.00  0.00      LIG  
ATOM   4233 H15  LIG     1       6.099  -2.478  27.728  1.00  0.00      LIG  
ATOM   4234 H16  LIG     1       6.692  -0.163  26.489  1.00  0.00      LIG  
ATOM   4235 H17  LIG     1       4.667  -4.055  26.591  1.00  0.00      LIG  
ATOM   4236 H18  LIG     1       2.049  -4.083  25.620  1.00  0.00      LIG  
ATOM   4237 H19  LIG     1       3.501  -3.575  24.777  1.00  0.00      LIG  
ATOM   4238 H20  LIG     1       2.500  -1.598  24.533  1.00  0.00      LIG  
ATOM   4239 H21  LIG     1       1.299  -1.952  25.730  1.00  0.00      LIG  
ATOM   4240 H22  LIG     1       2.660  -7.758  26.881  1.00  0.00      LIG  
ATOM   4241 H23  LIG     1       3.823  -6.401  28.165  1.00  0.00      LIG  
ATOM   4242 H24  LIG     1       2.190  -6.219  28.721  1.00  0.00      LIG  
ATOM   4243 H25  LIG     1       2.213  -3.934  28.367  1.00  0.00      LIG  
ATOM   4244 H26  LIG     1       4.126   2.356  29.117  1.00  0.00      LIG  
ATOM   4245 H27  LIG     1       5.350   3.591  28.877  1.00  0.00      LIG  
ATOM   4246 H28  LIG     1       5.833   1.966  29.296  1.00  0.00      LIG  
ATOM   4247 H29  LIG     1       6.718   0.664  28.682  1.00  0.00      LIG  
ATOM   4248 H30  LIG     1       1.095  -0.471  27.261  1.00  0.00      LIG  
ATOM   4249 H31  LIG     1       2.368  -0.151  28.444  1.00  0.00      LIG  
ATOM   4250 H32  LIG     1       1.754  -1.774  28.217  1.00  0.00      LIG  
ATOM   4251 H33  LIG     1       5.089   0.868  24.513  1.00  0.00      LIG  
ATOM   4252 H34  LIG     1       3.717  -0.048  23.918  1.00  0.00      LIG  
ATOM   4253 H35  LIG     1       5.054  -0.880  24.665  1.00  0.00      LIG  
ATOM   4254 H36  LIG     1       3.905  -3.374  29.728  1.00  0.00      LIG  
ATOM   4255 H37  LIG     1       5.054  -4.421  28.871  1.00  0.00      LIG  
ATOM   4256 H38  LIG     1       3.795  -5.110  29.909  1.00  0.00      LIG  
ATOM   4257 H39  LIG     1       4.064  -6.046  25.926  1.00  0.00      LIG  
ATOM   4258 H40  LIG     1       0.911  -9.819  26.116  1.00  0.00      LIG  
ATOM   4259 H41  LIG     1       2.007  -8.924  25.049  1.00  0.00      LIG  
ATOM   4260 H42  LIG     1       0.492  -9.569  24.412  1.00  0.00      LIG  
ATOM   4261 H43  LIG     1      -1.602  -8.109  24.664  1.00  0.00      LIG  
ATOM   4262 H44  LIG     1      -1.674  -7.070  26.099  1.00  0.00      LIG  
ATOM   4263 H45  LIG     1      -1.518  -8.830  26.273  1.00  0.00      LIG  
TER
REMARK  Energy: 308.547
REMARK  SimpleFitness: 308.547
REMARK  FullFitness: -582.32983
REMARK  InterFull: -17.2608
REMARK  IntraFull: 330.104
REMARK  solvFull: -1093.51
REMARK  surfFull: 198.337
REMARK  extraFull: 0.0
REMARK  deltaGcompsolvpol: -1093.51
REMARK  deltaGcompsolvnonpol: 198.337
REMARK  deltaGprotsolvpol: -1109.66
REMARK  deltaGprotsolvnonpol: 196.383
REMARK  deltaGligsolvpol: -10.4959
REMARK  deltaGligsolvnonpol: 14.0278
REMARK  deltaGvdw: -17.2608
REMARK  deltaGelec: 0.0
REMARK  deltaG: -5.1343217
REMARK  Cluster: 5
REMARK  ClusterRank: 7
ATOM   4186 C    LIG     1       6.946   3.913  26.760  1.00  0.00      LIG  
ATOM   4187 C1   LIG     1       5.879   4.791  26.171  1.00  0.00      LIG  
ATOM   4188 C2   LIG     1       4.463   4.460  26.538  1.00  0.00      LIG  
ATOM   4189 C3   LIG     1       4.261   2.968  26.362  1.00  0.00      LIG  
ATOM   4190 C4   LIG     1       5.188   2.122  27.224  1.00  0.00      LIG  
ATOM   4191 C5   LIG     1       6.592   2.431  26.702  1.00  0.00      LIG  
ATOM   4192 C6   LIG     1       2.833   2.549  26.566  1.00  0.00      LIG  
ATOM   4193 C7   LIG     1       2.659   1.256  25.806  1.00  0.00      LIG  
ATOM   4194 C8   LIG     1       3.741   0.190  26.095  1.00  0.00      LIG  
ATOM   4195 C9   LIG     1       4.767   0.619  27.178  1.00  0.00      LIG  
ATOM   4196 C10  LIG     1       3.088  -1.138  26.617  1.00  0.00      LIG  
ATOM   4197 C11  LIG     1       4.060  -2.100  27.315  1.00  0.00      LIG  
ATOM   4198 C12  LIG     1       5.526  -1.834  27.061  1.00  0.00      LIG  
ATOM   4199 C13  LIG     1       5.936  -0.380  27.248  1.00  0.00      LIG  
ATOM   4200 O    LIG     1       6.162   5.901  25.743  1.00  0.00      LIG  
ATOM   4201 C14  LIG     1       3.742  -3.549  26.884  1.00  0.00      LIG  
ATOM   4202 C15  LIG     1       2.880  -3.378  25.652  1.00  0.00      LIG  
ATOM   4203 C16  LIG     1       2.377  -1.959  25.554  1.00  0.00      LIG  
ATOM   4204 C17  LIG     1       2.415  -6.720  26.658  1.00  0.00      LIG  
ATOM   4205 C18  LIG     1       2.863  -5.944  27.903  1.00  0.00      LIG  
ATOM   4206 C19  LIG     1       3.111  -4.410  28.009  1.00  0.00      LIG  
ATOM   4207 C20  LIG     1       5.119   2.539  28.701  1.00  0.00      LIG  
ATOM   4208 O1   LIG     1       6.585  -0.283  28.513  1.00  0.00      LIG  
ATOM   4209 C21  LIG     1       2.022  -0.858  27.688  1.00  0.00      LIG  
ATOM   4210 C22  LIG     1       4.443   0.016  24.732  1.00  0.00      LIG  
ATOM   4211 C23  LIG     1       4.016  -4.319  29.193  1.00  0.00      LIG  
ATOM   4212 H    LIG     1       4.248   0.498  28.130  1.00  0.00      LIG  
ATOM   4213 O2   LIG     1       3.221  -6.365  25.564  1.00  0.00      LIG  
ATOM   4214 C24  LIG     1       0.952  -6.692  26.293  1.00  0.00      LIG  
ATOM   4215 H1   LIG     1       0.357  -6.075  26.946  1.00  0.00      LIG  
ATOM   4216 H2   LIG     1       4.504   2.763  25.315  1.00  0.00      LIG  
ATOM   4217 C25  LIG     1       0.256  -7.855  25.648  1.00  0.00      LIG  
ATOM   4218 O3   LIG     1       0.666  -6.725  24.864  1.00  0.00      LIG  
ATOM   4219 C26  LIG     1       0.961  -9.110  25.286  1.00  0.00      LIG  
ATOM   4220 C27  LIG     1      -1.216  -7.968  25.677  1.00  0.00      LIG  
ATOM   4221 H3   LIG     1       7.111   4.232  27.792  1.00  0.00      LIG  
ATOM   4222 H4   LIG     1       7.870   4.084  26.202  1.00  0.00      LIG  
ATOM   4223 H5   LIG     1       3.804   4.999  25.853  1.00  0.00      LIG  
ATOM   4224 H6   LIG     1       4.254   4.801  27.554  1.00  0.00      LIG  
ATOM   4225 H7   LIG     1       7.350   1.891  27.275  1.00  0.00      LIG  
ATOM   4226 H8   LIG     1       6.667   2.090  25.665  1.00  0.00      LIG  
ATOM   4227 H9   LIG     1       2.156   3.302  26.153  1.00  0.00      LIG  
ATOM   4228 H10  LIG     1       2.584   2.422  27.622  1.00  0.00      LIG  
ATOM   4229 H11  LIG     1       2.707   1.527  24.748  1.00  0.00      LIG  
ATOM   4230 H12  LIG     1       1.637   0.898  25.920  1.00  0.00      LIG  
ATOM   4231 H13  LIG     1       3.931  -1.942  28.385  1.00  0.00      LIG  
ATOM   4232 H14  LIG     1       5.772  -2.153  26.048  1.00  0.00      LIG  
ATOM   4233 H15  LIG     1       6.099  -2.478  27.728  1.00  0.00      LIG  
ATOM   4234 H16  LIG     1       6.692  -0.163  26.489  1.00  0.00      LIG  
ATOM   4235 H17  LIG     1       4.667  -4.055  26.591  1.00  0.00      LIG  
ATOM   4236 H18  LIG     1       2.049  -4.083  25.620  1.00  0.00      LIG  
ATOM   4237 H19  LIG     1       3.501  -3.575  24.777  1.00  0.00      LIG  
ATOM   4238 H20  LIG     1       2.500  -1.598  24.533  1.00  0.00      LIG  
ATOM   4239 H21  LIG     1       1.299  -1.952  25.730  1.00  0.00      LIG  
ATOM   4240 H22  LIG     1       2.660  -7.758  26.881  1.00  0.00      LIG  
ATOM   4241 H23  LIG     1       3.823  -6.401  28.165  1.00  0.00      LIG  
ATOM   4242 H24  LIG     1       2.190  -6.219  28.721  1.00  0.00      LIG  
ATOM   4243 H25  LIG     1       2.213  -3.934  28.367  1.00  0.00      LIG  
ATOM   4244 H26  LIG     1       4.126   2.356  29.117  1.00  0.00      LIG  
ATOM   4245 H27  LIG     1       5.350   3.591  28.877  1.00  0.00      LIG  
ATOM   4246 H28  LIG     1       5.833   1.966  29.296  1.00  0.00      LIG  
ATOM   4247 H29  LIG     1       6.718   0.664  28.682  1.00  0.00      LIG  
ATOM   4248 H30  LIG     1       1.095  -0.471  27.261  1.00  0.00      LIG  
ATOM   4249 H31  LIG     1       2.368  -0.151  28.444  1.00  0.00      LIG  
ATOM   4250 H32  LIG     1       1.754  -1.774  28.217  1.00  0.00      LIG  
ATOM   4251 H33  LIG     1       5.089   0.868  24.513  1.00  0.00      LIG  
ATOM   4252 H34  LIG     1       3.717  -0.048  23.918  1.00  0.00      LIG  
ATOM   4253 H35  LIG     1       5.054  -0.880  24.665  1.00  0.00      LIG  
ATOM   4254 H36  LIG     1       3.905  -3.374  29.728  1.00  0.00      LIG  
ATOM   4255 H37  LIG     1       5.054  -4.421  28.871  1.00  0.00      LIG  
ATOM   4256 H38  LIG     1       3.795  -5.110  29.909  1.00  0.00      LIG  
ATOM   4257 H39  LIG     1       4.064  -6.046  25.926  1.00  0.00      LIG  
ATOM   4258 H40  LIG     1       0.911  -9.819  26.116  1.00  0.00      LIG  
ATOM   4259 H41  LIG     1       2.007  -8.924  25.049  1.00  0.00      LIG  
ATOM   4260 H42  LIG     1       0.492  -9.569  24.412  1.00  0.00      LIG  
ATOM   4261 H43  LIG     1      -1.602  -8.109  24.664  1.00  0.00      LIG  
ATOM   4262 H44  LIG     1      -1.674  -7.070  26.099  1.00  0.00      LIG  
ATOM   4263 H45  LIG     1      -1.518  -8.830  26.273  1.00  0.00      LIG  
TER
TER
