# Supplementary material for: Exploring the mechanism of Alisma orientale for the treatment of pregnancy induced hypertension and potential hepato-nephrotoxicity by using network pharmacology, network toxicology, molecular docking and molecular dynamics simulation
Source: Front Pharmacol. 2022 Nov 15;13:1027112. doi: 10.3389/fphar.2022.1027112 (PMC9705790; doi:10.3389/fphar.2022.1027112)
Supplement: Supplementary file 8 [file DataSheet6.zip › HSP90AA1/HSPb23/eadock3.err]

sib.fastconf.EADock3: running @ selenium/127.0.1.1 development version. /home/swissdock/swissdock/tmp//cache/eadock3/eadock3.jar MD5: 6b55cadf59de6f950f604b9d6d6562d2
sib.fastconf.EADock3: 5000 binding modes will be generated
sib.fastconf.EADock3: the 5000 with the most favorable SimpleFitness will be evaluated with FACTS.
sib.fastconf.EADock3: 250 binding modes will be retained
sib.fastconf.EADock3: minimize with 100 steps of SD then 250 steps of ABNR
sib.fastconf.EADock3: side chains closer than 0.0 A to any atom of the ligand will be optimized.
sib.fastconf.EADock3: Clustering radius is 2.0
sib.fastconf.EADock3: Maximum cluster size is 8
sib.fastconf.EADock3: clusters will have the exact size.
sib.fastconf.EADock3: Output file is clusters.zip
sib.fastconf.EADock3: Ligand selection is SEGID LIG
sib.fastconf.EADock3: temporary files will be kept.
sib.fastconf.EADock3: Translations allowed.
sib.fastconf.EADock3: solvation model is FACTS
sib.fastconf.EADock3: Centering rotations on the whole ligand.
sib.fastconf.EADock3: System  : 4263 atoms
sib.fastconf.EADock3: Ligand  : 78 atoms
sib.fastconf.EADock3: Receptor: 4185 atoms
sib.fastconf.EADock3:   Fixed part   : 4185 atoms
sib.fastconf.EADock3:   Flexible part: 0 atoms
sib.fastconf.EADock3: Blind docking
sib.fastconf.biodatastructures.molecules.FlexibleMoleculeBuilder: No RotateBond directive found.
sib.fastconf.biodatastructures.molecules.FlexibleMoleculeBuilder: Multiple keyword found in RotateBond directive.
sib.fastconf.biodatastructures.molecules.FlexibleMoleculeBuilder: Identify bonds.
sib.fastconf.biodatastructures.molecules.FlexibleMolecule: Total of 82 bonds found.
sib.fastconf.biodatastructures.molecules.FlexibleMolecule: Restricting dihedral rotations based on the number of atom on each side.
sib.fastconf.biodatastructures.molecules.FlexibleMolecule: 12 rotatable dihedral angles found.
sib.fastconf.biodatastructures.molecules.FlexibleMolecule: no user specified bond list.
sib.fastconf.biodatastructures.molecules.FlexibleMolecule: Filtering out dihedrals defined with an hydrogen.
sib.fastconf.biodatastructures.molecules.FlexibleMolecule: accepting bond 4197_4201_4206_4205
sib.fastconf.biodatastructures.molecules.FlexibleMolecule: accepting bond 4206_4205_4204_4213
sib.fastconf.biodatastructures.molecules.FlexibleMolecule: accepting bond 4205_4204_4214_4217
sib.fastconf.biodatastructures.molecules.FlexibleMolecule: accepting bond 4201_4206_4205_4204
sib.fastconf.biodatastructures.molecules.FlexibleMolecule: found # 54 core atoms : [ 4186 4187 4188 4189 4190 4191 4192 4193 4194 4195 4196 4197 4198 4199 4200 4201 4202 4203 4206 4207 4208 4209 4210 4212 4216 4221 4222 4223 4224 4225 4226 4227 4228 4229 4230 4231 4232 4233 4234 4235 4236 4237 4238 4239 4244 4245 4246 4247 4248 4249 4250 4251 4252 4253 ]
sib.fastconf.biodatastructures.molecules.FlexibleMolecule: found rotatable bond # 0 between 4201 4206
sib.fastconf.biodatastructures.molecules.FlexibleMolecule: Group FIX (52): [ 4186 4187 4191 4221 4222 4188 4200 4190 4225 4226 4189 4223 4224 4195 4207 4192 4216 4194 4199 4212 4244 4245 4246 4193 4227 4228 4196 4210 4198 4208 4234 4229 4230 4197 4203 4209 4251 4252 4253 4232 4233 4247 4231 4202 4238 4239 4248 4249 4250 4235 4236 4237 ] 
sib.fastconf.biodatastructures.molecules.FlexibleMolecule: Group ROTATABLE (24): [ 4204 4205 4213 4214 4240 4241 4242 4211 4243 4254 4255 4256 4257 4215 4217 4218 4219 4220 4258 4259 4260 4261 4262 4263 ] 
sib.fastconf.biodatastructures.molecules.FlexibleMolecule: Group ROTATABLE (Validation) (2): [ 4205 4211 ] 
sib.fastconf.biodatastructures.molecules.FlexibleMolecule: Group ROTATABLE (Non Validation) (18): [ 4204 4213 4214 4240 4241 4242 4257 4215 4217 4218 4219 4220 4258 4259 4260 4261 4262 4263 ] 
sib.fastconf.biodatastructures.molecules.FlexibleMolecule: found rotatable bond # 1 between 4205 4204
sib.fastconf.biodatastructures.molecules.FlexibleMolecule: Group FIX (61): [ 4186 4187 4191 4221 4222 4188 4200 4190 4225 4226 4189 4223 4224 4195 4207 4192 4216 4194 4199 4212 4244 4245 4246 4193 4227 4228 4196 4210 4198 4208 4234 4229 4230 4197 4203 4209 4251 4252 4253 4232 4233 4247 4201 4231 4202 4238 4239 4248 4249 4250 4206 4235 4236 4237 4211 4243 4241 4242 4254 4255 4256 ] 
sib.fastconf.biodatastructures.molecules.FlexibleMolecule: Group ROTATABLE (15): [ 4213 4214 4240 4257 4215 4217 4218 4219 4220 4258 4259 4260 4261 4262 4263 ] 
sib.fastconf.biodatastructures.molecules.FlexibleMolecule: Group ROTATABLE (Validation) (2): [ 4213 4214 ] 
sib.fastconf.biodatastructures.molecules.FlexibleMolecule: Group ROTATABLE (Non Validation) (11): [ 4215 4217 4218 4219 4220 4258 4259 4260 4261 4262 4263 ] 
sib.fastconf.biodatastructures.molecules.FlexibleMolecule: found rotatable bond # 2 between 4204 4214
sib.fastconf.biodatastructures.molecules.FlexibleMolecule: Group FIX (65): [ 4186 4187 4191 4221 4222 4188 4200 4190 4225 4226 4189 4223 4224 4195 4207 4192 4216 4194 4199 4212 4244 4245 4246 4193 4227 4228 4196 4210 4198 4208 4234 4229 4230 4197 4203 4209 4251 4252 4253 4232 4233 4247 4201 4231 4202 4238 4239 4248 4249 4250 4206 4235 4236 4237 4205 4211 4243 4241 4242 4254 4255 4256 4213 4240 4257 ] 
sib.fastconf.biodatastructures.molecules.FlexibleMolecule: Group ROTATABLE (11): [ 4215 4217 4218 4219 4220 4258 4259 4260 4261 4262 4263 ] 
sib.fastconf.biodatastructures.molecules.FlexibleMolecule: Group ROTATABLE (Validation) (4): [ 4217 4218 4219 4220 ] 
sib.fastconf.biodatastructures.molecules.FlexibleMolecule: Group ROTATABLE (Non Validation) (0): [ ] 
sib.fastconf.biodatastructures.molecules.FlexibleMolecule: found rotatable bond # 3 between 4206 4205
sib.fastconf.biodatastructures.molecules.FlexibleMolecule: Group FIX (58): [ 4186 4187 4191 4221 4222 4188 4200 4190 4225 4226 4189 4223 4224 4195 4207 4192 4216 4194 4199 4212 4244 4245 4246 4193 4227 4228 4196 4210 4198 4208 4234 4229 4230 4197 4203 4209 4251 4252 4253 4232 4233 4247 4201 4231 4202 4238 4239 4248 4249 4250 4235 4236 4237 4211 4243 4254 4255 4256 ] 
sib.fastconf.biodatastructures.molecules.FlexibleMolecule: Group ROTATABLE (18): [ 4204 4213 4214 4240 4241 4242 4257 4215 4217 4218 4219 4220 4258 4259 4260 4261 4262 4263 ] 
sib.fastconf.biodatastructures.molecules.FlexibleMolecule: Group ROTATABLE (Validation) (1): [ 4204 ] 
sib.fastconf.biodatastructures.molecules.FlexibleMolecule: Group ROTATABLE (Non Validation) (15): [ 4213 4214 4240 4257 4215 4217 4218 4219 4220 4258 4259 4260 4261 4262 4263 ] 
sib.fastconf.biodatastructures.molecules.FlexibleMolecule: Bond 4201 4206 has no putative parent, best bet is root node
sib.fastconf.biodatastructures.molecules.FlexibleMoleculeRotatable bond tree initialized 5 elements
sib.fastconf.biodatastructures.molecules.FlexibleMolecule: Detecting chiral carbons
sib.fastconf.biodatastructures.molecules.FlexibleMolecule: Atom 4194 C8   [ -1.506 1.273 0.41 ] is chiral
sib.fastconf.biodatastructures.molecules.FlexibleMolecule: Atom 4196 C10  [ 0.021 1.036 0.134 ] is chiral
sib.fastconf.biodatastructures.molecules.FlexibleMolecule: Atom 4197 C11  [ 0.609 -0.229 0.771 ] is chiral
sib.fastconf.biodatastructures.molecules.FlexibleMolecule: Atom 4199 C13  [ -1.629 -0.931 1.681 ] is chiral
sib.fastconf.biodatastructures.molecules.FlexibleMolecule: Atom 4204 C17  [ 5.525 -1.048 -0.041 ] is chiral
sib.fastconf.biodatastructures.molecules.FlexibleMolecule: Atom 4206 C19  [ 3.071 -0.879 0.56 ] is chiral
sib.fastconf.biodatastructures.molecules.FlexibleMolecule: Atom 4214 C24  [ 5.434 -0.295 -1.336 ] is chiral
sib.fastconf.FastconfBuilder: Initialize non bonded list.
sib.fastconf.biodatastructures.scoring.moleculargrids.grids.InsideMolecularGrid: Calculating inside grid [382][376][385]
sib.fastconf.biodatastructures.scoring.moleculargrids.grids.InsideMolecularGrid: Inside grid calculated in 660 ms
sib.fastconf.biodatastructures.scoring.moleculargrids.grids.InsideMolecularGrid: Smoothing inside grid.
sib.fastconf.biodatastructures.scoring.moleculargrids.grids.InsideMolecularGrid: Inside grid smoothed in 700 ms
sib.fastconf.biodatastructures.scoring.EvaluatorBuilder: generation of the electrostatic grid took 0 ms.
sib.fastconf.FastconfBuilder: Initial energy: 181.33315
sib.fastconf.EADock3: EADock3 starting
sib.fastconf.EADock3: Box volume 288759.78 ?
sib.fastconf.EADock3: Xmin: -32.528 Xmax: 33.742 Xsize: 66.270
sib.fastconf.EADock3: Ymin: -47.643 Ymax: 17.461 Ysize: 65.103
sib.fastconf.EADock3: Zmin: -3.165 Zmax: 63.765 Zsize: 66.930
sib.fastconf.EADock3: Calculating pocket bias.
sib.fastconf.EADock3: 1 cavities identified.
sib.fastconf.EADock3: 8 magic points identified.
sib.fastconf.EADock3: 8 pocket points were identified in 1450 ms
sib.fastconf.EADock3: Calculating surface bias.
sib.fastconf.EADock3: 7429 surface points were identified in 3690 ms
sib.fastconf.EADock3: 0.0 % done
sib.fastconf.EADock3: 0.1 % done
sib.fastconf.EADock3: 0.2 % done
sib.fastconf.EADock3: only 7/500001 BM accepted, exiting DSS.
sib.fastconf.EADock3: The generation of 7 conformations took 965190 s
sib.fastconf.EADock3: The DSS engine failed 495001 times to find a suitable BMs within the allowed time limit of 500 ms
sib.fastconf.EADock3: Minimizing binding mode 0, energy is 778.17126, rmsd is 27.328625
sib.fastconf.EADock3: Minimizing binding mode 1, energy is 1125.9979, rmsd is 26.994667
sib.fastconf.EADock3: Minimizing binding mode 2, energy is 1329.1447, rmsd is 28.039616
sib.fastconf.EADock3: Minimizing binding mode 3, energy is 1516.2991, rmsd is 26.672731
sib.fastconf.EADock3: Minimizing binding mode 4, energy is 1569.6248, rmsd is 28.048576
sib.fastconf.EADock3: Minimizing binding mode 5, energy is 3378.8794, rmsd is 28.076458
sib.fastconf.EADock3: Minimizing binding mode 6, energy is 4328.9707, rmsd is 26.680277
sib.fastconf.EADock3: Filter out binding modes with an energy above 3.4028235E38 (3.4028235E38 above the most favorable binding mode, which has an energy of 285.976)
sib.wrappers.md.charmm.ExtendedCharmmWrapper: CHARMM timers: CPU time: 3.39 seconds
sib.wrappers.md.charmm.ExtendedCharmmWrapper: CHARMM timers: Elapsed time: 983.635 seconds.
sib.fastconf.EADock3: Starting clustering
sib.fastconf.EADock3: Clustering iteration 0 took 0 ms and merged 1 clusters.
sib.fastconf.EADock3: Clustering iteration 1 took 0 ms and merged 0 clusters.
sib.fastconf.EADock3: Clustering took 0 ms.
sib.fastconf.EADock3: 7 elements were gathered in 6 clusters.
sib.fastconf.EADock3: Evaluating cluster 0/6
sib.fastconf.EADock3: Evaluating binding mode 0/1 with FACTS
sib.fastconf.EADock3: Evaluating cluster 1/6
sib.fastconf.EADock3: Evaluating binding mode 0/1 with FACTS
sib.fastconf.EADock3: Evaluating cluster 2/6
sib.fastconf.EADock3: Evaluating binding mode 0/1 with FACTS
sib.fastconf.EADock3: Evaluating cluster 3/6
sib.fastconf.EADock3: Evaluating binding mode 0/1 with FACTS
sib.fastconf.EADock3: Evaluating cluster 4/6
sib.fastconf.EADock3: Evaluating binding mode 0/1 with FACTS
sib.fastconf.EADock3: Evaluating cluster 5/6
sib.fastconf.EADock3: Evaluating binding mode 0/2 with FACTS
sib.fastconf.EADock3: Evaluating binding mode 1/2 with FACTS
sib.wrappers.md.charmm.ExtendedCharmmWrapper: CHARMM timers: CPU time: 2.32 seconds
sib.wrappers.md.charmm.ExtendedCharmmWrapper: CHARMM timers: Elapsed time: 2.35572 seconds.
sib.fastconf.EADock3: Starting cluster expansion.
sib.fastconf.EADock3: System  : 4263 atoms
sib.fastconf.EADock3: Ligand  : 78 atoms
sib.fastconf.EADock3: Receptor: 4185 atoms
sib.fastconf.EADock3:   Fixed part   : 4185 atoms
sib.fastconf.EADock3:   Flexible part: 0 atoms
sib.fastconf.EADock3: Expanding cluster 0/6
sib.fastconf.EADock3: Expanding cluster 1/6
sib.fastconf.EADock3: Expanding cluster 2/6
sib.fastconf.EADock3: Expanding cluster 3/6
sib.fastconf.EADock3: Expanding cluster 4/6
sib.fastconf.EADock3: Expanding cluster 5/6
sib.wrappers.md.charmm.ExtendedCharmmWrapper: CHARMM timers: CPU time: 23.35 seconds
sib.wrappers.md.charmm.ExtendedCharmmWrapper: CHARMM timers: Elapsed time: 23.4663 seconds.
sib.fastconf.EADock3: Starting clustering
sib.fastconf.EADock3: Clustering iteration 0 took 0 ms and merged 42 clusters.
sib.fastconf.EADock3: Clustering iteration 1 took 0 ms and merged 0 clusters.
sib.fastconf.EADock3: Clustering took 0 ms.
sib.fastconf.EADock3: 48 elements were gathered in 6 clusters.
sib.fastconf.EADock3: clusters expanded, 48 binding modes generated
sib.fastconf.EADock3: Evaluating cluster 0/6
sib.fastconf.EADock3: Evaluating binding mode 0/8 with FACTS
sib.fastconf.EADock3: Evaluating binding mode 1/8 with FACTS
sib.fastconf.EADock3: Evaluating binding mode 2/8 with FACTS
sib.fastconf.EADock3: Evaluating binding mode 3/8 with FACTS
sib.fastconf.EADock3: Evaluating binding mode 4/8 with FACTS
sib.fastconf.EADock3: Evaluating binding mode 5/8 with FACTS
sib.fastconf.EADock3: Evaluating binding mode 6/8 with FACTS
sib.fastconf.EADock3: Evaluating binding mode 7/8 with FACTS
sib.fastconf.EADock3: Evaluating cluster 1/6
sib.fastconf.EADock3: Evaluating binding mode 0/8 with FACTS
sib.fastconf.EADock3: Evaluating binding mode 1/8 with FACTS
sib.fastconf.EADock3: Evaluating binding mode 2/8 with FACTS
sib.fastconf.EADock3: Evaluating binding mode 3/8 with FACTS
sib.fastconf.EADock3: Evaluating binding mode 4/8 with FACTS
sib.fastconf.EADock3: Evaluating binding mode 5/8 with FACTS
sib.fastconf.EADock3: Evaluating binding mode 6/8 with FACTS
sib.fastconf.EADock3: Evaluating binding mode 7/8 with FACTS
sib.fastconf.EADock3: Evaluating cluster 2/6
sib.fastconf.EADock3: Evaluating binding mode 0/8 with FACTS
sib.fastconf.EADock3: Evaluating binding mode 1/8 with FACTS
sib.fastconf.EADock3: Evaluating binding mode 2/8 with FACTS
sib.fastconf.EADock3: Evaluating binding mode 3/8 with FACTS
sib.fastconf.EADock3: Evaluating binding mode 4/8 with FACTS
sib.fastconf.EADock3: Evaluating binding mode 5/8 with FACTS
sib.fastconf.EADock3: Evaluating binding mode 6/8 with FACTS
sib.fastconf.EADock3: Evaluating binding mode 7/8 with FACTS
sib.fastconf.EADock3: Evaluating cluster 3/6
sib.fastconf.EADock3: Evaluating binding mode 0/8 with FACTS
sib.fastconf.EADock3: Evaluating binding mode 1/8 with FACTS
sib.fastconf.EADock3: Evaluating binding mode 2/8 with FACTS
sib.fastconf.EADock3: Evaluating binding mode 3/8 with FACTS
sib.fastconf.EADock3: Evaluating binding mode 4/8 with FACTS
sib.fastconf.EADock3: Evaluating binding mode 5/8 with FACTS
sib.fastconf.EADock3: Evaluating binding mode 6/8 with FACTS
sib.fastconf.EADock3: Evaluating binding mode 7/8 with FACTS
sib.fastconf.EADock3: Evaluating cluster 4/6
sib.fastconf.EADock3: Evaluating binding mode 0/8 with FACTS
sib.fastconf.EADock3: Evaluating binding mode 1/8 with FACTS
sib.fastconf.EADock3: Evaluating binding mode 2/8 with FACTS
sib.fastconf.EADock3: Evaluating binding mode 3/8 with FACTS
sib.fastconf.EADock3: Evaluating binding mode 4/8 with FACTS
sib.fastconf.EADock3: Evaluating binding mode 5/8 with FACTS
sib.fastconf.EADock3: Evaluating binding mode 6/8 with FACTS
sib.fastconf.EADock3: Evaluating binding mode 7/8 with FACTS
sib.fastconf.EADock3: Evaluating cluster 5/6
sib.fastconf.EADock3: Evaluating binding mode 0/8 with FACTS
sib.fastconf.EADock3: Evaluating binding mode 1/8 with FACTS
sib.fastconf.EADock3: Evaluating binding mode 2/8 with FACTS
sib.fastconf.EADock3: Evaluating binding mode 3/8 with FACTS
sib.fastconf.EADock3: Evaluating binding mode 4/8 with FACTS
sib.fastconf.EADock3: Evaluating binding mode 5/8 with FACTS
sib.fastconf.EADock3: Evaluating binding mode 6/8 with FACTS
sib.fastconf.EADock3: Evaluating binding mode 7/8 with FACTS
sib.wrappers.md.charmm.ExtendedCharmmWrapper: CHARMM timers: CPU time: 5.26 seconds
sib.wrappers.md.charmm.ExtendedCharmmWrapper: CHARMM timers: Elapsed time: 5.36442 seconds.
sib.fastconf.EADock3: EADock3Cluster 0 : 8 elements, SimpleFitness: 283.35562, FullFitness: -615.7416 , RMSD: 25.353985 , elements: [ 283.205 -615.7416 25.353985 ] [ 283.205 -615.7416 25.353985 ] [ 283.205 -615.7416 25.353985 ] [ 283.448 -615.6647 25.389624 ] [ 283.448 -615.6647 25.389624 ] [ 283.448 -615.6647 25.389624 ] [ 283.448 -615.6647 25.389624 ] [ 283.438 -615.6156 25.393385 ] 
sib.fastconf.EADock3: EADock3Cluster 1 : 8 elements, SimpleFitness: 283.57114, FullFitness: -613.62067 , RMSD: 28.96254 , elements: [ 283.459 -613.62067 28.96254 ] [ 283.459 -613.62067 28.96254 ] [ 283.534 -613.47156 28.932838 ] [ 283.534 -613.47156 28.932838 ] [ 283.534 -613.47156 28.932838 ] [ 283.683 -613.31775 28.868204 ] [ 283.683 -613.31775 28.868204 ] [ 283.683 -613.31775 28.868204 ] 
sib.fastconf.EADock3: EADock3Cluster 2 : 8 elements, SimpleFitness: 287.0585, FullFitness: -608.2988 , RMSD: 27.66633 , elements: [ 283.296 -608.2988 27.66633 ] [ 283.429 -608.2165 27.730627 ] [ 283.282 -607.78705 27.637775 ] [ 283.282 -607.78705 27.637775 ] [ 283.282 -607.78705 27.637775 ] [ 293.259 -599.16077 27.888542 ] [ 293.254 -599.1404 27.889761 ] [ 293.384 -598.59906 27.887392 ] 
sib.fastconf.EADock3: EADock3Cluster 3 : 8 elements, SimpleFitness: 293.52264, FullFitness: -602.7561 , RMSD: 26.917727 , elements: [ 293.532 -602.7561 26.917727 ] [ 293.532 -602.7561 26.917727 ] [ 293.499 -602.51874 26.954748 ] [ 293.499 -602.51874 26.954748 ] [ 293.499 -602.51874 26.954748 ] [ 293.54 -602.2908 26.944683 ] [ 293.54 -602.2908 26.944683 ] [ 293.54 -602.2908 26.944683 ] 
sib.fastconf.EADock3: EADock3Cluster 4 : 8 elements, SimpleFitness: 295.2295, FullFitness: -599.67236 , RMSD: 27.11111 , elements: [ 295.143 -599.67236 27.11111 ] [ 295.143 -599.67236 27.11111 ] [ 295.143 -599.67236 27.11111 ] [ 295.143 -599.67236 27.11111 ] [ 295.304 -599.6189 27.168016 ] [ 295.304 -599.6189 27.168016 ] [ 295.328 -599.50415 27.1564 ] [ 295.328 -599.50415 27.1564 ] 
sib.fastconf.EADock3: EADock3Cluster 5 : 8 elements, SimpleFitness: 308.164, FullFitness: -583.8934 , RMSD: 27.757347 , elements: [ 307.555 -583.8934 27.757347 ] [ 307.555 -583.8934 27.757347 ] [ 307.555 -583.8934 27.757347 ] [ 308.503 -582.3886 27.821955 ] [ 308.503 -582.3886 27.821955 ] [ 308.547 -582.32983 27.870153 ] [ 308.547 -582.32983 27.870153 ] [ 308.547 -582.32983 27.870153 ] 
sib.wrappers.md.charmm.ExtendedCharmmWrapper: CHARMM timers: CPU time: 1.53 seconds
sib.wrappers.md.charmm.ExtendedCharmmWrapper: CHARMM timers: Elapsed time: 1.54348 seconds.
sib.wrappers.md.charmm.ExtendedCharmmWrapper: CHARMM timers: CPU time: 3.42 seconds
sib.wrappers.md.charmm.ExtendedCharmmWrapper: CHARMM timers: Elapsed time: 3.43685 seconds.
sib.fastconf.EADock3$Flusher: Closing java.util.zip.ZipOutputStream@6d41567b
sib.fastconf.EADock3$Flusher: Closing java.util.zip.ZipOutputStream@314b4e26
