# Supplementary material for: Exploring the mechanism of Alisma orientale for the treatment of pregnancy induced hypertension and potential hepato-nephrotoxicity by using network pharmacology, network toxicology, molecular docking and molecular dynamics simulation
Source: Front Pharmacol. 2022 Nov 15;13:1027112. doi: 10.3389/fphar.2022.1027112 (PMC9705790; doi:10.3389/fphar.2022.1027112)
Supplement: Supplementary file 10 [file DataSheet2.zip]

Archive with 47 entries (46 files):
- Treat/
- Treat/AlisolB23Acetatebig.mol2
- Treat/AlisolBmonoacetate.mol2
- Treat/AlisolE23Acetate.mol2
- Treat/AlisolE24Acetate.mol2
- Treat/BCL2L1-6vwc.pdb
- Treat/EGFR-7om5.pdb
- Treat/HSP-5nyi.pdb
- Treat/IGF1-3o23.pdb
- Treat/IGF1694 1.png
- Treat/IGF1694 2.png
- Treat/IGF1694 3.png
- Treat/IGF830 1.png
- Treat/IGF830 2.png
- Treat/IGF830 3.png
- Treat/IGFBIG 1.png
- Treat/IGFBIG 2.png
- Treat/IGFBIG 3.png
- Treat/IGFBM1.png
- Treat/IGFBM2.png
- Treat/IGFBM3.png
- Treat/IGFE23 1.png
- Treat/IGFE23 2.png
- Treat/IGFE23 3.png
- Treat/IGFE24 1.png
- Treat/IGFE24 2.png
- Treat/IGFE24 3.png
- Treat/IGFalisolB 1.png
- Treat/IGFalisolB 2.png
- Treat/IGFalisolB 3.png
- Treat/IGFalisolC 1.png
- Treat/IGFalisolC 2.png
- Treat/IGFalisolC 3.png
- Treat/IGFb23 1.png
- Treat/IGFb23 2.png
- Treat/IGFb23 3.png
- Treat/MAPK1-7nr9.pdb
- Treat/MAPKE23 2.png
- Treat/MAPKE23 3.png
- Treat/MAPKE23.png
- Treat/MOL000830.mol2
- Treat/TCMC1694.mol2
- Treat/akt-4gv1.pdb
- Treat/alisolB.mol2
- Treat/alisolC.mol2
- Treat/alisolCmonoacetate.mol2
- Treat/alisolb23acetate.mol2
