# Supplementary material for: Exploring the mechanism of Alisma orientale for the treatment of pregnancy induced hypertension and potential hepato-nephrotoxicity by using network pharmacology, network toxicology, molecular docking and molecular dynamics simulation
Source: Front Pharmacol. 2022 Nov 15;13:1027112. doi: 10.3389/fphar.2022.1027112 (PMC9705790; doi:10.3389/fphar.2022.1027112)
Supplement: Supplementary file 10 [file DataSheet2.zip › Treat/AlisolB23Acetatebig.mol2]

@<TRIPOS>MOLECULE
70695224
 85 89 0 0 0
SMALL
GASTEIGER

@<TRIPOS>ATOM
      1 O           4.7950   -0.1627    0.0000 O.3     1  UNL1       -0.3912
      2 O           2.0000   -3.7150    0.0000 O.2     1  UNL1       -0.2968
      3 O          10.9941    3.3676    0.0000 O.3     1  UNL1       -0.3624
      4 O           8.9886    2.0599    0.0000 O.3     1  UNL1       -0.3853
      5 O          12.0464    0.1494    0.0000 O.3     1  UNL1       -0.4805
      6 O          10.3516   -0.2077    0.0000 O.2     1  UNL1       -0.2509
      7 C           5.6610   -1.6627    0.0000 C.3     1  UNL1       -0.0054
      8 C           4.7510   -2.1696    0.0000 C.3     1  UNL1       -0.0225
      9 C           6.5271   -2.1627    0.0000 C.3     1  UNL1       -0.0262
     10 C           7.3931   -1.6627    0.0000 C.3     1  UNL1       -0.0073
     11 C           4.7430   -3.2112    0.0000 C.3     1  UNL1       -0.0234
     12 C           6.5431   -3.2042    0.0000 C.3     1  UNL1       -0.0488
     13 C           5.6610   -0.6627    0.0000 C.3     1  UNL1        0.0625
     14 C           5.6451   -3.7320    0.0000 C.3     1  UNL1       -0.0485
     15 C           7.3931   -0.6627    0.0000 C.2     1  UNL1       -0.0614
     16 C           3.8076   -3.7609    0.0000 C.3     1  UNL1        0.0267
     17 C           3.8242   -1.6055    0.0000 C.3     1  UNL1       -0.0403
     18 C           6.5271   -0.1627    0.0000 C.3     1  UNL1       -0.0045
     19 C           8.3393   -1.9674    0.0000 C.3     1  UNL1       -0.0399
     20 C           4.7587   -1.1696    0.0000 C.3     1  UNL1       -0.0589
     21 C           8.3393   -0.3580    0.0000 C.2     1  UNL1       -0.0667
     22 C           8.9229   -1.1627    0.0000 C.3     1  UNL1       -0.0304
     23 C           7.3931   -2.6627    0.0000 C.3     1  UNL1       -0.0556
     24 C           2.8763   -2.1334    0.0000 C.3     1  UNL1        0.0069
     25 C           2.8680   -3.2184    0.0000 C.2     1  UNL1        0.1392
     26 C           8.6500    0.5925    0.0000 C.3     1  UNL1       -0.0198
     27 C           3.3109   -4.6288    0.0000 C.3     1  UNL1       -0.0528
     28 C           4.3109   -4.6250    0.0000 C.3     1  UNL1       -0.0528
     29 C           9.6285    0.7988    0.0000 C.3     1  UNL1       -0.0146
     30 C           9.9391    1.7493    0.0000 C.3     1  UNL1        0.1053
     31 C          10.2498    2.6998    0.0000 C.3     1  UNL1        0.1169
     32 C           7.9821    1.3368    0.0000 C.3     1  UNL1       -0.0586
     33 C          10.0436    3.6783    0.0000 C.3     1  UNL1        0.0933
     34 C          10.8897    1.4386    0.0000 C.3     1  UNL1        0.0761
     35 C          10.3542    4.6288    0.0000 C.3     1  UNL1       -0.0335
     36 C           9.0651    3.4721    0.0000 C.3     1  UNL1       -0.0335
     37 C          11.0959    0.4601    0.0000 C.2     1  UNL1        0.3076
     38 H           6.3972   -1.2377    0.0000 H       1  UNL1        0.0334
     39 H           7.2664   -2.5820    0.0000 H       1  UNL1        0.0313
     40 H           4.7454   -3.8312    0.0000 H       1  UNL1        0.0315
     41 H           6.7612   -3.7846    0.0000 H       1  UNL1        0.0268
     42 H           7.1523   -3.0887    0.0000 H       1  UNL1        0.0268
     43 H           5.6610   -0.0427    0.0000 H       1  UNL1        0.0599
     44 H           5.2478   -4.2079    0.0000 H       1  UNL1        0.0268
     45 H           6.0460   -4.2049    0.0000 H       1  UNL1        0.0268
     46 H           4.2324   -1.1388    0.0000 H       1  UNL1        0.0275
     47 H           3.4343   -1.1234    0.0000 H       1  UNL1        0.0275
     48 H           6.9256    0.3122    0.0000 H       1  UNL1        0.0335
     49 H           6.1285    0.3122    0.0000 H       1  UNL1        0.0335
     50 H           8.0883   -2.5344    0.0000 H       1  UNL1        0.0277
     51 H           8.8767   -2.2767    0.0000 H       1  UNL1        0.0277
     52 H           5.3787   -1.1744    0.0000 H       1  UNL1        0.0235
     53 H           4.7635   -0.5496    0.0000 H       1  UNL1        0.0235
     54 H           4.1388   -1.1648    0.0000 H       1  UNL1        0.0235
     55 H           9.3838   -1.5774    0.0000 H       1  UNL1        0.0310
     56 H           9.3838   -0.7480    0.0000 H       1  UNL1        0.0310
     57 H           6.7731   -2.6627    0.0000 H       1  UNL1        0.0238
     58 H           7.3931   -3.2827    0.0000 H       1  UNL1        0.0238
     59 H           8.0131   -2.6627    0.0000 H       1  UNL1        0.0238
     60 H           2.6718   -1.5481    0.0000 H       1  UNL1        0.0342
     61 H           2.2647   -2.2348    0.0000 H       1  UNL1        0.0342
     62 H           8.0433    0.4647    0.0000 H       1  UNL1        0.0344
     63 H           2.7728   -4.3209    0.0000 H       1  UNL1        0.0239
     64 H           3.0030   -5.1670    0.0000 H       1  UNL1        0.0239
     65 H           3.8490   -4.9368    0.0000 H       1  UNL1        0.0239
     66 H           3.7752   -4.9370    0.0000 H       1  UNL1        0.0239
     67 H           4.6230   -5.1607    0.0000 H       1  UNL1        0.0239
     68 H           4.8466   -4.3129    0.0000 H       1  UNL1        0.0239
     69 H           4.7950    0.4573    0.0000 H       1  UNL1        0.2098
     70 H           9.6490    0.1791    0.0000 H       1  UNL1        0.0299
     71 H          10.2423    0.7114    0.0000 H       1  UNL1        0.0299
     72 H          10.7692    2.3612    0.0000 H       1  UNL1        0.0654
     73 H           8.4436    1.7509    0.0000 H       1  UNL1        0.0235
     74 H           7.5681    1.7983    0.0000 H       1  UNL1        0.0235
     75 H           7.5207    0.9228    0.0000 H       1  UNL1        0.0235
     76 H          11.5093    1.4592    0.0000 H       1  UNL1        0.0407
     77 H          10.9770    2.0524    0.0000 H       1  UNL1        0.0407
     78 H          10.9436    4.4362    0.0000 H       1  UNL1        0.0258
     79 H          10.5469    5.2181    0.0000 H       1  UNL1        0.0258
     80 H           9.7649    4.8214    0.0000 H       1  UNL1        0.0258
     81 H           8.9372    4.0788    0.0000 H       1  UNL1        0.0258
     82 H           8.4584    3.3442    0.0000 H       1  UNL1        0.0258
     83 H           9.1929    2.8654    0.0000 H       1  UNL1        0.0258
     84 H           8.8608    2.6666    0.0000 H       1  UNL1        0.2103
     85 H          12.5079    0.5635    0.0000 H       1  UNL1        0.2951
@<TRIPOS>BOND
     1    13     1    1
     2     1    69    1
     3     2    25    2
     4     3    31    1
     5     3    33    1
     6    30     4    1
     7     4    84    1
     8     5    37    1
     9     5    85    1
    10     6    37    2
    11     7     8    1
    12     7     9    1
    13     7    13    1
    14     7    38    1
    15     8    11    1
    16     8    17    1
    17     8    20    1
    18     9    10    1
    19     9    12    1
    20     9    39    1
    21    10    15    1
    22    10    19    1
    23    10    23    1
    24    11    14    1
    25    11    16    1
    26    11    40    1
    27    12    14    1
    28    12    41    1
    29    12    42    1
    30    13    18    1
    31    13    43    1
    32    14    44    1
    33    14    45    1
    34    15    18    1
    35    15    21    2
    36    16    25    1
    37    16    27    1
    38    16    28    1
    39    17    24    1
    40    17    46    1
    41    17    47    1
    42    18    48    1
    43    18    49    1
    44    19    22    1
    45    19    50    1
    46    19    51    1
    47    20    52    1
    48    20    53    1
    49    20    54    1
    50    21    22    1
    51    21    26    1
    52    22    55    1
    53    22    56    1
    54    23    57    1
    55    23    58    1
    56    23    59    1
    57    24    25    1
    58    24    60    1
    59    24    61    1
    60    26    29    1
    61    26    32    1
    62    26    62    1
    63    27    63    1
    64    27    64    1
    65    27    65    1
    66    28    66    1
    67    28    67    1
    68    28    68    1
    69    29    30    1
    70    29    70    1
    71    29    71    1
    72    30    31    1
    73    30    34    1
    74    31    33    1
    75    31    72    1
    76    32    73    1
    77    32    74    1
    78    32    75    1
    79    33    35    1
    80    33    36    1
    81    34    37    1
    82    34    76    1
    83    34    77    1
    84    35    78    1
    85    35    79    1
    86    35    80    1
    87    36    81    1
    88    36    82    1
    89    36    83    1
