# Supplementary material for: Exploring the mechanism of Alisma orientale for the treatment of pregnancy induced hypertension and potential hepato-nephrotoxicity by using network pharmacology, network toxicology, molecular docking and molecular dynamics simulation
Source: Front Pharmacol. 2022 Nov 15;13:1027112. doi: 10.3389/fphar.2022.1027112 (PMC9705790; doi:10.3389/fphar.2022.1027112)
Supplement: Supplementary file 10 [file DataSheet2.zip › Treat/AlisolBmonoacetate.mol2]

@<TRIPOS>MOLECULE
MOL000831
   87    91     1     1     0
SMALL
GASTEIGER


@<TRIPOS>ATOM
      1 C           5.628063   -0.540692   -0.618549 C.3       1 <1>         0.006882 
      2 C           5.768494   -1.032940   -2.032276 C.2       1 <1>         0.139227 
      3 C           5.007238   -0.310192   -3.132188 C.3       1 <1>         0.026693 
      4 C           3.524072   -0.153616   -2.625253 C.3       1 <1>        -0.023415 
      5 C           3.269064    0.459660   -1.193294 C.3       1 <1>        -0.022278 
      6 C           4.136230   -0.388581   -0.196856 C.3       1 <1>        -0.040291 
      7 C           2.512876    0.428979   -3.652164 C.3       1 <1>        -0.048298 
      8 C           1.062019   -0.070379   -3.373225 C.3       1 <1>        -0.046185 
      9 C           0.755555   -0.392636   -1.863824 C.3       1 <1>        -0.017293 
     10 C           1.689456    0.463627   -0.936187 C.3       1 <1>        -0.002809 
     11 C          -0.747256    0.009855   -1.566955 C.3       1 <1>        -0.004715 
     12 C          -1.131719   -0.507565   -0.210904 C.2       1 <1>        -0.061166 
     13 C          -0.090855   -0.367285    0.877596 C.3       1 <1>        -0.004511 
     14 C           1.208238    0.456072    0.562170 C.3       1 <1>         0.062760 
     15 C          -2.356529   -1.060514   -0.195673 C.2       1 <1>        -0.066734 
     16 C          -2.974581   -1.024448   -1.572315 C.3       1 <1>        -0.030415 
     17 C          -1.765229   -0.719880   -2.491328 C.3       1 <1>        -0.039693 
     18 O           1.072615    1.826675    1.003048 O.3       1 <1>        -0.391163 
     19 C           5.703431    1.026330   -3.526456 C.3       1 <1>        -0.052812 
     20 C           5.090845   -1.229032   -4.402602 C.3       1 <1>        -0.052812 
     21 C           0.963759   -1.929414   -1.558192 C.3       1 <1>        -0.058419 
     22 C           3.741641    1.948281   -0.988013 C.3       1 <1>        -0.058917 
     23 H           1.403112    1.453716   -1.314581 H         1 <1>         0.033667 
     24 C          -3.177731   -1.722763    0.910572 C.3       1 <1>        -0.020016 
     25 C          -2.730228   -1.566411    2.396869 C.3       1 <1>        -0.017179 
     26 C          -2.997242   -0.162498    3.023593 C.3       1 <1>         0.097345 
     27 O          -2.779791    0.867668    2.034723 O.3       1 <1>        -0.309372 
     28 C          -4.439892   -0.020490    3.594222 C.3       1 <1>         0.114412 
     29 C          -1.128886    1.530742   -1.543115 C.3       1 <1>        -0.055313 
     30 O           6.468647   -2.008497   -2.255574 O.2       1 <1>        -0.296829 
     31 H           3.244924   -1.209485   -2.534506 H         1 <1>         0.031536 
     32 C          -4.691048   -1.375870    0.784922 C.3       1 <1>        -0.058611 
     33 C          -2.855928    2.116922    2.518064 C.2       1 <1>         0.259375 
     34 O          -3.071495    2.373903    3.692626 O.2       1 <1>        -0.265273 
     35 C          -2.633680    3.208561    1.510641 C.3       1 <1>         0.021444 
     36 C          -4.643225   -0.218360    5.163299 C.3       1 <1>         0.092990 
     37 O          -5.035442   -1.150915    4.195095 O.3       1 <1>        -0.362640 
     38 C          -3.505207   -0.747669    6.068877 C.3       1 <1>        -0.033529 
     39 C          -5.799085    0.575268    5.815094 C.3       1 <1>        -0.033529 
     40 H           6.099530   -1.276382    0.055422 H         1 <1>         0.034189 
     41 H           6.217978    0.379618   -0.516544 H         1 <1>         0.034189 
     42 H           4.168530    0.067586    0.805377 H         1 <1>         0.027470 
     43 H           3.728670   -1.403177   -0.095550 H         1 <1>         0.027470 
     44 H           2.554220    1.526614   -3.614916 H         1 <1>         0.026856 
     45 H           2.745228    0.157753   -4.690148 H         1 <1>         0.026856 
     46 H           0.850786   -0.958995   -3.989485 H         1 <1>         0.027097 
     47 H           0.398215    0.705043   -3.779200 H         1 <1>         0.027097 
     48 H           0.204723   -1.403237    1.105982 H         1 <1>         0.033528 
     49 H          -0.529611    0.056153    1.786558 H         1 <1>         0.033528 
     50 H           1.979190    0.009229    1.204513 H         1 <1>         0.059934 
     51 H          -3.732531   -0.227042   -1.622777 H         1 <1>         0.031042 
     52 H          -3.437521   -1.983223   -1.857483 H         1 <1>         0.031042 
     53 H          -2.054616   -0.118702   -3.368501 H         1 <1>         0.027677 
     54 H          -1.364796   -1.669859   -2.875656 H         1 <1>         0.027677 
     55 H           0.882242    1.933186    1.930167 H         1 <1>         0.209802 
     56 H           6.669161    0.819993   -4.013113 H         1 <1>         0.023909 
     57 H           5.928879    1.674963   -2.678304 H         1 <1>         0.023909 
     58 H           5.077057    1.586849   -4.236004 H         1 <1>         0.023909 
     59 H           6.137294   -1.484651   -4.633123 H         1 <1>         0.023909 
     60 H           4.698310   -0.744744   -5.306742 H         1 <1>         0.023909 
     61 H           4.548443   -2.175210   -4.252332 H         1 <1>         0.023909 
     62 H           1.666384   -2.082727   -0.733613 H         1 <1>         0.023543 
     63 H           1.348923   -2.505970   -2.411099 H         1 <1>         0.023543 
     64 H           0.049420   -2.454623   -1.250781 H         1 <1>         0.023543 
     65 H           3.283530    2.351340   -0.072749 H         1 <1>         0.023526 
     66 H           3.449065    2.608633   -1.814953 H         1 <1>         0.023526 
     67 H           4.811450    2.089707   -0.826824 H         1 <1>         0.023526 
     68 H          -3.087773   -2.800053    0.684938 H         1 <1>         0.034382 
     69 H          -1.670727   -1.841390    2.473610 H         1 <1>         0.029678 
     70 H          -3.253760   -2.319514    3.007170 H         1 <1>         0.029678 
     71 H          -2.264624   -0.018321    3.834320 H         1 <1>         0.062908 
     72 H          -5.166025    0.631316    3.086025 H         1 <1>         0.065103 
     73 H          -0.702778    2.061712   -0.683816 H         1 <1>         0.023829 
     74 H          -2.217666    1.652114   -1.452854 H         1 <1>         0.023829 
     75 H          -0.826633    2.064256   -2.453182 H         1 <1>         0.023829 
     76 H          -5.128925   -1.765008   -0.146081 H         1 <1>         0.023545 
     77 H          -5.266990   -1.817968    1.611974 H         1 <1>         0.023545 
     78 H          -4.830001   -0.285123    0.796648 H         1 <1>         0.023545 
     79 H          -3.049093    4.158803    1.877953 H         1 <1>         0.033023 
     80 H          -3.125342    2.950865    0.561519 H         1 <1>         0.033023 
     81 H          -1.554208    3.331141    1.342762 H         1 <1>         0.033023 
     82 H          -2.915926   -1.534208    5.574226 H         1 <1>         0.025805 
     83 H          -3.941969   -1.175678    6.983124 H         1 <1>         0.025805 
     84 H          -2.845469    0.087162    6.347685 H         1 <1>         0.025805 
     85 H          -6.592340    0.809711    5.089570 H         1 <1>         0.025805 
     86 H          -5.399271    1.514047    6.225806 H         1 <1>         0.025805 
     87 H          -6.235867   -0.019119    6.631106 H         1 <1>         0.025805 
@<TRIPOS>BOND
     1    1    2 1    
     2    1    6 1    
     3    1   40 1    
     4    1   41 1    
     5    2    3 1    
     6    2   30 2    
     7    3    4 1    
     8    3   19 1    
     9    3   20 1    
    10    4    5 1    
    11    4    7 1    
    12    4   31 1    
    13    5    6 1    
    14    5   10 1    
    15    5   22 1    
    16    6   42 1    
    17    6   43 1    
    18    7    8 1    
    19    7   44 1    
    20    7   45 1    
    21    8    9 1    
    22    8   46 1    
    23    8   47 1    
    24    9   10 1    
    25    9   11 1    
    26    9   21 1    
    27   10   14 1    
    28   10   23 1    
    29   11   12 1    
    30   11   17 1    
    31   11   29 1    
    32   12   13 1    
    33   12   15 2    
    34   13   14 1    
    35   13   48 1    
    36   13   49 1    
    37   14   18 1    
    38   14   50 1    
    39   15   16 1    
    40   15   24 1    
    41   16   17 1    
    42   16   51 1    
    43   16   52 1    
    44   17   53 1    
    45   17   54 1    
    46   18   55 1    
    47   19   56 1    
    48   19   57 1    
    49   19   58 1    
    50   20   59 1    
    51   20   60 1    
    52   20   61 1    
    53   21   62 1    
    54   21   63 1    
    55   21   64 1    
    56   22   65 1    
    57   22   66 1    
    58   22   67 1    
    59   24   25 1    
    60   24   32 1    
    61   24   68 1    
    62   25   26 1    
    63   25   69 1    
    64   25   70 1    
    65   26   27 1    
    66   26   28 1    
    67   26   71 1    
    68   27   33 1    
    69   28   36 1    
    70   28   37 1    
    71   28   72 1    
    72   29   73 1    
    73   29   74 1    
    74   29   75 1    
    75   32   76 1    
    76   32   77 1    
    77   32   78 1    
    78   33   34 2    
    79   33   35 1    
    80   35   79 1    
    81   35   80 1    
    82   35   81 1    
    83   36   37 1    
    84   36   38 1    
    85   36   39 1    
    86   38   82 1    
    87   38   83 1    
    88   38   84 1    
    89   39   85 1    
    90   39   86 1    
    91   39   87 1    
@<TRIPOS>SUBSTRUCTURE
     1 ****        1 TEMP              0 ****  ****    0 ROOT 
@<TRIPOS>NORMAL
@<TRIPOS>FF_PBC
FORCE_FIELD_SETUP_FEATURE Force Field Setup information
v1.0  0 0.000000 0.000000 0.000000 0.000000 0.000000 0.000000 NONE 0 0 0 0 1 0 0 0 0 0 0 0 0
