# Supplementary material for: Exploring the mechanism of Alisma orientale for the treatment of pregnancy induced hypertension and potential hepato-nephrotoxicity by using network pharmacology, network toxicology, molecular docking and molecular dynamics simulation
Source: Front Pharmacol. 2022 Nov 15;13:1027112. doi: 10.3389/fphar.2022.1027112 (PMC9705790; doi:10.3389/fphar.2022.1027112)
Supplement: Supplementary file 10 [file DataSheet2.zip › Treat/AlisolE23Acetate.mol2]

@<TRIPOS>MOLECULE
101661272
 90 93 0 0 0
SMALL
GASTEIGER

@<TRIPOS>ATOM
      1 O           4.7950    0.0575    0.0000 O.3     1  UNL1       -0.3912
      2 O           2.0000   -3.4948    0.0000 O.2     1  UNL1       -0.2968
      3 O           9.2713    2.7138    0.0000 O.3     1  UNL1       -0.4588
      4 O          11.2283    3.1262    0.0000 O.3     1  UNL1       -0.3853
      5 O          12.2533    0.6871    0.0000 O.3     1  UNL1       -0.3864
      6 O          10.5605    3.8705    0.0000 O.2     1  UNL1       -0.2512
      7 C           6.5271   -1.9425    0.0000 C.3     1  UNL1       -0.0173
      8 C           5.6610   -1.4425    0.0000 C.3     1  UNL1       -0.0028
      9 C           4.7510   -1.9493    0.0000 C.3     1  UNL1       -0.0223
     10 C           7.3931   -1.4425    0.0000 C.3     1  UNL1       -0.0047
     11 C           4.7430   -2.9909    0.0000 C.3     1  UNL1       -0.0234
     12 C           6.5431   -2.9840    0.0000 C.3     1  UNL1       -0.0462
     13 C           5.6610   -0.4425    0.0000 C.3     1  UNL1        0.0628
     14 C           5.6451   -3.5118    0.0000 C.3     1  UNL1       -0.0483
     15 C           7.3931   -0.4425    0.0000 C.2     1  UNL1       -0.0612
     16 C           3.8076   -3.5407    0.0000 C.3     1  UNL1        0.0267
     17 C           3.8242   -1.3853    0.0000 C.3     1  UNL1       -0.0403
     18 C           8.3393   -1.7472    0.0000 C.3     1  UNL1       -0.0397
     19 C           6.5271    0.0575    0.0000 C.3     1  UNL1       -0.0045
     20 C           7.1698   -2.7085    0.0000 C.3     1  UNL1       -0.0584
     21 C           4.7587   -0.9494    0.0000 C.3     1  UNL1       -0.0589
     22 C           8.3393   -0.1378    0.0000 C.2     1  UNL1       -0.0667
     23 C           7.7352   -2.3822    0.0000 C.3     1  UNL1       -0.0553
     24 C           8.9229   -0.9425    0.0000 C.3     1  UNL1       -0.0304
     25 C           2.8763   -1.9132    0.0000 C.3     1  UNL1        0.0069
     26 C           2.8680   -2.9982    0.0000 C.2     1  UNL1        0.1392
     27 C           3.3109   -4.4086    0.0000 C.3     1  UNL1       -0.0528
     28 C           4.3109   -4.4048    0.0000 C.3     1  UNL1       -0.0528
     29 C           8.6500    0.8128    0.0000 C.3     1  UNL1       -0.0190
     30 C           9.6285    1.0190    0.0000 C.3     1  UNL1       -0.0068
     31 C           7.9821    1.5570    0.0000 C.3     1  UNL1       -0.0586
     32 C           9.9391    1.9695    0.0000 C.3     1  UNL1        0.1320
     33 C          10.9176    2.1757    0.0000 C.3     1  UNL1        0.1200
     34 C          11.5855    1.4314    0.0000 C.3     1  UNL1        0.0897
     35 C          12.3298    2.0992    0.0000 C.3     1  UNL1       -0.0338
     36 C          10.8412    0.7636    0.0000 C.3     1  UNL1       -0.0338
     37 C           9.5820    3.6643    0.0000 C.2     1  UNL1        0.3043
     38 C           8.9141    4.4086    0.0000 C.3     1  UNL1        0.0332
     39 H           6.3972   -1.0175    0.0000 H       1  UNL1        0.0337
     40 H           4.7463   -3.8409    0.0000 H       1  UNL1        0.0315
     41 H           6.7612   -3.5644    0.0000 H       1  UNL1        0.0271
     42 H           7.1523   -2.8685    0.0000 H       1  UNL1        0.0271
     43 H           5.6610    0.1775    0.0000 H       1  UNL1        0.0599
     44 H           5.2478   -3.9877    0.0000 H       1  UNL1        0.0269
     45 H           6.0460   -3.9846    0.0000 H       1  UNL1        0.0269
     46 H           4.2324   -0.9186    0.0000 H       1  UNL1        0.0275
     47 H           3.4343   -0.9032    0.0000 H       1  UNL1        0.0275
     48 H           8.0883   -2.3141    0.0000 H       1  UNL1        0.0277
     49 H           8.8767   -2.0565    0.0000 H       1  UNL1        0.0277
     50 H           6.9256    0.5324    0.0000 H       1  UNL1        0.0335
     51 H           6.1285    0.5324    0.0000 H       1  UNL1        0.0335
     52 H           6.6949   -3.1071    0.0000 H       1  UNL1        0.0235
     53 H           7.5684   -3.1835    0.0000 H       1  UNL1        0.0235
     54 H           7.6448   -2.3100    0.0000 H       1  UNL1        0.0235
     55 H           5.3787   -0.9542    0.0000 H       1  UNL1        0.0235
     56 H           4.7635   -0.3294    0.0000 H       1  UNL1        0.0235
     57 H           4.1388   -0.9446    0.0000 H       1  UNL1        0.0235
     58 H           7.1526   -2.5943    0.0000 H       1  UNL1        0.0238
     59 H           7.9473   -2.9648    0.0000 H       1  UNL1        0.0238
     60 H           8.3178   -2.1700    0.0000 H       1  UNL1        0.0238
     61 H           9.3838   -1.3572    0.0000 H       1  UNL1        0.0310
     62 H           9.3838   -0.5278    0.0000 H       1  UNL1        0.0310
     63 H           2.6718   -1.3279    0.0000 H       1  UNL1        0.0342
     64 H           2.2647   -2.0146    0.0000 H       1  UNL1        0.0342
     65 H           2.7728   -4.1007    0.0000 H       1  UNL1        0.0239
     66 H           3.0030   -4.9467    0.0000 H       1  UNL1        0.0239
     67 H           3.8490   -4.7165    0.0000 H       1  UNL1        0.0239
     68 H           3.7752   -4.7168    0.0000 H       1  UNL1        0.0239
     69 H           4.6230   -4.9405    0.0000 H       1  UNL1        0.0239
     70 H           4.8466   -4.0927    0.0000 H       1  UNL1        0.0239
     71 H           8.0433    0.6849    0.0000 H       1  UNL1        0.0344
     72 H           4.7950    0.6775    0.0000 H       1  UNL1        0.2098
     73 H           9.6490    0.3993    0.0000 H       1  UNL1        0.0307
     74 H          10.2423    0.9316    0.0000 H       1  UNL1        0.0307
     75 H           8.4436    1.9711    0.0000 H       1  UNL1        0.0235
     76 H           7.5681    2.0185    0.0000 H       1  UNL1        0.0235
     77 H           7.5207    1.1430    0.0000 H       1  UNL1        0.0235
     78 H          10.1317    2.5588    0.0000 H       1  UNL1        0.0761
     79 H          10.5036    2.6372    0.0000 H       1  UNL1        0.0659
     80 H          11.8350    3.2541    0.0000 H       1  UNL1        0.2101
     81 H          12.7438    1.6378    0.0000 H       1  UNL1        0.0258
     82 H          12.7913    2.5133    0.0000 H       1  UNL1        0.0258
     83 H          11.9157    2.5607    0.0000 H       1  UNL1        0.0258
     84 H          10.4271    1.2250    0.0000 H       1  UNL1        0.0258
     85 H          10.3797    0.3495    0.0000 H       1  UNL1        0.0258
     86 H          11.2552    0.3021    0.0000 H       1  UNL1        0.0258
     87 H          12.8600    0.8150    0.0000 H       1  UNL1        0.2102
     88 H           9.3756    4.8227    0.0000 H       1  UNL1        0.0342
     89 H           8.5000    4.8701    0.0000 H       1  UNL1        0.0342
     90 H           8.4526    3.9946    0.0000 H       1  UNL1        0.0342
@<TRIPOS>BOND
     1    13     1    1
     2     1    72    1
     3     2    26    2
     4    32     3    1
     5     3    37    1
     6    33     4    1
     7     4    80    1
     8     5    34    1
     9     5    87    1
    10     6    37    2
    11     7     8    1
    12     7    10    1
    13     7    12    1
    14     7    20    1
    15     8     9    1
    16     8    13    1
    17     8    39    1
    18     9    11    1
    19     9    17    1
    20     9    21    1
    21    10    15    1
    22    10    18    1
    23    10    23    1
    24    11    14    1
    25    11    16    1
    26    11    40    1
    27    12    14    1
    28    12    41    1
    29    12    42    1
    30    13    19    1
    31    13    43    1
    32    14    44    1
    33    14    45    1
    34    15    19    1
    35    15    22    2
    36    16    26    1
    37    16    27    1
    38    16    28    1
    39    17    25    1
    40    17    46    1
    41    17    47    1
    42    18    24    1
    43    18    48    1
    44    18    49    1
    45    19    50    1
    46    19    51    1
    47    20    52    1
    48    20    53    1
    49    20    54    1
    50    21    55    1
    51    21    56    1
    52    21    57    1
    53    22    24    1
    54    22    29    1
    55    23    58    1
    56    23    59    1
    57    23    60    1
    58    24    61    1
    59    24    62    1
    60    25    26    1
    61    25    63    1
    62    25    64    1
    63    27    65    1
    64    27    66    1
    65    27    67    1
    66    28    68    1
    67    28    69    1
    68    28    70    1
    69    29    30    1
    70    29    31    1
    71    29    71    1
    72    30    32    1
    73    30    73    1
    74    30    74    1
    75    31    75    1
    76    31    76    1
    77    31    77    1
    78    32    33    1
    79    32    78    1
    80    33    34    1
    81    33    79    1
    82    34    35    1
    83    34    36    1
    84    35    81    1
    85    35    82    1
    86    35    83    1
    87    36    84    1
    88    36    85    1
    89    36    86    1
    90    37    38    1
    91    38    88    1
    92    38    89    1
    93    38    90    1
