# Supplementary material for: Exploring the mechanism of Alisma orientale for the treatment of pregnancy induced hypertension and potential hepato-nephrotoxicity by using network pharmacology, network toxicology, molecular docking and molecular dynamics simulation
Source: Front Pharmacol. 2022 Nov 15;13:1027112. doi: 10.3389/fphar.2022.1027112 (PMC9705790; doi:10.3389/fphar.2022.1027112)
Supplement: Supplementary file 10 [file DataSheet2.zip › Treat/AlisolE24Acetate.mol2]

@<TRIPOS>MOLECULE
75412552
 90 93 0 0 0
SMALL
GASTEIGER

@<TRIPOS>ATOM
      1 O           4.7950    0.1595    0.0000 O.3     1  UNL1       -0.3912
      2 O           2.0000   -3.3928    0.0000 O.2     1  UNL1       -0.2968
      3 O           9.2713    2.8158    0.0000 O.3     1  UNL1       -0.3880
      4 O          11.5855    1.5334    0.0000 O.3     1  UNL1       -0.4560
      5 O          11.5390    4.1788    0.0000 O.3     1  UNL1       -0.3854
      6 O          12.8747    2.6902    0.0000 O.2     1  UNL1       -0.2512
      7 C           6.5271   -1.8405    0.0000 C.3     1  UNL1       -0.0173
      8 C           5.6610   -1.3405    0.0000 C.3     1  UNL1       -0.0028
      9 C           4.7510   -1.8473    0.0000 C.3     1  UNL1       -0.0223
     10 C           7.3931   -1.3405    0.0000 C.3     1  UNL1       -0.0047
     11 C           4.7430   -2.8889    0.0000 C.3     1  UNL1       -0.0234
     12 C           6.5431   -2.8820    0.0000 C.3     1  UNL1       -0.0462
     13 C           5.6610   -0.3405    0.0000 C.3     1  UNL1        0.0628
     14 C           5.6451   -3.4098    0.0000 C.3     1  UNL1       -0.0483
     15 C           7.3931   -0.3405    0.0000 C.2     1  UNL1       -0.0612
     16 C           3.8076   -3.4387    0.0000 C.3     1  UNL1        0.0267
     17 C           3.8242   -1.2833    0.0000 C.3     1  UNL1       -0.0403
     18 C           8.3393   -1.6452    0.0000 C.3     1  UNL1       -0.0397
     19 C           6.5271    0.1595    0.0000 C.3     1  UNL1       -0.0045
     20 C           7.1698   -2.6065    0.0000 C.3     1  UNL1       -0.0584
     21 C           4.7587   -0.8474    0.0000 C.3     1  UNL1       -0.0589
     22 C           8.3393   -0.0358    0.0000 C.2     1  UNL1       -0.0667
     23 C           7.7352   -2.2802    0.0000 C.3     1  UNL1       -0.0553
     24 C           8.9229   -0.8405    0.0000 C.3     1  UNL1       -0.0304
     25 C           2.8763   -1.8112    0.0000 C.3     1  UNL1        0.0069
     26 C           2.8680   -2.8962    0.0000 C.2     1  UNL1        0.1392
     27 C           3.3109   -4.3066    0.0000 C.3     1  UNL1       -0.0528
     28 C           4.3109   -4.3028    0.0000 C.3     1  UNL1       -0.0528
     29 C           8.6500    0.9148    0.0000 C.3     1  UNL1       -0.0200
     30 C           9.6285    1.1210    0.0000 C.3     1  UNL1       -0.0170
     31 C           7.9821    1.6591    0.0000 C.3     1  UNL1       -0.0586
     32 C           9.9391    2.0715    0.0000 C.3     1  UNL1        0.0953
     33 C          10.9176    2.2777    0.0000 C.3     1  UNL1        0.1566
     34 C          11.2283    3.2282    0.0000 C.3     1  UNL1        0.0997
     35 C          12.1788    2.9176    0.0000 C.3     1  UNL1       -0.0328
     36 C          10.2778    3.5389    0.0000 C.3     1  UNL1       -0.0328
     37 C          12.5640    1.7396    0.0000 C.2     1  UNL1        0.3044
     38 C          13.2318    0.9953    0.0000 C.3     1  UNL1        0.0332
     39 H           6.3972   -0.9155    0.0000 H       1  UNL1        0.0337
     40 H           4.7463   -3.7389    0.0000 H       1  UNL1        0.0315
     41 H           6.7612   -3.4624    0.0000 H       1  UNL1        0.0271
     42 H           7.1523   -2.7665    0.0000 H       1  UNL1        0.0271
     43 H           5.6610    0.2795    0.0000 H       1  UNL1        0.0599
     44 H           5.2478   -3.8857    0.0000 H       1  UNL1        0.0269
     45 H           6.0460   -3.8826    0.0000 H       1  UNL1        0.0269
     46 H           4.2324   -0.8166    0.0000 H       1  UNL1        0.0275
     47 H           3.4343   -0.8012    0.0000 H       1  UNL1        0.0275
     48 H           8.0883   -2.2121    0.0000 H       1  UNL1        0.0277
     49 H           8.8767   -1.9544    0.0000 H       1  UNL1        0.0277
     50 H           6.9256    0.6345    0.0000 H       1  UNL1        0.0335
     51 H           6.1285    0.6345    0.0000 H       1  UNL1        0.0335
     52 H           6.6949   -3.0051    0.0000 H       1  UNL1        0.0235
     53 H           7.5684   -3.0815    0.0000 H       1  UNL1        0.0235
     54 H           7.6448   -2.2080    0.0000 H       1  UNL1        0.0235
     55 H           5.3787   -0.8522    0.0000 H       1  UNL1        0.0235
     56 H           4.7635   -0.2274    0.0000 H       1  UNL1        0.0235
     57 H           4.1388   -0.8426    0.0000 H       1  UNL1        0.0235
     58 H           7.1526   -2.4923    0.0000 H       1  UNL1        0.0238
     59 H           7.9473   -2.8627    0.0000 H       1  UNL1        0.0238
     60 H           8.3178   -2.0680    0.0000 H       1  UNL1        0.0238
     61 H           9.3838   -1.2552    0.0000 H       1  UNL1        0.0310
     62 H           9.3838   -0.4258    0.0000 H       1  UNL1        0.0310
     63 H           2.6718   -1.2259    0.0000 H       1  UNL1        0.0342
     64 H           2.2647   -1.9126    0.0000 H       1  UNL1        0.0342
     65 H           2.7728   -3.9987    0.0000 H       1  UNL1        0.0239
     66 H           3.0030   -4.8447    0.0000 H       1  UNL1        0.0239
     67 H           3.8490   -4.6145    0.0000 H       1  UNL1        0.0239
     68 H           3.7752   -4.6148    0.0000 H       1  UNL1        0.0239
     69 H           4.6230   -4.8385    0.0000 H       1  UNL1        0.0239
     70 H           4.8466   -3.9907    0.0000 H       1  UNL1        0.0239
     71 H           8.0433    0.7869    0.0000 H       1  UNL1        0.0344
     72 H           4.7950    0.7795    0.0000 H       1  UNL1        0.2098
     73 H           9.6490    0.5013    0.0000 H       1  UNL1        0.0297
     74 H          10.2423    1.0336    0.0000 H       1  UNL1        0.0297
     75 H           8.4436    2.0731    0.0000 H       1  UNL1        0.0235
     76 H           7.5681    2.1205    0.0000 H       1  UNL1        0.0235
     77 H           7.5207    1.2450    0.0000 H       1  UNL1        0.0235
     78 H          10.1317    2.6608    0.0000 H       1  UNL1        0.0631
     79 H          10.7250    1.6884    0.0000 H       1  UNL1        0.0789
     80 H           9.4639    3.4051    0.0000 H       1  UNL1        0.2099
     81 H          11.9862    2.3282    0.0000 H       1  UNL1        0.0258
     82 H          12.7681    2.7250    0.0000 H       1  UNL1        0.0258
     83 H          12.3714    3.5069    0.0000 H       1  UNL1        0.0258
     84 H          10.4704    4.1282    0.0000 H       1  UNL1        0.0258
     85 H           9.6885    3.7315    0.0000 H       1  UNL1        0.0258
     86 H          10.0852    2.9496    0.0000 H       1  UNL1        0.0258
     87 H          12.1456    4.3066    0.0000 H       1  UNL1        0.2103
     88 H          12.7704    0.5813    0.0000 H       1  UNL1        0.0342
     89 H          13.6459    0.5339    0.0000 H       1  UNL1        0.0342
     90 H          13.6933    1.4094    0.0000 H       1  UNL1        0.0342
@<TRIPOS>BOND
     1    13     1    1
     2     1    72    1
     3     2    26    2
     4    32     3    1
     5     3    80    1
     6    33     4    1
     7     4    37    1
     8     5    34    1
     9     5    87    1
    10     6    37    2
    11     7     8    1
    12     7    10    1
    13     7    12    1
    14     7    20    1
    15     8     9    1
    16     8    13    1
    17     8    39    1
    18     9    11    1
    19     9    17    1
    20     9    21    1
    21    10    15    1
    22    10    18    1
    23    10    23    1
    24    11    14    1
    25    11    16    1
    26    11    40    1
    27    12    14    1
    28    12    41    1
    29    12    42    1
    30    13    19    1
    31    13    43    1
    32    14    44    1
    33    14    45    1
    34    15    19    1
    35    15    22    2
    36    16    26    1
    37    16    27    1
    38    16    28    1
    39    17    25    1
    40    17    46    1
    41    17    47    1
    42    18    24    1
    43    18    48    1
    44    18    49    1
    45    19    50    1
    46    19    51    1
    47    20    52    1
    48    20    53    1
    49    20    54    1
    50    21    55    1
    51    21    56    1
    52    21    57    1
    53    22    24    1
    54    22    29    1
    55    23    58    1
    56    23    59    1
    57    23    60    1
    58    24    61    1
    59    24    62    1
    60    25    26    1
    61    25    63    1
    62    25    64    1
    63    27    65    1
    64    27    66    1
    65    27    67    1
    66    28    68    1
    67    28    69    1
    68    28    70    1
    69    29    30    1
    70    29    31    1
    71    29    71    1
    72    30    32    1
    73    30    73    1
    74    30    74    1
    75    31    75    1
    76    31    76    1
    77    31    77    1
    78    32    33    1
    79    32    78    1
    80    33    34    1
    81    33    79    1
    82    34    35    1
    83    34    36    1
    84    35    81    1
    85    35    82    1
    86    35    83    1
    87    36    84    1
    88    36    85    1
    89    36    86    1
    90    37    38    1
    91    38    88    1
    92    38    89    1
    93    38    90    1
