# Supplementary material for: Exploring the mechanism of Alisma orientale for the treatment of pregnancy induced hypertension and potential hepato-nephrotoxicity by using network pharmacology, network toxicology, molecular docking and molecular dynamics simulation
Source: Front Pharmacol. 2022 Nov 15;13:1027112. doi: 10.3389/fphar.2022.1027112 (PMC9705790; doi:10.3389/fphar.2022.1027112)
Supplement: Supplementary file 10 [file DataSheet2.zip › Treat/BCL2L1-6vwc.pdb]

HEADER    APOPTOSIS/APOPTOSIS INHIBITOR           19-FEB-20   6VWC              
TITLE     CRYSTAL STRUCTURE OF BCL-XL IN COMPLEX WITH TETRAHYDROISOQUINOLINE-   
TITLE    2 PYRIDINE BASED INHIBITORS                                            
COMPND    MOL_ID: 1;                                                            
COMPND   2 MOLECULE: BCL-2-LIKE PROTEIN 1;                                      
COMPND   3 CHAIN: A, B;                                                         
COMPND   4 SYNONYM: BCL2-L-1,APOPTOSIS REGULATOR BCL-X;                         
COMPND   5 ENGINEERED: YES;                                                     
COMPND   6 MUTATION: YES                                                        
SOURCE    MOL_ID: 1;                                                            
SOURCE   2 ORGANISM_SCIENTIFIC: HOMO SAPIENS;                                   
SOURCE   3 ORGANISM_COMMON: HUMAN;                                              
SOURCE   4 ORGANISM_TAXID: 9606;                                                
SOURCE   5 GENE: BCL2L1, BCL2L, BCLX;                                           
SOURCE   6 EXPRESSION_SYSTEM: ESCHERICHIA COLI;                                 
SOURCE   7 EXPRESSION_SYSTEM_TAXID: 562                                         
KEYWDS    BCL-XL INHIBITOR, APOPTOSIS, STRUCTURE-BASED DRUG DESIGN, APOPTOSIS-  
KEYWDS   2 APOPTOSIS INHIBITOR COMPLEX                                          
EXPDTA    X-RAY DIFFRACTION                                                     
AUTHOR    R.A.JUDGE,A.S.JUDD                                                    
REVDAT   2   04-NOV-20 6VWC    1       JRNL                                     
REVDAT   1   21-OCT-20 6VWC    0                                                
JRNL        AUTH   L.WANG,G.A.DOHERTY,A.S.JUDD,Z.F.TAO,T.M.HANSEN,R.R.FREY,     
JRNL        AUTH 2 X.SONG,M.BRUNCKO,A.R.KUNZER,X.WANG,M.D.WENDT,J.A.FLYGARE,    
JRNL        AUTH 3 N.D.CATRON,R.A.JUDGE,C.H.PARK,S.SHEKHAR,D.C.PHILLIPS,        
JRNL        AUTH 4 P.NIMMER,M.L.SMITH,S.K.TAHIR,Y.XIAO,J.XUE,H.ZHANG,P.N.LE,    
JRNL        AUTH 5 M.J.MITTEN,E.R.BOGHAERT,W.GAO,P.KOVAR,E.F.CHOO,D.DIAZ,       
JRNL        AUTH 6 W.J.FAIRBROTHER,S.W.ELMORE,D.SAMPATH,J.D.LEVERSON,A.J.SOUERS 
JRNL        TITL   DISCOVERY OF A-1331852, A FIRST-IN-CLASS, POTENT, AND        
JRNL        TITL 2 ORALLY-BIOAVAILABLE BCL-X L INHIBITOR.                       
JRNL        REF    ACS MED.CHEM.LETT.            V.  11  1829 2020              
JRNL        REFN                   ISSN 1948-5875                               
JRNL        PMID   33062160                                                     
JRNL        DOI    10.1021/ACSMEDCHEMLETT.9B00568                               
REMARK   2                                                                      
REMARK   2 RESOLUTION.    1.60 ANGSTROMS.                                       
REMARK   3                                                                      
REMARK   3 REFINEMENT.                                                          
REMARK   3   PROGRAM     : BUSTER 2.11.7                                        
REMARK   3   AUTHORS     : BRICOGNE,BLANC,BRANDL,FLENSBURG,KELLER,              
REMARK   3               : PACIOREK,ROVERSI,SHARFF,SMART,VONRHEIN,              
REMARK   3               : WOMACK,MATTHEWS,TEN EYCK,TRONRUD                     
REMARK   3                                                                      
REMARK   3  DATA USED IN REFINEMENT.                                            
REMARK   3   RESOLUTION RANGE HIGH (ANGSTROMS) : 1.60                           
REMARK   3   RESOLUTION RANGE LOW  (ANGSTROMS) : 47.29                          
REMARK   3   DATA CUTOFF            (SIGMA(F)) : NULL                           
REMARK   3   COMPLETENESS FOR RANGE        (%) : 94.1                           
REMARK   3   NUMBER OF REFLECTIONS             : 41328                          
REMARK   3                                                                      
REMARK   3  FIT TO DATA USED IN REFINEMENT.                                     
REMARK   3   CROSS-VALIDATION METHOD           : THROUGHOUT                     
REMARK   3   FREE R VALUE TEST SET SELECTION   : RANDOM                         
REMARK   3   R VALUE     (WORKING + TEST SET)  : 0.180                          
REMARK   3   R VALUE            (WORKING SET)  : 0.179                          
REMARK   3   FREE R VALUE                      : 0.200                          
REMARK   3   FREE R VALUE TEST SET SIZE   (%)  : NULL                           
REMARK   3   FREE R VALUE TEST SET COUNT       : 2074                           
REMARK   3   ESTIMATED ERROR OF FREE R VALUE   : NULL                           
REMARK   3                                                                      
REMARK   3  FIT IN THE HIGHEST RESOLUTION BIN.                                  
REMARK   3   TOTAL NUMBER OF BINS USED               : NULL                     
REMARK   3   BIN RESOLUTION RANGE HIGH   (ANGSTROMS) : 1.60                     
REMARK   3   BIN RESOLUTION RANGE LOW    (ANGSTROMS) : 1.62                     
REMARK   3   BIN COMPLETENESS (WORKING+TEST)     (%) : 68.41                    
REMARK   3   REFLECTIONS IN BIN (WORKING + TEST SET) : NULL                     
REMARK   3   BIN R VALUE        (WORKING + TEST SET) : NULL                     
REMARK   3   REFLECTIONS IN BIN        (WORKING SET) : NULL                     
REMARK   3   BIN R VALUE               (WORKING SET) : 0.2402                   
REMARK   3   BIN FREE R VALUE                        : 0.3365                   
REMARK   3   BIN FREE R VALUE TEST SET SIZE      (%) : NULL                     
REMARK   3   BIN FREE R VALUE TEST SET COUNT         : 42                       
REMARK   3   ESTIMATED ERROR OF BIN FREE R VALUE     : NULL                     
REMARK   3                                                                      
REMARK   3  NUMBER OF NON-HYDROGEN ATOMS USED IN REFINEMENT.                    
REMARK   3   PROTEIN ATOMS            : 2218                                    
REMARK   3   NUCLEIC ACID ATOMS       : 0                                       
REMARK   3   HETEROGEN ATOMS          : 86                                      
REMARK   3   SOLVENT ATOMS            : 306                                     
REMARK   3                                                                      
REMARK   3  B VALUES.                                                           
REMARK   3   FROM WILSON PLOT           (A**2) : NULL                           
REMARK   3   MEAN B VALUE      (OVERALL, A**2) : 21.43                          
REMARK   3   OVERALL ANISOTROPIC B VALUE.                                       
REMARK   3    B11 (A**2) : 0.39400                                              
REMARK   3    B22 (A**2) : -0.10940                                             
REMARK   3    B33 (A**2) : -0.28460                                             
REMARK   3    B12 (A**2) : 0.00000                                              
REMARK   3    B13 (A**2) : 0.20500                                              
REMARK   3    B23 (A**2) : 0.00000                                              
REMARK   3                                                                      
REMARK   3  ESTIMATED COORDINATE ERROR.                                         
REMARK   3   ESD FROM LUZZATI PLOT                    (A) : 0.200               
REMARK   3   DPI (BLOW EQ-10) BASED ON R VALUE        (A) : 0.089               
REMARK   3   DPI (BLOW EQ-9) BASED ON FREE R VALUE    (A) : 0.084               
REMARK   3   DPI (CRUICKSHANK) BASED ON R VALUE       (A) : 0.085               
REMARK   3   DPI (CRUICKSHANK) BASED ON FREE R VALUE  (A) : 0.082               
REMARK   3                                                                      
REMARK   3   REFERENCES: BLOW, D. (2002) ACTA CRYST D58, 792-797                
REMARK   3               CRUICKSHANK, D.W.J. (1999) ACTA CRYST D55, 583-601     
REMARK   3                                                                      
REMARK   3 CORRELATION COEFFICIENTS.                                            
REMARK   3   CORRELATION COEFFICIENT FO-FC      : 0.955                         
REMARK   3   CORRELATION COEFFICIENT FO-FC FREE : 0.932                         
REMARK   3                                                                      
REMARK   3   NUMBER OF GEOMETRIC FUNCTION TERMS DEFINED : 15                    
REMARK   3   TERM                          COUNT    WEIGHT   FUNCTION.          
REMARK   3    BOND LENGTHS              : 2366   ; 2.000  ; HARMONIC            
REMARK   3    BOND ANGLES               : 3203   ; 2.000  ; HARMONIC            
REMARK   3    TORSION ANGLES            : 805    ; 2.000  ; SINUSOIDAL          
REMARK   3    TRIGONAL CARBON PLANES    : NULL   ; NULL   ; NULL                
REMARK   3    GENERAL PLANES            : 486    ; 5.000  ; HARMONIC            
REMARK   3    ISOTROPIC THERMAL FACTORS : 2366   ; 10.000 ; HARMONIC            
REMARK   3    BAD NON-BONDED CONTACTS   : NULL   ; NULL   ; NULL                
REMARK   3    IMPROPER TORSIONS         : NULL   ; NULL   ; NULL                
REMARK   3    PSEUDOROTATION ANGLES     : NULL   ; NULL   ; NULL                
REMARK   3    CHIRAL IMPROPER TORSION   : 273    ; 5.000  ; SEMIHARMONIC        
REMARK   3    SUM OF OCCUPANCIES        : NULL   ; NULL   ; NULL                
REMARK   3    UTILITY DISTANCES         : NULL   ; NULL   ; NULL                
REMARK   3    UTILITY ANGLES            : NULL   ; NULL   ; NULL                
REMARK   3    UTILITY TORSION           : NULL   ; NULL   ; NULL                
REMARK   3    IDEAL-DIST CONTACT TERM   : 2550   ; 4.000  ; SEMIHARMONIC        
REMARK   3                                                                      
REMARK   3   RMS DEVIATIONS FROM IDEAL VALUES.                                  
REMARK   3    BOND LENGTHS                       (A) : 0.008                    
REMARK   3    BOND ANGLES                  (DEGREES) : 0.83                     
REMARK   3    PEPTIDE OMEGA TORSION ANGLES (DEGREES) : 3.35                     
REMARK   3    OTHER TORSION ANGLES         (DEGREES) : 14.59                    
REMARK   3                                                                      
REMARK   3  TLS DETAILS                                                         
REMARK   3   NUMBER OF TLS GROUPS  : NULL                                       
REMARK   3                                                                      
REMARK   3  OTHER REFINEMENT REMARKS: NULL                                      
REMARK   4                                                                      
REMARK   4 6VWC COMPLIES WITH FORMAT V. 3.30, 13-JUL-11                         
REMARK 100                                                                      
REMARK 100 THIS ENTRY HAS BEEN PROCESSED BY RCSB ON 20-FEB-20.                  
REMARK 100 THE DEPOSITION ID IS D_1000247017.                                   
REMARK 200                                                                      
REMARK 200 EXPERIMENTAL DETAILS                                                 
REMARK 200  EXPERIMENT TYPE                : X-RAY DIFFRACTION                  
REMARK 200  DATE OF DATA COLLECTION        : 09-DEC-10                          
REMARK 200  TEMPERATURE           (KELVIN) : 100                                
REMARK 200  PH                             : 8.5                                
REMARK 200  NUMBER OF CRYSTALS USED        : 1                                  
REMARK 200                                                                      
REMARK 200  SYNCHROTRON              (Y/N) : Y                                  
REMARK 200  RADIATION SOURCE               : APS                                
REMARK 200  BEAMLINE                       : 17-ID                              
REMARK 200  X-RAY GENERATOR MODEL          : NULL                               
REMARK 200  MONOCHROMATIC OR LAUE    (M/L) : M                                  
REMARK 200  WAVELENGTH OR RANGE        (A) : 1.0                                
REMARK 200  MONOCHROMATOR                  : NULL                               
REMARK 200  OPTICS                         : NULL                               
REMARK 200                                                                      
REMARK 200  DETECTOR TYPE                  : PIXEL                              
REMARK 200  DETECTOR MANUFACTURER          : DECTRIS PILATUS3 S 6M              
REMARK 200  INTENSITY-INTEGRATION SOFTWARE : XDS                                
REMARK 200  DATA SCALING SOFTWARE          : XSCALE                             
REMARK 200                                                                      
REMARK 200  NUMBER OF UNIQUE REFLECTIONS   : 41362                              
REMARK 200  RESOLUTION RANGE HIGH      (A) : 1.604                              
REMARK 200  RESOLUTION RANGE LOW       (A) : 47.290                             
REMARK 200  REJECTION CRITERIA  (SIGMA(I)) : NULL                               
REMARK 200                                                                      
REMARK 200 OVERALL.                                                             
REMARK 200  COMPLETENESS FOR RANGE     (%) : 94.2                               
REMARK 200  DATA REDUNDANCY                : 3.000                              
REMARK 200  R MERGE                    (I) : 0.04900                            
REMARK 200  R SYM                      (I) : NULL                               
REMARK 200  <I/SIGMA(I)> FOR THE DATA SET  : 14.4000                            
REMARK 200                                                                      
REMARK 200 IN THE HIGHEST RESOLUTION SHELL.                                     
REMARK 200  HIGHEST RESOLUTION SHELL, RANGE HIGH (A) : 1.60                     
REMARK 200  HIGHEST RESOLUTION SHELL, RANGE LOW  (A) : 1.61                     
REMARK 200  COMPLETENESS FOR SHELL     (%) : NULL                               
REMARK 200  DATA REDUNDANCY IN SHELL       : NULL                               
REMARK 200  R MERGE FOR SHELL          (I) : 0.35800                            
REMARK 200  R SYM FOR SHELL            (I) : NULL                               
REMARK 200  <I/SIGMA(I)> FOR SHELL         : NULL                               
REMARK 200                                                                      
REMARK 200 DIFFRACTION PROTOCOL: SINGLE WAVELENGTH                              
REMARK 200 METHOD USED TO DETERMINE THE STRUCTURE: MOLECULAR REPLACEMENT        
REMARK 200 SOFTWARE USED: MOLREP                                                
REMARK 200 STARTING MODEL: 4QVX                                                 
REMARK 200                                                                      
REMARK 200 REMARK: CRYSTALS GREW AS PLATES                                      
REMARK 280                                                                      
REMARK 280 CRYSTAL                                                              
REMARK 280 SOLVENT CONTENT, VS   (%): 46.21                                     
REMARK 280 MATTHEWS COEFFICIENT, VM (ANGSTROMS**3/DA): 2.29                     
REMARK 280                                                                      
REMARK 280 CRYSTALLIZATION CONDITIONS: 30%(W/V) PEG 10,000, 0.1M TRIS HCL PH    
REMARK 280  8.5, VAPOR DIFFUSION, TEMPERATURE 290K                              
REMARK 290                                                                      
REMARK 290 CRYSTALLOGRAPHIC SYMMETRY                                            
REMARK 290 SYMMETRY OPERATORS FOR SPACE GROUP: P 1 21 1                         
REMARK 290                                                                      
REMARK 290      SYMOP   SYMMETRY                                                
REMARK 290     NNNMMM   OPERATOR                                                
REMARK 290       1555   X,Y,Z                                                   
REMARK 290       2555   -X,Y+1/2,-Z                                             
REMARK 290                                                                      
REMARK 290     WHERE NNN -> OPERATOR NUMBER                                     
REMARK 290           MMM -> TRANSLATION VECTOR                                  
REMARK 290                                                                      
REMARK 290 CRYSTALLOGRAPHIC SYMMETRY TRANSFORMATIONS                            
REMARK 290 THE FOLLOWING TRANSFORMATIONS OPERATE ON THE ATOM/HETATM             
REMARK 290 RECORDS IN THIS ENTRY TO PRODUCE CRYSTALLOGRAPHICALLY                
REMARK 290 RELATED MOLECULES.                                                   
REMARK 290   SMTRY1   1  1.000000  0.000000  0.000000        0.00000            
REMARK 290   SMTRY2   1  0.000000  1.000000  0.000000        0.00000            
REMARK 290   SMTRY3   1  0.000000  0.000000  1.000000        0.00000            
REMARK 290   SMTRY1   2 -1.000000  0.000000  0.000000        0.00000            
REMARK 290   SMTRY2   2  0.000000  1.000000  0.000000       47.29200            
REMARK 290   SMTRY3   2  0.000000  0.000000 -1.000000        0.00000            
REMARK 290                                                                      
REMARK 290 REMARK: NULL                                                         
REMARK 300                                                                      
REMARK 300 BIOMOLECULE: 1, 2                                                    
REMARK 300 SEE REMARK 350 FOR THE AUTHOR PROVIDED AND/OR PROGRAM                
REMARK 300 GENERATED ASSEMBLY INFORMATION FOR THE STRUCTURE IN                  
REMARK 300 THIS ENTRY. THE REMARK MAY ALSO PROVIDE INFORMATION ON               
REMARK 300 BURIED SURFACE AREA.                                                 
REMARK 350                                                                      
REMARK 350 COORDINATES FOR A COMPLETE MULTIMER REPRESENTING THE KNOWN           
REMARK 350 BIOLOGICALLY SIGNIFICANT OLIGOMERIZATION STATE OF THE                
REMARK 350 MOLECULE CAN BE GENERATED BY APPLYING BIOMT TRANSFORMATIONS          
REMARK 350 GIVEN BELOW.  BOTH NON-CRYSTALLOGRAPHIC AND                          
REMARK 350 CRYSTALLOGRAPHIC OPERATIONS ARE GIVEN.                               
REMARK 350                                                                      
REMARK 350 BIOMOLECULE: 1                                                       
REMARK 350 AUTHOR DETERMINED BIOLOGICAL UNIT: MONOMERIC                         
REMARK 350 APPLY THE FOLLOWING TO CHAINS: A                                     
REMARK 350   BIOMT1   1  1.000000  0.000000  0.000000        0.00000            
REMARK 350   BIOMT2   1  0.000000  1.000000  0.000000        0.00000            
REMARK 350   BIOMT3   1  0.000000  0.000000  1.000000        0.00000            
REMARK 350                                                                      
REMARK 350 BIOMOLECULE: 2                                                       
REMARK 350 AUTHOR DETERMINED BIOLOGICAL UNIT: MONOMERIC                         
REMARK 350 APPLY THE FOLLOWING TO CHAINS: B                                     
REMARK 350   BIOMT1   1  1.000000  0.000000  0.000000        0.00000            
REMARK 350   BIOMT2   1  0.000000  1.000000  0.000000        0.00000            
REMARK 350   BIOMT3   1  0.000000  0.000000  1.000000        0.00000            
REMARK 465                                                                      
REMARK 465 MISSING RESIDUES                                                     
REMARK 465 THE FOLLOWING RESIDUES WERE NOT LOCATED IN THE                       
REMARK 465 EXPERIMENT. (M=MODEL NUMBER; RES=RESIDUE NAME; C=CHAIN               
REMARK 465 IDENTIFIER; SSSEQ=SEQUENCE NUMBER; I=INSERTION CODE.)                
REMARK 465                                                                      
REMARK 465   M RES C SSSEQI                                                     
REMARK 465     MET A     1                                                      
REMARK 465     GLY A    76                                                      
REMARK 465     GLY A    77                                                      
REMARK 465     GLY A    78                                                      
REMARK 465     GLY A    79                                                      
REMARK 465     GLY A    80                                                      
REMARK 465     GLY A    81                                                      
REMARK 465     ASN A   197                                                      
REMARK 465     ASN A   198                                                      
REMARK 465     ALA A   199                                                      
REMARK 465     ALA A   200                                                      
REMARK 465     ALA A   201                                                      
REMARK 465     GLU A   202                                                      
REMARK 465     SER A   203                                                      
REMARK 465     ARG A   204                                                      
REMARK 465     LYS A   205                                                      
REMARK 465     GLY A   206                                                      
REMARK 465     GLN A   207                                                      
REMARK 465     GLU A   208                                                      
REMARK 465     ARG A   209                                                      
REMARK 465     LEU A   210                                                      
REMARK 465     GLU A   211                                                      
REMARK 465     HIS A   212                                                      
REMARK 465     HIS A   213                                                      
REMARK 465     HIS A   214                                                      
REMARK 465     HIS A   215                                                      
REMARK 465     HIS A   216                                                      
REMARK 465     HIS A   217                                                      
REMARK 465     MET B     1                                                      
REMARK 465     SER B    75                                                      
REMARK 465     GLY B    76                                                      
REMARK 465     GLY B    77                                                      
REMARK 465     GLY B    78                                                      
REMARK 465     GLY B    79                                                      
REMARK 465     GLY B    80                                                      
REMARK 465     ASN B   197                                                      
REMARK 465     ASN B   198                                                      
REMARK 465     ALA B   199                                                      
REMARK 465     ALA B   200                                                      
REMARK 465     ALA B   201                                                      
REMARK 465     GLU B   202                                                      
REMARK 465     SER B   203                                                      
REMARK 465     ARG B   204                                                      
REMARK 465     LYS B   205                                                      
REMARK 465     GLY B   206                                                      
REMARK 465     GLN B   207                                                      
REMARK 465     GLU B   208                                                      
REMARK 465     ARG B   209                                                      
REMARK 465     LEU B   210                                                      
REMARK 465     GLU B   211                                                      
REMARK 465     HIS B   212                                                      
REMARK 465     HIS B   213                                                      
REMARK 465     HIS B   214                                                      
REMARK 465     HIS B   215                                                      
REMARK 465     HIS B   216                                                      
REMARK 465     HIS B   217                                                      
REMARK 500                                                                      
REMARK 500 GEOMETRY AND STEREOCHEMISTRY                                         
REMARK 500 SUBTOPIC: TORSION ANGLES                                             
REMARK 500                                                                      
REMARK 500 TORSION ANGLES OUTSIDE THE EXPECTED RAMACHANDRAN REGIONS:            
REMARK 500 (M=MODEL NUMBER; RES=RESIDUE NAME; C=CHAIN IDENTIFIER;               
REMARK 500 SSEQ=SEQUENCE NUMBER; I=INSERTION CODE).                             
REMARK 500                                                                      
REMARK 500 STANDARD TABLE:                                                      
REMARK 500 FORMAT:(10X,I3,1X,A3,1X,A1,I4,A1,4X,F7.2,3X,F7.2)                    
REMARK 500                                                                      
REMARK 500 EXPECTED VALUES: GJ KLEYWEGT AND TA JONES (1996). PHI/PSI-           
REMARK 500 CHOLOGY: RAMACHANDRAN REVISITED. STRUCTURE 4, 1395 - 1400            
REMARK 500                                                                      
REMARK 500  M RES CSSEQI        PSI       PHI                                   
REMARK 500    MET A 159       60.70   -119.90                                   
REMARK 500                                                                      
REMARK 500 REMARK: NULL                                                         
REMARK 525                                                                      
REMARK 525 SOLVENT                                                              
REMARK 525                                                                      
REMARK 525 THE SOLVENT MOLECULES HAVE CHAIN IDENTIFIERS THAT                    
REMARK 525 INDICATE THE POLYMER CHAIN WITH WHICH THEY ARE MOST                  
REMARK 525 CLOSELY ASSOCIATED. THE REMARK LISTS ALL THE SOLVENT                 
REMARK 525 MOLECULES WHICH ARE MORE THAN 5A AWAY FROM THE                       
REMARK 525 NEAREST POLYMER CHAIN (M = MODEL NUMBER;                             
REMARK 525 RES=RESIDUE NAME; C=CHAIN IDENTIFIER; SSEQ=SEQUENCE                  
REMARK 525 NUMBER; I=INSERTION CODE):                                           
REMARK 525                                                                      
REMARK 525  M RES CSSEQI                                                        
REMARK 525    HOH A 547        DISTANCE =  9.18 ANGSTROMS                       
REMARK 525    HOH B 559        DISTANCE =  6.05 ANGSTROMS                       
REMARK 800                                                                      
REMARK 800 SITE                                                                 
REMARK 800 SITE_IDENTIFIER: AC1                                                 
REMARK 800 EVIDENCE_CODE: SOFTWARE                                              
REMARK 800 SITE_DESCRIPTION: binding site for residue RQ7 A 301                 
REMARK 800                                                                      
REMARK 800 SITE_IDENTIFIER: AC2                                                 
REMARK 800 EVIDENCE_CODE: SOFTWARE                                              
REMARK 800 SITE_DESCRIPTION: binding site for residue RQ7 B 301                 
DBREF  6VWC A    1    25  UNP    Q07817   B2CL1_HUMAN      1     25             
DBREF  6VWC A   83   209  UNP    Q07817   B2CL1_HUMAN     83    209             
DBREF  6VWC B    1    75  UNP    Q07817   B2CL1_HUMAN      1     25             
DBREF  6VWC B   83   209  UNP    Q07817   B2CL1_HUMAN     83    209             
SEQADV 6VWC ALA A   24  UNP  Q07817    TRP    24 ENGINEERED MUTATION            
SEQADV 6VWC GLY A   76  UNP  Q07817              LINKER                         
SEQADV 6VWC GLY A   77  UNP  Q07817              LINKER                         
SEQADV 6VWC GLY A   78  UNP  Q07817              LINKER                         
SEQADV 6VWC GLY A   79  UNP  Q07817              LINKER                         
SEQADV 6VWC GLY A   80  UNP  Q07817              LINKER                         
SEQADV 6VWC GLY A   81  UNP  Q07817              LINKER                         
SEQADV 6VWC GLY A   82  UNP  Q07817              LINKER                         
SEQADV 6VWC LYS A  158  UNP  Q07817    GLU   158 ENGINEERED MUTATION            
SEQADV 6VWC ALA A  189  UNP  Q07817    ASP   189 ENGINEERED MUTATION            
SEQADV 6VWC LEU A  210  UNP  Q07817              EXPRESSION TAG                 
SEQADV 6VWC GLU A  211  UNP  Q07817              EXPRESSION TAG                 
SEQADV 6VWC HIS A  212  UNP  Q07817              EXPRESSION TAG                 
SEQADV 6VWC HIS A  213  UNP  Q07817              EXPRESSION TAG                 
SEQADV 6VWC HIS A  214  UNP  Q07817              EXPRESSION TAG                 
SEQADV 6VWC HIS A  215  UNP  Q07817              EXPRESSION TAG                 
SEQADV 6VWC HIS A  216  UNP  Q07817              EXPRESSION TAG                 
SEQADV 6VWC HIS A  217  UNP  Q07817              EXPRESSION TAG                 
SEQADV 6VWC ALA B   24  UNP  Q07817    TRP    24 ENGINEERED MUTATION            
SEQADV 6VWC GLY B   76  UNP  Q07817              LINKER                         
SEQADV 6VWC GLY B   77  UNP  Q07817              LINKER                         
SEQADV 6VWC GLY B   78  UNP  Q07817              LINKER                         
SEQADV 6VWC GLY B   79  UNP  Q07817              LINKER                         
SEQADV 6VWC GLY B   80  UNP  Q07817              LINKER                         
SEQADV 6VWC GLY B   81  UNP  Q07817              LINKER                         
SEQADV 6VWC GLY B   82  UNP  Q07817              LINKER                         
SEQADV 6VWC LYS B  158  UNP  Q07817    GLU   158 ENGINEERED MUTATION            
SEQADV 6VWC ALA B  189  UNP  Q07817    ASP   189 ENGINEERED MUTATION            
SEQADV 6VWC LEU B  210  UNP  Q07817              EXPRESSION TAG                 
SEQADV 6VWC GLU B  211  UNP  Q07817              EXPRESSION TAG                 
SEQADV 6VWC HIS B  212  UNP  Q07817              EXPRESSION TAG                 
SEQADV 6VWC HIS B  213  UNP  Q07817              EXPRESSION TAG                 
SEQADV 6VWC HIS B  214  UNP  Q07817              EXPRESSION TAG                 
SEQADV 6VWC HIS B  215  UNP  Q07817              EXPRESSION TAG                 
SEQADV 6VWC HIS B  216  UNP  Q07817              EXPRESSION TAG                 
SEQADV 6VWC HIS B  217  UNP  Q07817              EXPRESSION TAG                 
SEQRES   1 A  167  MET SER GLN SER ASN ARG GLU LEU VAL VAL ASP PHE LEU          
SEQRES   2 A  167  SER TYR LYS LEU SER GLN LYS GLY TYR SER ALA SER GLY          
SEQRES   3 A  167  GLY GLY GLY GLY GLY GLY MET ALA ALA VAL LYS GLN ALA          
SEQRES   4 A  167  LEU ARG GLU ALA GLY ASP GLU PHE GLU LEU ARG TYR ARG          
SEQRES   5 A  167  ARG ALA PHE SER ASP LEU THR SER GLN LEU HIS ILE THR          
SEQRES   6 A  167  PRO GLY THR ALA TYR GLN SER PHE GLU GLN VAL VAL ASN          
SEQRES   7 A  167  GLU LEU PHE ARG ASP GLY VAL ASN TRP GLY ARG ILE VAL          
SEQRES   8 A  167  ALA PHE PHE SER PHE GLY GLY ALA LEU CYS VAL GLU SER          
SEQRES   9 A  167  VAL ASP LYS LYS MET GLN VAL LEU VAL SER ARG ILE ALA          
SEQRES  10 A  167  ALA TRP MET ALA THR TYR LEU ASN ASP HIS LEU GLU PRO          
SEQRES  11 A  167  TRP ILE GLN GLU ASN GLY GLY TRP ALA THR PHE VAL GLU          
SEQRES  12 A  167  LEU TYR GLY ASN ASN ALA ALA ALA GLU SER ARG LYS GLY          
SEQRES  13 A  167  GLN GLU ARG LEU GLU HIS HIS HIS HIS HIS HIS                  
SEQRES   1 B  167  MET SER GLN SER ASN ARG GLU LEU VAL VAL ASP PHE LEU          
SEQRES   2 B  167  SER TYR LYS LEU SER GLN LYS GLY TYR SER ALA SER GLY          
SEQRES   3 B  167  GLY GLY GLY GLY GLY GLY MET ALA ALA VAL LYS GLN ALA          
SEQRES   4 B  167  LEU ARG GLU ALA GLY ASP GLU PHE GLU LEU ARG TYR ARG          
SEQRES   5 B  167  ARG ALA PHE SER ASP LEU THR SER GLN LEU HIS ILE THR          
SEQRES   6 B  167  PRO GLY THR ALA TYR GLN SER PHE GLU GLN VAL VAL ASN          
SEQRES   7 B  167  GLU LEU PHE ARG ASP GLY VAL ASN TRP GLY ARG ILE VAL          
SEQRES   8 B  167  ALA PHE PHE SER PHE GLY GLY ALA LEU CYS VAL GLU SER          
SEQRES   9 B  167  VAL ASP LYS LYS MET GLN VAL LEU VAL SER ARG ILE ALA          
SEQRES  10 B  167  ALA TRP MET ALA THR TYR LEU ASN ASP HIS LEU GLU PRO          
SEQRES  11 B  167  TRP ILE GLN GLU ASN GLY GLY TRP ALA THR PHE VAL GLU          
SEQRES  12 B  167  LEU TYR GLY ASN ASN ALA ALA ALA GLU SER ARG LYS GLY          
SEQRES  13 B  167  GLN GLU ARG LEU GLU HIS HIS HIS HIS HIS HIS                  
HET    RQ7  A 301      43                                                       
HET    RQ7  B 301      43                                                       
HETNAM     RQ7 6-{8-[(1,3-BENZOTHIAZOL-2-YL)CARBAMOYL]-3,4-                     
HETNAM   2 RQ7  DIHYDROISOQUINOLIN-2(1H)-YL}-3-{1-[(PYRIDIN-4-YL)               
HETNAM   3 RQ7  METHYL]-1H-PYRAZOL-4-YL}PYRIDINE-2-CARBOXYLIC ACID              
FORMUL   3  RQ7    2(C32 H25 N7 O3 S)                                           
FORMUL   5  HOH   *306(H2 O)                                                    
HELIX    1 AA1 SER A    2  LYS A   20  1                                  19    
HELIX    2 AA2 MET A   83  TYR A  101  1                                  19    
HELIX    3 AA3 ARG A  102  PHE A  105  5                                   4    
HELIX    4 AA4 ASP A  107  LEU A  112  5                                   6    
HELIX    5 AA5 ALA A  119  PHE A  131  1                                  13    
HELIX    6 AA6 ASN A  136  LYS A  157  1                                  22    
HELIX    7 AA7 GLN A  160  LEU A  178  1                                  19    
HELIX    8 AA8 LEU A  178  ASN A  185  1                                   8    
HELIX    9 AA9 GLY A  186  GLY A  196  1                                  11    
HELIX   10 AB1 GLN B    3  LYS B   20  1                                  18    
HELIX   11 AB2 MET B   83  TYR B  101  1                                  19    
HELIX   12 AB3 ARG B  102  PHE B  105  5                                   4    
HELIX   13 AB4 ASP B  107  GLN B  111  5                                   5    
HELIX   14 AB5 ALA B  119  PHE B  131  1                                  13    
HELIX   15 AB6 ASN B  136  LYS B  157  1                                  22    
HELIX   16 AB7 GLN B  160  LEU B  178  1                                  19    
HELIX   17 AB8 LEU B  178  ASN B  185  1                                   8    
HELIX   18 AB9 GLY B  186  GLY B  196  1                                  11    
SITE     1 AC1 22 SER A  25  ALA A  93  PHE A  97  ARG A 102                    
SITE     2 AC1 22 PHE A 105  SER A 106  ASP A 107  LEU A 108                    
SITE     3 AC1 22 GLU A 129  LEU A 130  ARG A 132  ASN A 136                    
SITE     4 AC1 22 GLY A 138  ARG A 139  VAL A 141  ALA A 142                    
SITE     5 AC1 22 SER A 145  PHE A 146  ALA A 149  TYR A 195                    
SITE     6 AC1 22 HOH A 465  HOH A 492                                          
SITE     1 AC2 23 ALA B  93  PHE B  97  ARG B 102  PHE B 105                    
SITE     2 AC2 23 SER B 106  ASP B 107  LEU B 108  GLU B 129                    
SITE     3 AC2 23 LEU B 130  ARG B 132  ASN B 136  GLY B 138                    
SITE     4 AC2 23 ARG B 139  VAL B 141  ALA B 142  SER B 145                    
SITE     5 AC2 23 PHE B 146  ALA B 149  TYR B 195  HOH B 419                    
SITE     6 AC2 23 HOH B 423  HOH B 457  HOH B 498                               
CRYST1   33.304   94.584   54.272  90.00  90.93  90.00 P 1 21 1      4          
ORIGX1      1.000000  0.000000  0.000000        0.00000                         
ORIGX2      0.000000  1.000000  0.000000        0.00000                         
ORIGX3      0.000000  0.000000  1.000000        0.00000                         
SCALE1      0.030026  0.000000  0.000487        0.00000                         
SCALE2      0.000000  0.010573  0.000000        0.00000                         
SCALE3      0.000000  0.000000  0.018428        0.00000                         
ATOM      1  N   SER A   2      17.112  11.038  17.423  1.00 26.53           N  
ATOM      2  CA  SER A   2      17.691  11.066  18.773  1.00 25.35           C  
ATOM      3  C   SER A   2      18.710   9.939  18.948  1.00 24.02           C  
ATOM      4  O   SER A   2      18.618   8.917  18.260  1.00 23.25           O  
ATOM      5  CB  SER A   2      16.598  10.932  19.825  1.00 26.68           C  
ATOM      6  OG  SER A   2      16.086   9.608  19.923  1.00 27.54           O  
ATOM      7  N   GLN A   3      19.645  10.089  19.907  1.00 22.83           N  
ATOM      8  CA  GLN A   3      20.658   9.053  20.130  1.00 22.61           C  
ATOM      9  C   GLN A   3      20.020   7.755  20.573  1.00 21.73           C  
ATOM     10  O   GLN A   3      20.404   6.691  20.078  1.00 21.41           O  
ATOM     11  CB  GLN A   3      21.735   9.520  21.125  1.00 25.36           C  
ATOM     12  CG  GLN A   3      22.880   8.521  21.329  1.00 30.20           C  
ATOM     13  CD  GLN A   3      23.644   8.263  20.062  1.00 35.76           C  
ATOM     14  OE1 GLN A   3      23.889   9.171  19.261  1.00 39.36           O  
ATOM     15  NE2 GLN A   3      24.058   7.021  19.853  1.00 34.96           N  
ATOM     16  N   SER A   4      18.995   7.840  21.435  1.00 21.28           N  
ATOM     17  CA  SER A   4      18.313   6.650  21.925  1.00 22.87           C  
ATOM     18  C   SER A   4      17.606   5.914  20.793  1.00 22.33           C  
ATOM     19  O   SER A   4      17.691   4.687  20.729  1.00 22.67           O  
ATOM     20  CB  SER A   4      17.350   7.010  23.044  1.00 27.09           C  
ATOM     21  OG  SER A   4      16.399   7.953  22.582  1.00 32.67           O  
ATOM     22  N   ASN A   5      16.975   6.644  19.863  1.00 20.93           N  
ATOM     23  CA  ASN A   5      16.322   5.994  18.725  1.00 21.14           C  
ATOM     24  C   ASN A   5      17.343   5.376  17.788  1.00 19.11           C  
ATOM     25  O   ASN A   5      17.133   4.251  17.335  1.00 18.62           O  
ATOM     26  CB  ASN A   5      15.339   6.912  18.026  1.00 23.28           C  
ATOM     27  CG  ASN A   5      14.045   7.013  18.784  1.00 27.29           C  
ATOM     28  OD1 ASN A   5      13.634   6.097  19.501  1.00 29.85           O  
ATOM     29  ND2 ASN A   5      13.382   8.128  18.669  1.00 27.63           N  
ATOM     30  N   ARG A   6      18.512   6.009  17.611  1.00 18.40           N  
ATOM     31  CA  ARG A   6      19.590   5.415  16.817  1.00 19.06           C  
ATOM     32  C   ARG A   6      20.066   4.110  17.464  1.00 19.59           C  
ATOM     33  O   ARG A   6      20.281   3.118  16.767  1.00 20.83           O  
ATOM     34  CB  ARG A   6      20.755   6.407  16.661  1.00 21.22           C  
ATOM     35  CG  ARG A   6      20.315   7.619  15.846  1.00 27.68           C  
ATOM     36  CD  ARG A   6      21.456   8.466  15.314  1.00 32.70           C  
ATOM     37  NE  ARG A   6      22.134   9.210  16.380  1.00 36.63           N  
ATOM     38  CZ  ARG A   6      21.773  10.419  16.801  1.00 39.14           C  
ATOM     39  NH1 ARG A   6      20.710  11.022  16.282  1.00 38.30           N  
ATOM     40  NH2 ARG A   6      22.464  11.028  17.758  1.00 39.53           N  
ATOM     41  N   GLU A   7      20.171   4.088  18.807  1.00 18.51           N  
ATOM     42  CA  GLU A   7      20.603   2.876  19.506  1.00 18.55           C  
ATOM     43  C   GLU A   7      19.551   1.770  19.393  1.00 17.47           C  
ATOM     44  O   GLU A   7      19.933   0.600  19.256  1.00 17.62           O  
ATOM     45  CB  GLU A   7      20.894   3.155  20.983  1.00 22.99           C  
ATOM     46  CG  GLU A   7      21.981   4.191  21.225  1.00 31.41           C  
ATOM     47  CD  GLU A   7      23.402   3.676  21.149  1.00 41.97           C  
ATOM     48  OE1 GLU A   7      23.589   2.437  21.155  1.00 45.50           O  
ATOM     49  OE2 GLU A   7      24.333   4.514  21.112  1.00 45.55           O  
ATOM     50  N   LEU A   8      18.247   2.119  19.472  1.00 15.78           N  
ATOM     51  CA  LEU A   8      17.183   1.100  19.348  1.00 15.01           C  
ATOM     52  C   LEU A   8      17.221   0.483  17.954  1.00 13.70           C  
ATOM     53  O   LEU A   8      17.062  -0.746  17.796  1.00 14.43           O  
ATOM     54  CB  LEU A   8      15.774   1.673  19.588  1.00 16.34           C  
ATOM     55  CG  LEU A   8      15.421   2.128  21.005  1.00 19.97           C  
ATOM     56  CD1 LEU A   8      13.960   2.593  21.047  1.00 20.81           C  
ATOM     57  CD2 LEU A   8      15.607   0.992  21.993  1.00 21.36           C  
ATOM     58  N   VAL A   9      17.425   1.322  16.936  1.00 12.23           N  
ATOM     59  CA  VAL A   9      17.508   0.821  15.560  1.00 12.32           C  
ATOM     60  C   VAL A   9      18.676  -0.171  15.399  1.00 13.94           C  
ATOM     61  O   VAL A   9      18.466  -1.309  14.959  1.00 14.74           O  
ATOM     62  CB  VAL A   9      17.621   1.990  14.562  1.00 12.76           C  
ATOM     63  CG1 VAL A   9      18.075   1.503  13.176  1.00 13.61           C  
ATOM     64  CG2 VAL A   9      16.307   2.773  14.463  1.00 12.76           C  
ATOM     65  N   VAL A  10      19.891   0.217  15.799  1.00 14.45           N  
ATOM     66  CA  VAL A  10      21.048  -0.676  15.663  1.00 15.37           C  
ATOM     67  C   VAL A  10      20.826  -1.982  16.451  1.00 14.85           C  
ATOM     68  O   VAL A  10      21.099  -3.073  15.927  1.00 16.45           O  
ATOM     69  CB  VAL A  10      22.333   0.059  16.084  1.00 18.76           C  
ATOM     70  CG1 VAL A  10      23.510  -0.896  16.146  1.00 20.69           C  
ATOM     71  CG2 VAL A  10      22.615   1.211  15.134  1.00 20.07           C  
ATOM     72  N   ASP A  11      20.259  -1.879  17.662  1.00 14.03           N  
ATOM     73  CA  ASP A  11      20.005  -3.078  18.461  1.00 14.28           C  
ATOM     74  C   ASP A  11      19.033  -4.035  17.761  1.00 14.02           C  
ATOM     75  O   ASP A  11      19.286  -5.243  17.696  1.00 14.47           O  
ATOM     76  CB  ASP A  11      19.490  -2.737  19.869  1.00 14.88           C  
ATOM     77  CG  ASP A  11      19.213  -3.984  20.690  1.00 18.74           C  
ATOM     78  OD1 ASP A  11      20.182  -4.530  21.285  1.00 20.90           O  
ATOM     79  OD2 ASP A  11      18.038  -4.468  20.674  1.00 19.51           O  
ATOM     80  N   PHE A  12      17.928  -3.500  17.260  1.00 12.35           N  
ATOM     81  CA  PHE A  12      16.904  -4.331  16.613  1.00 12.55           C  
ATOM     82  C   PHE A  12      17.435  -4.991  15.352  1.00 12.01           C  
ATOM     83  O   PHE A  12      17.238  -6.212  15.154  1.00 11.79           O  
ATOM     84  CB  PHE A  12      15.658  -3.490  16.305  1.00 11.87           C  
ATOM     85  CG  PHE A  12      14.513  -4.346  15.813  1.00 12.36           C  
ATOM     86  CD1 PHE A  12      14.378  -4.647  14.462  1.00 12.90           C  
ATOM     87  CD2 PHE A  12      13.573  -4.838  16.691  1.00 13.96           C  
ATOM     88  CE1 PHE A  12      13.360  -5.498  14.022  1.00 13.74           C  
ATOM     89  CE2 PHE A  12      12.521  -5.642  16.232  1.00 14.11           C  
ATOM     90  CZ  PHE A  12      12.424  -5.952  14.898  1.00 13.45           C  
ATOM     91  N   LEU A  13      18.163  -4.217  14.527  1.00 11.66           N  
ATOM     92  CA  LEU A  13      18.734  -4.766  13.299  1.00 12.08           C  
ATOM     93  C   LEU A  13      19.796  -5.845  13.607  1.00 13.73           C  
ATOM     94  O   LEU A  13      19.821  -6.892  12.941  1.00 14.27           O  
ATOM     95  CB  LEU A  13      19.342  -3.665  12.428  1.00 12.02           C  
ATOM     96  CG  LEU A  13      18.334  -2.624  11.916  1.00 12.74           C  
ATOM     97  CD1 LEU A  13      19.041  -1.546  11.126  1.00 14.55           C  
ATOM     98  CD2 LEU A  13      17.137  -3.287  11.163  1.00 12.97           C  
ATOM     99  N   SER A  14      20.640  -5.615  14.633  1.00 14.56           N  
ATOM    100  CA  SER A  14      21.644  -6.621  15.002  1.00 14.55           C  
ATOM    101  C   SER A  14      20.951  -7.908  15.491  1.00 14.52           C  
ATOM    102  O   SER A  14      21.356  -9.029  15.128  1.00 14.64           O  
ATOM    103  CB  SER A  14      22.554  -6.081  16.096  1.00 18.43           C  
ATOM    104  OG  SER A  14      23.280  -4.988  15.563  1.00 20.92           O  
ATOM    105  N   TYR A  15      19.865  -7.740  16.261  1.00 13.58           N  
ATOM    106  CA  TYR A  15      19.108  -8.884  16.771  1.00 14.79           C  
ATOM    107  C   TYR A  15      18.508  -9.690  15.605  1.00 14.73           C  
ATOM    108  O   TYR A  15      18.558 -10.936  15.612  1.00 14.78           O  
ATOM    109  CB  TYR A  15      17.982  -8.406  17.712  1.00 15.19           C  
ATOM    110  CG  TYR A  15      17.040  -9.521  18.136  1.00 15.96           C  
ATOM    111  CD1 TYR A  15      17.409 -10.437  19.110  1.00 16.85           C  
ATOM    112  CD2 TYR A  15      15.775  -9.638  17.582  1.00 16.78           C  
ATOM    113  CE1 TYR A  15      16.540 -11.443  19.524  1.00 17.06           C  
ATOM    114  CE2 TYR A  15      14.902 -10.648  17.980  1.00 17.61           C  
ATOM    115  CZ  TYR A  15      15.280 -11.535  18.970  1.00 18.57           C  
ATOM    116  OH  TYR A  15      14.414 -12.531  19.374  1.00 19.75           O  
ATOM    117  N   LYS A  16      17.914  -8.992  14.619  1.00 13.53           N  
ATOM    118  CA  LYS A  16      17.260  -9.648  13.496  1.00 13.46           C  
ATOM    119  C   LYS A  16      18.254 -10.320  12.559  1.00 13.98           C  
ATOM    120  O   LYS A  16      18.050 -11.474  12.171  1.00 14.22           O  
ATOM    121  CB  LYS A  16      16.384  -8.648  12.740  1.00 13.92           C  
ATOM    122  CG  LYS A  16      15.392  -9.304  11.802  1.00 16.60           C  
ATOM    123  CD  LYS A  16      14.383 -10.254  12.483  1.00 18.00           C  
ATOM    124  CE  LYS A  16      13.694  -9.747  13.736  1.00 18.40           C  
ATOM    125  NZ  LYS A  16      12.601 -10.691  14.187  1.00 18.16           N  
ATOM    126  N   LEU A  17      19.393  -9.658  12.310  1.00 13.67           N  
ATOM    127  CA  LEU A  17      20.427 -10.275  11.471  1.00 14.12           C  
ATOM    128  C   LEU A  17      20.964 -11.544  12.106  1.00 14.46           C  
ATOM    129  O   LEU A  17      21.084 -12.562  11.424  1.00 16.00           O  
ATOM    130  CB  LEU A  17      21.563  -9.284  11.232  1.00 13.46           C  
ATOM    131  CG  LEU A  17      21.246  -8.225  10.187  1.00 14.95           C  
ATOM    132  CD1 LEU A  17      22.247  -7.059  10.290  1.00 15.19           C  
ATOM    133  CD2 LEU A  17      21.206  -8.829   8.767  1.00 15.89           C  
ATOM    134  N   SER A  18      21.225 -11.523  13.429  1.00 14.77           N  
ATOM    135  CA  SER A  18      21.749 -12.712  14.108  1.00 15.93           C  
ATOM    136  C   SER A  18      20.705 -13.820  14.086  1.00 15.87           C  
ATOM    137  O   SER A  18      21.015 -14.984  13.800  1.00 16.00           O  
ATOM    138  CB  SER A  18      22.133 -12.381  15.546  1.00 19.16           C  
ATOM    139  OG  SER A  18      23.135 -11.375  15.598  1.00 24.86           O  
ATOM    140  N   GLN A  19      19.439 -13.443  14.323  1.00 14.50           N  
ATOM    141  CA  GLN A  19      18.344 -14.411  14.291  1.00 14.85           C  
ATOM    142  C   GLN A  19      18.209 -15.074  12.911  1.00 16.36           C  
ATOM    143  O   GLN A  19      17.774 -16.231  12.820  1.00 18.26           O  
ATOM    144  CB  GLN A  19      17.030 -13.683  14.659  1.00 14.77           C  
ATOM    145  CG  GLN A  19      15.852 -14.597  14.887  1.00 16.14           C  
ATOM    146  CD  GLN A  19      14.647 -13.730  15.119  1.00 17.48           C  
ATOM    147  OE1 GLN A  19      14.239 -13.008  14.208  1.00 16.47           O  
ATOM    148  NE2 GLN A  19      14.071 -13.745  16.339  1.00 16.29           N  
ATOM    149  N   LYS A  20      18.525 -14.349  11.842  1.00 16.16           N  
ATOM    150  CA  LYS A  20      18.368 -14.867  10.483  1.00 17.25           C  
ATOM    151  C   LYS A  20      19.610 -15.522   9.890  1.00 20.00           C  
ATOM    152  O   LYS A  20      19.611 -15.824   8.684  1.00 20.40           O  
ATOM    153  CB  LYS A  20      17.811 -13.805   9.541  1.00 17.61           C  
ATOM    154  CG  LYS A  20      16.443 -13.268  10.009  1.00 19.54           C  
ATOM    155  CD  LYS A  20      15.369 -14.351  10.197  1.00 20.29           C  
ATOM    156  CE  LYS A  20      14.061 -13.806  10.741  1.00 22.03           C  
ATOM    157  NZ  LYS A  20      13.018 -14.861  10.825  1.00 23.08           N  
ATOM    158  N   GLY A  21      20.601 -15.802  10.726  1.00 20.56           N  
ATOM    159  CA  GLY A  21      21.806 -16.507  10.308  1.00 22.42           C  
ATOM    160  C   GLY A  21      22.934 -15.663   9.764  1.00 23.94           C  
ATOM    161  O   GLY A  21      23.730 -16.158   8.956  1.00 24.65           O  
ATOM    162  N   TYR A  22      23.067 -14.417  10.262  1.00 23.91           N  
ATOM    163  CA  TYR A  22      24.099 -13.494   9.798  1.00 25.38           C  
ATOM    164  C   TYR A  22      24.961 -12.894  10.893  1.00 25.75           C  
ATOM    165  O   TYR A  22      24.560 -12.864  12.054  1.00 25.72           O  
ATOM    166  CB  TYR A  22      23.465 -12.390   8.954  1.00 26.40           C  
ATOM    167  CG  TYR A  22      22.963 -12.925   7.639  1.00 28.80           C  
ATOM    168  CD1 TYR A  22      23.830 -13.515   6.735  1.00 30.69           C  
ATOM    169  CD2 TYR A  22      21.608 -12.933   7.340  1.00 30.27           C  
ATOM    170  CE1 TYR A  22      23.383 -13.995   5.516  1.00 32.10           C  
ATOM    171  CE2 TYR A  22      21.139 -13.455   6.140  1.00 31.86           C  
ATOM    172  CZ  TYR A  22      22.036 -13.972   5.224  1.00 33.34           C  
ATOM    173  OH  TYR A  22      21.620 -14.488   4.024  1.00 36.09           O  
ATOM    174  N   SER A  23      26.203 -12.482  10.540  1.00 26.33           N  
ATOM    175  CA  SER A  23      27.095 -11.877  11.519  1.00 27.75           C  
ATOM    176  C   SER A  23      26.578 -10.477  11.843  1.00 29.78           C  
ATOM    177  O   SER A  23      26.181  -9.744  10.934  1.00 30.81           O  
ATOM    178  CB  SER A  23      28.512 -11.764  10.961  1.00 28.54           C  
ATOM    179  OG  SER A  23      29.405 -11.241  11.937  1.00 29.64           O  
ATOM    180  N   ALA A  24      26.544 -10.126  13.128  1.00 30.44           N  
ATOM    181  CA  ALA A  24      26.095  -8.806  13.537  1.00 31.97           C  
ATOM    182  C   ALA A  24      27.094  -8.217  14.507  1.00 33.52           C  
ATOM    183  O   ALA A  24      27.091  -8.533  15.695  1.00 33.93           O  
ATOM    184  CB  ALA A  24      24.719  -8.881  14.169  1.00 32.40           C  
ATOM    185  N   SER A  25      27.982  -7.385  13.991  1.00 34.51           N  
ATOM    186  CA  SER A  25      28.999  -6.734  14.805  1.00 36.29           C  
ATOM    187  C   SER A  25      28.423  -5.538  15.572  1.00 37.78           C  
ATOM    188  O   SER A  25      27.288  -5.112  15.317  1.00 38.27           O  
ATOM    189  CB  SER A  25      30.155  -6.282  13.921  1.00 37.63           C  
ATOM    190  OG  SER A  25      29.654  -5.545  12.817  1.00 40.27           O  
ATOM    191  N   GLY A  82      22.540  -0.024  27.630  1.00 28.99           N  
ATOM    192  CA  GLY A  82      21.674   1.135  27.447  1.00 28.70           C  
ATOM    193  C   GLY A  82      20.232   0.900  27.856  1.00 29.20           C  
ATOM    194  O   GLY A  82      19.950   0.495  28.992  1.00 31.11           O  
ATOM    195  N   MET A  83      19.303   1.202  26.964  1.00 26.91           N  
ATOM    196  CA  MET A  83      17.871   1.033  27.208  1.00 25.14           C  
ATOM    197  C   MET A  83      17.455  -0.447  27.086  1.00 23.86           C  
ATOM    198  O   MET A  83      16.625  -0.811  26.244  1.00 23.43           O  
ATOM    199  CB  MET A  83      17.069   1.933  26.260  1.00 25.70           C  
ATOM    200  CG  MET A  83      17.151   3.417  26.648  1.00 27.57           C  
ATOM    201  SD  MET A  83      16.362   4.510  25.445  1.00 38.67           S  
ATOM    202  CE  MET A  83      14.711   3.925  25.493  1.00 38.72           C  
ATOM    203  N   ALA A  84      18.013  -1.290  27.960  1.00 22.95           N  
ATOM    204  CA  ALA A  84      17.802  -2.732  27.963  1.00 22.89           C  
ATOM    205  C   ALA A  84      16.319  -3.172  27.984  1.00 21.85           C  
ATOM    206  O   ALA A  84      15.934  -4.008  27.171  1.00 21.81           O  
ATOM    207  CB  ALA A  84      18.574  -3.364  29.122  1.00 23.58           C  
ATOM    208  N   ALA A  85      15.489  -2.594  28.866  1.00 20.84           N  
ATOM    209  CA  ALA A  85      14.072  -2.976  28.931  1.00 20.29           C  
ATOM    210  C   ALA A  85      13.335  -2.651  27.612  1.00 18.84           C  
ATOM    211  O   ALA A  85      12.535  -3.457  27.161  1.00 19.34           O  
ATOM    212  CB  ALA A  85      13.384  -2.302  30.112  1.00 21.10           C  
ATOM    213  N   VAL A  86      13.622  -1.491  26.996  1.00 17.22           N  
ATOM    214  CA  VAL A  86      12.949  -1.115  25.743  1.00 16.57           C  
ATOM    215  C   VAL A  86      13.430  -2.011  24.614  1.00 16.58           C  
ATOM    216  O   VAL A  86      12.633  -2.500  23.816  1.00 16.81           O  
ATOM    217  CB  VAL A  86      13.152   0.383  25.397  1.00 16.93           C  
ATOM    218  CG1 VAL A  86      12.589   0.699  24.009  1.00 17.31           C  
ATOM    219  CG2 VAL A  86      12.487   1.263  26.447  1.00 17.69           C  
ATOM    220  N   LYS A  87      14.741  -2.257  24.553  1.00 16.26           N  
ATOM    221  CA  LYS A  87      15.310  -3.124  23.530  1.00 15.71           C  
ATOM    222  C   LYS A  87      14.693  -4.525  23.585  1.00 15.86           C  
ATOM    223  O   LYS A  87      14.286  -5.063  22.552  1.00 16.32           O  
ATOM    224  CB  LYS A  87      16.825  -3.210  23.688  1.00 16.11           C  
ATOM    225  CG  LYS A  87      17.541  -1.940  23.254  1.00 17.80           C  
ATOM    226  CD  LYS A  87      19.025  -1.989  23.632  1.00 20.50           C  
ATOM    227  CE  LYS A  87      19.730  -0.735  23.179  1.00 24.09           C  
ATOM    228  NZ  LYS A  87      21.178  -0.757  23.547  1.00 26.50           N  
ATOM    229  N   GLN A  88      14.572  -5.098  24.793  1.00 14.99           N  
ATOM    230  CA  GLN A  88      14.022  -6.453  24.928  1.00 15.72           C  
ATOM    231  C   GLN A  88      12.546  -6.498  24.552  1.00 15.89           C  
ATOM    232  O   GLN A  88      12.115  -7.419  23.853  1.00 16.31           O  
ATOM    233  CB  GLN A  88      14.230  -6.981  26.363  1.00 18.39           C  
ATOM    234  CG  GLN A  88      13.818  -8.446  26.535  1.00 23.65           C  
ATOM    235  CD  GLN A  88      14.589  -9.407  25.650  1.00 30.74           C  
ATOM    236  OE1 GLN A  88      15.763  -9.198  25.299  1.00 33.33           O  
ATOM    237  NE2 GLN A  88      13.945 -10.511  25.279  1.00 33.45           N  
ATOM    238  N   ALA A  89      11.771  -5.476  24.964  1.00 14.74           N  
ATOM    239  CA  ALA A  89      10.351  -5.434  24.634  1.00 14.96           C  
ATOM    240  C   ALA A  89      10.172  -5.306  23.105  1.00 14.58           C  
ATOM    241  O   ALA A  89       9.299  -5.978  22.551  1.00 14.77           O  
ATOM    242  CB  ALA A  89       9.679  -4.262  25.332  1.00 15.44           C  
ATOM    243  N   LEU A  90      11.023  -4.495  22.440  1.00 14.24           N  
ATOM    244  CA  LEU A  90      10.893  -4.313  20.982  1.00 14.59           C  
ATOM    245  C   LEU A  90      11.322  -5.553  20.209  1.00 15.01           C  
ATOM    246  O   LEU A  90      10.656  -5.932  19.236  1.00 15.06           O  
ATOM    247  CB  LEU A  90      11.683  -3.093  20.515  1.00 14.81           C  
ATOM    248  CG  LEU A  90      11.515  -2.718  19.074  1.00 16.07           C  
ATOM    249  CD1 LEU A  90      10.063  -2.338  18.787  1.00 16.15           C  
ATOM    250  CD2 LEU A  90      12.414  -1.514  18.754  1.00 17.16           C  
ATOM    251  N   ARG A  91      12.383  -6.228  20.664  1.00 14.55           N  
ATOM    252  CA  ARG A  91      12.808  -7.492  20.047  1.00 14.22           C  
ATOM    253  C   ARG A  91      11.671  -8.524  20.111  1.00 14.53           C  
ATOM    254  O   ARG A  91      11.298  -9.097  19.083  1.00 15.11           O  
ATOM    255  CB  ARG A  91      14.050  -8.048  20.744  1.00 14.88           C  
ATOM    256  CG  ARG A  91      15.345  -7.291  20.486  1.00 18.30           C  
ATOM    257  CD  ARG A  91      16.402  -7.824  21.449  1.00 21.20           C  
ATOM    258  NE  ARG A  91      17.729  -7.254  21.221  1.00 25.30           N  
ATOM    259  CZ  ARG A  91      18.868  -7.900  21.461  1.00 30.86           C  
ATOM    260  NH1 ARG A  91      18.850  -9.158  21.894  1.00 31.47           N  
ATOM    261  NH2 ARG A  91      20.032  -7.313  21.227  1.00 32.63           N  
ATOM    262  N   GLU A  92      11.054  -8.667  21.271  1.00 14.04           N  
ATOM    263  CA  GLU A  92       9.952  -9.616  21.443  1.00 14.80           C  
ATOM    264  C   GLU A  92       8.713  -9.237  20.667  1.00 14.82           C  
ATOM    265  O   GLU A  92       8.058 -10.110  20.089  1.00 14.66           O  
ATOM    266  CB  GLU A  92       9.616  -9.809  22.926  1.00 17.71           C  
ATOM    267  CG  GLU A  92      10.735 -10.508  23.673  1.00 25.55           C  
ATOM    268  CD  GLU A  92      10.455 -10.700  25.150  1.00 36.82           C  
ATOM    269  OE1 GLU A  92       9.267 -10.672  25.547  1.00 39.77           O  
ATOM    270  OE2 GLU A  92      11.429 -10.885  25.914  1.00 41.36           O  
ATOM    271  N   ALA A  93       8.403  -7.931  20.592  1.00 14.07           N  
ATOM    272  CA  ALA A  93       7.234  -7.483  19.838  1.00 13.17           C  
ATOM    273  C   ALA A  93       7.455  -7.692  18.355  1.00 12.48           C  
ATOM    274  O   ALA A  93       6.516  -8.062  17.674  1.00 12.53           O  
ATOM    275  CB  ALA A  93       6.928  -6.016  20.117  1.00 13.34           C  
ATOM    276  N   GLY A  94       8.685  -7.490  17.863  1.00 12.28           N  
ATOM    277  CA  GLY A  94       8.986  -7.727  16.454  1.00 12.71           C  
ATOM    278  C   GLY A  94       8.787  -9.197  16.100  1.00 12.77           C  
ATOM    279  O   GLY A  94       8.198  -9.530  15.061  1.00 12.85           O  
ATOM    280  N   ASP A  95       9.215 -10.083  16.999  1.00 12.97           N  
ATOM    281  CA  ASP A  95       9.030 -11.524  16.796  1.00 12.94           C  
ATOM    282  C   ASP A  95       7.537 -11.870  16.762  1.00 12.88           C  
ATOM    283  O   ASP A  95       7.084 -12.544  15.824  1.00 13.12           O  
ATOM    284  CB  ASP A  95       9.699 -12.276  17.947  1.00 14.34           C  
ATOM    285  CG  ASP A  95      11.213 -12.334  17.843  1.00 17.25           C  
ATOM    286  OD1 ASP A  95      11.756 -11.939  16.783  1.00 16.75           O  
ATOM    287  OD2 ASP A  95      11.858 -12.761  18.835  1.00 20.34           O  
ATOM    288  N   GLU A  96       6.758 -11.330  17.719  1.00 13.78           N  
ATOM    289  CA  GLU A  96       5.309 -11.574  17.757  1.00 15.24           C  
ATOM    290  C   GLU A  96       4.627 -11.020  16.514  1.00 14.84           C  
ATOM    291  O   GLU A  96       3.697 -11.623  15.978  1.00 15.38           O  
ATOM    292  CB  GLU A  96       4.690 -10.987  19.017  1.00 17.32           C  
ATOM    293  CG  GLU A  96       3.212 -11.346  19.210  1.00 23.03           C  
ATOM    294  CD  GLU A  96       2.874 -12.814  19.429  1.00 28.98           C  
ATOM    295  OE1 GLU A  96       3.795 -13.666  19.402  1.00 31.44           O  
ATOM    296  OE2 GLU A  96       1.674 -13.115  19.633  1.00 29.25           O  
ATOM    297  N   PHE A  97       5.068  -9.842  16.054  1.00 13.86           N  
ATOM    298  CA  PHE A  97       4.523  -9.240  14.835  1.00 12.76           C  
ATOM    299  C   PHE A  97       4.745 -10.175  13.647  1.00 12.53           C  
ATOM    300  O   PHE A  97       3.811 -10.482  12.919  1.00 12.54           O  
ATOM    301  CB  PHE A  97       5.143  -7.841  14.533  1.00 12.36           C  
ATOM    302  CG  PHE A  97       4.700  -7.297  13.192  1.00 11.74           C  
ATOM    303  CD1 PHE A  97       3.399  -6.840  13.002  1.00 12.06           C  
ATOM    304  CD2 PHE A  97       5.545  -7.341  12.094  1.00 12.36           C  
ATOM    305  CE1 PHE A  97       2.975  -6.415  11.748  1.00 13.55           C  
ATOM    306  CE2 PHE A  97       5.117  -6.919  10.843  1.00 13.03           C  
ATOM    307  CZ  PHE A  97       3.841  -6.418  10.686  1.00 13.49           C  
ATOM    308  N   GLU A  98       5.979 -10.680  13.503  1.00 11.40           N  
ATOM    309  CA  GLU A  98       6.292 -11.532  12.370  1.00 11.89           C  
ATOM    310  C   GLU A  98       5.523 -12.857  12.399  1.00 12.72           C  
ATOM    311  O   GLU A  98       5.134 -13.355  11.354  1.00 14.01           O  
ATOM    312  CB  GLU A  98       7.801 -11.758  12.326  1.00 12.37           C  
ATOM    313  CG  GLU A  98       8.468 -10.416  12.025  1.00 15.20           C  
ATOM    314  CD  GLU A  98       9.961 -10.362  12.267  1.00 18.32           C  
ATOM    315  OE1 GLU A  98      10.564 -11.435  12.493  1.00 17.76           O  
ATOM    316  OE2 GLU A  98      10.518  -9.237  12.276  1.00 18.41           O  
ATOM    317  N   LEU A  99       5.319 -13.410  13.587  1.00 11.97           N  
ATOM    318  CA  LEU A  99       4.649 -14.724  13.703  1.00 13.27           C  
ATOM    319  C   LEU A  99       3.159 -14.593  13.495  1.00 15.10           C  
ATOM    320  O   LEU A  99       2.556 -15.419  12.778  1.00 16.47           O  
ATOM    321  CB  LEU A  99       4.852 -15.289  15.124  1.00 13.13           C  
ATOM    322  CG  LEU A  99       6.254 -15.798  15.456  1.00 14.44           C  
ATOM    323  CD1 LEU A  99       6.380 -16.052  16.963  1.00 15.32           C  
ATOM    324  CD2 LEU A  99       6.557 -17.043  14.649  1.00 15.60           C  
ATOM    325  N   ARG A 100       2.546 -13.542  14.104  1.00 14.87           N  
ATOM    326  CA  ARG A 100       1.091 -13.507  14.189  1.00 15.06           C  
ATOM    327  C   ARG A 100       0.356 -12.449  13.425  1.00 16.96           C  
ATOM    328  O   ARG A 100      -0.837 -12.650  13.155  1.00 18.30           O  
ATOM    329  CB  ARG A 100       0.739 -13.387  15.697  1.00 16.10           C  
ATOM    330  CG  ARG A 100      -0.717 -13.591  16.092  1.00 19.77           C  
ATOM    331  CD  ARG A 100      -0.849 -13.644  17.621  1.00 22.57           C  
ATOM    332  NE  ARG A 100      -0.271 -14.874  18.172  1.00 25.30           N  
ATOM    333  CZ  ARG A 100      -0.907 -16.045  18.207  1.00 27.63           C  
ATOM    334  NH1 ARG A 100      -2.146 -16.152  17.734  1.00 28.00           N  
ATOM    335  NH2 ARG A 100      -0.297 -17.126  18.682  1.00 26.54           N  
ATOM    336  N   TYR A 101       1.004 -11.330  13.067  1.00 16.38           N  
ATOM    337  CA  TYR A 101       0.261 -10.237  12.425  1.00 17.00           C  
ATOM    338  C   TYR A 101       0.699  -9.837  11.045  1.00 17.22           C  
ATOM    339  O   TYR A 101      -0.106  -9.278  10.301  1.00 18.57           O  
ATOM    340  CB  TYR A 101       0.307  -9.004  13.334  1.00 16.61           C  
ATOM    341  CG  TYR A 101      -0.283  -9.277  14.698  1.00 18.24           C  
ATOM    342  CD1 TYR A 101       0.529  -9.446  15.807  1.00 19.42           C  
ATOM    343  CD2 TYR A 101      -1.650  -9.456  14.861  1.00 20.80           C  
ATOM    344  CE1 TYR A 101      -0.005  -9.766  17.050  1.00 21.86           C  
ATOM    345  CE2 TYR A 101      -2.200  -9.705  16.111  1.00 22.55           C  
ATOM    346  CZ  TYR A 101      -1.376  -9.879  17.198  1.00 23.60           C  
ATOM    347  OH  TYR A 101      -1.930 -10.167  18.418  1.00 26.46           O  
ATOM    348  N   ARG A 102       1.969 -10.095  10.682  1.00 15.76           N  
ATOM    349  CA  ARG A 102       2.490  -9.620   9.407  1.00 16.07           C  
ATOM    350  C   ARG A 102       1.764 -10.088   8.168  1.00 17.38           C  
ATOM    351  O   ARG A 102       1.567  -9.293   7.249  1.00 18.21           O  
ATOM    352  CB  ARG A 102       3.986  -9.957   9.272  1.00 16.71           C  
ATOM    353  CG  ARG A 102       4.616  -9.391   7.997  1.00 19.08           C  
ATOM    354  CD  ARG A 102       6.117  -9.546   7.985  1.00 21.33           C  
ATOM    355  NE  ARG A 102       6.523 -10.943   8.129  1.00 24.74           N  
ATOM    356  CZ  ARG A 102       7.776 -11.339   8.332  1.00 26.98           C  
ATOM    357  NH1 ARG A 102       8.765 -10.450   8.374  1.00 25.60           N  
ATOM    358  NH2 ARG A 102       8.057 -12.630   8.457  1.00 28.53           N  
ATOM    359  N   ARG A 103       1.413 -11.374   8.100  1.00 17.74           N  
ATOM    360  CA  ARG A 103       0.869 -11.914   6.852  1.00 19.47           C  
ATOM    361  C   ARG A 103      -0.478 -11.270   6.420  1.00 19.80           C  
ATOM    362  O   ARG A 103      -0.834 -11.350   5.247  1.00 20.69           O  
ATOM    363  CB  ARG A 103       0.813 -13.452   6.917  1.00 22.93           C  
ATOM    364  CG  ARG A 103      -0.517 -14.088   7.143  1.00 28.31           C  
ATOM    365  CD  ARG A 103      -0.341 -15.591   7.296  1.00 31.81           C  
ATOM    366  NE  ARG A 103       0.293 -16.195   6.127  1.00 35.20           N  
ATOM    367  CZ  ARG A 103      -0.367 -16.742   5.116  1.00 38.09           C  
ATOM    368  NH1 ARG A 103       0.295 -17.265   4.091  1.00 39.12           N  
ATOM    369  NH2 ARG A 103      -1.695 -16.771   5.118  1.00 38.59           N  
ATOM    370  N   ALA A 104      -1.161 -10.586   7.328  1.00 19.38           N  
ATOM    371  CA  ALA A 104      -2.413  -9.898   6.998  1.00 19.59           C  
ATOM    372  C   ALA A 104      -2.211  -8.689   6.083  1.00 19.84           C  
ATOM    373  O   ALA A 104      -3.171  -8.205   5.474  1.00 20.68           O  
ATOM    374  CB  ALA A 104      -3.065  -9.417   8.276  1.00 19.73           C  
ATOM    375  N   PHE A 105      -0.982  -8.141   6.067  1.00 17.82           N  
ATOM    376  CA  PHE A 105      -0.683  -6.913   5.361  1.00 17.44           C  
ATOM    377  C   PHE A 105       0.112  -7.125   4.097  1.00 18.26           C  
ATOM    378  O   PHE A 105       0.823  -8.124   3.920  1.00 18.57           O  
ATOM    379  CB  PHE A 105       0.076  -5.958   6.315  1.00 17.06           C  
ATOM    380  CG  PHE A 105      -0.661  -5.711   7.602  1.00 16.43           C  
ATOM    381  CD1 PHE A 105      -0.255  -6.310   8.772  1.00 16.01           C  
ATOM    382  CD2 PHE A 105      -1.786  -4.899   7.632  1.00 17.78           C  
ATOM    383  CE1 PHE A 105      -0.938  -6.093   9.954  1.00 17.69           C  
ATOM    384  CE2 PHE A 105      -2.472  -4.689   8.822  1.00 18.20           C  
ATOM    385  CZ  PHE A 105      -2.068  -5.318   9.963  1.00 18.27           C  
ATOM    386  N   SER A 106       0.075  -6.112   3.224  1.00 18.66           N  
ATOM    387  CA  SER A 106       0.866  -6.091   2.000  1.00 20.16           C  
ATOM    388  C   SER A 106       2.372  -6.249   2.356  1.00 20.71           C  
ATOM    389  O   SER A 106       2.830  -5.678   3.349  1.00 21.10           O  
ATOM    390  CB  SER A 106       0.655  -4.755   1.294  1.00 23.55           C  
ATOM    391  OG  SER A 106       1.491  -4.659   0.153  1.00 29.71           O  
ATOM    392  N   ASP A 107       3.099  -7.069   1.605  1.00 20.15           N  
ATOM    393  CA  ASP A 107       4.521  -7.291   1.864  1.00 19.72           C  
ATOM    394  C   ASP A 107       5.271  -6.117   1.278  1.00 19.51           C  
ATOM    395  O   ASP A 107       5.399  -6.011   0.054  1.00 20.98           O  
ATOM    396  CB  ASP A 107       4.962  -8.608   1.212  1.00 20.89           C  
ATOM    397  CG  ASP A 107       6.419  -8.946   1.404  1.00 25.69           C  
ATOM    398  OD1 ASP A 107       7.199  -8.038   1.765  1.00 24.01           O  
ATOM    399  OD2 ASP A 107       6.788 -10.118   1.187  1.00 29.27           O  
ATOM    400  N   LEU A 108       5.746  -5.202   2.136  1.00 18.80           N  
ATOM    401  CA  LEU A 108       6.410  -3.991   1.661  1.00 18.90           C  
ATOM    402  C   LEU A 108       7.767  -4.228   1.013  1.00 20.38           C  
ATOM    403  O   LEU A 108       8.228  -3.344   0.280  1.00 21.86           O  
ATOM    404  CB  LEU A 108       6.517  -2.956   2.777  1.00 18.98           C  
ATOM    405  CG  LEU A 108       5.205  -2.459   3.337  1.00 20.77           C  
ATOM    406  CD1 LEU A 108       5.467  -1.586   4.547  1.00 21.24           C  
ATOM    407  CD2 LEU A 108       4.421  -1.703   2.269  1.00 22.32           C  
ATOM    408  N   THR A 109       8.383  -5.411   1.222  1.00 20.31           N  
ATOM    409  CA  THR A 109       9.659  -5.699   0.545  1.00 22.35           C  
ATOM    410  C   THR A 109       9.432  -5.862  -0.984  1.00 25.33           C  
ATOM    411  O   THR A 109      10.356  -5.627  -1.770  1.00 26.32           O  
ATOM    412  CB  THR A 109      10.379  -6.908   1.141  1.00 22.82           C  
ATOM    413  OG1 THR A 109       9.663  -8.097   0.787  1.00 24.81           O  
ATOM    414  CG2 THR A 109      10.543  -6.806   2.661  1.00 22.50           C  
ATOM    415  N   SER A 110       8.212  -6.245  -1.401  1.00 26.66           N  
ATOM    416  CA  SER A 110       7.910  -6.366  -2.823  1.00 28.41           C  
ATOM    417  C   SER A 110       7.788  -4.977  -3.514  1.00 29.43           C  
ATOM    418  O   SER A 110       7.793  -4.922  -4.737  1.00 31.03           O  
ATOM    419  CB  SER A 110       6.650  -7.206  -3.037  1.00 30.38           C  
ATOM    420  OG  SER A 110       5.490  -6.505  -2.618  1.00 34.03           O  
ATOM    421  N   GLN A 111       7.724  -3.865  -2.742  1.00 28.35           N  
ATOM    422  CA  GLN A 111       7.608  -2.493  -3.253  1.00 28.13           C  
ATOM    423  C   GLN A 111       8.922  -1.711  -3.235  1.00 27.86           C  
ATOM    424  O   GLN A 111       8.979  -0.604  -3.776  1.00 27.67           O  
ATOM    425  CB  GLN A 111       6.584  -1.701  -2.422  1.00 30.48           C  
ATOM    426  CG  GLN A 111       5.255  -2.417  -2.222  1.00 35.40           C  
ATOM    427  CD  GLN A 111       4.420  -2.417  -3.473  1.00 43.58           C  
ATOM    428  OE1 GLN A 111       4.133  -1.365  -4.050  1.00 46.40           O  
ATOM    429  NE2 GLN A 111       3.990  -3.601  -3.907  1.00 45.53           N  
ATOM    430  N   LEU A 112       9.949  -2.234  -2.561  1.00 27.28           N  
ATOM    431  CA  LEU A 112      11.222  -1.534  -2.445  1.00 27.93           C  
ATOM    432  C   LEU A 112      12.293  -2.556  -2.679  1.00 29.31           C  
ATOM    433  O   LEU A 112      12.445  -3.496  -1.912  1.00 30.75           O  
ATOM    434  CB  LEU A 112      11.351  -0.947  -1.033  1.00 27.43           C  
ATOM    435  CG  LEU A 112      12.572  -0.081  -0.754  1.00 28.43           C  
ATOM    436  CD1 LEU A 112      12.497   1.231  -1.503  1.00 28.26           C  
ATOM    437  CD2 LEU A 112      12.681   0.212   0.732  1.00 29.18           C  
ATOM    438  N   HIS A 113      13.014  -2.374  -3.752  1.00 29.80           N  
ATOM    439  CA  HIS A 113      14.098  -3.226  -4.216  1.00 30.13           C  
ATOM    440  C   HIS A 113      15.337  -2.377  -3.925  1.00 28.69           C  
ATOM    441  O   HIS A 113      15.636  -1.478  -4.708  1.00 29.22           O  
ATOM    442  CB  HIS A 113      13.945  -3.449  -5.754  1.00 32.80           C  
ATOM    443  CG  HIS A 113      12.559  -3.163  -6.280  1.00 37.49           C  
ATOM    444  ND1 HIS A 113      12.093  -1.855  -6.418  1.00 39.86           N  
ATOM    445  CD2 HIS A 113      11.546  -4.017  -6.568  1.00 39.20           C  
ATOM    446  CE1 HIS A 113      10.837  -1.963  -6.829  1.00 40.54           C  
ATOM    447  NE2 HIS A 113      10.463  -3.242  -6.936  1.00 40.57           N  
ATOM    448  N   ILE A 114      15.981  -2.581  -2.771  1.00 27.18           N  
ATOM    449  CA  ILE A 114      17.116  -1.745  -2.391  1.00 26.59           C  
ATOM    450  C   ILE A 114      18.400  -2.165  -3.060  1.00 24.38           C  
ATOM    451  O   ILE A 114      18.753  -3.340  -3.088  1.00 24.57           O  
ATOM    452  CB  ILE A 114      17.320  -1.593  -0.857  1.00 28.22           C  
ATOM    453  CG1 ILE A 114      15.988  -1.393  -0.125  1.00 30.03           C  
ATOM    454  CG2 ILE A 114      18.320  -0.470  -0.545  1.00 28.84           C  
ATOM    455  CD1 ILE A 114      16.126  -1.280   1.362  1.00 32.07           C  
ATOM    456  N   THR A 115      19.094  -1.191  -3.622  1.00 21.26           N  
ATOM    457  CA  THR A 115      20.399  -1.363  -4.240  1.00 19.80           C  
ATOM    458  C   THR A 115      21.293  -0.218  -3.697  1.00 17.79           C  
ATOM    459  O   THR A 115      20.792   0.739  -3.093  1.00 16.21           O  
ATOM    460  CB  THR A 115      20.292  -1.194  -5.785  1.00 21.91           C  
ATOM    461  OG1 THR A 115      20.097   0.190  -6.130  1.00 23.08           O  
ATOM    462  CG2 THR A 115      19.219  -2.068  -6.413  1.00 23.34           C  
ATOM    463  N   PRO A 116      22.586  -0.201  -4.084  1.00 16.74           N  
ATOM    464  CA  PRO A 116      23.444   0.935  -3.700  1.00 15.13           C  
ATOM    465  C   PRO A 116      23.019   2.289  -4.310  1.00 14.26           C  
ATOM    466  O   PRO A 116      23.557   3.326  -3.906  1.00 14.61           O  
ATOM    467  CB  PRO A 116      24.841   0.490  -4.167  1.00 16.35           C  
ATOM    468  CG  PRO A 116      24.723  -1.055  -4.196  1.00 17.39           C  
ATOM    469  CD  PRO A 116      23.363  -1.253  -4.766  1.00 16.79           C  
ATOM    470  N   GLY A 117      22.070   2.267  -5.265  1.00 14.38           N  
ATOM    471  CA  GLY A 117      21.539   3.491  -5.874  1.00 15.36           C  
ATOM    472  C   GLY A 117      20.249   4.002  -5.240  1.00 15.84           C  
ATOM    473  O   GLY A 117      19.803   5.105  -5.585  1.00 15.09           O  
ATOM    474  N   THR A 118      19.689   3.260  -4.249  1.00 15.10           N  
ATOM    475  CA  THR A 118      18.433   3.641  -3.576  1.00 15.51           C  
ATOM    476  C   THR A 118      18.587   4.853  -2.664  1.00 15.69           C  
ATOM    477  O   THR A 118      19.545   4.943  -1.883  1.00 15.23           O  
ATOM    478  CB  THR A 118      17.865   2.446  -2.810  1.00 17.28           C  
ATOM    479  OG1 THR A 118      17.711   1.372  -3.736  1.00 18.02           O  
ATOM    480  CG2 THR A 118      16.519   2.775  -2.114  1.00 17.56           C  
ATOM    481  N   ALA A 119      17.670   5.816  -2.820  1.00 15.71           N  
ATOM    482  CA  ALA A 119      17.637   7.044  -2.047  1.00 15.56           C  
ATOM    483  C   ALA A 119      16.787   6.859  -0.806  1.00 15.44           C  
ATOM    484  O   ALA A 119      15.768   6.150  -0.846  1.00 14.99           O  
ATOM    485  CB  ALA A 119      17.056   8.177  -2.880  1.00 16.07           C  
ATOM    486  N   TYR A 120      17.088   7.635   0.249  1.00 15.12           N  
ATOM    487  CA  TYR A 120      16.278   7.640   1.472  1.00 14.99           C  
ATOM    488  C   TYR A 120      14.795   7.915   1.142  1.00 15.78           C  
ATOM    489  O   TYR A 120      13.909   7.245   1.673  1.00 16.30           O  
ATOM    490  CB  TYR A 120      16.771   8.711   2.478  1.00 14.84           C  
ATOM    491  CG  TYR A 120      15.732   8.987   3.548  1.00 15.10           C  
ATOM    492  CD1 TYR A 120      15.434   8.032   4.514  1.00 15.61           C  
ATOM    493  CD2 TYR A 120      14.903  10.100   3.465  1.00 16.56           C  
ATOM    494  CE1 TYR A 120      14.393   8.214   5.413  1.00 16.37           C  
ATOM    495  CE2 TYR A 120      13.852  10.291   4.359  1.00 17.45           C  
ATOM    496  CZ  TYR A 120      13.610   9.351   5.341  1.00 18.35           C  
ATOM    497  OH  TYR A 120      12.554   9.527   6.194  1.00 20.38           O  
ATOM    498  N   GLN A 121      14.545   8.926   0.278  1.00 15.70           N  
ATOM    499  CA  GLN A 121      13.169   9.315  -0.025  1.00 16.87           C  
ATOM    500  C   GLN A 121      12.395   8.183  -0.721  1.00 17.95           C  
ATOM    501  O   GLN A 121      11.163   8.159  -0.594  1.00 18.82           O  
ATOM    502  CB  GLN A 121      13.116  10.683  -0.760  1.00 19.27           C  
ATOM    503  CG  GLN A 121      13.401  11.836   0.236  1.00 23.65           C  
ATOM    504  CD  GLN A 121      13.913  13.171  -0.297  1.00 31.16           C  
ATOM    505  OE1 GLN A 121      14.734  13.243  -1.222  1.00 33.96           O  
ATOM    506  NE2 GLN A 121      13.474  14.276   0.304  1.00 31.71           N  
ATOM    507  N   SER A 122      13.069   7.177  -1.340  1.00 18.19           N  
ATOM    508  CA  SER A 122      12.339   6.028  -1.897  1.00 17.88           C  
ATOM    509  C   SER A 122      11.862   5.099  -0.752  1.00 17.24           C  
ATOM    510  O   SER A 122      10.728   4.612  -0.763  1.00 18.40           O  
ATOM    511  CB  SER A 122      13.167   5.293  -2.946  1.00 20.65           C  
ATOM    512  OG  SER A 122      13.373   6.186  -4.035  1.00 22.37           O  
ATOM    513  N   PHE A 123      12.714   4.898   0.261  1.00 14.82           N  
ATOM    514  CA  PHE A 123      12.350   4.154   1.480  1.00 14.29           C  
ATOM    515  C   PHE A 123      11.217   4.903   2.229  1.00 13.70           C  
ATOM    516  O   PHE A 123      10.224   4.295   2.672  1.00 13.84           O  
ATOM    517  CB  PHE A 123      13.583   4.071   2.398  1.00 13.18           C  
ATOM    518  CG  PHE A 123      13.353   3.598   3.811  1.00 13.48           C  
ATOM    519  CD1 PHE A 123      13.301   2.248   4.106  1.00 13.66           C  
ATOM    520  CD2 PHE A 123      13.238   4.506   4.856  1.00 13.80           C  
ATOM    521  CE1 PHE A 123      13.159   1.812   5.418  1.00 14.71           C  
ATOM    522  CE2 PHE A 123      13.046   4.069   6.158  1.00 14.36           C  
ATOM    523  CZ  PHE A 123      12.998   2.723   6.432  1.00 14.15           C  
ATOM    524  N   GLU A 124      11.344   6.230   2.364  1.00 12.93           N  
ATOM    525  CA  GLU A 124      10.342   7.035   3.045  1.00 11.54           C  
ATOM    526  C   GLU A 124       8.944   6.836   2.429  1.00 12.76           C  
ATOM    527  O   GLU A 124       7.986   6.590   3.156  1.00 13.60           O  
ATOM    528  CB  GLU A 124      10.738   8.522   3.006  1.00 12.01           C  
ATOM    529  CG  GLU A 124       9.732   9.430   3.669  1.00 13.91           C  
ATOM    530  CD  GLU A 124      10.211  10.876   3.666  1.00 17.19           C  
ATOM    531  OE1 GLU A 124      10.429  11.429   2.562  1.00 16.94           O  
ATOM    532  OE2 GLU A 124      10.375  11.451   4.765  1.00 17.01           O  
ATOM    533  N   GLN A 125       8.857   6.861   1.088  1.00 12.98           N  
ATOM    534  CA  GLN A 125       7.541   6.679   0.437  1.00 14.55           C  
ATOM    535  C   GLN A 125       6.909   5.328   0.719  1.00 14.75           C  
ATOM    536  O   GLN A 125       5.694   5.248   0.899  1.00 15.27           O  
ATOM    537  CB  GLN A 125       7.677   6.848  -1.066  1.00 17.30           C  
ATOM    538  CG  GLN A 125       8.018   8.243  -1.445  1.00 21.96           C  
ATOM    539  CD  GLN A 125       8.137   8.296  -2.935  1.00 25.23           C  
ATOM    540  OE1 GLN A 125       7.125   8.309  -3.647  1.00 25.30           O  
ATOM    541  NE2 GLN A 125       9.380   8.259  -3.430  1.00 25.20           N  
ATOM    542  N   VAL A 126       7.704   4.260   0.741  1.00 13.88           N  
ATOM    543  CA  VAL A 126       7.176   2.927   1.010  1.00 14.43           C  
ATOM    544  C   VAL A 126       6.728   2.844   2.472  1.00 14.14           C  
ATOM    545  O   VAL A 126       5.648   2.341   2.771  1.00 14.97           O  
ATOM    546  CB  VAL A 126       8.217   1.853   0.670  1.00 15.02           C  
ATOM    547  CG1 VAL A 126       7.796   0.475   1.178  1.00 16.21           C  
ATOM    548  CG2 VAL A 126       8.486   1.838  -0.840  1.00 16.02           C  
ATOM    549  N   VAL A 127       7.565   3.366   3.384  1.00 12.76           N  
ATOM    550  CA  VAL A 127       7.207   3.336   4.810  1.00 12.70           C  
ATOM    551  C   VAL A 127       5.955   4.157   5.090  1.00 12.91           C  
ATOM    552  O   VAL A 127       5.180   3.798   5.972  1.00 12.66           O  
ATOM    553  CB  VAL A 127       8.391   3.727   5.688  1.00 14.09           C  
ATOM    554  CG1 VAL A 127       7.970   3.853   7.159  1.00 13.78           C  
ATOM    555  CG2 VAL A 127       9.511   2.692   5.533  1.00 14.45           C  
ATOM    556  N   ASN A 128       5.726   5.246   4.323  1.00 12.08           N  
ATOM    557  CA  ASN A 128       4.516   6.062   4.488  1.00 12.64           C  
ATOM    558  C   ASN A 128       3.247   5.224   4.320  1.00 13.10           C  
ATOM    559  O   ASN A 128       2.255   5.519   4.983  1.00 13.44           O  
ATOM    560  CB  ASN A 128       4.498   7.204   3.501  1.00 13.10           C  
ATOM    561  CG  ASN A 128       5.483   8.296   3.842  1.00 14.28           C  
ATOM    562  OD1 ASN A 128       6.005   8.380   4.964  1.00 14.41           O  
ATOM    563  ND2 ASN A 128       5.745   9.177   2.871  1.00 14.84           N  
ATOM    564  N   GLU A 129       3.284   4.169   3.471  1.00 13.16           N  
ATOM    565  CA  GLU A 129       2.121   3.275   3.302  1.00 14.63           C  
ATOM    566  C   GLU A 129       1.783   2.594   4.625  1.00 15.63           C  
ATOM    567  O   GLU A 129       0.608   2.445   4.988  1.00 16.13           O  
ATOM    568  CB  GLU A 129       2.388   2.221   2.213  1.00 18.21           C  
ATOM    569  CG  GLU A 129       1.305   1.149   2.103  1.00 24.24           C  
ATOM    570  CD  GLU A 129       1.324   0.335   0.818  1.00 29.98           C  
ATOM    571  OE1 GLU A 129       1.975   0.768  -0.160  1.00 33.23           O  
ATOM    572  OE2 GLU A 129       0.668  -0.731   0.787  1.00 29.86           O  
ATOM    573  N   LEU A 130       2.817   2.164   5.363  1.00 15.90           N  
ATOM    574  CA  LEU A 130       2.646   1.509   6.654  1.00 16.86           C  
ATOM    575  C   LEU A 130       1.864   2.419   7.625  1.00 17.85           C  
ATOM    576  O   LEU A 130       0.949   1.970   8.320  1.00 18.96           O  
ATOM    577  CB  LEU A 130       4.068   1.186   7.177  1.00 17.24           C  
ATOM    578  CG  LEU A 130       4.249   0.020   8.103  1.00 18.62           C  
ATOM    579  CD1 LEU A 130       5.748  -0.294   8.243  1.00 18.38           C  
ATOM    580  CD2 LEU A 130       3.639   0.332   9.465  1.00 18.87           C  
ATOM    581  N   PHE A 131       2.137   3.729   7.583  1.00 17.04           N  
ATOM    582  CA  PHE A 131       1.486   4.683   8.455  1.00 16.97           C  
ATOM    583  C   PHE A 131       0.342   5.466   7.794  1.00 18.97           C  
ATOM    584  O   PHE A 131      -0.004   6.545   8.277  1.00 20.60           O  
ATOM    585  CB  PHE A 131       2.562   5.638   9.018  1.00 15.70           C  
ATOM    586  CG  PHE A 131       3.571   4.908   9.874  1.00 13.73           C  
ATOM    587  CD1 PHE A 131       3.208   4.377  11.106  1.00 13.21           C  
ATOM    588  CD2 PHE A 131       4.863   4.687   9.420  1.00 13.59           C  
ATOM    589  CE1 PHE A 131       4.123   3.682  11.878  1.00 14.04           C  
ATOM    590  CE2 PHE A 131       5.765   3.970  10.182  1.00 13.64           C  
ATOM    591  CZ  PHE A 131       5.409   3.497  11.422  1.00 13.48           C  
ATOM    592  N   ARG A 132      -0.202   4.956   6.670  1.00 19.47           N  
ATOM    593  CA  ARG A 132      -1.254   5.650   5.906  1.00 20.66           C  
ATOM    594  C   ARG A 132      -2.447   6.073   6.749  1.00 21.84           C  
ATOM    595  O   ARG A 132      -3.049   7.124   6.480  1.00 22.50           O  
ATOM    596  CB  ARG A 132      -1.725   4.812   4.707  1.00 22.02           C  
ATOM    597  CG  ARG A 132      -2.407   3.537   5.136  1.00 24.25           C  
ATOM    598  CD  ARG A 132      -2.885   2.666   4.002  1.00 27.77           C  
ATOM    599  NE  ARG A 132      -3.441   1.446   4.586  1.00 30.79           N  
ATOM    600  CZ  ARG A 132      -3.256   0.226   4.107  1.00 32.49           C  
ATOM    601  NH1 ARG A 132      -2.564   0.042   2.991  1.00 30.99           N  
ATOM    602  NH2 ARG A 132      -3.769  -0.823   4.736  1.00 34.18           N  
ATOM    603  N   ASP A 133      -2.791   5.279   7.783  1.00 21.67           N  
ATOM    604  CA  ASP A 133      -3.924   5.624   8.646  1.00 22.83           C  
ATOM    605  C   ASP A 133      -3.533   6.110  10.022  1.00 23.13           C  
ATOM    606  O   ASP A 133      -4.324   6.012  10.947  1.00 24.58           O  
ATOM    607  CB  ASP A 133      -4.876   4.441   8.750  1.00 25.30           C  
ATOM    608  CG  ASP A 133      -5.445   4.174   7.390  1.00 31.04           C  
ATOM    609  OD1 ASP A 133      -5.948   5.134   6.764  1.00 32.68           O  
ATOM    610  OD2 ASP A 133      -5.311   3.039   6.910  1.00 32.67           O  
ATOM    611  N   GLY A 134      -2.323   6.618  10.154  1.00 22.14           N  
ATOM    612  CA  GLY A 134      -1.833   7.106  11.430  1.00 22.34           C  
ATOM    613  C   GLY A 134      -0.823   6.182  12.068  1.00 21.06           C  
ATOM    614  O   GLY A 134      -0.513   5.102  11.548  1.00 20.73           O  
ATOM    615  N   VAL A 135      -0.337   6.597  13.223  1.00 19.68           N  
ATOM    616  CA  VAL A 135       0.665   5.833  13.946  1.00 18.10           C  
ATOM    617  C   VAL A 135       0.025   5.129  15.142  1.00 17.23           C  
ATOM    618  O   VAL A 135      -0.895   5.647  15.778  1.00 18.27           O  
ATOM    619  CB  VAL A 135       1.805   6.788  14.411  1.00 18.46           C  
ATOM    620  CG1 VAL A 135       2.933   6.036  15.122  1.00 18.77           C  
ATOM    621  CG2 VAL A 135       2.361   7.600  13.236  1.00 18.94           C  
ATOM    622  N   ASN A 136       0.501   3.926  15.426  1.00 15.28           N  
ATOM    623  CA  ASN A 136       0.195   3.200  16.642  1.00 15.10           C  
ATOM    624  C   ASN A 136       1.405   2.308  16.982  1.00 14.76           C  
ATOM    625  O   ASN A 136       2.321   2.175  16.155  1.00 14.52           O  
ATOM    626  CB  ASN A 136      -1.148   2.464  16.587  1.00 16.65           C  
ATOM    627  CG  ASN A 136      -1.232   1.336  15.598  1.00 18.64           C  
ATOM    628  OD1 ASN A 136      -0.270   0.597  15.362  1.00 18.24           O  
ATOM    629  ND2 ASN A 136      -2.409   1.145  15.046  1.00 19.10           N  
ATOM    630  N   TRP A 137       1.467   1.777  18.215  1.00 14.33           N  
ATOM    631  CA  TRP A 137       2.645   0.984  18.608  1.00 15.15           C  
ATOM    632  C   TRP A 137       2.893  -0.218  17.714  1.00 14.31           C  
ATOM    633  O   TRP A 137       4.042  -0.467  17.356  1.00 14.51           O  
ATOM    634  CB  TRP A 137       2.606   0.555  20.073  1.00 15.62           C  
ATOM    635  CG  TRP A 137       2.756   1.676  21.057  1.00 16.88           C  
ATOM    636  CD1 TRP A 137       1.829   2.089  21.971  1.00 17.92           C  
ATOM    637  CD2 TRP A 137       3.897   2.516  21.234  1.00 16.93           C  
ATOM    638  NE1 TRP A 137       2.339   3.109  22.728  1.00 18.43           N  
ATOM    639  CE2 TRP A 137       3.603   3.404  22.289  1.00 17.88           C  
ATOM    640  CE3 TRP A 137       5.161   2.582  20.628  1.00 17.31           C  
ATOM    641  CZ2 TRP A 137       4.526   4.345  22.748  1.00 18.65           C  
ATOM    642  CZ3 TRP A 137       6.082   3.492  21.106  1.00 18.14           C  
ATOM    643  CH2 TRP A 137       5.770   4.336  22.179  1.00 18.53           C  
ATOM    644  N   GLY A 138       1.827  -0.892  17.305  1.00 14.24           N  
ATOM    645  CA  GLY A 138       1.959  -2.045  16.412  1.00 14.46           C  
ATOM    646  C   GLY A 138       2.525  -1.708  15.039  1.00 14.15           C  
ATOM    647  O   GLY A 138       3.330  -2.474  14.490  1.00 14.87           O  
ATOM    648  N   ARG A 139       2.153  -0.539  14.482  1.00 12.29           N  
ATOM    649  CA  ARG A 139       2.700  -0.116  13.178  1.00 12.03           C  
ATOM    650  C   ARG A 139       4.181   0.299  13.346  1.00 11.85           C  
ATOM    651  O   ARG A 139       4.983   0.055  12.440  1.00 12.69           O  
ATOM    652  CB  ARG A 139       1.858   1.022  12.577  1.00 12.89           C  
ATOM    653  CG  ARG A 139       0.458   0.540  12.178  1.00 15.24           C  
ATOM    654  CD  ARG A 139      -0.490   1.697  11.885  1.00 15.75           C  
ATOM    655  NE  ARG A 139      -1.860   1.178  11.788  1.00 16.91           N  
ATOM    656  CZ  ARG A 139      -2.951   1.938  11.753  1.00 20.15           C  
ATOM    657  NH1 ARG A 139      -2.851   3.257  11.825  1.00 20.22           N  
ATOM    658  NH2 ARG A 139      -4.157   1.379  11.674  1.00 19.25           N  
ATOM    659  N   ILE A 140       4.559   0.849  14.519  1.00 11.12           N  
ATOM    660  CA  ILE A 140       5.974   1.162  14.774  1.00 11.93           C  
ATOM    661  C   ILE A 140       6.754  -0.158  14.842  1.00 12.48           C  
ATOM    662  O   ILE A 140       7.823  -0.254  14.264  1.00 12.75           O  
ATOM    663  CB  ILE A 140       6.137   1.991  16.064  1.00 12.73           C  
ATOM    664  CG1 ILE A 140       5.522   3.401  15.816  1.00 13.58           C  
ATOM    665  CG2 ILE A 140       7.619   2.109  16.417  1.00 12.59           C  
ATOM    666  CD1 ILE A 140       5.536   4.311  17.043  1.00 15.95           C  
ATOM    667  N   VAL A 141       6.205  -1.190  15.494  1.00 12.60           N  
ATOM    668  CA  VAL A 141       6.877  -2.493  15.536  1.00 12.34           C  
ATOM    669  C   VAL A 141       7.014  -3.038  14.105  1.00 12.48           C  
ATOM    670  O   VAL A 141       8.087  -3.517  13.732  1.00 13.02           O  
ATOM    671  CB  VAL A 141       6.097  -3.465  16.438  1.00 14.04           C  
ATOM    672  CG1 VAL A 141       6.607  -4.895  16.252  1.00 15.79           C  
ATOM    673  CG2 VAL A 141       6.249  -3.019  17.895  1.00 13.26           C  
ATOM    674  N   ALA A 142       5.945  -2.919  13.310  1.00 12.10           N  
ATOM    675  CA  ALA A 142       5.961  -3.326  11.883  1.00 12.29           C  
ATOM    676  C   ALA A 142       7.084  -2.632  11.118  1.00 12.33           C  
ATOM    677  O   ALA A 142       7.795  -3.271  10.349  1.00 12.59           O  
ATOM    678  CB  ALA A 142       4.600  -3.036  11.233  1.00 13.09           C  
ATOM    679  N   PHE A 143       7.309  -1.343  11.411  1.00 11.06           N  
ATOM    680  CA  PHE A 143       8.371  -0.540  10.802  1.00 10.49           C  
ATOM    681  C   PHE A 143       9.745  -1.108  11.131  1.00 10.65           C  
ATOM    682  O   PHE A 143      10.578  -1.271  10.228  1.00 11.61           O  
ATOM    683  CB  PHE A 143       8.228   0.906  11.273  1.00 10.02           C  
ATOM    684  CG  PHE A 143       9.461   1.772  11.194  1.00 10.36           C  
ATOM    685  CD1 PHE A 143       9.831   2.372   9.997  1.00 11.28           C  
ATOM    686  CD2 PHE A 143      10.183   2.070  12.329  1.00 10.95           C  
ATOM    687  CE1 PHE A 143      10.918   3.246   9.945  1.00 12.20           C  
ATOM    688  CE2 PHE A 143      11.289   2.918  12.269  1.00 11.93           C  
ATOM    689  CZ  PHE A 143      11.658   3.489  11.069  1.00 11.88           C  
ATOM    690  N   PHE A 144       9.986  -1.442  12.413  1.00 10.37           N  
ATOM    691  CA  PHE A 144      11.277  -2.043  12.807  1.00 10.33           C  
ATOM    692  C   PHE A 144      11.429  -3.399  12.113  1.00 10.01           C  
ATOM    693  O   PHE A 144      12.483  -3.696  11.558  1.00 10.97           O  
ATOM    694  CB  PHE A 144      11.349  -2.225  14.330  1.00 10.43           C  
ATOM    695  CG  PHE A 144      11.824  -0.963  15.028  1.00 10.30           C  
ATOM    696  CD1 PHE A 144      13.176  -0.746  15.270  1.00 11.05           C  
ATOM    697  CD2 PHE A 144      10.916  -0.012  15.463  1.00 11.38           C  
ATOM    698  CE1 PHE A 144      13.609   0.407  15.927  1.00 11.98           C  
ATOM    699  CE2 PHE A 144      11.352   1.148  16.112  1.00 12.03           C  
ATOM    700  CZ  PHE A 144      12.688   1.337  16.364  1.00 11.60           C  
ATOM    701  N   SER A 145      10.361  -4.193  12.087  1.00 10.05           N  
ATOM    702  CA  SER A 145      10.389  -5.514  11.446  1.00 10.75           C  
ATOM    703  C   SER A 145      10.731  -5.367   9.942  1.00 10.42           C  
ATOM    704  O   SER A 145      11.575  -6.094   9.420  1.00 11.58           O  
ATOM    705  CB  SER A 145       9.022  -6.175  11.605  1.00 12.94           C  
ATOM    706  OG  SER A 145       8.944  -7.390  10.869  1.00 16.78           O  
ATOM    707  N   PHE A 146      10.177  -4.339   9.294  1.00 10.20           N  
ATOM    708  CA  PHE A 146      10.428  -4.094   7.872  1.00 10.67           C  
ATOM    709  C   PHE A 146      11.899  -3.746   7.637  1.00 11.00           C  
ATOM    710  O   PHE A 146      12.532  -4.274   6.707  1.00 12.09           O  
ATOM    711  CB  PHE A 146       9.517  -2.975   7.374  1.00 11.29           C  
ATOM    712  CG  PHE A 146       9.721  -2.592   5.930  1.00 11.96           C  
ATOM    713  CD1 PHE A 146       9.756  -3.554   4.938  1.00 13.57           C  
ATOM    714  CD2 PHE A 146       9.858  -1.257   5.558  1.00 13.34           C  
ATOM    715  CE1 PHE A 146       9.890  -3.192   3.609  1.00 14.21           C  
ATOM    716  CE2 PHE A 146      10.011  -0.902   4.224  1.00 14.72           C  
ATOM    717  CZ  PHE A 146      10.015  -1.870   3.262  1.00 15.16           C  
ATOM    718  N   GLY A 147      12.451  -2.884   8.485  1.00 10.37           N  
ATOM    719  CA  GLY A 147      13.875  -2.529   8.391  1.00 11.77           C  
ATOM    720  C   GLY A 147      14.747  -3.761   8.553  1.00 12.07           C  
ATOM    721  O   GLY A 147      15.696  -3.965   7.786  1.00 13.22           O  
ATOM    722  N   GLY A 148      14.381  -4.613   9.515  1.00 11.58           N  
ATOM    723  CA  GLY A 148      15.050  -5.903   9.743  1.00 12.33           C  
ATOM    724  C   GLY A 148      15.078  -6.758   8.485  1.00 12.97           C  
ATOM    725  O   GLY A 148      16.133  -7.280   8.105  1.00 13.97           O  
ATOM    726  N   ALA A 149      13.923  -6.894   7.823  1.00 12.62           N  
ATOM    727  CA  ALA A 149      13.781  -7.686   6.599  1.00 14.37           C  
ATOM    728  C   ALA A 149      14.603  -7.128   5.448  1.00 14.77           C  
ATOM    729  O   ALA A 149      15.229  -7.889   4.686  1.00 15.85           O  
ATOM    730  CB  ALA A 149      12.310  -7.794   6.210  1.00 15.50           C  
ATOM    731  N   LEU A 150      14.661  -5.786   5.335  1.00 13.07           N  
ATOM    732  CA  LEU A 150      15.472  -5.166   4.271  1.00 12.09           C  
ATOM    733  C   LEU A 150      16.965  -5.480   4.526  1.00 13.17           C  
ATOM    734  O   LEU A 150      17.702  -5.763   3.587  1.00 13.87           O  
ATOM    735  CB  LEU A 150      15.273  -3.649   4.269  1.00 11.83           C  
ATOM    736  CG  LEU A 150      13.853  -3.199   3.871  1.00 13.25           C  
ATOM    737  CD1 LEU A 150      13.726  -1.699   4.063  1.00 14.21           C  
ATOM    738  CD2 LEU A 150      13.534  -3.615   2.410  1.00 13.87           C  
ATOM    739  N   CYS A 151      17.383  -5.458   5.799  1.00 12.17           N  
ATOM    740  CA  CYS A 151      18.773  -5.781   6.124  1.00 12.88           C  
ATOM    741  C   CYS A 151      19.128  -7.187   5.803  1.00 13.75           C  
ATOM    742  O   CYS A 151      20.188  -7.415   5.225  1.00 14.51           O  
ATOM    743  CB  CYS A 151      19.059  -5.476   7.574  1.00 13.37           C  
ATOM    744  SG  CYS A 151      19.175  -3.712   7.884  1.00 16.42           S  
ATOM    745  N   VAL A 152      18.268  -8.144   6.186  1.00 13.39           N  
ATOM    746  CA  VAL A 152      18.526  -9.560   5.898  1.00 15.01           C  
ATOM    747  C   VAL A 152      18.595  -9.781   4.367  1.00 16.54           C  
ATOM    748  O   VAL A 152      19.529 -10.434   3.885  1.00 18.09           O  
ATOM    749  CB  VAL A 152      17.481 -10.458   6.607  1.00 15.76           C  
ATOM    750  CG1 VAL A 152      17.622 -11.907   6.168  1.00 17.27           C  
ATOM    751  CG2 VAL A 152      17.620 -10.352   8.128  1.00 15.93           C  
ATOM    752  N   GLU A 153      17.692  -9.153   3.606  1.00 16.37           N  
ATOM    753  CA  GLU A 153      17.741  -9.242   2.138  1.00 18.00           C  
ATOM    754  C   GLU A 153      19.043  -8.649   1.591  1.00 18.50           C  
ATOM    755  O   GLU A 153      19.672  -9.228   0.690  1.00 19.58           O  
ATOM    756  CB  GLU A 153      16.538  -8.543   1.503  1.00 22.47           C  
ATOM    757  CG  GLU A 153      16.478  -8.717  -0.008  1.00 32.19           C  
ATOM    758  CD  GLU A 153      16.252 -10.129  -0.522  1.00 44.73           C  
ATOM    759  OE1 GLU A 153      15.859 -11.012   0.276  1.00 49.03           O  
ATOM    760  OE2 GLU A 153      16.452 -10.347  -1.738  1.00 48.67           O  
ATOM    761  N   SER A 154      19.468  -7.500   2.132  1.00 17.16           N  
ATOM    762  CA  SER A 154      20.707  -6.861   1.679  1.00 17.74           C  
ATOM    763  C   SER A 154      21.918  -7.769   1.891  1.00 18.84           C  
ATOM    764  O   SER A 154      22.728  -7.916   0.975  1.00 19.26           O  
ATOM    765  CB  SER A 154      20.903  -5.530   2.387  1.00 18.86           C  
ATOM    766  OG  SER A 154      19.825  -4.669   2.058  1.00 20.64           O  
ATOM    767  N   VAL A 155      22.034  -8.385   3.058  1.00 18.89           N  
ATOM    768  CA  VAL A 155      23.152  -9.286   3.338  1.00 20.59           C  
ATOM    769  C   VAL A 155      23.086 -10.526   2.444  1.00 22.81           C  
ATOM    770  O   VAL A 155      24.111 -10.949   1.895  1.00 23.02           O  
ATOM    771  CB  VAL A 155      23.270  -9.614   4.826  1.00 22.02           C  
ATOM    772  CG1 VAL A 155      24.371 -10.644   5.055  1.00 23.57           C  
ATOM    773  CG2 VAL A 155      23.572  -8.348   5.611  1.00 22.87           C  
ATOM    774  N   ASP A 156      21.874 -11.027   2.192  1.00 23.80           N  
ATOM    775  CA  ASP A 156      21.628 -12.171   1.306  1.00 26.04           C  
ATOM    776  C   ASP A 156      22.184 -11.906  -0.097  1.00 27.55           C  
ATOM    777  O   ASP A 156      22.788 -12.798  -0.708  1.00 29.03           O  
ATOM    778  CB  ASP A 156      20.111 -12.369   1.175  1.00 29.12           C  
ATOM    779  CG  ASP A 156      19.578 -13.686   1.626  1.00 38.25           C  
ATOM    780  OD1 ASP A 156      20.378 -14.629   1.758  1.00 41.12           O  
ATOM    781  OD2 ASP A 156      18.350 -13.784   1.833  1.00 41.39           O  
ATOM    782  N   LYS A 157      21.968 -10.686  -0.615  1.00 27.08           N  
ATOM    783  CA  LYS A 157      22.401 -10.291  -1.957  1.00 27.98           C  
ATOM    784  C   LYS A 157      23.808  -9.671  -1.992  1.00 28.09           C  
ATOM    785  O   LYS A 157      24.132  -8.968  -2.950  1.00 28.60           O  
ATOM    786  CB  LYS A 157      21.386  -9.323  -2.572  1.00 30.92           C  
ATOM    787  CG  LYS A 157      19.949  -9.836  -2.535  1.00 36.61           C  
ATOM    788  CD  LYS A 157      19.097  -9.220  -3.625  1.00 42.94           C  
ATOM    789  CE  LYS A 157      19.059 -10.111  -4.847  1.00 47.70           C  
ATOM    790  NZ  LYS A 157      18.353  -9.467  -5.987  1.00 50.51           N  
ATOM    791  N   LYS A 158      24.617  -9.912  -0.954  1.00 27.28           N  
ATOM    792  CA  LYS A 158      25.986  -9.424  -0.842  1.00 27.67           C  
ATOM    793  C   LYS A 158      26.104  -7.895  -0.957  1.00 27.33           C  
ATOM    794  O   LYS A 158      27.027  -7.386  -1.601  1.00 27.71           O  
ATOM    795  CB  LYS A 158      26.902 -10.132  -1.853  1.00 29.78           C  
ATOM    796  CG  LYS A 158      26.797 -11.658  -1.812  1.00 34.92           C  
ATOM    797  CD  LYS A 158      27.342 -12.232  -0.514  1.00 40.89           C  
ATOM    798  CE  LYS A 158      27.366 -13.741  -0.551  1.00 46.12           C  
ATOM    799  NZ  LYS A 158      28.104 -14.309   0.607  1.00 49.63           N  
ATOM    800  N   MET A 159      25.163  -7.169  -0.340  1.00 25.72           N  
ATOM    801  CA  MET A 159      25.156  -5.707  -0.342  1.00 24.89           C  
ATOM    802  C   MET A 159      25.243  -5.203   1.121  1.00 23.30           C  
ATOM    803  O   MET A 159      24.341  -4.515   1.595  1.00 22.62           O  
ATOM    804  CB  MET A 159      23.873  -5.192  -1.024  1.00 26.12           C  
ATOM    805  CG  MET A 159      23.799  -5.488  -2.527  1.00 28.94           C  
ATOM    806  SD  MET A 159      22.341  -4.711  -3.280  1.00 33.23           S  
ATOM    807  CE  MET A 159      21.105  -5.904  -2.945  1.00 36.91           C  
ATOM    808  N   GLN A 160      26.328  -5.545   1.838  1.00 22.41           N  
ATOM    809  CA  GLN A 160      26.520  -5.158   3.245  1.00 22.16           C  
ATOM    810  C   GLN A 160      26.405  -3.659   3.493  1.00 20.93           C  
ATOM    811  O   GLN A 160      25.930  -3.251   4.556  1.00 20.94           O  
ATOM    812  CB  GLN A 160      27.902  -5.630   3.750  1.00 24.79           C  
ATOM    813  CG  GLN A 160      28.017  -5.650   5.285  1.00 27.63           C  
ATOM    814  CD  GLN A 160      28.475  -4.357   5.912  1.00 32.85           C  
ATOM    815  OE1 GLN A 160      29.251  -3.571   5.337  1.00 34.89           O  
ATOM    816  NE2 GLN A 160      27.987  -4.098   7.118  1.00 34.91           N  
ATOM    817  N   VAL A 161      26.875  -2.834   2.538  1.00 19.80           N  
ATOM    818  CA  VAL A 161      26.800  -1.373   2.631  1.00 19.49           C  
ATOM    819  C   VAL A 161      25.386  -0.881   2.945  1.00 18.18           C  
ATOM    820  O   VAL A 161      25.217   0.149   3.608  1.00 19.48           O  
ATOM    821  CB  VAL A 161      27.356  -0.679   1.355  1.00 21.79           C  
ATOM    822  CG1 VAL A 161      26.525  -1.015   0.107  1.00 22.80           C  
ATOM    823  CG2 VAL A 161      27.474   0.830   1.542  1.00 23.00           C  
ATOM    824  N   LEU A 162      24.377  -1.645   2.519  1.00 16.27           N  
ATOM    825  CA  LEU A 162      23.007  -1.226   2.706  1.00 16.43           C  
ATOM    826  C   LEU A 162      22.552  -1.338   4.132  1.00 16.01           C  
ATOM    827  O   LEU A 162      21.640  -0.616   4.504  1.00 16.36           O  
ATOM    828  CB  LEU A 162      22.062  -1.983   1.773  1.00 17.87           C  
ATOM    829  CG  LEU A 162      22.416  -1.975   0.279  1.00 21.64           C  
ATOM    830  CD1 LEU A 162      21.343  -2.714  -0.513  1.00 22.49           C  
ATOM    831  CD2 LEU A 162      22.564  -0.563  -0.264  1.00 23.08           C  
ATOM    832  N   VAL A 163      23.150  -2.228   4.951  1.00 14.58           N  
ATOM    833  CA  VAL A 163      22.716  -2.374   6.353  1.00 14.19           C  
ATOM    834  C   VAL A 163      22.834  -1.064   7.119  1.00 14.86           C  
ATOM    835  O   VAL A 163      21.857  -0.611   7.712  1.00 15.37           O  
ATOM    836  CB  VAL A 163      23.465  -3.531   7.065  1.00 14.50           C  
ATOM    837  CG1 VAL A 163      23.146  -3.564   8.568  1.00 14.83           C  
ATOM    838  CG2 VAL A 163      23.113  -4.860   6.420  1.00 15.39           C  
ATOM    839  N   SER A 164      24.011  -0.420   7.084  1.00 14.79           N  
ATOM    840  CA  SER A 164      24.158   0.859   7.774  1.00 16.46           C  
ATOM    841  C   SER A 164      23.323   1.970   7.135  1.00 16.00           C  
ATOM    842  O   SER A 164      22.909   2.882   7.851  1.00 16.79           O  
ATOM    843  CB  SER A 164      25.626   1.251   7.871  1.00 20.61           C  
ATOM    844  OG  SER A 164      26.103   1.325   6.539  1.00 27.40           O  
ATOM    845  N   ARG A 165      23.031   1.884   5.817  1.00 14.94           N  
ATOM    846  CA  ARG A 165      22.171   2.890   5.181  1.00 14.36           C  
ATOM    847  C   ARG A 165      20.748   2.732   5.660  1.00 13.90           C  
ATOM    848  O   ARG A 165      20.112   3.724   5.994  1.00 14.44           O  
ATOM    849  CB  ARG A 165      22.216   2.790   3.664  1.00 15.21           C  
ATOM    850  CG  ARG A 165      23.513   3.287   3.103  1.00 17.57           C  
ATOM    851  CD  ARG A 165      23.452   3.287   1.586  1.00 19.10           C  
ATOM    852  NE  ARG A 165      24.750   3.673   1.051  1.00 18.27           N  
ATOM    853  CZ  ARG A 165      25.071   3.687  -0.238  1.00 18.47           C  
ATOM    854  NH1 ARG A 165      24.176   3.341  -1.158  1.00 15.29           N  
ATOM    855  NH2 ARG A 165      26.287   4.050  -0.618  1.00 19.98           N  
ATOM    856  N   ILE A 166      20.250   1.492   5.736  1.00 12.32           N  
ATOM    857  CA  ILE A 166      18.891   1.250   6.232  1.00 12.69           C  
ATOM    858  C   ILE A 166      18.792   1.686   7.697  1.00 13.18           C  
ATOM    859  O   ILE A 166      17.803   2.302   8.073  1.00 14.01           O  
ATOM    860  CB  ILE A 166      18.539  -0.262   6.065  1.00 12.62           C  
ATOM    861  CG1 ILE A 166      18.448  -0.606   4.576  1.00 14.47           C  
ATOM    862  CG2 ILE A 166      17.230  -0.614   6.761  1.00 12.74           C  
ATOM    863  CD1 ILE A 166      18.625  -2.086   4.332  1.00 16.43           C  
ATOM    864  N   ALA A 167      19.847   1.462   8.491  1.00 12.22           N  
ATOM    865  CA  ALA A 167      19.846   1.909   9.892  1.00 13.45           C  
ATOM    866  C   ALA A 167      19.698   3.454   9.967  1.00 13.73           C  
ATOM    867  O   ALA A 167      18.872   3.963  10.718  1.00 13.86           O  
ATOM    868  CB  ALA A 167      21.139   1.475  10.588  1.00 14.01           C  
ATOM    869  N   ALA A 168      20.441   4.174   9.119  1.00 13.99           N  
ATOM    870  CA  ALA A 168      20.376   5.643   9.068  1.00 15.32           C  
ATOM    871  C   ALA A 168      18.988   6.095   8.583  1.00 15.05           C  
ATOM    872  O   ALA A 168      18.426   7.042   9.121  1.00 15.14           O  
ATOM    873  CB  ALA A 168      21.449   6.177   8.131  1.00 16.35           C  
ATOM    874  N   TRP A 169      18.431   5.400   7.574  1.00 13.61           N  
ATOM    875  CA  TRP A 169      17.110   5.738   7.056  1.00 13.36           C  
ATOM    876  C   TRP A 169      16.047   5.594   8.120  1.00 13.11           C  
ATOM    877  O   TRP A 169      15.133   6.423   8.213  1.00 13.06           O  
ATOM    878  CB  TRP A 169      16.740   4.886   5.837  1.00 13.66           C  
ATOM    879  CG  TRP A 169      17.618   5.041   4.632  1.00 15.19           C  
ATOM    880  CD1 TRP A 169      18.533   6.028   4.382  1.00 16.72           C  
ATOM    881  CD2 TRP A 169      17.654   4.161   3.503  1.00 16.23           C  
ATOM    882  NE1 TRP A 169      19.113   5.824   3.147  1.00 16.83           N  
ATOM    883  CE2 TRP A 169      18.628   4.660   2.612  1.00 17.09           C  
ATOM    884  CE3 TRP A 169      16.986   2.972   3.181  1.00 17.49           C  
ATOM    885  CZ2 TRP A 169      18.915   4.032   1.398  1.00 18.43           C  
ATOM    886  CZ3 TRP A 169      17.299   2.333   1.996  1.00 18.99           C  
ATOM    887  CH2 TRP A 169      18.252   2.869   1.118  1.00 18.93           C  
ATOM    888  N   MET A 170      16.124   4.514   8.895  1.00 12.67           N  
ATOM    889  CA  MET A 170      15.154   4.252   9.958  1.00 12.31           C  
ATOM    890  C   MET A 170      15.235   5.326  11.023  1.00 12.83           C  
ATOM    891  O   MET A 170      14.207   5.868  11.435  1.00 12.49           O  
ATOM    892  CB  MET A 170      15.398   2.863  10.568  1.00 12.73           C  
ATOM    893  CG  MET A 170      14.965   1.784   9.661  1.00 13.57           C  
ATOM    894  SD  MET A 170      15.428   0.163  10.296  1.00 14.27           S  
ATOM    895  CE  MET A 170      14.276  -0.024  11.657  1.00 13.53           C  
ATOM    896  N   ALA A 171      16.468   5.718  11.406  1.00 12.72           N  
ATOM    897  CA  ALA A 171      16.634   6.803  12.378  1.00 13.90           C  
ATOM    898  C   ALA A 171      16.066   8.117  11.822  1.00 13.18           C  
ATOM    899  O   ALA A 171      15.393   8.823  12.553  1.00 13.41           O  
ATOM    900  CB  ALA A 171      18.112   6.971  12.724  1.00 14.40           C  
ATOM    901  N   THR A 172      16.273   8.413  10.521  1.00 12.88           N  
ATOM    902  CA  THR A 172      15.724   9.637   9.936  1.00 13.68           C  
ATOM    903  C   THR A 172      14.185   9.605   9.954  1.00 13.83           C  
ATOM    904  O   THR A 172      13.535  10.592  10.316  1.00 15.32           O  
ATOM    905  CB  THR A 172      16.245   9.797   8.516  1.00 15.66           C  
ATOM    906  OG1 THR A 172      17.681   9.956   8.553  1.00 17.03           O  
ATOM    907  CG2 THR A 172      15.604  10.975   7.809  1.00 17.23           C  
ATOM    908  N   TYR A 173      13.612   8.467   9.572  1.00 12.02           N  
ATOM    909  CA  TYR A 173      12.156   8.316   9.539  1.00 12.15           C  
ATOM    910  C   TYR A 173      11.566   8.468  10.943  1.00 12.70           C  
ATOM    911  O   TYR A 173      10.557   9.149  11.114  1.00 13.44           O  
ATOM    912  CB  TYR A 173      11.776   6.966   8.918  1.00 11.63           C  
ATOM    913  CG  TYR A 173      10.337   6.980   8.487  1.00 11.16           C  
ATOM    914  CD1 TYR A 173       9.312   6.778   9.403  1.00 12.08           C  
ATOM    915  CD2 TYR A 173       9.991   7.262   7.171  1.00 11.33           C  
ATOM    916  CE1 TYR A 173       7.978   6.895   9.031  1.00 12.53           C  
ATOM    917  CE2 TYR A 173       8.657   7.347   6.778  1.00 12.28           C  
ATOM    918  CZ  TYR A 173       7.656   7.166   7.708  1.00 12.83           C  
ATOM    919  OH  TYR A 173       6.338   7.265   7.327  1.00 12.77           O  
ATOM    920  N   LEU A 174      12.194   7.847  11.959  1.00 12.95           N  
ATOM    921  CA  LEU A 174      11.756   8.020  13.348  1.00 13.58           C  
ATOM    922  C   LEU A 174      11.767   9.521  13.740  1.00 15.30           C  
ATOM    923  O   LEU A 174      10.752  10.030  14.194  1.00 16.72           O  
ATOM    924  CB  LEU A 174      12.668   7.247  14.305  1.00 13.63           C  
ATOM    925  CG  LEU A 174      12.346   5.770  14.433  1.00 14.32           C  
ATOM    926  CD1 LEU A 174      13.594   4.984  14.826  1.00 15.64           C  
ATOM    927  CD2 LEU A 174      11.193   5.521  15.410  1.00 14.77           C  
ATOM    928  N   ASN A 175      12.880  10.221  13.481  1.00 15.79           N  
ATOM    929  CA  ASN A 175      13.002  11.642  13.797  1.00 16.47           C  
ATOM    930  C   ASN A 175      11.921  12.492  13.120  1.00 17.27           C  
ATOM    931  O   ASN A 175      11.286  13.323  13.771  1.00 18.57           O  
ATOM    932  CB  ASN A 175      14.407  12.146  13.377  1.00 18.79           C  
ATOM    933  CG  ASN A 175      14.578  13.647  13.576  1.00 24.78           C  
ATOM    934  OD1 ASN A 175      14.262  14.466  12.698  1.00 27.62           O  
ATOM    935  ND2 ASN A 175      15.052  14.031  14.745  1.00 26.83           N  
ATOM    936  N   ASP A 176      11.754  12.322  11.804  1.00 16.24           N  
ATOM    937  CA  ASP A 176      10.854  13.138  11.039  1.00 16.34           C  
ATOM    938  C   ASP A 176       9.385  12.853  11.255  1.00 17.34           C  
ATOM    939  O   ASP A 176       8.575  13.783  11.176  1.00 19.34           O  
ATOM    940  CB  ASP A 176      11.172  12.967   9.538  1.00 18.65           C  
ATOM    941  CG  ASP A 176      12.508  13.524   9.089  1.00 23.25           C  
ATOM    942  OD1 ASP A 176      13.223  14.116   9.934  1.00 24.61           O  
ATOM    943  OD2 ASP A 176      12.846  13.359   7.891  1.00 24.67           O  
ATOM    944  N   HIS A 177       9.015  11.577  11.431  1.00 15.03           N  
ATOM    945  CA  HIS A 177       7.598  11.227  11.413  1.00 14.35           C  
ATOM    946  C   HIS A 177       7.035  10.535  12.627  1.00 14.82           C  
ATOM    947  O   HIS A 177       5.807  10.446  12.736  1.00 15.72           O  
ATOM    948  CB  HIS A 177       7.320  10.334  10.188  1.00 15.15           C  
ATOM    949  CG  HIS A 177       7.772  10.917   8.879  1.00 16.47           C  
ATOM    950  ND1 HIS A 177       7.156  12.032   8.328  1.00 18.62           N  
ATOM    951  CD2 HIS A 177       8.755  10.506   8.047  1.00 18.36           C  
ATOM    952  CE1 HIS A 177       7.790  12.263   7.182  1.00 19.38           C  
ATOM    953  NE2 HIS A 177       8.746  11.359   6.961  1.00 18.99           N  
ATOM    954  N   LEU A 178       7.893   9.934  13.473  1.00 14.35           N  
ATOM    955  CA  LEU A 178       7.374   9.126  14.578  1.00 14.41           C  
ATOM    956  C   LEU A 178       7.655   9.659  15.987  1.00 15.42           C  
ATOM    957  O   LEU A 178       6.838   9.414  16.867  1.00 15.52           O  
ATOM    958  CB  LEU A 178       7.892   7.684  14.452  1.00 13.68           C  
ATOM    959  CG  LEU A 178       7.620   6.997  13.117  1.00 13.30           C  
ATOM    960  CD1 LEU A 178       8.201   5.580  13.139  1.00 12.91           C  
ATOM    961  CD2 LEU A 178       6.108   6.875  12.860  1.00 14.11           C  
ATOM    962  N   GLU A 179       8.791  10.339  16.209  1.00 15.63           N  
ATOM    963  CA  GLU A 179       9.150  10.827  17.546  1.00 16.97           C  
ATOM    964  C   GLU A 179       8.078  11.698  18.187  1.00 17.78           C  
ATOM    965  O   GLU A 179       7.765  11.452  19.357  1.00 17.73           O  
ATOM    966  CB  GLU A 179      10.516  11.526  17.572  1.00 20.57           C  
ATOM    967  CG  GLU A 179      11.651  10.541  17.393  1.00 26.89           C  
ATOM    968  CD  GLU A 179      13.054  11.122  17.405  1.00 33.17           C  
ATOM    969  OE1 GLU A 179      13.205  12.350  17.605  1.00 34.47           O  
ATOM    970  OE2 GLU A 179      14.006  10.335  17.196  1.00 34.89           O  
ATOM    971  N   PRO A 180       7.424  12.639  17.468  1.00 18.31           N  
ATOM    972  CA  PRO A 180       6.370  13.434  18.119  1.00 18.98           C  
ATOM    973  C   PRO A 180       5.227  12.558  18.635  1.00 18.44           C  
ATOM    974  O   PRO A 180       4.778  12.752  19.783  1.00 19.34           O  
ATOM    975  CB  PRO A 180       5.916  14.397  17.010  1.00 19.94           C  
ATOM    976  CG  PRO A 180       7.111  14.511  16.114  1.00 20.39           C  
ATOM    977  CD  PRO A 180       7.634  13.093  16.078  1.00 18.62           C  
ATOM    978  N   TRP A 181       4.802  11.558  17.842  1.00 16.60           N  
ATOM    979  CA  TRP A 181       3.734  10.652  18.261  1.00 16.17           C  
ATOM    980  C   TRP A 181       4.208   9.836  19.457  1.00 15.82           C  
ATOM    981  O   TRP A 181       3.466   9.666  20.425  1.00 16.18           O  
ATOM    982  CB  TRP A 181       3.329   9.675  17.138  1.00 15.98           C  
ATOM    983  CG  TRP A 181       2.188   8.786  17.522  1.00 15.68           C  
ATOM    984  CD1 TRP A 181       0.862   9.019  17.301  1.00 16.80           C  
ATOM    985  CD2 TRP A 181       2.264   7.519  18.214  1.00 15.58           C  
ATOM    986  NE1 TRP A 181       0.106   8.000  17.832  1.00 17.14           N  
ATOM    987  CE2 TRP A 181       0.941   7.064  18.397  1.00 16.75           C  
ATOM    988  CE3 TRP A 181       3.317   6.752  18.739  1.00 15.17           C  
ATOM    989  CZ2 TRP A 181       0.649   5.874  19.066  1.00 16.98           C  
ATOM    990  CZ3 TRP A 181       3.024   5.566  19.399  1.00 15.57           C  
ATOM    991  CH2 TRP A 181       1.704   5.152  19.576  1.00 16.55           C  
ATOM    992  N   ILE A 182       5.468   9.345  19.418  1.00 14.91           N  
ATOM    993  CA  ILE A 182       5.988   8.526  20.518  1.00 14.85           C  
ATOM    994  C   ILE A 182       5.957   9.309  21.823  1.00 16.71           C  
ATOM    995  O   ILE A 182       5.455   8.806  22.820  1.00 16.63           O  
ATOM    996  CB  ILE A 182       7.413   8.009  20.197  1.00 15.13           C  
ATOM    997  CG1 ILE A 182       7.351   6.935  19.086  1.00 15.32           C  
ATOM    998  CG2 ILE A 182       8.103   7.458  21.463  1.00 15.31           C  
ATOM    999  CD1 ILE A 182       8.729   6.544  18.582  1.00 15.59           C  
ATOM   1000  N   GLN A 183       6.438  10.568  21.787  1.00 17.01           N  
ATOM   1001  CA  GLN A 183       6.421  11.409  22.990  1.00 17.66           C  
ATOM   1002  C   GLN A 183       4.994  11.647  23.475  1.00 17.49           C  
ATOM   1003  O   GLN A 183       4.699  11.443  24.657  1.00 18.18           O  
ATOM   1004  CB  GLN A 183       7.142  12.744  22.719  1.00 19.96           C  
ATOM   1005  CG  GLN A 183       7.192  13.618  23.968  1.00 24.69           C  
ATOM   1006  CD  GLN A 183       7.759  14.979  23.654  1.00 31.11           C  
ATOM   1007  OE1 GLN A 183       8.872  15.109  23.136  1.00 31.99           O  
ATOM   1008  NE2 GLN A 183       6.987  16.018  23.946  1.00 33.14           N  
ATOM   1009  N   GLU A 184       4.092  11.972  22.569  1.00 16.54           N  
ATOM   1010  CA  GLU A 184       2.691  12.226  22.913  1.00 16.66           C  
ATOM   1011  C   GLU A 184       2.004  11.015  23.523  1.00 18.16           C  
ATOM   1012  O   GLU A 184       1.099  11.172  24.352  1.00 18.98           O  
ATOM   1013  CB  GLU A 184       1.908  12.733  21.673  1.00 17.91           C  
ATOM   1014  CG  GLU A 184       0.389  12.835  21.821  1.00 19.49           C  
ATOM   1015  CD  GLU A 184      -0.080  13.788  22.916  1.00 22.98           C  
ATOM   1016  OE1 GLU A 184       0.682  14.713  23.288  1.00 23.03           O  
ATOM   1017  OE2 GLU A 184      -1.199  13.582  23.434  1.00 24.96           O  
ATOM   1018  N   ASN A 185       2.432   9.806  23.127  1.00 17.71           N  
ATOM   1019  CA  ASN A 185       1.793   8.583  23.579  1.00 19.12           C  
ATOM   1020  C   ASN A 185       2.533   7.875  24.736  1.00 20.61           C  
ATOM   1021  O   ASN A 185       2.356   6.678  24.961  1.00 21.50           O  
ATOM   1022  CB  ASN A 185       1.526   7.659  22.399  1.00 18.78           C  
ATOM   1023  CG  ASN A 185       0.411   8.237  21.548  1.00 20.55           C  
ATOM   1024  OD1 ASN A 185       0.628   9.133  20.722  1.00 21.01           O  
ATOM   1025  ND2 ASN A 185      -0.820   7.770  21.757  1.00 21.02           N  
ATOM   1026  N   GLY A 186       3.292   8.644  25.498  1.00 20.23           N  
ATOM   1027  CA  GLY A 186       3.929   8.133  26.699  1.00 19.81           C  
ATOM   1028  C   GLY A 186       5.360   7.655  26.618  1.00 19.59           C  
ATOM   1029  O   GLY A 186       5.895   7.179  27.622  1.00 20.33           O  
ATOM   1030  N   GLY A 187       5.978   7.741  25.449  1.00 17.85           N  
ATOM   1031  CA  GLY A 187       7.371   7.355  25.300  1.00 17.41           C  
ATOM   1032  C   GLY A 187       7.569   5.857  25.233  1.00 16.21           C  
ATOM   1033  O   GLY A 187       6.611   5.085  25.367  1.00 16.11           O  
ATOM   1034  N   TRP A 188       8.815   5.445  24.991  1.00 16.50           N  
ATOM   1035  CA  TRP A 188       9.125   4.012  24.944  1.00 16.70           C  
ATOM   1036  C   TRP A 188       8.840   3.323  26.305  1.00 17.81           C  
ATOM   1037  O   TRP A 188       8.530   2.133  26.317  1.00 17.88           O  
ATOM   1038  CB  TRP A 188      10.559   3.790  24.479  1.00 16.46           C  
ATOM   1039  CG  TRP A 188      10.750   3.979  23.004  1.00 17.05           C  
ATOM   1040  CD1 TRP A 188      11.433   4.980  22.386  1.00 18.19           C  
ATOM   1041  CD2 TRP A 188      10.270   3.111  21.961  1.00 17.00           C  
ATOM   1042  NE1 TRP A 188      11.409   4.796  21.016  1.00 18.16           N  
ATOM   1043  CE2 TRP A 188      10.706   3.652  20.733  1.00 17.95           C  
ATOM   1044  CE3 TRP A 188       9.494   1.944  21.950  1.00 17.57           C  
ATOM   1045  CZ2 TRP A 188      10.398   3.058  19.507  1.00 18.62           C  
ATOM   1046  CZ3 TRP A 188       9.205   1.349  20.735  1.00 18.61           C  
ATOM   1047  CH2 TRP A 188       9.636   1.922  19.530  1.00 18.67           C  
ATOM   1048  N   ALA A 189       8.841   4.072  27.421  1.00 18.57           N  
ATOM   1049  CA  ALA A 189       8.467   3.505  28.723  1.00 19.14           C  
ATOM   1050  C   ALA A 189       7.018   3.030  28.713  1.00 18.94           C  
ATOM   1051  O   ALA A 189       6.717   1.982  29.282  1.00 18.51           O  
ATOM   1052  CB  ALA A 189       8.676   4.523  29.846  1.00 19.94           C  
ATOM   1053  N   THR A 190       6.128   3.738  27.999  1.00 18.28           N  
ATOM   1054  CA  THR A 190       4.738   3.319  27.888  1.00 18.72           C  
ATOM   1055  C   THR A 190       4.588   2.099  26.971  1.00 19.18           C  
ATOM   1056  O   THR A 190       3.762   1.216  27.227  1.00 20.24           O  
ATOM   1057  CB  THR A 190       3.846   4.477  27.501  1.00 20.37           C  
ATOM   1058  OG1 THR A 190       3.925   5.449  28.549  1.00 22.13           O  
ATOM   1059  CG2 THR A 190       2.403   4.054  27.326  1.00 20.35           C  
ATOM   1060  N   PHE A 191       5.433   2.011  25.927  1.00 18.26           N  
ATOM   1061  CA  PHE A 191       5.469   0.831  25.058  1.00 18.10           C  
ATOM   1062  C   PHE A 191       5.818  -0.407  25.922  1.00 18.47           C  
ATOM   1063  O   PHE A 191       5.161  -1.430  25.804  1.00 18.40           O  
ATOM   1064  CB  PHE A 191       6.505   1.019  23.937  1.00 17.62           C  
ATOM   1065  CG  PHE A 191       6.724  -0.232  23.111  1.00 16.79           C  
ATOM   1066  CD1 PHE A 191       5.800  -0.622  22.161  1.00 16.62           C  
ATOM   1067  CD2 PHE A 191       7.862  -1.001  23.277  1.00 17.21           C  
ATOM   1068  CE1 PHE A 191       6.003  -1.774  21.394  1.00 17.24           C  
ATOM   1069  CE2 PHE A 191       8.052  -2.160  22.525  1.00 17.29           C  
ATOM   1070  CZ  PHE A 191       7.132  -2.526  21.579  1.00 16.58           C  
ATOM   1071  N   VAL A 192       6.760  -0.254  26.853  1.00 18.31           N  
ATOM   1072  CA  VAL A 192       7.150  -1.351  27.738  1.00 19.50           C  
ATOM   1073  C   VAL A 192       5.993  -1.749  28.674  1.00 20.97           C  
ATOM   1074  O   VAL A 192       5.744  -2.944  28.850  1.00 21.30           O  
ATOM   1075  CB  VAL A 192       8.468  -1.036  28.475  1.00 20.31           C  
ATOM   1076  CG1 VAL A 192       8.775  -2.072  29.564  1.00 20.46           C  
ATOM   1077  CG2 VAL A 192       9.627  -0.951  27.483  1.00 20.85           C  
ATOM   1078  N   GLU A 193       5.232  -0.772  29.224  1.00 21.01           N  
ATOM   1079  CA  GLU A 193       4.089  -1.118  30.084  1.00 21.48           C  
ATOM   1080  C   GLU A 193       3.042  -1.920  29.320  1.00 22.79           C  
ATOM   1081  O   GLU A 193       2.484  -2.868  29.852  1.00 23.68           O  
ATOM   1082  CB  GLU A 193       3.403   0.132  30.682  1.00 22.19           C  
ATOM   1083  CG  GLU A 193       4.322   1.026  31.484  1.00 23.03           C  
ATOM   1084  CD  GLU A 193       3.641   2.286  32.004  1.00 26.19           C  
ATOM   1085  OE1 GLU A 193       2.544   2.619  31.502  1.00 25.04           O  
ATOM   1086  OE2 GLU A 193       4.212   2.946  32.902  1.00 28.74           O  
ATOM   1087  N   LEU A 194       2.814  -1.572  28.054  1.00 22.66           N  
ATOM   1088  CA  LEU A 194       1.795  -2.224  27.251  1.00 23.59           C  
ATOM   1089  C   LEU A 194       2.215  -3.568  26.672  1.00 24.57           C  
ATOM   1090  O   LEU A 194       1.382  -4.474  26.591  1.00 25.73           O  
ATOM   1091  CB  LEU A 194       1.371  -1.293  26.116  1.00 24.09           C  
ATOM   1092  CG  LEU A 194       0.624  -0.048  26.541  1.00 25.69           C  
ATOM   1093  CD1 LEU A 194       0.498   0.921  25.376  1.00 26.14           C  
ATOM   1094  CD2 LEU A 194      -0.781  -0.411  27.083  1.00 26.06           C  
ATOM   1095  N   TYR A 195       3.479  -3.700  26.260  1.00 24.23           N  
ATOM   1096  CA  TYR A 195       3.906  -4.896  25.526  1.00 25.62           C  
ATOM   1097  C   TYR A 195       5.069  -5.685  26.102  1.00 27.45           C  
ATOM   1098  O   TYR A 195       5.446  -6.720  25.531  1.00 27.57           O  
ATOM   1099  CB  TYR A 195       4.240  -4.496  24.076  1.00 25.21           C  
ATOM   1100  CG  TYR A 195       3.052  -3.926  23.330  1.00 25.86           C  
ATOM   1101  CD1 TYR A 195       2.946  -2.565  23.090  1.00 25.85           C  
ATOM   1102  CD2 TYR A 195       1.989  -4.734  22.954  1.00 26.55           C  
ATOM   1103  CE1 TYR A 195       1.842  -2.029  22.445  1.00 26.28           C  
ATOM   1104  CE2 TYR A 195       0.882  -4.210  22.302  1.00 26.88           C  
ATOM   1105  CZ  TYR A 195       0.809  -2.854  22.052  1.00 27.26           C  
ATOM   1106  OH  TYR A 195      -0.275  -2.336  21.384  1.00 28.42           O  
ATOM   1107  N   GLY A 196       5.637  -5.201  27.191  1.00 28.12           N  
ATOM   1108  CA  GLY A 196       6.764  -5.838  27.853  1.00 30.20           C  
ATOM   1109  C   GLY A 196       6.322  -6.978  28.746  1.00 31.78           C  
ATOM   1110  O   GLY A 196       7.146  -7.819  29.111  1.00 33.29           O  
TER    1111      GLY A 196                                                      
ATOM   1112  N   SER B   2      -1.542 -43.345  17.958  1.00 25.10           N  
ATOM   1113  CA  SER B   2      -2.198 -43.181  19.254  1.00 25.15           C  
ATOM   1114  C   SER B   2      -3.046 -41.924  19.311  1.00 24.63           C  
ATOM   1115  O   SER B   2      -2.773 -40.948  18.603  1.00 24.60           O  
ATOM   1116  CB  SER B   2      -1.160 -43.143  20.367  1.00 26.27           C  
ATOM   1117  OG  SER B   2      -0.427 -41.927  20.359  1.00 27.47           O  
ATOM   1118  N   GLN B   3      -4.035 -41.906  20.204  1.00 23.38           N  
ATOM   1119  CA  GLN B   3      -4.880 -40.731  20.378  1.00 24.12           C  
ATOM   1120  C   GLN B   3      -4.018 -39.540  20.851  1.00 23.72           C  
ATOM   1121  O   GLN B   3      -4.220 -38.428  20.377  1.00 23.95           O  
ATOM   1122  CB  GLN B   3      -6.013 -41.035  21.383  1.00 27.15           C  
ATOM   1123  CG  GLN B   3      -6.832 -39.824  21.821  1.00 33.50           C  
ATOM   1124  CD  GLN B   3      -6.786 -39.644  23.320  1.00 41.44           C  
ATOM   1125  OE1 GLN B   3      -5.712 -39.652  23.936  1.00 45.70           O  
ATOM   1126  NE2 GLN B   3      -7.940 -39.466  23.949  1.00 41.10           N  
ATOM   1127  N   SER B   4      -3.025 -39.783  21.718  1.00 23.54           N  
ATOM   1128  CA  SER B   4      -2.167 -38.697  22.219  1.00 23.91           C  
ATOM   1129  C   SER B   4      -1.337 -38.063  21.101  1.00 22.27           C  
ATOM   1130  O   SER B   4      -1.222 -36.837  21.048  1.00 22.08           O  
ATOM   1131  CB  SER B   4      -1.281 -39.162  23.364  1.00 27.38           C  
ATOM   1132  OG  SER B   4      -0.277 -40.061  22.931  1.00 32.51           O  
ATOM   1133  N   ASN B   5      -0.826 -38.878  20.181  1.00 20.54           N  
ATOM   1134  CA  ASN B   5      -0.088 -38.336  19.032  1.00 20.60           C  
ATOM   1135  C   ASN B   5      -0.982 -37.563  18.099  1.00 19.42           C  
ATOM   1136  O   ASN B   5      -0.614 -36.456  17.662  1.00 19.56           O  
ATOM   1137  CB  ASN B   5       0.659 -39.421  18.278  1.00 22.00           C  
ATOM   1138  CG  ASN B   5       1.954 -39.809  18.940  1.00 25.79           C  
ATOM   1139  OD1 ASN B   5       2.410 -39.192  19.920  1.00 25.91           O  
ATOM   1140  ND2 ASN B   5       2.582 -40.855  18.429  1.00 27.37           N  
ATOM   1141  N   ARG B   6      -2.193 -38.074  17.844  1.00 18.55           N  
ATOM   1142  CA  ARG B   6      -3.139 -37.369  16.970  1.00 18.87           C  
ATOM   1143  C   ARG B   6      -3.512 -36.028  17.580  1.00 19.12           C  
ATOM   1144  O   ARG B   6      -3.574 -35.025  16.878  1.00 19.98           O  
ATOM   1145  CB  ARG B   6      -4.426 -38.193  16.764  1.00 20.64           C  
ATOM   1146  CG  ARG B   6      -4.228 -39.433  15.927  1.00 24.59           C  
ATOM   1147  CD  ARG B   6      -5.570 -40.005  15.464  1.00 28.88           C  
ATOM   1148  NE  ARG B   6      -6.309 -40.666  16.543  1.00 33.21           N  
ATOM   1149  CZ  ARG B   6      -6.095 -41.920  16.942  1.00 35.36           C  
ATOM   1150  NH1 ARG B   6      -5.138 -42.652  16.376  1.00 33.57           N  
ATOM   1151  NH2 ARG B   6      -6.821 -42.444  17.919  1.00 35.74           N  
ATOM   1152  N   GLU B   7      -3.734 -36.009  18.905  1.00 17.80           N  
ATOM   1153  CA  GLU B   7      -4.111 -34.782  19.592  1.00 17.91           C  
ATOM   1154  C   GLU B   7      -2.965 -33.763  19.685  1.00 16.81           C  
ATOM   1155  O   GLU B   7      -3.221 -32.554  19.676  1.00 17.54           O  
ATOM   1156  CB  GLU B   7      -4.729 -35.098  20.964  1.00 21.19           C  
ATOM   1157  CG  GLU B   7      -6.121 -35.678  20.755  1.00 26.90           C  
ATOM   1158  CD  GLU B   7      -6.970 -35.935  21.982  1.00 35.36           C  
ATOM   1159  OE1 GLU B   7      -6.574 -35.487  23.081  1.00 35.49           O  
ATOM   1160  OE2 GLU B   7      -8.040 -36.577  21.842  1.00 37.67           O  
ATOM   1161  N   LEU B   8      -1.719 -34.236  19.753  1.00 14.74           N  
ATOM   1162  CA  LEU B   8      -0.559 -33.349  19.795  1.00 14.30           C  
ATOM   1163  C   LEU B   8      -0.410 -32.644  18.425  1.00 13.78           C  
ATOM   1164  O   LEU B   8      -0.134 -31.432  18.358  1.00 14.51           O  
ATOM   1165  CB  LEU B   8       0.692 -34.185  20.093  1.00 15.67           C  
ATOM   1166  CG  LEU B   8       1.990 -33.452  20.202  1.00 17.12           C  
ATOM   1167  CD1 LEU B   8       1.931 -32.366  21.300  1.00 19.04           C  
ATOM   1168  CD2 LEU B   8       3.124 -34.439  20.518  1.00 16.96           C  
ATOM   1169  N   VAL B   9      -0.617 -33.414  17.343  1.00 12.72           N  
ATOM   1170  CA  VAL B   9      -0.576 -32.882  15.980  1.00 12.52           C  
ATOM   1171  C   VAL B   9      -1.715 -31.857  15.809  1.00 13.00           C  
ATOM   1172  O   VAL B   9      -1.459 -30.716  15.403  1.00 13.72           O  
ATOM   1173  CB  VAL B   9      -0.669 -34.021  14.933  1.00 13.00           C  
ATOM   1174  CG1 VAL B   9      -0.963 -33.456  13.538  1.00 14.05           C  
ATOM   1175  CG2 VAL B   9       0.625 -34.848  14.925  1.00 12.74           C  
ATOM   1176  N   VAL B  10      -2.963 -32.231  16.160  1.00 13.86           N  
ATOM   1177  CA  VAL B  10      -4.085 -31.303  15.997  1.00 14.83           C  
ATOM   1178  C   VAL B  10      -3.889 -30.004  16.807  1.00 14.96           C  
ATOM   1179  O   VAL B  10      -4.179 -28.921  16.299  1.00 15.65           O  
ATOM   1180  CB  VAL B  10      -5.436 -31.985  16.271  1.00 17.17           C  
ATOM   1181  CG1 VAL B  10      -6.575 -30.968  16.285  1.00 18.52           C  
ATOM   1182  CG2 VAL B  10      -5.697 -33.090  15.243  1.00 17.60           C  
ATOM   1183  N   ASP B  11      -3.340 -30.097  18.021  1.00 13.81           N  
ATOM   1184  CA  ASP B  11      -3.084 -28.915  18.847  1.00 13.49           C  
ATOM   1185  C   ASP B  11      -2.085 -27.991  18.162  1.00 13.55           C  
ATOM   1186  O   ASP B  11      -2.320 -26.784  18.115  1.00 13.57           O  
ATOM   1187  CB  ASP B  11      -2.574 -29.282  20.252  1.00 14.42           C  
ATOM   1188  CG  ASP B  11      -2.229 -28.071  21.113  1.00 16.93           C  
ATOM   1189  OD1 ASP B  11      -3.134 -27.559  21.803  1.00 18.79           O  
ATOM   1190  OD2 ASP B  11      -1.070 -27.612  21.059  1.00 17.62           O  
ATOM   1191  N   PHE B  12      -0.982 -28.554  17.655  1.00 11.98           N  
ATOM   1192  CA  PHE B  12       0.047 -27.703  17.040  1.00 12.12           C  
ATOM   1193  C   PHE B  12      -0.495 -27.062  15.758  1.00 12.43           C  
ATOM   1194  O   PHE B  12      -0.298 -25.850  15.536  1.00 11.62           O  
ATOM   1195  CB  PHE B  12       1.289 -28.533  16.739  1.00 12.04           C  
ATOM   1196  CG  PHE B  12       2.410 -27.669  16.196  1.00 12.55           C  
ATOM   1197  CD1 PHE B  12       2.493 -27.378  14.838  1.00 12.27           C  
ATOM   1198  CD2 PHE B  12       3.393 -27.177  17.032  1.00 13.10           C  
ATOM   1199  CE1 PHE B  12       3.503 -26.549  14.344  1.00 12.25           C  
ATOM   1200  CE2 PHE B  12       4.438 -26.404  16.526  1.00 13.18           C  
ATOM   1201  CZ  PHE B  12       4.480 -26.096  15.180  1.00 12.36           C  
ATOM   1202  N   LEU B  13      -1.257 -27.835  14.964  1.00 12.58           N  
ATOM   1203  CA  LEU B  13      -1.798 -27.290  13.722  1.00 13.00           C  
ATOM   1204  C   LEU B  13      -2.832 -26.210  13.992  1.00 13.92           C  
ATOM   1205  O   LEU B  13      -2.837 -25.191  13.294  1.00 14.36           O  
ATOM   1206  CB  LEU B  13      -2.406 -28.362  12.822  1.00 13.30           C  
ATOM   1207  CG  LEU B  13      -1.406 -29.414  12.331  1.00 14.16           C  
ATOM   1208  CD1 LEU B  13      -2.107 -30.524  11.549  1.00 14.73           C  
ATOM   1209  CD2 LEU B  13      -0.231 -28.778  11.560  1.00 14.27           C  
ATOM   1210  N   SER B  14      -3.654 -26.393  15.030  1.00 13.87           N  
ATOM   1211  CA  SER B  14      -4.649 -25.385  15.399  1.00 14.89           C  
ATOM   1212  C   SER B  14      -3.968 -24.113  15.859  1.00 14.82           C  
ATOM   1213  O   SER B  14      -4.388 -23.022  15.484  1.00 15.03           O  
ATOM   1214  CB  SER B  14      -5.550 -25.917  16.506  1.00 18.57           C  
ATOM   1215  OG  SER B  14      -6.198 -27.083  16.012  1.00 23.76           O  
ATOM   1216  N   TYR B  15      -2.888 -24.243  16.646  1.00 13.65           N  
ATOM   1217  CA  TYR B  15      -2.127 -23.091  17.122  1.00 14.20           C  
ATOM   1218  C   TYR B  15      -1.559 -22.313  15.925  1.00 14.04           C  
ATOM   1219  O   TYR B  15      -1.642 -21.082  15.894  1.00 14.09           O  
ATOM   1220  CB  TYR B  15      -0.976 -23.550  18.023  1.00 14.60           C  
ATOM   1221  CG  TYR B  15      -0.033 -22.435  18.415  1.00 14.93           C  
ATOM   1222  CD1 TYR B  15      -0.406 -21.476  19.345  1.00 15.88           C  
ATOM   1223  CD2 TYR B  15       1.245 -22.355  17.875  1.00 15.61           C  
ATOM   1224  CE1 TYR B  15       0.453 -20.442  19.699  1.00 16.14           C  
ATOM   1225  CE2 TYR B  15       2.123 -21.340  18.244  1.00 16.78           C  
ATOM   1226  CZ  TYR B  15       1.717 -20.375  19.140  1.00 17.18           C  
ATOM   1227  OH  TYR B  15       2.578 -19.375  19.510  1.00 18.31           O  
ATOM   1228  N   LYS B  16      -0.982 -23.035  14.975  1.00 13.39           N  
ATOM   1229  CA  LYS B  16      -0.364 -22.408  13.813  1.00 13.98           C  
ATOM   1230  C   LYS B  16      -1.383 -21.744  12.917  1.00 14.22           C  
ATOM   1231  O   LYS B  16      -1.157 -20.620  12.453  1.00 14.48           O  
ATOM   1232  CB  LYS B  16       0.483 -23.412  13.026  1.00 14.92           C  
ATOM   1233  CG  LYS B  16       1.431 -22.763  12.024  1.00 18.30           C  
ATOM   1234  CD  LYS B  16       2.476 -21.767  12.664  1.00 18.25           C  
ATOM   1235  CE  LYS B  16       3.129 -22.252  13.938  1.00 19.59           C  
ATOM   1236  NZ  LYS B  16       4.183 -21.294  14.446  1.00 19.42           N  
ATOM   1237  N   LEU B  17      -2.540 -22.402  12.712  1.00 13.63           N  
ATOM   1238  CA  LEU B  17      -3.590 -21.809  11.875  1.00 14.68           C  
ATOM   1239  C   LEU B  17      -4.123 -20.540  12.512  1.00 15.39           C  
ATOM   1240  O   LEU B  17      -4.236 -19.518  11.837  1.00 16.29           O  
ATOM   1241  CB  LEU B  17      -4.709 -22.818  11.651  1.00 14.57           C  
ATOM   1242  CG  LEU B  17      -4.379 -23.829  10.560  1.00 17.20           C  
ATOM   1243  CD1 LEU B  17      -5.244 -25.069  10.673  1.00 18.40           C  
ATOM   1244  CD2 LEU B  17      -4.474 -23.203   9.176  1.00 18.54           C  
ATOM   1245  N   SER B  18      -4.388 -20.585  13.833  1.00 15.22           N  
ATOM   1246  CA  SER B  18      -4.884 -19.424  14.572  1.00 16.89           C  
ATOM   1247  C   SER B  18      -3.861 -18.287  14.554  1.00 17.75           C  
ATOM   1248  O   SER B  18      -4.220 -17.112  14.413  1.00 18.07           O  
ATOM   1249  CB  SER B  18      -5.237 -19.813  16.004  1.00 20.20           C  
ATOM   1250  OG  SER B  18      -6.256 -20.804  16.038  1.00 24.97           O  
ATOM   1251  N   GLN B  19      -2.569 -18.636  14.615  1.00 16.83           N  
ATOM   1252  CA  GLN B  19      -1.505 -17.639  14.555  1.00 17.74           C  
ATOM   1253  C   GLN B  19      -1.407 -16.977  13.164  1.00 20.41           C  
ATOM   1254  O   GLN B  19      -0.978 -15.828  13.060  1.00 21.53           O  
ATOM   1255  CB  GLN B  19      -0.163 -18.337  14.852  1.00 17.02           C  
ATOM   1256  CG  GLN B  19       1.012 -17.394  15.070  1.00 17.98           C  
ATOM   1257  CD  GLN B  19       2.240 -18.233  15.306  1.00 16.90           C  
ATOM   1258  OE1 GLN B  19       2.630 -18.996  14.431  1.00 17.98           O  
ATOM   1259  NE2 GLN B  19       2.823 -18.185  16.515  1.00 15.87           N  
ATOM   1260  N   LYS B  20      -1.725 -17.713  12.097  1.00 22.09           N  
ATOM   1261  CA  LYS B  20      -1.593 -17.192  10.735  1.00 23.97           C  
ATOM   1262  C   LYS B  20      -2.867 -16.566  10.166  1.00 27.51           C  
ATOM   1263  O   LYS B  20      -2.944 -16.337   8.958  1.00 29.32           O  
ATOM   1264  CB  LYS B  20      -1.035 -18.260   9.783  1.00 24.74           C  
ATOM   1265  CG  LYS B  20       0.365 -18.753  10.157  1.00 25.66           C  
ATOM   1266  CD  LYS B  20       1.432 -17.651  10.251  1.00 27.21           C  
ATOM   1267  CE  LYS B  20       2.645 -18.146  11.014  1.00 27.99           C  
ATOM   1268  NZ  LYS B  20       3.749 -17.150  11.032  1.00 30.35           N  
ATOM   1269  N   GLY B  21      -3.819 -16.234  11.030  1.00 28.15           N  
ATOM   1270  CA  GLY B  21      -5.041 -15.575  10.608  1.00 29.62           C  
ATOM   1271  C   GLY B  21      -6.108 -16.485  10.053  1.00 30.44           C  
ATOM   1272  O   GLY B  21      -6.794 -16.092   9.095  1.00 31.25           O  
ATOM   1273  N   TYR B  22      -6.346 -17.650  10.732  1.00 29.30           N  
ATOM   1274  CA  TYR B  22      -7.367 -18.628  10.330  1.00 29.40           C  
ATOM   1275  C   TYR B  22      -8.192 -19.228  11.486  1.00 28.24           C  
ATOM   1276  O   TYR B  22      -7.776 -19.247  12.645  1.00 27.07           O  
ATOM   1277  CB  TYR B  22      -6.743 -19.734   9.477  1.00 30.20           C  
ATOM   1278  CG  TYR B  22      -6.325 -19.220   8.123  1.00 32.51           C  
ATOM   1279  CD1 TYR B  22      -7.238 -18.597   7.289  1.00 34.23           C  
ATOM   1280  CD2 TYR B  22      -4.995 -19.250   7.724  1.00 33.67           C  
ATOM   1281  CE1 TYR B  22      -6.860 -18.081   6.062  1.00 35.57           C  
ATOM   1282  CE2 TYR B  22      -4.604 -18.742   6.489  1.00 35.15           C  
ATOM   1283  CZ  TYR B  22      -5.549 -18.178   5.652  1.00 36.88           C  
ATOM   1284  OH  TYR B  22      -5.235 -17.638   4.430  1.00 39.76           O  
ATOM   1285  N   SER B  23      -9.411 -19.673  11.159  1.00 28.50           N  
ATOM   1286  CA  SER B  23     -10.307 -20.289  12.119  1.00 29.18           C  
ATOM   1287  C   SER B  23      -9.856 -21.742  12.334  1.00 30.48           C  
ATOM   1288  O   SER B  23      -9.579 -22.451  11.361  1.00 31.11           O  
ATOM   1289  CB  SER B  23     -11.737 -20.257  11.580  1.00 30.41           C  
ATOM   1290  OG  SER B  23     -12.643 -20.945  12.423  1.00 31.89           O  
ATOM   1291  N   ALA B  24      -9.750 -22.173  13.593  1.00 31.01           N  
ATOM   1292  CA  ALA B  24      -9.331 -23.539  13.893  1.00 32.15           C  
ATOM   1293  C   ALA B  24     -10.052 -24.080  15.120  1.00 33.42           C  
ATOM   1294  O   ALA B  24     -10.353 -23.317  16.040  1.00 34.36           O  
ATOM   1295  CB  ALA B  24      -7.825 -23.590  14.089  1.00 32.81           C  
ATOM   1296  N   GLY B  81      -6.942 -32.600  25.396  1.00 30.18           N  
ATOM   1297  CA  GLY B  81      -6.860 -32.253  26.806  1.00 29.39           C  
ATOM   1298  C   GLY B  81      -5.624 -32.743  27.538  1.00 27.58           C  
ATOM   1299  O   GLY B  81      -5.343 -32.276  28.641  1.00 29.14           O  
ATOM   1300  N   GLY B  82      -4.870 -33.653  26.939  1.00 24.42           N  
ATOM   1301  CA  GLY B  82      -3.693 -34.214  27.584  1.00 23.25           C  
ATOM   1302  C   GLY B  82      -2.397 -33.524  27.236  1.00 21.59           C  
ATOM   1303  O   GLY B  82      -2.378 -32.604  26.413  1.00 21.50           O  
ATOM   1304  N   MET B  83      -1.309 -33.973  27.849  1.00 20.10           N  
ATOM   1305  CA  MET B  83       0.056 -33.480  27.599  1.00 19.73           C  
ATOM   1306  C   MET B  83       0.153 -31.942  27.526  1.00 19.43           C  
ATOM   1307  O   MET B  83       0.782 -31.421  26.606  1.00 19.38           O  
ATOM   1308  CB  MET B  83       0.620 -34.154  26.333  1.00 20.79           C  
ATOM   1309  CG  MET B  83       0.686 -35.670  26.457  1.00 24.57           C  
ATOM   1310  SD  MET B  83       1.044 -36.474  24.873  1.00 31.47           S  
ATOM   1311  CE  MET B  83       2.762 -35.975  24.606  1.00 24.60           C  
ATOM   1312  N   ALA B  84      -0.476 -31.229  28.484  1.00 18.37           N  
ATOM   1313  CA  ALA B  84      -0.513 -29.772  28.485  1.00 18.84           C  
ATOM   1314  C   ALA B  84       0.874 -29.120  28.356  1.00 18.47           C  
ATOM   1315  O   ALA B  84       1.064 -28.275  27.475  1.00 18.52           O  
ATOM   1316  CB  ALA B  84      -1.251 -29.255  29.720  1.00 19.86           C  
ATOM   1317  N   ALA B  85       1.847 -29.563  29.159  1.00 17.68           N  
ATOM   1318  CA  ALA B  85       3.181 -28.979  29.120  1.00 17.32           C  
ATOM   1319  C   ALA B  85       3.909 -29.290  27.816  1.00 17.49           C  
ATOM   1320  O   ALA B  85       4.681 -28.449  27.340  1.00 18.06           O  
ATOM   1321  CB  ALA B  85       3.999 -29.439  30.317  1.00 18.12           C  
ATOM   1322  N   VAL B  86       3.656 -30.474  27.230  1.00 15.93           N  
ATOM   1323  CA  VAL B  86       4.291 -30.845  25.969  1.00 15.47           C  
ATOM   1324  C   VAL B  86       3.745 -29.955  24.870  1.00 14.74           C  
ATOM   1325  O   VAL B  86       4.521 -29.416  24.089  1.00 15.28           O  
ATOM   1326  CB  VAL B  86       4.051 -32.339  25.638  1.00 16.95           C  
ATOM   1327  CG1 VAL B  86       4.610 -32.681  24.251  1.00 17.87           C  
ATOM   1328  CG2 VAL B  86       4.670 -33.222  26.713  1.00 17.80           C  
ATOM   1329  N   LYS B  87       2.399 -29.759  24.830  1.00 14.17           N  
ATOM   1330  CA  LYS B  87       1.775 -28.927  23.799  1.00 14.59           C  
ATOM   1331  C   LYS B  87       2.329 -27.494  23.846  1.00 14.73           C  
ATOM   1332  O   LYS B  87       2.698 -26.926  22.813  1.00 14.55           O  
ATOM   1333  CB  LYS B  87       0.251 -28.915  23.952  1.00 15.26           C  
ATOM   1334  CG  LYS B  87      -0.388 -30.246  23.567  1.00 16.40           C  
ATOM   1335  CD  LYS B  87      -1.863 -30.259  23.967  1.00 19.70           C  
ATOM   1336  CE  LYS B  87      -2.492 -31.557  23.520  1.00 23.83           C  
ATOM   1337  NZ  LYS B  87      -3.861 -31.686  24.083  1.00 25.80           N  
ATOM   1338  N   GLN B  88       2.432 -26.940  25.042  1.00 14.12           N  
ATOM   1339  CA  GLN B  88       2.959 -25.577  25.202  1.00 14.13           C  
ATOM   1340  C   GLN B  88       4.422 -25.494  24.784  1.00 14.20           C  
ATOM   1341  O   GLN B  88       4.797 -24.545  24.086  1.00 13.97           O  
ATOM   1342  CB  GLN B  88       2.781 -25.094  26.653  1.00 16.84           C  
ATOM   1343  CG  GLN B  88       3.184 -23.637  26.849  1.00 21.64           C  
ATOM   1344  CD  GLN B  88       2.419 -22.644  25.984  1.00 29.22           C  
ATOM   1345  OE1 GLN B  88       1.247 -22.842  25.591  1.00 29.79           O  
ATOM   1346  NE2 GLN B  88       3.075 -21.515  25.699  1.00 32.79           N  
ATOM   1347  N   ALA B  89       5.270 -26.459  25.233  1.00 13.58           N  
ATOM   1348  CA  ALA B  89       6.685 -26.419  24.854  1.00 14.17           C  
ATOM   1349  C   ALA B  89       6.830 -26.551  23.317  1.00 13.57           C  
ATOM   1350  O   ALA B  89       7.691 -25.910  22.735  1.00 13.75           O  
ATOM   1351  CB  ALA B  89       7.462 -27.526  25.548  1.00 15.10           C  
ATOM   1352  N   LEU B  90       6.019 -27.401  22.684  1.00 12.13           N  
ATOM   1353  CA  LEU B  90       6.110 -27.622  21.235  1.00 12.00           C  
ATOM   1354  C   LEU B  90       5.657 -26.388  20.460  1.00 13.42           C  
ATOM   1355  O   LEU B  90       6.271 -26.011  19.453  1.00 13.82           O  
ATOM   1356  CB  LEU B  90       5.293 -28.863  20.821  1.00 12.53           C  
ATOM   1357  CG  LEU B  90       5.442 -29.285  19.362  1.00 13.81           C  
ATOM   1358  CD1 LEU B  90       6.885 -29.652  19.029  1.00 14.22           C  
ATOM   1359  CD2 LEU B  90       4.573 -30.489  19.085  1.00 14.87           C  
ATOM   1360  N   ARG B  91       4.597 -25.723  20.921  1.00 13.43           N  
ATOM   1361  CA  ARG B  91       4.127 -24.475  20.298  1.00 13.32           C  
ATOM   1362  C   ARG B  91       5.267 -23.422  20.315  1.00 13.37           C  
ATOM   1363  O   ARG B  91       5.592 -22.831  19.264  1.00 14.02           O  
ATOM   1364  CB  ARG B  91       2.907 -23.919  21.066  1.00 13.47           C  
ATOM   1365  CG  ARG B  91       1.607 -24.667  20.814  1.00 14.10           C  
ATOM   1366  CD  ARG B  91       0.532 -24.133  21.730  1.00 17.99           C  
ATOM   1367  NE  ARG B  91      -0.766 -24.749  21.428  1.00 20.22           N  
ATOM   1368  CZ  ARG B  91      -1.938 -24.152  21.641  1.00 24.80           C  
ATOM   1369  NH1 ARG B  91      -1.987 -22.940  22.177  1.00 23.08           N  
ATOM   1370  NH2 ARG B  91      -3.069 -24.761  21.308  1.00 26.75           N  
ATOM   1371  N   GLU B  92       5.903 -23.249  21.461  1.00 12.63           N  
ATOM   1372  CA  GLU B  92       6.996 -22.265  21.592  1.00 13.11           C  
ATOM   1373  C   GLU B  92       8.206 -22.663  20.781  1.00 12.85           C  
ATOM   1374  O   GLU B  92       8.867 -21.808  20.194  1.00 13.10           O  
ATOM   1375  CB  GLU B  92       7.402 -22.106  23.057  1.00 16.68           C  
ATOM   1376  CG  GLU B  92       6.287 -21.540  23.918  1.00 23.56           C  
ATOM   1377  CD  GLU B  92       6.490 -21.737  25.413  1.00 34.29           C  
ATOM   1378  OE1 GLU B  92       7.471 -22.410  25.809  1.00 39.04           O  
ATOM   1379  OE2 GLU B  92       5.638 -21.247  26.188  1.00 35.38           O  
ATOM   1380  N   ALA B  93       8.523 -23.982  20.751  1.00 11.75           N  
ATOM   1381  CA  ALA B  93       9.689 -24.456  19.998  1.00 11.07           C  
ATOM   1382  C   ALA B  93       9.457 -24.261  18.504  1.00 11.63           C  
ATOM   1383  O   ALA B  93      10.401 -23.917  17.798  1.00 11.40           O  
ATOM   1384  CB  ALA B  93       9.953 -25.931  20.282  1.00 11.02           C  
ATOM   1385  N   GLY B  94       8.223 -24.451  18.044  1.00 11.12           N  
ATOM   1386  CA  GLY B  94       7.914 -24.237  16.628  1.00 11.36           C  
ATOM   1387  C   GLY B  94       8.109 -22.766  16.252  1.00 11.02           C  
ATOM   1388  O   GLY B  94       8.645 -22.445  15.187  1.00 11.28           O  
ATOM   1389  N   ASP B  95       7.692 -21.864  17.120  1.00 11.99           N  
ATOM   1390  CA  ASP B  95       7.857 -20.420  16.879  1.00 12.55           C  
ATOM   1391  C   ASP B  95       9.346 -20.079  16.826  1.00 12.59           C  
ATOM   1392  O   ASP B  95       9.790 -19.412  15.875  1.00 12.52           O  
ATOM   1393  CB  ASP B  95       7.185 -19.635  18.000  1.00 14.45           C  
ATOM   1394  CG  ASP B  95       5.663 -19.593  17.922  1.00 15.92           C  
ATOM   1395  OD1 ASP B  95       5.103 -20.002  16.881  1.00 14.93           O  
ATOM   1396  OD2 ASP B  95       5.036 -19.174  18.913  1.00 18.17           O  
ATOM   1397  N   GLU B  96      10.137 -20.646  17.776  1.00 11.90           N  
ATOM   1398  CA  GLU B  96      11.592 -20.401  17.830  1.00 13.63           C  
ATOM   1399  C   GLU B  96      12.250 -20.975  16.589  1.00 13.53           C  
ATOM   1400  O   GLU B  96      13.113 -20.329  16.005  1.00 14.50           O  
ATOM   1401  CB  GLU B  96      12.206 -20.975  19.118  1.00 16.48           C  
ATOM   1402  CG  GLU B  96      13.684 -20.643  19.316  1.00 21.61           C  
ATOM   1403  CD  GLU B  96      14.081 -19.186  19.489  1.00 29.29           C  
ATOM   1404  OE1 GLU B  96      13.206 -18.292  19.401  1.00 30.24           O  
ATOM   1405  OE2 GLU B  96      15.290 -18.936  19.702  1.00 30.91           O  
ATOM   1406  N   PHE B  97      11.823 -22.172  16.147  1.00 12.17           N  
ATOM   1407  CA  PHE B  97      12.353 -22.753  14.914  1.00 12.08           C  
ATOM   1408  C   PHE B  97      12.090 -21.837  13.714  1.00 12.27           C  
ATOM   1409  O   PHE B  97      13.003 -21.568  12.940  1.00 13.08           O  
ATOM   1410  CB  PHE B  97      11.752 -24.166  14.669  1.00 11.88           C  
ATOM   1411  CG  PHE B  97      12.158 -24.709  13.322  1.00 11.22           C  
ATOM   1412  CD1 PHE B  97      13.448 -25.186  13.107  1.00 11.72           C  
ATOM   1413  CD2 PHE B  97      11.269 -24.711  12.268  1.00 11.92           C  
ATOM   1414  CE1 PHE B  97      13.816 -25.680  11.862  1.00 12.73           C  
ATOM   1415  CE2 PHE B  97      11.648 -25.150  11.014  1.00 12.99           C  
ATOM   1416  CZ  PHE B  97      12.923 -25.650  10.819  1.00 13.32           C  
ATOM   1417  N   GLU B  98      10.836 -21.337  13.570  1.00 11.40           N  
ATOM   1418  CA  GLU B  98      10.513 -20.497  12.433  1.00 11.98           C  
ATOM   1419  C   GLU B  98      11.287 -19.166  12.451  1.00 13.07           C  
ATOM   1420  O   GLU B  98      11.756 -18.721  11.412  1.00 14.95           O  
ATOM   1421  CB  GLU B  98       9.001 -20.276  12.372  1.00 13.51           C  
ATOM   1422  CG  GLU B  98       8.331 -21.604  12.067  1.00 15.51           C  
ATOM   1423  CD  GLU B  98       6.870 -21.694  12.469  1.00 18.05           C  
ATOM   1424  OE1 GLU B  98       6.259 -20.636  12.755  1.00 19.19           O  
ATOM   1425  OE2 GLU B  98       6.345 -22.833  12.496  1.00 16.81           O  
ATOM   1426  N   LEU B  99      11.481 -18.610  13.631  1.00 12.69           N  
ATOM   1427  CA  LEU B  99      12.189 -17.323  13.751  1.00 13.40           C  
ATOM   1428  C   LEU B  99      13.673 -17.445  13.528  1.00 14.37           C  
ATOM   1429  O   LEU B  99      14.257 -16.583  12.827  1.00 15.39           O  
ATOM   1430  CB  LEU B  99      11.991 -16.739  15.156  1.00 13.19           C  
ATOM   1431  CG  LEU B  99      10.597 -16.235  15.483  1.00 14.84           C  
ATOM   1432  CD1 LEU B  99      10.442 -16.014  16.983  1.00 16.25           C  
ATOM   1433  CD2 LEU B  99      10.299 -14.982  14.724  1.00 16.58           C  
ATOM   1434  N   ARG B 100      14.300 -18.475  14.145  1.00 13.41           N  
ATOM   1435  CA  ARG B 100      15.768 -18.511  14.228  1.00 13.17           C  
ATOM   1436  C   ARG B 100      16.519 -19.605  13.463  1.00 15.62           C  
ATOM   1437  O   ARG B 100      17.734 -19.426  13.193  1.00 16.58           O  
ATOM   1438  CB  ARG B 100      16.137 -18.605  15.748  1.00 14.32           C  
ATOM   1439  CG  ARG B 100      17.633 -18.442  16.088  1.00 16.74           C  
ATOM   1440  CD  ARG B 100      17.849 -18.271  17.604  1.00 20.00           C  
ATOM   1441  NE  ARG B 100      17.246 -17.028  18.072  1.00 21.08           N  
ATOM   1442  CZ  ARG B 100      17.830 -15.833  17.998  1.00 22.17           C  
ATOM   1443  NH1 ARG B 100      19.059 -15.713  17.505  1.00 21.91           N  
ATOM   1444  NH2 ARG B 100      17.181 -14.750  18.389  1.00 22.24           N  
ATOM   1445  N   TYR B 101      15.851 -20.706  13.081  1.00 15.43           N  
ATOM   1446  CA  TYR B 101      16.568 -21.831  12.490  1.00 16.15           C  
ATOM   1447  C   TYR B 101      16.136 -22.254  11.111  1.00 16.07           C  
ATOM   1448  O   TYR B 101      16.956 -22.771  10.348  1.00 17.54           O  
ATOM   1449  CB  TYR B 101      16.475 -23.032  13.442  1.00 16.72           C  
ATOM   1450  CG  TYR B 101      17.095 -22.742  14.790  1.00 18.26           C  
ATOM   1451  CD1 TYR B 101      16.311 -22.414  15.883  1.00 19.48           C  
ATOM   1452  CD2 TYR B 101      18.474 -22.796  14.971  1.00 20.90           C  
ATOM   1453  CE1 TYR B 101      16.880 -22.105  17.115  1.00 21.22           C  
ATOM   1454  CE2 TYR B 101      19.051 -22.500  16.199  1.00 22.51           C  
ATOM   1455  CZ  TYR B 101      18.252 -22.151  17.269  1.00 23.64           C  
ATOM   1456  OH  TYR B 101      18.842 -21.885  18.492  1.00 26.85           O  
ATOM   1457  N   ARG B 102      14.868 -22.038  10.762  1.00 14.38           N  
ATOM   1458  CA  ARG B 102      14.344 -22.519   9.499  1.00 14.51           C  
ATOM   1459  C   ARG B 102      15.062 -22.035   8.243  1.00 16.06           C  
ATOM   1460  O   ARG B 102      15.292 -22.826   7.332  1.00 16.30           O  
ATOM   1461  CB  ARG B 102      12.860 -22.199   9.389  1.00 14.82           C  
ATOM   1462  CG  ARG B 102      12.227 -22.803   8.173  1.00 18.14           C  
ATOM   1463  CD  ARG B 102      10.733 -22.586   8.170  1.00 21.89           C  
ATOM   1464  NE  ARG B 102      10.378 -21.170   8.261  1.00 24.29           N  
ATOM   1465  CZ  ARG B 102       9.135 -20.728   8.442  1.00 26.20           C  
ATOM   1466  NH1 ARG B 102       8.121 -21.585   8.518  1.00 24.20           N  
ATOM   1467  NH2 ARG B 102       8.894 -19.426   8.527  1.00 27.09           N  
ATOM   1468  N   ARG B 103      15.387 -20.737   8.183  1.00 17.21           N  
ATOM   1469  CA  ARG B 103      16.015 -20.125   7.021  1.00 18.26           C  
ATOM   1470  C   ARG B 103      17.281 -20.872   6.556  1.00 18.25           C  
ATOM   1471  O   ARG B 103      17.585 -20.863   5.365  1.00 18.50           O  
ATOM   1472  CB  ARG B 103      16.367 -18.671   7.368  1.00 20.26           C  
ATOM   1473  CG  ARG B 103      16.884 -17.867   6.229  1.00 25.61           C  
ATOM   1474  CD  ARG B 103      16.884 -16.412   6.626  1.00 30.09           C  
ATOM   1475  NE  ARG B 103      16.292 -15.612   5.560  1.00 35.33           N  
ATOM   1476  CZ  ARG B 103      16.973 -15.075   4.558  1.00 38.84           C  
ATOM   1477  NH1 ARG B 103      16.343 -14.390   3.616  1.00 38.69           N  
ATOM   1478  NH2 ARG B 103      18.292 -15.214   4.492  1.00 40.41           N  
ATOM   1479  N   ALA B 104      17.975 -21.542   7.480  1.00 18.05           N  
ATOM   1480  CA  ALA B 104      19.205 -22.273   7.130  1.00 18.61           C  
ATOM   1481  C   ALA B 104      18.969 -23.483   6.227  1.00 19.48           C  
ATOM   1482  O   ALA B 104      19.898 -23.965   5.570  1.00 20.11           O  
ATOM   1483  CB  ALA B 104      19.900 -22.736   8.398  1.00 19.27           C  
ATOM   1484  N   PHE B 105      17.740 -23.990   6.205  1.00 18.39           N  
ATOM   1485  CA  PHE B 105      17.438 -25.232   5.514  1.00 18.52           C  
ATOM   1486  C   PHE B 105      16.611 -25.054   4.272  1.00 19.69           C  
ATOM   1487  O   PHE B 105      15.915 -24.056   4.098  1.00 20.67           O  
ATOM   1488  CB  PHE B 105      16.725 -26.192   6.481  1.00 17.94           C  
ATOM   1489  CG  PHE B 105      17.439 -26.375   7.789  1.00 18.21           C  
ATOM   1490  CD1 PHE B 105      16.990 -25.751   8.930  1.00 19.12           C  
ATOM   1491  CD2 PHE B 105      18.580 -27.153   7.870  1.00 19.71           C  
ATOM   1492  CE1 PHE B 105      17.660 -25.905  10.137  1.00 20.32           C  
ATOM   1493  CE2 PHE B 105      19.252 -27.292   9.072  1.00 20.26           C  
ATOM   1494  CZ  PHE B 105      18.794 -26.659  10.196  1.00 20.30           C  
ATOM   1495  N   SER B 106      16.644 -26.067   3.400  1.00 20.34           N  
ATOM   1496  CA  SER B 106      15.848 -26.078   2.187  1.00 21.43           C  
ATOM   1497  C   SER B 106      14.352 -25.920   2.510  1.00 21.74           C  
ATOM   1498  O   SER B 106      13.875 -26.518   3.473  1.00 21.83           O  
ATOM   1499  CB  SER B 106      16.063 -27.407   1.470  1.00 24.55           C  
ATOM   1500  OG  SER B 106      15.197 -27.490   0.352  1.00 30.44           O  
ATOM   1501  N   ASP B 107      13.641 -25.096   1.745  1.00 21.11           N  
ATOM   1502  CA  ASP B 107      12.217 -24.882   1.981  1.00 21.55           C  
ATOM   1503  C   ASP B 107      11.466 -26.087   1.446  1.00 21.73           C  
ATOM   1504  O   ASP B 107      11.324 -26.230   0.233  1.00 22.23           O  
ATOM   1505  CB  ASP B 107      11.758 -23.588   1.302  1.00 23.14           C  
ATOM   1506  CG  ASP B 107      10.341 -23.185   1.619  1.00 27.53           C  
ATOM   1507  OD1 ASP B 107       9.526 -24.077   1.960  1.00 27.38           O  
ATOM   1508  OD2 ASP B 107      10.033 -21.975   1.512  1.00 30.60           O  
ATOM   1509  N   LEU B 108      10.987 -26.968   2.339  1.00 21.71           N  
ATOM   1510  CA  LEU B 108      10.302 -28.194   1.894  1.00 22.70           C  
ATOM   1511  C   LEU B 108       8.976 -27.952   1.201  1.00 24.18           C  
ATOM   1512  O   LEU B 108       8.541 -28.818   0.433  1.00 25.01           O  
ATOM   1513  CB  LEU B 108      10.131 -29.215   3.026  1.00 23.38           C  
ATOM   1514  CG  LEU B 108      11.406 -29.773   3.608  1.00 24.83           C  
ATOM   1515  CD1 LEU B 108      11.099 -30.675   4.804  1.00 24.94           C  
ATOM   1516  CD2 LEU B 108      12.179 -30.539   2.572  1.00 26.24           C  
ATOM   1517  N   THR B 109       8.346 -26.782   1.423  1.00 24.07           N  
ATOM   1518  CA  THR B 109       7.090 -26.487   0.724  1.00 25.42           C  
ATOM   1519  C   THR B 109       7.336 -26.373  -0.794  1.00 27.67           C  
ATOM   1520  O   THR B 109       6.402 -26.581  -1.555  1.00 29.09           O  
ATOM   1521  CB  THR B 109       6.336 -25.290   1.326  1.00 26.22           C  
ATOM   1522  OG1 THR B 109       7.048 -24.084   1.047  1.00 27.80           O  
ATOM   1523  CG2 THR B 109       6.132 -25.430   2.831  1.00 26.14           C  
ATOM   1524  N   SER B 110       8.579 -26.109  -1.237  1.00 28.39           N  
ATOM   1525  CA  SER B 110       8.885 -26.063  -2.675  1.00 29.54           C  
ATOM   1526  C   SER B 110       8.926 -27.465  -3.326  1.00 30.03           C  
ATOM   1527  O   SER B 110       8.938 -27.561  -4.554  1.00 31.07           O  
ATOM   1528  CB  SER B 110      10.203 -25.332  -2.923  1.00 31.52           C  
ATOM   1529  OG  SER B 110      11.333 -26.152  -2.662  1.00 34.53           O  
ATOM   1530  N   GLN B 111       8.957 -28.544  -2.513  1.00 28.73           N  
ATOM   1531  CA  GLN B 111       9.018 -29.931  -2.977  1.00 28.52           C  
ATOM   1532  C   GLN B 111       7.675 -30.664  -2.918  1.00 28.06           C  
ATOM   1533  O   GLN B 111       7.559 -31.765  -3.449  1.00 27.85           O  
ATOM   1534  CB  GLN B 111      10.017 -30.727  -2.125  1.00 30.63           C  
ATOM   1535  CG  GLN B 111      11.474 -30.332  -2.319  1.00 36.62           C  
ATOM   1536  CD  GLN B 111      12.325 -31.547  -2.615  1.00 44.68           C  
ATOM   1537  OE1 GLN B 111      13.157 -31.541  -3.532  1.00 48.43           O  
ATOM   1538  NE2 GLN B 111      12.134 -32.631  -1.863  1.00 45.31           N  
ATOM   1539  N   LEU B 112       6.711 -30.115  -2.198  1.00 28.13           N  
ATOM   1540  CA  LEU B 112       5.432 -30.766  -2.009  1.00 28.68           C  
ATOM   1541  C   LEU B 112       4.373 -29.711  -2.098  1.00 29.52           C  
ATOM   1542  O   LEU B 112       4.298 -28.830  -1.241  1.00 30.55           O  
ATOM   1543  CB  LEU B 112       5.412 -31.416  -0.628  1.00 28.65           C  
ATOM   1544  CG  LEU B 112       4.201 -32.246  -0.281  1.00 30.15           C  
ATOM   1545  CD1 LEU B 112       4.066 -33.435  -1.201  1.00 30.08           C  
ATOM   1546  CD2 LEU B 112       4.284 -32.704   1.170  1.00 30.96           C  
ATOM   1547  N   HIS B 113       3.603 -29.754  -3.165  1.00 29.39           N  
ATOM   1548  CA  HIS B 113       2.500 -28.831  -3.340  1.00 30.11           C  
ATOM   1549  C   HIS B 113       1.260 -29.699  -3.266  1.00 28.43           C  
ATOM   1550  O   HIS B 113       0.941 -30.417  -4.218  1.00 28.58           O  
ATOM   1551  CB  HIS B 113       2.643 -28.060  -4.657  1.00 33.01           C  
ATOM   1552  CG  HIS B 113       3.909 -27.251  -4.689  1.00 38.22           C  
ATOM   1553  ND1 HIS B 113       3.908 -25.894  -4.412  1.00 40.73           N  
ATOM   1554  CD2 HIS B 113       5.188 -27.653  -4.889  1.00 39.98           C  
ATOM   1555  CE1 HIS B 113       5.172 -25.511  -4.490  1.00 41.43           C  
ATOM   1556  NE2 HIS B 113       5.979 -26.536  -4.771  1.00 41.41           N  
ATOM   1557  N   ILE B 114       0.650 -29.727  -2.079  1.00 26.75           N  
ATOM   1558  CA  ILE B 114      -0.507 -30.569  -1.791  1.00 25.78           C  
ATOM   1559  C   ILE B 114      -1.739 -30.123  -2.543  1.00 23.36           C  
ATOM   1560  O   ILE B 114      -2.028 -28.939  -2.667  1.00 23.67           O  
ATOM   1561  CB  ILE B 114      -0.851 -30.662  -0.266  1.00 27.34           C  
ATOM   1562  CG1 ILE B 114       0.411 -30.769   0.619  1.00 28.62           C  
ATOM   1563  CG2 ILE B 114      -1.870 -31.792   0.033  1.00 27.83           C  
ATOM   1564  CD1 ILE B 114       0.928 -32.113   0.823  1.00 29.83           C  
ATOM   1565  N   THR B 115      -2.460 -31.086  -3.064  1.00 19.99           N  
ATOM   1566  CA  THR B 115      -3.754 -30.882  -3.695  1.00 18.62           C  
ATOM   1567  C   THR B 115      -4.656 -32.014  -3.169  1.00 17.45           C  
ATOM   1568  O   THR B 115      -4.130 -32.970  -2.593  1.00 16.74           O  
ATOM   1569  CB  THR B 115      -3.631 -31.024  -5.244  1.00 20.37           C  
ATOM   1570  OG1 THR B 115      -3.406 -32.395  -5.597  1.00 22.06           O  
ATOM   1571  CG2 THR B 115      -2.547 -30.149  -5.837  1.00 20.95           C  
ATOM   1572  N   PRO B 116      -5.972 -32.029  -3.483  1.00 16.76           N  
ATOM   1573  CA  PRO B 116      -6.795 -33.186  -3.103  1.00 15.74           C  
ATOM   1574  C   PRO B 116      -6.367 -34.529  -3.742  1.00 14.70           C  
ATOM   1575  O   PRO B 116      -6.923 -35.567  -3.393  1.00 14.43           O  
ATOM   1576  CB  PRO B 116      -8.206 -32.772  -3.526  1.00 16.78           C  
ATOM   1577  CG  PRO B 116      -8.146 -31.246  -3.560  1.00 17.49           C  
ATOM   1578  CD  PRO B 116      -6.795 -30.981  -4.114  1.00 16.71           C  
ATOM   1579  N   GLY B 117      -5.410 -34.488  -4.677  1.00 15.26           N  
ATOM   1580  CA  GLY B 117      -4.866 -35.678  -5.330  1.00 15.51           C  
ATOM   1581  C   GLY B 117      -3.592 -36.206  -4.692  1.00 14.91           C  
ATOM   1582  O   GLY B 117      -3.142 -37.297  -5.050  1.00 14.73           O  
ATOM   1583  N   THR B 118      -3.035 -35.483  -3.697  1.00 14.75           N  
ATOM   1584  CA  THR B 118      -1.781 -35.889  -3.076  1.00 14.68           C  
ATOM   1585  C   THR B 118      -1.935 -37.100  -2.184  1.00 14.93           C  
ATOM   1586  O   THR B 118      -2.866 -37.183  -1.372  1.00 14.99           O  
ATOM   1587  CB  THR B 118      -1.124 -34.721  -2.349  1.00 16.40           C  
ATOM   1588  OG1 THR B 118      -1.032 -33.623  -3.262  1.00 17.85           O  
ATOM   1589  CG2 THR B 118       0.272 -35.088  -1.813  1.00 16.88           C  
ATOM   1590  N   ALA B 119      -1.026 -38.060  -2.372  1.00 14.42           N  
ATOM   1591  CA  ALA B 119      -0.987 -39.292  -1.603  1.00 14.73           C  
ATOM   1592  C   ALA B 119      -0.164 -39.127  -0.341  1.00 14.48           C  
ATOM   1593  O   ALA B 119       0.858 -38.432  -0.350  1.00 13.87           O  
ATOM   1594  CB  ALA B 119      -0.362 -40.386  -2.441  1.00 14.91           C  
ATOM   1595  N   TYR B 120      -0.486 -39.919   0.692  1.00 14.38           N  
ATOM   1596  CA  TYR B 120       0.313 -39.925   1.922  1.00 14.35           C  
ATOM   1597  C   TYR B 120       1.788 -40.228   1.613  1.00 14.68           C  
ATOM   1598  O   TYR B 120       2.680 -39.557   2.139  1.00 15.03           O  
ATOM   1599  CB  TYR B 120      -0.208 -40.962   2.936  1.00 14.16           C  
ATOM   1600  CG  TYR B 120       0.799 -41.205   4.039  1.00 14.48           C  
ATOM   1601  CD1 TYR B 120       1.115 -40.206   4.947  1.00 14.78           C  
ATOM   1602  CD2 TYR B 120       1.556 -42.370   4.070  1.00 15.63           C  
ATOM   1603  CE1 TYR B 120       2.114 -40.383   5.899  1.00 15.23           C  
ATOM   1604  CE2 TYR B 120       2.584 -42.541   4.991  1.00 16.65           C  
ATOM   1605  CZ  TYR B 120       2.849 -41.549   5.916  1.00 17.36           C  
ATOM   1606  OH  TYR B 120       3.846 -41.737   6.849  1.00 20.34           O  
ATOM   1607  N   GLN B 121       2.024 -41.239   0.743  1.00 14.67           N  
ATOM   1608  CA  GLN B 121       3.408 -41.633   0.458  1.00 14.97           C  
ATOM   1609  C   GLN B 121       4.218 -40.529  -0.228  1.00 16.44           C  
ATOM   1610  O   GLN B 121       5.452 -40.517  -0.081  1.00 17.77           O  
ATOM   1611  CB  GLN B 121       3.449 -42.980  -0.283  1.00 17.12           C  
ATOM   1612  CG  GLN B 121       3.112 -44.101   0.711  1.00 17.41           C  
ATOM   1613  CD  GLN B 121       2.743 -45.440   0.130  1.00 23.59           C  
ATOM   1614  OE1 GLN B 121       2.037 -45.534  -0.882  1.00 25.03           O  
ATOM   1615  NE2 GLN B 121       3.187 -46.517   0.794  1.00 23.97           N  
ATOM   1616  N   SER B 122       3.564 -39.551  -0.894  1.00 15.91           N  
ATOM   1617  CA  SER B 122       4.310 -38.416  -1.465  1.00 16.30           C  
ATOM   1618  C   SER B 122       4.768 -37.470  -0.338  1.00 16.00           C  
ATOM   1619  O   SER B 122       5.911 -37.011  -0.323  1.00 17.12           O  
ATOM   1620  CB  SER B 122       3.495 -37.699  -2.534  1.00 18.53           C  
ATOM   1621  OG  SER B 122       3.229 -38.664  -3.539  1.00 20.05           O  
ATOM   1622  N   PHE B 123       3.903 -37.235   0.646  1.00 14.42           N  
ATOM   1623  CA  PHE B 123       4.252 -36.443   1.825  1.00 13.61           C  
ATOM   1624  C   PHE B 123       5.369 -37.170   2.593  1.00 13.28           C  
ATOM   1625  O   PHE B 123       6.348 -36.545   3.012  1.00 14.31           O  
ATOM   1626  CB  PHE B 123       2.997 -36.310   2.717  1.00 13.78           C  
ATOM   1627  CG  PHE B 123       3.224 -35.831   4.125  1.00 13.60           C  
ATOM   1628  CD1 PHE B 123       3.312 -34.477   4.407  1.00 14.11           C  
ATOM   1629  CD2 PHE B 123       3.353 -36.734   5.173  1.00 14.44           C  
ATOM   1630  CE1 PHE B 123       3.485 -34.031   5.715  1.00 15.30           C  
ATOM   1631  CE2 PHE B 123       3.543 -36.289   6.476  1.00 14.91           C  
ATOM   1632  CZ  PHE B 123       3.599 -34.939   6.745  1.00 15.38           C  
ATOM   1633  N   GLU B 124       5.258 -38.496   2.741  1.00 11.48           N  
ATOM   1634  CA  GLU B 124       6.233 -39.293   3.475  1.00 11.59           C  
ATOM   1635  C   GLU B 124       7.636 -39.119   2.875  1.00 13.36           C  
ATOM   1636  O   GLU B 124       8.598 -38.889   3.613  1.00 13.98           O  
ATOM   1637  CB  GLU B 124       5.852 -40.786   3.417  1.00 12.30           C  
ATOM   1638  CG  GLU B 124       6.781 -41.649   4.268  1.00 14.60           C  
ATOM   1639  CD  GLU B 124       6.387 -43.112   4.235  1.00 15.13           C  
ATOM   1640  OE1 GLU B 124       6.151 -43.631   3.118  1.00 16.12           O  
ATOM   1641  OE2 GLU B 124       6.242 -43.721   5.315  1.00 16.66           O  
ATOM   1642  N   GLN B 125       7.742 -39.161   1.529  1.00 13.84           N  
ATOM   1643  CA  GLN B 125       9.047 -39.053   0.884  1.00 14.85           C  
ATOM   1644  C   GLN B 125       9.699 -37.707   1.110  1.00 14.89           C  
ATOM   1645  O   GLN B 125      10.931 -37.627   1.175  1.00 15.64           O  
ATOM   1646  CB  GLN B 125       8.934 -39.229  -0.632  1.00 18.34           C  
ATOM   1647  CG  GLN B 125       8.474 -40.558  -1.086  1.00 25.46           C  
ATOM   1648  CD  GLN B 125       8.484 -40.506  -2.586  1.00 32.09           C  
ATOM   1649  OE1 GLN B 125       9.546 -40.590  -3.210  1.00 34.25           O  
ATOM   1650  NE2 GLN B 125       7.313 -40.278  -3.190  1.00 33.15           N  
ATOM   1651  N   VAL B 126       8.898 -36.641   1.159  1.00 14.00           N  
ATOM   1652  CA  VAL B 126       9.435 -35.300   1.360  1.00 14.94           C  
ATOM   1653  C   VAL B 126       9.879 -35.135   2.803  1.00 15.13           C  
ATOM   1654  O   VAL B 126      10.967 -34.615   3.065  1.00 16.71           O  
ATOM   1655  CB  VAL B 126       8.384 -34.240   0.949  1.00 16.35           C  
ATOM   1656  CG1 VAL B 126       8.799 -32.835   1.407  1.00 17.54           C  
ATOM   1657  CG2 VAL B 126       8.164 -34.281  -0.565  1.00 16.98           C  
ATOM   1658  N   VAL B 127       9.061 -35.609   3.743  1.00 13.10           N  
ATOM   1659  CA  VAL B 127       9.424 -35.514   5.159  1.00 13.46           C  
ATOM   1660  C   VAL B 127      10.677 -36.350   5.463  1.00 13.28           C  
ATOM   1661  O   VAL B 127      11.476 -35.978   6.334  1.00 12.52           O  
ATOM   1662  CB  VAL B 127       8.235 -35.906   6.030  1.00 14.91           C  
ATOM   1663  CG1 VAL B 127       8.623 -35.921   7.505  1.00 15.31           C  
ATOM   1664  CG2 VAL B 127       7.073 -34.952   5.785  1.00 14.99           C  
ATOM   1665  N   ASN B 128      10.885 -37.466   4.726  1.00 12.50           N  
ATOM   1666  CA  ASN B 128      12.094 -38.268   4.905  1.00 12.76           C  
ATOM   1667  C   ASN B 128      13.371 -37.431   4.728  1.00 13.90           C  
ATOM   1668  O   ASN B 128      14.343 -37.697   5.419  1.00 14.73           O  
ATOM   1669  CB  ASN B 128      12.119 -39.444   3.955  1.00 13.83           C  
ATOM   1670  CG  ASN B 128      11.138 -40.531   4.310  1.00 14.42           C  
ATOM   1671  OD1 ASN B 128      10.637 -40.609   5.436  1.00 13.81           O  
ATOM   1672  ND2 ASN B 128      10.882 -41.431   3.365  1.00 15.43           N  
ATOM   1673  N   GLU B 129      13.356 -36.434   3.810  1.00 15.59           N  
ATOM   1674  CA  GLU B 129      14.499 -35.519   3.564  1.00 17.24           C  
ATOM   1675  C   GLU B 129      14.863 -34.739   4.827  1.00 17.61           C  
ATOM   1676  O   GLU B 129      16.044 -34.524   5.128  1.00 17.75           O  
ATOM   1677  CB  GLU B 129      14.196 -34.540   2.403  1.00 21.72           C  
ATOM   1678  CG  GLU B 129      15.374 -33.625   2.069  1.00 28.81           C  
ATOM   1679  CD  GLU B 129      15.124 -32.438   1.152  1.00 36.43           C  
ATOM   1680  OE1 GLU B 129      14.172 -32.484   0.341  1.00 37.67           O  
ATOM   1681  OE2 GLU B 129      15.902 -31.460   1.238  1.00 38.80           O  
ATOM   1682  N   LEU B 130      13.849 -34.350   5.606  1.00 17.50           N  
ATOM   1683  CA  LEU B 130      14.030 -33.668   6.880  1.00 18.49           C  
ATOM   1684  C   LEU B 130      14.864 -34.529   7.834  1.00 19.40           C  
ATOM   1685  O   LEU B 130      15.792 -34.038   8.472  1.00 20.77           O  
ATOM   1686  CB  LEU B 130      12.627 -33.379   7.464  1.00 19.60           C  
ATOM   1687  CG  LEU B 130      12.434 -32.090   8.198  1.00 21.44           C  
ATOM   1688  CD1 LEU B 130      10.950 -31.813   8.361  1.00 21.89           C  
ATOM   1689  CD2 LEU B 130      13.049 -32.203   9.597  1.00 23.15           C  
ATOM   1690  N   PHE B 131      14.615 -35.853   7.852  1.00 17.83           N  
ATOM   1691  CA  PHE B 131      15.318 -36.758   8.735  1.00 17.54           C  
ATOM   1692  C   PHE B 131      16.427 -37.549   8.038  1.00 18.90           C  
ATOM   1693  O   PHE B 131      16.782 -38.631   8.515  1.00 20.35           O  
ATOM   1694  CB  PHE B 131      14.303 -37.710   9.404  1.00 16.71           C  
ATOM   1695  CG  PHE B 131      13.270 -36.958  10.211  1.00 14.90           C  
ATOM   1696  CD1 PHE B 131      13.596 -36.396  11.435  1.00 14.62           C  
ATOM   1697  CD2 PHE B 131      11.984 -36.773   9.727  1.00 14.56           C  
ATOM   1698  CE1 PHE B 131      12.654 -35.669  12.159  1.00 14.42           C  
ATOM   1699  CE2 PHE B 131      11.043 -36.056  10.455  1.00 14.12           C  
ATOM   1700  CZ  PHE B 131      11.363 -35.541  11.690  1.00 13.79           C  
ATOM   1701  N   ARG B 132      16.975 -37.014   6.928  1.00 19.13           N  
ATOM   1702  CA  ARG B 132      18.016 -37.691   6.150  1.00 20.25           C  
ATOM   1703  C   ARG B 132      19.225 -38.085   6.976  1.00 22.18           C  
ATOM   1704  O   ARG B 132      19.837 -39.112   6.689  1.00 22.83           O  
ATOM   1705  CB  ARG B 132      18.450 -36.852   4.938  1.00 20.38           C  
ATOM   1706  CG  ARG B 132      19.094 -35.557   5.363  1.00 21.64           C  
ATOM   1707  CD  ARG B 132      19.379 -34.578   4.257  1.00 24.64           C  
ATOM   1708  NE  ARG B 132      19.878 -33.333   4.851  1.00 28.94           N  
ATOM   1709  CZ  ARG B 132      19.824 -32.143   4.271  1.00 32.09           C  
ATOM   1710  NH1 ARG B 132      19.295 -32.010   3.063  1.00 32.05           N  
ATOM   1711  NH2 ARG B 132      20.284 -31.070   4.904  1.00 32.38           N  
ATOM   1712  N   ASP B 133      19.579 -37.283   8.006  1.00 21.85           N  
ATOM   1713  CA  ASP B 133      20.733 -37.571   8.865  1.00 22.82           C  
ATOM   1714  C   ASP B 133      20.346 -38.045  10.259  1.00 22.75           C  
ATOM   1715  O   ASP B 133      21.108 -37.855  11.207  1.00 24.37           O  
ATOM   1716  CB  ASP B 133      21.635 -36.338   8.953  1.00 25.32           C  
ATOM   1717  CG  ASP B 133      22.172 -35.969   7.594  1.00 32.75           C  
ATOM   1718  OD1 ASP B 133      22.851 -36.814   6.978  1.00 35.62           O  
ATOM   1719  OD2 ASP B 133      21.884 -34.851   7.127  1.00 34.77           O  
ATOM   1720  N   GLY B 134      19.162 -38.627  10.387  1.00 21.07           N  
ATOM   1721  CA  GLY B 134      18.692 -39.116  11.667  1.00 21.07           C  
ATOM   1722  C   GLY B 134      17.695 -38.191  12.335  1.00 19.40           C  
ATOM   1723  O   GLY B 134      17.408 -37.093  11.847  1.00 18.28           O  
ATOM   1724  N   VAL B 135      17.170 -38.638  13.456  1.00 18.20           N  
ATOM   1725  CA  VAL B 135      16.182 -37.870  14.203  1.00 17.34           C  
ATOM   1726  C   VAL B 135      16.842 -37.158  15.377  1.00 16.41           C  
ATOM   1727  O   VAL B 135      17.786 -37.662  15.978  1.00 17.29           O  
ATOM   1728  CB  VAL B 135      15.060 -38.811  14.731  1.00 17.31           C  
ATOM   1729  CG1 VAL B 135      13.983 -38.043  15.501  1.00 18.02           C  
ATOM   1730  CG2 VAL B 135      14.429 -39.631  13.607  1.00 17.66           C  
ATOM   1731  N   ASN B 136      16.378 -35.944  15.656  1.00 14.38           N  
ATOM   1732  CA  ASN B 136      16.716 -35.194  16.864  1.00 14.04           C  
ATOM   1733  C   ASN B 136      15.516 -34.295  17.203  1.00 13.52           C  
ATOM   1734  O   ASN B 136      14.602 -34.181  16.378  1.00 13.51           O  
ATOM   1735  CB  ASN B 136      18.060 -34.475  16.793  1.00 15.57           C  
ATOM   1736  CG  ASN B 136      18.141 -33.303  15.864  1.00 17.30           C  
ATOM   1737  OD1 ASN B 136      17.189 -32.544  15.688  1.00 17.99           O  
ATOM   1738  ND2 ASN B 136      19.289 -33.137  15.234  1.00 17.41           N  
ATOM   1739  N   TRP B 137      15.475 -33.709  18.414  1.00 13.13           N  
ATOM   1740  CA  TRP B 137      14.302 -32.902  18.784  1.00 12.88           C  
ATOM   1741  C   TRP B 137      14.055 -31.733  17.854  1.00 13.12           C  
ATOM   1742  O   TRP B 137      12.890 -31.473  17.527  1.00 12.58           O  
ATOM   1743  CB  TRP B 137      14.373 -32.417  20.224  1.00 13.26           C  
ATOM   1744  CG  TRP B 137      14.246 -33.516  21.227  1.00 14.25           C  
ATOM   1745  CD1 TRP B 137      15.180 -33.892  22.150  1.00 15.34           C  
ATOM   1746  CD2 TRP B 137      13.096 -34.338  21.460  1.00 14.31           C  
ATOM   1747  NE1 TRP B 137      14.706 -34.927  22.905  1.00 15.83           N  
ATOM   1748  CE2 TRP B 137      13.414 -35.203  22.529  1.00 15.40           C  
ATOM   1749  CE3 TRP B 137      11.828 -34.437  20.862  1.00 14.80           C  
ATOM   1750  CZ2 TRP B 137      12.518 -36.163  23.006  1.00 16.17           C  
ATOM   1751  CZ3 TRP B 137      10.927 -35.367  21.362  1.00 15.94           C  
ATOM   1752  CH2 TRP B 137      11.273 -36.211  22.422  1.00 16.20           C  
ATOM   1753  N   GLY B 138      15.118 -31.040  17.454  1.00 13.45           N  
ATOM   1754  CA  GLY B 138      14.996 -29.879  16.574  1.00 14.07           C  
ATOM   1755  C   GLY B 138      14.399 -30.245  15.228  1.00 13.25           C  
ATOM   1756  O   GLY B 138      13.553 -29.524  14.680  1.00 13.58           O  
ATOM   1757  N   ARG B 139      14.770 -31.437  14.707  1.00 12.38           N  
ATOM   1758  CA  ARG B 139      14.216 -31.926  13.445  1.00 11.83           C  
ATOM   1759  C   ARG B 139      12.743 -32.357  13.618  1.00 11.69           C  
ATOM   1760  O   ARG B 139      11.940 -32.159  12.705  1.00 12.78           O  
ATOM   1761  CB  ARG B 139      15.073 -33.047  12.884  1.00 11.81           C  
ATOM   1762  CG  ARG B 139      16.419 -32.522  12.407  1.00 13.58           C  
ATOM   1763  CD  ARG B 139      17.362 -33.661  12.086  1.00 15.56           C  
ATOM   1764  NE  ARG B 139      18.713 -33.122  11.943  1.00 17.54           N  
ATOM   1765  CZ  ARG B 139      19.817 -33.863  11.928  1.00 19.22           C  
ATOM   1766  NH1 ARG B 139      19.737 -35.189  12.021  1.00 18.07           N  
ATOM   1767  NH2 ARG B 139      21.010 -33.284  11.833  1.00 18.03           N  
ATOM   1768  N   ILE B 140      12.368 -32.867  14.806  1.00 10.70           N  
ATOM   1769  CA  ILE B 140      10.946 -33.177  15.062  1.00 11.14           C  
ATOM   1770  C   ILE B 140      10.160 -31.863  15.112  1.00 10.78           C  
ATOM   1771  O   ILE B 140       9.096 -31.769  14.509  1.00 10.81           O  
ATOM   1772  CB  ILE B 140      10.772 -34.009  16.332  1.00 12.77           C  
ATOM   1773  CG1 ILE B 140      11.389 -35.420  16.128  1.00 13.20           C  
ATOM   1774  CG2 ILE B 140       9.289 -34.138  16.685  1.00 13.29           C  
ATOM   1775  CD1 ILE B 140      11.457 -36.239  17.463  1.00 14.56           C  
ATOM   1776  N   VAL B 141      10.735 -30.822  15.720  1.00 10.21           N  
ATOM   1777  CA  VAL B 141      10.079 -29.501  15.727  1.00 10.01           C  
ATOM   1778  C   VAL B 141       9.879 -28.989  14.304  1.00 10.39           C  
ATOM   1779  O   VAL B 141       8.795 -28.510  13.970  1.00 11.34           O  
ATOM   1780  CB  VAL B 141      10.850 -28.489  16.595  1.00 11.20           C  
ATOM   1781  CG1 VAL B 141      10.274 -27.078  16.435  1.00 12.14           C  
ATOM   1782  CG2 VAL B 141      10.802 -28.913  18.060  1.00 11.74           C  
ATOM   1783  N   ALA B 142      10.924 -29.114  13.460  1.00 10.36           N  
ATOM   1784  CA  ALA B 142      10.850 -28.733  12.051  1.00 11.32           C  
ATOM   1785  C   ALA B 142       9.711 -29.447  11.334  1.00 11.64           C  
ATOM   1786  O   ALA B 142       9.009 -28.856  10.514  1.00 11.92           O  
ATOM   1787  CB  ALA B 142      12.178 -29.045  11.386  1.00 11.61           C  
ATOM   1788  N   PHE B 143       9.507 -30.725  11.662  1.00 10.30           N  
ATOM   1789  CA  PHE B 143       8.421 -31.536  11.071  1.00 10.66           C  
ATOM   1790  C   PHE B 143       7.049 -30.965  11.429  1.00 10.43           C  
ATOM   1791  O   PHE B 143       6.201 -30.806  10.552  1.00 10.83           O  
ATOM   1792  CB  PHE B 143       8.582 -32.984  11.538  1.00 10.68           C  
ATOM   1793  CG  PHE B 143       7.355 -33.859  11.514  1.00 10.91           C  
ATOM   1794  CD1 PHE B 143       6.936 -34.464  10.337  1.00 11.41           C  
ATOM   1795  CD2 PHE B 143       6.628 -34.085  12.665  1.00 11.24           C  
ATOM   1796  CE1 PHE B 143       5.847 -35.319  10.330  1.00 12.06           C  
ATOM   1797  CE2 PHE B 143       5.503 -34.906  12.641  1.00 11.97           C  
ATOM   1798  CZ  PHE B 143       5.140 -35.535  11.478  1.00 12.28           C  
ATOM   1799  N   PHE B 144       6.825 -30.635  12.690  1.00 10.54           N  
ATOM   1800  CA  PHE B 144       5.550 -30.020  13.094  1.00 10.42           C  
ATOM   1801  C   PHE B 144       5.391 -28.668  12.381  1.00 10.51           C  
ATOM   1802  O   PHE B 144       4.335 -28.390  11.857  1.00 11.34           O  
ATOM   1803  CB  PHE B 144       5.538 -29.799  14.610  1.00 10.13           C  
ATOM   1804  CG  PHE B 144       5.095 -31.031  15.361  1.00 10.55           C  
ATOM   1805  CD1 PHE B 144       3.749 -31.281  15.579  1.00 11.33           C  
ATOM   1806  CD2 PHE B 144       6.024 -31.943  15.837  1.00 12.14           C  
ATOM   1807  CE1 PHE B 144       3.343 -32.412  16.287  1.00 12.14           C  
ATOM   1808  CE2 PHE B 144       5.612 -33.090  16.514  1.00 11.98           C  
ATOM   1809  CZ  PHE B 144       4.275 -33.305  16.748  1.00 11.88           C  
ATOM   1810  N   SER B 145       6.472 -27.871  12.318  1.00 10.50           N  
ATOM   1811  CA  SER B 145       6.439 -26.559  11.659  1.00 10.61           C  
ATOM   1812  C   SER B 145       6.092 -26.726  10.169  1.00 10.84           C  
ATOM   1813  O   SER B 145       5.267 -25.977   9.639  1.00 11.29           O  
ATOM   1814  CB  SER B 145       7.813 -25.902  11.799  1.00 12.09           C  
ATOM   1815  OG  SER B 145       7.817 -24.665  11.103  1.00 16.49           O  
ATOM   1816  N   PHE B 146       6.642 -27.754   9.532  1.00 11.04           N  
ATOM   1817  CA  PHE B 146       6.380 -28.025   8.126  1.00 11.55           C  
ATOM   1818  C   PHE B 146       4.893 -28.367   7.904  1.00 12.19           C  
ATOM   1819  O   PHE B 146       4.249 -27.797   7.017  1.00 13.00           O  
ATOM   1820  CB  PHE B 146       7.285 -29.137   7.625  1.00 12.20           C  
ATOM   1821  CG  PHE B 146       7.019 -29.566   6.217  1.00 13.74           C  
ATOM   1822  CD1 PHE B 146       7.011 -28.645   5.185  1.00 14.66           C  
ATOM   1823  CD2 PHE B 146       6.859 -30.907   5.906  1.00 15.44           C  
ATOM   1824  CE1 PHE B 146       6.871 -29.063   3.868  1.00 15.72           C  
ATOM   1825  CE2 PHE B 146       6.676 -31.317   4.591  1.00 16.24           C  
ATOM   1826  CZ  PHE B 146       6.690 -30.400   3.582  1.00 15.93           C  
ATOM   1827  N   GLY B 147       4.344 -29.245   8.756  1.00 11.20           N  
ATOM   1828  CA  GLY B 147       2.915 -29.571   8.691  1.00 12.10           C  
ATOM   1829  C   GLY B 147       2.060 -28.322   8.864  1.00 12.62           C  
ATOM   1830  O   GLY B 147       1.094 -28.117   8.124  1.00 12.08           O  
ATOM   1831  N   GLY B 148       2.466 -27.436   9.789  1.00 11.74           N  
ATOM   1832  CA  GLY B 148       1.767 -26.165  10.004  1.00 12.86           C  
ATOM   1833  C   GLY B 148       1.727 -25.317   8.738  1.00 12.92           C  
ATOM   1834  O   GLY B 148       0.684 -24.771   8.385  1.00 13.87           O  
ATOM   1835  N   ALA B 149       2.863 -25.212   8.043  1.00 12.45           N  
ATOM   1836  CA  ALA B 149       2.985 -24.420   6.824  1.00 13.40           C  
ATOM   1837  C   ALA B 149       2.127 -25.002   5.714  1.00 13.99           C  
ATOM   1838  O   ALA B 149       1.475 -24.255   4.971  1.00 14.64           O  
ATOM   1839  CB  ALA B 149       4.444 -24.342   6.412  1.00 14.19           C  
ATOM   1840  N   LEU B 150       2.062 -26.345   5.621  1.00 12.96           N  
ATOM   1841  CA  LEU B 150       1.224 -26.979   4.603  1.00 12.82           C  
ATOM   1842  C   LEU B 150      -0.256 -26.678   4.866  1.00 13.68           C  
ATOM   1843  O   LEU B 150      -1.004 -26.459   3.918  1.00 14.87           O  
ATOM   1844  CB  LEU B 150       1.438 -28.491   4.594  1.00 12.79           C  
ATOM   1845  CG  LEU B 150       2.818 -28.948   4.150  1.00 13.66           C  
ATOM   1846  CD1 LEU B 150       2.924 -30.460   4.302  1.00 14.67           C  
ATOM   1847  CD2 LEU B 150       3.081 -28.549   2.675  1.00 15.24           C  
ATOM   1848  N   CYS B 151      -0.666 -26.645   6.140  1.00 13.58           N  
ATOM   1849  CA  CYS B 151      -2.048 -26.341   6.490  1.00 13.41           C  
ATOM   1850  C   CYS B 151      -2.384 -24.914   6.156  1.00 14.77           C  
ATOM   1851  O   CYS B 151      -3.476 -24.646   5.644  1.00 16.11           O  
ATOM   1852  CB  CYS B 151      -2.278 -26.614   7.972  1.00 12.98           C  
ATOM   1853  SG  CYS B 151      -2.371 -28.373   8.365  1.00 16.23           S  
ATOM   1854  N   VAL B 152      -1.473 -23.982   6.469  1.00 13.97           N  
ATOM   1855  CA  VAL B 152      -1.731 -22.566   6.189  1.00 14.67           C  
ATOM   1856  C   VAL B 152      -1.865 -22.361   4.672  1.00 16.25           C  
ATOM   1857  O   VAL B 152      -2.836 -21.733   4.225  1.00 17.68           O  
ATOM   1858  CB  VAL B 152      -0.645 -21.678   6.828  1.00 16.40           C  
ATOM   1859  CG1 VAL B 152      -0.768 -20.244   6.334  1.00 17.92           C  
ATOM   1860  CG2 VAL B 152      -0.751 -21.739   8.353  1.00 16.45           C  
ATOM   1861  N   GLU B 153      -0.964 -22.990   3.891  1.00 16.37           N  
ATOM   1862  CA  GLU B 153      -1.014 -22.924   2.422  1.00 17.99           C  
ATOM   1863  C   GLU B 153      -2.326 -23.506   1.883  1.00 19.17           C  
ATOM   1864  O   GLU B 153      -2.922 -22.949   0.958  1.00 19.92           O  
ATOM   1865  CB  GLU B 153       0.172 -23.701   1.806  1.00 22.25           C  
ATOM   1866  CG  GLU B 153       0.183 -23.712   0.287  1.00 30.86           C  
ATOM   1867  CD  GLU B 153       1.227 -24.626  -0.323  1.00 41.68           C  
ATOM   1868  OE1 GLU B 153       2.214 -24.956   0.377  1.00 42.91           O  
ATOM   1869  OE2 GLU B 153       1.051 -25.021  -1.501  1.00 45.86           O  
ATOM   1870  N   SER B 154      -2.774 -24.621   2.459  1.00 17.45           N  
ATOM   1871  CA  SER B 154      -3.997 -25.285   2.026  1.00 17.94           C  
ATOM   1872  C   SER B 154      -5.190 -24.367   2.212  1.00 19.68           C  
ATOM   1873  O   SER B 154      -5.976 -24.212   1.282  1.00 20.43           O  
ATOM   1874  CB  SER B 154      -4.185 -26.589   2.791  1.00 18.75           C  
ATOM   1875  OG  SER B 154      -3.154 -27.492   2.419  1.00 20.31           O  
ATOM   1876  N   VAL B 155      -5.296 -23.719   3.376  1.00 20.23           N  
ATOM   1877  CA  VAL B 155      -6.403 -22.805   3.624  1.00 22.36           C  
ATOM   1878  C   VAL B 155      -6.308 -21.579   2.702  1.00 23.72           C  
ATOM   1879  O   VAL B 155      -7.332 -21.168   2.155  1.00 23.66           O  
ATOM   1880  CB  VAL B 155      -6.531 -22.448   5.113  1.00 23.70           C  
ATOM   1881  CG1 VAL B 155      -7.632 -21.418   5.331  1.00 25.28           C  
ATOM   1882  CG2 VAL B 155      -6.813 -23.692   5.934  1.00 24.21           C  
ATOM   1883  N   ASP B 156      -5.080 -21.072   2.429  1.00 24.74           N  
ATOM   1884  CA  ASP B 156      -4.853 -19.932   1.519  1.00 26.53           C  
ATOM   1885  C   ASP B 156      -5.432 -20.256   0.140  1.00 27.49           C  
ATOM   1886  O   ASP B 156      -6.074 -19.396  -0.463  1.00 28.68           O  
ATOM   1887  CB  ASP B 156      -3.337 -19.651   1.302  1.00 29.18           C  
ATOM   1888  CG  ASP B 156      -2.556 -18.992   2.420  1.00 36.93           C  
ATOM   1889  OD1 ASP B 156      -3.177 -18.524   3.371  1.00 39.03           O  
ATOM   1890  OD2 ASP B 156      -1.303 -18.966   2.340  1.00 39.56           O  
ATOM   1891  N   LYS B 157      -5.204 -21.500  -0.349  1.00 27.08           N  
ATOM   1892  CA  LYS B 157      -5.646 -21.979  -1.666  1.00 27.24           C  
ATOM   1893  C   LYS B 157      -7.083 -22.510  -1.689  1.00 27.56           C  
ATOM   1894  O   LYS B 157      -7.463 -23.135  -2.677  1.00 27.91           O  
ATOM   1895  CB  LYS B 157      -4.713 -23.087  -2.189  1.00 28.81           C  
ATOM   1896  CG  LYS B 157      -3.245 -22.681  -2.363  1.00 32.90           C  
ATOM   1897  CD  LYS B 157      -2.419 -23.760  -3.099  1.00 37.61           C  
ATOM   1898  CE  LYS B 157      -2.630 -25.159  -2.568  1.00 41.72           C  
ATOM   1899  NZ  LYS B 157      -1.547 -26.093  -2.984  1.00 44.24           N  
ATOM   1900  N   LYS B 158      -7.870 -22.276  -0.627  1.00 27.36           N  
ATOM   1901  CA  LYS B 158      -9.250 -22.750  -0.507  1.00 28.49           C  
ATOM   1902  C   LYS B 158      -9.356 -24.278  -0.612  1.00 28.72           C  
ATOM   1903  O   LYS B 158     -10.236 -24.804  -1.291  1.00 29.08           O  
ATOM   1904  CB  LYS B 158     -10.205 -22.040  -1.487  1.00 31.26           C  
ATOM   1905  CG  LYS B 158     -10.024 -20.519  -1.535  1.00 36.50           C  
ATOM   1906  CD  LYS B 158     -10.378 -19.850  -0.223  1.00 42.35           C  
ATOM   1907  CE  LYS B 158     -10.059 -18.371  -0.253  1.00 46.83           C  
ATOM   1908  NZ  LYS B 158     -10.600 -17.665   0.939  1.00 49.31           N  
ATOM   1909  N   MET B 159      -8.456 -24.987   0.070  1.00 27.24           N  
ATOM   1910  CA  MET B 159      -8.465 -26.444   0.095  1.00 26.44           C  
ATOM   1911  C   MET B 159      -8.491 -26.903   1.576  1.00 25.54           C  
ATOM   1912  O   MET B 159      -7.580 -27.587   2.022  1.00 24.68           O  
ATOM   1913  CB  MET B 159      -7.232 -27.006  -0.643  1.00 27.07           C  
ATOM   1914  CG  MET B 159      -7.267 -26.858  -2.177  1.00 29.12           C  
ATOM   1915  SD  MET B 159      -5.679 -27.345  -2.923  1.00 34.02           S  
ATOM   1916  CE  MET B 159      -6.057 -27.169  -4.647  1.00 32.20           C  
ATOM   1917  N   GLN B 160      -9.547 -26.524   2.335  1.00 25.10           N  
ATOM   1918  CA  GLN B 160      -9.715 -26.902   3.740  1.00 24.61           C  
ATOM   1919  C   GLN B 160      -9.667 -28.429   3.921  1.00 23.11           C  
ATOM   1920  O   GLN B 160      -9.186 -28.902   4.953  1.00 23.29           O  
ATOM   1921  CB  GLN B 160     -11.059 -26.367   4.288  1.00 27.35           C  
ATOM   1922  CG  GLN B 160     -11.190 -26.434   5.800  1.00 31.38           C  
ATOM   1923  CD  GLN B 160     -11.685 -27.770   6.284  1.00 38.40           C  
ATOM   1924  OE1 GLN B 160     -12.409 -28.497   5.582  1.00 40.25           O  
ATOM   1925  NE2 GLN B 160     -11.264 -28.149   7.480  1.00 40.31           N  
ATOM   1926  N   VAL B 161     -10.122 -29.203   2.908  1.00 21.43           N  
ATOM   1927  CA  VAL B 161     -10.099 -30.678   2.963  1.00 21.26           C  
ATOM   1928  C   VAL B 161      -8.707 -31.211   3.338  1.00 20.24           C  
ATOM   1929  O   VAL B 161      -8.596 -32.197   4.067  1.00 20.81           O  
ATOM   1930  CB  VAL B 161     -10.620 -31.323   1.644  1.00 23.13           C  
ATOM   1931  CG1 VAL B 161      -9.799 -30.875   0.438  1.00 23.77           C  
ATOM   1932  CG2 VAL B 161     -10.674 -32.853   1.732  1.00 24.57           C  
ATOM   1933  N   LEU B 162      -7.662 -30.486   2.929  1.00 18.32           N  
ATOM   1934  CA  LEU B 162      -6.314 -30.925   3.167  1.00 16.99           C  
ATOM   1935  C   LEU B 162      -5.889 -30.815   4.616  1.00 16.01           C  
ATOM   1936  O   LEU B 162      -5.005 -31.564   5.018  1.00 17.25           O  
ATOM   1937  CB  LEU B 162      -5.336 -30.187   2.264  1.00 17.80           C  
ATOM   1938  CG  LEU B 162      -5.627 -30.256   0.763  1.00 21.57           C  
ATOM   1939  CD1 LEU B 162      -4.605 -29.435  -0.004  1.00 23.08           C  
ATOM   1940  CD2 LEU B 162      -5.675 -31.720   0.264  1.00 23.35           C  
ATOM   1941  N   VAL B 163      -6.465 -29.891   5.396  1.00 14.78           N  
ATOM   1942  CA  VAL B 163      -6.035 -29.730   6.804  1.00 14.40           C  
ATOM   1943  C   VAL B 163      -6.146 -31.038   7.623  1.00 15.24           C  
ATOM   1944  O   VAL B 163      -5.161 -31.470   8.242  1.00 15.77           O  
ATOM   1945  CB  VAL B 163      -6.748 -28.556   7.501  1.00 15.07           C  
ATOM   1946  CG1 VAL B 163      -6.405 -28.498   8.989  1.00 15.17           C  
ATOM   1947  CG2 VAL B 163      -6.429 -27.230   6.815  1.00 15.44           C  
ATOM   1948  N   SER B 164      -7.339 -31.687   7.630  1.00 14.97           N  
ATOM   1949  CA  SER B 164      -7.487 -32.950   8.359  1.00 16.07           C  
ATOM   1950  C   SER B 164      -6.637 -34.076   7.735  1.00 15.22           C  
ATOM   1951  O   SER B 164      -6.199 -34.974   8.465  1.00 16.02           O  
ATOM   1952  CB  SER B 164      -8.948 -33.372   8.418  1.00 20.98           C  
ATOM   1953  OG  SER B 164      -9.738 -32.309   8.913  1.00 27.17           O  
ATOM   1954  N   ARG B 165      -6.370 -34.026   6.403  1.00 14.31           N  
ATOM   1955  CA  ARG B 165      -5.502 -35.042   5.770  1.00 14.84           C  
ATOM   1956  C   ARG B 165      -4.070 -34.883   6.241  1.00 13.97           C  
ATOM   1957  O   ARG B 165      -3.429 -35.854   6.621  1.00 14.03           O  
ATOM   1958  CB  ARG B 165      -5.510 -34.945   4.237  1.00 16.26           C  
ATOM   1959  CG  ARG B 165      -6.829 -35.343   3.670  1.00 17.81           C  
ATOM   1960  CD  ARG B 165      -6.712 -35.607   2.200  1.00 17.21           C  
ATOM   1961  NE  ARG B 165      -8.043 -35.877   1.673  1.00 15.93           N  
ATOM   1962  CZ  ARG B 165      -8.349 -35.892   0.380  1.00 16.25           C  
ATOM   1963  NH1 ARG B 165      -7.423 -35.635  -0.530  1.00 15.10           N  
ATOM   1964  NH2 ARG B 165      -9.596 -36.121  -0.009  1.00 17.06           N  
ATOM   1965  N   ILE B 166      -3.587 -33.637   6.278  1.00 12.57           N  
ATOM   1966  CA  ILE B 166      -2.232 -33.360   6.738  1.00 12.67           C  
ATOM   1967  C   ILE B 166      -2.105 -33.762   8.203  1.00 12.57           C  
ATOM   1968  O   ILE B 166      -1.111 -34.389   8.548  1.00 13.31           O  
ATOM   1969  CB  ILE B 166      -1.866 -31.876   6.500  1.00 13.81           C  
ATOM   1970  CG1 ILE B 166      -1.853 -31.557   4.987  1.00 15.10           C  
ATOM   1971  CG2 ILE B 166      -0.515 -31.549   7.164  1.00 15.49           C  
ATOM   1972  CD1 ILE B 166      -1.994 -30.066   4.737  1.00 17.14           C  
ATOM   1973  N   ALA B 167      -3.159 -33.522   9.024  1.00 12.12           N  
ATOM   1974  CA  ALA B 167      -3.106 -33.904  10.437  1.00 13.42           C  
ATOM   1975  C   ALA B 167      -2.982 -35.431  10.569  1.00 14.63           C  
ATOM   1976  O   ALA B 167      -2.169 -35.921  11.361  1.00 15.72           O  
ATOM   1977  CB  ALA B 167      -4.352 -33.399  11.180  1.00 14.28           C  
ATOM   1978  N   ALA B 168      -3.723 -36.171   9.736  1.00 14.02           N  
ATOM   1979  CA  ALA B 168      -3.688 -37.635   9.740  1.00 14.58           C  
ATOM   1980  C   ALA B 168      -2.326 -38.163   9.244  1.00 14.46           C  
ATOM   1981  O   ALA B 168      -1.753 -39.099   9.831  1.00 15.77           O  
ATOM   1982  CB  ALA B 168      -4.834 -38.173   8.886  1.00 15.08           C  
ATOM   1983  N   TRP B 169      -1.770 -37.524   8.212  1.00 13.62           N  
ATOM   1984  CA  TRP B 169      -0.473 -37.907   7.672  1.00 13.38           C  
ATOM   1985  C   TRP B 169       0.611 -37.700   8.707  1.00 13.08           C  
ATOM   1986  O   TRP B 169       1.529 -38.516   8.801  1.00 12.99           O  
ATOM   1987  CB  TRP B 169      -0.126 -37.099   6.410  1.00 14.10           C  
ATOM   1988  CG  TRP B 169      -1.044 -37.273   5.241  1.00 15.22           C  
ATOM   1989  CD1 TRP B 169      -1.961 -38.265   5.038  1.00 16.55           C  
ATOM   1990  CD2 TRP B 169      -1.071 -36.451   4.069  1.00 16.48           C  
ATOM   1991  NE1 TRP B 169      -2.597 -38.077   3.830  1.00 17.34           N  
ATOM   1992  CE2 TRP B 169      -2.067 -36.974   3.213  1.00 17.35           C  
ATOM   1993  CE3 TRP B 169      -0.389 -35.295   3.683  1.00 18.01           C  
ATOM   1994  CZ2 TRP B 169      -2.390 -36.376   1.997  1.00 19.02           C  
ATOM   1995  CZ3 TRP B 169      -0.715 -34.707   2.475  1.00 19.72           C  
ATOM   1996  CH2 TRP B 169      -1.691 -35.262   1.640  1.00 19.71           C  
ATOM   1997  N   MET B 170       0.571 -36.566   9.414  1.00 12.77           N  
ATOM   1998  CA  MET B 170       1.578 -36.282  10.443  1.00 12.60           C  
ATOM   1999  C   MET B 170       1.510 -37.309  11.582  1.00 13.21           C  
ATOM   2000  O   MET B 170       2.547 -37.784  12.059  1.00 13.52           O  
ATOM   2001  CB  MET B 170       1.382 -34.868  10.992  1.00 12.84           C  
ATOM   2002  CG  MET B 170       1.812 -33.806  10.047  1.00 14.62           C  
ATOM   2003  SD  MET B 170       1.369 -32.160  10.636  1.00 14.58           S  
ATOM   2004  CE  MET B 170       2.536 -31.952  11.976  1.00 15.98           C  
ATOM   2005  N   ALA B 171       0.275 -37.692  11.993  1.00 13.41           N  
ATOM   2006  CA  ALA B 171       0.131 -38.704  13.038  1.00 14.46           C  
ATOM   2007  C   ALA B 171       0.701 -40.052  12.560  1.00 14.27           C  
ATOM   2008  O   ALA B 171       1.405 -40.735  13.309  1.00 15.79           O  
ATOM   2009  CB  ALA B 171      -1.346 -38.871  13.386  1.00 15.57           C  
ATOM   2010  N   THR B 172       0.446 -40.418  11.288  1.00 13.19           N  
ATOM   2011  CA  THR B 172       0.963 -41.662  10.741  1.00 13.65           C  
ATOM   2012  C   THR B 172       2.488 -41.621  10.695  1.00 13.54           C  
ATOM   2013  O   THR B 172       3.138 -42.580  11.105  1.00 14.51           O  
ATOM   2014  CB  THR B 172       0.389 -41.882   9.309  1.00 15.93           C  
ATOM   2015  OG1 THR B 172      -1.042 -41.990   9.357  1.00 16.93           O  
ATOM   2016  CG2 THR B 172       0.968 -43.118   8.665  1.00 16.06           C  
ATOM   2017  N   TYR B 173       3.064 -40.494  10.236  1.00 12.51           N  
ATOM   2018  CA  TYR B 173       4.528 -40.376  10.137  1.00 12.96           C  
ATOM   2019  C   TYR B 173       5.175 -40.441  11.536  1.00 13.69           C  
ATOM   2020  O   TYR B 173       6.167 -41.165  11.730  1.00 13.53           O  
ATOM   2021  CB  TYR B 173       4.906 -39.072   9.401  1.00 13.05           C  
ATOM   2022  CG  TYR B 173       6.344 -39.084   8.940  1.00 12.00           C  
ATOM   2023  CD1 TYR B 173       7.379 -38.809   9.820  1.00 12.79           C  
ATOM   2024  CD2 TYR B 173       6.676 -39.391   7.619  1.00 11.81           C  
ATOM   2025  CE1 TYR B 173       8.708 -38.946   9.439  1.00 12.23           C  
ATOM   2026  CE2 TYR B 173       8.004 -39.543   7.228  1.00 12.52           C  
ATOM   2027  CZ  TYR B 173       9.018 -39.264   8.125  1.00 13.41           C  
ATOM   2028  OH  TYR B 173      10.331 -39.361   7.733  1.00 14.12           O  
ATOM   2029  N   LEU B 174       4.586 -39.741  12.523  1.00 13.27           N  
ATOM   2030  CA  LEU B 174       5.077 -39.783  13.911  1.00 16.41           C  
ATOM   2031  C   LEU B 174       5.053 -41.230  14.429  1.00 17.95           C  
ATOM   2032  O   LEU B 174       6.067 -41.723  14.910  1.00 19.76           O  
ATOM   2033  CB  LEU B 174       4.159 -38.976  14.817  1.00 18.32           C  
ATOM   2034  CG  LEU B 174       4.538 -37.602  15.220  1.00 21.66           C  
ATOM   2035  CD1 LEU B 174       3.379 -36.997  16.036  1.00 23.14           C  
ATOM   2036  CD2 LEU B 174       5.815 -37.611  16.079  1.00 21.18           C  
ATOM   2037  N   ASN B 175       3.913 -41.930  14.291  1.00 17.67           N  
ATOM   2038  CA  ASN B 175       3.795 -43.317  14.739  1.00 19.00           C  
ATOM   2039  C   ASN B 175       4.819 -44.235  14.076  1.00 19.29           C  
ATOM   2040  O   ASN B 175       5.507 -44.997  14.770  1.00 20.22           O  
ATOM   2041  CB  ASN B 175       2.359 -43.833  14.472  1.00 21.55           C  
ATOM   2042  CG  ASN B 175       1.303 -43.142  15.315  1.00 26.79           C  
ATOM   2043  OD1 ASN B 175       1.581 -42.667  16.421  1.00 29.37           O  
ATOM   2044  ND2 ASN B 175       0.064 -43.061  14.806  1.00 27.09           N  
ATOM   2045  N   ASP B 176       4.948 -44.158  12.746  1.00 18.11           N  
ATOM   2046  CA  ASP B 176       5.808 -45.065  11.992  1.00 18.45           C  
ATOM   2047  C   ASP B 176       7.294 -44.808  12.038  1.00 18.36           C  
ATOM   2048  O   ASP B 176       8.082 -45.766  12.019  1.00 20.09           O  
ATOM   2049  CB  ASP B 176       5.389 -45.101  10.512  1.00 20.87           C  
ATOM   2050  CG  ASP B 176       4.029 -45.705  10.242  1.00 27.10           C  
ATOM   2051  OD1 ASP B 176       3.419 -46.243  11.189  1.00 28.43           O  
ATOM   2052  OD2 ASP B 176       3.573 -45.630   9.086  1.00 30.53           O  
ATOM   2053  N   HIS B 177       7.697 -43.539  12.005  1.00 16.07           N  
ATOM   2054  CA  HIS B 177       9.110 -43.210  11.876  1.00 15.36           C  
ATOM   2055  C   HIS B 177       9.754 -42.518  13.062  1.00 15.68           C  
ATOM   2056  O   HIS B 177      10.992 -42.525  13.140  1.00 16.92           O  
ATOM   2057  CB  HIS B 177       9.310 -42.321  10.642  1.00 14.93           C  
ATOM   2058  CG  HIS B 177       8.844 -42.956   9.368  1.00 16.62           C  
ATOM   2059  ND1 HIS B 177       9.484 -44.060   8.835  1.00 18.43           N  
ATOM   2060  CD2 HIS B 177       7.771 -42.657   8.600  1.00 18.16           C  
ATOM   2061  CE1 HIS B 177       8.795 -44.387   7.742  1.00 18.88           C  
ATOM   2062  NE2 HIS B 177       7.771 -43.556   7.546  1.00 18.90           N  
ATOM   2063  N   LEU B 178       8.963 -41.826  13.906  1.00 14.86           N  
ATOM   2064  CA  LEU B 178       9.581 -41.010  14.961  1.00 14.69           C  
ATOM   2065  C   LEU B 178       9.384 -41.543  16.365  1.00 16.01           C  
ATOM   2066  O   LEU B 178      10.249 -41.320  17.220  1.00 16.31           O  
ATOM   2067  CB  LEU B 178       9.084 -39.556  14.864  1.00 13.88           C  
ATOM   2068  CG  LEU B 178       9.229 -38.889  13.512  1.00 14.08           C  
ATOM   2069  CD1 LEU B 178       8.616 -37.498  13.533  1.00 13.30           C  
ATOM   2070  CD2 LEU B 178      10.689 -38.822  13.096  1.00 15.30           C  
ATOM   2071  N   GLU B 179       8.258 -42.216  16.619  1.00 16.62           N  
ATOM   2072  CA  GLU B 179       7.962 -42.781  17.946  1.00 18.04           C  
ATOM   2073  C   GLU B 179       9.092 -43.668  18.495  1.00 19.00           C  
ATOM   2074  O   GLU B 179       9.404 -43.504  19.681  1.00 18.62           O  
ATOM   2075  CB  GLU B 179       6.616 -43.523  17.980  1.00 21.29           C  
ATOM   2076  CG  GLU B 179       6.113 -43.810  19.385  1.00 27.79           C  
ATOM   2077  CD  GLU B 179       5.761 -42.561  20.164  1.00 37.84           C  
ATOM   2078  OE1 GLU B 179       5.357 -41.558  19.533  1.00 39.49           O  
ATOM   2079  OE2 GLU B 179       5.878 -42.584  21.410  1.00 42.49           O  
ATOM   2080  N   PRO B 180       9.746 -44.564  17.713  1.00 20.05           N  
ATOM   2081  CA  PRO B 180      10.840 -45.361  18.298  1.00 20.88           C  
ATOM   2082  C   PRO B 180      11.966 -44.485  18.837  1.00 20.78           C  
ATOM   2083  O   PRO B 180      12.398 -44.707  19.978  1.00 21.65           O  
ATOM   2084  CB  PRO B 180      11.305 -46.253  17.133  1.00 21.77           C  
ATOM   2085  CG  PRO B 180      10.104 -46.337  16.233  1.00 22.28           C  
ATOM   2086  CD  PRO B 180       9.523 -44.949  16.295  1.00 20.64           C  
ATOM   2087  N   TRP B 181      12.396 -43.445  18.072  1.00 18.75           N  
ATOM   2088  CA  TRP B 181      13.462 -42.552  18.542  1.00 18.35           C  
ATOM   2089  C   TRP B 181      12.988 -41.801  19.783  1.00 17.41           C  
ATOM   2090  O   TRP B 181      13.723 -41.699  20.770  1.00 18.80           O  
ATOM   2091  CB  TRP B 181      13.887 -41.550  17.463  1.00 18.18           C  
ATOM   2092  CG  TRP B 181      15.018 -40.666  17.886  1.00 17.56           C  
ATOM   2093  CD1 TRP B 181      16.350 -40.872  17.665  1.00 18.44           C  
ATOM   2094  CD2 TRP B 181      14.916 -39.411  18.589  1.00 17.42           C  
ATOM   2095  NE1 TRP B 181      17.084 -39.826  18.167  1.00 18.89           N  
ATOM   2096  CE2 TRP B 181      16.227 -38.911  18.741  1.00 18.22           C  
ATOM   2097  CE3 TRP B 181      13.851 -38.682  19.127  1.00 17.70           C  
ATOM   2098  CZ2 TRP B 181      16.498 -37.732  19.429  1.00 18.69           C  
ATOM   2099  CZ3 TRP B 181      14.117 -37.492  19.779  1.00 17.91           C  
ATOM   2100  CH2 TRP B 181      15.430 -37.047  19.955  1.00 18.37           C  
ATOM   2101  N   ILE B 182      11.731 -41.305  19.765  1.00 16.07           N  
ATOM   2102  CA  ILE B 182      11.196 -40.574  20.910  1.00 15.93           C  
ATOM   2103  C   ILE B 182      11.246 -41.425  22.182  1.00 16.80           C  
ATOM   2104  O   ILE B 182      11.688 -40.946  23.227  1.00 16.57           O  
ATOM   2105  CB  ILE B 182       9.774 -40.056  20.589  1.00 15.74           C  
ATOM   2106  CG1 ILE B 182       9.873 -38.947  19.521  1.00 15.51           C  
ATOM   2107  CG2 ILE B 182       9.070 -39.571  21.849  1.00 15.66           C  
ATOM   2108  CD1 ILE B 182       8.521 -38.591  18.852  1.00 16.80           C  
ATOM   2109  N   GLN B 183      10.860 -42.697  22.063  1.00 17.24           N  
ATOM   2110  CA  GLN B 183      10.877 -43.583  23.221  1.00 18.36           C  
ATOM   2111  C   GLN B 183      12.293 -43.834  23.691  1.00 19.04           C  
ATOM   2112  O   GLN B 183      12.544 -43.788  24.900  1.00 20.06           O  
ATOM   2113  CB  GLN B 183      10.134 -44.894  22.910  1.00 20.18           C  
ATOM   2114  CG  GLN B 183       8.626 -44.695  22.709  1.00 23.31           C  
ATOM   2115  CD  GLN B 183       7.896 -44.316  23.981  1.00 29.64           C  
ATOM   2116  OE1 GLN B 183       8.335 -44.612  25.097  1.00 32.57           O  
ATOM   2117  NE2 GLN B 183       6.739 -43.674  23.857  1.00 30.72           N  
ATOM   2118  N   GLU B 184      13.237 -44.012  22.768  1.00 19.02           N  
ATOM   2119  CA  GLU B 184      14.632 -44.264  23.152  1.00 19.80           C  
ATOM   2120  C   GLU B 184      15.351 -43.051  23.726  1.00 20.23           C  
ATOM   2121  O   GLU B 184      16.412 -43.193  24.331  1.00 21.54           O  
ATOM   2122  CB  GLU B 184      15.432 -44.826  21.968  1.00 22.78           C  
ATOM   2123  CG  GLU B 184      15.029 -46.248  21.599  1.00 29.42           C  
ATOM   2124  CD  GLU B 184      14.932 -47.225  22.760  1.00 37.01           C  
ATOM   2125  OE1 GLU B 184      13.787 -47.529  23.170  1.00 39.12           O  
ATOM   2126  OE2 GLU B 184      15.990 -47.638  23.292  1.00 36.30           O  
ATOM   2127  N   ASN B 185      14.834 -41.850  23.449  1.00 18.95           N  
ATOM   2128  CA  ASN B 185      15.476 -40.621  23.872  1.00 19.17           C  
ATOM   2129  C   ASN B 185      14.727 -39.864  24.971  1.00 19.55           C  
ATOM   2130  O   ASN B 185      14.914 -38.653  25.132  1.00 20.13           O  
ATOM   2131  CB  ASN B 185      15.758 -39.731  22.672  1.00 19.74           C  
ATOM   2132  CG  ASN B 185      16.876 -40.299  21.835  1.00 22.20           C  
ATOM   2133  OD1 ASN B 185      18.047 -39.901  21.973  1.00 24.36           O  
ATOM   2134  ND2 ASN B 185      16.555 -41.259  20.969  1.00 20.66           N  
ATOM   2135  N   GLY B 186      13.971 -40.593  25.776  1.00 18.66           N  
ATOM   2136  CA  GLY B 186      13.363 -40.023  26.966  1.00 18.35           C  
ATOM   2137  C   GLY B 186      11.939 -39.542  26.872  1.00 17.73           C  
ATOM   2138  O   GLY B 186      11.405 -39.042  27.859  1.00 18.57           O  
ATOM   2139  N   GLY B 187      11.338 -39.679  25.702  1.00 16.38           N  
ATOM   2140  CA  GLY B 187       9.946 -39.304  25.521  1.00 16.14           C  
ATOM   2141  C   GLY B 187       9.740 -37.799  25.492  1.00 15.68           C  
ATOM   2142  O   GLY B 187      10.688 -37.029  25.665  1.00 15.18           O  
ATOM   2143  N   TRP B 188       8.494 -37.386  25.290  1.00 15.68           N  
ATOM   2144  CA  TRP B 188       8.140 -35.963  25.262  1.00 15.79           C  
ATOM   2145  C   TRP B 188       8.415 -35.277  26.602  1.00 16.61           C  
ATOM   2146  O   TRP B 188       8.675 -34.062  26.622  1.00 16.37           O  
ATOM   2147  CB  TRP B 188       6.661 -35.793  24.847  1.00 15.30           C  
ATOM   2148  CG  TRP B 188       6.464 -35.987  23.372  1.00 15.69           C  
ATOM   2149  CD1 TRP B 188       5.898 -37.061  22.747  1.00 17.02           C  
ATOM   2150  CD2 TRP B 188       6.882 -35.089  22.338  1.00 15.86           C  
ATOM   2151  NE1 TRP B 188       5.921 -36.876  21.380  1.00 16.98           N  
ATOM   2152  CE2 TRP B 188       6.544 -35.682  21.103  1.00 16.53           C  
ATOM   2153  CE3 TRP B 188       7.498 -33.832  22.340  1.00 16.33           C  
ATOM   2154  CZ2 TRP B 188       6.765 -35.035  19.883  1.00 17.26           C  
ATOM   2155  CZ3 TRP B 188       7.770 -33.220  21.128  1.00 16.74           C  
ATOM   2156  CH2 TRP B 188       7.397 -33.816  19.921  1.00 17.19           C  
ATOM   2157  N   ALA B 189       8.402 -36.036  27.733  1.00 16.69           N  
ATOM   2158  CA  ALA B 189       8.729 -35.412  29.025  1.00 17.23           C  
ATOM   2159  C   ALA B 189      10.179 -34.902  29.012  1.00 16.86           C  
ATOM   2160  O   ALA B 189      10.459 -33.850  29.608  1.00 17.53           O  
ATOM   2161  CB  ALA B 189       8.529 -36.399  30.171  1.00 17.52           C  
ATOM   2162  N   THR B 190      11.088 -35.609  28.292  1.00 15.37           N  
ATOM   2163  CA  THR B 190      12.470 -35.162  28.156  1.00 15.71           C  
ATOM   2164  C   THR B 190      12.548 -33.927  27.253  1.00 16.36           C  
ATOM   2165  O   THR B 190      13.309 -32.987  27.527  1.00 16.78           O  
ATOM   2166  CB  THR B 190      13.350 -36.301  27.703  1.00 16.78           C  
ATOM   2167  OG1 THR B 190      13.279 -37.304  28.720  1.00 18.00           O  
ATOM   2168  CG2 THR B 190      14.790 -35.875  27.515  1.00 16.55           C  
ATOM   2169  N   PHE B 191      11.694 -33.885  26.211  1.00 16.78           N  
ATOM   2170  CA  PHE B 191      11.606 -32.715  25.343  1.00 16.73           C  
ATOM   2171  C   PHE B 191      11.218 -31.475  26.180  1.00 16.80           C  
ATOM   2172  O   PHE B 191      11.875 -30.451  26.061  1.00 17.64           O  
ATOM   2173  CB  PHE B 191      10.605 -32.962  24.201  1.00 15.98           C  
ATOM   2174  CG  PHE B 191      10.327 -31.713  23.393  1.00 16.06           C  
ATOM   2175  CD1 PHE B 191      11.206 -31.297  22.412  1.00 16.63           C  
ATOM   2176  CD2 PHE B 191       9.190 -30.955  23.626  1.00 16.63           C  
ATOM   2177  CE1 PHE B 191      10.970 -30.120  21.701  1.00 17.21           C  
ATOM   2178  CE2 PHE B 191       8.952 -29.793  22.909  1.00 16.99           C  
ATOM   2179  CZ  PHE B 191       9.831 -29.398  21.933  1.00 17.19           C  
ATOM   2180  N   VAL B 192      10.251 -31.619  27.082  1.00 16.04           N  
ATOM   2181  CA  VAL B 192       9.831 -30.521  27.963  1.00 17.41           C  
ATOM   2182  C   VAL B 192      10.961 -30.090  28.909  1.00 18.09           C  
ATOM   2183  O   VAL B 192      11.150 -28.892  29.108  1.00 17.37           O  
ATOM   2184  CB  VAL B 192       8.535 -30.843  28.710  1.00 18.70           C  
ATOM   2185  CG1 VAL B 192       8.194 -29.766  29.740  1.00 19.49           C  
ATOM   2186  CG2 VAL B 192       7.391 -31.040  27.735  1.00 18.54           C  
ATOM   2187  N   GLU B 193      11.738 -31.042  29.460  1.00 17.93           N  
ATOM   2188  CA  GLU B 193      12.866 -30.656  30.330  1.00 18.98           C  
ATOM   2189  C   GLU B 193      13.907 -29.861  29.564  1.00 20.50           C  
ATOM   2190  O   GLU B 193      14.500 -28.922  30.111  1.00 21.16           O  
ATOM   2191  CB  GLU B 193      13.549 -31.891  30.940  1.00 19.19           C  
ATOM   2192  CG  GLU B 193      12.618 -32.687  31.810  1.00 21.23           C  
ATOM   2193  CD  GLU B 193      13.176 -34.045  32.207  1.00 24.36           C  
ATOM   2194  OE1 GLU B 193      14.220 -34.459  31.654  1.00 23.50           O  
ATOM   2195  OE2 GLU B 193      12.566 -34.685  33.091  1.00 24.82           O  
ATOM   2196  N   LEU B 194      14.168 -30.248  28.300  1.00 20.18           N  
ATOM   2197  CA  LEU B 194      15.180 -29.573  27.491  1.00 21.80           C  
ATOM   2198  C   LEU B 194      14.736 -28.228  26.898  1.00 24.05           C  
ATOM   2199  O   LEU B 194      15.546 -27.299  26.842  1.00 25.24           O  
ATOM   2200  CB  LEU B 194      15.635 -30.492  26.354  1.00 21.87           C  
ATOM   2201  CG  LEU B 194      16.370 -31.737  26.796  1.00 23.20           C  
ATOM   2202  CD1 LEU B 194      16.464 -32.756  25.656  1.00 24.22           C  
ATOM   2203  CD2 LEU B 194      17.752 -31.381  27.357  1.00 23.72           C  
ATOM   2204  N   TYR B 195      13.497 -28.130  26.421  1.00 24.25           N  
ATOM   2205  CA  TYR B 195      13.037 -26.924  25.710  1.00 25.82           C  
ATOM   2206  C   TYR B 195      11.832 -26.164  26.288  1.00 27.56           C  
ATOM   2207  O   TYR B 195      11.462 -25.120  25.743  1.00 27.77           O  
ATOM   2208  CB  TYR B 195      12.717 -27.295  24.260  1.00 26.06           C  
ATOM   2209  CG  TYR B 195      13.900 -27.901  23.544  1.00 27.37           C  
ATOM   2210  CD1 TYR B 195      13.971 -29.267  23.311  1.00 27.83           C  
ATOM   2211  CD2 TYR B 195      14.989 -27.123  23.176  1.00 28.95           C  
ATOM   2212  CE1 TYR B 195      15.038 -29.826  22.626  1.00 28.93           C  
ATOM   2213  CE2 TYR B 195      16.078 -27.675  22.518  1.00 30.06           C  
ATOM   2214  CZ  TYR B 195      16.096 -29.029  22.237  1.00 30.84           C  
ATOM   2215  OH  TYR B 195      17.172 -29.579  21.587  1.00 32.10           O  
ATOM   2216  N   GLY B 196      11.235 -26.664  27.356  1.00 27.67           N  
ATOM   2217  CA  GLY B 196      10.089 -26.011  27.968  1.00 29.41           C  
ATOM   2218  C   GLY B 196      10.491 -24.806  28.800  1.00 31.41           C  
ATOM   2219  O   GLY B 196       9.651 -23.949  29.104  1.00 32.51           O  
TER    2220      GLY B 196                                                      
HETATM 2221  N1  RQ7 A 301      -0.115  -2.179   9.239  1.00 15.50           N  
HETATM 2222  N3  RQ7 A 301       5.602  -5.832   5.196  1.00 14.02           N  
HETATM 2223  C4  RQ7 A 301       1.006  -2.327   7.021  1.00 14.53           C  
HETATM 2224  C5  RQ7 A 301       0.014  -1.491   6.483  1.00 14.80           C  
HETATM 2225  C6  RQ7 A 301      -0.012  -1.237   5.115  1.00 15.10           C  
HETATM 2226  C7  RQ7 A 301       1.117  -2.549   8.514  1.00 14.49           C  
HETATM 2227  C8  RQ7 A 301      -0.675  -0.890   8.817  1.00 16.69           C  
HETATM 2228  C10 RQ7 A 301       3.069  -3.749   6.685  1.00 14.00           C  
HETATM 2229  C13 RQ7 A 301       6.904  -6.091   7.150  1.00 13.24           C  
HETATM 2230  C15 RQ7 A 301       8.782  -7.659   5.857  1.00 14.45           C  
HETATM 2231  C17 RQ7 A 301       7.986  -6.591   7.870  1.00 13.51           C  
HETATM 2232  C20 RQ7 A 301       0.609  -3.571  12.559  1.00 16.34           C  
HETATM 2233  C21 RQ7 A 301      -0.603  -3.294  13.193  1.00 17.18           C  
HETATM 2234  C22 RQ7 A 301      -1.573  -2.605  12.454  1.00 17.72           C  
HETATM 2235  C24 RQ7 A 301      -0.800  -3.714  14.602  1.00 17.76           C  
HETATM 2236  C26 RQ7 A 301      -0.367  -4.890  15.172  1.00 18.21           C  
HETATM 2237  C28 RQ7 A 301       1.063  -5.645  18.021  1.00 23.24           C  
HETATM 2238  C1  RQ7 A 301       0.912  -1.823   4.269  1.00 15.48           C  
HETATM 2239  C2  RQ7 A 301       1.895  -2.655   4.781  1.00 14.07           C  
HETATM 2240  C3  RQ7 A 301       1.945  -2.908   6.153  1.00 13.63           C  
HETATM 2241  C9  RQ7 A 301      -1.073  -0.922   7.356  1.00 16.50           C  
HETATM 2242  O1  RQ7 A 301       3.413  -3.668   7.861  1.00 13.94           O  
HETATM 2243  N2  RQ7 A 301       3.737  -4.537   5.773  1.00 14.02           N  
HETATM 2244  C11 RQ7 A 301       4.935  -5.151   6.080  1.00 13.86           C  
HETATM 2245  C12 RQ7 A 301       6.740  -6.384   5.789  1.00 13.44           C  
HETATM 2246  S1  RQ7 A 301       5.593  -5.082   7.696  1.00 13.42           S  
HETATM 2247  C14 RQ7 A 301       7.695  -7.171   5.140  1.00 14.46           C  
HETATM 2248  C16 RQ7 A 301       8.919  -7.386   7.215  1.00 14.03           C  
HETATM 2249  C18 RQ7 A 301      -0.229  -2.535  10.577  1.00 15.79           C  
HETATM 2250  C19 RQ7 A 301       0.806  -3.203  11.241  1.00 15.76           C  
HETATM 2251  N4  RQ7 A 301      -1.397  -2.231  11.174  1.00 16.69           N  
HETATM 2252  C23 RQ7 A 301      -2.917  -2.247  13.040  1.00 20.48           C  
HETATM 2253  O2  RQ7 A 301      -3.123  -0.976  13.227  1.00 20.38           O  
HETATM 2254  O3  RQ7 A 301      -3.731  -3.116  13.314  1.00 22.71           O  
HETATM 2255  C25 RQ7 A 301      -1.382  -2.997  15.662  1.00 18.20           C  
HETATM 2256  N5  RQ7 A 301      -1.308  -3.668  16.801  1.00 18.99           N  
HETATM 2257  N6  RQ7 A 301      -0.677  -4.824  16.478  1.00 19.05           N  
HETATM 2258  C27 RQ7 A 301      -0.359  -5.786  17.528  1.00 21.51           C  
HETATM 2259  C29 RQ7 A 301       1.424  -4.613  18.876  1.00 24.06           C  
HETATM 2260  C30 RQ7 A 301       2.728  -4.542  19.338  1.00 24.97           C  
HETATM 2261  N7  RQ7 A 301       3.681  -5.420  18.995  1.00 25.32           N  
HETATM 2262  C31 RQ7 A 301       3.323  -6.412  18.163  1.00 24.63           C  
HETATM 2263  C32 RQ7 A 301       2.042  -6.558  17.659  1.00 24.04           C  
HETATM 2264  N1  RQ7 B 301      16.821 -29.915   9.405  1.00 15.17           N  
HETATM 2265  N3  RQ7 B 301      11.109 -26.270   5.382  1.00 14.89           N  
HETATM 2266  C4  RQ7 B 301      15.678 -29.803   7.205  1.00 14.86           C  
HETATM 2267  C5  RQ7 B 301      16.655 -30.662   6.679  1.00 14.99           C  
HETATM 2268  C6  RQ7 B 301      16.686 -30.910   5.309  1.00 14.95           C  
HETATM 2269  C7  RQ7 B 301      15.584 -29.547   8.692  1.00 14.94           C  
HETATM 2270  C8  RQ7 B 301      17.356 -31.231   9.031  1.00 16.02           C  
HETATM 2271  C10 RQ7 B 301      13.650 -28.349   6.854  1.00 14.57           C  
HETATM 2272  C13 RQ7 B 301       9.800 -26.027   7.340  1.00 14.27           C  
HETATM 2273  C15 RQ7 B 301       7.927 -24.448   6.057  1.00 15.45           C  
HETATM 2274  C17 RQ7 B 301       8.714 -25.538   8.061  1.00 14.60           C  
HETATM 2275  C20 RQ7 B 301      16.174 -28.458  12.717  1.00 14.44           C  
HETATM 2276  C21 RQ7 B 301      17.418 -28.682  13.309  1.00 15.68           C  
HETATM 2277  C22 RQ7 B 301      18.388 -29.338  12.540  1.00 16.10           C  
HETATM 2278  C24 RQ7 B 301      17.672 -28.194  14.685  1.00 16.57           C  
HETATM 2279  C26 RQ7 B 301      17.277 -26.982  15.204  1.00 17.07           C  
HETATM 2280  C28 RQ7 B 301      15.784 -26.185  18.081  1.00 23.23           C  
HETATM 2281  C1  RQ7 B 301      15.795 -30.293   4.453  1.00 14.79           C  
HETATM 2282  C2  RQ7 B 301      14.840 -29.422   4.949  1.00 14.34           C  
HETATM 2283  C3  RQ7 B 301      14.769 -29.191   6.325  1.00 14.54           C  
HETATM 2284  C9  RQ7 B 301      17.705 -31.285   7.560  1.00 15.49           C  
HETATM 2285  O1  RQ7 B 301      13.320 -28.423   8.028  1.00 14.43           O  
HETATM 2286  N2  RQ7 B 301      12.980 -27.556   5.955  1.00 14.48           N  
HETATM 2287  C11 RQ7 B 301      11.782 -26.940   6.270  1.00 14.18           C  
HETATM 2288  C12 RQ7 B 301       9.959 -25.736   5.977  1.00 14.87           C  
HETATM 2289  S1  RQ7 B 301      11.122 -27.006   7.889  1.00 13.93           S  
HETATM 2290  C14 RQ7 B 301       9.007 -24.942   5.334  1.00 16.10           C  
HETATM 2291  C16 RQ7 B 301       7.787 -24.736   7.412  1.00 14.75           C  
HETATM 2292  C18 RQ7 B 301      16.981 -29.493  10.716  1.00 14.90           C  
HETATM 2293  C19 RQ7 B 301      15.938 -28.849  11.410  1.00 13.87           C  
HETATM 2294  N4  RQ7 B 301      18.180 -29.736  11.272  1.00 15.45           N  
HETATM 2295  C23 RQ7 B 301      19.769 -29.601  13.072  1.00 18.11           C  
HETATM 2296  O2  RQ7 B 301      20.023 -30.842  13.311  1.00 18.04           O  
HETATM 2297  O3  RQ7 B 301      20.547 -28.690  13.268  1.00 19.92           O  
HETATM 2298  C25 RQ7 B 301      18.181 -28.901  15.780  1.00 17.18           C  
HETATM 2299  N5  RQ7 B 301      18.081 -28.204  16.900  1.00 18.10           N  
HETATM 2300  N6  RQ7 B 301      17.516 -27.031  16.524  1.00 18.85           N  
HETATM 2301  C27 RQ7 B 301      17.189 -26.023  17.538  1.00 20.97           C  
HETATM 2302  C29 RQ7 B 301      14.794 -25.255  17.797  1.00 24.07           C  
HETATM 2303  C30 RQ7 B 301      13.546 -25.393  18.385  1.00 24.38           C  
HETATM 2304  N7  RQ7 B 301      13.229 -26.395  19.219  1.00 25.11           N  
HETATM 2305  C31 RQ7 B 301      14.187 -27.303  19.469  1.00 24.74           C  
HETATM 2306  C32 RQ7 B 301      15.459 -27.238  18.927  1.00 24.20           C  
HETATM 2307  O   HOH A 401       6.774   8.543  -6.081  1.00 29.76           O  
HETATM 2308  O   HOH A 402       6.001 -14.557  20.321  1.00 38.80           O  
HETATM 2309  O   HOH A 403      10.555 -13.789  11.396  1.00 29.82           O  
HETATM 2310  O   HOH A 404      26.577  -1.401   6.262  1.00 27.43           O  
HETATM 2311  O   HOH A 405       4.658  15.189  20.682  1.00 25.25           O  
HETATM 2312  O   HOH A 406       3.567  11.137  11.610  1.00 36.23           O  
HETATM 2313  O   HOH A 407      14.759  14.502   6.546  1.00 31.81           O  
HETATM 2314  O   HOH A 408       2.048   5.090  30.833  1.00 22.96           O  
HETATM 2315  O   HOH A 409      18.327   7.054  -6.509  1.00 26.84           O  
HETATM 2316  O   HOH A 410      10.740 -13.737  20.990  1.00 29.65           O  
HETATM 2317  O   HOH A 411       7.172  -7.349  23.633  1.00 28.38           O  
HETATM 2318  O   HOH A 412      17.502  -7.285  24.738  1.00 50.31           O  
HETATM 2319  O   HOH A 413      21.319   6.470  -0.614  1.00 26.17           O  
HETATM 2320  O   HOH A 414      -3.818   1.029   7.823  1.00 23.82           O  
HETATM 2321  O   HOH A 415      -1.296   0.120  21.143  1.00 43.87           O  
HETATM 2322  O   HOH A 416       3.109  15.843  23.116  1.00 37.76           O  
HETATM 2323  O   HOH A 417      -1.630  -2.019   1.302  1.00 48.09           O  
HETATM 2324  O   HOH A 418      -0.137 -11.226  20.248  1.00 37.05           O  
HETATM 2325  O   HOH A 419      11.821  13.732   2.552  1.00 28.54           O  
HETATM 2326  O   HOH A 420      16.214   1.855  -5.926  1.00 46.35           O  
HETATM 2327  O   HOH A 421       7.338  -8.823  25.911  1.00 41.43           O  
HETATM 2328  O   HOH A 422      14.341   6.240  22.215  1.00 40.68           O  
HETATM 2329  O   HOH A 423      15.828   5.629  -5.040  1.00 21.59           O  
HETATM 2330  O   HOH A 424      11.303  -5.362  28.661  1.00 27.98           O  
HETATM 2331  O   HOH A 425       3.126  -9.492   4.395  1.00 32.58           O  
HETATM 2332  O   HOH A 426      12.341  -8.886  16.576  1.00 28.49           O  
HETATM 2333  O   HOH A 427      -1.666   2.702   8.579  1.00 17.66           O  
HETATM 2334  O   HOH A 428      31.133  -4.098   3.429  1.00 22.56           O  
HETATM 2335  O   HOH A 429      20.523 -17.019   6.398  1.00 38.85           O  
HETATM 2336  O   HOH A 430      16.219  10.971  -0.868  1.00 22.97           O  
HETATM 2337  O   HOH A 431      24.139   3.765  10.135  1.00 30.18           O  
HETATM 2338  O   HOH A 432      30.605  -8.802  11.583  1.00 26.33           O  
HETATM 2339  O   HOH A 433      18.826   9.077   6.222  1.00 25.05           O  
HETATM 2340  O   HOH A 434       4.645   7.470  -2.829  1.00 28.42           O  
HETATM 2341  O   HOH A 435      18.385  12.575   9.000  1.00 36.07           O  
HETATM 2342  O   HOH A 436      11.020  13.892   5.854  1.00 27.56           O  
HETATM 2343  O   HOH A 437      14.340 -10.480   4.412  1.00 27.90           O  
HETATM 2344  O   HOH A 438      12.448  -8.512  10.406  1.00 19.93           O  
HETATM 2345  O   HOH A 439       6.937   2.762  33.256  1.00 36.00           O  
HETATM 2346  O   HOH A 440      13.923   9.653  21.629  1.00 39.99           O  
HETATM 2347  O   HOH A 441      -3.304 -13.780  13.695  1.00 25.12           O  
HETATM 2348  O   HOH A 442       4.674  11.847  14.838  1.00 25.62           O  
HETATM 2349  O   HOH A 443       5.039  13.318   9.572  1.00 32.77           O  
HETATM 2350  O   HOH A 444       4.150   8.889   7.849  1.00 23.94           O  
HETATM 2351  O   HOH A 445      22.238  -0.202  20.595  1.00 25.38           O  
HETATM 2352  O   HOH A 446      -5.655  -9.462   5.575  1.00 37.83           O  
HETATM 2353  O   HOH A 447       6.356  10.959  26.851  1.00 24.56           O  
HETATM 2354  O   HOH A 448      15.177   9.997  24.057  1.00 32.27           O  
HETATM 2355  O   HOH A 449      20.058   8.946  10.370  1.00 23.49           O  
HETATM 2356  O   HOH A 450       2.777 -13.458   9.843  1.00 19.00           O  
HETATM 2357  O   HOH A 451      15.522  -3.479  19.905  1.00 31.06           O  
HETATM 2358  O   HOH A 452       8.051   1.049  31.604  1.00 23.58           O  
HETATM 2359  O   HOH A 453      27.079   4.288   2.548  1.00 25.49           O  
HETATM 2360  O   HOH A 454      10.836 -13.213   8.530  1.00 30.75           O  
HETATM 2361  O   HOH A 455      16.889 -10.807  23.241  1.00 36.97           O  
HETATM 2362  O   HOH A 456      -2.978  -7.966   2.643  1.00 41.63           O  
HETATM 2363  O   HOH A 457       0.481   4.597  24.440  1.00 20.07           O  
HETATM 2364  O   HOH A 458      15.849   9.131  15.384  1.00 32.68           O  
HETATM 2365  O   HOH A 459      -6.070   3.475  11.966  1.00 44.66           O  
HETATM 2366  O   HOH A 460      11.732  14.606  16.285  1.00 38.78           O  
HETATM 2367  O   HOH A 461      19.335 -12.851  17.590  1.00 19.79           O  
HETATM 2368  O   HOH A 462      21.308   2.799  -1.172  1.00 14.84           O  
HETATM 2369  O   HOH A 463       0.132   1.630  30.313  1.00 47.02           O  
HETATM 2370  O   HOH A 464      10.961   6.129  -5.601  1.00 44.22           O  
HETATM 2371  O   HOH A 465      -5.767  -0.914  14.367  1.00 45.34           O  
HETATM 2372  O   HOH A 466      -0.945   9.342  13.856  1.00 29.87           O  
HETATM 2373  O   HOH A 467      -3.264   7.020  14.879  1.00 48.42           O  
HETATM 2374  O   HOH A 468      26.348  -9.617   8.048  1.00 39.73           O  
HETATM 2375  O   HOH A 469      -4.106 -14.482  16.402  1.00 37.00           O  
HETATM 2376  O   HOH A 470       9.531   4.260  -3.383  1.00 24.78           O  
HETATM 2377  O   HOH A 471      22.232   1.931  23.850  1.00 36.81           O  
HETATM 2378  O   HOH A 472       0.787  16.626  21.103  1.00 40.85           O  
HETATM 2379  O   HOH A 473       9.189  16.107   9.531  1.00 47.72           O  
HETATM 2380  O   HOH A 474       1.749  -8.459  -0.572  1.00 36.23           O  
HETATM 2381  O   HOH A 475      19.627   9.065   0.148  1.00 27.25           O  
HETATM 2382  O   HOH A 476       7.830 -12.783  21.237  1.00 29.37           O  
HETATM 2383  O   HOH A 477      10.017  10.859  21.133  1.00 21.97           O  
HETATM 2384  O   HOH A 478      18.281   3.093  23.115  1.00 40.71           O  
HETATM 2385  O   HOH A 479      -0.901  -0.677  18.355  1.00 24.86           O  
HETATM 2386  O   HOH A 480      10.103   6.709  27.664  1.00 26.03           O  
HETATM 2387  O   HOH A 481       4.567 -12.977   7.324  1.00 29.33           O  
HETATM 2388  O   HOH A 482      10.759   7.643  24.702  1.00 24.33           O  
HETATM 2389  O   HOH A 483      -2.536  10.951  23.641  1.00 32.56           O  
HETATM 2390  O   HOH A 484      21.823  -9.201  19.787  1.00 51.53           O  
HETATM 2391  O   HOH A 485      14.346  17.438  12.879  1.00 41.63           O  
HETATM 2392  O   HOH A 486      16.470 -17.848  10.682  1.00 18.75           O  
HETATM 2393  O   HOH A 487      18.706  -5.164  -0.711  1.00 33.94           O  
HETATM 2394  O   HOH A 488      28.409  -7.402  10.795  1.00 31.35           O  
HETATM 2395  O   HOH A 489      -4.540   3.284  15.192  1.00 27.30           O  
HETATM 2396  O   HOH A 490      28.627  -3.770   0.245  1.00 33.57           O  
HETATM 2397  O   HOH A 491       9.892  -7.493  27.836  1.00 26.54           O  
HETATM 2398  O   HOH A 492      -4.019  -1.465   9.813  1.00 25.87           O  
HETATM 2399  O   HOH A 493      -0.873   2.479  20.056  1.00 23.50           O  
HETATM 2400  O   HOH A 494       6.044  -4.169  31.640  1.00 41.03           O  
HETATM 2401  O   HOH A 495      16.205  14.589   9.285  1.00 45.31           O  
HETATM 2402  O   HOH A 496      -1.505  10.810  19.245  1.00 24.46           O  
HETATM 2403  O   HOH A 497      24.221   6.751  16.778  1.00 63.37           O  
HETATM 2404  O   HOH A 498      11.846 -10.759   8.532  1.00 39.66           O  
HETATM 2405  O   HOH A 499      18.183  10.247  14.612  1.00 39.93           O  
HETATM 2406  O   HOH A 500      15.982  -4.984  -0.772  1.00 45.23           O  
HETATM 2407  O   HOH A 501      20.401   4.288  13.430  1.00 27.21           O  
HETATM 2408  O   HOH A 502      31.667 -12.420  10.102  1.00 25.92           O  
HETATM 2409  O   HOH A 503      -2.720  15.931  21.920  1.00 54.84           O  
HETATM 2410  O   HOH A 504      -1.033   4.620  22.214  1.00 34.65           O  
HETATM 2411  O   HOH A 505      -0.334   9.712   8.061  1.00 51.32           O  
HETATM 2412  O   HOH A 506      -2.533   9.560  16.891  1.00 47.97           O  
HETATM 2413  O   HOH A 507      -2.855   7.218  18.882  1.00 55.03           O  
HETATM 2414  O   HOH A 508      20.247 -18.984   8.304  1.00 27.36           O  
HETATM 2415  O   HOH A 509      26.493  -2.516  17.179  1.00 40.77           O  
HETATM 2416  O   HOH A 510      23.111 -17.358   5.946  1.00 42.84           O  
HETATM 2417  O   HOH A 511      11.536   8.579  21.401  1.00 32.02           O  
HETATM 2418  O   HOH A 512      12.974  -9.505   0.997  1.00 48.01           O  
HETATM 2419  O   HOH A 513      15.415   8.035  25.772  1.00 39.84           O  
HETATM 2420  O   HOH A 514      23.267  -3.455  12.589  1.00 41.93           O  
HETATM 2421  O   HOH A 515      23.981  -3.505  18.480  1.00 42.25           O  
HETATM 2422  O   HOH A 516       2.786  -8.148  23.918  1.00 40.33           O  
HETATM 2423  O   HOH A 517      13.288   7.651  24.193  1.00 51.79           O  
HETATM 2424  O   HOH A 518       7.897 -11.091   4.436  1.00 43.35           O  
HETATM 2425  O   HOH A 519      24.604  12.397  20.720  1.00 51.48           O  
HETATM 2426  O   HOH A 520      17.322  12.941  11.489  1.00 46.94           O  
HETATM 2427  O   HOH A 521       6.590  15.555   7.657  1.00 49.59           O  
HETATM 2428  O   HOH A 522       5.035  -8.685  22.492  1.00 42.16           O  
HETATM 2429  O   HOH A 523      24.844  -0.378  23.879  1.00 46.85           O  
HETATM 2430  O   HOH A 524       5.273 -10.439   4.628  1.00 37.19           O  
HETATM 2431  O   HOH A 525      24.348  -0.727  30.847  1.00 47.44           O  
HETATM 2432  O   HOH A 526       9.599  10.009  23.816  1.00 31.49           O  
HETATM 2433  O   HOH A 527      -7.237   1.789  13.975  1.00 51.87           O  
HETATM 2434  O   HOH A 528      13.902  -6.465   0.278  1.00 53.52           O  
HETATM 2435  O   HOH A 529      20.695   4.067  24.547  1.00 52.01           O  
HETATM 2436  O   HOH A 530       0.915  12.787  17.880  1.00 43.88           O  
HETATM 2437  O   HOH A 531       7.162  -1.330  32.777  1.00 32.50           O  
HETATM 2438  O   HOH A 532      20.975 -11.758  19.453  1.00 42.36           O  
HETATM 2439  O   HOH A 533       4.843   6.385  -6.535  1.00 30.37           O  
HETATM 2440  O   HOH A 534       9.176  15.579   6.814  1.00 29.92           O  
HETATM 2441  O   HOH A 535       2.562   9.671   9.712  1.00 41.46           O  
HETATM 2442  O   HOH A 536       4.660  -2.298  33.574  1.00 45.03           O  
HETATM 2443  O   HOH A 537      18.470  11.200   4.342  1.00 42.59           O  
HETATM 2444  O   HOH A 538      21.889   7.678  11.884  1.00 40.30           O  
HETATM 2445  O   HOH A 539      -3.576  10.234  12.491  1.00 46.47           O  
HETATM 2446  O   HOH A 540       6.865   3.773  -3.643  1.00 33.32           O  
HETATM 2447  O   HOH A 541      13.510  -6.830  30.143  1.00 39.93           O  
HETATM 2448  O   HOH A 542      13.754 -11.625   7.034  1.00 29.27           O  
HETATM 2449  O   HOH A 543      -3.317   3.879  19.353  1.00 44.10           O  
HETATM 2450  O   HOH A 544      23.085   4.144  12.964  1.00 56.95           O  
HETATM 2451  O   HOH A 545      -1.314   4.186  26.585  1.00 43.18           O  
HETATM 2452  O   HOH A 546       1.058  11.340  14.163  1.00 51.25           O  
HETATM 2453  O   HOH A 547       9.716  -9.480 -13.627  1.00 55.12           O  
HETATM 2454  O   HOH B 401      11.025 -17.523  20.521  1.00 35.16           O  
HETATM 2455  O   HOH B 402      20.551 -32.906   8.163  1.00 26.87           O  
HETATM 2456  O   HOH B 403     -10.419 -33.821   4.897  1.00 36.06           O  
HETATM 2457  O   HOH B 404      -9.846 -30.670   6.723  1.00 31.62           O  
HETATM 2458  O   HOH B 405       9.827 -24.649  23.761  1.00 27.02           O  
HETATM 2459  O   HOH B 406      11.924 -39.766  -2.484  1.00 29.29           O  
HETATM 2460  O   HOH B 407      18.725 -44.358  24.752  1.00 32.89           O  
HETATM 2461  O   HOH B 408       6.028 -18.408  11.387  1.00 29.72           O  
HETATM 2462  O   HOH B 409      -5.244 -28.768  22.800  1.00 30.40           O  
HETATM 2463  O   HOH B 410       5.687 -46.102   6.311  1.00 32.20           O  
HETATM 2464  O   HOH B 411      19.085 -28.381  20.204  1.00 53.44           O  
HETATM 2465  O   HOH B 412      20.074 -41.462   7.911  1.00 36.46           O  
HETATM 2466  O   HOH B 413      10.825 -33.914  34.957  1.00 43.97           O  
HETATM 2467  O   HOH B 414      14.440 -37.086  31.247  1.00 21.03           O  
HETATM 2468  O   HOH B 415      18.201 -30.104   1.284  1.00 38.52           O  
HETATM 2469  O   HOH B 416      -2.882 -26.392  24.195  1.00 34.18           O  
HETATM 2470  O   HOH B 417      16.591 -33.548  30.811  1.00 32.00           O  
HETATM 2471  O   HOH B 418       5.861 -26.577  28.848  1.00 22.68           O  
HETATM 2472  O   HOH B 419      20.863 -26.033  13.001  1.00 51.82           O  
HETATM 2473  O   HOH B 420       5.107 -38.881  19.618  1.00 29.94           O  
HETATM 2474  O   HOH B 421     -10.269 -29.154   9.771  1.00 41.36           O  
HETATM 2475  O   HOH B 422      -1.518 -39.269  -5.906  1.00 27.88           O  
HETATM 2476  O   HOH B 423      21.919 -28.033  15.492  1.00 40.13           O  
HETATM 2477  O   HOH B 424       4.947 -40.428  22.734  1.00 41.68           O  
HETATM 2478  O   HOH B 425       4.764 -45.945   3.205  1.00 27.58           O  
HETATM 2479  O   HOH B 426      16.076 -17.204  21.627  1.00 42.39           O  
HETATM 2480  O   HOH B 427      17.169 -20.779  20.332  1.00 39.78           O  
HETATM 2481  O   HOH B 428      11.832 -20.037   0.934  1.00 46.46           O  
HETATM 2482  O   HOH B 429      13.555 -22.841   4.628  1.00 42.33           O  
HETATM 2483  O   HOH B 430       2.258 -39.133  22.725  1.00 37.79           O  
HETATM 2484  O   HOH B 431      -4.585 -38.871  -0.134  1.00 20.12           O  
HETATM 2485  O   HOH B 432      12.578 -43.548  15.093  1.00 27.39           O  
HETATM 2486  O   HOH B 433      -2.203 -41.126   7.049  1.00 22.39           O  
HETATM 2487  O   HOH B 434      18.407 -34.699   8.863  1.00 18.06           O  
HETATM 2488  O   HOH B 435       6.348 -18.185  21.089  1.00 26.88           O  
HETATM 2489  O   HOH B 436       0.855 -37.812  -4.607  1.00 20.02           O  
HETATM 2490  O   HOH B 437      14.460 -28.643  32.842  1.00 39.04           O  
HETATM 2491  O   HOH B 438      -5.798 -31.674  20.029  1.00 33.99           O  
HETATM 2492  O   HOH B 439       4.576 -23.143  16.728  1.00 24.72           O  
HETATM 2493  O   HOH B 440       4.411 -23.560  10.641  1.00 19.70           O  
HETATM 2494  O   HOH B 441       1.825 -42.562  21.815  1.00 41.96           O  
HETATM 2495  O   HOH B 442       8.932 -32.898  31.701  1.00 25.70           O  
HETATM 2496  O   HOH B 443      19.899 -19.665   4.446  1.00 48.88           O  
HETATM 2497  O   HOH B 444      -1.001 -26.500  27.003  1.00 30.92           O  
HETATM 2498  O   HOH B 445      14.105 -18.732   9.953  1.00 21.37           O  
HETATM 2499  O   HOH B 446      20.046 -18.008  13.752  1.00 25.21           O  
HETATM 2500  O   HOH B 447      10.780 -40.420  30.182  1.00 39.33           O  
HETATM 2501  O   HOH B 448      11.696 -45.336   9.918  1.00 31.54           O  
HETATM 2502  O   HOH B 449      16.600 -36.538  24.516  1.00 19.61           O  
HETATM 2503  O   HOH B 450       9.252 -19.289  21.307  1.00 30.00           O  
HETATM 2504  O   HOH B 451       2.483 -21.668   4.693  1.00 23.17           O  
HETATM 2505  O   HOH B 452      17.590 -46.668  25.366  1.00 28.03           O  
HETATM 2506  O   HOH B 453       7.098 -24.270  27.861  1.00 28.20           O  
HETATM 2507  O   HOH B 454      19.775 -24.206   2.786  1.00 39.28           O  
HETATM 2508  O   HOH B 455      23.012 -35.253  11.879  1.00 32.76           O  
HETATM 2509  O   HOH B 456      13.445 -23.210  25.186  1.00 40.26           O  
HETATM 2510  O   HOH B 457      21.972 -31.495  15.228  1.00 46.18           O  
HETATM 2511  O   HOH B 458      12.574 -40.939   8.360  1.00 25.85           O  
HETATM 2512  O   HOH B 459      -3.400 -40.939  11.194  1.00 24.58           O  
HETATM 2513  O   HOH B 460      -7.470 -35.912  10.805  1.00 22.53           O  
HETATM 2514  O   HOH B 461      11.268 -42.645  27.145  1.00 27.31           O  
HETATM 2515  O   HOH B 462      -0.544 -24.914  24.901  1.00 35.53           O  
HETATM 2516  O   HOH B 463      14.249 -15.766  18.677  1.00 26.09           O  
HETATM 2517  O   HOH B 464     -14.392 -28.078   3.603  1.00 27.66           O  
HETATM 2518  O   HOH B 465      -1.621 -35.278  23.380  1.00 25.67           O  
HETATM 2519  O   HOH B 466      -8.195 -15.971  12.072  1.00 26.77           O  
HETATM 2520  O   HOH B 467     -13.736 -23.463  11.694  1.00 24.24           O  
HETATM 2521  O   HOH B 468      22.288 -22.412   5.443  1.00 43.52           O  
HETATM 2522  O   HOH B 469      -4.609 -35.031  -0.670  1.00 14.22           O  
HETATM 2523  O   HOH B 470       1.581 -28.406  20.302  1.00 25.54           O  
HETATM 2524  O   HOH B 471      -0.358 -42.448  24.530  1.00 37.76           O  
HETATM 2525  O   HOH B 472       0.796 -33.947  -5.462  1.00 48.27           O  
HETATM 2526  O   HOH B 473     -10.403 -19.582   8.454  1.00 33.21           O  
HETATM 2527  O   HOH B 474      10.740 -46.887  12.071  1.00 38.76           O  
HETATM 2528  O   HOH B 475      -2.414 -19.099  17.850  1.00 18.76           O  
HETATM 2529  O   HOH B 476      20.198 -41.492  23.067  1.00 38.01           O  
HETATM 2530  O   HOH B 477      -1.864 -27.203  -0.153  1.00 36.76           O  
HETATM 2531  O   HOH B 478      14.886 -23.823  -0.542  1.00 34.66           O  
HETATM 2532  O   HOH B 479       2.568 -16.374  18.771  1.00 28.00           O  
HETATM 2533  O   HOH B 480      17.739 -41.444  13.948  1.00 29.76           O  
HETATM 2534  O   HOH B 481     -10.545 -36.144   3.134  1.00 25.59           O  
HETATM 2535  O   HOH B 482      12.309 -19.073   7.650  1.00 27.09           O  
HETATM 2536  O   HOH B 483     -12.124 -28.269   0.982  1.00 35.60           O  
HETATM 2537  O   HOH B 484      21.328 -35.242  15.390  1.00 25.56           O  
HETATM 2538  O   HOH B 485      13.830 -26.066  30.202  1.00 38.04           O  
HETATM 2539  O   HOH B 486      -3.716 -35.927  13.868  1.00 24.44           O  
HETATM 2540  O   HOH B 487      -9.548 -22.522   8.414  1.00 51.31           O  
HETATM 2541  O   HOH B 488       7.071 -36.750  -3.026  1.00 29.29           O  
HETATM 2542  O   HOH B 489       6.638 -39.665  24.975  1.00 26.03           O  
HETATM 2543  O   HOH B 490       0.169 -21.130  23.425  1.00 28.50           O  
HETATM 2544  O   HOH B 491       0.096 -43.248  -0.273  1.00 21.71           O  
HETATM 2545  O   HOH B 492      -3.017 -41.454   0.531  1.00 22.17           O  
HETATM 2546  O   HOH B 493       7.166 -38.726  28.091  1.00 24.14           O  
HETATM 2547  O   HOH B 494      18.568 -42.852  19.449  1.00 29.99           O  
HETATM 2548  O   HOH B 495      16.744 -21.677   2.500  1.00 49.93           O  
HETATM 2549  O   HOH B 496      11.002 -27.236  31.586  1.00 44.03           O  
HETATM 2550  O   HOH B 497      17.811 -31.140  18.742  1.00 23.71           O  
HETATM 2551  O   HOH B 498      20.717 -30.685  10.005  1.00 23.36           O  
HETATM 2552  O   HOH B 499     -12.023 -25.205   1.075  1.00 46.30           O  
HETATM 2553  O   HOH B 500       5.211 -20.894   8.961  1.00 35.21           O  
HETATM 2554  O   HOH B 501      17.844 -34.208  20.228  1.00 19.75           O  
HETATM 2555  O   HOH B 502      21.011 -17.741  16.355  1.00 29.51           O  
HETATM 2556  O   HOH B 503      21.253 -20.160  17.788  1.00 41.59           O  
HETATM 2557  O   HOH B 504     -11.554 -24.788  10.689  1.00 42.15           O  
HETATM 2558  O   HOH B 505      -9.015 -27.381  17.366  1.00 42.29           O  
HETATM 2559  O   HOH B 506       0.380 -14.290  10.673  1.00 22.32           O  
HETATM 2560  O   HOH B 507      18.399 -19.612  10.108  1.00 23.13           O  
HETATM 2561  O   HOH B 508      -2.964 -42.221  14.117  1.00 35.50           O  
HETATM 2562  O   HOH B 509      -6.210 -25.024  21.695  1.00 41.39           O  
HETATM 2563  O   HOH B 510       8.676 -20.937   4.211  1.00 46.64           O  
HETATM 2564  O   HOH B 511      14.400 -35.495  -0.738  1.00 38.72           O  
HETATM 2565  O   HOH B 512      -4.422 -21.565  20.605  1.00 44.17           O  
HETATM 2566  O   HOH B 513      -5.989 -22.715  18.608  1.00 42.35           O  
HETATM 2567  O   HOH B 514      12.175 -47.908  20.360  1.00 62.96           O  
HETATM 2568  O   HOH B 515      -4.017 -29.793  27.021  1.00 51.11           O  
HETATM 2569  O   HOH B 516       2.582 -20.075  22.689  1.00 42.81           O  
HETATM 2570  O   HOH B 517      -6.474 -28.323  13.009  1.00 48.21           O  
HETATM 2571  O   HOH B 518      -0.131 -45.157  12.307  1.00 39.94           O  
HETATM 2572  O   HOH B 519      -3.485 -13.219   8.063  1.00 34.22           O  
HETATM 2573  O   HOH B 520      20.195 -24.865  18.955  1.00 43.06           O  
HETATM 2574  O   HOH B 521       9.632 -17.019   6.385  1.00 39.58           O  
HETATM 2575  O   HOH B 522      11.975 -21.608  28.778  1.00 54.94           O  
HETATM 2576  O   HOH B 523      20.344 -39.587  18.788  1.00 56.75           O  
HETATM 2577  O   HOH B 524      18.155 -36.510  22.367  1.00 41.53           O  
HETATM 2578  O   HOH B 525     -10.420 -22.580   2.897  1.00 48.36           O  
HETATM 2579  O   HOH B 526      22.580 -15.812  17.146  1.00 44.01           O  
HETATM 2580  O   HOH B 527      23.708 -33.220  14.197  1.00 45.44           O  
HETATM 2581  O   HOH B 528      11.533 -21.619   4.887  1.00 35.77           O  
HETATM 2582  O   HOH B 529       7.673 -47.126  19.322  1.00 44.58           O  
HETATM 2583  O   HOH B 530      13.709 -42.123  10.650  1.00 46.68           O  
HETATM 2584  O   HOH B 531      17.539 -30.832  31.218  1.00 41.17           O  
HETATM 2585  O   HOH B 532      11.614 -22.953  22.622  1.00 37.57           O  
HETATM 2586  O   HOH B 533      -6.482 -29.048  19.893  1.00 33.64           O  
HETATM 2587  O   HOH B 534       2.332 -46.025   4.477  1.00 40.29           O  
HETATM 2588  O   HOH B 535      -7.300 -35.738  17.481  1.00 38.01           O  
HETATM 2589  O   HOH B 536      19.747 -42.133  26.112  1.00 51.49           O  
HETATM 2590  O   HOH B 537      16.049 -44.743  17.392  1.00 49.00           O  
HETATM 2591  O   HOH B 538      -3.002 -36.753  25.357  1.00 32.45           O  
HETATM 2592  O   HOH B 539       4.551 -37.023  27.674  1.00 44.27           O  
HETATM 2593  O   HOH B 540       9.886 -48.006   8.305  1.00 46.77           O  
HETATM 2594  O   HOH B 541      10.021 -30.144  32.968  1.00 44.71           O  
HETATM 2595  O   HOH B 542      -6.062 -36.911  12.958  1.00 27.21           O  
HETATM 2596  O   HOH B 543       8.645 -16.043  11.363  1.00 37.47           O  
HETATM 2597  O   HOH B 544       7.216 -26.669  31.211  1.00 36.28           O  
HETATM 2598  O   HOH B 545      -1.704 -43.458   5.238  1.00 41.42           O  
HETATM 2599  O   HOH B 546      -5.570 -39.547  12.056  1.00 37.44           O  
HETATM 2600  O   HOH B 547      20.954 -43.187  21.035  1.00 42.33           O  
HETATM 2601  O   HOH B 548       5.261 -48.346   4.352  1.00 42.07           O  
HETATM 2602  O   HOH B 549      -6.761 -27.146  24.451  1.00 39.08           O  
HETATM 2603  O   HOH B 550      -8.076 -33.191  18.789  1.00 36.95           O  
HETATM 2604  O   HOH B 551      -3.386 -27.486  26.434  1.00 39.80           O  
HETATM 2605  O   HOH B 552      15.842 -43.478  14.964  1.00 50.20           O  
HETATM 2606  O   HOH B 553       3.050 -20.526   7.265  1.00 27.86           O  
HETATM 2607  O   HOH B 554      18.142 -35.006  29.089  1.00 32.84           O  
HETATM 2608  O   HOH B 555      18.409 -35.658  26.346  1.00 31.80           O  
HETATM 2609  O   HOH B 556      20.353 -34.963  19.547  1.00 45.88           O  
HETATM 2610  O   HOH B 557      -7.877 -36.333  15.184  1.00 33.12           O  
HETATM 2611  O   HOH B 558      20.204 -37.558  26.024  1.00 48.70           O  
HETATM 2612  O   HOH B 559      20.183 -33.833  25.235  1.00 44.23           O  
CONECT 2221 2226 2227 2249                                                      
CONECT 2222 2244 2245                                                           
CONECT 2223 2224 2226 2240                                                      
CONECT 2224 2223 2225 2241                                                      
CONECT 2225 2224 2238                                                           
CONECT 2226 2221 2223                                                           
CONECT 2227 2221 2241                                                           
CONECT 2228 2240 2242 2243                                                      
CONECT 2229 2231 2245 2246                                                      
CONECT 2230 2247 2248                                                           
CONECT 2231 2229 2248                                                           
CONECT 2232 2233 2250                                                           
CONECT 2233 2232 2234 2235                                                      
CONECT 2234 2233 2251 2252                                                      
CONECT 2235 2233 2236 2255                                                      
CONECT 2236 2235 2257                                                           
CONECT 2237 2258 2259 2263                                                      
CONECT 2238 2225 2239                                                           
CONECT 2239 2238 2240                                                           
CONECT 2240 2223 2228 2239                                                      
CONECT 2241 2224 2227                                                           
CONECT 2242 2228                                                                
CONECT 2243 2228 2244                                                           
CONECT 2244 2222 2243 2246                                                      
CONECT 2245 2222 2229 2247                                                      
CONECT 2246 2229 2244                                                           
CONECT 2247 2230 2245                                                           
CONECT 2248 2230 2231                                                           
CONECT 2249 2221 2250 2251                                                      
CONECT 2250 2232 2249                                                           
CONECT 2251 2234 2249                                                           
CONECT 2252 2234 2253 2254                                                      
CONECT 2253 2252                                                                
CONECT 2254 2252                                                                
CONECT 2255 2235 2256                                                           
CONECT 2256 2255 2257                                                           
CONECT 2257 2236 2256 2258                                                      
CONECT 2258 2237 2257                                                           
CONECT 2259 2237 2260                                                           
CONECT 2260 2259 2261                                                           
CONECT 2261 2260 2262                                                           
CONECT 2262 2261 2263                                                           
CONECT 2263 2237 2262                                                           
CONECT 2264 2269 2270 2292                                                      
CONECT 2265 2287 2288                                                           
CONECT 2266 2267 2269 2283                                                      
CONECT 2267 2266 2268 2284                                                      
CONECT 2268 2267 2281                                                           
CONECT 2269 2264 2266                                                           
CONECT 2270 2264 2284                                                           
CONECT 2271 2283 2285 2286                                                      
CONECT 2272 2274 2288 2289                                                      
CONECT 2273 2290 2291                                                           
CONECT 2274 2272 2291                                                           
CONECT 2275 2276 2293                                                           
CONECT 2276 2275 2277 2278                                                      
CONECT 2277 2276 2294 2295                                                      
CONECT 2278 2276 2279 2298                                                      
CONECT 2279 2278 2300                                                           
CONECT 2280 2301 2302 2306                                                      
CONECT 2281 2268 2282                                                           
CONECT 2282 2281 2283                                                           
CONECT 2283 2266 2271 2282                                                      
CONECT 2284 2267 2270                                                           
CONECT 2285 2271                                                                
CONECT 2286 2271 2287                                                           
CONECT 2287 2265 2286 2289                                                      
CONECT 2288 2265 2272 2290                                                      
CONECT 2289 2272 2287                                                           
CONECT 2290 2273 2288                                                           
CONECT 2291 2273 2274                                                           
CONECT 2292 2264 2293 2294                                                      
CONECT 2293 2275 2292                                                           
CONECT 2294 2277 2292                                                           
CONECT 2295 2277 2296 2297                                                      
CONECT 2296 2295                                                                
CONECT 2297 2295                                                                
CONECT 2298 2278 2299                                                           
CONECT 2299 2298 2300                                                           
CONECT 2300 2279 2299 2301                                                      
CONECT 2301 2280 2300                                                           
CONECT 2302 2280 2303                                                           
CONECT 2303 2302 2304                                                           
CONECT 2304 2303 2305                                                           
CONECT 2305 2304 2306                                                           
CONECT 2306 2280 2305                                                           
MASTER      314    0    2   18    0    0   12    6 2610    2   86   26          
END                                                                             
