# Supplementary material for: Exploring the mechanism of Alisma orientale for the treatment of pregnancy induced hypertension and potential hepato-nephrotoxicity by using network pharmacology, network toxicology, molecular docking and molecular dynamics simulation
Source: Front Pharmacol. 2022 Nov 15;13:1027112. doi: 10.3389/fphar.2022.1027112 (PMC9705790; doi:10.3389/fphar.2022.1027112)
Supplement: Supplementary file 10 [file DataSheet2.zip › Treat/EGFR-7om5.pdb]

HEADER    IMMUNE SYSTEM                           21-MAY-21   7OM5              
TITLE     ANTI-EGFR NANOBODY EGB4                                               
COMPND    MOL_ID: 1;                                                            
COMPND   2 MOLECULE: NANOBODY EGB4;                                             
COMPND   3 CHAIN: A, B;                                                         
COMPND   4 ENGINEERED: YES                                                      
SOURCE    MOL_ID: 1;                                                            
SOURCE   2 ORGANISM_SCIENTIFIC: LAMA GLAMA;                                     
SOURCE   3 ORGANISM_TAXID: 9844;                                                
SOURCE   4 EXPRESSION_SYSTEM: ESCHERICHIA COLI;                                 
SOURCE   5 EXPRESSION_SYSTEM_TAXID: 562                                         
KEYWDS    EGFR, NANOBODY, CANCER, SIGNALING, IMMUNE SYSTEM                      
EXPDTA    X-RAY DIFFRACTION                                                     
AUTHOR    M.R.ZERONIAN,B.J.C.JANSSEN                                            
REVDAT   2   23-MAR-22 7OM5    1       JRNL                                     
REVDAT   1   02-MAR-22 7OM5    0                                                
JRNL        AUTH   M.R.ZERONIAN,S.DOULKERIDOU,P.M.P.VAN BERGEN EN HENEGOUWEN,   
JRNL        AUTH 2 B.J.C.JANSSEN                                                
JRNL        TITL   STRUCTURAL INSIGHTS INTO THE NON-INHIBITORY MECHANISM OF THE 
JRNL        TITL 2 ANTI-EGFR EGB4 NANOBODY.                                     
JRNL        REF    BMC MOL CELL BIOL             V.  23    12 2022              
JRNL        REFN                   ESSN 2661-8850                               
JRNL        PMID   35232398                                                     
JRNL        DOI    10.1186/S12860-022-00412-X                                   
REMARK   2                                                                      
REMARK   2 RESOLUTION.    1.48 ANGSTROMS.                                       
REMARK   3                                                                      
REMARK   3 REFINEMENT.                                                          
REMARK   3   PROGRAM     : REFMAC 5.8.0253                                      
REMARK   3   AUTHORS     : MURSHUDOV,SKUBAK,LEBEDEV,PANNU,STEINER,              
REMARK   3               : NICHOLLS,WINN,LONG,VAGIN                             
REMARK   3                                                                      
REMARK   3    REFINEMENT TARGET : MAXIMUM LIKELIHOOD                            
REMARK   3                                                                      
REMARK   3  DATA USED IN REFINEMENT.                                            
REMARK   3   RESOLUTION RANGE HIGH (ANGSTROMS) : 1.48                           
REMARK   3   RESOLUTION RANGE LOW  (ANGSTROMS) : 42.69                          
REMARK   3   DATA CUTOFF            (SIGMA(F)) : 0.000                          
REMARK   3   COMPLETENESS FOR RANGE        (%) : 97.9                           
REMARK   3   NUMBER OF REFLECTIONS             : 44926                          
REMARK   3                                                                      
REMARK   3  FIT TO DATA USED IN REFINEMENT.                                     
REMARK   3   CROSS-VALIDATION METHOD          : THROUGHOUT                      
REMARK   3   FREE R VALUE TEST SET SELECTION  : RANDOM                          
REMARK   3   R VALUE     (WORKING + TEST SET) : 0.179                           
REMARK   3   R VALUE            (WORKING SET) : 0.177                           
REMARK   3   FREE R VALUE                     : 0.205                           
REMARK   3   FREE R VALUE TEST SET SIZE   (%) : 4.800                           
REMARK   3   FREE R VALUE TEST SET COUNT      : 2262                            
REMARK   3                                                                      
REMARK   3  FIT IN THE HIGHEST RESOLUTION BIN.                                  
REMARK   3   TOTAL NUMBER OF BINS USED           : NULL                         
REMARK   3   BIN RESOLUTION RANGE HIGH       (A) : 1.48                         
REMARK   3   BIN RESOLUTION RANGE LOW        (A) : 1.52                         
REMARK   3   REFLECTION IN BIN     (WORKING SET) : 3129                         
REMARK   3   BIN COMPLETENESS (WORKING+TEST) (%) : 94.24                        
REMARK   3   BIN R VALUE           (WORKING SET) : 0.2900                       
REMARK   3   BIN FREE R VALUE SET COUNT          : 160                          
REMARK   3   BIN FREE R VALUE                    : 0.2960                       
REMARK   3                                                                      
REMARK   3  NUMBER OF NON-HYDROGEN ATOMS USED IN REFINEMENT.                    
REMARK   3   PROTEIN ATOMS            : 1959                                    
REMARK   3   NUCLEIC ACID ATOMS       : 0                                       
REMARK   3   HETEROGEN ATOMS          : 8                                       
REMARK   3   SOLVENT ATOMS            : 176                                     
REMARK   3                                                                      
REMARK   3  B VALUES.                                                           
REMARK   3   FROM WILSON PLOT           (A**2) : NULL                           
REMARK   3   MEAN B VALUE      (OVERALL, A**2) : 16.23                          
REMARK   3   OVERALL ANISOTROPIC B VALUE.                                       
REMARK   3    B11 (A**2) : 0.27000                                              
REMARK   3    B22 (A**2) : -0.66000                                             
REMARK   3    B33 (A**2) : 0.44000                                              
REMARK   3    B12 (A**2) : 0.00000                                              
REMARK   3    B13 (A**2) : -0.90000                                             
REMARK   3    B23 (A**2) : 0.00000                                              
REMARK   3                                                                      
REMARK   3  ESTIMATED OVERALL COORDINATE ERROR.                                 
REMARK   3   ESU BASED ON R VALUE                            (A): 0.067         
REMARK   3   ESU BASED ON FREE R VALUE                       (A): 0.069         
REMARK   3   ESU BASED ON MAXIMUM LIKELIHOOD                 (A): NULL          
REMARK   3   ESU FOR B VALUES BASED ON MAXIMUM LIKELIHOOD (A**2): NULL          
REMARK   3                                                                      
REMARK   3 CORRELATION COEFFICIENTS.                                            
REMARK   3   CORRELATION COEFFICIENT FO-FC      : 0.965                         
REMARK   3   CORRELATION COEFFICIENT FO-FC FREE : 0.958                         
REMARK   3                                                                      
REMARK   3  RMS DEVIATIONS FROM IDEAL VALUES        COUNT    RMS    WEIGHT      
REMARK   3   BOND LENGTHS REFINED ATOMS        (A):  2108 ; 0.012 ; 0.013       
REMARK   3   BOND LENGTHS OTHERS               (A):  1792 ; 0.037 ; 0.018       
REMARK   3   BOND ANGLES REFINED ATOMS   (DEGREES):  2881 ; 1.683 ; 1.639       
REMARK   3   BOND ANGLES OTHERS          (DEGREES):  4175 ; 2.505 ; 1.580       
REMARK   3   TORSION ANGLES, PERIOD 1    (DEGREES):   285 ; 6.842 ; 5.000       
REMARK   3   TORSION ANGLES, PERIOD 2    (DEGREES):   118 ;31.674 ;21.441       
REMARK   3   TORSION ANGLES, PERIOD 3    (DEGREES):   325 ;12.216 ;15.000       
REMARK   3   TORSION ANGLES, PERIOD 4    (DEGREES):    17 ;20.102 ;15.000       
REMARK   3   CHIRAL-CENTER RESTRAINTS       (A**3):   270 ; 0.078 ; 0.200       
REMARK   3   GENERAL PLANES REFINED ATOMS      (A):  2481 ; 0.011 ; 0.020       
REMARK   3   GENERAL PLANES OTHERS             (A):   506 ; 0.018 ; 0.020       
REMARK   3   NON-BONDED CONTACTS REFINED ATOMS (A):  NULL ;  NULL ;  NULL       
REMARK   3   NON-BONDED CONTACTS OTHERS        (A):  NULL ;  NULL ;  NULL       
REMARK   3   NON-BONDED TORSION REFINED ATOMS  (A):  NULL ;  NULL ;  NULL       
REMARK   3   NON-BONDED TORSION OTHERS         (A):  NULL ;  NULL ;  NULL       
REMARK   3   H-BOND (X...Y) REFINED ATOMS      (A):  NULL ;  NULL ;  NULL       
REMARK   3   H-BOND (X...Y) OTHERS             (A):  NULL ;  NULL ;  NULL       
REMARK   3   POTENTIAL METAL-ION REFINED ATOMS (A):  NULL ;  NULL ;  NULL       
REMARK   3   POTENTIAL METAL-ION OTHERS        (A):  NULL ;  NULL ;  NULL       
REMARK   3   SYMMETRY VDW REFINED ATOMS        (A):  NULL ;  NULL ;  NULL       
REMARK   3   SYMMETRY VDW OTHERS               (A):  NULL ;  NULL ;  NULL       
REMARK   3   SYMMETRY H-BOND REFINED ATOMS     (A):  NULL ;  NULL ;  NULL       
REMARK   3   SYMMETRY H-BOND OTHERS            (A):  NULL ;  NULL ;  NULL       
REMARK   3   SYMMETRY METAL-ION REFINED ATOMS  (A):  NULL ;  NULL ;  NULL       
REMARK   3   SYMMETRY METAL-ION OTHERS         (A):  NULL ;  NULL ;  NULL       
REMARK   3                                                                      
REMARK   3  ISOTROPIC THERMAL FACTOR RESTRAINTS.     COUNT   RMS    WEIGHT      
REMARK   3   MAIN-CHAIN BOND REFINED ATOMS  (A**2):  NULL ;  NULL ;  NULL       
REMARK   3   MAIN-CHAIN BOND OTHER ATOMS    (A**2):  NULL ;  NULL ;  NULL       
REMARK   3   MAIN-CHAIN ANGLE REFINED ATOMS (A**2):  NULL ;  NULL ;  NULL       
REMARK   3   MAIN-CHAIN ANGLE OTHER ATOMS   (A**2):  NULL ;  NULL ;  NULL       
REMARK   3   SIDE-CHAIN BOND REFINED ATOMS  (A**2):  NULL ;  NULL ;  NULL       
REMARK   3   SIDE-CHAIN BOND OTHER ATOMS    (A**2):  NULL ;  NULL ;  NULL       
REMARK   3   SIDE-CHAIN ANGLE REFINED ATOMS (A**2):  NULL ;  NULL ;  NULL       
REMARK   3   SIDE-CHAIN ANGLE OTHER ATOMS   (A**2):  NULL ;  NULL ;  NULL       
REMARK   3   LONG RANGE B REFINED ATOMS     (A**2):  NULL ;  NULL ;  NULL       
REMARK   3   LONG RANGE B OTHER ATOMS       (A**2):  NULL ;  NULL ;  NULL       
REMARK   3                                                                      
REMARK   3 ANISOTROPIC THERMAL FACTOR RESTRAINTS.    COUNT   RMS   WEIGHT       
REMARK   3   RIGID-BOND RESTRAINTS          (A**2):  NULL ;  NULL ;  NULL       
REMARK   3   SPHERICITY; FREE ATOMS         (A**2):  NULL ;  NULL ;  NULL       
REMARK   3   SPHERICITY; BONDED ATOMS       (A**2):  NULL ;  NULL ;  NULL       
REMARK   3                                                                      
REMARK   3  NCS RESTRAINTS STATISTICS                                           
REMARK   3   NUMBER OF DIFFERENT NCS GROUPS : NULL                              
REMARK   3                                                                      
REMARK   3  TLS DETAILS                                                         
REMARK   3   NUMBER OF TLS GROUPS  : NULL                                       
REMARK   3                                                                      
REMARK   3  BULK SOLVENT MODELLING.                                             
REMARK   3   METHOD USED : MASK                                                 
REMARK   3   PARAMETERS FOR MASK CALCULATION                                    
REMARK   3   VDW PROBE RADIUS   : 1.20                                          
REMARK   3   ION PROBE RADIUS   : 0.80                                          
REMARK   3   SHRINKAGE RADIUS   : 0.80                                          
REMARK   3                                                                      
REMARK   3  OTHER REFINEMENT REMARKS: NULL                                      
REMARK   4                                                                      
REMARK   4 7OM5 COMPLIES WITH FORMAT V. 3.30, 13-JUL-11                         
REMARK 100                                                                      
REMARK 100 THIS ENTRY HAS BEEN PROCESSED BY PDBE ON 21-MAY-21.                  
REMARK 100 THE DEPOSITION ID IS D_1292115972.                                   
REMARK 200                                                                      
REMARK 200 EXPERIMENTAL DETAILS                                                 
REMARK 200  EXPERIMENT TYPE                : X-RAY DIFFRACTION                  
REMARK 200  DATE OF DATA COLLECTION        : 27-JUN-19                          
REMARK 200  TEMPERATURE           (KELVIN) : 100                                
REMARK 200  PH                             : NULL                               
REMARK 200  NUMBER OF CRYSTALS USED        : 1                                  
REMARK 200                                                                      
REMARK 200  SYNCHROTRON              (Y/N) : Y                                  
REMARK 200  RADIATION SOURCE               : DIAMOND                            
REMARK 200  BEAMLINE                       : I24                                
REMARK 200  X-RAY GENERATOR MODEL          : NULL                               
REMARK 200  MONOCHROMATIC OR LAUE    (M/L) : M                                  
REMARK 200  WAVELENGTH OR RANGE        (A) : 0.9688                             
REMARK 200  MONOCHROMATOR                  : NULL                               
REMARK 200  OPTICS                         : NULL                               
REMARK 200                                                                      
REMARK 200  DETECTOR TYPE                  : PIXEL                              
REMARK 200  DETECTOR MANUFACTURER          : DECTRIS PILATUS3 6M                
REMARK 200  INTENSITY-INTEGRATION SOFTWARE : DIALS, XIA2                        
REMARK 200  DATA SCALING SOFTWARE          : AIMLESS                            
REMARK 200                                                                      
REMARK 200  NUMBER OF UNIQUE REFLECTIONS   : 47214                              
REMARK 200  RESOLUTION RANGE HIGH      (A) : 1.480                              
REMARK 200  RESOLUTION RANGE LOW       (A) : 42.690                             
REMARK 200  REJECTION CRITERIA  (SIGMA(I)) : NULL                               
REMARK 200                                                                      
REMARK 200 OVERALL.                                                             
REMARK 200  COMPLETENESS FOR RANGE     (%) : 98.0                               
REMARK 200  DATA REDUNDANCY                : 3.400                              
REMARK 200  R MERGE                    (I) : 0.12500                            
REMARK 200  R SYM                      (I) : NULL                               
REMARK 200  <I/SIGMA(I)> FOR THE DATA SET  : 5.4000                             
REMARK 200                                                                      
REMARK 200 IN THE HIGHEST RESOLUTION SHELL.                                     
REMARK 200  HIGHEST RESOLUTION SHELL, RANGE HIGH (A) : 1.48                     
REMARK 200  HIGHEST RESOLUTION SHELL, RANGE LOW  (A) : 1.50                     
REMARK 200  COMPLETENESS FOR SHELL     (%) : 93.0                               
REMARK 200  DATA REDUNDANCY IN SHELL       : 3.40                               
REMARK 200  R MERGE FOR SHELL          (I) : 1.68100                            
REMARK 200  R SYM FOR SHELL            (I) : NULL                               
REMARK 200  <I/SIGMA(I)> FOR SHELL         : 1.100                              
REMARK 200                                                                      
REMARK 200 DIFFRACTION PROTOCOL: SINGLE WAVELENGTH                              
REMARK 200 METHOD USED TO DETERMINE THE STRUCTURE: MOLECULAR REPLACEMENT        
REMARK 200 SOFTWARE USED: PHASER                                                
REMARK 200 STARTING MODEL: 4KRN                                                 
REMARK 200                                                                      
REMARK 200 REMARK: NULL                                                         
REMARK 280                                                                      
REMARK 280 CRYSTAL                                                              
REMARK 280 SOLVENT CONTENT, VS   (%): 52.58                                     
REMARK 280 MATTHEWS COEFFICIENT, VM (ANGSTROMS**3/DA): 2.59                     
REMARK 280                                                                      
REMARK 280 CRYSTALLIZATION CONDITIONS: 0.05 M ZINC ACETATE AND 20 % W/V         
REMARK 280  PEG3350, VAPOR DIFFUSION, SITTING DROP, TEMPERATURE 293K            
REMARK 290                                                                      
REMARK 290 CRYSTALLOGRAPHIC SYMMETRY                                            
REMARK 290 SYMMETRY OPERATORS FOR SPACE GROUP: P 1 21 1                         
REMARK 290                                                                      
REMARK 290      SYMOP   SYMMETRY                                                
REMARK 290     NNNMMM   OPERATOR                                                
REMARK 290       1555   X,Y,Z                                                   
REMARK 290       2555   -X,Y+1/2,-Z                                             
REMARK 290                                                                      
REMARK 290     WHERE NNN -> OPERATOR NUMBER                                     
REMARK 290           MMM -> TRANSLATION VECTOR                                  
REMARK 290                                                                      
REMARK 290 CRYSTALLOGRAPHIC SYMMETRY TRANSFORMATIONS                            
REMARK 290 THE FOLLOWING TRANSFORMATIONS OPERATE ON THE ATOM/HETATM             
REMARK 290 RECORDS IN THIS ENTRY TO PRODUCE CRYSTALLOGRAPHICALLY                
REMARK 290 RELATED MOLECULES.                                                   
REMARK 290   SMTRY1   1  1.000000  0.000000  0.000000        0.00000            
REMARK 290   SMTRY2   1  0.000000  1.000000  0.000000        0.00000            
REMARK 290   SMTRY3   1  0.000000  0.000000  1.000000        0.00000            
REMARK 290   SMTRY1   2 -1.000000  0.000000  0.000000        0.00000            
REMARK 290   SMTRY2   2  0.000000  1.000000  0.000000       35.78800            
REMARK 290   SMTRY3   2  0.000000  0.000000 -1.000000        0.00000            
REMARK 290                                                                      
REMARK 290 REMARK: NULL                                                         
REMARK 300                                                                      
REMARK 300 BIOMOLECULE: 1                                                       
REMARK 300 SEE REMARK 350 FOR THE AUTHOR PROVIDED AND/OR PROGRAM                
REMARK 300 GENERATED ASSEMBLY INFORMATION FOR THE STRUCTURE IN                  
REMARK 300 THIS ENTRY. THE REMARK MAY ALSO PROVIDE INFORMATION ON               
REMARK 300 BURIED SURFACE AREA.                                                 
REMARK 350                                                                      
REMARK 350 COORDINATES FOR A COMPLETE MULTIMER REPRESENTING THE KNOWN           
REMARK 350 BIOLOGICALLY SIGNIFICANT OLIGOMERIZATION STATE OF THE                
REMARK 350 MOLECULE CAN BE GENERATED BY APPLYING BIOMT TRANSFORMATIONS          
REMARK 350 GIVEN BELOW.  BOTH NON-CRYSTALLOGRAPHIC AND                          
REMARK 350 CRYSTALLOGRAPHIC OPERATIONS ARE GIVEN.                               
REMARK 350                                                                      
REMARK 350 BIOMOLECULE: 1                                                       
REMARK 350 AUTHOR DETERMINED BIOLOGICAL UNIT: DIMERIC                           
REMARK 350 SOFTWARE DETERMINED QUATERNARY STRUCTURE: DIMERIC                    
REMARK 350 SOFTWARE USED: PISA                                                  
REMARK 350 TOTAL BURIED SURFACE AREA: 1660 ANGSTROM**2                          
REMARK 350 SURFACE AREA OF THE COMPLEX: 12300 ANGSTROM**2                       
REMARK 350 CHANGE IN SOLVENT FREE ENERGY: -41.0 KCAL/MOL                        
REMARK 350 APPLY THE FOLLOWING TO CHAINS: A, B                                  
REMARK 350   BIOMT1   1  1.000000  0.000000  0.000000        0.00000            
REMARK 350   BIOMT2   1  0.000000  1.000000  0.000000        0.00000            
REMARK 350   BIOMT3   1  0.000000  0.000000  1.000000        0.00000            
REMARK 465                                                                      
REMARK 465 MISSING RESIDUES                                                     
REMARK 465 THE FOLLOWING RESIDUES WERE NOT LOCATED IN THE                       
REMARK 465 EXPERIMENT. (M=MODEL NUMBER; RES=RESIDUE NAME; C=CHAIN               
REMARK 465 IDENTIFIER; SSSEQ=SEQUENCE NUMBER; I=INSERTION CODE.)                
REMARK 465                                                                      
REMARK 465   M RES C SSSEQI                                                     
REMARK 465     GLY B   126                                                      
REMARK 465     LEU B   127                                                      
REMARK 465     VAL B   128                                                      
REMARK 465     PRO B   129                                                      
REMARK 465     ARG B   130                                                      
REMARK 500                                                                      
REMARK 500 GEOMETRY AND STEREOCHEMISTRY                                         
REMARK 500 SUBTOPIC: TORSION ANGLES                                             
REMARK 500                                                                      
REMARK 500 TORSION ANGLES OUTSIDE THE EXPECTED RAMACHANDRAN REGIONS:            
REMARK 500 (M=MODEL NUMBER; RES=RESIDUE NAME; C=CHAIN IDENTIFIER;               
REMARK 500 SSEQ=SEQUENCE NUMBER; I=INSERTION CODE).                             
REMARK 500                                                                      
REMARK 500 STANDARD TABLE:                                                      
REMARK 500 FORMAT:(10X,I3,1X,A3,1X,A1,I4,A1,4X,F7.2,3X,F7.2)                    
REMARK 500                                                                      
REMARK 500 EXPECTED VALUES: GJ KLEYWEGT AND TA JONES (1996). PHI/PSI-           
REMARK 500 CHOLOGY: RAMACHANDRAN REVISITED. STRUCTURE 4, 1395 - 1400            
REMARK 500                                                                      
REMARK 500  M RES CSSEQI        PSI       PHI                                   
REMARK 500    SER A  28       37.70     70.68                                   
REMARK 500    SER A 102       52.02   -141.31                                   
REMARK 500    ALA B  91      163.88    175.34                                   
REMARK 500    SER B 102       35.47   -154.17                                   
REMARK 500                                                                      
REMARK 500 REMARK: NULL                                                         
REMARK 620                                                                      
REMARK 620 METAL COORDINATION                                                   
REMARK 620 (M=MODEL NUMBER; RES=RESIDUE NAME; C=CHAIN IDENTIFIER;               
REMARK 620 SSEQ=SEQUENCE NUMBER; I=INSERTION CODE):                             
REMARK 620                                                                      
REMARK 620 COORDINATION ANGLES FOR:  M RES CSSEQI METAL                         
REMARK 620                              ZN B 201  ZN                            
REMARK 620 N RES CSSEQI ATOM                                                    
REMARK 620 1 GLU A  88   OE2                                                    
REMARK 620 2 HIS A 123   NE2 132.2                                              
REMARK 620 3 ASP B  98   OD1 138.9  32.7                                        
REMARK 620 4 ASP B 110   OD2 140.8  28.6   4.5                                  
REMARK 620 N                    1     2     3                                   
REMARK 620                                                                      
REMARK 620 COORDINATION ANGLES FOR:  M RES CSSEQI METAL                         
REMARK 620                              ZN A 202  ZN                            
REMARK 620 N RES CSSEQI ATOM                                                    
REMARK 620 1 ASP A  98   OD2                                                    
REMARK 620 2 ASP A 110   OD2 105.3                                              
REMARK 620 3 GLU B  88   OE2  28.6  92.3                                        
REMARK 620 4 HIS B 123   NE2  30.3  91.5   1.7                                  
REMARK 620 N                    1     2     3                                   
DBREF  7OM5 A    1   130  PDB    7OM5     7OM5             1    130             
DBREF  7OM5 B    1   130  PDB    7OM5     7OM5             1    130             
SEQRES   1 A  130  GLN VAL GLN LEU GLN GLU SER GLY GLY GLY SER VAL GLN          
SEQRES   2 A  130  ALA GLY GLY SER LEU LYS LEU SER CYS ALA ALA SER GLY          
SEQRES   3 A  130  ARG SER PHE SER THR TYR ALA MET GLY TRP PHE ARG GLN          
SEQRES   4 A  130  ALA PRO GLY GLN ASP ARG GLU PHE VAL ALA THR ILE SER          
SEQRES   5 A  130  TRP THR ASP SER THR ASP TYR ALA ASP SER VAL LYS GLY          
SEQRES   6 A  130  ARG PHE THR ILE SER ARG ASP ASN ALA LYS ASN THR GLY          
SEQRES   7 A  130  TYR LEU GLN MET ASN SER LEU LYS PRO GLU ASP THR ALA          
SEQRES   8 A  130  VAL TYR TYR CYS ALA ALA ASP ARG TRP ALA SER SER ARG          
SEQRES   9 A  130  ARG ASN VAL ASP TYR ASP TYR TRP GLY GLN GLY THR GLN          
SEQRES  10 A  130  VAL THR VAL SER SER HIS GLY SER GLY LEU VAL PRO ARG          
SEQRES   1 B  130  GLN VAL GLN LEU GLN GLU SER GLY GLY GLY SER VAL GLN          
SEQRES   2 B  130  ALA GLY GLY SER LEU LYS LEU SER CYS ALA ALA SER GLY          
SEQRES   3 B  130  ARG SER PHE SER THR TYR ALA MET GLY TRP PHE ARG GLN          
SEQRES   4 B  130  ALA PRO GLY GLN ASP ARG GLU PHE VAL ALA THR ILE SER          
SEQRES   5 B  130  TRP THR ASP SER THR ASP TYR ALA ASP SER VAL LYS GLY          
SEQRES   6 B  130  ARG PHE THR ILE SER ARG ASP ASN ALA LYS ASN THR GLY          
SEQRES   7 B  130  TYR LEU GLN MET ASN SER LEU LYS PRO GLU ASP THR ALA          
SEQRES   8 B  130  VAL TYR TYR CYS ALA ALA ASP ARG TRP ALA SER SER ARG          
SEQRES   9 B  130  ARG ASN VAL ASP TYR ASP TYR TRP GLY GLN GLY THR GLN          
SEQRES  10 B  130  VAL THR VAL SER SER HIS GLY SER GLY LEU VAL PRO ARG          
HET    GOL  A 201       6                                                       
HET     ZN  A 202       1                                                       
HET     ZN  B 201       1                                                       
HETNAM     GOL GLYCEROL                                                         
HETNAM      ZN ZINC ION                                                         
HETSYN     GOL GLYCERIN; PROPANE-1,2,3-TRIOL                                    
FORMUL   3  GOL    C3 H8 O3                                                     
FORMUL   4   ZN    2(ZN 2+)                                                     
FORMUL   6  HOH   *176(H2 O)                                                    
HELIX    1 AA1 SER A   28  TYR A   32  5                                   5    
HELIX    2 AA2 ASP A   61  LYS A   64  5                                   4    
HELIX    3 AA3 ASN A   73  LYS A   75  5                                   3    
HELIX    4 AA4 LYS A   86  THR A   90  5                                   5    
HELIX    5 AA5 ARG A  105  TYR A  109  5                                   5    
HELIX    6 AA6 SER A  122  GLY A  126  5                                   5    
HELIX    7 AA7 SER B   28  TYR B   32  5                                   5    
HELIX    8 AA8 ASP B   61  LYS B   64  5                                   4    
HELIX    9 AA9 ASN B   73  LYS B   75  5                                   3    
HELIX   10 AB1 LYS B   86  THR B   90  5                                   5    
HELIX   11 AB2 ARG B  105  TYR B  109  5                                   5    
SHEET    1 AA1 4 VAL A   2  SER A   7  0                                        
SHEET    2 AA1 4 LEU A  18  GLY A  26 -1  O  ALA A  23   N  GLN A   5           
SHEET    3 AA1 4 THR A  77  MET A  82 -1  O  MET A  82   N  LEU A  18           
SHEET    4 AA1 4 PHE A  67  ASP A  72 -1  N  THR A  68   O  GLN A  81           
SHEET    1 AA212 THR A  57  TYR A  59  0                                        
SHEET    2 AA212 GLU A  46  ILE A  51 -1  N  THR A  50   O  ASP A  58           
SHEET    3 AA212 ALA A  33  GLN A  39 -1  N  TRP A  36   O  ALA A  49           
SHEET    4 AA212 ALA A  91  ASP A  98 -1  O  TYR A  94   N  PHE A  37           
SHEET    5 AA212 THR A 116  VAL A 120 -1  O  THR A 116   N  TYR A  93           
SHEET    6 AA212 GLY A  10  VAL A  12  1  N  GLY A  10   O  THR A 119           
SHEET    7 AA212 GLY B  10  VAL B  12 -1  O  SER B  11   N  SER A  11           
SHEET    8 AA212 THR B 116  VAL B 120  1  O  THR B 119   N  VAL B  12           
SHEET    9 AA212 ALA B  91  ASP B  98 -1  N  TYR B  93   O  THR B 116           
SHEET   10 AA212 ALA B  33  GLN B  39 -1  N  PHE B  37   O  TYR B  94           
SHEET   11 AA212 GLU B  46  ILE B  51 -1  O  GLU B  46   N  ARG B  38           
SHEET   12 AA212 THR B  57  TYR B  59 -1  O  ASP B  58   N  THR B  50           
SHEET    1 AA3 8 TYR A 111  TRP A 112  0                                        
SHEET    2 AA3 8 ALA A  91  ASP A  98 -1  N  ALA A  97   O  TYR A 111           
SHEET    3 AA3 8 THR A 116  VAL A 120 -1  O  THR A 116   N  TYR A  93           
SHEET    4 AA3 8 GLY A  10  VAL A  12  1  N  GLY A  10   O  THR A 119           
SHEET    5 AA3 8 GLY B  10  VAL B  12 -1  O  SER B  11   N  SER A  11           
SHEET    6 AA3 8 THR B 116  VAL B 120  1  O  THR B 119   N  VAL B  12           
SHEET    7 AA3 8 ALA B  91  ASP B  98 -1  N  TYR B  93   O  THR B 116           
SHEET    8 AA3 8 TYR B 111  TRP B 112 -1  O  TYR B 111   N  ALA B  97           
SHEET    1 AA4 4 VAL B   2  SER B   7  0                                        
SHEET    2 AA4 4 LEU B  18  GLY B  26 -1  O  SER B  25   N  GLN B   3           
SHEET    3 AA4 4 THR B  77  MET B  82 -1  O  MET B  82   N  LEU B  18           
SHEET    4 AA4 4 PHE B  67  ASP B  72 -1  N  THR B  68   O  GLN B  81           
SSBOND   1 CYS A   22    CYS A   95                          1555   1555  2.06  
SSBOND   2 CYS B   22    CYS B   95                          1555   1555  2.06  
LINK         OE2 GLU A  88                ZN    ZN B 201     1555   2545  1.86  
LINK         OD2 ASP A  98                ZN    ZN A 202     1555   1555  2.01  
LINK         OD2 ASP A 110                ZN    ZN A 202     1555   1555  1.87  
LINK         NE2 HIS A 123                ZN    ZN B 201     1555   2545  1.98  
LINK        ZN    ZN A 202                 OE2 GLU B  88     2656   1555  1.88  
LINK        ZN    ZN A 202                 NE2 HIS B 123     2656   1555  1.99  
LINK         OD1 ASP B  98                ZN    ZN B 201     1555   1555  2.00  
LINK         OD2 ASP B 110                ZN    ZN B 201     1555   1555  2.34  
CRYST1   38.539   71.576   53.204  90.00  91.48  90.00 P 1 21 1      4          
ORIGX1      1.000000  0.000000  0.000000        0.00000                         
ORIGX2      0.000000  1.000000  0.000000        0.00000                         
ORIGX3      0.000000  0.000000  1.000000        0.00000                         
SCALE1      0.025948  0.000000  0.000671        0.00000                         
SCALE2      0.000000  0.013971  0.000000        0.00000                         
SCALE3      0.000000  0.000000  0.018802        0.00000                         
ATOM      1  N   GLN A   1      28.304   6.600  33.059  1.00 28.89           N  
ATOM      2  CA  GLN A   1      26.905   6.909  33.463  1.00 26.92           C  
ATOM      3  C   GLN A   1      26.514   8.286  32.915  1.00 24.33           C  
ATOM      4  O   GLN A   1      27.257   9.255  33.165  1.00 22.17           O  
ATOM      5  CB  GLN A   1      26.769   6.865  34.986  1.00 30.45           C  
ATOM      6  CG  GLN A   1      27.213   5.545  35.600  1.00 35.92           C  
ATOM      7  CD  GLN A   1      28.689   5.528  35.912  1.00 44.79           C  
ATOM      8  OE1 GLN A   1      29.398   6.510  35.706  1.00 41.15           O  
ATOM      9  NE2 GLN A   1      29.165   4.400  36.414  1.00 53.47           N  
ATOM     10  N   VAL A   2      25.388   8.358  32.197  1.00 21.60           N  
ATOM     11  CA  VAL A   2      24.902   9.643  31.610  1.00 19.87           C  
ATOM     12  C   VAL A   2      23.479   9.868  32.099  1.00 18.92           C  
ATOM     13  O   VAL A   2      22.827   8.886  32.408  1.00 19.27           O  
ATOM     14  CB  VAL A   2      24.995   9.678  30.078  1.00 19.99           C  
ATOM     15  CG1 VAL A   2      26.444   9.786  29.632  1.00 21.72           C  
ATOM     16  CG2 VAL A   2      24.308   8.468  29.470  1.00 18.49           C  
ATOM     17  N   GLN A   3      23.082  11.138  32.175  1.00 17.12           N  
ATOM     18  CA  GLN A   3      21.681  11.557  32.378  1.00 18.77           C  
ATOM     19  C   GLN A   3      21.183  12.122  31.047  1.00 15.62           C  
ATOM     20  O   GLN A   3      21.933  12.858  30.391  1.00 15.49           O  
ATOM     21  CB  GLN A   3      21.566  12.595  33.480  1.00 22.50           C  
ATOM     22  CG  GLN A   3      21.999  12.058  34.829  1.00 30.85           C  
ATOM     23  CD  GLN A   3      21.804  13.149  35.859  1.00 40.27           C  
ATOM     24  OE1 GLN A   3      22.435  14.208  35.806  1.00 50.08           O  
ATOM     25  NE2 GLN A   3      20.893  12.902  36.791  1.00 45.58           N  
ATOM     26  N   LEU A   4      20.005  11.683  30.634  1.00 13.91           N  
ATOM     27  CA  LEU A   4      19.449  12.065  29.307  1.00 13.14           C  
ATOM     28  C   LEU A   4      18.193  12.891  29.492  1.00 12.83           C  
ATOM     29  O   LEU A   4      17.383  12.577  30.364  1.00 13.75           O  
ATOM     30  CB  LEU A   4      19.116  10.781  28.559  1.00 12.68           C  
ATOM     31  CG  LEU A   4      20.269   9.803  28.338  1.00 13.34           C  
ATOM     32  CD1 LEU A   4      19.828   8.565  27.605  1.00 13.63           C  
ATOM     33  CD2 LEU A   4      21.345  10.481  27.576  1.00 13.47           C  
ATOM     34  N   GLN A   5      17.972  13.812  28.586  1.00 13.46           N  
ATOM     35  CA  GLN A   5      16.709  14.587  28.549  1.00 15.39           C  
ATOM     36  C   GLN A   5      16.319  14.816  27.088  1.00 13.62           C  
ATOM     37  O   GLN A   5      17.053  15.478  26.355  1.00 14.01           O  
ATOM     38  CB  GLN A   5      16.874  15.897  29.331  1.00 18.27           C  
ATOM     39  CG  GLN A   5      15.586  16.739  29.388  1.00 22.86           C  
ATOM     40  CD  GLN A   5      14.408  15.972  29.960  1.00 28.90           C  
ATOM     41  OE1 GLN A   5      13.415  15.683  29.281  1.00 36.89           O  
ATOM     42  NE2 GLN A   5      14.513  15.576  31.223  1.00 35.55           N  
ATOM     43  N   GLU A   6      15.113  14.386  26.746  1.00 13.66           N  
ATOM     44  CA  GLU A   6      14.557  14.539  25.388  1.00 13.19           C  
ATOM     45  C   GLU A   6      13.896  15.907  25.322  1.00 12.47           C  
ATOM     46  O   GLU A   6      13.349  16.401  26.326  1.00 14.12           O  
ATOM     47  CB  GLU A   6      13.476  13.507  25.070  1.00 13.60           C  
ATOM     48  CG  GLU A   6      13.858  12.065  25.173  1.00 15.18           C  
ATOM     49  CD  GLU A   6      13.736  11.475  26.562  1.00 14.97           C  
ATOM     50  OE1 GLU A   6      13.666  12.255  27.554  1.00 15.48           O  
ATOM     51  OE2 GLU A   6      13.834  10.284  26.650  1.00 14.71           O  
ATOM     52  N   SER A   7      13.866  16.474  24.138  1.00 11.94           N  
ATOM     53  CA  SER A   7      13.107  17.704  23.863  1.00 12.81           C  
ATOM     54  C   SER A   7      12.685  17.676  22.393  1.00 11.73           C  
ATOM     55  O   SER A   7      13.179  16.877  21.603  1.00 11.17           O  
ATOM     56  CB  SER A   7      13.934  18.919  24.224  1.00 14.64           C  
ATOM     57  OG  SER A   7      15.102  18.947  23.405  1.00 19.76           O  
ATOM     58  N   GLY A   8      11.732  18.529  22.064  1.00 11.57           N  
ATOM     59  CA  GLY A   8      11.353  18.785  20.674  1.00 11.75           C  
ATOM     60  C   GLY A   8      10.056  18.130  20.299  1.00 11.47           C  
ATOM     61  O   GLY A   8       9.617  18.293  19.188  1.00 13.22           O  
ATOM     62  N   GLY A   9       9.363  17.538  21.238  1.00 11.57           N  
ATOM     63  CA  GLY A   9       8.088  16.907  20.909  1.00 12.21           C  
ATOM     64  C   GLY A   9       7.001  17.925  20.690  1.00 12.70           C  
ATOM     65  O   GLY A   9       7.160  19.142  20.873  1.00 11.99           O  
ATOM     66  N   GLY A  10       5.856  17.426  20.310  1.00 13.39           N  
ATOM     67  CA  GLY A  10       4.703  18.285  20.065  1.00 14.31           C  
ATOM     68  C   GLY A  10       3.627  17.579  19.302  1.00 13.21           C  
ATOM     69  O   GLY A  10       3.669  16.363  19.164  1.00 13.26           O  
ATOM     70  N   SER A  11       2.672  18.359  18.869  1.00 11.73           N  
ATOM     71  CA ASER A  11       1.539  17.853  18.067  0.50 12.49           C  
ATOM     72  CA BSER A  11       1.521  17.880  18.081  0.50 12.58           C  
ATOM     73  C   SER A  11       1.714  18.437  16.671  1.00 12.47           C  
ATOM     74  O   SER A  11       2.071  19.590  16.587  1.00 16.93           O  
ATOM     75  CB ASER A  11       0.240  18.250  18.681  0.50 13.11           C  
ATOM     76  CB BSER A  11       0.266  18.360  18.740  0.50 13.33           C  
ATOM     77  OG ASER A  11       0.166  19.661  18.777  0.50 15.16           O  
ATOM     78  OG BSER A  11      -0.872  17.708  18.224  0.50 15.58           O  
ATOM     79  N   VAL A  12       1.515  17.636  15.642  1.00 10.23           N  
ATOM     80  CA  VAL A  12       1.841  18.093  14.275  1.00 10.51           C  
ATOM     81  C   VAL A  12       0.833  17.472  13.318  1.00 11.15           C  
ATOM     82  O   VAL A  12       0.292  16.420  13.615  1.00 10.34           O  
ATOM     83  CB  VAL A  12       3.298  17.732  13.921  1.00 12.24           C  
ATOM     84  CG1 VAL A  12       3.484  16.214  13.875  1.00 14.94           C  
ATOM     85  CG2 VAL A  12       3.730  18.368  12.617  1.00 13.65           C  
ATOM     86  N   GLN A  13       0.587  18.163  12.200  1.00 10.68           N  
ATOM     87  CA  GLN A  13      -0.258  17.640  11.136  1.00  9.89           C  
ATOM     88  C   GLN A  13       0.406  16.423  10.510  1.00  9.62           C  
ATOM     89  O   GLN A  13       1.613  16.405  10.277  1.00 10.70           O  
ATOM     90  CB  GLN A  13      -0.413  18.730  10.083  1.00  9.96           C  
ATOM     91  CG  GLN A  13      -1.416  18.353   9.013  1.00 10.51           C  
ATOM     92  CD  GLN A  13      -1.621  19.500   8.057  1.00 11.03           C  
ATOM     93  OE1 GLN A  13      -1.030  20.592   8.202  1.00 11.53           O  
ATOM     94  NE2 GLN A  13      -2.507  19.259   7.089  1.00 12.67           N  
ATOM     95  N   ALA A  14      -0.398  15.426  10.214  1.00  8.98           N  
ATOM     96  CA  ALA A  14       0.012  14.265   9.402  1.00  9.36           C  
ATOM     97  C   ALA A  14       0.756  14.781   8.153  1.00  9.75           C  
ATOM     98  O   ALA A  14       0.252  15.715   7.478  1.00  9.86           O  
ATOM     99  CB  ALA A  14      -1.205  13.473   9.030  1.00 10.25           C  
ATOM    100  N   GLY A  15       1.886  14.169   7.827  1.00  9.75           N  
ATOM    101  CA  GLY A  15       2.745  14.552   6.704  1.00 10.21           C  
ATOM    102  C   GLY A  15       3.823  15.535   7.086  1.00 10.51           C  
ATOM    103  O   GLY A  15       4.711  15.748   6.275  1.00 11.58           O  
ATOM    104  N   GLY A  16       3.679  16.160   8.253  1.00 10.49           N  
ATOM    105  CA  GLY A  16       4.657  17.130   8.768  1.00 10.72           C  
ATOM    106  C   GLY A  16       5.926  16.476   9.272  1.00 10.32           C  
ATOM    107  O   GLY A  16       6.138  15.254   9.103  1.00 11.40           O  
ATOM    108  N   SER A  17       6.746  17.291   9.904  1.00  9.80           N  
ATOM    109  CA  SER A  17       8.098  16.919  10.385  1.00  9.93           C  
ATOM    110  C   SER A  17       8.293  17.459  11.795  1.00 11.26           C  
ATOM    111  O   SER A  17       7.650  18.453  12.187  1.00 11.78           O  
ATOM    112  CB  SER A  17       9.198  17.491   9.493  1.00 11.75           C  
ATOM    113  OG  SER A  17       9.061  17.006   8.193  1.00 14.75           O  
ATOM    114  N   LEU A  18       9.132  16.771  12.545  1.00 10.18           N  
ATOM    115  CA  LEU A  18       9.630  17.215  13.864  1.00  9.82           C  
ATOM    116  C   LEU A  18      11.134  16.885  13.915  1.00  9.76           C  
ATOM    117  O   LEU A  18      11.626  16.088  13.108  1.00 10.69           O  
ATOM    118  CB  LEU A  18       8.898  16.467  14.990  1.00 10.54           C  
ATOM    119  CG  LEU A  18       7.419  16.756  15.222  1.00 11.73           C  
ATOM    120  CD1 LEU A  18       6.828  15.755  16.213  1.00 13.57           C  
ATOM    121  CD2 LEU A  18       7.193  18.186  15.695  1.00 13.05           C  
ATOM    122  N   LYS A  19      11.823  17.405  14.902  1.00  9.71           N  
ATOM    123  CA  LYS A  19      13.180  16.939  15.216  1.00 11.52           C  
ATOM    124  C   LYS A  19      13.288  16.851  16.734  1.00 10.45           C  
ATOM    125  O   LYS A  19      13.204  17.881  17.446  1.00 10.40           O  
ATOM    126  CB  LYS A  19      14.231  17.857  14.594  1.00 14.03           C  
ATOM    127  CG  LYS A  19      15.653  17.352  14.796  1.00 16.83           C  
ATOM    128  CD  LYS A  19      16.649  18.400  14.254  1.00 21.99           C  
ATOM    129  CE  LYS A  19      18.091  17.998  14.420  1.00 30.87           C  
ATOM    130  NZ  LYS A  19      18.569  17.265  13.225  1.00 37.82           N  
ATOM    131  N   LEU A  20      13.510  15.646  17.245  1.00 10.48           N  
ATOM    132  CA  LEU A  20      13.721  15.426  18.683  1.00  9.81           C  
ATOM    133  C   LEU A  20      15.216  15.495  18.979  1.00 10.10           C  
ATOM    134  O   LEU A  20      16.047  15.193  18.103  1.00 10.15           O  
ATOM    135  CB  LEU A  20      13.180  14.066  19.072  1.00 10.47           C  
ATOM    136  CG  LEU A  20      11.754  13.748  18.664  1.00 10.53           C  
ATOM    137  CD1 LEU A  20      11.362  12.447  19.347  1.00 12.37           C  
ATOM    138  CD2 LEU A  20      10.802  14.853  19.079  1.00 11.62           C  
ATOM    139  N   SER A  21      15.529  16.048  20.144  1.00 10.44           N  
ATOM    140  CA ASER A  21      16.915  16.070  20.644  0.50 11.53           C  
ATOM    141  CA BSER A  21      16.900  16.162  20.691  0.50 10.39           C  
ATOM    142  C   SER A  21      16.984  15.331  21.968  1.00 11.84           C  
ATOM    143  O   SER A  21      15.989  15.291  22.740  1.00 13.66           O  
ATOM    144  CB ASER A  21      17.447  17.457  20.750  0.50 13.51           C  
ATOM    145  CB BSER A  21      17.265  17.599  20.978  0.50 10.74           C  
ATOM    146  OG ASER A  21      16.660  18.222  21.641  0.50 16.39           O  
ATOM    147  OG BSER A  21      17.351  18.396  19.798  0.50  9.83           O  
ATOM    148  N   CYS A  22      18.145  14.775  22.211  1.00 12.55           N  
ATOM    149  CA ACYS A  22      18.468  14.118  23.475  0.50 14.74           C  
ATOM    150  CA BCYS A  22      18.507  14.033  23.432  0.50 14.67           C  
ATOM    151  C   CYS A  22      19.778  14.692  23.988  1.00 15.96           C  
ATOM    152  O   CYS A  22      20.816  14.473  23.375  1.00 17.01           O  
ATOM    153  CB ACYS A  22      18.542  12.619  23.324  0.50 15.30           C  
ATOM    154  CB BCYS A  22      18.676  12.569  23.048  0.50 15.65           C  
ATOM    155  SG ACYS A  22      18.804  11.930  24.969  0.50 18.38           S  
ATOM    156  SG BCYS A  22      19.324  11.540  24.385  0.50 18.18           S  
ATOM    157  N   ALA A  23      19.685  15.480  25.043  1.00 14.96           N  
ATOM    158  CA  ALA A  23      20.896  16.097  25.630  1.00 15.99           C  
ATOM    159  C   ALA A  23      21.407  15.172  26.743  1.00 15.46           C  
ATOM    160  O   ALA A  23      20.639  14.767  27.640  1.00 15.30           O  
ATOM    161  CB  ALA A  23      20.575  17.467  26.139  1.00 16.77           C  
ATOM    162  N   ALA A  24      22.694  14.866  26.700  1.00 16.17           N  
ATOM    163  CA  ALA A  24      23.333  14.006  27.699  1.00 16.70           C  
ATOM    164  C   ALA A  24      24.217  14.863  28.621  1.00 17.06           C  
ATOM    165  O   ALA A  24      24.908  15.777  28.138  1.00 19.65           O  
ATOM    166  CB  ALA A  24      24.115  12.936  26.996  1.00 18.78           C  
ATOM    167  N   SER A  25      24.133  14.563  29.905  1.00 19.54           N  
ATOM    168  CA  SER A  25      25.010  15.071  30.995  1.00 23.03           C  
ATOM    169  C   SER A  25      25.840  13.884  31.487  1.00 22.48           C  
ATOM    170  O   SER A  25      25.253  12.873  31.842  1.00 24.04           O  
ATOM    171  CB  SER A  25      24.189  15.609  32.136  1.00 27.72           C  
ATOM    172  OG  SER A  25      23.960  16.987  31.938  1.00 41.50           O  
ATOM    173  N   GLY A  26      27.159  14.024  31.539  1.00 24.03           N  
ATOM    174  CA  GLY A  26      28.031  12.978  32.084  1.00 26.57           C  
ATOM    175  C   GLY A  26      29.240  12.830  31.204  1.00 26.81           C  
ATOM    176  O   GLY A  26      29.308  13.518  30.175  1.00 29.57           O  
ATOM    177  N   ARG A  27      30.142  11.945  31.596  1.00 27.32           N  
ATOM    178  CA  ARG A  27      31.475  11.824  30.974  1.00 30.79           C  
ATOM    179  C   ARG A  27      31.370  10.878  29.771  1.00 26.04           C  
ATOM    180  O   ARG A  27      30.581   9.910  29.815  1.00 23.56           O  
ATOM    181  CB  ARG A  27      32.475  11.385  32.046  1.00 34.77           C  
ATOM    182  CG  ARG A  27      32.434  12.291  33.273  1.00 44.21           C  
ATOM    183  CD  ARG A  27      33.722  12.369  34.088  1.00 52.10           C  
ATOM    184  NE  ARG A  27      34.455  11.108  34.169  1.00 57.74           N  
ATOM    185  CZ  ARG A  27      34.031   9.998  34.780  1.00 62.01           C  
ATOM    186  NH1 ARG A  27      32.848   9.949  35.376  1.00 67.05           N  
ATOM    187  NH2 ARG A  27      34.796   8.922  34.781  1.00 63.29           N  
ATOM    188  N   SER A  28      32.127  11.187  28.723  1.00 23.95           N  
ATOM    189  CA  SER A  28      32.445  10.240  27.622  1.00 23.38           C  
ATOM    190  C   SER A  28      31.207   9.974  26.767  1.00 20.91           C  
ATOM    191  O   SER A  28      31.079   8.855  26.301  1.00 18.25           O  
ATOM    192  CB  SER A  28      32.965   8.947  28.172  1.00 27.37           C  
ATOM    193  OG  SER A  28      33.914   9.186  29.211  1.00 35.75           O  
ATOM    194  N   PHE A  29      30.368  10.971  26.520  1.00 18.49           N  
ATOM    195  CA  PHE A  29      29.163  10.825  25.650  1.00 17.95           C  
ATOM    196  C   PHE A  29      29.501  10.122  24.322  1.00 15.56           C  
ATOM    197  O   PHE A  29      28.712   9.291  23.792  1.00 13.29           O  
ATOM    198  CB  PHE A  29      28.577  12.181  25.284  1.00 21.39           C  
ATOM    199  CG  PHE A  29      27.422  12.081  24.323  1.00 22.25           C  
ATOM    200  CD1 PHE A  29      26.229  11.520  24.734  1.00 23.58           C  
ATOM    201  CD2 PHE A  29      27.529  12.510  23.009  1.00 24.31           C  
ATOM    202  CE1 PHE A  29      25.162  11.404  23.856  1.00 26.41           C  
ATOM    203  CE2 PHE A  29      26.460  12.395  22.131  1.00 22.70           C  
ATOM    204  CZ  PHE A  29      25.278  11.859  22.556  1.00 27.01           C  
ATOM    205  N   SER A  30      30.640  10.478  23.718  1.00 16.91           N  
ATOM    206  CA  SER A  30      30.996   9.966  22.388  1.00 15.34           C  
ATOM    207  C   SER A  30      31.222   8.454  22.428  1.00 16.13           C  
ATOM    208  O   SER A  30      31.304   7.913  21.314  1.00 17.67           O  
ATOM    209  CB  SER A  30      32.203  10.682  21.827  1.00 19.09           C  
ATOM    210  OG  SER A  30      33.242  10.523  22.752  1.00 23.32           O  
ATOM    211  N   THR A  31      31.369   7.822  23.598  1.00 14.79           N  
ATOM    212  CA  THR A  31      31.611   6.371  23.734  1.00 15.42           C  
ATOM    213  C   THR A  31      30.294   5.613  23.850  1.00 13.78           C  
ATOM    214  O   THR A  31      30.312   4.365  23.867  1.00 14.50           O  
ATOM    215  CB  THR A  31      32.552   6.051  24.898  1.00 16.96           C  
ATOM    216  OG1 THR A  31      31.896   6.274  26.142  1.00 18.05           O  
ATOM    217  CG2 THR A  31      33.821   6.877  24.867  1.00 18.92           C  
ATOM    218  N   TYR A  32      29.162   6.325  23.901  1.00 11.56           N  
ATOM    219  CA  TYR A  32      27.844   5.674  24.081  1.00 11.40           C  
ATOM    220  C   TYR A  32      27.139   5.522  22.735  1.00 12.38           C  
ATOM    221  O   TYR A  32      27.165   6.462  21.933  1.00 12.97           O  
ATOM    222  CB  TYR A  32      26.940   6.519  25.006  1.00 11.81           C  
ATOM    223  CG  TYR A  32      27.284   6.446  26.470  1.00 11.69           C  
ATOM    224  CD1 TYR A  32      28.357   7.138  27.006  1.00 13.80           C  
ATOM    225  CD2 TYR A  32      26.535   5.683  27.338  1.00 12.47           C  
ATOM    226  CE1 TYR A  32      28.695   7.020  28.351  1.00 15.32           C  
ATOM    227  CE2 TYR A  32      26.833   5.600  28.693  1.00 13.95           C  
ATOM    228  CZ  TYR A  32      27.904   6.294  29.209  1.00 14.51           C  
ATOM    229  OH  TYR A  32      28.234   6.170  30.543  1.00 17.47           O  
ATOM    230  N   ALA A  33      26.497   4.381  22.540  1.00 11.03           N  
ATOM    231  CA  ALA A  33      25.398   4.207  21.573  1.00 12.20           C  
ATOM    232  C   ALA A  33      24.211   4.998  22.079  1.00 12.30           C  
ATOM    233  O   ALA A  33      23.993   5.065  23.309  1.00 12.59           O  
ATOM    234  CB  ALA A  33      25.040   2.768  21.394  1.00 11.63           C  
ATOM    235  N   MET A  34      23.459   5.595  21.162  1.00 13.52           N  
ATOM    236  CA  MET A  34      22.205   6.269  21.534  1.00 16.98           C  
ATOM    237  C   MET A  34      21.076   5.632  20.737  1.00 17.82           C  
ATOM    238  O   MET A  34      21.243   5.408  19.511  1.00 18.67           O  
ATOM    239  CB  MET A  34      22.254   7.757  21.265  1.00 20.58           C  
ATOM    240  CG  MET A  34      20.874   8.366  21.319  1.00 28.31           C  
ATOM    241  SD  MET A  34      20.921  10.129  21.090  1.00 39.30           S  
ATOM    242  CE  MET A  34      21.833  10.612  22.557  1.00 36.52           C  
ATOM    243  N   GLY A  35      20.018   5.253  21.426  1.00 14.12           N  
ATOM    244  CA  GLY A  35      18.827   4.678  20.803  1.00 13.02           C  
ATOM    245  C   GLY A  35      17.619   5.576  21.009  1.00 12.55           C  
ATOM    246  O   GLY A  35      17.586   6.389  21.942  1.00 13.91           O  
ATOM    247  N   TRP A  36      16.691   5.502  20.071  1.00 10.23           N  
ATOM    248  CA  TRP A  36      15.344   6.060  20.280  1.00  9.87           C  
ATOM    249  C   TRP A  36      14.365   4.892  20.290  1.00  9.26           C  
ATOM    250  O   TRP A  36      14.414   4.020  19.405  1.00  9.27           O  
ATOM    251  CB  TRP A  36      14.974   7.074  19.224  1.00 10.35           C  
ATOM    252  CG  TRP A  36      15.738   8.344  19.304  1.00 10.93           C  
ATOM    253  CD1 TRP A  36      16.935   8.648  18.707  1.00 12.72           C  
ATOM    254  CD2 TRP A  36      15.370   9.487  20.091  1.00 10.66           C  
ATOM    255  NE1 TRP A  36      17.315   9.925  19.070  1.00 13.24           N  
ATOM    256  CE2 TRP A  36      16.379  10.452  19.914  1.00 11.28           C  
ATOM    257  CE3 TRP A  36      14.275   9.792  20.901  1.00 11.51           C  
ATOM    258  CZ2 TRP A  36      16.314  11.703  20.520  1.00 11.99           C  
ATOM    259  CZ3 TRP A  36      14.234  11.035  21.526  1.00 12.20           C  
ATOM    260  CH2 TRP A  36      15.239  11.976  21.319  1.00 12.96           C  
ATOM    261  N   PHE A  37      13.490   4.941  21.259  1.00  9.63           N  
ATOM    262  CA  PHE A  37      12.404   3.952  21.466  1.00 10.33           C  
ATOM    263  C   PHE A  37      11.098   4.738  21.600  1.00 10.53           C  
ATOM    264  O   PHE A  37      11.171   5.951  21.890  1.00 12.06           O  
ATOM    265  CB  PHE A  37      12.641   3.138  22.731  1.00 10.82           C  
ATOM    266  CG  PHE A  37      13.823   2.218  22.651  1.00 12.05           C  
ATOM    267  CD1 PHE A  37      15.117   2.702  22.825  1.00 12.43           C  
ATOM    268  CD2 PHE A  37      13.648   0.870  22.381  1.00 12.45           C  
ATOM    269  CE1 PHE A  37      16.216   1.850  22.733  1.00 12.54           C  
ATOM    270  CE2 PHE A  37      14.759   0.026  22.268  1.00 13.08           C  
ATOM    271  CZ  PHE A  37      16.025   0.528  22.402  1.00 13.27           C  
ATOM    272  N   ARG A  38       9.960   4.136  21.303  1.00  9.43           N  
ATOM    273  CA  ARG A  38       8.697   4.873  21.456  1.00 10.08           C  
ATOM    274  C   ARG A  38       7.665   3.956  22.087  1.00 10.53           C  
ATOM    275  O   ARG A  38       7.694   2.748  21.818  1.00 12.01           O  
ATOM    276  CB  ARG A  38       8.250   5.447  20.111  1.00 10.69           C  
ATOM    277  CG  ARG A  38       7.912   4.369  19.093  1.00 10.98           C  
ATOM    278  CD  ARG A  38       7.590   5.056  17.775  1.00 11.33           C  
ATOM    279  NE  ARG A  38       7.230   4.078  16.749  1.00 11.43           N  
ATOM    280  CZ  ARG A  38       6.910   4.402  15.486  1.00 12.81           C  
ATOM    281  NH1 ARG A  38       6.963   5.655  15.092  1.00 11.01           N  
ATOM    282  NH2 ARG A  38       6.584   3.455  14.612  1.00 14.25           N  
ATOM    283  N   GLN A  39       6.767   4.520  22.871  1.00 11.22           N  
ATOM    284  CA  GLN A  39       5.680   3.752  23.504  1.00 12.70           C  
ATOM    285  C   GLN A  39       4.355   4.444  23.221  1.00 12.87           C  
ATOM    286  O   GLN A  39       4.117   5.556  23.705  1.00 11.74           O  
ATOM    287  CB  GLN A  39       5.922   3.649  24.998  1.00 16.71           C  
ATOM    288  CG  GLN A  39       4.919   2.710  25.664  1.00 20.90           C  
ATOM    289  CD  GLN A  39       5.350   2.386  27.071  1.00 25.87           C  
ATOM    290  OE1 GLN A  39       5.946   3.216  27.764  1.00 30.83           O  
ATOM    291  NE2 GLN A  39       5.129   1.136  27.428  1.00 28.63           N  
ATOM    292  N   ALA A  40       3.582   3.774  22.391  1.00 15.05           N  
ATOM    293  CA  ALA A  40       2.206   4.174  22.064  1.00 20.62           C  
ATOM    294  C   ALA A  40       1.298   3.620  23.156  1.00 23.68           C  
ATOM    295  O   ALA A  40       1.662   2.689  23.869  1.00 22.98           O  
ATOM    296  CB  ALA A  40       1.873   3.680  20.679  1.00 20.19           C  
ATOM    297  N   PRO A  41       0.069   4.153  23.304  1.00 29.30           N  
ATOM    298  CA  PRO A  41      -0.830   3.727  24.377  1.00 32.44           C  
ATOM    299  C   PRO A  41      -1.172   2.242  24.180  1.00 30.39           C  
ATOM    300  O   PRO A  41      -1.329   1.808  23.006  1.00 32.00           O  
ATOM    301  CB  PRO A  41      -2.065   4.637  24.205  1.00 35.09           C  
ATOM    302  CG  PRO A  41      -1.588   5.772  23.308  1.00 32.28           C  
ATOM    303  CD  PRO A  41      -0.552   5.134  22.398  1.00 33.07           C  
ATOM    304  N   GLY A  42      -1.148   1.489  25.279  1.00 34.44           N  
ATOM    305  CA  GLY A  42      -1.361   0.021  25.314  1.00 37.61           C  
ATOM    306  C   GLY A  42      -0.264  -0.790  24.628  1.00 41.54           C  
ATOM    307  O   GLY A  42      -0.521  -1.970  24.306  1.00 44.49           O  
ATOM    308  N   GLN A  43       0.923  -0.219  24.412  1.00 36.18           N  
ATOM    309  CA  GLN A  43       2.049  -0.901  23.715  1.00 36.70           C  
ATOM    310  C   GLN A  43       3.286  -0.910  24.601  1.00 30.70           C  
ATOM    311  O   GLN A  43       3.391  -0.102  25.529  1.00 27.64           O  
ATOM    312  CB  GLN A  43       2.417  -0.170  22.425  1.00 43.36           C  
ATOM    313  CG  GLN A  43       1.291  -0.118  21.404  1.00 50.20           C  
ATOM    314  CD  GLN A  43       1.011  -1.500  20.876  1.00 55.22           C  
ATOM    315  OE1 GLN A  43       1.916  -2.210  20.432  1.00 55.83           O  
ATOM    316  NE2 GLN A  43      -0.243  -1.908  20.977  1.00 54.99           N  
ATOM    317  N   ASP A  44       4.244  -1.780  24.306  1.00 31.98           N  
ATOM    318  CA  ASP A  44       5.540  -1.736  25.016  1.00 34.51           C  
ATOM    319  C   ASP A  44       6.407  -0.710  24.292  1.00 30.38           C  
ATOM    320  O   ASP A  44       6.023  -0.267  23.186  1.00 34.72           O  
ATOM    321  CB  ASP A  44       6.206  -3.114  25.110  1.00 42.30           C  
ATOM    322  CG  ASP A  44       7.119  -3.301  26.323  1.00 50.37           C  
ATOM    323  OD1 ASP A  44       7.617  -2.279  26.890  1.00 48.20           O  
ATOM    324  OD2 ASP A  44       7.355  -4.478  26.692  1.00 63.16           O  
ATOM    325  N   ARG A  45       7.494  -0.341  24.939  1.00 27.07           N  
ATOM    326  CA  ARG A  45       8.545   0.567  24.455  1.00 26.29           C  
ATOM    327  C   ARG A  45       9.295  -0.125  23.305  1.00 27.65           C  
ATOM    328  O   ARG A  45      10.071  -1.067  23.573  1.00 30.62           O  
ATOM    329  CB  ARG A  45       9.410   0.879  25.662  1.00 31.77           C  
ATOM    330  CG  ARG A  45      10.195   2.162  25.570  1.00 30.87           C  
ATOM    331  CD  ARG A  45      10.891   2.406  26.902  1.00 35.14           C  
ATOM    332  NE  ARG A  45      10.028   2.966  27.923  1.00 32.89           N  
ATOM    333  CZ  ARG A  45      10.451   3.669  28.970  1.00 34.47           C  
ATOM    334  NH1 ARG A  45      11.739   3.902  29.158  1.00 37.87           N  
ATOM    335  NH2 ARG A  45       9.587   4.151  29.839  1.00 37.23           N  
ATOM    336  N   GLU A  46       9.062   0.308  22.064  1.00 18.96           N  
ATOM    337  CA  GLU A  46       9.566  -0.367  20.866  1.00 16.65           C  
ATOM    338  C   GLU A  46      10.730   0.411  20.270  1.00 15.06           C  
ATOM    339  O   GLU A  46      10.716   1.639  20.263  1.00 11.81           O  
ATOM    340  CB  GLU A  46       8.425  -0.503  19.885  1.00 21.15           C  
ATOM    341  CG  GLU A  46       7.280  -1.274  20.524  1.00 28.74           C  
ATOM    342  CD  GLU A  46       6.155  -1.681  19.583  1.00 38.14           C  
ATOM    343  OE1 GLU A  46       6.171  -2.859  19.142  1.00 48.08           O  
ATOM    344  OE2 GLU A  46       5.267  -0.835  19.306  1.00 43.99           O  
ATOM    345  N   PHE A  47      11.669  -0.318  19.701  1.00 13.14           N  
ATOM    346  CA  PHE A  47      12.811   0.253  18.966  1.00 12.18           C  
ATOM    347  C   PHE A  47      12.346   1.124  17.793  1.00 11.75           C  
ATOM    348  O   PHE A  47      11.529   0.671  16.976  1.00 12.57           O  
ATOM    349  CB  PHE A  47      13.654  -0.899  18.447  1.00 13.77           C  
ATOM    350  CG  PHE A  47      14.747  -0.481  17.505  1.00 15.77           C  
ATOM    351  CD1 PHE A  47      15.858   0.167  17.996  1.00 19.48           C  
ATOM    352  CD2 PHE A  47      14.662  -0.758  16.152  1.00 18.51           C  
ATOM    353  CE1 PHE A  47      16.884   0.518  17.136  1.00 20.65           C  
ATOM    354  CE2 PHE A  47      15.702  -0.399  15.301  1.00 17.93           C  
ATOM    355  CZ  PHE A  47      16.783   0.249  15.800  1.00 19.10           C  
ATOM    356  N   VAL A  48      12.970   2.284  17.642  1.00 10.58           N  
ATOM    357  CA  VAL A  48      12.798   3.174  16.488  1.00 10.98           C  
ATOM    358  C   VAL A  48      14.120   3.242  15.718  1.00 10.62           C  
ATOM    359  O   VAL A  48      14.126   3.019  14.492  1.00 11.68           O  
ATOM    360  CB  VAL A  48      12.332   4.564  16.968  1.00 11.14           C  
ATOM    361  CG1 VAL A  48      12.242   5.520  15.784  1.00 11.94           C  
ATOM    362  CG2 VAL A  48      10.993   4.446  17.667  1.00 12.20           C  
ATOM    363  N   ALA A  49      15.206   3.644  16.370  1.00  9.84           N  
ATOM    364  CA  ALA A  49      16.486   3.826  15.640  1.00 10.42           C  
ATOM    365  C   ALA A  49      17.619   3.823  16.656  1.00 11.53           C  
ATOM    366  O   ALA A  49      17.384   4.103  17.837  1.00 11.38           O  
ATOM    367  CB  ALA A  49      16.498   5.107  14.851  1.00 11.50           C  
ATOM    368  N   THR A  50      18.826   3.471  16.214  1.00 11.96           N  
ATOM    369  CA ATHR A  50      20.017   3.607  17.075  0.50 11.89           C  
ATOM    370  CA BTHR A  50      20.045   3.498  17.049  0.50 11.76           C  
ATOM    371  C   THR A  50      21.208   4.079  16.244  1.00 11.78           C  
ATOM    372  O   THR A  50      21.218   3.897  15.030  1.00 11.44           O  
ATOM    373  CB ATHR A  50      20.281   2.337  17.899  0.50 12.82           C  
ATOM    374  CB BTHR A  50      20.421   2.097  17.550  0.50 12.47           C  
ATOM    375  OG1ATHR A  50      21.354   2.639  18.795  0.50 14.56           O  
ATOM    376  OG1BTHR A  50      20.488   1.192  16.444  0.50 13.97           O  
ATOM    377  CG2ATHR A  50      20.631   1.112  17.082  0.50 13.32           C  
ATOM    378  CG2BTHR A  50      19.459   1.554  18.582  0.50 12.58           C  
ATOM    379  N   ILE A  51      22.137   4.689  16.939  1.00 11.48           N  
ATOM    380  CA  ILE A  51      23.419   5.132  16.348  1.00 11.49           C  
ATOM    381  C   ILE A  51      24.508   4.689  17.308  1.00 11.79           C  
ATOM    382  O   ILE A  51      24.448   5.041  18.486  1.00 11.78           O  
ATOM    383  CB  ILE A  51      23.438   6.628  16.025  1.00 11.87           C  
ATOM    384  CG1 ILE A  51      24.714   7.001  15.264  1.00 12.25           C  
ATOM    385  CG2 ILE A  51      23.199   7.516  17.249  1.00 12.14           C  
ATOM    386  CD1 ILE A  51      24.618   8.352  14.566  1.00 13.58           C  
ATOM    387  N   SER A  52      25.475   3.908  16.802  1.00 11.61           N  
ATOM    388  CA  SER A  52      26.579   3.411  17.636  1.00 12.00           C  
ATOM    389  C   SER A  52      27.594   4.537  17.863  1.00 11.52           C  
ATOM    390  O   SER A  52      27.497   5.627  17.297  1.00 12.11           O  
ATOM    391  CB  SER A  52      27.205   2.219  17.016  1.00 12.57           C  
ATOM    392  OG  SER A  52      28.042   2.648  15.953  1.00 13.03           O  
ATOM    393  N   TRP A  53      28.569   4.248  18.697  1.00 12.81           N  
ATOM    394  CA  TRP A  53      29.653   5.201  18.950  1.00 14.99           C  
ATOM    395  C   TRP A  53      30.498   5.360  17.673  1.00 16.15           C  
ATOM    396  O   TRP A  53      31.218   6.379  17.610  1.00 17.02           O  
ATOM    397  CB  TRP A  53      30.447   4.792  20.189  1.00 17.95           C  
ATOM    398  CG  TRP A  53      31.468   3.750  19.937  1.00 23.32           C  
ATOM    399  CD1 TRP A  53      31.254   2.427  19.751  1.00 25.76           C  
ATOM    400  CD2 TRP A  53      32.888   3.972  19.821  1.00 26.96           C  
ATOM    401  NE1 TRP A  53      32.443   1.791  19.540  1.00 26.94           N  
ATOM    402  CE2 TRP A  53      33.470   2.708  19.581  1.00 29.86           C  
ATOM    403  CE3 TRP A  53      33.715   5.103  19.897  1.00 31.02           C  
ATOM    404  CZ2 TRP A  53      34.853   2.545  19.408  1.00 32.01           C  
ATOM    405  CZ3 TRP A  53      35.079   4.940  19.735  1.00 33.94           C  
ATOM    406  CH2 TRP A  53      35.635   3.674  19.502  1.00 31.11           C  
ATOM    407  N   THR A  54      30.397   4.451  16.695  1.00 13.46           N  
ATOM    408  CA  THR A  54      31.101   4.619  15.389  1.00 14.25           C  
ATOM    409  C   THR A  54      30.171   5.162  14.302  1.00 15.32           C  
ATOM    410  O   THR A  54      30.485   5.009  13.118  1.00 15.01           O  
ATOM    411  CB  THR A  54      31.780   3.314  14.955  1.00 14.63           C  
ATOM    412  OG1 THR A  54      30.732   2.386  14.644  1.00 15.41           O  
ATOM    413  CG2 THR A  54      32.678   2.711  15.994  1.00 16.23           C  
ATOM    414  N   ASP A  55      29.017   5.726  14.685  1.00 14.17           N  
ATOM    415  CA  ASP A  55      28.059   6.385  13.756  1.00 15.57           C  
ATOM    416  C   ASP A  55      27.302   5.366  12.892  1.00 14.61           C  
ATOM    417  O   ASP A  55      26.559   5.813  12.010  1.00 17.04           O  
ATOM    418  CB  ASP A  55      28.746   7.446  12.878  1.00 18.15           C  
ATOM    419  CG  ASP A  55      29.444   8.548  13.648  1.00 23.39           C  
ATOM    420  OD1 ASP A  55      28.875   8.936  14.686  1.00 25.12           O  
ATOM    421  OD2 ASP A  55      30.606   8.967  13.265  1.00 24.44           O  
ATOM    422  N   SER A  56      27.335   4.084  13.211  1.00 14.64           N  
ATOM    423  CA  SER A  56      26.589   3.010  12.511  1.00 14.56           C  
ATOM    424  C   SER A  56      25.111   3.069  12.899  1.00 15.61           C  
ATOM    425  O   SER A  56      24.831   3.160  14.092  1.00 15.59           O  
ATOM    426  CB  SER A  56      27.177   1.672  12.837  1.00 16.04           C  
ATOM    427  OG  SER A  56      28.529   1.669  12.374  1.00 18.61           O  
ATOM    428  N   THR A  57      24.189   3.016  11.948  1.00 15.19           N  
ATOM    429  CA  THR A  57      22.755   3.250  12.249  1.00 16.51           C  
ATOM    430  C   THR A  57      21.923   2.001  12.018  1.00 18.12           C  
ATOM    431  O   THR A  57      22.376   1.005  11.394  1.00 18.54           O  
ATOM    432  CB  THR A  57      22.224   4.455  11.473  1.00 16.77           C  
ATOM    433  OG1 THR A  57      22.395   4.161  10.087  1.00 18.71           O  
ATOM    434  CG2 THR A  57      22.917   5.734  11.841  1.00 16.96           C  
ATOM    435  N   ASP A  58      20.741   2.019  12.641  1.00 14.51           N  
ATOM    436  CA  ASP A  58      19.744   0.918  12.594  1.00 14.34           C  
ATOM    437  C   ASP A  58      18.358   1.550  12.750  1.00 13.67           C  
ATOM    438  O   ASP A  58      18.169   2.340  13.696  1.00 12.85           O  
ATOM    439  CB  ASP A  58      20.021  -0.134  13.671  1.00 15.75           C  
ATOM    440  CG  ASP A  58      19.285  -1.442  13.438  1.00 17.29           C  
ATOM    441  OD1 ASP A  58      18.753  -1.625  12.326  1.00 18.76           O  
ATOM    442  OD2 ASP A  58      19.251  -2.268  14.372  1.00 18.88           O  
ATOM    443  N   TYR A  59      17.436   1.206  11.850  1.00 14.22           N  
ATOM    444  CA  TYR A  59      16.070   1.784  11.847  1.00 13.96           C  
ATOM    445  C   TYR A  59      15.057   0.647  11.857  1.00 14.40           C  
ATOM    446  O   TYR A  59      15.235  -0.364  11.107  1.00 14.75           O  
ATOM    447  CB  TYR A  59      15.848   2.644  10.612  1.00 14.08           C  
ATOM    448  CG  TYR A  59      16.726   3.866  10.536  1.00 13.03           C  
ATOM    449  CD1 TYR A  59      16.378   5.050  11.166  1.00 11.81           C  
ATOM    450  CD2 TYR A  59      17.964   3.839   9.915  1.00 13.53           C  
ATOM    451  CE1 TYR A  59      17.181   6.171  11.144  1.00 11.61           C  
ATOM    452  CE2 TYR A  59      18.765   4.961   9.853  1.00 13.09           C  
ATOM    453  CZ  TYR A  59      18.386   6.142  10.466  1.00 12.34           C  
ATOM    454  OH  TYR A  59      19.157   7.247  10.385  1.00 12.89           O  
ATOM    455  N   ALA A  60      13.951   0.851  12.560  1.00 12.98           N  
ATOM    456  CA  ALA A  60      12.765  -0.011  12.433  1.00 13.57           C  
ATOM    457  C   ALA A  60      12.275   0.080  10.984  1.00 13.23           C  
ATOM    458  O   ALA A  60      12.337   1.154  10.384  1.00 13.55           O  
ATOM    459  CB  ALA A  60      11.704   0.410  13.412  1.00 13.71           C  
ATOM    460  N   ASP A  61      11.775  -1.031  10.424  1.00 14.26           N  
ATOM    461  CA  ASP A  61      11.190  -1.014   9.063  1.00 16.40           C  
ATOM    462  C   ASP A  61      10.105   0.060   8.910  1.00 15.45           C  
ATOM    463  O   ASP A  61      10.103   0.683   7.865  1.00 16.61           O  
ATOM    464  CB  ASP A  61      10.587  -2.387   8.733  1.00 19.06           C  
ATOM    465  CG  ASP A  61      11.630  -3.471   8.482  1.00 25.98           C  
ATOM    466  OD1 ASP A  61      12.820  -3.139   8.309  1.00 27.42           O  
ATOM    467  OD2 ASP A  61      11.225  -4.641   8.430  1.00 33.96           O  
ATOM    468  N   SER A  62       9.326   0.372   9.940  1.00 15.40           N  
ATOM    469  CA ASER A  62       8.191   1.334   9.853  0.50 16.09           C  
ATOM    470  CA BSER A  62       8.194   1.333   9.829  0.50 16.31           C  
ATOM    471  C   SER A  62       8.670   2.781   9.665  1.00 15.52           C  
ATOM    472  O   SER A  62       7.843   3.614   9.267  1.00 15.86           O  
ATOM    473  CB ASER A  62       7.286   1.242  11.060  0.50 17.13           C  
ATOM    474  CB BSER A  62       7.256   1.212  10.995  0.50 17.65           C  
ATOM    475  OG ASER A  62       8.021   1.388  12.261  0.50 17.57           O  
ATOM    476  OG BSER A  62       6.453   0.060  10.827  0.50 18.77           O  
ATOM    477  N   VAL A  63       9.936   3.072   9.918  1.00 13.79           N  
ATOM    478  CA  VAL A  63      10.407   4.490   9.868  1.00 13.77           C  
ATOM    479  C   VAL A  63      11.531   4.688   8.840  1.00 14.46           C  
ATOM    480  O   VAL A  63      11.930   5.828   8.579  1.00 12.63           O  
ATOM    481  CB  VAL A  63      10.855   4.964  11.257  1.00 12.53           C  
ATOM    482  CG1 VAL A  63       9.756   4.741  12.279  1.00 13.11           C  
ATOM    483  CG2 VAL A  63      12.160   4.296  11.720  1.00 13.55           C  
ATOM    484  N   LYS A  64      11.988   3.596   8.232  1.00 18.29           N  
ATOM    485  CA  LYS A  64      13.087   3.647   7.244  1.00 21.39           C  
ATOM    486  C   LYS A  64      12.668   4.582   6.103  1.00 20.17           C  
ATOM    487  O   LYS A  64      11.530   4.531   5.665  1.00 20.76           O  
ATOM    488  CB  LYS A  64      13.447   2.204   6.841  1.00 24.84           C  
ATOM    489  CG  LYS A  64      14.937   1.946   6.711  1.00 29.28           C  
ATOM    490  CD  LYS A  64      15.237   0.510   6.311  1.00 33.74           C  
ATOM    491  CE  LYS A  64      15.227  -0.436   7.500  1.00 37.00           C  
ATOM    492  NZ  LYS A  64      14.972  -1.841   7.091  1.00 43.10           N  
ATOM    493  N   GLY A  65      13.539   5.523   5.731  1.00 19.88           N  
ATOM    494  CA  GLY A  65      13.278   6.501   4.659  1.00 20.93           C  
ATOM    495  C   GLY A  65      12.532   7.734   5.142  1.00 20.61           C  
ATOM    496  O   GLY A  65      12.411   8.660   4.363  1.00 24.74           O  
ATOM    497  N   ARG A  66      11.989   7.734   6.361  1.00 14.62           N  
ATOM    498  CA  ARG A  66      11.255   8.897   6.928  1.00 13.14           C  
ATOM    499  C   ARG A  66      12.057   9.503   8.077  1.00 12.45           C  
ATOM    500  O   ARG A  66      12.059  10.719   8.214  1.00 13.11           O  
ATOM    501  CB  ARG A  66       9.889   8.474   7.454  1.00 12.95           C  
ATOM    502  CG  ARG A  66       8.964   7.998   6.345  1.00 13.28           C  
ATOM    503  CD  ARG A  66       7.527   7.821   6.721  1.00 12.86           C  
ATOM    504  NE  ARG A  66       7.403   6.887   7.819  1.00 12.37           N  
ATOM    505  CZ  ARG A  66       6.965   7.197   9.037  1.00 12.66           C  
ATOM    506  NH1 ARG A  66       6.892   6.251   9.973  1.00 13.49           N  
ATOM    507  NH2 ARG A  66       6.638   8.434   9.358  1.00 13.33           N  
ATOM    508  N   PHE A  67      12.679   8.673   8.898  1.00 11.92           N  
ATOM    509  CA  PHE A  67      13.403   9.176  10.089  1.00 12.67           C  
ATOM    510  C   PHE A  67      14.914   9.094   9.852  1.00 13.74           C  
ATOM    511  O   PHE A  67      15.389   8.180   9.129  1.00 14.35           O  
ATOM    512  CB  PHE A  67      13.076   8.361  11.336  1.00 12.23           C  
ATOM    513  CG  PHE A  67      11.681   8.509  11.890  1.00 12.75           C  
ATOM    514  CD1 PHE A  67      10.655   9.119  11.196  1.00 11.69           C  
ATOM    515  CD2 PHE A  67      11.382   7.952  13.119  1.00 11.45           C  
ATOM    516  CE1 PHE A  67       9.369   9.191  11.695  1.00 12.11           C  
ATOM    517  CE2 PHE A  67      10.109   8.077  13.639  1.00 11.88           C  
ATOM    518  CZ  PHE A  67       9.105   8.674  12.927  1.00 12.11           C  
ATOM    519  N   THR A  68      15.640   9.998  10.498  1.00 12.54           N  
ATOM    520  CA  THR A  68      17.117  10.045  10.420  1.00 13.10           C  
ATOM    521  C   THR A  68      17.670  10.261  11.815  1.00 11.57           C  
ATOM    522  O   THR A  68      17.297  11.254  12.441  1.00 11.75           O  
ATOM    523  CB  THR A  68      17.644  11.139   9.480  1.00 14.85           C  
ATOM    524  OG1 THR A  68      17.062  10.920   8.191  1.00 17.16           O  
ATOM    525  CG2 THR A  68      19.146  11.054   9.309  1.00 15.61           C  
ATOM    526  N   ILE A  69      18.508   9.354  12.285  1.00 11.85           N  
ATOM    527  CA  ILE A  69      19.135   9.508  13.612  1.00 12.11           C  
ATOM    528  C   ILE A  69      20.529  10.082  13.414  1.00 12.61           C  
ATOM    529  O   ILE A  69      21.222   9.719  12.398  1.00 13.18           O  
ATOM    530  CB  ILE A  69      19.154   8.177  14.388  1.00 12.24           C  
ATOM    531  CG1 ILE A  69      19.594   8.380  15.835  1.00 12.13           C  
ATOM    532  CG2 ILE A  69      20.006   7.142  13.679  1.00 13.10           C  
ATOM    533  CD1 ILE A  69      19.494   7.123  16.664  1.00 11.96           C  
ATOM    534  N   SER A  70      20.955  10.943  14.316  1.00 11.48           N  
ATOM    535  CA  SER A  70      22.285  11.571  14.193  1.00 12.75           C  
ATOM    536  C   SER A  70      22.781  11.949  15.570  1.00 13.94           C  
ATOM    537  O   SER A  70      22.038  11.881  16.548  1.00 12.45           O  
ATOM    538  CB  SER A  70      22.277  12.754  13.247  1.00 13.37           C  
ATOM    539  OG  SER A  70      21.507  13.803  13.740  1.00 14.05           O  
ATOM    540  N   ARG A  71      24.036  12.397  15.636  1.00 14.55           N  
ATOM    541  CA  ARG A  71      24.610  12.809  16.926  1.00 14.81           C  
ATOM    542  C   ARG A  71      25.628  13.915  16.667  1.00 16.27           C  
ATOM    543  O   ARG A  71      26.114  14.010  15.536  1.00 17.68           O  
ATOM    544  CB  ARG A  71      25.250  11.610  17.626  1.00 16.16           C  
ATOM    545  CG  ARG A  71      26.404  10.979  16.862  1.00 15.26           C  
ATOM    546  CD  ARG A  71      26.913   9.680  17.453  1.00 16.18           C  
ATOM    547  NE  ARG A  71      27.292   9.831  18.855  1.00 16.58           N  
ATOM    548  CZ  ARG A  71      27.233   8.855  19.778  1.00 14.53           C  
ATOM    549  NH1 ARG A  71      26.783   7.644  19.474  1.00 15.20           N  
ATOM    550  NH2 ARG A  71      27.571   9.113  21.027  1.00 13.58           N  
ATOM    551  N   ASP A  72      25.787  14.777  17.658  1.00 17.28           N  
ATOM    552  CA  ASP A  72      26.780  15.881  17.699  1.00 19.03           C  
ATOM    553  C   ASP A  72      27.563  15.711  18.997  1.00 17.54           C  
ATOM    554  O   ASP A  72      27.095  16.184  20.019  1.00 18.60           O  
ATOM    555  CB  ASP A  72      26.135  17.255  17.569  1.00 19.98           C  
ATOM    556  CG  ASP A  72      27.147  18.382  17.378  1.00 27.30           C  
ATOM    557  OD1 ASP A  72      28.317  18.180  17.765  1.00 29.10           O  
ATOM    558  OD2 ASP A  72      26.748  19.461  16.884  1.00 27.44           O  
ATOM    559  N   ASN A  73      28.681  14.996  18.945  1.00 18.51           N  
ATOM    560  CA  ASN A  73      29.492  14.613  20.129  1.00 19.96           C  
ATOM    561  C   ASN A  73      29.996  15.861  20.836  1.00 19.65           C  
ATOM    562  O   ASN A  73      29.977  15.843  22.080  1.00 23.65           O  
ATOM    563  CB  ASN A  73      30.635  13.678  19.753  1.00 20.52           C  
ATOM    564  CG  ASN A  73      30.126  12.290  19.442  1.00 21.41           C  
ATOM    565  OD1 ASN A  73      28.972  11.970  19.711  1.00 20.41           O  
ATOM    566  ND2 ASN A  73      30.982  11.452  18.883  1.00 22.22           N  
ATOM    567  N   ALA A  74      30.306  16.915  20.081  1.00 21.95           N  
ATOM    568  CA  ALA A  74      30.795  18.206  20.635  1.00 25.35           C  
ATOM    569  C   ALA A  74      29.709  18.845  21.507  1.00 27.67           C  
ATOM    570  O   ALA A  74      30.061  19.553  22.454  1.00 28.12           O  
ATOM    571  CB  ALA A  74      31.202  19.136  19.524  1.00 27.69           C  
ATOM    572  N   LYS A  75      28.430  18.614  21.201  1.00 23.67           N  
ATOM    573  CA  LYS A  75      27.294  19.204  21.955  1.00 23.37           C  
ATOM    574  C   LYS A  75      26.683  18.141  22.876  1.00 19.51           C  
ATOM    575  O   LYS A  75      25.651  18.440  23.506  1.00 20.60           O  
ATOM    576  CB  LYS A  75      26.201  19.705  21.007  1.00 26.69           C  
ATOM    577  CG  LYS A  75      26.620  20.788  20.025  1.00 31.97           C  
ATOM    578  CD  LYS A  75      25.448  21.182  19.144  1.00 36.97           C  
ATOM    579  CE  LYS A  75      25.750  22.281  18.161  1.00 40.62           C  
ATOM    580  NZ  LYS A  75      25.669  23.603  18.826  1.00 47.40           N  
ATOM    581  N   ASN A  76      27.265  16.941  22.945  1.00 16.99           N  
ATOM    582  CA  ASN A  76      26.738  15.867  23.824  1.00 18.39           C  
ATOM    583  C   ASN A  76      25.227  15.699  23.567  1.00 16.92           C  
ATOM    584  O   ASN A  76      24.483  15.562  24.549  1.00 17.59           O  
ATOM    585  CB  ASN A  76      27.006  16.168  25.297  1.00 21.41           C  
ATOM    586  CG  ASN A  76      28.488  16.171  25.601  1.00 25.14           C  
ATOM    587  OD1 ASN A  76      29.149  15.177  25.420  1.00 28.05           O  
ATOM    588  ND2 ASN A  76      29.008  17.313  26.017  1.00 31.30           N  
ATOM    589  N   THR A  77      24.824  15.702  22.300  1.00 16.79           N  
ATOM    590  CA ATHR A  77      23.401  15.678  21.882  0.50 16.64           C  
ATOM    591  CA BTHR A  77      23.388  15.664  21.912  0.50 15.17           C  
ATOM    592  C   THR A  77      23.213  14.640  20.780  1.00 15.30           C  
ATOM    593  O   THR A  77      24.030  14.579  19.856  1.00 16.56           O  
ATOM    594  CB ATHR A  77      22.922  17.030  21.343  0.50 18.11           C  
ATOM    595  CB BTHR A  77      22.862  17.093  21.669  0.50 14.57           C  
ATOM    596  OG1ATHR A  77      23.598  17.239  20.101  0.50 22.29           O  
ATOM    597  OG1BTHR A  77      22.962  17.849  22.879  0.50 15.44           O  
ATOM    598  CG2ATHR A  77      23.157  18.195  22.277  0.50 17.85           C  
ATOM    599  CG2BTHR A  77      21.414  17.173  21.225  0.50 13.49           C  
ATOM    600  N   GLY A  78      22.118  13.926  20.834  1.00 13.46           N  
ATOM    601  CA  GLY A  78      21.654  13.112  19.715  1.00 13.15           C  
ATOM    602  C   GLY A  78      20.352  13.677  19.169  1.00 11.81           C  
ATOM    603  O   GLY A  78      19.626  14.458  19.873  1.00 11.84           O  
ATOM    604  N   TYR A  79      20.000  13.259  17.979  1.00 12.19           N  
ATOM    605  CA  TYR A  79      18.812  13.818  17.306  1.00 12.27           C  
ATOM    606  C   TYR A  79      18.040  12.703  16.613  1.00 11.32           C  
ATOM    607  O   TYR A  79      18.625  11.732  16.194  1.00 12.92           O  
ATOM    608  CB  TYR A  79      19.194  14.874  16.280  1.00 13.96           C  
ATOM    609  CG  TYR A  79      20.036  15.984  16.825  1.00 14.97           C  
ATOM    610  CD1 TYR A  79      19.460  17.041  17.504  1.00 15.39           C  
ATOM    611  CD2 TYR A  79      21.414  15.918  16.709  1.00 18.03           C  
ATOM    612  CE1 TYR A  79      20.248  18.074  17.993  1.00 17.16           C  
ATOM    613  CE2 TYR A  79      22.213  16.939  17.183  1.00 18.20           C  
ATOM    614  CZ  TYR A  79      21.623  18.006  17.824  1.00 19.16           C  
ATOM    615  OH  TYR A  79      22.451  18.962  18.335  1.00 21.13           O  
ATOM    616  N   LEU A  80      16.738  12.923  16.457  1.00  9.94           N  
ATOM    617  CA  LEU A  80      15.889  12.088  15.588  1.00  9.85           C  
ATOM    618  C   LEU A  80      15.069  13.042  14.711  1.00 10.04           C  
ATOM    619  O   LEU A  80      14.163  13.695  15.214  1.00 10.40           O  
ATOM    620  CB  LEU A  80      15.013  11.177  16.425  1.00  9.43           C  
ATOM    621  CG  LEU A  80      14.190  10.152  15.637  1.00 10.29           C  
ATOM    622  CD1 LEU A  80      15.092   9.082  15.005  1.00 10.85           C  
ATOM    623  CD2 LEU A  80      13.127   9.515  16.519  1.00 11.31           C  
ATOM    624  N   GLN A  81      15.428  13.124  13.445  1.00 11.18           N  
ATOM    625  CA  GLN A  81      14.678  13.964  12.479  1.00 11.31           C  
ATOM    626  C   GLN A  81      13.546  13.070  12.004  1.00 11.42           C  
ATOM    627  O   GLN A  81      13.799  11.929  11.581  1.00 12.29           O  
ATOM    628  CB  GLN A  81      15.576  14.379  11.323  1.00 13.69           C  
ATOM    629  CG  GLN A  81      14.804  15.018  10.169  1.00 17.30           C  
ATOM    630  CD  GLN A  81      14.382  16.416  10.517  1.00 24.28           C  
ATOM    631  OE1 GLN A  81      15.188  17.242  10.968  1.00 30.59           O  
ATOM    632  NE2 GLN A  81      13.099  16.698  10.300  1.00 26.82           N  
ATOM    633  N   MET A  82      12.329  13.558  12.053  1.00 11.29           N  
ATOM    634  CA AMET A  82      11.148  12.738  11.678  0.50 12.66           C  
ATOM    635  CA BMET A  82      11.134  12.750  11.697  0.50 11.13           C  
ATOM    636  C   MET A  82      10.387  13.451  10.563  1.00 11.54           C  
ATOM    637  O   MET A  82       9.835  14.498  10.818  1.00 13.99           O  
ATOM    638  CB AMET A  82      10.254  12.530  12.903  0.50 14.71           C  
ATOM    639  CB BMET A  82      10.240  12.629  12.933  0.50 10.86           C  
ATOM    640  CG AMET A  82      10.940  11.778  14.024  0.50 16.92           C  
ATOM    641  CG BMET A  82      10.962  12.096  14.148  0.50 10.80           C  
ATOM    642  SD AMET A  82       9.819  11.193  15.325  0.50 22.94           S  
ATOM    643  SD BMET A  82      10.119  12.372  15.722  0.50 11.12           S  
ATOM    644  CE AMET A  82       8.965  12.727  15.672  0.50 20.89           C  
ATOM    645  CE BMET A  82       8.745  11.238  15.539  0.50 11.28           C  
ATOM    646  N   ASN A  83      10.362  12.877   9.371  1.00 11.68           N  
ATOM    647  CA  ASN A  83       9.610  13.469   8.237  1.00 12.01           C  
ATOM    648  C   ASN A  83       8.379  12.613   7.896  1.00 11.36           C  
ATOM    649  O   ASN A  83       8.293  11.445   8.336  1.00 10.95           O  
ATOM    650  CB  ASN A  83      10.475  13.547   6.989  1.00 14.44           C  
ATOM    651  CG  ASN A  83      11.607  14.536   7.126  1.00 18.89           C  
ATOM    652  OD1 ASN A  83      12.733  14.243   6.703  1.00 28.92           O  
ATOM    653  ND2 ASN A  83      11.322  15.685   7.684  1.00 18.59           N  
ATOM    654  N   SER A  84       7.431  13.175   7.150  1.00 11.30           N  
ATOM    655  CA  SER A  84       6.253  12.426   6.649  1.00 11.40           C  
ATOM    656  C   SER A  84       5.535  11.716   7.789  1.00 11.49           C  
ATOM    657  O   SER A  84       5.265  10.530   7.701  1.00 11.85           O  
ATOM    658  CB  SER A  84       6.641  11.451   5.572  1.00 13.99           C  
ATOM    659  OG  SER A  84       7.196  12.137   4.463  1.00 16.94           O  
ATOM    660  N   LEU A  85       5.258  12.433   8.864  1.00 10.79           N  
ATOM    661  CA  LEU A  85       4.709  11.827  10.083  1.00 11.04           C  
ATOM    662  C   LEU A  85       3.307  11.291   9.829  1.00 11.00           C  
ATOM    663  O   LEU A  85       2.517  11.810   8.994  1.00 11.87           O  
ATOM    664  CB  LEU A  85       4.726  12.848  11.217  1.00 11.23           C  
ATOM    665  CG  LEU A  85       6.129  12.974  11.820  1.00 12.12           C  
ATOM    666  CD1 LEU A  85       6.270  14.247  12.597  1.00 14.59           C  
ATOM    667  CD2 LEU A  85       6.483  11.789  12.674  1.00 14.11           C  
ATOM    668  N   LYS A  86       3.012  10.244  10.581  1.00 10.58           N  
ATOM    669  CA  LYS A  86       1.789   9.447  10.419  1.00 11.42           C  
ATOM    670  C   LYS A  86       1.167   9.232  11.786  1.00 10.17           C  
ATOM    671  O   LYS A  86       1.860   9.240  12.803  1.00 10.55           O  
ATOM    672  CB  LYS A  86       2.219   8.154   9.741  1.00 12.96           C  
ATOM    673  CG  LYS A  86       2.498   8.349   8.254  1.00 15.74           C  
ATOM    674  CD  LYS A  86       3.309   7.276   7.656  1.00 19.25           C  
ATOM    675  CE  LYS A  86       3.896   7.668   6.325  1.00 18.44           C  
ATOM    676  NZ  LYS A  86       2.869   8.068   5.338  1.00 18.32           N  
ATOM    677  N   PRO A  87      -0.150   8.927  11.836  1.00 10.72           N  
ATOM    678  CA  PRO A  87      -0.799   8.634  13.109  1.00 10.83           C  
ATOM    679  C   PRO A  87      -0.165   7.448  13.842  1.00 11.07           C  
ATOM    680  O   PRO A  87      -0.189   7.410  15.071  1.00 11.45           O  
ATOM    681  CB  PRO A  87      -2.278   8.338  12.743  1.00 12.95           C  
ATOM    682  CG  PRO A  87      -2.397   8.597  11.330  1.00 13.17           C  
ATOM    683  CD  PRO A  87      -1.086   8.986  10.690  1.00 12.20           C  
ATOM    684  N   GLU A  88       0.407   6.515  13.078  1.00 10.49           N  
ATOM    685  CA  GLU A  88       1.164   5.348  13.584  1.00 10.81           C  
ATOM    686  C   GLU A  88       2.361   5.802  14.410  1.00 10.03           C  
ATOM    687  O   GLU A  88       2.912   4.979  15.188  1.00 10.62           O  
ATOM    688  CB  GLU A  88       1.703   4.463  12.469  1.00 11.43           C  
ATOM    689  CG  GLU A  88       0.623   3.716  11.677  1.00 11.77           C  
ATOM    690  CD  GLU A  88      -0.062   4.434  10.526  1.00 11.78           C  
ATOM    691  OE1 GLU A  88       0.010   5.690  10.488  1.00 11.91           O  
ATOM    692  OE2 GLU A  88      -0.752   3.746   9.661  1.00 12.72           O  
ATOM    693  N   ASP A  89       2.801   7.049  14.240  1.00 10.23           N  
ATOM    694  CA  ASP A  89       4.000   7.597  14.937  1.00 10.74           C  
ATOM    695  C   ASP A  89       3.655   8.264  16.261  1.00 10.04           C  
ATOM    696  O   ASP A  89       4.611   8.646  17.005  1.00  9.47           O  
ATOM    697  CB  ASP A  89       4.751   8.555  14.018  1.00 10.73           C  
ATOM    698  CG  ASP A  89       5.245   7.972  12.696  1.00 10.62           C  
ATOM    699  OD1 ASP A  89       5.751   6.828  12.687  1.00 12.17           O  
ATOM    700  OD2 ASP A  89       5.171   8.670  11.683  1.00 11.90           O  
ATOM    701  N   THR A  90       2.393   8.462  16.594  1.00  9.10           N  
ATOM    702  CA  THR A  90       2.001   9.037  17.893  1.00  9.06           C  
ATOM    703  C   THR A  90       2.510   8.117  19.002  1.00  8.64           C  
ATOM    704  O   THR A  90       2.235   6.916  18.950  1.00 10.60           O  
ATOM    705  CB  THR A  90       0.483   9.209  17.996  1.00  9.17           C  
ATOM    706  OG1 THR A  90       0.164  10.206  17.000  1.00  9.29           O  
ATOM    707  CG2 THR A  90       0.061   9.643  19.384  1.00  9.92           C  
ATOM    708  N   ALA A  91       3.237   8.664  19.943  1.00  7.79           N  
ATOM    709  CA  ALA A  91       3.856   7.871  21.034  1.00  8.62           C  
ATOM    710  C   ALA A  91       4.599   8.828  21.948  1.00  9.02           C  
ATOM    711  O   ALA A  91       4.942   9.933  21.517  1.00  8.96           O  
ATOM    712  CB  ALA A  91       4.781   6.829  20.478  1.00  8.73           C  
ATOM    713  N   VAL A  92       4.972   8.339  23.125  1.00  9.27           N  
ATOM    714  CA  VAL A  92       6.044   8.981  23.926  1.00  9.62           C  
ATOM    715  C   VAL A  92       7.367   8.435  23.365  1.00  9.47           C  
ATOM    716  O   VAL A  92       7.530   7.212  23.312  1.00  9.74           O  
ATOM    717  CB  VAL A  92       5.910   8.693  25.423  1.00 11.13           C  
ATOM    718  CG1 VAL A  92       7.065   9.357  26.169  1.00 12.33           C  
ATOM    719  CG2 VAL A  92       4.552   9.178  25.938  1.00 12.42           C  
ATOM    720  N   TYR A  93       8.277   9.309  22.966  1.00  8.56           N  
ATOM    721  CA  TYR A  93       9.597   8.949  22.418  1.00  8.45           C  
ATOM    722  C   TYR A  93      10.645   9.102  23.517  1.00  8.85           C  
ATOM    723  O   TYR A  93      10.702  10.144  24.229  1.00  9.31           O  
ATOM    724  CB  TYR A  93       9.949   9.844  21.237  1.00  8.57           C  
ATOM    725  CG  TYR A  93       9.228   9.419  19.988  1.00  8.21           C  
ATOM    726  CD1 TYR A  93       7.867   9.626  19.860  1.00  8.76           C  
ATOM    727  CD2 TYR A  93       9.894   8.805  18.957  1.00  9.69           C  
ATOM    728  CE1 TYR A  93       7.191   9.222  18.727  1.00  8.67           C  
ATOM    729  CE2 TYR A  93       9.229   8.342  17.846  1.00  9.38           C  
ATOM    730  CZ  TYR A  93       7.877   8.597  17.699  1.00  9.22           C  
ATOM    731  OH  TYR A  93       7.189   8.176  16.599  1.00  9.58           O  
ATOM    732  N   TYR A  94      11.420   8.063  23.694  1.00  9.19           N  
ATOM    733  CA  TYR A  94      12.438   7.991  24.735  1.00 10.11           C  
ATOM    734  C   TYR A  94      13.790   7.878  24.074  1.00 10.27           C  
ATOM    735  O   TYR A  94      13.956   7.079  23.153  1.00 11.14           O  
ATOM    736  CB  TYR A  94      12.274   6.777  25.623  1.00 11.32           C  
ATOM    737  CG  TYR A  94      11.041   6.795  26.486  1.00 12.26           C  
ATOM    738  CD1 TYR A  94      11.075   7.391  27.737  1.00 14.40           C  
ATOM    739  CD2 TYR A  94       9.853   6.240  26.036  1.00 14.51           C  
ATOM    740  CE1 TYR A  94       9.938   7.413  28.525  1.00 15.38           C  
ATOM    741  CE2 TYR A  94       8.715   6.236  26.819  1.00 17.00           C  
ATOM    742  CZ  TYR A  94       8.772   6.836  28.059  1.00 18.14           C  
ATOM    743  OH  TYR A  94       7.644   6.858  28.817  1.00 24.31           O  
ATOM    744  N   CYS A  95      14.754   8.601  24.590  1.00 10.89           N  
ATOM    745  CA ACYS A  95      16.159   8.345  24.202  0.50 11.59           C  
ATOM    746  CA BCYS A  95      16.189   8.446  24.272  0.50 12.91           C  
ATOM    747  C   CYS A  95      16.817   7.485  25.289  1.00 11.48           C  
ATOM    748  O   CYS A  95      16.418   7.506  26.461  1.00 11.39           O  
ATOM    749  CB ACYS A  95      16.947   9.603  23.867  0.50 12.63           C  
ATOM    750  CB BCYS A  95      16.885   9.795  24.328  0.50 16.00           C  
ATOM    751  SG ACYS A  95      17.158  10.724  25.277  0.50 14.61           S  
ATOM    752  SG BCYS A  95      18.644   9.718  23.919  0.50 24.05           S  
ATOM    753  N   ALA A  96      17.723   6.658  24.844  1.00 10.45           N  
ATOM    754  CA  ALA A  96      18.433   5.705  25.715  1.00 10.57           C  
ATOM    755  C   ALA A  96      19.890   5.679  25.277  1.00 10.70           C  
ATOM    756  O   ALA A  96      20.219   6.028  24.108  1.00 12.46           O  
ATOM    757  CB  ALA A  96      17.819   4.348  25.575  1.00 10.94           C  
ATOM    758  N   ALA A  97      20.778   5.281  26.183  1.00 11.14           N  
ATOM    759  CA  ALA A  97      22.209   5.287  25.886  1.00 10.65           C  
ATOM    760  C   ALA A  97      22.877   4.114  26.613  1.00 10.55           C  
ATOM    761  O   ALA A  97      22.380   3.661  27.632  1.00 10.50           O  
ATOM    762  CB  ALA A  97      22.866   6.601  26.196  1.00 11.47           C  
ATOM    763  N   ASP A  98      23.911   3.578  25.975  1.00  9.90           N  
ATOM    764  CA  ASP A  98      24.707   2.502  26.597  1.00 10.44           C  
ATOM    765  C   ASP A  98      26.044   2.471  25.892  1.00 12.02           C  
ATOM    766  O   ASP A  98      26.072   2.569  24.697  1.00 11.52           O  
ATOM    767  CB  ASP A  98      23.978   1.179  26.460  1.00 10.55           C  
ATOM    768  CG  ASP A  98      24.341   0.212  27.565  1.00 10.82           C  
ATOM    769  OD1 ASP A  98      25.369  -0.444  27.423  1.00 11.99           O  
ATOM    770  OD2 ASP A  98      23.573   0.169  28.545  1.00  9.18           O  
ATOM    771  N   ARG A  99      27.098   2.189  26.638  1.00 13.45           N  
ATOM    772  CA  ARG A  99      28.418   1.968  26.025  1.00 14.79           C  
ATOM    773  C   ARG A  99      28.548   0.538  25.516  1.00 14.81           C  
ATOM    774  O   ARG A  99      29.504   0.311  24.740  1.00 18.32           O  
ATOM    775  CB  ARG A  99      29.503   2.202  27.071  1.00 16.99           C  
ATOM    776  CG  ARG A  99      29.740   3.640  27.469  1.00 19.43           C  
ATOM    777  CD  ARG A  99      30.902   3.732  28.446  1.00 21.67           C  
ATOM    778  NE  ARG A  99      32.124   3.231  27.821  1.00 26.96           N  
ATOM    779  CZ  ARG A  99      33.235   2.946  28.492  1.00 31.55           C  
ATOM    780  NH1 ARG A  99      33.265   3.122  29.806  1.00 32.29           N  
ATOM    781  NH2 ARG A  99      34.287   2.449  27.862  1.00 32.39           N  
ATOM    782  N   TRP A 100      27.685  -0.398  25.914  1.00 14.26           N  
ATOM    783  CA ATRP A 100      27.947  -1.845  25.685  0.50 14.33           C  
ATOM    784  CA BTRP A 100      27.937  -1.847  25.669  0.50 14.62           C  
ATOM    785  C   TRP A 100      26.808  -2.521  24.911  1.00 15.66           C  
ATOM    786  O   TRP A 100      26.701  -3.776  24.960  1.00 16.69           O  
ATOM    787  CB ATRP A 100      28.239  -2.516  27.030  0.50 14.34           C  
ATOM    788  CB BTRP A 100      28.242  -2.577  26.969  0.50 14.76           C  
ATOM    789  CG ATRP A 100      29.236  -1.765  27.867  0.50 14.01           C  
ATOM    790  CG BTRP A 100      29.571  -2.139  27.473  0.50 15.25           C  
ATOM    791  CD1ATRP A 100      29.016  -1.065  29.015  0.50 15.16           C  
ATOM    792  CD1BTRP A 100      30.778  -2.463  26.930  0.50 16.00           C  
ATOM    793  CD2ATRP A 100      30.649  -1.692  27.629  0.50 14.92           C  
ATOM    794  CD2BTRP A 100      29.834  -1.250  28.565  0.50 14.93           C  
ATOM    795  NE1ATRP A 100      30.190  -0.533  29.490  0.50 15.42           N  
ATOM    796  NE1BTRP A 100      31.779  -1.835  27.613  0.50 17.23           N  
ATOM    797  CE2ATRP A 100      31.210  -0.906  28.656  0.50 15.17           C  
ATOM    798  CE2BTRP A 100      31.234  -1.106  28.640  0.50 16.35           C  
ATOM    799  CE3ATRP A 100      31.490  -2.212  26.636  0.50 16.32           C  
ATOM    800  CE3BTRP A 100      29.043  -0.623  29.540  0.50 15.93           C  
ATOM    801  CZ2ATRP A 100      32.579  -0.655  28.717  0.50 15.55           C  
ATOM    802  CZ2BTRP A 100      31.849  -0.338  29.622  0.50 17.05           C  
ATOM    803  CZ3ATRP A 100      32.837  -1.930  26.679  0.50 17.03           C  
ATOM    804  CZ3BTRP A 100      29.654   0.169  30.484  0.50 15.77           C  
ATOM    805  CH2ATRP A 100      33.371  -1.158  27.710  0.50 17.02           C  
ATOM    806  CH2BTRP A 100      31.041   0.293  30.536  0.50 17.02           C  
ATOM    807  N  AALA A 101      25.932  -1.726  24.282  0.50 15.87           N  
ATOM    808  N  BALA A 101      26.043  -1.755  24.152  0.50 16.65           N  
ATOM    809  CA AALA A 101      24.729  -2.190  23.538  0.50 15.99           C  
ATOM    810  CA BALA A 101      25.003  -2.300  23.258  0.50 17.21           C  
ATOM    811  C  AALA A 101      24.983  -2.103  22.032  0.50 17.32           C  
ATOM    812  C  BALA A 101      24.717  -1.245  22.198  0.50 18.08           C  
ATOM    813  O  AALA A 101      25.524  -1.069  21.602  0.50 16.10           O  
ATOM    814  O  BALA A 101      24.787  -0.063  22.534  0.50 19.28           O  
ATOM    815  CB AALA A 101      23.544  -1.336  23.888  0.50 15.35           C  
ATOM    816  CB BALA A 101      23.772  -2.633  24.050  0.50 16.88           C  
ATOM    817  N  ASER A 102      24.603  -3.158  21.305  0.50 19.22           N  
ATOM    818  N  BSER A 102      24.445  -1.649  20.959  0.50 18.80           N  
ATOM    819  CA ASER A 102      24.550  -3.249  19.820  0.50 21.73           C  
ATOM    820  CA BSER A 102      23.811  -0.756  19.957  0.50 18.08           C  
ATOM    821  C  ASER A 102      23.301  -4.047  19.439  0.50 21.72           C  
ATOM    822  C  BSER A 102      22.699  -1.561  19.276  0.50 20.75           C  
ATOM    823  O  ASER A 102      23.423  -5.085  18.717  0.50 23.38           O  
ATOM    824  O  BSER A 102      22.540  -1.431  18.055  0.50 21.88           O  
ATOM    825  CB ASER A 102      25.778  -3.890  19.252  0.50 23.71           C  
ATOM    826  CB BSER A 102      24.825  -0.200  18.981  0.50 19.98           C  
ATOM    827  OG ASER A 102      26.129  -5.032  20.020  0.50 28.67           O  
ATOM    828  OG BSER A 102      24.211   0.716  18.077  0.50 16.45           O  
ATOM    829  N  ASER A 103      22.157  -3.628  19.977  0.50 19.98           N  
ATOM    830  N  BSER A 103      21.973  -2.365  20.071  0.50 20.25           N  
ATOM    831  CA ASER A 103      20.855  -4.293  19.742  0.50 19.94           C  
ATOM    832  CA BSER A 103      21.025  -3.429  19.631  0.50 19.64           C  
ATOM    833  C  ASER A 103      19.705  -3.278  19.773  0.50 18.67           C  
ATOM    834  C  BSER A 103      19.604  -2.885  19.486  0.50 17.83           C  
ATOM    835  O  ASER A 103      19.863  -2.150  20.197  0.50 19.33           O  
ATOM    836  O  BSER A 103      19.442  -1.633  19.642  0.50 15.10           O  
ATOM    837  CB ASER A 103      20.619  -5.433  20.714  0.50 20.99           C  
ATOM    838  CB BSER A 103      21.011  -4.534  20.621  0.50 21.10           C  
ATOM    839  OG ASER A 103      19.997  -4.970  21.899  0.50 19.59           O  
ATOM    840  OG BSER A 103      20.236  -4.165  21.752  0.50 21.04           O  
ATOM    841  N   ARG A 104      18.588  -3.747  19.243  1.00 17.37           N  
ATOM    842  CA  ARG A 104      17.235  -3.187  19.269  1.00 16.33           C  
ATOM    843  C   ARG A 104      16.530  -3.456  20.586  1.00 18.14           C  
ATOM    844  O   ARG A 104      15.380  -3.053  20.663  1.00 21.29           O  
ATOM    845  CB  ARG A 104      16.428  -3.780  18.127  1.00 16.37           C  
ATOM    846  CG  ARG A 104      17.027  -3.521  16.774  1.00 16.86           C  
ATOM    847  CD  ARG A 104      16.110  -4.120  15.718  1.00 18.45           C  
ATOM    848  NE  ARG A 104      16.580  -3.675  14.425  1.00 19.27           N  
ATOM    849  CZ  ARG A 104      15.939  -3.832  13.275  1.00 25.27           C  
ATOM    850  NH1 ARG A 104      14.767  -4.434  13.254  1.00 29.96           N  
ATOM    851  NH2 ARG A 104      16.456  -3.350  12.170  1.00 25.43           N  
ATOM    852  N   ARG A 105      17.143  -4.157  21.551  1.00 18.27           N  
ATOM    853  CA  ARG A 105      16.451  -4.623  22.773  1.00 20.66           C  
ATOM    854  C   ARG A 105      16.499  -3.537  23.836  1.00 18.83           C  
ATOM    855  O   ARG A 105      17.614  -3.096  24.183  1.00 15.98           O  
ATOM    856  CB  ARG A 105      17.107  -5.895  23.323  1.00 24.19           C  
ATOM    857  CG  ARG A 105      17.012  -7.081  22.378  1.00 32.61           C  
ATOM    858  CD  ARG A 105      17.241  -8.385  23.124  1.00 40.43           C  
ATOM    859  NE  ARG A 105      18.587  -8.422  23.672  1.00 47.28           N  
ATOM    860  CZ  ARG A 105      19.683  -8.721  22.974  1.00 58.43           C  
ATOM    861  NH1 ARG A 105      19.604  -9.026  21.687  1.00 62.72           N  
ATOM    862  NH2 ARG A 105      20.865  -8.720  23.569  1.00 59.75           N  
ATOM    863  N   ASN A 106      15.339  -3.200  24.406  1.00 18.42           N  
ATOM    864  CA  ASN A 106      15.238  -2.152  25.457  1.00 20.54           C  
ATOM    865  C   ASN A 106      15.989  -2.580  26.726  1.00 21.92           C  
ATOM    866  O   ASN A 106      16.330  -1.685  27.524  1.00 19.26           O  
ATOM    867  CB  ASN A 106      13.780  -1.801  25.767  1.00 26.15           C  
ATOM    868  CG  ASN A 106      12.923  -3.019  26.037  1.00 32.10           C  
ATOM    869  OD1 ASN A 106      13.408  -4.025  26.552  1.00 35.96           O  
ATOM    870  ND2 ASN A 106      11.648  -2.940  25.694  1.00 36.33           N  
ATOM    871  N   VAL A 107      16.237  -3.883  26.915  1.00 21.55           N  
ATOM    872  CA  VAL A 107      16.949  -4.334  28.149  1.00 21.55           C  
ATOM    873  C   VAL A 107      18.465  -4.110  28.041  1.00 21.34           C  
ATOM    874  O   VAL A 107      19.153  -4.158  29.103  1.00 21.22           O  
ATOM    875  CB  VAL A 107      16.646  -5.813  28.458  1.00 24.49           C  
ATOM    876  CG1 VAL A 107      15.187  -6.030  28.806  1.00 26.70           C  
ATOM    877  CG2 VAL A 107      17.087  -6.726  27.331  1.00 24.22           C  
ATOM    878  N   ASP A 108      19.004  -3.873  26.838  1.00 17.75           N  
ATOM    879  CA  ASP A 108      20.455  -3.680  26.608  1.00 18.58           C  
ATOM    880  C   ASP A 108      20.855  -2.219  26.852  1.00 16.98           C  
ATOM    881  O   ASP A 108      22.040  -1.906  26.697  1.00 19.71           O  
ATOM    882  CB  ASP A 108      20.863  -4.115  25.209  1.00 19.09           C  
ATOM    883  CG  ASP A 108      20.784  -5.608  24.978  1.00 21.12           C  
ATOM    884  OD1 ASP A 108      20.711  -6.343  26.002  1.00 20.86           O  
ATOM    885  OD2 ASP A 108      20.831  -6.021  23.792  1.00 22.61           O  
ATOM    886  N   TYR A 109      19.901  -1.326  27.123  1.00 15.03           N  
ATOM    887  CA  TYR A 109      20.203   0.098  27.358  1.00 13.29           C  
ATOM    888  C   TYR A 109      19.912   0.450  28.807  1.00 12.01           C  
ATOM    889  O   TYR A 109      18.806   0.233  29.299  1.00 13.41           O  
ATOM    890  CB  TYR A 109      19.399   1.018  26.418  1.00 11.87           C  
ATOM    891  CG  TYR A 109      19.782   0.878  24.973  1.00 12.60           C  
ATOM    892  CD1 TYR A 109      19.324  -0.196  24.253  1.00 13.81           C  
ATOM    893  CD2 TYR A 109      20.650   1.767  24.355  1.00 14.99           C  
ATOM    894  CE1 TYR A 109      19.685  -0.375  22.938  1.00 16.57           C  
ATOM    895  CE2 TYR A 109      21.034   1.597  23.035  1.00 17.03           C  
ATOM    896  CZ  TYR A 109      20.534   0.520  22.327  1.00 19.61           C  
ATOM    897  OH  TYR A 109      20.852   0.334  21.012  1.00 25.36           O  
ATOM    898  N   ASP A 110      20.925   0.976  29.479  1.00 12.22           N  
ATOM    899  CA  ASP A 110      20.861   1.205  30.938  1.00 12.90           C  
ATOM    900  C   ASP A 110      20.545   2.655  31.291  1.00 14.26           C  
ATOM    901  O   ASP A 110      20.251   2.899  32.474  1.00 16.70           O  
ATOM    902  CB  ASP A 110      22.152   0.668  31.564  1.00 14.97           C  
ATOM    903  CG  ASP A 110      22.067  -0.846  31.674  1.00 15.13           C  
ATOM    904  OD1 ASP A 110      21.151  -1.283  32.399  1.00 18.54           O  
ATOM    905  OD2 ASP A 110      22.910  -1.553  31.019  1.00 14.85           O  
ATOM    906  N   TYR A 111      20.618   3.590  30.353  1.00 12.27           N  
ATOM    907  CA  TYR A 111      20.372   5.018  30.644  1.00 12.82           C  
ATOM    908  C   TYR A 111      19.238   5.515  29.756  1.00 11.93           C  
ATOM    909  O   TYR A 111      19.219   5.224  28.546  1.00 12.38           O  
ATOM    910  CB  TYR A 111      21.646   5.837  30.487  1.00 13.03           C  
ATOM    911  CG  TYR A 111      22.725   5.294  31.373  1.00 14.82           C  
ATOM    912  CD1 TYR A 111      22.703   5.511  32.735  1.00 15.37           C  
ATOM    913  CD2 TYR A 111      23.659   4.440  30.866  1.00 16.36           C  
ATOM    914  CE1 TYR A 111      23.656   4.945  33.573  1.00 17.21           C  
ATOM    915  CE2 TYR A 111      24.627   3.873  31.680  1.00 18.23           C  
ATOM    916  CZ  TYR A 111      24.608   4.103  33.036  1.00 19.10           C  
ATOM    917  OH  TYR A 111      25.563   3.522  33.829  1.00 24.72           O  
ATOM    918  N   TRP A 112      18.244   6.121  30.394  1.00 11.49           N  
ATOM    919  CA  TRP A 112      16.962   6.503  29.755  1.00 12.10           C  
ATOM    920  C   TRP A 112      16.606   7.948  30.075  1.00 12.18           C  
ATOM    921  O   TRP A 112      16.818   8.358  31.198  1.00 13.30           O  
ATOM    922  CB  TRP A 112      15.840   5.591  30.213  1.00 12.51           C  
ATOM    923  CG  TRP A 112      15.998   4.214  29.642  1.00 12.28           C  
ATOM    924  CD1 TRP A 112      16.785   3.216  30.145  1.00 12.91           C  
ATOM    925  CD2 TRP A 112      15.394   3.691  28.451  1.00 12.20           C  
ATOM    926  NE1 TRP A 112      16.710   2.126  29.338  1.00 14.50           N  
ATOM    927  CE2 TRP A 112      15.877   2.386  28.285  1.00 14.45           C  
ATOM    928  CE3 TRP A 112      14.591   4.236  27.451  1.00 13.45           C  
ATOM    929  CZ2 TRP A 112      15.536   1.599  27.186  1.00 13.74           C  
ATOM    930  CZ3 TRP A 112      14.212   3.442  26.380  1.00 14.45           C  
ATOM    931  CH2 TRP A 112      14.668   2.131  26.268  1.00 14.57           C  
ATOM    932  N   GLY A 113      16.001   8.646  29.117  1.00 11.87           N  
ATOM    933  CA  GLY A 113      15.331   9.921  29.396  1.00 13.84           C  
ATOM    934  C   GLY A 113      13.923   9.698  29.906  1.00 14.79           C  
ATOM    935  O   GLY A 113      13.492   8.562  30.020  1.00 15.21           O  
ATOM    936  N   GLN A 114      13.211  10.771  30.188  1.00 15.61           N  
ATOM    937  CA  GLN A 114      11.867  10.715  30.791  1.00 17.98           C  
ATOM    938  C   GLN A 114      10.795  10.684  29.708  1.00 15.55           C  
ATOM    939  O   GLN A 114       9.658  10.454  30.035  1.00 17.57           O  
ATOM    940  CB  GLN A 114      11.753  11.941  31.680  1.00 23.90           C  
ATOM    941  CG  GLN A 114      12.628  11.809  32.920  1.00 32.00           C  
ATOM    942  CD  GLN A 114      12.022  10.833  33.892  1.00 39.28           C  
ATOM    943  OE1 GLN A 114      12.231   9.617  33.804  1.00 44.47           O  
ATOM    944  NE2 GLN A 114      11.250  11.366  34.828  1.00 43.44           N  
ATOM    945  N   GLY A 115      11.171  10.922  28.453  1.00 13.53           N  
ATOM    946  CA  GLY A 115      10.253  10.840  27.311  1.00 13.70           C  
ATOM    947  C   GLY A 115       9.750  12.206  26.869  1.00 15.03           C  
ATOM    948  O   GLY A 115       9.692  13.180  27.679  1.00 16.21           O  
ATOM    949  N   THR A 116       9.407  12.305  25.601  1.00 13.20           N  
ATOM    950  CA  THR A 116       8.757  13.501  25.011  1.00 12.71           C  
ATOM    951  C   THR A 116       7.565  13.016  24.175  1.00 12.34           C  
ATOM    952  O   THR A 116       7.712  12.044  23.390  1.00 12.28           O  
ATOM    953  CB  THR A 116       9.772  14.364  24.245  1.00 13.77           C  
ATOM    954  OG1 THR A 116       9.144  15.584  23.827  1.00 15.72           O  
ATOM    955  CG2 THR A 116      10.308  13.729  22.986  1.00 12.72           C  
ATOM    956  N   GLN A 117       6.420  13.686  24.309  1.00 11.53           N  
ATOM    957  CA  GLN A 117       5.183  13.254  23.623  1.00 11.60           C  
ATOM    958  C   GLN A 117       5.231  13.740  22.184  1.00  9.80           C  
ATOM    959  O   GLN A 117       5.496  14.908  21.923  1.00 10.70           O  
ATOM    960  CB  GLN A 117       3.924  13.762  24.329  1.00 13.16           C  
ATOM    961  CG  GLN A 117       2.666  13.373  23.578  1.00 13.60           C  
ATOM    962  CD  GLN A 117       2.277  11.925  23.726  1.00 15.10           C  
ATOM    963  OE1 GLN A 117       2.236  11.412  24.828  1.00 17.90           O  
ATOM    964  NE2 GLN A 117       1.981  11.260  22.629  1.00 14.86           N  
ATOM    965  N   VAL A 118       4.888  12.859  21.262  1.00  9.00           N  
ATOM    966  CA  VAL A 118       4.679  13.216  19.845  1.00  9.72           C  
ATOM    967  C   VAL A 118       3.259  12.803  19.498  1.00  9.24           C  
ATOM    968  O   VAL A 118       2.907  11.633  19.687  1.00  9.66           O  
ATOM    969  CB  VAL A 118       5.696  12.510  18.934  1.00 10.49           C  
ATOM    970  CG1 VAL A 118       5.305  12.654  17.485  1.00 12.34           C  
ATOM    971  CG2 VAL A 118       7.118  13.046  19.164  1.00 10.97           C  
ATOM    972  N   THR A 119       2.467  13.726  18.950  1.00  9.29           N  
ATOM    973  CA  THR A 119       1.070  13.482  18.590  1.00 10.19           C  
ATOM    974  C   THR A 119       0.894  13.913  17.141  1.00 10.36           C  
ATOM    975  O   THR A 119       1.171  15.047  16.802  1.00 12.17           O  
ATOM    976  CB  THR A 119       0.112  14.219  19.523  1.00 11.91           C  
ATOM    977  OG1 THR A 119       0.383  13.745  20.850  1.00 13.28           O  
ATOM    978  CG2 THR A 119      -1.319  13.934  19.138  1.00 14.07           C  
ATOM    979  N   VAL A 120       0.463  13.006  16.293  1.00  9.06           N  
ATOM    980  CA  VAL A 120       0.259  13.279  14.852  1.00  9.57           C  
ATOM    981  C   VAL A 120      -1.231  13.222  14.577  1.00 10.04           C  
ATOM    982  O   VAL A 120      -1.919  12.328  15.119  1.00 10.63           O  
ATOM    983  CB  VAL A 120       1.032  12.273  13.993  1.00 10.00           C  
ATOM    984  CG1 VAL A 120       0.911  12.621  12.516  1.00  9.91           C  
ATOM    985  CG2 VAL A 120       2.503  12.240  14.385  1.00 10.35           C  
ATOM    986  N   SER A 121      -1.719  14.127  13.743  1.00 10.34           N  
ATOM    987  CA  SER A 121      -3.157  14.208  13.449  1.00 10.64           C  
ATOM    988  C   SER A 121      -3.535  13.036  12.533  1.00 10.78           C  
ATOM    989  O   SER A 121      -2.682  12.249  12.090  1.00 11.09           O  
ATOM    990  CB  SER A 121      -3.497  15.572  12.887  1.00 10.78           C  
ATOM    991  OG  SER A 121      -2.895  15.781  11.621  1.00 12.74           O  
ATOM    992  N   SER A 122      -4.817  12.941  12.272  1.00 11.32           N  
ATOM    993  CA  SER A 122      -5.407  11.828  11.508  1.00 11.65           C  
ATOM    994  C   SER A 122      -4.827  11.764  10.095  1.00 11.00           C  
ATOM    995  O   SER A 122      -4.364  12.745   9.492  1.00 12.00           O  
ATOM    996  CB  SER A 122      -6.890  12.010  11.444  1.00 12.39           C  
ATOM    997  OG  SER A 122      -7.202  13.066  10.566  1.00 14.53           O  
ATOM    998  N   HIS A 123      -4.915  10.592   9.475  1.00 11.09           N  
ATOM    999  CA  HIS A 123      -4.444  10.435   8.091  1.00 11.05           C  
ATOM   1000  C   HIS A 123      -5.184  11.458   7.218  1.00 12.44           C  
ATOM   1001  O   HIS A 123      -4.543  12.064   6.322  1.00 13.56           O  
ATOM   1002  CB  HIS A 123      -4.698   9.010   7.559  1.00 10.65           C  
ATOM   1003  CG  HIS A 123      -3.524   8.103   7.666  1.00 10.75           C  
ATOM   1004  ND1 HIS A 123      -2.269   8.472   7.163  1.00 11.02           N  
ATOM   1005  CD2 HIS A 123      -3.408   6.810   8.053  1.00 10.46           C  
ATOM   1006  CE1 HIS A 123      -1.428   7.456   7.333  1.00 10.60           C  
ATOM   1007  NE2 HIS A 123      -2.096   6.439   7.863  1.00  9.86           N  
ATOM   1008  N   GLY A 124      -6.499  11.541   7.411  1.00 13.61           N  
ATOM   1009  CA  GLY A 124      -7.373  12.366   6.541  1.00 14.76           C  
ATOM   1010  C   GLY A 124      -6.992  13.824   6.589  1.00 15.95           C  
ATOM   1011  O   GLY A 124      -7.252  14.535   5.597  1.00 18.70           O  
ATOM   1012  N   SER A 125      -6.418  14.274   7.695  1.00 13.90           N  
ATOM   1013  CA  SER A 125      -5.984  15.678   7.845  1.00 15.60           C  
ATOM   1014  C   SER A 125      -4.742  15.934   6.997  1.00 15.12           C  
ATOM   1015  O   SER A 125      -4.414  17.092   6.788  1.00 15.91           O  
ATOM   1016  CB  SER A 125      -5.740  15.999   9.281  1.00 15.15           C  
ATOM   1017  OG  SER A 125      -4.560  15.344   9.719  1.00 15.52           O  
ATOM   1018  N   GLY A 126      -4.007  14.905   6.578  1.00 15.12           N  
ATOM   1019  CA  GLY A 126      -2.813  15.091   5.741  1.00 14.38           C  
ATOM   1020  C   GLY A 126      -3.185  15.368   4.298  1.00 15.59           C  
ATOM   1021  O   GLY A 126      -4.222  14.816   3.821  1.00 15.82           O  
ATOM   1022  N   LEU A 127      -2.373  16.126   3.579  1.00 14.73           N  
ATOM   1023  CA  LEU A 127      -2.629  16.327   2.128  1.00 15.84           C  
ATOM   1024  C   LEU A 127      -1.952  15.210   1.349  1.00 18.04           C  
ATOM   1025  O   LEU A 127      -1.158  14.438   1.945  1.00 18.39           O  
ATOM   1026  CB  LEU A 127      -2.085  17.687   1.698  1.00 18.06           C  
ATOM   1027  CG  LEU A 127      -2.604  18.889   2.483  1.00 18.06           C  
ATOM   1028  CD1 LEU A 127      -2.014  20.159   1.886  1.00 18.85           C  
ATOM   1029  CD2 LEU A 127      -4.135  18.909   2.517  1.00 20.96           C  
ATOM   1030  N   VAL A 128      -2.236  15.131   0.056  1.00 17.42           N  
ATOM   1031  CA  VAL A 128      -1.539  14.201  -0.874  1.00 17.52           C  
ATOM   1032  C   VAL A 128      -0.291  14.921  -1.373  1.00 18.16           C  
ATOM   1033  O   VAL A 128      -0.384  15.867  -2.154  1.00 20.36           O  
ATOM   1034  CB  VAL A 128      -2.478  13.788  -2.013  1.00 17.65           C  
ATOM   1035  CG1 VAL A 128      -1.772  12.819  -2.970  1.00 20.25           C  
ATOM   1036  CG2 VAL A 128      -3.778  13.223  -1.471  1.00 19.24           C  
ATOM   1037  N   PRO A 129       0.927  14.536  -0.960  1.00 18.10           N  
ATOM   1038  CA  PRO A 129       2.134  15.207  -1.429  1.00 19.37           C  
ATOM   1039  C   PRO A 129       2.313  14.917  -2.930  1.00 21.93           C  
ATOM   1040  O   PRO A 129       1.854  13.867  -3.413  1.00 19.85           O  
ATOM   1041  CB  PRO A 129       3.251  14.556  -0.607  1.00 19.35           C  
ATOM   1042  CG  PRO A 129       2.540  13.910   0.536  1.00 20.37           C  
ATOM   1043  CD  PRO A 129       1.218  13.440  -0.021  1.00 18.95           C  
ATOM   1044  N   ARG A 130       3.003  15.817  -3.636  1.00 23.97           N  
ATOM   1045  CA  ARG A 130       3.345  15.610  -5.063  1.00 25.75           C  
ATOM   1046  C   ARG A 130       4.613  14.747  -5.181  1.00 30.08           C  
ATOM   1047  O   ARG A 130       5.162  14.376  -4.136  1.00 38.50           O  
ATOM   1048  CB  ARG A 130       3.483  16.945  -5.791  1.00 24.04           C  
ATOM   1049  CG  ARG A 130       2.162  17.572  -6.207  1.00 24.12           C  
ATOM   1050  CD  ARG A 130       1.521  18.272  -5.041  1.00 22.27           C  
ATOM   1051  NE  ARG A 130       0.314  18.992  -5.394  1.00 22.31           N  
ATOM   1052  CZ  ARG A 130       0.300  20.241  -5.832  1.00 21.61           C  
ATOM   1053  NH1 ARG A 130       1.430  20.883  -6.034  1.00 19.07           N  
ATOM   1054  NH2 ARG A 130      -0.845  20.839  -6.090  1.00 22.05           N  
TER    1055      ARG A 130                                                      
ATOM   1056  N   GLN B   1      -2.522  32.357 -12.689  1.00 28.34           N  
ATOM   1057  CA  GLN B   1      -3.013  32.345 -11.307  1.00 28.26           C  
ATOM   1058  C   GLN B   1      -2.610  31.013 -10.688  1.00 25.76           C  
ATOM   1059  O   GLN B   1      -2.610  30.007 -11.398  1.00 22.27           O  
ATOM   1060  CB  GLN B   1      -4.536  32.495 -11.280  1.00 35.15           C  
ATOM   1061  CG  GLN B   1      -5.021  33.746 -11.995  1.00 43.12           C  
ATOM   1062  CD  GLN B   1      -4.450  33.912 -13.383  1.00 51.58           C  
ATOM   1063  OE1 GLN B   1      -3.935  32.966 -13.996  1.00 44.53           O  
ATOM   1064  NE2 GLN B   1      -4.542  35.138 -13.889  1.00 66.49           N  
ATOM   1065  N   VAL B   2      -2.313  31.008  -9.399  1.00 22.05           N  
ATOM   1066  CA  VAL B   2      -2.075  29.740  -8.672  1.00 18.69           C  
ATOM   1067  C   VAL B   2      -2.968  29.715  -7.434  1.00 17.91           C  
ATOM   1068  O   VAL B   2      -3.248  30.764  -6.851  1.00 18.15           O  
ATOM   1069  CB  VAL B   2      -0.591  29.514  -8.295  1.00 19.36           C  
ATOM   1070  CG1 VAL B   2       0.267  29.069  -9.468  1.00 22.13           C  
ATOM   1071  CG2 VAL B   2       0.039  30.690  -7.580  1.00 18.15           C  
ATOM   1072  N   GLN B   3      -3.321  28.527  -6.996  1.00 15.29           N  
ATOM   1073  CA  GLN B   3      -3.967  28.270  -5.696  1.00 16.23           C  
ATOM   1074  C   GLN B   3      -2.915  27.608  -4.821  1.00 13.85           C  
ATOM   1075  O   GLN B   3      -2.168  26.803  -5.310  1.00 16.98           O  
ATOM   1076  CB  GLN B   3      -5.181  27.360  -5.900  1.00 20.10           C  
ATOM   1077  CG  GLN B   3      -6.151  27.946  -6.922  1.00 27.83           C  
ATOM   1078  CD  GLN B   3      -6.565  26.946  -7.979  1.00 40.49           C  
ATOM   1079  OE1 GLN B   3      -5.822  26.627  -8.925  1.00 47.68           O  
ATOM   1080  NE2 GLN B   3      -7.760  26.406  -7.790  1.00 44.18           N  
ATOM   1081  N   LEU B   4      -2.840  28.033  -3.588  1.00 12.37           N  
ATOM   1082  CA  LEU B   4      -1.802  27.565  -2.650  1.00 12.02           C  
ATOM   1083  C   LEU B   4      -2.483  26.898  -1.458  1.00 12.61           C  
ATOM   1084  O   LEU B   4      -3.502  27.412  -0.970  1.00 12.93           O  
ATOM   1085  CB  LEU B   4      -1.030  28.791  -2.162  1.00 12.13           C  
ATOM   1086  CG  LEU B   4      -0.344  29.604  -3.256  1.00 12.73           C  
ATOM   1087  CD1 LEU B   4       0.271  30.879  -2.701  1.00 13.00           C  
ATOM   1088  CD2 LEU B   4       0.680  28.764  -3.998  1.00 12.68           C  
ATOM   1089  N   GLN B   5      -1.867  25.863  -0.910  1.00 13.07           N  
ATOM   1090  CA  GLN B   5      -2.372  25.152   0.279  1.00 14.91           C  
ATOM   1091  C   GLN B   5      -1.177  24.783   1.165  1.00 13.42           C  
ATOM   1092  O   GLN B   5      -0.335  23.986   0.722  1.00 13.74           O  
ATOM   1093  CB  GLN B   5      -3.172  23.928  -0.150  1.00 19.00           C  
ATOM   1094  CG  GLN B   5      -3.889  23.264   1.013  1.00 27.35           C  
ATOM   1095  CD  GLN B   5      -4.911  22.236   0.573  1.00 31.86           C  
ATOM   1096  OE1 GLN B   5      -4.894  21.739  -0.544  1.00 34.57           O  
ATOM   1097  NE2 GLN B   5      -5.791  21.865   1.489  1.00 40.13           N  
ATOM   1098  N   GLU B   6      -1.130  25.387   2.339  1.00 12.68           N  
ATOM   1099  CA  GLU B   6      -0.076  25.122   3.326  1.00 12.74           C  
ATOM   1100  C   GLU B   6      -0.408  23.864   4.130  1.00 12.71           C  
ATOM   1101  O   GLU B   6      -1.607  23.529   4.329  1.00 14.80           O  
ATOM   1102  CB  GLU B   6       0.058  26.216   4.377  1.00 13.42           C  
ATOM   1103  CG  GLU B   6       0.337  27.597   3.849  1.00 16.37           C  
ATOM   1104  CD  GLU B   6      -0.892  28.414   3.504  1.00 15.32           C  
ATOM   1105  OE1 GLU B   6      -1.974  27.809   3.283  1.00 16.66           O  
ATOM   1106  OE2 GLU B   6      -0.741  29.622   3.348  1.00 13.44           O  
ATOM   1107  N   SER B   7       0.643  23.228   4.626  1.00 11.28           N  
ATOM   1108  CA  SER B   7       0.502  22.118   5.585  1.00 11.03           C  
ATOM   1109  C   SER B   7       1.753  22.061   6.447  1.00 11.10           C  
ATOM   1110  O   SER B   7       2.776  22.678   6.098  1.00 11.44           O  
ATOM   1111  CB  SER B   7       0.269  20.833   4.851  1.00 12.35           C  
ATOM   1112  OG  SER B   7       1.366  20.485   4.043  1.00 13.08           O  
ATOM   1113  N   GLY B   8       1.674  21.337   7.551  1.00 10.04           N  
ATOM   1114  CA  GLY B   8       2.860  21.005   8.377  1.00 10.20           C  
ATOM   1115  C   GLY B   8       2.910  21.730   9.697  1.00  9.82           C  
ATOM   1116  O   GLY B   8       3.878  21.510  10.460  1.00 11.40           O  
ATOM   1117  N   GLY B   9       1.902  22.536   9.989  1.00 11.14           N  
ATOM   1118  CA  GLY B   9       1.901  23.282  11.246  1.00 12.24           C  
ATOM   1119  C   GLY B   9       1.745  22.377  12.442  1.00 13.25           C  
ATOM   1120  O   GLY B   9       1.375  21.183  12.323  1.00 12.41           O  
ATOM   1121  N   GLY B  10       2.041  22.908  13.611  1.00 12.72           N  
ATOM   1122  CA  GLY B  10       1.894  22.133  14.831  1.00 11.25           C  
ATOM   1123  C   GLY B  10       2.237  22.981  16.035  1.00 11.15           C  
ATOM   1124  O   GLY B  10       2.462  24.194  15.907  1.00 11.30           O  
ATOM   1125  N   SER B  11       2.204  22.324  17.170  1.00 10.41           N  
ATOM   1126  CA  SER B  11       2.490  22.976  18.458  1.00 10.94           C  
ATOM   1127  C   SER B  11       3.635  22.203  19.066  1.00 11.44           C  
ATOM   1128  O   SER B  11       3.451  21.017  19.358  1.00 14.83           O  
ATOM   1129  CB  SER B  11       1.286  22.947  19.345  1.00 13.55           C  
ATOM   1130  OG  SER B  11       1.573  23.610  20.555  1.00 16.08           O  
ATOM   1131  N   VAL B  12       4.792  22.835  19.201  1.00 10.46           N  
ATOM   1132  CA AVAL B  12       6.090  22.170  19.472  0.50 11.34           C  
ATOM   1133  CA BVAL B  12       6.018  22.087  19.580  0.50 11.02           C  
ATOM   1134  C   VAL B  12       6.763  22.811  20.695  1.00 11.03           C  
ATOM   1135  O   VAL B  12       6.531  24.012  20.947  1.00 11.57           O  
ATOM   1136  CB AVAL B  12       6.966  22.280  18.208  0.50 11.86           C  
ATOM   1137  CB BVAL B  12       6.943  21.831  18.372  0.50 11.29           C  
ATOM   1138  CG1AVAL B  12       7.292  23.721  17.871  0.50 12.59           C  
ATOM   1139  CG1BVAL B  12       6.206  21.138  17.246  0.50 11.19           C  
ATOM   1140  CG2AVAL B  12       8.233  21.472  18.340  0.50 12.30           C  
ATOM   1141  CG2BVAL B  12       7.611  23.097  17.896  0.50 11.44           C  
ATOM   1142  N   GLN B  13       7.611  22.053  21.372  1.00 10.75           N  
ATOM   1143  CA  GLN B  13       8.523  22.604  22.376  1.00 11.13           C  
ATOM   1144  C   GLN B  13       9.530  23.575  21.761  1.00 10.73           C  
ATOM   1145  O   GLN B  13      10.108  23.280  20.742  1.00 11.12           O  
ATOM   1146  CB  GLN B  13       9.220  21.431  23.082  1.00 11.63           C  
ATOM   1147  CG  GLN B  13       9.989  21.881  24.281  1.00 13.65           C  
ATOM   1148  CD  GLN B  13      10.580  20.702  25.013  1.00 15.69           C  
ATOM   1149  OE1 GLN B  13      10.578  19.573  24.543  1.00 17.49           O  
ATOM   1150  NE2 GLN B  13      11.014  20.965  26.220  1.00 19.66           N  
ATOM   1151  N   ALA B  14       9.836  24.651  22.482  1.00 10.69           N  
ATOM   1152  CA  ALA B  14      10.957  25.537  22.094  1.00 11.08           C  
ATOM   1153  C   ALA B  14      12.217  24.715  21.846  1.00 11.54           C  
ATOM   1154  O   ALA B  14      12.552  23.819  22.672  1.00 11.97           O  
ATOM   1155  CB  ALA B  14      11.199  26.613  23.137  1.00 12.35           C  
ATOM   1156  N   GLY B  15      12.943  25.075  20.799  1.00 12.31           N  
ATOM   1157  CA  GLY B  15      14.152  24.416  20.294  1.00 12.39           C  
ATOM   1158  C   GLY B  15      13.877  23.315  19.291  1.00 13.24           C  
ATOM   1159  O   GLY B  15      14.844  22.870  18.628  1.00 14.76           O  
ATOM   1160  N   GLY B  16      12.615  22.931  19.142  1.00 13.11           N  
ATOM   1161  CA  GLY B  16      12.159  21.926  18.179  1.00 12.28           C  
ATOM   1162  C   GLY B  16      12.133  22.460  16.768  1.00 11.54           C  
ATOM   1163  O   GLY B  16      12.614  23.580  16.487  1.00 12.29           O  
ATOM   1164  N   SER B  17      11.656  21.624  15.867  1.00 10.84           N  
ATOM   1165  CA  SER B  17      11.620  21.882  14.414  1.00 11.40           C  
ATOM   1166  C   SER B  17      10.249  21.553  13.874  1.00 11.09           C  
ATOM   1167  O   SER B  17       9.535  20.685  14.426  1.00 12.58           O  
ATOM   1168  CB  SER B  17      12.645  21.066  13.626  1.00 13.26           C  
ATOM   1169  OG  SER B  17      13.939  21.326  14.092  1.00 15.05           O  
ATOM   1170  N   LEU B  18       9.945  22.199  12.765  1.00 10.48           N  
ATOM   1171  CA  LEU B  18       8.805  21.842  11.927  1.00 10.85           C  
ATOM   1172  C   LEU B  18       9.238  22.043  10.471  1.00 10.79           C  
ATOM   1173  O   LEU B  18      10.251  22.699  10.201  1.00 11.84           O  
ATOM   1174  CB  LEU B  18       7.645  22.786  12.229  1.00 10.96           C  
ATOM   1175  CG  LEU B  18       6.940  22.602  13.562  1.00 12.09           C  
ATOM   1176  CD1 LEU B  18       6.066  23.808  13.832  1.00 13.23           C  
ATOM   1177  CD2 LEU B  18       6.109  21.326  13.582  1.00 12.18           C  
ATOM   1178  N   LYS B  19       8.517  21.450   9.560  1.00  9.97           N  
ATOM   1179  CA  LYS B  19       8.695  21.782   8.126  1.00 10.59           C  
ATOM   1180  C   LYS B  19       7.317  22.096   7.546  1.00 10.28           C  
ATOM   1181  O   LYS B  19       6.415  21.220   7.564  1.00 11.05           O  
ATOM   1182  CB  LYS B  19       9.318  20.610   7.378  1.00 13.16           C  
ATOM   1183  CG  LYS B  19       9.663  20.923   5.933  1.00 16.73           C  
ATOM   1184  CD  LYS B  19       9.982  19.653   5.130  1.00 22.09           C  
ATOM   1185  CE  LYS B  19      11.194  18.909   5.632  1.00 31.65           C  
ATOM   1186  NZ  LYS B  19      11.357  17.581   4.981  1.00 38.88           N  
ATOM   1187  N   LEU B  20       7.141  23.307   7.047  1.00  8.69           N  
ATOM   1188  CA  LEU B  20       5.917  23.704   6.368  1.00  9.74           C  
ATOM   1189  C   LEU B  20       6.087  23.415   4.880  1.00  9.43           C  
ATOM   1190  O   LEU B  20       7.182  23.628   4.321  1.00  9.86           O  
ATOM   1191  CB  LEU B  20       5.619  25.189   6.587  1.00  9.90           C  
ATOM   1192  CG  LEU B  20       5.615  25.622   8.038  1.00 10.65           C  
ATOM   1193  CD1 LEU B  20       5.100  27.041   8.164  1.00 11.14           C  
ATOM   1194  CD2 LEU B  20       4.801  24.673   8.894  1.00 10.88           C  
ATOM   1195  N   SER B  21       5.007  22.976   4.262  1.00  9.82           N  
ATOM   1196  CA  SER B  21       4.921  22.768   2.818  1.00 11.35           C  
ATOM   1197  C   SER B  21       3.836  23.684   2.268  1.00 11.57           C  
ATOM   1198  O   SER B  21       2.896  24.023   2.994  1.00 11.71           O  
ATOM   1199  CB  SER B  21       4.593  21.334   2.511  1.00 10.84           C  
ATOM   1200  OG  SER B  21       5.652  20.447   2.912  1.00 15.40           O  
ATOM   1201  N   CYS B  22       4.014  24.104   1.021  1.00 11.63           N  
ATOM   1202  CA ACYS B  22       2.978  24.851   0.294  0.50 13.47           C  
ATOM   1203  CA BCYS B  22       3.055  24.943   0.258  0.50 13.43           C  
ATOM   1204  C   CYS B  22       2.839  24.275  -1.097  1.00 12.61           C  
ATOM   1205  O   CYS B  22       3.779  24.355  -1.886  1.00 14.43           O  
ATOM   1206  CB ACYS B  22       3.296  26.324   0.243  0.50 14.15           C  
ATOM   1207  CB BCYS B  22       3.649  26.342   0.130  0.50 14.25           C  
ATOM   1208  SG ACYS B  22       1.980  27.209  -0.624  0.50 18.13           S  
ATOM   1209  SG BCYS B  22       2.706  27.476  -0.924  0.50 16.70           S  
ATOM   1210  N   ALA B  23       1.680  23.677  -1.335  1.00 12.46           N  
ATOM   1211  CA  ALA B  23       1.360  22.978  -2.593  1.00 13.18           C  
ATOM   1212  C   ALA B  23       0.640  23.968  -3.506  1.00 12.36           C  
ATOM   1213  O   ALA B  23      -0.416  24.474  -3.096  1.00 13.35           O  
ATOM   1214  CB  ALA B  23       0.478  21.784  -2.328  1.00 14.41           C  
ATOM   1215  N   ALA B  24       1.215  24.216  -4.685  1.00 13.13           N  
ATOM   1216  CA  ALA B  24       0.624  25.138  -5.670  1.00 14.17           C  
ATOM   1217  C   ALA B  24      -0.107  24.338  -6.745  1.00 14.93           C  
ATOM   1218  O   ALA B  24       0.396  23.279  -7.169  1.00 16.89           O  
ATOM   1219  CB  ALA B  24       1.701  25.991  -6.254  1.00 14.97           C  
ATOM   1220  N   SER B  25      -1.232  24.880  -7.189  1.00 16.02           N  
ATOM   1221  CA  SER B  25      -2.008  24.368  -8.340  1.00 17.70           C  
ATOM   1222  C   SER B  25      -2.182  25.514  -9.318  1.00 18.74           C  
ATOM   1223  O   SER B  25      -2.536  26.599  -8.863  1.00 19.30           O  
ATOM   1224  CB  SER B  25      -3.314  23.862  -7.892  1.00 19.95           C  
ATOM   1225  OG  SER B  25      -3.076  22.842  -6.941  1.00 21.69           O  
ATOM   1226  N   GLY B  26      -1.797  25.299 -10.570  1.00 20.57           N  
ATOM   1227  CA  GLY B  26      -2.002  26.318 -11.612  1.00 22.27           C  
ATOM   1228  C   GLY B  26      -0.861  26.295 -12.584  1.00 21.70           C  
ATOM   1229  O   GLY B  26       0.057  25.498 -12.368  1.00 22.91           O  
ATOM   1230  N   ARG B  27      -0.906  27.145 -13.608  1.00 24.67           N  
ATOM   1231  CA  ARG B  27       0.091  27.105 -14.714  1.00 26.36           C  
ATOM   1232  C   ARG B  27       1.383  27.806 -14.274  1.00 21.19           C  
ATOM   1233  O   ARG B  27       1.292  28.846 -13.590  1.00 20.98           O  
ATOM   1234  CB  ARG B  27      -0.497  27.744 -15.975  1.00 31.28           C  
ATOM   1235  CG  ARG B  27      -1.670  26.974 -16.563  1.00 38.26           C  
ATOM   1236  CD  ARG B  27      -2.197  27.662 -17.820  1.00 47.58           C  
ATOM   1237  NE  ARG B  27      -3.445  27.072 -18.311  1.00 58.71           N  
ATOM   1238  CZ  ARG B  27      -3.548  25.939 -19.018  1.00 64.76           C  
ATOM   1239  NH1 ARG B  27      -2.467  25.250 -19.351  1.00 64.31           N  
ATOM   1240  NH2 ARG B  27      -4.741  25.498 -19.387  1.00 65.08           N  
ATOM   1241  N   SER B  28       2.530  27.292 -14.716  1.00 19.79           N  
ATOM   1242  CA  SER B  28       3.810  28.032 -14.763  1.00 21.37           C  
ATOM   1243  C   SER B  28       4.311  28.322 -13.345  1.00 19.57           C  
ATOM   1244  O   SER B  28       4.884  29.415 -13.152  1.00 16.73           O  
ATOM   1245  CB  SER B  28       3.684  29.333 -15.549  1.00 26.15           C  
ATOM   1246  OG  SER B  28       3.037  29.091 -16.789  1.00 31.86           O  
ATOM   1247  N   PHE B  29       4.180  27.368 -12.426  1.00 17.43           N  
ATOM   1248  CA  PHE B  29       4.632  27.541 -11.021  1.00 18.10           C  
ATOM   1249  C   PHE B  29       6.089  27.987 -10.993  1.00 16.84           C  
ATOM   1250  O   PHE B  29       6.421  28.840 -10.151  1.00 15.84           O  
ATOM   1251  CB  PHE B  29       4.513  26.234 -10.245  1.00 19.76           C  
ATOM   1252  CG  PHE B  29       5.169  26.242  -8.884  1.00 20.16           C  
ATOM   1253  CD1 PHE B  29       4.603  26.962  -7.856  1.00 22.50           C  
ATOM   1254  CD2 PHE B  29       6.402  25.653  -8.671  1.00 20.58           C  
ATOM   1255  CE1 PHE B  29       5.187  26.971  -6.596  1.00 22.90           C  
ATOM   1256  CE2 PHE B  29       6.977  25.644  -7.408  1.00 19.95           C  
ATOM   1257  CZ  PHE B  29       6.355  26.287  -6.373  1.00 22.06           C  
ATOM   1258  N   SER B  30       6.938  27.471 -11.896  1.00 16.87           N  
ATOM   1259  CA  SER B  30       8.397  27.731 -11.877  1.00 17.13           C  
ATOM   1260  C   SER B  30       8.659  29.229 -12.088  1.00 16.43           C  
ATOM   1261  O   SER B  30       9.688  29.690 -11.630  1.00 17.58           O  
ATOM   1262  CB  SER B  30       9.124  26.894 -12.905  1.00 19.50           C  
ATOM   1263  OG  SER B  30       8.696  27.246 -14.199  1.00 22.57           O  
ATOM   1264  N   THR B  31       7.703  29.965 -12.652  1.00 15.49           N  
ATOM   1265  CA  THR B  31       7.887  31.403 -12.953  1.00 15.97           C  
ATOM   1266  C   THR B  31       7.498  32.266 -11.751  1.00 14.44           C  
ATOM   1267  O   THR B  31       7.774  33.489 -11.809  1.00 16.50           O  
ATOM   1268  CB  THR B  31       7.078  31.844 -14.173  1.00 14.97           C  
ATOM   1269  OG1 THR B  31       5.679  31.836 -13.898  1.00 17.46           O  
ATOM   1270  CG2 THR B  31       7.347  30.953 -15.369  1.00 19.02           C  
ATOM   1271  N   TYR B  32       6.900  31.696 -10.700  1.00 12.46           N  
ATOM   1272  CA  TYR B  32       6.490  32.448  -9.496  1.00 11.78           C  
ATOM   1273  C   TYR B  32       7.611  32.504  -8.481  1.00 11.80           C  
ATOM   1274  O   TYR B  32       8.258  31.470  -8.212  1.00 12.31           O  
ATOM   1275  CB  TYR B  32       5.247  31.824  -8.855  1.00 11.62           C  
ATOM   1276  CG  TYR B  32       3.990  32.115  -9.613  1.00 12.30           C  
ATOM   1277  CD1 TYR B  32       3.684  31.355 -10.728  1.00 14.09           C  
ATOM   1278  CD2 TYR B  32       3.046  33.015  -9.154  1.00 12.94           C  
ATOM   1279  CE1 TYR B  32       2.535  31.602 -11.470  1.00 15.64           C  
ATOM   1280  CE2 TYR B  32       1.861  33.242  -9.853  1.00 13.68           C  
ATOM   1281  CZ  TYR B  32       1.614  32.519 -11.002  1.00 15.72           C  
ATOM   1282  OH  TYR B  32       0.455  32.764 -11.653  1.00 17.53           O  
ATOM   1283  N   ALA B  33       7.754  33.651  -7.829  1.00 10.48           N  
ATOM   1284  CA  ALA B  33       8.470  33.723  -6.547  1.00 11.92           C  
ATOM   1285  C   ALA B  33       7.522  33.205  -5.480  1.00 12.02           C  
ATOM   1286  O   ALA B  33       6.276  33.370  -5.597  1.00 11.62           O  
ATOM   1287  CB  ALA B  33       8.910  35.146  -6.240  1.00 12.08           C  
ATOM   1288  N   MET B  34       8.058  32.611  -4.424  1.00 12.27           N  
ATOM   1289  CA AMET B  34       7.207  32.150  -3.299  0.50 13.85           C  
ATOM   1290  CA BMET B  34       7.229  32.143  -3.293  0.50 14.10           C  
ATOM   1291  C   MET B  34       7.704  32.817  -2.020  1.00 14.14           C  
ATOM   1292  O   MET B  34       8.935  32.878  -1.818  1.00 15.84           O  
ATOM   1293  CB AMET B  34       7.219  30.624  -3.139  0.50 15.47           C  
ATOM   1294  CB BMET B  34       7.391  30.644  -3.107  0.50 16.17           C  
ATOM   1295  CG AMET B  34       6.216  30.134  -2.090  0.50 17.17           C  
ATOM   1296  CG BMET B  34       6.893  29.857  -4.250  0.50 18.16           C  
ATOM   1297  SD AMET B  34       6.414  28.401  -1.609  0.50 22.20           S  
ATOM   1298  SD BMET B  34       6.848  28.184  -3.663  0.50 24.66           S  
ATOM   1299  CE AMET B  34       8.084  28.431  -0.939  0.50 22.21           C  
ATOM   1300  CE BMET B  34       5.342  28.211  -2.690  0.50 21.75           C  
ATOM   1301  N   GLY B  35       6.782  33.302  -1.229  1.00 12.73           N  
ATOM   1302  CA  GLY B  35       7.093  33.953   0.042  1.00 13.16           C  
ATOM   1303  C   GLY B  35       6.409  33.231   1.184  1.00 13.28           C  
ATOM   1304  O   GLY B  35       5.356  32.573   0.968  1.00 14.66           O  
ATOM   1305  N   TRP B  36       6.995  33.299   2.369  1.00 10.94           N  
ATOM   1306  CA  TRP B  36       6.310  32.929   3.618  1.00 11.34           C  
ATOM   1307  C   TRP B  36       6.184  34.178   4.459  1.00 10.61           C  
ATOM   1308  O   TRP B  36       7.191  34.935   4.588  1.00  9.68           O  
ATOM   1309  CB  TRP B  36       7.069  31.840   4.384  1.00 10.69           C  
ATOM   1310  CG  TRP B  36       6.981  30.499   3.749  1.00 11.03           C  
ATOM   1311  CD1 TRP B  36       7.871  29.995   2.861  1.00 12.92           C  
ATOM   1312  CD2 TRP B  36       5.977  29.487   3.948  1.00 11.15           C  
ATOM   1313  NE1 TRP B  36       7.486  28.746   2.474  1.00 14.19           N  
ATOM   1314  CE2 TRP B  36       6.329  28.406   3.115  1.00 12.41           C  
ATOM   1315  CE3 TRP B  36       4.832  29.407   4.736  1.00 12.48           C  
ATOM   1316  CZ2 TRP B  36       5.584  27.232   3.064  1.00 12.70           C  
ATOM   1317  CZ3 TRP B  36       4.070  28.258   4.656  1.00 12.87           C  
ATOM   1318  CH2 TRP B  36       4.454  27.196   3.851  1.00 13.34           C  
ATOM   1319  N   PHE B  37       4.996  34.364   4.986  1.00 10.42           N  
ATOM   1320  CA  PHE B  37       4.684  35.462   5.913  1.00 10.45           C  
ATOM   1321  C   PHE B  37       4.039  34.873   7.162  1.00 11.35           C  
ATOM   1322  O   PHE B  37       3.549  33.720   7.169  1.00 13.68           O  
ATOM   1323  CB  PHE B  37       3.745  36.449   5.221  1.00 10.83           C  
ATOM   1324  CG  PHE B  37       4.346  37.191   4.055  1.00 11.70           C  
ATOM   1325  CD1 PHE B  37       4.473  36.607   2.799  1.00 13.66           C  
ATOM   1326  CD2 PHE B  37       4.775  38.493   4.226  1.00 12.90           C  
ATOM   1327  CE1 PHE B  37       5.028  37.306   1.736  1.00 13.84           C  
ATOM   1328  CE2 PHE B  37       5.313  39.204   3.158  1.00 14.30           C  
ATOM   1329  CZ  PHE B  37       5.496  38.579   1.939  1.00 14.41           C  
ATOM   1330  N   ARG B  38       4.022  35.612   8.252  1.00 10.21           N  
ATOM   1331  CA  ARG B  38       3.413  35.124   9.477  1.00 10.93           C  
ATOM   1332  C   ARG B  38       2.670  36.242  10.176  1.00 12.51           C  
ATOM   1333  O   ARG B  38       3.088  37.378  10.086  1.00 12.49           O  
ATOM   1334  CB  ARG B  38       4.475  34.460  10.350  1.00 11.52           C  
ATOM   1335  CG  ARG B  38       5.445  35.427  10.982  1.00 11.75           C  
ATOM   1336  CD  ARG B  38       6.526  34.660  11.739  1.00 12.22           C  
ATOM   1337  NE  ARG B  38       7.501  35.565  12.330  1.00 12.89           N  
ATOM   1338  CZ  ARG B  38       8.532  35.147  13.045  1.00 14.94           C  
ATOM   1339  NH1 ARG B  38       8.786  33.854  13.136  1.00 13.99           N  
ATOM   1340  NH2 ARG B  38       9.343  36.038  13.616  1.00 17.20           N  
ATOM   1341  N   GLN B  39       1.590  35.873  10.832  1.00 12.05           N  
ATOM   1342  CA  GLN B  39       0.732  36.844  11.543  1.00 13.89           C  
ATOM   1343  C   GLN B  39       0.371  36.266  12.918  1.00 14.37           C  
ATOM   1344  O   GLN B  39      -0.306  35.248  12.962  1.00 14.13           O  
ATOM   1345  CB  GLN B  39      -0.483  37.142  10.687  1.00 17.05           C  
ATOM   1346  CG  GLN B  39      -1.280  38.298  11.277  1.00 20.60           C  
ATOM   1347  CD  GLN B  39      -2.220  38.918  10.275  1.00 26.22           C  
ATOM   1348  OE1 GLN B  39      -2.646  38.265   9.332  1.00 32.29           O  
ATOM   1349  NE2 GLN B  39      -2.542  40.181  10.504  1.00 31.50           N  
ATOM   1350  N   ALA B  40       0.822  36.916  13.978  1.00 20.34           N  
ATOM   1351  CA  ALA B  40       0.372  36.652  15.371  1.00 24.98           C  
ATOM   1352  C   ALA B  40      -0.884  37.465  15.638  1.00 28.69           C  
ATOM   1353  O   ALA B  40      -1.049  38.516  15.044  1.00 25.17           O  
ATOM   1354  CB  ALA B  40       1.468  37.008  16.329  1.00 27.64           C  
ATOM   1355  N   PRO B  41      -1.834  37.018  16.495  1.00 35.39           N  
ATOM   1356  CA  PRO B  41      -3.090  37.746  16.656  1.00 39.90           C  
ATOM   1357  C   PRO B  41      -2.744  39.134  17.210  1.00 41.21           C  
ATOM   1358  O   PRO B  41      -1.785  39.237  17.973  1.00 41.20           O  
ATOM   1359  CB  PRO B  41      -3.925  36.870  17.606  1.00 42.51           C  
ATOM   1360  CG  PRO B  41      -3.267  35.501  17.488  1.00 42.19           C  
ATOM   1361  CD  PRO B  41      -1.789  35.809  17.334  1.00 40.55           C  
ATOM   1362  N   GLY B  42      -3.486  40.142  16.744  1.00 44.10           N  
ATOM   1363  CA  GLY B  42      -3.310  41.565  17.079  1.00 47.84           C  
ATOM   1364  C   GLY B  42      -1.968  42.091  16.613  1.00 51.39           C  
ATOM   1365  O   GLY B  42      -1.475  43.061  17.232  1.00 52.25           O  
ATOM   1366  N   GLN B  43      -1.366  41.467  15.591  1.00 46.12           N  
ATOM   1367  CA  GLN B  43      -0.100  41.951  14.989  1.00 42.52           C  
ATOM   1368  C   GLN B  43      -0.234  41.961  13.469  1.00 38.90           C  
ATOM   1369  O   GLN B  43      -1.125  41.291  12.916  1.00 34.83           O  
ATOM   1370  CB  GLN B  43       1.080  41.122  15.486  1.00 50.64           C  
ATOM   1371  CG  GLN B  43       1.077  40.934  16.996  1.00 55.21           C  
ATOM   1372  CD  GLN B  43       2.454  40.988  17.606  1.00 58.96           C  
ATOM   1373  OE1 GLN B  43       3.427  40.471  17.063  1.00 63.95           O  
ATOM   1374  NE2 GLN B  43       2.544  41.624  18.761  1.00 64.04           N  
ATOM   1375  N   ASP B  44       0.599  42.759  12.809  1.00 38.60           N  
ATOM   1376  CA  ASP B  44       0.618  42.866  11.330  1.00 38.96           C  
ATOM   1377  C   ASP B  44       1.214  41.570  10.754  1.00 31.70           C  
ATOM   1378  O   ASP B  44       1.948  40.866  11.479  1.00 33.39           O  
ATOM   1379  CB  ASP B  44       1.409  44.103  10.884  1.00 44.27           C  
ATOM   1380  CG  ASP B  44       2.803  44.195  11.485  1.00 51.23           C  
ATOM   1381  OD1 ASP B  44       2.983  43.724  12.625  1.00 52.30           O  
ATOM   1382  OD2 ASP B  44       3.709  44.739  10.809  1.00 61.70           O  
ATOM   1383  N   ARG B  45       0.900  41.280   9.502  1.00 28.41           N  
ATOM   1384  CA  ARG B  45       1.405  40.109   8.752  1.00 29.45           C  
ATOM   1385  C   ARG B  45       2.831  40.331   8.221  1.00 30.33           C  
ATOM   1386  O   ARG B  45       3.009  41.103   7.223  1.00 37.12           O  
ATOM   1387  CB  ARG B  45       0.486  39.833   7.583  1.00 32.32           C  
ATOM   1388  CG  ARG B  45       1.016  38.725   6.702  1.00 31.02           C  
ATOM   1389  CD  ARG B  45      -0.024  38.350   5.707  1.00 36.22           C  
ATOM   1390  NE  ARG B  45      -1.280  38.060   6.361  1.00 36.04           N  
ATOM   1391  CZ  ARG B  45      -2.289  37.429   5.795  1.00 33.99           C  
ATOM   1392  NH1 ARG B  45      -2.187  36.962   4.566  1.00 39.88           N  
ATOM   1393  NH2 ARG B  45      -3.383  37.211   6.493  1.00 40.62           N  
ATOM   1394  N   GLU B  46       3.814  39.617   8.769  1.00 20.47           N  
ATOM   1395  CA  GLU B  46       5.218  40.019   8.571  1.00 19.13           C  
ATOM   1396  C   GLU B  46       5.982  39.061   7.665  1.00 14.93           C  
ATOM   1397  O   GLU B  46       5.741  37.848   7.658  1.00 14.81           O  
ATOM   1398  CB  GLU B  46       5.931  40.214   9.892  1.00 23.15           C  
ATOM   1399  CG  GLU B  46       6.428  38.977  10.571  1.00 28.77           C  
ATOM   1400  CD  GLU B  46       6.925  39.282  11.978  1.00 34.29           C  
ATOM   1401  OE1 GLU B  46       6.674  40.423  12.428  1.00 39.84           O  
ATOM   1402  OE2 GLU B  46       7.524  38.392  12.627  1.00 30.65           O  
ATOM   1403  N   PHE B  47       6.918  39.610   6.932  1.00 13.91           N  
ATOM   1404  CA  PHE B  47       7.846  38.843   6.066  1.00 12.26           C  
ATOM   1405  C   PHE B  47       8.645  37.841   6.906  1.00 11.50           C  
ATOM   1406  O   PHE B  47       9.198  38.207   7.934  1.00 12.60           O  
ATOM   1407  CB  PHE B  47       8.803  39.784   5.341  1.00 13.86           C  
ATOM   1408  CG  PHE B  47       9.823  39.078   4.508  1.00 14.45           C  
ATOM   1409  CD1 PHE B  47       9.400  38.403   3.376  1.00 16.47           C  
ATOM   1410  CD2 PHE B  47      11.154  39.045   4.871  1.00 17.05           C  
ATOM   1411  CE1 PHE B  47      10.319  37.761   2.567  1.00 19.22           C  
ATOM   1412  CE2 PHE B  47      12.077  38.395   4.047  1.00 17.30           C  
ATOM   1413  CZ  PHE B  47      11.642  37.750   2.922  1.00 15.87           C  
ATOM   1414  N   VAL B  48       8.757  36.606   6.409  1.00 10.89           N  
ATOM   1415  CA  VAL B  48       9.681  35.578   6.970  1.00 10.89           C  
ATOM   1416  C   VAL B  48      10.779  35.245   5.967  1.00 10.40           C  
ATOM   1417  O   VAL B  48      11.962  35.291   6.326  1.00 10.85           O  
ATOM   1418  CB  VAL B  48       8.883  34.320   7.356  1.00 10.91           C  
ATOM   1419  CG1 VAL B  48       9.797  33.194   7.859  1.00 11.27           C  
ATOM   1420  CG2 VAL B  48       7.814  34.669   8.399  1.00 11.66           C  
ATOM   1421  N   ALA B  49      10.425  34.775   4.755  1.00 10.55           N  
ATOM   1422  CA  ALA B  49      11.426  34.359   3.763  1.00 11.27           C  
ATOM   1423  C   ALA B  49      10.819  34.385   2.374  1.00 12.41           C  
ATOM   1424  O   ALA B  49       9.621  34.236   2.254  1.00 12.15           O  
ATOM   1425  CB  ALA B  49      11.968  32.987   4.093  1.00 11.15           C  
ATOM   1426  N   THR B  50      11.644  34.547   1.346  1.00 12.69           N  
ATOM   1427  CA  THR B  50      11.191  34.417  -0.040  1.00 13.54           C  
ATOM   1428  C   THR B  50      12.232  33.673  -0.852  1.00 12.92           C  
ATOM   1429  O   THR B  50      13.432  33.670  -0.518  1.00 13.06           O  
ATOM   1430  CB  THR B  50      10.830  35.768  -0.671  1.00 17.63           C  
ATOM   1431  OG1 THR B  50      10.234  35.596  -1.971  1.00 26.37           O  
ATOM   1432  CG2 THR B  50      12.050  36.637  -0.692  1.00 16.64           C  
ATOM   1433  N   ILE B  51      11.734  33.042  -1.885  1.00 11.85           N  
ATOM   1434  CA  ILE B  51      12.599  32.387  -2.881  1.00 12.20           C  
ATOM   1435  C   ILE B  51      12.151  32.785  -4.274  1.00 12.56           C  
ATOM   1436  O   ILE B  51      10.934  32.670  -4.600  1.00 12.17           O  
ATOM   1437  CB  ILE B  51      12.601  30.880  -2.668  1.00 12.37           C  
ATOM   1438  CG1 ILE B  51      13.628  30.202  -3.590  1.00 13.37           C  
ATOM   1439  CG2 ILE B  51      11.211  30.279  -2.785  1.00 13.04           C  
ATOM   1440  CD1 ILE B  51      14.021  28.799  -3.158  1.00 14.95           C  
ATOM   1441  N   SER B  52      13.116  33.220  -5.066  1.00 13.01           N  
ATOM   1442  CA  SER B  52      12.851  33.696  -6.443  1.00 13.49           C  
ATOM   1443  C   SER B  52      12.679  32.529  -7.411  1.00 13.81           C  
ATOM   1444  O   SER B  52      12.918  31.344  -7.078  1.00 12.48           O  
ATOM   1445  CB  SER B  52      13.936  34.638  -6.913  1.00 15.15           C  
ATOM   1446  OG  SER B  52      15.042  33.905  -7.422  1.00 16.38           O  
ATOM   1447  N   TRP B  53      12.294  32.844  -8.635  1.00 13.95           N  
ATOM   1448  CA  TRP B  53      12.206  31.832  -9.707  1.00 15.56           C  
ATOM   1449  C   TRP B  53      13.578  31.216 -10.024  1.00 15.21           C  
ATOM   1450  O   TRP B  53      13.595  30.166 -10.632  1.00 16.70           O  
ATOM   1451  CB  TRP B  53      11.535  32.470 -10.912  1.00 17.67           C  
ATOM   1452  CG  TRP B  53      12.412  33.413 -11.666  1.00 21.89           C  
ATOM   1453  CD1 TRP B  53      13.252  34.392 -11.209  1.00 23.64           C  
ATOM   1454  CD2 TRP B  53      12.484  33.446 -13.089  1.00 28.12           C  
ATOM   1455  NE1 TRP B  53      13.886  34.993 -12.270  1.00 25.71           N  
ATOM   1456  CE2 TRP B  53      13.417  34.440 -13.428  1.00 29.68           C  
ATOM   1457  CE3 TRP B  53      11.832  32.720 -14.087  1.00 33.68           C  
ATOM   1458  CZ2 TRP B  53      13.705  34.731 -14.761  1.00 36.40           C  
ATOM   1459  CZ3 TRP B  53      12.107  33.018 -15.402  1.00 37.08           C  
ATOM   1460  CH2 TRP B  53      13.031  34.014 -15.723  1.00 35.84           C  
ATOM   1461  N   THR B  54      14.698  31.811  -9.601  1.00 16.22           N  
ATOM   1462  CA  THR B  54      16.055  31.245  -9.794  1.00 19.02           C  
ATOM   1463  C   THR B  54      16.623  30.716  -8.483  1.00 20.13           C  
ATOM   1464  O   THR B  54      17.865  30.501  -8.412  1.00 20.50           O  
ATOM   1465  CB  THR B  54      16.988  32.284 -10.406  1.00 20.87           C  
ATOM   1466  OG1 THR B  54      17.005  33.364  -9.480  1.00 25.93           O  
ATOM   1467  CG2 THR B  54      16.478  32.680 -11.762  1.00 22.23           C  
ATOM   1468  N   ASP B  55      15.771  30.502  -7.470  1.00 18.69           N  
ATOM   1469  CA  ASP B  55      16.183  29.941  -6.150  1.00 19.65           C  
ATOM   1470  C   ASP B  55      17.013  30.924  -5.326  1.00 17.00           C  
ATOM   1471  O   ASP B  55      17.629  30.492  -4.339  1.00 18.50           O  
ATOM   1472  CB  ASP B  55      16.951  28.635  -6.308  1.00 22.91           C  
ATOM   1473  CG  ASP B  55      16.085  27.516  -6.859  1.00 27.81           C  
ATOM   1474  OD1 ASP B  55      14.867  27.677  -6.895  1.00 31.92           O  
ATOM   1475  OD2 ASP B  55      16.644  26.482  -7.264  1.00 37.81           O  
ATOM   1476  N   SER B  56      17.016  32.198  -5.664  1.00 17.49           N  
ATOM   1477  CA  SER B  56      17.650  33.245  -4.846  1.00 17.48           C  
ATOM   1478  C   SER B  56      16.790  33.407  -3.588  1.00 18.65           C  
ATOM   1479  O   SER B  56      15.585  33.636  -3.735  1.00 17.88           O  
ATOM   1480  CB  SER B  56      17.759  34.543  -5.605  1.00 19.13           C  
ATOM   1481  OG  SER B  56      18.522  35.474  -4.855  1.00 23.35           O  
ATOM   1482  N   THR B  57      17.381  33.355  -2.408  1.00 16.92           N  
ATOM   1483  CA  THR B  57      16.596  33.437  -1.151  1.00 16.37           C  
ATOM   1484  C   THR B  57      16.826  34.746  -0.400  1.00 16.24           C  
ATOM   1485  O   THR B  57      17.896  35.383  -0.514  1.00 16.66           O  
ATOM   1486  CB  THR B  57      16.885  32.217  -0.271  1.00 15.76           C  
ATOM   1487  OG1 THR B  57      18.280  32.203   0.034  1.00 17.04           O  
ATOM   1488  CG2 THR B  57      16.484  30.921  -0.922  1.00 15.44           C  
ATOM   1489  N   ASP B  58      15.836  35.079   0.438  1.00 15.35           N  
ATOM   1490  CA  ASP B  58      15.829  36.274   1.327  1.00 14.41           C  
ATOM   1491  C   ASP B  58      15.168  35.872   2.653  1.00 14.36           C  
ATOM   1492  O   ASP B  58      14.133  35.178   2.604  1.00 14.18           O  
ATOM   1493  CB  ASP B  58      15.118  37.458   0.667  1.00 16.37           C  
ATOM   1494  CG  ASP B  58      15.410  38.787   1.343  1.00 20.32           C  
ATOM   1495  OD1 ASP B  58      16.477  38.899   1.977  1.00 24.04           O  
ATOM   1496  OD2 ASP B  58      14.566  39.698   1.230  1.00 25.58           O  
ATOM   1497  N   TYR B  59      15.742  36.289   3.788  1.00 14.29           N  
ATOM   1498  CA  TYR B  59      15.211  35.931   5.113  1.00 13.70           C  
ATOM   1499  C   TYR B  59      15.111  37.150   6.004  1.00 14.32           C  
ATOM   1500  O   TYR B  59      16.066  37.995   5.987  1.00 15.73           O  
ATOM   1501  CB  TYR B  59      16.158  34.953   5.816  1.00 13.29           C  
ATOM   1502  CG  TYR B  59      16.287  33.638   5.110  1.00 12.62           C  
ATOM   1503  CD1 TYR B  59      15.392  32.598   5.367  1.00 13.84           C  
ATOM   1504  CD2 TYR B  59      17.278  33.412   4.191  1.00 12.61           C  
ATOM   1505  CE1 TYR B  59      15.503  31.385   4.728  1.00 12.63           C  
ATOM   1506  CE2 TYR B  59      17.430  32.192   3.566  1.00 13.23           C  
ATOM   1507  CZ  TYR B  59      16.516  31.169   3.818  1.00 13.20           C  
ATOM   1508  OH  TYR B  59      16.637  29.950   3.183  1.00 13.04           O  
ATOM   1509  N   ALA B  60      14.077  37.206   6.846  1.00 13.57           N  
ATOM   1510  CA  ALA B  60      13.986  38.210   7.916  1.00 14.70           C  
ATOM   1511  C   ALA B  60      15.159  38.005   8.867  1.00 15.18           C  
ATOM   1512  O   ALA B  60      15.569  36.858   9.102  1.00 14.49           O  
ATOM   1513  CB  ALA B  60      12.661  38.112   8.618  1.00 15.19           C  
ATOM   1514  N   ASP B  61      15.680  39.084   9.454  1.00 17.77           N  
ATOM   1515  CA  ASP B  61      16.814  38.934  10.397  1.00 18.91           C  
ATOM   1516  C   ASP B  61      16.412  37.981  11.542  1.00 17.03           C  
ATOM   1517  O   ASP B  61      17.282  37.267  12.002  1.00 18.48           O  
ATOM   1518  CB  ASP B  61      17.198  40.275  10.994  1.00 21.00           C  
ATOM   1519  CG  ASP B  61      17.873  41.235  10.048  1.00 26.94           C  
ATOM   1520  OD1 ASP B  61      18.225  40.828   8.921  1.00 29.43           O  
ATOM   1521  OD2 ASP B  61      18.073  42.392  10.483  1.00 34.13           O  
ATOM   1522  N   SER B  62      15.147  38.023  11.962  1.00 17.71           N  
ATOM   1523  CA  SER B  62      14.590  37.239  13.100  1.00 18.36           C  
ATOM   1524  C   SER B  62      14.721  35.736  12.844  1.00 16.80           C  
ATOM   1525  O   SER B  62      14.663  34.994  13.840  1.00 17.00           O  
ATOM   1526  CB  SER B  62      13.168  37.608  13.419  1.00 18.34           C  
ATOM   1527  OG  SER B  62      12.326  37.450  12.302  1.00 24.10           O  
ATOM   1528  N   VAL B  63      14.856  35.276  11.608  1.00 15.77           N  
ATOM   1529  CA  VAL B  63      14.892  33.801  11.368  1.00 14.48           C  
ATOM   1530  C   VAL B  63      16.175  33.356  10.667  1.00 15.98           C  
ATOM   1531  O   VAL B  63      16.365  32.145  10.441  1.00 14.43           O  
ATOM   1532  CB  VAL B  63      13.660  33.383  10.563  1.00 13.94           C  
ATOM   1533  CG1 VAL B  63      12.380  33.829  11.266  1.00 14.07           C  
ATOM   1534  CG2 VAL B  63      13.747  33.914   9.128  1.00 14.15           C  
ATOM   1535  N   LYS B  64      17.077  34.288  10.338  1.00 19.71           N  
ATOM   1536  CA  LYS B  64      18.356  33.924   9.682  1.00 23.13           C  
ATOM   1537  C   LYS B  64      19.099  32.877  10.501  1.00 20.19           C  
ATOM   1538  O   LYS B  64      19.234  33.055  11.705  1.00 21.18           O  
ATOM   1539  CB  LYS B  64      19.295  35.127   9.572  1.00 26.95           C  
ATOM   1540  CG  LYS B  64      19.217  35.902   8.284  1.00 32.98           C  
ATOM   1541  CD  LYS B  64      20.338  36.944   8.194  1.00 34.83           C  
ATOM   1542  CE  LYS B  64      20.194  37.866   7.001  1.00 41.90           C  
ATOM   1543  NZ  LYS B  64      18.803  38.376   6.907  1.00 45.82           N  
ATOM   1544  N   GLY B  65      19.564  31.819   9.849  1.00 20.34           N  
ATOM   1545  CA  GLY B  65      20.396  30.786  10.465  1.00 19.90           C  
ATOM   1546  C   GLY B  65      19.536  29.712  11.109  1.00 19.90           C  
ATOM   1547  O   GLY B  65      20.086  28.726  11.544  1.00 24.50           O  
ATOM   1548  N   ARG B  66      18.217  29.912  11.177  1.00 15.46           N  
ATOM   1549  CA  ARG B  66      17.280  28.946  11.795  1.00 13.81           C  
ATOM   1550  C   ARG B  66      16.324  28.371  10.747  1.00 12.43           C  
ATOM   1551  O   ARG B  66      15.999  27.201  10.841  1.00 13.11           O  
ATOM   1552  CB  ARG B  66      16.459  29.598  12.899  1.00 13.22           C  
ATOM   1553  CG  ARG B  66      17.331  30.068  14.054  1.00 13.77           C  
ATOM   1554  CD  ARG B  66      16.568  30.559  15.271  1.00 13.71           C  
ATOM   1555  NE  ARG B  66      15.604  31.614  14.981  1.00 13.19           N  
ATOM   1556  CZ  ARG B  66      14.267  31.500  15.061  1.00 13.44           C  
ATOM   1557  NH1 ARG B  66      13.691  30.372  15.446  1.00 12.34           N  
ATOM   1558  NH2 ARG B  66      13.483  32.520  14.775  1.00 13.42           N  
ATOM   1559  N   PHE B  67      15.787  29.226   9.872  1.00 12.49           N  
ATOM   1560  CA  PHE B  67      14.816  28.794   8.836  1.00 12.01           C  
ATOM   1561  C   PHE B  67      15.495  28.667   7.473  1.00 11.73           C  
ATOM   1562  O   PHE B  67      16.450  29.418   7.172  1.00 13.49           O  
ATOM   1563  CB  PHE B  67      13.645  29.754   8.723  1.00 12.13           C  
ATOM   1564  CG  PHE B  67      12.712  29.837   9.908  1.00 11.34           C  
ATOM   1565  CD1 PHE B  67      12.993  29.297  11.166  1.00 10.56           C  
ATOM   1566  CD2 PHE B  67      11.569  30.588   9.783  1.00 11.28           C  
ATOM   1567  CE1 PHE B  67      12.145  29.474  12.244  1.00 10.53           C  
ATOM   1568  CE2 PHE B  67      10.731  30.768  10.870  1.00 11.84           C  
ATOM   1569  CZ  PHE B  67      10.997  30.202  12.094  1.00 11.26           C  
ATOM   1570  N   THR B  68      15.025  27.720   6.685  1.00 11.69           N  
ATOM   1571  CA  THR B  68      15.495  27.504   5.303  1.00 12.49           C  
ATOM   1572  C   THR B  68      14.283  27.425   4.386  1.00 12.15           C  
ATOM   1573  O   THR B  68      13.436  26.567   4.599  1.00 13.48           O  
ATOM   1574  CB  THR B  68      16.358  26.254   5.147  1.00 14.40           C  
ATOM   1575  OG1 THR B  68      17.425  26.351   6.099  1.00 16.05           O  
ATOM   1576  CG2 THR B  68      16.886  26.115   3.726  1.00 15.88           C  
ATOM   1577  N   ILE B  69      14.250  28.260   3.340  1.00 10.85           N  
ATOM   1578  CA  ILE B  69      13.193  28.220   2.320  1.00 11.50           C  
ATOM   1579  C   ILE B  69      13.738  27.442   1.130  1.00 11.34           C  
ATOM   1580  O   ILE B  69      14.942  27.604   0.775  1.00 13.79           O  
ATOM   1581  CB  ILE B  69      12.666  29.619   1.987  1.00 11.53           C  
ATOM   1582  CG1 ILE B  69      11.385  29.521   1.185  1.00 11.51           C  
ATOM   1583  CG2 ILE B  69      13.715  30.503   1.300  1.00 12.18           C  
ATOM   1584  CD1 ILE B  69      10.747  30.851   0.842  1.00 12.01           C  
ATOM   1585  N   SER B  70      12.904  26.636   0.499  1.00 11.08           N  
ATOM   1586  CA  SER B  70      13.297  25.893  -0.718  1.00 11.85           C  
ATOM   1587  C   SER B  70      12.067  25.657  -1.561  1.00 13.10           C  
ATOM   1588  O   SER B  70      10.931  25.937  -1.129  1.00 11.55           O  
ATOM   1589  CB  SER B  70      14.001  24.600  -0.367  1.00 13.37           C  
ATOM   1590  OG  SER B  70      13.117  23.719   0.305  1.00 13.66           O  
ATOM   1591  N   ARG B  71      12.288  25.108  -2.737  1.00 13.05           N  
ATOM   1592  CA  ARG B  71      11.174  24.770  -3.627  1.00 13.35           C  
ATOM   1593  C   ARG B  71      11.548  23.551  -4.436  1.00 15.09           C  
ATOM   1594  O   ARG B  71      12.732  23.335  -4.645  1.00 15.23           O  
ATOM   1595  CB  ARG B  71      10.823  25.945  -4.527  1.00 13.38           C  
ATOM   1596  CG  ARG B  71      11.889  26.306  -5.535  1.00 13.89           C  
ATOM   1597  CD  ARG B  71      11.685  27.631  -6.229  1.00 14.87           C  
ATOM   1598  NE  ARG B  71      10.489  27.630  -7.036  1.00 14.37           N  
ATOM   1599  CZ  ARG B  71       9.835  28.723  -7.419  1.00 13.20           C  
ATOM   1600  NH1 ARG B  71      10.221  29.913  -6.991  1.00 12.53           N  
ATOM   1601  NH2 ARG B  71       8.717  28.615  -8.093  1.00 15.25           N  
ATOM   1602  N   ASP B  72      10.531  22.845  -4.881  1.00 14.36           N  
ATOM   1603  CA  ASP B  72      10.667  21.673  -5.789  1.00 17.94           C  
ATOM   1604  C   ASP B  72       9.703  21.886  -6.944  1.00 16.54           C  
ATOM   1605  O   ASP B  72       8.542  21.630  -6.790  1.00 16.61           O  
ATOM   1606  CB  ASP B  72      10.424  20.367  -5.051  1.00 19.30           C  
ATOM   1607  CG  ASP B  72      10.724  19.166  -5.935  1.00 23.15           C  
ATOM   1608  OD1 ASP B  72      10.633  19.328  -7.173  1.00 26.17           O  
ATOM   1609  OD2 ASP B  72      11.014  18.064  -5.380  1.00 25.69           O  
ATOM   1610  N   ASN B  73      10.186  22.413  -8.069  1.00 16.05           N  
ATOM   1611  CA  ASN B  73       9.292  22.790  -9.186  1.00 17.56           C  
ATOM   1612  C   ASN B  73       8.642  21.528  -9.778  1.00 17.70           C  
ATOM   1613  O   ASN B  73       7.479  21.637 -10.229  1.00 19.69           O  
ATOM   1614  CB  ASN B  73      10.013  23.626 -10.244  1.00 18.08           C  
ATOM   1615  CG  ASN B  73      10.365  25.025  -9.769  1.00 19.06           C  
ATOM   1616  OD1 ASN B  73       9.854  25.484  -8.764  1.00 20.12           O  
ATOM   1617  ND2 ASN B  73      11.291  25.671 -10.458  1.00 22.53           N  
ATOM   1618  N   ALA B  74       9.300  20.372  -9.718  1.00 17.54           N  
ATOM   1619  CA  ALA B  74       8.710  19.113 -10.226  1.00 19.72           C  
ATOM   1620  C   ALA B  74       7.464  18.743  -9.398  1.00 20.87           C  
ATOM   1621  O   ALA B  74       6.557  18.091  -9.914  1.00 24.57           O  
ATOM   1622  CB  ALA B  74       9.752  18.024 -10.210  1.00 22.23           C  
ATOM   1623  N   LYS B  75       7.410  19.155  -8.136  1.00 18.32           N  
ATOM   1624  CA  LYS B  75       6.275  18.880  -7.207  1.00 16.48           C  
ATOM   1625  C   LYS B  75       5.357  20.107  -7.069  1.00 16.33           C  
ATOM   1626  O   LYS B  75       4.348  20.025  -6.364  1.00 16.03           O  
ATOM   1627  CB  LYS B  75       6.874  18.478  -5.861  1.00 18.11           C  
ATOM   1628  CG  LYS B  75       7.558  17.129  -5.888  1.00 20.35           C  
ATOM   1629  CD  LYS B  75       7.962  16.671  -4.556  1.00 23.76           C  
ATOM   1630  CE  LYS B  75       8.621  15.314  -4.538  1.00 25.66           C  
ATOM   1631  NZ  LYS B  75       9.161  15.096  -3.179  1.00 30.74           N  
ATOM   1632  N   ASN B  76       5.696  21.211  -7.702  1.00 15.41           N  
ATOM   1633  CA AASN B  76       4.924  22.480  -7.595  0.50 15.32           C  
ATOM   1634  CA BASN B  76       4.940  22.487  -7.587  0.50 14.77           C  
ATOM   1635  C   ASN B  76       4.734  22.789  -6.102  1.00 13.29           C  
ATOM   1636  O   ASN B  76       3.637  23.172  -5.710  1.00 13.27           O  
ATOM   1637  CB AASN B  76       3.603  22.422  -8.363  0.50 16.33           C  
ATOM   1638  CB BASN B  76       3.619  22.457  -8.344  0.50 14.93           C  
ATOM   1639  CG AASN B  76       3.782  22.197  -9.851  0.50 17.68           C  
ATOM   1640  CG BASN B  76       3.784  22.849  -9.792  0.50 15.17           C  
ATOM   1641  OD1AASN B  76       3.894  23.148 -10.616  0.50 18.25           O  
ATOM   1642  OD1BASN B  76       4.885  22.759 -10.338  0.50 15.14           O  
ATOM   1643  ND2AASN B  76       3.791  20.941 -10.263  0.50 19.00           N  
ATOM   1644  ND2BASN B  76       2.685  23.268 -10.394  0.50 16.39           N  
ATOM   1645  N   THR B  77       5.792  22.596  -5.324  1.00 14.08           N  
ATOM   1646  CA  THR B  77       5.740  22.726  -3.852  1.00 13.61           C  
ATOM   1647  C   THR B  77       6.898  23.584  -3.367  1.00 13.45           C  
ATOM   1648  O   THR B  77       8.027  23.461  -3.836  1.00 15.64           O  
ATOM   1649  CB  THR B  77       5.678  21.355  -3.153  1.00 13.72           C  
ATOM   1650  OG1 THR B  77       4.573  20.594  -3.663  1.00 15.45           O  
ATOM   1651  CG2 THR B  77       5.462  21.454  -1.659  1.00 14.35           C  
ATOM   1652  N   GLY B  78       6.586  24.409  -2.392  1.00 12.26           N  
ATOM   1653  CA  GLY B  78       7.580  25.172  -1.636  1.00 11.92           C  
ATOM   1654  C   GLY B  78       7.657  24.711  -0.214  1.00 11.94           C  
ATOM   1655  O   GLY B  78       6.701  24.102   0.271  1.00 11.98           O  
ATOM   1656  N   TYR B  79       8.769  24.997   0.446  1.00 11.25           N  
ATOM   1657  CA  TYR B  79       9.000  24.468   1.807  1.00 11.45           C  
ATOM   1658  C   TYR B  79       9.607  25.545   2.677  1.00 10.86           C  
ATOM   1659  O   TYR B  79      10.397  26.363   2.228  1.00 11.86           O  
ATOM   1660  CB  TYR B  79       9.968  23.285   1.785  1.00 12.90           C  
ATOM   1661  CG  TYR B  79       9.523  22.163   0.876  1.00 13.92           C  
ATOM   1662  CD1 TYR B  79       8.559  21.270   1.292  1.00 14.06           C  
ATOM   1663  CD2 TYR B  79      10.042  22.030  -0.406  1.00 16.03           C  
ATOM   1664  CE1 TYR B  79       8.164  20.213   0.491  1.00 15.05           C  
ATOM   1665  CE2 TYR B  79       9.599  21.020  -1.250  1.00 16.52           C  
ATOM   1666  CZ  TYR B  79       8.692  20.090  -0.779  1.00 16.64           C  
ATOM   1667  OH  TYR B  79       8.254  19.096  -1.609  1.00 17.85           O  
ATOM   1668  N   LEU B  80       9.281  25.467   3.960  1.00 10.33           N  
ATOM   1669  CA  LEU B  80       9.960  26.281   4.993  1.00 10.53           C  
ATOM   1670  C   LEU B  80      10.399  25.340   6.103  1.00 11.02           C  
ATOM   1671  O   LEU B  80       9.514  24.873   6.883  1.00 11.80           O  
ATOM   1672  CB  LEU B  80       9.054  27.390   5.514  1.00 10.39           C  
ATOM   1673  CG  LEU B  80       9.737  28.404   6.436  1.00 11.00           C  
ATOM   1674  CD1 LEU B  80      10.811  29.211   5.712  1.00 11.45           C  
ATOM   1675  CD2 LEU B  80       8.668  29.297   7.092  1.00 12.64           C  
ATOM   1676  N   GLN B  81      11.693  25.030   6.142  1.00 11.58           N  
ATOM   1677  CA  GLN B  81      12.267  24.210   7.250  1.00 12.17           C  
ATOM   1678  C   GLN B  81      12.519  25.155   8.428  1.00 11.99           C  
ATOM   1679  O   GLN B  81      13.254  26.138   8.270  1.00 12.02           O  
ATOM   1680  CB  GLN B  81      13.552  23.500   6.803  1.00 14.07           C  
ATOM   1681  CG  GLN B  81      14.220  22.671   7.922  1.00 16.64           C  
ATOM   1682  CD  GLN B  81      13.408  21.483   8.399  1.00 22.48           C  
ATOM   1683  OE1 GLN B  81      12.903  20.693   7.578  1.00 23.27           O  
ATOM   1684  NE2 GLN B  81      13.286  21.334   9.729  1.00 22.66           N  
ATOM   1685  N   MET B  82      11.917  24.885   9.579  1.00 11.81           N  
ATOM   1686  CA  MET B  82      12.045  25.777  10.754  1.00 12.14           C  
ATOM   1687  C   MET B  82      12.791  25.014  11.845  1.00 13.00           C  
ATOM   1688  O   MET B  82      12.207  24.114  12.432  1.00 13.11           O  
ATOM   1689  CB  MET B  82      10.638  26.171  11.208  1.00 13.19           C  
ATOM   1690  CG  MET B  82       9.846  26.841  10.131  1.00 15.38           C  
ATOM   1691  SD  MET B  82       8.047  26.918  10.645  1.00 22.10           S  
ATOM   1692  CE  MET B  82       8.138  28.429  11.543  1.00 20.69           C  
ATOM   1693  N   ASN B  83      14.034  25.372  12.125  1.00 14.30           N  
ATOM   1694  CA  ASN B  83      14.821  24.752  13.214  1.00 14.51           C  
ATOM   1695  C   ASN B  83      14.922  25.732  14.376  1.00 13.08           C  
ATOM   1696  O   ASN B  83      14.647  26.944  14.210  1.00 13.38           O  
ATOM   1697  CB  ASN B  83      16.219  24.314  12.761  1.00 17.34           C  
ATOM   1698  CG  ASN B  83      16.149  23.212  11.728  1.00 20.07           C  
ATOM   1699  OD1 ASN B  83      15.298  22.320  11.799  1.00 22.40           O  
ATOM   1700  ND2 ASN B  83      16.993  23.280  10.722  1.00 21.84           N  
ATOM   1701  N   SER B  84      15.313  25.206  15.540  1.00 12.59           N  
ATOM   1702  CA  SER B  84      15.559  26.005  16.762  1.00 14.17           C  
ATOM   1703  C   SER B  84      14.373  26.939  17.006  1.00 12.91           C  
ATOM   1704  O   SER B  84      14.574  28.156  17.216  1.00 12.33           O  
ATOM   1705  CB  SER B  84      16.840  26.798  16.651  1.00 17.09           C  
ATOM   1706  OG  SER B  84      17.912  25.925  16.360  1.00 20.45           O  
ATOM   1707  N   LEU B  85      13.165  26.384  16.996  1.00 11.91           N  
ATOM   1708  CA  LEU B  85      11.953  27.214  17.103  1.00 12.03           C  
ATOM   1709  C   LEU B  85      11.908  27.950  18.441  1.00 12.05           C  
ATOM   1710  O   LEU B  85      12.329  27.423  19.490  1.00 11.48           O  
ATOM   1711  CB  LEU B  85      10.714  26.354  16.910  1.00 12.27           C  
ATOM   1712  CG  LEU B  85      10.402  26.102  15.442  1.00 13.36           C  
ATOM   1713  CD1 LEU B  85       9.457  24.908  15.315  1.00 15.53           C  
ATOM   1714  CD2 LEU B  85       9.798  27.343  14.807  1.00 13.78           C  
ATOM   1715  N   LYS B  86      11.300  29.123  18.439  1.00 10.58           N  
ATOM   1716  CA  LYS B  86      11.204  29.985  19.633  1.00 11.28           C  
ATOM   1717  C   LYS B  86       9.756  30.376  19.847  1.00 10.82           C  
ATOM   1718  O   LYS B  86       9.006  30.497  18.863  1.00 10.90           O  
ATOM   1719  CB  LYS B  86      12.020  31.258  19.435  1.00 12.60           C  
ATOM   1720  CG  LYS B  86      13.510  31.049  19.317  1.00 13.59           C  
ATOM   1721  CD  LYS B  86      14.193  32.276  18.777  1.00 15.20           C  
ATOM   1722  CE  LYS B  86      15.662  32.072  18.517  1.00 17.87           C  
ATOM   1723  NZ  LYS B  86      16.394  31.908  19.784  1.00 19.57           N  
ATOM   1724  N   PRO B  87       9.398  30.778  21.079  1.00 11.01           N  
ATOM   1725  CA  PRO B  87       8.050  31.263  21.350  1.00 11.62           C  
ATOM   1726  C   PRO B  87       7.697  32.506  20.512  1.00 11.34           C  
ATOM   1727  O   PRO B  87       6.587  32.639  20.128  1.00 12.93           O  
ATOM   1728  CB  PRO B  87       8.016  31.534  22.848  1.00 11.96           C  
ATOM   1729  CG  PRO B  87       9.472  31.576  23.261  1.00 12.11           C  
ATOM   1730  CD  PRO B  87      10.216  30.665  22.307  1.00 11.84           C  
ATOM   1731  N   GLU B  88       8.700  33.302  20.156  1.00 11.26           N  
ATOM   1732  CA  GLU B  88       8.538  34.493  19.275  1.00 11.77           C  
ATOM   1733  C   GLU B  88       8.069  34.081  17.868  1.00 11.61           C  
ATOM   1734  O   GLU B  88       7.618  34.957  17.114  1.00 12.61           O  
ATOM   1735  CB  GLU B  88       9.863  35.256  19.139  1.00 12.49           C  
ATOM   1736  CG  GLU B  88      10.347  35.920  20.439  1.00 12.96           C  
ATOM   1737  CD  GLU B  88      11.072  35.057  21.464  1.00 13.10           C  
ATOM   1738  OE1 GLU B  88      11.250  33.868  21.205  1.00 13.19           O  
ATOM   1739  OE2 GLU B  88      11.567  35.580  22.533  1.00 13.80           O  
ATOM   1740  N   ASP B  89       8.231  32.821  17.484  1.00 10.64           N  
ATOM   1741  CA  ASP B  89       7.812  32.305  16.163  1.00 10.67           C  
ATOM   1742  C   ASP B  89       6.339  31.903  16.137  1.00  9.87           C  
ATOM   1743  O   ASP B  89       5.858  31.517  15.051  1.00 12.04           O  
ATOM   1744  CB  ASP B  89       8.671  31.112  15.731  1.00 10.48           C  
ATOM   1745  CG  ASP B  89      10.178  31.408  15.575  1.00 11.49           C  
ATOM   1746  OD1 ASP B  89      10.534  32.508  15.051  1.00 12.19           O  
ATOM   1747  OD2 ASP B  89      10.993  30.568  15.989  1.00 12.09           O  
ATOM   1748  N   THR B  90       5.638  31.848  17.254  1.00  9.76           N  
ATOM   1749  CA  THR B  90       4.218  31.460  17.259  1.00  9.16           C  
ATOM   1750  C   THR B  90       3.420  32.408  16.367  1.00 10.13           C  
ATOM   1751  O   THR B  90       3.505  33.654  16.578  1.00 11.35           O  
ATOM   1752  CB  THR B  90       3.631  31.493  18.661  1.00 10.11           C  
ATOM   1753  OG1 THR B  90       4.349  30.519  19.425  1.00 10.51           O  
ATOM   1754  CG2 THR B  90       2.143  31.237  18.670  1.00 10.58           C  
ATOM   1755  N   ALA B  91       2.634  31.853  15.449  1.00  9.50           N  
ATOM   1756  CA  ALA B  91       1.888  32.667  14.473  1.00  9.17           C  
ATOM   1757  C   ALA B  91       1.181  31.753  13.496  1.00  9.51           C  
ATOM   1758  O   ALA B  91       1.490  30.567  13.440  1.00 10.13           O  
ATOM   1759  CB  ALA B  91       2.812  33.587  13.705  1.00 10.87           C  
ATOM   1760  N   VAL B  92       0.225  32.314  12.783  1.00  9.79           N  
ATOM   1761  CA  VAL B  92      -0.248  31.630  11.561  1.00 10.20           C  
ATOM   1762  C   VAL B  92       0.735  31.948  10.434  1.00 10.35           C  
ATOM   1763  O   VAL B  92       1.041  33.128  10.213  1.00 11.08           O  
ATOM   1764  CB  VAL B  92      -1.669  32.063  11.178  1.00 11.71           C  
ATOM   1765  CG1 VAL B  92      -2.098  31.361   9.910  1.00 12.49           C  
ATOM   1766  CG2 VAL B  92      -2.610  31.780  12.334  1.00 12.34           C  
ATOM   1767  N   TYR B  93       1.211  30.922   9.738  1.00 10.02           N  
ATOM   1768  CA  TYR B  93       2.169  31.023   8.627  1.00  9.93           C  
ATOM   1769  C   TYR B  93       1.441  30.848   7.309  1.00 10.45           C  
ATOM   1770  O   TYR B  93       0.608  29.925   7.161  1.00 10.68           O  
ATOM   1771  CB  TYR B  93       3.310  30.026   8.724  1.00  9.88           C  
ATOM   1772  CG  TYR B  93       4.319  30.410   9.764  1.00  8.97           C  
ATOM   1773  CD1 TYR B  93       3.966  30.395  11.090  1.00  9.39           C  
ATOM   1774  CD2 TYR B  93       5.597  30.814   9.414  1.00  9.56           C  
ATOM   1775  CE1 TYR B  93       4.885  30.750  12.064  1.00  9.53           C  
ATOM   1776  CE2 TYR B  93       6.516  31.218  10.376  1.00  9.92           C  
ATOM   1777  CZ  TYR B  93       6.164  31.159  11.712  1.00  9.19           C  
ATOM   1778  OH  TYR B  93       7.077  31.522  12.697  1.00 10.20           O  
ATOM   1779  N   TYR B  94       1.668  31.814   6.419  1.00 10.31           N  
ATOM   1780  CA  TYR B  94       1.015  31.860   5.098  1.00 11.18           C  
ATOM   1781  C   TYR B  94       2.080  31.759   4.013  1.00 11.71           C  
ATOM   1782  O   TYR B  94       3.127  32.424   4.064  1.00 12.31           O  
ATOM   1783  CB  TYR B  94       0.257  33.164   4.901  1.00 11.07           C  
ATOM   1784  CG  TYR B  94      -0.854  33.423   5.871  1.00 12.53           C  
ATOM   1785  CD1 TYR B  94      -2.149  33.020   5.566  1.00 14.57           C  
ATOM   1786  CD2 TYR B  94      -0.636  34.119   7.047  1.00 14.49           C  
ATOM   1787  CE1 TYR B  94      -3.196  33.257   6.437  1.00 16.29           C  
ATOM   1788  CE2 TYR B  94      -1.673  34.377   7.925  1.00 16.45           C  
ATOM   1789  CZ  TYR B  94      -2.953  33.937   7.612  1.00 19.42           C  
ATOM   1790  OH  TYR B  94      -3.979  34.153   8.462  1.00 24.34           O  
ATOM   1791  N   CYS B  95       1.788  30.963   3.027  1.00 11.44           N  
ATOM   1792  CA ACYS B  95       2.605  31.030   1.792  0.50 12.02           C  
ATOM   1793  CA BCYS B  95       2.519  30.927   1.748  0.50 12.53           C  
ATOM   1794  C   CYS B  95       1.893  31.930   0.779  1.00 11.54           C  
ATOM   1795  O   CYS B  95       0.652  32.070   0.792  1.00 10.85           O  
ATOM   1796  CB ACYS B  95       2.982  29.672   1.217  0.50 13.28           C  
ATOM   1797  CB BCYS B  95       2.396  29.529   1.180  0.50 14.44           C  
ATOM   1798  SG ACYS B  95       1.537  28.684   0.746  0.50 16.82           S  
ATOM   1799  SG BCYS B  95       3.288  29.303  -0.372  0.50 19.60           S  
ATOM   1800  N   ALA B  96       2.709  32.561  -0.020  1.00 10.44           N  
ATOM   1801  CA  ALA B  96       2.226  33.563  -0.979  1.00 10.38           C  
ATOM   1802  C   ALA B  96       3.048  33.401  -2.239  1.00 10.38           C  
ATOM   1803  O   ALA B  96       4.203  32.889  -2.185  1.00 11.22           O  
ATOM   1804  CB  ALA B  96       2.415  34.947  -0.429  1.00 10.40           C  
ATOM   1805  N   ALA B  97       2.506  33.809  -3.387  1.00  9.54           N  
ATOM   1806  CA  ALA B  97       3.241  33.636  -4.649  1.00  9.57           C  
ATOM   1807  C   ALA B  97       2.974  34.847  -5.532  1.00  9.09           C  
ATOM   1808  O   ALA B  97       1.863  35.425  -5.482  1.00  9.23           O  
ATOM   1809  CB  ALA B  97       2.892  32.358  -5.369  1.00  9.88           C  
ATOM   1810  N   ASP B  98       3.914  35.133  -6.420  1.00  8.45           N  
ATOM   1811  CA  ASP B  98       3.696  36.235  -7.384  1.00  8.56           C  
ATOM   1812  C   ASP B  98       4.687  36.043  -8.522  1.00 10.18           C  
ATOM   1813  O   ASP B  98       5.834  35.664  -8.230  1.00 10.28           O  
ATOM   1814  CB  ASP B  98       3.906  37.589  -6.723  1.00  8.42           C  
ATOM   1815  CG  ASP B  98       3.125  38.670  -7.455  1.00  8.38           C  
ATOM   1816  OD1 ASP B  98       1.940  38.857  -7.108  1.00  8.66           O  
ATOM   1817  OD2 ASP B  98       3.735  39.283  -8.365  1.00  9.67           O  
ATOM   1818  N   ARG B  99       4.288  36.356  -9.757  1.00 10.89           N  
ATOM   1819  CA  ARG B  99       5.173  36.342 -10.931  1.00 13.24           C  
ATOM   1820  C   ARG B  99       5.829  37.680 -11.191  1.00 12.55           C  
ATOM   1821  O   ARG B  99       6.762  37.661 -11.984  1.00 12.73           O  
ATOM   1822  CB  ARG B  99       4.388  36.012 -12.208  1.00 17.48           C  
ATOM   1823  CG  ARG B  99       4.077  34.543 -12.284  1.00 22.08           C  
ATOM   1824  CD  ARG B  99       3.113  34.289 -13.436  1.00 25.37           C  
ATOM   1825  NE  ARG B  99       3.614  34.677 -14.726  1.00 31.24           N  
ATOM   1826  CZ  ARG B  99       2.983  35.491 -15.564  1.00 36.58           C  
ATOM   1827  NH1 ARG B  99       1.858  36.083 -15.202  1.00 42.83           N  
ATOM   1828  NH2 ARG B  99       3.501  35.723 -16.753  1.00 36.68           N  
ATOM   1829  N   TRP B 100       5.367  38.754 -10.537  1.00 11.34           N  
ATOM   1830  CA  TRP B 100       5.734  40.146 -10.882  1.00 12.39           C  
ATOM   1831  C   TRP B 100       6.561  40.771  -9.766  1.00 13.10           C  
ATOM   1832  O   TRP B 100       7.023  41.911  -9.937  1.00 14.85           O  
ATOM   1833  CB  TRP B 100       4.465  40.984 -11.212  1.00 13.19           C  
ATOM   1834  CG  TRP B 100       3.785  40.566 -12.486  1.00 14.01           C  
ATOM   1835  CD1 TRP B 100       2.885  39.552 -12.668  1.00 14.85           C  
ATOM   1836  CD2 TRP B 100       3.944  41.182 -13.775  1.00 15.67           C  
ATOM   1837  NE1 TRP B 100       2.475  39.487 -13.966  1.00 18.82           N  
ATOM   1838  CE2 TRP B 100       3.120  40.471 -14.678  1.00 15.80           C  
ATOM   1839  CE3 TRP B 100       4.707  42.248 -14.225  1.00 15.92           C  
ATOM   1840  CZ2 TRP B 100       3.024  40.823 -16.018  1.00 17.99           C  
ATOM   1841  CZ3 TRP B 100       4.622  42.589 -15.559  1.00 17.10           C  
ATOM   1842  CH2 TRP B 100       3.800  41.886 -16.427  1.00 16.93           C  
ATOM   1843  N   ALA B 101       6.723  40.102  -8.631  1.00 12.36           N  
ATOM   1844  CA  ALA B 101       7.521  40.632  -7.517  1.00 13.27           C  
ATOM   1845  C   ALA B 101       8.110  39.488  -6.711  1.00 14.94           C  
ATOM   1846  O   ALA B 101       7.585  38.366  -6.733  1.00 14.13           O  
ATOM   1847  CB  ALA B 101       6.650  41.509  -6.643  1.00 14.73           C  
ATOM   1848  N   SER B 102       9.095  39.820  -5.896  1.00 14.99           N  
ATOM   1849  CA  SER B 102       9.828  38.832  -5.076  1.00 14.53           C  
ATOM   1850  C   SER B 102      10.385  39.572  -3.851  1.00 15.72           C  
ATOM   1851  O   SER B 102      11.440  39.199  -3.337  1.00 16.93           O  
ATOM   1852  CB  SER B 102      10.905  38.117  -5.903  1.00 16.50           C  
ATOM   1853  OG  SER B 102      11.804  39.085  -6.441  1.00 18.84           O  
ATOM   1854  N   SER B 103       9.631  40.545  -3.345  1.00 13.00           N  
ATOM   1855  CA  SER B 103      10.035  41.481  -2.287  1.00 13.12           C  
ATOM   1856  C   SER B 103       9.634  40.978  -0.896  1.00 13.72           C  
ATOM   1857  O   SER B 103       9.097  39.894  -0.740  1.00 13.64           O  
ATOM   1858  CB  SER B 103       9.392  42.799  -2.543  1.00 14.86           C  
ATOM   1859  OG  SER B 103       8.005  42.726  -2.201  1.00 14.49           O  
ATOM   1860  N   ARG B 104       9.848  41.843   0.097  1.00 13.92           N  
ATOM   1861  CA  ARG B 104       9.475  41.530   1.499  1.00 13.94           C  
ATOM   1862  C   ARG B 104       8.155  42.239   1.825  1.00 13.07           C  
ATOM   1863  O   ARG B 104       7.805  42.291   3.020  1.00 13.43           O  
ATOM   1864  CB  ARG B 104      10.587  41.967   2.458  1.00 15.36           C  
ATOM   1865  CG  ARG B 104      11.949  41.364   2.145  1.00 17.20           C  
ATOM   1866  CD  ARG B 104      13.074  42.068   2.881  1.00 18.90           C  
ATOM   1867  NE  ARG B 104      14.263  41.236   3.002  1.00 21.19           N  
ATOM   1868  CZ  ARG B 104      15.090  41.252   4.041  1.00 25.05           C  
ATOM   1869  NH1 ARG B 104      14.858  42.063   5.059  1.00 27.85           N  
ATOM   1870  NH2 ARG B 104      16.145  40.458   4.058  1.00 24.18           N  
ATOM   1871  N   ARG B 105       7.450  42.761   0.811  1.00 12.67           N  
ATOM   1872  CA  ARG B 105       6.178  43.453   1.114  1.00 12.30           C  
ATOM   1873  C   ARG B 105       4.987  42.527   0.865  1.00 12.12           C  
ATOM   1874  O   ARG B 105       4.868  42.008  -0.235  1.00 12.69           O  
ATOM   1875  CB  ARG B 105       6.031  44.667   0.191  1.00 12.35           C  
ATOM   1876  CG  ARG B 105       7.185  45.659   0.256  1.00 12.57           C  
ATOM   1877  CD  ARG B 105       6.775  47.027  -0.268  1.00 13.71           C  
ATOM   1878  NE  ARG B 105       6.231  46.936  -1.621  1.00 13.60           N  
ATOM   1879  CZ  ARG B 105       5.673  47.964  -2.267  1.00 14.92           C  
ATOM   1880  NH1 ARG B 105       5.675  49.162  -1.707  1.00 15.86           N  
ATOM   1881  NH2 ARG B 105       5.137  47.807  -3.469  1.00 14.05           N  
ATOM   1882  N   ASN B 106       4.075  42.366   1.820  1.00 12.78           N  
ATOM   1883  CA  ASN B 106       2.948  41.438   1.561  1.00 12.90           C  
ATOM   1884  C   ASN B 106       2.083  41.962   0.404  1.00 11.67           C  
ATOM   1885  O   ASN B 106       1.469  41.118  -0.309  1.00 11.52           O  
ATOM   1886  CB  ASN B 106       2.170  41.074   2.819  1.00 16.06           C  
ATOM   1887  CG  ASN B 106       1.494  42.226   3.515  1.00 21.56           C  
ATOM   1888  OD1 ASN B 106       0.630  42.872   2.950  1.00 25.80           O  
ATOM   1889  ND2 ASN B 106       1.804  42.399   4.783  1.00 25.65           N  
ATOM   1890  N   VAL B 107       2.039  43.272   0.167  1.00 13.08           N  
ATOM   1891  CA  VAL B 107       1.151  43.816  -0.916  1.00 14.50           C  
ATOM   1892  C   VAL B 107       1.650  43.407  -2.308  1.00 13.26           C  
ATOM   1893  O   VAL B 107       0.857  43.539  -3.257  1.00 13.99           O  
ATOM   1894  CB  VAL B 107       0.973  45.342  -0.829  1.00 14.26           C  
ATOM   1895  CG1 VAL B 107       0.270  45.697   0.467  1.00 17.25           C  
ATOM   1896  CG2 VAL B 107       2.285  46.068  -0.968  1.00 15.52           C  
ATOM   1897  N   ASP B 108       2.896  42.961  -2.428  1.00 11.82           N  
ATOM   1898  CA  ASP B 108       3.509  42.579  -3.713  1.00 12.09           C  
ATOM   1899  C   ASP B 108       3.187  41.134  -4.086  1.00 11.88           C  
ATOM   1900  O   ASP B 108       3.732  40.684  -5.147  1.00 12.21           O  
ATOM   1901  CB  ASP B 108       5.000  42.832  -3.647  1.00 12.98           C  
ATOM   1902  CG  ASP B 108       5.387  44.295  -3.689  1.00 14.16           C  
ATOM   1903  OD1 ASP B 108       4.527  45.137  -4.098  1.00 12.47           O  
ATOM   1904  OD2 ASP B 108       6.537  44.591  -3.279  1.00 13.87           O  
ATOM   1905  N   TYR B 109       2.421  40.392  -3.259  1.00 11.04           N  
ATOM   1906  CA  TYR B 109       2.048  39.010  -3.595  1.00 11.29           C  
ATOM   1907  C   TYR B 109       0.526  38.936  -3.773  1.00 10.93           C  
ATOM   1908  O   TYR B 109      -0.246  39.270  -2.879  1.00 11.42           O  
ATOM   1909  CB  TYR B 109       2.506  38.051  -2.492  1.00 10.44           C  
ATOM   1910  CG  TYR B 109       3.998  37.971  -2.375  1.00 10.64           C  
ATOM   1911  CD1 TYR B 109       4.719  38.963  -1.726  1.00 10.92           C  
ATOM   1912  CD2 TYR B 109       4.710  36.948  -2.967  1.00 12.03           C  
ATOM   1913  CE1 TYR B 109       6.094  38.942  -1.673  1.00 11.93           C  
ATOM   1914  CE2 TYR B 109       6.092  36.887  -2.879  1.00 11.88           C  
ATOM   1915  CZ  TYR B 109       6.789  37.884  -2.228  1.00 12.40           C  
ATOM   1916  OH  TYR B 109       8.175  37.808  -2.190  1.00 13.15           O  
ATOM   1917  N   ASP B 110       0.087  38.420  -4.926  1.00 12.14           N  
ATOM   1918  CA  ASP B 110      -1.371  38.380  -5.229  1.00 13.60           C  
ATOM   1919  C   ASP B 110      -2.008  37.013  -4.937  1.00 12.65           C  
ATOM   1920  O   ASP B 110      -3.251  36.939  -5.000  1.00 14.22           O  
ATOM   1921  CB  ASP B 110      -1.647  38.821  -6.670  1.00 16.26           C  
ATOM   1922  CG  ASP B 110      -1.716  40.330  -6.835  1.00 18.57           C  
ATOM   1923  OD1 ASP B 110      -2.519  40.960  -6.119  1.00 28.60           O  
ATOM   1924  OD2 ASP B 110      -0.966  40.861  -7.678  1.00 14.11           O  
ATOM   1925  N   TYR B 111      -1.221  35.974  -4.632  1.00 11.49           N  
ATOM   1926  CA  TYR B 111      -1.820  34.644  -4.391  1.00 12.04           C  
ATOM   1927  C   TYR B 111      -1.399  34.210  -3.009  1.00 11.00           C  
ATOM   1928  O   TYR B 111      -0.208  34.285  -2.687  1.00 10.74           O  
ATOM   1929  CB  TYR B 111      -1.465  33.651  -5.484  1.00 12.90           C  
ATOM   1930  CG  TYR B 111      -1.842  34.205  -6.836  1.00 15.49           C  
ATOM   1931  CD1 TYR B 111      -3.159  34.186  -7.244  1.00 17.46           C  
ATOM   1932  CD2 TYR B 111      -0.921  34.842  -7.621  1.00 19.07           C  
ATOM   1933  CE1 TYR B 111      -3.556  34.760  -8.437  1.00 19.68           C  
ATOM   1934  CE2 TYR B 111      -1.296  35.414  -8.830  1.00 20.14           C  
ATOM   1935  CZ  TYR B 111      -2.612  35.368  -9.234  1.00 21.34           C  
ATOM   1936  OH  TYR B 111      -3.031  35.941 -10.405  1.00 28.37           O  
ATOM   1937  N   TRP B 112      -2.347  33.737  -2.216  1.00 10.93           N  
ATOM   1938  CA  TRP B 112      -2.152  33.418  -0.784  1.00 11.09           C  
ATOM   1939  C   TRP B 112      -2.788  32.077  -0.460  1.00 11.41           C  
ATOM   1940  O   TRP B 112      -3.912  31.841  -0.889  1.00 12.84           O  
ATOM   1941  CB  TRP B 112      -2.747  34.497   0.119  1.00 11.56           C  
ATOM   1942  CG  TRP B 112      -1.995  35.780   0.029  1.00 11.56           C  
ATOM   1943  CD1 TRP B 112      -2.049  36.706  -0.981  1.00 11.99           C  
ATOM   1944  CD2 TRP B 112      -0.948  36.197   0.901  1.00 11.79           C  
ATOM   1945  NE1 TRP B 112      -1.171  37.703  -0.725  1.00 12.61           N  
ATOM   1946  CE2 TRP B 112      -0.436  37.400   0.391  1.00 11.45           C  
ATOM   1947  CE3 TRP B 112      -0.346  35.628   2.028  1.00 12.88           C  
ATOM   1948  CZ2 TRP B 112       0.615  38.083   0.998  1.00 12.34           C  
ATOM   1949  CZ3 TRP B 112       0.633  36.348   2.684  1.00 13.41           C  
ATOM   1950  CH2 TRP B 112       1.150  37.526   2.140  1.00 13.86           C  
ATOM   1951  N   GLY B 113      -2.133  31.310   0.406  1.00 11.97           N  
ATOM   1952  CA  GLY B 113      -2.822  30.207   1.087  1.00 13.86           C  
ATOM   1953  C   GLY B 113      -3.702  30.666   2.228  1.00 14.92           C  
ATOM   1954  O   GLY B 113      -3.800  31.866   2.559  1.00 16.88           O  
ATOM   1955  N   GLN B 114      -4.278  29.680   2.884  1.00 15.29           N  
ATOM   1956  CA  GLN B 114      -5.234  29.854   3.975  1.00 17.39           C  
ATOM   1957  C   GLN B 114      -4.512  29.942   5.319  1.00 16.34           C  
ATOM   1958  O   GLN B 114      -5.179  30.314   6.304  1.00 17.21           O  
ATOM   1959  CB  GLN B 114      -6.156  28.623   3.987  1.00 23.85           C  
ATOM   1960  CG  GLN B 114      -5.479  27.322   4.477  1.00 32.08           C  
ATOM   1961  CD  GLN B 114      -4.697  26.516   3.454  1.00 39.62           C  
ATOM   1962  OE1 GLN B 114      -4.639  26.879   2.262  1.00 40.70           O  
ATOM   1963  NE2 GLN B 114      -4.118  25.393   3.909  1.00 34.09           N  
ATOM   1964  N   GLY B 115      -3.227  29.549   5.371  1.00 14.09           N  
ATOM   1965  CA  GLY B 115      -2.421  29.621   6.605  1.00 14.32           C  
ATOM   1966  C   GLY B 115      -2.402  28.326   7.404  1.00 13.97           C  
ATOM   1967  O   GLY B 115      -3.322  27.470   7.255  1.00 14.98           O  
ATOM   1968  N   THR B 116      -1.288  28.098   8.096  1.00 12.27           N  
ATOM   1969  CA  THR B 116      -1.118  26.920   9.011  1.00 12.63           C  
ATOM   1970  C   THR B 116      -0.621  27.474  10.337  1.00 12.33           C  
ATOM   1971  O   THR B 116       0.288  28.320  10.347  1.00 11.53           O  
ATOM   1972  CB  THR B 116      -0.237  25.835   8.363  1.00 13.59           C  
ATOM   1973  OG1 THR B 116      -0.252  24.653   9.176  1.00 14.85           O  
ATOM   1974  CG2 THR B 116       1.212  26.210   8.180  1.00 14.67           C  
ATOM   1975  N   GLN B 117      -1.215  27.014  11.425  1.00 11.50           N  
ATOM   1976  CA  GLN B 117      -0.853  27.491  12.787  1.00 11.46           C  
ATOM   1977  C   GLN B 117       0.448  26.855  13.253  1.00 10.88           C  
ATOM   1978  O   GLN B 117       0.572  25.657  13.186  1.00 10.95           O  
ATOM   1979  CB  GLN B 117      -1.941  27.155  13.817  1.00 12.63           C  
ATOM   1980  CG  GLN B 117      -1.597  27.666  15.205  1.00 13.93           C  
ATOM   1981  CD  GLN B 117      -1.639  29.165  15.321  1.00 15.85           C  
ATOM   1982  OE1 GLN B 117      -2.597  29.828  14.915  1.00 19.56           O  
ATOM   1983  NE2 GLN B 117      -0.625  29.749  15.925  1.00 15.37           N  
ATOM   1984  N   VAL B 118       1.372  27.684  13.747  1.00 10.33           N  
ATOM   1985  CA  VAL B 118       2.609  27.251  14.421  1.00 10.47           C  
ATOM   1986  C   VAL B 118       2.555  27.805  15.830  1.00 10.46           C  
ATOM   1987  O   VAL B 118       2.400  29.016  16.006  1.00 11.42           O  
ATOM   1988  CB  VAL B 118       3.867  27.711  13.667  1.00 10.60           C  
ATOM   1989  CG1 VAL B 118       5.129  27.479  14.484  1.00 11.45           C  
ATOM   1990  CG2 VAL B 118       3.992  27.053  12.308  1.00 10.95           C  
ATOM   1991  N   THR B 119       2.711  26.933  16.795  1.00 10.04           N  
ATOM   1992  CA  THR B 119       2.736  27.322  18.223  1.00 11.07           C  
ATOM   1993  C   THR B 119       3.997  26.744  18.844  1.00 10.17           C  
ATOM   1994  O   THR B 119       4.307  25.569  18.676  1.00 10.06           O  
ATOM   1995  CB  THR B 119       1.467  26.888  18.937  1.00 11.80           C  
ATOM   1996  OG1 THR B 119       0.373  27.474  18.211  1.00 13.42           O  
ATOM   1997  CG2 THR B 119       1.481  27.407  20.344  1.00 13.60           C  
ATOM   1998  N   VAL B 120       4.738  27.586  19.540  1.00  9.51           N  
ATOM   1999  CA  VAL B 120       5.998  27.169  20.206  1.00 10.68           C  
ATOM   2000  C   VAL B 120       5.928  27.514  21.675  1.00 10.68           C  
ATOM   2001  O   VAL B 120       5.488  28.603  22.023  1.00 12.04           O  
ATOM   2002  CB  VAL B 120       7.213  27.810  19.517  1.00 10.12           C  
ATOM   2003  CG1 VAL B 120       8.534  27.321  20.130  1.00 11.33           C  
ATOM   2004  CG2 VAL B 120       7.177  27.604  18.025  1.00 10.47           C  
ATOM   2005  N   SER B 121       6.349  26.585  22.531  1.00 10.92           N  
ATOM   2006  CA  SER B 121       6.292  26.785  23.980  1.00 11.88           C  
ATOM   2007  C   SER B 121       7.279  27.875  24.409  1.00 12.56           C  
ATOM   2008  O   SER B 121       8.184  28.246  23.659  1.00 11.79           O  
ATOM   2009  CB  SER B 121       6.611  25.466  24.662  1.00 12.70           C  
ATOM   2010  OG  SER B 121       8.004  25.206  24.644  1.00 16.06           O  
ATOM   2011  N   SER B 122       7.178  28.299  25.661  1.00 13.61           N  
ATOM   2012  CA ASER B 122       8.160  29.225  26.276  0.50 13.71           C  
ATOM   2013  CA BSER B 122       8.166  29.215  26.285  0.50 13.95           C  
ATOM   2014  C   SER B 122       9.563  28.596  26.318  1.00 14.44           C  
ATOM   2015  O   SER B 122       9.706  27.366  26.210  1.00 14.28           O  
ATOM   2016  CB ASER B 122       7.690  29.622  27.665  0.50 14.37           C  
ATOM   2017  CB BSER B 122       7.731  29.577  27.679  0.50 14.90           C  
ATOM   2018  OG ASER B 122       7.561  28.477  28.489  0.50 14.73           O  
ATOM   2019  OG BSER B 122       6.592  30.396  27.605  0.50 15.93           O  
ATOM   2020  N   HIS B 123      10.590  29.407  26.537  1.00 13.54           N  
ATOM   2021  CA  HIS B 123      11.975  28.902  26.629  1.00 15.50           C  
ATOM   2022  C   HIS B 123      12.092  28.025  27.884  1.00 18.88           C  
ATOM   2023  O   HIS B 123      11.429  28.341  28.867  1.00 22.30           O  
ATOM   2024  CB  HIS B 123      12.977  30.058  26.699  1.00 14.92           C  
ATOM   2025  CG  HIS B 123      12.977  30.988  25.528  1.00 13.96           C  
ATOM   2026  ND1 HIS B 123      13.514  30.655  24.315  1.00 14.25           N  
ATOM   2027  CD2 HIS B 123      12.607  32.274  25.447  1.00 13.84           C  
ATOM   2028  CE1 HIS B 123      13.442  31.695  23.512  1.00 12.64           C  
ATOM   2029  NE2 HIS B 123      12.863  32.722  24.184  1.00 13.18           N  
ATOM   2030  N   GLY B 124      12.885  26.968  27.810  1.00 23.18           N  
ATOM   2031  CA  GLY B 124      13.236  26.120  28.972  1.00 35.56           C  
ATOM   2032  C   GLY B 124      12.064  25.325  29.517  1.00 43.31           C  
ATOM   2033  O   GLY B 124      12.247  24.684  30.577  1.00 51.62           O  
ATOM   2034  N   SER B 125      10.904  25.366  28.849  1.00 53.61           N  
ATOM   2035  CA  SER B 125       9.706  24.536  29.161  1.00 60.19           C  
ATOM   2036  C   SER B 125       9.571  23.442  28.096  1.00 57.97           C  
ATOM   2037  O   SER B 125       9.183  22.346  28.455  1.00 64.68           O  
ATOM   2038  CB  SER B 125       8.450  25.367  29.239  1.00 57.98           C  
ATOM   2039  OG  SER B 125       7.779  25.357  27.988  1.00 57.82           O  
TER    2040      SER B 125                                                      
HETATM 2041  C1  GOL A 201      -1.362  11.141   4.832  1.00 17.13           C  
HETATM 2042  O1  GOL A 201      -2.052  11.130   6.086  1.00 15.12           O  
HETATM 2043  C2  GOL A 201       0.040  10.578   4.988  1.00 16.53           C  
HETATM 2044  O2  GOL A 201       0.062   9.194   5.360  1.00 16.06           O  
HETATM 2045  C3  GOL A 201       0.829  11.337   6.028  1.00 18.91           C  
HETATM 2046  O3  GOL A 201       2.195  10.943   6.016  1.00 18.62           O  
HETATM 2047 ZN    ZN A 202      24.284  -1.240  29.793  1.00 12.36          ZN  
HETATM 2048 ZN    ZN B 201       1.289  40.443  -8.132  1.00 10.75          ZN  
HETATM 2049  O   HOH A 301      29.190   2.006  35.929  1.00 31.51           O  
HETATM 2050  O   HOH A 302      12.672  18.019   8.289  1.00 29.25           O  
HETATM 2051  O   HOH A 303      21.142   7.256   8.912  1.00 20.80           O  
HETATM 2052  O   HOH A 304      21.398  20.833  19.593  1.00 24.34           O  
HETATM 2053  O   HOH A 305      32.080   8.396  18.964  1.00 26.44           O  
HETATM 2054  O   HOH A 306      32.090  10.362  14.775  1.00 28.28           O  
HETATM 2055  O   HOH A 307      14.906  19.782  11.118  1.00 41.93           O  
HETATM 2056  O   HOH A 308      14.758  13.000  31.296  1.00 28.49           O  
HETATM 2057  O   HOH A 309      30.201   7.845  31.336  1.00 24.17           O  
HETATM 2058  O   HOH A 310      12.225  19.077  10.897  1.00 44.75           O  
HETATM 2059  O   HOH A 311       5.351   6.057  27.876  1.00 33.92           O  
HETATM 2060  O   HOH A 312      17.738  17.571  10.498  1.00 43.20           O  
HETATM 2061  O   HOH A 313      31.222  14.327  23.809  1.00 45.44           O  
HETATM 2062  O   HOH A 314       2.043  11.313  -2.874  1.00 31.90           O  
HETATM 2063  O   HOH A 315      14.907  19.278  18.882  1.00 17.76           O  
HETATM 2064  O   HOH A 316      17.099  17.995  24.848  1.00 20.13           O  
HETATM 2065  O   HOH A 317      -1.678  16.557  15.986  1.00 24.22           O  
HETATM 2066  O   HOH A 318      32.231   2.647  24.531  1.00 32.04           O  
HETATM 2067  O   HOH A 319       0.572  14.254   3.964  1.00 23.72           O  
HETATM 2068  O   HOH A 320       1.044  16.091  21.965  1.00 30.22           O  
HETATM 2069  O   HOH A 321      19.013  13.563  12.776  1.00 17.93           O  
HETATM 2070  O   HOH A 322      -1.241  16.383  -4.649  1.00 30.66           O  
HETATM 2071  O   HOH A 323       9.229  17.365  25.840  1.00 28.21           O  
HETATM 2072  O   HOH A 324      -1.548   1.235  10.210  1.00 11.74           O  
HETATM 2073  O   HOH A 325      18.621   9.924  32.441  1.00 18.90           O  
HETATM 2074  O   HOH A 326      -2.219   9.083  16.423  1.00 13.97           O  
HETATM 2075  O   HOH A 327       1.107   9.172  25.831  1.00 31.31           O  
HETATM 2076  O   HOH A 328      -0.460  18.531  -1.655  1.00 19.17           O  
HETATM 2077  O   HOH A 329       4.068   5.035  17.642  1.00 15.38           O  
HETATM 2078  O   HOH A 330       7.058  17.124   6.228  1.00 23.21           O  
HETATM 2079  O   HOH A 331       5.416  17.070  23.575  1.00 28.58           O  
HETATM 2080  O   HOH A 332      28.340   3.551  31.284  1.00 15.44           O  
HETATM 2081  O   HOH A 333      10.475  19.232  16.770  1.00 11.86           O  
HETATM 2082  O   HOH A 334      10.436  -1.775  16.433  1.00 21.45           O  
HETATM 2083  O   HOH A 335      32.682  12.406  24.655  1.00 33.68           O  
HETATM 2084  O   HOH A 336      14.812  20.381  21.094  1.00 26.41           O  
HETATM 2085  O   HOH A 337      14.612  12.122   7.977  1.00 21.96           O  
HETATM 2086  O   HOH A 338      12.445  18.662  27.602  1.00 22.40           O  
HETATM 2087  O   HOH A 339      29.306   3.684  10.671  1.00 19.20           O  
HETATM 2088  O   HOH A 340       1.202  18.269   7.087  1.00 19.06           O  
HETATM 2089  O   HOH A 341      -1.537  12.180  22.072  1.00 22.90           O  
HETATM 2090  O   HOH A 342      -1.307  21.032  16.864  1.00 36.69           O  
HETATM 2091  O   HOH A 343       1.713   6.488  24.763  1.00 32.16           O  
HETATM 2092  O   HOH A 344      16.147   6.033   7.519  1.00 26.67           O  
HETATM 2093  O   HOH A 345      20.765  15.921  30.187  1.00 32.51           O  
HETATM 2094  O   HOH A 346       0.042  17.059   4.643  1.00 20.72           O  
HETATM 2095  O   HOH A 347       7.984   4.626   6.268  1.00 26.44           O  
HETATM 2096  O   HOH A 348       5.420   4.091  12.138  1.00 16.33           O  
HETATM 2097  O   HOH A 349      30.953  -0.284  13.782  1.00 26.70           O  
HETATM 2098  O   HOH A 350      -3.974  10.447  14.702  1.00 21.54           O  
HETATM 2099  O   HOH A 351      28.961   0.048  15.372  1.00 22.18           O  
HETATM 2100  O   HOH A 352      28.315   1.869  20.191  1.00 24.69           O  
HETATM 2101  O   HOH A 353      23.113   1.254  15.367  1.00 28.94           O  
HETATM 2102  O   HOH A 354      -6.253  19.266   6.855  1.00 32.89           O  
HETATM 2103  O   HOH A 355      11.633  -3.376  12.041  1.00 23.86           O  
HETATM 2104  O   HOH A 356       0.266   5.610  17.350  1.00 14.69           O  
HETATM 2105  O   HOH A 357       5.442   3.434   7.719  1.00 31.85           O  
HETATM 2106  O   HOH A 358      30.449  13.714  27.528  1.00 25.61           O  
HETATM 2107  O   HOH A 359       4.770   1.489  20.928  1.00 21.68           O  
HETATM 2108  O   HOH A 360      -8.293   9.861   8.913  1.00 22.95           O  
HETATM 2109  O   HOH A 361       6.114  15.620  26.424  1.00 23.99           O  
HETATM 2110  O   HOH A 362       6.936  11.232  29.483  1.00 36.69           O  
HETATM 2111  O   HOH A 363      25.533  11.843  13.233  1.00 20.36           O  
HETATM 2112  O   HOH A 364      -8.733  13.366   3.414  1.00 29.35           O  
HETATM 2113  O   HOH A 365       1.112   8.523  22.950  1.00 21.90           O  
HETATM 2114  O   HOH A 366       8.793  -1.592  11.998  1.00 21.47           O  
HETATM 2115  O   HOH A 367      23.457  -5.449  22.679  1.00 34.18           O  
HETATM 2116  O   HOH A 368      -6.795  14.866  13.224  1.00 25.40           O  
HETATM 2117  O   HOH A 369      -4.255  16.926  -1.085  1.00 23.02           O  
HETATM 2118  O   HOH A 370      18.491   6.115  33.317  1.00 23.88           O  
HETATM 2119  O   HOH A 371      11.192  -3.213  19.743  1.00 33.30           O  
HETATM 2120  O   HOH A 372       2.849  12.455   3.576  1.00 21.11           O  
HETATM 2121  O   HOH A 373      25.327   1.935   9.445  1.00 18.15           O  
HETATM 2122  O   HOH A 374       5.107  13.800   3.041  1.00 31.28           O  
HETATM 2123  O   HOH A 375      29.614  13.567  16.421  1.00 29.51           O  
HETATM 2124  O   HOH A 376      36.299   7.886  27.752  1.00 41.62           O  
HETATM 2125  O   HOH A 377       3.837  16.614   3.333  1.00 29.23           O  
HETATM 2126  O   HOH A 378       4.543   2.632  18.458  1.00 26.34           O  
HETATM 2127  O   HOH A 379      18.851  14.847  10.509  1.00 31.54           O  
HETATM 2128  O   HOH A 380      -1.382   9.436  22.744  1.00 24.48           O  
HETATM 2129  O   HOH A 381      -4.084  15.470  16.861  1.00 34.85           O  
HETATM 2130  O   HOH A 382       2.462  10.508   1.719  1.00 25.52           O  
HETATM 2131  O   HOH A 383      34.724   9.133  18.698  1.00 22.65           O  
HETATM 2132  O   HOH A 384      -1.770   9.133  25.445  1.00 33.62           O  
HETATM 2133  O   HOH B 301      -4.457  39.910  -5.278  1.00 32.73           O  
HETATM 2134  O   HOH B 302       3.228  18.652  -9.390  1.00 42.64           O  
HETATM 2135  O   HOH B 303      17.163  27.066  -0.296  1.00 28.13           O  
HETATM 2136  O   HOH B 304      19.390  39.751   4.814  1.00 39.64           O  
HETATM 2137  O   HOH B 305      18.650  29.554   1.630  1.00 24.47           O  
HETATM 2138  O   HOH B 306      13.537  21.201  -0.084  1.00 32.74           O  
HETATM 2139  O   HOH B 307      -5.144  33.976   3.219  1.00 30.37           O  
HETATM 2140  O   HOH B 308       6.053  20.048  10.435  1.00 12.41           O  
HETATM 2141  O   HOH B 309      -0.116  31.109 -13.612  1.00 21.64           O  
HETATM 2142  O   HOH B 310      15.455  22.140  16.090  1.00 24.21           O  
HETATM 2143  O   HOH B 311      -2.934  28.987 -13.823  1.00 29.22           O  
HETATM 2144  O   HOH B 312      12.789  21.227  22.161  1.00 34.40           O  
HETATM 2145  O   HOH B 313      15.110  24.504  -6.374  1.00 40.71           O  
HETATM 2146  O   HOH B 314       5.727  19.678   5.505  1.00 15.98           O  
HETATM 2147  O   HOH B 315       9.173  35.500 -10.756  1.00 23.06           O  
HETATM 2148  O   HOH B 316       8.624  46.077  -4.056  1.00 26.54           O  
HETATM 2149  O   HOH B 317      -4.960  29.096  13.876  1.00 31.95           O  
HETATM 2150  O   HOH B 318      -3.467  32.203  15.839  1.00 30.42           O  
HETATM 2151  O   HOH B 319      -4.792  30.213  -2.847  1.00 17.86           O  
HETATM 2152  O   HOH B 320      -3.162  21.650   5.482  1.00 18.22           O  
HETATM 2153  O   HOH B 321      -2.346  23.141   8.393  1.00 26.52           O  
HETATM 2154  O   HOH B 322       6.343  44.310 -10.982  1.00 17.50           O  
HETATM 2155  O   HOH B 323       9.950  40.651   8.815  1.00 23.42           O  
HETATM 2156  O   HOH B 324      11.152  40.048  -8.883  1.00 30.68           O  
HETATM 2157  O   HOH B 325       5.595  17.936   1.901  1.00 22.19           O  
HETATM 2158  O   HOH B 326      -5.509  29.811   8.956  1.00 33.27           O  
HETATM 2159  O   HOH B 327      15.741  36.168  -8.769  1.00 29.66           O  
HETATM 2160  O   HOH B 328       2.662  24.766 -12.692  1.00 24.30           O  
HETATM 2161  O   HOH B 329       3.683  24.655  21.930  1.00 16.79           O  
HETATM 2162  O   HOH B 330      11.559  28.357 -10.031  1.00 23.31           O  
HETATM 2163  O   HOH B 331       5.648  35.120  15.222  1.00 16.34           O  
HETATM 2164  O   HOH B 332      13.366  24.136   3.002  1.00 17.47           O  
HETATM 2165  O   HOH B 333      21.240  35.099  -4.858  1.00 35.97           O  
HETATM 2166  O   HOH B 334      19.969  33.951   1.316  1.00 27.82           O  
HETATM 2167  O   HOH B 335      12.903  39.688  -0.958  1.00 28.76           O  
HETATM 2168  O   HOH B 336      19.142  26.515  13.965  1.00 29.38           O  
HETATM 2169  O   HOH B 337      -1.104  29.428  19.478  1.00 27.62           O  
HETATM 2170  O   HOH B 338      11.261  15.882  -7.063  1.00 37.96           O  
HETATM 2171  O   HOH B 339       4.453  30.403  23.856  1.00 31.79           O  
HETATM 2172  O   HOH B 340       3.157  18.732   5.224  1.00 14.97           O  
HETATM 2173  O   HOH B 341      16.718  25.421   8.615  1.00 24.45           O  
HETATM 2174  O   HOH B 342      11.267  35.144  15.521  1.00 22.32           O  
HETATM 2175  O   HOH B 343      -5.136  31.763  -5.071  1.00 25.29           O  
HETATM 2176  O   HOH B 344      -1.185  25.201  17.803  1.00 32.94           O  
HETATM 2177  O   HOH B 345      -1.484  41.180  -1.246  1.00 31.29           O  
HETATM 2178  O   HOH B 346      14.345  20.317   5.205  1.00 38.41           O  
HETATM 2179  O   HOH B 347      18.677  31.113   7.031  1.00 28.29           O  
HETATM 2180  O   HOH B 348       6.077  17.517  -0.802  1.00 18.69           O  
HETATM 2181  O   HOH B 349      10.441  37.859  23.729  1.00 12.55           O  
HETATM 2182  O   HOH B 350       3.793  18.400  -2.091  1.00 20.83           O  
HETATM 2183  O   HOH B 351       8.393  37.207  -9.163  1.00 21.50           O  
HETATM 2184  O   HOH B 352      14.559  41.563   8.713  1.00 26.37           O  
HETATM 2185  O   HOH B 353       5.168  37.644  13.987  1.00 26.40           O  
HETATM 2186  O   HOH B 354       4.448  31.882  21.899  1.00 29.41           O  
HETATM 2187  O   HOH B 355       1.251  21.639   1.464  1.00 15.71           O  
HETATM 2188  O   HOH B 356      14.476  28.081  23.607  1.00 22.66           O  
HETATM 2189  O   HOH B 357      -2.947  23.754  -4.242  1.00 25.60           O  
HETATM 2190  O   HOH B 358       2.877  38.854  13.284  1.00 26.23           O  
HETATM 2191  O   HOH B 359      14.364  36.009  -2.709  1.00 28.23           O  
HETATM 2192  O   HOH B 360      -0.772  32.563  16.446  1.00 19.33           O  
HETATM 2193  O   HOH B 361      -0.770  23.806  14.915  1.00 44.24           O  
HETATM 2194  O   HOH B 362      11.280  35.507  -8.984  1.00 16.33           O  
HETATM 2195  O   HOH B 363      20.214  32.909  -2.592  1.00 24.42           O  
HETATM 2196  O   HOH B 364       5.087  27.252  27.369  1.00 26.37           O  
HETATM 2197  O   HOH B 365      -0.027  35.607 -12.028  1.00 15.32           O  
HETATM 2198  O   HOH B 366      -3.280  24.975  11.195  1.00 28.24           O  
HETATM 2199  O   HOH B 367      12.974  23.245  -8.190  1.00 25.53           O  
HETATM 2200  O   HOH B 368       7.064  50.265   0.608  1.00 25.35           O  
HETATM 2201  O   HOH B 369      10.202  42.484  -6.326  1.00 22.10           O  
HETATM 2202  O   HOH B 370      17.501  33.669  14.141  1.00 31.13           O  
HETATM 2203  O   HOH B 371      -1.950  43.831  -2.477  1.00 29.24           O  
HETATM 2204  O   HOH B 372      -5.047  33.927  -3.345  1.00 19.37           O  
HETATM 2205  O   HOH B 373      11.331  44.366  -0.181  1.00 22.26           O  
HETATM 2206  O   HOH B 374       0.190  45.530   4.129  1.00 28.57           O  
HETATM 2207  O   HOH B 375      15.124  25.227  -3.614  1.00 20.18           O  
HETATM 2208  O   HOH B 376       7.604  42.456   7.460  1.00 25.75           O  
HETATM 2209  O   HOH B 377      15.759  30.015  22.041  1.00 23.97           O  
HETATM 2210  O   HOH B 378      13.509  40.504  11.463  1.00 22.86           O  
HETATM 2211  O   HOH B 379      -3.920  38.806 -10.074  1.00 20.61           O  
HETATM 2212  O   HOH B 380       6.610  15.096  -1.542  1.00 23.57           O  
HETATM 2213  O   HOH B 381       3.248  45.228   2.443  1.00 21.39           O  
HETATM 2214  O   HOH B 382       6.311  25.177 -13.842  1.00 34.70           O  
HETATM 2215  O   HOH B 383      18.750  36.970   3.524  1.00 32.09           O  
HETATM 2216  O   HOH B 384      15.518  28.283  20.319  1.00 30.84           O  
HETATM 2217  O   HOH B 385       1.739  17.576   2.070  1.00 35.98           O  
HETATM 2218  O   HOH B 386      12.120  41.549   7.329  1.00 35.32           O  
HETATM 2219  O   HOH B 387       6.293  52.567  -0.553  1.00 34.41           O  
HETATM 2220  O   HOH B 388       2.780  25.972  23.891  1.00 31.28           O  
HETATM 2221  O   HOH B 389      -0.158  38.762 -17.624  1.00 30.36           O  
HETATM 2222  O   HOH B 390       1.641  19.215  -0.033  1.00 22.83           O  
HETATM 2223  O   HOH B 391      15.293  22.772   3.919  1.00 34.87           O  
HETATM 2224  O   HOH B 392      12.155  19.084   0.918  1.00 40.82           O  
CONECT  155  751                                                                
CONECT  156  752                                                                
CONECT  751  155                                                                
CONECT  752  156                                                                
CONECT  770 2047                                                                
CONECT  905 2047                                                                
CONECT 1208 1798                                                                
CONECT 1209 1799                                                                
CONECT 1798 1208                                                                
CONECT 1799 1209                                                                
CONECT 1816 2048                                                                
CONECT 1924 2048                                                                
CONECT 2041 2042 2043                                                           
CONECT 2042 2041                                                                
CONECT 2043 2041 2044 2045                                                      
CONECT 2044 2043                                                                
CONECT 2045 2043 2046                                                           
CONECT 2046 2045                                                                
CONECT 2047  770  905                                                           
CONECT 2048 1816 1924                                                           
MASTER      285    0    3   11   28    0    0    6 2143    2   20   20          
END                                                                             
