# Supplementary material for: Exploring the mechanism of Alisma orientale for the treatment of pregnancy induced hypertension and potential hepato-nephrotoxicity by using network pharmacology, network toxicology, molecular docking and molecular dynamics simulation
Source: Front Pharmacol. 2022 Nov 15;13:1027112. doi: 10.3389/fphar.2022.1027112 (PMC9705790; doi:10.3389/fphar.2022.1027112)
Supplement: Supplementary file 10 [file DataSheet2.zip › Treat/HSP-5nyi.pdb]

HEADER    CHAPERONE                               11-MAY-17   5NYI              
TITLE     CRYSTAL STRUCTURE OF HSP90-ALPHA N-DOMAIN IN COMPLEX WITH RESORCINOL  
TITLE    2 DERIVATIVE                                                           
COMPND    MOL_ID: 1;                                                            
COMPND   2 MOLECULE: HEAT SHOCK PROTEIN HSP 90-ALPHA;                           
COMPND   3 CHAIN: A;                                                            
COMPND   4 FRAGMENT: ATPASE DOMAIN (8-236);                                     
COMPND   5 SYNONYM: HEAT SHOCK 86 KDA,HSP86,LIPOPOLYSACCHARIDE-ASSOCIATED       
COMPND   6 PROTEIN 2,LPS-ASSOCIATED PROTEIN 2,RENAL CARCINOMA ANTIGEN NY-REN-38;
COMPND   7 ENGINEERED: YES                                                      
SOURCE    MOL_ID: 1;                                                            
SOURCE   2 ORGANISM_SCIENTIFIC: HOMO SAPIENS;                                   
SOURCE   3 ORGANISM_COMMON: HUMAN;                                              
SOURCE   4 ORGANISM_TAXID: 9606;                                                
SOURCE   5 GENE: HSP90AA1, HSP90A, HSPC1, HSPCA;                                
SOURCE   6 EXPRESSION_SYSTEM: ESCHERICHIA COLI;                                 
SOURCE   7 EXPRESSION_SYSTEM_TAXID: 562                                         
KEYWDS    CHAPERONE                                                             
EXPDTA    X-RAY DIFFRACTION                                                     
AUTHOR    M.AMARAL                                                              
REVDAT   1   30-MAY-18 5NYI    0                                                
JRNL        AUTH   M.AMARAL                                                     
JRNL        TITL   CRYSTAL STRUCTURE OF HSP90-ALPHA N-DOMAIN IN COMPLEX WITH    
JRNL        TITL 2 RESORCINOL DERIVATIVE                                        
JRNL        REF    TO BE PUBLISHED                                              
JRNL        REFN                                                                
REMARK   2                                                                      
REMARK   2 RESOLUTION.    1.44 ANGSTROMS.                                       
REMARK   3                                                                      
REMARK   3 REFINEMENT.                                                          
REMARK   3   PROGRAM     : BUSTER 2.11.4                                        
REMARK   3   AUTHORS     : BRICOGNE,BLANC,BRANDL,FLENSBURG,KELLER,              
REMARK   3               : PACIOREK,ROVERSI,SHARFF,SMART,VONRHEIN,              
REMARK   3               : WOMACK,MATTHEWS,TEN EYCK,TRONRUD                     
REMARK   3                                                                      
REMARK   3  DATA USED IN REFINEMENT.                                            
REMARK   3   RESOLUTION RANGE HIGH (ANGSTROMS) : 1.44                           
REMARK   3   RESOLUTION RANGE LOW  (ANGSTROMS) : 21.08                          
REMARK   3   DATA CUTOFF            (SIGMA(F)) : 0.000                          
REMARK   3   COMPLETENESS FOR RANGE        (%) : 99.7                           
REMARK   3   NUMBER OF REFLECTIONS             : 53720                          
REMARK   3                                                                      
REMARK   3  FIT TO DATA USED IN REFINEMENT.                                     
REMARK   3   CROSS-VALIDATION METHOD           : THROUGHOUT                     
REMARK   3   FREE R VALUE TEST SET SELECTION   : RANDOM                         
REMARK   3   R VALUE     (WORKING + TEST SET)  : 0.182                          
REMARK   3   R VALUE            (WORKING SET)  : 0.181                          
REMARK   3   FREE R VALUE                      : 0.200                          
REMARK   3   FREE R VALUE TEST SET SIZE   (%)  : 5.000                          
REMARK   3   FREE R VALUE TEST SET COUNT       : 2686                           
REMARK   3   ESTIMATED ERROR OF FREE R VALUE   : NULL                           
REMARK   3                                                                      
REMARK   3  FIT IN THE HIGHEST RESOLUTION BIN.                                  
REMARK   3   TOTAL NUMBER OF BINS USED               : 20                       
REMARK   3   BIN RESOLUTION RANGE HIGH   (ANGSTROMS) : 1.44                     
REMARK   3   BIN RESOLUTION RANGE LOW    (ANGSTROMS) : 1.48                     
REMARK   3   BIN COMPLETENESS (WORKING+TEST)     (%) : 99.74                    
REMARK   3   REFLECTIONS IN BIN (WORKING + TEST SET) : 3850                     
REMARK   3   BIN R VALUE        (WORKING + TEST SET) : 0.3503                   
REMARK   3   REFLECTIONS IN BIN        (WORKING SET) : 3657                     
REMARK   3   BIN R VALUE               (WORKING SET) : 0.3513                   
REMARK   3   BIN FREE R VALUE                        : 0.3327                   
REMARK   3   BIN FREE R VALUE TEST SET SIZE      (%) : 5.01                     
REMARK   3   BIN FREE R VALUE TEST SET COUNT         : 193                      
REMARK   3   ESTIMATED ERROR OF BIN FREE R VALUE     : NULL                     
REMARK   3                                                                      
REMARK   3  NUMBER OF NON-HYDROGEN ATOMS USED IN REFINEMENT.                    
REMARK   3   PROTEIN ATOMS            : 1645                                    
REMARK   3   NUCLEIC ACID ATOMS       : 0                                       
REMARK   3   HETEROGEN ATOMS          : 32                                      
REMARK   3   SOLVENT ATOMS            : 284                                     
REMARK   3                                                                      
REMARK   3  B VALUES.                                                           
REMARK   3   FROM WILSON PLOT           (A**2) : 23.99                          
REMARK   3   MEAN B VALUE      (OVERALL, A**2) : 27.47                          
REMARK   3   OVERALL ANISOTROPIC B VALUE.                                       
REMARK   3    B11 (A**2) : 1.35760                                              
REMARK   3    B22 (A**2) : 0.11120                                              
REMARK   3    B33 (A**2) : -1.46880                                             
REMARK   3    B12 (A**2) : 0.00000                                              
REMARK   3    B13 (A**2) : 0.00000                                              
REMARK   3    B23 (A**2) : 0.00000                                              
REMARK   3                                                                      
REMARK   3  ESTIMATED COORDINATE ERROR.                                         
REMARK   3   ESD FROM LUZZATI PLOT                    (A) : 0.224               
REMARK   3   DPI (BLOW EQ-10) BASED ON R VALUE        (A) : 0.058               
REMARK   3   DPI (BLOW EQ-9) BASED ON FREE R VALUE    (A) : 0.058               
REMARK   3   DPI (CRUICKSHANK) BASED ON R VALUE       (A) : 0.054               
REMARK   3   DPI (CRUICKSHANK) BASED ON FREE R VALUE  (A) : 0.055               
REMARK   3                                                                      
REMARK   3   REFERENCES: BLOW, D. (2002) ACTA CRYST D58, 792-797                
REMARK   3               CRUICKSHANK, D.W.J. (1999) ACTA CRYST D55, 583-601     
REMARK   3                                                                      
REMARK   3 CORRELATION COEFFICIENTS.                                            
REMARK   3   CORRELATION COEFFICIENT FO-FC      : 0.967                         
REMARK   3   CORRELATION COEFFICIENT FO-FC FREE : 0.962                         
REMARK   3                                                                      
REMARK   3   NUMBER OF GEOMETRIC FUNCTION TERMS DEFINED : 15                    
REMARK   3   TERM                          COUNT    WEIGHT   FUNCTION.          
REMARK   3    BOND LENGTHS              : 1728   ; 2.000  ; HARMONIC            
REMARK   3    BOND ANGLES               : 2339   ; 2.000  ; HARMONIC            
REMARK   3    TORSION ANGLES            : 623    ; 2.000  ; SINUSOIDAL          
REMARK   3    TRIGONAL CARBON PLANES    : 47     ; 2.000  ; HARMONIC            
REMARK   3    GENERAL PLANES            : 249    ; 5.000  ; HARMONIC            
REMARK   3    ISOTROPIC THERMAL FACTORS : 1728   ; 20.000 ; HARMONIC            
REMARK   3    BAD NON-BONDED CONTACTS   : NULL   ; NULL   ; NULL                
REMARK   3    IMPROPER TORSIONS         : NULL   ; NULL   ; NULL                
REMARK   3    PSEUDOROTATION ANGLES     : NULL   ; NULL   ; NULL                
REMARK   3    CHIRAL IMPROPER TORSION   : 237    ; 5.000  ; SEMIHARMONIC        
REMARK   3    SUM OF OCCUPANCIES        : NULL   ; NULL   ; NULL                
REMARK   3    UTILITY DISTANCES         : NULL   ; NULL   ; NULL                
REMARK   3    UTILITY ANGLES            : NULL   ; NULL   ; NULL                
REMARK   3    UTILITY TORSION           : NULL   ; NULL   ; NULL                
REMARK   3    IDEAL-DIST CONTACT TERM   : 2327   ; 4.000  ; SEMIHARMONIC        
REMARK   3                                                                      
REMARK   3   RMS DEVIATIONS FROM IDEAL VALUES.                                  
REMARK   3    BOND LENGTHS                       (A) : 0.010                    
REMARK   3    BOND ANGLES                  (DEGREES) : 1.07                     
REMARK   3    PEPTIDE OMEGA TORSION ANGLES (DEGREES) : 3.83                     
REMARK   3    OTHER TORSION ANGLES         (DEGREES) : 14.31                    
REMARK   3                                                                      
REMARK   3  TLS DETAILS                                                         
REMARK   3   NUMBER OF TLS GROUPS  : 1                                          
REMARK   3                                                                      
REMARK   3   TLS GROUP : 1                                                      
REMARK   3    SELECTION: { A|* }                                                
REMARK   3    ORIGIN FOR THE GROUP (A):   -0.3744  -14.4898   29.6427           
REMARK   3    T TENSOR                                                          
REMARK   3     T11:   -0.1867 T22:   -0.1873                                    
REMARK   3     T33:   -0.1914 T12:    0.0073                                    
REMARK   3     T13:   -0.0091 T23:   -0.0077                                    
REMARK   3    L TENSOR                                                          
REMARK   3     L11:    0.8845 L22:    0.5720                                    
REMARK   3     L33:    0.6433 L12:   -0.0168                                    
REMARK   3     L13:    0.0988 L23:    0.1359                                    
REMARK   3    S TENSOR                                                          
REMARK   3     S11:    0.0067 S12:   -0.0010 S13:   -0.0191                     
REMARK   3     S21:   -0.0081 S22:   -0.0094 S23:    0.0310                     
REMARK   3     S31:    0.0106 S32:    0.0200 S33:    0.0027                     
REMARK   3                                                                      
REMARK   3  OTHER REFINEMENT REMARKS: NULL                                      
REMARK   4                                                                      
REMARK   4 5NYI COMPLIES WITH FORMAT V. 3.30, 13-JUL-11                         
REMARK 100                                                                      
REMARK 100 THIS ENTRY HAS BEEN PROCESSED BY PDBE ON 12-MAY-17.                  
REMARK 100 THE DEPOSITION ID IS D_1200004934.                                   
REMARK 200                                                                      
REMARK 200 EXPERIMENTAL DETAILS                                                 
REMARK 200  EXPERIMENT TYPE                : X-RAY DIFFRACTION                  
REMARK 200  DATE OF DATA COLLECTION        : 01-APR-14                          
REMARK 200  TEMPERATURE           (KELVIN) : 100                                
REMARK 200  PH                             : 8.5                                
REMARK 200  NUMBER OF CRYSTALS USED        : 1                                  
REMARK 200                                                                      
REMARK 200  SYNCHROTRON              (Y/N) : Y                                  
REMARK 200  RADIATION SOURCE               : SLS                                
REMARK 200  BEAMLINE                       : X10SA                              
REMARK 200  X-RAY GENERATOR MODEL          : NULL                               
REMARK 200  MONOCHROMATIC OR LAUE    (M/L) : M                                  
REMARK 200  WAVELENGTH OR RANGE        (A) : 1                                  
REMARK 200  MONOCHROMATOR                  : NULL                               
REMARK 200  OPTICS                         : NULL                               
REMARK 200                                                                      
REMARK 200  DETECTOR TYPE                  : PIXEL                              
REMARK 200  DETECTOR MANUFACTURER          : DECTRIS PILATUS3 6M                
REMARK 200  INTENSITY-INTEGRATION SOFTWARE : XDS                                
REMARK 200  DATA SCALING SOFTWARE          : XDS                                
REMARK 200                                                                      
REMARK 200  NUMBER OF UNIQUE REFLECTIONS   : 53759                              
REMARK 200  RESOLUTION RANGE HIGH      (A) : 1.440                              
REMARK 200  RESOLUTION RANGE LOW       (A) : 50.000                             
REMARK 200  REJECTION CRITERIA  (SIGMA(I)) : NULL                               
REMARK 200                                                                      
REMARK 200 OVERALL.                                                             
REMARK 200  COMPLETENESS FOR RANGE     (%) : 99.6                               
REMARK 200  DATA REDUNDANCY                : 6.560                              
REMARK 200  R MERGE                    (I) : 0.06300                            
REMARK 200  R SYM                      (I) : NULL                               
REMARK 200  <I/SIGMA(I)> FOR THE DATA SET  : 16.9700                            
REMARK 200                                                                      
REMARK 200 IN THE HIGHEST RESOLUTION SHELL.                                     
REMARK 200  HIGHEST RESOLUTION SHELL, RANGE HIGH (A) : 1.44                     
REMARK 200  HIGHEST RESOLUTION SHELL, RANGE LOW  (A) : 1.53                     
REMARK 200  COMPLETENESS FOR SHELL     (%) : 98.5                               
REMARK 200  DATA REDUNDANCY IN SHELL       : 6.60                               
REMARK 200  R MERGE FOR SHELL          (I) : 1.59100                            
REMARK 200  R SYM FOR SHELL            (I) : NULL                               
REMARK 200  <I/SIGMA(I)> FOR SHELL         : 1.110                              
REMARK 200                                                                      
REMARK 200 DIFFRACTION PROTOCOL: SINGLE WAVELENGTH                              
REMARK 200 METHOD USED TO DETERMINE THE STRUCTURE: NULL                         
REMARK 200 SOFTWARE USED: PHATHR                                                
REMARK 200 STARTING MODEL: NULL                                                 
REMARK 200                                                                      
REMARK 200 REMARK: NULL                                                         
REMARK 280                                                                      
REMARK 280 CRYSTAL                                                              
REMARK 280 SOLVENT CONTENT, VS   (%): 61.06                                     
REMARK 280 MATTHEWS COEFFICIENT, VM (ANGSTROMS**3/DA): 3.16                     
REMARK 280                                                                      
REMARK 280 CRYSTALLIZATION CONDITIONS: 100 MM BIS-TRIS BUFFER PH 8.5, 20% PEG   
REMARK 280  3,350, 200 MM NAF, VAPOR DIFFUSION, SITTING DROP, TEMPERATURE       
REMARK 280  277K                                                                
REMARK 290                                                                      
REMARK 290 CRYSTALLOGRAPHIC SYMMETRY                                            
REMARK 290 SYMMETRY OPERATORS FOR SPACE GROUP: I 2 2 2                          
REMARK 290                                                                      
REMARK 290      SYMOP   SYMMETRY                                                
REMARK 290     NNNMMM   OPERATOR                                                
REMARK 290       1555   X,Y,Z                                                   
REMARK 290       2555   -X,-Y,Z                                                 
REMARK 290       3555   -X,Y,-Z                                                 
REMARK 290       4555   X,-Y,-Z                                                 
REMARK 290       5555   X+1/2,Y+1/2,Z+1/2                                       
REMARK 290       6555   -X+1/2,-Y+1/2,Z+1/2                                     
REMARK 290       7555   -X+1/2,Y+1/2,-Z+1/2                                     
REMARK 290       8555   X+1/2,-Y+1/2,-Z+1/2                                     
REMARK 290                                                                      
REMARK 290     WHERE NNN -> OPERATOR NUMBER                                     
REMARK 290           MMM -> TRANSLATION VECTOR                                  
REMARK 290                                                                      
REMARK 290 CRYSTALLOGRAPHIC SYMMETRY TRANSFORMATIONS                            
REMARK 290 THE FOLLOWING TRANSFORMATIONS OPERATE ON THE ATOM/HETATM             
REMARK 290 RECORDS IN THIS ENTRY TO PRODUCE CRYSTALLOGRAPHICALLY                
REMARK 290 RELATED MOLECULES.                                                   
REMARK 290   SMTRY1   1  1.000000  0.000000  0.000000        0.00000            
REMARK 290   SMTRY2   1  0.000000  1.000000  0.000000        0.00000            
REMARK 290   SMTRY3   1  0.000000  0.000000  1.000000        0.00000            
REMARK 290   SMTRY1   2 -1.000000  0.000000  0.000000        0.00000            
REMARK 290   SMTRY2   2  0.000000 -1.000000  0.000000        0.00000            
REMARK 290   SMTRY3   2  0.000000  0.000000  1.000000        0.00000            
REMARK 290   SMTRY1   3 -1.000000  0.000000  0.000000        0.00000            
REMARK 290   SMTRY2   3  0.000000  1.000000  0.000000        0.00000            
REMARK 290   SMTRY3   3  0.000000  0.000000 -1.000000        0.00000            
REMARK 290   SMTRY1   4  1.000000  0.000000  0.000000        0.00000            
REMARK 290   SMTRY2   4  0.000000 -1.000000  0.000000        0.00000            
REMARK 290   SMTRY3   4  0.000000  0.000000 -1.000000        0.00000            
REMARK 290   SMTRY1   5  1.000000  0.000000  0.000000       33.21500            
REMARK 290   SMTRY2   5  0.000000  1.000000  0.000000       44.54400            
REMARK 290   SMTRY3   5  0.000000  0.000000  1.000000       49.97200            
REMARK 290   SMTRY1   6 -1.000000  0.000000  0.000000       33.21500            
REMARK 290   SMTRY2   6  0.000000 -1.000000  0.000000       44.54400            
REMARK 290   SMTRY3   6  0.000000  0.000000  1.000000       49.97200            
REMARK 290   SMTRY1   7 -1.000000  0.000000  0.000000       33.21500            
REMARK 290   SMTRY2   7  0.000000  1.000000  0.000000       44.54400            
REMARK 290   SMTRY3   7  0.000000  0.000000 -1.000000       49.97200            
REMARK 290   SMTRY1   8  1.000000  0.000000  0.000000       33.21500            
REMARK 290   SMTRY2   8  0.000000 -1.000000  0.000000       44.54400            
REMARK 290   SMTRY3   8  0.000000  0.000000 -1.000000       49.97200            
REMARK 290                                                                      
REMARK 290 REMARK: NULL                                                         
REMARK 300                                                                      
REMARK 300 BIOMOLECULE: 1                                                       
REMARK 300 SEE REMARK 350 FOR THE AUTHOR PROVIDED AND/OR PROGRAM                
REMARK 300 GENERATED ASSEMBLY INFORMATION FOR THE STRUCTURE IN                  
REMARK 300 THIS ENTRY. THE REMARK MAY ALSO PROVIDE INFORMATION ON               
REMARK 300 BURIED SURFACE AREA.                                                 
REMARK 350                                                                      
REMARK 350 COORDINATES FOR A COMPLETE MULTIMER REPRESENTING THE KNOWN           
REMARK 350 BIOLOGICALLY SIGNIFICANT OLIGOMERIZATION STATE OF THE                
REMARK 350 MOLECULE CAN BE GENERATED BY APPLYING BIOMT TRANSFORMATIONS          
REMARK 350 GIVEN BELOW.  BOTH NON-CRYSTALLOGRAPHIC AND                          
REMARK 350 CRYSTALLOGRAPHIC OPERATIONS ARE GIVEN.                               
REMARK 350                                                                      
REMARK 350 BIOMOLECULE: 1                                                       
REMARK 350 AUTHOR DETERMINED BIOLOGICAL UNIT: MONOMERIC                         
REMARK 350 SOFTWARE DETERMINED QUATERNARY STRUCTURE: MONOMERIC                  
REMARK 350 SOFTWARE USED: PISA                                                  
REMARK 350 TOTAL BURIED SURFACE AREA: 890 ANGSTROM**2                           
REMARK 350 SURFACE AREA OF THE COMPLEX: 10490 ANGSTROM**2                       
REMARK 350 CHANGE IN SOLVENT FREE ENERGY: -6.0 KCAL/MOL                         
REMARK 350 APPLY THE FOLLOWING TO CHAINS: A                                     
REMARK 350   BIOMT1   1  1.000000  0.000000  0.000000        0.00000            
REMARK 350   BIOMT2   1  0.000000  1.000000  0.000000        0.00000            
REMARK 350   BIOMT3   1  0.000000  0.000000  1.000000        0.00000            
REMARK 465                                                                      
REMARK 465 MISSING RESIDUES                                                     
REMARK 465 THE FOLLOWING RESIDUES WERE NOT LOCATED IN THE                       
REMARK 465 EXPERIMENT. (M=MODEL NUMBER; RES=RESIDUE NAME; C=CHAIN               
REMARK 465 IDENTIFIER; SSSEQ=SEQUENCE NUMBER; I=INSERTION CODE.)                
REMARK 465                                                                      
REMARK 465   M RES C SSSEQI                                                     
REMARK 465     GLY A     8                                                      
REMARK 465     ASP A     9                                                      
REMARK 465     GLN A    10                                                      
REMARK 465     PRO A    11                                                      
REMARK 465     MET A    12                                                      
REMARK 465     GLU A    13                                                      
REMARK 465     GLU A    14                                                      
REMARK 465     GLU A    15                                                      
REMARK 465     GLU A   225                                                      
REMARK 465     ARG A   226                                                      
REMARK 465     ASP A   227                                                      
REMARK 465     LYS A   228                                                      
REMARK 465     GLU A   229                                                      
REMARK 465     VAL A   230                                                      
REMARK 465     THR A   231                                                      
REMARK 465     ASP A   232                                                      
REMARK 465     ASP A   233                                                      
REMARK 465     GLU A   234                                                      
REMARK 465     ALA A   235                                                      
REMARK 465     GLU A   236                                                      
REMARK 470                                                                      
REMARK 470 MISSING ATOM                                                         
REMARK 470 THE FOLLOWING RESIDUES HAVE MISSING ATOMS (M=MODEL NUMBER;           
REMARK 470 RES=RESIDUE NAME; C=CHAIN IDENTIFIER; SSEQ=SEQUENCE NUMBER;          
REMARK 470 I=INSERTION CODE):                                                   
REMARK 470   M RES CSSEQI  ATOMS                                                
REMARK 470     THR A  31    CG2                                                 
REMARK 470     THR A  39    CG2                                                 
REMARK 470     THR A  50    CG2                                                 
REMARK 470     THR A  52    CG2                                                 
REMARK 470     THR A  53    CG2                                                 
REMARK 470     THR A  68    CG2                                                 
REMARK 470     THR A  72    CG2                                                 
REMARK 470     THR A 113    CG2                                                 
REMARK 470     THR A 129    CG2                                                 
REMARK 470     THR A 140    CG2                                                 
REMARK 470     THR A 164    CG2                                                 
REMARK 470     THR A 165    CG2                                                 
REMARK 470     THR A 169    CG2                                                 
REMARK 470     THR A 211    CG2                                                 
REMARK 500                                                                      
REMARK 500 GEOMETRY AND STEREOCHEMISTRY                                         
REMARK 500 SUBTOPIC: TORSION ANGLES                                             
REMARK 500                                                                      
REMARK 500 TORSION ANGLES OUTSIDE THE EXPECTED RAMACHANDRAN REGIONS:            
REMARK 500 (M=MODEL NUMBER; RES=RESIDUE NAME; C=CHAIN IDENTIFIER;               
REMARK 500 SSEQ=SEQUENCE NUMBER; I=INSERTION CODE).                             
REMARK 500                                                                      
REMARK 500 STANDARD TABLE:                                                      
REMARK 500 FORMAT:(10X,I3,1X,A3,1X,A1,I4,A1,4X,F7.2,3X,F7.2)                    
REMARK 500                                                                      
REMARK 500 EXPECTED VALUES: GJ KLEYWEGT AND TA JONES (1996). PHI/PSI-           
REMARK 500 CHOLOGY: RAMACHANDRAN REVISITED. STRUCTURE 4, 1395 - 1400            
REMARK 500                                                                      
REMARK 500  M RES CSSEQI        PSI       PHI                                   
REMARK 500    ALA A 166     -141.55     67.05                                   
REMARK 500    ARG A 182      139.20   -170.64                                   
REMARK 500                                                                      
REMARK 500 REMARK: NULL                                                         
REMARK 800                                                                      
REMARK 800 SITE                                                                 
REMARK 800 SITE_IDENTIFIER: AC1                                                 
REMARK 800 EVIDENCE_CODE: SOFTWARE                                              
REMARK 800 SITE_DESCRIPTION: binding site for residue 2EQ A 301                 
REMARK 900                                                                      
REMARK 900 RELATED ENTRIES                                                      
REMARK 900 RELATED ID: 5NYH   RELATED DB: PDB                                   
REMARK 900 RELATED ID: 5NYD   RELATED DB: PDB                                   
DBREF  5NYI A    9   235  UNP    P07900   HS90A_HUMAN      9    235             
SEQADV 5NYI GLY A    8  UNP  P07900              EXPRESSION TAG                 
SEQADV 5NYI THR A   31  UNP  P07900    SER    31 CONFLICT                       
SEQADV 5NYI THR A   39  UNP  P07900    SER    39 CONFLICT                       
SEQADV 5NYI THR A   50  UNP  P07900    SER    50 CONFLICT                       
SEQADV 5NYI THR A   52  UNP  P07900    SER    52 CONFLICT                       
SEQADV 5NYI THR A   53  UNP  P07900    SER    53 CONFLICT                       
SEQADV 5NYI THR A   63  UNP  P07900    SER    63 CONFLICT                       
SEQADV 5NYI THR A   68  UNP  P07900    SER    68 CONFLICT                       
SEQADV 5NYI THR A   72  UNP  P07900    SER    72 CONFLICT                       
SEQADV 5NYI THR A  113  UNP  P07900    SER   113 CONFLICT                       
SEQADV 5NYI THR A  129  UNP  P07900    SER   129 CONFLICT                       
SEQADV 5NYI THR A  140  UNP  P07900    SER   140 CONFLICT                       
SEQADV 5NYI THR A  164  UNP  P07900    SER   164 CONFLICT                       
SEQADV 5NYI THR A  165  UNP  P07900    SER   165 CONFLICT                       
SEQADV 5NYI THR A  169  UNP  P07900    SER   169 CONFLICT                       
SEQADV 5NYI THR A  211  UNP  P07900    SER   211 CONFLICT                       
SEQADV 5NYI GLU A  224  UNP  P07900    LYS   224 CONFLICT                       
SEQADV 5NYI THR A  231  UNP  P07900    SER   231 CONFLICT                       
SEQADV 5NYI GLU A  236  UNP  P07900              EXPRESSION TAG                 
SEQRES   1 A  229  GLY ASP GLN PRO MET GLU GLU GLU GLU VAL GLU THR PHE          
SEQRES   2 A  229  ALA PHE GLN ALA GLU ILE ALA GLN LEU MET THR LEU ILE          
SEQRES   3 A  229  ILE ASN THR PHE TYR THR ASN LYS GLU ILE PHE LEU ARG          
SEQRES   4 A  229  GLU LEU ILE THR ASN THR THR ASP ALA LEU ASP LYS ILE          
SEQRES   5 A  229  ARG TYR GLU THR LEU THR ASP PRO THR LYS LEU ASP THR          
SEQRES   6 A  229  GLY LYS GLU LEU HIS ILE ASN LEU ILE PRO ASN LYS GLN          
SEQRES   7 A  229  ASP ARG THR LEU THR ILE VAL ASP THR GLY ILE GLY MET          
SEQRES   8 A  229  THR LYS ALA ASP LEU ILE ASN ASN LEU GLY THR ILE ALA          
SEQRES   9 A  229  LYS THR GLY THR LYS ALA PHE MET GLU ALA LEU GLN ALA          
SEQRES  10 A  229  GLY ALA ASP ILE THR MET ILE GLY GLN PHE GLY VAL GLY          
SEQRES  11 A  229  PHE TYR THR ALA TYR LEU VAL ALA GLU LYS VAL THR VAL          
SEQRES  12 A  229  ILE THR LYS HIS ASN ASP ASP GLU GLN TYR ALA TRP GLU          
SEQRES  13 A  229  THR THR ALA GLY GLY THR PHE THR VAL ARG THR ASP THR          
SEQRES  14 A  229  GLY GLU PRO MET GLY ARG GLY THR LYS VAL ILE LEU HIS          
SEQRES  15 A  229  LEU LYS GLU ASP GLN THR GLU TYR LEU GLU GLU ARG ARG          
SEQRES  16 A  229  ILE LYS GLU ILE VAL LYS LYS HIS THR GLN PHE ILE GLY          
SEQRES  17 A  229  TYR PRO ILE THR LEU PHE VAL GLU GLU GLU ARG ASP LYS          
SEQRES  18 A  229  GLU VAL THR ASP ASP GLU ALA GLU                              
HET    2EQ  A 301      32                                                       
HETNAM     2EQ 5-(5-CHLORO-2,4-DIHYDROXYPHENYL)-N-ETHYL-4-[4-                   
HETNAM   2 2EQ  (MORPHOLIN-4-YLMETHYL)PHENYL]ISOXAZOLE-3-CARBOXAMIDE            
FORMUL   2  2EQ    C23 H24 CL N3 O5                                             
FORMUL   3  HOH   *284(H2 O)                                                    
HELIX    1 AA1 GLN A   23  THR A   36  1                                  14    
HELIX    2 AA2 GLU A   42  LEU A   64  1                                  23    
HELIX    3 AA3 THR A   65  ASP A   71  5                                   7    
HELIX    4 AA4 THR A   99  ASN A  105  1                                   7    
HELIX    5 AA5 ILE A  110  ALA A  124  1                                  15    
HELIX    6 AA6 ASP A  127  GLY A  135  5                                   9    
HELIX    7 AA7 VAL A  136  LEU A  143  5                                   8    
HELIX    8 AA8 GLU A  192  LEU A  198  5                                   7    
HELIX    9 AA9 GLU A  199  THR A  211  1                                  13    
SHEET    1 AA1 8 VAL A  17  ALA A  21  0                                        
SHEET    2 AA1 8 THR A 169  THR A 174 -1  O  PHE A 170   N  PHE A  20           
SHEET    3 AA1 8 TYR A 160  THR A 164 -1  N  ALA A 161   O  ARG A 173           
SHEET    4 AA1 8 ALA A 145  LYS A 153 -1  N  VAL A 150   O  TRP A 162           
SHEET    5 AA1 8 GLY A 183  LEU A 190 -1  O  ILE A 187   N  THR A 149           
SHEET    6 AA1 8 THR A  88  ASP A  93 -1  N  LEU A  89   O  LEU A 188           
SHEET    7 AA1 8 ILE A  78  ASN A  83 -1  N  ILE A  81   O  THR A  90           
SHEET    8 AA1 8 ILE A 218  LEU A 220  1  O  THR A 219   N  LEU A  80           
SITE     1 AC1 20 LEU A  48  ASN A  51  ALA A  55  LYS A  58                    
SITE     2 AC1 20 ASP A  93  ILE A  96  GLY A  97  MET A  98                    
SITE     3 AC1 20 ASP A 102  LEU A 107  GLY A 108  PHE A 138                    
SITE     4 AC1 20 THR A 184  VAL A 186  HOH A 409  HOH A 410                    
SITE     5 AC1 20 HOH A 446  HOH A 483  HOH A 516  HOH A 533                    
CRYST1   66.430   89.088   99.944  90.00  90.00  90.00 I 2 2 2       8          
ORIGX1      1.000000  0.000000  0.000000        0.00000                         
ORIGX2      0.000000  1.000000  0.000000        0.00000                         
ORIGX3      0.000000  0.000000  1.000000        0.00000                         
SCALE1      0.015053  0.000000  0.000000        0.00000                         
SCALE2      0.000000  0.011225  0.000000        0.00000                         
SCALE3      0.000000  0.000000  0.010006        0.00000                         
ATOM      1  N   GLU A  16       7.524 -27.610  10.152  1.00 41.33           N  
ANISOU    1  N   GLU A  16     5229   5618   4855    424    -34   -861       N  
ATOM      2  CA  GLU A  16       6.384 -26.810  10.585  1.00 39.62           C  
ANISOU    2  CA  GLU A  16     5034   5378   4640    381    -61   -794       C  
ATOM      3  C   GLU A  16       6.568 -26.180  11.977  1.00 37.03           C  
ANISOU    3  C   GLU A  16     4698   5009   4364    363    -56   -714       C  
ATOM      4  O   GLU A  16       5.772 -25.326  12.354  1.00 37.02           O  
ANISOU    4  O   GLU A  16     4709   4999   4359    329    -71   -655       O  
ATOM      5  CB  GLU A  16       5.060 -27.600  10.502  1.00 41.53           C  
ANISOU    5  CB  GLU A  16     5299   5562   4918    373   -109   -832       C  
ATOM      6  CG  GLU A  16       4.955 -28.807  11.425  1.00 57.75           C  
ANISOU    6  CG  GLU A  16     7354   7519   7070    389   -129   -857       C  
ATOM      7  CD  GLU A  16       3.548 -29.354  11.569  1.00 90.27           C  
ANISOU    7  CD  GLU A  16    11492  11574  11232    365   -174   -871       C  
ATOM      8  OE1 GLU A  16       2.994 -29.855  10.562  1.00 89.34           O  
ANISOU    8  OE1 GLU A  16    11384  11472  11089    368   -195   -938       O  
ATOM      9  OE2 GLU A  16       2.998 -29.285  12.692  1.00 88.29           O  
ANISOU    9  OE2 GLU A  16    11244  11262  11039    343   -188   -816       O  
ATOM     10  N   VAL A  17       7.557 -26.634  12.757  1.00 30.33           N  
ANISOU   10  N   VAL A  17     3827   4134   3564    387    -41   -715       N  
ATOM     11  CA  VAL A  17       7.771 -26.050  14.090  1.00 27.44           C  
ANISOU   11  CA  VAL A  17     3453   3735   3240    371    -39   -644       C  
ATOM     12  C   VAL A  17       9.099 -25.316  14.062  1.00 26.54           C  
ANISOU   12  C   VAL A  17     3307   3683   3094    375      2   -622       C  
ATOM     13  O   VAL A  17      10.111 -25.917  13.676  1.00 27.28           O  
ANISOU   13  O   VAL A  17     3375   3803   3185    411     23   -671       O  
ATOM     14  CB  VAL A  17       7.758 -27.102  15.230  1.00 31.94           C  
ANISOU   14  CB  VAL A  17     4023   4218   3895    390    -61   -648       C  
ATOM     15  CG1 VAL A  17       7.972 -26.435  16.590  1.00 30.48           C  
ANISOU   15  CG1 VAL A  17     3830   4011   3740    373    -60   -574       C  
ATOM     16  CG2 VAL A  17       6.469 -27.912  15.226  1.00 32.30           C  
ANISOU   16  CG2 VAL A  17     4096   4199   3977    381    -99   -672       C  
ATOM     17  N   GLU A  18       9.106 -24.039  14.443  1.00 19.75           N  
ANISOU   17  N   GLU A  18     2445   2846   2212    340     12   -554       N  
ATOM     18  CA  GLU A  18      10.355 -23.281  14.513  1.00 19.70           C  
ANISOU   18  CA  GLU A  18     2406   2894   2185    335     50   -530       C  
ATOM     19  C   GLU A  18      10.749 -23.130  15.980  1.00 20.11           C  
ANISOU   19  C   GLU A  18     2444   2903   2296    333     42   -488       C  
ATOM     20  O   GLU A  18       9.884 -22.805  16.810  1.00 19.02           O  
ANISOU   20  O   GLU A  18     2326   2715   2183    310     16   -447       O  
ATOM     21  CB  GLU A  18      10.201 -21.910  13.866  1.00 21.27           C  
ANISOU   21  CB  GLU A  18     2613   3149   2319    295     69   -483       C  
ATOM     22  CG  GLU A  18      10.060 -21.980  12.354  1.00 22.95           C  
ANISOU   22  CG  GLU A  18     2837   3425   2460    300     84   -520       C  
ATOM     23  CD  GLU A  18       9.820 -20.613  11.752  1.00 34.88           C  
ANISOU   23  CD  GLU A  18     4363   4984   3908    260     98   -462       C  
ATOM     24  OE1 GLU A  18       8.724 -20.057  11.978  1.00 32.60           O  
ANISOU   24  OE1 GLU A  18     4103   4660   3623    237     67   -422       O  
ATOM     25  OE2 GLU A  18      10.707 -20.114  11.027  1.00 37.74           O  
ANISOU   25  OE2 GLU A  18     4706   5417   4217    251    139   -456       O  
ATOM     26  N   THR A  19      12.040 -23.357  16.297  1.00 17.95           N  
ANISOU   26  N   THR A  19     2130   2651   2040    356     62   -501       N  
ATOM     27  CA  THR A  19      12.546 -23.243  17.650  1.00 16.80           C  
ANISOU   27  CA  THR A  19     1966   2474   1943    358     51   -467       C  
ATOM     28  C   THR A  19      13.509 -22.090  17.720  1.00 17.72           C  
ANISOU   28  C   THR A  19     2049   2648   2035    332     82   -434       C  
ATOM     29  O   THR A  19      14.402 -21.992  16.881  1.00 18.59           O  
ANISOU   29  O   THR A  19     2128   2822   2113    339    117   -459       O  
ATOM     30  CB  THR A  19      13.228 -24.553  18.089  1.00 20.60           C  
ANISOU   30  CB  THR A  19     2427   2924   2476    411     40   -508       C  
ATOM     31  OG1 THR A  19      12.312 -25.641  17.929  1.00 20.88           O  
ANISOU   31  OG1 THR A  19     2496   2900   2538    430     12   -541       O  
ATOM     32  CG2 THR A  19      13.713 -24.502  19.529  1.00 19.62           C  
ANISOU   32  CG2 THR A  19     2287   2770   2399    416     22   -470       C  
ATOM     33  N   PHE A  20      13.330 -21.221  18.724  1.00 17.45           N  
ANISOU   33  N   PHE A  20     2019   2593   2017    300     70   -379       N  
ATOM     34  CA  PHE A  20      14.137 -20.019  18.895  1.00 16.89           C  
ANISOU   34  CA  PHE A  20     1919   2566   1931    266     94   -345       C  
ATOM     35  C   PHE A  20      14.773 -20.018  20.254  1.00 20.41           C  
ANISOU   35  C   PHE A  20     2340   2992   2422    272     77   -328       C  
ATOM     36  O   PHE A  20      14.138 -20.462  21.221  1.00 19.32           O  
ANISOU   36  O   PHE A  20     2225   2797   2318    282     44   -316       O  
ATOM     37  CB  PHE A  20      13.226 -18.758  18.848  1.00 17.78           C  
ANISOU   37  CB  PHE A  20     2067   2670   2020    216     91   -295       C  
ATOM     38  CG  PHE A  20      12.484 -18.551  17.550  1.00 18.24           C  
ANISOU   38  CG  PHE A  20     2154   2750   2027    205    101   -298       C  
ATOM     39  CD1 PHE A  20      11.306 -19.247  17.284  1.00 20.50           C  
ANISOU   39  CD1 PHE A  20     2476   2999   2313    221     74   -317       C  
ATOM     40  CD2 PHE A  20      12.970 -17.673  16.587  1.00 21.31           C  
ANISOU   40  CD2 PHE A  20     2534   3198   2366    178    136   -282       C  
ATOM     41  CE1 PHE A  20      10.631 -19.072  16.068  1.00 21.66           C  
ANISOU   41  CE1 PHE A  20     2648   3172   2409    213     78   -324       C  
ATOM     42  CE2 PHE A  20      12.281 -17.489  15.375  1.00 22.78           C  
ANISOU   42  CE2 PHE A  20     2749   3409   2496    170    142   -281       C  
ATOM     43  CZ  PHE A  20      11.137 -18.211  15.118  1.00 21.35           C  
ANISOU   43  CZ  PHE A  20     2603   3196   2315    190    111   -306       C  
ATOM     44  N   ALA A  21      15.962 -19.414  20.355  1.00 17.81           N  
ANISOU   44  N   ALA A  21     1965   2712   2092    260    100   -323       N  
ATOM     45  CA  ALA A  21      16.574 -19.213  21.664  1.00 18.27           C  
ANISOU   45  CA  ALA A  21     1997   2759   2187    259     81   -305       C  
ATOM     46  C   ALA A  21      16.023 -17.912  22.259  1.00 21.42           C  
ANISOU   46  C   ALA A  21     2418   3140   2580    206     73   -257       C  
ATOM     47  O   ALA A  21      15.895 -16.892  21.559  1.00 21.08           O  
ANISOU   47  O   ALA A  21     2382   3120   2507    166     97   -236       O  
ATOM     48  CB  ALA A  21      18.078 -19.059  21.529  1.00 19.83           C  
ANISOU   48  CB  ALA A  21     2128   3018   2388    264    106   -323       C  
ATOM     49  N   PHE A  22      15.758 -17.914  23.567  1.00 18.54           N  
ANISOU   49  N   PHE A  22     2064   2737   2244    208     40   -238       N  
ATOM     50  CA  PHE A  22      15.422 -16.645  24.201  1.00 17.93           C  
ANISOU   50  CA  PHE A  22     2000   2649   2166    161     34   -203       C  
ATOM     51  C   PHE A  22      16.678 -15.794  24.240  1.00 21.04           C  
ANISOU   51  C   PHE A  22     2344   3090   2561    133     54   -201       C  
ATOM     52  O   PHE A  22      17.794 -16.326  24.383  1.00 21.46           O  
ANISOU   52  O   PHE A  22     2348   3177   2629    158     56   -224       O  
ATOM     53  CB  PHE A  22      15.035 -16.850  25.680  1.00 18.54           C  
ANISOU   53  CB  PHE A  22     2092   2686   2268    171     -3   -189       C  
ATOM     54  CG  PHE A  22      13.654 -17.421  25.884  1.00 17.46           C  
ANISOU   54  CG  PHE A  22     2005   2497   2133    183    -22   -181       C  
ATOM     55  CD1 PHE A  22      12.516 -16.673  25.575  1.00 19.11           C  
ANISOU   55  CD1 PHE A  22     2250   2685   2328    153    -18   -162       C  
ATOM     56  CD2 PHE A  22      13.488 -18.699  26.385  1.00 18.02           C  
ANISOU   56  CD2 PHE A  22     2084   2540   2225    223    -43   -190       C  
ATOM     57  CE1 PHE A  22      11.235 -17.203  25.785  1.00 19.57           C  
ANISOU   57  CE1 PHE A  22     2347   2699   2391    162    -35   -156       C  
ATOM     58  CE2 PHE A  22      12.220 -19.247  26.557  1.00 19.45           C  
ANISOU   58  CE2 PHE A  22     2307   2673   2412    228    -58   -182       C  
ATOM     59  CZ  PHE A  22      11.096 -18.494  26.257  1.00 18.27           C  
ANISOU   59  CZ  PHE A  22     2188   2508   2247    196    -53   -167       C  
ATOM     60  N   GLN A  23      16.490 -14.469  24.274  1.00 20.06           N  
ANISOU   60  N   GLN A  23     2230   2964   2430     83     62   -172       N  
ATOM     61  CA  GLN A  23      17.615 -13.565  24.546  1.00 20.80           C  
ANISOU   61  CA  GLN A  23     2276   3092   2535     47     74   -168       C  
ATOM     62  C   GLN A  23      18.120 -13.899  25.946  1.00 23.36           C  
ANISOU   62  C   GLN A  23     2575   3411   2888     66     39   -180       C  
ATOM     63  O   GLN A  23      17.331 -14.315  26.804  1.00 20.72           O  
ANISOU   63  O   GLN A  23     2275   3036   2560     87      8   -174       O  
ATOM     64  CB  GLN A  23      17.163 -12.111  24.473  1.00 22.52           C  
ANISOU   64  CB  GLN A  23     2519   3289   2748    -10     82   -135       C  
ATOM     65  CG  GLN A  23      16.906 -11.689  23.035  1.00 29.22           C  
ANISOU   65  CG  GLN A  23     3385   4154   3564    -32    117   -117       C  
ATOM     66  CD  GLN A  23      16.305 -10.319  22.975  1.00 45.62           C  
ANISOU   66  CD  GLN A  23     5495   6197   5641    -80    118    -79       C  
ATOM     67  OE1 GLN A  23      15.092 -10.149  23.083  1.00 39.39           O  
ANISOU   67  OE1 GLN A  23     4755   5362   4848    -75     99    -64       O  
ATOM     68  NE2 GLN A  23      17.144  -9.313  22.823  1.00 38.11           N  
ANISOU   68  NE2 GLN A  23     4516   5266   4699   -129    140    -63       N  
ATOM     69  N   ALA A  24      19.424 -13.770  26.175  1.00 20.99           N  
ANISOU   69  N   ALA A  24     2215   3157   2604     61     44   -195       N  
ATOM     70  CA  ALA A  24      20.023 -14.181  27.443  1.00 20.81           C  
ANISOU   70  CA  ALA A  24     2162   3139   2604     85      7   -208       C  
ATOM     71  C   ALA A  24      19.335 -13.617  28.682  1.00 22.29           C  
ANISOU   71  C   ALA A  24     2385   3288   2797     68    -28   -192       C  
ATOM     72  O   ALA A  24      19.132 -14.355  29.659  1.00 23.25           O  
ANISOU   72  O   ALA A  24     2518   3394   2923    104    -62   -193       O  
ATOM     73  CB  ALA A  24      21.497 -13.811  27.461  1.00 22.55           C  
ANISOU   73  CB  ALA A  24     2308   3419   2842     68     18   -226       C  
ATOM     74  N   GLU A  25      18.980 -12.351  28.639  1.00 20.77           N  
ANISOU   74  N   GLU A  25     2209   3080   2601     13    -18   -176       N  
ATOM     75  CA  GLU A  25      18.351 -11.688  29.760  1.00 21.23           C  
ANISOU   75  CA  GLU A  25     2297   3105   2664     -5    -47   -169       C  
ATOM     76  C   GLU A  25      17.001 -12.321  30.103  1.00 21.23           C  
ANISOU   76  C   GLU A  25     2356   3060   2651     25    -62   -157       C  
ATOM     77  O   GLU A  25      16.634 -12.389  31.245  1.00 21.24           O  
ANISOU   77  O   GLU A  25     2372   3047   2650     35    -92   -157       O  
ATOM     78  CB  GLU A  25      18.143 -10.204  29.445  1.00 23.27           C  
ANISOU   78  CB  GLU A  25     2569   3345   2928    -66    -31   -156       C  
ATOM     79  CG  GLU A  25      19.417  -9.387  29.388  1.00 32.27           C  
ANISOU   79  CG  GLU A  25     3653   4522   4088   -110    -17   -165       C  
ATOM     80  CD  GLU A  25      20.152  -9.462  28.061  1.00 47.39           C  
ANISOU   80  CD  GLU A  25     5530   6478   5998   -122     25   -161       C  
ATOM     81  OE1 GLU A  25      19.710 -10.120  27.126  1.00 32.14           O  
ANISOU   81  OE1 GLU A  25     3621   4547   4045    -95     47   -153       O  
ATOM     82  OE2 GLU A  25      21.206  -8.828  27.970  1.00 45.19           O  
ANISOU   82  OE2 GLU A  25     5198   6234   5738   -160     38   -169       O  
ATOM     83  N   ILE A  26      16.253 -12.723  29.082  1.00 18.70           N  
ANISOU   83  N   ILE A  26     2066   2722   2319     37    -41   -147       N  
ATOM     84  CA BILE A  26      15.013 -13.337  29.300  0.38 17.79           C  
ANISOU   84  CA BILE A  26     2001   2565   2195     60    -54   -137       C  
ATOM     85  CA CILE A  26      14.944 -13.306  29.292  0.62 18.13           C  
ANISOU   85  CA CILE A  26     2043   2607   2237     61    -54   -137       C  
ATOM     86  C   ILE A  26      15.092 -14.715  29.845  1.00 19.82           C  
ANISOU   86  C   ILE A  26     2252   2822   2456    110    -76   -144       C  
ATOM     87  O   ILE A  26      14.405 -15.029  30.788  1.00 19.51           O  
ANISOU   87  O   ILE A  26     2241   2757   2416    122    -98   -134       O  
ATOM     88  CB BILE A  26      14.140 -13.301  27.981  0.38 20.75           C  
ANISOU   88  CB BILE A  26     2406   2922   2556     55    -31   -127       C  
ATOM     89  CB CILE A  26      14.105 -13.316  27.973  0.62 21.21           C  
ANISOU   89  CB CILE A  26     2464   2982   2613     57    -30   -128       C  
ATOM     90  CG1BILE A  26      13.849 -11.873  27.603  0.38 21.04           C  
ANISOU   90  CG1BILE A  26     2453   2950   2590      6    -16   -111       C  
ATOM     91  CG1CILE A  26      13.653 -11.887  27.590  0.62 22.08           C  
ANISOU   91  CG1CILE A  26     2592   3076   2720     11    -17   -110       C  
ATOM     92  CG2BILE A  26      12.862 -14.085  28.120  0.38 21.70           C  
ANISOU   92  CG2BILE A  26     2571   3002   2672     78    -45   -120       C  
ATOM     93  CG2CILE A  26      12.866 -14.220  28.088  0.62 21.80           C  
ANISOU   93  CG2CILE A  26     2578   3019   2684     86    -43   -124       C  
ATOM     94  CD1BILE A  26      13.451 -11.720  26.245  0.38 23.33           C  
ANISOU   94  CD1BILE A  26     2749   3251   2863     -6     12   -100       C  
ATOM     95  CD1CILE A  26      14.713 -10.956  27.152  0.62 23.69           C  
ANISOU   95  CD1CILE A  26     2763   3310   2928    -27      4   -107       C  
ATOM     96  N   ALA A  27      16.065 -15.475  29.370  1.00 18.45           N  
ANISOU   96  N   ALA A  27     2042   2678   2290    138    -69   -161       N  
ATOM     97  CA  ALA A  27      16.325 -16.767  29.960  1.00 18.39           C  
ANISOU   97  CA  ALA A  27     2030   2663   2294    189    -94   -166       C  
ATOM     98  C   ALA A  27      16.729 -16.611  31.431  1.00 20.40           C  
ANISOU   98  C   ALA A  27     2271   2929   2552    191   -128   -159       C  
ATOM     99  O   ALA A  27      16.330 -17.378  32.244  1.00 20.08           O  
ANISOU   99  O   ALA A  27     2253   2865   2510    219   -154   -145       O  
ATOM    100  CB  ALA A  27      17.407 -17.501  29.190  1.00 19.59           C  
ANISOU  100  CB  ALA A  27     2137   2850   2458    221    -81   -191       C  
ATOM    101  N   GLN A  28      17.526 -15.591  31.722  1.00 19.79           N  
ANISOU  101  N   GLN A  28     2159   2886   2475    158   -128   -167       N  
ATOM    102  CA  GLN A  28      17.969 -15.346  33.095  1.00 19.42           C  
ANISOU  102  CA  GLN A  28     2097   2855   2425    157   -164   -166       C  
ATOM    103  C   GLN A  28      16.769 -15.032  33.993  1.00 20.96           C  
ANISOU  103  C   GLN A  28     2344   3017   2602    144   -177   -149       C  
ATOM    104  O   GLN A  28      16.685 -15.557  35.113  1.00 21.89           O  
ANISOU  104  O   GLN A  28     2473   3135   2709    167   -208   -138       O  
ATOM    105  CB  GLN A  28      18.997 -14.209  33.120  1.00 21.74           C  
ANISOU  105  CB  GLN A  28     2342   3190   2728    116   -160   -185       C  
ATOM    106  CG  GLN A  28      19.705 -14.055  34.468  1.00 31.27           C  
ANISOU  106  CG  GLN A  28     3520   4427   3933    120   -201   -194       C  
ATOM    107  CD  GLN A  28      20.674 -12.888  34.475  1.00 44.06           C  
ANISOU  107  CD  GLN A  28     5091   6083   5568     73   -198   -217       C  
ATOM    108  OE1 GLN A  28      20.795 -12.116  33.508  1.00 36.49           O  
ANISOU  108  OE1 GLN A  28     4121   5123   4620     32   -162   -220       O  
ATOM    109  NE2 GLN A  28      21.363 -12.719  35.583  1.00 43.87           N  
ANISOU  109  NE2 GLN A  28     5036   6092   5542     74   -237   -231       N  
ATOM    110  N   LEU A  29      15.846 -14.183  33.498  1.00 18.54           N  
ANISOU  110  N   LEU A  29     2070   2684   2292    109   -154   -144       N  
ATOM    111  CA  LEU A  29      14.685 -13.857  34.327  1.00 19.74           C  
ANISOU  111  CA  LEU A  29     2266   2807   2428     98   -163   -133       C  
ATOM    112  C   LEU A  29      13.801 -15.089  34.519  1.00 20.87           C  
ANISOU  112  C   LEU A  29     2443   2921   2564    134   -169   -113       C  
ATOM    113  O   LEU A  29      13.325 -15.341  35.634  1.00 21.45           O  
ANISOU  113  O   LEU A  29     2537   2990   2621    142   -187   -100       O  
ATOM    114  CB  LEU A  29      13.885 -12.685  33.781  1.00 20.65           C  
ANISOU  114  CB  LEU A  29     2404   2897   2545     59   -141   -133       C  
ATOM    115  CG  LEU A  29      12.631 -12.365  34.656  1.00 26.76           C  
ANISOU  115  CG  LEU A  29     3218   3643   3305     53   -148   -127       C  
ATOM    116  CD1 LEU A  29      12.996 -11.921  36.054  1.00 27.67           C  
ANISOU  116  CD1 LEU A  29     3325   3781   3406     46   -173   -141       C  
ATOM    117  CD2 LEU A  29      11.687 -11.435  33.991  1.00 31.29           C  
ANISOU  117  CD2 LEU A  29     3818   4186   3886     27   -128   -126       C  
ATOM    118  N   MET A  30      13.611 -15.882  33.463  1.00 17.51           N  
ANISOU  118  N   MET A  30     2023   2479   2150    153   -153   -110       N  
ATOM    119  CA  MET A  30      12.769 -17.068  33.642  1.00 16.40           C  
ANISOU  119  CA  MET A  30     1916   2305   2012    181   -159    -93       C  
ATOM    120  C   MET A  30      13.401 -18.012  34.664  1.00 19.99           C  
ANISOU  120  C   MET A  30     2360   2769   2465    217   -190    -80       C  
ATOM    121  O   MET A  30      12.666 -18.586  35.461  1.00 20.73           O  
ANISOU  121  O   MET A  30     2485   2840   2550    226   -202    -56       O  
ATOM    122  CB  MET A  30      12.573 -17.798  32.302  1.00 16.87           C  
ANISOU  122  CB  MET A  30     1978   2345   2085    197   -141   -101       C  
ATOM    123  CG  MET A  30      11.729 -16.973  31.355  1.00 18.37           C  
ANISOU  123  CG  MET A  30     2187   2524   2269    166   -116   -105       C  
ATOM    124  SD  MET A  30      11.633 -17.655  29.679  1.00 20.01           S  
ANISOU  124  SD  MET A  30     2395   2724   2482    181    -95   -122       S  
ATOM    125  CE  MET A  30      10.464 -18.971  29.932  1.00 19.89           C  
ANISOU  125  CE  MET A  30     2417   2659   2480    204   -109   -113       C  
ATOM    126  N   THR A  31      14.743 -18.159  34.668  1.00 18.50           N  
ANISOU  126  N   THR A  31     2129   2615   2287    236   -203    -94       N  
ATOM    127  CA  THR A  31      15.363 -19.032  35.661  1.00 19.32           C  
ANISOU  127  CA  THR A  31     2223   2729   2390    274   -239    -79       C  
ATOM    128  C   THR A  31      15.165 -18.461  37.062  1.00 24.43           C  
ANISOU  128  C   THR A  31     2882   3395   3006    258   -261    -64       C  
ATOM    129  O   THR A  31      14.919 -19.223  38.000  1.00 24.35           O  
ANISOU  129  O   THR A  31     2894   3376   2982    281   -285    -35       O  
ATOM    130  CB  THR A  31      16.851 -19.195  35.374  1.00 24.82           C  
ANISOU  130  CB  THR A  31     2861   3464   3104    299   -249   -101       C  
ATOM    131  OG1 THR A  31      16.957 -19.949  34.180  1.00 33.30           O  
ANISOU  131  OG1 THR A  31     3929   4520   4203    323   -229   -115       O  
ATOM    132  N   LEU A  32      15.258 -17.135  37.199  1.00 21.52           N  
ANISOU  132  N   LEU A  32     2501   3051   2625    217   -254    -85       N  
ATOM    133  CA  LEU A  32      15.063 -16.490  38.507  1.00 22.03           C  
ANISOU  133  CA  LEU A  32     2577   3136   2657    200   -274    -82       C  
ATOM    134  C   LEU A  32      13.643 -16.761  39.012  1.00 24.40           C  
ANISOU  134  C   LEU A  32     2930   3405   2937    196   -264    -57       C  
ATOM    135  O   LEU A  32      13.462 -17.109  40.185  1.00 24.80           O  
ANISOU  135  O   LEU A  32     2997   3469   2957    207   -286    -36       O  
ATOM    136  CB  LEU A  32      15.308 -14.977  38.399  1.00 23.03           C  
ANISOU  136  CB  LEU A  32     2684   3282   2785    154   -264   -115       C  
ATOM    137  CG  LEU A  32      15.238 -14.137  39.691  1.00 28.45           C  
ANISOU  137  CG  LEU A  32     3376   3994   3440    133   -285   -128       C  
ATOM    138  CD1 LEU A  32      16.063 -12.853  39.532  1.00 29.70           C  
ANISOU  138  CD1 LEU A  32     3496   4175   3613     95   -287   -166       C  
ATOM    139  CD2 LEU A  32      13.771 -13.723  40.021  1.00 32.30           C  
ANISOU  139  CD2 LEU A  32     3911   4452   3908    115   -266   -122       C  
ATOM    140  N   ILE A  33      12.642 -16.605  38.117  1.00 19.87           N  
ANISOU  140  N   ILE A  33     2379   2794   2377    179   -232    -57       N  
ATOM    141  CA  ILE A  33      11.239 -16.837  38.495  1.00 18.84           C  
ANISOU  141  CA  ILE A  33     2291   2635   2233    172   -219    -36       C  
ATOM    142  C   ILE A  33      10.999 -18.274  38.920  1.00 23.54           C  
ANISOU  142  C   ILE A  33     2906   3210   2826    203   -231      1       C  
ATOM    143  O   ILE A  33      10.280 -18.531  39.902  1.00 23.04           O  
ANISOU  143  O   ILE A  33     2870   3147   2736    201   -234     26       O  
ATOM    144  CB  ILE A  33      10.297 -16.383  37.349  1.00 20.56           C  
ANISOU  144  CB  ILE A  33     2522   2819   2471    150   -187    -47       C  
ATOM    145  CG1 ILE A  33      10.361 -14.831  37.222  1.00 21.54           C  
ANISOU  145  CG1 ILE A  33     2635   2957   2593    116   -178    -76       C  
ATOM    146  CG2 ILE A  33       8.851 -16.880  37.561  1.00 21.05           C  
ANISOU  146  CG2 ILE A  33     2620   2851   2528    147   -174    -26       C  
ATOM    147  CD1 ILE A  33       9.737 -14.259  35.969  1.00 27.56           C  
ANISOU  147  CD1 ILE A  33     3405   3692   3376     98   -153    -84       C  
ATOM    148  N   ILE A  34      11.606 -19.221  38.182  1.00 22.80           N  
ANISOU  148  N   ILE A  34     2801   3100   2763    233   -237      4       N  
ATOM    149  CA  ILE A  34      11.459 -20.640  38.489  1.00 23.31           C  
ANISOU  149  CA  ILE A  34     2885   3134   2836    265   -252     39       C  
ATOM    150  C   ILE A  34      12.193 -21.049  39.753  1.00 28.05           C  
ANISOU  150  C   ILE A  34     3482   3764   3413    290   -288     66       C  
ATOM    151  O   ILE A  34      11.678 -21.891  40.493  1.00 29.80           O  
ANISOU  151  O   ILE A  34     3735   3965   3623    302   -297    108       O  
ATOM    152  CB  ILE A  34      11.904 -21.479  37.247  1.00 25.61           C  
ANISOU  152  CB  ILE A  34     3164   3397   3171    293   -247     25       C  
ATOM    153  CG1 ILE A  34      10.881 -21.295  36.123  1.00 24.74           C  
ANISOU  153  CG1 ILE A  34     3069   3255   3076    269   -215      9       C  
ATOM    154  CG2 ILE A  34      12.076 -22.991  37.579  1.00 27.60           C  
ANISOU  154  CG2 ILE A  34     3431   3613   3444    335   -270     57       C  
ATOM    155  CD1 ILE A  34      11.488 -21.667  34.709  1.00 26.18           C  
ANISOU  155  CD1 ILE A  34     3229   3429   3289    288   -205    -23       C  
ATOM    156  N   ASN A  35      13.355 -20.442  40.038  1.00 25.36           N  
ANISOU  156  N   ASN A  35     3103   3470   3061    296   -309     44       N  
ATOM    157  CA  ASN A  35      14.200 -20.922  41.144  1.00 27.16           C  
ANISOU  157  CA  ASN A  35     3322   3730   3268    328   -352     67       C  
ATOM    158  C   ASN A  35      14.134 -20.145  42.461  1.00 32.51           C  
ANISOU  158  C   ASN A  35     4006   4456   3891    308   -369     71       C  
ATOM    159  O   ASN A  35      14.547 -20.691  43.491  1.00 34.07           O  
ANISOU  159  O   ASN A  35     4209   4677   4060    335   -405    102       O  
ATOM    160  CB  ASN A  35      15.643 -21.010  40.671  1.00 30.04           C  
ANISOU  160  CB  ASN A  35     3633   4120   3660    357   -373     41       C  
ATOM    161  CG  ASN A  35      15.799 -21.966  39.512  1.00 50.88           C  
ANISOU  161  CG  ASN A  35     6267   6717   6349    387   -361     37       C  
ATOM    162  OD1 ASN A  35      15.232 -23.065  39.500  1.00 42.37           O  
ANISOU  162  OD1 ASN A  35     5223   5589   5286    410   -363     69       O  
ATOM    163  ND2 ASN A  35      16.498 -21.532  38.476  1.00 46.17           N  
ANISOU  163  ND2 ASN A  35     5629   6137   5778    384   -345     -5       N  
ATOM    164  N   THR A  36      13.662 -18.887  42.444  1.00 27.03           N  
ANISOU  164  N   THR A  36     3312   3778   3181    266   -346     38       N  
ATOM    165  CA  THR A  36      13.615 -18.062  43.657  1.00 25.64           C  
ANISOU  165  CA  THR A  36     3140   3650   2954    246   -361     28       C  
ATOM    166  C   THR A  36      12.493 -18.539  44.568  1.00 29.27           C  
ANISOU  166  C   THR A  36     3647   4103   3372    244   -353     69       C  
ATOM    167  O   THR A  36      11.402 -18.858  44.099  1.00 27.47           O  
ANISOU  167  O   THR A  36     3446   3832   3160    233   -319     85       O  
ATOM    168  CB  THR A  36      13.488 -16.568  43.264  1.00 34.35           C  
ANISOU  168  CB  THR A  36     4226   4761   4063    204   -340    -24       C  
ATOM    169  OG1 THR A  36      14.627 -16.187  42.473  1.00 33.17           O  
ANISOU  169  OG1 THR A  36     4031   4623   3950    202   -347    -55       O  
ATOM    170  CG2 THR A  36      13.359 -15.630  44.462  1.00 32.36           C  
ANISOU  170  CG2 THR A  36     3980   4553   3761    182   -353    -47       C  
ATOM    171  N   PHE A  37      12.772 -18.607  45.881  1.00 25.56           N  
ANISOU  171  N   PHE A  37     3184   3680   2847    254   -383     86       N  
ATOM    172  CA  PHE A  37      11.733 -18.939  46.832  1.00 24.78           C  
ANISOU  172  CA  PHE A  37     3129   3588   2700    247   -371    125       C  
ATOM    173  C   PHE A  37      10.865 -17.683  46.977  1.00 27.37           C  
ANISOU  173  C   PHE A  37     3462   3929   3007    206   -338     81       C  
ATOM    174  O   PHE A  37      11.363 -16.611  47.348  1.00 26.00           O  
ANISOU  174  O   PHE A  37     3268   3796   2814    192   -352     33       O  
ATOM    175  CB  PHE A  37      12.351 -19.341  48.171  1.00 26.47           C  
ANISOU  175  CB  PHE A  37     3349   3855   2852    271   -415    156       C  
ATOM    176  CG  PHE A  37      11.308 -19.720  49.190  1.00 27.52           C  
ANISOU  176  CG  PHE A  37     3527   4002   2926    262   -398    202       C  
ATOM    177  CD1 PHE A  37      10.709 -20.973  49.160  1.00 31.44           C  
ANISOU  177  CD1 PHE A  37     4057   4453   3434    274   -387    269       C  
ATOM    178  CD2 PHE A  37      10.897 -18.810  50.159  1.00 28.49           C  
ANISOU  178  CD2 PHE A  37     3658   4182   2984    238   -391    175       C  
ATOM    179  CE1 PHE A  37       9.733 -21.322  50.104  1.00 33.66           C  
ANISOU  179  CE1 PHE A  37     4378   4750   3660    259   -366    316       C  
ATOM    180  CE2 PHE A  37       9.924 -19.156  51.100  1.00 31.77           C  
ANISOU  180  CE2 PHE A  37     4113   4618   3340    228   -370    217       C  
ATOM    181  CZ  PHE A  37       9.358 -20.414  51.078  1.00 31.20           C  
ANISOU  181  CZ  PHE A  37     4072   4504   3277    237   -357    290       C  
ATOM    182  N   TYR A  38       9.585 -17.802  46.618  1.00 22.37           N  
ANISOU  182  N   TYR A  38     2854   3258   2386    188   -296     92       N  
ATOM    183  CA  TYR A  38       8.675 -16.659  46.673  1.00 21.91           C  
ANISOU  183  CA  TYR A  38     2799   3207   2317    156   -264     51       C  
ATOM    184  C   TYR A  38       7.275 -17.226  46.809  1.00 24.62           C  
ANISOU  184  C   TYR A  38     3173   3528   2653    145   -226     86       C  
ATOM    185  O   TYR A  38       6.776 -17.882  45.886  1.00 24.60           O  
ANISOU  185  O   TYR A  38     3176   3473   2697    145   -208    106       O  
ATOM    186  CB  TYR A  38       8.829 -15.815  45.386  1.00 22.28           C  
ANISOU  186  CB  TYR A  38     2822   3220   2423    141   -250      5       C  
ATOM    187  CG  TYR A  38       7.975 -14.574  45.374  1.00 22.24           C  
ANISOU  187  CG  TYR A  38     2820   3215   2417    113   -223    -40       C  
ATOM    188  CD1 TYR A  38       8.283 -13.486  46.188  1.00 25.28           C  
ANISOU  188  CD1 TYR A  38     3196   3640   2768    101   -235    -85       C  
ATOM    189  CD2 TYR A  38       6.831 -14.498  44.581  1.00 23.28           C  
ANISOU  189  CD2 TYR A  38     2962   3303   2581    101   -187    -39       C  
ATOM    190  CE1 TYR A  38       7.473 -12.354  46.222  1.00 26.73           C  
ANISOU  190  CE1 TYR A  38     3383   3818   2955     80   -211   -129       C  
ATOM    191  CE2 TYR A  38       6.029 -13.353  44.582  1.00 24.13           C  
ANISOU  191  CE2 TYR A  38     3070   3408   2691     81   -165    -80       C  
ATOM    192  CZ  TYR A  38       6.356 -12.288  45.410  1.00 29.71           C  
ANISOU  192  CZ  TYR A  38     3770   4151   3369     72   -176   -124       C  
ATOM    193  OH  TYR A  38       5.582 -11.152  45.446  1.00 31.57           O  
ANISOU  193  OH  TYR A  38     4007   4378   3611     57   -156   -169       O  
ATOM    194  N   THR A  39       6.654 -17.026  47.973  1.00 20.91           N  
ANISOU  194  N   THR A  39     2720   3101   2122    135   -215     92       N  
ATOM    195  CA  THR A  39       5.354 -17.644  48.251  1.00 20.46           C  
ANISOU  195  CA  THR A  39     2689   3033   2053    122   -177    131       C  
ATOM    196  C   THR A  39       4.145 -16.983  47.586  1.00 23.59           C  
ANISOU  196  C   THR A  39     3079   3401   2482     99   -135     97       C  
ATOM    197  O   THR A  39       3.143 -17.661  47.385  1.00 24.26           O  
ANISOU  197  O   THR A  39     3176   3460   2583     88   -106    130       O  
ATOM    198  CB  THR A  39       5.120 -17.729  49.755  1.00 23.73           C  
ANISOU  198  CB  THR A  39     3123   3511   2383    120   -176    154       C  
ATOM    199  OG1 THR A  39       6.161 -18.484  50.352  1.00 24.97           O  
ANISOU  199  OG1 THR A  39     3288   3691   2509    146   -219    196       O  
ATOM    200  N   ASN A  40       4.223 -15.684  47.264  1.00 20.19           N  
ANISOU  200  N   ASN A  40     2630   2976   2066     91   -133     33       N  
ATOM    201  CA  ASN A  40       3.097 -14.911  46.736  1.00 20.19           C  
ANISOU  201  CA  ASN A  40     2623   2954   2094     74    -97     -2       C  
ATOM    202  C   ASN A  40       2.888 -15.144  45.225  1.00 23.72           C  
ANISOU  202  C   ASN A  40     3062   3339   2613     73    -91      1       C  
ATOM    203  O   ASN A  40       2.839 -14.206  44.419  1.00 23.42           O  
ANISOU  203  O   ASN A  40     3010   3277   2610     67    -89    -39       O  
ATOM    204  CB  ASN A  40       3.317 -13.418  47.085  1.00 23.53           C  
ANISOU  204  CB  ASN A  40     3034   3404   2504     68   -102    -70       C  
ATOM    205  CG  ASN A  40       2.229 -12.469  46.677  1.00 32.70           C  
ANISOU  205  CG  ASN A  40     4187   4545   3692     57    -72   -112       C  
ATOM    206  OD1 ASN A  40       2.503 -11.316  46.292  1.00 30.94           O  
ANISOU  206  OD1 ASN A  40     3953   4308   3496     53    -80   -162       O  
ATOM    207  ND2 ASN A  40       0.992 -12.930  46.735  1.00 24.15           N  
ANISOU  207  ND2 ASN A  40     3108   3458   2609     51    -37    -91       N  
ATOM    208  N   LYS A  41       2.694 -16.408  44.856  1.00 20.19           N  
ANISOU  208  N   LYS A  41     2625   2862   2185     77    -89     51       N  
ATOM    209  CA  LYS A  41       2.605 -16.771  43.441  1.00 18.57           C  
ANISOU  209  CA  LYS A  41     2413   2602   2041     79    -88     52       C  
ATOM    210  C   LYS A  41       1.342 -16.317  42.742  1.00 19.82           C  
ANISOU  210  C   LYS A  41     2565   2736   2231     63    -59     31       C  
ATOM    211  O   LYS A  41       1.362 -16.223  41.511  1.00 19.44           O  
ANISOU  211  O   LYS A  41     2508   2651   2226     65    -62     18       O  
ATOM    212  CB  LYS A  41       2.784 -18.286  43.256  1.00 20.02           C  
ANISOU  212  CB  LYS A  41     2610   2755   2240     90    -97    105       C  
ATOM    213  CG  LYS A  41       4.171 -18.834  43.661  1.00 21.65           C  
ANISOU  213  CG  LYS A  41     2819   2976   2431    114   -133    126       C  
ATOM    214  CD  LYS A  41       4.164 -20.368  43.506  1.00 24.29           C  
ANISOU  214  CD  LYS A  41     3171   3270   2788    127   -140    179       C  
ATOM    215  CE  LYS A  41       5.464 -21.054  43.866  1.00 29.95           C  
ANISOU  215  CE  LYS A  41     3889   3993   3496    159   -179    205       C  
ATOM    216  NZ  LYS A  41       6.437 -20.980  42.750  1.00 28.64           N  
ANISOU  216  NZ  LYS A  41     3701   3808   3374    179   -197    174       N  
ATOM    217  N   GLU A  42       0.260 -16.034  43.511  1.00 17.24           N  
ANISOU  217  N   GLU A  42     2239   2432   1878     50    -31     27       N  
ATOM    218  CA  GLU A  42      -1.030 -15.688  42.903  1.00 16.74           C  
ANISOU  218  CA  GLU A  42     2164   2350   1848     38     -5      9       C  
ATOM    219  C   GLU A  42      -0.972 -14.498  41.951  1.00 18.97           C  
ANISOU  219  C   GLU A  42     2433   2612   2164     42    -12    -37       C  
ATOM    220  O   GLU A  42      -1.906 -14.318  41.149  1.00 19.29           O  
ANISOU  220  O   GLU A  42     2463   2626   2239     38      0    -48       O  
ATOM    221  CB  GLU A  42      -2.072 -15.430  43.978  1.00 18.65           C  
ANISOU  221  CB  GLU A  42     2402   2630   2054     27     27      4       C  
ATOM    222  CG  GLU A  42      -1.849 -14.126  44.728  1.00 23.47           C  
ANISOU  222  CG  GLU A  42     3008   3280   2630     32     27    -45       C  
ATOM    223  CD  GLU A  42      -2.768 -13.946  45.918  1.00 31.26           C  
ANISOU  223  CD  GLU A  42     3991   4317   3571     24     61    -53       C  
ATOM    224  OE1 GLU A  42      -2.976 -14.931  46.661  1.00 27.53           O  
ANISOU  224  OE1 GLU A  42     3530   3868   3062     14     75     -6       O  
ATOM    225  OE2 GLU A  42      -3.216 -12.805  46.156  1.00 41.50           O  
ANISOU  225  OE2 GLU A  42     5275   5630   4864     28     73   -106       O  
ATOM    226  N   ILE A  43       0.097 -13.653  42.061  1.00 17.34           N  
ANISOU  226  N   ILE A  43     2225   2416   1946     49    -33    -64       N  
ATOM    227  CA  ILE A  43       0.189 -12.445  41.230  1.00 17.98           C  
ANISOU  227  CA  ILE A  43     2297   2476   2060     49    -39   -102       C  
ATOM    228  C   ILE A  43       0.235 -12.777  39.730  1.00 18.93           C  
ANISOU  228  C   ILE A  43     2415   2555   2225     51    -46    -90       C  
ATOM    229  O   ILE A  43      -0.052 -11.903  38.899  1.00 19.44           O  
ANISOU  229  O   ILE A  43     2473   2596   2317     50    -47   -111       O  
ATOM    230  CB  ILE A  43       1.364 -11.530  41.671  1.00 22.45           C  
ANISOU  230  CB  ILE A  43     2861   3060   2610     49    -60   -131       C  
ATOM    231  CG1 ILE A  43       2.724 -12.211  41.466  1.00 23.84           C  
ANISOU  231  CG1 ILE A  43     3036   3240   2782     55    -85   -108       C  
ATOM    232  CG2 ILE A  43       1.170 -11.082  43.129  1.00 26.63           C  
ANISOU  232  CG2 ILE A  43     3392   3634   3091     48    -53   -154       C  
ATOM    233  CD1 ILE A  43       3.424 -11.760  40.202  1.00 30.74           C  
ANISOU  233  CD1 ILE A  43     3900   4084   3695     52    -96   -117       C  
ATOM    234  N   PHE A  44       0.536 -14.040  39.363  1.00 16.34           N  
ANISOU  234  N   PHE A  44     2092   2215   1902     55    -52    -56       N  
ATOM    235  CA  PHE A  44       0.587 -14.339  37.922  1.00 16.24           C  
ANISOU  235  CA  PHE A  44     2077   2169   1926     58    -58    -52       C  
ATOM    236  C   PHE A  44      -0.761 -14.049  37.268  1.00 18.04           C  
ANISOU  236  C   PHE A  44     2299   2376   2178     53    -45    -62       C  
ATOM    237  O   PHE A  44      -0.820 -13.602  36.119  1.00 18.37           O  
ANISOU  237  O   PHE A  44     2338   2399   2244     55    -51    -73       O  
ATOM    238  CB  PHE A  44       0.961 -15.830  37.642  1.00 18.04           C  
ANISOU  238  CB  PHE A  44     2311   2381   2160     66    -66    -21       C  
ATOM    239  CG  PHE A  44      -0.196 -16.793  37.856  1.00 17.49           C  
ANISOU  239  CG  PHE A  44     2248   2298   2100     58    -51      1       C  
ATOM    240  CD1 PHE A  44      -0.508 -17.258  39.129  1.00 18.84           C  
ANISOU  240  CD1 PHE A  44     2426   2489   2243     52    -40     25       C  
ATOM    241  CD2 PHE A  44      -1.039 -17.143  36.797  1.00 17.93           C  
ANISOU  241  CD2 PHE A  44     2299   2324   2188     53    -47     -3       C  
ATOM    242  CE1 PHE A  44      -1.606 -18.100  39.338  1.00 18.31           C  
ANISOU  242  CE1 PHE A  44     2362   2410   2186     37    -22     49       C  
ATOM    243  CE2 PHE A  44      -2.158 -17.960  37.016  1.00 19.14           C  
ANISOU  243  CE2 PHE A  44     2452   2466   2355     39    -33     14       C  
ATOM    244  CZ  PHE A  44      -2.437 -18.436  38.284  1.00 18.00           C  
ANISOU  244  CZ  PHE A  44     2314   2339   2188     29    -18     41       C  
ATOM    245  N   LEU A  45      -1.873 -14.317  38.026  1.00 15.81           N  
ANISOU  245  N   LEU A  45     2013   2104   1888     46    -26    -57       N  
ATOM    246  CA  LEU A  45      -3.187 -14.182  37.390  1.00 16.23           C  
ANISOU  246  CA  LEU A  45     2054   2142   1970     42    -15    -66       C  
ATOM    247  C   LEU A  45      -3.525 -12.728  37.129  1.00 18.23           C  
ANISOU  247  C   LEU A  45     2298   2393   2234     48    -16   -100       C  
ATOM    248  O   LEU A  45      -4.090 -12.385  36.092  1.00 19.56           O  
ANISOU  248  O   LEU A  45     2460   2541   2431     53    -23   -108       O  
ATOM    249  CB  LEU A  45      -4.252 -14.883  38.226  1.00 16.94           C  
ANISOU  249  CB  LEU A  45     2136   2246   2052     29      9    -52       C  
ATOM    250  CG  LEU A  45      -5.652 -14.980  37.606  1.00 20.61           C  
ANISOU  250  CG  LEU A  45     2581   2698   2550     23     19    -60       C  
ATOM    251  CD1 LEU A  45      -5.620 -15.742  36.287  1.00 19.96           C  
ANISOU  251  CD1 LEU A  45     2502   2583   2500     22      0    -51       C  
ATOM    252  CD2 LEU A  45      -6.594 -15.666  38.571  1.00 21.59           C  
ANISOU  252  CD2 LEU A  45     2695   2844   2666      5     48    -43       C  
ATOM    253  N   ARG A  46      -3.139 -11.854  38.071  1.00 16.80           N  
ANISOU  253  N   ARG A  46     2119   2232   2031     50    -13   -120       N  
ATOM    254  CA  ARG A  46      -3.347 -10.416  37.914  1.00 16.23           C  
ANISOU  254  CA  ARG A  46     2043   2150   1974     58    -16   -154       C  
ATOM    255  C   ARG A  46      -2.596  -9.956  36.673  1.00 17.95           C  
ANISOU  255  C   ARG A  46     2268   2338   2215     59    -38   -150       C  
ATOM    256  O   ARG A  46      -3.132  -9.173  35.890  1.00 18.55           O  
ANISOU  256  O   ARG A  46     2341   2390   2318     66    -44   -160       O  
ATOM    257  CB  ARG A  46      -2.780  -9.700  39.152  1.00 19.86           C  
ANISOU  257  CB  ARG A  46     2506   2636   2404     57    -14   -179       C  
ATOM    258  CG  ARG A  46      -2.811  -8.168  39.045  1.00 25.57           C  
ANISOU  258  CG  ARG A  46     3227   3339   3148     64    -21   -218       C  
ATOM    259  CD  ARG A  46      -2.016  -7.515  40.163  1.00 23.87           C  
ANISOU  259  CD  ARG A  46     3018   3147   2905     60    -25   -249       C  
ATOM    260  NE  ARG A  46      -0.590  -7.836  40.057  1.00 26.36           N  
ANISOU  260  NE  ARG A  46     3341   3467   3207     49    -44   -231       N  
ATOM    261  CZ  ARG A  46       0.289  -7.684  41.042  1.00 33.30           C  
ANISOU  261  CZ  ARG A  46     4222   4376   4053     43    -53   -248       C  
ATOM    262  NH1 ARG A  46      -0.104  -7.232  42.229  1.00 31.76           N  
ANISOU  262  NH1 ARG A  46     4027   4212   3830     46    -43   -282       N  
ATOM    263  NH2 ARG A  46       1.561  -8.012  40.859  1.00 28.72           N  
ANISOU  263  NH2 ARG A  46     3643   3803   3467     36    -72   -232       N  
ATOM    264  N   GLU A  47      -1.364 -10.462  36.477  1.00 16.32           N  
ANISOU  264  N   GLU A  47     2070   2136   1996     54    -49   -133       N  
ATOM    265  CA  GLU A  47      -0.576 -10.015  35.343  1.00 15.33           C  
ANISOU  265  CA  GLU A  47     1949   1990   1886     52    -63   -129       C  
ATOM    266  C   GLU A  47      -1.153 -10.449  34.019  1.00 19.07           C  
ANISOU  266  C   GLU A  47     2422   2444   2378     57    -67   -114       C  
ATOM    267  O   GLU A  47      -1.144  -9.656  33.062  1.00 17.72           O  
ANISOU  267  O   GLU A  47     2255   2254   2223     57    -75   -114       O  
ATOM    268  CB  GLU A  47       0.865 -10.518  35.467  1.00 16.40           C  
ANISOU  268  CB  GLU A  47     2085   2141   2005     48    -71   -118       C  
ATOM    269  CG  GLU A  47       1.575 -10.025  36.716  1.00 18.43           C  
ANISOU  269  CG  GLU A  47     2340   2421   2240     42    -75   -135       C  
ATOM    270  CD  GLU A  47       1.673  -8.511  36.846  1.00 21.88           C  
ANISOU  270  CD  GLU A  47     2778   2846   2692     34    -78   -165       C  
ATOM    271  OE1 GLU A  47       1.755  -7.823  35.800  1.00 21.41           O  
ANISOU  271  OE1 GLU A  47     2720   2757   2658     29    -82   -163       O  
ATOM    272  OE2 GLU A  47       1.557  -8.015  37.994  1.00 22.59           O  
ANISOU  272  OE2 GLU A  47     2867   2952   2765     33    -77   -191       O  
ATOM    273  N   LEU A  48      -1.611 -11.719  33.935  1.00 16.02           N  
ANISOU  273  N   LEU A  48     2034   2063   1991     58    -63   -100       N  
ATOM    274  CA  LEU A  48      -2.205 -12.200  32.679  1.00 14.97           C  
ANISOU  274  CA  LEU A  48     1900   1914   1874     62    -69    -93       C  
ATOM    275  C   LEU A  48      -3.553 -11.526  32.402  1.00 17.53           C  
ANISOU  275  C   LEU A  48     2215   2229   2218     67    -70   -104       C  
ATOM    276  O   LEU A  48      -3.842 -11.201  31.244  1.00 18.23           O  
ANISOU  276  O   LEU A  48     2304   2304   2318     73    -83   -102       O  
ATOM    277  CB  LEU A  48      -2.357 -13.733  32.714  1.00 15.46           C  
ANISOU  277  CB  LEU A  48     1962   1976   1936     60    -67    -80       C  
ATOM    278  CG  LEU A  48      -1.009 -14.472  32.813  1.00 18.79           C  
ANISOU  278  CG  LEU A  48     2392   2403   2344     63    -71    -68       C  
ATOM    279  CD1 LEU A  48      -1.238 -15.987  32.952  1.00 18.08           C  
ANISOU  279  CD1 LEU A  48     2305   2304   2262     63    -70    -54       C  
ATOM    280  CD2 LEU A  48      -0.071 -14.148  31.627  1.00 17.71           C  
ANISOU  280  CD2 LEU A  48     2257   2265   2206     68    -81    -72       C  
ATOM    281  N   ILE A  49      -4.398 -11.329  33.443  1.00 15.56           N  
ANISOU  281  N   ILE A  49     1953   1989   1971     67    -56   -116       N  
ATOM    282  CA  ILE A  49      -5.642 -10.599  33.201  1.00 14.90           C  
ANISOU  282  CA  ILE A  49     1854   1897   1909     77    -57   -131       C  
ATOM    283  C   ILE A  49      -5.366  -9.159  32.755  1.00 16.64           C  
ANISOU  283  C   ILE A  49     2083   2098   2142     88    -71   -141       C  
ATOM    284  O   ILE A  49      -6.098  -8.615  31.913  1.00 17.17           O  
ANISOU  284  O   ILE A  49     2145   2148   2230    101    -85   -142       O  
ATOM    285  CB  ILE A  49      -6.558 -10.672  34.438  1.00 16.65           C  
ANISOU  285  CB  ILE A  49     2057   2139   2129     76    -34   -146       C  
ATOM    286  CG1 ILE A  49      -7.065 -12.117  34.597  1.00 17.08           C  
ANISOU  286  CG1 ILE A  49     2103   2205   2183     61    -23   -129       C  
ATOM    287  CG2 ILE A  49      -7.729  -9.641  34.351  1.00 18.51           C  
ANISOU  287  CG2 ILE A  49     2272   2369   2392     93    -35   -171       C  
ATOM    288  CD1 ILE A  49      -7.835 -12.406  35.959  1.00 18.73           C  
ANISOU  288  CD1 ILE A  49     2295   2443   2380     52      8   -133       C  
ATOM    289  N   THR A  50      -4.329  -8.530  33.326  1.00 15.56           N  
ANISOU  289  N   THR A  50     1959   1960   1993     82    -69   -147       N  
ATOM    290  CA ATHR A  50      -3.952  -7.176  32.931  0.50 14.22           C  
ANISOU  290  CA ATHR A  50     1799   1764   1839     86    -81   -153       C  
ATOM    291  CA BTHR A  50      -3.975  -7.172  32.919  0.50 15.37           C  
ANISOU  291  CA BTHR A  50     1945   1910   1985     87    -81   -153       C  
ATOM    292  C   THR A  50      -3.545  -7.138  31.453  1.00 17.37           C  
ANISOU  292  C   THR A  50     2211   2147   2242     84    -97   -126       C  
ATOM    293  O   THR A  50      -3.943  -6.241  30.727  1.00 18.28           O  
ANISOU  293  O   THR A  50     2331   2237   2376     94   -111   -121       O  
ATOM    294  CB ATHR A  50      -2.797  -6.681  33.800  0.50 15.48           C  
ANISOU  294  CB ATHR A  50     1968   1929   1986     74    -77   -165       C  
ATOM    295  CB BTHR A  50      -2.868  -6.613  33.810  0.50 20.44           C  
ANISOU  295  CB BTHR A  50     2595   2555   2615     75    -77   -167       C  
ATOM    296  OG1ATHR A  50      -2.332  -5.416  33.361  0.50 14.68           O  
ANISOU  296  OG1ATHR A  50     1878   1796   1905     70    -88   -168       O  
ATOM    297  OG1BTHR A  50      -3.331  -6.474  35.143  0.50 31.17           O  
ANISOU  297  OG1BTHR A  50     3945   3932   3965     79    -63   -196       O  
ATOM    298  N   ASN A  51      -2.754  -8.136  31.006  1.00 16.38           N  
ANISOU  298  N   ASN A  51     2090   2038   2095     74    -96   -109       N  
ATOM    299  CA  ASN A  51      -2.357  -8.165  29.609  1.00 15.52           C  
ANISOU  299  CA  ASN A  51     1991   1924   1981     72   -107    -88       C  
ATOM    300  C   ASN A  51      -3.590  -8.317  28.709  1.00 16.43           C  
ANISOU  300  C   ASN A  51     2102   2033   2106     87   -121    -83       C  
ATOM    301  O   ASN A  51      -3.711  -7.644  27.672  1.00 18.14           O  
ANISOU  301  O   ASN A  51     2329   2238   2326     92   -136    -68       O  
ATOM    302  CB  ASN A  51      -1.390  -9.315  29.367  1.00 16.48           C  
ANISOU  302  CB  ASN A  51     2113   2067   2081     64   -101    -80       C  
ATOM    303  CG  ASN A  51      -0.008  -9.031  29.909  1.00 19.18           C  
ANISOU  303  CG  ASN A  51     2456   2417   2414     51    -94    -80       C  
ATOM    304  OD1 ASN A  51       0.261  -7.940  30.423  1.00 17.57           O  
ANISOU  304  OD1 ASN A  51     2255   2201   2220     43    -94    -87       O  
ATOM    305  ND2 ASN A  51       0.889  -9.997  29.725  1.00 19.31           N  
ANISOU  305  ND2 ASN A  51     2470   2454   2415     49    -89    -75       N  
ATOM    306  N   THR A  52      -4.544  -9.173  29.150  1.00 14.70           N  
ANISOU  306  N   THR A  52     1866   1825   1894     92   -117    -96       N  
ATOM    307  CA  THR A  52      -5.755  -9.362  28.341  1.00 14.12           C  
ANISOU  307  CA  THR A  52     1781   1750   1832    104   -133    -97       C  
ATOM    308  C   THR A  52      -6.510  -8.048  28.233  1.00 16.46           C  
ANISOU  308  C   THR A  52     2074   2027   2152    122   -146   -100       C  
ATOM    309  O   THR A  52      -6.988  -7.684  27.153  1.00 18.12           O  
ANISOU  309  O   THR A  52     2288   2230   2366    135   -169    -88       O  
ATOM    310  CB  THR A  52      -6.651 -10.388  29.024  1.00 16.89           C  
ANISOU  310  CB  THR A  52     2110   2114   2193    100   -123   -111       C  
ATOM    311  OG1 THR A  52      -6.099 -11.686  28.856  1.00 17.45           O  
ANISOU  311  OG1 THR A  52     2187   2194   2250     88   -118   -105       O  
ATOM    312  N   THR A  53      -6.679  -7.361  29.385  1.00 15.19           N  
ANISOU  312  N   THR A  53     1906   1858   2006    126   -133   -118       N  
ATOM    313  CA  THR A  53      -7.402  -6.087  29.379  1.00 15.61           C  
ANISOU  313  CA  THR A  53     1956   1887   2089    148   -145   -127       C  
ATOM    314  C   THR A  53      -6.703  -5.092  28.424  1.00 17.74           C  
ANISOU  314  C   THR A  53     2253   2127   2360    149   -164   -101       C  
ATOM    315  O   THR A  53      -7.395  -4.401  27.645  1.00 19.11           O  
ANISOU  315  O   THR A  53     2429   2281   2552    170   -188    -89       O  
ATOM    316  CB  THR A  53      -7.460  -5.510  30.796  1.00 18.96           C  
ANISOU  316  CB  THR A  53     2371   2308   2524    150   -125   -158       C  
ATOM    317  OG1 THR A  53      -8.123  -4.244  30.816  1.00 19.92           O  
ANISOU  317  OG1 THR A  53     2489   2400   2681    176   -138   -172       O  
ATOM    318  N   ASP A  54      -5.343  -5.039  28.454  1.00 16.63           N  
ANISOU  318  N   ASP A  54     2133   1986   2201    126   -154    -88       N  
ATOM    319  CA  ASP A  54      -4.637  -4.112  27.545  1.00 16.56           C  
ANISOU  319  CA  ASP A  54     2149   1951   2192    119   -166    -58       C  
ATOM    320  C   ASP A  54      -4.871  -4.461  26.072  1.00 18.88           C  
ANISOU  320  C   ASP A  54     2451   2255   2466    125   -185    -27       C  
ATOM    321  O   ASP A  54      -5.014  -3.549  25.236  1.00 19.54           O  
ANISOU  321  O   ASP A  54     2553   2315   2558    133   -204      1       O  
ATOM    322  CB  ASP A  54      -3.130  -4.108  27.822  1.00 17.79           C  
ANISOU  322  CB  ASP A  54     2316   2111   2331     90   -150    -52       C  
ATOM    323  CG  ASP A  54      -2.754  -3.543  29.177  1.00 20.77           C  
ANISOU  323  CG  ASP A  54     2690   2478   2726     82   -138    -82       C  
ATOM    324  OD1 ASP A  54      -3.647  -2.924  29.850  1.00 21.32           O  
ANISOU  324  OD1 ASP A  54     2751   2527   2821    101   -141   -108       O  
ATOM    325  OD2 ASP A  54      -1.586  -3.712  29.583  1.00 21.19           O  
ANISOU  325  OD2 ASP A  54     2743   2543   2763     59   -126    -85       O  
ATOM    326  N   ALA A  55      -4.908  -5.778  25.756  1.00 16.12           N  
ANISOU  326  N   ALA A  55     2092   1942   2091    121   -180    -32       N  
ATOM    327  CA  ALA A  55      -5.111  -6.184  24.365  1.00 16.52           C  
ANISOU  327  CA  ALA A  55     2151   2010   2117    126   -199    -11       C  
ATOM    328  C   ALA A  55      -6.539  -5.852  23.921  1.00 18.23           C  
ANISOU  328  C   ALA A  55     2356   2218   2352    154   -228    -11       C  
ATOM    329  O   ALA A  55      -6.773  -5.543  22.747  1.00 18.64           O  
ANISOU  329  O   ALA A  55     2421   2272   2387    164   -253     14       O  
ATOM    330  CB  ALA A  55      -4.847  -7.674  24.218  1.00 17.12           C  
ANISOU  330  CB  ALA A  55     2217   2119   2167    117   -189    -25       C  
ATOM    331  N   LEU A  56      -7.496  -5.998  24.855  1.00 16.18           N  
ANISOU  331  N   LEU A  56     2069   1955   2122    166   -225    -41       N  
ATOM    332  CA  LEU A  56      -8.884  -5.656  24.534  1.00 15.88           C  
ANISOU  332  CA  LEU A  56     2011   1913   2109    194   -253    -47       C  
ATOM    333  C   LEU A  56      -9.003  -4.140  24.317  1.00 19.12           C  
ANISOU  333  C   LEU A  56     2438   2283   2543    215   -271    -27       C  
ATOM    334  O   LEU A  56      -9.705  -3.695  23.410  1.00 19.40           O  
ANISOU  334  O   LEU A  56     2475   2312   2583    239   -305     -8       O  
ATOM    335  CB  LEU A  56      -9.809  -6.115  25.662  1.00 16.63           C  
ANISOU  335  CB  LEU A  56     2070   2018   2232    199   -238    -85       C  
ATOM    336  CG  LEU A  56     -10.073  -7.622  25.686  1.00 19.59           C  
ANISOU  336  CG  LEU A  56     2425   2426   2594    182   -229   -100       C  
ATOM    337  CD1 LEU A  56     -10.468  -8.091  27.088  1.00 17.87           C  
ANISOU  337  CD1 LEU A  56     2180   2216   2392    172   -198   -127       C  
ATOM    338  CD2 LEU A  56     -11.126  -8.006  24.659  1.00 20.57           C  
ANISOU  338  CD2 LEU A  56     2529   2566   2721    195   -262   -102       C  
ATOM    339  N   ASP A  57      -8.303  -3.343  25.147  1.00 17.75           N  
ANISOU  339  N   ASP A  57     2278   2080   2386    206   -252    -31       N  
ATOM    340  CA  ASP A  57      -8.341  -1.885  24.920  1.00 17.53           C  
ANISOU  340  CA  ASP A  57     2270   2002   2387    223   -271    -10       C  
ATOM    341  C   ASP A  57      -7.772  -1.540  23.525  1.00 18.55           C  
ANISOU  341  C   ASP A  57     2433   2126   2489    216   -290     44       C  
ATOM    342  O   ASP A  57      -8.272  -0.607  22.875  1.00 20.04           O  
ANISOU  342  O   ASP A  57     2636   2283   2696    240   -321     72       O  
ATOM    343  CB  ASP A  57      -7.451  -1.166  25.955  1.00 18.68           C  
ANISOU  343  CB  ASP A  57     2428   2117   2552    206   -247    -25       C  
ATOM    344  CG  ASP A  57      -7.974  -1.131  27.374  1.00 22.92           C  
ANISOU  344  CG  ASP A  57     2938   2654   3115    216   -229    -77       C  
ATOM    345  OD1 ASP A  57      -9.150  -1.530  27.594  1.00 22.22           O  
ANISOU  345  OD1 ASP A  57     2818   2586   3039    240   -233   -101       O  
ATOM    346  OD2 ASP A  57      -7.209  -0.701  28.274  1.00 22.82           O  
ANISOU  346  OD2 ASP A  57     2935   2627   3110    199   -210    -96       O  
ATOM    347  N   LYS A  58      -6.724  -2.289  23.084  1.00 17.37           N  
ANISOU  347  N   LYS A  58     2297   2008   2295    185   -272     59       N  
ATOM    348  CA  LYS A  58      -6.096  -1.989  21.798  1.00 16.59           C  
ANISOU  348  CA  LYS A  58     2229   1913   2161    174   -283    109       C  
ATOM    349  C   LYS A  58      -7.043  -2.196  20.626  1.00 18.86           C  
ANISOU  349  C   LYS A  58     2517   2222   2427    200   -319    129       C  
ATOM    350  O   LYS A  58      -7.075  -1.377  19.705  1.00 20.54           O  
ANISOU  350  O   LYS A  58     2757   2418   2631    209   -343    176       O  
ATOM    351  CB  LYS A  58      -4.806  -2.786  21.612  1.00 18.63           C  
ANISOU  351  CB  LYS A  58     2494   2207   2377    138   -252    112       C  
ATOM    352  CG  LYS A  58      -3.661  -2.278  22.498  1.00 25.01           C  
ANISOU  352  CG  LYS A  58     3308   2993   3203    109   -224    107       C  
ATOM    353  CD  LYS A  58      -2.386  -3.111  22.240  1.00 30.73           C  
ANISOU  353  CD  LYS A  58     4032   3758   3887     79   -196    109       C  
ATOM    354  CE  LYS A  58      -1.103  -2.340  22.500  1.00 45.53           C  
ANISOU  354  CE  LYS A  58     5917   5614   5769     46   -175    126       C  
ATOM    355  NZ  LYS A  58      -0.934  -1.987  23.929  1.00 56.76           N  
ANISOU  355  NZ  LYS A  58     7326   7008   7230     40   -166     90       N  
ATOM    356  N   ILE A  59      -7.783  -3.323  20.637  1.00 18.30           N  
ANISOU  356  N   ILE A  59     2418   2190   2347    210   -325     95       N  
ATOM    357  CA  ILE A  59      -8.704  -3.553  19.509  1.00 18.05           C  
ANISOU  357  CA  ILE A  59     2382   2183   2293    234   -365    107       C  
ATOM    358  C   ILE A  59      -9.848  -2.539  19.561  1.00 20.20           C  
ANISOU  358  C   ILE A  59     2645   2420   2609    273   -401    115       C  
ATOM    359  O   ILE A  59     -10.267  -2.025  18.515  1.00 21.81           O  
ANISOU  359  O   ILE A  59     2865   2625   2798    295   -439    153       O  
ATOM    360  CB  ILE A  59      -9.207  -5.016  19.397  1.00 20.78           C  
ANISOU  360  CB  ILE A  59     2698   2575   2620    230   -367     68       C  
ATOM    361  CG1 ILE A  59      -9.965  -5.233  18.068  1.00 21.88           C  
ANISOU  361  CG1 ILE A  59     2839   2748   2728    250   -411     80       C  
ATOM    362  CG2 ILE A  59     -10.085  -5.414  20.591  1.00 19.98           C  
ANISOU  362  CG2 ILE A  59     2556   2468   2567    238   -358     22       C  
ATOM    363  CD1 ILE A  59      -9.085  -5.132  16.794  1.00 23.06           C  
ANISOU  363  CD1 ILE A  59     3028   2922   2812    239   -415    122       C  
ATOM    364  N   ARG A  60     -10.303  -2.186  20.767  1.00 19.00           N  
ANISOU  364  N   ARG A  60     2469   2239   2510    284   -389     82       N  
ATOM    365  CA  ARG A  60     -11.372  -1.179  20.850  1.00 19.52           C  
ANISOU  365  CA  ARG A  60     2523   2270   2625    327   -421     84       C  
ATOM    366  C   ARG A  60     -10.887   0.165  20.316  1.00 22.92           C  
ANISOU  366  C   ARG A  60     2996   2648   3063    335   -438    138       C  
ATOM    367  O   ARG A  60     -11.615   0.851  19.575  1.00 22.42           O  
ANISOU  367  O   ARG A  60     2940   2567   3012    371   -482    169       O  
ATOM    368  CB  ARG A  60     -11.819  -1.003  22.282  1.00 20.99           C  
ANISOU  368  CB  ARG A  60     2676   2436   2862    336   -398     34       C  
ATOM    369  CG  ARG A  60     -12.583  -2.189  22.764  1.00 30.86           C  
ANISOU  369  CG  ARG A  60     3880   3732   4112    333   -387    -12       C  
ATOM    370  CD  ARG A  60     -12.880  -1.991  24.216  1.00 34.75           C  
ANISOU  370  CD  ARG A  60     4346   4213   4645    337   -356    -57       C  
ATOM    371  NE  ARG A  60     -13.985  -1.056  24.444  1.00 30.59           N  
ANISOU  371  NE  ARG A  60     3792   3660   4170    384   -379    -73       N  
ATOM    372  CZ  ARG A  60     -14.396  -0.720  25.658  1.00 37.42           C  
ANISOU  372  CZ  ARG A  60     4631   4515   5073    396   -354   -117       C  
ATOM    373  NH1 ARG A  60     -13.751  -1.168  26.730  1.00 26.93           N  
ANISOU  373  NH1 ARG A  60     3303   3200   3731    364   -310   -143       N  
ATOM    374  NH2 ARG A  60     -15.440   0.085  25.811  1.00 31.35           N  
ANISOU  374  NH2 ARG A  60     3833   3725   4352    444   -376   -137       N  
ATOM    375  N   TYR A  61      -9.626   0.513  20.645  1.00 20.80           N  
ANISOU  375  N   TYR A  61     2758   2357   2789    299   -406    153       N  
ATOM    376  CA  TYR A  61      -9.091   1.784  20.155  1.00 20.24           C  
ANISOU  376  CA  TYR A  61     2729   2230   2729    297   -418    207       C  
ATOM    377  C   TYR A  61      -9.008   1.791  18.623  1.00 24.03           C  
ANISOU  377  C   TYR A  61     3240   2735   3157    299   -446    270       C  
ATOM    378  O   TYR A  61      -9.445   2.749  17.973  1.00 22.98           O  
ANISOU  378  O   TYR A  61     3129   2564   3038    326   -483    317       O  
ATOM    379  CB  TYR A  61      -7.726   2.079  20.807  1.00 20.07           C  
ANISOU  379  CB  TYR A  61     2727   2185   2712    252   -376    207       C  
ATOM    380  CG  TYR A  61      -7.193   3.432  20.375  1.00 20.38           C  
ANISOU  380  CG  TYR A  61     2809   2161   2774    244   -387    262       C  
ATOM    381  CD1 TYR A  61      -7.717   4.611  20.902  1.00 23.07           C  
ANISOU  381  CD1 TYR A  61     3156   2428   3183    273   -407    257       C  
ATOM    382  CD2 TYR A  61      -6.229   3.535  19.377  1.00 20.94           C  
ANISOU  382  CD2 TYR A  61     2914   2242   2798    210   -379    322       C  
ATOM    383  CE1 TYR A  61      -7.265   5.859  20.473  1.00 22.36           C  
ANISOU  383  CE1 TYR A  61     3107   2268   3120    264   -420    312       C  
ATOM    384  CE2 TYR A  61      -5.787   4.776  18.923  1.00 22.05           C  
ANISOU  384  CE2 TYR A  61     3095   2322   2961    198   -389    382       C  
ATOM    385  CZ  TYR A  61      -6.300   5.935  19.480  1.00 23.24           C  
ANISOU  385  CZ  TYR A  61     3254   2391   3185    225   -410    378       C  
ATOM    386  OH  TYR A  61      -5.842   7.173  19.063  1.00 22.87           O  
ANISOU  386  OH  TYR A  61     3249   2273   3167    210   -420    438       O  
ATOM    387  N   GLU A  62      -8.511   0.695  18.038  1.00 23.04           N  
ANISOU  387  N   GLU A  62     3114   2674   2969    273   -431    269       N  
ATOM    388  CA  GLU A  62      -8.433   0.630  16.579  1.00 22.54           C  
ANISOU  388  CA  GLU A  62     3077   2644   2843    274   -455    323       C  
ATOM    389  C   GLU A  62      -9.813   0.740  15.943  1.00 26.38           C  
ANISOU  389  C   GLU A  62     3551   3140   3333    323   -512    330       C  
ATOM    390  O   GLU A  62      -9.939   1.351  14.872  1.00 27.67           O  
ANISOU  390  O   GLU A  62     3746   3301   3468    338   -546    390       O  
ATOM    391  CB  GLU A  62      -7.785  -0.669  16.118  1.00 22.96           C  
ANISOU  391  CB  GLU A  62     3125   2768   2831    245   -430    304       C  
ATOM    392  CG  GLU A  62      -6.299  -0.707  16.390  1.00 26.36           C  
ANISOU  392  CG  GLU A  62     3572   3199   3246    198   -380    313       C  
ATOM    393  CD  GLU A  62      -5.549  -1.749  15.584  1.00 36.23           C  
ANISOU  393  CD  GLU A  62     4826   4516   4424    174   -359    311       C  
ATOM    394  OE1 GLU A  62      -6.194  -2.681  15.052  1.00 30.50           O  
ANISOU  394  OE1 GLU A  62     4085   3838   3666    191   -379    285       O  
ATOM    395  OE2 GLU A  62      -4.303  -1.665  15.539  1.00 36.12           O  
ANISOU  395  OE2 GLU A  62     4826   4509   4390    138   -322    328       O  
ATOM    396  N   THR A  63     -10.840   0.160  16.601  1.00 23.44           N  
ANISOU  396  N   THR A  63     3131   2781   2995    348   -522    271       N  
ATOM    397  CA  THR A  63     -12.213   0.170  16.067  1.00 25.25           C  
ANISOU  397  CA  THR A  63     3335   3025   3233    395   -577    268       C  
ATOM    398  C   THR A  63     -12.845   1.554  16.025  1.00 32.20           C  
ANISOU  398  C   THR A  63     4226   3843   4164    439   -616    303       C  
ATOM    399  O   THR A  63     -13.867   1.730  15.351  1.00 32.22           O  
ANISOU  399  O   THR A  63     4217   3859   4168    481   -670    317       O  
ATOM    400  CB  THR A  63     -13.109  -0.810  16.786  1.00 30.00           C  
ANISOU  400  CB  THR A  63     3879   3658   3862    403   -574    196       C  
ATOM    401  OG1 THR A  63     -13.515  -0.290  18.055  1.00 29.87           O  
ANISOU  401  OG1 THR A  63     3836   3597   3916    418   -557    162       O  
ATOM    402  CG2 THR A  63     -12.484  -2.168  16.892  1.00 38.85           C  
ANISOU  402  CG2 THR A  63     4991   4828   4941    361   -537    162       C  
ATOM    403  N   LEU A  64     -12.275   2.523  16.767  1.00 30.62           N  
ANISOU  403  N   LEU A  64     4047   3575   4011    431   -592    314       N  
ATOM    404  CA  LEU A  64     -12.803   3.903  16.759  1.00 31.66           C  
ANISOU  404  CA  LEU A  64     4195   3635   4201    474   -629    348       C  
ATOM    405  C   LEU A  64     -12.645   4.553  15.396  1.00 38.52           C  
ANISOU  405  C   LEU A  64     5113   4494   5028    483   -669    435       C  
ATOM    406  O   LEU A  64     -13.462   5.404  15.035  1.00 40.21           O  
ANISOU  406  O   LEU A  64     5333   4670   5277    534   -720    467       O  
ATOM    407  CB  LEU A  64     -12.112   4.783  17.823  1.00 31.85           C  
ANISOU  407  CB  LEU A  64     4235   3583   4282    457   -594    337       C  
ATOM    408  CG  LEU A  64     -12.154   4.317  19.284  1.00 36.37           C  
ANISOU  408  CG  LEU A  64     4766   4161   4892    447   -552    254       C  
ATOM    409  CD1 LEU A  64     -11.354   5.274  20.171  1.00 35.62           C  
ANISOU  409  CD1 LEU A  64     4695   3994   4845    427   -523    248       C  
ATOM    410  CD2 LEU A  64     -13.582   4.171  19.806  1.00 39.79           C  
ANISOU  410  CD2 LEU A  64     5143   4604   5370    498   -574    200       C  
ATOM    411  N   THR A  65     -11.583   4.192  14.654  1.00 35.86           N  
ANISOU  411  N   THR A  65     4813   4193   4620    437   -645    477       N  
ATOM    412  CA  THR A  65     -11.302   4.750  13.329  1.00 37.07           C  
ANISOU  412  CA  THR A  65     5017   4349   4720    437   -674    566       C  
ATOM    413  C   THR A  65     -11.634   3.772  12.195  1.00 40.86           C  
ANISOU  413  C   THR A  65     5491   4921   5113    442   -700    572       C  
ATOM    414  O   THR A  65     -11.750   4.195  11.047  1.00 41.62           O  
ANISOU  414  O   THR A  65     5622   5030   5160    457   -739    641       O  
ATOM    415  CB  THR A  65      -9.868   5.278  13.237  1.00 49.82           C  
ANISOU  415  CB  THR A  65     6679   5932   6317    381   -630    616       C  
ATOM    416  OG1 THR A  65      -8.955   4.258  13.628  1.00 49.19           O  
ANISOU  416  OG1 THR A  65     6584   5904   6203    332   -573    571       O  
ATOM    417  CG2 THR A  65      -9.648   6.535  14.065  1.00 49.22           C  
ANISOU  417  CG2 THR A  65     6620   5752   6328    382   -623    628       C  
ATOM    418  N   ASP A  66     -11.777   2.470  12.517  1.00 34.69           N  
ANISOU  418  N   ASP A  66     4668   4202   4312    429   -680    499       N  
ATOM    419  CA  ASP A  66     -12.098   1.419  11.552  1.00 33.20           C  
ANISOU  419  CA  ASP A  66     4467   4100   4047    430   -703    486       C  
ATOM    420  C   ASP A  66     -13.013   0.381  12.209  1.00 36.00           C  
ANISOU  420  C   ASP A  66     4759   4486   4433    444   -708    400       C  
ATOM    421  O   ASP A  66     -12.510  -0.592  12.778  1.00 33.02           O  
ANISOU  421  O   ASP A  66     4363   4133   4050    409   -662    348       O  
ATOM    422  CB  ASP A  66     -10.809   0.782  10.998  1.00 33.66           C  
ANISOU  422  CB  ASP A  66     4555   4208   4027    378   -657    500       C  
ATOM    423  CG  ASP A  66     -11.015  -0.232   9.887  1.00 37.73           C  
ANISOU  423  CG  ASP A  66     5068   4813   4456    379   -679    487       C  
ATOM    424  OD1 ASP A  66     -12.183  -0.480   9.514  1.00 38.05           O  
ANISOU  424  OD1 ASP A  66     5082   4879   4495    418   -734    468       O  
ATOM    425  OD2 ASP A  66     -10.008  -0.772   9.388  1.00 43.44           O  
ANISOU  425  OD2 ASP A  66     5812   5581   5113    342   -642    493       O  
ATOM    426  N   PRO A  67     -14.355   0.563  12.143  1.00 34.92           N  
ANISOU  426  N   PRO A  67     4587   4349   4331    494   -763    385       N  
ATOM    427  CA  PRO A  67     -15.273  -0.403  12.785  1.00 34.38           C  
ANISOU  427  CA  PRO A  67     4454   4312   4298    502   -766    304       C  
ATOM    428  C   PRO A  67     -15.158  -1.845  12.288  1.00 35.84           C  
ANISOU  428  C   PRO A  67     4624   4572   4423    472   -758    263       C  
ATOM    429  O   PRO A  67     -15.509  -2.761  13.037  1.00 35.56           O  
ANISOU  429  O   PRO A  67     4543   4551   4418    458   -737    197       O  
ATOM    430  CB  PRO A  67     -16.666   0.182  12.496  1.00 37.65           C  
ANISOU  430  CB  PRO A  67     4837   4719   4750    564   -834    310       C  
ATOM    431  CG  PRO A  67     -16.422   1.624  12.209  1.00 42.73           C  
ANISOU  431  CG  PRO A  67     5528   5298   5408    590   -855    386       C  
ATOM    432  CD  PRO A  67     -15.110   1.661  11.501  1.00 37.92           C  
ANISOU  432  CD  PRO A  67     4982   4699   4725    546   -827    442       C  
ATOM    433  N   THR A  68     -14.622  -2.051  11.058  1.00 31.12           N  
ANISOU  433  N   THR A  68     4065   4019   3739    461   -773    300       N  
ATOM    434  CA  THR A  68     -14.433  -3.382  10.468  1.00 30.05           C  
ANISOU  434  CA  THR A  68     3922   3955   3542    435   -767    258       C  
ATOM    435  C   THR A  68     -13.381  -4.213  11.232  1.00 30.75           C  
ANISOU  435  C   THR A  68     4010   4039   3633    387   -697    219       C  
ATOM    436  O   THR A  68     -13.299  -5.427  11.035  1.00 28.44           O  
ANISOU  436  O   THR A  68     3702   3792   3312    366   -687    169       O  
ATOM    437  CB  THR A  68     -14.092  -3.291   8.983  1.00 33.19           C  
ANISOU  437  CB  THR A  68     4363   4404   3842    437   -798    308       C  
ATOM    438  OG1 THR A  68     -12.733  -2.980   8.727  1.00 38.44           O  
ANISOU  438  OG1 THR A  68     5080   5065   4461    405   -750    354       O  
ATOM    439  N   LYS A  69     -12.591  -3.567  12.119  1.00 26.44           N  
ANISOU  439  N   LYS A  69     3481   3438   3125    370   -650    239       N  
ATOM    440  CA  LYS A  69     -11.605  -4.293  12.931  1.00 25.47           C  
ANISOU  440  CA  LYS A  69     3356   3312   3010    329   -587    204       C  
ATOM    441  C   LYS A  69     -12.303  -5.318  13.839  1.00 27.53           C  
ANISOU  441  C   LYS A  69     3565   3577   3318    325   -579    132       C  
ATOM    442  O   LYS A  69     -11.653  -6.255  14.300  1.00 26.09           O  
ANISOU  442  O   LYS A  69     3377   3406   3132    294   -538     97       O  
ATOM    443  CB  LYS A  69     -10.784  -3.318  13.791  1.00 27.84           C  
ANISOU  443  CB  LYS A  69     3677   3551   3349    315   -548    235       C  
ATOM    444  CG  LYS A  69      -9.878  -2.367  13.022  1.00 33.69           C  
ANISOU  444  CG  LYS A  69     4471   4281   4049    305   -543    308       C  
ATOM    445  CD  LYS A  69      -8.543  -2.962  12.652  1.00 40.35           C  
ANISOU  445  CD  LYS A  69     5336   5161   4834    263   -497    311       C  
ATOM    446  CE  LYS A  69      -7.647  -1.918  12.036  1.00 44.13           C  
ANISOU  446  CE  LYS A  69     5862   5624   5282    247   -485    387       C  
ATOM    447  NZ  LYS A  69      -6.219  -2.311  12.127  1.00 50.11           N  
ANISOU  447  NZ  LYS A  69     6628   6401   6009    202   -427    384       N  
ATOM    448  N   LEU A  70     -13.609  -5.121  14.126  1.00 24.10           N  
ANISOU  448  N   LEU A  70     3090   3134   2932    356   -615    113       N  
ATOM    449  CA  LEU A  70     -14.382  -6.029  14.974  1.00 24.26           C  
ANISOU  449  CA  LEU A  70     3057   3160   2999    350   -607     50       C  
ATOM    450  C   LEU A  70     -15.167  -7.076  14.167  1.00 27.69           C  
ANISOU  450  C   LEU A  70     3463   3649   3409    351   -645     12       C  
ATOM    451  O   LEU A  70     -15.938  -7.839  14.755  1.00 27.98           O  
ANISOU  451  O   LEU A  70     3451   3692   3487    343   -644    -38       O  
ATOM    452  CB  LEU A  70     -15.322  -5.268  15.931  1.00 25.32           C  
ANISOU  452  CB  LEU A  70     3155   3257   3209    379   -613     40       C  
ATOM    453  CG  LEU A  70     -14.656  -4.498  17.066  1.00 29.86           C  
ANISOU  453  CG  LEU A  70     3745   3779   3822    372   -568     51       C  
ATOM    454  CD1 LEU A  70     -15.681  -3.644  17.827  1.00 30.41           C  
ANISOU  454  CD1 LEU A  70     3779   3816   3961    409   -582     38       C  
ATOM    455  CD2 LEU A  70     -13.878  -5.420  18.014  1.00 30.54           C  
ANISOU  455  CD2 LEU A  70     3827   3867   3910    330   -510     18       C  
ATOM    456  N   ASP A  71     -14.920  -7.169  12.852  1.00 25.96           N  
ANISOU  456  N   ASP A  71     3274   3469   3119    355   -677     34       N  
ATOM    457  CA  ASP A  71     -15.601  -8.174  12.024  1.00 26.74           C  
ANISOU  457  CA  ASP A  71     3350   3623   3189    354   -717     -8       C  
ATOM    458  C   ASP A  71     -15.204  -9.591  12.444  1.00 29.57           C  
ANISOU  458  C   ASP A  71     3694   3990   3552    315   -679    -66       C  
ATOM    459  O   ASP A  71     -15.947 -10.538  12.209  1.00 30.55           O  
ANISOU  459  O   ASP A  71     3783   4141   3684    307   -704   -116       O  
ATOM    460  CB  ASP A  71     -15.308  -7.953  10.531  1.00 29.30           C  
ANISOU  460  CB  ASP A  71     3714   3993   3425    367   -755     27       C  
ATOM    461  CG  ASP A  71     -16.050  -6.791   9.880  1.00 35.67           C  
ANISOU  461  CG  ASP A  71     4527   4802   4224    412   -815     78       C  
ATOM    462  OD1 ASP A  71     -16.876  -6.141  10.569  1.00 36.32           O  
ANISOU  462  OD1 ASP A  71     4577   4848   4376    438   -830     82       O  
ATOM    463  OD2 ASP A  71     -15.796  -6.523   8.696  1.00 42.45           O  
ANISOU  463  OD2 ASP A  71     5424   5700   5007    422   -845    117       O  
ATOM    464  N   THR A  72     -14.045  -9.719  13.123  1.00 24.67           N  
ANISOU  464  N   THR A  72     3099   3343   2934    289   -620    -58       N  
ATOM    465  CA  THR A  72     -13.513 -10.977  13.628  1.00 24.90           C  
ANISOU  465  CA  THR A  72     3120   3370   2971    255   -580   -104       C  
ATOM    466  C   THR A  72     -14.090 -11.340  14.997  1.00 30.48           C  
ANISOU  466  C   THR A  72     3784   4042   3754    243   -556   -133       C  
ATOM    467  O   THR A  72     -13.705 -12.352  15.569  1.00 32.43           O  
ANISOU  467  O   THR A  72     4026   4280   4017    215   -523   -163       O  
ATOM    468  CB  THR A  72     -11.991 -10.900  13.679  1.00 26.95           C  
ANISOU  468  CB  THR A  72     3423   3621   3195    238   -533    -79       C  
ATOM    469  OG1 THR A  72     -11.591  -9.680  14.289  1.00 23.44           O  
ANISOU  469  OG1 THR A  72     2995   3141   2771    246   -512    -31       O  
ATOM    470  N   GLY A  73     -14.977 -10.501  15.527  1.00 25.87           N  
ANISOU  470  N   GLY A  73     3173   3441   3216    265   -570   -121       N  
ATOM    471  CA  GLY A  73     -15.647 -10.750  16.794  1.00 26.14           C  
ANISOU  471  CA  GLY A  73     3162   3452   3317    255   -547   -147       C  
ATOM    472  C   GLY A  73     -15.937  -9.469  17.539  1.00 28.62           C  
ANISOU  472  C   GLY A  73     3470   3736   3669    281   -540   -121       C  
ATOM    473  O   GLY A  73     -15.013  -8.715  17.862  1.00 27.14           O  
ANISOU  473  O   GLY A  73     3319   3521   3471    283   -513    -88       O  
ATOM    474  N   LYS A  74     -17.222  -9.214  17.824  1.00 25.34           N  
ANISOU  474  N   LYS A  74     3003   3324   3300    302   -564   -140       N  
ATOM    475  CA  LYS A  74     -17.619  -8.015  18.542  1.00 25.51           C  
ANISOU  475  CA  LYS A  74     3011   3317   3363    333   -560   -125       C  
ATOM    476  C   LYS A  74     -17.587  -8.196  20.052  1.00 27.37           C  
ANISOU  476  C   LYS A  74     3224   3532   3642    314   -504   -148       C  
ATOM    477  O   LYS A  74     -17.587  -7.198  20.768  1.00 28.78           O  
ANISOU  477  O   LYS A  74     3404   3683   3848    335   -489   -139       O  
ATOM    478  CB  LYS A  74     -19.006  -7.518  18.088  1.00 30.08           C  
ANISOU  478  CB  LYS A  74     3543   3912   3972    373   -614   -133       C  
ATOM    479  CG  LYS A  74     -19.026  -7.055  16.631  1.00 41.21           C  
ANISOU  479  CG  LYS A  74     4981   5340   5335    401   -675    -99       C  
ATOM    480  CD  LYS A  74     -20.411  -6.574  16.195  1.00 57.61           C  
ANISOU  480  CD  LYS A  74     7010   7437   7444    446   -735   -107       C  
ATOM    481  CE  LYS A  74     -20.474  -6.351  14.701  1.00 71.87           C  
ANISOU  481  CE  LYS A  74     8842   9272   9192    469   -799    -75       C  
ATOM    482  NZ  LYS A  74     -21.810  -5.861  14.266  1.00 81.37           N  
ANISOU  482  NZ  LYS A  74     9996  10495  10427    518   -865    -81       N  
ATOM    483  N   GLU A  75     -17.570  -9.449  20.544  1.00 24.46           N  
ANISOU  483  N   GLU A  75     2837   3178   3279    275   -475   -178       N  
ATOM    484  CA  GLU A  75     -17.550  -9.687  21.998  1.00 25.40           C  
ANISOU  484  CA  GLU A  75     2937   3284   3430    254   -421   -195       C  
ATOM    485  C   GLU A  75     -16.176  -9.383  22.585  1.00 26.09           C  
ANISOU  485  C   GLU A  75     3075   3344   3494    242   -382   -171       C  
ATOM    486  O   GLU A  75     -15.178  -9.819  22.030  1.00 25.08           O  
ANISOU  486  O   GLU A  75     2987   3216   3325    225   -380   -156       O  
ATOM    487  CB  GLU A  75     -17.989 -11.116  22.353  1.00 27.52           C  
ANISOU  487  CB  GLU A  75     3171   3571   3714    214   -403   -226       C  
ATOM    488  CG  GLU A  75     -19.340 -11.529  21.771  1.00 40.37           C  
ANISOU  488  CG  GLU A  75     4742   5227   5369    218   -443   -255       C  
ATOM    489  CD  GLU A  75     -20.532 -10.656  22.120  1.00 81.57           C  
ANISOU  489  CD  GLU A  75     9905  10455  10632    252   -457   -267       C  
ATOM    490  OE1 GLU A  75     -20.764 -10.411  23.327  1.00 90.63           O  
ANISOU  490  OE1 GLU A  75    11029  11597  11810    250   -414   -277       O  
ATOM    491  OE2 GLU A  75     -21.243 -10.225  21.182  1.00 81.84           O  
ANISOU  491  OE2 GLU A  75     9919  10507  10670    284   -511   -269       O  
ATOM    492  N   LEU A  76     -16.139  -8.600  23.660  1.00 22.77           N  
ANISOU  492  N   LEU A  76     2650   2904   3096    253   -353   -172       N  
ATOM    493  CA  LEU A  76     -14.885  -8.195  24.322  1.00 21.00           C  
ANISOU  493  CA  LEU A  76     2469   2656   2855    242   -318   -155       C  
ATOM    494  C   LEU A  76     -14.900  -8.711  25.756  1.00 21.06           C  
ANISOU  494  C   LEU A  76     2457   2669   2878    219   -271   -177       C  
ATOM    495  O   LEU A  76     -15.614  -8.169  26.602  1.00 21.56           O  
ANISOU  495  O   LEU A  76     2488   2731   2971    234   -256   -197       O  
ATOM    496  CB  LEU A  76     -14.751  -6.658  24.287  1.00 22.36           C  
ANISOU  496  CB  LEU A  76     2659   2796   3039    276   -332   -137       C  
ATOM    497  CG  LEU A  76     -14.752  -6.072  22.865  1.00 28.13           C  
ANISOU  497  CG  LEU A  76     3415   3522   3752    299   -380   -105       C  
ATOM    498  CD1 LEU A  76     -15.158  -4.610  22.859  1.00 31.83           C  
ANISOU  498  CD1 LEU A  76     3885   3956   4252    341   -403    -92       C  
ATOM    499  CD2 LEU A  76     -13.441  -6.359  22.141  1.00 27.58           C  
ANISOU  499  CD2 LEU A  76     3395   3453   3631    275   -376    -75       C  
ATOM    500  N   HIS A  77     -14.185  -9.801  26.028  1.00 17.66           N  
ANISOU  500  N   HIS A  77     2042   2244   2424    184   -246   -175       N  
ATOM    501  CA  HIS A  77     -14.305 -10.485  27.305  1.00 18.23           C  
ANISOU  501  CA  HIS A  77     2095   2325   2507    161   -204   -189       C  
ATOM    502  C   HIS A  77     -13.071 -11.276  27.661  1.00 16.95           C  
ANISOU  502  C   HIS A  77     1968   2157   2314    134   -181   -174       C  
ATOM    503  O   HIS A  77     -12.207 -11.435  26.836  1.00 17.79           O  
ANISOU  503  O   HIS A  77     2107   2257   2396    131   -197   -159       O  
ATOM    504  CB  HIS A  77     -15.527 -11.405  27.311  1.00 19.95           C  
ANISOU  504  CB  HIS A  77     2265   2566   2751    145   -206   -209       C  
ATOM    505  CG  HIS A  77     -15.486 -12.487  26.256  1.00 23.52           C  
ANISOU  505  CG  HIS A  77     2723   3021   3194    126   -231   -208       C  
ATOM    506  ND1 HIS A  77     -16.373 -12.567  25.267  1.00 26.83           N  
ANISOU  506  ND1 HIS A  77     3114   3454   3627    137   -272   -222       N  
ATOM    507  CD2 HIS A  77     -14.612 -13.540  26.070  1.00 25.57           C  
ANISOU  507  CD2 HIS A  77     3013   3272   3432    101   -223   -200       C  
ATOM    508  CE1 HIS A  77     -16.099 -13.622  24.505  1.00 26.15           C  
ANISOU  508  CE1 HIS A  77     3041   3367   3526    115   -286   -226       C  
ATOM    509  NE2 HIS A  77     -15.020 -14.215  24.990  1.00 25.90           N  
ANISOU  509  NE2 HIS A  77     3046   3320   3475     95   -257   -213       N  
ATOM    510  N   ILE A  78     -13.000 -11.718  28.910  1.00 15.85           N  
ANISOU  510  N   ILE A  78     1821   2025   2177    114   -144   -179       N  
ATOM    511  CA  ILE A  78     -11.904 -12.550  29.434  1.00 14.58           C  
ANISOU  511  CA  ILE A  78     1688   1860   1991     91   -122   -164       C  
ATOM    512  C   ILE A  78     -12.565 -13.745  30.106  1.00 17.69           C  
ANISOU  512  C   ILE A  78     2057   2265   2399     62    -99   -167       C  
ATOM    513  O   ILE A  78     -13.429 -13.562  30.969  1.00 18.79           O  
ANISOU  513  O   ILE A  78     2164   2421   2554     59    -77   -177       O  
ATOM    514  CB  ILE A  78     -11.070 -11.758  30.469  1.00 16.52           C  
ANISOU  514  CB  ILE A  78     1954   2104   2220     96    -99   -160       C  
ATOM    515  CG1 ILE A  78     -10.500 -10.495  29.825  1.00 16.93           C  
ANISOU  515  CG1 ILE A  78     2028   2138   2266    119   -120   -155       C  
ATOM    516  CG2 ILE A  78      -9.952 -12.633  31.086  1.00 18.48           C  
ANISOU  516  CG2 ILE A  78     2227   2352   2442     75    -80   -143       C  
ATOM    517  CD1 ILE A  78      -9.883  -9.473  30.850  1.00 19.08           C  
ANISOU  517  CD1 ILE A  78     2313   2404   2531    126   -102   -162       C  
ATOM    518  N   ASN A  79     -12.159 -14.951  29.712  1.00 16.01           N  
ANISOU  518  N   ASN A  79     1858   2041   2183     42   -104   -158       N  
ATOM    519  CA  ASN A  79     -12.678 -16.174  30.306  1.00 15.77           C  
ANISOU  519  CA  ASN A  79     1811   2011   2171     10    -84   -154       C  
ATOM    520  C   ASN A  79     -11.529 -16.881  31.024  1.00 17.16           C  
ANISOU  520  C   ASN A  79     2021   2175   2324     -2    -65   -130       C  
ATOM    521  O   ASN A  79     -10.422 -16.975  30.465  1.00 17.28           O  
ANISOU  521  O   ASN A  79     2068   2176   2320      8    -79   -124       O  
ATOM    522  CB  ASN A  79     -13.234 -17.094  29.213  1.00 15.87           C  
ANISOU  522  CB  ASN A  79     1811   2013   2207     -3   -111   -167       C  
ATOM    523  CG  ASN A  79     -14.453 -16.530  28.515  1.00 21.96           C  
ANISOU  523  CG  ASN A  79     2542   2801   3001      9   -135   -191       C  
ATOM    524  OD1 ASN A  79     -14.741 -16.897  27.360  1.00 25.86           O  
ANISOU  524  OD1 ASN A  79     3031   3292   3503      9   -170   -206       O  
ATOM    525  ND2 ASN A  79     -15.222 -15.716  29.207  1.00 16.90           N  
ANISOU  525  ND2 ASN A  79     1869   2180   2373     19   -119   -198       N  
ATOM    526  N   LEU A  80     -11.839 -17.489  32.183  1.00 16.37           N  
ANISOU  526  N   LEU A  80     1912   2081   2227    -26    -33   -115       N  
ATOM    527  CA  LEU A  80     -10.884 -18.269  32.960  1.00 15.69           C  
ANISOU  527  CA  LEU A  80     1857   1984   2122    -38    -17    -86       C  
ATOM    528  C   LEU A  80     -11.434 -19.684  32.990  1.00 17.24           C  
ANISOU  528  C   LEU A  80     2044   2158   2347    -71    -11    -73       C  
ATOM    529  O   LEU A  80     -12.553 -19.899  33.500  1.00 16.77           O  
ANISOU  529  O   LEU A  80     1953   2113   2308    -95     10    -72       O  
ATOM    530  CB  LEU A  80     -10.755 -17.728  34.402  1.00 16.09           C  
ANISOU  530  CB  LEU A  80     1908   2063   2144    -38     16    -73       C  
ATOM    531  CG  LEU A  80     -10.493 -16.228  34.514  1.00 19.31           C  
ANISOU  531  CG  LEU A  80     2316   2489   2532     -9     13    -94       C  
ATOM    532  CD1 LEU A  80     -10.393 -15.815  35.995  1.00 19.03           C  
ANISOU  532  CD1 LEU A  80     2281   2484   2465    -11     45    -89       C  
ATOM    533  CD2 LEU A  80      -9.207 -15.814  33.791  1.00 19.07           C  
ANISOU  533  CD2 LEU A  80     2317   2442   2486     11    -13    -94       C  
ATOM    534  N   ILE A  81     -10.661 -20.629  32.432  1.00 15.85           N  
ANISOU  534  N   ILE A  81     1895   1948   2177    -72    -29    -66       N  
ATOM    535  CA  ILE A  81     -11.142 -21.987  32.259  1.00 16.64           C  
ANISOU  535  CA  ILE A  81     1992   2017   2315   -103    -31    -59       C  
ATOM    536  C   ILE A  81     -10.197 -22.978  32.932  1.00 19.18           C  
ANISOU  536  C   ILE A  81     2349   2309   2631   -109    -22    -24       C  
ATOM    537  O   ILE A  81      -9.166 -23.354  32.359  1.00 19.45           O  
ANISOU  537  O   ILE A  81     2410   2318   2660    -89    -43    -28       O  
ATOM    538  CB  ILE A  81     -11.285 -22.284  30.747  1.00 18.37           C  
ANISOU  538  CB  ILE A  81     2208   2216   2557    -97    -67    -95       C  
ATOM    539  CG1 ILE A  81     -12.036 -21.133  29.999  1.00 18.46           C  
ANISOU  539  CG1 ILE A  81     2189   2259   2564    -80    -84   -126       C  
ATOM    540  CG2 ILE A  81     -11.988 -23.644  30.553  1.00 19.05           C  
ANISOU  540  CG2 ILE A  81     2282   2265   2690   -134    -71    -98       C  
ATOM    541  CD1 ILE A  81     -12.140 -21.320  28.451  1.00 22.72           C  
ANISOU  541  CD1 ILE A  81     2728   2791   3114    -70   -124   -161       C  
ATOM    542  N   PRO A  82     -10.542 -23.397  34.153  1.00 17.92           N  
ANISOU  542  N   PRO A  82     2187   2153   2468   -135      9     13       N  
ATOM    543  CA  PRO A  82      -9.729 -24.423  34.827  1.00 18.75           C  
ANISOU  543  CA  PRO A  82     2328   2227   2571   -140     13     55       C  
ATOM    544  C   PRO A  82     -10.100 -25.814  34.299  1.00 22.72           C  
ANISOU  544  C   PRO A  82     2834   2672   3128   -168      1     58       C  
ATOM    545  O   PRO A  82     -11.265 -26.060  33.949  1.00 23.85           O  
ANISOU  545  O   PRO A  82     2945   2809   3307   -199      5     42       O  
ATOM    546  CB  PRO A  82     -10.134 -24.289  36.303  1.00 21.21           C  
ANISOU  546  CB  PRO A  82     2633   2570   2854   -161     52     94       C  
ATOM    547  CG  PRO A  82     -11.540 -23.725  36.279  1.00 26.24           C  
ANISOU  547  CG  PRO A  82     3223   3240   3506   -183     72     71       C  
ATOM    548  CD  PRO A  82     -11.752 -23.034  34.931  1.00 21.65           C  
ANISOU  548  CD  PRO A  82     2623   2660   2943   -160     41     18       C  
ATOM    549  N   ASN A  83      -9.119 -26.725  34.248  1.00 19.51           N  
ANISOU  549  N   ASN A  83     2462   2220   2730   -155    -14     76       N  
ATOM    550  CA  ASN A  83      -9.375 -28.097  33.831  1.00 21.00           C  
ANISOU  550  CA  ASN A  83     2660   2343   2975   -179    -27     79       C  
ATOM    551  C   ASN A  83      -8.564 -28.980  34.760  1.00 23.09           C  
ANISOU  551  C   ASN A  83     2963   2572   3238   -177    -22    135       C  
ATOM    552  O   ASN A  83      -7.339 -29.074  34.620  1.00 22.96           O  
ANISOU  552  O   ASN A  83     2973   2543   3207   -137    -42    135       O  
ATOM    553  CB  ASN A  83      -9.014 -28.311  32.372  1.00 22.89           C  
ANISOU  553  CB  ASN A  83     2903   2557   3237   -157    -63     24       C  
ATOM    554  CG  ASN A  83      -9.410 -29.683  31.889  1.00 30.63           C  
ANISOU  554  CG  ASN A  83     3890   3469   4281   -184    -77     14       C  
ATOM    555  OD1 ASN A  83      -9.203 -30.693  32.573  1.00 27.18           O  
ANISOU  555  OD1 ASN A  83     3476   2981   3870   -200    -71     57       O  
ATOM    556  ND2 ASN A  83     -10.103 -29.725  30.770  1.00 34.13           N  
ANISOU  556  ND2 ASN A  83     4310   3908   4751   -195    -98    -39       N  
ATOM    557  N   LYS A  84      -9.230 -29.570  35.768  1.00 21.34           N  
ANISOU  557  N   LYS A  84     2742   2338   3028   -218      5    186       N  
ATOM    558  CA  LYS A  84      -8.509 -30.372  36.760  1.00 22.70           C  
ANISOU  558  CA  LYS A  84     2953   2479   3193   -215      9    251       C  
ATOM    559  C   LYS A  84      -7.951 -31.684  36.210  1.00 29.20           C  
ANISOU  559  C   LYS A  84     3805   3215   4072   -207    -20    254       C  
ATOM    560  O   LYS A  84      -6.930 -32.152  36.706  1.00 31.30           O  
ANISOU  560  O   LYS A  84     4107   3458   4329   -178    -33    291       O  
ATOM    561  CB  LYS A  84      -9.367 -30.622  38.008  1.00 24.66           C  
ANISOU  561  CB  LYS A  84     3195   2743   3430   -263     50    312       C  
ATOM    562  CG  LYS A  84      -9.494 -29.382  38.888  1.00 29.23           C  
ANISOU  562  CG  LYS A  84     3758   3409   3939   -256     79    319       C  
ATOM    563  CD  LYS A  84     -10.379 -29.635  40.109  1.00 32.27           C  
ANISOU  563  CD  LYS A  84     4135   3820   4307   -304    125    376       C  
ATOM    564  CE  LYS A  84     -10.688 -28.341  40.827  1.00 35.45           C  
ANISOU  564  CE  LYS A  84     4513   4313   4645   -297    156    363       C  
ATOM    565  NZ  LYS A  84     -11.737 -28.516  41.867  1.00 40.20           N  
ANISOU  565  NZ  LYS A  84     5095   4949   5231   -347    207    405       N  
ATOM    566  N   GLN A  85      -8.581 -32.244  35.169  1.00 28.33           N  
ANISOU  566  N   GLN A  85     3682   3060   4021   -228    -35    210       N  
ATOM    567  CA  GLN A  85      -8.121 -33.490  34.540  1.00 29.56           C  
ANISOU  567  CA  GLN A  85     3864   3129   4238   -219    -65    198       C  
ATOM    568  C   GLN A  85      -6.789 -33.279  33.793  1.00 32.75           C  
ANISOU  568  C   GLN A  85     4285   3535   4624   -155    -96    157       C  
ATOM    569  O   GLN A  85      -5.886 -34.123  33.890  1.00 33.26           O  
ANISOU  569  O   GLN A  85     4382   3545   4711   -126   -115    175       O  
ATOM    570  CB  GLN A  85      -9.196 -34.019  33.573  1.00 31.84           C  
ANISOU  570  CB  GLN A  85     4129   3379   4589   -260    -75    149       C  
ATOM    571  CG  GLN A  85      -9.049 -35.501  33.215  1.00 57.94           C  
ANISOU  571  CG  GLN A  85     7462   6581   7971   -271    -98    148       C  
ATOM    572  CD  GLN A  85      -9.256 -36.421  34.400  1.00 86.75           C  
ANISOU  572  CD  GLN A  85    11137  10176  11649   -309    -78    233       C  
ATOM    573  OE1 GLN A  85     -10.379 -36.608  34.889  1.00 85.82           O  
ANISOU  573  OE1 GLN A  85    10999  10058  11553   -372    -50    263       O  
ATOM    574  NE2 GLN A  85      -8.172 -37.016  34.888  1.00 76.28           N  
ANISOU  574  NE2 GLN A  85     9854   8805  10324   -273    -92    276       N  
ATOM    575  N   ASP A  86      -6.657 -32.140  33.082  1.00 26.54           N  
ANISOU  575  N   ASP A  86     3475   2812   3796   -130   -100    106       N  
ATOM    576  CA  ASP A  86      -5.456 -31.816  32.302  1.00 25.28           C  
ANISOU  576  CA  ASP A  86     3324   2667   3615    -75   -124     65       C  
ATOM    577  C   ASP A  86      -4.456 -31.026  33.127  1.00 25.47           C  
ANISOU  577  C   ASP A  86     3356   2741   3580    -41   -116     98       C  
ATOM    578  O   ASP A  86      -3.311 -30.811  32.679  1.00 24.66           O  
ANISOU  578  O   ASP A  86     3259   2650   3459      4   -132     74       O  
ATOM    579  CB  ASP A  86      -5.828 -30.984  31.065  1.00 27.47           C  
ANISOU  579  CB  ASP A  86     3573   2986   3876    -70   -132     -3       C  
ATOM    580  CG  ASP A  86      -6.670 -31.697  30.034  1.00 39.32           C  
ANISOU  580  CG  ASP A  86     5065   4447   5430    -95   -149    -52       C  
ATOM    581  OD1 ASP A  86      -6.820 -32.937  30.141  1.00 40.37           O  
ANISOU  581  OD1 ASP A  86     5213   4505   5619   -113   -157    -42       O  
ATOM    582  OD2 ASP A  86      -7.151 -31.021  29.094  1.00 44.04           O  
ANISOU  582  OD2 ASP A  86     5639   5083   6012    -95   -158   -100       O  
ATOM    583  N   ARG A  87      -4.909 -30.535  34.306  1.00 21.16           N  
ANISOU  583  N   ARG A  87     2806   2232   3002    -65    -90    148       N  
ATOM    584  CA  ARG A  87      -4.112 -29.705  35.207  1.00 20.44           C  
ANISOU  584  CA  ARG A  87     2719   2195   2850    -40    -82    176       C  
ATOM    585  C   ARG A  87      -3.695 -28.441  34.460  1.00 20.87           C  
ANISOU  585  C   ARG A  87     2754   2305   2869    -14    -87    125       C  
ATOM    586  O   ARG A  87      -2.514 -28.048  34.472  1.00 21.01           O  
ANISOU  586  O   ARG A  87     2778   2346   2860     23    -99    120       O  
ATOM    587  CB  ARG A  87      -2.900 -30.451  35.792  1.00 22.28           C  
ANISOU  587  CB  ARG A  87     2984   2399   3084     -6   -100    215       C  
ATOM    588  CG  ARG A  87      -2.463 -29.809  37.091  1.00 24.29           C  
ANISOU  588  CG  ARG A  87     3243   2707   3278      1    -88    262       C  
ATOM    589  CD  ARG A  87      -1.002 -30.021  37.370  1.00 34.69           C  
ANISOU  589  CD  ARG A  87     4577   4023   4580     50   -115    276       C  
ATOM    590  NE  ARG A  87      -0.705 -31.421  37.616  1.00 34.84           N  
ANISOU  590  NE  ARG A  87     4626   3969   4644     60   -132    317       N  
ATOM    591  CZ  ARG A  87       0.495 -31.972  37.465  1.00 50.39           C  
ANISOU  591  CZ  ARG A  87     6606   5910   6628    108   -162    317       C  
ATOM    592  NH1 ARG A  87       1.531 -31.234  37.079  1.00 32.45           N  
ANISOU  592  NH1 ARG A  87     4317   3685   4329    148   -175    278       N  
ATOM    593  NH2 ARG A  87       0.673 -33.260  37.711  1.00 40.23           N  
ANISOU  593  NH2 ARG A  87     5348   4550   5389    118   -180    356       N  
ATOM    594  N   THR A  88      -4.678 -27.801  33.810  1.00 18.58           N  
ANISOU  594  N   THR A  88     2440   2039   2583    -35    -79     90       N  
ATOM    595  CA  THR A  88      -4.415 -26.570  33.077  1.00 17.67           C  
ANISOU  595  CA  THR A  88     2307   1971   2435    -15    -84     48       C  
ATOM    596  C   THR A  88      -5.352 -25.476  33.491  1.00 18.95           C  
ANISOU  596  C   THR A  88     2446   2180   2573    -35    -63     48       C  
ATOM    597  O   THR A  88      -6.527 -25.731  33.802  1.00 19.26           O  
ANISOU  597  O   THR A  88     2472   2215   2633    -70    -47     58       O  
ATOM    598  CB  THR A  88      -4.571 -26.747  31.559  1.00 21.83           C  
ANISOU  598  CB  THR A  88     2826   2481   2987     -8   -104     -6       C  
ATOM    599  OG1 THR A  88      -5.891 -27.218  31.230  1.00 20.25           O  
ANISOU  599  OG1 THR A  88     2611   2258   2824    -44   -102    -18       O  
ATOM    600  CG2 THR A  88      -3.482 -27.660  30.950  1.00 20.41           C  
ANISOU  600  CG2 THR A  88     2666   2263   2827     23   -125    -22       C  
ATOM    601  N   LEU A  89      -4.833 -24.245  33.477  1.00 15.30           N  
ANISOU  601  N   LEU A  89     1978   1763   2071    -14    -62     34       N  
ATOM    602  CA  LEU A  89      -5.668 -23.066  33.667  1.00 16.75           C  
ANISOU  602  CA  LEU A  89     2139   1988   2237    -25    -47     23       C  
ATOM    603  C   LEU A  89      -5.510 -22.256  32.392  1.00 17.67           C  
ANISOU  603  C   LEU A  89     2246   2116   2349     -7    -65    -18       C  
ATOM    604  O   LEU A  89      -4.375 -21.947  31.998  1.00 16.94           O  
ANISOU  604  O   LEU A  89     2166   2031   2239     18    -76    -26       O  
ATOM    605  CB  LEU A  89      -5.241 -22.219  34.883  1.00 17.46           C  
ANISOU  605  CB  LEU A  89     2232   2118   2283    -18    -31     43       C  
ATOM    606  CG  LEU A  89      -6.036 -20.896  35.060  1.00 20.37           C  
ANISOU  606  CG  LEU A  89     2577   2525   2635    -23    -16     23       C  
ATOM    607  CD1 LEU A  89      -7.534 -21.167  35.322  1.00 19.24           C  
ANISOU  607  CD1 LEU A  89     2410   2385   2516    -53      4     25       C  
ATOM    608  CD2 LEU A  89      -5.463 -20.135  36.253  1.00 22.17           C  
ANISOU  608  CD2 LEU A  89     2812   2791   2820    -14     -3     35       C  
ATOM    609  N   THR A  90      -6.635 -22.042  31.665  1.00 16.41           N  
ANISOU  609  N   THR A  90     2066   1959   2210    -20    -69    -43       N  
ATOM    610  CA  THR A  90      -6.561 -21.322  30.401  1.00 16.24           C  
ANISOU  610  CA  THR A  90     2039   1950   2181     -3    -88    -76       C  
ATOM    611  C   THR A  90      -7.205 -19.953  30.559  1.00 18.84           C  
ANISOU  611  C   THR A  90     2350   2312   2497      0    -82    -82       C  
ATOM    612  O   THR A  90      -8.286 -19.861  31.157  1.00 18.36           O  
ANISOU  612  O   THR A  90     2267   2260   2450    -17    -67    -79       O  
ATOM    613  CB  THR A  90      -7.284 -22.141  29.309  1.00 19.77           C  
ANISOU  613  CB  THR A  90     2477   2374   2661    -14   -108   -103       C  
ATOM    614  OG1 THR A  90      -6.624 -23.403  29.148  1.00 20.54           O  
ANISOU  614  OG1 THR A  90     2594   2433   2775    -12   -115   -102       O  
ATOM    615  CG2 THR A  90      -7.311 -21.422  27.961  1.00 21.35           C  
ANISOU  615  CG2 THR A  90     2673   2593   2846      4   -130   -134       C  
ATOM    616  N   ILE A  91      -6.522 -18.893  30.067  1.00 16.59           N  
ANISOU  616  N   ILE A  91     2072   2045   2187     21    -90    -90       N  
ATOM    617  CA  ILE A  91      -7.070 -17.549  30.115  1.00 16.58           C  
ANISOU  617  CA  ILE A  91     2056   2065   2178     28    -89    -98       C  
ATOM    618  C   ILE A  91      -7.325 -17.169  28.665  1.00 19.05           C  
ANISOU  618  C   ILE A  91     2367   2379   2492     40   -114   -117       C  
ATOM    619  O   ILE A  91      -6.370 -17.133  27.876  1.00 17.34           O  
ANISOU  619  O   ILE A  91     2169   2163   2257     51   -125   -119       O  
ATOM    620  CB  ILE A  91      -6.124 -16.555  30.835  1.00 19.03           C  
ANISOU  620  CB  ILE A  91     2380   2390   2462     40    -78    -88       C  
ATOM    621  CG1 ILE A  91      -5.856 -16.990  32.298  1.00 21.73           C  
ANISOU  621  CG1 ILE A  91     2725   2737   2793     30    -56    -69       C  
ATOM    622  CG2 ILE A  91      -6.707 -15.133  30.812  1.00 18.89           C  
ANISOU  622  CG2 ILE A  91     2350   2384   2444     49    -79   -100       C  
ATOM    623  CD1 ILE A  91      -4.582 -17.677  32.525  1.00 32.20           C  
ANISOU  623  CD1 ILE A  91     4072   4056   4105     35    -59    -54       C  
ATOM    624  N   VAL A  92      -8.593 -16.871  28.314  1.00 16.13           N  
ANISOU  624  N   VAL A  92     1972   2015   2141     37   -124   -130       N  
ATOM    625  CA  VAL A  92      -8.942 -16.538  26.938  1.00 16.40           C  
ANISOU  625  CA  VAL A  92     2004   2056   2173     49   -154   -145       C  
ATOM    626  C   VAL A  92      -9.430 -15.115  26.881  1.00 18.72           C  
ANISOU  626  C   VAL A  92     2287   2361   2464     67   -161   -144       C  
ATOM    627  O   VAL A  92     -10.295 -14.750  27.672  1.00 19.55           O  
ANISOU  627  O   VAL A  92     2369   2472   2590     65   -149   -147       O  
ATOM    628  CB  VAL A  92     -10.045 -17.466  26.360  1.00 20.08           C  
ANISOU  628  CB  VAL A  92     2447   2517   2666     35   -171   -166       C  
ATOM    629  CG1 VAL A  92     -10.301 -17.165  24.883  1.00 20.59           C  
ANISOU  629  CG1 VAL A  92     2512   2595   2718     50   -207   -183       C  
ATOM    630  CG2 VAL A  92      -9.731 -18.946  26.570  1.00 20.39           C  
ANISOU  630  CG2 VAL A  92     2495   2533   2720     15   -163   -169       C  
ATOM    631  N   ASP A  93      -8.947 -14.337  25.908  1.00 16.39           N  
ANISOU  631  N   ASP A  93     2010   2070   2148     84   -179   -139       N  
ATOM    632  CA  ASP A  93      -9.497 -13.008  25.694  1.00 16.32           C  
ANISOU  632  CA  ASP A  93     1993   2064   2143    103   -193   -135       C  
ATOM    633  C   ASP A  93      -9.738 -12.802  24.205  1.00 18.25           C  
ANISOU  633  C   ASP A  93     2245   2319   2373    116   -228   -134       C  
ATOM    634  O   ASP A  93      -9.166 -13.527  23.385  1.00 18.53           O  
ANISOU  634  O   ASP A  93     2295   2361   2384    111   -236   -138       O  
ATOM    635  CB  ASP A  93      -8.578 -11.910  26.279  1.00 16.46           C  
ANISOU  635  CB  ASP A  93     2032   2073   2149    109   -177   -119       C  
ATOM    636  CG  ASP A  93      -7.249 -11.764  25.545  1.00 19.89           C  
ANISOU  636  CG  ASP A  93     2496   2508   2552    108   -179   -103       C  
ATOM    637  OD1 ASP A  93      -7.279 -11.400  24.347  1.00 18.97           O  
ANISOU  637  OD1 ASP A  93     2390   2397   2420    118   -202    -94       O  
ATOM    638  OD2 ASP A  93      -6.173 -12.025  26.182  1.00 17.64           O  
ANISOU  638  OD2 ASP A  93     2224   2223   2257     98   -158    -98       O  
ATOM    639  N   THR A  94     -10.565 -11.803  23.870  1.00 16.44           N  
ANISOU  639  N   THR A  94     2002   2090   2154    136   -250   -131       N  
ATOM    640  CA  THR A  94     -10.842 -11.477  22.485  1.00 16.64           C  
ANISOU  640  CA  THR A  94     2035   2127   2159    152   -288   -124       C  
ATOM    641  C   THR A  94     -10.207 -10.125  22.136  1.00 18.98           C  
ANISOU  641  C   THR A  94     2361   2413   2439    169   -293    -92       C  
ATOM    642  O   THR A  94     -10.782  -9.304  21.403  1.00 18.91           O  
ANISOU  642  O   THR A  94     2352   2404   2428    191   -324    -78       O  
ATOM    643  CB  THR A  94     -12.353 -11.539  22.244  1.00 18.20           C  
ANISOU  643  CB  THR A  94     2194   2337   2386    164   -316   -144       C  
ATOM    644  OG1 THR A  94     -12.994 -10.720  23.220  1.00 19.21           O  
ANISOU  644  OG1 THR A  94     2297   2452   2549    176   -305   -145       O  
ATOM    645  CG2 THR A  94     -12.905 -12.986  22.300  1.00 19.82           C  
ANISOU  645  CG2 THR A  94     2373   2552   2606    140   -316   -174       C  
ATOM    646  N   GLY A  95      -8.994  -9.922  22.634  1.00 17.56           N  
ANISOU  646  N   GLY A  95     2205   2222   2247    156   -264    -79       N  
ATOM    647  CA  GLY A  95      -8.273  -8.697  22.336  1.00 16.65           C  
ANISOU  647  CA  GLY A  95     2116   2091   2118    163   -265    -48       C  
ATOM    648  C   GLY A  95      -7.713  -8.675  20.938  1.00 19.43           C  
ANISOU  648  C   GLY A  95     2494   2462   2425    163   -281    -25       C  
ATOM    649  O   GLY A  95      -8.135  -9.442  20.045  1.00 18.40           O  
ANISOU  649  O   GLY A  95     2359   2358   2273    166   -302    -37       O  
ATOM    650  N   ILE A  96      -6.786  -7.741  20.723  1.00 17.62           N  
ANISOU  650  N   ILE A  96     2292   2221   2181    157   -272      7       N  
ATOM    651  CA  ILE A  96      -6.239  -7.525  19.380  1.00 15.97           C  
ANISOU  651  CA  ILE A  96     2110   2033   1925    156   -283     38       C  
ATOM    652  C   ILE A  96      -5.444  -8.718  18.843  1.00 18.25           C  
ANISOU  652  C   ILE A  96     2401   2359   2173    141   -267     21       C  
ATOM    653  O   ILE A  96      -5.297  -8.842  17.623  1.00 18.96           O  
ANISOU  653  O   ILE A  96     2507   2480   2218    144   -280     33       O  
ATOM    654  CB  ILE A  96      -5.418  -6.208  19.356  1.00 18.58           C  
ANISOU  654  CB  ILE A  96     2467   2338   2256    147   -272     80       C  
ATOM    655  CG1 ILE A  96      -5.126  -5.758  17.926  1.00 19.73           C  
ANISOU  655  CG1 ILE A  96     2640   2503   2353    147   -287    123       C  
ATOM    656  CG2 ILE A  96      -4.153  -6.321  20.221  1.00 18.43           C  
ANISOU  656  CG2 ILE A  96     2448   2313   2243    121   -233     72       C  
ATOM    657  CD1 ILE A  96      -4.689  -4.292  17.815  1.00 22.50           C  
ANISOU  657  CD1 ILE A  96     3018   2817   2714    141   -286    174       C  
ATOM    658  N   GLY A  97      -4.902  -9.543  19.740  1.00 16.86           N  
ANISOU  658  N   GLY A  97     2213   2180   2012    128   -240     -6       N  
ATOM    659  CA  GLY A  97      -4.105 -10.677  19.303  1.00 17.20           C  
ANISOU  659  CA  GLY A  97     2258   2252   2025    120   -225    -26       C  
ATOM    660  C   GLY A  97      -2.718 -10.265  18.846  1.00 20.23           C  
ANISOU  660  C   GLY A  97     2659   2652   2375    107   -201     -3       C  
ATOM    661  O   GLY A  97      -2.416  -9.069  18.692  1.00 21.11           O  
ANISOU  661  O   GLY A  97     2785   2752   2483    101   -199     35       O  
ATOM    662  N   MET A  98      -1.845 -11.271  18.681  1.00 17.02           N  
ANISOU  662  N   MET A  98     2249   2269   1950    102   -181    -26       N  
ATOM    663  CA  MET A  98      -0.459 -11.011  18.305  1.00 16.25           C  
ANISOU  663  CA  MET A  98     2158   2194   1822     88   -153    -10       C  
ATOM    664  C   MET A  98      -0.149 -11.635  16.956  1.00 20.48           C  
ANISOU  664  C   MET A  98     2701   2776   2303     94   -153    -22       C  
ATOM    665  O   MET A  98      -0.616 -12.733  16.648  1.00 19.43           O  
ANISOU  665  O   MET A  98     2562   2654   2165    107   -166    -60       O  
ATOM    666  CB  MET A  98       0.502 -11.581  19.385  1.00 17.57           C  
ANISOU  666  CB  MET A  98     2308   2352   2014     81   -127    -29       C  
ATOM    667  CG  MET A  98       0.505 -10.772  20.670  1.00 18.68           C  
ANISOU  667  CG  MET A  98     2444   2457   2195     71   -123    -15       C  
ATOM    668  SD  MET A  98       1.554 -11.484  21.952  1.00 20.82           S  
ANISOU  668  SD  MET A  98     2695   2725   2489     66   -101    -36       S  
ATOM    669  CE  MET A  98       0.448 -12.846  22.525  1.00 19.08           C  
ANISOU  669  CE  MET A  98     2468   2490   2293     83   -117    -68       C  
ATOM    670  N   THR A  99       0.674 -10.935  16.158  1.00 18.93           N  
ANISOU  670  N   THR A  99     2518   2609   2066     82   -135     10       N  
ATOM    671  CA  THR A  99       1.126 -11.502  14.894  1.00 18.58           C  
ANISOU  671  CA  THR A  99     2480   2619   1961     87   -126     -4       C  
ATOM    672  C   THR A  99       2.297 -12.446  15.219  1.00 19.90           C  
ANISOU  672  C   THR A  99     2626   2803   2133     87    -94    -40       C  
ATOM    673  O   THR A  99       2.803 -12.494  16.356  1.00 19.42           O  
ANISOU  673  O   THR A  99     2550   2714   2116     81    -81    -44       O  
ATOM    674  CB  THR A  99       1.621 -10.387  13.955  1.00 21.39           C  
ANISOU  674  CB  THR A  99     2855   3003   2268     71   -114     50       C  
ATOM    675  OG1 THR A  99       2.756  -9.761  14.561  1.00 22.82           O  
ANISOU  675  OG1 THR A  99     3028   3175   2470     46    -79     73       O  
ATOM    676  CG2 THR A  99       0.533  -9.348  13.654  1.00 22.05           C  
ANISOU  676  CG2 THR A  99     2962   3064   2353     75   -149     94       C  
ATOM    677  N   LYS A 100       2.745 -13.192  14.193  1.00 18.76           N  
ANISOU  677  N   LYS A 100     2481   2708   1939     96    -83    -69       N  
ATOM    678  CA  LYS A 100       3.881 -14.095  14.412  1.00 18.05           C  
ANISOU  678  CA  LYS A 100     2369   2636   1854    102    -53   -107       C  
ATOM    679  C   LYS A 100       5.093 -13.270  14.875  1.00 19.88           C  
ANISOU  679  C   LYS A 100     2586   2873   2094     80    -18    -73       C  
ATOM    680  O   LYS A 100       5.816 -13.677  15.785  1.00 19.38           O  
ANISOU  680  O   LYS A 100     2500   2795   2068     82     -5    -90       O  
ATOM    681  CB  LYS A 100       4.223 -14.827  13.105  1.00 19.45           C  
ANISOU  681  CB  LYS A 100     2548   2872   1970    116    -43   -143       C  
ATOM    682  CG  LYS A 100       5.240 -15.941  13.306  1.00 21.94           C  
ANISOU  682  CG  LYS A 100     2838   3201   2299    133    -18   -194       C  
ATOM    683  CD  LYS A 100       5.662 -16.533  11.958  1.00 23.64           C  
ANISOU  683  CD  LYS A 100     3054   3481   2448    148     -2   -234       C  
ATOM    684  CE  LYS A 100       6.657 -17.652  12.138  1.00 27.83           C  
ANISOU  684  CE  LYS A 100     3556   4021   2996    171     22   -290       C  
ATOM    685  NZ  LYS A 100       7.178 -18.097  10.807  1.00 29.29           N  
ANISOU  685  NZ  LYS A 100     3738   4278   3111    186     45   -331       N  
ATOM    686  N   ALA A 101       5.303 -12.103  14.235  1.00 18.56           N  
ANISOU  686  N   ALA A 101     2433   2726   1891     57     -6    -23       N  
ATOM    687  CA  ALA A 101       6.435 -11.243  14.600  1.00 19.97           C  
ANISOU  687  CA  ALA A 101     2597   2910   2081     28     27     11       C  
ATOM    688  C   ALA A 101       6.343 -10.774  16.053  1.00 21.67           C  
ANISOU  688  C   ALA A 101     2804   3066   2363     18     16     20       C  
ATOM    689  O   ALA A 101       7.366 -10.739  16.760  1.00 22.26           O  
ANISOU  689  O   ALA A 101     2852   3141   2463      6     37     15       O  
ATOM    690  CB  ALA A 101       6.513 -10.050  13.660  1.00 22.15           C  
ANISOU  690  CB  ALA A 101     2896   3208   2312      1     38     70       C  
ATOM    691  N   ASP A 102       5.117 -10.452  16.530  1.00 19.28           N  
ANISOU  691  N   ASP A 102     2520   2716   2088     26    -19     30       N  
ATOM    692  CA  ASP A 102       4.950 -10.040  17.927  1.00 17.33           C  
ANISOU  692  CA  ASP A 102     2267   2419   1900     19    -28     33       C  
ATOM    693  C   ASP A 102       5.293 -11.197  18.887  1.00 19.19           C  
ANISOU  693  C   ASP A 102     2478   2649   2165     36    -26    -11       C  
ATOM    694  O   ASP A 102       5.946 -10.987  19.921  1.00 20.22           O  
ANISOU  694  O   ASP A 102     2591   2765   2326     26    -18    -12       O  
ATOM    695  CB  ASP A 102       3.500  -9.600  18.202  1.00 18.67           C  
ANISOU  695  CB  ASP A 102     2456   2546   2092     30    -63     44       C  
ATOM    696  CG  ASP A 102       3.053  -8.363  17.452  1.00 24.40           C  
ANISOU  696  CG  ASP A 102     3208   3264   2801     19    -74     93       C  
ATOM    697  OD1 ASP A 102       3.865  -7.421  17.320  1.00 25.58           O  
ANISOU  697  OD1 ASP A 102     3360   3412   2946     -8    -54    128       O  
ATOM    698  OD2 ASP A 102       1.866  -8.316  17.023  1.00 25.64           O  
ANISOU  698  OD2 ASP A 102     3380   3411   2951     37   -104     98       O  
ATOM    699  N   LEU A 103       4.872 -12.443  18.539  1.00 17.47           N  
ANISOU  699  N   LEU A 103     2259   2441   1936     61    -36    -48       N  
ATOM    700  CA  LEU A 103       5.207 -13.577  19.406  1.00 17.32           C  
ANISOU  700  CA  LEU A 103     2222   2412   1948     78    -36    -83       C  
ATOM    701  C   LEU A 103       6.711 -13.721  19.526  1.00 20.21           C  
ANISOU  701  C   LEU A 103     2561   2807   2310     75     -8    -91       C  
ATOM    702  O   LEU A 103       7.236 -13.921  20.628  1.00 19.23           O  
ANISOU  702  O   LEU A 103     2420   2668   2220     76     -7    -97       O  
ATOM    703  CB  LEU A 103       4.664 -14.897  18.816  1.00 17.44           C  
ANISOU  703  CB  LEU A 103     2241   2431   1953    103    -49   -123       C  
ATOM    704  CG  LEU A 103       3.154 -15.071  18.941  1.00 19.41           C  
ANISOU  704  CG  LEU A 103     2506   2649   2219    108    -80   -126       C  
ATOM    705  CD1 LEU A 103       2.691 -16.362  18.191  1.00 19.99           C  
ANISOU  705  CD1 LEU A 103     2583   2730   2283    127    -93   -170       C  
ATOM    706  CD2 LEU A 103       2.692 -15.153  20.407  1.00 18.51           C  
ANISOU  706  CD2 LEU A 103     2386   2491   2155    106    -89   -121       C  
ATOM    707  N   ILE A 104       7.411 -13.684  18.362  1.00 18.58           N  
ANISOU  707  N   ILE A 104     2350   2649   2062     72     16    -93       N  
ATOM    708  CA  ILE A 104       8.866 -13.842  18.352  1.00 18.20           C  
ANISOU  708  CA  ILE A 104     2269   2638   2009     69     46   -104       C  
ATOM    709  C   ILE A 104       9.553 -12.727  19.148  1.00 20.55           C  
ANISOU  709  C   ILE A 104     2551   2926   2330     37     56    -72       C  
ATOM    710  O   ILE A 104      10.513 -12.987  19.882  1.00 20.40           O  
ANISOU  710  O   ILE A 104     2501   2915   2335     40     65    -86       O  
ATOM    711  CB  ILE A 104       9.385 -13.971  16.908  1.00 21.38           C  
ANISOU  711  CB  ILE A 104     2667   3100   2355     70     73   -113       C  
ATOM    712  CG1 ILE A 104       8.879 -15.304  16.299  1.00 21.16           C  
ANISOU  712  CG1 ILE A 104     2647   3079   2312    107     61   -163       C  
ATOM    713  CG2 ILE A 104      10.940 -13.863  16.850  1.00 22.83           C  
ANISOU  713  CG2 ILE A 104     2810   3331   2535     60    112   -118       C  
ATOM    714  CD1 ILE A 104       8.923 -15.365  14.740  1.00 21.53           C  
ANISOU  714  CD1 ILE A 104     2703   3185   2290    109     78   -173       C  
ATOM    715  N   ASN A 105       9.028 -11.491  19.016  1.00 18.56           N  
ANISOU  715  N   ASN A 105     2322   2656   2075      9     52    -31       N  
ATOM    716  CA  ASN A 105       9.551 -10.322  19.735  1.00 18.81           C  
ANISOU  716  CA  ASN A 105     2345   2670   2134    -24     58     -2       C  
ATOM    717  C   ASN A 105       9.036 -10.302  21.186  1.00 20.93           C  
ANISOU  717  C   ASN A 105     2616   2890   2448    -17     31    -12       C  
ATOM    718  O   ASN A 105       8.484  -9.292  21.678  1.00 20.81           O  
ANISOU  718  O   ASN A 105     2618   2837   2453    -35     18     10       O  
ATOM    719  CB  ASN A 105       9.187  -9.024  18.996  1.00 20.32           C  
ANISOU  719  CB  ASN A 105     2562   2851   2306    -55     62     46       C  
ATOM    720  CG  ASN A 105      10.050  -8.778  17.799  1.00 38.48           C  
ANISOU  720  CG  ASN A 105     4854   5205   4563    -75     97     66       C  
ATOM    721  OD1 ASN A 105      11.279  -8.871  17.860  1.00 30.72           O  
ANISOU  721  OD1 ASN A 105     3835   4257   3581    -90    126     56       O  
ATOM    722  ND2 ASN A 105       9.420  -8.406  16.697  1.00 37.99           N  
ANISOU  722  ND2 ASN A 105     4823   5152   4458    -78     96     96       N  
ATOM    723  N   ASN A 106       9.238 -11.428  21.892  1.00 17.74           N  
ANISOU  723  N   ASN A 106     2194   2487   2058      9     23    -45       N  
ATOM    724  CA  ASN A 106       8.937 -11.559  23.307  1.00 18.15           C  
ANISOU  724  CA  ASN A 106     2245   2507   2146     17      3    -54       C  
ATOM    725  C   ASN A 106       7.514 -11.197  23.649  1.00 20.82           C  
ANISOU  725  C   ASN A 106     2614   2803   2495     19    -19    -44       C  
ATOM    726  O   ASN A 106       7.252 -10.463  24.612  1.00 20.47           O  
ANISOU  726  O   ASN A 106     2573   2732   2473      7    -29    -37       O  
ATOM    727  CB  ASN A 106       9.947 -10.777  24.152  1.00 18.19           C  
ANISOU  727  CB  ASN A 106     2226   2516   2171     -8      8    -49       C  
ATOM    728  CG  ASN A 106      11.339 -11.294  23.894  1.00 22.19           C  
ANISOU  728  CG  ASN A 106     2692   3067   2671     -5     28    -65       C  
ATOM    729  OD1 ASN A 106      11.617 -12.488  24.095  1.00 21.38           O  
ANISOU  729  OD1 ASN A 106     2576   2978   2571     28     23    -90       O  
ATOM    730  ND2 ASN A 106      12.235 -10.416  23.435  1.00 21.93           N  
ANISOU  730  ND2 ASN A 106     2640   3059   2633    -39     50    -50       N  
ATOM    731  N   LEU A 107       6.575 -11.736  22.856  1.00 18.74           N  
ANISOU  731  N   LEU A 107     2369   2537   2216     35    -27    -47       N  
ATOM    732  CA ALEU A 107       5.143 -11.536  23.090  0.50 18.31           C  
ANISOU  732  CA ALEU A 107     2337   2449   2173     41    -48    -42       C  
ATOM    733  CA BLEU A 107       5.148 -11.526  23.116  0.50 18.67           C  
ANISOU  733  CA BLEU A 107     2382   2493   2219     41    -48    -42       C  
ATOM    734  C   LEU A 107       4.784 -10.048  23.227  1.00 20.98           C  
ANISOU  734  C   LEU A 107     2687   2762   2521     20    -53    -14       C  
ATOM    735  O   LEU A 107       4.151  -9.623  24.214  1.00 18.91           O  
ANISOU  735  O   LEU A 107     2429   2470   2285     20    -64    -16       O  
ATOM    736  CB ALEU A 107       4.626 -12.390  24.273  0.50 17.89           C  
ANISOU  736  CB ALEU A 107     2279   2373   2145     57    -61    -61       C  
ATOM    737  CB BLEU A 107       4.659 -12.326  24.349  0.50 18.61           C  
ANISOU  737  CB BLEU A 107     2369   2463   2237     55    -61    -60       C  
ATOM    738  CG ALEU A 107       4.913 -13.898  24.137  0.50 20.44           C  
ANISOU  738  CG ALEU A 107     2594   2707   2466     79    -61    -85       C  
ATOM    739  CG BLEU A 107       5.000 -13.823  24.387  0.50 22.23           C  
ANISOU  739  CG BLEU A 107     2819   2932   2697     77    -60    -84       C  
ATOM    740  CD1ALEU A 107       6.182 -14.281  24.905  0.50 19.79           C  
ANISOU  740  CD1ALEU A 107     2489   2638   2392     83    -52    -92       C  
ATOM    741  CD1BLEU A 107       4.501 -14.422  25.629  0.50 22.04           C  
ANISOU  741  CD1BLEU A 107     2794   2883   2696     85    -71    -88       C  
ATOM    742  CD2ALEU A 107       3.732 -14.719  24.574  0.50 21.99           C  
ANISOU  742  CD2ALEU A 107     2799   2876   2680     91    -77    -95       C  
ATOM    743  CD2BLEU A 107       4.366 -14.567  23.272  0.50 22.13           C  
ANISOU  743  CD2BLEU A 107     2816   2924   2669     91    -66    -98       C  
ATOM    744  N   GLY A 108       5.174  -9.285  22.212  1.00 20.14           N  
ANISOU  744  N   GLY A 108     2588   2669   2393      4    -42     11       N  
ATOM    745  CA  GLY A 108       4.823  -7.875  22.110  1.00 20.42           C  
ANISOU  745  CA  GLY A 108     2642   2676   2441    -15    -48     43       C  
ATOM    746  C   GLY A 108       5.368  -6.963  23.184  1.00 24.13           C  
ANISOU  746  C   GLY A 108     3104   3121   2945    -37    -45     44       C  
ATOM    747  O   GLY A 108       4.771  -5.915  23.485  1.00 23.74           O  
ANISOU  747  O   GLY A 108     3070   3031   2919    -43    -57     58       O  
ATOM    748  N   THR A 109       6.537  -7.317  23.717  1.00 20.98           N  
ANISOU  748  N   THR A 109     2679   2745   2549    -47    -30     28       N  
ATOM    749  CA  THR A 109       7.178  -6.505  24.759  1.00 19.55           C  
ANISOU  749  CA  THR A 109     2485   2545   2398    -71    -29     22       C  
ATOM    750  C   THR A 109       8.602  -6.121  24.371  1.00 21.73           C  
ANISOU  750  C   THR A 109     2739   2849   2670   -103     -6     33       C  
ATOM    751  O   THR A 109       9.188  -6.758  23.483  1.00 21.99           O  
ANISOU  751  O   THR A 109     2758   2922   2673   -100     12     37       O  
ATOM    752  CB  THR A 109       7.299  -7.315  26.079  1.00 25.17           C  
ANISOU  752  CB  THR A 109     3180   3264   3121    -54    -38    -12       C  
ATOM    753  OG1 THR A 109       8.288  -8.359  25.933  1.00 25.60           O  
ANISOU  753  OG1 THR A 109     3207   3360   3159    -45    -27    -25       O  
ATOM    754  CG2 THR A 109       5.974  -7.888  26.533  1.00 24.06           C  
ANISOU  754  CG2 THR A 109     3054   3105   2983    -25    -54    -23       C  
ATOM    755  N   ILE A 110       9.190  -5.143  25.084  1.00 19.90           N  
ANISOU  755  N   ILE A 110     2496   2596   2467   -134     -7     32       N  
ATOM    756  CA  ILE A 110      10.617  -4.821  24.937  1.00 19.87           C  
ANISOU  756  CA  ILE A 110     2461   2621   2467   -169     14     36       C  
ATOM    757  C   ILE A 110      11.295  -5.551  26.119  1.00 21.90           C  
ANISOU  757  C   ILE A 110     2685   2903   2734   -157      5     -4       C  
ATOM    758  O   ILE A 110      11.853  -4.947  27.035  1.00 20.60           O  
ANISOU  758  O   ILE A 110     2503   2729   2595   -179     -3    -20       O  
ATOM    759  CB  ILE A 110      10.903  -3.298  24.836  1.00 22.79           C  
ANISOU  759  CB  ILE A 110     2841   2953   2867   -216     19     61       C  
ATOM    760  CG1 ILE A 110      10.209  -2.499  25.952  1.00 23.48           C  
ANISOU  760  CG1 ILE A 110     2945   2983   2991   -216     -8     44       C  
ATOM    761  CG2 ILE A 110      10.476  -2.800  23.437  1.00 24.07           C  
ANISOU  761  CG2 ILE A 110     3033   3106   3008   -226     31    111       C  
ATOM    762  CD1 ILE A 110      10.828  -1.062  26.111  1.00 26.38           C  
ANISOU  762  CD1 ILE A 110     3312   3311   3399   -268     -5     55       C  
ATOM    763  N   ALA A 111      11.146  -6.893  26.127  1.00 19.60           N  
ANISOU  763  N   ALA A 111     2387   2639   2422   -118      2    -21       N  
ATOM    764  CA  ALA A 111      11.543  -7.692  27.279  1.00 19.16           C  
ANISOU  764  CA  ALA A 111     2308   2600   2372    -97    -13    -51       C  
ATOM    765  C   ALA A 111      13.025  -7.693  27.603  1.00 22.22           C  
ANISOU  765  C   ALA A 111     2649   3026   2769   -114     -6    -65       C  
ATOM    766  O   ALA A 111      13.361  -7.872  28.776  1.00 22.12           O  
ANISOU  766  O   ALA A 111     2619   3018   2766   -107    -26    -87       O  
ATOM    767  CB  ALA A 111      11.026  -9.120  27.166  1.00 20.61           C  
ANISOU  767  CB  ALA A 111     2499   2795   2538    -53    -18    -61       C  
ATOM    768  N   LYS A 112      13.913  -7.454  26.624  1.00 20.51           N  
ANISOU  768  N   LYS A 112     2408   2838   2546   -137     21    -53       N  
ATOM    769  CA  LYS A 112      15.344  -7.416  26.991  1.00 22.36           C  
ANISOU  769  CA  LYS A 112     2589   3113   2795   -155     27    -71       C  
ATOM    770  C   LYS A 112      15.564  -6.277  27.989  1.00 24.94           C  
ANISOU  770  C   LYS A 112     2911   3414   3152   -193      9    -79       C  
ATOM    771  O   LYS A 112      16.113  -6.493  29.067  1.00 25.33           O  
ANISOU  771  O   LYS A 112     2932   3479   3212   -186    -13   -106       O  
ATOM    772  CB  LYS A 112      16.244  -7.248  25.749  1.00 24.58           C  
ANISOU  772  CB  LYS A 112     2841   3434   3064   -181     65    -55       C  
ATOM    773  CG  LYS A 112      17.738  -7.258  26.099  1.00 31.25           C  
ANISOU  773  CG  LYS A 112     3621   4326   3927   -199     72    -76       C  
ATOM    774  CD  LYS A 112      18.629  -7.001  24.883  1.00 37.37           C  
ANISOU  774  CD  LYS A 112     4363   5146   4691   -230    117    -61       C  
ATOM    775  CE  LYS A 112      20.070  -6.862  25.343  1.00 46.70           C  
ANISOU  775  CE  LYS A 112     5473   6373   5898   -254    122    -83       C  
ATOM    776  NZ  LYS A 112      21.013  -6.767  24.200  1.00 56.50           N  
ANISOU  776  NZ  LYS A 112     6672   7670   7127   -282    171    -72       N  
ATOM    777  N   THR A 113      15.052  -5.074  27.651  1.00 22.55           N  
ANISOU  777  N   THR A 113     2638   3068   2863   -228     15    -56       N  
ATOM    778  CA  THR A 113      15.152  -3.886  28.479  1.00 22.63           C  
ANISOU  778  CA  THR A 113     2650   3042   2907   -265     -1    -67       C  
ATOM    779  C   THR A 113      14.379  -4.094  29.803  1.00 24.51           C  
ANISOU  779  C   THR A 113     2908   3259   3147   -235    -35    -96       C  
ATOM    780  O   THR A 113      14.876  -3.748  30.880  1.00 24.62           O  
ANISOU  780  O   THR A 113     2902   3277   3177   -249    -56   -127       O  
ATOM    781  CB  THR A 113      14.517  -2.705  27.734  1.00 26.33           C  
ANISOU  781  CB  THR A 113     3157   3457   3390   -297     10    -31       C  
ATOM    782  OG1 THR A 113      14.376  -1.565  28.565  1.00 35.07           O  
ANISOU  782  OG1 THR A 113     4275   4515   4535   -326    -10    -47       O  
ATOM    783  N   GLY A 114      13.173  -4.633  29.708  1.00 20.67           N  
ANISOU  783  N   GLY A 114     2459   2754   2642   -197    -40    -88       N  
ATOM    784  CA  GLY A 114      12.344  -4.780  30.898  1.00 19.90           C  
ANISOU  784  CA  GLY A 114     2381   2638   2542   -172    -65   -112       C  
ATOM    785  C   GLY A 114      12.899  -5.783  31.889  1.00 23.56           C  
ANISOU  785  C   GLY A 114     2819   3144   2991   -147    -82   -136       C  
ATOM    786  O   GLY A 114      12.878  -5.530  33.096  1.00 21.32           O  
ANISOU  786  O   GLY A 114     2533   2860   2708   -147   -104   -162       O  
ATOM    787  N   THR A 115      13.343  -6.950  31.379  1.00 21.59           N  
ANISOU  787  N   THR A 115     2550   2930   2723   -121    -73   -127       N  
ATOM    788  CA  THR A 115      13.852  -8.019  32.244  1.00 22.58           C  
ANISOU  788  CA  THR A 115     2653   3092   2836    -90    -92   -143       C  
ATOM    789  C   THR A 115      15.119  -7.567  32.926  1.00 27.60           C  
ANISOU  789  C   THR A 115     3245   3758   3484   -113   -106   -166       C  
ATOM    790  O   THR A 115      15.281  -7.837  34.120  1.00 27.18           O  
ANISOU  790  O   THR A 115     3185   3722   3422    -99   -134   -185       O  
ATOM    791  CB  THR A 115      13.982  -9.394  31.504  1.00 20.91           C  
ANISOU  791  CB  THR A 115     2435   2902   2610    -52    -81   -132       C  
ATOM    792  OG1 THR A 115      14.942  -9.300  30.461  1.00 26.83           O  
ANISOU  792  OG1 THR A 115     3151   3677   3364    -68    -58   -129       O  
ATOM    793  CG2 THR A 115      12.641  -9.947  30.980  1.00 25.26           C  
ANISOU  793  CG2 THR A 115     3027   3421   3148    -29    -74   -116       C  
ATOM    794  N   LYS A 116      15.994  -6.828  32.202  1.00 25.18           N  
ANISOU  794  N   LYS A 116     2909   3461   3197   -153    -88   -164       N  
ATOM    795  CA  LYS A 116      17.241  -6.321  32.771  1.00 26.42           C  
ANISOU  795  CA  LYS A 116     3017   3649   3372   -182   -101   -188       C  
ATOM    796  C   LYS A 116      16.955  -5.338  33.916  1.00 29.95           C  
ANISOU  796  C   LYS A 116     3478   4070   3830   -206   -127   -214       C  
ATOM    797  O   LYS A 116      17.520  -5.491  35.000  1.00 30.85           O  
ANISOU  797  O   LYS A 116     3568   4215   3940   -200   -157   -242       O  
ATOM    798  CB  LYS A 116      18.106  -5.668  31.673  1.00 30.23           C  
ANISOU  798  CB  LYS A 116     3467   4143   3877   -227    -70   -176       C  
ATOM    799  CG  LYS A 116      19.580  -5.545  32.036  1.00 45.84           C  
ANISOU  799  CG  LYS A 116     5376   6168   5872   -251    -78   -200       C  
ATOM    800  CD  LYS A 116      20.418  -5.049  30.849  1.00 58.54           C  
ANISOU  800  CD  LYS A 116     6949   7795   7498   -295    -38   -183       C  
ATOM    801  CE  LYS A 116      20.782  -3.581  30.948  1.00 75.81           C  
ANISOU  801  CE  LYS A 116     9128   9955   9723   -366    -35   -186       C  
ATOM    802  NZ  LYS A 116      21.782  -3.310  32.020  1.00 85.15           N  
ANISOU  802  NZ  LYS A 116    10257  11167  10929   -387    -67   -228       N  
ATOM    803  N   ALA A 117      16.027  -4.369  33.692  1.00 25.83           N  
ANISOU  803  N   ALA A 117     2999   3494   3322   -228   -119   -206       N  
ATOM    804  CA  ALA A 117      15.630  -3.358  34.681  1.00 24.66           C  
ANISOU  804  CA  ALA A 117     2868   3313   3188   -248   -140   -237       C  
ATOM    805  C   ALA A 117      14.964  -4.006  35.914  1.00 23.17           C  
ANISOU  805  C   ALA A 117     2699   3139   2966   -206   -165   -257       C  
ATOM    806  O   ALA A 117      15.194  -3.584  37.063  1.00 23.05           O  
ANISOU  806  O   ALA A 117     2676   3135   2948   -214   -192   -295       O  
ATOM    807  CB  ALA A 117      14.673  -2.354  34.043  1.00 25.43           C  
ANISOU  807  CB  ALA A 117     3010   3345   3308   -267   -124   -219       C  
ATOM    808  N   PHE A 118      14.156  -5.036  35.670  1.00 19.93           N  
ANISOU  808  N   PHE A 118     2313   2730   2529   -164   -157   -233       N  
ATOM    809  CA  PHE A 118      13.492  -5.717  36.773  1.00 18.55           C  
ANISOU  809  CA  PHE A 118     2156   2569   2321   -128   -175   -243       C  
ATOM    810  C   PHE A 118      14.529  -6.448  37.636  1.00 23.73           C  
ANISOU  810  C   PHE A 118     2777   3282   2957   -112   -202   -256       C  
ATOM    811  O   PHE A 118      14.499  -6.330  38.865  1.00 23.44           O  
ANISOU  811  O   PHE A 118     2743   3265   2898   -107   -227   -282       O  
ATOM    812  CB  PHE A 118      12.479  -6.707  36.206  1.00 18.79           C  
ANISOU  812  CB  PHE A 118     2216   2587   2335    -92   -158   -210       C  
ATOM    813  CG  PHE A 118      11.731  -7.539  37.221  1.00 19.61           C  
ANISOU  813  CG  PHE A 118     2341   2705   2407    -58   -170   -210       C  
ATOM    814  CD1 PHE A 118      11.236  -6.967  38.391  1.00 20.60           C  
ANISOU  814  CD1 PHE A 118     2479   2830   2516    -61   -183   -237       C  
ATOM    815  CD2 PHE A 118      11.433  -8.868  36.964  1.00 21.13           C  
ANISOU  815  CD2 PHE A 118     2540   2905   2583    -24   -165   -182       C  
ATOM    816  CE1 PHE A 118      10.494  -7.726  39.298  1.00 21.10           C  
ANISOU  816  CE1 PHE A 118     2563   2910   2544    -33   -188   -232       C  
ATOM    817  CE2 PHE A 118      10.688  -9.624  37.874  1.00 24.44           C  
ANISOU  817  CE2 PHE A 118     2980   3332   2974      1   -173   -175       C  
ATOM    818  CZ  PHE A 118      10.224  -9.046  39.033  1.00 22.61           C  
ANISOU  818  CZ  PHE A 118     2761   3108   2722     -4   -182   -197       C  
ATOM    819  N   MET A 119      15.441  -7.211  36.985  1.00 22.91           N  
ANISOU  819  N   MET A 119     2640   3207   2858   -102   -197   -240       N  
ATOM    820  CA  MET A 119      16.458  -7.942  37.755  1.00 22.72           C  
ANISOU  820  CA  MET A 119     2578   3235   2818    -81   -226   -250       C  
ATOM    821  C   MET A 119      17.340  -6.967  38.533  1.00 28.09           C  
ANISOU  821  C   MET A 119     3225   3939   3509   -117   -252   -290       C  
ATOM    822  O   MET A 119      17.725  -7.272  39.668  1.00 28.40           O  
ANISOU  822  O   MET A 119     3251   4016   3522   -100   -287   -308       O  
ATOM    823  CB  MET A 119      17.264  -8.893  36.855  1.00 24.58           C  
ANISOU  823  CB  MET A 119     2779   3495   3064    -60   -215   -232       C  
ATOM    824  CG  MET A 119      16.451 -10.085  36.463  1.00 27.66           C  
ANISOU  824  CG  MET A 119     3203   3869   3439    -16   -204   -202       C  
ATOM    825  SD  MET A 119      17.340 -11.323  35.480  1.00 31.07           S  
ANISOU  825  SD  MET A 119     3598   4327   3882     19   -193   -189       S  
ATOM    826  CE  MET A 119      17.694 -10.376  33.906  1.00 29.17           C  
ANISOU  826  CE  MET A 119     3338   4079   3667    -27   -149   -190       C  
ATOM    827  N   GLU A 120      17.593  -5.756  37.974  1.00 25.95           N  
ANISOU  827  N   GLU A 120     2944   3642   3274   -167   -237   -304       N  
ATOM    828  CA  GLU A 120      18.370  -4.738  38.703  1.00 26.09           C  
ANISOU  828  CA  GLU A 120     2932   3673   3310   -208   -262   -347       C  
ATOM    829  C   GLU A 120      17.570  -4.202  39.903  1.00 29.68           C  
ANISOU  829  C   GLU A 120     3423   4113   3742   -206   -284   -379       C  
ATOM    830  O   GLU A 120      18.128  -4.011  40.993  1.00 29.65           O  
ANISOU  830  O   GLU A 120     3397   4145   3722   -211   -321   -417       O  
ATOM    831  CB  GLU A 120      18.816  -3.594  37.778  1.00 28.00           C  
ANISOU  831  CB  GLU A 120     3156   3882   3601   -267   -238   -348       C  
ATOM    832  CG  GLU A 120      19.907  -4.004  36.793  1.00 36.37           C  
ANISOU  832  CG  GLU A 120     4164   4975   4679   -277   -218   -329       C  
ATOM    833  CD  GLU A 120      20.414  -2.909  35.868  1.00 67.08           C  
ANISOU  833  CD  GLU A 120     8034   8839   8614   -341   -190   -322       C  
ATOM    834  OE1 GLU A 120      19.961  -1.747  35.996  1.00 66.89           O  
ANISOU  834  OE1 GLU A 120     8039   8762   8615   -379   -190   -334       O  
ATOM    835  OE2 GLU A 120      21.273  -3.219  35.010  1.00 60.01           O  
ANISOU  835  OE2 GLU A 120     7095   7976   7730   -351   -166   -305       O  
ATOM    836  N   ALA A 121      16.239  -4.020  39.730  1.00 25.36           N  
ANISOU  836  N   ALA A 121     2929   3519   3189   -195   -264   -366       N  
ATOM    837  CA  ALA A 121      15.394  -3.570  40.840  1.00 24.85           C  
ANISOU  837  CA  ALA A 121     2897   3445   3100   -188   -279   -399       C  
ATOM    838  C   ALA A 121      15.312  -4.638  41.957  1.00 28.21           C  
ANISOU  838  C   ALA A 121     3326   3925   3467   -145   -303   -397       C  
ATOM    839  O   ALA A 121      15.277  -4.281  43.138  1.00 28.73           O  
ANISOU  839  O   ALA A 121     3396   4017   3505   -146   -329   -437       O  
ATOM    840  CB  ALA A 121      14.000  -3.239  40.337  1.00 24.93           C  
ANISOU  840  CB  ALA A 121     2955   3398   3119   -180   -250   -382       C  
ATOM    841  N   LEU A 122      15.285  -5.938  41.579  1.00 25.06           N  
ANISOU  841  N   LEU A 122     2927   3545   3051   -108   -296   -352       N  
ATOM    842  CA  LEU A 122      15.248  -7.048  42.547  1.00 24.39           C  
ANISOU  842  CA  LEU A 122     2848   3506   2914    -67   -318   -338       C  
ATOM    843  C   LEU A 122      16.528  -7.085  43.384  1.00 31.97           C  
ANISOU  843  C   LEU A 122     3764   4524   3858    -69   -362   -364       C  
ATOM    844  O   LEU A 122      16.464  -7.290  44.598  1.00 32.56           O  
ANISOU  844  O   LEU A 122     3849   4639   3885    -52   -391   -377       O  
ATOM    845  CB  LEU A 122      15.076  -8.386  41.835  1.00 23.82           C  
ANISOU  845  CB  LEU A 122     2782   3430   2840    -30   -303   -286       C  
ATOM    846  CG  LEU A 122      13.708  -8.625  41.191  1.00 25.64           C  
ANISOU  846  CG  LEU A 122     3055   3612   3074    -21   -267   -258       C  
ATOM    847  CD1 LEU A 122      13.715  -9.902  40.330  1.00 26.28           C  
ANISOU  847  CD1 LEU A 122     3136   3686   3163     10   -254   -216       C  
ATOM    848  CD2 LEU A 122      12.585  -8.698  42.253  1.00 26.11           C  
ANISOU  848  CD2 LEU A 122     3153   3676   3092     -8   -268   -261       C  
ATOM    849  N   GLN A 123      17.684  -6.853  42.731  1.00 31.20           N  
ANISOU  849  N   GLN A 123     3618   4436   3800    -90   -367   -372       N  
ATOM    850  CA  GLN A 123      18.989  -6.782  43.409  1.00 32.56           C  
ANISOU  850  CA  GLN A 123     3738   4666   3968    -97   -410   -402       C  
ATOM    851  C   GLN A 123      18.996  -5.640  44.448  1.00 38.20           C  
ANISOU  851  C   GLN A 123     4455   5391   4670   -130   -436   -460       C  
ATOM    852  O   GLN A 123      19.646  -5.761  45.499  1.00 39.36           O  
ANISOU  852  O   GLN A 123     4578   5594   4783   -121   -481   -487       O  
ATOM    853  CB  GLN A 123      20.096  -6.565  42.373  1.00 34.03           C  
ANISOU  853  CB  GLN A 123     3868   4854   4207   -123   -398   -403       C  
ATOM    854  CG  GLN A 123      20.578  -7.853  41.711  1.00 59.58           C  
ANISOU  854  CG  GLN A 123     7080   8111   7446    -81   -392   -363       C  
ATOM    855  CD  GLN A 123      21.714  -8.483  42.486  1.00 86.61           C  
ANISOU  855  CD  GLN A 123    10454  11601  10854    -54   -440   -374       C  
ATOM    856  OE1 GLN A 123      21.514  -9.135  43.520  1.00 82.74           O  
ANISOU  856  OE1 GLN A 123     9982  11138  10316    -15   -474   -365       O  
ATOM    857  NE2 GLN A 123      22.937  -8.296  42.005  1.00 79.47           N  
ANISOU  857  NE2 GLN A 123     9482  10726   9987    -73   -444   -391       N  
ATOM    858  N   ALA A 124      18.245  -4.551  44.168  1.00 35.21           N  
ANISOU  858  N   ALA A 124     4106   4957   4317   -164   -411   -482       N  
ATOM    859  CA  ALA A 124      18.125  -3.372  45.034  1.00 35.99           C  
ANISOU  859  CA  ALA A 124     4212   5050   4413   -196   -431   -545       C  
ATOM    860  C   ALA A 124      17.012  -3.474  46.100  1.00 41.11           C  
ANISOU  860  C   ALA A 124     4910   5709   5003   -167   -435   -559       C  
ATOM    861  O   ALA A 124      16.778  -2.510  46.835  1.00 41.88           O  
ANISOU  861  O   ALA A 124     5018   5800   5093   -188   -448   -616       O  
ATOM    862  CB  ALA A 124      17.944  -2.115  44.192  1.00 36.81           C  
ANISOU  862  CB  ALA A 124     4321   5083   4581   -246   -403   -562       C  
ATOM    863  N   GLY A 125      16.338  -4.622  46.171  1.00 35.80           N  
ANISOU  863  N   GLY A 125     4264   5050   4289   -122   -422   -509       N  
ATOM    864  CA  GLY A 125      15.301  -4.853  47.171  1.00 34.51           C  
ANISOU  864  CA  GLY A 125     4144   4905   4065    -96   -420   -513       C  
ATOM    865  C   GLY A 125      13.848  -4.847  46.730  1.00 35.13           C  
ANISOU  865  C   GLY A 125     4267   4933   4148    -85   -375   -491       C  
ATOM    866  O   GLY A 125      12.961  -4.959  47.580  1.00 33.45           O  
ANISOU  866  O   GLY A 125     4085   4739   3887    -68   -369   -500       O  
ATOM    867  N   ALA A 126      13.562  -4.737  45.411  1.00 30.07           N  
ANISOU  867  N   ALA A 126     3628   4232   3563    -95   -342   -462       N  
ATOM    868  CA  ALA A 126      12.167  -4.794  44.952  1.00 29.37           C  
ANISOU  868  CA  ALA A 126     3578   4099   3480    -82   -304   -440       C  
ATOM    869  C   ALA A 126      11.691  -6.245  45.092  1.00 30.79           C  
ANISOU  869  C   ALA A 126     3774   4305   3620    -44   -295   -385       C  
ATOM    870  O   ALA A 126      12.503  -7.140  45.342  1.00 30.48           O  
ANISOU  870  O   ALA A 126     3716   4305   3557    -27   -318   -361       O  
ATOM    871  CB  ALA A 126      12.067  -4.359  43.490  1.00 29.84           C  
ANISOU  871  CB  ALA A 126     3637   4097   3605   -101   -277   -420       C  
ATOM    872  N   ASP A 127      10.420  -6.506  44.915  1.00 28.09           N  
ANISOU  872  N   ASP A 127     3463   3938   3270    -29   -264   -365       N  
ATOM    873  CA  ASP A 127      10.019  -7.889  44.971  1.00 27.51           C  
ANISOU  873  CA  ASP A 127     3404   3882   3166      1   -256   -311       C  
ATOM    874  C   ASP A 127       9.328  -8.308  43.688  1.00 25.21           C  
ANISOU  874  C   ASP A 127     3122   3540   2916      6   -226   -273       C  
ATOM    875  O   ASP A 127       8.985  -7.489  42.867  1.00 23.24           O  
ANISOU  875  O   ASP A 127     2874   3247   2710    -11   -209   -288       O  
ATOM    876  CB  ASP A 127       9.239  -8.261  46.221  1.00 31.75           C  
ANISOU  876  CB  ASP A 127     3965   4457   3642     16   -251   -313       C  
ATOM    877  CG  ASP A 127       7.813  -7.932  46.105  1.00 42.36           C  
ANISOU  877  CG  ASP A 127     5332   5770   4995     16   -214   -319       C  
ATOM    878  OD1 ASP A 127       7.553  -6.743  46.139  1.00 47.10           O  
ANISOU  878  OD1 ASP A 127     5933   6351   5613      1   -208   -369       O  
ATOM    879  OD2 ASP A 127       6.973  -8.835  45.959  1.00 37.14           O  
ANISOU  879  OD2 ASP A 127     4686   5099   4328     30   -192   -273       O  
ATOM    880  N   ILE A 128       9.185  -9.605  43.540  1.00 22.56           N  
ANISOU  880  N   ILE A 128     2792   3210   2569     29   -223   -225       N  
ATOM    881  CA  ILE A 128       8.746 -10.212  42.308  1.00 21.33           C  
ANISOU  881  CA  ILE A 128     2643   3013   2448     36   -200   -190       C  
ATOM    882  C   ILE A 128       7.375  -9.699  41.903  1.00 24.02           C  
ANISOU  882  C   ILE A 128     3004   3317   2804     29   -170   -198       C  
ATOM    883  O   ILE A 128       7.084  -9.586  40.751  1.00 23.51           O  
ANISOU  883  O   ILE A 128     2941   3215   2779     25   -156   -188       O  
ATOM    884  CB  ILE A 128       8.799 -11.740  42.409  1.00 24.87           C  
ANISOU  884  CB  ILE A 128     3099   3472   2880     64   -205   -142       C  
ATOM    885  CG1 ILE A 128      10.249 -12.194  42.285  1.00 27.59           C  
ANISOU  885  CG1 ILE A 128     3415   3837   3233     76   -232   -136       C  
ATOM    886  CG2 ILE A 128       7.920 -12.395  41.369  1.00 25.53           C  
ANISOU  886  CG2 ILE A 128     3198   3513   2990     71   -179   -112       C  
ATOM    887  CD1 ILE A 128      10.465 -13.658  42.555  1.00 31.77           C  
ANISOU  887  CD1 ILE A 128     3948   4377   3744    108   -248    -92       C  
ATOM    888  N   THR A 129       6.564  -9.336  42.877  1.00 21.74           N  
ANISOU  888  N   THR A 129     2730   3044   2486     29   -162   -217       N  
ATOM    889  CA  THR A 129       5.224  -8.845  42.595  1.00 20.73           C  
ANISOU  889  CA  THR A 129     2615   2885   2377     27   -135   -228       C  
ATOM    890  C   THR A 129       5.218  -7.542  41.772  1.00 22.62           C  
ANISOU  890  C   THR A 129     2849   3082   2663     10   -133   -259       C  
ATOM    891  O   THR A 129       4.201  -7.158  41.254  1.00 23.00           O  
ANISOU  891  O   THR A 129     2906   3097   2736     13   -115   -261       O  
ATOM    892  CB  THR A 129       4.411  -8.665  43.878  1.00 23.02           C  
ANISOU  892  CB  THR A 129     2916   3208   2624     31   -123   -250       C  
ATOM    893  OG1 THR A 129       4.782  -7.498  44.546  1.00 27.49           O  
ANISOU  893  OG1 THR A 129     3476   3789   3179     21   -138   -303       O  
ATOM    894  N   MET A 130       6.341  -6.850  41.702  1.00 20.09           N  
ANISOU  894  N   MET A 130     2515   2763   2357     -6   -153   -280       N  
ATOM    895  CA  MET A 130       6.412  -5.587  40.965  1.00 20.30           C  
ANISOU  895  CA  MET A 130     2540   2745   2430    -27   -152   -303       C  
ATOM    896  C   MET A 130       6.758  -5.795  39.495  1.00 21.83           C  
ANISOU  896  C   MET A 130     2728   2909   2659    -33   -145   -268       C  
ATOM    897  O   MET A 130       6.950  -4.814  38.778  1.00 20.49           O  
ANISOU  897  O   MET A 130     2557   2702   2526    -53   -144   -276       O  
ATOM    898  CB  MET A 130       7.451  -4.667  41.622  1.00 23.18           C  
ANISOU  898  CB  MET A 130     2890   3122   2796    -49   -175   -347       C  
ATOM    899  CG  MET A 130       7.036  -4.309  43.037  1.00 27.27           C  
ANISOU  899  CG  MET A 130     3415   3670   3275    -42   -181   -392       C  
ATOM    900  SD  MET A 130       8.378  -3.659  44.024  1.00 32.96           S  
ANISOU  900  SD  MET A 130     4116   4427   3981    -65   -217   -442       S  
ATOM    901  CE  MET A 130       8.886  -2.323  43.003  1.00 31.11           C  
ANISOU  901  CE  MET A 130     3872   4127   3820   -101   -219   -462       C  
ATOM    902  N   ILE A 131       6.789  -7.058  39.035  1.00 19.28           N  
ANISOU  902  N   ILE A 131     2403   2598   2323    -17   -140   -229       N  
ATOM    903  CA  ILE A 131       7.162  -7.398  37.664  1.00 17.52           C  
ANISOU  903  CA  ILE A 131     2174   2358   2124    -19   -133   -200       C  
ATOM    904  C   ILE A 131       6.439  -6.591  36.569  1.00 19.67           C  
ANISOU  904  C   ILE A 131     2460   2584   2429    -28   -120   -194       C  
ATOM    905  O   ILE A 131       7.053  -6.263  35.558  1.00 19.12           O  
ANISOU  905  O   ILE A 131     2384   2502   2380    -43   -117   -181       O  
ATOM    906  CB  ILE A 131       6.980  -8.917  37.450  1.00 19.64           C  
ANISOU  906  CB  ILE A 131     2445   2641   2375      5   -129   -167       C  
ATOM    907  CG1 ILE A 131       7.588  -9.350  36.106  1.00 20.04           C  
ANISOU  907  CG1 ILE A 131     2486   2684   2444      5   -123   -146       C  
ATOM    908  CG2 ILE A 131       5.521  -9.374  37.631  1.00 20.87           C  
ANISOU  908  CG2 ILE A 131     2621   2784   2523     20   -115   -157       C  
ATOM    909  CD1 ILE A 131       7.748 -10.921  35.949  1.00 21.01           C  
ANISOU  909  CD1 ILE A 131     2607   2821   2556     31   -125   -122       C  
ATOM    910  N   GLY A 132       5.150  -6.315  36.764  1.00 18.50           N  
ANISOU  910  N   GLY A 132     2329   2416   2285    -17   -112   -201       N  
ATOM    911  CA  GLY A 132       4.347  -5.582  35.788  1.00 18.81           C  
ANISOU  911  CA  GLY A 132     2380   2412   2354    -18   -105   -194       C  
ATOM    912  C   GLY A 132       4.846  -4.169  35.549  1.00 20.68           C  
ANISOU  912  C   GLY A 132     2619   2616   2622    -42   -111   -210       C  
ATOM    913  O   GLY A 132       4.622  -3.600  34.467  1.00 21.76           O  
ANISOU  913  O   GLY A 132     2765   2717   2785    -49   -108   -190       O  
ATOM    914  N   GLN A 133       5.524  -3.575  36.557  1.00 19.35           N  
ANISOU  914  N   GLN A 133     2441   2457   2452    -57   -122   -244       N  
ATOM    915  CA  GLN A 133       6.045  -2.203  36.403  1.00 19.74           C  
ANISOU  915  CA  GLN A 133     2492   2469   2538    -86   -129   -263       C  
ATOM    916  C   GLN A 133       7.166  -2.162  35.391  1.00 21.89           C  
ANISOU  916  C   GLN A 133     2752   2741   2825   -113   -127   -233       C  
ATOM    917  O   GLN A 133       7.570  -1.074  34.960  1.00 22.76           O  
ANISOU  917  O   GLN A 133     2865   2813   2971   -142   -129   -234       O  
ATOM    918  CB  GLN A 133       6.536  -1.664  37.750  1.00 21.65           C  
ANISOU  918  CB  GLN A 133     2725   2727   2773    -97   -144   -314       C  
ATOM    919  CG  GLN A 133       5.384  -1.500  38.734  1.00 28.25           C  
ANISOU  919  CG  GLN A 133     3574   3565   3596    -72   -142   -349       C  
ATOM    920  CD  GLN A 133       5.831  -0.863  40.007  1.00 44.27           C  
ANISOU  920  CD  GLN A 133     5597   5611   5614    -83   -157   -407       C  
ATOM    921  OE1 GLN A 133       6.342   0.262  40.016  1.00 42.33           O  
ANISOU  921  OE1 GLN A 133     5350   5328   5404   -108   -169   -436       O  
ATOM    922  NE2 GLN A 133       5.629  -1.565  41.108  1.00 39.53           N  
ANISOU  922  NE2 GLN A 133     4993   5063   4963    -65   -157   -423       N  
ATOM    923  N   PHE A 134       7.689  -3.354  35.024  1.00 17.82           N  
ANISOU  923  N   PHE A 134     2221   2266   2282   -104   -121   -208       N  
ATOM    924  CA  PHE A 134       8.799  -3.457  34.084  1.00 17.25           C  
ANISOU  924  CA  PHE A 134     2131   2205   2217   -126   -114   -184       C  
ATOM    925  C   PHE A 134       8.323  -3.987  32.720  1.00 18.40           C  
ANISOU  925  C   PHE A 134     2289   2344   2358   -114    -98   -143       C  
ATOM    926  O   PHE A 134       9.153  -4.268  31.856  1.00 18.05           O  
ANISOU  926  O   PHE A 134     2230   2319   2311   -126    -87   -122       O  
ATOM    927  CB  PHE A 134       9.918  -4.314  34.700  1.00 17.79           C  
ANISOU  927  CB  PHE A 134     2168   2328   2263   -124   -123   -194       C  
ATOM    928  CG  PHE A 134      10.397  -3.699  35.998  1.00 18.40           C  
ANISOU  928  CG  PHE A 134     2234   2417   2343   -139   -143   -237       C  
ATOM    929  CD1 PHE A 134      11.337  -2.675  35.994  1.00 20.11           C  
ANISOU  929  CD1 PHE A 134     2431   2622   2588   -180   -150   -255       C  
ATOM    930  CD2 PHE A 134       9.834  -4.074  37.214  1.00 19.96           C  
ANISOU  930  CD2 PHE A 134     2439   2633   2510   -115   -156   -260       C  
ATOM    931  CE1 PHE A 134      11.763  -2.097  37.189  1.00 20.97           C  
ANISOU  931  CE1 PHE A 134     2529   2742   2698   -194   -173   -301       C  
ATOM    932  CE2 PHE A 134      10.252  -3.487  38.408  1.00 22.30           C  
ANISOU  932  CE2 PHE A 134     2726   2945   2801   -128   -176   -304       C  
ATOM    933  CZ  PHE A 134      11.204  -2.491  38.384  1.00 20.84           C  
ANISOU  933  CZ  PHE A 134     2522   2748   2646   -166   -186   -328       C  
ATOM    934  N   GLY A 135       7.004  -4.099  32.549  1.00 16.80           N  
ANISOU  934  N   GLY A 135     2111   2119   2154    -89    -97   -136       N  
ATOM    935  CA  GLY A 135       6.394  -4.491  31.282  1.00 17.31           C  
ANISOU  935  CA  GLY A 135     2188   2175   2213    -77    -88   -103       C  
ATOM    936  C   GLY A 135       6.663  -5.922  30.857  1.00 21.56           C  
ANISOU  936  C   GLY A 135     2716   2753   2723    -58    -81    -91       C  
ATOM    937  O   GLY A 135       6.582  -6.223  29.660  1.00 22.29           O  
ANISOU  937  O   GLY A 135     2813   2847   2807    -55    -72    -67       O  
ATOM    938  N   VAL A 136       6.985  -6.797  31.826  1.00 18.14           N  
ANISOU  938  N   VAL A 136     2269   2349   2275    -45    -87   -107       N  
ATOM    939  CA  VAL A 136       7.307  -8.207  31.539  1.00 16.58           C  
ANISOU  939  CA  VAL A 136     2061   2181   2059    -24    -83    -99       C  
ATOM    940  C   VAL A 136       6.515  -9.172  32.452  1.00 19.38           C  
ANISOU  940  C   VAL A 136     2423   2540   2400      1    -90   -104       C  
ATOM    941  O   VAL A 136       6.970 -10.274  32.759  1.00 17.71           O  
ANISOU  941  O   VAL A 136     2202   2350   2176     17    -94   -102       O  
ATOM    942  CB  VAL A 136       8.834  -8.472  31.566  1.00 18.82           C  
ANISOU  942  CB  VAL A 136     2314   2498   2338    -34    -83   -103       C  
ATOM    943  CG1 VAL A 136       9.520  -7.756  30.400  1.00 18.86           C  
ANISOU  943  CG1 VAL A 136     2310   2504   2353    -60    -67    -90       C  
ATOM    944  CG2 VAL A 136       9.472  -8.080  32.907  1.00 17.62           C  
ANISOU  944  CG2 VAL A 136     2146   2361   2187    -44    -98   -126       C  
ATOM    945  N   GLY A 137       5.315  -8.750  32.867  1.00 16.73           N  
ANISOU  945  N   GLY A 137     2104   2183   2069      4    -91   -110       N  
ATOM    946  CA  GLY A 137       4.500  -9.573  33.767  1.00 15.92           C  
ANISOU  946  CA  GLY A 137     2008   2087   1954     22    -92   -113       C  
ATOM    947  C   GLY A 137       4.136 -10.955  33.260  1.00 17.41           C  
ANISOU  947  C   GLY A 137     2199   2278   2137     39    -89    -95       C  
ATOM    948  O   GLY A 137       3.907 -11.862  34.070  1.00 17.70           O  
ANISOU  948  O   GLY A 137     2237   2324   2162     50    -90    -91       O  
ATOM    949  N   PHE A 138       4.099 -11.137  31.939  1.00 16.18           N  
ANISOU  949  N   PHE A 138     2045   2113   1988     41    -85    -86       N  
ATOM    950  CA  PHE A 138       3.808 -12.469  31.399  1.00 15.63           C  
ANISOU  950  CA  PHE A 138     1978   2043   1917     57    -85    -78       C  
ATOM    951  C   PHE A 138       4.671 -13.567  32.026  1.00 17.17           C  
ANISOU  951  C   PHE A 138     2165   2254   2105     70    -90    -75       C  
ATOM    952  O   PHE A 138       4.170 -14.666  32.302  1.00 17.43           O  
ANISOU  952  O   PHE A 138     2205   2278   2140     82    -92    -67       O  
ATOM    953  CB  PHE A 138       4.052 -12.488  29.879  1.00 17.01           C  
ANISOU  953  CB  PHE A 138     2154   2217   2092     57    -81    -74       C  
ATOM    954  CG  PHE A 138       4.089 -13.893  29.304  1.00 17.28           C  
ANISOU  954  CG  PHE A 138     2188   2254   2125     75    -82    -76       C  
ATOM    955  CD1 PHE A 138       2.914 -14.617  29.116  1.00 18.47           C  
ANISOU  955  CD1 PHE A 138     2349   2386   2284     81    -86    -77       C  
ATOM    956  CD2 PHE A 138       5.302 -14.507  29.006  1.00 18.93           C  
ANISOU  956  CD2 PHE A 138     2383   2480   2328     84    -80    -81       C  
ATOM    957  CE1 PHE A 138       2.947 -15.915  28.602  1.00 19.38           C  
ANISOU  957  CE1 PHE A 138     2465   2496   2403     96    -89    -83       C  
ATOM    958  CE2 PHE A 138       5.337 -15.817  28.508  1.00 19.69           C  
ANISOU  958  CE2 PHE A 138     2480   2572   2428    104    -82    -88       C  
ATOM    959  CZ  PHE A 138       4.156 -16.506  28.294  1.00 18.31           C  
ANISOU  959  CZ  PHE A 138     2319   2374   2263    109    -88    -90       C  
ATOM    960  N   TYR A 139       5.976 -13.286  32.248  1.00 16.21           N  
ANISOU  960  N   TYR A 139     2027   2154   1978     67    -93    -79       N  
ATOM    961  CA  TYR A 139       6.880 -14.351  32.711  1.00 16.07           C  
ANISOU  961  CA  TYR A 139     1997   2152   1956     85   -102    -76       C  
ATOM    962  C   TYR A 139       6.544 -14.832  34.108  1.00 17.39           C  
ANISOU  962  C   TYR A 139     2173   2321   2112     93   -112    -66       C  
ATOM    963  O   TYR A 139       7.024 -15.903  34.504  1.00 17.40           O  
ANISOU  963  O   TYR A 139     2172   2327   2112    113   -122    -55       O  
ATOM    964  CB  TYR A 139       8.357 -13.971  32.562  1.00 17.29           C  
ANISOU  964  CB  TYR A 139     2126   2335   2111     82   -105    -85       C  
ATOM    965  CG  TYR A 139       8.685 -13.622  31.130  1.00 17.57           C  
ANISOU  965  CG  TYR A 139     2152   2372   2150     74    -90    -89       C  
ATOM    966  CD1 TYR A 139       8.919 -14.617  30.185  1.00 17.37           C  
ANISOU  966  CD1 TYR A 139     2123   2350   2127     94    -84    -92       C  
ATOM    967  CD2 TYR A 139       8.672 -12.300  30.695  1.00 19.78           C  
ANISOU  967  CD2 TYR A 139     2432   2649   2432     45    -81    -90       C  
ATOM    968  CE1 TYR A 139       9.177 -14.302  28.849  1.00 18.34           C  
ANISOU  968  CE1 TYR A 139     2240   2483   2245     86    -68    -96       C  
ATOM    969  CE2 TYR A 139       8.910 -11.974  29.362  1.00 20.26           C  
ANISOU  969  CE2 TYR A 139     2491   2716   2492     35    -65    -86       C  
ATOM    970  CZ  TYR A 139       9.160 -12.979  28.440  1.00 22.47           C  
ANISOU  970  CZ  TYR A 139     2765   3008   2764     56    -57    -89       C  
ATOM    971  OH  TYR A 139       9.382 -12.651  27.124  1.00 21.12           O  
ANISOU  971  OH  TYR A 139     2592   2850   2582     46    -40    -86       O  
ATOM    972  N   THR A 140       5.718 -14.071  34.871  1.00 15.25           N  
ANISOU  972  N   THR A 140     1913   2049   1833     79   -108    -69       N  
ATOM    973  CA  THR A 140       5.277 -14.557  36.187  1.00 15.95           C  
ANISOU  973  CA  THR A 140     2012   2147   1903     84   -112    -58       C  
ATOM    974  C   THR A 140       4.433 -15.836  36.035  1.00 16.44           C  
ANISOU  974  C   THR A 140     2087   2185   1973     94   -107    -36       C  
ATOM    975  O   THR A 140       4.252 -16.548  37.027  1.00 17.61           O  
ANISOU  975  O   THR A 140     2244   2339   2106     99   -110    -15       O  
ATOM    976  CB  THR A 140       4.483 -13.495  36.947  1.00 18.78           C  
ANISOU  976  CB  THR A 140     2375   2510   2249     69   -104    -73       C  
ATOM    977  OG1 THR A 140       3.278 -13.224  36.258  1.00 19.82           O  
ANISOU  977  OG1 THR A 140     2515   2618   2399     63    -90    -76       O  
ATOM    978  N   ALA A 141       3.990 -16.176  34.799  1.00 15.15           N  
ANISOU  978  N   ALA A 141     1926   1998   1833     95   -101    -39       N  
ATOM    979  CA  ALA A 141       3.269 -17.447  34.594  1.00 16.26           C  
ANISOU  979  CA  ALA A 141     2078   2112   1988    102    -99    -23       C  
ATOM    980  C   ALA A 141       4.142 -18.624  35.078  1.00 17.19           C  
ANISOU  980  C   ALA A 141     2199   2228   2107    122   -112     -4       C  
ATOM    981  O   ALA A 141       3.612 -19.633  35.545  1.00 18.01           O  
ANISOU  981  O   ALA A 141     2315   2310   2216    125   -113     19       O  
ATOM    982  CB  ALA A 141       2.951 -17.643  33.112  1.00 17.41           C  
ANISOU  982  CB  ALA A 141     2222   2237   2154    103    -96    -37       C  
ATOM    983  N   TYR A 142       5.486 -18.480  34.956  1.00 15.61           N  
ANISOU  983  N   TYR A 142     1983   2047   1902    137   -124    -12       N  
ATOM    984  CA  TYR A 142       6.392 -19.553  35.343  1.00 16.27           C  
ANISOU  984  CA  TYR A 142     2064   2128   1989    164   -142      3       C  
ATOM    985  C   TYR A 142       6.527 -19.714  36.861  1.00 19.17           C  
ANISOU  985  C   TYR A 142     2440   2514   2331    167   -154     31       C  
ATOM    986  O   TYR A 142       7.204 -20.658  37.331  1.00 19.30           O  
ANISOU  986  O   TYR A 142     2458   2527   2350    192   -173     52       O  
ATOM    987  CB  TYR A 142       7.744 -19.431  34.632  1.00 16.94           C  
ANISOU  987  CB  TYR A 142     2122   2231   2081    181   -149    -18       C  
ATOM    988  CG  TYR A 142       7.554 -19.703  33.157  1.00 17.22           C  
ANISOU  988  CG  TYR A 142     2157   2248   2138    184   -137    -39       C  
ATOM    989  CD1 TYR A 142       7.606 -21.005  32.652  1.00 17.58           C  
ANISOU  989  CD1 TYR A 142     2208   2263   2208    209   -143    -40       C  
ATOM    990  CD2 TYR A 142       7.254 -18.671  32.275  1.00 17.31           C  
ANISOU  990  CD2 TYR A 142     2164   2269   2144    162   -122    -57       C  
ATOM    991  CE1 TYR A 142       7.348 -21.270  31.299  1.00 17.34           C  
ANISOU  991  CE1 TYR A 142     2178   2219   2191    211   -133    -65       C  
ATOM    992  CE2 TYR A 142       6.984 -18.921  30.931  1.00 17.39           C  
ANISOU  992  CE2 TYR A 142     2175   2267   2163    165   -112    -74       C  
ATOM    993  CZ  TYR A 142       7.071 -20.217  30.437  1.00 19.44           C  
ANISOU  993  CZ  TYR A 142     2439   2504   2442    189   -118    -82       C  
ATOM    994  OH  TYR A 142       6.802 -20.442  29.105  1.00 17.85           O  
ANISOU  994  OH  TYR A 142     2240   2298   2246    192   -109   -106       O  
ATOM    995  N   LEU A 143       5.817 -18.871  37.645  1.00 16.64           N  
ANISOU  995  N   LEU A 143     2126   2212   1985    144   -143     31       N  
ATOM    996  CA  LEU A 143       5.775 -19.130  39.090  1.00 16.98           C  
ANISOU  996  CA  LEU A 143     2181   2277   1995    146   -151     59       C  
ATOM    997  C   LEU A 143       4.912 -20.378  39.335  1.00 20.39           C  
ANISOU  997  C   LEU A 143     2637   2675   2437    146   -145     97       C  
ATOM    998  O   LEU A 143       5.124 -21.103  40.318  1.00 20.98           O  
ANISOU  998  O   LEU A 143     2725   2755   2492    157   -157    135       O  
ATOM    999  CB  LEU A 143       5.087 -17.979  39.823  1.00 17.62           C  
ANISOU  999  CB  LEU A 143     2263   2386   2046    122   -137     43       C  
ATOM   1000  CG  LEU A 143       5.888 -16.678  39.915  1.00 19.68           C  
ANISOU 1000  CG  LEU A 143     2505   2679   2294    116   -146      7       C  
ATOM   1001  CD1 LEU A 143       4.972 -15.501  40.344  1.00 19.79           C  
ANISOU 1001  CD1 LEU A 143     2522   2704   2292     94   -128    -18       C  
ATOM   1002  CD2 LEU A 143       7.062 -16.821  40.889  1.00 21.35           C  
ANISOU 1002  CD2 LEU A 143     2708   2928   2476    131   -174     14       C  
ATOM   1003  N   VAL A 144       3.917 -20.616  38.463  1.00 18.32           N  
ANISOU 1003  N   VAL A 144     2379   2378   2205    133   -127     90       N  
ATOM   1004  CA  VAL A 144       2.980 -21.712  38.723  1.00 18.27           C  
ANISOU 1004  CA  VAL A 144     2391   2337   2212    124   -117    124       C  
ATOM   1005  C   VAL A 144       2.964 -22.771  37.632  1.00 19.14           C  
ANISOU 1005  C   VAL A 144     2506   2396   2371    135   -124    122       C  
ATOM   1006  O   VAL A 144       2.410 -23.848  37.856  1.00 19.11           O  
ANISOU 1006  O   VAL A 144     2519   2355   2387    129   -122    152       O  
ATOM   1007  CB  VAL A 144       1.543 -21.160  38.950  1.00 19.91           C  
ANISOU 1007  CB  VAL A 144     2599   2552   2413     92    -89    120       C  
ATOM   1008  CG1 VAL A 144       1.496 -20.235  40.180  1.00 19.55           C  
ANISOU 1008  CG1 VAL A 144     2552   2558   2318     84    -81    120       C  
ATOM   1009  CG2 VAL A 144       1.013 -20.426  37.704  1.00 18.81           C  
ANISOU 1009  CG2 VAL A 144     2444   2402   2299     84    -80     79       C  
ATOM   1010  N   ALA A 145       3.466 -22.422  36.424  1.00 17.01           N  
ANISOU 1010  N   ALA A 145     2221   2124   2119    146   -128     83       N  
ATOM   1011  CA  ALA A 145       3.364 -23.316  35.264  1.00 17.47           C  
ANISOU 1011  CA  ALA A 145     2282   2139   2219    155   -132     68       C  
ATOM   1012  C   ALA A 145       4.697 -23.911  34.883  1.00 20.77           C  
ANISOU 1012  C   ALA A 145     2692   2550   2650    192   -152     59       C  
ATOM   1013  O   ALA A 145       5.690 -23.183  34.846  1.00 20.73           O  
ANISOU 1013  O   ALA A 145     2668   2582   2625    204   -157     43       O  
ATOM   1014  CB  ALA A 145       2.819 -22.542  34.071  1.00 18.42           C  
ANISOU 1014  CB  ALA A 145     2390   2264   2344    141   -121     29       C  
ATOM   1015  N   GLU A 146       4.717 -25.204  34.561  1.00 18.46           N  
ANISOU 1015  N   GLU A 146     2412   2208   2394    209   -162     65       N  
ATOM   1016  CA  GLU A 146       5.925 -25.845  34.040  1.00 19.30           C  
ANISOU 1016  CA  GLU A 146     2509   2304   2521    250   -180     48       C  
ATOM   1017  C   GLU A 146       6.052 -25.599  32.529  1.00 21.84           C  
ANISOU 1017  C   GLU A 146     2815   2631   2854    254   -171     -5       C  
ATOM   1018  O   GLU A 146       7.150 -25.693  31.980  1.00 21.75           O  
ANISOU 1018  O   GLU A 146     2784   2635   2846    285   -177    -31       O  
ATOM   1019  CB  GLU A 146       5.959 -27.353  34.366  1.00 22.09           C  
ANISOU 1019  CB  GLU A 146     2883   2596   2913    271   -198     75       C  
ATOM   1020  CG  GLU A 146       4.772 -28.138  33.857  1.00 30.30           C  
ANISOU 1020  CG  GLU A 146     3943   3580   3990    249   -190     72       C  
ATOM   1021  CD  GLU A 146       4.729 -29.593  34.287  1.00 56.61           C  
ANISOU 1021  CD  GLU A 146     7301   6842   7366    263   -207    105       C  
ATOM   1022  OE1 GLU A 146       5.362 -29.933  35.313  1.00 49.76           O  
ANISOU 1022  OE1 GLU A 146     6443   5974   6491    284   -223    150       O  
ATOM   1023  OE2 GLU A 146       4.042 -30.390  33.607  1.00 48.57           O  
ANISOU 1023  OE2 GLU A 146     6295   5769   6392    252   -207     88       O  
ATOM   1024  N   LYS A 147       4.925 -25.345  31.857  1.00 18.86           N  
ANISOU 1024  N   LYS A 147     2443   2243   2479    225   -157    -22       N  
ATOM   1025  CA  LYS A 147       4.898 -25.090  30.424  1.00 18.29           C  
ANISOU 1025  CA  LYS A 147     2361   2181   2408    227   -150    -68       C  
ATOM   1026  C   LYS A 147       3.781 -24.109  30.178  1.00 19.62           C  
ANISOU 1026  C   LYS A 147     2530   2367   2557    191   -137    -71       C  
ATOM   1027  O   LYS A 147       2.760 -24.164  30.856  1.00 19.01           O  
ANISOU 1027  O   LYS A 147     2464   2274   2486    167   -133    -47       O  
ATOM   1028  CB  LYS A 147       4.641 -26.383  29.636  1.00 20.05           C  
ANISOU 1028  CB  LYS A 147     2595   2353   2671    241   -159    -93       C  
ATOM   1029  CG  LYS A 147       4.628 -26.190  28.103  1.00 21.63           C  
ANISOU 1029  CG  LYS A 147     2785   2569   2863    245   -153   -146       C  
ATOM   1030  CD  LYS A 147       4.598 -27.529  27.357  1.00 24.84           C  
ANISOU 1030  CD  LYS A 147     3201   2927   3310    266   -165   -182       C  
ATOM   1031  CE  LYS A 147       3.263 -28.218  27.486  1.00 28.58           C  
ANISOU 1031  CE  LYS A 147     3695   3347   3816    238   -172   -174       C  
ATOM   1032  NZ  LYS A 147       3.234 -29.514  26.721  1.00 36.46           N  
ANISOU 1032  NZ  LYS A 147     4704   4292   4858    256   -186   -216       N  
ATOM   1033  N   VAL A 148       3.997 -23.173  29.260  1.00 15.97           N  
ANISOU 1033  N   VAL A 148     2055   1940   2073    187   -128    -96       N  
ATOM   1034  CA  VAL A 148       2.975 -22.205  28.881  1.00 16.03           C  
ANISOU 1034  CA  VAL A 148     2063   1962   2065    160   -120   -100       C  
ATOM   1035  C   VAL A 148       2.825 -22.259  27.371  1.00 16.67           C  
ANISOU 1035  C   VAL A 148     2142   2049   2143    164   -121   -136       C  
ATOM   1036  O   VAL A 148       3.837 -22.255  26.638  1.00 16.90           O  
ANISOU 1036  O   VAL A 148     2162   2100   2160    183   -117   -156       O  
ATOM   1037  CB  VAL A 148       3.361 -20.777  29.325  1.00 18.24           C  
ANISOU 1037  CB  VAL A 148     2333   2281   2316    149   -111    -88       C  
ATOM   1038  CG1 VAL A 148       2.303 -19.763  28.892  1.00 17.59           C  
ANISOU 1038  CG1 VAL A 148     2252   2208   2224    127   -106    -91       C  
ATOM   1039  CG2 VAL A 148       3.569 -20.708  30.834  1.00 17.72           C  
ANISOU 1039  CG2 VAL A 148     2269   2219   2246    147   -113    -58       C  
ATOM   1040  N   THR A 149       1.558 -22.316  26.890  1.00 16.35           N  
ANISOU 1040  N   THR A 149     2108   1993   2110    146   -125   -145       N  
ATOM   1041  CA  THR A 149       1.245 -22.300  25.471  1.00 16.44           C  
ANISOU 1041  CA  THR A 149     2119   2016   2111    148   -130   -179       C  
ATOM   1042  C   THR A 149       0.431 -21.043  25.250  1.00 19.75           C  
ANISOU 1042  C   THR A 149     2536   2459   2509    128   -128   -168       C  
ATOM   1043  O   THR A 149      -0.503 -20.775  26.002  1.00 19.03           O  
ANISOU 1043  O   THR A 149     2443   2356   2431    111   -129   -150       O  
ATOM   1044  CB  THR A 149       0.432 -23.530  25.055  1.00 19.83           C  
ANISOU 1044  CB  THR A 149     2556   2405   2572    145   -144   -203       C  
ATOM   1045  OG1 THR A 149       1.091 -24.723  25.505  1.00 20.44           O  
ANISOU 1045  OG1 THR A 149     2640   2448   2680    164   -148   -205       O  
ATOM   1046  CG2 THR A 149       0.226 -23.611  23.519  1.00 21.77           C  
ANISOU 1046  CG2 THR A 149     2802   2669   2801    151   -153   -247       C  
ATOM   1047  N   VAL A 150       0.768 -20.269  24.226  1.00 16.98           N  
ANISOU 1047  N   VAL A 150     2184   2142   2127    132   -126   -179       N  
ATOM   1048  CA  VAL A 150       0.039 -19.050  23.919  1.00 16.60           C  
ANISOU 1048  CA  VAL A 150     2135   2111   2061    118   -129   -166       C  
ATOM   1049  C   VAL A 150      -0.471 -19.206  22.512  1.00 18.69           C  
ANISOU 1049  C   VAL A 150     2404   2389   2307    122   -142   -191       C  
ATOM   1050  O   VAL A 150       0.342 -19.309  21.577  1.00 18.26           O  
ANISOU 1050  O   VAL A 150     2352   2361   2225    133   -137   -208       O  
ATOM   1051  CB  VAL A 150       0.909 -17.776  24.077  1.00 19.57           C  
ANISOU 1051  CB  VAL A 150     2509   2513   2414    115   -115   -143       C  
ATOM   1052  CG1 VAL A 150       0.140 -16.528  23.645  1.00 19.86           C  
ANISOU 1052  CG1 VAL A 150     2549   2559   2437    104   -121   -129       C  
ATOM   1053  CG2 VAL A 150       1.420 -17.634  25.510  1.00 18.58           C  
ANISOU 1053  CG2 VAL A 150     2378   2378   2303    112   -106   -124       C  
ATOM   1054  N   ILE A 151      -1.799 -19.241  22.331  1.00 16.38           N  
ANISOU 1054  N   ILE A 151     2109   2086   2028    112   -160   -197       N  
ATOM   1055  CA  ILE A 151      -2.390 -19.360  21.002  1.00 17.23           C  
ANISOU 1055  CA  ILE A 151     2220   2212   2115    115   -179   -223       C  
ATOM   1056  C   ILE A 151      -2.963 -17.978  20.692  1.00 17.79           C  
ANISOU 1056  C   ILE A 151     2291   2303   2165    111   -187   -197       C  
ATOM   1057  O   ILE A 151      -3.662 -17.399  21.541  1.00 18.05           O  
ANISOU 1057  O   ILE A 151     2316   2322   2222    103   -188   -177       O  
ATOM   1058  CB  ILE A 151      -3.511 -20.418  20.965  1.00 21.81           C  
ANISOU 1058  CB  ILE A 151     2794   2765   2730    107   -199   -250       C  
ATOM   1059  CG1 ILE A 151      -3.110 -21.771  21.623  1.00 25.01           C  
ANISOU 1059  CG1 ILE A 151     3201   3131   3173    107   -192   -264       C  
ATOM   1060  CG2 ILE A 151      -4.014 -20.619  19.517  1.00 22.84           C  
ANISOU 1060  CG2 ILE A 151     2926   2919   2833    112   -224   -286       C  
ATOM   1061  CD1 ILE A 151      -2.193 -22.624  20.951  1.00 35.68           C  
ANISOU 1061  CD1 ILE A 151     4560   4482   4515    125   -191   -297       C  
ATOM   1062  N   THR A 152      -2.697 -17.444  19.484  1.00 16.24           N  
ANISOU 1062  N   THR A 152     2105   2142   1925    118   -194   -198       N  
ATOM   1063  CA  THR A 152      -3.133 -16.080  19.240  1.00 15.59           C  
ANISOU 1063  CA  THR A 152     2027   2072   1826    117   -202   -165       C  
ATOM   1064  C   THR A 152      -3.534 -15.869  17.798  1.00 19.28           C  
ANISOU 1064  C   THR A 152     2504   2573   2250    124   -225   -172       C  
ATOM   1065  O   THR A 152      -3.032 -16.564  16.901  1.00 18.51           O  
ANISOU 1065  O   THR A 152     2412   2501   2119    131   -224   -199       O  
ATOM   1066  CB  THR A 152      -2.007 -15.097  19.703  1.00 21.16           C  
ANISOU 1066  CB  THR A 152     2739   2782   2521    112   -176   -132       C  
ATOM   1067  OG1 THR A 152      -2.503 -13.756  19.806  1.00 19.42           O  
ANISOU 1067  OG1 THR A 152     2523   2555   2302    109   -184    -99       O  
ATOM   1068  CG2 THR A 152      -0.779 -15.155  18.787  1.00 19.23           C  
ANISOU 1068  CG2 THR A 152     2503   2572   2233    115   -159   -134       C  
ATOM   1069  N   LYS A 153      -4.434 -14.906  17.596  1.00 17.45           N  
ANISOU 1069  N   LYS A 153     2272   2343   2016    127   -247   -148       N  
ATOM   1070  CA  LYS A 153      -4.919 -14.561  16.273  1.00 17.59           C  
ANISOU 1070  CA  LYS A 153     2299   2394   1989    137   -275   -146       C  
ATOM   1071  C   LYS A 153      -5.122 -13.053  16.199  1.00 18.31           C  
ANISOU 1071  C   LYS A 153     2402   2483   2073    140   -283    -95       C  
ATOM   1072  O   LYS A 153      -5.961 -12.508  16.918  1.00 18.56           O  
ANISOU 1072  O   LYS A 153     2420   2486   2145    144   -295    -84       O  
ATOM   1073  CB  LYS A 153      -6.234 -15.313  15.950  1.00 19.80           C  
ANISOU 1073  CB  LYS A 153     2562   2674   2286    140   -312   -182       C  
ATOM   1074  CG  LYS A 153      -6.869 -14.919  14.613  1.00 21.38           C  
ANISOU 1074  CG  LYS A 153     2771   2914   2439    153   -351   -180       C  
ATOM   1075  CD  LYS A 153      -6.046 -15.397  13.406  1.00 20.89           C  
ANISOU 1075  CD  LYS A 153     2729   2898   2310    157   -347   -199       C  
ATOM   1076  CE  LYS A 153      -6.758 -15.118  12.099  1.00 21.42           C  
ANISOU 1076  CE  LYS A 153     2805   3010   2324    170   -389   -200       C  
ATOM   1077  NZ  LYS A 153      -6.753 -13.654  11.774  1.00 21.70           N  
ANISOU 1077  NZ  LYS A 153     2858   3056   2330    178   -396   -134       N  
ATOM   1078  N   HIS A 154      -4.369 -12.406  15.314  1.00 18.20           N  
ANISOU 1078  N   HIS A 154     2411   2499   2007    140   -275    -65       N  
ATOM   1079  CA  HIS A 154      -4.458 -10.992  14.995  1.00 17.64           C  
ANISOU 1079  CA  HIS A 154     2356   2422   1923    143   -284    -11       C  
ATOM   1080  C   HIS A 154      -5.103 -10.821  13.631  1.00 22.27           C  
ANISOU 1080  C   HIS A 154     2956   3047   2457    157   -322     -3       C  
ATOM   1081  O   HIS A 154      -4.878 -11.657  12.771  1.00 20.96           O  
ANISOU 1081  O   HIS A 154     2794   2924   2246    159   -324    -33       O  
ATOM   1082  CB  HIS A 154      -3.054 -10.384  15.012  1.00 19.10           C  
ANISOU 1082  CB  HIS A 154     2557   2613   2085    125   -246     22       C  
ATOM   1083  CG  HIS A 154      -3.009  -8.912  14.701  1.00 22.15           C  
ANISOU 1083  CG  HIS A 154     2966   2986   2464    122   -251     83       C  
ATOM   1084  ND1 HIS A 154      -2.762  -7.980  15.627  1.00 23.33           N  
ANISOU 1084  ND1 HIS A 154     3116   3090   2660    111   -237    108       N  
ATOM   1085  CD2 HIS A 154      -3.166  -8.240  13.508  1.00 22.19           C  
ANISOU 1085  CD2 HIS A 154     2996   3017   2419    127   -270    123       C  
ATOM   1086  CE1 HIS A 154      -2.773  -6.779  15.054  1.00 21.10           C  
ANISOU 1086  CE1 HIS A 154     2857   2799   2360    110   -247    162       C  
ATOM   1087  NE2 HIS A 154      -3.012  -6.944  13.759  1.00 23.65           N  
ANISOU 1087  NE2 HIS A 154     3196   3164   2624    120   -268    177       N  
ATOM   1088  N   ASN A 155      -5.916  -9.776  13.448  1.00 20.17           N  
ANISOU 1088  N   ASN A 155     2698   2769   2198    171   -353     37       N  
ATOM   1089  CA  ASN A 155      -6.576  -9.577  12.149  1.00 19.68           C  
ANISOU 1089  CA  ASN A 155     2650   2746   2083    188   -395     51       C  
ATOM   1090  C   ASN A 155      -5.642  -9.653  10.944  1.00 24.01           C  
ANISOU 1090  C   ASN A 155     3225   3348   2547    180   -381     68       C  
ATOM   1091  O   ASN A 155      -6.097 -10.047   9.855  1.00 25.06           O  
ANISOU 1091  O   ASN A 155     3366   3531   2626    193   -412     54       O  
ATOM   1092  CB  ASN A 155      -7.292  -8.230  12.119  1.00 21.50           C  
ANISOU 1092  CB  ASN A 155     2889   2948   2331    206   -427    105       C  
ATOM   1093  CG  ASN A 155      -8.569  -8.211  12.907  1.00 24.52           C  
ANISOU 1093  CG  ASN A 155     3239   3298   2781    223   -455     81       C  
ATOM   1094  OD1 ASN A 155      -9.169  -9.249  13.177  1.00 24.81           O  
ANISOU 1094  OD1 ASN A 155     3246   3343   2838    223   -464     28       O  
ATOM   1095  ND2 ASN A 155      -9.012  -7.018  13.302  1.00 25.09           N  
ANISOU 1095  ND2 ASN A 155     3315   3329   2891    239   -470    120       N  
ATOM   1096  N   ASP A 156      -4.373  -9.239  11.102  1.00 21.88           N  
ANISOU 1096  N   ASP A 156     2972   3077   2266    160   -334     97       N  
ATOM   1097  CA  ASP A 156      -3.403  -9.179   9.998  1.00 23.84           C  
ANISOU 1097  CA  ASP A 156     3243   3380   2433    149   -311    119       C  
ATOM   1098  C   ASP A 156      -2.536 -10.421   9.802  1.00 28.99           C  
ANISOU 1098  C   ASP A 156     3884   4074   3059    142   -278     62       C  
ATOM   1099  O   ASP A 156      -1.624 -10.387   8.964  1.00 29.89           O  
ANISOU 1099  O   ASP A 156     4012   4238   3107    132   -250     76       O  
ATOM   1100  CB  ASP A 156      -2.486  -7.948  10.136  1.00 26.32           C  
ANISOU 1100  CB  ASP A 156     3578   3676   2748    126   -279    188       C  
ATOM   1101  CG  ASP A 156      -3.182  -6.593  10.132  1.00 31.01           C  
ANISOU 1101  CG  ASP A 156     4192   4229   3363    134   -310    253       C  
ATOM   1102  OD1 ASP A 156      -4.345  -6.521   9.684  1.00 32.10           O  
ANISOU 1102  OD1 ASP A 156     4332   4370   3493    161   -361    255       O  
ATOM   1103  OD2 ASP A 156      -2.554  -5.613  10.566  1.00 36.04           O  
ANISOU 1103  OD2 ASP A 156     4840   4827   4027    115   -287    299       O  
ATOM   1104  N   ASP A 157      -2.812 -11.513  10.529  1.00 23.65           N  
ANISOU 1104  N   ASP A 157     3181   3375   2430    147   -280      0       N  
ATOM   1105  CA  ASP A 157      -1.985 -12.716  10.399  1.00 22.17           C  
ANISOU 1105  CA  ASP A 157     2983   3215   2227    145   -250    -57       C  
ATOM   1106  C   ASP A 157      -2.810 -13.973  10.676  1.00 25.69           C  
ANISOU 1106  C   ASP A 157     3408   3644   2708    157   -277   -125       C  
ATOM   1107  O   ASP A 157      -4.017 -13.897  10.952  1.00 24.18           O  
ANISOU 1107  O   ASP A 157     3208   3427   2551    164   -316   -127       O  
ATOM   1108  CB  ASP A 157      -0.778 -12.613  11.362  1.00 23.18           C  
ANISOU 1108  CB  ASP A 157     3099   3318   2391    128   -202    -48       C  
ATOM   1109  CG  ASP A 157       0.498 -13.318  10.924  1.00 25.45           C  
ANISOU 1109  CG  ASP A 157     3380   3649   2641    126   -161    -78       C  
ATOM   1110  OD1 ASP A 157       0.435 -14.145   9.959  1.00 26.52           O  
ANISOU 1110  OD1 ASP A 157     3519   3831   2727    139   -168   -122       O  
ATOM   1111  OD2 ASP A 157       1.569 -13.029  11.522  1.00 27.32           O  
ANISOU 1111  OD2 ASP A 157     3607   3877   2898    111   -122    -61       O  
ATOM   1112  N   GLU A 158      -2.162 -15.132  10.582  1.00 23.94           N  
ANISOU 1112  N   GLU A 158     3177   3437   2481    160   -257   -180       N  
ATOM   1113  CA  GLU A 158      -2.787 -16.418  10.824  1.00 23.15           C  
ANISOU 1113  CA  GLU A 158     3061   3315   2419    167   -278   -246       C  
ATOM   1114  C   GLU A 158      -2.742 -16.721  12.329  1.00 23.08           C  
ANISOU 1114  C   GLU A 158     3034   3243   2494    159   -262   -246       C  
ATOM   1115  O   GLU A 158      -2.093 -15.993  13.104  1.00 22.78           O  
ANISOU 1115  O   GLU A 158     2995   3184   2475    150   -234   -205       O  
ATOM   1116  CB  GLU A 158      -2.030 -17.509  10.040  1.00 25.59           C  
ANISOU 1116  CB  GLU A 158     3372   3664   2688    177   -262   -306       C  
ATOM   1117  CG  GLU A 158      -2.138 -17.378   8.522  1.00 36.47           C  
ANISOU 1117  CG  GLU A 158     4768   5114   3974    186   -278   -317       C  
ATOM   1118  CD  GLU A 158      -3.546 -17.364   7.963  1.00 66.81           C  
ANISOU 1118  CD  GLU A 158     8613   8967   7805    192   -336   -329       C  
ATOM   1119  OE1 GLU A 158      -4.248 -18.394   8.087  1.00 72.39           O  
ANISOU 1119  OE1 GLU A 158     9305   9650   8549    194   -364   -389       O  
ATOM   1120  OE2 GLU A 158      -3.958 -16.311   7.424  1.00 69.41           O  
ANISOU 1120  OE2 GLU A 158     8958   9323   8091    193   -357   -275       O  
ATOM   1121  N   GLN A 159      -3.402 -17.810  12.727  1.00 20.05           N  
ANISOU 1121  N   GLN A 159     2636   2827   2157    160   -280   -294       N  
ATOM   1122  CA  GLN A 159      -3.427 -18.262  14.114  1.00 19.15           C  
ANISOU 1122  CA  GLN A 159     2506   2656   2116    151   -267   -295       C  
ATOM   1123  C   GLN A 159      -2.134 -19.032  14.403  1.00 22.10           C  
ANISOU 1123  C   GLN A 159     2879   3023   2495    157   -232   -318       C  
ATOM   1124  O   GLN A 159      -1.791 -19.975  13.680  1.00 20.83           O  
ANISOU 1124  O   GLN A 159     2721   2880   2315    168   -233   -368       O  
ATOM   1125  CB  GLN A 159      -4.633 -19.173  14.351  1.00 20.15           C  
ANISOU 1125  CB  GLN A 159     2616   2750   2288    146   -298   -334       C  
ATOM   1126  CG  GLN A 159      -4.858 -19.461  15.823  1.00 23.02           C  
ANISOU 1126  CG  GLN A 159     2965   3058   2722    133   -285   -322       C  
ATOM   1127  CD  GLN A 159      -6.268 -19.922  16.061  1.00 27.57           C  
ANISOU 1127  CD  GLN A 159     3523   3611   3343    121   -315   -342       C  
ATOM   1128  OE1 GLN A 159      -7.235 -19.201  15.739  1.00 24.52           O  
ANISOU 1128  OE1 GLN A 159     3128   3242   2949    122   -342   -328       O  
ATOM   1129  NE2 GLN A 159      -6.395 -21.106  16.679  1.00 23.46           N  
ANISOU 1129  NE2 GLN A 159     2994   3049   2872    110   -311   -370       N  
ATOM   1130  N   TYR A 160      -1.404 -18.607  15.446  1.00 18.61           N  
ANISOU 1130  N   TYR A 160     2432   2559   2080    151   -204   -283       N  
ATOM   1131  CA  TYR A 160      -0.128 -19.228  15.822  1.00 18.52           C  
ANISOU 1131  CA  TYR A 160     2415   2543   2078    159   -173   -299       C  
ATOM   1132  C   TYR A 160      -0.141 -19.718  17.255  1.00 18.87           C  
ANISOU 1132  C   TYR A 160     2449   2534   2186    155   -168   -292       C  
ATOM   1133  O   TYR A 160      -0.899 -19.195  18.087  1.00 18.72           O  
ANISOU 1133  O   TYR A 160     2427   2489   2197    142   -176   -262       O  
ATOM   1134  CB  TYR A 160       1.013 -18.193  15.674  1.00 19.49           C  
ANISOU 1134  CB  TYR A 160     2539   2702   2165    155   -142   -261       C  
ATOM   1135  CG  TYR A 160       1.445 -17.995  14.239  1.00 22.78           C  
ANISOU 1135  CG  TYR A 160     2965   3180   2510    161   -134   -271       C  
ATOM   1136  CD1 TYR A 160       2.298 -18.903  13.620  1.00 24.49           C  
ANISOU 1136  CD1 TYR A 160     3175   3425   2704    178   -117   -319       C  
ATOM   1137  CD2 TYR A 160       0.912 -16.965  13.464  1.00 24.94           C  
ANISOU 1137  CD2 TYR A 160     3254   3483   2739    153   -147   -237       C  
ATOM   1138  CE1 TYR A 160       2.652 -18.766  12.280  1.00 28.71           C  
ANISOU 1138  CE1 TYR A 160     3718   4024   3166    184   -107   -333       C  
ATOM   1139  CE2 TYR A 160       1.251 -16.828  12.116  1.00 27.00           C  
ANISOU 1139  CE2 TYR A 160     3527   3806   2926    157   -141   -243       C  
ATOM   1140  CZ  TYR A 160       2.119 -17.736  11.530  1.00 35.48           C  
ANISOU 1140  CZ  TYR A 160     4594   4915   3973    172   -118   -293       C  
ATOM   1141  OH  TYR A 160       2.489 -17.629  10.207  1.00 41.18           O  
ANISOU 1141  OH  TYR A 160     5325   5706   4614    176   -107   -303       O  
ATOM   1142  N   ALA A 161       0.701 -20.729  17.540  1.00 17.47           N  
ANISOU 1142  N   ALA A 161     2267   2342   2029    169   -155   -320       N  
ATOM   1143  CA  ALA A 161       0.898 -21.242  18.877  1.00 18.02           C  
ANISOU 1143  CA  ALA A 161     2329   2366   2152    168   -149   -308       C  
ATOM   1144  C   ALA A 161       2.364 -21.024  19.253  1.00 19.26           C  
ANISOU 1144  C   ALA A 161     2477   2541   2302    179   -122   -295       C  
ATOM   1145  O   ALA A 161       3.263 -21.492  18.530  1.00 18.65           O  
ANISOU 1145  O   ALA A 161     2394   2489   2203    198   -110   -326       O  
ATOM   1146  CB  ALA A 161       0.578 -22.732  18.950  1.00 20.34           C  
ANISOU 1146  CB  ALA A 161     2625   2618   2487    177   -163   -349       C  
ATOM   1147  N   TRP A 162       2.590 -20.346  20.369  1.00 18.09           N  
ANISOU 1147  N   TRP A 162     2323   2381   2168    168   -113   -254       N  
ATOM   1148  CA  TRP A 162       3.893 -20.166  20.972  1.00 17.59           C  
ANISOU 1148  CA  TRP A 162     2247   2331   2107    175    -93   -240       C  
ATOM   1149  C   TRP A 162       3.956 -21.069  22.162  1.00 19.81           C  
ANISOU 1149  C   TRP A 162     2525   2568   2434    185   -100   -239       C  
ATOM   1150  O   TRP A 162       2.941 -21.278  22.814  1.00 17.58           O  
ANISOU 1150  O   TRP A 162     2252   2251   2178    173   -114   -227       O  
ATOM   1151  CB  TRP A 162       4.011 -18.715  21.413  1.00 15.81           C  
ANISOU 1151  CB  TRP A 162     2018   2119   1869    153    -84   -198       C  
ATOM   1152  CG  TRP A 162       5.229 -18.286  22.190  1.00 15.35           C  
ANISOU 1152  CG  TRP A 162     1942   2074   1816    153    -67   -183       C  
ATOM   1153  CD1 TRP A 162       6.286 -17.525  21.736  1.00 17.80           C  
ANISOU 1153  CD1 TRP A 162     2239   2424   2099    146    -47   -175       C  
ATOM   1154  CD2 TRP A 162       5.501 -18.493  23.617  1.00 15.37           C  
ANISOU 1154  CD2 TRP A 162     1938   2054   1849    156    -71   -169       C  
ATOM   1155  NE1 TRP A 162       7.177 -17.284  22.736  1.00 16.78           N  
ANISOU 1155  NE1 TRP A 162     2092   2298   1988    144    -40   -163       N  
ATOM   1156  CE2 TRP A 162       6.758 -17.831  23.891  1.00 17.45           C  
ANISOU 1156  CE2 TRP A 162     2182   2345   2104    151    -57   -159       C  
ATOM   1157  CE3 TRP A 162       4.845 -19.132  24.646  1.00 16.67           C  
ANISOU 1157  CE3 TRP A 162     2111   2179   2044    158    -86   -161       C  
ATOM   1158  CZ2 TRP A 162       7.324 -17.839  25.142  1.00 17.53           C  
ANISOU 1158  CZ2 TRP A 162     2179   2348   2134    154    -61   -146       C  
ATOM   1159  CZ3 TRP A 162       5.434 -19.139  25.897  1.00 17.25           C  
ANISOU 1159  CZ3 TRP A 162     2176   2246   2132    161    -87   -144       C  
ATOM   1160  CH2 TRP A 162       6.642 -18.501  26.135  1.00 17.74           C  
ANISOU 1160  CH2 TRP A 162     2219   2339   2184    160    -77   -139       C  
ATOM   1161  N   GLU A 163       5.119 -21.640  22.460  1.00 17.38           N  
ANISOU 1161  N   GLU A 163     2204   2262   2138    207    -92   -249       N  
ATOM   1162  CA  GLU A 163       5.167 -22.522  23.611  1.00 17.23           C  
ANISOU 1162  CA  GLU A 163     2187   2199   2160    218   -103   -239       C  
ATOM   1163  C   GLU A 163       6.560 -22.519  24.221  1.00 18.48           C  
ANISOU 1163  C   GLU A 163     2325   2376   2322    237    -95   -231       C  
ATOM   1164  O   GLU A 163       7.551 -22.482  23.500  1.00 18.40           O  
ANISOU 1164  O   GLU A 163     2296   2400   2294    254    -81   -255       O  
ATOM   1165  CB  GLU A 163       4.811 -23.955  23.204  1.00 18.88           C  
ANISOU 1165  CB  GLU A 163     2407   2369   2399    237   -117   -275       C  
ATOM   1166  CG  GLU A 163       4.625 -24.890  24.381  1.00 24.25           C  
ANISOU 1166  CG  GLU A 163     3096   2994   3125    242   -130   -255       C  
ATOM   1167  CD  GLU A 163       3.958 -26.178  23.951  1.00 38.27           C  
ANISOU 1167  CD  GLU A 163     4885   4718   4936    249   -146   -286       C  
ATOM   1168  OE1 GLU A 163       4.642 -27.010  23.317  1.00 31.62           O  
ANISOU 1168  OE1 GLU A 163     4040   3868   4106    280   -149   -327       O  
ATOM   1169  OE2 GLU A 163       2.734 -26.316  24.171  1.00 28.56           O  
ANISOU 1169  OE2 GLU A 163     3668   3460   3724    222   -155   -275       O  
ATOM   1170  N   THR A 164       6.638 -22.630  25.542  1.00 16.61           N  
ANISOU 1170  N   THR A 164     2089   2117   2106    237   -104   -201       N  
ATOM   1171  CA  THR A 164       7.935 -22.805  26.193  1.00 15.75           C  
ANISOU 1171  CA  THR A 164     1958   2021   2004    260   -104   -195       C  
ATOM   1172  C   THR A 164       7.774 -23.496  27.526  1.00 17.64           C  
ANISOU 1172  C   THR A 164     2209   2222   2270    268   -123   -166       C  
ATOM   1173  O   THR A 164       6.872 -23.135  28.307  1.00 16.35           O  
ANISOU 1173  O   THR A 164     2063   2045   2106    243   -126   -136       O  
ATOM   1174  CB  THR A 164       8.637 -21.472  26.429  1.00 18.09           C  
ANISOU 1174  CB  THR A 164     2235   2365   2273    242    -92   -179       C  
ATOM   1175  OG1 THR A 164       9.937 -21.652  26.972  1.00 18.56           O  
ANISOU 1175  OG1 THR A 164     2267   2445   2341    264    -95   -180       O  
ATOM   1176  N   THR A 165       8.706 -24.401  27.829  1.00 18.70           N  
ANISOU 1176  N   THR A 165     2333   2345   2427    305   -134   -171       N  
ATOM   1177  CA  THR A 165       8.854 -24.997  29.165  1.00 18.76           C  
ANISOU 1177  CA  THR A 165     2349   2325   2455    318   -154   -135       C  
ATOM   1178  C   THR A 165      10.131 -24.405  29.800  1.00 22.32           C  
ANISOU 1178  C   THR A 165     2769   2822   2891    331   -157   -126       C  
ATOM   1179  O   THR A 165      10.784 -25.038  30.651  1.00 21.60           O  
ANISOU 1179  O   THR A 165     2672   2720   2815    360   -178   -107       O  
ATOM   1180  CB  THR A 165       8.927 -26.520  29.093  1.00 21.41           C  
ANISOU 1180  CB  THR A 165     2697   2604   2834    353   -170   -144       C  
ATOM   1181  OG1 THR A 165       7.754 -27.069  28.524  1.00 25.13           O  
ANISOU 1181  OG1 THR A 165     3193   3031   3322    336   -169   -157       O  
ATOM   1182  N   ALA A 166      10.500 -23.191  29.362  1.00 19.13           N  
ANISOU 1182  N   ALA A 166     2343   2467   2457    309   -140   -138       N  
ATOM   1183  CA  ALA A 166      11.717 -22.494  29.783  1.00 21.13           C  
ANISOU 1183  CA  ALA A 166     2561   2770   2699    313   -141   -137       C  
ATOM   1184  C   ALA A 166      12.909 -23.338  29.206  1.00 25.66           C  
ANISOU 1184  C   ALA A 166     3103   3355   3293    359   -143   -168       C  
ATOM   1185  O   ALA A 166      12.814 -23.786  28.063  1.00 25.66           O  
ANISOU 1185  O   ALA A 166     3103   3348   3298    371   -128   -201       O  
ATOM   1186  CB  ALA A 166      11.743 -22.321  31.308  1.00 23.22           C  
ANISOU 1186  CB  ALA A 166     2832   3034   2957    309   -162   -100       C  
ATOM   1187  N   GLY A 167      14.005 -23.510  29.901  1.00 24.91           N  
ANISOU 1187  N   GLY A 167     2978   3281   3207    386   -160   -163       N  
ATOM   1188  CA  GLY A 167      15.071 -24.292  29.271  1.00 24.80           C  
ANISOU 1188  CA  GLY A 167     2929   3279   3216    432   -159   -198       C  
ATOM   1189  C   GLY A 167      15.795 -23.565  28.144  1.00 24.92           C  
ANISOU 1189  C   GLY A 167     2904   3352   3213    421   -126   -234       C  
ATOM   1190  O   GLY A 167      16.589 -24.182  27.409  1.00 24.92           O  
ANISOU 1190  O   GLY A 167     2873   3368   3228    458   -117   -272       O  
ATOM   1191  N   GLY A 168      15.522 -22.257  28.015  1.00 19.97           N  
ANISOU 1191  N   GLY A 168     2278   2755   2555    369   -107   -222       N  
ATOM   1192  CA  GLY A 168      16.240 -21.398  27.084  1.00 19.53           C  
ANISOU 1192  CA  GLY A 168     2185   2756   2479    348    -75   -244       C  
ATOM   1193  C   GLY A 168      15.691 -21.270  25.681  1.00 20.39           C  
ANISOU 1193  C   GLY A 168     2311   2871   2566    334    -44   -264       C  
ATOM   1194  O   GLY A 168      16.278 -20.535  24.873  1.00 19.56           O  
ANISOU 1194  O   GLY A 168     2177   2815   2438    313    -13   -276       O  
ATOM   1195  N   THR A 169      14.558 -21.932  25.375  1.00 17.32           N  
ANISOU 1195  N   THR A 169     1967   2434   2181    341    -51   -267       N  
ATOM   1196  CA  THR A 169      14.010 -21.847  24.029  1.00 17.37           C  
ANISOU 1196  CA  THR A 169     1989   2450   2161    329    -27   -289       C  
ATOM   1197  C   THR A 169      12.493 -21.807  24.055  1.00 18.53           C  
ANISOU 1197  C   THR A 169     2186   2551   2303    307    -40   -271       C  
ATOM   1198  O   THR A 169      11.861 -22.172  25.051  1.00 18.72           O  
ANISOU 1198  O   THR A 169     2233   2530   2351    308    -64   -248       O  
ATOM   1199  CB  THR A 169      14.443 -23.059  23.215  1.00 21.80           C  
ANISOU 1199  CB  THR A 169     2537   3011   2734    377    -22   -339       C  
ATOM   1200  OG1 THR A 169      13.885 -24.261  23.732  1.00 22.46           O  
ANISOU 1200  OG1 THR A 169     2648   3030   2856    407    -52   -343       O  
ATOM   1201  N   PHE A 170      11.918 -21.362  22.934  1.00 17.36           N  
ANISOU 1201  N   PHE A 170     2052   2420   2123    286    -22   -281       N  
ATOM   1202  CA  PHE A 170      10.476 -21.373  22.729  1.00 17.15           C  
ANISOU 1202  CA  PHE A 170     2067   2358   2092    269    -35   -272       C  
ATOM   1203  C   PHE A 170      10.228 -21.831  21.304  1.00 18.01           C  
ANISOU 1203  C   PHE A 170     2184   2483   2177    280    -24   -312       C  
ATOM   1204  O   PHE A 170      11.130 -21.755  20.452  1.00 17.84           O  
ANISOU 1204  O   PHE A 170     2138   2511   2131    290      1   -337       O  
ATOM   1205  CB  PHE A 170       9.825 -19.998  22.985  1.00 17.89           C  
ANISOU 1205  CB  PHE A 170     2175   2456   2166    225    -32   -232       C  
ATOM   1206  CG  PHE A 170      10.296 -18.886  22.074  1.00 16.98           C  
ANISOU 1206  CG  PHE A 170     2047   2392   2012    201     -6   -226       C  
ATOM   1207  CD1 PHE A 170       9.603 -18.582  20.901  1.00 17.95           C  
ANISOU 1207  CD1 PHE A 170     2191   2528   2101    189      1   -230       C  
ATOM   1208  CD2 PHE A 170      11.371 -18.079  22.433  1.00 18.40           C  
ANISOU 1208  CD2 PHE A 170     2197   2604   2189    186      9   -211       C  
ATOM   1209  CE1 PHE A 170      10.000 -17.504  20.091  1.00 18.00           C  
ANISOU 1209  CE1 PHE A 170     2191   2579   2069    163     26   -213       C  
ATOM   1210  CE2 PHE A 170      11.792 -17.025  21.593  1.00 18.98           C  
ANISOU 1210  CE2 PHE A 170     2261   2720   2231    156     36   -199       C  
ATOM   1211  CZ  PHE A 170      11.070 -16.714  20.462  1.00 18.27           C  
ANISOU 1211  CZ  PHE A 170     2196   2640   2105    145     44   -195       C  
ATOM   1212  N   THR A 171       9.035 -22.367  21.042  1.00 16.09           N  
ANISOU 1212  N   THR A 171     1971   2202   1941    278    -41   -322       N  
ATOM   1213  CA  THR A 171       8.686 -22.749  19.683  1.00 16.48           C  
ANISOU 1213  CA  THR A 171     2030   2269   1962    286    -36   -363       C  
ATOM   1214  C   THR A 171       7.527 -21.900  19.198  1.00 17.39           C  
ANISOU 1214  C   THR A 171     2169   2390   2046    252    -42   -342       C  
ATOM   1215  O   THR A 171       6.738 -21.389  20.012  1.00 17.01           O  
ANISOU 1215  O   THR A 171     2135   2313   2016    230    -56   -304       O  
ATOM   1216  CB  THR A 171       8.263 -24.225  19.598  1.00 20.88           C  
ANISOU 1216  CB  THR A 171     2601   2777   2557    315    -57   -406       C  
ATOM   1217  OG1 THR A 171       7.128 -24.439  20.430  1.00 19.81           O  
ANISOU 1217  OG1 THR A 171     2489   2584   2456    297    -82   -380       O  
ATOM   1218  CG2 THR A 171       9.373 -25.182  20.035  1.00 19.35           C  
ANISOU 1218  CG2 THR A 171     2384   2568   2399    357    -56   -430       C  
ATOM   1219  N   VAL A 172       7.434 -21.755  17.867  1.00 16.72           N  
ANISOU 1219  N   VAL A 172     2090   2348   1915    252    -32   -367       N  
ATOM   1220  CA  VAL A 172       6.315 -21.093  17.205  1.00 16.67           C  
ANISOU 1220  CA  VAL A 172     2107   2351   1876    228    -44   -352       C  
ATOM   1221  C   VAL A 172       5.864 -22.002  16.070  1.00 20.63           C  
ANISOU 1221  C   VAL A 172     2619   2862   2356    246    -55   -409       C  
ATOM   1222  O   VAL A 172       6.691 -22.451  15.275  1.00 19.45           O  
ANISOU 1222  O   VAL A 172     2458   2752   2180    267    -35   -449       O  
ATOM   1223  CB  VAL A 172       6.632 -19.675  16.674  1.00 19.93           C  
ANISOU 1223  CB  VAL A 172     2518   2815   2239    203    -23   -313       C  
ATOM   1224  CG1 VAL A 172       5.406 -19.077  15.958  1.00 20.23           C  
ANISOU 1224  CG1 VAL A 172     2582   2858   2244    186    -43   -297       C  
ATOM   1225  CG2 VAL A 172       7.087 -18.764  17.812  1.00 19.86           C  
ANISOU 1225  CG2 VAL A 172     2498   2792   2255    183    -15   -265       C  
ATOM   1226  N   ARG A 173       4.551 -22.207  15.951  1.00 18.30           N  
ANISOU 1226  N   ARG A 173     2344   2538   2071    236    -85   -414       N  
ATOM   1227  CA  ARG A 173       4.002 -23.013  14.864  1.00 19.50           C  
ANISOU 1227  CA  ARG A 173     2507   2700   2203    248   -102   -471       C  
ATOM   1228  C   ARG A 173       2.665 -22.459  14.458  1.00 22.26           C  
ANISOU 1228  C   ARG A 173     2874   3052   2533    226   -129   -455       C  
ATOM   1229  O   ARG A 173       2.008 -21.813  15.284  1.00 20.35           O  
ANISOU 1229  O   ARG A 173     2634   2782   2318    206   -139   -408       O  
ATOM   1230  CB  ARG A 173       3.865 -24.497  15.273  1.00 22.11           C  
ANISOU 1230  CB  ARG A 173     2838   2970   2594    268   -118   -519       C  
ATOM   1231  CG  ARG A 173       2.798 -24.824  16.312  1.00 25.93           C  
ANISOU 1231  CG  ARG A 173     3329   3384   3138    250   -145   -496       C  
ATOM   1232  CD  ARG A 173       3.023 -26.220  16.876  1.00 29.29           C  
ANISOU 1232  CD  ARG A 173     3755   3747   3627    270   -153   -529       C  
ATOM   1233  NE  ARG A 173       4.128 -26.193  17.842  1.00 33.50           N  
ANISOU 1233  NE  ARG A 173     4275   4270   4183    285   -134   -499       N  
ATOM   1234  CZ  ARG A 173       4.735 -27.265  18.343  1.00 50.96           C  
ANISOU 1234  CZ  ARG A 173     6484   6437   6443    313   -136   -518       C  
ATOM   1235  NH1 ARG A 173       4.362 -28.484  17.969  1.00 39.15           N  
ANISOU 1235  NH1 ARG A 173     4998   4895   4982    327   -155   -570       N  
ATOM   1236  NH2 ARG A 173       5.725 -27.126  19.221  1.00 34.61           N  
ANISOU 1236  NH2 ARG A 173     4398   4365   4387    328   -123   -487       N  
ATOM   1237  N   THR A 174       2.229 -22.737  13.216  1.00 22.38           N  
ANISOU 1237  N   THR A 174     2898   3102   2503    232   -144   -497       N  
ATOM   1238  CA  THR A 174       0.879 -22.353  12.825  1.00 22.89           C  
ANISOU 1238  CA  THR A 174     2975   3169   2554    215   -178   -488       C  
ATOM   1239  C   THR A 174      -0.051 -23.265  13.638  1.00 26.81           C  
ANISOU 1239  C   THR A 174     3467   3593   3124    208   -206   -507       C  
ATOM   1240  O   THR A 174       0.226 -24.464  13.789  1.00 27.20           O  
ANISOU 1240  O   THR A 174     3515   3607   3212    222   -207   -555       O  
ATOM   1241  CB  THR A 174       0.693 -22.502  11.298  1.00 30.02           C  
ANISOU 1241  CB  THR A 174     3889   4133   3386    225   -190   -533       C  
ATOM   1242  OG1 THR A 174       1.602 -21.617  10.645  1.00 31.93           O  
ANISOU 1242  OG1 THR A 174     4133   4441   3558    226   -158   -504       O  
ATOM   1243  CG2 THR A 174      -0.716 -22.145  10.841  1.00 34.77           C  
ANISOU 1243  CG2 THR A 174     4499   4740   3972    211   -233   -527       C  
ATOM   1244  N   ASP A 175      -1.125 -22.695  14.207  1.00 23.48           N  
ANISOU 1244  N   ASP A 175     3045   3149   2728    187   -225   -469       N  
ATOM   1245  CA  ASP A 175      -2.032 -23.489  15.026  1.00 24.64           C  
ANISOU 1245  CA  ASP A 175     3186   3233   2944    174   -246   -480       C  
ATOM   1246  C   ASP A 175      -3.119 -24.086  14.166  1.00 34.45           C  
ANISOU 1246  C   ASP A 175     4428   4478   4185    168   -284   -530       C  
ATOM   1247  O   ASP A 175      -3.785 -23.357  13.420  1.00 34.13           O  
ANISOU 1247  O   ASP A 175     4388   4479   4100    164   -304   -523       O  
ATOM   1248  CB  ASP A 175      -2.636 -22.652  16.154  1.00 25.46           C  
ANISOU 1248  CB  ASP A 175     3282   3313   3080    154   -244   -420       C  
ATOM   1249  CG  ASP A 175      -3.444 -23.474  17.151  1.00 33.89           C  
ANISOU 1249  CG  ASP A 175     4341   4319   4218    137   -254   -424       C  
ATOM   1250  OD1 ASP A 175      -2.852 -24.367  17.816  1.00 37.24           O  
ANISOU 1250  OD1 ASP A 175     4766   4702   4680    143   -241   -432       O  
ATOM   1251  OD2 ASP A 175      -4.626 -23.173  17.334  1.00 31.82           O  
ANISOU 1251  OD2 ASP A 175     4067   4049   3972    119   -274   -413       O  
ATOM   1252  N   THR A 176      -3.316 -25.405  14.313  1.00 35.77           N  
ANISOU 1252  N   THR A 176     4593   4596   4402    167   -295   -580       N  
ATOM   1253  CA  THR A 176      -4.341 -26.173  13.596  1.00 37.29           C  
ANISOU 1253  CA  THR A 176     4782   4780   4606    157   -334   -638       C  
ATOM   1254  C   THR A 176      -5.558 -26.484  14.498  1.00 42.77           C  
ANISOU 1254  C   THR A 176     5461   5418   5372    125   -352   -622       C  
ATOM   1255  O   THR A 176      -6.492 -27.160  14.051  1.00 44.54           O  
ANISOU 1255  O   THR A 176     5676   5628   5620    109   -385   -669       O  
ATOM   1256  CB  THR A 176      -3.732 -27.449  12.965  1.00 48.27           C  
ANISOU 1256  CB  THR A 176     6182   6155   6004    176   -336   -714       C  
ATOM   1257  OG1 THR A 176      -3.082 -28.212  13.984  1.00 46.95           O  
ANISOU 1257  OG1 THR A 176     6016   5922   5900    182   -315   -706       O  
ATOM   1258  CG2 THR A 176      -2.759 -27.141  11.826  1.00 49.94           C  
ANISOU 1258  CG2 THR A 176     6403   6438   6133    205   -321   -742       C  
ATOM   1259  N   GLY A 177      -5.544 -25.983  15.739  1.00 37.57           N  
ANISOU 1259  N   GLY A 177     4796   4734   4745    114   -330   -560       N  
ATOM   1260  CA  GLY A 177      -6.631 -26.169  16.701  1.00 35.89           C  
ANISOU 1260  CA  GLY A 177     4566   4477   4594     83   -337   -537       C  
ATOM   1261  C   GLY A 177      -7.895 -25.394  16.351  1.00 34.46           C  
ANISOU 1261  C   GLY A 177     4364   4329   4399     68   -364   -530       C  
ATOM   1262  O   GLY A 177      -8.026 -24.863  15.250  1.00 33.08           O  
ANISOU 1262  O   GLY A 177     4191   4207   4169     81   -386   -548       O  
ATOM   1263  N   GLU A 178      -8.830 -25.305  17.299  1.00 30.23           N  
ANISOU 1263  N   GLU A 178     3807   3767   3914     42   -363   -501       N  
ATOM   1264  CA  GLU A 178     -10.086 -24.594  17.115  1.00 30.66           C  
ANISOU 1264  CA  GLU A 178     3833   3848   3966     30   -388   -495       C  
ATOM   1265  C   GLU A 178      -9.814 -23.109  16.739  1.00 32.42           C  
ANISOU 1265  C   GLU A 178     4064   4126   4128     55   -387   -457       C  
ATOM   1266  O   GLU A 178      -9.084 -22.434  17.475  1.00 28.90           O  
ANISOU 1266  O   GLU A 178     3629   3677   3673     64   -354   -411       O  
ATOM   1267  CB  GLU A 178     -10.916 -24.698  18.405  1.00 32.30           C  
ANISOU 1267  CB  GLU A 178     4016   4021   4238      0   -373   -464       C  
ATOM   1268  CG  GLU A 178     -12.398 -24.408  18.254  1.00 41.82           C  
ANISOU 1268  CG  GLU A 178     5181   5244   5466    -19   -401   -474       C  
ATOM   1269  CD  GLU A 178     -13.143 -25.319  17.297  1.00 55.35           C  
ANISOU 1269  CD  GLU A 178     6879   6956   7197    -36   -443   -538       C  
ATOM   1270  OE1 GLU A 178     -13.673 -24.798  16.291  1.00 41.08           O  
ANISOU 1270  OE1 GLU A 178     5059   5195   5353    -23   -481   -560       O  
ATOM   1271  OE2 GLU A 178     -13.120 -26.554  17.499  1.00 42.43           O  
ANISOU 1271  OE2 GLU A 178     5245   5268   5607    -60   -440   -566       O  
ATOM   1272  N   PRO A 179     -10.311 -22.618  15.578  1.00 30.29           N  
ANISOU 1272  N   PRO A 179     3791   3904   3814     67   -422   -475       N  
ATOM   1273  CA  PRO A 179     -10.074 -21.209  15.216  1.00 30.42           C  
ANISOU 1273  CA  PRO A 179     3818   3964   3776     89   -423   -432       C  
ATOM   1274  C   PRO A 179     -10.690 -20.284  16.261  1.00 32.75           C  
ANISOU 1274  C   PRO A 179     4092   4245   4105     84   -412   -385       C  
ATOM   1275  O   PRO A 179     -11.794 -20.532  16.761  1.00 33.52           O  
ANISOU 1275  O   PRO A 179     4157   4326   4251     67   -424   -394       O  
ATOM   1276  CB  PRO A 179     -10.733 -21.066  13.843  1.00 32.95           C  
ANISOU 1276  CB  PRO A 179     4135   4333   4051    100   -471   -463       C  
ATOM   1277  CG  PRO A 179     -10.830 -22.497  13.313  1.00 36.91           C  
ANISOU 1277  CG  PRO A 179     4634   4822   4568     87   -488   -533       C  
ATOM   1278  CD  PRO A 179     -11.140 -23.291  14.554  1.00 33.01           C  
ANISOU 1278  CD  PRO A 179     4121   4264   4156     60   -468   -534       C  
ATOM   1279  N   MET A 180      -9.956 -19.223  16.597  1.00 27.09           N  
ANISOU 1279  N   MET A 180     3394   3536   3363     99   -387   -337       N  
ATOM   1280  CA AMET A 180     -10.327 -18.257  17.627  0.50 25.18           C  
ANISOU 1280  CA AMET A 180     3138   3280   3149     99   -372   -295       C  
ATOM   1281  CA BMET A 180     -10.408 -18.294  17.629  0.50 26.89           C  
ANISOU 1281  CA BMET A 180     3352   3496   3368     98   -374   -297       C  
ATOM   1282  C   MET A 180     -11.030 -17.003  17.142  1.00 31.07           C  
ANISOU 1282  C   MET A 180     3877   4052   3876    118   -400   -271       C  
ATOM   1283  O   MET A 180     -11.582 -16.267  17.956  1.00 32.56           O  
ANISOU 1283  O   MET A 180     4047   4228   4096    120   -393   -248       O  
ATOM   1284  CB AMET A 180      -9.074 -17.850  18.391  0.50 26.05           C  
ANISOU 1284  CB AMET A 180     3272   3376   3251    102   -330   -262       C  
ATOM   1285  CB BMET A 180      -9.279 -17.970  18.587  0.50 29.04           C  
ANISOU 1285  CB BMET A 180     3644   3749   3642     98   -330   -265       C  
ATOM   1286  CG AMET A 180      -8.466 -18.990  19.157  0.50 28.63           C  
ANISOU 1286  CG AMET A 180     3602   3671   3607     87   -303   -276       C  
ATOM   1287  CG BMET A 180      -8.949 -19.106  19.512  0.50 33.27           C  
ANISOU 1287  CG BMET A 180     4177   4249   4216     80   -305   -277       C  
ATOM   1288  SD AMET A 180      -6.816 -18.545  19.685  0.50 30.85           S  
ANISOU 1288  SD AMET A 180     3908   3949   3863     96   -265   -245       S  
ATOM   1289  SD BMET A 180      -7.865 -18.489  20.799  0.50 37.37           S  
ANISOU 1289  SD BMET A 180     4711   4752   4737     82   -262   -235       S  
ATOM   1290  CE AMET A 180      -7.175 -17.175  20.758  0.50 27.37           C  
ANISOU 1290  CE AMET A 180     3459   3502   3438     95   -252   -202       C  
ATOM   1291  CE BMET A 180      -6.544 -17.745  19.789  0.50 34.13           C  
ANISOU 1291  CE BMET A 180     4330   4374   4265    101   -258   -222       C  
ATOM   1292  N   GLY A 181     -10.927 -16.706  15.867  1.00 26.52           N  
ANISOU 1292  N   GLY A 181     3317   3513   3247    133   -429   -274       N  
ATOM   1293  CA  GLY A 181     -11.547 -15.473  15.389  1.00 25.13           C  
ANISOU 1293  CA  GLY A 181     3139   3358   3052    155   -458   -243       C  
ATOM   1294  C   GLY A 181     -10.601 -14.307  15.580  1.00 24.46           C  
ANISOU 1294  C   GLY A 181     3083   3267   2942    166   -433   -190       C  
ATOM   1295  O   GLY A 181     -10.106 -13.760  14.595  1.00 23.81           O  
ANISOU 1295  O   GLY A 181     3030   3214   2805    178   -443   -167       O  
ATOM   1296  N   ARG A 182     -10.299 -13.960  16.853  1.00 20.34           N  
ANISOU 1296  N   ARG A 182     2557   2710   2461    158   -397   -172       N  
ATOM   1297  CA  ARG A 182      -9.326 -12.900  17.174  1.00 18.83           C  
ANISOU 1297  CA  ARG A 182     2393   2507   2255    162   -370   -128       C  
ATOM   1298  C   ARG A 182      -9.081 -12.961  18.677  1.00 20.38           C  
ANISOU 1298  C   ARG A 182     2577   2669   2498    149   -333   -128       C  
ATOM   1299  O   ARG A 182     -10.041 -13.109  19.452  1.00 20.71           O  
ANISOU 1299  O   ARG A 182     2589   2695   2584    147   -336   -142       O  
ATOM   1300  CB  ARG A 182      -9.883 -11.501  16.835  1.00 19.71           C  
ANISOU 1300  CB  ARG A 182     2508   2617   2363    184   -396    -90       C  
ATOM   1301  CG  ARG A 182      -8.837 -10.372  16.924  1.00 20.24           C  
ANISOU 1301  CG  ARG A 182     2608   2671   2413    184   -373    -43       C  
ATOM   1302  CD  ARG A 182      -9.483  -8.983  17.086  1.00 20.21           C  
ANISOU 1302  CD  ARG A 182     2604   2642   2434    205   -394     -8       C  
ATOM   1303  NE  ARG A 182     -10.378  -8.902  18.245  1.00 18.77           N  
ANISOU 1303  NE  ARG A 182     2387   2433   2312    212   -391    -30       N  
ATOM   1304  CZ  ARG A 182     -11.707  -8.827  18.158  1.00 22.85           C  
ANISOU 1304  CZ  ARG A 182     2872   2954   2856    232   -425    -44       C  
ATOM   1305  NH1 ARG A 182     -12.304  -8.829  16.969  1.00 22.01           N  
ANISOU 1305  NH1 ARG A 182     2766   2876   2721    249   -470    -39       N  
ATOM   1306  NH2 ARG A 182     -12.449  -8.748  19.259  1.00 20.83           N  
ANISOU 1306  NH2 ARG A 182     2582   2679   2654    235   -414    -65       N  
ATOM   1307  N   GLY A 183      -7.818 -12.797  19.093  1.00 17.66           N  
ANISOU 1307  N   GLY A 183     2254   2316   2141    141   -299   -111       N  
ATOM   1308  CA  GLY A 183      -7.512 -12.750  20.515  1.00 17.44           C  
ANISOU 1308  CA  GLY A 183     2218   2260   2149    130   -268   -109       C  
ATOM   1309  C   GLY A 183      -6.388 -13.670  20.906  1.00 18.57           C  
ANISOU 1309  C   GLY A 183     2370   2402   2285    117   -240   -119       C  
ATOM   1310  O   GLY A 183      -5.642 -14.153  20.044  1.00 18.75           O  
ANISOU 1310  O   GLY A 183     2407   2444   2274    117   -239   -126       O  
ATOM   1311  N   THR A 184      -6.275 -13.930  22.221  1.00 16.74           N  
ANISOU 1311  N   THR A 184     2127   2149   2083    107   -217   -121       N  
ATOM   1312  CA  THR A 184      -5.189 -14.708  22.780  1.00 15.68           C  
ANISOU 1312  CA  THR A 184     2000   2010   1946     99   -192   -125       C  
ATOM   1313  C   THR A 184      -5.688 -15.669  23.828  1.00 18.09           C  
ANISOU 1313  C   THR A 184     2291   2297   2286     88   -183   -138       C  
ATOM   1314  O   THR A 184      -6.567 -15.327  24.622  1.00 17.71           O  
ANISOU 1314  O   THR A 184     2227   2241   2263     84   -180   -134       O  
ATOM   1315  CB  THR A 184      -4.152 -13.732  23.368  1.00 17.42           C  
ANISOU 1315  CB  THR A 184     2232   2229   2159     97   -172   -102       C  
ATOM   1316  OG1 THR A 184      -3.615 -12.957  22.297  1.00 18.80           O  
ANISOU 1316  OG1 THR A 184     2422   2420   2302    101   -178    -86       O  
ATOM   1317  CG2 THR A 184      -2.970 -14.458  24.050  1.00 17.69           C  
ANISOU 1317  CG2 THR A 184     2269   2262   2191     92   -150   -105       C  
ATOM   1318  N   LYS A 185      -5.138 -16.863  23.811  1.00 16.33           N  
ANISOU 1318  N   LYS A 185     2072   2066   2064     84   -177   -151       N  
ATOM   1319  CA  LYS A 185      -5.462 -17.899  24.785  1.00 16.85           C  
ANISOU 1319  CA  LYS A 185     2130   2110   2162     72   -167   -155       C  
ATOM   1320  C   LYS A 185      -4.120 -18.294  25.429  1.00 18.26           C  
ANISOU 1320  C   LYS A 185     2321   2282   2333     76   -148   -144       C  
ATOM   1321  O   LYS A 185      -3.184 -18.667  24.702  1.00 19.10           O  
ANISOU 1321  O   LYS A 185     2438   2395   2423     87   -150   -155       O  
ATOM   1322  CB  LYS A 185      -6.069 -19.098  24.034  1.00 19.68           C  
ANISOU 1322  CB  LYS A 185     2484   2457   2537     66   -185   -184       C  
ATOM   1323  CG  LYS A 185      -6.319 -20.361  24.820  1.00 28.35           C  
ANISOU 1323  CG  LYS A 185     3577   3523   3672     49   -177   -187       C  
ATOM   1324  CD  LYS A 185      -6.944 -21.440  23.902  1.00 31.47           C  
ANISOU 1324  CD  LYS A 185     3967   3903   4087     41   -199   -223       C  
ATOM   1325  CE  LYS A 185      -8.376 -21.172  23.507  1.00 41.89           C  
ANISOU 1325  CE  LYS A 185     5261   5234   5422     29   -219   -237       C  
ATOM   1326  NZ  LYS A 185      -8.933 -22.303  22.703  1.00 49.23           N  
ANISOU 1326  NZ  LYS A 185     6184   6147   6374     16   -243   -276       N  
ATOM   1327  N   VAL A 186      -4.007 -18.174  26.755  1.00 15.63           N  
ANISOU 1327  N   VAL A 186     1986   1942   2010     69   -132   -125       N  
ATOM   1328  CA  VAL A 186      -2.795 -18.569  27.465  1.00 15.44           C  
ANISOU 1328  CA  VAL A 186     1972   1915   1979     75   -119   -113       C  
ATOM   1329  C   VAL A 186      -3.138 -19.824  28.233  1.00 18.00           C  
ANISOU 1329  C   VAL A 186     2297   2213   2330     66   -116   -106       C  
ATOM   1330  O   VAL A 186      -4.022 -19.788  29.100  1.00 17.54           O  
ANISOU 1330  O   VAL A 186     2230   2150   2285     50   -107    -93       O  
ATOM   1331  CB  VAL A 186      -2.295 -17.467  28.410  1.00 17.66           C  
ANISOU 1331  CB  VAL A 186     2252   2211   2245     75   -107    -95       C  
ATOM   1332  CG1 VAL A 186      -1.093 -17.970  29.206  1.00 17.48           C  
ANISOU 1332  CG1 VAL A 186     2236   2190   2217     81   -100    -83       C  
ATOM   1333  CG2 VAL A 186      -1.943 -16.193  27.639  1.00 17.72           C  
ANISOU 1333  CG2 VAL A 186     2261   2236   2233     79   -111    -97       C  
ATOM   1334  N   ILE A 187      -2.459 -20.934  27.927  1.00 16.49           N  
ANISOU 1334  N   ILE A 187     2115   2002   2148     75   -121   -114       N  
ATOM   1335  CA  ILE A 187      -2.711 -22.203  28.591  1.00 16.04           C  
ANISOU 1335  CA  ILE A 187     2063   1910   2121     67   -120   -103       C  
ATOM   1336  C   ILE A 187      -1.562 -22.448  29.551  1.00 17.80           C  
ANISOU 1336  C   ILE A 187     2296   2132   2336     81   -114    -78       C  
ATOM   1337  O   ILE A 187      -0.412 -22.604  29.124  1.00 17.44           O  
ANISOU 1337  O   ILE A 187     2254   2092   2282    104   -119    -89       O  
ATOM   1338  CB  ILE A 187      -2.833 -23.370  27.576  1.00 18.81           C  
ANISOU 1338  CB  ILE A 187     2419   2230   2498     71   -136   -133       C  
ATOM   1339  CG1 ILE A 187      -3.909 -23.047  26.484  1.00 18.79           C  
ANISOU 1339  CG1 ILE A 187     2404   2238   2496     59   -149   -163       C  
ATOM   1340  CG2 ILE A 187      -3.137 -24.667  28.348  1.00 19.77           C  
ANISOU 1340  CG2 ILE A 187     2549   2305   2659     58   -135   -116       C  
ATOM   1341  CD1 ILE A 187      -3.862 -24.038  25.259  1.00 24.73           C  
ANISOU 1341  CD1 ILE A 187     3162   2972   3262     67   -169   -206       C  
ATOM   1342  N   LEU A 188      -1.880 -22.495  30.850  1.00 16.66           N  
ANISOU 1342  N   LEU A 188     2153   1985   2192     68   -103    -46       N  
ATOM   1343  CA  LEU A 188      -0.883 -22.740  31.879  1.00 16.45           C  
ANISOU 1343  CA  LEU A 188     2136   1961   2152     81   -101    -19       C  
ATOM   1344  C   LEU A 188      -0.917 -24.212  32.280  1.00 18.63           C  
ANISOU 1344  C   LEU A 188     2427   2192   2460     80   -106      3       C  
ATOM   1345  O   LEU A 188      -1.938 -24.671  32.805  1.00 18.11           O  
ANISOU 1345  O   LEU A 188     2364   2108   2411     55    -97     22       O  
ATOM   1346  CB  LEU A 188      -1.192 -21.872  33.103  1.00 17.36           C  
ANISOU 1346  CB  LEU A 188     2248   2107   2241     68    -86      4       C  
ATOM   1347  CG  LEU A 188      -1.251 -20.378  32.828  1.00 20.28           C  
ANISOU 1347  CG  LEU A 188     2606   2512   2589     67    -81    -16       C  
ATOM   1348  CD1 LEU A 188      -1.692 -19.657  34.091  1.00 21.98           C  
ANISOU 1348  CD1 LEU A 188     2818   2752   2783     55    -66     -1       C  
ATOM   1349  CD2 LEU A 188       0.084 -19.870  32.316  1.00 20.98           C  
ANISOU 1349  CD2 LEU A 188     2692   2616   2661     87    -91    -29       C  
ATOM   1350  N   HIS A 189       0.157 -24.933  32.020  1.00 18.08           N  
ANISOU 1350  N   HIS A 189     2366   2102   2401    109   -121     -1       N  
ATOM   1351  CA  HIS A 189       0.233 -26.312  32.413  1.00 18.96           C  
ANISOU 1351  CA  HIS A 189     2495   2161   2548    114   -130     21       C  
ATOM   1352  C   HIS A 189       0.856 -26.272  33.773  1.00 19.57           C  
ANISOU 1352  C   HIS A 189     2581   2256   2601    123   -130     67       C  
ATOM   1353  O   HIS A 189       2.045 -26.087  33.902  1.00 18.95           O  
ANISOU 1353  O   HIS A 189     2497   2201   2503    152   -140     65       O  
ATOM   1354  CB  HIS A 189       1.083 -27.109  31.406  1.00 20.03           C  
ANISOU 1354  CB  HIS A 189     2632   2271   2708    147   -147    -15       C  
ATOM   1355  CG  HIS A 189       0.553 -27.065  29.990  1.00 24.16           C  
ANISOU 1355  CG  HIS A 189     3147   2791   3241    140   -149    -65       C  
ATOM   1356  ND1 HIS A 189       0.836 -26.070  29.142  1.00 27.12           N  
ANISOU 1356  ND1 HIS A 189     3507   3215   3583    146   -145    -95       N  
ATOM   1357  CD2 HIS A 189      -0.252 -27.943  29.297  1.00 26.70           C  
ANISOU 1357  CD2 HIS A 189     3475   3068   3601    128   -157    -89       C  
ATOM   1358  CE1 HIS A 189       0.224 -26.293  27.983  1.00 26.15           C  
ANISOU 1358  CE1 HIS A 189     3382   3080   3472    139   -151   -134       C  
ATOM   1359  NE2 HIS A 189      -0.443 -27.437  28.084  1.00 26.65           N  
ANISOU 1359  NE2 HIS A 189     3457   3089   3581    127   -160   -135       N  
ATOM   1360  N   LEU A 190       0.033 -26.408  34.802  1.00 18.58           N  
ANISOU 1360  N   LEU A 190     2463   2128   2469     94   -116    107       N  
ATOM   1361  CA  LEU A 190       0.490 -26.141  36.165  1.00 18.12           C  
ANISOU 1361  CA  LEU A 190     2412   2100   2372     99   -113    149       C  
ATOM   1362  C   LEU A 190       1.464 -27.150  36.738  1.00 21.39           C  
ANISOU 1362  C   LEU A 190     2845   2487   2795    127   -135    185       C  
ATOM   1363  O   LEU A 190       1.370 -28.344  36.433  1.00 22.13           O  
ANISOU 1363  O   LEU A 190     2954   2519   2934    132   -145    196       O  
ATOM   1364  CB  LEU A 190      -0.706 -25.993  37.116  1.00 18.08           C  
ANISOU 1364  CB  LEU A 190     2410   2108   2352     60    -88    182       C  
ATOM   1365  CG  LEU A 190      -1.724 -24.904  36.743  1.00 21.68           C  
ANISOU 1365  CG  LEU A 190     2843   2596   2797     36    -68    148       C  
ATOM   1366  CD1 LEU A 190      -2.866 -24.897  37.743  1.00 22.36           C  
ANISOU 1366  CD1 LEU A 190     2927   2697   2870      1    -40    180       C  
ATOM   1367  CD2 LEU A 190      -1.061 -23.507  36.736  1.00 22.54           C  
ANISOU 1367  CD2 LEU A 190     2939   2758   2867     53    -70    121       C  
ATOM   1368  N   LYS A 191       2.366 -26.669  37.621  1.00 19.14           N  
ANISOU 1368  N   LYS A 191     2559   2244   2469    147   -144    205       N  
ATOM   1369  CA  LYS A 191       3.272 -27.545  38.386  1.00 19.76           C  
ANISOU 1369  CA  LYS A 191     2655   2306   2548    177   -168    248       C  
ATOM   1370  C   LYS A 191       2.372 -28.374  39.321  1.00 24.89           C  
ANISOU 1370  C   LYS A 191     3332   2924   3200    150   -157    309       C  
ATOM   1371  O   LYS A 191       1.300 -27.908  39.719  1.00 23.34           O  
ANISOU 1371  O   LYS A 191     3134   2750   2984    110   -129    318       O  
ATOM   1372  CB  LYS A 191       4.227 -26.694  39.235  1.00 21.11           C  
ANISOU 1372  CB  LYS A 191     2816   2541   2666    195   -180    254       C  
ATOM   1373  CG  LYS A 191       5.235 -25.905  38.413  1.00 24.22           C  
ANISOU 1373  CG  LYS A 191     3179   2965   3057    219   -190    201       C  
ATOM   1374  CD  LYS A 191       5.872 -24.787  39.277  1.00 29.07           C  
ANISOU 1374  CD  LYS A 191     3779   3649   3618    220   -195    198       C  
ATOM   1375  CE  LYS A 191       6.818 -23.906  38.501  1.00 39.54           C  
ANISOU 1375  CE  LYS A 191     5073   5006   4944    233   -201    149       C  
ATOM   1376  NZ  LYS A 191       7.480 -22.882  39.361  1.00 37.53           N  
ANISOU 1376  NZ  LYS A 191     4803   4811   4644    231   -210    143       N  
ATOM   1377  N   GLU A 192       2.820 -29.588  39.700  1.00 23.93           N  
ANISOU 1377  N   GLU A 192     3235   2752   3105    171   -179    354       N  
ATOM   1378  CA  GLU A 192       2.015 -30.480  40.537  1.00 25.55           C  
ANISOU 1378  CA  GLU A 192     3469   2920   3318    142   -169    421       C  
ATOM   1379  C   GLU A 192       1.596 -29.890  41.889  1.00 28.63           C  
ANISOU 1379  C   GLU A 192     3867   3373   3640    117   -149    466       C  
ATOM   1380  O   GLU A 192       0.518 -30.238  42.381  1.00 29.94           O  
ANISOU 1380  O   GLU A 192     4046   3526   3805     74   -121    505       O  
ATOM   1381  CB  GLU A 192       2.724 -31.841  40.737  1.00 28.30           C  
ANISOU 1381  CB  GLU A 192     3846   3199   3707    176   -201    466       C  
ATOM   1382  CG  GLU A 192       4.113 -31.737  41.352  1.00 41.77           C  
ANISOU 1382  CG  GLU A 192     5552   4939   5380    229   -236    484       C  
ATOM   1383  CD  GLU A 192       4.850 -33.036  41.621  1.00 74.69           C  
ANISOU 1383  CD  GLU A 192     9748   9043   9589    270   -273    532       C  
ATOM   1384  OE1 GLU A 192       4.461 -34.084  41.053  1.00 68.55           O  
ANISOU 1384  OE1 GLU A 192     8988   8179   8880    266   -275    536       O  
ATOM   1385  OE2 GLU A 192       5.844 -32.996  42.384  1.00 72.30           O  
ANISOU 1385  OE2 GLU A 192     9446   8772   9252    309   -302    562       O  
ATOM   1386  N   ASP A 193       2.423 -29.007  42.484  1.00 23.29           N  
ANISOU 1386  N   ASP A 193     3180   2765   2905    140   -161    459       N  
ATOM   1387  CA  ASP A 193       2.100 -28.415  43.787  1.00 24.01           C  
ANISOU 1387  CA  ASP A 193     3278   2922   2924    120   -144    493       C  
ATOM   1388  C   ASP A 193       1.334 -27.096  43.677  1.00 25.56           C  
ANISOU 1388  C   ASP A 193     3448   3173   3090     90   -111    443       C  
ATOM   1389  O   ASP A 193       1.109 -26.429  44.691  1.00 24.99           O  
ANISOU 1389  O   ASP A 193     3376   3164   2955     77    -95    455       O  
ATOM   1390  CB  ASP A 193       3.359 -28.260  44.656  1.00 26.48           C  
ANISOU 1390  CB  ASP A 193     3596   3279   3186    159   -179    516       C  
ATOM   1391  CG  ASP A 193       4.445 -27.362  44.084  1.00 36.90           C  
ANISOU 1391  CG  ASP A 193     4884   4634   4503    192   -202    452       C  
ATOM   1392  OD1 ASP A 193       4.361 -27.007  42.877  1.00 35.46           O  
ANISOU 1392  OD1 ASP A 193     4680   4432   4362    190   -194    395       O  
ATOM   1393  OD2 ASP A 193       5.417 -27.067  44.819  1.00 44.52           O  
ANISOU 1393  OD2 ASP A 193     5845   5646   5424    219   -230    462       O  
ATOM   1394  N   GLN A 194       0.924 -26.730  42.447  1.00 20.36           N  
ANISOU 1394  N   GLN A 194     2768   2493   2475     82   -101    386       N  
ATOM   1395  CA  GLN A 194       0.225 -25.462  42.250  1.00 19.22           C  
ANISOU 1395  CA  GLN A 194     2599   2394   2310     60    -74    338       C  
ATOM   1396  C   GLN A 194      -1.230 -25.640  41.794  1.00 22.25           C  
ANISOU 1396  C   GLN A 194     2973   2752   2727     20    -42    331       C  
ATOM   1397  O   GLN A 194      -1.785 -24.736  41.159  1.00 21.43           O  
ANISOU 1397  O   GLN A 194     2846   2666   2631     10    -29    282       O  
ATOM   1398  CB  GLN A 194       1.029 -24.569  41.264  1.00 20.21           C  
ANISOU 1398  CB  GLN A 194     2701   2532   2446     85    -92    276       C  
ATOM   1399  CG  GLN A 194       2.476 -24.321  41.717  1.00 23.99           C  
ANISOU 1399  CG  GLN A 194     3179   3042   2895    120   -123    277       C  
ATOM   1400  CD  GLN A 194       2.593 -23.668  43.079  1.00 28.20           C  
ANISOU 1400  CD  GLN A 194     3717   3639   3361    115   -120    294       C  
ATOM   1401  OE1 GLN A 194       3.528 -23.948  43.873  1.00 29.57           O  
ANISOU 1401  OE1 GLN A 194     3899   3834   3503    139   -147    322       O  
ATOM   1402  NE2 GLN A 194       1.686 -22.754  43.384  1.00 21.03           N  
ANISOU 1402  NE2 GLN A 194     2799   2764   2426     88    -90    272       N  
ATOM   1403  N   THR A 195      -1.864 -26.783  42.143  1.00 21.23           N  
ANISOU 1403  N   THR A 195     2863   2582   2621     -3    -31    383       N  
ATOM   1404  CA  THR A 195      -3.246 -27.043  41.707  1.00 20.94           C  
ANISOU 1404  CA  THR A 195     2812   2520   2623    -45     -3    376       C  
ATOM   1405  C   THR A 195      -4.298 -26.203  42.450  1.00 23.39           C  
ANISOU 1405  C   THR A 195     3104   2892   2893    -77     38    373       C  
ATOM   1406  O   THR A 195      -5.473 -26.252  42.078  1.00 23.53           O  
ANISOU 1406  O   THR A 195     3101   2900   2942   -110     62    360       O  
ATOM   1407  CB  THR A 195      -3.594 -28.541  41.770  1.00 25.80           C  
ANISOU 1407  CB  THR A 195     3451   3066   3286    -66     -3    429       C  
ATOM   1408  OG1 THR A 195      -3.532 -28.970  43.134  1.00 27.44           O  
ANISOU 1408  OG1 THR A 195     3684   3292   3450    -77      8    502       O  
ATOM   1409  CG2 THR A 195      -2.687 -29.395  40.882  1.00 26.79           C  
ANISOU 1409  CG2 THR A 195     3592   3124   3464    -33    -42    419       C  
ATOM   1410  N   GLU A 196      -3.895 -25.403  43.457  1.00 20.80           N  
ANISOU 1410  N   GLU A 196     2778   2629   2497    -65     44    378       N  
ATOM   1411  CA  GLU A 196      -4.874 -24.523  44.127  1.00 21.13           C  
ANISOU 1411  CA  GLU A 196     2798   2732   2499    -89     84    363       C  
ATOM   1412  C   GLU A 196      -5.452 -23.521  43.110  1.00 22.98           C  
ANISOU 1412  C   GLU A 196     2998   2970   2764    -88     88    293       C  
ATOM   1413  O   GLU A 196      -6.563 -23.028  43.301  1.00 22.80           O  
ANISOU 1413  O   GLU A 196     2949   2976   2737   -111    122    275       O  
ATOM   1414  CB  GLU A 196      -4.236 -23.762  45.304  1.00 22.14           C  
ANISOU 1414  CB  GLU A 196     2935   2929   2547    -72     84    367       C  
ATOM   1415  CG  GLU A 196      -3.233 -22.699  44.894  1.00 24.43           C  
ANISOU 1415  CG  GLU A 196     3218   3239   2827    -36     54    312       C  
ATOM   1416  CD  GLU A 196      -2.419 -22.217  46.072  1.00 32.14           C  
ANISOU 1416  CD  GLU A 196     4207   4274   3729    -19     43    321       C  
ATOM   1417  OE1 GLU A 196      -1.462 -22.924  46.463  1.00 27.15           O  
ANISOU 1417  OE1 GLU A 196     3600   3635   3082      0     14    363       O  
ATOM   1418  OE2 GLU A 196      -2.778 -21.164  46.642  1.00 25.69           O  
ANISOU 1418  OE2 GLU A 196     3376   3513   2870    -23     63    286       O  
ATOM   1419  N   TYR A 197      -4.680 -23.214  42.042  1.00 19.92           N  
ANISOU 1419  N   TYR A 197     2609   2557   2404    -59     55    254       N  
ATOM   1420  CA  TYR A 197      -5.118 -22.236  41.030  1.00 19.09           C  
ANISOU 1420  CA  TYR A 197     2476   2454   2324    -55     55    194       C  
ATOM   1421  C   TYR A 197      -6.145 -22.822  40.057  1.00 22.91           C  
ANISOU 1421  C   TYR A 197     2942   2896   2865    -77     60    184       C  
ATOM   1422  O   TYR A 197      -6.549 -22.128  39.113  1.00 22.14           O  
ANISOU 1422  O   TYR A 197     2823   2798   2791    -72     54    139       O  
ATOM   1423  CB  TYR A 197      -3.911 -21.571  40.314  1.00 18.90           C  
ANISOU 1423  CB  TYR A 197     2455   2427   2298    -20     22    160       C  
ATOM   1424  CG  TYR A 197      -3.024 -20.913  41.351  1.00 18.76           C  
ANISOU 1424  CG  TYR A 197     2447   2457   2225     -4     17    164       C  
ATOM   1425  CD1 TYR A 197      -3.455 -19.785  42.050  1.00 19.82           C  
ANISOU 1425  CD1 TYR A 197     2569   2641   2322     -8     37    138       C  
ATOM   1426  CD2 TYR A 197      -1.807 -21.485  41.722  1.00 19.66           C  
ANISOU 1426  CD2 TYR A 197     2582   2567   2322     16     -8    192       C  
ATOM   1427  CE1 TYR A 197      -2.693 -19.234  43.077  1.00 20.83           C  
ANISOU 1427  CE1 TYR A 197     2705   2813   2395      4     31    138       C  
ATOM   1428  CE2 TYR A 197      -1.005 -20.903  42.706  1.00 19.62           C  
ANISOU 1428  CE2 TYR A 197     2582   2608   2263     30    -18    193       C  
ATOM   1429  CZ  TYR A 197      -1.475 -19.803  43.414  1.00 23.59           C  
ANISOU 1429  CZ  TYR A 197     3074   3161   2726     21      3    166       C  
ATOM   1430  OH  TYR A 197      -0.733 -19.229  44.426  1.00 23.92           O  
ANISOU 1430  OH  TYR A 197     3122   3253   2713     32     -8    161       O  
ATOM   1431  N   LEU A 198      -6.629 -24.054  40.326  1.00 19.41           N  
ANISOU 1431  N   LEU A 198     2509   2421   2447   -105     70    227       N  
ATOM   1432  CA  LEU A 198      -7.715 -24.637  39.542  1.00 19.81           C  
ANISOU 1432  CA  LEU A 198     2539   2434   2553   -134     77    216       C  
ATOM   1433  C   LEU A 198      -9.006 -24.631  40.367  1.00 23.29           C  
ANISOU 1433  C   LEU A 198     2956   2906   2987   -174    120    235       C  
ATOM   1434  O   LEU A 198     -10.056 -25.021  39.853  1.00 24.41           O  
ANISOU 1434  O   LEU A 198     3072   3029   3175   -204    130    225       O  
ATOM   1435  CB  LEU A 198      -7.393 -26.081  39.133  1.00 21.12           C  
ANISOU 1435  CB  LEU A 198     2729   2530   2764   -141     58    245       C  
ATOM   1436  CG  LEU A 198      -6.179 -26.235  38.250  1.00 25.36           C  
ANISOU 1436  CG  LEU A 198     3285   3036   3315   -101     18    223       C  
ATOM   1437  CD1 LEU A 198      -5.837 -27.702  38.051  1.00 27.08           C  
ANISOU 1437  CD1 LEU A 198     3529   3183   3577   -105      1    252       C  
ATOM   1438  CD2 LEU A 198      -6.360 -25.480  36.919  1.00 27.67           C  
ANISOU 1438  CD2 LEU A 198     3554   3333   3625    -88      3    159       C  
ATOM   1439  N   GLU A 199      -8.923 -24.240  41.646  1.00 20.84           N  
ANISOU 1439  N   GLU A 199     2652   2648   2619   -176    146    262       N  
ATOM   1440  CA  GLU A 199     -10.064 -24.249  42.562  1.00 21.35           C  
ANISOU 1440  CA  GLU A 199     2694   2753   2665   -213    194    283       C  
ATOM   1441  C   GLU A 199     -10.873 -22.984  42.430  1.00 23.41           C  
ANISOU 1441  C   GLU A 199     2911   3063   2919   -207    212    225       C  
ATOM   1442  O   GLU A 199     -10.323 -21.877  42.507  1.00 21.47           O  
ANISOU 1442  O   GLU A 199     2668   2850   2640   -172    201    189       O  
ATOM   1443  CB  GLU A 199      -9.583 -24.415  44.007  1.00 22.90           C  
ANISOU 1443  CB  GLU A 199     2918   2989   2793   -216    213    336       C  
ATOM   1444  CG  GLU A 199      -8.940 -25.761  44.304  1.00 33.41           C  
ANISOU 1444  CG  GLU A 199     4291   4270   4132   -224    198    406       C  
ATOM   1445  CD  GLU A 199      -9.868 -26.966  44.294  1.00 62.52           C  
ANISOU 1445  CD  GLU A 199     7974   7912   7867   -275    220    452       C  
ATOM   1446  OE1 GLU A 199     -11.068 -26.810  44.623  1.00 62.91           O  
ANISOU 1446  OE1 GLU A 199     7990   7996   7918   -314    264    450       O  
ATOM   1447  OE2 GLU A 199      -9.383 -28.078  43.983  1.00 55.05           O  
ANISOU 1447  OE2 GLU A 199     7059   6896   6961   -278    195    489       O  
ATOM   1448  N   GLU A 200     -12.205 -23.141  42.282  1.00 22.10           N  
ANISOU 1448  N   GLU A 200     2705   2905   2788   -241    241    216       N  
ATOM   1449  CA  GLU A 200     -13.097 -22.005  42.111  1.00 22.32           C  
ANISOU 1449  CA  GLU A 200     2685   2975   2819   -232    257    161       C  
ATOM   1450  C   GLU A 200     -12.928 -20.930  43.205  1.00 24.12           C  
ANISOU 1450  C   GLU A 200     2913   3272   2980   -211    282    146       C  
ATOM   1451  O   GLU A 200     -12.814 -19.742  42.879  1.00 23.48           O  
ANISOU 1451  O   GLU A 200     2820   3208   2895   -177    269     93       O  
ATOM   1452  CB  GLU A 200     -14.553 -22.496  42.034  1.00 25.60           C  
ANISOU 1452  CB  GLU A 200     3052   3396   3277   -277    290    163       C  
ATOM   1453  CG  GLU A 200     -15.527 -21.426  41.564  1.00 36.01           C  
ANISOU 1453  CG  GLU A 200     4317   4749   4618   -262    295    100       C  
ATOM   1454  CD  GLU A 200     -17.005 -21.756  41.686  1.00 61.75           C  
ANISOU 1454  CD  GLU A 200     7517   8032   7914   -304    333     97       C  
ATOM   1455  OE1 GLU A 200     -17.351 -22.731  42.393  1.00 54.33           O  
ANISOU 1455  OE1 GLU A 200     6578   7094   6971   -352    368    148       O  
ATOM   1456  OE2 GLU A 200     -17.822 -21.030  41.074  1.00 54.41           O  
ANISOU 1456  OE2 GLU A 200     6539   7119   7016   -290    327     45       O  
ATOM   1457  N   ARG A 201     -12.920 -21.331  44.491  1.00 22.52           N  
ANISOU 1457  N   ARG A 201     2724   3108   2724   -232    318    191       N  
ATOM   1458  CA  ARG A 201     -12.842 -20.328  45.552  1.00 22.77           C  
ANISOU 1458  CA  ARG A 201     2753   3211   2689   -214    344    168       C  
ATOM   1459  C   ARG A 201     -11.525 -19.572  45.516  1.00 23.47           C  
ANISOU 1459  C   ARG A 201     2876   3297   2745   -170    304    145       C  
ATOM   1460  O   ARG A 201     -11.493 -18.390  45.831  1.00 23.38           O  
ANISOU 1460  O   ARG A 201     2852   3324   2705   -144    309     95       O  
ATOM   1461  CB  ARG A 201     -13.123 -20.907  46.960  1.00 27.54           C  
ANISOU 1461  CB  ARG A 201     3365   3866   3231   -246    392    223       C  
ATOM   1462  CG  ARG A 201     -12.293 -22.111  47.342  1.00 44.79           C  
ANISOU 1462  CG  ARG A 201     5601   6019   5398   -262    377    300       C  
ATOM   1463  CD  ARG A 201     -12.961 -22.841  48.496  1.00 51.85           C  
ANISOU 1463  CD  ARG A 201     6495   6955   6251   -307    432    363       C  
ATOM   1464  NE  ARG A 201     -12.033 -23.740  49.178  1.00 65.08           N  
ANISOU 1464  NE  ARG A 201     8226   8617   7885   -311    417    439       N  
ATOM   1465  CZ  ARG A 201     -12.234 -24.239  50.393  1.00 77.76           C  
ANISOU 1465  CZ  ARG A 201     9849  10271   9427   -340    456    503       C  
ATOM   1466  NH1 ARG A 201     -13.332 -23.928  51.073  1.00 59.65           N  
ANISOU 1466  NH1 ARG A 201     7516   8045   7101   -370    518    495       N  
ATOM   1467  NH2 ARG A 201     -11.335 -25.042  50.944  1.00 69.28           N  
ANISOU 1467  NH2 ARG A 201     8828   9179   8318   -337    434    575       N  
ATOM   1468  N   ARG A 202     -10.443 -20.264  45.110  1.00 21.01           N  
ANISOU 1468  N   ARG A 202     2604   2937   2443   -161    265    178       N  
ATOM   1469  CA  ARG A 202      -9.126 -19.628  45.087  1.00 19.65           C  
ANISOU 1469  CA  ARG A 202     2459   2764   2242   -124    227    159       C  
ATOM   1470  C   ARG A 202      -9.049 -18.621  43.939  1.00 20.14           C  
ANISOU 1470  C   ARG A 202     2504   2803   2346    -97    200     98       C  
ATOM   1471  O   ARG A 202      -8.594 -17.494  44.121  1.00 19.63           O  
ANISOU 1471  O   ARG A 202     2440   2762   2257    -72    191     57       O  
ATOM   1472  CB  ARG A 202      -8.018 -20.692  44.955  1.00 20.70           C  
ANISOU 1472  CB  ARG A 202     2633   2854   2378   -120    194    210       C  
ATOM   1473  CG  ARG A 202      -6.593 -20.110  44.945  1.00 20.02           C  
ANISOU 1473  CG  ARG A 202     2569   2771   2265    -83    154    192       C  
ATOM   1474  CD  ARG A 202      -6.209 -19.565  46.329  1.00 23.36           C  
ANISOU 1474  CD  ARG A 202     3004   3263   2609    -76    166    195       C  
ATOM   1475  NE  ARG A 202      -4.774 -19.267  46.375  1.00 22.19           N  
ANISOU 1475  NE  ARG A 202     2877   3115   2438    -46    124    187       N  
ATOM   1476  CZ  ARG A 202      -4.225 -18.061  46.559  1.00 27.28           C  
ANISOU 1476  CZ  ARG A 202     3517   3791   3059    -26    111    135       C  
ATOM   1477  NH1 ARG A 202      -4.993 -16.998  46.792  1.00 22.35           N  
ANISOU 1477  NH1 ARG A 202     2869   3198   2423    -28    137     85       N  
ATOM   1478  NH2 ARG A 202      -2.901 -17.920  46.559  1.00 23.83           N  
ANISOU 1478  NH2 ARG A 202     3094   3352   2607     -4     72    133       N  
ATOM   1479  N   ILE A 203      -9.523 -19.028  42.748  1.00 17.37           N  
ANISOU 1479  N   ILE A 203     2138   2404   2058   -105    187     92       N  
ATOM   1480  CA  ILE A 203      -9.488 -18.106  41.598  1.00 16.69           C  
ANISOU 1480  CA  ILE A 203     2038   2297   2007    -80    160     41       C  
ATOM   1481  C   ILE A 203     -10.364 -16.881  41.893  1.00 18.92           C  
ANISOU 1481  C   ILE A 203     2286   2618   2284    -70    183     -6       C  
ATOM   1482  O   ILE A 203      -9.947 -15.749  41.613  1.00 19.85           O  
ANISOU 1482  O   ILE A 203     2406   2736   2400    -42    164    -45       O  
ATOM   1483  CB  ILE A 203      -9.942 -18.827  40.309  1.00 18.83           C  
ANISOU 1483  CB  ILE A 203     2298   2518   2339    -91    142     43       C  
ATOM   1484  CG1 ILE A 203      -8.989 -20.002  39.983  1.00 19.33           C  
ANISOU 1484  CG1 ILE A 203     2396   2537   2411    -94    118     82       C  
ATOM   1485  CG2 ILE A 203     -10.024 -17.832  39.147  1.00 19.75           C  
ANISOU 1485  CG2 ILE A 203     2399   2620   2484    -66    116     -4       C  
ATOM   1486  CD1 ILE A 203      -9.577 -20.992  38.899  1.00 22.97           C  
ANISOU 1486  CD1 ILE A 203     2848   2950   2932   -113    105     85       C  
ATOM   1487  N   LYS A 204     -11.586 -17.105  42.436  1.00 18.69           N  
ANISOU 1487  N   LYS A 204     2225   2620   2257    -93    222     -4       N  
ATOM   1488  CA  LYS A 204     -12.479 -15.991  42.761  1.00 18.35           C  
ANISOU 1488  CA  LYS A 204     2144   2616   2212    -79    246    -53       C  
ATOM   1489  C   LYS A 204     -11.801 -15.031  43.732  1.00 21.41           C  
ANISOU 1489  C   LYS A 204     2549   3042   2544    -56    252    -78       C  
ATOM   1490  O   LYS A 204     -11.915 -13.814  43.578  1.00 22.16           O  
ANISOU 1490  O   LYS A 204     2631   3141   2647    -28    245   -130       O  
ATOM   1491  CB  LYS A 204     -13.778 -16.496  43.399  1.00 21.13           C  
ANISOU 1491  CB  LYS A 204     2457   3007   2566   -111    296    -42       C  
ATOM   1492  CG  LYS A 204     -14.711 -17.126  42.398  1.00 27.48           C  
ANISOU 1492  CG  LYS A 204     3227   3779   3435   -131    290    -39       C  
ATOM   1493  CD  LYS A 204     -15.989 -17.559  43.097  1.00 32.75           C  
ANISOU 1493  CD  LYS A 204     3848   4489   4104   -167    343    -30       C  
ATOM   1494  CE  LYS A 204     -17.040 -17.991  42.107  1.00 49.86           C  
ANISOU 1494  CE  LYS A 204     5971   6633   6342   -186    335    -40       C  
ATOM   1495  NZ  LYS A 204     -18.196 -18.638  42.792  1.00 63.55           N  
ANISOU 1495  NZ  LYS A 204     7659   8405   8081   -231    389    -21       N  
ATOM   1496  N   GLU A 205     -11.093 -15.583  44.739  1.00 17.97           N  
ANISOU 1496  N   GLU A 205     2144   2632   2051    -68    262    -41       N  
ATOM   1497  CA  GLU A 205     -10.410 -14.742  45.727  1.00 18.07           C  
ANISOU 1497  CA  GLU A 205     2174   2687   2004    -49    264    -67       C  
ATOM   1498  C   GLU A 205      -9.366 -13.855  45.055  1.00 19.54           C  
ANISOU 1498  C   GLU A 205     2380   2839   2207    -20    219   -100       C  
ATOM   1499  O   GLU A 205      -9.270 -12.667  45.379  1.00 20.71           O  
ANISOU 1499  O   GLU A 205     2522   3004   2342      2    218   -152       O  
ATOM   1500  CB  GLU A 205      -9.733 -15.649  46.756  1.00 19.40           C  
ANISOU 1500  CB  GLU A 205     2376   2884   2111    -66    272    -11       C  
ATOM   1501  CG  GLU A 205      -9.005 -14.893  47.857  1.00 25.78           C  
ANISOU 1501  CG  GLU A 205     3203   3745   2849    -49    271    -37       C  
ATOM   1502  CD  GLU A 205      -8.184 -15.819  48.728  1.00 28.72           C  
ANISOU 1502  CD  GLU A 205     3612   4139   3160    -61    265     24       C  
ATOM   1503  OE1 GLU A 205      -7.563 -16.755  48.171  1.00 22.89           O  
ANISOU 1503  OE1 GLU A 205     2895   3354   2448    -66    237     73       O  
ATOM   1504  OE2 GLU A 205      -8.081 -15.544  49.945  1.00 23.13           O  
ANISOU 1504  OE2 GLU A 205     2912   3497   2379    -60    284     18       O  
ATOM   1505  N   ILE A 206      -8.565 -14.448  44.131  1.00 17.66           N  
ANISOU 1505  N   ILE A 206     2163   2550   1997    -20    183    -70       N  
ATOM   1506  CA  ILE A 206      -7.505 -13.688  43.457  1.00 17.34           C  
ANISOU 1506  CA  ILE A 206     2139   2479   1971      2    143    -94       C  
ATOM   1507  C   ILE A 206      -8.100 -12.618  42.554  1.00 20.60           C  
ANISOU 1507  C   ILE A 206     2529   2867   2432     19    135   -140       C  
ATOM   1508  O   ILE A 206      -7.592 -11.501  42.521  1.00 20.73           O  
ANISOU 1508  O   ILE A 206     2551   2877   2448     37    119   -177       O  
ATOM   1509  CB  ILE A 206      -6.575 -14.654  42.692  1.00 19.47           C  
ANISOU 1509  CB  ILE A 206     2432   2708   2258     -1    112    -53       C  
ATOM   1510  CG1 ILE A 206      -5.921 -15.647  43.676  1.00 19.82           C  
ANISOU 1510  CG1 ILE A 206     2500   2775   2255    -12    115     -5       C  
ATOM   1511  CG2 ILE A 206      -5.503 -13.895  41.837  1.00 20.46           C  
ANISOU 1511  CG2 ILE A 206     2567   2803   2402     18     75    -76       C  
ATOM   1512  CD1 ILE A 206      -5.415 -16.883  42.958  1.00 21.33           C  
ANISOU 1512  CD1 ILE A 206     2708   2923   2475    -17     94     39       C  
ATOM   1513  N   VAL A 207      -9.136 -12.965  41.775  1.00 18.20           N  
ANISOU 1513  N   VAL A 207     2200   2543   2171     13    141   -136       N  
ATOM   1514  CA  VAL A 207      -9.734 -11.965  40.880  1.00 18.74           C  
ANISOU 1514  CA  VAL A 207     2247   2588   2284     34    129   -175       C  
ATOM   1515  C   VAL A 207     -10.303 -10.801  41.679  1.00 20.91           C  
ANISOU 1515  C   VAL A 207     2502   2893   2548     52    149   -224       C  
ATOM   1516  O   VAL A 207     -10.111  -9.651  41.301  1.00 22.64           O  
ANISOU 1516  O   VAL A 207     2724   3090   2789     75    130   -260       O  
ATOM   1517  CB  VAL A 207     -10.805 -12.641  39.982  1.00 21.92           C  
ANISOU 1517  CB  VAL A 207     2623   2973   2732     23    129   -162       C  
ATOM   1518  CG1 VAL A 207     -11.617 -11.608  39.189  1.00 23.06           C  
ANISOU 1518  CG1 VAL A 207     2739   3102   2919     48    117   -201       C  
ATOM   1519  CG2 VAL A 207     -10.151 -13.645  39.039  1.00 22.17           C  
ANISOU 1519  CG2 VAL A 207     2677   2968   2779     11    103   -126       C  
ATOM   1520  N   LYS A 208     -11.012 -11.093  42.776  1.00 19.87           N  
ANISOU 1520  N   LYS A 208     2352   2811   2386     40    190   -228       N  
ATOM   1521  CA  LYS A 208     -11.627 -10.042  43.596  1.00 20.87           C  
ANISOU 1521  CA  LYS A 208     2456   2974   2500     60    215   -282       C  
ATOM   1522  C   LYS A 208     -10.563  -9.124  44.203  1.00 25.30           C  
ANISOU 1522  C   LYS A 208     3047   3540   3028     75    200   -314       C  
ATOM   1523  O   LYS A 208     -10.779  -7.912  44.302  1.00 27.67           O  
ANISOU 1523  O   LYS A 208     3337   3834   3344    101    198   -369       O  
ATOM   1524  CB  LYS A 208     -12.472 -10.670  44.723  1.00 23.37           C  
ANISOU 1524  CB  LYS A 208     2749   3354   2777     39    268   -274       C  
ATOM   1525  CG  LYS A 208     -13.213  -9.663  45.619  1.00 31.72           C  
ANISOU 1525  CG  LYS A 208     3777   4458   3817     61    301   -336       C  
ATOM   1526  CD  LYS A 208     -13.957 -10.378  46.739  1.00 42.41           C  
ANISOU 1526  CD  LYS A 208     5108   5882   5122     36    358   -321       C  
ATOM   1527  CE  LYS A 208     -14.878  -9.441  47.488  1.00 58.28           C  
ANISOU 1527  CE  LYS A 208     7079   7944   7122     59    397   -388       C  
ATOM   1528  NZ  LYS A 208     -15.774 -10.171  48.424  1.00 66.38           N  
ANISOU 1528  NZ  LYS A 208     8074   9042   8107     30    459   -370       N  
ATOM   1529  N   LYS A 209      -9.441  -9.710  44.635  1.00 21.42           N  
ANISOU 1529  N   LYS A 209     2589   3058   2492     60    189   -281       N  
ATOM   1530  CA  LYS A 209      -8.369  -8.970  45.300  1.00 20.63           C  
ANISOU 1530  CA  LYS A 209     2514   2969   2356     69    173   -309       C  
ATOM   1531  C   LYS A 209      -7.611  -8.056  44.333  1.00 26.14           C  
ANISOU 1531  C   LYS A 209     3225   3609   3098     83    131   -330       C  
ATOM   1532  O   LYS A 209      -7.299  -6.917  44.685  1.00 27.66           O  
ANISOU 1532  O   LYS A 209     3422   3798   3290     98    123   -381       O  
ATOM   1533  CB  LYS A 209      -7.378  -9.971  45.932  1.00 22.22           C  
ANISOU 1533  CB  LYS A 209     2744   3197   2501     50    166   -261       C  
ATOM   1534  CG  LYS A 209      -6.214  -9.355  46.711  1.00 30.80           C  
ANISOU 1534  CG  LYS A 209     3853   4305   3543     56    146   -288       C  
ATOM   1535  CD  LYS A 209      -5.445 -10.476  47.414  1.00 41.09           C  
ANISOU 1535  CD  LYS A 209     5180   5643   4790     40    141   -234       C  
ATOM   1536  CE  LYS A 209      -4.238  -9.986  48.181  1.00 57.32           C  
ANISOU 1536  CE  LYS A 209     7254   7726   6798     46    114   -257       C  
ATOM   1537  NZ  LYS A 209      -3.525 -11.107  48.860  1.00 65.12           N  
ANISOU 1537  NZ  LYS A 209     8264   8749   7730     36    105   -200       N  
ATOM   1538  N   HIS A 210      -7.303  -8.562  43.142  1.00 22.93           N  
ANISOU 1538  N   HIS A 210     2825   3157   2729     77    107   -291       N  
ATOM   1539  CA  HIS A 210      -6.388  -7.914  42.220  1.00 22.35           C  
ANISOU 1539  CA  HIS A 210     2769   3036   2688     84     71   -296       C  
ATOM   1540  C   HIS A 210      -6.944  -7.344  40.949  1.00 27.83           C  
ANISOU 1540  C   HIS A 210     3452   3681   3440     97     56   -302       C  
ATOM   1541  O   HIS A 210      -6.285  -6.525  40.314  1.00 28.76           O  
ANISOU 1541  O   HIS A 210     3583   3760   3582    103     30   -311       O  
ATOM   1542  CB  HIS A 210      -5.302  -8.898  41.821  1.00 22.83           C  
ANISOU 1542  CB  HIS A 210     2850   3089   2736     68     52   -247       C  
ATOM   1543  CG  HIS A 210      -4.366  -9.248  42.930  1.00 26.69           C  
ANISOU 1543  CG  HIS A 210     3354   3618   3169     59     52   -239       C  
ATOM   1544  ND1 HIS A 210      -4.271 -10.482  43.436  1.00 29.11           N  
ANISOU 1544  ND1 HIS A 210     3667   3951   3442     47     63   -194       N  
ATOM   1545  CD2 HIS A 210      -3.484  -8.469  43.636  1.00 29.00           C  
ANISOU 1545  CD2 HIS A 210     3657   3927   3436     61     38   -270       C  
ATOM   1546  CE1 HIS A 210      -3.365 -10.484  44.415  1.00 28.94           C  
ANISOU 1546  CE1 HIS A 210     3660   3965   3372     46     54   -196       C  
ATOM   1547  NE2 HIS A 210      -2.886  -9.254  44.533  1.00 29.77           N  
ANISOU 1547  NE2 HIS A 210     3765   4067   3478     53     39   -245       N  
ATOM   1548  N   THR A 211      -8.126  -7.772  40.548  1.00 23.76           N  
ANISOU 1548  N   THR A 211     2913   3168   2948    100     70   -292       N  
ATOM   1549  CA  THR A 211      -8.674  -7.389  39.257  1.00 22.94           C  
ANISOU 1549  CA  THR A 211     2800   3022   2895    114     50   -290       C  
ATOM   1550  C   THR A 211     -10.044  -6.725  39.343  1.00 26.70           C  
ANISOU 1550  C   THR A 211     3241   3502   3402    137     64   -326       C  
ATOM   1551  O   THR A 211     -10.786  -6.738  38.361  1.00 26.79           O  
ANISOU 1551  O   THR A 211     3235   3491   3451    148     50   -318       O  
ATOM   1552  CB  THR A 211      -8.730  -8.627  38.361  1.00 24.14           C  
ANISOU 1552  CB  THR A 211     2952   3166   3055     98     42   -245       C  
ATOM   1553  OG1 THR A 211      -7.454  -9.220  38.183  1.00 24.74           O  
ANISOU 1553  OG1 THR A 211     3056   3235   3108     83     28   -215       O  
ATOM   1554  N   GLN A 212     -10.377  -6.084  40.469  1.00 26.54           N  
ANISOU 1554  N   GLN A 212     3210   3510   3366    149     87   -370       N  
ATOM   1555  CA  GLN A 212     -11.722  -5.506  40.584  1.00 28.26           C  
ANISOU 1555  CA  GLN A 212     3388   3736   3615    175    103   -409       C  
ATOM   1556  C   GLN A 212     -11.970  -4.327  39.623  1.00 30.59           C  
ANISOU 1556  C   GLN A 212     3682   3975   3968    207     70   -429       C  
ATOM   1557  O   GLN A 212     -13.131  -4.032  39.349  1.00 31.52           O  
ANISOU 1557  O   GLN A 212     3764   4092   4122    232     73   -449       O  
ATOM   1558  CB  GLN A 212     -12.085  -5.140  42.046  1.00 31.92           C  
ANISOU 1558  CB  GLN A 212     3836   4250   4043    182    142   -457       C  
ATOM   1559  CG  GLN A 212     -11.373  -3.921  42.609  1.00 55.40           C  
ANISOU 1559  CG  GLN A 212     6832   7207   7011    199    131   -506       C  
ATOM   1560  CD  GLN A 212     -11.516  -3.754  44.107  1.00 84.75           C  
ANISOU 1560  CD  GLN A 212    10541  10986  10676    200    168   -552       C  
ATOM   1561  OE1 GLN A 212     -12.556  -4.053  44.711  1.00 82.36           O  
ANISOU 1561  OE1 GLN A 212    10201  10732  10358    204    207   -569       O  
ATOM   1562  NE2 GLN A 212     -10.478  -3.220  44.736  1.00 78.38           N  
ANISOU 1562  NE2 GLN A 212     9763  10178   9838    196    156   -578       N  
ATOM   1563  N   PHE A 213     -10.903  -3.688  39.080  1.00 26.61           N  
ANISOU 1563  N   PHE A 213     3215   3424   3473    207     38   -420       N  
ATOM   1564  CA  PHE A 213     -11.098  -2.531  38.193  1.00 27.27           C  
ANISOU 1564  CA  PHE A 213     3303   3448   3610    236      7   -431       C  
ATOM   1565  C   PHE A 213     -10.855  -2.825  36.715  1.00 28.81           C  
ANISOU 1565  C   PHE A 213     3512   3609   3825    230    -26   -379       C  
ATOM   1566  O   PHE A 213     -10.757  -1.897  35.901  1.00 28.41           O  
ANISOU 1566  O   PHE A 213     3477   3507   3810    248    -56   -374       O  
ATOM   1567  CB  PHE A 213     -10.286  -1.312  38.658  1.00 29.79           C  
ANISOU 1567  CB  PHE A 213     3648   3733   3937    243     -4   -466       C  
ATOM   1568  CG  PHE A 213     -10.717  -0.878  40.043  1.00 32.56           C  
ANISOU 1568  CG  PHE A 213     3981   4119   4273    257     26   -530       C  
ATOM   1569  CD1 PHE A 213     -12.004  -0.399  40.272  1.00 36.24           C  
ANISOU 1569  CD1 PHE A 213     4409   4591   4769    294     40   -572       C  
ATOM   1570  CD2 PHE A 213      -9.859  -1.014  41.128  1.00 36.85           C  
ANISOU 1570  CD2 PHE A 213     4541   4696   4765    235     41   -549       C  
ATOM   1571  CE1 PHE A 213     -12.414  -0.029  41.558  1.00 38.48           C  
ANISOU 1571  CE1 PHE A 213     4674   4914   5032    308     73   -635       C  
ATOM   1572  CE2 PHE A 213     -10.276  -0.656  42.416  1.00 40.35           C  
ANISOU 1572  CE2 PHE A 213     4968   5180   5183    249     71   -610       C  
ATOM   1573  CZ  PHE A 213     -11.547  -0.168  42.621  1.00 38.34           C  
ANISOU 1573  CZ  PHE A 213     4677   4932   4958    285     88   -654       C  
ATOM   1574  N   ILE A 214     -10.853  -4.107  36.350  1.00 21.11           N  
ANISOU 1574  N   ILE A 214     2533   2661   2826    206    -21   -341       N  
ATOM   1575  CA  ILE A 214     -10.708  -4.507  34.953  1.00 19.76           C  
ANISOU 1575  CA  ILE A 214     2373   2467   2667    201    -50   -299       C  
ATOM   1576  C   ILE A 214     -12.063  -4.274  34.297  1.00 23.12           C  
ANISOU 1576  C   ILE A 214     2765   2887   3132    230    -64   -306       C  
ATOM   1577  O   ILE A 214     -13.091  -4.750  34.811  1.00 24.06           O  
ANISOU 1577  O   ILE A 214     2845   3041   3256    233    -42   -325       O  
ATOM   1578  CB  ILE A 214     -10.247  -5.983  34.873  1.00 20.98           C  
ANISOU 1578  CB  ILE A 214     2533   2650   2786    169    -40   -265       C  
ATOM   1579  CG1 ILE A 214      -8.844  -6.150  35.486  1.00 19.41           C  
ANISOU 1579  CG1 ILE A 214     2365   2457   2552    147    -32   -257       C  
ATOM   1580  CG2 ILE A 214     -10.320  -6.534  33.427  1.00 21.73           C  
ANISOU 1580  CG2 ILE A 214     2633   2731   2892    166    -67   -231       C  
ATOM   1581  CD1 ILE A 214      -7.657  -5.538  34.636  1.00 23.73           C  
ANISOU 1581  CD1 ILE A 214     2945   2968   3103    142    -58   -238       C  
ATOM   1582  N   GLY A 215     -12.078  -3.472  33.230  1.00 21.30           N  
ANISOU 1582  N   GLY A 215     2549   2615   2931    251    -99   -292       N  
ATOM   1583  CA  GLY A 215     -13.323  -3.055  32.591  1.00 22.00           C  
ANISOU 1583  CA  GLY A 215     2606   2693   3060    286   -121   -300       C  
ATOM   1584  C   GLY A 215     -13.916  -4.003  31.568  1.00 25.12           C  
ANISOU 1584  C   GLY A 215     2983   3108   3453    280   -140   -273       C  
ATOM   1585  O   GLY A 215     -14.495  -3.570  30.559  1.00 24.07           O  
ANISOU 1585  O   GLY A 215     2843   2956   3346    307   -176   -261       O  
ATOM   1586  N   TYR A 216     -13.781  -5.308  31.822  1.00 21.11           N  
ANISOU 1586  N   TYR A 216     2469   2636   2917    246   -118   -264       N  
ATOM   1587  CA  TYR A 216     -14.327  -6.341  30.937  1.00 20.64           C  
ANISOU 1587  CA  TYR A 216     2391   2595   2857    234   -134   -246       C  
ATOM   1588  C   TYR A 216     -14.924  -7.437  31.790  1.00 22.51           C  
ANISOU 1588  C   TYR A 216     2593   2872   3088    209    -99   -260       C  
ATOM   1589  O   TYR A 216     -14.396  -7.706  32.871  1.00 23.57           O  
ANISOU 1589  O   TYR A 216     2737   3020   3198    190    -64   -264       O  
ATOM   1590  CB  TYR A 216     -13.207  -6.940  30.038  1.00 20.55           C  
ANISOU 1590  CB  TYR A 216     2422   2573   2814    211   -150   -210       C  
ATOM   1591  CG  TYR A 216     -12.646  -5.905  29.099  1.00 20.31           C  
ANISOU 1591  CG  TYR A 216     2425   2507   2785    230   -183   -188       C  
ATOM   1592  CD1 TYR A 216     -13.348  -5.513  27.963  1.00 20.92           C  
ANISOU 1592  CD1 TYR A 216     2495   2575   2880    256   -222   -177       C  
ATOM   1593  CD2 TYR A 216     -11.455  -5.241  29.393  1.00 19.82           C  
ANISOU 1593  CD2 TYR A 216     2401   2421   2710    223   -174   -179       C  
ATOM   1594  CE1 TYR A 216     -12.899  -4.473  27.162  1.00 19.59           C  
ANISOU 1594  CE1 TYR A 216     2358   2372   2713    274   -250   -151       C  
ATOM   1595  CE2 TYR A 216     -10.996  -4.201  28.599  1.00 19.62           C  
ANISOU 1595  CE2 TYR A 216     2404   2359   2691    236   -200   -156       C  
ATOM   1596  CZ  TYR A 216     -11.704  -3.836  27.470  1.00 19.92           C  
ANISOU 1596  CZ  TYR A 216     2438   2386   2744    261   -237   -139       C  
ATOM   1597  OH  TYR A 216     -11.258  -2.788  26.707  1.00 22.96           O  
ANISOU 1597  OH  TYR A 216     2856   2732   3134    274   -262   -109       O  
ATOM   1598  N   PRO A 217     -15.951  -8.150  31.296  1.00 20.73           N  
ANISOU 1598  N   PRO A 217     2328   2666   2882    204   -108   -263       N  
ATOM   1599  CA  PRO A 217     -16.498  -9.262  32.078  1.00 20.46           C  
ANISOU 1599  CA  PRO A 217     2262   2667   2846    172    -72   -270       C  
ATOM   1600  C   PRO A 217     -15.462 -10.368  32.160  1.00 22.35           C  
ANISOU 1600  C   PRO A 217     2539   2902   3050    134    -61   -241       C  
ATOM   1601  O   PRO A 217     -14.866 -10.758  31.141  1.00 22.18           O  
ANISOU 1601  O   PRO A 217     2546   2862   3020    128    -90   -221       O  
ATOM   1602  CB  PRO A 217     -17.727  -9.722  31.281  1.00 22.79           C  
ANISOU 1602  CB  PRO A 217     2508   2976   3174    173    -95   -279       C  
ATOM   1603  CG  PRO A 217     -17.575  -9.136  29.924  1.00 28.09           C  
ANISOU 1603  CG  PRO A 217     3199   3622   3852    201   -148   -268       C  
ATOM   1604  CD  PRO A 217     -16.683  -7.931  30.030  1.00 22.79           C  
ANISOU 1604  CD  PRO A 217     2571   2921   3169    227   -154   -261       C  
ATOM   1605  N   ILE A 218     -15.198 -10.825  33.381  1.00 18.49           N  
ANISOU 1605  N   ILE A 218     2053   2432   2540    111    -20   -238       N  
ATOM   1606  CA  ILE A 218     -14.277 -11.920  33.643  1.00 17.65           C  
ANISOU 1606  CA  ILE A 218     1979   2321   2405     78     -8   -210       C  
ATOM   1607  C   ILE A 218     -15.151 -13.083  34.049  1.00 21.22           C  
ANISOU 1607  C   ILE A 218     2398   2795   2870     45     17   -204       C  
ATOM   1608  O   ILE A 218     -15.800 -13.014  35.113  1.00 22.96           O  
ANISOU 1608  O   ILE A 218     2588   3046   3088     38     54   -215       O  
ATOM   1609  CB  ILE A 218     -13.234 -11.567  34.725  1.00 19.57           C  
ANISOU 1609  CB  ILE A 218     2255   2571   2611     78     15   -205       C  
ATOM   1610  CG1 ILE A 218     -12.342 -10.410  34.231  1.00 19.87           C  
ANISOU 1610  CG1 ILE A 218     2324   2582   2644    104    -11   -210       C  
ATOM   1611  CG2 ILE A 218     -12.361 -12.807  35.063  1.00 20.89           C  
ANISOU 1611  CG2 ILE A 218     2451   2736   2751     47     26   -172       C  
ATOM   1612  CD1 ILE A 218     -11.519  -9.752  35.356  1.00 20.71           C  
ANISOU 1612  CD1 ILE A 218     2452   2696   2721    107      8   -220       C  
ATOM   1613  N   THR A 219     -15.228 -14.124  33.201  1.00 17.95           N  
ANISOU 1613  N   THR A 219     1984   2365   2470     24     -3   -191       N  
ATOM   1614  CA  THR A 219     -16.112 -15.239  33.539  1.00 17.07           C  
ANISOU 1614  CA  THR A 219     1839   2266   2380    -13     19   -186       C  
ATOM   1615  C   THR A 219     -15.271 -16.416  33.969  1.00 19.17           C  
ANISOU 1615  C   THR A 219     2142   2516   2627    -44     34   -152       C  
ATOM   1616  O   THR A 219     -14.451 -16.888  33.195  1.00 19.57           O  
ANISOU 1616  O   THR A 219     2227   2538   2673    -43      7   -141       O  
ATOM   1617  CB  THR A 219     -16.981 -15.606  32.321  1.00 20.84           C  
ANISOU 1617  CB  THR A 219     2284   2736   2896    -16    -16   -202       C  
ATOM   1618  OG1 THR A 219     -17.759 -14.455  31.909  1.00 22.09           O  
ANISOU 1618  OG1 THR A 219     2409   2911   3074     20    -35   -230       O  
ATOM   1619  CG2 THR A 219     -17.920 -16.796  32.612  1.00 20.93           C  
ANISOU 1619  CG2 THR A 219     2257   2757   2939    -62      5   -198       C  
ATOM   1620  N   LEU A 220     -15.499 -16.930  35.176  1.00 18.02           N  
ANISOU 1620  N   LEU A 220     1987   2390   2469    -71     76   -133       N  
ATOM   1621  CA  LEU A 220     -14.814 -18.115  35.649  1.00 18.04           C  
ANISOU 1621  CA  LEU A 220     2023   2374   2458   -101     89    -95       C  
ATOM   1622  C   LEU A 220     -15.700 -19.316  35.322  1.00 20.03           C  
ANISOU 1622  C   LEU A 220     2248   2611   2753   -142     91    -87       C  
ATOM   1623  O   LEU A 220     -16.801 -19.444  35.874  1.00 20.08           O  
ANISOU 1623  O   LEU A 220     2209   2644   2776   -166    122    -89       O  
ATOM   1624  CB  LEU A 220     -14.539 -18.019  37.165  1.00 19.10           C  
ANISOU 1624  CB  LEU A 220     2168   2539   2549   -109    131    -73       C  
ATOM   1625  CG  LEU A 220     -13.997 -19.283  37.834  1.00 22.99           C  
ANISOU 1625  CG  LEU A 220     2691   3016   3027   -141    147    -24       C  
ATOM   1626  CD1 LEU A 220     -12.702 -19.759  37.193  1.00 21.69           C  
ANISOU 1626  CD1 LEU A 220     2575   2809   2858   -127    112     -9       C  
ATOM   1627  CD2 LEU A 220     -13.807 -19.052  39.332  1.00 25.30           C  
ANISOU 1627  CD2 LEU A 220     2993   3352   3268   -145    188     -3       C  
ATOM   1628  N   PHE A 221     -15.220 -20.186  34.420  1.00 18.13           N  
ANISOU 1628  N   PHE A 221     2032   2327   2530   -150     60    -81       N  
ATOM   1629  CA  PHE A 221     -15.985 -21.352  34.028  1.00 17.65           C  
ANISOU 1629  CA  PHE A 221     1949   2243   2515   -190     57    -79       C  
ATOM   1630  C   PHE A 221     -15.964 -22.394  35.143  1.00 21.61           C  
ANISOU 1630  C   PHE A 221     2462   2734   3016   -232     95    -33       C  
ATOM   1631  O   PHE A 221     -14.986 -22.469  35.904  1.00 21.91           O  
ANISOU 1631  O   PHE A 221     2542   2769   3015   -223    108      0       O  
ATOM   1632  CB  PHE A 221     -15.388 -21.974  32.754  1.00 18.32           C  
ANISOU 1632  CB  PHE A 221     2060   2282   2616   -183     12    -92       C  
ATOM   1633  CG  PHE A 221     -15.678 -21.295  31.437  1.00 17.51           C  
ANISOU 1633  CG  PHE A 221     1942   2188   2523   -155    -30   -134       C  
ATOM   1634  CD1 PHE A 221     -15.819 -19.909  31.358  1.00 18.88           C  
ANISOU 1634  CD1 PHE A 221     2102   2396   2676   -119    -35   -150       C  
ATOM   1635  CD2 PHE A 221     -15.723 -22.030  30.263  1.00 19.08           C  
ANISOU 1635  CD2 PHE A 221     2144   2358   2747   -163    -67   -156       C  
ATOM   1636  CE1 PHE A 221     -16.045 -19.277  30.124  1.00 19.65           C  
ANISOU 1636  CE1 PHE A 221     2190   2498   2778    -91    -76   -181       C  
ATOM   1637  CE2 PHE A 221     -15.937 -21.401  29.029  1.00 20.02           C  
ANISOU 1637  CE2 PHE A 221     2253   2491   2864   -135   -108   -191       C  
ATOM   1638  CZ  PHE A 221     -16.118 -20.045  28.964  1.00 18.72           C  
ANISOU 1638  CZ  PHE A 221     2075   2360   2679   -100   -113   -199       C  
ATOM   1639  N   VAL A 222     -17.053 -23.168  35.247  1.00 20.63           N  
ANISOU 1639  N   VAL A 222     2299   2606   2934   -278    112    -28       N  
ATOM   1640  CA  VAL A 222     -17.285 -24.247  36.215  1.00 22.64           C  
ANISOU 1640  CA  VAL A 222     2557   2847   3197   -329    151     20       C  
ATOM   1641  C   VAL A 222     -16.929 -25.535  35.484  1.00 25.52           C  
ANISOU 1641  C   VAL A 222     2949   3142   3604   -351    120     29       C  
ATOM   1642  O   VAL A 222     -17.069 -25.606  34.262  1.00 24.15           O  
ANISOU 1642  O   VAL A 222     2767   2947   3463   -342     79    -13       O  
ATOM   1643  CB  VAL A 222     -18.827 -24.299  36.557  1.00 29.62           C  
ANISOU 1643  CB  VAL A 222     3371   3768   4116   -371    185     11       C  
ATOM   1644  CG1 VAL A 222     -19.158 -25.351  37.624  1.00 31.73           C  
ANISOU 1644  CG1 VAL A 222     3639   4027   4389   -431    233     68       C  
ATOM   1645  CG2 VAL A 222     -19.375 -22.938  36.955  1.00 30.30           C  
ANISOU 1645  CG2 VAL A 222     3417   3922   4175   -341    206    -19       C  
ATOM   1646  N   GLU A 223     -16.540 -26.576  36.222  1.00 23.54           N  
ANISOU 1646  N   GLU A 223     2732   2855   3356   -381    140     83       N  
ATOM   1647  CA  GLU A 223     -16.311 -27.885  35.622  1.00 23.92           C  
ANISOU 1647  CA  GLU A 223     2804   2828   3454   -406    114     91       C  
ATOM   1648  C   GLU A 223     -17.420 -28.861  36.047  1.00 30.60           C  
ANISOU 1648  C   GLU A 223     3619   3655   4353   -477    144    118       C  
ATOM   1649  O   GLU A 223     -17.963 -28.722  37.147  1.00 30.31           O  
ANISOU 1649  O   GLU A 223     3561   3659   4295   -505    193    155       O  
ATOM   1650  CB  GLU A 223     -14.961 -28.440  36.068  1.00 24.83           C  
ANISOU 1650  CB  GLU A 223     2986   2905   3545   -385    107    135       C  
ATOM   1651  CG  GLU A 223     -13.801 -27.541  35.670  1.00 29.87           C  
ANISOU 1651  CG  GLU A 223     3652   3562   4135   -322     80    111       C  
ATOM   1652  CD  GLU A 223     -12.496 -27.988  36.289  1.00 47.28           C  
ANISOU 1652  CD  GLU A 223     5913   5741   6311   -299     77    156       C  
ATOM   1653  OE1 GLU A 223     -12.034 -27.346  37.260  1.00 42.70           O  
ANISOU 1653  OE1 GLU A 223     5345   5205   5675   -282     97    183       O  
ATOM   1654  OE2 GLU A 223     -11.984 -29.040  35.851  1.00 33.01           O  
ANISOU 1654  OE2 GLU A 223     4134   3868   4539   -301     53    164       O  
ATOM   1655  N   GLU A 224     -17.609 -29.837  35.256  1.00 30.00           N  
ATOM   1656  CA  GLU A 224     -18.592 -30.778  35.779  1.00 30.00           C  
ATOM   1657  C   GLU A 224     -18.018 -31.588  36.937  1.00 30.00           C  
ATOM   1658  O   GLU A 224     -16.806 -31.778  37.032  1.00 30.00           O  
ATOM   1659  CB  GLU A 224     -19.079 -31.714  34.672  1.00 20.00           C  
ATOM   1660  CG  GLU A 224     -17.992 -32.600  34.084  1.00 20.00           C  
ATOM   1661  CD  GLU A 224     -18.485 -33.425  32.910  1.00 20.00           C  
ATOM   1662  OE1 GLU A 224     -19.716 -33.576  32.764  1.00 20.00           O  
ATOM   1663  OE2 GLU A 224     -17.642 -33.924  32.136  1.00 20.00           O  
TER    1664      GLU A 224                                                      
HETATM 1665  C20 2EQ A 301       3.218  -4.611  28.920  1.00 27.14           C  
HETATM 1666  C21 2EQ A 301       3.474  -3.111  28.839  1.00 29.82           C  
HETATM 1667  O4  2EQ A 301       4.227  -2.881  27.663  1.00 33.36           O  
HETATM 1668  C22 2EQ A 301       3.586  -3.277  26.457  1.00 31.31           C  
HETATM 1669  C23 2EQ A 301       3.277  -4.772  26.527  1.00 28.11           C  
HETATM 1670  N4  2EQ A 301       2.493  -5.066  27.734  1.00 23.61           N  
HETATM 1671  C19 2EQ A 301       2.282  -6.508  27.844  1.00 20.71           C  
HETATM 1672  C16 2EQ A 301       1.411  -7.091  26.761  1.00 20.60           C  
HETATM 1673  C17 2EQ A 301       1.979  -7.639  25.639  1.00 20.07           C  
HETATM 1674  C18 2EQ A 301       1.203  -8.175  24.641  1.00 19.98           C  
HETATM 1675  C15 2EQ A 301       0.054  -7.095  26.891  1.00 18.71           C  
HETATM 1676  C14 2EQ A 301      -0.737  -7.612  25.908  1.00 17.15           C  
HETATM 1677  C13 2EQ A 301      -0.174  -8.170  24.771  1.00 18.19           C  
HETATM 1678  C9  2EQ A 301      -1.052  -8.759  23.746  1.00 18.31           C  
HETATM 1679  C8  2EQ A 301      -1.362  -8.243  22.449  1.00 26.55           C  
HETATM 1680  C10 2EQ A 301      -0.741  -7.029  21.902  1.00 29.28           C  
HETATM 1681  O3  2EQ A 301      -0.336  -6.134  22.582  1.00 25.34           O  
HETATM 1682  N3  2EQ A 301      -0.567  -7.080  20.586  1.00 31.82           N  
HETATM 1683  C11 2EQ A 301       0.028  -6.054  19.758  1.00 36.04           C  
HETATM 1684  C12 2EQ A 301      -0.474  -6.404  18.361  1.00 37.19           C  
HETATM 1685  N2  2EQ A 301      -2.204  -9.112  21.942  1.00 31.72           N  
HETATM 1686  O5  2EQ A 301      -2.466 -10.062  22.712  1.00 21.91           O  
HETATM 1687  C7  2EQ A 301      -1.808  -9.923  23.845  1.00 17.87           C  
HETATM 1688  C5  2EQ A 301      -1.772 -10.740  25.050  1.00 16.55           C  
HETATM 1689  C6  2EQ A 301      -0.529 -11.143  25.529  1.00 16.74           C  
HETATM 1690  C4  2EQ A 301      -0.469 -11.877  26.668  1.00 16.79           C  
HETATM 1691 CL1  2EQ A 301       1.044 -12.446  27.289  1.00 20.55          CL  
HETATM 1692  C3  2EQ A 301      -1.590 -12.207  27.374  1.00 16.90           C  
HETATM 1693  O2  2EQ A 301      -1.478 -12.897  28.505  1.00 17.93           O  
HETATM 1694  C2  2EQ A 301      -2.827 -11.789  26.908  1.00 17.24           C  
HETATM 1695  C1  2EQ A 301      -2.924 -11.055  25.748  1.00 16.04           C  
HETATM 1696  O1  2EQ A 301      -4.108 -10.663  25.274  1.00 17.59           O  
HETATM 1697  O   HOH A 401       3.647 -24.230  11.299  1.00 37.53           O  
HETATM 1698  O   HOH A 402      -2.887  -3.726  14.772  1.00 40.72           O  
HETATM 1699  O   HOH A 403       8.146 -23.077  35.776  1.00 32.45           O  
HETATM 1700  O   HOH A 404     -15.865 -26.109  31.973  1.00 27.63           O  
HETATM 1701  O   HOH A 405     -14.468  -7.284  35.484  1.00 39.87           O  
HETATM 1702  O   HOH A 406      -1.114 -29.004  44.241  1.00 33.49           O  
HETATM 1703  O   HOH A 407      16.964  -2.101  30.998  1.00 33.36           O  
HETATM 1704  O   HOH A 408      20.654  -3.283  41.413  1.00 45.92           O  
HETATM 1705  O   HOH A 409      -4.818   0.228  27.554  1.00 31.52           O  
HETATM 1706  O   HOH A 410       0.201  -3.749  27.401  1.00 30.30           O  
HETATM 1707  O   HOH A 411      -0.513  -5.497  31.245  1.00 24.28           O  
HETATM 1708  O   HOH A 412      -8.404 -12.057  13.452  1.00 25.23           O  
HETATM 1709  O   HOH A 413       7.962   1.528  35.388  1.00 38.12           O  
HETATM 1710  O   HOH A 414      -6.326  -2.347  30.257  1.00 21.15           O  
HETATM 1711  O   HOH A 415     -12.634 -25.380  39.244  1.00 34.82           O  
HETATM 1712  O   HOH A 416       0.961 -21.055  45.397  1.00 27.64           O  
HETATM 1713  O   HOH A 417       9.538 -26.317  33.020  1.00 29.65           O  
HETATM 1714  O   HOH A 418       9.882 -17.427  42.421  1.00 27.63           O  
HETATM 1715  O   HOH A 419       0.819  -5.313  35.773  1.00 27.20           O  
HETATM 1716  O   HOH A 420     -13.670  -1.243  29.519  1.00 27.70           O  
HETATM 1717  O   HOH A 421      -0.450  -1.631  30.834  1.00 37.87           O  
HETATM 1718  O   HOH A 422      15.791  -1.052  37.719  1.00 36.35           O  
HETATM 1719  O   HOH A 423      13.858 -13.764  23.354  1.00 20.77           O  
HETATM 1720  O   HOH A 424       2.999  -4.116  32.393  1.00 26.83           O  
HETATM 1721  O   HOH A 425      11.850 -27.694  19.597  1.00 34.64           O  
HETATM 1722  O   HOH A 426     -17.927  -4.536  20.658  1.00 46.88           O  
HETATM 1723  O   HOH A 427      21.905 -12.911  31.194  1.00 49.83           O  
HETATM 1724  O   HOH A 428      11.078 -24.889  26.334  1.00 25.60           O  
HETATM 1725  O   HOH A 429     -13.343  -7.448  37.924  1.00 47.07           O  
HETATM 1726  O   HOH A 430       5.881 -21.130  49.957  1.00 34.73           O  
HETATM 1727  O   HOH A 431      -3.658 -14.248  49.173  1.00 36.41           O  
HETATM 1728  O   HOH A 432     -13.711 -15.640  19.478  1.00 46.08           O  
HETATM 1729  O   HOH A 433      -8.683 -10.477   9.242  1.00 44.24           O  
HETATM 1730  O   HOH A 434       9.587  -3.153  29.444  1.00 25.45           O  
HETATM 1731  O   HOH A 435      -1.885 -13.615  14.353  1.00 20.68           O  
HETATM 1732  O   HOH A 436       1.464 -29.721  34.017  1.00 33.64           O  
HETATM 1733  O   HOH A 437       9.904 -14.331  25.062  1.00 21.93           O  
HETATM 1734  O   HOH A 438       4.871  -9.485  47.518  1.00 47.71           O  
HETATM 1735  O   HOH A 439       3.279  -6.126  38.855  1.00 21.67           O  
HETATM 1736  O   HOH A 440     -16.228 -13.229  30.057  1.00 20.32           O  
HETATM 1737  O   HOH A 441       6.505 -21.373  12.767  1.00 31.20           O  
HETATM 1738  O   HOH A 442      -7.800   1.567  13.242  1.00 42.01           O  
HETATM 1739  O   HOH A 443       7.150 -29.349  29.837  1.00 34.18           O  
HETATM 1740  O   HOH A 444       7.903 -18.852  43.629  1.00 36.80           O  
HETATM 1741  O   HOH A 445     -10.830 -14.558  12.115  1.00 35.09           O  
HETATM 1742  O   HOH A 446      -3.907 -13.550  29.500  1.00 18.33           O  
HETATM 1743  O   HOH A 447       2.649 -15.284   8.867  1.00 49.49           O  
HETATM 1744  O   HOH A 448      -7.352 -28.281  42.206  1.00 30.75           O  
HETATM 1745  O   HOH A 449      -9.725  -2.458  32.073  1.00 22.53           O  
HETATM 1746  O   HOH A 450      -5.310 -31.147  38.631  1.00 29.33           O  
HETATM 1747  O   HOH A 451       4.206 -29.621  23.895  1.00 48.14           O  
HETATM 1748  O   HOH A 452     -12.385 -27.947  19.705  1.00 32.93           O  
HETATM 1749  O   HOH A 453      14.151 -10.952  20.671  1.00 36.36           O  
HETATM 1750  O   HOH A 454       6.818 -11.135  27.203  1.00 39.66           O  
HETATM 1751  O   HOH A 455       0.878 -28.290  24.052  1.00 53.60           O  
HETATM 1752  O   HOH A 456      -6.455  -7.841  15.380  1.00 21.50           O  
HETATM 1753  O   HOH A 457      11.364 -25.120  23.197  1.00 32.16           O  
HETATM 1754  O   HOH A 458     -12.563  -0.475  34.450  1.00 31.42           O  
HETATM 1755  O   HOH A 459      -4.358  -4.735  41.003  1.00 41.20           O  
HETATM 1756  O   HOH A 460       7.096 -26.396  22.320  1.00 33.30           O  
HETATM 1757  O   HOH A 461      -3.348  -2.196  32.453  1.00 38.20           O  
HETATM 1758  O   HOH A 462      -7.803 -25.176  30.841  1.00 20.05           O  
HETATM 1759  O   HOH A 463      -7.677   1.086  30.271  1.00 29.10           O  
HETATM 1760  O   HOH A 464      14.592  -8.794  45.895  1.00 42.88           O  
HETATM 1761  O   HOH A 465     -19.477 -19.928  35.723  1.00 21.49           O  
HETATM 1762  O   HOH A 466      -7.916   4.455  16.138  1.00 28.81           O  
HETATM 1763  O   HOH A 467      11.539  -7.808  22.593  1.00 23.66           O  
HETATM 1764  O   HOH A 468     -14.717 -14.496  16.912  1.00 52.96           O  
HETATM 1765  O   HOH A 469       8.211 -27.473  25.867  1.00 36.33           O  
HETATM 1766  O   HOH A 470      -6.236 -28.387  28.791  1.00 36.48           O  
HETATM 1767  O   HOH A 471       2.870 -20.372  47.245  1.00 40.45           O  
HETATM 1768  O   HOH A 472       0.107  -5.681  11.182  1.00 51.57           O  
HETATM 1769  O   HOH A 473     -14.025 -21.983  16.140  1.00 49.87           O  
HETATM 1770  O   HOH A 474      12.189 -26.754  15.433  1.00 26.69           O  
HETATM 1771  O   HOH A 475      10.210 -21.210  43.368  1.00 51.65           O  
HETATM 1772  O   HOH A 476       1.228  -7.731  33.116  1.00 23.40           O  
HETATM 1773  O   HOH A 477      -8.193  -4.021  39.278  1.00 32.58           O  
HETATM 1774  O   HOH A 478      -2.875  -0.638  17.639  1.00 55.04           O  
HETATM 1775  O   HOH A 479      -6.477 -22.868  13.627  1.00 44.71           O  
HETATM 1776  O   HOH A 480      10.619 -17.383  11.282  1.00 49.42           O  
HETATM 1777  O   HOH A 481       9.048 -14.980  22.400  1.00 18.60           O  
HETATM 1778  O   HOH A 482      -5.306 -28.401  45.154  1.00 68.09           O  
HETATM 1779  O   HOH A 483       2.284  -4.880  22.939  1.00 35.28           O  
HETATM 1780  O   HOH A 484      13.875 -15.777  48.097  1.00 40.35           O  
HETATM 1781  O   HOH A 485     -13.501 -17.133  47.230  1.00 27.74           O  
HETATM 1782  O   HOH A 486      -1.431 -25.519  45.245  1.00 24.69           O  
HETATM 1783  O   HOH A 487     -17.335  -6.063  27.049  1.00 33.11           O  
HETATM 1784  O   HOH A 488      -0.710 -29.927  32.430  1.00 40.61           O  
HETATM 1785  O   HOH A 489     -15.131 -11.587  19.911  1.00 25.90           O  
HETATM 1786  O   HOH A 490      18.698 -16.276  36.860  1.00 30.88           O  
HETATM 1787  O   HOH A 491     -18.902 -11.640  25.873  1.00 38.23           O  
HETATM 1788  O   HOH A 492     -14.437 -23.224  38.503  1.00 30.74           O  
HETATM 1789  O   HOH A 493     -12.048  -7.845  11.511  1.00 49.26           O  
HETATM 1790  O   HOH A 494      17.451 -24.149  24.780  1.00 32.96           O  
HETATM 1791  O   HOH A 495     -16.510  -3.830  28.680  1.00 42.52           O  
HETATM 1792  O   HOH A 496      -5.936 -13.998  50.769  1.00 31.32           O  
HETATM 1793  O   HOH A 497     -19.556 -13.100  33.528  1.00 44.58           O  
HETATM 1794  O   HOH A 498      15.440 -18.493  46.627  1.00 42.82           O  
HETATM 1795  O   HOH A 499      14.790 -15.385  19.507  1.00 34.56           O  
HETATM 1796  O   HOH A 500      12.702  -8.633  20.233  1.00 28.26           O  
HETATM 1797  O   HOH A 501      -3.924 -26.098  19.708  1.00 47.52           O  
HETATM 1798  O   HOH A 502      16.949 -26.939  27.445  1.00 32.75           O  
HETATM 1799  O   HOH A 503       3.929 -11.557  11.556  1.00 27.67           O  
HETATM 1800  O   HOH A 504      -1.040 -11.040  46.523  1.00 42.07           O  
HETATM 1801  O   HOH A 505     -10.478 -14.520  50.922  1.00 28.08           O  
HETATM 1802  O   HOH A 506     -10.258 -11.496  47.705  1.00 25.20           O  
HETATM 1803  O   HOH A 507      -9.997 -15.336  21.437  1.00 25.59           O  
HETATM 1804  O   HOH A 508      -3.554 -21.077  11.824  1.00 48.36           O  
HETATM 1805  O   HOH A 509     -11.430 -22.311  21.461  1.00 62.44           O  
HETATM 1806  O   HOH A 510     -10.805  -0.995  29.779  1.00 24.39           O  
HETATM 1807  O   HOH A 511       4.599 -23.867  19.385  1.00 20.42           O  
HETATM 1808  O   HOH A 512       1.463 -26.463  12.276  1.00 49.07           O  
HETATM 1809  O   HOH A 513       9.748 -10.786  15.264  1.00 41.88           O  
HETATM 1810  O   HOH A 514      -8.382 -26.404  19.833  1.00 53.54           O  
HETATM 1811  O   HOH A 515       3.078 -34.682  37.556  1.00 53.16           O  
HETATM 1812  O   HOH A 516      -1.222  -4.546  25.025  1.00 45.23           O  
HETATM 1813  O   HOH A 517       8.628 -20.475  41.060  1.00 31.88           O  
HETATM 1814  O   HOH A 518     -14.100 -12.953  42.050  1.00 31.36           O  
HETATM 1815  O   HOH A 519     -15.187   0.258  22.275  1.00 64.79           O  
HETATM 1816  O   HOH A 520      13.196 -13.432  20.578  1.00 29.53           O  
HETATM 1817  O   HOH A 521       1.362  -6.467  44.499  1.00 50.83           O  
HETATM 1818  O   HOH A 522      -4.698   0.114  19.529  1.00 29.47           O  
HETATM 1819  O   HOH A 523       9.401 -28.642  11.973  1.00 52.19           O  
HETATM 1820  O   HOH A 524      18.374 -18.826  25.645  1.00 33.40           O  
HETATM 1821  O   HOH A 525       3.159  -4.870  16.364  1.00 41.40           O  
HETATM 1822  O   HOH A 526      -6.152  -4.973  11.212  1.00 50.75           O  
HETATM 1823  O   HOH A 527      -6.396  -5.338  14.137  1.00 26.04           O  
HETATM 1824  O   HOH A 528      -5.586  -7.781  36.639  1.00 22.33           O  
HETATM 1825  O   HOH A 529      -3.482  -0.109  29.877  1.00 34.29           O  
HETATM 1826  O   HOH A 530      -3.217 -13.605   7.111  1.00 54.64           O  
HETATM 1827  O   HOH A 531     -14.179 -11.723  50.161  1.00 53.43           O  
HETATM 1828  O   HOH A 532       1.003  -6.139  15.445  1.00 40.26           O  
HETATM 1829  O   HOH A 533      -5.355 -10.517  22.477  1.00 19.15           O  
HETATM 1830  O   HOH A 534       7.448 -29.086  20.303  1.00 60.20           O  
HETATM 1831  O   HOH A 535      -8.387 -17.960  13.475  1.00 38.96           O  
HETATM 1832  O   HOH A 536      -3.558  -1.170  25.712  1.00 32.95           O  
HETATM 1833  O   HOH A 537     -12.708 -26.619  14.342  1.00 47.11           O  
HETATM 1834  O   HOH A 538     -16.815  -0.067  28.288  1.00 51.80           O  
HETATM 1835  O   HOH A 539      14.588  -1.600  43.766  1.00 45.78           O  
HETATM 1836  O   HOH A 540      -6.315 -11.357  39.665  1.00 29.08           O  
HETATM 1837  O   HOH A 541       4.950 -19.124   9.377  1.00 31.86           O  
HETATM 1838  O   HOH A 542       2.613 -29.482  15.966  1.00 58.13           O  
HETATM 1839  O   HOH A 543      -8.552  -5.278  42.732  1.00 37.18           O  
HETATM 1840  O   HOH A 544      -5.278 -14.562  27.336  1.00 17.87           O  
HETATM 1841  O   HOH A 545       3.572  -4.980  44.000  1.00 47.03           O  
HETATM 1842  O   HOH A 546      11.776  -1.565  29.728  1.00 27.59           O  
HETATM 1843  O   HOH A 547     -15.976  -0.278  19.502  1.00 49.10           O  
HETATM 1844  O   HOH A 548      -7.101 -24.854  26.736  1.00 33.18           O  
HETATM 1845  O   HOH A 549       8.840  -0.029  32.624  1.00 25.84           O  
HETATM 1846  O   HOH A 550      15.788 -20.089  31.522  1.00 23.12           O  
HETATM 1847  O   HOH A 551       3.488  -6.832  31.795  1.00 20.53           O  
HETATM 1848  O   HOH A 552      18.120 -10.053  40.202  1.00 40.02           O  
HETATM 1849  O   HOH A 553     -13.223 -25.802  42.027  1.00 31.98           O  
HETATM 1850  O   HOH A 554       1.225  -8.784  45.902  1.00 42.75           O  
HETATM 1851  O   HOH A 555       3.830  -9.118  29.927  1.00 19.23           O  
HETATM 1852  O   HOH A 556     -17.508 -19.416  38.651  1.00 35.12           O  
HETATM 1853  O   HOH A 557      21.065 -12.980  23.959  1.00 43.44           O  
HETATM 1854  O   HOH A 558     -16.365  -9.391  35.576  1.00 41.08           O  
HETATM 1855  O   HOH A 559      14.085 -20.185  29.389  1.00 20.61           O  
HETATM 1856  O   HOH A 560      20.606 -10.083  24.396  1.00 50.09           O  
HETATM 1857  O   HOH A 561      -0.670 -27.193  15.173  1.00 71.05           O  
HETATM 1858  O   HOH A 562      -6.731 -23.358  19.290  1.00 42.87           O  
HETATM 1859  O   HOH A 563       5.235 -30.476  38.397  1.00 34.40           O  
HETATM 1860  O   HOH A 564     -13.222 -26.748  31.940  1.00 28.35           O  
HETATM 1861  O   HOH A 565     -16.704 -29.376  32.550  1.00 40.93           O  
HETATM 1862  O   HOH A 566     -13.635 -18.832  25.515  1.00 26.20           O  
HETATM 1863  O   HOH A 567      -1.962   0.717  23.824  1.00 45.89           O  
HETATM 1864  O   HOH A 568      -5.166 -11.644   7.625  1.00 52.52           O  
HETATM 1865  O   HOH A 569     -17.621 -15.735  36.771  1.00 28.56           O  
HETATM 1866  O   HOH A 570      -5.192 -19.103  10.829  1.00 40.84           O  
HETATM 1867  O   HOH A 571     -13.615 -24.111  45.025  1.00 38.27           O  
HETATM 1868  O   HOH A 572      -3.113 -21.351  49.540  1.00 56.48           O  
HETATM 1869  O   HOH A 573      14.358  -4.228  24.939  1.00 29.55           O  
HETATM 1870  O   HOH A 574     -15.055 -12.678  37.931  1.00 42.56           O  
HETATM 1871  O   HOH A 575       0.523  -4.737  33.315  1.00 28.55           O  
HETATM 1872  O   HOH A 576       5.803  -3.166  23.610  1.00 39.08           O  
HETATM 1873  O   HOH A 577       8.759 -20.532  45.892  1.00 31.61           O  
HETATM 1874  O   HOH A 578      13.581  -6.505  23.848  1.00 24.52           O  
HETATM 1875  O   HOH A 579     -18.861  -8.014  24.649  1.00 42.63           O  
HETATM 1876  O   HOH A 580       7.712  -4.337  27.683  1.00 28.24           O  
HETATM 1877  O   HOH A 581     -13.954 -16.696  23.766  1.00 25.38           O  
HETATM 1878  O   HOH A 582      10.770 -11.132  45.530  1.00 29.94           O  
HETATM 1879  O   HOH A 583       7.889 -23.576  42.852  1.00 45.06           O  
HETATM 1880  O   HOH A 584       2.027 -25.124  47.207  1.00 47.67           O  
HETATM 1881  O   HOH A 585      -5.863 -13.785  47.115  1.00 49.97           O  
HETATM 1882  O   HOH A 586      -4.581  -3.730  34.355  1.00 33.80           O  
HETATM 1883  O   HOH A 587     -19.242 -11.253  17.007  1.00 47.89           O  
HETATM 1884  O   HOH A 588       8.767 -15.595  10.404  1.00 45.33           O  
HETATM 1885  O   HOH A 589     -12.914 -12.656  18.748  1.00 26.74           O  
HETATM 1886  O   HOH A 590      -5.123  -5.382  37.782  1.00 41.15           O  
HETATM 1887  O   HOH A 591     -14.927  -3.492  36.852  1.00 47.28           O  
HETATM 1888  O   HOH A 592      15.924  -6.630  22.103  1.00 40.53           O  
HETATM 1889  O   HOH A 593      -0.212 -16.505  46.472  1.00 27.18           O  
HETATM 1890  O   HOH A 594       3.599 -10.118  27.158  1.00 26.71           O  
HETATM 1891  O   HOH A 595       4.141 -22.681  46.585  1.00 36.14           O  
HETATM 1892  O   HOH A 596      -1.374  -5.593  37.319  1.00 45.92           O  
HETATM 1893  O   HOH A 597       1.667 -17.998  50.043  1.00 51.02           O  
HETATM 1894  O   HOH A 598       4.654 -21.412  10.818  1.00 54.94           O  
HETATM 1895  O   HOH A 599      -8.860 -13.316   9.557  1.00 55.50           O  
HETATM 1896  O   HOH A 600      -6.707   7.068  16.107  1.00 37.42           O  
HETATM 1897  O   HOH A 601      -1.182 -26.852  25.140  1.00 49.35           O  
HETATM 1898  O   HOH A 602     -17.590 -16.690  26.178  1.00 38.71           O  
HETATM 1899  O   HOH A 603      18.624  -1.642  33.207  1.00 54.92           O  
HETATM 1900  O   HOH A 604      20.071 -15.948  22.289  1.00 38.37           O  
HETATM 1901  O   HOH A 605     -15.876 -25.785  39.170  1.00 39.32           O  
HETATM 1902  O   HOH A 606      -5.958 -11.331  50.817  1.00 41.44           O  
HETATM 1903  O   HOH A 607       6.794   2.343  37.667  1.00 39.62           O  
HETATM 1904  O   HOH A 608      -3.186 -32.777  39.065  1.00 44.29           O  
HETATM 1905  O   HOH A 609      19.256 -21.529  24.336  1.00 58.81           O  
HETATM 1906  O   HOH A 610      18.911 -23.985  29.616  1.00 62.21           O  
HETATM 1907  O   HOH A 611       8.847 -25.363  24.107  1.00 41.50           O  
HETATM 1908  O   HOH A 612       8.776 -19.499   8.377  1.00 54.84           O  
HETATM 1909  O   HOH A 613      15.065 -22.508  32.787  1.00 43.67           O  
HETATM 1910  O   HOH A 614      15.334   0.017  31.239  1.00 44.44           O  
HETATM 1911  O   HOH A 615       2.605 -25.630  20.681  1.00 41.77           O  
HETATM 1912  O   HOH A 616      -2.876  -5.759  43.166  1.00 40.48           O  
HETATM 1913  O   HOH A 617      19.978 -14.142  38.240  1.00 59.06           O  
HETATM 1914  O   HOH A 618     -11.952 -27.214  29.611  1.00 32.30           O  
HETATM 1915  O   HOH A 619       5.263  -1.374  31.566  1.00 31.52           O  
HETATM 1916  O   HOH A 620       3.947  -0.342  33.704  1.00 36.48           O  
HETATM 1917  O   HOH A 621     -18.004 -36.845  30.263  1.00 41.80           O  
HETATM 1918  O   HOH A 622       2.064  -3.188  36.898  1.00 43.51           O  
HETATM 1919  O   HOH A 623      -0.708  -2.313  33.478  1.00 54.17           O  
HETATM 1920  O   HOH A 624     -17.399  -5.089  32.290  1.00 47.92           O  
HETATM 1921  O   HOH A 625      18.030 -21.126  30.228  1.00 30.29           O  
HETATM 1922  O   HOH A 626      -8.633 -23.742  52.918  1.00 62.88           O  
HETATM 1923  O   HOH A 627      15.250 -12.708  43.169  1.00 60.37           O  
HETATM 1924  O   HOH A 628      -9.372 -26.598  29.112  1.00 29.11           O  
HETATM 1925  O   HOH A 629     -16.364   2.883  23.690  1.00 49.70           O  
HETATM 1926  O   HOH A 630     -13.840 -14.462  46.868  1.00 35.19           O  
HETATM 1927  O   HOH A 631      12.784  -1.203  45.985  1.00 67.58           O  
HETATM 1928  O   HOH A 632      -7.547 -20.359  12.276  1.00 47.95           O  
HETATM 1929  O   HOH A 633      12.773 -24.476  11.610  1.00 38.03           O  
HETATM 1930  O   HOH A 634      -3.627 -28.363  26.514  1.00 53.40           O  
HETATM 1931  O   HOH A 635     -13.696 -29.426  32.619  1.00 49.91           O  
HETATM 1932  O   HOH A 636     -12.206 -16.832  21.553  1.00 28.74           O  
HETATM 1933  O   HOH A 637      -5.923   6.412  13.579  1.00 54.03           O  
HETATM 1934  O   HOH A 638       7.819 -13.441  11.803  1.00 39.97           O  
HETATM 1935  O   HOH A 639     -19.268 -13.434  36.562  1.00 65.76           O  
HETATM 1936  O   HOH A 640     -10.661  -8.829  48.118  1.00 44.56           O  
HETATM 1937  O   HOH A 641      -3.035 -27.292  46.667  1.00 50.94           O  
HETATM 1938  O   HOH A 642     -14.427  -0.880  36.339  1.00 48.37           O  
HETATM 1939  O   HOH A 643     -14.560 -10.206  41.557  1.00 41.33           O  
HETATM 1940  O   HOH A 644     -12.060 -20.734  24.346  1.00 37.33           O  
HETATM 1941  O   HOH A 645      18.495  -3.604  26.659  1.00 62.84           O  
HETATM 1942  O   HOH A 646      12.262 -27.282  26.434  1.00 42.31           O  
HETATM 1943  O   HOH A 647      11.479  -1.221  32.674  1.00 28.20           O  
HETATM 1944  O   HOH A 648     -11.268  -9.880   9.915  1.00 52.75           O  
HETATM 1945  O   HOH A 649      10.741 -22.446  45.776  1.00 44.85           O  
HETATM 1946  O   HOH A 650     -18.778 -12.325  28.647  1.00 38.39           O  
HETATM 1947  O   HOH A 651     -11.752 -19.595  21.554  1.00 44.86           O  
HETATM 1948  O   HOH A 652      -6.608 -30.724  41.087  1.00 34.59           O  
HETATM 1949  O   HOH A 653      -5.491   3.056  15.455  1.00 48.58           O  
HETATM 1950  O   HOH A 654       6.874 -21.701  47.496  1.00 45.50           O  
HETATM 1951  O   HOH A 655     -10.130 -29.183  18.802  1.00 50.36           O  
HETATM 1952  O   HOH A 656       5.950 -12.491  10.091  1.00 37.16           O  
HETATM 1953  O   HOH A 657      12.151  -9.639  48.778  1.00 61.06           O  
HETATM 1954  O   HOH A 658     -21.238 -31.323  37.997  1.00 50.92           O  
HETATM 1955  O   HOH A 659      18.666  -1.975  28.849  1.00 51.67           O  
HETATM 1956  O   HOH A 660     -13.481 -14.102  11.626  1.00 55.84           O  
HETATM 1957  O   HOH A 661     -16.112  -1.131  33.773  1.00 47.82           O  
HETATM 1958  O   HOH A 662      17.473 -11.223  42.657  1.00 47.55           O  
HETATM 1959  O   HOH A 663      11.377 -27.607  22.239  1.00 38.59           O  
HETATM 1960  O   HOH A 664       2.042  -1.167  31.792  1.00 58.07           O  
HETATM 1961  O   HOH A 665      -0.939  -2.418  18.368  1.00 59.55           O  
HETATM 1962  O   HOH A 666      19.551 -20.252  27.957  1.00 33.81           O  
HETATM 1963  O   HOH A 667      21.129 -18.037  27.965  1.00 46.32           O  
HETATM 1964  O   HOH A 668      13.481 -11.550  45.114  1.00 42.57           O  
HETATM 1965  O   HOH A 669      -8.570 -11.038  49.931  1.00 50.81           O  
HETATM 1966  O   HOH A 670     -12.241 -13.120  48.838  1.00 34.03           O  
HETATM 1967  O   HOH A 671       5.146 -14.406   8.314  1.00 53.70           O  
HETATM 1968  O   HOH A 672      -4.202   1.586  21.779  1.00 35.56           O  
HETATM 1969  O   HOH A 673     -14.305 -14.665  39.606  1.00 42.41           O  
HETATM 1970  O   HOH A 674     -14.844 -10.042  38.641  1.00 54.10           O  
HETATM 1971  O   HOH A 675      -6.749 -23.133  48.328  1.00 51.11           O  
HETATM 1972  O   HOH A 676       9.792 -11.829  12.689  1.00 42.93           O  
HETATM 1973  O   HOH A 677     -10.442 -11.791  51.775  1.00 33.96           O  
HETATM 1974  O   HOH A 678     -16.538 -14.089  19.731  1.00 54.65           O  
HETATM 1975  O   HOH A 679      -2.201 -26.401  22.404  1.00 49.95           O  
HETATM 1976  O   HOH A 680      21.321 -19.499  23.336  1.00 43.89           O  
HETATM 1977  O   HOH A 681     -14.879 -18.167  49.324  1.00 55.09           O  
HETATM 1978  O   HOH A 682      14.611 -12.981  47.372  1.00 51.36           O  
HETATM 1979  O   HOH A 683      -5.539 -25.911  22.458  1.00 70.23           O  
HETATM 1980  O   HOH A 684      -8.250 -32.867  41.445  1.00 48.61           O  
CONECT 1665 1666 1670                                                           
CONECT 1666 1665 1667                                                           
CONECT 1667 1666 1668                                                           
CONECT 1668 1667 1669                                                           
CONECT 1669 1668 1670                                                           
CONECT 1670 1665 1669 1671                                                      
CONECT 1671 1670 1672                                                           
CONECT 1672 1671 1673 1675                                                      
CONECT 1673 1672 1674                                                           
CONECT 1674 1673 1677                                                           
CONECT 1675 1672 1676                                                           
CONECT 1676 1675 1677                                                           
CONECT 1677 1674 1676 1678                                                      
CONECT 1678 1677 1679 1687                                                      
CONECT 1679 1678 1680 1685                                                      
CONECT 1680 1679 1681 1682                                                      
CONECT 1681 1680                                                                
CONECT 1682 1680 1683                                                           
CONECT 1683 1682 1684                                                           
CONECT 1684 1683                                                                
CONECT 1685 1679 1686                                                           
CONECT 1686 1685 1687                                                           
CONECT 1687 1678 1686 1688                                                      
CONECT 1688 1687 1689 1695                                                      
CONECT 1689 1688 1690                                                           
CONECT 1690 1689 1691 1692                                                      
CONECT 1691 1690                                                                
CONECT 1692 1690 1693 1694                                                      
CONECT 1693 1692                                                                
CONECT 1694 1692 1695                                                           
CONECT 1695 1688 1694 1696                                                      
CONECT 1696 1695                                                                
MASTER      324    0    1    9    8    0    5    6 1961    1   32   18          
END                                                                             
