# Supplementary material for: Exploring the mechanism of Alisma orientale for the treatment of pregnancy induced hypertension and potential hepato-nephrotoxicity by using network pharmacology, network toxicology, molecular docking and molecular dynamics simulation
Source: Front Pharmacol. 2022 Nov 15;13:1027112. doi: 10.3389/fphar.2022.1027112 (PMC9705790; doi:10.3389/fphar.2022.1027112)
Supplement: Supplementary file 10 [file DataSheet2.zip › Treat/IGF1-3o23.pdb]

HEADER    TRANSFERASE/TRANSFERASE INHIBITOR       22-JUL-10   3O23              
TITLE     HUMAN UNPHOSPHORYLATED IGF1-R KINASE DOMAIN IN COMPLEX WITH AN        
TITLE    2 HYDANTOIN INHIBITOR                                                  
COMPND    MOL_ID: 1;                                                            
COMPND   2 MOLECULE: INSULIN-LIKE GROWTH FACTOR 1 RECEPTOR;                     
COMPND   3 CHAIN: A;                                                            
COMPND   4 FRAGMENT: KINASE DOMAIN;                                             
COMPND   5 SYNONYM: INSULIN-LIKE GROWTH FACTOR I RECEPTOR, IGF-I RECEPTOR,      
COMPND   6 INSULIN-LIKE GROWTH FACTOR 1 RECEPTOR ALPHA CHAIN, INSULIN-LIKE      
COMPND   7 GROWTH FACTOR 1 RECEPTOR BETA CHAIN;                                 
COMPND   8 EC: 2.7.10.1;                                                        
COMPND   9 ENGINEERED: YES;                                                     
COMPND  10 MUTATION: YES                                                        
SOURCE    MOL_ID: 1;                                                            
SOURCE   2 ORGANISM_SCIENTIFIC: HOMO SAPIENS;                                   
SOURCE   3 ORGANISM_COMMON: HUMAN;                                              
SOURCE   4 ORGANISM_TAXID: 9606;                                                
SOURCE   5 GENE: IGF1R;                                                         
SOURCE   6 EXPRESSION_SYSTEM: ESCHERICHIA COLI;                                 
SOURCE   7 EXPRESSION_SYSTEM_TAXID: 562                                         
KEYWDS    PROTEIN KINASE, TRANSFERASE-TRANSFERASE INHIBITOR COMPLEX             
EXPDTA    X-RAY DIFFRACTION                                                     
AUTHOR    S.MAIGNAN,J.P.GUILLOTEAU,A.DUPUY                                      
REVDAT   1   04-MAY-11 3O23    0                                                
JRNL        AUTH   D.LESUISSE,J.MAUGER,C.NEMECEK,S.MAIGNAN,J.BOIZIAU,G.HARLOW,  
JRNL        AUTH 2 A.HITTINGER,S.RUF,H.STROBEL,A.NAIR,K.RITTER,J.L.MALLERON,    
JRNL        AUTH 3 A.DAGALLIER,Y.EL-AHMAD,J.P.GUILLOTEAU,H.GUIZANI,H.BOUCHARD,  
JRNL        AUTH 4 C.VENOT                                                      
JRNL        TITL   DISCOVERY OF THE FIRST NON-ATP COMPETITIVE IGF-1R KINASE     
JRNL        TITL 2 INHIBITORS: ADVANTAGES IN COMPARISON WITH COMPETITIVE        
JRNL        TITL 3 INHIBITORS                                                   
JRNL        REF    BIOORG.MED.CHEM.LETT.         V.  21  2224 2011              
JRNL        REFN                   ISSN 0960-894X                               
JRNL        PMID   21441024                                                     
JRNL        DOI    10.1016/J.BMCL.2011.03.003                                   
REMARK   2                                                                      
REMARK   2 RESOLUTION.    2.10 ANGSTROMS.                                       
REMARK   3                                                                      
REMARK   3 REFINEMENT.                                                          
REMARK   3   PROGRAM     : CNX 2000                                             
REMARK   3   AUTHORS     : BRUNGER,ADAMS,CLORE,DELANO,GROS,GROSSE-              
REMARK   3               : KUNSTLEVE,JIANG,KUSZEWSKI,NILGES,PANNU,              
REMARK   3               : READ,RICE,SIMONSON,WARREN,ACCELRYS                   
REMARK   3               : SOFTWARE INC.(BADGER,BERARD,KUMAR,SZALMA,            
REMARK   3               : YIP,DZAKULA)                                         
REMARK   3                                                                      
REMARK   3  DATA USED IN REFINEMENT.                                            
REMARK   3   RESOLUTION RANGE HIGH (ANGSTROMS) : 2.10                           
REMARK   3   RESOLUTION RANGE LOW  (ANGSTROMS) : 30.00                          
REMARK   3   DATA CUTOFF            (SIGMA(F)) : 2.000                          
REMARK   3   DATA CUTOFF HIGH         (ABS(F)) : NULL                           
REMARK   3   DATA CUTOFF LOW          (ABS(F)) : NULL                           
REMARK   3   COMPLETENESS (WORKING+TEST)   (%) : NULL                           
REMARK   3   NUMBER OF REFLECTIONS             : 18413                          
REMARK   3                                                                      
REMARK   3  FIT TO DATA USED IN REFINEMENT.                                     
REMARK   3   CROSS-VALIDATION METHOD          : NULL                            
REMARK   3   FREE R VALUE TEST SET SELECTION  : RANDOM                          
REMARK   3   R VALUE     (WORKING + TEST SET) : NULL                            
REMARK   3   R VALUE            (WORKING SET) : 0.238                           
REMARK   3   FREE R VALUE                     : 0.278                           
REMARK   3   FREE R VALUE TEST SET SIZE   (%) : NULL                            
REMARK   3   FREE R VALUE TEST SET COUNT      : 937                             
REMARK   3   ESTIMATED ERROR OF FREE R VALUE  : NULL                            
REMARK   3                                                                      
REMARK   3  FIT/AGREEMENT OF MODEL WITH ALL DATA.                               
REMARK   3   R VALUE     (WORKING + TEST SET, NO CUTOFF) : NULL                 
REMARK   3   R VALUE            (WORKING SET, NO CUTOFF) : NULL                 
REMARK   3   FREE R VALUE                    (NO CUTOFF) : NULL                 
REMARK   3   FREE R VALUE TEST SET SIZE   (%, NO CUTOFF) : NULL                 
REMARK   3   FREE R VALUE TEST SET COUNT     (NO CUTOFF) : NULL                 
REMARK   3   ESTIMATED ERROR OF FREE R VALUE (NO CUTOFF) : NULL                 
REMARK   3   TOTAL NUMBER OF REFLECTIONS     (NO CUTOFF) : 20000                
REMARK   3                                                                      
REMARK   3  FIT IN THE HIGHEST RESOLUTION BIN.                                  
REMARK   3   TOTAL NUMBER OF BINS USED           : NULL                         
REMARK   3   BIN RESOLUTION RANGE HIGH       (A) : NULL                         
REMARK   3   BIN RESOLUTION RANGE LOW        (A) : NULL                         
REMARK   3   BIN COMPLETENESS (WORKING+TEST) (%) : NULL                         
REMARK   3   REFLECTIONS IN BIN    (WORKING SET) : NULL                         
REMARK   3   BIN R VALUE           (WORKING SET) : NULL                         
REMARK   3   BIN FREE R VALUE                    : NULL                         
REMARK   3   BIN FREE R VALUE TEST SET SIZE  (%) : NULL                         
REMARK   3   BIN FREE R VALUE TEST SET COUNT     : NULL                         
REMARK   3   ESTIMATED ERROR OF BIN FREE R VALUE : NULL                         
REMARK   3                                                                      
REMARK   3  NUMBER OF NON-HYDROGEN ATOMS USED IN REFINEMENT.                    
REMARK   3   PROTEIN ATOMS            : 2342                                    
REMARK   3   NUCLEIC ACID ATOMS       : 0                                       
REMARK   3   HETEROGEN ATOMS          : 32                                      
REMARK   3   SOLVENT ATOMS            : 85                                      
REMARK   3                                                                      
REMARK   3  B VALUES.                                                           
REMARK   3   FROM WILSON PLOT           (A**2) : NULL                           
REMARK   3   MEAN B VALUE      (OVERALL, A**2) : NULL                           
REMARK   3   OVERALL ANISOTROPIC B VALUE.                                       
REMARK   3    B11 (A**2) : NULL                                                 
REMARK   3    B22 (A**2) : NULL                                                 
REMARK   3    B33 (A**2) : NULL                                                 
REMARK   3    B12 (A**2) : NULL                                                 
REMARK   3    B13 (A**2) : NULL                                                 
REMARK   3    B23 (A**2) : NULL                                                 
REMARK   3                                                                      
REMARK   3  ESTIMATED COORDINATE ERROR.                                         
REMARK   3   ESD FROM LUZZATI PLOT        (A) : NULL                            
REMARK   3   ESD FROM SIGMAA              (A) : NULL                            
REMARK   3   LOW RESOLUTION CUTOFF        (A) : NULL                            
REMARK   3                                                                      
REMARK   3  CROSS-VALIDATED ESTIMATED COORDINATE ERROR.                         
REMARK   3   ESD FROM C-V LUZZATI PLOT    (A) : NULL                            
REMARK   3   ESD FROM C-V SIGMAA          (A) : NULL                            
REMARK   3                                                                      
REMARK   3  RMS DEVIATIONS FROM IDEAL VALUES.                                   
REMARK   3   BOND LENGTHS                 (A) : NULL                            
REMARK   3   BOND ANGLES            (DEGREES) : NULL                            
REMARK   3   DIHEDRAL ANGLES        (DEGREES) : NULL                            
REMARK   3   IMPROPER ANGLES        (DEGREES) : NULL                            
REMARK   3                                                                      
REMARK   3  ISOTROPIC THERMAL MODEL : NULL                                      
REMARK   3                                                                      
REMARK   3  ISOTROPIC THERMAL FACTOR RESTRAINTS.    RMS    SIGMA                
REMARK   3   MAIN-CHAIN BOND              (A**2) : NULL  ; NULL                 
REMARK   3   MAIN-CHAIN ANGLE             (A**2) : NULL  ; NULL                 
REMARK   3   SIDE-CHAIN BOND              (A**2) : NULL  ; NULL                 
REMARK   3   SIDE-CHAIN ANGLE             (A**2) : NULL  ; NULL                 
REMARK   3                                                                      
REMARK   3  BULK SOLVENT MODELING.                                              
REMARK   3   METHOD USED : NULL                                                 
REMARK   3   KSOL        : NULL                                                 
REMARK   3   BSOL        : NULL                                                 
REMARK   3                                                                      
REMARK   3  NCS MODEL : NULL                                                    
REMARK   3                                                                      
REMARK   3                                                                      
REMARK   3  OTHER REFINEMENT REMARKS: NULL                                      
REMARK   4                                                                      
REMARK   4 3O23 COMPLIES WITH FORMAT V. 3.20, 01-DEC-08                         
REMARK 100                                                                      
REMARK 100 THIS ENTRY HAS BEEN PROCESSED BY PDBJ ON 10-AUG-10.                  
REMARK 100 THE RCSB ID CODE IS RCSB060567.                                      
REMARK 200                                                                      
REMARK 200 EXPERIMENTAL DETAILS                                                 
REMARK 200  EXPERIMENT TYPE                : X-RAY DIFFRACTION                  
REMARK 200  DATE OF DATA COLLECTION        : 01-APR-02                          
REMARK 200  TEMPERATURE           (KELVIN) : 100.0                              
REMARK 200  PH                             : 6.5                                
REMARK 200  NUMBER OF CRYSTALS USED        : 1                                  
REMARK 200                                                                      
REMARK 200  SYNCHROTRON              (Y/N) : Y                                  
REMARK 200  RADIATION SOURCE               : ESRF                               
REMARK 200  BEAMLINE                       : ID14-4                             
REMARK 200  X-RAY GENERATOR MODEL          : NULL                               
REMARK 200  MONOCHROMATIC OR LAUE    (M/L) : M                                  
REMARK 200  WAVELENGTH OR RANGE        (A) : NULL                               
REMARK 200  MONOCHROMATOR                  : NULL                               
REMARK 200  OPTICS                         : NULL                               
REMARK 200                                                                      
REMARK 200  DETECTOR TYPE                  : AREA DETECTOR                      
REMARK 200  DETECTOR MANUFACTURER          : NULL                               
REMARK 200  INTENSITY-INTEGRATION SOFTWARE : NULL                               
REMARK 200  DATA SCALING SOFTWARE          : NULL                               
REMARK 200                                                                      
REMARK 200  NUMBER OF UNIQUE REFLECTIONS   : 18424                              
REMARK 200  RESOLUTION RANGE HIGH      (A) : 2.100                              
REMARK 200  RESOLUTION RANGE LOW       (A) : 30.000                             
REMARK 200  REJECTION CRITERIA  (SIGMA(I)) : 2.000                              
REMARK 200                                                                      
REMARK 200 OVERALL.                                                             
REMARK 200  COMPLETENESS FOR RANGE     (%) : 91.8                               
REMARK 200  DATA REDUNDANCY                : NULL                               
REMARK 200  R MERGE                    (I) : NULL                               
REMARK 200  R SYM                      (I) : 0.07100                            
REMARK 200  <I/SIGMA(I)> FOR THE DATA SET  : NULL                               
REMARK 200                                                                      
REMARK 200 IN THE HIGHEST RESOLUTION SHELL.                                     
REMARK 200  HIGHEST RESOLUTION SHELL, RANGE HIGH (A) : NULL                     
REMARK 200  HIGHEST RESOLUTION SHELL, RANGE LOW  (A) : NULL                     
REMARK 200  COMPLETENESS FOR SHELL     (%) : NULL                               
REMARK 200  DATA REDUNDANCY IN SHELL       : NULL                               
REMARK 200  R MERGE FOR SHELL          (I) : NULL                               
REMARK 200  R SYM FOR SHELL            (I) : NULL                               
REMARK 200  <I/SIGMA(I)> FOR SHELL         : NULL                               
REMARK 200                                                                      
REMARK 200 DIFFRACTION PROTOCOL: SINGLE WAVELENGTH                              
REMARK 200 METHOD USED TO DETERMINE THE STRUCTURE: MOLECULAR REPLACEMENT        
REMARK 200 SOFTWARE USED: AMORE                                                 
REMARK 200 STARTING MODEL: PDB ENTRY 1JQH                                       
REMARK 200                                                                      
REMARK 200 REMARK: NULL                                                         
REMARK 280                                                                      
REMARK 280 CRYSTAL                                                              
REMARK 280 SOLVENT CONTENT, VS   (%): 49.54                                     
REMARK 280 MATTHEWS COEFFICIENT, VM (ANGSTROMS**3/DA): 2.44                     
REMARK 280                                                                      
REMARK 280 CRYSTALLIZATION CONDITIONS: 40% PEG400, 50MM MES, 100MM NACL, 10%    
REMARK 280  GLYCEROL, 5MM DTT, PH 6.5, VAPOR DIFFUSION, HANGING DROP,           
REMARK 280  TEMPERATURE 298.0K                                                  
REMARK 290                                                                      
REMARK 290 CRYSTALLOGRAPHIC SYMMETRY                                            
REMARK 290 SYMMETRY OPERATORS FOR SPACE GROUP: P 1 21 1                         
REMARK 290                                                                      
REMARK 290      SYMOP   SYMMETRY                                                
REMARK 290     NNNMMM   OPERATOR                                                
REMARK 290       1555   X,Y,Z                                                   
REMARK 290       2555   -X,Y+1/2,-Z                                             
REMARK 290                                                                      
REMARK 290     WHERE NNN -> OPERATOR NUMBER                                     
REMARK 290           MMM -> TRANSLATION VECTOR                                  
REMARK 290                                                                      
REMARK 290 CRYSTALLOGRAPHIC SYMMETRY TRANSFORMATIONS                            
REMARK 290 THE FOLLOWING TRANSFORMATIONS OPERATE ON THE ATOM/HETATM             
REMARK 290 RECORDS IN THIS ENTRY TO PRODUCE CRYSTALLOGRAPHICALLY                
REMARK 290 RELATED MOLECULES.                                                   
REMARK 290   SMTRY1   1  1.000000  0.000000  0.000000        0.00000            
REMARK 290   SMTRY2   1  0.000000  1.000000  0.000000        0.00000            
REMARK 290   SMTRY3   1  0.000000  0.000000  1.000000        0.00000            
REMARK 290   SMTRY1   2 -1.000000  0.000000  0.000000        0.00000            
REMARK 290   SMTRY2   2  0.000000  1.000000  0.000000       24.37750            
REMARK 290   SMTRY3   2  0.000000  0.000000 -1.000000        0.00000            
REMARK 290                                                                      
REMARK 290 REMARK: NULL                                                         
REMARK 300                                                                      
REMARK 300 BIOMOLECULE: 1                                                       
REMARK 300 SEE REMARK 350 FOR THE AUTHOR PROVIDED AND/OR PROGRAM                
REMARK 300 GENERATED ASSEMBLY INFORMATION FOR THE STRUCTURE IN                  
REMARK 300 THIS ENTRY. THE REMARK MAY ALSO PROVIDE INFORMATION ON               
REMARK 300 BURIED SURFACE AREA.                                                 
REMARK 350                                                                      
REMARK 350 COORDINATES FOR A COMPLETE MULTIMER REPRESENTING THE KNOWN           
REMARK 350 BIOLOGICALLY SIGNIFICANT OLIGOMERIZATION STATE OF THE                
REMARK 350 MOLECULE CAN BE GENERATED BY APPLYING BIOMT TRANSFORMATIONS          
REMARK 350 GIVEN BELOW.  BOTH NON-CRYSTALLOGRAPHIC AND                          
REMARK 350 CRYSTALLOGRAPHIC OPERATIONS ARE GIVEN.                               
REMARK 350                                                                      
REMARK 350 BIOMOLECULE: 1                                                       
REMARK 350 AUTHOR DETERMINED BIOLOGICAL UNIT: MONOMERIC                         
REMARK 350 SOFTWARE DETERMINED QUATERNARY STRUCTURE: MONOMERIC                  
REMARK 350 SOFTWARE USED: PISA                                                  
REMARK 350 APPLY THE FOLLOWING TO CHAINS: A                                     
REMARK 350   BIOMT1   1  1.000000  0.000000  0.000000        0.00000            
REMARK 350   BIOMT2   1  0.000000  1.000000  0.000000        0.00000            
REMARK 350   BIOMT3   1  0.000000  0.000000  1.000000        0.00000            
REMARK 465                                                                      
REMARK 465 MISSING RESIDUES                                                     
REMARK 465 THE FOLLOWING RESIDUES WERE NOT LOCATED IN THE                       
REMARK 465 EXPERIMENT. (M=MODEL NUMBER; RES=RESIDUE NAME; C=CHAIN               
REMARK 465 IDENTIFIER; SSSEQ=SEQUENCE NUMBER; I=INSERTION CODE.)                
REMARK 465                                                                      
REMARK 465   M RES C SSSEQI                                                     
REMARK 465     SER A   982                                                      
REMARK 465     ALA A   983                                                      
REMARK 465     ALA A   984                                                      
REMARK 465     ASP A   985                                                      
REMARK 465     VAL A   986                                                      
REMARK 465     PHE A   987                                                      
REMARK 465     VAL A   988                                                      
REMARK 465     PRO A   989                                                      
REMARK 465     ASP A   990                                                      
REMARK 465     GLU A  1284                                                      
REMARK 465     ASN A  1285                                                      
REMARK 465     LYS A  1286                                                      
REMARK 480                                                                      
REMARK 480 ZERO OCCUPANCY ATOM                                                  
REMARK 480 THE FOLLOWING RESIDUES HAVE ATOMS MODELED WITH ZERO                  
REMARK 480 OCCUPANCY. THE LOCATION AND PROPERTIES OF THESE ATOMS                
REMARK 480 MAY NOT BE RELIABLE. (M=MODEL NUMBER; RES=RESIDUE NAME;              
REMARK 480 C=CHAIN IDENTIFIER; SSEQ=SEQUENCE NUMBER; I=INSERTION CODE):         
REMARK 480   M RES C SSEQI ATOMS                                                
REMARK 480     ASP A 1159   CG   OD1  OD2                                       
REMARK 480     GLU A 1276   CG   CD   OE1  OE2                                  
REMARK 500                                                                      
REMARK 500 GEOMETRY AND STEREOCHEMISTRY                                         
REMARK 500 SUBTOPIC: TORSION ANGLES                                             
REMARK 500                                                                      
REMARK 500 TORSION ANGLES OUTSIDE THE EXPECTED RAMACHANDRAN REGIONS:            
REMARK 500 (M=MODEL NUMBER; RES=RESIDUE NAME; C=CHAIN IDENTIFIER;               
REMARK 500 SSEQ=SEQUENCE NUMBER; I=INSERTION CODE).                             
REMARK 500                                                                      
REMARK 500 STANDARD TABLE:                                                      
REMARK 500 FORMAT:(10X,I3,1X,A3,1X,A1,I4,A1,4X,F7.2,3X,F7.2)                    
REMARK 500                                                                      
REMARK 500 EXPECTED VALUES: GJ KLEYWEGT AND TA JONES (1996). PHI/PSI-           
REMARK 500 CHOLOGY: RAMACHANDRAN REVISITED. STRUCTURE 4, 1395 - 1400            
REMARK 500                                                                      
REMARK 500  M RES CSSEQI        PSI       PHI                                   
REMARK 500    SER A1002      -73.50   -103.12                                   
REMARK 500    ARG A1003     -167.88   -127.77                                   
REMARK 500    ALA A1038       38.13    -80.26                                   
REMARK 500    ASN A1058       84.28   -156.22                                   
REMARK 500    SER A1070       34.25   -173.37                                   
REMARK 500    PRO A1102       51.54    -69.61                                   
REMARK 500    ARG A1134      -11.17     81.21                                   
REMARK 500    ASP A1135       44.94   -146.37                                   
REMARK 500    ASP A1153      100.68   -170.55                                   
REMARK 500    THR A1157      -78.64    -20.55                                   
REMARK 500    ARG A1158       89.37     53.48                                   
REMARK 500    LYS A1171       72.24    -48.28                                   
REMARK 500                                                                      
REMARK 500 REMARK: NULL                                                         
REMARK 525                                                                      
REMARK 525 SOLVENT                                                              
REMARK 525                                                                      
REMARK 525 THE SOLVENT MOLECULES HAVE CHAIN IDENTIFIERS THAT                    
REMARK 525 INDICATE THE POLYMER CHAIN WITH WHICH THEY ARE MOST                  
REMARK 525 CLOSELY ASSOCIATED. THE REMARK LISTS ALL THE SOLVENT                 
REMARK 525 MOLECULES WHICH ARE MORE THAN 5A AWAY FROM THE                       
REMARK 525 NEAREST POLYMER CHAIN (M = MODEL NUMBER;                             
REMARK 525 RES=RESIDUE NAME; C=CHAIN IDENTIFIER; SSEQ=SEQUENCE                  
REMARK 525 NUMBER; I=INSERTION CODE):                                           
REMARK 525                                                                      
REMARK 525  M RES CSSEQI                                                        
REMARK 525    HOH A  65        DISTANCE =  5.02 ANGSTROMS                       
REMARK 800                                                                      
REMARK 800 SITE                                                                 
REMARK 800 SITE_IDENTIFIER: AC1                                                 
REMARK 800 EVIDENCE_CODE: SOFTWARE                                              
REMARK 800 SITE_DESCRIPTION: BINDING SITE FOR RESIDUE MQY A 1                   
REMARK 900                                                                      
REMARK 900 RELATED ENTRIES                                                      
REMARK 900 RELATED ID: 3LVP   RELATED DB: PDB                                   
DBREF  3O23 A  982  1286  UNP    P08069   IGF1R_HUMAN    982   1286             
SEQADV 3O23 PHE A  987  UNP  P08069    TYR   987 ENGINEERED MUTATION            
SEQRES   1 A  305  SER ALA ALA ASP VAL PHE VAL PRO ASP GLU TRP GLU VAL          
SEQRES   2 A  305  ALA ARG GLU LYS ILE THR MET SER ARG GLU LEU GLY GLN          
SEQRES   3 A  305  GLY SER PHE GLY MET VAL TYR GLU GLY VAL ALA LYS GLY          
SEQRES   4 A  305  VAL VAL LYS ASP GLU PRO GLU THR ARG VAL ALA ILE LYS          
SEQRES   5 A  305  THR VAL ASN GLU ALA ALA SER MET ARG GLU ARG ILE GLU          
SEQRES   6 A  305  PHE LEU ASN GLU ALA SER VAL MET LYS GLU PHE ASN CYS          
SEQRES   7 A  305  HIS HIS VAL VAL ARG LEU LEU GLY VAL VAL SER GLN GLY          
SEQRES   8 A  305  GLN PRO THR LEU VAL ILE MET GLU LEU MET THR ARG GLY          
SEQRES   9 A  305  ASP LEU LYS SER TYR LEU ARG SER LEU ARG PRO GLU MET          
SEQRES  10 A  305  GLU ASN ASN PRO VAL LEU ALA PRO PRO SER LEU SER LYS          
SEQRES  11 A  305  MET ILE GLN MET ALA GLY GLU ILE ALA ASP GLY MET ALA          
SEQRES  12 A  305  TYR LEU ASN ALA ASN LYS PHE VAL HIS ARG ASP LEU ALA          
SEQRES  13 A  305  ALA ARG ASN CYS MET VAL ALA GLU ASP PHE THR VAL LYS          
SEQRES  14 A  305  ILE GLY ASP PHE GLY MET THR ARG ASP ILE TYR GLU THR          
SEQRES  15 A  305  ASP TYR TYR ARG LYS GLY GLY LYS GLY LEU LEU PRO VAL          
SEQRES  16 A  305  ARG TRP MET SER PRO GLU SER LEU LYS ASP GLY VAL PHE          
SEQRES  17 A  305  THR THR TYR SER ASP VAL TRP SER PHE GLY VAL VAL LEU          
SEQRES  18 A  305  TRP GLU ILE ALA THR LEU ALA GLU GLN PRO TYR GLN GLY          
SEQRES  19 A  305  LEU SER ASN GLU GLN VAL LEU ARG PHE VAL MET GLU GLY          
SEQRES  20 A  305  GLY LEU LEU ASP LYS PRO ASP ASN CYS PRO ASP MET LEU          
SEQRES  21 A  305  PHE GLU LEU MET ARG MET CYS TRP GLN TYR ASN PRO LYS          
SEQRES  22 A  305  MET ARG PRO SER PHE LEU GLU ILE ILE SER SER ILE LYS          
SEQRES  23 A  305  GLU GLU MET GLU PRO GLY PHE ARG GLU VAL SER PHE TYR          
SEQRES  24 A  305  TYR SER GLU GLU ASN LYS                                      
HET    MQY  A   1      32                                                       
HETNAM     MQY (5S)-5-METHYL-1-(QUINOLIN-4-YLMETHYL)-3-{4-                      
HETNAM   2 MQY  [(TRIFLUOROMETHYL)SULFONYL]PHENYL}IMIDAZOLIDINE-2,4-            
HETNAM   3 MQY  DIONE                                                           
FORMUL   2  MQY    C21 H16 F3 N3 O4 S                                           
FORMUL   3  HOH   *85(H2 O)                                                     
HELIX    1   1 ALA A  995  GLU A  997  5                                   3    
HELIX    2   2 SER A 1040  LYS A 1055  1                                  16    
HELIX    3   3 ASP A 1086  ASN A 1100  1                                  15    
HELIX    4   4 SER A 1108  ASN A 1129  1                                  22    
HELIX    5   5 ALA A 1137  ARG A 1139  5                                   3    
HELIX    6   6 TYR A 1161  TYR A 1165  5                                   5    
HELIX    7   7 SER A 1180  GLY A 1187  1                                   8    
HELIX    8   8 THR A 1190  LEU A 1208  1                                  19    
HELIX    9   9 SER A 1217  GLU A 1227  1                                  11    
HELIX   10  10 PRO A 1238  TRP A 1249  1                                  12    
HELIX   11  11 ASN A 1252  ARG A 1256  5                                   5    
HELIX   12  12 SER A 1258  SER A 1265  1                                   8    
HELIX   13  13 ILE A 1266  GLU A 1271  5                                   6    
HELIX   14  14 PRO A 1272  SER A 1278  1                                   7    
SHEET    1   A 5 ILE A 999  GLN A1007  0                                        
SHEET    2   A 5 MET A1012  LYS A1019 -1  O  VAL A1013   N  GLY A1006           
SHEET    3   A 5 GLU A1027  THR A1034 -1  O  ILE A1032   N  TYR A1014           
SHEET    4   A 5 LEU A1076  GLU A1080 -1  O  VAL A1077   N  LYS A1033           
SHEET    5   A 5 LEU A1065  VAL A1069 -1  N  VAL A1069   O  LEU A1076           
SHEET    1   B 2 CYS A1141  VAL A1143  0                                        
SHEET    2   B 2 VAL A1149  ILE A1151 -1  O  LYS A1150   N  MET A1142           
SITE     1 AC1 17 LYS A1033  MET A1054  PHE A1057  VAL A1062                    
SITE     2 AC1 17 MET A1079  GLU A1080  LEU A1081  MET A1082                    
SITE     3 AC1 17 GLY A1085  LEU A1126  PHE A1131  MET A1142                    
SITE     4 AC1 17 ILE A1151  GLY A1152  ASP A1153  PHE A1154                    
SITE     5 AC1 17 MET A1156                                                     
CRYST1   49.768   48.755   70.730  90.00  98.74  90.00 P 1 21 1      2          
ORIGX1      1.000000  0.000000  0.000000        0.00000                         
ORIGX2      0.000000  1.000000  0.000000        0.00000                         
ORIGX3      0.000000  0.000000  1.000000        0.00000                         
SCALE1      0.020093  0.000000  0.003089        0.00000                         
SCALE2      0.000000  0.020511  0.000000        0.00000                         
SCALE3      0.000000  0.000000  0.014304        0.00000                         
ATOM      1  N   GLU A 991      10.723 -10.431  40.231  1.00 78.71           N  
ATOM      2  CA  GLU A 991      11.882 -10.285  39.303  1.00 79.04           C  
ATOM      3  C   GLU A 991      11.785  -8.943  38.592  1.00 78.86           C  
ATOM      4  O   GLU A 991      12.589  -8.039  38.828  1.00 78.67           O  
ATOM      5  CB  GLU A 991      11.861 -11.400  38.263  1.00 79.57           C  
ATOM      6  CG  GLU A 991      11.706 -12.784  38.845  1.00 80.56           C  
ATOM      7  CD  GLU A 991      11.412 -13.817  37.780  1.00 81.39           C  
ATOM      8  OE1 GLU A 991      12.251 -13.984  36.868  1.00 81.87           O  
ATOM      9  OE2 GLU A 991      10.340 -14.458  37.851  1.00 81.52           O  
ATOM     10  N   TRP A 992      10.796  -8.828  37.712  1.00 78.57           N  
ATOM     11  CA  TRP A 992      10.570  -7.600  36.965  1.00 78.36           C  
ATOM     12  C   TRP A 992       9.455  -6.804  37.626  1.00 78.45           C  
ATOM     13  O   TRP A 992       9.289  -5.615  37.357  1.00 78.46           O  
ATOM     14  CB  TRP A 992      10.187  -7.906  35.514  1.00 77.99           C  
ATOM     15  CG  TRP A 992      11.276  -8.564  34.724  1.00 77.45           C  
ATOM     16  CD1 TRP A 992      11.724  -9.847  34.852  1.00 77.27           C  
ATOM     17  CD2 TRP A 992      12.063  -7.965  33.687  1.00 77.53           C  
ATOM     18  NE1 TRP A 992      12.742 -10.086  33.959  1.00 77.14           N  
ATOM     19  CE2 TRP A 992      12.971  -8.948  33.231  1.00 77.34           C  
ATOM     20  CE3 TRP A 992      12.091  -6.691  33.099  1.00 77.37           C  
ATOM     21  CZ2 TRP A 992      13.898  -8.698  32.211  1.00 77.15           C  
ATOM     22  CZ3 TRP A 992      13.015  -6.442  32.084  1.00 77.18           C  
ATOM     23  CH2 TRP A 992      13.905  -7.443  31.652  1.00 77.06           C  
ATOM     24  N   GLU A 993       8.688  -7.465  38.488  1.00 78.42           N  
ATOM     25  CA  GLU A 993       7.596  -6.800  39.188  1.00 78.19           C  
ATOM     26  C   GLU A 993       8.199  -5.637  39.975  1.00 78.35           C  
ATOM     27  O   GLU A 993       9.270  -5.772  40.569  1.00 78.31           O  
ATOM     28  CB  GLU A 993       6.900  -7.774  40.145  1.00 77.65           C  
ATOM     29  CG  GLU A 993       5.456  -7.404  40.467  1.00 76.84           C  
ATOM     30  CD  GLU A 993       4.466  -7.926  39.430  1.00 76.74           C  
ATOM     31  OE1 GLU A 993       3.279  -7.534  39.484  1.00 76.26           O  
ATOM     32  OE2 GLU A 993       4.872  -8.737  38.568  1.00 76.24           O  
ATOM     33  N   VAL A 994       7.519  -4.495  39.967  1.00 78.68           N  
ATOM     34  CA  VAL A 994       8.005  -3.316  40.676  1.00 79.21           C  
ATOM     35  C   VAL A 994       6.897  -2.613  41.460  1.00 79.85           C  
ATOM     36  O   VAL A 994       5.718  -2.712  41.116  1.00 79.94           O  
ATOM     37  CB  VAL A 994       8.647  -2.304  39.696  1.00 79.32           C  
ATOM     38  CG1 VAL A 994       9.897  -2.910  39.071  1.00 79.20           C  
ATOM     39  CG2 VAL A 994       7.647  -1.916  38.612  1.00 78.85           C  
ATOM     40  N   ALA A 995       7.288  -1.904  42.516  1.00 80.48           N  
ATOM     41  CA  ALA A 995       6.344  -1.184  43.363  1.00 80.96           C  
ATOM     42  C   ALA A 995       5.551  -0.153  42.567  1.00 81.50           C  
ATOM     43  O   ALA A 995       6.098   0.857  42.124  1.00 81.66           O  
ATOM     44  CB  ALA A 995       7.091  -0.501  44.499  1.00 80.98           C  
ATOM     45  N   ARG A 996       4.259  -0.410  42.389  1.00 82.04           N  
ATOM     46  CA  ARG A 996       3.402   0.505  41.646  1.00 82.59           C  
ATOM     47  C   ARG A 996       3.360   1.870  42.316  1.00 82.18           C  
ATOM     48  O   ARG A 996       3.020   2.874  41.687  1.00 82.26           O  
ATOM     49  CB  ARG A 996       1.989  -0.075  41.516  1.00 83.62           C  
ATOM     50  CG  ARG A 996       1.385  -0.599  42.810  1.00 85.39           C  
ATOM     51  CD  ARG A 996       0.183  -1.489  42.507  1.00 86.69           C  
ATOM     52  NE  ARG A 996      -0.390  -2.109  43.701  1.00 87.92           N  
ATOM     53  CZ  ARG A 996      -1.017  -1.442  44.665  1.00 88.67           C  
ATOM     54  NH1 ARG A 996      -1.157  -0.126  44.584  1.00 89.05           N  
ATOM     55  NH2 ARG A 996      -1.510  -2.094  45.711  1.00 89.07           N  
ATOM     56  N   GLU A 997       3.716   1.903  43.596  1.00 81.69           N  
ATOM     57  CA  GLU A 997       3.739   3.150  44.348  1.00 81.10           C  
ATOM     58  C   GLU A 997       4.922   3.986  43.873  1.00 80.45           C  
ATOM     59  O   GLU A 997       4.890   5.217  43.919  1.00 80.38           O  
ATOM     60  CB  GLU A 997       3.872   2.862  45.846  1.00 81.27           C  
ATOM     61  CG  GLU A 997       2.610   2.305  46.489  1.00 81.75           C  
ATOM     62  CD  GLU A 997       2.061   1.092  45.759  1.00 82.20           C  
ATOM     63  OE1 GLU A 997       2.778   0.072  45.657  1.00 82.21           O  
ATOM     64  OE2 GLU A 997       0.907   1.163  45.285  1.00 82.30           O  
ATOM     65  N   LYS A 998       5.961   3.300  43.407  1.00 79.64           N  
ATOM     66  CA  LYS A 998       7.165   3.958  42.919  1.00 78.91           C  
ATOM     67  C   LYS A 998       7.018   4.418  41.471  1.00 78.57           C  
ATOM     68  O   LYS A 998       8.005   4.746  40.812  1.00 78.30           O  
ATOM     69  CB  LYS A 998       8.363   3.013  43.045  1.00 78.70           C  
ATOM     70  CG  LYS A 998       8.693   2.638  44.484  1.00 78.81           C  
ATOM     71  CD  LYS A 998       9.959   1.804  44.575  1.00 78.57           C  
ATOM     72  CE  LYS A 998      10.320   1.514  46.025  1.00 78.45           C  
ATOM     73  NZ  LYS A 998      11.574   0.716  46.142  1.00 77.93           N  
ATOM     74  N   ILE A 999       5.779   4.448  40.987  1.00 78.15           N  
ATOM     75  CA  ILE A 999       5.499   4.874  39.620  1.00 77.62           C  
ATOM     76  C   ILE A 999       4.454   5.986  39.613  1.00 77.52           C  
ATOM     77  O   ILE A 999       3.341   5.805  40.108  1.00 77.60           O  
ATOM     78  CB  ILE A 999       4.959   3.705  38.765  1.00 77.38           C  
ATOM     79  CG1 ILE A 999       5.909   2.508  38.838  1.00 76.93           C  
ATOM     80  CG2 ILE A 999       4.778   4.160  37.322  1.00 77.30           C  
ATOM     81  CD1 ILE A 999       7.300   2.792  38.326  1.00 76.92           C  
ATOM     82  N   THR A1000       4.809   7.135  39.047  1.00 77.40           N  
ATOM     83  CA  THR A1000       3.879   8.256  38.982  1.00 77.51           C  
ATOM     84  C   THR A1000       3.652   8.717  37.547  1.00 77.32           C  
ATOM     85  O   THR A1000       4.556   9.236  36.893  1.00 76.97           O  
ATOM     86  CB  THR A1000       4.379   9.452  39.817  1.00 77.63           C  
ATOM     87  OG1 THR A1000       5.657   9.881  39.330  1.00 78.16           O  
ATOM     88  CG2 THR A1000       4.504   9.060  41.279  1.00 77.81           C  
ATOM     89  N   MET A1001       2.430   8.518  37.066  1.00 77.33           N  
ATOM     90  CA  MET A1001       2.062   8.902  35.712  1.00 77.42           C  
ATOM     91  C   MET A1001       1.830  10.403  35.609  1.00 77.32           C  
ATOM     92  O   MET A1001       1.218  11.014  36.488  1.00 77.28           O  
ATOM     93  CB  MET A1001       0.811   8.135  35.287  1.00 77.86           C  
ATOM     94  CG  MET A1001       1.030   6.630  35.254  1.00 78.41           C  
ATOM     95  SD  MET A1001      -0.478   5.672  35.060  1.00 79.23           S  
ATOM     96  CE  MET A1001      -0.693   5.027  36.737  1.00 78.88           C  
ATOM     97  N   SER A1002       2.322  10.991  34.524  1.00 77.03           N  
ATOM     98  CA  SER A1002       2.194  12.423  34.302  1.00 76.72           C  
ATOM     99  C   SER A1002       1.109  12.747  33.284  1.00 76.80           C  
ATOM    100  O   SER A1002       0.038  13.234  33.649  1.00 77.35           O  
ATOM    101  CB  SER A1002       3.534  12.988  33.838  1.00 76.83           C  
ATOM    102  OG  SER A1002       4.567  12.600  34.729  1.00 77.08           O  
ATOM    103  N   ARG A1003       1.383  12.485  32.010  1.00 76.47           N  
ATOM    104  CA  ARG A1003       0.404  12.756  30.962  1.00 76.30           C  
ATOM    105  C   ARG A1003       0.166  11.529  30.082  1.00 76.02           C  
ATOM    106  O   ARG A1003       0.578  10.421  30.427  1.00 75.99           O  
ATOM    107  CB  ARG A1003       0.862  13.938  30.107  1.00 76.20           C  
ATOM    108  CG  ARG A1003       2.142  13.698  29.339  1.00 76.60           C  
ATOM    109  CD  ARG A1003       2.580  14.969  28.634  1.00 76.92           C  
ATOM    110  NE  ARG A1003       3.714  14.750  27.742  1.00 77.39           N  
ATOM    111  CZ  ARG A1003       3.660  14.024  26.630  1.00 77.52           C  
ATOM    112  NH1 ARG A1003       2.522  13.442  26.271  1.00 77.72           N  
ATOM    113  NH2 ARG A1003       4.741  13.881  25.875  1.00 77.67           N  
ATOM    114  N   GLU A1004      -0.510  11.725  28.954  1.00 75.76           N  
ATOM    115  CA  GLU A1004      -0.799  10.622  28.040  1.00 75.45           C  
ATOM    116  C   GLU A1004      -0.048  10.740  26.724  1.00 74.77           C  
ATOM    117  O   GLU A1004       0.075  11.827  26.160  1.00 74.79           O  
ATOM    118  CB  GLU A1004      -2.299  10.548  27.740  1.00 75.94           C  
ATOM    119  CG  GLU A1004      -3.158  10.218  28.941  1.00 76.94           C  
ATOM    120  CD  GLU A1004      -4.628  10.068  28.595  1.00 77.42           C  
ATOM    121  OE1 GLU A1004      -5.418   9.741  29.509  1.00 77.40           O  
ATOM    122  OE2 GLU A1004      -4.994  10.278  27.416  1.00 77.67           O  
ATOM    123  N   LEU A1005       0.452   9.609  26.238  1.00 73.80           N  
ATOM    124  CA  LEU A1005       1.171   9.578  24.973  1.00 72.93           C  
ATOM    125  C   LEU A1005       0.241   9.062  23.884  1.00 72.57           C  
ATOM    126  O   LEU A1005       0.272   9.543  22.750  1.00 72.69           O  
ATOM    127  CB  LEU A1005       2.400   8.672  25.073  1.00 72.30           C  
ATOM    128  CG  LEU A1005       3.551   9.194  25.931  1.00 71.76           C  
ATOM    129  CD1 LEU A1005       4.627   8.129  26.055  1.00 71.22           C  
ATOM    130  CD2 LEU A1005       4.116  10.459  25.303  1.00 71.56           C  
ATOM    131  N   GLY A1006      -0.590   8.085  24.232  1.00 71.85           N  
ATOM    132  CA  GLY A1006      -1.508   7.535  23.254  1.00 71.38           C  
ATOM    133  C   GLY A1006      -2.415   6.444  23.784  1.00 71.06           C  
ATOM    134  O   GLY A1006      -2.348   6.066  24.954  1.00 70.72           O  
ATOM    135  N   GLN A1007      -3.267   5.937  22.901  1.00 71.11           N  
ATOM    136  CA  GLN A1007      -4.215   4.885  23.244  1.00 71.26           C  
ATOM    137  C   GLN A1007      -3.700   3.511  22.821  1.00 70.57           C  
ATOM    138  O   GLN A1007      -3.644   3.200  21.632  1.00 70.38           O  
ATOM    139  CB  GLN A1007      -5.561   5.171  22.567  1.00 72.04           C  
ATOM    140  CG  GLN A1007      -6.639   4.128  22.825  1.00 73.30           C  
ATOM    141  CD  GLN A1007      -6.822   3.836  24.303  1.00 74.08           C  
ATOM    142  OE1 GLN A1007      -6.923   4.754  25.122  1.00 74.73           O  
ATOM    143  NE2 GLN A1007      -6.873   2.552  24.652  1.00 74.18           N  
ATOM    144  N   GLY A1008      -3.325   2.693  23.799  1.00 70.09           N  
ATOM    145  CA  GLY A1008      -2.824   1.364  23.497  1.00 69.75           C  
ATOM    146  C   GLY A1008      -3.942   0.385  23.194  1.00 69.52           C  
ATOM    147  O   GLY A1008      -5.119   0.719  23.325  1.00 69.57           O  
ATOM    148  N   SER A1009      -3.576  -0.829  22.791  1.00 69.27           N  
ATOM    149  CA  SER A1009      -4.559  -1.857  22.465  1.00 68.91           C  
ATOM    150  C   SER A1009      -5.247  -2.342  23.734  1.00 68.78           C  
ATOM    151  O   SER A1009      -6.473  -2.427  23.794  1.00 68.64           O  
ATOM    152  CB  SER A1009      -3.877  -3.038  21.767  1.00 68.97           C  
ATOM    153  OG  SER A1009      -3.171  -2.615  20.612  1.00 69.22           O  
ATOM    154  N   PHE A1010      -4.442  -2.655  24.744  1.00 68.68           N  
ATOM    155  CA  PHE A1010      -4.953  -3.133  26.021  1.00 68.36           C  
ATOM    156  C   PHE A1010      -5.256  -1.971  26.957  1.00 68.36           C  
ATOM    157  O   PHE A1010      -5.786  -2.171  28.047  1.00 68.16           O  
ATOM    158  CB  PHE A1010      -3.935  -4.053  26.701  1.00 68.81           C  
ATOM    159  CG  PHE A1010      -3.655  -5.326  25.952  1.00 68.97           C  
ATOM    160  CD1 PHE A1010      -3.030  -5.298  24.708  1.00 68.78           C  
ATOM    161  CD2 PHE A1010      -3.986  -6.558  26.509  1.00 69.09           C  
ATOM    162  CE1 PHE A1010      -2.735  -6.476  24.030  1.00 68.85           C  
ATOM    163  CE2 PHE A1010      -3.694  -7.746  25.838  1.00 69.68           C  
ATOM    164  CZ  PHE A1010      -3.066  -7.704  24.596  1.00 69.30           C  
ATOM    165  N   GLY A1011      -4.912  -0.757  26.542  1.00 68.50           N  
ATOM    166  CA  GLY A1011      -5.171   0.388  27.393  1.00 68.65           C  
ATOM    167  C   GLY A1011      -4.307   1.596  27.098  1.00 68.80           C  
ATOM    168  O   GLY A1011      -3.253   1.489  26.468  1.00 68.77           O  
ATOM    169  N   MET A1012      -4.768   2.750  27.570  1.00 68.78           N  
ATOM    170  CA  MET A1012      -4.081   4.023  27.383  1.00 68.77           C  
ATOM    171  C   MET A1012      -2.608   3.934  27.771  1.00 68.21           C  
ATOM    172  O   MET A1012      -2.246   3.235  28.717  1.00 68.15           O  
ATOM    173  CB  MET A1012      -4.764   5.102  28.232  1.00 69.76           C  
ATOM    174  CG  MET A1012      -4.390   6.531  27.873  1.00 70.73           C  
ATOM    175  SD  MET A1012      -5.048   7.014  26.263  1.00 72.91           S  
ATOM    176  CE  MET A1012      -6.749   7.413  26.693  1.00 72.27           C  
ATOM    177  N   VAL A1013      -1.762   4.645  27.034  1.00 67.57           N  
ATOM    178  CA  VAL A1013      -0.334   4.658  27.319  1.00 67.29           C  
ATOM    179  C   VAL A1013       0.042   6.036  27.862  1.00 67.37           C  
ATOM    180  O   VAL A1013      -0.221   7.059  27.227  1.00 67.23           O  
ATOM    181  CB  VAL A1013       0.499   4.365  26.054  1.00 66.98           C  
ATOM    182  CG1 VAL A1013       1.975   4.266  26.416  1.00 66.34           C  
ATOM    183  CG2 VAL A1013       0.022   3.075  25.406  1.00 66.22           C  
ATOM    184  N   TYR A1014       0.656   6.054  29.040  1.00 67.43           N  
ATOM    185  CA  TYR A1014       1.046   7.305  29.679  1.00 67.83           C  
ATOM    186  C   TYR A1014       2.550   7.541  29.646  1.00 67.77           C  
ATOM    187  O   TYR A1014       3.306   6.776  29.049  1.00 67.87           O  
ATOM    188  CB  TYR A1014       0.567   7.316  31.136  1.00 67.81           C  
ATOM    189  CG  TYR A1014      -0.917   7.073  31.302  1.00 67.96           C  
ATOM    190  CD1 TYR A1014      -1.853   7.987  30.825  1.00 67.69           C  
ATOM    191  CD2 TYR A1014      -1.385   5.921  31.934  1.00 68.23           C  
ATOM    192  CE1 TYR A1014      -3.221   7.763  30.972  1.00 67.61           C  
ATOM    193  CE2 TYR A1014      -2.751   5.686  32.087  1.00 68.25           C  
ATOM    194  CZ  TYR A1014      -3.663   6.612  31.603  1.00 68.11           C  
ATOM    195  OH  TYR A1014      -5.014   6.382  31.749  1.00 68.01           O  
ATOM    196  N   GLU A1015       2.969   8.616  30.302  1.00 68.15           N  
ATOM    197  CA  GLU A1015       4.370   8.996  30.390  1.00 68.31           C  
ATOM    198  C   GLU A1015       4.613   9.490  31.811  1.00 68.04           C  
ATOM    199  O   GLU A1015       3.864  10.326  32.311  1.00 67.49           O  
ATOM    200  CB  GLU A1015       4.669  10.123  29.405  1.00 68.98           C  
ATOM    201  CG  GLU A1015       6.126  10.531  29.363  1.00 70.69           C  
ATOM    202  CD  GLU A1015       6.321  11.899  28.747  1.00 71.65           C  
ATOM    203  OE1 GLU A1015       5.724  12.157  27.678  1.00 72.32           O  
ATOM    204  OE2 GLU A1015       7.075  12.714  29.328  1.00 72.13           O  
ATOM    205  N   GLY A1016       5.651   8.977  32.463  1.00 68.22           N  
ATOM    206  CA  GLY A1016       5.934   9.405  33.819  1.00 68.26           C  
ATOM    207  C   GLY A1016       7.359   9.156  34.269  1.00 68.63           C  
ATOM    208  O   GLY A1016       8.298   9.228  33.473  1.00 68.44           O  
ATOM    209  N   VAL A1017       7.518   8.873  35.559  1.00 69.14           N  
ATOM    210  CA  VAL A1017       8.828   8.605  36.139  1.00 69.37           C  
ATOM    211  C   VAL A1017       8.731   7.425  37.099  1.00 69.91           C  
ATOM    212  O   VAL A1017       7.686   7.187  37.706  1.00 69.58           O  
ATOM    213  CB  VAL A1017       9.368   9.831  36.914  1.00 69.11           C  
ATOM    214  CG1 VAL A1017      10.762   9.537  37.449  1.00 69.01           C  
ATOM    215  CG2 VAL A1017       9.399  11.051  36.007  1.00 68.84           C  
ATOM    216  N   ALA A1018       9.827   6.688  37.230  1.00 70.85           N  
ATOM    217  CA  ALA A1018       9.872   5.535  38.113  1.00 71.96           C  
ATOM    218  C   ALA A1018      11.012   5.684  39.111  1.00 73.27           C  
ATOM    219  O   ALA A1018      12.065   6.243  38.790  1.00 73.52           O  
ATOM    220  CB  ALA A1018      10.054   4.270  37.301  1.00 71.58           C  
ATOM    221  N   LYS A1019      10.798   5.180  40.321  1.00 74.52           N  
ATOM    222  CA  LYS A1019      11.808   5.259  41.369  1.00 75.65           C  
ATOM    223  C   LYS A1019      12.642   3.983  41.406  1.00 76.37           C  
ATOM    224  O   LYS A1019      12.118   2.895  41.650  1.00 76.28           O  
ATOM    225  CB  LYS A1019      11.138   5.476  42.729  1.00 75.85           C  
ATOM    226  CG  LYS A1019      10.129   6.615  42.743  1.00 76.42           C  
ATOM    227  CD  LYS A1019       9.515   6.826  44.121  1.00 76.65           C  
ATOM    228  CE  LYS A1019      10.531   7.380  45.111  1.00 76.99           C  
ATOM    229  NZ  LYS A1019       9.900   7.758  46.410  1.00 77.11           N  
ATOM    230  N   GLY A1020      13.940   4.128  41.150  1.00 77.12           N  
ATOM    231  CA  GLY A1020      14.843   2.990  41.174  1.00 78.25           C  
ATOM    232  C   GLY A1020      14.460   1.832  40.273  1.00 79.22           C  
ATOM    233  O   GLY A1020      14.113   0.751  40.755  1.00 79.20           O  
ATOM    234  N   VAL A1021      14.527   2.055  38.962  1.00 80.15           N  
ATOM    235  CA  VAL A1021      14.197   1.022  37.982  1.00 80.81           C  
ATOM    236  C   VAL A1021      15.414   0.677  37.131  1.00 81.46           C  
ATOM    237  O   VAL A1021      15.410  -0.307  36.387  1.00 81.52           O  
ATOM    238  CB  VAL A1021      13.050   1.472  37.047  1.00 80.56           C  
ATOM    239  CG1 VAL A1021      11.770   1.622  37.844  1.00 80.75           C  
ATOM    240  CG2 VAL A1021      13.408   2.783  36.367  1.00 80.32           C  
ATOM    241  N   VAL A1022      16.455   1.495  37.246  1.00 81.96           N  
ATOM    242  CA  VAL A1022      17.678   1.280  36.491  1.00 82.53           C  
ATOM    243  C   VAL A1022      18.882   1.311  37.425  1.00 83.01           C  
ATOM    244  O   VAL A1022      18.975   2.171  38.302  1.00 83.12           O  
ATOM    245  CB  VAL A1022      17.863   2.362  35.413  1.00 82.44           C  
ATOM    246  CG1 VAL A1022      19.064   2.026  34.547  1.00 82.62           C  
ATOM    247  CG2 VAL A1022      16.607   2.475  34.567  1.00 82.40           C  
ATOM    248  N   LYS A1023      19.799   0.369  37.230  1.00 83.40           N  
ATOM    249  CA  LYS A1023      21.000   0.281  38.051  1.00 83.83           C  
ATOM    250  C   LYS A1023      21.699   1.635  38.195  1.00 84.19           C  
ATOM    251  O   LYS A1023      21.905   2.354  37.215  1.00 84.21           O  
ATOM    252  CB  LYS A1023      21.970  -0.743  37.448  1.00 83.80           C  
ATOM    253  CG  LYS A1023      23.260  -0.920  38.235  1.00 84.06           C  
ATOM    254  CD  LYS A1023      24.194  -1.904  37.550  1.00 84.21           C  
ATOM    255  CE  LYS A1023      25.518  -2.025  38.291  1.00 84.40           C  
ATOM    256  NZ  LYS A1023      25.342  -2.517  39.687  1.00 84.65           N  
ATOM    257  N   ASP A1024      22.051   1.978  39.431  1.00 84.51           N  
ATOM    258  CA  ASP A1024      22.739   3.231  39.728  1.00 84.55           C  
ATOM    259  C   ASP A1024      21.951   4.464  39.277  1.00 84.38           C  
ATOM    260  O   ASP A1024      22.532   5.449  38.812  1.00 84.41           O  
ATOM    261  CB  ASP A1024      24.131   3.225  39.077  1.00 84.83           C  
ATOM    262  CG  ASP A1024      24.998   2.054  39.545  1.00 85.08           C  
ATOM    263  OD1 ASP A1024      26.145   1.924  39.063  1.00 85.13           O  
ATOM    264  OD2 ASP A1024      24.538   1.262  40.395  1.00 85.29           O  
ATOM    265  N   GLU A1025      20.629   4.404  39.424  1.00 84.09           N  
ATOM    266  CA  GLU A1025      19.754   5.513  39.047  1.00 83.95           C  
ATOM    267  C   GLU A1025      18.571   5.679  40.006  1.00 83.19           C  
ATOM    268  O   GLU A1025      17.835   4.725  40.282  1.00 83.25           O  
ATOM    269  CB  GLU A1025      19.223   5.320  37.620  1.00 84.85           C  
ATOM    270  CG  GLU A1025      20.236   5.608  36.521  1.00 85.96           C  
ATOM    271  CD  GLU A1025      19.639   5.490  35.126  1.00 86.89           C  
ATOM    272  OE1 GLU A1025      18.641   6.185  34.835  1.00 87.28           O  
ATOM    273  OE2 GLU A1025      20.171   4.702  34.315  1.00 87.50           O  
ATOM    274  N   PRO A1026      18.378   6.903  40.530  1.00 82.20           N  
ATOM    275  CA  PRO A1026      17.287   7.220  41.462  1.00 81.16           C  
ATOM    276  C   PRO A1026      15.918   7.300  40.775  1.00 79.82           C  
ATOM    277  O   PRO A1026      14.977   6.599  41.155  1.00 79.74           O  
ATOM    278  CB  PRO A1026      17.724   8.557  42.055  1.00 81.58           C  
ATOM    279  CG  PRO A1026      18.453   9.200  40.906  1.00 82.15           C  
ATOM    280  CD  PRO A1026      19.280   8.058  40.361  1.00 82.00           C  
ATOM    281  N   GLU A1027      15.819   8.163  39.768  1.00 78.10           N  
ATOM    282  CA  GLU A1027      14.585   8.336  39.008  1.00 76.42           C  
ATOM    283  C   GLU A1027      14.855   8.058  37.531  1.00 74.59           C  
ATOM    284  O   GLU A1027      15.994   8.159  37.074  1.00 74.61           O  
ATOM    285  CB  GLU A1027      14.042   9.761  39.185  1.00 76.98           C  
ATOM    286  CG  GLU A1027      13.262   9.975  40.482  1.00 77.99           C  
ATOM    287  CD  GLU A1027      12.801  11.415  40.674  1.00 78.58           C  
ATOM    288  OE1 GLU A1027      12.246  12.006  39.721  1.00 78.68           O  
ATOM    289  OE2 GLU A1027      12.984  11.953  41.787  1.00 79.14           O  
ATOM    290  N   THR A1028      13.812   7.701  36.788  1.00 72.33           N  
ATOM    291  CA  THR A1028      13.973   7.417  35.368  1.00 70.04           C  
ATOM    292  C   THR A1028      12.716   7.712  34.555  1.00 68.33           C  
ATOM    293  O   THR A1028      11.650   7.157  34.822  1.00 68.11           O  
ATOM    294  CB  THR A1028      14.352   5.944  35.139  1.00 70.11           C  
ATOM    295  OG1 THR A1028      15.501   5.615  35.929  1.00 70.20           O  
ATOM    296  CG2 THR A1028      14.666   5.700  33.670  1.00 70.16           C  
ATOM    297  N   ARG A1029      12.845   8.591  33.565  1.00 66.20           N  
ATOM    298  CA  ARG A1029      11.715   8.923  32.703  1.00 64.31           C  
ATOM    299  C   ARG A1029      11.342   7.649  31.947  1.00 63.09           C  
ATOM    300  O   ARG A1029      12.200   6.995  31.349  1.00 63.06           O  
ATOM    301  CB  ARG A1029      12.099  10.021  31.711  1.00 63.92           C  
ATOM    302  CG  ARG A1029      12.556  11.311  32.361  1.00 63.29           C  
ATOM    303  CD  ARG A1029      12.764  12.397  31.317  1.00 62.88           C  
ATOM    304  NE  ARG A1029      11.521  12.740  30.627  1.00 61.95           N  
ATOM    305  CZ  ARG A1029      11.427  13.659  29.672  1.00 61.48           C  
ATOM    306  NH1 ARG A1029      12.505  14.333  29.285  1.00 61.10           N  
ATOM    307  NH2 ARG A1029      10.252  13.913  29.110  1.00 60.95           N  
ATOM    308  N   VAL A1030      10.064   7.293  31.972  1.00 61.55           N  
ATOM    309  CA  VAL A1030       9.626   6.077  31.310  1.00 59.69           C  
ATOM    310  C   VAL A1030       8.260   6.192  30.662  1.00 59.03           C  
ATOM    311  O   VAL A1030       7.527   7.156  30.880  1.00 58.61           O  
ATOM    312  CB  VAL A1030       9.567   4.910  32.307  1.00 59.46           C  
ATOM    313  CG1 VAL A1030      10.939   4.665  32.912  1.00 59.49           C  
ATOM    314  CG2 VAL A1030       8.556   5.223  33.398  1.00 59.01           C  
ATOM    315  N   ALA A1031       7.929   5.186  29.860  1.00 58.61           N  
ATOM    316  CA  ALA A1031       6.643   5.128  29.185  1.00 58.37           C  
ATOM    317  C   ALA A1031       5.821   4.063  29.903  1.00 58.64           C  
ATOM    318  O   ALA A1031       6.249   2.913  30.025  1.00 57.96           O  
ATOM    319  CB  ALA A1031       6.831   4.760  27.723  1.00 57.72           C  
ATOM    320  N   ILE A1032       4.648   4.459  30.388  1.00 59.52           N  
ATOM    321  CA  ILE A1032       3.767   3.555  31.116  1.00 60.30           C  
ATOM    322  C   ILE A1032       2.722   2.939  30.195  1.00 61.54           C  
ATOM    323  O   ILE A1032       1.979   3.657  29.524  1.00 61.46           O  
ATOM    324  CB  ILE A1032       3.025   4.295  32.253  1.00 59.91           C  
ATOM    325  CG1 ILE A1032       4.015   5.109  33.094  1.00 59.21           C  
ATOM    326  CG2 ILE A1032       2.284   3.287  33.126  1.00 59.61           C  
ATOM    327  CD1 ILE A1032       5.078   4.276  33.780  1.00 58.81           C  
ATOM    328  N   LYS A1033       2.668   1.608  30.173  1.00 63.13           N  
ATOM    329  CA  LYS A1033       1.710   0.881  29.345  1.00 65.05           C  
ATOM    330  C   LYS A1033       0.672   0.264  30.282  1.00 66.84           C  
ATOM    331  O   LYS A1033       1.021  -0.496  31.187  1.00 66.93           O  
ATOM    332  CB  LYS A1033       2.432  -0.210  28.556  1.00 64.38           C  
ATOM    333  CG  LYS A1033       1.852  -0.484  27.183  1.00 63.66           C  
ATOM    334  CD  LYS A1033       2.652  -1.569  26.486  1.00 63.57           C  
ATOM    335  CE  LYS A1033       2.203  -1.771  25.051  1.00 63.48           C  
ATOM    336  NZ  LYS A1033       3.004  -2.843  24.391  1.00 64.06           N  
ATOM    337  N   THR A1034      -0.600   0.589  30.062  1.00 69.17           N  
ATOM    338  CA  THR A1034      -1.670   0.097  30.927  1.00 71.62           C  
ATOM    339  C   THR A1034      -2.665  -0.867  30.283  1.00 73.44           C  
ATOM    340  O   THR A1034      -2.638  -1.107  29.073  1.00 73.31           O  
ATOM    341  CB  THR A1034      -2.482   1.269  31.501  1.00 71.42           C  
ATOM    342  OG1 THR A1034      -3.308   1.825  30.469  1.00 71.63           O  
ATOM    343  CG2 THR A1034      -1.551   2.356  32.023  1.00 71.64           C  
ATOM    344  N   VAL A1035      -3.547  -1.408  31.122  1.00 75.59           N  
ATOM    345  CA  VAL A1035      -4.585  -2.339  30.694  1.00 77.96           C  
ATOM    346  C   VAL A1035      -5.922  -1.877  31.267  1.00 79.75           C  
ATOM    347  O   VAL A1035      -6.137  -1.932  32.478  1.00 79.85           O  
ATOM    348  CB  VAL A1035      -4.315  -3.770  31.207  1.00 77.76           C  
ATOM    349  CG1 VAL A1035      -5.255  -4.751  30.527  1.00 77.69           C  
ATOM    350  CG2 VAL A1035      -2.878  -4.152  30.954  1.00 78.01           C  
ATOM    351  N   ASN A1036      -6.815  -1.419  30.393  1.00 82.11           N  
ATOM    352  CA  ASN A1036      -8.130  -0.942  30.811  1.00 84.22           C  
ATOM    353  C   ASN A1036      -8.849  -2.004  31.638  1.00 85.56           C  
ATOM    354  O   ASN A1036      -8.903  -3.172  31.253  1.00 85.46           O  
ATOM    355  CB  ASN A1036      -8.970  -0.577  29.583  1.00 84.54           C  
ATOM    356  CG  ASN A1036     -10.238   0.176  29.942  1.00 85.24           C  
ATOM    357  OD1 ASN A1036     -11.122  -0.354  30.619  1.00 85.72           O  
ATOM    358  ND2 ASN A1036     -10.333   1.424  29.491  1.00 85.25           N  
ATOM    359  N   GLU A1037      -9.397  -1.587  32.777  1.00 87.50           N  
ATOM    360  CA  GLU A1037     -10.112  -2.493  33.672  1.00 89.44           C  
ATOM    361  C   GLU A1037     -11.241  -3.238  32.964  1.00 90.16           C  
ATOM    362  O   GLU A1037     -11.708  -4.274  33.441  1.00 90.32           O  
ATOM    363  CB  GLU A1037     -10.685  -1.722  34.868  1.00 90.22           C  
ATOM    364  CG  GLU A1037     -11.693  -0.632  34.506  1.00 91.44           C  
ATOM    365  CD  GLU A1037     -11.043   0.720  34.254  1.00 92.15           C  
ATOM    366  OE1 GLU A1037     -10.181   0.819  33.353  1.00 92.55           O  
ATOM    367  OE2 GLU A1037     -11.399   1.688  34.961  1.00 92.40           O  
ATOM    368  N   ALA A1038     -11.680  -2.706  31.827  1.00 90.96           N  
ATOM    369  CA  ALA A1038     -12.751  -3.328  31.057  1.00 91.63           C  
ATOM    370  C   ALA A1038     -12.195  -4.482  30.224  1.00 92.08           C  
ATOM    371  O   ALA A1038     -12.610  -4.697  29.081  1.00 92.27           O  
ATOM    372  CB  ALA A1038     -13.414  -2.294  30.154  1.00 91.70           C  
ATOM    373  N   ALA A1039     -11.254  -5.218  30.808  1.00 92.27           N  
ATOM    374  CA  ALA A1039     -10.632  -6.353  30.136  1.00 92.46           C  
ATOM    375  C   ALA A1039     -10.483  -7.528  31.097  1.00 92.52           C  
ATOM    376  O   ALA A1039      -9.942  -7.381  32.194  1.00 92.48           O  
ATOM    377  CB  ALA A1039      -9.268  -5.950  29.584  1.00 92.68           C  
ATOM    378  N   SER A1040     -10.968  -8.692  30.676  1.00 92.46           N  
ATOM    379  CA  SER A1040     -10.893  -9.898  31.491  1.00 92.30           C  
ATOM    380  C   SER A1040      -9.462 -10.410  31.573  1.00 92.34           C  
ATOM    381  O   SER A1040      -8.532  -9.771  31.080  1.00 92.35           O  
ATOM    382  CB  SER A1040     -11.794 -10.989  30.904  1.00 92.32           C  
ATOM    383  OG  SER A1040     -11.413 -11.309  29.576  1.00 92.21           O  
ATOM    384  N   MET A1041      -9.293 -11.568  32.200  1.00 92.37           N  
ATOM    385  CA  MET A1041      -7.978 -12.175  32.348  1.00 92.45           C  
ATOM    386  C   MET A1041      -7.519 -12.755  31.015  1.00 92.57           C  
ATOM    387  O   MET A1041      -6.320 -12.852  30.745  1.00 92.64           O  
ATOM    388  CB  MET A1041      -8.032 -13.280  33.399  1.00 92.48           C  
ATOM    389  CG  MET A1041      -8.657 -12.841  34.707  1.00 92.45           C  
ATOM    390  SD  MET A1041      -8.618 -14.145  35.936  1.00 92.56           S  
ATOM    391  CE  MET A1041      -6.981 -13.889  36.624  1.00 92.41           C  
ATOM    392  N   ARG A1042      -8.487 -13.142  30.187  1.00 92.52           N  
ATOM    393  CA  ARG A1042      -8.209 -13.708  28.871  1.00 92.30           C  
ATOM    394  C   ARG A1042      -7.408 -12.680  28.078  1.00 91.89           C  
ATOM    395  O   ARG A1042      -6.641 -13.025  27.179  1.00 91.90           O  
ATOM    396  CB  ARG A1042      -9.524 -14.015  28.149  1.00 92.71           C  
ATOM    397  CG  ARG A1042      -9.387 -14.834  26.875  1.00 93.35           C  
ATOM    398  CD  ARG A1042     -10.748 -15.000  26.204  1.00 94.11           C  
ATOM    399  NE  ARG A1042     -10.730 -15.933  25.078  1.00 94.48           N  
ATOM    400  CZ  ARG A1042     -10.547 -17.246  25.193  1.00 94.54           C  
ATOM    401  NH1 ARG A1042     -10.365 -17.793  26.388  1.00 94.77           N  
ATOM    402  NH2 ARG A1042     -10.555 -18.014  24.113  1.00 94.58           N  
ATOM    403  N   GLU A1043      -7.597 -11.412  28.431  1.00 91.14           N  
ATOM    404  CA  GLU A1043      -6.903 -10.310  27.781  1.00 90.38           C  
ATOM    405  C   GLU A1043      -5.726  -9.856  28.634  1.00 89.53           C  
ATOM    406  O   GLU A1043      -4.644  -9.574  28.116  1.00 89.52           O  
ATOM    407  CB  GLU A1043      -7.864  -9.141  27.568  1.00 90.95           C  
ATOM    408  CG  GLU A1043      -9.067  -9.493  26.713  1.00 91.86           C  
ATOM    409  CD  GLU A1043     -10.075  -8.366  26.636  1.00 92.48           C  
ATOM    410  OE1 GLU A1043     -10.606  -7.974  27.698  1.00 92.81           O  
ATOM    411  OE2 GLU A1043     -10.338  -7.873  25.516  1.00 92.66           O  
ATOM    412  N   ARG A1044      -5.939  -9.790  29.945  1.00 88.45           N  
ATOM    413  CA  ARG A1044      -4.887  -9.368  30.860  1.00 87.15           C  
ATOM    414  C   ARG A1044      -3.675 -10.283  30.769  1.00 85.67           C  
ATOM    415  O   ARG A1044      -2.545  -9.813  30.650  1.00 85.79           O  
ATOM    416  CB  ARG A1044      -5.399  -9.342  32.305  1.00 87.99           C  
ATOM    417  CG  ARG A1044      -6.474  -8.299  32.572  1.00 89.10           C  
ATOM    418  CD  ARG A1044      -6.634  -8.033  34.068  1.00 90.05           C  
ATOM    419  NE  ARG A1044      -7.036  -9.220  34.820  1.00 90.89           N  
ATOM    420  CZ  ARG A1044      -7.130  -9.268  36.148  1.00 91.32           C  
ATOM    421  NH1 ARG A1044      -6.850  -8.192  36.874  1.00 91.37           N  
ATOM    422  NH2 ARG A1044      -7.503 -10.389  36.752  1.00 91.46           N  
ATOM    423  N   ILE A1045      -3.907 -11.589  30.822  1.00 83.89           N  
ATOM    424  CA  ILE A1045      -2.812 -12.547  30.746  1.00 82.23           C  
ATOM    425  C   ILE A1045      -2.057 -12.414  29.425  1.00 81.08           C  
ATOM    426  O   ILE A1045      -0.831 -12.538  29.386  1.00 80.88           O  
ATOM    427  CB  ILE A1045      -3.326 -13.996  30.899  1.00 82.38           C  
ATOM    428  CG1 ILE A1045      -3.995 -14.162  32.268  1.00 82.33           C  
ATOM    429  CG2 ILE A1045      -2.174 -14.983  30.752  1.00 82.13           C  
ATOM    430  CD1 ILE A1045      -4.493 -15.568  32.548  1.00 82.33           C  
ATOM    431  N   GLU A1046      -2.793 -12.156  28.347  1.00 79.49           N  
ATOM    432  CA  GLU A1046      -2.196 -11.997  27.025  1.00 77.71           C  
ATOM    433  C   GLU A1046      -1.222 -10.824  27.047  1.00 76.38           C  
ATOM    434  O   GLU A1046      -0.161 -10.865  26.423  1.00 76.01           O  
ATOM    435  CB  GLU A1046      -3.287 -11.737  25.989  1.00 78.24           C  
ATOM    436  CG  GLU A1046      -2.783 -11.645  24.562  1.00 78.68           C  
ATOM    437  CD  GLU A1046      -3.841 -11.114  23.614  1.00 79.18           C  
ATOM    438  OE1 GLU A1046      -4.970 -11.652  23.617  1.00 79.28           O  
ATOM    439  OE2 GLU A1046      -3.542 -10.160  22.864  1.00 79.35           O  
ATOM    440  N   PHE A1047      -1.603  -9.779  27.776  1.00 74.80           N  
ATOM    441  CA  PHE A1047      -0.789  -8.578  27.913  1.00 73.21           C  
ATOM    442  C   PHE A1047       0.590  -8.921  28.475  1.00 72.87           C  
ATOM    443  O   PHE A1047       1.612  -8.523  27.918  1.00 72.64           O  
ATOM    444  CB  PHE A1047      -1.491  -7.587  28.843  1.00 71.75           C  
ATOM    445  CG  PHE A1047      -0.814  -6.248  28.941  1.00 70.21           C  
ATOM    446  CD1 PHE A1047      -0.827  -5.365  27.864  1.00 69.28           C  
ATOM    447  CD2 PHE A1047      -0.192  -5.854  30.125  1.00 69.52           C  
ATOM    448  CE1 PHE A1047      -0.237  -4.105  27.963  1.00 68.65           C  
ATOM    449  CE2 PHE A1047       0.402  -4.594  30.236  1.00 68.78           C  
ATOM    450  CZ  PHE A1047       0.379  -3.718  29.153  1.00 68.65           C  
ATOM    451  N   LEU A1048       0.616  -9.660  29.580  1.00 72.62           N  
ATOM    452  CA  LEU A1048       1.882 -10.036  30.197  1.00 72.88           C  
ATOM    453  C   LEU A1048       2.581 -11.151  29.435  1.00 72.92           C  
ATOM    454  O   LEU A1048       3.718 -11.507  29.742  1.00 72.67           O  
ATOM    455  CB  LEU A1048       1.673 -10.447  31.658  1.00 72.92           C  
ATOM    456  CG  LEU A1048       1.233  -9.318  32.593  1.00 73.07           C  
ATOM    457  CD1 LEU A1048      -0.264  -9.107  32.456  1.00 73.13           C  
ATOM    458  CD2 LEU A1048       1.584  -9.663  34.031  1.00 73.22           C  
ATOM    459  N   ASN A1049       1.899 -11.706  28.441  1.00 73.32           N  
ATOM    460  CA  ASN A1049       2.496 -12.758  27.636  1.00 73.89           C  
ATOM    461  C   ASN A1049       3.469 -12.142  26.641  1.00 74.06           C  
ATOM    462  O   ASN A1049       4.607 -12.598  26.509  1.00 74.42           O  
ATOM    463  CB  ASN A1049       1.424 -13.540  26.884  1.00 74.64           C  
ATOM    464  CG  ASN A1049       0.674 -14.497  27.779  1.00 75.42           C  
ATOM    465  OD1 ASN A1049       1.281 -15.277  28.515  1.00 76.05           O  
ATOM    466  ND2 ASN A1049      -0.651 -14.454  27.717  1.00 75.74           N  
ATOM    467  N   GLU A1050       3.020 -11.099  25.948  1.00 73.75           N  
ATOM    468  CA  GLU A1050       3.860 -10.426  24.963  1.00 73.46           C  
ATOM    469  C   GLU A1050       4.953  -9.608  25.647  1.00 72.55           C  
ATOM    470  O   GLU A1050       6.030  -9.401  25.086  1.00 72.80           O  
ATOM    471  CB  GLU A1050       3.006  -9.523  24.069  1.00 74.43           C  
ATOM    472  CG  GLU A1050       3.726  -9.032  22.817  1.00 76.20           C  
ATOM    473  CD  GLU A1050       2.805  -8.298  21.848  1.00 77.06           C  
ATOM    474  OE1 GLU A1050       1.841  -8.919  21.347  1.00 77.31           O  
ATOM    475  OE2 GLU A1050       3.048  -7.098  21.588  1.00 77.80           O  
ATOM    476  N   ALA A1051       4.676  -9.156  26.866  1.00 71.33           N  
ATOM    477  CA  ALA A1051       5.633  -8.362  27.629  1.00 70.26           C  
ATOM    478  C   ALA A1051       6.806  -9.212  28.110  1.00 69.59           C  
ATOM    479  O   ALA A1051       7.919  -8.710  28.268  1.00 69.69           O  
ATOM    480  CB  ALA A1051       4.939  -7.706  28.815  1.00 70.01           C  
ATOM    481  N   SER A1052       6.557 -10.496  28.349  1.00 68.54           N  
ATOM    482  CA  SER A1052       7.611 -11.395  28.803  1.00 67.61           C  
ATOM    483  C   SER A1052       8.576 -11.670  27.659  1.00 66.73           C  
ATOM    484  O   SER A1052       9.686 -12.162  27.866  1.00 66.00           O  
ATOM    485  CB  SER A1052       7.015 -12.710  29.312  1.00 67.89           C  
ATOM    486  OG  SER A1052       6.285 -12.501  30.509  1.00 68.34           O  
ATOM    487  N   VAL A1053       8.137 -11.349  26.447  1.00 66.09           N  
ATOM    488  CA  VAL A1053       8.957 -11.534  25.257  1.00 65.28           C  
ATOM    489  C   VAL A1053      10.133 -10.566  25.332  1.00 64.70           C  
ATOM    490  O   VAL A1053      11.270 -10.922  25.022  1.00 64.44           O  
ATOM    491  CB  VAL A1053       8.147 -11.237  23.978  1.00 65.44           C  
ATOM    492  CG1 VAL A1053       9.026 -11.402  22.746  1.00 65.30           C  
ATOM    493  CG2 VAL A1053       6.940 -12.158  23.910  1.00 65.22           C  
ATOM    494  N   MET A1054       9.846  -9.339  25.756  1.00 64.19           N  
ATOM    495  CA  MET A1054      10.870  -8.311  25.877  1.00 64.12           C  
ATOM    496  C   MET A1054      11.839  -8.600  27.014  1.00 63.75           C  
ATOM    497  O   MET A1054      12.959  -8.086  27.025  1.00 64.34           O  
ATOM    498  CB  MET A1054      10.232  -6.939  26.107  1.00 64.08           C  
ATOM    499  CG  MET A1054       9.425  -6.413  24.933  1.00 63.98           C  
ATOM    500  SD  MET A1054       8.941  -4.700  25.204  1.00 64.19           S  
ATOM    501  CE  MET A1054       7.355  -4.920  26.024  1.00 64.70           C  
ATOM    502  N   LYS A1055      11.402  -9.417  27.969  1.00 62.67           N  
ATOM    503  CA  LYS A1055      12.232  -9.769  29.117  1.00 61.87           C  
ATOM    504  C   LYS A1055      13.558 -10.400  28.695  1.00 61.06           C  
ATOM    505  O   LYS A1055      14.524 -10.405  29.460  1.00 61.38           O  
ATOM    506  CB  LYS A1055      11.475 -10.733  30.041  1.00 61.55           C  
ATOM    507  CG  LYS A1055      10.205 -10.150  30.637  1.00 61.43           C  
ATOM    508  CD  LYS A1055       9.509 -11.150  31.551  1.00 61.58           C  
ATOM    509  CE  LYS A1055       8.247 -10.555  32.160  1.00 61.55           C  
ATOM    510  NZ  LYS A1055       7.538 -11.537  33.028  1.00 62.00           N  
ATOM    511  N   GLU A1056      13.603 -10.925  27.475  1.00 59.93           N  
ATOM    512  CA  GLU A1056      14.809 -11.561  26.959  1.00 58.90           C  
ATOM    513  C   GLU A1056      15.659 -10.602  26.125  1.00 57.23           C  
ATOM    514  O   GLU A1056      16.815 -10.900  25.814  1.00 57.81           O  
ATOM    515  CB  GLU A1056      14.431 -12.774  26.106  1.00 61.16           C  
ATOM    516  CG  GLU A1056      15.618 -13.556  25.555  1.00 64.09           C  
ATOM    517  CD  GLU A1056      15.202 -14.656  24.585  1.00 66.00           C  
ATOM    518  OE1 GLU A1056      14.444 -15.565  24.993  1.00 67.28           O  
ATOM    519  OE2 GLU A1056      15.633 -14.610  23.411  1.00 66.71           O  
ATOM    520  N   PHE A1057      15.093  -9.452  25.767  1.00 54.52           N  
ATOM    521  CA  PHE A1057      15.817  -8.479  24.954  1.00 51.63           C  
ATOM    522  C   PHE A1057      16.672  -7.516  25.756  1.00 50.22           C  
ATOM    523  O   PHE A1057      16.260  -7.005  26.794  1.00 50.68           O  
ATOM    524  CB  PHE A1057      14.847  -7.674  24.084  1.00 50.65           C  
ATOM    525  CG  PHE A1057      13.995  -8.519  23.186  1.00 49.68           C  
ATOM    526  CD1 PHE A1057      14.495  -9.698  22.634  1.00 48.61           C  
ATOM    527  CD2 PHE A1057      12.695  -8.132  22.881  1.00 48.97           C  
ATOM    528  CE1 PHE A1057      13.711 -10.481  21.789  1.00 48.35           C  
ATOM    529  CE2 PHE A1057      11.900  -8.908  22.035  1.00 49.31           C  
ATOM    530  CZ  PHE A1057      12.411 -10.087  21.488  1.00 49.03           C  
ATOM    531  N   ASN A1058      17.873  -7.269  25.253  1.00 48.83           N  
ATOM    532  CA  ASN A1058      18.805  -6.358  25.897  1.00 47.02           C  
ATOM    533  C   ASN A1058      19.767  -5.853  24.826  1.00 45.05           C  
ATOM    534  O   ASN A1058      20.859  -6.391  24.648  1.00 45.12           O  
ATOM    535  CB  ASN A1058      19.568  -7.091  26.999  1.00 48.40           C  
ATOM    536  CG  ASN A1058      20.452  -6.170  27.799  1.00 49.47           C  
ATOM    537  OD1 ASN A1058      19.985  -5.172  28.350  1.00 50.48           O  
ATOM    538  ND2 ASN A1058      21.737  -6.497  27.871  1.00 50.40           N  
ATOM    539  N   CYS A1059      19.343  -4.817  24.110  1.00 42.57           N  
ATOM    540  CA  CYS A1059      20.140  -4.246  23.032  1.00 39.55           C  
ATOM    541  C   CYS A1059      20.042  -2.731  23.081  1.00 37.52           C  
ATOM    542  O   CYS A1059      18.979  -2.180  23.349  1.00 37.20           O  
ATOM    543  CB  CYS A1059      19.621  -4.769  21.685  1.00 39.58           C  
ATOM    544  SG  CYS A1059      20.435  -4.115  20.204  1.00 40.32           S  
ATOM    545  N   HIS A1060      21.159  -2.062  22.826  1.00 35.90           N  
ATOM    546  CA  HIS A1060      21.201  -0.607  22.849  1.00 35.09           C  
ATOM    547  C   HIS A1060      20.252  -0.026  21.797  1.00 34.19           C  
ATOM    548  O   HIS A1060      19.702   1.062  21.968  1.00 34.10           O  
ATOM    549  CB  HIS A1060      22.638  -0.130  22.582  1.00 35.09           C  
ATOM    550  CG  HIS A1060      22.839   1.342  22.777  1.00 36.04           C  
ATOM    551  ND1 HIS A1060      22.700   1.959  24.003  1.00 37.12           N  
ATOM    552  CD2 HIS A1060      23.156   2.324  21.897  1.00 36.48           C  
ATOM    553  CE1 HIS A1060      22.920   3.256  23.871  1.00 36.35           C  
ATOM    554  NE2 HIS A1060      23.199   3.504  22.603  1.00 36.32           N  
ATOM    555  N   HIS A1061      20.041  -0.773  20.720  1.00 34.15           N  
ATOM    556  CA  HIS A1061      19.198  -0.310  19.626  1.00 33.64           C  
ATOM    557  C   HIS A1061      17.765  -0.840  19.579  1.00 34.46           C  
ATOM    558  O   HIS A1061      17.130  -0.858  18.524  1.00 34.02           O  
ATOM    559  CB  HIS A1061      19.931  -0.589  18.322  1.00 32.38           C  
ATOM    560  CG  HIS A1061      21.263   0.093  18.242  1.00 31.12           C  
ATOM    561  ND1 HIS A1061      22.431  -0.580  17.952  1.00 31.82           N  
ATOM    562  CD2 HIS A1061      21.612   1.389  18.423  1.00 30.91           C  
ATOM    563  CE1 HIS A1061      23.440   0.272  17.957  1.00 30.66           C  
ATOM    564  NE2 HIS A1061      22.970   1.474  18.239  1.00 29.94           N  
ATOM    565  N   VAL A1062      17.260  -1.270  20.730  1.00 35.43           N  
ATOM    566  CA  VAL A1062      15.888  -1.744  20.846  1.00 35.94           C  
ATOM    567  C   VAL A1062      15.371  -1.142  22.145  1.00 37.32           C  
ATOM    568  O   VAL A1062      16.042  -1.231  23.175  1.00 37.48           O  
ATOM    569  CB  VAL A1062      15.800  -3.286  20.935  1.00 35.71           C  
ATOM    570  CG1 VAL A1062      14.342  -3.720  21.031  1.00 35.57           C  
ATOM    571  CG2 VAL A1062      16.445  -3.918  19.719  1.00 35.39           C  
ATOM    572  N   VAL A1063      14.204  -0.501  22.091  1.00 38.82           N  
ATOM    573  CA  VAL A1063      13.604   0.105  23.279  1.00 40.68           C  
ATOM    574  C   VAL A1063      13.523  -0.983  24.354  1.00 42.47           C  
ATOM    575  O   VAL A1063      12.901  -2.026  24.148  1.00 42.00           O  
ATOM    576  CB  VAL A1063      12.194   0.660  22.959  1.00 40.25           C  
ATOM    577  CG1 VAL A1063      11.563   1.267  24.210  1.00 40.35           C  
ATOM    578  CG2 VAL A1063      12.295   1.703  21.861  1.00 38.83           C  
ATOM    579  N   ARG A1064      14.161  -0.731  25.496  1.00 45.13           N  
ATOM    580  CA  ARG A1064      14.228  -1.704  26.588  1.00 48.03           C  
ATOM    581  C   ARG A1064      13.098  -1.689  27.610  1.00 48.11           C  
ATOM    582  O   ARG A1064      12.555  -0.640  27.949  1.00 48.12           O  
ATOM    583  CB  ARG A1064      15.560  -1.548  27.331  1.00 49.75           C  
ATOM    584  CG  ARG A1064      16.182  -2.866  27.783  1.00 53.67           C  
ATOM    585  CD  ARG A1064      17.406  -2.631  28.668  1.00 56.47           C  
ATOM    586  NE  ARG A1064      18.357  -1.695  28.064  1.00 59.70           N  
ATOM    587  CZ  ARG A1064      19.076  -1.946  26.972  1.00 60.83           C  
ATOM    588  NH1 ARG A1064      18.963  -3.112  26.348  1.00 61.65           N  
ATOM    589  NH2 ARG A1064      19.911  -1.026  26.502  1.00 61.36           N  
ATOM    590  N   LEU A1065      12.764  -2.879  28.100  1.00 49.76           N  
ATOM    591  CA  LEU A1065      11.725  -3.058  29.110  1.00 51.18           C  
ATOM    592  C   LEU A1065      12.310  -2.765  30.488  1.00 52.60           C  
ATOM    593  O   LEU A1065      13.471  -3.075  30.757  1.00 52.45           O  
ATOM    594  CB  LEU A1065      11.207  -4.499  29.094  1.00 50.47           C  
ATOM    595  CG  LEU A1065      10.182  -4.842  30.178  1.00 50.36           C  
ATOM    596  CD1 LEU A1065       8.899  -4.072  29.913  1.00 50.44           C  
ATOM    597  CD2 LEU A1065       9.910  -6.336  30.190  1.00 50.01           C  
ATOM    598  N   LEU A1066      11.502  -2.171  31.358  1.00 54.64           N  
ATOM    599  CA  LEU A1066      11.943  -1.848  32.708  1.00 56.71           C  
ATOM    600  C   LEU A1066      10.876  -2.260  33.716  1.00 58.62           C  
ATOM    601  O   LEU A1066      10.010  -1.466  34.075  1.00 59.43           O  
ATOM    602  CB  LEU A1066      12.223  -0.347  32.836  1.00 55.82           C  
ATOM    603  CG  LEU A1066      13.318   0.249  31.948  1.00 55.58           C  
ATOM    604  CD1 LEU A1066      13.427   1.744  32.206  1.00 55.25           C  
ATOM    605  CD2 LEU A1066      14.643  -0.439  32.228  1.00 55.34           C  
ATOM    606  N   GLY A1067      10.934  -3.511  34.160  1.00 60.79           N  
ATOM    607  CA  GLY A1067       9.968  -3.991  35.131  1.00 63.29           C  
ATOM    608  C   GLY A1067       8.532  -4.052  34.644  1.00 65.25           C  
ATOM    609  O   GLY A1067       8.234  -3.710  33.499  1.00 65.04           O  
ATOM    610  N   VAL A1068       7.640  -4.485  35.532  1.00 67.43           N  
ATOM    611  CA  VAL A1068       6.223  -4.611  35.214  1.00 69.46           C  
ATOM    612  C   VAL A1068       5.352  -4.555  36.471  1.00 71.08           C  
ATOM    613  O   VAL A1068       5.790  -4.918  37.561  1.00 71.15           O  
ATOM    614  CB  VAL A1068       5.945  -5.943  34.478  1.00 69.01           C  
ATOM    615  CG1 VAL A1068       6.326  -7.116  35.368  1.00 69.38           C  
ATOM    616  CG2 VAL A1068       4.483  -6.028  34.080  1.00 69.23           C  
ATOM    617  N   VAL A1069       4.116  -4.093  36.306  1.00 73.31           N  
ATOM    618  CA  VAL A1069       3.165  -3.998  37.408  1.00 75.32           C  
ATOM    619  C   VAL A1069       1.927  -4.819  37.061  1.00 76.77           C  
ATOM    620  O   VAL A1069       1.522  -4.884  35.899  1.00 77.05           O  
ATOM    621  CB  VAL A1069       2.733  -2.539  37.658  1.00 75.22           C  
ATOM    622  CG1 VAL A1069       1.776  -2.472  38.835  1.00 74.88           C  
ATOM    623  CG2 VAL A1069       3.954  -1.677  37.918  1.00 75.96           C  
ATOM    624  N   SER A1070       1.327  -5.441  38.070  1.00 78.56           N  
ATOM    625  CA  SER A1070       0.143  -6.264  37.859  1.00 80.20           C  
ATOM    626  C   SER A1070      -0.468  -6.746  39.175  1.00 81.42           C  
ATOM    627  O   SER A1070      -1.007  -7.851  39.244  1.00 81.89           O  
ATOM    628  CB  SER A1070       0.510  -7.472  36.989  1.00 80.17           C  
ATOM    629  OG  SER A1070       1.614  -8.177  37.538  1.00 79.66           O  
ATOM    630  N   GLN A1071      -0.392  -5.918  40.214  1.00 82.60           N  
ATOM    631  CA  GLN A1071      -0.932  -6.295  41.517  1.00 83.86           C  
ATOM    632  C   GLN A1071      -1.774  -5.192  42.154  1.00 84.72           C  
ATOM    633  O   GLN A1071      -1.401  -4.021  42.131  1.00 84.89           O  
ATOM    634  CB  GLN A1071       0.207  -6.661  42.473  1.00 83.80           C  
ATOM    635  CG  GLN A1071       1.215  -7.656  41.918  1.00 83.78           C  
ATOM    636  CD  GLN A1071       0.581  -8.965  41.511  1.00 83.88           C  
ATOM    637  OE1 GLN A1071      -0.098  -9.612  42.305  1.00 84.30           O  
ATOM    638  NE2 GLN A1071       0.804  -9.367  40.266  1.00 84.22           N  
ATOM    639  N   GLY A1072      -2.907  -5.582  42.730  1.00 85.83           N  
ATOM    640  CA  GLY A1072      -3.786  -4.631  43.389  1.00 87.02           C  
ATOM    641  C   GLY A1072      -4.040  -3.332  42.645  1.00 87.73           C  
ATOM    642  O   GLY A1072      -4.377  -2.317  43.258  1.00 87.96           O  
ATOM    643  N   GLN A1073      -3.882  -3.361  41.325  1.00 88.06           N  
ATOM    644  CA  GLN A1073      -4.102  -2.184  40.488  1.00 88.22           C  
ATOM    645  C   GLN A1073      -4.111  -2.601  39.022  1.00 87.28           C  
ATOM    646  O   GLN A1073      -3.910  -3.778  38.707  1.00 87.57           O  
ATOM    647  CB  GLN A1073      -3.000  -1.141  40.724  1.00 89.83           C  
ATOM    648  CG  GLN A1073      -3.473   0.098  41.485  1.00 91.69           C  
ATOM    649  CD  GLN A1073      -2.445   1.222  41.495  1.00 92.77           C  
ATOM    650  OE1 GLN A1073      -1.326   1.058  41.986  1.00 93.13           O  
ATOM    651  NE2 GLN A1073      -2.827   2.374  40.952  1.00 93.31           N  
ATOM    652  N   PRO A1074      -4.361  -1.647  38.104  1.00 85.97           N  
ATOM    653  CA  PRO A1074      -4.378  -1.985  36.676  1.00 84.52           C  
ATOM    654  C   PRO A1074      -3.004  -2.460  36.208  1.00 82.75           C  
ATOM    655  O   PRO A1074      -1.983  -1.878  36.575  1.00 82.97           O  
ATOM    656  CB  PRO A1074      -4.804  -0.672  36.017  1.00 84.90           C  
ATOM    657  CG  PRO A1074      -4.277   0.365  36.960  1.00 85.24           C  
ATOM    658  CD  PRO A1074      -4.651  -0.215  38.299  1.00 85.72           C  
ATOM    659  N   THR A1075      -2.980  -3.523  35.409  1.00 80.27           N  
ATOM    660  CA  THR A1075      -1.719  -4.057  34.914  1.00 77.70           C  
ATOM    661  C   THR A1075      -0.938  -2.987  34.163  1.00 75.65           C  
ATOM    662  O   THR A1075      -1.470  -2.313  33.279  1.00 75.23           O  
ATOM    663  CB  THR A1075      -1.944  -5.253  33.984  1.00 78.12           C  
ATOM    664  OG1 THR A1075      -2.743  -6.233  34.657  1.00 78.45           O  
ATOM    665  CG2 THR A1075      -0.609  -5.876  33.596  1.00 78.38           C  
ATOM    666  N   LEU A1076       0.329  -2.836  34.530  1.00 73.14           N  
ATOM    667  CA  LEU A1076       1.196  -1.844  33.913  1.00 70.09           C  
ATOM    668  C   LEU A1076       2.523  -2.464  33.509  1.00 68.30           C  
ATOM    669  O   LEU A1076       2.940  -3.488  34.049  1.00 67.76           O  
ATOM    670  CB  LEU A1076       1.474  -0.698  34.889  1.00 70.14           C  
ATOM    671  CG  LEU A1076       0.301  -0.035  35.616  1.00 70.16           C  
ATOM    672  CD1 LEU A1076       0.837   1.060  36.528  1.00 69.70           C  
ATOM    673  CD2 LEU A1076      -0.689   0.539  34.614  1.00 70.18           C  
ATOM    674  N   VAL A1077       3.179  -1.826  32.551  1.00 65.94           N  
ATOM    675  CA  VAL A1077       4.477  -2.263  32.070  1.00 63.56           C  
ATOM    676  C   VAL A1077       5.274  -0.986  31.858  1.00 62.19           C  
ATOM    677  O   VAL A1077       4.755  -0.015  31.309  1.00 61.68           O  
ATOM    678  CB  VAL A1077       4.356  -3.045  30.740  1.00 63.65           C  
ATOM    679  CG1 VAL A1077       5.735  -3.349  30.180  1.00 63.25           C  
ATOM    680  CG2 VAL A1077       3.604  -4.344  30.970  1.00 63.19           C  
ATOM    681  N   ILE A1078       6.525  -0.983  32.308  1.00 61.12           N  
ATOM    682  CA  ILE A1078       7.385   0.194  32.182  1.00 60.06           C  
ATOM    683  C   ILE A1078       8.491  -0.039  31.163  1.00 58.92           C  
ATOM    684  O   ILE A1078       9.009  -1.148  31.043  1.00 58.85           O  
ATOM    685  CB  ILE A1078       8.038   0.563  33.542  1.00 60.01           C  
ATOM    686  CG1 ILE A1078       6.959   0.906  34.571  1.00 60.41           C  
ATOM    687  CG2 ILE A1078       8.986   1.741  33.371  1.00 59.99           C  
ATOM    688  CD1 ILE A1078       6.165  -0.290  35.058  1.00 61.18           C  
ATOM    689  N   MET A1079       8.861   1.014  30.441  1.00 58.00           N  
ATOM    690  CA  MET A1079       9.901   0.911  29.427  1.00 56.88           C  
ATOM    691  C   MET A1079      10.693   2.198  29.287  1.00 55.38           C  
ATOM    692  O   MET A1079      10.254   3.271  29.707  1.00 55.34           O  
ATOM    693  CB  MET A1079       9.282   0.593  28.068  1.00 58.22           C  
ATOM    694  CG  MET A1079       8.402  -0.632  28.038  1.00 60.09           C  
ATOM    695  SD  MET A1079       7.345  -0.563  26.592  1.00 62.95           S  
ATOM    696  CE  MET A1079       6.006   0.470  27.209  1.00 62.08           C  
ATOM    697  N   GLU A1080      11.867   2.073  28.682  1.00 53.57           N  
ATOM    698  CA  GLU A1080      12.729   3.210  28.419  1.00 51.97           C  
ATOM    699  C   GLU A1080      11.887   4.206  27.623  1.00 51.15           C  
ATOM    700  O   GLU A1080      11.151   3.820  26.716  1.00 51.17           O  
ATOM    701  CB  GLU A1080      13.922   2.743  27.587  1.00 52.49           C  
ATOM    702  CG  GLU A1080      14.747   3.844  26.951  1.00 52.49           C  
ATOM    703  CD  GLU A1080      15.720   3.298  25.919  1.00 52.34           C  
ATOM    704  OE1 GLU A1080      16.490   4.099  25.344  1.00 52.40           O  
ATOM    705  OE2 GLU A1080      15.713   2.069  25.681  1.00 51.61           O  
ATOM    706  N   LEU A1081      11.986   5.483  27.964  1.00 50.20           N  
ATOM    707  CA  LEU A1081      11.222   6.513  27.272  1.00 48.86           C  
ATOM    708  C   LEU A1081      12.085   7.153  26.182  1.00 47.98           C  
ATOM    709  O   LEU A1081      13.240   7.507  26.422  1.00 48.06           O  
ATOM    710  CB  LEU A1081      10.748   7.567  28.286  1.00 49.14           C  
ATOM    711  CG  LEU A1081       9.800   8.718  27.911  1.00 49.26           C  
ATOM    712  CD1 LEU A1081      10.562   9.803  27.179  1.00 49.68           C  
ATOM    713  CD2 LEU A1081       8.640   8.201  27.080  1.00 48.90           C  
ATOM    714  N   MET A1082      11.529   7.273  24.979  1.00 46.41           N  
ATOM    715  CA  MET A1082      12.242   7.875  23.857  1.00 44.39           C  
ATOM    716  C   MET A1082      11.698   9.284  23.709  1.00 43.27           C  
ATOM    717  O   MET A1082      10.684   9.512  23.054  1.00 42.17           O  
ATOM    718  CB  MET A1082      12.002   7.058  22.591  1.00 44.73           C  
ATOM    719  CG  MET A1082      12.406   5.592  22.742  1.00 44.25           C  
ATOM    720  SD  MET A1082      14.140   5.380  23.208  1.00 43.73           S  
ATOM    721  CE  MET A1082      14.962   5.630  21.633  1.00 43.78           C  
ATOM    722  N   THR A1083      12.402  10.226  24.328  1.00 42.69           N  
ATOM    723  CA  THR A1083      11.994  11.625  24.359  1.00 41.56           C  
ATOM    724  C   THR A1083      11.715  12.343  23.045  1.00 40.39           C  
ATOM    725  O   THR A1083      10.983  13.331  23.043  1.00 40.07           O  
ATOM    726  CB  THR A1083      12.998  12.460  25.169  1.00 41.60           C  
ATOM    727  OG1 THR A1083      14.292  12.377  24.560  1.00 43.01           O  
ATOM    728  CG2 THR A1083      13.079  11.941  26.598  1.00 41.63           C  
ATOM    729  N   ARG A1084      12.277  11.884  21.931  1.00 39.18           N  
ATOM    730  CA  ARG A1084      11.992  12.573  20.673  1.00 38.22           C  
ATOM    731  C   ARG A1084      10.897  11.910  19.848  1.00 37.01           C  
ATOM    732  O   ARG A1084      10.648  12.308  18.711  1.00 37.93           O  
ATOM    733  CB  ARG A1084      13.258  12.739  19.827  1.00 38.88           C  
ATOM    734  CG  ARG A1084      14.226  13.774  20.378  1.00 39.53           C  
ATOM    735  CD  ARG A1084      15.447  13.946  19.484  1.00 41.11           C  
ATOM    736  NE  ARG A1084      16.564  14.569  20.194  1.00 43.26           N  
ATOM    737  CZ  ARG A1084      16.634  15.855  20.528  1.00 43.72           C  
ATOM    738  NH1 ARG A1084      15.649  16.685  20.213  1.00 43.73           N  
ATOM    739  NH2 ARG A1084      17.689  16.309  21.195  1.00 44.62           N  
ATOM    740  N   GLY A1085      10.243  10.905  20.423  1.00 35.18           N  
ATOM    741  CA  GLY A1085       9.155  10.237  19.731  1.00 34.22           C  
ATOM    742  C   GLY A1085       9.555   9.305  18.605  1.00 33.24           C  
ATOM    743  O   GLY A1085      10.722   8.953  18.478  1.00 32.81           O  
ATOM    744  N   ASP A1086       8.580   8.906  17.789  1.00 32.22           N  
ATOM    745  CA  ASP A1086       8.843   7.999  16.676  1.00 31.94           C  
ATOM    746  C   ASP A1086       9.555   8.703  15.521  1.00 30.66           C  
ATOM    747  O   ASP A1086       9.416   9.911  15.333  1.00 29.19           O  
ATOM    748  CB  ASP A1086       7.538   7.369  16.184  1.00 33.64           C  
ATOM    749  CG  ASP A1086       6.645   8.356  15.495  1.00 35.09           C  
ATOM    750  OD1 ASP A1086       5.923   9.098  16.193  1.00 37.66           O  
ATOM    751  OD2 ASP A1086       6.669   8.399  14.246  1.00 36.79           O  
ATOM    752  N   LEU A1087      10.313   7.934  14.743  1.00 28.83           N  
ATOM    753  CA  LEU A1087      11.081   8.476  13.629  1.00 27.46           C  
ATOM    754  C   LEU A1087      10.282   9.173  12.519  1.00 27.23           C  
ATOM    755  O   LEU A1087      10.760  10.150  11.933  1.00 26.75           O  
ATOM    756  CB  LEU A1087      11.954   7.367  13.035  1.00 27.20           C  
ATOM    757  CG  LEU A1087      12.970   7.738  11.952  1.00 28.32           C  
ATOM    758  CD1 LEU A1087      13.903   8.852  12.446  1.00 27.21           C  
ATOM    759  CD2 LEU A1087      13.768   6.484  11.586  1.00 27.40           C  
ATOM    760  N   LYS A1088       9.078   8.697  12.218  1.00 26.58           N  
ATOM    761  CA  LYS A1088       8.294   9.342  11.172  1.00 26.26           C  
ATOM    762  C   LYS A1088       7.912  10.770  11.590  1.00 26.19           C  
ATOM    763  O   LYS A1088       8.064  11.720  10.813  1.00 24.29           O  
ATOM    764  CB  LYS A1088       7.035   8.523  10.847  1.00 27.13           C  
ATOM    765  CG  LYS A1088       6.219   9.093   9.683  1.00 27.80           C  
ATOM    766  CD  LYS A1088       5.276   8.062   9.071  1.00 29.73           C  
ATOM    767  CE  LYS A1088       4.602   8.639   7.812  1.00 32.33           C  
ATOM    768  NZ  LYS A1088       3.662   7.680   7.134  1.00 32.88           N  
ATOM    769  N   SER A1089       7.424  10.922  12.818  1.00 26.24           N  
ATOM    770  CA  SER A1089       7.050  12.244  13.325  1.00 27.66           C  
ATOM    771  C   SER A1089       8.269  13.162  13.345  1.00 27.80           C  
ATOM    772  O   SER A1089       8.182  14.332  12.976  1.00 27.39           O  
ATOM    773  CB  SER A1089       6.481  12.136  14.739  1.00 27.20           C  
ATOM    774  OG  SER A1089       5.294  11.362  14.736  1.00 31.10           O  
ATOM    775  N   TYR A1090       9.403  12.621  13.783  1.00 28.80           N  
ATOM    776  CA  TYR A1090      10.644  13.384  13.847  1.00 29.21           C  
ATOM    777  C   TYR A1090      11.052  13.857  12.454  1.00 29.05           C  
ATOM    778  O   TYR A1090      11.385  15.027  12.267  1.00 28.87           O  
ATOM    779  CB  TYR A1090      11.762  12.536  14.448  1.00 30.27           C  
ATOM    780  CG  TYR A1090      13.099  13.227  14.429  1.00 30.76           C  
ATOM    781  CD1 TYR A1090      13.359  14.308  15.270  1.00 33.41           C  
ATOM    782  CD2 TYR A1090      14.089  12.839  13.531  1.00 32.66           C  
ATOM    783  CE1 TYR A1090      14.582  14.996  15.217  1.00 33.85           C  
ATOM    784  CE2 TYR A1090      15.313  13.519  13.463  1.00 33.89           C  
ATOM    785  CZ  TYR A1090      15.550  14.597  14.307  1.00 34.54           C  
ATOM    786  OH  TYR A1090      16.741  15.287  14.214  1.00 34.90           O  
ATOM    787  N   LEU A1091      11.035  12.951  11.482  1.00 28.43           N  
ATOM    788  CA  LEU A1091      11.388  13.324  10.113  1.00 29.47           C  
ATOM    789  C   LEU A1091      10.429  14.406   9.606  1.00 30.31           C  
ATOM    790  O   LEU A1091      10.849  15.389   8.988  1.00 30.69           O  
ATOM    791  CB  LEU A1091      11.328  12.096   9.187  1.00 29.03           C  
ATOM    792  CG  LEU A1091      12.363  10.986   9.413  1.00 27.89           C  
ATOM    793  CD1 LEU A1091      12.032   9.788   8.526  1.00 27.68           C  
ATOM    794  CD2 LEU A1091      13.765  11.511   9.104  1.00 26.29           C  
ATOM    795  N   ARG A1092       9.140  14.214   9.874  1.00 30.92           N  
ATOM    796  CA  ARG A1092       8.108  15.159   9.462  1.00 32.45           C  
ATOM    797  C   ARG A1092       8.290  16.544  10.084  1.00 32.54           C  
ATOM    798  O   ARG A1092       8.050  17.557   9.429  1.00 31.27           O  
ATOM    799  CB  ARG A1092       6.716  14.607   9.823  1.00 33.51           C  
ATOM    800  CG  ARG A1092       6.141  13.595   8.813  1.00 34.57           C  
ATOM    801  CD  ARG A1092       5.213  14.296   7.825  1.00 37.96           C  
ATOM    802  NE  ARG A1092       5.547  14.029   6.427  1.00 40.22           N  
ATOM    803  CZ  ARG A1092       4.971  14.639   5.391  1.00 41.24           C  
ATOM    804  NH1 ARG A1092       4.031  15.556   5.594  1.00 41.12           N  
ATOM    805  NH2 ARG A1092       5.336  14.335   4.150  1.00 41.20           N  
ATOM    806  N   SER A1093       8.725  16.587  11.341  1.00 33.28           N  
ATOM    807  CA  SER A1093       8.913  17.859  12.041  1.00 34.38           C  
ATOM    808  C   SER A1093      10.108  18.651  11.526  1.00 35.28           C  
ATOM    809  O   SER A1093      10.273  19.829  11.864  1.00 36.92           O  
ATOM    810  CB  SER A1093       9.090  17.621  13.541  1.00 34.18           C  
ATOM    811  OG  SER A1093      10.364  17.057  13.806  1.00 35.03           O  
ATOM    812  N   LEU A1094      10.952  18.017  10.721  1.00 35.11           N  
ATOM    813  CA  LEU A1094      12.112  18.708  10.181  1.00 34.98           C  
ATOM    814  C   LEU A1094      11.737  19.463   8.911  1.00 36.17           C  
ATOM    815  O   LEU A1094      12.423  20.403   8.515  1.00 35.71           O  
ATOM    816  CB  LEU A1094      13.234  17.709   9.885  1.00 34.99           C  
ATOM    817  CG  LEU A1094      13.785  16.986  11.124  1.00 35.77           C  
ATOM    818  CD1 LEU A1094      14.874  16.005  10.728  1.00 34.41           C  
ATOM    819  CD2 LEU A1094      14.332  18.011  12.106  1.00 34.92           C  
ATOM    820  N   ARG A1095      10.633  19.058   8.290  1.00 36.84           N  
ATOM    821  CA  ARG A1095      10.168  19.670   7.051  1.00 38.12           C  
ATOM    822  C   ARG A1095      10.001  21.189   7.055  1.00 39.53           C  
ATOM    823  O   ARG A1095      10.527  21.867   6.169  1.00 38.38           O  
ATOM    824  CB  ARG A1095       8.853  19.026   6.609  1.00 37.68           C  
ATOM    825  CG  ARG A1095       9.028  17.675   5.942  1.00 37.93           C  
ATOM    826  CD  ARG A1095       7.700  17.168   5.439  1.00 37.71           C  
ATOM    827  NE  ARG A1095       7.879  16.170   4.399  1.00 40.65           N  
ATOM    828  CZ  ARG A1095       7.762  16.406   3.097  1.00 41.77           C  
ATOM    829  NH1 ARG A1095       7.457  17.614   2.649  1.00 41.61           N  
ATOM    830  NH2 ARG A1095       7.962  15.421   2.237  1.00 44.31           N  
ATOM    831  N   PRO A1096       9.249  21.741   8.028  1.00 41.26           N  
ATOM    832  CA  PRO A1096       9.061  23.195   8.067  1.00 43.86           C  
ATOM    833  C   PRO A1096      10.386  23.955   8.124  1.00 46.17           C  
ATOM    834  O   PRO A1096      10.577  24.937   7.405  1.00 46.36           O  
ATOM    835  CB  PRO A1096       8.182  23.404   9.308  1.00 42.71           C  
ATOM    836  CG  PRO A1096       8.490  22.220  10.166  1.00 41.67           C  
ATOM    837  CD  PRO A1096       8.561  21.098   9.162  1.00 41.63           C  
ATOM    838  N   GLU A1097      11.303  23.492   8.967  1.00 49.70           N  
ATOM    839  CA  GLU A1097      12.613  24.126   9.082  1.00 53.26           C  
ATOM    840  C   GLU A1097      13.269  24.130   7.699  1.00 54.72           C  
ATOM    841  O   GLU A1097      13.625  25.180   7.170  1.00 54.62           O  
ATOM    842  CB  GLU A1097      13.496  23.348  10.063  1.00 54.75           C  
ATOM    843  CG  GLU A1097      12.788  22.945  11.351  1.00 57.86           C  
ATOM    844  CD  GLU A1097      13.690  22.177  12.312  1.00 59.73           C  
ATOM    845  OE1 GLU A1097      14.686  22.754  12.804  1.00 60.94           O  
ATOM    846  OE2 GLU A1097      13.401  20.991  12.580  1.00 61.19           O  
ATOM    847  N   MET A1098      13.415  22.946   7.112  1.00 57.03           N  
ATOM    848  CA  MET A1098      14.032  22.815   5.797  1.00 59.56           C  
ATOM    849  C   MET A1098      13.361  23.645   4.714  1.00 60.94           C  
ATOM    850  O   MET A1098      13.925  23.832   3.633  1.00 61.27           O  
ATOM    851  CB  MET A1098      14.051  21.353   5.359  1.00 60.90           C  
ATOM    852  CG  MET A1098      15.050  20.497   6.117  1.00 63.71           C  
ATOM    853  SD  MET A1098      15.204  18.849   5.401  1.00 66.60           S  
ATOM    854  CE  MET A1098      16.227  19.186   3.956  1.00 65.48           C  
ATOM    855  N   GLU A1099      12.161  24.142   4.994  1.00 61.88           N  
ATOM    856  CA  GLU A1099      11.443  24.943   4.014  1.00 62.72           C  
ATOM    857  C   GLU A1099      11.979  26.370   3.963  1.00 64.45           C  
ATOM    858  O   GLU A1099      12.320  26.873   2.892  1.00 64.40           O  
ATOM    859  CB  GLU A1099       9.951  24.972   4.335  1.00 61.31           C  
ATOM    860  CG  GLU A1099       9.104  25.342   3.132  1.00 59.53           C  
ATOM    861  CD  GLU A1099       7.633  25.439   3.453  1.00 57.68           C  
ATOM    862  OE1 GLU A1099       6.833  25.459   2.497  1.00 56.55           O  
ATOM    863  OE2 GLU A1099       7.282  25.505   4.652  1.00 56.15           O  
ATOM    864  N   ASN A1100      12.044  27.023   5.119  1.00 66.65           N  
ATOM    865  CA  ASN A1100      12.547  28.389   5.183  1.00 69.07           C  
ATOM    866  C   ASN A1100      13.938  28.461   5.790  1.00 70.45           C  
ATOM    867  O   ASN A1100      14.251  29.379   6.550  1.00 70.94           O  
ATOM    868  CB  ASN A1100      11.584  29.282   5.969  1.00 69.43           C  
ATOM    869  CG  ASN A1100      10.412  29.762   5.122  1.00 70.16           C  
ATOM    870  OD1 ASN A1100      10.608  30.331   4.041  1.00 69.92           O  
ATOM    871  ND2 ASN A1100       9.190  29.541   5.609  1.00 69.26           N  
ATOM    872  N   ASN A1101      14.767  27.481   5.444  1.00 71.99           N  
ATOM    873  CA  ASN A1101      16.136  27.419   5.931  1.00 73.15           C  
ATOM    874  C   ASN A1101      17.061  27.705   4.759  1.00 73.53           C  
ATOM    875  O   ASN A1101      17.042  26.997   3.753  1.00 73.71           O  
ATOM    876  CB  ASN A1101      16.436  26.037   6.508  1.00 74.40           C  
ATOM    877  CG  ASN A1101      17.769  25.982   7.226  1.00 75.20           C  
ATOM    878  OD1 ASN A1101      18.039  26.786   8.120  1.00 75.60           O  
ATOM    879  ND2 ASN A1101      18.610  25.026   6.843  1.00 76.02           N  
ATOM    880  N   PRO A1102      17.883  28.758   4.878  1.00 73.95           N  
ATOM    881  CA  PRO A1102      18.836  29.181   3.845  1.00 73.92           C  
ATOM    882  C   PRO A1102      20.014  28.228   3.640  1.00 73.46           C  
ATOM    883  O   PRO A1102      21.170  28.653   3.650  1.00 73.95           O  
ATOM    884  CB  PRO A1102      19.280  30.554   4.341  1.00 74.23           C  
ATOM    885  CG  PRO A1102      19.260  30.378   5.832  1.00 74.33           C  
ATOM    886  CD  PRO A1102      17.959  29.641   6.057  1.00 73.97           C  
ATOM    887  N   VAL A1103      19.721  26.944   3.445  1.00 72.69           N  
ATOM    888  CA  VAL A1103      20.774  25.950   3.244  1.00 71.57           C  
ATOM    889  C   VAL A1103      20.580  25.127   1.971  1.00 70.40           C  
ATOM    890  O   VAL A1103      19.927  24.080   1.982  1.00 70.64           O  
ATOM    891  CB  VAL A1103      20.874  24.986   4.454  1.00 71.76           C  
ATOM    892  CG1 VAL A1103      21.946  23.932   4.202  1.00 71.78           C  
ATOM    893  CG2 VAL A1103      21.202  25.772   5.712  1.00 71.99           C  
ATOM    894  N   LEU A1104      21.154  25.606   0.874  1.00 68.53           N  
ATOM    895  CA  LEU A1104      21.057  24.908  -0.397  1.00 66.59           C  
ATOM    896  C   LEU A1104      22.287  24.037  -0.611  1.00 65.08           C  
ATOM    897  O   LEU A1104      23.077  24.261  -1.527  1.00 65.23           O  
ATOM    898  CB  LEU A1104      20.909  25.908  -1.544  1.00 67.31           C  
ATOM    899  CG  LEU A1104      19.518  26.519  -1.760  1.00 67.95           C  
ATOM    900  CD1 LEU A1104      18.961  27.086  -0.459  1.00 67.97           C  
ATOM    901  CD2 LEU A1104      19.618  27.605  -2.822  1.00 68.15           C  
ATOM    902  N   ALA A1105      22.442  23.046   0.259  1.00 62.87           N  
ATOM    903  CA  ALA A1105      23.555  22.107   0.191  1.00 60.62           C  
ATOM    904  C   ALA A1105      22.981  20.693   0.312  1.00 58.78           C  
ATOM    905  O   ALA A1105      21.984  20.480   1.001  1.00 58.36           O  
ATOM    906  CB  ALA A1105      24.546  22.379   1.333  1.00 60.22           C  
ATOM    907  N   PRO A1106      23.601  19.708  -0.358  1.00 57.18           N  
ATOM    908  CA  PRO A1106      23.082  18.341  -0.267  1.00 55.69           C  
ATOM    909  C   PRO A1106      22.969  17.863   1.176  1.00 54.20           C  
ATOM    910  O   PRO A1106      23.695  18.336   2.054  1.00 54.56           O  
ATOM    911  CB  PRO A1106      24.092  17.531  -1.081  1.00 55.88           C  
ATOM    912  CG  PRO A1106      25.356  18.324  -0.942  1.00 56.48           C  
ATOM    913  CD  PRO A1106      24.871  19.738  -1.103  1.00 56.80           C  
ATOM    914  N   PRO A1107      22.048  16.922   1.440  1.00 52.60           N  
ATOM    915  CA  PRO A1107      21.839  16.378   2.788  1.00 51.06           C  
ATOM    916  C   PRO A1107      23.045  15.578   3.279  1.00 49.44           C  
ATOM    917  O   PRO A1107      23.881  15.150   2.486  1.00 48.63           O  
ATOM    918  CB  PRO A1107      20.595  15.510   2.616  1.00 51.58           C  
ATOM    919  CG  PRO A1107      20.768  14.982   1.210  1.00 52.02           C  
ATOM    920  CD  PRO A1107      21.191  16.235   0.456  1.00 51.88           C  
ATOM    921  N   SER A1108      23.125  15.378   4.590  1.00 48.57           N  
ATOM    922  CA  SER A1108      24.234  14.643   5.188  1.00 46.82           C  
ATOM    923  C   SER A1108      24.086  13.124   5.099  1.00 45.48           C  
ATOM    924  O   SER A1108      23.274  12.520   5.797  1.00 44.93           O  
ATOM    925  CB  SER A1108      24.402  15.058   6.651  1.00 47.11           C  
ATOM    926  OG  SER A1108      25.466  14.349   7.258  1.00 48.37           O  
ATOM    927  N   LEU A1109      24.888  12.522   4.227  1.00 44.11           N  
ATOM    928  CA  LEU A1109      24.905  11.079   4.020  1.00 42.50           C  
ATOM    929  C   LEU A1109      25.353  10.444   5.340  1.00 42.23           C  
ATOM    930  O   LEU A1109      24.923   9.350   5.705  1.00 40.33           O  
ATOM    931  CB  LEU A1109      25.921  10.735   2.929  1.00 40.42           C  
ATOM    932  CG  LEU A1109      25.891   9.401   2.173  1.00 40.23           C  
ATOM    933  CD1 LEU A1109      27.281   9.119   1.653  1.00 39.03           C  
ATOM    934  CD2 LEU A1109      25.437   8.259   3.056  1.00 39.93           C  
ATOM    935  N   SER A1110      26.230  11.156   6.041  1.00 42.06           N  
ATOM    936  CA  SER A1110      26.783  10.705   7.311  1.00 42.49           C  
ATOM    937  C   SER A1110      25.722  10.458   8.374  1.00 42.13           C  
ATOM    938  O   SER A1110      25.759   9.447   9.069  1.00 42.18           O  
ATOM    939  CB  SER A1110      27.792  11.732   7.830  1.00 42.83           C  
ATOM    940  OG  SER A1110      28.438  11.258   8.997  1.00 43.61           O  
ATOM    941  N   LYS A1111      24.788  11.390   8.505  1.00 42.35           N  
ATOM    942  CA  LYS A1111      23.717  11.260   9.485  1.00 42.45           C  
ATOM    943  C   LYS A1111      22.793  10.094   9.137  1.00 41.33           C  
ATOM    944  O   LYS A1111      22.403   9.315  10.007  1.00 40.99           O  
ATOM    945  CB  LYS A1111      22.896  12.550   9.538  1.00 43.73           C  
ATOM    946  CG  LYS A1111      23.632  13.752  10.099  1.00 46.90           C  
ATOM    947  CD  LYS A1111      23.925  13.589  11.589  1.00 49.27           C  
ATOM    948  CE  LYS A1111      24.532  14.866  12.174  1.00 50.81           C  
ATOM    949  NZ  LYS A1111      24.915  14.719  13.614  1.00 52.34           N  
ATOM    950  N   MET A1112      22.447   9.983   7.860  1.00 39.98           N  
ATOM    951  CA  MET A1112      21.553   8.931   7.392  1.00 39.44           C  
ATOM    952  C   MET A1112      22.146   7.546   7.594  1.00 38.24           C  
ATOM    953  O   MET A1112      21.422   6.589   7.852  1.00 38.01           O  
ATOM    954  CB  MET A1112      21.201   9.164   5.914  1.00 39.41           C  
ATOM    955  CG  MET A1112      20.584  10.539   5.671  1.00 40.89           C  
ATOM    956  SD  MET A1112      19.841  10.819   4.042  1.00 44.53           S  
ATOM    957  CE  MET A1112      21.284  11.139   3.025  1.00 42.96           C  
ATOM    958  N   ILE A1113      23.465   7.439   7.484  1.00 37.61           N  
ATOM    959  CA  ILE A1113      24.128   6.157   7.671  1.00 36.88           C  
ATOM    960  C   ILE A1113      24.091   5.754   9.143  1.00 36.64           C  
ATOM    961  O   ILE A1113      23.973   4.573   9.463  1.00 36.34           O  
ATOM    962  CB  ILE A1113      25.600   6.210   7.219  1.00 37.56           C  
ATOM    963  CG1 ILE A1113      25.677   6.431   5.709  1.00 37.60           C  
ATOM    964  CG2 ILE A1113      26.312   4.913   7.604  1.00 37.19           C  
ATOM    965  CD1 ILE A1113      25.101   5.301   4.896  1.00 38.17           C  
ATOM    966  N   GLN A1114      24.205   6.736  10.035  1.00 36.53           N  
ATOM    967  CA  GLN A1114      24.182   6.444  11.462  1.00 37.22           C  
ATOM    968  C   GLN A1114      22.849   5.804  11.818  1.00 35.89           C  
ATOM    969  O   GLN A1114      22.813   4.764  12.467  1.00 35.10           O  
ATOM    970  CB  GLN A1114      24.408   7.717  12.286  1.00 37.63           C  
ATOM    971  CG  GLN A1114      25.638   8.502  11.856  1.00 40.17           C  
ATOM    972  CD  GLN A1114      26.886   7.632  11.722  1.00 41.29           C  
ATOM    973  OE1 GLN A1114      27.734   7.876  10.860  1.00 41.19           O  
ATOM    974  NE2 GLN A1114      27.006   6.618  12.581  1.00 41.72           N  
ATOM    975  N   MET A1115      21.755   6.423  11.382  1.00 36.16           N  
ATOM    976  CA  MET A1115      20.424   5.878  11.650  1.00 36.01           C  
ATOM    977  C   MET A1115      20.285   4.504  11.004  1.00 34.48           C  
ATOM    978  O   MET A1115      19.806   3.562  11.624  1.00 34.69           O  
ATOM    979  CB  MET A1115      19.335   6.774  11.071  1.00 37.48           C  
ATOM    980  CG  MET A1115      19.451   8.234  11.399  1.00 39.83           C  
ATOM    981  SD  MET A1115      17.953   9.079  10.837  1.00 43.06           S  
ATOM    982  CE  MET A1115      17.329   9.638  12.422  1.00 43.01           C  
ATOM    983  N   ALA A1116      20.706   4.400   9.749  1.00 33.03           N  
ATOM    984  CA  ALA A1116      20.599   3.143   9.017  1.00 31.57           C  
ATOM    985  C   ALA A1116      21.245   2.005   9.789  1.00 30.93           C  
ATOM    986  O   ALA A1116      20.647   0.945   9.958  1.00 31.15           O  
ATOM    987  CB  ALA A1116      21.249   3.281   7.633  1.00 30.68           C  
ATOM    988  N   GLY A1117      22.474   2.229  10.251  1.00 30.32           N  
ATOM    989  CA  GLY A1117      23.190   1.212  10.996  1.00 28.43           C  
ATOM    990  C   GLY A1117      22.581   0.900  12.349  1.00 28.13           C  
ATOM    991  O   GLY A1117      22.598  -0.246  12.771  1.00 28.77           O  
ATOM    992  N   GLU A1118      22.059   1.907  13.042  1.00 28.59           N  
ATOM    993  CA  GLU A1118      21.439   1.680  14.345  1.00 29.19           C  
ATOM    994  C   GLU A1118      20.167   0.870  14.127  1.00 28.22           C  
ATOM    995  O   GLU A1118      19.886  -0.078  14.864  1.00 27.75           O  
ATOM    996  CB  GLU A1118      21.094   3.016  15.029  1.00 31.42           C  
ATOM    997  CG  GLU A1118      22.293   3.938  15.227  1.00 34.82           C  
ATOM    998  CD  GLU A1118      21.939   5.258  15.912  1.00 37.76           C  
ATOM    999  OE1 GLU A1118      21.047   5.988  15.413  1.00 36.92           O  
ATOM   1000  OE2 GLU A1118      22.567   5.571  16.955  1.00 39.84           O  
ATOM   1001  N   ILE A1119      19.387   1.251  13.118  1.00 26.33           N  
ATOM   1002  CA  ILE A1119      18.159   0.525  12.811  1.00 26.01           C  
ATOM   1003  C   ILE A1119      18.508  -0.906  12.379  1.00 25.83           C  
ATOM   1004  O   ILE A1119      17.873  -1.865  12.820  1.00 25.50           O  
ATOM   1005  CB  ILE A1119      17.357   1.231  11.679  1.00 26.21           C  
ATOM   1006  CG1 ILE A1119      16.770   2.541  12.208  1.00 24.89           C  
ATOM   1007  CG2 ILE A1119      16.259   0.302  11.146  1.00 25.03           C  
ATOM   1008  CD1 ILE A1119      16.285   3.494  11.126  1.00 25.25           C  
ATOM   1009  N   ALA A1120      19.520  -1.052  11.523  1.00 25.09           N  
ATOM   1010  CA  ALA A1120      19.930  -2.377  11.070  1.00 25.88           C  
ATOM   1011  C   ALA A1120      20.547  -3.218  12.208  1.00 26.76           C  
ATOM   1012  O   ALA A1120      20.433  -4.447  12.209  1.00 26.01           O  
ATOM   1013  CB  ALA A1120      20.911  -2.252   9.916  1.00 25.04           C  
ATOM   1014  N   ASP A1121      21.189  -2.562  13.175  1.00 27.77           N  
ATOM   1015  CA  ASP A1121      21.795  -3.277  14.299  1.00 28.64           C  
ATOM   1016  C   ASP A1121      20.722  -3.784  15.260  1.00 28.05           C  
ATOM   1017  O   ASP A1121      20.822  -4.892  15.785  1.00 27.92           O  
ATOM   1018  CB  ASP A1121      22.779  -2.372  15.057  1.00 30.77           C  
ATOM   1019  CG  ASP A1121      23.569  -3.134  16.130  1.00 32.47           C  
ATOM   1020  OD1 ASP A1121      24.266  -4.109  15.773  1.00 31.39           O  
ATOM   1021  OD2 ASP A1121      23.492  -2.759  17.325  1.00 33.80           O  
ATOM   1022  N   GLY A1122      19.700  -2.969  15.502  1.00 28.20           N  
ATOM   1023  CA  GLY A1122      18.621  -3.395  16.381  1.00 27.41           C  
ATOM   1024  C   GLY A1122      17.831  -4.531  15.751  1.00 27.82           C  
ATOM   1025  O   GLY A1122      17.364  -5.440  16.443  1.00 27.16           O  
ATOM   1026  N   MET A1123      17.682  -4.482  14.426  1.00 28.19           N  
ATOM   1027  CA  MET A1123      16.966  -5.519  13.684  1.00 28.02           C  
ATOM   1028  C   MET A1123      17.773  -6.812  13.600  1.00 28.14           C  
ATOM   1029  O   MET A1123      17.203  -7.901  13.603  1.00 26.70           O  
ATOM   1030  CB  MET A1123      16.626  -5.029  12.270  1.00 28.54           C  
ATOM   1031  CG  MET A1123      15.526  -3.986  12.231  1.00 27.67           C  
ATOM   1032  SD  MET A1123      14.007  -4.558  13.016  1.00 28.99           S  
ATOM   1033  CE  MET A1123      13.509  -5.857  11.862  1.00 28.13           C  
ATOM   1034  N   ALA A1124      19.096  -6.687  13.509  1.00 29.19           N  
ATOM   1035  CA  ALA A1124      19.980  -7.850  13.456  1.00 30.24           C  
ATOM   1036  C   ALA A1124      19.880  -8.585  14.794  1.00 31.07           C  
ATOM   1037  O   ALA A1124      19.853  -9.821  14.847  1.00 31.64           O  
ATOM   1038  CB  ALA A1124      21.411  -7.408  13.211  1.00 29.87           C  
ATOM   1039  N   TYR A1125      19.826  -7.809  15.870  1.00 31.58           N  
ATOM   1040  CA  TYR A1125      19.697  -8.355  17.208  1.00 31.63           C  
ATOM   1041  C   TYR A1125      18.384  -9.123  17.328  1.00 31.76           C  
ATOM   1042  O   TYR A1125      18.365 -10.272  17.771  1.00 32.33           O  
ATOM   1043  CB  TYR A1125      19.719  -7.235  18.246  1.00 32.19           C  
ATOM   1044  CG  TYR A1125      19.484  -7.748  19.653  1.00 34.36           C  
ATOM   1045  CD1 TYR A1125      20.499  -8.397  20.367  1.00 35.81           C  
ATOM   1046  CD2 TYR A1125      18.234  -7.629  20.252  1.00 34.12           C  
ATOM   1047  CE1 TYR A1125      20.262  -8.920  21.655  1.00 36.36           C  
ATOM   1048  CE2 TYR A1125      17.987  -8.141  21.519  1.00 35.91           C  
ATOM   1049  CZ  TYR A1125      18.999  -8.784  22.216  1.00 36.40           C  
ATOM   1050  OH  TYR A1125      18.724  -9.293  23.459  1.00 37.55           O  
ATOM   1051  N   LEU A1126      17.285  -8.485  16.934  1.00 31.54           N  
ATOM   1052  CA  LEU A1126      15.968  -9.114  16.995  1.00 31.30           C  
ATOM   1053  C   LEU A1126      15.899 -10.388  16.169  1.00 31.21           C  
ATOM   1054  O   LEU A1126      15.417 -11.424  16.648  1.00 31.11           O  
ATOM   1055  CB  LEU A1126      14.891  -8.139  16.519  1.00 30.85           C  
ATOM   1056  CG  LEU A1126      14.608  -6.996  17.488  1.00 31.43           C  
ATOM   1057  CD1 LEU A1126      13.771  -5.925  16.805  1.00 30.04           C  
ATOM   1058  CD2 LEU A1126      13.901  -7.560  18.719  1.00 31.15           C  
ATOM   1059  N   ASN A1127      16.369 -10.319  14.928  1.00 31.42           N  
ATOM   1060  CA  ASN A1127      16.357 -11.498  14.073  1.00 32.33           C  
ATOM   1061  C   ASN A1127      17.239 -12.606  14.677  1.00 33.00           C  
ATOM   1062  O   ASN A1127      16.916 -13.785  14.574  1.00 33.16           O  
ATOM   1063  CB  ASN A1127      16.839 -11.145  12.663  1.00 32.33           C  
ATOM   1064  CG  ASN A1127      15.773 -10.412  11.830  1.00 32.87           C  
ATOM   1065  OD1 ASN A1127      16.050  -9.970  10.717  1.00 32.54           O  
ATOM   1066  ND2 ASN A1127      14.560 -10.294  12.363  1.00 31.55           N  
ATOM   1067  N   ALA A1128      18.340 -12.228  15.320  1.00 34.29           N  
ATOM   1068  CA  ALA A1128      19.229 -13.215  15.942  1.00 35.69           C  
ATOM   1069  C   ALA A1128      18.470 -14.006  17.007  1.00 36.45           C  
ATOM   1070  O   ALA A1128      18.701 -15.203  17.196  1.00 36.98           O  
ATOM   1071  CB  ALA A1128      20.437 -12.522  16.569  1.00 34.99           C  
ATOM   1072  N   ASN A1129      17.561 -13.327  17.699  1.00 37.50           N  
ATOM   1073  CA  ASN A1129      16.756 -13.955  18.736  1.00 37.64           C  
ATOM   1074  C   ASN A1129      15.483 -14.561  18.162  1.00 38.00           C  
ATOM   1075  O   ASN A1129      14.483 -14.694  18.855  1.00 38.26           O  
ATOM   1076  CB  ASN A1129      16.419 -12.937  19.821  1.00 38.68           C  
ATOM   1077  CG  ASN A1129      17.636 -12.538  20.634  1.00 40.08           C  
ATOM   1078  OD1 ASN A1129      18.264 -13.376  21.282  1.00 42.59           O  
ATOM   1079  ND2 ASN A1129      17.979 -11.259  20.602  1.00 41.22           N  
ATOM   1080  N   LYS A1130      15.534 -14.924  16.884  1.00 39.05           N  
ATOM   1081  CA  LYS A1130      14.405 -15.546  16.195  1.00 39.06           C  
ATOM   1082  C   LYS A1130      13.120 -14.729  16.249  1.00 38.76           C  
ATOM   1083  O   LYS A1130      12.020 -15.286  16.282  1.00 39.25           O  
ATOM   1084  CB  LYS A1130      14.146 -16.945  16.774  1.00 40.50           C  
ATOM   1085  CG  LYS A1130      15.368 -17.868  16.802  1.00 41.72           C  
ATOM   1086  CD  LYS A1130      16.098 -17.856  15.466  1.00 44.34           C  
ATOM   1087  CE  LYS A1130      17.260 -18.851  15.419  1.00 46.26           C  
ATOM   1088  NZ  LYS A1130      16.811 -20.280  15.334  1.00 47.63           N  
ATOM   1089  N   PHE A1131      13.257 -13.408  16.239  1.00 37.54           N  
ATOM   1090  CA  PHE A1131      12.100 -12.521  16.288  1.00 36.55           C  
ATOM   1091  C   PHE A1131      11.954 -11.722  14.989  1.00 34.87           C  
ATOM   1092  O   PHE A1131      12.858 -10.990  14.587  1.00 34.66           O  
ATOM   1093  CB  PHE A1131      12.239 -11.573  17.489  1.00 37.33           C  
ATOM   1094  CG  PHE A1131      11.122 -10.569  17.620  1.00 39.44           C  
ATOM   1095  CD1 PHE A1131      11.086  -9.426  16.817  1.00 40.28           C  
ATOM   1096  CD2 PHE A1131      10.107 -10.764  18.550  1.00 40.26           C  
ATOM   1097  CE1 PHE A1131      10.051  -8.488  16.940  1.00 40.36           C  
ATOM   1098  CE2 PHE A1131       9.067  -9.833  18.684  1.00 42.31           C  
ATOM   1099  CZ  PHE A1131       9.042  -8.691  17.873  1.00 41.46           C  
ATOM   1100  N   VAL A1132      10.811 -11.882  14.333  1.00 33.32           N  
ATOM   1101  CA  VAL A1132      10.515 -11.169  13.093  1.00 32.31           C  
ATOM   1102  C   VAL A1132       9.617 -10.000  13.496  1.00 31.34           C  
ATOM   1103  O   VAL A1132       8.625 -10.194  14.181  1.00 31.22           O  
ATOM   1104  CB  VAL A1132       9.767 -12.085  12.091  1.00 32.32           C  
ATOM   1105  CG1 VAL A1132       9.405 -11.306  10.838  1.00 31.13           C  
ATOM   1106  CG2 VAL A1132      10.642 -13.296  11.739  1.00 31.64           C  
ATOM   1107  N   HIS A1133       9.967  -8.788  13.088  1.00 30.99           N  
ATOM   1108  CA  HIS A1133       9.176  -7.620  13.469  1.00 30.84           C  
ATOM   1109  C   HIS A1133       7.786  -7.570  12.824  1.00 30.37           C  
ATOM   1110  O   HIS A1133       6.781  -7.436  13.523  1.00 28.98           O  
ATOM   1111  CB  HIS A1133       9.961  -6.328  13.168  1.00 29.94           C  
ATOM   1112  CG  HIS A1133       9.427  -5.124  13.876  1.00 29.06           C  
ATOM   1113  ND1 HIS A1133       8.225  -4.535  13.544  1.00 28.70           N  
ATOM   1114  CD2 HIS A1133       9.898  -4.440  14.946  1.00 28.75           C  
ATOM   1115  CE1 HIS A1133       7.976  -3.542  14.381  1.00 29.75           C  
ATOM   1116  NE2 HIS A1133       8.977  -3.464  15.242  1.00 28.93           N  
ATOM   1117  N   ARG A1134       7.735  -7.677  11.498  1.00 31.58           N  
ATOM   1118  CA  ARG A1134       6.472  -7.650  10.743  1.00 32.88           C  
ATOM   1119  C   ARG A1134       5.888  -6.265  10.467  1.00 32.13           C  
ATOM   1120  O   ARG A1134       4.942  -6.136   9.687  1.00 33.64           O  
ATOM   1121  CB  ARG A1134       5.401  -8.497  11.430  1.00 34.70           C  
ATOM   1122  CG  ARG A1134       5.776  -9.957  11.574  1.00 38.81           C  
ATOM   1123  CD  ARG A1134       4.558 -10.782  11.928  1.00 42.11           C  
ATOM   1124  NE  ARG A1134       4.875 -12.201  12.031  1.00 46.76           N  
ATOM   1125  CZ  ARG A1134       3.978 -13.174  11.907  1.00 49.08           C  
ATOM   1126  NH1 ARG A1134       2.704 -12.877  11.668  1.00 49.84           N  
ATOM   1127  NH2 ARG A1134       4.353 -14.442  12.022  1.00 50.78           N  
ATOM   1128  N   ASP A1135       6.421  -5.230  11.107  1.00 30.78           N  
ATOM   1129  CA  ASP A1135       5.921  -3.889  10.863  1.00 28.27           C  
ATOM   1130  C   ASP A1135       7.046  -2.890  10.968  1.00 27.62           C  
ATOM   1131  O   ASP A1135       6.904  -1.838  11.600  1.00 28.14           O  
ATOM   1132  CB  ASP A1135       4.795  -3.530  11.841  1.00 28.69           C  
ATOM   1133  CG  ASP A1135       3.989  -2.314  11.386  1.00 29.16           C  
ATOM   1134  OD1 ASP A1135       4.240  -1.804  10.269  1.00 29.44           O  
ATOM   1135  OD2 ASP A1135       3.102  -1.861  12.140  1.00 29.37           O  
ATOM   1136  N   LEU A1136       8.182  -3.217  10.359  1.00 25.56           N  
ATOM   1137  CA  LEU A1136       9.312  -2.293  10.384  1.00 25.13           C  
ATOM   1138  C   LEU A1136       8.952  -1.105   9.476  1.00 24.48           C  
ATOM   1139  O   LEU A1136       8.620  -1.280   8.297  1.00 23.72           O  
ATOM   1140  CB  LEU A1136      10.589  -2.996   9.900  1.00 24.43           C  
ATOM   1141  CG  LEU A1136      11.859  -2.152   9.836  1.00 25.75           C  
ATOM   1142  CD1 LEU A1136      12.117  -1.469  11.195  1.00 24.94           C  
ATOM   1143  CD2 LEU A1136      13.030  -3.045   9.438  1.00 25.89           C  
ATOM   1144  N   ALA A1137       8.998   0.095  10.052  1.00 23.18           N  
ATOM   1145  CA  ALA A1137       8.669   1.332   9.363  1.00 21.66           C  
ATOM   1146  C   ALA A1137       9.161   2.472  10.240  1.00 22.56           C  
ATOM   1147  O   ALA A1137       9.299   2.301  11.450  1.00 22.70           O  
ATOM   1148  CB  ALA A1137       7.170   1.441   9.183  1.00 18.24           C  
ATOM   1149  N   ALA A1138       9.402   3.639   9.651  1.00 22.51           N  
ATOM   1150  CA  ALA A1138       9.867   4.776  10.440  1.00 24.28           C  
ATOM   1151  C   ALA A1138       8.948   5.059  11.641  1.00 24.09           C  
ATOM   1152  O   ALA A1138       9.435   5.377  12.715  1.00 24.30           O  
ATOM   1153  CB  ALA A1138      10.002   6.030   9.548  1.00 23.19           C  
ATOM   1154  N   ARG A1139       7.633   4.923  11.470  1.00 24.47           N  
ATOM   1155  CA  ARG A1139       6.692   5.176  12.561  1.00 24.99           C  
ATOM   1156  C   ARG A1139       6.901   4.233  13.750  1.00 26.13           C  
ATOM   1157  O   ARG A1139       6.446   4.512  14.856  1.00 24.60           O  
ATOM   1158  CB  ARG A1139       5.249   5.059  12.068  1.00 24.60           C  
ATOM   1159  CG  ARG A1139       4.929   3.699  11.454  1.00 24.73           C  
ATOM   1160  CD  ARG A1139       3.476   3.574  11.018  1.00 21.35           C  
ATOM   1161  NE  ARG A1139       3.277   2.273  10.387  1.00 23.47           N  
ATOM   1162  CZ  ARG A1139       3.518   2.017   9.105  1.00 21.90           C  
ATOM   1163  NH1 ARG A1139       3.947   2.973   8.301  1.00 20.88           N  
ATOM   1164  NH2 ARG A1139       3.372   0.793   8.637  1.00 22.95           N  
ATOM   1165  N   ASN A1140       7.581   3.113  13.528  1.00 27.48           N  
ATOM   1166  CA  ASN A1140       7.823   2.182  14.624  1.00 28.61           C  
ATOM   1167  C   ASN A1140       9.248   2.232  15.156  1.00 29.61           C  
ATOM   1168  O   ASN A1140       9.630   1.419  15.985  1.00 30.75           O  
ATOM   1169  CB  ASN A1140       7.450   0.757  14.215  1.00 28.17           C  
ATOM   1170  CG  ASN A1140       5.955   0.579  14.068  1.00 27.53           C  
ATOM   1171  OD1 ASN A1140       5.179   1.142  14.839  1.00 27.04           O  
ATOM   1172  ND2 ASN A1140       5.541  -0.206  13.085  1.00 27.10           N  
ATOM   1173  N   CYS A1141      10.036   3.183  14.666  1.00 30.62           N  
ATOM   1174  CA  CYS A1141      11.399   3.374  15.146  1.00 30.77           C  
ATOM   1175  C   CYS A1141      11.282   4.566  16.094  1.00 31.19           C  
ATOM   1176  O   CYS A1141      10.455   5.452  15.871  1.00 31.39           O  
ATOM   1177  CB  CYS A1141      12.342   3.702  13.984  1.00 29.86           C  
ATOM   1178  SG  CYS A1141      12.645   2.301  12.860  1.00 29.09           S  
ATOM   1179  N   MET A1142      12.086   4.593  17.151  1.00 32.47           N  
ATOM   1180  CA  MET A1142      12.008   5.688  18.121  1.00 33.56           C  
ATOM   1181  C   MET A1142      13.294   6.506  18.219  1.00 33.92           C  
ATOM   1182  O   MET A1142      14.386   5.978  18.026  1.00 33.94           O  
ATOM   1183  CB  MET A1142      11.659   5.132  19.503  1.00 35.02           C  
ATOM   1184  CG  MET A1142      10.425   4.221  19.545  1.00 37.58           C  
ATOM   1185  SD  MET A1142       8.896   4.994  18.981  1.00 41.84           S  
ATOM   1186  CE  MET A1142       8.984   6.511  19.903  1.00 40.35           C  
ATOM   1187  N   VAL A1143      13.165   7.795  18.518  1.00 34.42           N  
ATOM   1188  CA  VAL A1143      14.332   8.660  18.641  1.00 35.61           C  
ATOM   1189  C   VAL A1143      14.607   9.065  20.093  1.00 36.61           C  
ATOM   1190  O   VAL A1143      13.733   9.572  20.797  1.00 35.52           O  
ATOM   1191  CB  VAL A1143      14.179   9.935  17.803  1.00 35.97           C  
ATOM   1192  CG1 VAL A1143      15.446  10.763  17.906  1.00 35.45           C  
ATOM   1193  CG2 VAL A1143      13.884   9.576  16.353  1.00 35.31           C  
ATOM   1194  N   ALA A1144      15.836   8.829  20.532  1.00 38.00           N  
ATOM   1195  CA  ALA A1144      16.244   9.157  21.889  1.00 39.15           C  
ATOM   1196  C   ALA A1144      16.646  10.624  22.003  1.00 40.91           C  
ATOM   1197  O   ALA A1144      16.820  11.322  20.998  1.00 40.75           O  
ATOM   1198  CB  ALA A1144      17.407   8.263  22.304  1.00 37.71           C  
ATOM   1199  N   GLU A1145      16.793  11.090  23.239  1.00 42.95           N  
ATOM   1200  CA  GLU A1145      17.188  12.469  23.488  1.00 44.73           C  
ATOM   1201  C   GLU A1145      18.467  12.806  22.720  1.00 44.31           C  
ATOM   1202  O   GLU A1145      18.581  13.874  22.121  1.00 44.55           O  
ATOM   1203  CB  GLU A1145      17.427  12.685  24.984  1.00 46.75           C  
ATOM   1204  CG  GLU A1145      17.841  14.106  25.328  1.00 50.07           C  
ATOM   1205  CD  GLU A1145      16.722  15.106  25.095  1.00 51.92           C  
ATOM   1206  OE1 GLU A1145      17.018  16.311  24.956  1.00 53.41           O  
ATOM   1207  OE2 GLU A1145      15.543  14.690  25.063  1.00 53.23           O  
ATOM   1208  N   ASP A1146      19.420  11.879  22.736  1.00 44.18           N  
ATOM   1209  CA  ASP A1146      20.705  12.064  22.067  1.00 44.12           C  
ATOM   1210  C   ASP A1146      20.672  11.756  20.568  1.00 43.00           C  
ATOM   1211  O   ASP A1146      21.716  11.677  19.919  1.00 41.94           O  
ATOM   1212  CB  ASP A1146      21.765  11.199  22.754  1.00 45.40           C  
ATOM   1213  CG  ASP A1146      21.470   9.718  22.640  1.00 47.66           C  
ATOM   1214  OD1 ASP A1146      20.291   9.328  22.793  1.00 48.08           O  
ATOM   1215  OD2 ASP A1146      22.419   8.936  22.409  1.00 49.41           O  
ATOM   1216  N   PHE A1147      19.466  11.575  20.034  1.00 41.85           N  
ATOM   1217  CA  PHE A1147      19.271  11.303  18.613  1.00 40.58           C  
ATOM   1218  C   PHE A1147      19.523   9.870  18.162  1.00 39.29           C  
ATOM   1219  O   PHE A1147      19.514   9.582  16.967  1.00 39.57           O  
ATOM   1220  CB  PHE A1147      20.124  12.261  17.782  1.00 41.59           C  
ATOM   1221  CG  PHE A1147      19.684  13.689  17.877  1.00 42.33           C  
ATOM   1222  CD1 PHE A1147      18.568  14.130  17.171  1.00 41.66           C  
ATOM   1223  CD2 PHE A1147      20.367  14.588  18.695  1.00 42.19           C  
ATOM   1224  CE1 PHE A1147      18.138  15.440  17.277  1.00 42.44           C  
ATOM   1225  CE2 PHE A1147      19.942  15.906  18.809  1.00 41.90           C  
ATOM   1226  CZ  PHE A1147      18.827  16.335  18.100  1.00 42.67           C  
ATOM   1227  N   THR A1148      19.752   8.973  19.110  1.00 37.33           N  
ATOM   1228  CA  THR A1148      19.973   7.581  18.767  1.00 35.81           C  
ATOM   1229  C   THR A1148      18.619   6.975  18.377  1.00 34.53           C  
ATOM   1230  O   THR A1148      17.588   7.282  18.996  1.00 32.87           O  
ATOM   1231  CB  THR A1148      20.551   6.803  19.956  1.00 36.61           C  
ATOM   1232  OG1 THR A1148      21.786   7.410  20.362  1.00 37.63           O  
ATOM   1233  CG2 THR A1148      20.798   5.347  19.572  1.00 36.09           C  
ATOM   1234  N   VAL A1149      18.622   6.123  17.354  1.00 32.44           N  
ATOM   1235  CA  VAL A1149      17.387   5.494  16.900  1.00 31.85           C  
ATOM   1236  C   VAL A1149      17.297   4.060  17.402  1.00 32.06           C  
ATOM   1237  O   VAL A1149      18.254   3.288  17.300  1.00 32.05           O  
ATOM   1238  CB  VAL A1149      17.283   5.526  15.347  1.00 31.40           C  
ATOM   1239  CG1 VAL A1149      16.030   4.774  14.874  1.00 29.52           C  
ATOM   1240  CG2 VAL A1149      17.240   6.968  14.873  1.00 30.81           C  
ATOM   1241  N   LYS A1150      16.141   3.708  17.956  1.00 32.35           N  
ATOM   1242  CA  LYS A1150      15.932   2.363  18.476  1.00 32.23           C  
ATOM   1243  C   LYS A1150      14.673   1.706  17.921  1.00 31.92           C  
ATOM   1244  O   LYS A1150      13.681   2.373  17.634  1.00 31.46           O  
ATOM   1245  CB  LYS A1150      15.858   2.393  20.002  1.00 32.87           C  
ATOM   1246  CG  LYS A1150      17.062   3.061  20.641  1.00 34.43           C  
ATOM   1247  CD  LYS A1150      17.124   2.815  22.135  1.00 36.74           C  
ATOM   1248  CE  LYS A1150      18.375   3.456  22.730  1.00 38.77           C  
ATOM   1249  NZ  LYS A1150      18.625   2.985  24.130  1.00 41.39           N  
ATOM   1250  N   ILE A1151      14.729   0.389  17.767  1.00 31.76           N  
ATOM   1251  CA  ILE A1151      13.591  -0.362  17.266  1.00 31.92           C  
ATOM   1252  C   ILE A1151      12.526  -0.516  18.344  1.00 32.87           C  
ATOM   1253  O   ILE A1151      12.803  -0.994  19.448  1.00 32.78           O  
ATOM   1254  CB  ILE A1151      13.991  -1.778  16.809  1.00 30.34           C  
ATOM   1255  CG1 ILE A1151      15.081  -1.699  15.734  1.00 29.96           C  
ATOM   1256  CG2 ILE A1151      12.756  -2.515  16.302  1.00 29.25           C  
ATOM   1257  CD1 ILE A1151      14.653  -1.022  14.434  1.00 28.91           C  
ATOM   1258  N   GLY A1152      11.308  -0.111  18.009  1.00 33.89           N  
ATOM   1259  CA  GLY A1152      10.202  -0.238  18.933  1.00 35.92           C  
ATOM   1260  C   GLY A1152       8.951  -0.646  18.181  1.00 38.06           C  
ATOM   1261  O   GLY A1152       8.993  -1.403  17.207  1.00 35.84           O  
ATOM   1262  N   ASP A1153       7.826  -0.134  18.648  1.00 40.90           N  
ATOM   1263  CA  ASP A1153       6.540  -0.400  18.035  1.00 44.49           C  
ATOM   1264  C   ASP A1153       5.584   0.553  18.723  1.00 45.69           C  
ATOM   1265  O   ASP A1153       5.159   0.312  19.851  1.00 45.37           O  
ATOM   1266  CB  ASP A1153       6.119  -1.856  18.251  1.00 45.18           C  
ATOM   1267  CG  ASP A1153       4.880  -2.224  17.454  1.00 47.01           C  
ATOM   1268  OD1 ASP A1153       3.761  -2.162  18.013  1.00 48.69           O  
ATOM   1269  OD2 ASP A1153       5.021  -2.557  16.256  1.00 47.74           O  
ATOM   1270  N   PHE A1154       5.284   1.648  18.030  1.00 47.32           N  
ATOM   1271  CA  PHE A1154       4.412   2.708  18.528  1.00 49.85           C  
ATOM   1272  C   PHE A1154       3.156   2.171  19.204  1.00 51.26           C  
ATOM   1273  O   PHE A1154       2.786   2.638  20.283  1.00 51.94           O  
ATOM   1274  CB  PHE A1154       4.042   3.643  17.376  1.00 49.38           C  
ATOM   1275  CG  PHE A1154       3.452   4.956  17.813  1.00 49.98           C  
ATOM   1276  CD1 PHE A1154       2.122   5.043  18.219  1.00 50.10           C  
ATOM   1277  CD2 PHE A1154       4.215   6.121  17.771  1.00 50.27           C  
ATOM   1278  CE1 PHE A1154       1.558   6.277  18.571  1.00 49.06           C  
ATOM   1279  CE2 PHE A1154       3.659   7.360  18.119  1.00 49.76           C  
ATOM   1280  CZ  PHE A1154       2.328   7.435  18.517  1.00 48.83           C  
ATOM   1281  N   GLY A1155       2.510   1.203  18.555  1.00 52.10           N  
ATOM   1282  CA  GLY A1155       1.312   0.570  19.088  1.00 53.91           C  
ATOM   1283  C   GLY A1155       0.276   1.406  19.822  1.00 55.50           C  
ATOM   1284  O   GLY A1155      -0.293   0.958  20.822  1.00 56.10           O  
ATOM   1285  N   MET A1156       0.021   2.615  19.339  1.00 56.49           N  
ATOM   1286  CA  MET A1156      -0.970   3.478  19.968  1.00 57.25           C  
ATOM   1287  C   MET A1156      -1.894   4.065  18.917  1.00 57.73           C  
ATOM   1288  O   MET A1156      -1.548   4.101  17.734  1.00 58.05           O  
ATOM   1289  CB  MET A1156      -0.290   4.602  20.745  1.00 57.66           C  
ATOM   1290  CG  MET A1156       0.490   4.121  21.943  1.00 58.67           C  
ATOM   1291  SD  MET A1156       1.118   5.492  22.918  1.00 59.88           S  
ATOM   1292  CE  MET A1156       2.633   5.848  22.052  1.00 59.71           C  
ATOM   1293  N   THR A1157      -3.065   4.521  19.361  1.00 57.76           N  
ATOM   1294  CA  THR A1157      -4.077   5.101  18.482  1.00 58.10           C  
ATOM   1295  C   THR A1157      -3.520   5.593  17.145  1.00 57.37           C  
ATOM   1296  O   THR A1157      -3.661   4.912  16.125  1.00 57.13           O  
ATOM   1297  CB  THR A1157      -4.833   6.259  19.192  1.00 59.23           C  
ATOM   1298  OG1 THR A1157      -5.635   6.970  18.236  1.00 59.92           O  
ATOM   1299  CG2 THR A1157      -3.851   7.216  19.872  1.00 59.91           C  
ATOM   1300  N   ARG A1158      -2.891   6.765  17.145  1.00 56.15           N  
ATOM   1301  CA  ARG A1158      -2.315   7.307  15.918  1.00 55.59           C  
ATOM   1302  C   ARG A1158      -3.321   7.376  14.775  1.00 54.51           C  
ATOM   1303  O   ARG A1158      -3.446   6.437  13.991  1.00 54.62           O  
ATOM   1304  CB  ARG A1158      -1.144   6.439  15.477  1.00 56.23           C  
ATOM   1305  CG  ARG A1158       0.214   7.028  15.727  1.00 56.78           C  
ATOM   1306  CD  ARG A1158       1.259   6.021  15.303  1.00 57.61           C  
ATOM   1307  NE  ARG A1158       2.601   6.585  15.273  1.00 58.06           N  
ATOM   1308  CZ  ARG A1158       3.670   5.910  14.873  1.00 58.20           C  
ATOM   1309  NH1 ARG A1158       3.550   4.648  14.476  1.00 58.90           N  
ATOM   1310  NH2 ARG A1158       4.855   6.498  14.865  1.00 58.75           N  
ATOM   1311  N   ASP A1159      -4.030   8.490  14.676  1.00 53.42           N  
ATOM   1312  CA  ASP A1159      -5.019   8.669  13.622  1.00 52.09           C  
ATOM   1313  C   ASP A1159      -4.327   9.213  12.380  1.00 50.94           C  
ATOM   1314  O   ASP A1159      -4.842   9.123  11.266  1.00 50.59           O  
ATOM   1315  CB  ASP A1159      -6.102   9.648  14.093  1.00 52.69           C  
ATOM   1316  CG  ASP A1159      -7.164   9.895  13.041  0.00 52.00           C  
ATOM   1317  OD1 ASP A1159      -7.824   8.922  12.620  0.00 51.94           O  
ATOM   1318  OD2 ASP A1159      -7.342  11.064  12.636  0.00 51.94           O  
ATOM   1319  N   ILE A1160      -3.141   9.773  12.584  1.00 50.21           N  
ATOM   1320  CA  ILE A1160      -2.380  10.351  11.489  1.00 48.78           C  
ATOM   1321  C   ILE A1160      -1.734   9.310  10.586  1.00 47.22           C  
ATOM   1322  O   ILE A1160      -1.416   9.609   9.435  1.00 47.16           O  
ATOM   1323  CB  ILE A1160      -1.291  11.316  12.015  1.00 48.92           C  
ATOM   1324  CG1 ILE A1160      -0.354  10.591  12.983  1.00 49.01           C  
ATOM   1325  CG2 ILE A1160      -1.950  12.498  12.702  1.00 48.87           C  
ATOM   1326  CD1 ILE A1160       0.758  11.483  13.540  1.00 49.39           C  
ATOM   1327  N   TYR A1161      -1.547   8.092  11.094  1.00 45.71           N  
ATOM   1328  CA  TYR A1161      -0.932   7.032  10.290  1.00 43.98           C  
ATOM   1329  C   TYR A1161      -1.888   5.882   9.970  1.00 42.58           C  
ATOM   1330  O   TYR A1161      -1.460   4.815   9.521  1.00 41.95           O  
ATOM   1331  CB  TYR A1161       0.318   6.471  10.992  1.00 44.26           C  
ATOM   1332  CG  TYR A1161       1.353   7.516  11.352  1.00 44.32           C  
ATOM   1333  CD1 TYR A1161       1.639   8.567  10.486  1.00 44.90           C  
ATOM   1334  CD2 TYR A1161       2.024   7.468  12.572  1.00 44.50           C  
ATOM   1335  CE1 TYR A1161       2.558   9.551  10.825  1.00 45.92           C  
ATOM   1336  CE2 TYR A1161       2.950   8.446  12.926  1.00 45.30           C  
ATOM   1337  CZ  TYR A1161       3.209   9.489  12.048  1.00 46.70           C  
ATOM   1338  OH  TYR A1161       4.092  10.490  12.397  1.00 48.51           O  
ATOM   1339  N   GLU A1162      -3.184   6.099  10.184  1.00 41.22           N  
ATOM   1340  CA  GLU A1162      -4.164   5.055   9.920  1.00 39.07           C  
ATOM   1341  C   GLU A1162      -4.128   4.610   8.461  1.00 36.77           C  
ATOM   1342  O   GLU A1162      -4.300   3.429   8.168  1.00 35.74           O  
ATOM   1343  CB  GLU A1162      -5.575   5.537  10.276  1.00 40.99           C  
ATOM   1344  CG  GLU A1162      -6.169   6.503   9.272  1.00 44.64           C  
ATOM   1345  CD  GLU A1162      -7.534   7.025   9.689  1.00 46.92           C  
ATOM   1346  OE1 GLU A1162      -8.415   6.199  10.017  1.00 47.87           O  
ATOM   1347  OE2 GLU A1162      -7.728   8.263   9.678  1.00 48.07           O  
ATOM   1348  N   THR A1163      -3.897   5.546   7.545  1.00 33.93           N  
ATOM   1349  CA  THR A1163      -3.858   5.195   6.129  1.00 32.96           C  
ATOM   1350  C   THR A1163      -2.587   4.440   5.723  1.00 31.38           C  
ATOM   1351  O   THR A1163      -2.414   4.072   4.556  1.00 30.29           O  
ATOM   1352  CB  THR A1163      -4.053   6.448   5.234  1.00 33.17           C  
ATOM   1353  OG1 THR A1163      -3.098   7.456   5.580  1.00 35.14           O  
ATOM   1354  CG2 THR A1163      -5.442   7.012   5.429  1.00 33.68           C  
ATOM   1355  N   ASP A1164      -1.704   4.201   6.694  1.00 30.05           N  
ATOM   1356  CA  ASP A1164      -0.471   3.458   6.443  1.00 28.96           C  
ATOM   1357  C   ASP A1164      -0.806   1.965   6.455  1.00 28.17           C  
ATOM   1358  O   ASP A1164       0.033   1.116   6.129  1.00 26.62           O  
ATOM   1359  CB  ASP A1164       0.586   3.773   7.512  1.00 29.44           C  
ATOM   1360  CG  ASP A1164       1.388   5.031   7.193  1.00 31.18           C  
ATOM   1361  OD1 ASP A1164       1.046   5.717   6.198  1.00 29.86           O  
ATOM   1362  OD2 ASP A1164       2.364   5.332   7.932  1.00 30.13           O  
ATOM   1363  N   TYR A1165      -2.044   1.654   6.830  1.00 26.90           N  
ATOM   1364  CA  TYR A1165      -2.507   0.272   6.867  1.00 28.11           C  
ATOM   1365  C   TYR A1165      -3.692   0.072   5.914  1.00 28.27           C  
ATOM   1366  O   TYR A1165      -4.425   1.010   5.597  1.00 26.97           O  
ATOM   1367  CB  TYR A1165      -2.898  -0.114   8.295  1.00 27.09           C  
ATOM   1368  CG  TYR A1165      -1.739  -0.050   9.252  1.00 28.06           C  
ATOM   1369  CD1 TYR A1165      -0.893  -1.148   9.430  1.00 28.52           C  
ATOM   1370  CD2 TYR A1165      -1.454   1.127   9.953  1.00 28.23           C  
ATOM   1371  CE1 TYR A1165       0.214  -1.081  10.282  1.00 27.92           C  
ATOM   1372  CE2 TYR A1165      -0.348   1.207  10.807  1.00 28.60           C  
ATOM   1373  CZ  TYR A1165       0.483   0.100  10.964  1.00 28.35           C  
ATOM   1374  OH  TYR A1165       1.593   0.190  11.777  1.00 27.50           O  
ATOM   1375  N   TYR A1166      -3.865  -1.158   5.456  1.00 28.45           N  
ATOM   1376  CA  TYR A1166      -4.940  -1.475   4.536  1.00 29.36           C  
ATOM   1377  C   TYR A1166      -5.389  -2.914   4.765  1.00 30.60           C  
ATOM   1378  O   TYR A1166      -4.579  -3.788   5.084  1.00 30.11           O  
ATOM   1379  CB  TYR A1166      -4.435  -1.283   3.103  1.00 27.58           C  
ATOM   1380  CG  TYR A1166      -5.422  -1.632   2.022  1.00 27.40           C  
ATOM   1381  CD1 TYR A1166      -6.654  -0.977   1.931  1.00 28.32           C  
ATOM   1382  CD2 TYR A1166      -5.111  -2.593   1.060  1.00 27.98           C  
ATOM   1383  CE1 TYR A1166      -7.546  -1.266   0.903  1.00 27.91           C  
ATOM   1384  CE2 TYR A1166      -5.993  -2.896   0.032  1.00 28.36           C  
ATOM   1385  CZ  TYR A1166      -7.205  -2.227  -0.042  1.00 29.27           C  
ATOM   1386  OH  TYR A1166      -8.065  -2.512  -1.072  1.00 29.85           O  
ATOM   1387  N   ARG A1167      -6.686  -3.156   4.635  1.00 32.59           N  
ATOM   1388  CA  ARG A1167      -7.201  -4.506   4.799  1.00 35.04           C  
ATOM   1389  C   ARG A1167      -7.101  -5.178   3.437  1.00 35.92           C  
ATOM   1390  O   ARG A1167      -8.021  -5.122   2.631  1.00 36.10           O  
ATOM   1391  CB  ARG A1167      -8.649  -4.476   5.287  1.00 36.00           C  
ATOM   1392  CG  ARG A1167      -8.802  -3.922   6.703  1.00 38.30           C  
ATOM   1393  CD  ARG A1167     -10.268  -3.835   7.121  1.00 40.65           C  
ATOM   1394  NE  ARG A1167     -10.433  -3.101   8.378  1.00 43.21           N  
ATOM   1395  CZ  ARG A1167     -10.090  -3.569   9.575  1.00 43.91           C  
ATOM   1396  NH1 ARG A1167      -9.566  -4.782   9.692  1.00 43.74           N  
ATOM   1397  NH2 ARG A1167     -10.251  -2.815  10.655  1.00 44.64           N  
ATOM   1398  N   LYS A1168      -5.953  -5.789   3.186  1.00 37.41           N  
ATOM   1399  CA  LYS A1168      -5.680  -6.482   1.933  1.00 39.39           C  
ATOM   1400  C   LYS A1168      -6.782  -7.497   1.650  1.00 41.57           C  
ATOM   1401  O   LYS A1168      -7.195  -7.677   0.501  1.00 42.38           O  
ATOM   1402  CB  LYS A1168      -4.331  -7.199   2.032  1.00 38.13           C  
ATOM   1403  CG  LYS A1168      -3.743  -7.610   0.717  1.00 37.07           C  
ATOM   1404  CD  LYS A1168      -2.492  -8.440   0.913  1.00 37.69           C  
ATOM   1405  CE  LYS A1168      -2.842  -9.807   1.494  1.00 38.63           C  
ATOM   1406  NZ  LYS A1168      -1.730 -10.785   1.368  1.00 37.80           N  
ATOM   1407  N   GLY A1169      -7.245  -8.166   2.703  1.00 43.84           N  
ATOM   1408  CA  GLY A1169      -8.303  -9.152   2.561  1.00 46.90           C  
ATOM   1409  C   GLY A1169      -9.240  -9.114   3.755  1.00 48.97           C  
ATOM   1410  O   GLY A1169      -9.742 -10.148   4.204  1.00 50.10           O  
ATOM   1411  N   GLY A1170      -9.482  -7.914   4.272  1.00 50.21           N  
ATOM   1412  CA  GLY A1170     -10.348  -7.769   5.426  1.00 51.03           C  
ATOM   1413  C   GLY A1170      -9.632  -8.196   6.696  1.00 51.82           C  
ATOM   1414  O   GLY A1170      -9.419  -7.394   7.610  1.00 52.00           O  
ATOM   1415  N   LYS A1171      -9.249  -9.469   6.741  1.00 52.23           N  
ATOM   1416  CA  LYS A1171      -8.564 -10.045   7.893  1.00 51.45           C  
ATOM   1417  C   LYS A1171      -7.385  -9.228   8.424  1.00 49.42           C  
ATOM   1418  O   LYS A1171      -6.219  -9.607   8.255  1.00 50.25           O  
ATOM   1419  CB  LYS A1171      -8.080 -11.463   7.568  1.00 53.18           C  
ATOM   1420  CG  LYS A1171      -7.279 -12.112   8.700  1.00 55.37           C  
ATOM   1421  CD  LYS A1171      -6.439 -13.290   8.204  1.00 56.40           C  
ATOM   1422  CE  LYS A1171      -5.469 -13.771   9.280  1.00 56.58           C  
ATOM   1423  NZ  LYS A1171      -4.482 -14.761   8.766  1.00 57.05           N  
ATOM   1424  N   GLY A1172      -7.689  -8.106   9.066  1.00 46.32           N  
ATOM   1425  CA  GLY A1172      -6.637  -7.299   9.651  1.00 41.84           C  
ATOM   1426  C   GLY A1172      -6.001  -6.225   8.800  1.00 38.32           C  
ATOM   1427  O   GLY A1172      -5.922  -6.325   7.575  1.00 36.82           O  
ATOM   1428  N   LEU A1173      -5.540  -5.188   9.488  1.00 35.94           N  
ATOM   1429  CA  LEU A1173      -4.879  -4.060   8.860  1.00 33.28           C  
ATOM   1430  C   LEU A1173      -3.441  -4.447   8.602  1.00 30.62           C  
ATOM   1431  O   LEU A1173      -2.758  -4.932   9.500  1.00 29.40           O  
ATOM   1432  CB  LEU A1173      -4.928  -2.853   9.790  1.00 34.09           C  
ATOM   1433  CG  LEU A1173      -6.334  -2.321  10.045  1.00 34.99           C  
ATOM   1434  CD1 LEU A1173      -6.316  -1.339  11.210  1.00 34.70           C  
ATOM   1435  CD2 LEU A1173      -6.851  -1.668   8.774  1.00 35.11           C  
ATOM   1436  N   LEU A1174      -2.988  -4.241   7.369  1.00 28.38           N  
ATOM   1437  CA  LEU A1174      -1.616  -4.576   6.993  1.00 26.76           C  
ATOM   1438  C   LEU A1174      -0.933  -3.373   6.355  1.00 24.85           C  
ATOM   1439  O   LEU A1174      -1.568  -2.619   5.623  1.00 24.81           O  
ATOM   1440  CB  LEU A1174      -1.625  -5.768   6.023  1.00 26.26           C  
ATOM   1441  CG  LEU A1174      -2.156  -7.075   6.633  1.00 27.84           C  
ATOM   1442  CD1 LEU A1174      -2.357  -8.109   5.550  1.00 27.13           C  
ATOM   1443  CD2 LEU A1174      -1.161  -7.595   7.692  1.00 27.88           C  
ATOM   1444  N   PRO A1175       0.373  -3.182   6.618  1.00 23.03           N  
ATOM   1445  CA  PRO A1175       1.148  -2.057   6.066  1.00 23.05           C  
ATOM   1446  C   PRO A1175       1.634  -2.379   4.656  1.00 21.73           C  
ATOM   1447  O   PRO A1175       2.831  -2.524   4.428  1.00 20.25           O  
ATOM   1448  CB  PRO A1175       2.301  -1.936   7.035  1.00 22.24           C  
ATOM   1449  CG  PRO A1175       2.605  -3.391   7.333  1.00 21.53           C  
ATOM   1450  CD  PRO A1175       1.215  -4.017   7.497  1.00 22.94           C  
ATOM   1451  N   VAL A1176       0.688  -2.473   3.728  1.00 21.03           N  
ATOM   1452  CA  VAL A1176       0.967  -2.825   2.332  1.00 22.67           C  
ATOM   1453  C   VAL A1176       2.074  -2.073   1.574  1.00 20.46           C  
ATOM   1454  O   VAL A1176       2.736  -2.665   0.727  1.00 20.25           O  
ATOM   1455  CB  VAL A1176      -0.365  -2.793   1.490  1.00 22.26           C  
ATOM   1456  CG1 VAL A1176      -1.373  -3.791   2.080  1.00 23.31           C  
ATOM   1457  CG2 VAL A1176      -0.973  -1.409   1.492  1.00 21.62           C  
ATOM   1458  N   ARG A1177       2.280  -0.786   1.857  1.00 21.12           N  
ATOM   1459  CA  ARG A1177       3.331  -0.016   1.173  1.00 19.80           C  
ATOM   1460  C   ARG A1177       4.728  -0.321   1.741  1.00 20.09           C  
ATOM   1461  O   ARG A1177       5.729   0.182   1.232  1.00 19.55           O  
ATOM   1462  CB  ARG A1177       3.049   1.496   1.246  1.00 17.99           C  
ATOM   1463  CG  ARG A1177       1.817   1.937   0.424  1.00 19.17           C  
ATOM   1464  CD  ARG A1177       1.385   3.395   0.675  1.00 18.00           C  
ATOM   1465  NE  ARG A1177       0.051   3.654   0.125  1.00 17.76           N  
ATOM   1466  CZ  ARG A1177      -0.185   4.125  -1.098  1.00 18.50           C  
ATOM   1467  NH1 ARG A1177       0.830   4.422  -1.912  1.00 17.52           N  
ATOM   1468  NH2 ARG A1177      -1.438   4.240  -1.533  1.00 17.46           N  
ATOM   1469  N   TRP A1178       4.796  -1.156   2.781  1.00 19.98           N  
ATOM   1470  CA  TRP A1178       6.088  -1.539   3.384  1.00 20.94           C  
ATOM   1471  C   TRP A1178       6.387  -3.010   3.204  1.00 20.30           C  
ATOM   1472  O   TRP A1178       7.470  -3.474   3.543  1.00 21.81           O  
ATOM   1473  CB  TRP A1178       6.106  -1.244   4.889  1.00 19.97           C  
ATOM   1474  CG  TRP A1178       6.403   0.179   5.202  1.00 20.00           C  
ATOM   1475  CD1 TRP A1178       7.623   0.717   5.524  1.00 18.79           C  
ATOM   1476  CD2 TRP A1178       5.478   1.271   5.159  1.00 19.44           C  
ATOM   1477  NE1 TRP A1178       7.503   2.077   5.681  1.00 19.33           N  
ATOM   1478  CE2 TRP A1178       6.198   2.441   5.464  1.00 18.76           C  
ATOM   1479  CE3 TRP A1178       4.104   1.371   4.896  1.00 20.53           C  
ATOM   1480  CZ2 TRP A1178       5.593   3.705   5.502  1.00 20.77           C  
ATOM   1481  CZ3 TRP A1178       3.502   2.629   4.931  1.00 21.49           C  
ATOM   1482  CH2 TRP A1178       4.244   3.775   5.235  1.00 20.15           C  
ATOM   1483  N   MET A1179       5.425  -3.736   2.657  1.00 21.13           N  
ATOM   1484  CA  MET A1179       5.542  -5.169   2.471  1.00 21.34           C  
ATOM   1485  C   MET A1179       6.182  -5.650   1.172  1.00 21.71           C  
ATOM   1486  O   MET A1179       6.021  -5.045   0.108  1.00 21.01           O  
ATOM   1487  CB  MET A1179       4.158  -5.781   2.639  1.00 22.39           C  
ATOM   1488  CG  MET A1179       3.618  -5.639   4.074  1.00 23.79           C  
ATOM   1489  SD  MET A1179       1.867  -6.060   4.249  1.00 26.30           S  
ATOM   1490  CE  MET A1179       1.837  -7.771   3.686  1.00 26.42           C  
ATOM   1491  N   SER A1180       6.906  -6.759   1.275  1.00 20.91           N  
ATOM   1492  CA  SER A1180       7.571  -7.347   0.127  1.00 21.80           C  
ATOM   1493  C   SER A1180       6.579  -8.041  -0.792  1.00 23.23           C  
ATOM   1494  O   SER A1180       5.430  -8.317  -0.416  1.00 22.47           O  
ATOM   1495  CB  SER A1180       8.613  -8.361   0.582  1.00 21.57           C  
ATOM   1496  OG  SER A1180       7.989  -9.460   1.238  1.00 22.61           O  
ATOM   1497  N   PRO A1181       7.011  -8.336  -2.023  1.00 24.41           N  
ATOM   1498  CA  PRO A1181       6.120  -9.013  -2.970  1.00 25.00           C  
ATOM   1499  C   PRO A1181       5.541 -10.300  -2.364  1.00 24.95           C  
ATOM   1500  O   PRO A1181       4.324 -10.510  -2.376  1.00 24.06           O  
ATOM   1501  CB  PRO A1181       7.035  -9.304  -4.159  1.00 24.83           C  
ATOM   1502  CG  PRO A1181       8.028  -8.177  -4.118  1.00 24.93           C  
ATOM   1503  CD  PRO A1181       8.314  -8.014  -2.639  1.00 24.16           C  
ATOM   1504  N   GLU A1182       6.413 -11.151  -1.823  1.00 24.74           N  
ATOM   1505  CA  GLU A1182       5.974 -12.423  -1.243  1.00 25.54           C  
ATOM   1506  C   GLU A1182       5.006 -12.275  -0.065  1.00 24.85           C  
ATOM   1507  O   GLU A1182       4.088 -13.088   0.093  1.00 24.50           O  
ATOM   1508  CB  GLU A1182       7.186 -13.282  -0.833  1.00 26.58           C  
ATOM   1509  CG  GLU A1182       7.981 -12.746   0.340  1.00 27.86           C  
ATOM   1510  CD  GLU A1182       9.134 -11.846  -0.059  1.00 29.36           C  
ATOM   1511  OE1 GLU A1182       9.150 -11.309  -1.204  1.00 27.16           O  
ATOM   1512  OE2 GLU A1182      10.029 -11.669   0.799  1.00 28.79           O  
ATOM   1513  N   SER A1183       5.187 -11.244   0.757  1.00 25.16           N  
ATOM   1514  CA  SER A1183       4.272 -11.032   1.880  1.00 24.54           C  
ATOM   1515  C   SER A1183       2.937 -10.502   1.361  1.00 24.17           C  
ATOM   1516  O   SER A1183       1.892 -10.788   1.932  1.00 23.23           O  
ATOM   1517  CB  SER A1183       4.853 -10.035   2.889  1.00 25.49           C  
ATOM   1518  OG  SER A1183       6.078 -10.506   3.434  1.00 28.21           O  
ATOM   1519  N   LEU A1184       2.963  -9.717   0.287  1.00 24.68           N  
ATOM   1520  CA  LEU A1184       1.708  -9.196  -0.245  1.00 25.23           C  
ATOM   1521  C   LEU A1184       0.872 -10.349  -0.785  1.00 25.41           C  
ATOM   1522  O   LEU A1184      -0.345 -10.250  -0.868  1.00 26.42           O  
ATOM   1523  CB  LEU A1184       1.953  -8.167  -1.358  1.00 23.46           C  
ATOM   1524  CG  LEU A1184       2.529  -6.799  -0.971  1.00 22.91           C  
ATOM   1525  CD1 LEU A1184       2.811  -5.987  -2.232  1.00 22.18           C  
ATOM   1526  CD2 LEU A1184       1.568  -6.057  -0.062  1.00 22.02           C  
ATOM   1527  N   LYS A1185       1.523 -11.452  -1.134  1.00 26.61           N  
ATOM   1528  CA  LYS A1185       0.805 -12.612  -1.663  1.00 28.07           C  
ATOM   1529  C   LYS A1185       0.259 -13.562  -0.607  1.00 27.87           C  
ATOM   1530  O   LYS A1185      -0.956 -13.743  -0.495  1.00 26.98           O  
ATOM   1531  CB  LYS A1185       1.692 -13.428  -2.617  1.00 29.43           C  
ATOM   1532  CG  LYS A1185       2.008 -12.754  -3.943  1.00 31.50           C  
ATOM   1533  CD  LYS A1185       3.200 -13.436  -4.595  1.00 33.39           C  
ATOM   1534  CE  LYS A1185       3.724 -12.659  -5.787  1.00 34.94           C  
ATOM   1535  NZ  LYS A1185       4.966 -13.301  -6.329  1.00 37.16           N  
ATOM   1536  N   ASP A1186       1.151 -14.179   0.158  1.00 27.51           N  
ATOM   1537  CA  ASP A1186       0.719 -15.153   1.154  1.00 29.22           C  
ATOM   1538  C   ASP A1186       0.506 -14.624   2.565  1.00 27.52           C  
ATOM   1539  O   ASP A1186       0.043 -15.357   3.442  1.00 28.28           O  
ATOM   1540  CB  ASP A1186       1.699 -16.333   1.188  1.00 31.53           C  
ATOM   1541  CG  ASP A1186       3.050 -15.959   1.785  1.00 34.35           C  
ATOM   1542  OD1 ASP A1186       3.924 -16.850   1.897  1.00 36.70           O  
ATOM   1543  OD2 ASP A1186       3.247 -14.776   2.146  1.00 35.64           O  
ATOM   1544  N   GLY A1187       0.849 -13.363   2.786  1.00 27.28           N  
ATOM   1545  CA  GLY A1187       0.669 -12.756   4.095  1.00 26.76           C  
ATOM   1546  C   GLY A1187       1.629 -13.270   5.154  1.00 26.94           C  
ATOM   1547  O   GLY A1187       1.358 -13.162   6.356  1.00 27.33           O  
ATOM   1548  N   VAL A1188       2.750 -13.831   4.712  1.00 26.42           N  
ATOM   1549  CA  VAL A1188       3.762 -14.366   5.614  1.00 26.58           C  
ATOM   1550  C   VAL A1188       4.929 -13.383   5.754  1.00 26.14           C  
ATOM   1551  O   VAL A1188       5.349 -12.770   4.776  1.00 25.81           O  
ATOM   1552  CB  VAL A1188       4.297 -15.725   5.084  1.00 26.71           C  
ATOM   1553  CG1 VAL A1188       5.416 -16.259   5.984  1.00 26.49           C  
ATOM   1554  CG2 VAL A1188       3.166 -16.725   5.022  1.00 27.27           C  
ATOM   1555  N   PHE A1189       5.446 -13.230   6.973  1.00 25.65           N  
ATOM   1556  CA  PHE A1189       6.572 -12.331   7.217  1.00 25.40           C  
ATOM   1557  C   PHE A1189       7.776 -13.146   7.638  1.00 25.21           C  
ATOM   1558  O   PHE A1189       7.648 -14.092   8.401  1.00 26.24           O  
ATOM   1559  CB  PHE A1189       6.238 -11.307   8.308  1.00 25.35           C  
ATOM   1560  CG  PHE A1189       5.091 -10.396   7.956  1.00 25.52           C  
ATOM   1561  CD1 PHE A1189       3.780 -10.777   8.205  1.00 25.49           C  
ATOM   1562  CD2 PHE A1189       5.325  -9.164   7.357  1.00 25.83           C  
ATOM   1563  CE1 PHE A1189       2.718  -9.953   7.860  1.00 25.87           C  
ATOM   1564  CE2 PHE A1189       4.266  -8.327   7.010  1.00 25.80           C  
ATOM   1565  CZ  PHE A1189       2.962  -8.724   7.262  1.00 26.49           C  
ATOM   1566  N   THR A1190       8.949 -12.774   7.140  1.00 25.54           N  
ATOM   1567  CA  THR A1190      10.187 -13.491   7.441  1.00 25.60           C  
ATOM   1568  C   THR A1190      11.243 -12.438   7.660  1.00 24.90           C  
ATOM   1569  O   THR A1190      10.941 -11.248   7.630  1.00 26.27           O  
ATOM   1570  CB  THR A1190      10.639 -14.366   6.247  1.00 25.91           C  
ATOM   1571  OG1 THR A1190      10.991 -13.508   5.153  1.00 28.20           O  
ATOM   1572  CG2 THR A1190       9.510 -15.304   5.792  1.00 25.20           C  
ATOM   1573  N   THR A1191      12.483 -12.863   7.874  1.00 25.28           N  
ATOM   1574  CA  THR A1191      13.557 -11.902   8.074  1.00 24.81           C  
ATOM   1575  C   THR A1191      13.889 -11.307   6.709  1.00 23.98           C  
ATOM   1576  O   THR A1191      14.415 -10.209   6.617  1.00 22.93           O  
ATOM   1577  CB  THR A1191      14.845 -12.555   8.682  1.00 25.79           C  
ATOM   1578  OG1 THR A1191      15.418 -13.467   7.735  1.00 27.00           O  
ATOM   1579  CG2 THR A1191      14.528 -13.300   9.981  1.00 24.99           C  
ATOM   1580  N   TYR A1192      13.585 -12.043   5.646  1.00 25.35           N  
ATOM   1581  CA  TYR A1192      13.842 -11.557   4.290  1.00 26.24           C  
ATOM   1582  C   TYR A1192      12.926 -10.372   4.002  1.00 24.96           C  
ATOM   1583  O   TYR A1192      13.318  -9.419   3.325  1.00 25.71           O  
ATOM   1584  CB  TYR A1192      13.559 -12.657   3.251  1.00 28.78           C  
ATOM   1585  CG  TYR A1192      14.273 -13.951   3.527  1.00 31.72           C  
ATOM   1586  CD1 TYR A1192      15.663 -13.998   3.593  1.00 33.50           C  
ATOM   1587  CD2 TYR A1192      13.556 -15.125   3.770  1.00 33.49           C  
ATOM   1588  CE1 TYR A1192      16.330 -15.182   3.904  1.00 35.73           C  
ATOM   1589  CE2 TYR A1192      14.212 -16.317   4.082  1.00 35.37           C  
ATOM   1590  CZ  TYR A1192      15.595 -16.337   4.149  1.00 36.25           C  
ATOM   1591  OH  TYR A1192      16.249 -17.502   4.470  1.00 38.06           O  
ATOM   1592  N   SER A1193      11.698 -10.439   4.506  1.00 23.97           N  
ATOM   1593  CA  SER A1193      10.747  -9.368   4.276  1.00 23.21           C  
ATOM   1594  C   SER A1193      11.028  -8.174   5.196  1.00 22.89           C  
ATOM   1595  O   SER A1193      10.737  -7.030   4.834  1.00 20.87           O  
ATOM   1596  CB  SER A1193       9.297  -9.891   4.399  1.00 23.54           C  
ATOM   1597  OG  SER A1193       8.939 -10.312   5.711  1.00 24.22           O  
ATOM   1598  N   ASP A1194      11.627  -8.425   6.364  1.00 22.77           N  
ATOM   1599  CA  ASP A1194      11.975  -7.333   7.282  1.00 23.10           C  
ATOM   1600  C   ASP A1194      13.035  -6.489   6.575  1.00 22.85           C  
ATOM   1601  O   ASP A1194      13.093  -5.260   6.730  1.00 23.50           O  
ATOM   1602  CB  ASP A1194      12.580  -7.861   8.602  1.00 24.10           C  
ATOM   1603  CG  ASP A1194      11.536  -8.138   9.673  1.00 26.30           C  
ATOM   1604  OD1 ASP A1194      10.423  -7.569   9.612  1.00 27.91           O  
ATOM   1605  OD2 ASP A1194      11.838  -8.919  10.599  1.00 26.79           O  
ATOM   1606  N   VAL A1195      13.890  -7.162   5.813  1.00 22.24           N  
ATOM   1607  CA  VAL A1195      14.951  -6.481   5.080  1.00 22.40           C  
ATOM   1608  C   VAL A1195      14.356  -5.616   3.967  1.00 21.53           C  
ATOM   1609  O   VAL A1195      14.813  -4.498   3.742  1.00 22.27           O  
ATOM   1610  CB  VAL A1195      15.980  -7.508   4.511  1.00 23.34           C  
ATOM   1611  CG1 VAL A1195      16.886  -6.852   3.469  1.00 22.96           C  
ATOM   1612  CG2 VAL A1195      16.854  -8.044   5.655  1.00 22.29           C  
ATOM   1613  N   TRP A1196      13.339  -6.130   3.277  1.00 20.14           N  
ATOM   1614  CA  TRP A1196      12.678  -5.372   2.227  1.00 19.05           C  
ATOM   1615  C   TRP A1196      12.103  -4.106   2.870  1.00 18.03           C  
ATOM   1616  O   TRP A1196      12.240  -3.008   2.332  1.00 18.27           O  
ATOM   1617  CB  TRP A1196      11.554  -6.220   1.578  1.00 17.98           C  
ATOM   1618  CG  TRP A1196      10.676  -5.427   0.624  1.00 19.10           C  
ATOM   1619  CD1 TRP A1196       9.792  -4.427   0.960  1.00 17.53           C  
ATOM   1620  CD2 TRP A1196      10.674  -5.490  -0.811  1.00 17.88           C  
ATOM   1621  NE1 TRP A1196       9.259  -3.866  -0.169  1.00 18.51           N  
ATOM   1622  CE2 TRP A1196       9.777  -4.494  -1.271  1.00 18.32           C  
ATOM   1623  CE3 TRP A1196      11.340  -6.292  -1.754  1.00 17.95           C  
ATOM   1624  CZ2 TRP A1196       9.528  -4.268  -2.640  1.00 19.30           C  
ATOM   1625  CZ3 TRP A1196      11.089  -6.072  -3.126  1.00 18.27           C  
ATOM   1626  CH2 TRP A1196      10.189  -5.066  -3.549  1.00 18.99           C  
ATOM   1627  N   SER A1197      11.455  -4.253   4.023  1.00 19.48           N  
ATOM   1628  CA  SER A1197      10.883  -3.098   4.727  1.00 19.99           C  
ATOM   1629  C   SER A1197      11.977  -2.123   5.134  1.00 19.88           C  
ATOM   1630  O   SER A1197      11.764  -0.912   5.130  1.00 21.16           O  
ATOM   1631  CB  SER A1197      10.114  -3.546   5.975  1.00 21.32           C  
ATOM   1632  OG  SER A1197       8.939  -4.248   5.621  1.00 19.50           O  
ATOM   1633  N   PHE A1198      13.146  -2.652   5.486  1.00 19.95           N  
ATOM   1634  CA  PHE A1198      14.287  -1.824   5.875  1.00 19.25           C  
ATOM   1635  C   PHE A1198      14.612  -0.888   4.722  1.00 18.59           C  
ATOM   1636  O   PHE A1198      14.891   0.291   4.929  1.00 18.17           O  
ATOM   1637  CB  PHE A1198      15.513  -2.698   6.156  1.00 19.54           C  
ATOM   1638  CG  PHE A1198      16.737  -1.915   6.535  1.00 19.84           C  
ATOM   1639  CD1 PHE A1198      16.793  -1.230   7.754  1.00 20.20           C  
ATOM   1640  CD2 PHE A1198      17.836  -1.862   5.686  1.00 17.79           C  
ATOM   1641  CE1 PHE A1198      17.938  -0.506   8.118  1.00 20.30           C  
ATOM   1642  CE2 PHE A1198      18.977  -1.145   6.038  1.00 19.99           C  
ATOM   1643  CZ  PHE A1198      19.029  -0.463   7.260  1.00 20.40           C  
ATOM   1644  N   GLY A1199      14.596  -1.431   3.508  1.00 19.25           N  
ATOM   1645  CA  GLY A1199      14.868  -0.611   2.338  1.00 19.70           C  
ATOM   1646  C   GLY A1199      13.854   0.511   2.219  1.00 20.36           C  
ATOM   1647  O   GLY A1199      14.184   1.604   1.784  1.00 21.16           O  
ATOM   1648  N   VAL A1200      12.606   0.249   2.592  1.00 21.19           N  
ATOM   1649  CA  VAL A1200      11.578   1.284   2.518  1.00 21.67           C  
ATOM   1650  C   VAL A1200      11.796   2.346   3.605  1.00 20.71           C  
ATOM   1651  O   VAL A1200      11.539   3.522   3.376  1.00 21.27           O  
ATOM   1652  CB  VAL A1200      10.150   0.675   2.624  1.00 21.59           C  
ATOM   1653  CG1 VAL A1200       9.112   1.790   2.638  1.00 20.28           C  
ATOM   1654  CG2 VAL A1200       9.883  -0.248   1.430  1.00 19.65           C  
ATOM   1655  N   VAL A1201      12.286   1.951   4.779  1.00 20.88           N  
ATOM   1656  CA  VAL A1201      12.554   2.938   5.837  1.00 21.45           C  
ATOM   1657  C   VAL A1201      13.664   3.899   5.392  1.00 21.20           C  
ATOM   1658  O   VAL A1201      13.629   5.091   5.712  1.00 22.52           O  
ATOM   1659  CB  VAL A1201      12.989   2.254   7.159  1.00 21.80           C  
ATOM   1660  CG1 VAL A1201      13.376   3.301   8.197  1.00 19.69           C  
ATOM   1661  CG2 VAL A1201      11.862   1.387   7.677  1.00 20.53           C  
ATOM   1662  N   LEU A1202      14.648   3.382   4.658  1.00 21.60           N  
ATOM   1663  CA  LEU A1202      15.738   4.215   4.156  1.00 22.93           C  
ATOM   1664  C   LEU A1202      15.171   5.216   3.150  1.00 22.29           C  
ATOM   1665  O   LEU A1202      15.651   6.352   3.041  1.00 22.87           O  
ATOM   1666  CB  LEU A1202      16.823   3.361   3.475  1.00 23.24           C  
ATOM   1667  CG  LEU A1202      17.661   2.400   4.331  1.00 24.76           C  
ATOM   1668  CD1 LEU A1202      18.740   1.760   3.458  1.00 23.94           C  
ATOM   1669  CD2 LEU A1202      18.305   3.145   5.491  1.00 22.87           C  
ATOM   1670  N   TRP A1203      14.158   4.783   2.408  1.00 21.39           N  
ATOM   1671  CA  TRP A1203      13.499   5.647   1.435  1.00 22.19           C  
ATOM   1672  C   TRP A1203      12.732   6.729   2.214  1.00 20.97           C  
ATOM   1673  O   TRP A1203      12.686   7.892   1.807  1.00 22.55           O  
ATOM   1674  CB  TRP A1203      12.530   4.827   0.574  1.00 20.34           C  
ATOM   1675  CG  TRP A1203      11.962   5.580  -0.620  1.00 21.09           C  
ATOM   1676  CD1 TRP A1203      12.511   5.673  -1.869  1.00 21.07           C  
ATOM   1677  CD2 TRP A1203      10.715   6.300  -0.678  1.00 20.99           C  
ATOM   1678  NE1 TRP A1203      11.682   6.397  -2.700  1.00 21.30           N  
ATOM   1679  CE2 TRP A1203      10.573   6.790  -1.997  1.00 20.30           C  
ATOM   1680  CE3 TRP A1203       9.700   6.569   0.257  1.00 20.65           C  
ATOM   1681  CZ2 TRP A1203       9.460   7.540  -2.410  1.00 20.54           C  
ATOM   1682  CZ3 TRP A1203       8.587   7.322  -0.154  1.00 21.65           C  
ATOM   1683  CH2 TRP A1203       8.480   7.794  -1.481  1.00 21.81           C  
ATOM   1684  N   GLU A1204      12.141   6.346   3.342  1.00 20.81           N  
ATOM   1685  CA  GLU A1204      11.391   7.288   4.179  1.00 21.71           C  
ATOM   1686  C   GLU A1204      12.327   8.363   4.724  1.00 21.22           C  
ATOM   1687  O   GLU A1204      11.991   9.542   4.777  1.00 21.06           O  
ATOM   1688  CB  GLU A1204      10.740   6.560   5.372  1.00 21.02           C  
ATOM   1689  CG  GLU A1204       9.490   5.748   5.056  1.00 23.11           C  
ATOM   1690  CD  GLU A1204       8.806   5.169   6.307  1.00 22.75           C  
ATOM   1691  OE1 GLU A1204       9.254   4.120   6.806  1.00 19.63           O  
ATOM   1692  OE2 GLU A1204       7.810   5.766   6.789  1.00 24.22           O  
ATOM   1693  N   ILE A1205      13.507   7.940   5.156  1.00 22.98           N  
ATOM   1694  CA  ILE A1205      14.468   8.880   5.707  1.00 23.77           C  
ATOM   1695  C   ILE A1205      14.892   9.896   4.648  1.00 23.90           C  
ATOM   1696  O   ILE A1205      14.926  11.091   4.903  1.00 24.17           O  
ATOM   1697  CB  ILE A1205      15.694   8.125   6.271  1.00 23.83           C  
ATOM   1698  CG1 ILE A1205      15.269   7.319   7.500  1.00 22.92           C  
ATOM   1699  CG2 ILE A1205      16.801   9.105   6.638  1.00 24.13           C  
ATOM   1700  CD1 ILE A1205      16.347   6.388   8.034  1.00 22.80           C  
ATOM   1701  N   ALA A1206      15.161   9.422   3.441  1.00 23.82           N  
ATOM   1702  CA  ALA A1206      15.590  10.293   2.363  1.00 24.53           C  
ATOM   1703  C   ALA A1206      14.509  11.237   1.839  1.00 25.12           C  
ATOM   1704  O   ALA A1206      14.825  12.227   1.179  1.00 26.85           O  
ATOM   1705  CB  ALA A1206      16.153   9.437   1.211  1.00 25.07           C  
ATOM   1706  N   THR A1207      13.237  10.939   2.108  1.00 25.37           N  
ATOM   1707  CA  THR A1207      12.140  11.790   1.640  1.00 24.34           C  
ATOM   1708  C   THR A1207      11.480  12.550   2.784  1.00 25.32           C  
ATOM   1709  O   THR A1207      10.508  13.279   2.580  1.00 25.20           O  
ATOM   1710  CB  THR A1207      11.029  10.966   0.918  1.00 24.84           C  
ATOM   1711  OG1 THR A1207      10.512   9.969   1.810  1.00 23.43           O  
ATOM   1712  CG2 THR A1207      11.578  10.287  -0.334  1.00 22.86           C  
ATOM   1713  N   LEU A1208      12.028  12.403   3.985  1.00 26.13           N  
ATOM   1714  CA  LEU A1208      11.468  13.045   5.167  1.00 26.19           C  
ATOM   1715  C   LEU A1208      10.058  12.534   5.404  1.00 26.05           C  
ATOM   1716  O   LEU A1208       9.130  13.287   5.698  1.00 26.11           O  
ATOM   1717  CB  LEU A1208      11.502  14.575   5.049  1.00 26.09           C  
ATOM   1718  CG  LEU A1208      12.936  15.134   5.129  1.00 27.11           C  
ATOM   1719  CD1 LEU A1208      12.913  16.657   5.217  1.00 26.16           C  
ATOM   1720  CD2 LEU A1208      13.646  14.556   6.350  1.00 25.56           C  
ATOM   1721  N   ALA A1209       9.938  11.218   5.269  1.00 26.27           N  
ATOM   1722  CA  ALA A1209       8.702  10.471   5.479  1.00 25.94           C  
ATOM   1723  C   ALA A1209       7.497  10.740   4.576  1.00 26.04           C  
ATOM   1724  O   ALA A1209       6.371  10.906   5.059  1.00 25.55           O  
ATOM   1725  CB  ALA A1209       8.285  10.564   6.945  1.00 25.68           C  
ATOM   1726  N   GLU A1210       7.724  10.794   3.268  1.00 26.63           N  
ATOM   1727  CA  GLU A1210       6.608  10.918   2.342  1.00 27.63           C  
ATOM   1728  C   GLU A1210       6.079   9.486   2.319  1.00 27.07           C  
ATOM   1729  O   GLU A1210       6.827   8.550   2.603  1.00 27.22           O  
ATOM   1730  CB  GLU A1210       7.078  11.301   0.937  1.00 29.50           C  
ATOM   1731  CG  GLU A1210       7.202  12.806   0.692  1.00 34.17           C  
ATOM   1732  CD  GLU A1210       5.849  13.521   0.652  1.00 36.11           C  
ATOM   1733  OE1 GLU A1210       5.017  13.193  -0.227  1.00 37.44           O  
ATOM   1734  OE2 GLU A1210       5.616  14.418   1.493  1.00 37.70           O  
ATOM   1735  N   GLN A1211       4.801   9.300   1.996  1.00 27.97           N  
ATOM   1736  CA  GLN A1211       4.238   7.954   1.928  1.00 26.99           C  
ATOM   1737  C   GLN A1211       4.742   7.271   0.654  1.00 25.70           C  
ATOM   1738  O   GLN A1211       4.724   7.866  -0.428  1.00 24.99           O  
ATOM   1739  CB  GLN A1211       2.713   8.011   1.915  1.00 28.87           C  
ATOM   1740  CG  GLN A1211       2.064   6.661   2.044  1.00 32.38           C  
ATOM   1741  CD  GLN A1211       0.572   6.754   2.324  1.00 36.57           C  
ATOM   1742  OE1 GLN A1211      -0.199   7.257   1.500  1.00 37.14           O  
ATOM   1743  NE2 GLN A1211       0.156   6.264   3.494  1.00 37.07           N  
ATOM   1744  N   PRO A1212       5.218   6.017   0.770  1.00 24.35           N  
ATOM   1745  CA  PRO A1212       5.728   5.266  -0.385  1.00 23.89           C  
ATOM   1746  C   PRO A1212       4.698   5.034  -1.488  1.00 22.22           C  
ATOM   1747  O   PRO A1212       3.526   4.777  -1.222  1.00 20.86           O  
ATOM   1748  CB  PRO A1212       6.189   3.951   0.232  1.00 23.16           C  
ATOM   1749  CG  PRO A1212       6.543   4.344   1.642  1.00 24.02           C  
ATOM   1750  CD  PRO A1212       5.423   5.255   2.016  1.00 23.80           C  
ATOM   1751  N   TYR A1213       5.172   5.115  -2.728  1.00 23.04           N  
ATOM   1752  CA  TYR A1213       4.367   4.903  -3.924  1.00 23.29           C  
ATOM   1753  C   TYR A1213       3.340   6.003  -4.151  1.00 23.76           C  
ATOM   1754  O   TYR A1213       2.129   5.742  -4.198  1.00 22.56           O  
ATOM   1755  CB  TYR A1213       3.686   3.529  -3.877  1.00 22.75           C  
ATOM   1756  CG  TYR A1213       4.666   2.393  -3.660  1.00 22.73           C  
ATOM   1757  CD1 TYR A1213       5.492   1.944  -4.694  1.00 22.00           C  
ATOM   1758  CD2 TYR A1213       4.830   1.828  -2.390  1.00 21.94           C  
ATOM   1759  CE1 TYR A1213       6.468   0.963  -4.470  1.00 20.44           C  
ATOM   1760  CE2 TYR A1213       5.794   0.860  -2.152  1.00 21.82           C  
ATOM   1761  CZ  TYR A1213       6.612   0.430  -3.194  1.00 22.37           C  
ATOM   1762  OH  TYR A1213       7.586  -0.519  -2.937  1.00 20.04           O  
ATOM   1763  N   GLN A1214       3.844   7.230  -4.289  1.00 23.74           N  
ATOM   1764  CA  GLN A1214       3.011   8.392  -4.543  1.00 24.58           C  
ATOM   1765  C   GLN A1214       2.351   8.193  -5.903  1.00 25.70           C  
ATOM   1766  O   GLN A1214       3.004   7.770  -6.862  1.00 25.23           O  
ATOM   1767  CB  GLN A1214       3.860   9.665  -4.580  1.00 24.25           C  
ATOM   1768  CG  GLN A1214       4.383  10.133  -3.227  1.00 22.47           C  
ATOM   1769  CD  GLN A1214       3.281  10.590  -2.294  1.00 22.91           C  
ATOM   1770  OE1 GLN A1214       3.151  10.088  -1.175  1.00 24.72           O  
ATOM   1771  NE2 GLN A1214       2.485  11.548  -2.741  1.00 21.62           N  
ATOM   1772  N   GLY A1215       1.055   8.479  -5.976  1.00 26.19           N  
ATOM   1773  CA  GLY A1215       0.349   8.332  -7.233  1.00 26.96           C  
ATOM   1774  C   GLY A1215      -0.351   7.000  -7.398  1.00 26.99           C  
ATOM   1775  O   GLY A1215      -1.066   6.798  -8.380  1.00 27.67           O  
ATOM   1776  N   LEU A1216      -0.150   6.086  -6.452  1.00 26.18           N  
ATOM   1777  CA  LEU A1216      -0.785   4.780  -6.524  1.00 24.97           C  
ATOM   1778  C   LEU A1216      -1.658   4.503  -5.313  1.00 24.79           C  
ATOM   1779  O   LEU A1216      -1.234   4.724  -4.170  1.00 24.30           O  
ATOM   1780  CB  LEU A1216       0.268   3.663  -6.610  1.00 25.86           C  
ATOM   1781  CG  LEU A1216       1.304   3.625  -7.736  1.00 25.66           C  
ATOM   1782  CD1 LEU A1216       2.125   2.346  -7.608  1.00 25.94           C  
ATOM   1783  CD2 LEU A1216       0.616   3.655  -9.093  1.00 27.38           C  
ATOM   1784  N   SER A1217      -2.871   4.014  -5.563  1.00 23.97           N  
ATOM   1785  CA  SER A1217      -3.784   3.637  -4.486  1.00 24.73           C  
ATOM   1786  C   SER A1217      -3.284   2.307  -3.908  1.00 24.16           C  
ATOM   1787  O   SER A1217      -2.375   1.682  -4.449  1.00 24.54           O  
ATOM   1788  CB  SER A1217      -5.200   3.437  -5.033  1.00 26.06           C  
ATOM   1789  OG  SER A1217      -5.201   2.421  -6.029  1.00 28.27           O  
ATOM   1790  N   ASN A1218      -3.886   1.862  -2.819  1.00 24.88           N  
ATOM   1791  CA  ASN A1218      -3.477   0.613  -2.201  1.00 25.50           C  
ATOM   1792  C   ASN A1218      -3.514  -0.595  -3.146  1.00 25.99           C  
ATOM   1793  O   ASN A1218      -2.581  -1.413  -3.159  1.00 24.90           O  
ATOM   1794  CB  ASN A1218      -4.347   0.330  -0.985  1.00 25.84           C  
ATOM   1795  CG  ASN A1218      -4.177   1.363   0.095  1.00 26.46           C  
ATOM   1796  OD1 ASN A1218      -3.056   1.737   0.434  1.00 27.69           O  
ATOM   1797  ND2 ASN A1218      -5.289   1.819   0.662  1.00 26.08           N  
ATOM   1798  N   GLU A1219      -4.586  -0.723  -3.921  1.00 25.79           N  
ATOM   1799  CA  GLU A1219      -4.695  -1.851  -4.843  1.00 26.56           C  
ATOM   1800  C   GLU A1219      -3.688  -1.733  -5.979  1.00 25.96           C  
ATOM   1801  O   GLU A1219      -3.240  -2.745  -6.517  1.00 25.74           O  
ATOM   1802  CB  GLU A1219      -6.115  -1.958  -5.418  1.00 26.85           C  
ATOM   1803  CG  GLU A1219      -7.185  -2.425  -4.428  1.00 27.51           C  
ATOM   1804  CD  GLU A1219      -6.946  -3.836  -3.907  1.00 29.60           C  
ATOM   1805  OE1 GLU A1219      -6.425  -4.673  -4.675  1.00 30.83           O  
ATOM   1806  OE2 GLU A1219      -7.290  -4.117  -2.735  1.00 28.56           O  
ATOM   1807  N   GLN A1220      -3.335  -0.503  -6.344  1.00 26.75           N  
ATOM   1808  CA  GLN A1220      -2.358  -0.280  -7.411  1.00 27.35           C  
ATOM   1809  C   GLN A1220      -0.956  -0.616  -6.906  1.00 26.19           C  
ATOM   1810  O   GLN A1220      -0.110  -1.098  -7.647  1.00 24.77           O  
ATOM   1811  CB  GLN A1220      -2.406   1.170  -7.890  1.00 30.27           C  
ATOM   1812  CG  GLN A1220      -3.631   1.512  -8.747  1.00 32.38           C  
ATOM   1813  CD  GLN A1220      -3.570   2.930  -9.305  1.00 34.65           C  
ATOM   1814  OE1 GLN A1220      -3.600   3.907  -8.556  1.00 34.63           O  
ATOM   1815  NE2 GLN A1220      -3.480   3.045 -10.627  1.00 36.92           N  
ATOM   1816  N   VAL A1221      -0.717  -0.349  -5.629  1.00 26.76           N  
ATOM   1817  CA  VAL A1221       0.565  -0.670  -5.025  1.00 26.66           C  
ATOM   1818  C   VAL A1221       0.715  -2.190  -5.092  1.00 26.33           C  
ATOM   1819  O   VAL A1221       1.761  -2.698  -5.502  1.00 26.66           O  
ATOM   1820  CB  VAL A1221       0.627  -0.214  -3.530  1.00 27.00           C  
ATOM   1821  CG1 VAL A1221       1.915  -0.718  -2.874  1.00 25.69           C  
ATOM   1822  CG2 VAL A1221       0.556   1.300  -3.444  1.00 25.78           C  
ATOM   1823  N   LEU A1222      -0.333  -2.912  -4.697  1.00 27.43           N  
ATOM   1824  CA  LEU A1222      -0.298  -4.380  -4.709  1.00 29.88           C  
ATOM   1825  C   LEU A1222       0.164  -4.936  -6.050  1.00 29.92           C  
ATOM   1826  O   LEU A1222       1.129  -5.686  -6.117  1.00 31.36           O  
ATOM   1827  CB  LEU A1222      -1.676  -4.972  -4.364  1.00 29.35           C  
ATOM   1828  CG  LEU A1222      -2.307  -4.639  -3.000  1.00 29.78           C  
ATOM   1829  CD1 LEU A1222      -3.548  -5.500  -2.777  1.00 29.10           C  
ATOM   1830  CD2 LEU A1222      -1.310  -4.874  -1.896  1.00 28.32           C  
ATOM   1831  N   ARG A1223      -0.518  -4.557  -7.120  1.00 31.96           N  
ATOM   1832  CA  ARG A1223      -0.161  -5.044  -8.449  1.00 33.46           C  
ATOM   1833  C   ARG A1223       1.250  -4.651  -8.857  1.00 31.76           C  
ATOM   1834  O   ARG A1223       2.028  -5.477  -9.331  1.00 31.98           O  
ATOM   1835  CB  ARG A1223      -1.143  -4.516  -9.492  1.00 36.48           C  
ATOM   1836  CG  ARG A1223      -0.896  -5.076 -10.877  1.00 42.06           C  
ATOM   1837  CD  ARG A1223      -1.728  -4.374 -11.929  1.00 47.01           C  
ATOM   1838  NE  ARG A1223      -1.570  -5.026 -13.224  1.00 52.18           N  
ATOM   1839  CZ  ARG A1223      -2.053  -4.547 -14.364  1.00 54.88           C  
ATOM   1840  NH1 ARG A1223      -2.725  -3.402 -14.366  1.00 56.44           N  
ATOM   1841  NH2 ARG A1223      -1.868  -5.216 -15.497  1.00 55.96           N  
ATOM   1842  N   PHE A1224       1.572  -3.378  -8.676  1.00 30.21           N  
ATOM   1843  CA  PHE A1224       2.878  -2.846  -9.025  1.00 28.11           C  
ATOM   1844  C   PHE A1224       4.048  -3.584  -8.361  1.00 28.07           C  
ATOM   1845  O   PHE A1224       4.986  -4.026  -9.031  1.00 26.85           O  
ATOM   1846  CB  PHE A1224       2.913  -1.363  -8.647  1.00 27.69           C  
ATOM   1847  CG  PHE A1224       4.184  -0.667  -9.022  1.00 25.97           C  
ATOM   1848  CD1 PHE A1224       4.469  -0.373 -10.359  1.00 25.60           C  
ATOM   1849  CD2 PHE A1224       5.088  -0.272  -8.036  1.00 23.26           C  
ATOM   1850  CE1 PHE A1224       5.647   0.315 -10.707  1.00 25.55           C  
ATOM   1851  CE2 PHE A1224       6.254   0.412  -8.368  1.00 23.87           C  
ATOM   1852  CZ  PHE A1224       6.539   0.711  -9.709  1.00 24.68           C  
ATOM   1853  N   VAL A1225       4.007  -3.707  -7.038  1.00 27.95           N  
ATOM   1854  CA  VAL A1225       5.089  -4.380  -6.327  1.00 27.61           C  
ATOM   1855  C   VAL A1225       5.163  -5.876  -6.639  1.00 28.80           C  
ATOM   1856  O   VAL A1225       6.250  -6.415  -6.886  1.00 27.84           O  
ATOM   1857  CB  VAL A1225       4.957  -4.147  -4.795  1.00 27.20           C  
ATOM   1858  CG1 VAL A1225       6.040  -4.915  -4.027  1.00 23.94           C  
ATOM   1859  CG2 VAL A1225       5.084  -2.658  -4.505  1.00 25.86           C  
ATOM   1860  N   MET A1226       4.016  -6.550  -6.638  1.00 31.18           N  
ATOM   1861  CA  MET A1226       3.991  -7.986  -6.930  1.00 33.61           C  
ATOM   1862  C   MET A1226       4.476  -8.334  -8.337  1.00 33.80           C  
ATOM   1863  O   MET A1226       4.844  -9.479  -8.603  1.00 33.97           O  
ATOM   1864  CB  MET A1226       2.584  -8.555  -6.726  1.00 34.25           C  
ATOM   1865  CG  MET A1226       2.190  -8.724  -5.266  1.00 34.76           C  
ATOM   1866  SD  MET A1226       0.560  -9.486  -5.092  1.00 36.86           S  
ATOM   1867  CE  MET A1226      -0.492  -8.073  -5.030  1.00 35.18           C  
ATOM   1868  N   GLU A1227       4.487  -7.352  -9.230  1.00 34.65           N  
ATOM   1869  CA  GLU A1227       4.937  -7.583 -10.597  1.00 35.25           C  
ATOM   1870  C   GLU A1227       6.352  -7.064 -10.815  1.00 34.74           C  
ATOM   1871  O   GLU A1227       6.812  -6.942 -11.953  1.00 34.68           O  
ATOM   1872  CB  GLU A1227       3.983  -6.919 -11.593  1.00 37.47           C  
ATOM   1873  CG  GLU A1227       2.554  -7.426 -11.497  1.00 41.57           C  
ATOM   1874  CD  GLU A1227       1.611  -6.729 -12.467  1.00 45.06           C  
ATOM   1875  OE1 GLU A1227       1.704  -5.487 -12.615  1.00 47.22           O  
ATOM   1876  OE2 GLU A1227       0.761  -7.420 -13.072  1.00 47.20           O  
ATOM   1877  N   GLY A1228       7.042  -6.745  -9.725  1.00 33.71           N  
ATOM   1878  CA  GLY A1228       8.408  -6.264  -9.842  1.00 32.26           C  
ATOM   1879  C   GLY A1228       8.666  -4.764  -9.863  1.00 31.70           C  
ATOM   1880  O   GLY A1228       9.802  -4.348 -10.090  1.00 31.88           O  
ATOM   1881  N   GLY A1229       7.643  -3.946  -9.639  1.00 30.75           N  
ATOM   1882  CA  GLY A1229       7.860  -2.509  -9.634  1.00 30.66           C  
ATOM   1883  C   GLY A1229       8.600  -2.081  -8.376  1.00 30.21           C  
ATOM   1884  O   GLY A1229       8.465  -2.729  -7.333  1.00 29.62           O  
ATOM   1885  N   LEU A1230       9.377  -0.998  -8.465  1.00 29.49           N  
ATOM   1886  CA  LEU A1230      10.150  -0.502  -7.321  1.00 29.02           C  
ATOM   1887  C   LEU A1230      10.016   1.001  -7.079  1.00 28.47           C  
ATOM   1888  O   LEU A1230       9.711   1.755  -7.996  1.00 27.99           O  
ATOM   1889  CB  LEU A1230      11.642  -0.821  -7.514  1.00 29.61           C  
ATOM   1890  CG  LEU A1230      12.085  -2.284  -7.592  1.00 29.67           C  
ATOM   1891  CD1 LEU A1230      13.557  -2.343  -7.940  1.00 30.10           C  
ATOM   1892  CD2 LEU A1230      11.816  -2.971  -6.278  1.00 28.77           C  
ATOM   1893  N   LEU A1231      10.258   1.432  -5.840  1.00 27.72           N  
ATOM   1894  CA  LEU A1231      10.202   2.858  -5.502  1.00 27.48           C  
ATOM   1895  C   LEU A1231      11.253   3.607  -6.314  1.00 27.87           C  
ATOM   1896  O   LEU A1231      12.285   3.046  -6.650  1.00 27.06           O  
ATOM   1897  CB  LEU A1231      10.491   3.072  -4.005  1.00 25.03           C  
ATOM   1898  CG  LEU A1231       9.357   2.763  -3.022  1.00 23.66           C  
ATOM   1899  CD1 LEU A1231       9.879   2.749  -1.587  1.00 22.28           C  
ATOM   1900  CD2 LEU A1231       8.244   3.798  -3.204  1.00 19.86           C  
ATOM   1901  N   ASP A1232      10.993   4.873  -6.624  1.00 30.19           N  
ATOM   1902  CA  ASP A1232      11.952   5.684  -7.371  1.00 32.31           C  
ATOM   1903  C   ASP A1232      12.984   6.339  -6.468  1.00 32.92           C  
ATOM   1904  O   ASP A1232      12.719   6.606  -5.293  1.00 32.44           O  
ATOM   1905  CB  ASP A1232      11.246   6.796  -8.147  1.00 35.02           C  
ATOM   1906  CG  ASP A1232      10.543   6.286  -9.381  1.00 37.11           C  
ATOM   1907  OD1 ASP A1232      11.097   5.382 -10.052  1.00 38.52           O  
ATOM   1908  OD2 ASP A1232       9.443   6.798  -9.688  1.00 40.05           O  
ATOM   1909  N   LYS A1233      14.155   6.605  -7.038  1.00 34.23           N  
ATOM   1910  CA  LYS A1233      15.258   7.268  -6.338  1.00 35.45           C  
ATOM   1911  C   LYS A1233      14.786   8.651  -5.877  1.00 36.03           C  
ATOM   1912  O   LYS A1233      14.431   9.504  -6.696  1.00 35.39           O  
ATOM   1913  CB  LYS A1233      16.445   7.421  -7.295  1.00 36.36           C  
ATOM   1914  CG  LYS A1233      17.756   7.916  -6.684  1.00 38.68           C  
ATOM   1915  CD  LYS A1233      18.833   7.963  -7.780  1.00 40.75           C  
ATOM   1916  CE  LYS A1233      20.235   8.249  -7.249  1.00 42.25           C  
ATOM   1917  NZ  LYS A1233      20.361   9.591  -6.616  1.00 43.76           N  
ATOM   1918  N   PRO A1234      14.780   8.892  -4.556  1.00 36.89           N  
ATOM   1919  CA  PRO A1234      14.344  10.184  -4.020  1.00 38.42           C  
ATOM   1920  C   PRO A1234      15.173  11.368  -4.508  1.00 39.62           C  
ATOM   1921  O   PRO A1234      16.364  11.238  -4.799  1.00 39.27           O  
ATOM   1922  CB  PRO A1234      14.473   9.994  -2.507  1.00 38.15           C  
ATOM   1923  CG  PRO A1234      14.332   8.517  -2.328  1.00 37.17           C  
ATOM   1924  CD  PRO A1234      15.141   7.974  -3.463  1.00 36.56           C  
ATOM   1925  N   ASP A1235      14.532  12.527  -4.592  1.00 42.27           N  
ATOM   1926  CA  ASP A1235      15.210  13.744  -5.018  1.00 44.10           C  
ATOM   1927  C   ASP A1235      16.342  14.042  -4.034  1.00 44.95           C  
ATOM   1928  O   ASP A1235      16.147  14.003  -2.817  1.00 44.79           O  
ATOM   1929  CB  ASP A1235      14.223  14.910  -5.042  1.00 45.55           C  
ATOM   1930  CG  ASP A1235      14.810  16.160  -5.674  1.00 47.64           C  
ATOM   1931  OD1 ASP A1235      14.144  17.219  -5.628  1.00 49.65           O  
ATOM   1932  OD2 ASP A1235      15.933  16.089  -6.224  1.00 48.92           O  
ATOM   1933  N   ASN A1236      17.524  14.336  -4.565  1.00 45.72           N  
ATOM   1934  CA  ASN A1236      18.680  14.637  -3.734  1.00 46.38           C  
ATOM   1935  C   ASN A1236      19.057  13.498  -2.800  1.00 46.12           C  
ATOM   1936  O   ASN A1236      19.415  13.729  -1.646  1.00 46.46           O  
ATOM   1937  CB  ASN A1236      18.443  15.902  -2.907  1.00 48.12           C  
ATOM   1938  CG  ASN A1236      18.929  17.157  -3.609  1.00 50.03           C  
ATOM   1939  OD1 ASN A1236      18.280  17.663  -4.528  1.00 50.72           O  
ATOM   1940  ND2 ASN A1236      20.088  17.661  -3.183  1.00 50.70           N  
ATOM   1941  N   CYS A1237      18.971  12.269  -3.295  1.00 45.62           N  
ATOM   1942  CA  CYS A1237      19.333  11.105  -2.498  1.00 44.61           C  
ATOM   1943  C   CYS A1237      20.740  10.647  -2.869  1.00 44.45           C  
ATOM   1944  O   CYS A1237      21.039  10.430  -4.046  1.00 44.24           O  
ATOM   1945  CB  CYS A1237      18.345   9.955  -2.741  1.00 44.27           C  
ATOM   1946  SG  CYS A1237      18.830   8.356  -1.999  1.00 41.66           S  
ATOM   1947  N   PRO A1238      21.631  10.512  -1.870  1.00 44.02           N  
ATOM   1948  CA  PRO A1238      23.000  10.065  -2.149  1.00 44.15           C  
ATOM   1949  C   PRO A1238      22.949   8.706  -2.852  1.00 44.81           C  
ATOM   1950  O   PRO A1238      22.331   7.762  -2.357  1.00 44.54           O  
ATOM   1951  CB  PRO A1238      23.625   9.983  -0.758  1.00 43.74           C  
ATOM   1952  CG  PRO A1238      22.908  11.078  -0.009  1.00 43.85           C  
ATOM   1953  CD  PRO A1238      21.474  10.887  -0.452  1.00 43.57           C  
ATOM   1954  N   ASP A1239      23.593   8.624  -4.009  1.00 45.93           N  
ATOM   1955  CA  ASP A1239      23.627   7.415  -4.828  1.00 47.04           C  
ATOM   1956  C   ASP A1239      23.917   6.141  -4.040  1.00 46.95           C  
ATOM   1957  O   ASP A1239      23.408   5.068  -4.365  1.00 46.78           O  
ATOM   1958  CB  ASP A1239      24.677   7.585  -5.924  1.00 49.07           C  
ATOM   1959  CG  ASP A1239      24.669   8.985  -6.519  1.00 52.39           C  
ATOM   1960  OD1 ASP A1239      23.644   9.353  -7.147  1.00 54.44           O  
ATOM   1961  OD2 ASP A1239      25.679   9.720  -6.350  1.00 52.69           O  
ATOM   1962  N   MET A1240      24.733   6.263  -3.001  1.00 45.91           N  
ATOM   1963  CA  MET A1240      25.104   5.116  -2.188  1.00 45.70           C  
ATOM   1964  C   MET A1240      23.919   4.541  -1.411  1.00 43.13           C  
ATOM   1965  O   MET A1240      23.803   3.328  -1.246  1.00 41.68           O  
ATOM   1966  CB  MET A1240      26.214   5.516  -1.212  1.00 48.88           C  
ATOM   1967  CG  MET A1240      27.009   4.335  -0.694  1.00 53.67           C  
ATOM   1968  SD  MET A1240      27.253   4.405   1.080  1.00 59.03           S  
ATOM   1969  CE  MET A1240      25.717   3.633   1.637  1.00 57.09           C  
ATOM   1970  N   LEU A1241      23.046   5.424  -0.941  1.00 40.73           N  
ATOM   1971  CA  LEU A1241      21.875   5.029  -0.168  1.00 38.75           C  
ATOM   1972  C   LEU A1241      20.848   4.286  -1.018  1.00 36.88           C  
ATOM   1973  O   LEU A1241      20.233   3.311  -0.572  1.00 36.17           O  
ATOM   1974  CB  LEU A1241      21.226   6.269   0.441  1.00 38.47           C  
ATOM   1975  CG  LEU A1241      20.427   6.031   1.722  1.00 39.86           C  
ATOM   1976  CD1 LEU A1241      21.367   5.495   2.819  1.00 39.47           C  
ATOM   1977  CD2 LEU A1241      19.779   7.345   2.163  1.00 39.79           C  
ATOM   1978  N   PHE A1242      20.668   4.751  -2.246  1.00 34.98           N  
ATOM   1979  CA  PHE A1242      19.716   4.145  -3.156  1.00 33.77           C  
ATOM   1980  C   PHE A1242      20.188   2.758  -3.567  1.00 33.62           C  
ATOM   1981  O   PHE A1242      19.380   1.857  -3.774  1.00 33.03           O  
ATOM   1982  CB  PHE A1242      19.532   5.025  -4.396  1.00 32.78           C  
ATOM   1983  CG  PHE A1242      18.491   4.504  -5.350  1.00 32.98           C  
ATOM   1984  CD1 PHE A1242      17.164   4.359  -4.939  1.00 32.06           C  
ATOM   1985  CD2 PHE A1242      18.836   4.137  -6.651  1.00 33.25           C  
ATOM   1986  CE1 PHE A1242      16.196   3.851  -5.804  1.00 31.95           C  
ATOM   1987  CE2 PHE A1242      17.870   3.626  -7.533  1.00 32.62           C  
ATOM   1988  CZ  PHE A1242      16.549   3.482  -7.105  1.00 32.30           C  
ATOM   1989  N   GLU A1243      21.501   2.599  -3.694  1.00 33.87           N  
ATOM   1990  CA  GLU A1243      22.091   1.319  -4.071  1.00 34.27           C  
ATOM   1991  C   GLU A1243      21.821   0.304  -2.975  1.00 33.19           C  
ATOM   1992  O   GLU A1243      21.562  -0.868  -3.246  1.00 32.97           O  
ATOM   1993  CB  GLU A1243      23.599   1.472  -4.280  1.00 36.24           C  
ATOM   1994  CG  GLU A1243      23.940   2.417  -5.419  1.00 40.69           C  
ATOM   1995  CD  GLU A1243      23.133   2.113  -6.671  1.00 42.97           C  
ATOM   1996  OE1 GLU A1243      23.270   0.996  -7.221  1.00 43.95           O  
ATOM   1997  OE2 GLU A1243      22.352   2.992  -7.099  1.00 45.77           O  
ATOM   1998  N   LEU A1244      21.899   0.770  -1.735  1.00 32.02           N  
ATOM   1999  CA  LEU A1244      21.636  -0.067  -0.579  1.00 32.19           C  
ATOM   2000  C   LEU A1244      20.169  -0.494  -0.670  1.00 31.18           C  
ATOM   2001  O   LEU A1244      19.848  -1.670  -0.549  1.00 31.12           O  
ATOM   2002  CB  LEU A1244      21.854   0.741   0.706  1.00 32.68           C  
ATOM   2003  CG  LEU A1244      22.460   0.043   1.928  1.00 33.69           C  
ATOM   2004  CD1 LEU A1244      22.193   0.916   3.156  1.00 33.74           C  
ATOM   2005  CD2 LEU A1244      21.866  -1.343   2.129  1.00 33.37           C  
ATOM   2006  N   MET A1245      19.288   0.482  -0.879  1.00 31.21           N  
ATOM   2007  CA  MET A1245      17.855   0.235  -0.994  1.00 31.66           C  
ATOM   2008  C   MET A1245      17.555  -0.846  -2.021  1.00 32.33           C  
ATOM   2009  O   MET A1245      16.835  -1.804  -1.726  1.00 31.56           O  
ATOM   2010  CB  MET A1245      17.118   1.513  -1.416  1.00 31.65           C  
ATOM   2011  CG  MET A1245      16.948   2.569  -0.324  1.00 31.38           C  
ATOM   2012  SD  MET A1245      16.095   4.023  -0.975  1.00 30.77           S  
ATOM   2013  CE  MET A1245      16.985   5.359  -0.156  1.00 31.80           C  
ATOM   2014  N   ARG A1246      18.106  -0.677  -3.224  1.00 33.17           N  
ATOM   2015  CA  ARG A1246      17.897  -1.617  -4.322  1.00 34.44           C  
ATOM   2016  C   ARG A1246      18.334  -3.026  -3.962  1.00 34.78           C  
ATOM   2017  O   ARG A1246      17.755  -4.005  -4.430  1.00 34.29           O  
ATOM   2018  CB  ARG A1246      18.653  -1.159  -5.575  1.00 36.30           C  
ATOM   2019  CG  ARG A1246      18.021   0.006  -6.317  1.00 38.62           C  
ATOM   2020  CD  ARG A1246      18.721   0.234  -7.652  1.00 41.35           C  
ATOM   2021  NE  ARG A1246      18.445  -0.846  -8.595  1.00 45.11           N  
ATOM   2022  CZ  ARG A1246      17.415  -0.869  -9.440  1.00 46.55           C  
ATOM   2023  NH1 ARG A1246      16.548   0.138  -9.481  1.00 47.63           N  
ATOM   2024  NH2 ARG A1246      17.240  -1.912 -10.238  1.00 47.98           N  
ATOM   2025  N   MET A1247      19.370  -3.137  -3.142  1.00 34.63           N  
ATOM   2026  CA  MET A1247      19.832  -4.459  -2.741  1.00 34.82           C  
ATOM   2027  C   MET A1247      18.788  -5.094  -1.833  1.00 32.30           C  
ATOM   2028  O   MET A1247      18.652  -6.317  -1.787  1.00 32.17           O  
ATOM   2029  CB  MET A1247      21.178  -4.366  -2.017  1.00 36.98           C  
ATOM   2030  CG  MET A1247      22.342  -4.100  -2.950  1.00 40.66           C  
ATOM   2031  SD  MET A1247      22.428  -5.370  -4.243  1.00 46.65           S  
ATOM   2032  CE  MET A1247      23.505  -6.613  -3.462  1.00 43.80           C  
ATOM   2033  N   CYS A1248      18.043  -4.252  -1.125  1.00 30.28           N  
ATOM   2034  CA  CYS A1248      17.011  -4.728  -0.223  1.00 28.95           C  
ATOM   2035  C   CYS A1248      15.747  -5.092  -0.970  1.00 27.98           C  
ATOM   2036  O   CYS A1248      14.910  -5.842  -0.458  1.00 27.35           O  
ATOM   2037  CB  CYS A1248      16.675  -3.663   0.819  1.00 28.64           C  
ATOM   2038  SG  CYS A1248      18.008  -3.344   1.985  1.00 29.51           S  
ATOM   2039  N   TRP A1249      15.602  -4.569  -2.183  1.00 26.96           N  
ATOM   2040  CA  TRP A1249      14.400  -4.839  -2.955  1.00 26.18           C  
ATOM   2041  C   TRP A1249      14.514  -5.850  -4.076  1.00 27.18           C  
ATOM   2042  O   TRP A1249      13.774  -5.766  -5.053  1.00 27.48           O  
ATOM   2043  CB  TRP A1249      13.824  -3.545  -3.529  1.00 24.45           C  
ATOM   2044  CG  TRP A1249      13.493  -2.530  -2.481  1.00 22.64           C  
ATOM   2045  CD1 TRP A1249      13.090  -2.775  -1.196  1.00 21.52           C  
ATOM   2046  CD2 TRP A1249      13.551  -1.112  -2.621  1.00 23.13           C  
ATOM   2047  NE1 TRP A1249      12.898  -1.599  -0.525  1.00 22.13           N  
ATOM   2048  CE2 TRP A1249      13.174  -0.557  -1.372  1.00 22.76           C  
ATOM   2049  CE3 TRP A1249      13.884  -0.249  -3.681  1.00 21.77           C  
ATOM   2050  CZ2 TRP A1249      13.122   0.822  -1.151  1.00 21.47           C  
ATOM   2051  CZ3 TRP A1249      13.832   1.119  -3.465  1.00 22.36           C  
ATOM   2052  CH2 TRP A1249      13.452   1.646  -2.203  1.00 22.79           C  
ATOM   2053  N   GLN A1250      15.427  -6.802  -3.956  1.00 27.41           N  
ATOM   2054  CA  GLN A1250      15.529  -7.832  -4.989  1.00 28.43           C  
ATOM   2055  C   GLN A1250      14.283  -8.706  -4.862  1.00 28.02           C  
ATOM   2056  O   GLN A1250      13.823  -8.987  -3.746  1.00 26.18           O  
ATOM   2057  CB  GLN A1250      16.799  -8.657  -4.793  1.00 29.77           C  
ATOM   2058  CG  GLN A1250      18.048  -7.888  -5.170  1.00 32.15           C  
ATOM   2059  CD  GLN A1250      19.320  -8.608  -4.774  1.00 34.93           C  
ATOM   2060  OE1 GLN A1250      19.849  -8.414  -3.670  1.00 35.59           O  
ATOM   2061  NE2 GLN A1250      19.817  -9.453  -5.669  1.00 34.95           N  
ATOM   2062  N   TYR A1251      13.742  -9.130  -6.004  1.00 27.77           N  
ATOM   2063  CA  TYR A1251      12.526  -9.932  -6.037  1.00 28.28           C  
ATOM   2064  C   TYR A1251      12.627 -11.242  -5.271  1.00 29.26           C  
ATOM   2065  O   TYR A1251      11.744 -11.586  -4.475  1.00 28.99           O  
ATOM   2066  CB  TYR A1251      12.123 -10.236  -7.485  1.00 29.07           C  
ATOM   2067  CG  TYR A1251      10.649 -10.515  -7.612  1.00 30.06           C  
ATOM   2068  CD1 TYR A1251       9.731  -9.475  -7.571  1.00 30.90           C  
ATOM   2069  CD2 TYR A1251      10.165 -11.821  -7.674  1.00 31.78           C  
ATOM   2070  CE1 TYR A1251       8.375  -9.714  -7.577  1.00 32.19           C  
ATOM   2071  CE2 TYR A1251       8.800 -12.078  -7.679  1.00 32.63           C  
ATOM   2072  CZ  TYR A1251       7.908 -11.013  -7.625  1.00 34.45           C  
ATOM   2073  OH  TYR A1251       6.547 -11.237  -7.572  1.00 36.18           O  
ATOM   2074  N   ASN A1252      13.700 -11.977  -5.541  1.00 30.13           N  
ATOM   2075  CA  ASN A1252      13.974 -13.261  -4.908  1.00 30.12           C  
ATOM   2076  C   ASN A1252      14.275 -12.967  -3.437  1.00 29.08           C  
ATOM   2077  O   ASN A1252      15.308 -12.385  -3.103  1.00 27.57           O  
ATOM   2078  CB  ASN A1252      15.194 -13.900  -5.592  1.00 31.85           C  
ATOM   2079  CG  ASN A1252      15.463 -15.325  -5.129  1.00 34.07           C  
ATOM   2080  OD1 ASN A1252      15.302 -15.654  -3.951  1.00 35.83           O  
ATOM   2081  ND2 ASN A1252      15.905 -16.175  -6.058  1.00 33.88           N  
ATOM   2082  N   PRO A1253      13.371 -13.355  -2.534  1.00 29.30           N  
ATOM   2083  CA  PRO A1253      13.685 -13.058  -1.133  1.00 29.46           C  
ATOM   2084  C   PRO A1253      15.037 -13.581  -0.648  1.00 31.22           C  
ATOM   2085  O   PRO A1253      15.781 -12.848   0.002  1.00 31.00           O  
ATOM   2086  CB  PRO A1253      12.499 -13.659  -0.372  1.00 29.25           C  
ATOM   2087  CG  PRO A1253      11.979 -14.734  -1.299  1.00 28.57           C  
ATOM   2088  CD  PRO A1253      12.117 -14.122  -2.662  1.00 28.05           C  
ATOM   2089  N   LYS A1254      15.366 -14.830  -0.978  1.00 33.17           N  
ATOM   2090  CA  LYS A1254      16.627 -15.437  -0.539  1.00 35.31           C  
ATOM   2091  C   LYS A1254      17.878 -14.723  -1.022  1.00 34.49           C  
ATOM   2092  O   LYS A1254      18.977 -14.974  -0.516  1.00 34.72           O  
ATOM   2093  CB  LYS A1254      16.724 -16.902  -0.984  1.00 37.88           C  
ATOM   2094  CG  LYS A1254      15.455 -17.734  -0.796  1.00 41.85           C  
ATOM   2095  CD  LYS A1254      14.496 -17.569  -1.983  1.00 44.71           C  
ATOM   2096  CE  LYS A1254      13.377 -18.612  -1.967  1.00 47.16           C  
ATOM   2097  NZ  LYS A1254      12.467 -18.480  -3.142  1.00 47.86           N  
ATOM   2098  N   MET A1255      17.723 -13.830  -1.989  1.00 33.74           N  
ATOM   2099  CA  MET A1255      18.868 -13.123  -2.532  1.00 32.75           C  
ATOM   2100  C   MET A1255      19.166 -11.802  -1.828  1.00 32.27           C  
ATOM   2101  O   MET A1255      20.208 -11.187  -2.064  1.00 31.72           O  
ATOM   2102  CB  MET A1255      18.666 -12.904  -4.034  1.00 33.99           C  
ATOM   2103  CG  MET A1255      19.819 -13.430  -4.887  1.00 37.60           C  
ATOM   2104  SD  MET A1255      20.274 -15.168  -4.569  1.00 38.07           S  
ATOM   2105  CE  MET A1255      19.973 -15.897  -6.218  1.00 39.46           C  
ATOM   2106  N   ARG A1256      18.257 -11.367  -0.958  1.00 30.86           N  
ATOM   2107  CA  ARG A1256      18.453 -10.126  -0.218  1.00 29.81           C  
ATOM   2108  C   ARG A1256      19.499 -10.337   0.868  1.00 29.38           C  
ATOM   2109  O   ARG A1256      19.615 -11.428   1.419  1.00 29.65           O  
ATOM   2110  CB  ARG A1256      17.139  -9.681   0.433  1.00 28.22           C  
ATOM   2111  CG  ARG A1256      16.068  -9.314  -0.567  1.00 27.88           C  
ATOM   2112  CD  ARG A1256      14.717  -9.100   0.087  1.00 26.90           C  
ATOM   2113  NE  ARG A1256      13.657  -9.333  -0.888  1.00 25.06           N  
ATOM   2114  CZ  ARG A1256      12.422  -9.694  -0.580  1.00 24.25           C  
ATOM   2115  NH1 ARG A1256      12.075  -9.855   0.691  1.00 23.88           N  
ATOM   2116  NH2 ARG A1256      11.551  -9.942  -1.548  1.00 24.47           N  
ATOM   2117  N   PRO A1257      20.291  -9.302   1.174  1.00 29.71           N  
ATOM   2118  CA  PRO A1257      21.304  -9.450   2.220  1.00 30.39           C  
ATOM   2119  C   PRO A1257      20.611  -9.432   3.582  1.00 31.17           C  
ATOM   2120  O   PRO A1257      19.490  -8.928   3.708  1.00 30.90           O  
ATOM   2121  CB  PRO A1257      22.179  -8.221   2.019  1.00 30.43           C  
ATOM   2122  CG  PRO A1257      21.175  -7.190   1.553  1.00 30.20           C  
ATOM   2123  CD  PRO A1257      20.396  -7.980   0.528  1.00 29.96           C  
ATOM   2124  N   SER A1258      21.273  -9.984   4.593  1.00 30.71           N  
ATOM   2125  CA  SER A1258      20.726 -10.002   5.945  1.00 29.31           C  
ATOM   2126  C   SER A1258      21.163  -8.703   6.615  1.00 28.29           C  
ATOM   2127  O   SER A1258      22.012  -7.990   6.092  1.00 27.25           O  
ATOM   2128  CB  SER A1258      21.297 -11.190   6.723  1.00 30.11           C  
ATOM   2129  OG  SER A1258      22.694 -11.029   6.911  1.00 29.98           O  
ATOM   2130  N   PHE A1259      20.594  -8.394   7.775  1.00 28.25           N  
ATOM   2131  CA  PHE A1259      20.973  -7.178   8.480  1.00 27.75           C  
ATOM   2132  C   PHE A1259      22.451  -7.196   8.877  1.00 28.46           C  
ATOM   2133  O   PHE A1259      23.093  -6.147   8.957  1.00 28.83           O  
ATOM   2134  CB  PHE A1259      20.081  -6.976   9.710  1.00 26.33           C  
ATOM   2135  CG  PHE A1259      18.685  -6.534   9.372  1.00 25.37           C  
ATOM   2136  CD1 PHE A1259      18.463  -5.305   8.742  1.00 24.41           C  
ATOM   2137  CD2 PHE A1259      17.587  -7.357   9.647  1.00 24.60           C  
ATOM   2138  CE1 PHE A1259      17.161  -4.905   8.386  1.00 22.80           C  
ATOM   2139  CE2 PHE A1259      16.282  -6.962   9.294  1.00 24.68           C  
ATOM   2140  CZ  PHE A1259      16.073  -5.737   8.664  1.00 22.64           C  
ATOM   2141  N   LEU A1260      23.002  -8.379   9.115  1.00 30.01           N  
ATOM   2142  CA  LEU A1260      24.417  -8.472   9.483  1.00 31.62           C  
ATOM   2143  C   LEU A1260      25.303  -8.086   8.316  1.00 32.76           C  
ATOM   2144  O   LEU A1260      26.296  -7.376   8.493  1.00 32.63           O  
ATOM   2145  CB  LEU A1260      24.769  -9.883   9.946  1.00 31.58           C  
ATOM   2146  CG  LEU A1260      24.404 -10.130  11.407  1.00 31.84           C  
ATOM   2147  CD1 LEU A1260      24.609 -11.593  11.753  1.00 32.09           C  
ATOM   2148  CD2 LEU A1260      25.263  -9.236  12.285  1.00 31.99           C  
ATOM   2149  N   GLU A1261      24.946  -8.560   7.124  1.00 33.40           N  
ATOM   2150  CA  GLU A1261      25.708  -8.242   5.925  1.00 34.05           C  
ATOM   2151  C   GLU A1261      25.585  -6.753   5.627  1.00 33.70           C  
ATOM   2152  O   GLU A1261      26.531  -6.118   5.153  1.00 33.70           O  
ATOM   2153  CB  GLU A1261      25.193  -9.052   4.734  1.00 36.05           C  
ATOM   2154  CG  GLU A1261      25.229 -10.554   4.963  1.00 40.15           C  
ATOM   2155  CD  GLU A1261      24.486 -11.335   3.887  1.00 42.34           C  
ATOM   2156  OE1 GLU A1261      24.248 -12.545   4.088  1.00 44.47           O  
ATOM   2157  OE2 GLU A1261      24.145 -10.742   2.841  1.00 43.98           O  
ATOM   2158  N   ILE A1262      24.411  -6.197   5.906  1.00 33.03           N  
ATOM   2159  CA  ILE A1262      24.173  -4.778   5.672  1.00 31.93           C  
ATOM   2160  C   ILE A1262      25.117  -3.963   6.552  1.00 32.80           C  
ATOM   2161  O   ILE A1262      25.798  -3.052   6.078  1.00 31.47           O  
ATOM   2162  CB  ILE A1262      22.701  -4.396   5.987  1.00 31.21           C  
ATOM   2163  CG1 ILE A1262      21.767  -4.977   4.911  1.00 30.49           C  
ATOM   2164  CG2 ILE A1262      22.560  -2.888   6.059  1.00 31.24           C  
ATOM   2165  CD1 ILE A1262      20.272  -4.779   5.186  1.00 28.58           C  
ATOM   2166  N   ILE A1263      25.160  -4.303   7.836  1.00 33.20           N  
ATOM   2167  CA  ILE A1263      26.031  -3.608   8.775  1.00 35.00           C  
ATOM   2168  C   ILE A1263      27.502  -3.748   8.380  1.00 35.79           C  
ATOM   2169  O   ILE A1263      28.248  -2.772   8.384  1.00 36.07           O  
ATOM   2170  CB  ILE A1263      25.825  -4.150  10.205  1.00 34.96           C  
ATOM   2171  CG1 ILE A1263      24.365  -3.936  10.614  1.00 34.59           C  
ATOM   2172  CG2 ILE A1263      26.756  -3.421  11.193  1.00 34.83           C  
ATOM   2173  CD1 ILE A1263      23.841  -4.968  11.597  1.00 34.11           C  
ATOM   2174  N   SER A1264      27.914  -4.954   8.014  1.00 36.95           N  
ATOM   2175  CA  SER A1264      29.302  -5.183   7.624  1.00 39.17           C  
ATOM   2176  C   SER A1264      29.747  -4.289   6.471  1.00 40.13           C  
ATOM   2177  O   SER A1264      30.903  -3.851   6.421  1.00 40.22           O  
ATOM   2178  CB  SER A1264      29.506  -6.642   7.220  1.00 40.00           C  
ATOM   2179  OG  SER A1264      29.151  -7.520   8.275  1.00 42.38           O  
ATOM   2180  N   SER A1265      28.831  -4.018   5.546  1.00 40.34           N  
ATOM   2181  CA  SER A1265      29.152  -3.201   4.382  1.00 40.84           C  
ATOM   2182  C   SER A1265      29.141  -1.699   4.627  1.00 40.72           C  
ATOM   2183  O   SER A1265      29.478  -0.933   3.728  1.00 41.70           O  
ATOM   2184  CB  SER A1265      28.202  -3.535   3.225  1.00 41.80           C  
ATOM   2185  OG  SER A1265      26.877  -3.102   3.500  1.00 43.55           O  
ATOM   2186  N   ILE A1266      28.751  -1.266   5.824  1.00 40.39           N  
ATOM   2187  CA  ILE A1266      28.732   0.167   6.120  1.00 40.41           C  
ATOM   2188  C   ILE A1266      29.365   0.517   7.464  1.00 40.76           C  
ATOM   2189  O   ILE A1266      29.485   1.688   7.801  1.00 40.01           O  
ATOM   2190  CB  ILE A1266      27.287   0.749   6.134  1.00 40.52           C  
ATOM   2191  CG1 ILE A1266      26.459   0.061   7.226  1.00 39.02           C  
ATOM   2192  CG2 ILE A1266      26.643   0.607   4.768  1.00 39.62           C  
ATOM   2193  CD1 ILE A1266      25.134   0.723   7.475  1.00 38.16           C  
ATOM   2194  N   LYS A1267      29.758  -0.499   8.225  1.00 42.14           N  
ATOM   2195  CA  LYS A1267      30.356  -0.309   9.547  1.00 43.27           C  
ATOM   2196  C   LYS A1267      31.506   0.697   9.598  1.00 44.65           C  
ATOM   2197  O   LYS A1267      31.725   1.344  10.624  1.00 45.02           O  
ATOM   2198  CB  LYS A1267      30.845  -1.658  10.092  1.00 43.09           C  
ATOM   2199  CG  LYS A1267      31.956  -2.284   9.269  1.00 42.93           C  
ATOM   2200  CD  LYS A1267      32.227  -3.723   9.668  1.00 43.30           C  
ATOM   2201  CE  LYS A1267      33.240  -4.350   8.718  1.00 43.57           C  
ATOM   2202  NZ  LYS A1267      33.313  -5.841   8.832  1.00 45.02           N  
ATOM   2203  N   GLU A1268      32.239   0.836   8.500  1.00 45.96           N  
ATOM   2204  CA  GLU A1268      33.366   1.754   8.490  1.00 47.90           C  
ATOM   2205  C   GLU A1268      32.932   3.206   8.383  1.00 48.11           C  
ATOM   2206  O   GLU A1268      33.758   4.117   8.458  1.00 48.37           O  
ATOM   2207  CB  GLU A1268      34.327   1.404   7.355  1.00 49.86           C  
ATOM   2208  CG  GLU A1268      35.793   1.465   7.771  1.00 52.79           C  
ATOM   2209  CD  GLU A1268      36.099   0.569   8.967  1.00 54.78           C  
ATOM   2210  OE1 GLU A1268      35.881  -0.661   8.864  1.00 55.28           O  
ATOM   2211  OE2 GLU A1268      36.555   1.096  10.010  1.00 55.39           O  
ATOM   2212  N   GLU A1269      31.630   3.418   8.223  1.00 48.12           N  
ATOM   2213  CA  GLU A1269      31.067   4.761   8.119  1.00 47.95           C  
ATOM   2214  C   GLU A1269      30.318   5.114   9.396  1.00 47.19           C  
ATOM   2215  O   GLU A1269      29.822   6.230   9.548  1.00 46.96           O  
ATOM   2216  CB  GLU A1269      30.111   4.845   6.924  1.00 49.63           C  
ATOM   2217  CG  GLU A1269      30.753   5.340   5.641  1.00 52.58           C  
ATOM   2218  CD  GLU A1269      31.989   4.556   5.252  1.00 54.46           C  
ATOM   2219  OE1 GLU A1269      32.779   5.072   4.430  1.00 55.59           O  
ATOM   2220  OE2 GLU A1269      32.167   3.423   5.754  1.00 56.01           O  
ATOM   2221  N   MET A1270      30.235   4.152  10.310  1.00 46.88           N  
ATOM   2222  CA  MET A1270      29.541   4.360  11.574  1.00 47.05           C  
ATOM   2223  C   MET A1270      30.394   5.156  12.551  1.00 47.73           C  
ATOM   2224  O   MET A1270      31.620   5.116  12.493  1.00 47.87           O  
ATOM   2225  CB  MET A1270      29.165   3.015  12.201  1.00 46.18           C  
ATOM   2226  CG  MET A1270      28.169   2.198  11.382  1.00 44.58           C  
ATOM   2227  SD  MET A1270      26.638   3.104  11.053  1.00 42.67           S  
ATOM   2228  CE  MET A1270      25.929   3.160  12.708  1.00 43.11           C  
ATOM   2229  N   GLU A1271      29.739   5.888  13.444  1.00 48.85           N  
ATOM   2230  CA  GLU A1271      30.451   6.679  14.437  1.00 49.88           C  
ATOM   2231  C   GLU A1271      31.272   5.748  15.328  1.00 49.96           C  
ATOM   2232  O   GLU A1271      30.948   4.569  15.486  1.00 49.67           O  
ATOM   2233  CB  GLU A1271      29.456   7.473  15.287  1.00 51.39           C  
ATOM   2234  CG  GLU A1271      28.672   8.509  14.499  1.00 54.06           C  
ATOM   2235  CD  GLU A1271      29.511   9.719  14.138  1.00 55.72           C  
ATOM   2236  OE1 GLU A1271      30.682   9.539  13.733  1.00 57.35           O  
ATOM   2237  OE2 GLU A1271      28.999  10.853  14.252  1.00 56.43           O  
ATOM   2238  N   PRO A1272      32.356   6.268  15.915  1.00 50.30           N  
ATOM   2239  CA  PRO A1272      33.232   5.487  16.795  1.00 49.53           C  
ATOM   2240  C   PRO A1272      32.478   4.746  17.897  1.00 48.55           C  
ATOM   2241  O   PRO A1272      32.751   3.575  18.172  1.00 48.33           O  
ATOM   2242  CB  PRO A1272      34.177   6.542  17.356  1.00 49.53           C  
ATOM   2243  CG  PRO A1272      34.313   7.494  16.207  1.00 50.39           C  
ATOM   2244  CD  PRO A1272      32.884   7.632  15.723  1.00 50.53           C  
ATOM   2245  N   GLY A1273      31.529   5.437  18.520  1.00 47.81           N  
ATOM   2246  CA  GLY A1273      30.758   4.839  19.595  1.00 47.46           C  
ATOM   2247  C   GLY A1273      30.014   3.570  19.216  1.00 46.86           C  
ATOM   2248  O   GLY A1273      29.738   2.724  20.072  1.00 46.41           O  
ATOM   2249  N   PHE A1274      29.690   3.425  17.937  1.00 46.34           N  
ATOM   2250  CA  PHE A1274      28.962   2.246  17.482  1.00 46.18           C  
ATOM   2251  C   PHE A1274      29.592   0.949  17.986  1.00 46.87           C  
ATOM   2252  O   PHE A1274      28.891   0.073  18.489  1.00 46.60           O  
ATOM   2253  CB  PHE A1274      28.889   2.218  15.954  1.00 44.87           C  
ATOM   2254  CG  PHE A1274      27.964   1.166  15.417  1.00 43.02           C  
ATOM   2255  CD1 PHE A1274      26.592   1.259  15.628  1.00 42.74           C  
ATOM   2256  CD2 PHE A1274      28.460   0.080  14.704  1.00 42.25           C  
ATOM   2257  CE1 PHE A1274      25.723   0.281  15.137  1.00 41.33           C  
ATOM   2258  CE2 PHE A1274      27.600  -0.903  14.210  1.00 41.96           C  
ATOM   2259  CZ  PHE A1274      26.230  -0.798  14.427  1.00 40.81           C  
ATOM   2260  N   ARG A1275      30.911   0.825  17.846  1.00 48.01           N  
ATOM   2261  CA  ARG A1275      31.613  -0.379  18.297  1.00 49.08           C  
ATOM   2262  C   ARG A1275      31.360  -0.693  19.770  1.00 48.35           C  
ATOM   2263  O   ARG A1275      31.223  -1.854  20.152  1.00 48.50           O  
ATOM   2264  CB  ARG A1275      33.127  -0.239  18.106  1.00 51.33           C  
ATOM   2265  CG  ARG A1275      33.626  -0.263  16.674  1.00 54.47           C  
ATOM   2266  CD  ARG A1275      35.143  -0.434  16.665  1.00 56.86           C  
ATOM   2267  NE  ARG A1275      35.711  -0.385  15.320  1.00 59.80           N  
ATOM   2268  CZ  ARG A1275      35.769   0.712  14.567  1.00 61.06           C  
ATOM   2269  NH1 ARG A1275      35.294   1.863  15.026  1.00 61.58           N  
ATOM   2270  NH2 ARG A1275      36.298   0.656  13.349  1.00 61.65           N  
ATOM   2271  N   GLU A1276      31.299   0.348  20.591  1.00 47.51           N  
ATOM   2272  CA  GLU A1276      31.108   0.182  22.025  1.00 47.07           C  
ATOM   2273  C   GLU A1276      29.790  -0.438  22.468  1.00 46.68           C  
ATOM   2274  O   GLU A1276      29.790  -1.389  23.245  1.00 47.30           O  
ATOM   2275  CB  GLU A1276      31.295   1.528  22.734  1.00 47.13           C  
ATOM   2276  CG  GLU A1276      32.668   2.150  22.540  0.00 46.59           C  
ATOM   2277  CD  GLU A1276      32.813   3.479  23.256  0.00 46.39           C  
ATOM   2278  OE1 GLU A1276      32.039   4.409  22.948  0.00 46.24           O  
ATOM   2279  OE2 GLU A1276      33.702   3.594  24.126  0.00 46.24           O  
ATOM   2280  N   VAL A1277      28.669   0.084  21.980  1.00 46.26           N  
ATOM   2281  CA  VAL A1277      27.366  -0.435  22.396  1.00 45.36           C  
ATOM   2282  C   VAL A1277      26.522  -1.161  21.352  1.00 44.06           C  
ATOM   2283  O   VAL A1277      25.312  -1.254  21.510  1.00 44.37           O  
ATOM   2284  CB  VAL A1277      26.495   0.701  22.983  1.00 45.94           C  
ATOM   2285  CG1 VAL A1277      27.114   1.226  24.268  1.00 46.00           C  
ATOM   2286  CG2 VAL A1277      26.362   1.829  21.966  1.00 45.98           C  
ATOM   2287  N   SER A1278      27.134  -1.697  20.303  1.00 43.24           N  
ATOM   2288  CA  SER A1278      26.342  -2.370  19.277  1.00 41.55           C  
ATOM   2289  C   SER A1278      26.382  -3.891  19.317  1.00 41.06           C  
ATOM   2290  O   SER A1278      27.402  -4.497  19.646  1.00 41.05           O  
ATOM   2291  CB  SER A1278      26.775  -1.914  17.884  1.00 41.16           C  
ATOM   2292  OG  SER A1278      27.891  -2.659  17.435  1.00 40.02           O  
ATOM   2293  N   PHE A1279      25.255  -4.497  18.962  1.00 39.58           N  
ATOM   2294  CA  PHE A1279      25.133  -5.941  18.910  1.00 38.62           C  
ATOM   2295  C   PHE A1279      26.177  -6.505  17.947  1.00 39.41           C  
ATOM   2296  O   PHE A1279      26.831  -7.516  18.224  1.00 39.29           O  
ATOM   2297  CB  PHE A1279      23.728  -6.315  18.428  1.00 37.60           C  
ATOM   2298  CG  PHE A1279      23.607  -7.732  17.950  1.00 36.64           C  
ATOM   2299  CD1 PHE A1279      23.689  -8.794  18.845  1.00 36.52           C  
ATOM   2300  CD2 PHE A1279      23.447  -8.008  16.598  1.00 35.80           C  
ATOM   2301  CE1 PHE A1279      23.614 -10.117  18.401  1.00 37.25           C  
ATOM   2302  CE2 PHE A1279      23.371  -9.327  16.135  1.00 36.58           C  
ATOM   2303  CZ  PHE A1279      23.455 -10.384  17.036  1.00 37.38           C  
ATOM   2304  N   TYR A1280      26.330  -5.844  16.808  1.00 39.89           N  
ATOM   2305  CA  TYR A1280      27.278  -6.285  15.795  1.00 40.60           C  
ATOM   2306  C   TYR A1280      28.674  -6.586  16.354  1.00 41.88           C  
ATOM   2307  O   TYR A1280      29.231  -7.649  16.104  1.00 41.25           O  
ATOM   2308  CB  TYR A1280      27.373  -5.236  14.684  1.00 39.52           C  
ATOM   2309  CG  TYR A1280      28.198  -5.687  13.501  1.00 40.14           C  
ATOM   2310  CD1 TYR A1280      29.557  -5.375  13.411  1.00 40.27           C  
ATOM   2311  CD2 TYR A1280      27.630  -6.463  12.488  1.00 39.58           C  
ATOM   2312  CE1 TYR A1280      30.331  -5.827  12.339  1.00 40.29           C  
ATOM   2313  CE2 TYR A1280      28.394  -6.922  11.417  1.00 40.01           C  
ATOM   2314  CZ  TYR A1280      29.745  -6.601  11.351  1.00 40.39           C  
ATOM   2315  OH  TYR A1280      30.516  -7.068  10.312  1.00 40.80           O  
ATOM   2316  N   TYR A1281      29.239  -5.651  17.109  1.00 43.94           N  
ATOM   2317  CA  TYR A1281      30.570  -5.850  17.663  1.00 46.25           C  
ATOM   2318  C   TYR A1281      30.589  -6.627  18.981  1.00 48.53           C  
ATOM   2319  O   TYR A1281      31.649  -7.069  19.429  1.00 48.99           O  
ATOM   2320  CB  TYR A1281      31.277  -4.501  17.839  1.00 44.91           C  
ATOM   2321  CG  TYR A1281      31.716  -3.872  16.535  1.00 44.39           C  
ATOM   2322  CD1 TYR A1281      30.950  -2.885  15.912  1.00 43.88           C  
ATOM   2323  CD2 TYR A1281      32.900  -4.274  15.914  1.00 44.51           C  
ATOM   2324  CE1 TYR A1281      31.357  -2.312  14.703  1.00 43.51           C  
ATOM   2325  CE2 TYR A1281      33.316  -3.711  14.705  1.00 43.95           C  
ATOM   2326  CZ  TYR A1281      32.543  -2.733  14.106  1.00 44.05           C  
ATOM   2327  OH  TYR A1281      32.963  -2.180  12.914  1.00 44.50           O  
ATOM   2328  N   SER A1282      29.421  -6.804  19.592  1.00 51.19           N  
ATOM   2329  CA  SER A1282      29.324  -7.528  20.857  1.00 53.43           C  
ATOM   2330  C   SER A1282      29.810  -8.967  20.702  1.00 56.07           C  
ATOM   2331  O   SER A1282      30.122  -9.412  19.596  1.00 56.31           O  
ATOM   2332  CB  SER A1282      27.878  -7.530  21.355  1.00 52.62           C  
ATOM   2333  OG  SER A1282      27.090  -8.451  20.625  1.00 51.41           O  
ATOM   2334  N   GLU A1283      29.877  -9.691  21.816  1.00 58.93           N  
ATOM   2335  CA  GLU A1283      30.324 -11.081  21.800  1.00 61.71           C  
ATOM   2336  C   GLU A1283      29.227 -12.028  21.323  1.00 62.25           C  
ATOM   2337  O   GLU A1283      29.550 -12.939  20.528  1.00 62.52           O  
ATOM   2338  CB  GLU A1283      30.815 -11.505  23.191  1.00 63.95           C  
ATOM   2339  CG  GLU A1283      32.180 -10.930  23.561  1.00 67.70           C  
ATOM   2340  CD  GLU A1283      32.722 -11.475  24.876  1.00 70.05           C  
ATOM   2341  OE1 GLU A1283      32.140 -11.168  25.942  1.00 71.62           O  
ATOM   2342  OE2 GLU A1283      33.732 -12.212  24.844  1.00 70.90           O  
TER    2343      GLU A1283                                                      
HETATM 2344  N1  MQY A   1       6.893  -0.077  22.632  1.00 45.55           N  
HETATM 2345  C2  MQY A   1       7.607  -1.223  22.333  1.00 44.56           C  
HETATM 2346  C3  MQY A   1       7.082   1.136  22.051  1.00 45.67           C  
HETATM 2347  C4  MQY A   1       5.899  -0.028  23.563  1.00 46.76           C  
HETATM 2348  C5  MQY A   1       6.937  -2.330  21.736  1.00 43.85           C  
HETATM 2349  C6  MQY A   1       9.006  -1.325  22.606  1.00 43.97           C  
HETATM 2350  N7  MQY A   1       6.205   2.027  22.586  1.00 45.98           N  
HETATM 2351  O8  MQY A   1       7.905   1.398  21.176  1.00 44.75           O  
HETATM 2352  C9  MQY A   1       5.351   1.410  23.600  1.00 46.30           C  
HETATM 2353  O10 MQY A   1       5.474  -0.950  24.269  1.00 47.70           O  
HETATM 2354  C11 MQY A   1       7.635  -3.506  21.419  1.00 44.38           C  
HETATM 2355  C12 MQY A   1       9.711  -2.509  22.286  1.00 44.20           C  
HETATM 2356  C13 MQY A   1       6.079   3.454  22.228  1.00 46.46           C  
HETATM 2357  C14 MQY A   1       3.856   1.408  23.222  1.00 46.76           C  
HETATM 2358  C15 MQY A   1       9.017  -3.596  21.689  1.00 44.95           C  
HETATM 2359  C16 MQY A   1       7.013   4.433  22.952  1.00 47.24           C  
HETATM 2360  S17 MQY A   1       9.876  -5.088  21.263  1.00 45.51           S  
HETATM 2361  C18 MQY A   1       6.942   5.855  22.658  1.00 47.41           C  
HETATM 2362  C19 MQY A   1       7.974   3.997  23.922  1.00 47.16           C  
HETATM 2363  C20 MQY A   1      10.301  -4.883  19.531  1.00 46.05           C  
HETATM 2364  O21 MQY A   1      11.100  -5.150  21.998  1.00 45.25           O  
HETATM 2365  O22 MQY A   1       8.965  -6.192  21.354  1.00 45.85           O  
HETATM 2366  C23 MQY A   1       7.831   6.786  23.351  1.00 47.61           C  
HETATM 2367  C24 MQY A   1       6.001   6.382  21.695  1.00 47.61           C  
HETATM 2368  C25 MQY A   1       8.807   4.945  24.556  1.00 47.01           C  
HETATM 2369  F26 MQY A   1      10.936  -5.969  19.144  1.00 45.31           F  
HETATM 2370  F27 MQY A   1      11.103  -3.829  19.424  1.00 46.27           F  
HETATM 2371  F28 MQY A   1       9.188  -4.698  18.826  1.00 45.88           F  
HETATM 2372  N29 MQY A   1       8.738   6.277  24.280  1.00 47.52           N  
HETATM 2373  C30 MQY A   1       7.753   8.184  23.055  1.00 48.05           C  
HETATM 2374  C31 MQY A   1       5.947   7.776  21.424  1.00 48.03           C  
HETATM 2375  C32 MQY A   1       6.818   8.675  22.100  1.00 48.16           C  
HETATM 2376  O   HOH A   2       7.072  -1.634  -0.502  1.00 21.36           O  
HETATM 2377  O   HOH A   3       0.588   0.875   3.433  1.00 21.44           O  
HETATM 2378  O   HOH A   4      10.301  -0.532  -3.837  1.00 21.49           O  
HETATM 2379  O   HOH A   5       4.922  -3.063  -0.888  1.00 21.85           O  
HETATM 2380  O   HOH A   6       5.869  -2.070   7.969  1.00 22.65           O  
HETATM 2381  O   HOH A   7       6.773   7.133  -4.442  1.00 22.94           O  
HETATM 2382  O   HOH A   8      11.325  -6.584  -6.431  1.00 24.30           O  
HETATM 2383  O   HOH A   9       8.831  -5.481  -6.799  1.00 25.47           O  
HETATM 2384  O   HOH A  10       6.833  -7.707   4.152  1.00 25.68           O  
HETATM 2385  O   HOH A  11      18.545 -10.751   8.822  1.00 27.82           O  
HETATM 2386  O   HOH A  12       5.807  -4.841   7.184  1.00 28.95           O  
HETATM 2387  O   HOH A  13       6.031   7.416   5.086  1.00 29.50           O  
HETATM 2388  O   HOH A  14       8.554  -8.919   7.948  1.00 29.84           O  
HETATM 2389  O   HOH A  15      12.304 -15.809   8.892  1.00 29.89           O  
HETATM 2390  O   HOH A  16       3.059  11.783   2.081  1.00 29.97           O  
HETATM 2391  O   HOH A  17       8.974  -5.461   8.635  1.00 31.39           O  
HETATM 2392  O   HOH A  18      20.821 -10.511  10.412  1.00 32.03           O  
HETATM 2393  O   HOH A  19      15.517 -11.326  -7.777  1.00 32.14           O  
HETATM 2394  O   HOH A  20      -1.474   2.444   2.504  1.00 32.31           O  
HETATM 2395  O   HOH A  21      -8.392  -0.882   4.702  1.00 32.42           O  
HETATM 2396  O   HOH A  22       7.772  -6.615   6.369  1.00 32.50           O  
HETATM 2397  O   HOH A  23       9.804 -13.420   2.861  1.00 33.19           O  
HETATM 2398  O   HOH A  24      21.057 -11.217  12.957  1.00 33.23           O  
HETATM 2399  O   HOH A  25       4.080 -14.394   9.127  1.00 34.47           O  
HETATM 2400  O   HOH A  26      -5.337 -10.729   5.221  1.00 34.99           O  
HETATM 2401  O   HOH A  27       1.586 -13.508   9.117  1.00 36.68           O  
HETATM 2402  O   HOH A  28      17.435 -10.822   4.214  1.00 36.77           O  
HETATM 2403  O   HOH A  29       9.207 -12.232  -4.328  1.00 36.99           O  
HETATM 2404  O   HOH A  30       5.840  15.948  13.176  1.00 37.03           O  
HETATM 2405  O   HOH A  31       5.552  18.846   9.411  1.00 38.13           O  
HETATM 2406  O   HOH A  32      17.656 -12.239   6.406  1.00 38.19           O  
HETATM 2407  O   HOH A  33      -6.437  -8.026   5.273  1.00 38.59           O  
HETATM 2408  O   HOH A  34      20.819   8.674  14.663  1.00 39.38           O  
HETATM 2409  O   HOH A  35      15.018   5.526  -9.718  1.00 39.74           O  
HETATM 2410  O   HOH A  36      -4.884   2.580   3.169  1.00 39.84           O  
HETATM 2411  O   HOH A  37      15.018  -8.494  -8.515  1.00 39.85           O  
HETATM 2412  O   HOH A  38      16.642  -3.930  24.643  1.00 40.10           O  
HETATM 2413  O   HOH A  39      11.842  -6.303  -8.892  1.00 40.14           O  
HETATM 2414  O   HOH A  40      -4.738  -5.015  -7.011  1.00 40.70           O  
HETATM 2415  O   HOH A  41       9.017 -10.034 -11.301  1.00 40.75           O  
HETATM 2416  O   HOH A  42      -5.993  -5.374  12.180  1.00 41.35           O  
HETATM 2417  O   HOH A  43       7.697   6.104  -6.603  1.00 41.56           O  
HETATM 2418  O   HOH A  44      10.425   2.630 -10.369  1.00 42.13           O  
HETATM 2419  O   HOH A  45      13.861  13.743  -1.096  1.00 42.27           O  
HETATM 2420  O   HOH A  46      10.033  -0.398 -10.973  1.00 42.73           O  
HETATM 2421  O   HOH A  47       3.735  11.383   4.724  1.00 42.97           O  
HETATM 2422  O   HOH A  48       7.314  -8.480 -13.731  1.00 43.04           O  
HETATM 2423  O   HOH A  49      12.340  10.900  -7.701  1.00 43.11           O  
HETATM 2424  O   HOH A  50      -3.170  -1.593 -11.425  1.00 43.34           O  
HETATM 2425  O   HOH A  51      17.662   0.375  24.931  1.00 43.77           O  
HETATM 2426  O   HOH A  52      27.670  13.472   5.013  1.00 44.11           O  
HETATM 2427  O   HOH A  53       4.383  -9.537 -14.818  1.00 44.15           O  
HETATM 2428  O   HOH A  54       2.547  -2.582  14.352  1.00 44.44           O  
HETATM 2429  O   HOH A  55      11.316  -2.579 -11.569  1.00 45.09           O  
HETATM 2430  O   HOH A  56       3.066  -1.226  21.052  1.00 45.15           O  
HETATM 2431  O   HOH A  57      12.351  15.867  -0.291  1.00 45.35           O  
HETATM 2432  O   HOH A  58      13.868  -5.571  26.805  1.00 45.40           O  
HETATM 2433  O   HOH A  59      17.675   1.788 -12.080  1.00 45.70           O  
HETATM 2434  O   HOH A  60       5.959  10.908  18.565  1.00 45.90           O  
HETATM 2435  O   HOH A  61      -2.600   6.968   2.576  1.00 45.96           O  
HETATM 2436  O   HOH A  62       3.388  16.824   7.974  1.00 46.25           O  
HETATM 2437  O   HOH A  63      25.800   6.057  14.844  1.00 46.74           O  
HETATM 2438  O   HOH A  64       5.153  -3.395 -12.141  1.00 47.46           O  
HETATM 2439  O   HOH A  65      -3.065  -0.327  13.584  1.00 47.51           O  
HETATM 2440  O   HOH A  66      23.809   4.748  19.524  1.00 48.08           O  
HETATM 2441  O   HOH A  67      31.618  -2.180  25.056  1.00 48.27           O  
HETATM 2442  O   HOH A  68      -3.271   8.533   8.082  1.00 48.53           O  
HETATM 2443  O   HOH A  69       2.280  -6.142  10.234  1.00 48.69           O  
HETATM 2444  O   HOH A  70      29.553  -3.426  21.103  1.00 49.55           O  
HETATM 2445  O   HOH A  71      11.367  20.028   3.086  1.00 49.56           O  
HETATM 2446  O   HOH A  72       8.689  11.429  31.987  1.00 49.73           O  
HETATM 2447  O   HOH A  73       4.124 -16.380  14.428  1.00 50.28           O  
HETATM 2448  O   HOH A  74       0.647   8.523  39.294  1.00 50.72           O  
HETATM 2449  O   HOH A  75       5.553  -6.511  22.297  1.00 50.80           O  
HETATM 2450  O   HOH A  76       4.771  -5.304  24.334  1.00 50.80           O  
HETATM 2451  O   HOH A  77      10.905  18.137   1.564  1.00 51.00           O  
HETATM 2452  O   HOH A  78      33.047  -8.500   8.824  1.00 51.36           O  
HETATM 2453  O   HOH A  79       1.641  -6.085  24.743  1.00 52.71           O  
HETATM 2454  O   HOH A  80       0.529  -4.716  12.076  1.00 54.84           O  
HETATM 2455  O   HOH A  81      23.837  13.537  19.796  1.00 55.10           O  
HETATM 2456  O   HOH A  82      11.284  15.596  27.132  1.00 58.43           O  
HETATM 2457  O   HOH A  83      -2.657   1.138  16.332  1.00 60.19           O  
HETATM 2458  O   HOH A  84      -3.624   0.869  19.033  1.00 62.14           O  
HETATM 2459  O   HOH A  85      22.005   6.369  -8.710  1.00 66.12           O  
HETATM 2460  O   HOH A1287       6.436   5.048   8.935  1.00 19.58           O  
CONECT 2344 2345 2346 2347                                                      
CONECT 2345 2344 2348 2349                                                      
CONECT 2346 2344 2350 2351                                                      
CONECT 2347 2344 2352 2353                                                      
CONECT 2348 2345 2354                                                           
CONECT 2349 2345 2355                                                           
CONECT 2350 2346 2352 2356                                                      
CONECT 2351 2346                                                                
CONECT 2352 2347 2350 2357                                                      
CONECT 2353 2347                                                                
CONECT 2354 2348 2358                                                           
CONECT 2355 2349 2358                                                           
CONECT 2356 2350 2359                                                           
CONECT 2357 2352                                                                
CONECT 2358 2354 2355 2360                                                      
CONECT 2359 2356 2361 2362                                                      
CONECT 2360 2358 2363 2364 2365                                                 
CONECT 2361 2359 2366 2367                                                      
CONECT 2362 2359 2368                                                           
CONECT 2363 2360 2369 2370 2371                                                 
CONECT 2364 2360                                                                
CONECT 2365 2360                                                                
CONECT 2366 2361 2372 2373                                                      
CONECT 2367 2361 2374                                                           
CONECT 2368 2362 2372                                                           
CONECT 2369 2363                                                                
CONECT 2370 2363                                                                
CONECT 2371 2363                                                                
CONECT 2372 2366 2368                                                           
CONECT 2373 2366 2375                                                           
CONECT 2374 2367 2375                                                           
CONECT 2375 2373 2374                                                           
MASTER      285    0    1   14    7    0    5    6 2459    1   32   24          
END                                                                             
