# Supplementary material for: Exploring the mechanism of Alisma orientale for the treatment of pregnancy induced hypertension and potential hepato-nephrotoxicity by using network pharmacology, network toxicology, molecular docking and molecular dynamics simulation
Source: Front Pharmacol. 2022 Nov 15;13:1027112. doi: 10.3389/fphar.2022.1027112 (PMC9705790; doi:10.3389/fphar.2022.1027112)
Supplement: Supplementary file 10 [file DataSheet2.zip › Treat/MAPK1-7nr9.pdb]

HEADER    SIGNALING PROTEIN                       03-MAR-21   7NR9              
TITLE     DISCOVERY OF ASTX029, A CLINICAL CANDIDATE WHICH MODULATES THE        
TITLE    2 PHOSPHORYLATION AND CATALYTIC ACTIVITY OF ERK1/2                     
COMPND    MOL_ID: 1;                                                            
COMPND   2 MOLECULE: MITOGEN-ACTIVATED PROTEIN KINASE 1;                        
COMPND   3 CHAIN: A;                                                            
COMPND   4 SYNONYM: MAPK 1,ERT1,EXTRACELLULAR SIGNAL-REGULATED KINASE 2,ERK-2,  
COMPND   5 MAP KINASE ISOFORM P42,P42-MAPK,MITOGEN-ACTIVATED PROTEIN KINASE 2,  
COMPND   6 MAPK 2;                                                              
COMPND   7 EC: 2.7.11.24;                                                       
COMPND   8 ENGINEERED: YES                                                      
SOURCE    MOL_ID: 1;                                                            
SOURCE   2 ORGANISM_SCIENTIFIC: HOMO SAPIENS;                                   
SOURCE   3 ORGANISM_COMMON: HUMAN;                                              
SOURCE   4 ORGANISM_TAXID: 9606;                                                
SOURCE   5 GENE: MAPK1, ERK2, PRKM1, PRKM2;                                     
SOURCE   6 EXPRESSION_SYSTEM: ESCHERICHIA COLI BL21(DE3);                       
SOURCE   7 EXPRESSION_SYSTEM_TAXID: 469008                                      
KEYWDS    SERINE/THREONINE KINASE, SIGNAL TRANSDUCTION, MAP KINASE, ATP-BINDING 
KEYWDS   2 PROTEIN, SIGNALING PROTEIN                                           
EXPDTA    X-RAY DIFFRACTION                                                     
AUTHOR    M.O'REILLY,A.CLEASBY                                                  
REVDAT   1   06-OCT-21 7NR9    0                                                
JRNL        AUTH   T.D.HEIGHTMAN,V.BERDINI,L.BEVAN,I.M.BUCK,M.G.CARR,A.COURTIN, 
JRNL        AUTH 2 J.E.COYLE,J.E.H.DAY,C.EAST,L.FAZAL,C.M.GRIFFITHS-JONES,      
JRNL        AUTH 3 S.HOWARD,J.KUCIA-TRAN,V.MARTINS,S.MUENCH,J.M.MUNCK,D.NORTON, 
JRNL        AUTH 4 M.O'REILLY,N.PALMER,P.PATHURI,T.M.PEAKMAN,M.READER,D.C.REES, 
JRNL        AUTH 5 S.J.RICH,A.SHAH,N.G.WALLIS,H.WALTON,N.E.WILSHER,             
JRNL        AUTH 6 A.J.WOOLFORD,M.COOKE,D.COUSIN,S.ONIONS,J.SHANNON,J.WATTS,    
JRNL        AUTH 7 C.W.MURRAY                                                   
JRNL        TITL   DISCOVERY OF ASTX029, A CLINICAL CANDIDATE WHICH MODULATES   
JRNL        TITL 2 THE PHOSPHORYLATION AND CATALYTIC ACTIVITY OF ERK1/2.        
JRNL        REF    J.MED.CHEM.                   V.  64 12286 2021              
JRNL        REFN                   ISSN 0022-2623                               
JRNL        PMID   34387469                                                     
JRNL        DOI    10.1021/ACS.JMEDCHEM.1C00905                                 
REMARK   2                                                                      
REMARK   2 RESOLUTION.    1.91 ANGSTROMS.                                       
REMARK   3                                                                      
REMARK   3 REFINEMENT.                                                          
REMARK   3   PROGRAM     : BUSTER 2.11.7 (19-MAR-2020)                          
REMARK   3   AUTHORS     : BRICOGNE,BLANC,BRANDL,FLENSBURG,KELLER,              
REMARK   3               : PACIOREK,ROVERSI,SHARFF,SMART,VONRHEIN,              
REMARK   3               : WOMACK,MATTHEWS,TEN EYCK,TRONRUD                     
REMARK   3                                                                      
REMARK   3  DATA USED IN REFINEMENT.                                            
REMARK   3   RESOLUTION RANGE HIGH (ANGSTROMS) : 1.91                           
REMARK   3   RESOLUTION RANGE LOW  (ANGSTROMS) : 46.21                          
REMARK   3   DATA CUTOFF            (SIGMA(F)) : 0.000                          
REMARK   3   COMPLETENESS FOR RANGE        (%) : 90.1                           
REMARK   3   NUMBER OF REFLECTIONS             : 27656                          
REMARK   3                                                                      
REMARK   3  FIT TO DATA USED IN REFINEMENT.                                     
REMARK   3   CROSS-VALIDATION METHOD           : THROUGHOUT                     
REMARK   3   FREE R VALUE TEST SET SELECTION   : RANDOM                         
REMARK   3   R VALUE     (WORKING + TEST SET)  : 0.248                          
REMARK   3   R VALUE            (WORKING SET)  : 0.245                          
REMARK   3   FREE R VALUE                      : 0.308                          
REMARK   3   FREE R VALUE TEST SET SIZE   (%)  : 5.230                          
REMARK   3   FREE R VALUE TEST SET COUNT       : 1447                           
REMARK   3   ESTIMATED ERROR OF FREE R VALUE   : NULL                           
REMARK   3                                                                      
REMARK   3  FIT IN THE HIGHEST RESOLUTION BIN.                                  
REMARK   3   TOTAL NUMBER OF BINS USED               : 51                       
REMARK   3   BIN RESOLUTION RANGE HIGH   (ANGSTROMS) : 1.91                     
REMARK   3   BIN RESOLUTION RANGE LOW    (ANGSTROMS) : 1.92                     
REMARK   3   BIN COMPLETENESS (WORKING+TEST)     (%) : 99.47                    
REMARK   3   REFLECTIONS IN BIN (WORKING + TEST SET) : 554                      
REMARK   3   BIN R VALUE        (WORKING + TEST SET) : 0.4279                   
REMARK   3   REFLECTIONS IN BIN        (WORKING SET) : 521                      
REMARK   3   BIN R VALUE               (WORKING SET) : 0.4294                   
REMARK   3   BIN FREE R VALUE                        : 0.4051                   
REMARK   3   BIN FREE R VALUE TEST SET SIZE      (%) : 5.96                     
REMARK   3   BIN FREE R VALUE TEST SET COUNT         : 33                       
REMARK   3   ESTIMATED ERROR OF BIN FREE R VALUE     : 0.000                    
REMARK   3                                                                      
REMARK   3  NUMBER OF NON-HYDROGEN ATOMS USED IN REFINEMENT.                    
REMARK   3   PROTEIN ATOMS            : 2743                                    
REMARK   3   NUCLEIC ACID ATOMS       : 0                                       
REMARK   3   HETEROGEN ATOMS          : 45                                      
REMARK   3   SOLVENT ATOMS            : 289                                     
REMARK   3                                                                      
REMARK   3  B VALUES.                                                           
REMARK   3   FROM WILSON PLOT           (A**2) : NULL                           
REMARK   3   MEAN B VALUE      (OVERALL, A**2) : 37.55                          
REMARK   3   OVERALL ANISOTROPIC B VALUE.                                       
REMARK   3    B11 (A**2) : 1.46720                                              
REMARK   3    B22 (A**2) : -1.99160                                             
REMARK   3    B33 (A**2) : 0.52440                                              
REMARK   3    B12 (A**2) : 0.00000                                              
REMARK   3    B13 (A**2) : 1.14050                                              
REMARK   3    B23 (A**2) : 0.00000                                              
REMARK   3                                                                      
REMARK   3  ESTIMATED COORDINATE ERROR.                                         
REMARK   3   ESD FROM LUZZATI PLOT                    (A) : 0.340               
REMARK   3   DPI (BLOW EQ-10) BASED ON R VALUE        (A) : 0.226               
REMARK   3   DPI (BLOW EQ-9) BASED ON FREE R VALUE    (A) : 0.206               
REMARK   3   DPI (CRUICKSHANK) BASED ON R VALUE       (A) : 0.413               
REMARK   3   DPI (CRUICKSHANK) BASED ON FREE R VALUE  (A) : 0.202               
REMARK   3                                                                      
REMARK   3   REFERENCES: BLOW, D. (2002) ACTA CRYST D58, 792-797                
REMARK   3               CRUICKSHANK, D.W.J. (1999) ACTA CRYST D55, 583-601     
REMARK   3                                                                      
REMARK   3 CORRELATION COEFFICIENTS.                                            
REMARK   3   CORRELATION COEFFICIENT FO-FC      : 0.914                         
REMARK   3   CORRELATION COEFFICIENT FO-FC FREE : 0.860                         
REMARK   3                                                                      
REMARK   3   NUMBER OF GEOMETRIC FUNCTION TERMS DEFINED : 15                    
REMARK   3   TERM                          COUNT    WEIGHT   FUNCTION.          
REMARK   3    BOND LENGTHS              : 5650   ; 2.000  ; HARMONIC            
REMARK   3    BOND ANGLES               : 10223  ; 2.000  ; HARMONIC            
REMARK   3    TORSION ANGLES            : 1258   ; 2.000  ; SINUSOIDAL          
REMARK   3    TRIGONAL CARBON PLANES    : NULL   ; NULL   ; NULL                
REMARK   3    GENERAL PLANES            : 899    ; 16.000 ; HARMONIC            
REMARK   3    ISOTROPIC THERMAL FACTORS : 5644   ; 10.000 ; HARMONIC            
REMARK   3    BAD NON-BONDED CONTACTS   : NULL   ; NULL   ; NULL                
REMARK   3    IMPROPER TORSIONS         : NULL   ; NULL   ; NULL                
REMARK   3    PSEUDOROTATION ANGLES     : NULL   ; NULL   ; NULL                
REMARK   3    CHIRAL IMPROPER TORSION   : 367    ; 5.000  ; SEMIHARMONIC        
REMARK   3    SUM OF OCCUPANCIES        : NULL   ; NULL   ; NULL                
REMARK   3    UTILITY DISTANCES         : NULL   ; NULL   ; NULL                
REMARK   3    UTILITY ANGLES            : NULL   ; NULL   ; NULL                
REMARK   3    UTILITY TORSION           : NULL   ; NULL   ; NULL                
REMARK   3    IDEAL-DIST CONTACT TERM   : 4745   ; 4.000  ; SEMIHARMONIC        
REMARK   3                                                                      
REMARK   3   RMS DEVIATIONS FROM IDEAL VALUES.                                  
REMARK   3    BOND LENGTHS                       (A) : 0.013                    
REMARK   3    BOND ANGLES                  (DEGREES) : 1.10                     
REMARK   3    PEPTIDE OMEGA TORSION ANGLES (DEGREES) : 7.46                     
REMARK   3    OTHER TORSION ANGLES         (DEGREES) : 17.22                    
REMARK   3                                                                      
REMARK   3  TLS DETAILS                                                         
REMARK   3   NUMBER OF TLS GROUPS  : 1                                          
REMARK   3                                                                      
REMARK   3   TLS GROUP : 1                                                      
REMARK   3    SELECTION: { A|11 - A|365 }                                       
REMARK   3    ORIGIN FOR THE GROUP (A):   -0.7806    3.5266   37.8677           
REMARK   3    T TENSOR                                                          
REMARK   3     T11:   -0.0994 T22:    0.0188                                    
REMARK   3     T33:    0.2285 T12:    0.0272                                    
REMARK   3     T13:   -0.0177 T23:   -0.0457                                    
REMARK   3    L TENSOR                                                          
REMARK   3     L11:    1.3289 L22:    0.4497                                    
REMARK   3     L33:    0.3621 L12:   -0.3335                                    
REMARK   3     L13:    0.4932 L23:   -0.3502                                    
REMARK   3    S TENSOR                                                          
REMARK   3     S11:   -0.1290 S12:   -0.1216 S13:    0.1288                     
REMARK   3     S21:    0.1244 S22:    0.0853 S23:   -0.0703                     
REMARK   3     S31:   -0.0398 S32:   -0.1213 S33:    0.0437                     
REMARK   3                                                                      
REMARK   3  OTHER REFINEMENT REMARKS: NULL                                      
REMARK   4                                                                      
REMARK   4 7NR9 COMPLIES WITH FORMAT V. 3.30, 13-JUL-11                         
REMARK 100                                                                      
REMARK 100 THIS ENTRY HAS BEEN PROCESSED BY PDBE ON 03-MAR-21.                  
REMARK 100 THE DEPOSITION ID IS D_1292114500.                                   
REMARK 200                                                                      
REMARK 200 EXPERIMENTAL DETAILS                                                 
REMARK 200  EXPERIMENT TYPE                : X-RAY DIFFRACTION                  
REMARK 200  DATE OF DATA COLLECTION        : 01-JUN-16                          
REMARK 200  TEMPERATURE           (KELVIN) : 100                                
REMARK 200  PH                             : NULL                               
REMARK 200  NUMBER OF CRYSTALS USED        : 1                                  
REMARK 200                                                                      
REMARK 200  SYNCHROTRON              (Y/N) : N                                  
REMARK 200  RADIATION SOURCE               : ROTATING ANODE                     
REMARK 200  BEAMLINE                       : NULL                               
REMARK 200  X-RAY GENERATOR MODEL          : RIGAKU FR-E+                       
REMARK 200  MONOCHROMATIC OR LAUE    (M/L) : M                                  
REMARK 200  WAVELENGTH OR RANGE        (A) : 1.54178                            
REMARK 200  MONOCHROMATOR                  : NULL                               
REMARK 200  OPTICS                         : NULL                               
REMARK 200                                                                      
REMARK 200  DETECTOR TYPE                  : PIXEL                              
REMARK 200  DETECTOR MANUFACTURER          : DECTRIS EIGER R 1M                 
REMARK 200  INTENSITY-INTEGRATION SOFTWARE : XDS                                
REMARK 200  DATA SCALING SOFTWARE          : AIMLESS                            
REMARK 200                                                                      
REMARK 200  NUMBER OF UNIQUE REFLECTIONS   : 30520                              
REMARK 200  RESOLUTION RANGE HIGH      (A) : 1.906                              
REMARK 200  RESOLUTION RANGE LOW       (A) : 46.210                             
REMARK 200  REJECTION CRITERIA  (SIGMA(I)) : NULL                               
REMARK 200                                                                      
REMARK 200 OVERALL.                                                             
REMARK 200  COMPLETENESS FOR RANGE     (%) : 99.4                               
REMARK 200  DATA REDUNDANCY                : 3.200                              
REMARK 200  R MERGE                    (I) : NULL                               
REMARK 200  R SYM                      (I) : NULL                               
REMARK 200  <I/SIGMA(I)> FOR THE DATA SET  : 3.6000                             
REMARK 200                                                                      
REMARK 200 IN THE HIGHEST RESOLUTION SHELL.                                     
REMARK 200  HIGHEST RESOLUTION SHELL, RANGE HIGH (A) : 1.91                     
REMARK 200  HIGHEST RESOLUTION SHELL, RANGE LOW  (A) : 1.92                     
REMARK 200  COMPLETENESS FOR SHELL     (%) : 98.4                               
REMARK 200  DATA REDUNDANCY IN SHELL       : NULL                               
REMARK 200  R MERGE FOR SHELL          (I) : NULL                               
REMARK 200  R SYM FOR SHELL            (I) : NULL                               
REMARK 200  <I/SIGMA(I)> FOR SHELL         : 0.400                              
REMARK 200                                                                      
REMARK 200 DIFFRACTION PROTOCOL: SINGLE WAVELENGTH                              
REMARK 200 METHOD USED TO DETERMINE THE STRUCTURE: FOURIER SYNTHESIS            
REMARK 200 SOFTWARE USED: BUSTER                                                
REMARK 200 STARTING MODEL: NULL                                                 
REMARK 200                                                                      
REMARK 200 REMARK: NULL                                                         
REMARK 280                                                                      
REMARK 280 CRYSTAL                                                              
REMARK 280 SOLVENT CONTENT, VS   (%): 47.39                                     
REMARK 280 MATTHEWS COEFFICIENT, VM (ANGSTROMS**3/DA): 2.34                     
REMARK 280                                                                      
REMARK 280 CRYSTALLIZATION CONDITIONS: 0.25M (NH4)2SO4 33% MPEG 2000 .02M       
REMARK 280  MERCAPTOETHANOL .1M PH=7.2 HEPES/NAOH, VAPOR DIFFUSION, HANGING     
REMARK 280  DROP, TEMPERATURE 291K                                              
REMARK 290                                                                      
REMARK 290 CRYSTALLOGRAPHIC SYMMETRY                                            
REMARK 290 SYMMETRY OPERATORS FOR SPACE GROUP: P 1 21 1                         
REMARK 290                                                                      
REMARK 290      SYMOP   SYMMETRY                                                
REMARK 290     NNNMMM   OPERATOR                                                
REMARK 290       1555   X,Y,Z                                                   
REMARK 290       2555   -X,Y+1/2,-Z                                             
REMARK 290                                                                      
REMARK 290     WHERE NNN -> OPERATOR NUMBER                                     
REMARK 290           MMM -> TRANSLATION VECTOR                                  
REMARK 290                                                                      
REMARK 290 CRYSTALLOGRAPHIC SYMMETRY TRANSFORMATIONS                            
REMARK 290 THE FOLLOWING TRANSFORMATIONS OPERATE ON THE ATOM/HETATM             
REMARK 290 RECORDS IN THIS ENTRY TO PRODUCE CRYSTALLOGRAPHICALLY                
REMARK 290 RELATED MOLECULES.                                                   
REMARK 290   SMTRY1   1  1.000000  0.000000  0.000000        0.00000            
REMARK 290   SMTRY2   1  0.000000  1.000000  0.000000        0.00000            
REMARK 290   SMTRY3   1  0.000000  0.000000  1.000000        0.00000            
REMARK 290   SMTRY1   2 -1.000000  0.000000  0.000000        0.00000            
REMARK 290   SMTRY2   2  0.000000  1.000000  0.000000       35.54800            
REMARK 290   SMTRY3   2  0.000000  0.000000 -1.000000        0.00000            
REMARK 290                                                                      
REMARK 290 REMARK: NULL                                                         
REMARK 300                                                                      
REMARK 300 BIOMOLECULE: 1                                                       
REMARK 300 SEE REMARK 350 FOR THE AUTHOR PROVIDED AND/OR PROGRAM                
REMARK 300 GENERATED ASSEMBLY INFORMATION FOR THE STRUCTURE IN                  
REMARK 300 THIS ENTRY. THE REMARK MAY ALSO PROVIDE INFORMATION ON               
REMARK 300 BURIED SURFACE AREA.                                                 
REMARK 350                                                                      
REMARK 350 COORDINATES FOR A COMPLETE MULTIMER REPRESENTING THE KNOWN           
REMARK 350 BIOLOGICALLY SIGNIFICANT OLIGOMERIZATION STATE OF THE                
REMARK 350 MOLECULE CAN BE GENERATED BY APPLYING BIOMT TRANSFORMATIONS          
REMARK 350 GIVEN BELOW.  BOTH NON-CRYSTALLOGRAPHIC AND                          
REMARK 350 CRYSTALLOGRAPHIC OPERATIONS ARE GIVEN.                               
REMARK 350                                                                      
REMARK 350 BIOMOLECULE: 1                                                       
REMARK 350 AUTHOR DETERMINED BIOLOGICAL UNIT: MONOMERIC                         
REMARK 350 SOFTWARE DETERMINED QUATERNARY STRUCTURE: MONOMERIC                  
REMARK 350 SOFTWARE USED: PISA                                                  
REMARK 350 TOTAL BURIED SURFACE AREA: 180 ANGSTROM**2                           
REMARK 350 SURFACE AREA OF THE COMPLEX: 15930 ANGSTROM**2                       
REMARK 350 CHANGE IN SOLVENT FREE ENERGY: -12.0 KCAL/MOL                        
REMARK 350 APPLY THE FOLLOWING TO CHAINS: A                                     
REMARK 350   BIOMT1   1  1.000000  0.000000  0.000000        0.00000            
REMARK 350   BIOMT2   1  0.000000  1.000000  0.000000        0.00000            
REMARK 350   BIOMT3   1  0.000000  0.000000  1.000000        0.00000            
REMARK 465                                                                      
REMARK 465 MISSING RESIDUES                                                     
REMARK 465 THE FOLLOWING RESIDUES WERE NOT LOCATED IN THE                       
REMARK 465 EXPERIMENT. (M=MODEL NUMBER; RES=RESIDUE NAME; C=CHAIN               
REMARK 465 IDENTIFIER; SSSEQ=SEQUENCE NUMBER; I=INSERTION CODE.)                
REMARK 465                                                                      
REMARK 465   M RES C SSSEQI                                                     
REMARK 465     MET A    -7                                                      
REMARK 465     ALA A    -6                                                      
REMARK 465     HIS A    -5                                                      
REMARK 465     HIS A    -4                                                      
REMARK 465     HIS A    -3                                                      
REMARK 465     HIS A    -2                                                      
REMARK 465     HIS A    -1                                                      
REMARK 465     HIS A     0                                                      
REMARK 465     MET A     1                                                      
REMARK 465     ALA A     2                                                      
REMARK 465     ALA A     3                                                      
REMARK 465     ALA A     4                                                      
REMARK 465     ALA A     5                                                      
REMARK 465     ALA A     6                                                      
REMARK 465     ALA A     7                                                      
REMARK 465     GLY A     8                                                      
REMARK 465     ALA A     9                                                      
REMARK 465     GLY A    10                                                      
REMARK 465     LYS A   330                                                      
REMARK 465     PHE A   331                                                      
REMARK 465     ASP A   332                                                      
REMARK 465     MET A   333                                                      
REMARK 465     GLU A   334                                                      
REMARK 465     LEU A   335                                                      
REMARK 465     ASP A   336                                                      
REMARK 465     ASP A   337                                                      
REMARK 465     LEU A   338                                                      
REMARK 465     PRO A   339                                                      
REMARK 465     PRO A   356                                                      
REMARK 465     GLY A   357                                                      
REMARK 465     TYR A   358                                                      
REMARK 465     ARG A   359                                                      
REMARK 465     SER A   360                                                      
REMARK 500                                                                      
REMARK 500 GEOMETRY AND STEREOCHEMISTRY                                         
REMARK 500 SUBTOPIC: TORSION ANGLES                                             
REMARK 500                                                                      
REMARK 500 TORSION ANGLES OUTSIDE THE EXPECTED RAMACHANDRAN REGIONS:            
REMARK 500 (M=MODEL NUMBER; RES=RESIDUE NAME; C=CHAIN IDENTIFIER;               
REMARK 500 SSEQ=SEQUENCE NUMBER; I=INSERTION CODE).                             
REMARK 500                                                                      
REMARK 500 STANDARD TABLE:                                                      
REMARK 500 FORMAT:(10X,I3,1X,A3,1X,A1,I4,A1,4X,F7.2,3X,F7.2)                    
REMARK 500                                                                      
REMARK 500 EXPECTED VALUES: GJ KLEYWEGT AND TA JONES (1996). PHI/PSI-           
REMARK 500 CHOLOGY: RAMACHANDRAN REVISITED. STRUCTURE 4, 1395 - 1400            
REMARK 500                                                                      
REMARK 500  M RES CSSEQI        PSI       PHI                                   
REMARK 500    VAL A  14      -73.92   -126.02                                   
REMARK 500    ASN A  27       64.59     67.97                                   
REMARK 500    LYS A  48       35.14     70.73                                   
REMARK 500    ASP A 149       45.64   -158.10                                   
REMARK 500    ASP A 167       96.32     51.29                                   
REMARK 500    HIS A 178       40.23   -109.12                                   
REMARK 500    VAL A 188      -19.83   -152.12                                   
REMARK 500    ASN A 201       21.39   -160.81                                   
REMARK 500    ASN A 224       -1.38     66.33                                   
REMARK 500    LEU A 294       61.28   -101.71                                   
REMARK 500                                                                      
REMARK 500 REMARK: NULL                                                         
REMARK 525                                                                      
REMARK 525 SOLVENT                                                              
REMARK 525                                                                      
REMARK 525 THE SOLVENT MOLECULES HAVE CHAIN IDENTIFIERS THAT                    
REMARK 525 INDICATE THE POLYMER CHAIN WITH WHICH THEY ARE MOST                  
REMARK 525 CLOSELY ASSOCIATED. THE REMARK LISTS ALL THE SOLVENT                 
REMARK 525 MOLECULES WHICH ARE MORE THAN 5A AWAY FROM THE                       
REMARK 525 NEAREST POLYMER CHAIN (M = MODEL NUMBER;                             
REMARK 525 RES=RESIDUE NAME; C=CHAIN IDENTIFIER; SSEQ=SEQUENCE                  
REMARK 525 NUMBER; I=INSERTION CODE):                                           
REMARK 525                                                                      
REMARK 525  M RES CSSEQI                                                        
REMARK 525    HOH A 784        DISTANCE =  6.15 ANGSTROMS                       
REMARK 525    HOH A 785        DISTANCE =  6.53 ANGSTROMS                       
REMARK 525    HOH A 786        DISTANCE =  6.62 ANGSTROMS                       
REMARK 525    HOH A 787        DISTANCE =  6.82 ANGSTROMS                       
REMARK 525    HOH A 788        DISTANCE =  6.94 ANGSTROMS                       
REMARK 525    HOH A 789        DISTANCE =  6.96 ANGSTROMS                       
REMARK 900                                                                      
REMARK 900 RELATED ENTRIES                                                      
REMARK 900 RELATED ID: 7NQQ   RELATED DB: PDB                                   
REMARK 900 SAME PROTEIN, DIFFERENT LIGAND                                       
REMARK 900 RELATED ID: 7NQW   RELATED DB: PDB                                   
REMARK 900 SAME PROTEIN, DIFFERENT LIGAND                                       
REMARK 900 RELATED ID: 7NR3   RELATED DB: PDB                                   
REMARK 900 SAME PROTEIN, DIFFERENT LIGAND                                       
REMARK 900 RELATED ID: 7NR8   RELATED DB: PDB                                   
REMARK 900 SAME PROTEIN, DIFFERENT LIGAND                                       
REMARK 900 RELATED ID: 7NR5   RELATED DB: PDB                                   
REMARK 900 SAME PROTEIN, DIFFERENT LIGAND                                       
DBREF  7NR9 A    1   360  UNP    P28482   MK01_HUMAN       1    360             
SEQADV 7NR9 MET A   -7  UNP  P28482              INITIATING METHIONINE          
SEQADV 7NR9 ALA A   -6  UNP  P28482              EXPRESSION TAG                 
SEQADV 7NR9 HIS A   -5  UNP  P28482              EXPRESSION TAG                 
SEQADV 7NR9 HIS A   -4  UNP  P28482              EXPRESSION TAG                 
SEQADV 7NR9 HIS A   -3  UNP  P28482              EXPRESSION TAG                 
SEQADV 7NR9 HIS A   -2  UNP  P28482              EXPRESSION TAG                 
SEQADV 7NR9 HIS A   -1  UNP  P28482              EXPRESSION TAG                 
SEQADV 7NR9 HIS A    0  UNP  P28482              EXPRESSION TAG                 
SEQRES   1 A  368  MET ALA HIS HIS HIS HIS HIS HIS MET ALA ALA ALA ALA          
SEQRES   2 A  368  ALA ALA GLY ALA GLY PRO GLU MET VAL ARG GLY GLN VAL          
SEQRES   3 A  368  PHE ASP VAL GLY PRO ARG TYR THR ASN LEU SER TYR ILE          
SEQRES   4 A  368  GLY GLU GLY ALA TYR GLY MET VAL CYS SER ALA TYR ASP          
SEQRES   5 A  368  ASN VAL ASN LYS VAL ARG VAL ALA ILE LYS LYS ILE SER          
SEQRES   6 A  368  PRO PHE GLU HIS GLN THR TYR CYS GLN ARG THR LEU ARG          
SEQRES   7 A  368  GLU ILE LYS ILE LEU LEU ARG PHE ARG HIS GLU ASN ILE          
SEQRES   8 A  368  ILE GLY ILE ASN ASP ILE ILE ARG ALA PRO THR ILE GLU          
SEQRES   9 A  368  GLN MET LYS ASP VAL TYR ILE VAL GLN ASP LEU MET GLU          
SEQRES  10 A  368  THR ASP LEU TYR LYS LEU LEU LYS THR GLN HIS LEU SER          
SEQRES  11 A  368  ASN ASP HIS ILE CYS TYR PHE LEU TYR GLN ILE LEU ARG          
SEQRES  12 A  368  GLY LEU LYS TYR ILE HIS SER ALA ASN VAL LEU HIS ARG          
SEQRES  13 A  368  ASP LEU LYS PRO SER ASN LEU LEU LEU ASN THR THR CME          
SEQRES  14 A  368  ASP LEU LYS ILE CYS ASP PHE GLY LEU ALA ARG VAL ALA          
SEQRES  15 A  368  ASP PRO ASP HIS ASP HIS THR GLY PHE LEU THR GLU TYR          
SEQRES  16 A  368  VAL ALA THR ARG TRP TYR ARG ALA PRO GLU ILE MET LEU          
SEQRES  17 A  368  ASN SER LYS GLY TYR THR LYS SER ILE ASP ILE TRP SER          
SEQRES  18 A  368  VAL GLY CYS ILE LEU ALA GLU MET LEU SER ASN ARG PRO          
SEQRES  19 A  368  ILE PHE PRO GLY LYS HIS TYR LEU ASP GLN LEU ASN HIS          
SEQRES  20 A  368  ILE LEU GLY ILE LEU GLY SER PRO SER GLN GLU ASP LEU          
SEQRES  21 A  368  ASN CYS ILE ILE ASN LEU LYS ALA ARG ASN TYR LEU LEU          
SEQRES  22 A  368  SER LEU PRO HIS LYS ASN LYS VAL PRO TRP ASN ARG LEU          
SEQRES  23 A  368  PHE PRO ASN ALA ASP SER LYS ALA LEU ASP LEU LEU ASP          
SEQRES  24 A  368  LYS MET LEU THR PHE ASN PRO HIS LYS ARG ILE GLU VAL          
SEQRES  25 A  368  GLU GLN ALA LEU ALA HIS PRO TYR LEU GLU GLN TYR TYR          
SEQRES  26 A  368  ASP PRO SER ASP GLU PRO ILE ALA GLU ALA PRO PHE LYS          
SEQRES  27 A  368  PHE ASP MET GLU LEU ASP ASP LEU PRO LYS GLU LYS LEU          
SEQRES  28 A  368  LYS GLU LEU ILE PHE GLU GLU THR ALA ARG PHE GLN PRO          
SEQRES  29 A  368  GLY TYR ARG SER                                              
MODRES 7NR9 CME A  161  CYS  MODIFIED RESIDUE                                   
HET    CME  A 161      10                                                       
HET    SO4  A 401       5                                                       
HET    UOW  A 402      71                                                       
HETNAM     CME S,S-(2-HYDROXYETHYL)THIOCYSTEINE                                 
HETNAM     SO4 SULFATE ION                                                      
HETNAM     UOW (2~{R})-2-[5-[5-CHLORANYL-2-(OXAN-4-YLAMINO)PYRIMIDIN-           
HETNAM   2 UOW  4-YL]-3-OXIDANYLIDENE-1~{H}-ISOINDOL-2-YL]-~{N}-                
HETNAM   3 UOW  [(1~{S})-1-(2-METHOXYPYRIDIN-4-YL)-2-OXIDANYL-                  
HETNAM   4 UOW  ETHYL]PROPANAMIDE                                               
FORMUL   1  CME    C5 H11 N O3 S2                                               
FORMUL   2  SO4    O4 S 2-                                                      
FORMUL   3  UOW    C28 H31 CL N6 O5                                             
FORMUL   4  HOH   *289(H2 O)                                                    
HELIX    1 AA1 HIS A   61  PHE A   78  1                                  18    
HELIX    2 AA2 LEU A  112  GLN A  119  1                                   8    
HELIX    3 AA3 SER A  122  ALA A  143  1                                  22    
HELIX    4 AA4 LYS A  151  SER A  153  5                                   3    
HELIX    5 AA5 ASP A  175  ASP A  179  5                                   5    
HELIX    6 AA6 THR A  190  ARG A  194  5                                   5    
HELIX    7 AA7 ALA A  195  ASN A  201  1                                   7    
HELIX    8 AA8 LYS A  207  ASN A  224  1                                  18    
HELIX    9 AA9 LEU A  234  GLY A  245  1                                  12    
HELIX   10 AB1 SER A  248  CYS A  254  1                                   7    
HELIX   11 AB2 ASN A  257  LEU A  267  1                                  11    
HELIX   12 AB3 PRO A  274  PHE A  279  1                                   6    
HELIX   13 AB4 ASP A  283  LEU A  294  1                                  12    
HELIX   14 AB5 GLU A  303  ALA A  309  1                                   7    
HELIX   15 AB6 HIS A  310  GLU A  314  5                                   5    
HELIX   16 AB7 ASP A  318  GLU A  322  5                                   5    
HELIX   17 AB8 GLU A  341  THR A  351  1                                  11    
HELIX   18 AB9 ALA A  352  GLN A  355  5                                   4    
SHEET    1 AA1 5 TYR A  25  GLY A  34  0                                        
SHEET    2 AA1 5 GLY A  37  ASP A  44 -1  O  TYR A  43   N  THR A  26           
SHEET    3 AA1 5 VAL A  49  ILE A  56 -1  O  ILE A  53   N  CYS A  40           
SHEET    4 AA1 5 VAL A 101  ASP A 106 -1  O  GLN A 105   N  ALA A  52           
SHEET    5 AA1 5 ASP A  88  ILE A  90 -1  N  ASP A  88   O  VAL A 104           
SHEET    1 AA2 3 THR A 110  ASP A 111  0                                        
SHEET    2 AA2 3 LEU A 155  LEU A 157 -1  O  LEU A 157   N  THR A 110           
SHEET    3 AA2 3 LEU A 163  ILE A 165 -1  O  LYS A 164   N  LEU A 156           
SHEET    1 AA3 2 VAL A 145  LEU A 146  0                                        
SHEET    2 AA3 2 ARG A 172  VAL A 173 -1  O  ARG A 172   N  LEU A 146           
LINK         C   THR A 160                 N   CME A 161     1555   1555  1.31  
LINK         C   CME A 161                 N   ASP A 162     1555   1555  1.35  
CRYST1   48.786   71.096   60.566  90.00 108.71  90.00 P 1 21 1      2          
ORIGX1      1.000000  0.000000  0.000000        0.00000                         
ORIGX2      0.000000  1.000000  0.000000        0.00000                         
ORIGX3      0.000000  0.000000  1.000000        0.00000                         
SCALE1      0.020498  0.000000  0.006942        0.00000                         
SCALE2      0.000000  0.014065  0.000000        0.00000                         
SCALE3      0.000000  0.000000  0.017432        0.00000                         
ATOM      1  N   PRO A  11      15.731  15.859  66.049  1.00 77.51           N  
ANISOU    1  N   PRO A  11     8932   9337  11181   2080  -2689  -2755       N  
ATOM      2  CA  PRO A  11      15.461  15.179  64.771  1.00 77.57           C  
ANISOU    2  CA  PRO A  11     8904   9308  11261   1944  -2534  -2574       C  
ATOM      3  C   PRO A  11      16.343  15.672  63.611  1.00 77.20           C  
ANISOU    3  C   PRO A  11     8828   9035  11470   1816  -2596  -2506       C  
ATOM      4  O   PRO A  11      17.073  16.660  63.755  1.00 77.65           O  
ANISOU    4  O   PRO A  11     8888   8948  11667   1834  -2766  -2601       O  
ATOM      5  CB  PRO A  11      13.969  15.478  64.524  1.00 78.32           C  
ANISOU    5  CB  PRO A  11     8997   9486  11275   2006  -2449  -2609       C  
ATOM      6  CG  PRO A  11      13.375  15.681  65.869  1.00 78.74           C  
ANISOU    6  CG  PRO A  11     9081   9708  11128   2174  -2488  -2755       C  
ATOM      7  CD  PRO A  11      14.487  16.148  66.797  1.00 77.22           C  
ANISOU    7  CD  PRO A  11     8916   9464  10960   2230  -2665  -2875       C  
ATOM      8  N   GLU A  12      16.280  14.962  62.459  1.00 75.86           N  
ANISOU    8  N   GLU A  12     8625   8837  11362   1689  -2459  -2337       N  
ATOM      9  CA  GLU A  12      16.834  15.447  61.192  1.00 74.95           C  
ANISOU    9  CA  GLU A  12     8472   8534  11472   1575  -2488  -2259       C  
ATOM     10  C   GLU A  12      15.830  16.390  60.504  1.00 73.63           C  
ANISOU   10  C   GLU A  12     8292   8313  11371   1597  -2491  -2305       C  
ATOM     11  O   GLU A  12      14.642  16.393  60.828  1.00 73.35           O  
ANISOU   11  O   GLU A  12     8273   8399  11198   1679  -2427  -2362       O  
ATOM     12  CB  GLU A  12      17.201  14.273  60.256  1.00 77.50           C  
ANISOU   12  CB  GLU A  12     8764   8862  11821   1440  -2342  -2067       C  
ATOM     13  CG  GLU A  12      18.416  13.473  60.705  1.00 82.37           C  
ANISOU   13  CG  GLU A  12     9381   9482  12434   1396  -2357  -2006       C  
ATOM     14  CD  GLU A  12      19.078  12.612  59.640  1.00 87.39           C  
ANISOU   14  CD  GLU A  12     9979  10065  13161   1259  -2259  -1832       C  
ATOM     15  OE1 GLU A  12      19.957  13.129  58.910  1.00 86.67           O  
ANISOU   15  OE1 GLU A  12     9855   9821  13255   1187  -2329  -1788       O  
ATOM     16  OE2 GLU A  12      18.718  11.414  59.544  1.00 89.95           O  
ANISOU   16  OE2 GLU A  12    10303  10503  13372   1228  -2114  -1738       O  
ATOM     17  N   MET A  13      16.321  17.189  59.553  1.00 72.76           N  
ANISOU   17  N   MET A  13     8146   8023  11476   1523  -2565  -2272       N  
ATOM     18  CA  MET A  13      15.551  18.237  58.873  1.00 72.23           C  
ANISOU   18  CA  MET A  13     8060   7873  11512   1537  -2598  -2314       C  
ATOM     19  C   MET A  13      15.974  18.303  57.408  1.00 71.13           C  
ANISOU   19  C   MET A  13     7865   7605  11557   1399  -2560  -2162       C  
ATOM     20  O   MET A  13      17.085  17.883  57.061  1.00 71.49           O  
ANISOU   20  O   MET A  13     7887   7587  11689   1309  -2566  -2061       O  
ATOM     21  CB  MET A  13      15.806  19.607  59.530  1.00 73.43           C  
ANISOU   21  CB  MET A  13     8225   7912  11764   1630  -2807  -2487       C  
ATOM     22  CG  MET A  13      15.353  19.699  60.985  1.00 76.14           C  
ANISOU   22  CG  MET A  13     8622   8385  11923   1786  -2860  -2660       C  
ATOM     23  SD  MET A  13      13.729  20.460  61.212  1.00 82.53           S  
ANISOU   23  SD  MET A  13     9448   9272  12638   1918  -2847  -2797       S  
ATOM     24  CE  MET A  13      13.550  20.257  62.927  1.00 82.71           C  
ANISOU   24  CE  MET A  13     9527   9471  12427   2084  -2894  -2962       C  
ATOM     25  N   VAL A  14      15.095  18.830  56.550  1.00 69.69           N  
ANISOU   25  N   VAL A  14     7658   7390  11431   1384  -2520  -2142       N  
ATOM     26  CA  VAL A  14      15.343  18.858  55.110  1.00 69.00           C  
ANISOU   26  CA  VAL A  14     7514   7208  11495   1259  -2467  -1991       C  
ATOM     27  C   VAL A  14      15.205  20.304  54.555  1.00 68.27           C  
ANISOU   27  C   VAL A  14     7384   6958  11597   1263  -2593  -2033       C  
ATOM     28  O   VAL A  14      16.228  20.935  54.250  1.00 68.56           O  
ANISOU   28  O   VAL A  14     7383   6844  11823   1212  -2715  -2002       O  
ATOM     29  CB  VAL A  14      14.434  17.815  54.396  1.00 69.28           C  
ANISOU   29  CB  VAL A  14     7546   7371  11406   1211  -2264  -1880       C  
ATOM     30  CG1 VAL A  14      14.445  18.018  52.886  1.00 69.48           C  
ANISOU   30  CG1 VAL A  14     7513   7311  11575   1104  -2214  -1747       C  
ATOM     31  CG2 VAL A  14      14.858  16.403  54.757  1.00 69.47           C  
ANISOU   31  CG2 VAL A  14     7590   7508  11297   1180  -2159  -1809       C  
ATOM     32  N   ARG A  15      13.976  20.834  54.431  1.00 67.12           N  
ANISOU   32  N   ARG A  15     7244   6843  11416   1322  -2571  -2097       N  
ATOM     33  CA  ARG A  15      13.782  22.211  53.973  1.00 66.81           C  
ANISOU   33  CA  ARG A  15     7169   6656  11560   1334  -2696  -2143       C  
ATOM     34  C   ARG A  15      12.733  22.852  54.842  1.00 66.37           C  
ANISOU   34  C   ARG A  15     7154   6650  11414   1475  -2748  -2321       C  
ATOM     35  O   ARG A  15      11.601  23.057  54.417  1.00 66.41           O  
ANISOU   35  O   ARG A  15     7152   6699  11383   1497  -2678  -2323       O  
ATOM     36  CB  ARG A  15      13.438  22.254  52.466  1.00 67.88           C  
ANISOU   36  CB  ARG A  15     7245   6750  11796   1228  -2602  -1988       C  
ATOM     37  CG  ARG A  15      14.639  21.811  51.639  1.00 70.24           C  
ANISOU   37  CG  ARG A  15     7496   6983  12209   1101  -2582  -1824       C  
ATOM     38  CD  ARG A  15      14.513  21.915  50.143  1.00 72.03           C  
ANISOU   38  CD  ARG A  15     7655   7165  12548    996  -2508  -1667       C  
ATOM     39  NE  ARG A  15      15.749  21.411  49.540  1.00 72.59           N  
ANISOU   39  NE  ARG A  15     7684   7195  12702    893  -2490  -1524       N  
ATOM     40  CZ  ARG A  15      16.021  21.424  48.240  1.00 72.95           C  
ANISOU   40  CZ  ARG A  15     7662   7200  12856    793  -2438  -1368       C  
ATOM     41  NH1 ARG A  15      17.174  20.937  47.793  1.00 71.39           N  
ANISOU   41  NH1 ARG A  15     7426   6977  12721    712  -2422  -1247       N  
ATOM     42  NH2 ARG A  15      15.141  21.919  47.374  1.00 72.57           N  
ANISOU   42  NH2 ARG A  15     7580   7144  12850    776  -2399  -1328       N  
ATOM     43  N   GLY A  16      13.132  23.167  56.074  1.00 66.11           N  
ANISOU   43  N   GLY A  16     7162   6616  11341   1574  -2876  -2472       N  
ATOM     44  CA  GLY A  16      12.216  23.664  57.097  1.00 66.07           C  
ANISOU   44  CA  GLY A  16     7202   6687  11215   1729  -2926  -2659       C  
ATOM     45  C   GLY A  16      11.168  22.623  57.425  1.00 65.54           C  
ANISOU   45  C   GLY A  16     7167   6839  10896   1773  -2743  -2643       C  
ATOM     46  O   GLY A  16       9.989  22.945  57.578  1.00 65.67           O  
ANISOU   46  O   GLY A  16     7193   6928  10830   1858  -2707  -2717       O  
ATOM     47  N   GLN A  17      11.609  21.359  57.521  1.00 64.43           N  
ANISOU   47  N   GLN A  17     7038   6802  10640   1714  -2628  -2538       N  
ATOM     48  CA  GLN A  17      10.713  20.223  57.631  1.00 63.60           C  
ANISOU   48  CA  GLN A  17     6950   6891  10324   1723  -2442  -2476       C  
ATOM     49  C   GLN A  17      11.401  19.113  58.352  1.00 61.25           C  
ANISOU   49  C   GLN A  17     6678   6696   9899   1714  -2396  -2439       C  
ATOM     50  O   GLN A  17      12.509  18.756  57.978  1.00 61.15           O  
ANISOU   50  O   GLN A  17     6649   6603   9983   1617  -2413  -2348       O  
ATOM     51  CB  GLN A  17      10.354  19.709  56.246  1.00 66.26           C  
ANISOU   51  CB  GLN A  17     7246   7217  10713   1598  -2300  -2303       C  
ATOM     52  CG  GLN A  17       9.377  20.608  55.513  1.00 71.63           C  
ANISOU   52  CG  GLN A  17     7899   7841  11476   1610  -2304  -2321       C  
ATOM     53  CD  GLN A  17       7.949  20.115  55.567  1.00 77.63           C  
ANISOU   53  CD  GLN A  17     8670   8763  12063   1659  -2162  -2317       C  
ATOM     54  OE1 GLN A  17       7.658  18.920  55.363  1.00 79.30           O  
ANISOU   54  OE1 GLN A  17     8883   9095  12153   1608  -2009  -2207       O  
ATOM     55  NE2 GLN A  17       7.015  21.035  55.833  1.00 78.38           N  
ANISOU   55  NE2 GLN A  17     8768   8861  12152   1761  -2212  -2435       N  
ATOM     56  N   VAL A  18      10.745  18.561  59.366  1.00 59.57           N  
ANISOU   56  N   VAL A  18     6499   6664   9471   1814  -2336  -2501       N  
ATOM     57  CA  VAL A  18      11.278  17.448  60.122  1.00 58.76           C  
ANISOU   57  CA  VAL A  18     6417   6679   9230   1812  -2284  -2460       C  
ATOM     58  C   VAL A  18      11.317  16.208  59.224  1.00 57.95           C  
ANISOU   58  C   VAL A  18     6290   6614   9115   1681  -2118  -2266       C  
ATOM     59  O   VAL A  18      10.432  15.991  58.398  1.00 58.11           O  
ANISOU   59  O   VAL A  18     6289   6661   9129   1639  -2006  -2190       O  
ATOM     60  CB  VAL A  18      10.486  17.192  61.432  1.00 59.47           C  
ANISOU   60  CB  VAL A  18     6541   6969   9086   1959  -2258  -2565       C  
ATOM     61  CG1 VAL A  18      10.345  18.470  62.257  1.00 60.31           C  
ANISOU   61  CG1 VAL A  18     6672   7042   9202   2102  -2423  -2772       C  
ATOM     62  CG2 VAL A  18       9.119  16.587  61.152  1.00 59.91           C  
ANISOU   62  CG2 VAL A  18     6583   7172   9008   1970  -2090  -2496       C  
ATOM     63  N   PHE A  19      12.354  15.412  59.374  1.00 56.90           N  
ANISOU   63  N   PHE A  19     6158   6477   8985   1617  -2110  -2191       N  
ATOM     64  CA  PHE A  19      12.457  14.121  58.695  1.00 55.80           C  
ANISOU   64  CA  PHE A  19     5999   6385   8818   1507  -1959  -2022       C  
ATOM     65  C   PHE A  19      13.103  13.168  59.689  1.00 54.00           C  
ANISOU   65  C   PHE A  19     5791   6256   8471   1525  -1948  -2006       C  
ATOM     66  O   PHE A  19      14.281  12.837  59.614  1.00 53.60           O  
ANISOU   66  O   PHE A  19     5734   6133   8499   1458  -1986  -1952       O  
ATOM     67  CB  PHE A  19      13.253  14.266  57.379  1.00 55.68           C  
ANISOU   67  CB  PHE A  19     5947   6206   9003   1375  -1967  -1915       C  
ATOM     68  CG  PHE A  19      12.569  13.714  56.145  1.00 55.65           C  
ANISOU   68  CG  PHE A  19     5913   6217   9014   1287  -1823  -1788       C  
ATOM     69  CD1 PHE A  19      11.482  14.365  55.586  1.00 56.05           C  
ANISOU   69  CD1 PHE A  19     5953   6262   9082   1308  -1798  -1812       C  
ATOM     70  CD2 PHE A  19      13.013  12.543  55.551  1.00 56.06           C  
ANISOU   70  CD2 PHE A  19     5949   6289   9063   1188  -1716  -1649       C  
ATOM     71  CE1 PHE A  19      10.861  13.857  54.454  1.00 56.83           C  
ANISOU   71  CE1 PHE A  19     6024   6377   9192   1228  -1672  -1698       C  
ATOM     72  CE2 PHE A  19      12.387  12.038  54.423  1.00 56.50           C  
ANISOU   72  CE2 PHE A  19     5979   6359   9129   1114  -1593  -1544       C  
ATOM     73  CZ  PHE A  19      11.318  12.697  53.881  1.00 56.49           C  
ANISOU   73  CZ  PHE A  19     5967   6354   9142   1133  -1572  -1568       C  
ATOM     74  N   ASP A  20      12.278  12.742  60.643  1.00 53.07           N  
ANISOU   74  N   ASP A  20     5692   6313   8159   1621  -1894  -2048       N  
ATOM     75  CA  ASP A  20      12.732  12.104  61.862  1.00 52.49           C  
ANISOU   75  CA  ASP A  20     5639   6355   7949   1678  -1911  -2070       C  
ATOM     76  C   ASP A  20      12.774  10.618  61.624  1.00 51.11           C  
ANISOU   76  C   ASP A  20     5446   6264   7709   1593  -1767  -1909       C  
ATOM     77  O   ASP A  20      11.907   9.874  62.087  1.00 51.05           O  
ANISOU   77  O   ASP A  20     5435   6420   7542   1634  -1665  -1870       O  
ATOM     78  CB  ASP A  20      11.770  12.467  63.006  1.00 54.20           C  
ANISOU   78  CB  ASP A  20     5878   6730   7985   1834  -1928  -2197       C  
ATOM     79  CG  ASP A  20      12.204  11.964  64.360  1.00 58.75           C  
ANISOU   79  CG  ASP A  20     6474   7440   8408   1912  -1960  -2236       C  
ATOM     80  OD1 ASP A  20      11.338  11.843  65.247  1.00 58.66           O  
ANISOU   80  OD1 ASP A  20     6469   7607   8212   2026  -1924  -2288       O  
ATOM     81  OD2 ASP A  20      13.419  11.683  64.532  1.00 61.36           O  
ANISOU   81  OD2 ASP A  20     6810   7702   8802   1861  -2021  -2209       O  
ATOM     82  N   VAL A  21      13.791  10.191  60.899  1.00 49.87           N  
ANISOU   82  N   VAL A  21     5273   5993   7682   1478  -1763  -1812       N  
ATOM     83  CA  VAL A  21      13.831   8.815  60.396  1.00 50.13           C  
ANISOU   83  CA  VAL A  21     5284   6073   7690   1383  -1626  -1655       C  
ATOM     84  C   VAL A  21      14.795   7.961  61.217  1.00 50.68           C  
ANISOU   84  C   VAL A  21     5359   6190   7707   1376  -1642  -1615       C  
ATOM     85  O   VAL A  21      15.445   7.057  60.678  1.00 50.35           O  
ANISOU   85  O   VAL A  21     5298   6108   7724   1279  -1584  -1498       O  
ATOM     86  CB  VAL A  21      14.113   8.780  58.862  1.00 50.29           C  
ANISOU   86  CB  VAL A  21     5276   5954   7877   1259  -1582  -1559       C  
ATOM     87  CG1 VAL A  21      12.939   9.344  58.076  1.00 50.74           C  
ANISOU   87  CG1 VAL A  21     5323   6004   7952   1263  -1533  -1571       C  
ATOM     88  CG2 VAL A  21      15.399   9.515  58.497  1.00 50.81           C  
ANISOU   88  CG2 VAL A  21     5336   5852   8117   1213  -1702  -1580       C  
ATOM     89  N   GLY A  22      14.857   8.243  62.525  1.00 51.19           N  
ANISOU   89  N   GLY A  22     5448   6345   7656   1485  -1720  -1716       N  
ATOM     90  CA  GLY A  22      15.834   7.641  63.417  1.00 52.03           C  
ANISOU   90  CA  GLY A  22     5562   6492   7715   1492  -1762  -1699       C  
ATOM     91  C   GLY A  22      17.256   7.954  63.013  1.00 52.69           C  
ANISOU   91  C   GLY A  22     5643   6405   7972   1419  -1860  -1692       C  
ATOM     92  O   GLY A  22      17.498   8.853  62.192  1.00 52.76           O  
ANISOU   92  O   GLY A  22     5646   6266   8135   1382  -1920  -1723       O  
ATOM     93  N   PRO A  23      18.214   7.205  63.608  1.00 52.93           N  
ANISOU   93  N   PRO A  23     5672   6460   7980   1397  -1877  -1642       N  
ATOM     94  CA  PRO A  23      19.605   7.248  63.142  1.00 52.35           C  
ANISOU   94  CA  PRO A  23     5586   6233   8072   1311  -1945  -1599       C  
ATOM     95  C   PRO A  23      19.938   6.097  62.177  1.00 51.69           C  
ANISOU   95  C   PRO A  23     5469   6117   8054   1190  -1823  -1435       C  
ATOM     96  O   PRO A  23      21.097   6.000  61.779  1.00 51.88           O  
ANISOU   96  O   PRO A  23     5477   6029   8206   1119  -1864  -1385       O  
ATOM     97  CB  PRO A  23      20.387   7.081  64.456  1.00 52.85           C  
ANISOU   97  CB  PRO A  23     5667   6358   8055   1371  -2036  -1647       C  
ATOM     98  CG  PRO A  23      19.531   6.162  65.280  1.00 53.35           C  
ANISOU   98  CG  PRO A  23     5733   6624   7913   1431  -1937  -1614       C  
ATOM     99  CD  PRO A  23      18.097   6.263  64.745  1.00 52.63           C  
ANISOU   99  CD  PRO A  23     5637   6594   7766   1450  -1835  -1612       C  
ATOM    100  N   ARG A  24      18.969   5.209  61.802  1.00 51.06           N  
ANISOU  100  N   ARG A  24     5377   6131   7893   1167  -1678  -1351       N  
ATOM    101  CA  ARG A  24      19.259   4.199  60.773  1.00 51.01           C  
ANISOU  101  CA  ARG A  24     5340   6077   7964   1055  -1573  -1212       C  
ATOM    102  C   ARG A  24      19.510   4.904  59.440  1.00 50.50           C  
ANISOU  102  C   ARG A  24     5259   5861   8067    987  -1586  -1202       C  
ATOM    103  O   ARG A  24      20.380   4.476  58.690  1.00 50.80           O  
ANISOU  103  O   ARG A  24     5272   5813   8217    902  -1567  -1119       O  
ATOM    104  CB  ARG A  24      18.138   3.160  60.619  1.00 52.15           C  
ANISOU  104  CB  ARG A  24     5472   6341   8001   1046  -1430  -1130       C  
ATOM    105  CG  ARG A  24      18.492   2.082  59.599  1.00 54.47           C  
ANISOU  105  CG  ARG A  24     5736   6582   8378    937  -1334   -999       C  
ATOM    106  CD  ARG A  24      17.480   0.959  59.483  1.00 57.46           C  
ANISOU  106  CD  ARG A  24     6099   7066   8667    921  -1205   -912       C  
ATOM    107  NE  ARG A  24      17.835   0.081  58.364  1.00 60.43           N  
ANISOU  107  NE  ARG A  24     6449   7369   9142    821  -1129   -808       N  
ATOM    108  CZ  ARG A  24      17.091  -0.924  57.900  1.00 61.89           C  
ANISOU  108  CZ  ARG A  24     6615   7602   9299    782  -1021   -724       C  
ATOM    109  NH1 ARG A  24      15.914  -1.202  58.451  1.00 61.98           N  
ANISOU  109  NH1 ARG A  24     6625   7738   9187    830   -971   -717       N  
ATOM    110  NH2 ARG A  24      17.514  -1.651  56.876  1.00 61.03           N  
ANISOU  110  NH2 ARG A  24     6485   7418   9286    699   -967   -647       N  
ATOM    111  N   TYR A  25      18.768   5.986  59.155  1.00 49.53           N  
ANISOU  111  N   TYR A  25     5145   5711   7963   1027  -1620  -1284       N  
ATOM    112  CA  TYR A  25      18.890   6.707  57.892  1.00 48.84           C  
ANISOU  112  CA  TYR A  25     5036   5492   8029    965  -1632  -1269       C  
ATOM    113  C   TYR A  25      19.476   8.087  58.126  1.00 49.34           C  
ANISOU  113  C   TYR A  25     5106   5446   8196   1002  -1789  -1371       C  
ATOM    114  O   TYR A  25      18.865   8.915  58.789  1.00 49.44           O  
ANISOU  114  O   TYR A  25     5143   5489   8153   1091  -1857  -1487       O  
ATOM    115  CB  TYR A  25      17.523   6.764  57.181  1.00 47.22           C  
ANISOU  115  CB  TYR A  25     4827   5332   7783    966  -1536  -1259       C  
ATOM    116  CG  TYR A  25      16.892   5.396  57.093  1.00 46.42           C  
ANISOU  116  CG  TYR A  25     4719   5341   7577    938  -1395  -1165       C  
ATOM    117  CD1 TYR A  25      15.882   5.019  57.960  1.00 46.61           C  
ANISOU  117  CD1 TYR A  25     4759   5510   7441   1010  -1349  -1189       C  
ATOM    118  CD2 TYR A  25      17.350   4.457  56.181  1.00 46.77           C  
ANISOU  118  CD2 TYR A  25     4737   5347   7686    844  -1315  -1050       C  
ATOM    119  CE1 TYR A  25      15.325   3.752  57.910  1.00 47.15           C  
ANISOU  119  CE1 TYR A  25     4814   5673   7428    981  -1230  -1093       C  
ATOM    120  CE2 TYR A  25      16.799   3.183  56.120  1.00 47.06           C  
ANISOU  120  CE2 TYR A  25     4766   5473   7642    819  -1199   -968       C  
ATOM    121  CZ  TYR A  25      15.784   2.832  56.984  1.00 47.59           C  
ANISOU  121  CZ  TYR A  25     4846   5675   7561    883  -1159   -985       C  
ATOM    122  OH  TYR A  25      15.247   1.565  56.919  1.00 48.37           O  
ANISOU  122  OH  TYR A  25     4929   5854   7595    853  -1052   -892       O  
ATOM    123  N   THR A  26      20.670   8.321  57.576  1.00 50.12           N  
ANISOU  123  N   THR A  26     5178   5416   8449    934  -1848  -1324       N  
ATOM    124  CA  THR A  26      21.413   9.580  57.710  1.00 51.21           C  
ANISOU  124  CA  THR A  26     5310   5427   8720    951  -2008  -1399       C  
ATOM    125  C   THR A  26      21.682  10.191  56.324  1.00 52.42           C  
ANISOU  125  C   THR A  26     5417   5449   9050    871  -2011  -1332       C  
ATOM    126  O   THR A  26      21.495   9.513  55.315  1.00 52.43           O  
ANISOU  126  O   THR A  26     5393   5464   9064    801  -1890  -1226       O  
ATOM    127  CB  THR A  26      22.752   9.303  58.401  1.00 51.74           C  
ANISOU  127  CB  THR A  26     5376   5460   8823    940  -2092  -1388       C  
ATOM    128  OG1 THR A  26      23.448   8.319  57.634  1.00 52.70           O  
ANISOU  128  OG1 THR A  26     5464   5561   8998    845  -2001  -1248       O  
ATOM    129  CG2 THR A  26      22.586   8.852  59.832  1.00 51.96           C  
ANISOU  129  CG2 THR A  26     5445   5614   8683   1025  -2112  -1459       C  
ATOM    130  N   ASN A  27      22.117  11.467  56.269  1.00 52.89           N  
ANISOU  130  N   ASN A  27     5463   5385   9249    883  -2154  -1392       N  
ATOM    131  CA  ASN A  27      22.630  12.035  55.029  1.00 53.62           C  
ANISOU  131  CA  ASN A  27     5499   5349   9525    802  -2172  -1309       C  
ATOM    132  C   ASN A  27      21.470  12.159  54.037  1.00 52.78           C  
ANISOU  132  C   ASN A  27     5381   5270   9404    785  -2070  -1279       C  
ATOM    133  O   ASN A  27      21.451  11.502  52.999  1.00 52.47           O  
ANISOU  133  O   ASN A  27     5311   5246   9380    712  -1954  -1164       O  
ATOM    134  CB  ASN A  27      23.788  11.139  54.483  1.00 55.71           C  
ANISOU  134  CB  ASN A  27     5725   5590   9852    713  -2118  -1172       C  
ATOM    135  CG  ASN A  27      24.669  11.778  53.424  1.00 60.92           C  
ANISOU  135  CG  ASN A  27     6318   6117  10712    636  -2168  -1082       C  
ATOM    136  OD1 ASN A  27      24.524  12.964  53.055  1.00 63.05           O  
ANISOU  136  OD1 ASN A  27     6563   6293  11100    640  -2258  -1111       O  
ATOM    137  ND2 ASN A  27      25.609  10.994  52.912  1.00 61.79           N  
ANISOU  137  ND2 ASN A  27     6392   6219  10866    567  -2112   -964       N  
ATOM    138  N   LEU A  28      20.506  12.997  54.375  1.00 52.48           N  
ANISOU  138  N   LEU A  28     5366   5241   9333    857  -2117  -1387       N  
ATOM    139  CA  LEU A  28      19.305  13.154  53.548  1.00 53.08           C  
ANISOU  139  CA  LEU A  28     5434   5350   9384    850  -2026  -1370       C  
ATOM    140  C   LEU A  28      19.605  14.087  52.375  1.00 54.34           C  
ANISOU  140  C   LEU A  28     5536   5377   9733    788  -2074  -1309       C  
ATOM    141  O   LEU A  28      20.348  15.070  52.532  1.00 55.13           O  
ANISOU  141  O   LEU A  28     5614   5356   9977    791  -2220  -1342       O  
ATOM    142  CB  LEU A  28      18.108  13.712  54.351  1.00 52.54           C  
ANISOU  142  CB  LEU A  28     5409   5347   9207    957  -2055  -1507       C  
ATOM    143  CG  LEU A  28      17.748  12.992  55.652  1.00 53.55           C  
ANISOU  143  CG  LEU A  28     5589   5615   9142   1038  -2027  -1579       C  
ATOM    144  CD1 LEU A  28      16.862  13.856  56.530  1.00 53.67           C  
ANISOU  144  CD1 LEU A  28     5639   5670   9084   1157  -2102  -1733       C  
ATOM    145  CD2 LEU A  28      17.055  11.708  55.374  1.00 54.61           C  
ANISOU  145  CD2 LEU A  28     5728   5878   9143   1009  -1855  -1492       C  
ATOM    146  N   SER A  29      19.038  13.775  51.200  1.00 53.90           N  
ANISOU  146  N   SER A  29     5451   5347   9681    730  -1955  -1215       N  
ATOM    147  CA  SER A  29      19.003  14.711  50.083  1.00 53.99           C  
ANISOU  147  CA  SER A  29     5407   5260   9847    683  -1987  -1161       C  
ATOM    148  C   SER A  29      17.553  14.791  49.641  1.00 53.74           C  
ANISOU  148  C   SER A  29     5387   5296   9736    705  -1900  -1181       C  
ATOM    149  O   SER A  29      16.943  13.768  49.347  1.00 53.49           O  
ANISOU  149  O   SER A  29     5371   5371   9582    688  -1761  -1136       O  
ATOM    150  CB  SER A  29      19.874  14.229  48.926  1.00 55.65           C  
ANISOU  150  CB  SER A  29     5558   5439  10147    583  -1925  -1007       C  
ATOM    151  OG  SER A  29      21.197  13.924  49.341  1.00 59.03           O  
ANISOU  151  OG  SER A  29     5975   5825  10628    560  -1981   -976       O  
ATOM    152  N   TYR A  30      17.002  16.002  49.603  1.00 53.43           N  
ANISOU  152  N   TYR A  30     5339   5189   9773    744  -1988  -1249       N  
ATOM    153  CA  TYR A  30      15.649  16.253  49.102  1.00 53.84           C  
ANISOU  153  CA  TYR A  30     5392   5288   9776    763  -1920  -1263       C  
ATOM    154  C   TYR A  30      15.560  15.797  47.633  1.00 54.14           C  
ANISOU  154  C   TYR A  30     5381   5340   9849    669  -1802  -1117       C  
ATOM    155  O   TYR A  30      16.469  16.093  46.857  1.00 54.97           O  
ANISOU  155  O   TYR A  30     5430   5362  10094    602  -1836  -1023       O  
ATOM    156  CB  TYR A  30      15.349  17.757  49.254  1.00 53.84           C  
ANISOU  156  CB  TYR A  30     5378   5182   9897    813  -2061  -1352       C  
ATOM    157  CG  TYR A  30      14.109  18.279  48.575  1.00 54.84           C  
ANISOU  157  CG  TYR A  30     5490   5322  10025    823  -2016  -1354       C  
ATOM    158  CD1 TYR A  30      12.879  18.262  49.218  1.00 55.42           C  
ANISOU  158  CD1 TYR A  30     5610   5487   9960    908  -1980  -1457       C  
ATOM    159  CD2 TYR A  30      14.176  18.855  47.316  1.00 55.83           C  
ANISOU  159  CD2 TYR A  30     5549   5369  10294    751  -2018  -1250       C  
ATOM    160  CE1 TYR A  30      11.740  18.767  48.607  1.00 56.24           C  
ANISOU  160  CE1 TYR A  30     5698   5600  10071    918  -1943  -1458       C  
ATOM    161  CE2 TYR A  30      13.046  19.380  46.701  1.00 56.57           C  
ANISOU  161  CE2 TYR A  30     5627   5471  10396    760  -1984  -1250       C  
ATOM    162  CZ  TYR A  30      11.827  19.331  47.348  1.00 57.58           C  
ANISOU  162  CZ  TYR A  30     5805   5686  10388    843  -1947  -1356       C  
ATOM    163  OH  TYR A  30      10.698  19.834  46.737  1.00 60.07           O  
ANISOU  163  OH  TYR A  30     6102   6011  10712    851  -1912  -1353       O  
ATOM    164  N   ILE A  31      14.510  15.055  47.264  1.00 53.30           N  
ANISOU  164  N   ILE A  31     5293   5343   9615    666  -1666  -1094       N  
ATOM    165  CA  ILE A  31      14.242  14.744  45.859  1.00 52.91           C  
ANISOU  165  CA  ILE A  31     5200   5311   9592    590  -1564   -975       C  
ATOM    166  C   ILE A  31      13.052  15.551  45.323  1.00 53.66           C  
ANISOU  166  C   ILE A  31     5280   5401   9707    607  -1558   -994       C  
ATOM    167  O   ILE A  31      13.112  16.010  44.186  1.00 54.42           O  
ANISOU  167  O   ILE A  31     5320   5450   9906    550  -1552   -907       O  
ATOM    168  CB  ILE A  31      14.024  13.230  45.614  1.00 52.28           C  
ANISOU  168  CB  ILE A  31     5141   5348   9375    557  -1414   -916       C  
ATOM    169  CG1 ILE A  31      15.168  12.421  46.254  1.00 52.15           C  
ANISOU  169  CG1 ILE A  31     5141   5336   9337    548  -1423   -903       C  
ATOM    170  CG2 ILE A  31      13.892  12.950  44.094  1.00 52.37           C  
ANISOU  170  CG2 ILE A  31     5103   5371   9424    480  -1322   -796       C  
ATOM    171  CD1 ILE A  31      15.198  10.969  45.982  1.00 52.68           C  
ANISOU  171  CD1 ILE A  31     5219   5492   9305    510  -1297   -839       C  
ATOM    172  N   GLY A  32      11.992  15.723  46.119  1.00 53.39           N  
ANISOU  172  N   GLY A  32     5291   5421   9574    686  -1559  -1100       N  
ATOM    173  CA  GLY A  32      10.721  16.184  45.587  1.00 53.92           C  
ANISOU  173  CA  GLY A  32     5348   5513   9626    701  -1520  -1109       C  
ATOM    174  C   GLY A  32       9.615  16.274  46.621  1.00 54.94           C  
ANISOU  174  C   GLY A  32     5527   5717   9630    799  -1518  -1230       C  
ATOM    175  O   GLY A  32       9.831  16.019  47.805  1.00 55.33           O  
ANISOU  175  O   GLY A  32     5620   5804   9599    863  -1552  -1313       O  
ATOM    176  N   GLU A  33       8.409  16.637  46.180  1.00 55.31           N  
ANISOU  176  N   GLU A  33     5565   5794   9656    816  -1476  -1236       N  
ATOM    177  CA  GLU A  33       7.308  16.964  47.093  1.00 55.60           C  
ANISOU  177  CA  GLU A  33     5638   5894   9593    919  -1486  -1353       C  
ATOM    178  C   GLU A  33       5.969  17.113  46.321  1.00 55.87           C  
ANISOU  178  C   GLU A  33     5653   5973   9602    912  -1407  -1321       C  
ATOM    179  O   GLU A  33       5.934  17.257  45.103  1.00 56.54           O  
ANISOU  179  O   GLU A  33     5694   6018   9771    836  -1374  -1225       O  
ATOM    180  CB  GLU A  33       7.676  18.235  47.889  1.00 57.54           C  
ANISOU  180  CB  GLU A  33     5890   6039   9934    995  -1650  -1475       C  
ATOM    181  CG  GLU A  33       6.555  18.894  48.684  1.00 62.55           C  
ANISOU  181  CG  GLU A  33     6550   6716  10500   1111  -1685  -1606       C  
ATOM    182  CD  GLU A  33       6.970  20.221  49.286  1.00 66.68           C  
ANISOU  182  CD  GLU A  33     7072   7118  11145   1180  -1860  -1727       C  
ATOM    183  OE1 GLU A  33       6.090  21.092  49.470  1.00 67.02           O  
ANISOU  183  OE1 GLU A  33     7114   7148  11203   1255  -1907  -1815       O  
ATOM    184  OE2 GLU A  33       8.178  20.391  49.569  1.00 67.20           O  
ANISOU  184  OE2 GLU A  33     7137   7099  11297   1162  -1956  -1736       O  
ATOM    185  N   GLY A  34       4.884  17.066  47.059  1.00 54.78           N  
ANISOU  185  N   GLY A  34     5544   5927   9342    996  -1376  -1399       N  
ATOM    186  CA  GLY A  34       3.546  17.135  46.508  1.00 54.48           C  
ANISOU  186  CA  GLY A  34     5492   5946   9262   1001  -1299  -1377       C  
ATOM    187  C   GLY A  34       2.520  16.949  47.605  1.00 54.29           C  
ANISOU  187  C   GLY A  34     5503   6041   9084   1107  -1267  -1468       C  
ATOM    188  O   GLY A  34       2.839  17.065  48.796  1.00 54.82           O  
ANISOU  188  O   GLY A  34     5603   6131   9095   1190  -1330  -1568       O  
ATOM    189  N   ALA A  35       1.297  16.648  47.218  1.00 53.47           N  
ANISOU  189  N   ALA A  35     5389   6020   8907   1107  -1171  -1432       N  
ATOM    190  CA  ALA A  35       0.199  16.509  48.161  1.00 53.37           C  
ANISOU  190  CA  ALA A  35     5397   6131   8750   1209  -1132  -1502       C  
ATOM    191  C   ALA A  35       0.454  15.397  49.197  1.00 52.83           C  
ANISOU  191  C   ALA A  35     5363   6177   8533   1240  -1084  -1508       C  
ATOM    192  O   ALA A  35       0.056  15.537  50.355  1.00 53.47           O  
ANISOU  192  O   ALA A  35     5466   6341   8509   1349  -1105  -1601       O  
ATOM    193  CB  ALA A  35      -1.081  16.235  47.402  1.00 53.66           C  
ANISOU  193  CB  ALA A  35     5409   6233   8746   1181  -1028  -1432       C  
ATOM    194  N   TYR A  36       1.116  14.301  48.779  1.00 51.40           N  
ANISOU  194  N   TYR A  36     5182   6005   8343   1148  -1021  -1407       N  
ATOM    195  CA  TYR A  36       1.467  13.181  49.653  1.00 50.25           C  
ANISOU  195  CA  TYR A  36     5061   5955   8076   1161   -976  -1393       C  
ATOM    196  C   TYR A  36       2.305  13.619  50.854  1.00 50.73           C  
ANISOU  196  C   TYR A  36     5152   6001   8122   1241  -1082  -1500       C  
ATOM    197  O   TYR A  36       2.109  13.104  51.960  1.00 50.79           O  
ANISOU  197  O   TYR A  36     5181   6123   7994   1312  -1062  -1535       O  
ATOM    198  CB  TYR A  36       2.190  12.066  48.854  1.00 49.00           C  
ANISOU  198  CB  TYR A  36     4895   5776   7948   1044   -910  -1272       C  
ATOM    199  CG  TYR A  36       3.493  12.490  48.225  1.00 48.07           C  
ANISOU  199  CG  TYR A  36     4768   5522   7975    978   -984  -1255       C  
ATOM    200  CD1 TYR A  36       3.515  13.154  47.013  1.00 48.03           C  
ANISOU  200  CD1 TYR A  36     4730   5423   8096    918   -999  -1213       C  
ATOM    201  CD2 TYR A  36       4.705  12.226  48.845  1.00 47.81           C  
ANISOU  201  CD2 TYR A  36     4753   5459   7953    978  -1037  -1272       C  
ATOM    202  CE1 TYR A  36       4.706  13.544  46.430  1.00 48.53           C  
ANISOU  202  CE1 TYR A  36     4775   5372   8293    859  -1064  -1182       C  
ATOM    203  CE2 TYR A  36       5.901  12.631  48.284  1.00 48.47           C  
ANISOU  203  CE2 TYR A  36     4822   5421   8173    919  -1105  -1248       C  
ATOM    204  CZ  TYR A  36       5.900  13.287  47.071  1.00 49.30           C  
ANISOU  204  CZ  TYR A  36     4890   5439   8403    860  -1117  -1200       C  
ATOM    205  OH  TYR A  36       7.095  13.669  46.499  1.00 50.97           O  
ANISOU  205  OH  TYR A  36     5077   5539   8751    801  -1181  -1161       O  
ATOM    206  N   GLY A  37       3.205  14.579  50.629  1.00 50.67           N  
ANISOU  206  N   GLY A  37     5142   5855   8255   1230  -1197  -1547       N  
ATOM    207  CA  GLY A  37       4.230  14.966  51.588  1.00 50.90           C  
ANISOU  207  CA  GLY A  37     5197   5841   8302   1283  -1310  -1637       C  
ATOM    208  C   GLY A  37       5.534  15.235  50.874  1.00 50.22           C  
ANISOU  208  C   GLY A  37     5094   5608   8379   1194  -1379  -1590       C  
ATOM    209  O   GLY A  37       5.537  15.886  49.829  1.00 50.90           O  
ANISOU  209  O   GLY A  37     5147   5595   8598   1138  -1400  -1549       O  
ATOM    210  N   MET A  38       6.650  14.734  51.423  1.00 48.93           N  
ANISOU  210  N   MET A  38     4948   5435   8208   1180  -1412  -1587       N  
ATOM    211  CA  MET A  38       8.002  15.050  50.944  1.00 47.57           C  
ANISOU  211  CA  MET A  38     4759   5126   8190   1110  -1493  -1552       C  
ATOM    212  C   MET A  38       8.826  13.773  50.836  1.00 46.25           C  
ANISOU  212  C   MET A  38     4594   4993   7986   1036  -1422  -1454       C  
ATOM    213  O   MET A  38       8.621  12.841  51.606  1.00 45.79           O  
ANISOU  213  O   MET A  38     4562   5049   7787   1067  -1361  -1455       O  
ATOM    214  CB  MET A  38       8.654  16.054  51.918  1.00 47.55           C  
ANISOU  214  CB  MET A  38     4775   5049   8243   1190  -1654  -1682       C  
ATOM    215  CG  MET A  38      10.166  16.188  51.802  1.00 49.45           C  
ANISOU  215  CG  MET A  38     5003   5172   8614   1132  -1744  -1652       C  
ATOM    216  SD  MET A  38      10.733  17.518  52.873  1.00 58.08           S  
ANISOU  216  SD  MET A  38     6114   6166   9788   1232  -1949  -1817       S  
ATOM    217  CE  MET A  38      10.247  18.938  51.929  1.00 58.78           C  
ANISOU  217  CE  MET A  38     6159   6120  10055   1221  -2024  -1830       C  
ATOM    218  N   VAL A  39       9.771  13.745  49.888  1.00 45.78           N  
ANISOU  218  N   VAL A  39     4503   4836   8055    942  -1432  -1366       N  
ATOM    219  CA  VAL A  39      10.553  12.548  49.598  1.00 45.55           C  
ANISOU  219  CA  VAL A  39     4470   4830   8007    867  -1360  -1267       C  
ATOM    220  C   VAL A  39      12.047  12.852  49.564  1.00 45.79           C  
ANISOU  220  C   VAL A  39     4484   4750   8164    829  -1455  -1250       C  
ATOM    221  O   VAL A  39      12.482  13.740  48.833  1.00 46.43           O  
ANISOU  221  O   VAL A  39     4528   4721   8393    792  -1522  -1227       O  
ATOM    222  CB  VAL A  39      10.053  11.824  48.303  1.00 44.81           C  
ANISOU  222  CB  VAL A  39     4348   4767   7910    784  -1233  -1151       C  
ATOM    223  CG1 VAL A  39      10.315  12.640  47.043  1.00 44.94           C  
ANISOU  223  CG1 VAL A  39     4317   4679   8078    722  -1262  -1096       C  
ATOM    224  CG2 VAL A  39      10.651  10.434  48.171  1.00 44.72           C  
ANISOU  224  CG2 VAL A  39     4340   4802   7849    726  -1149  -1068       C  
ATOM    225  N   CYS A  40      12.830  12.114  50.348  1.00 45.09           N  
ANISOU  225  N   CYS A  40     4418   4693   8022    835  -1462  -1252       N  
ATOM    226  CA  CYS A  40      14.268  12.209  50.338  1.00 44.75           C  
ANISOU  226  CA  CYS A  40     4358   4558   8088    794  -1538  -1222       C  
ATOM    227  C   CYS A  40      14.896  10.904  49.926  1.00 43.83           C  
ANISOU  227  C   CYS A  40     4232   4478   7944    722  -1442  -1115       C  
ATOM    228  O   CYS A  40      14.267   9.853  50.013  1.00 42.90           O  
ANISOU  228  O   CYS A  40     4131   4464   7704    721  -1334  -1086       O  
ATOM    229  CB  CYS A  40      14.759  12.630  51.715  1.00 46.47           C  
ANISOU  229  CB  CYS A  40     4609   4766   8282    873  -1657  -1333       C  
ATOM    230  SG  CYS A  40      14.210  14.272  52.207  1.00 53.82           S  
ANISOU  230  SG  CYS A  40     5549   5629   9271    965  -1799  -1477       S  
ATOM    231  N   SER A  41      16.143  10.994  49.455  1.00 43.94           N  
ANISOU  231  N   SER A  41     4212   4403   8080    664  -1487  -1053       N  
ATOM    232  CA  SER A  41      17.116   9.912  49.535  1.00 45.19           C  
ANISOU  232  CA  SER A  41     4368   4579   8224    621  -1446   -985       C  
ATOM    233  C   SER A  41      17.824   9.984  50.889  1.00 46.27           C  
ANISOU  233  C   SER A  41     4535   4710   8335    674  -1543  -1059       C  
ATOM    234  O   SER A  41      18.022  11.070  51.430  1.00 46.11           O  
ANISOU  234  O   SER A  41     4520   4623   8376    720  -1669  -1141       O  
ATOM    235  CB  SER A  41      18.121   9.933  48.377  1.00 45.77           C  
ANISOU  235  CB  SER A  41     4386   4572   8433    537  -1441   -878       C  
ATOM    236  OG  SER A  41      18.428  11.229  47.891  1.00 47.31           O  
ANISOU  236  OG  SER A  41     4541   4660   8774    526  -1538   -877       O  
ATOM    237  N   ALA A  42      18.184   8.824  51.434  1.00 47.38           N  
ANISOU  237  N   ALA A  42     4695   4919   8389    669  -1490  -1030       N  
ATOM    238  CA  ALA A  42      18.844   8.730  52.738  1.00 49.36           C  
ANISOU  238  CA  ALA A  42     4974   5183   8597    719  -1570  -1090       C  
ATOM    239  C   ALA A  42      19.771   7.530  52.763  1.00 50.72           C  
ANISOU  239  C   ALA A  42     5137   5374   8760    669  -1518  -1004       C  
ATOM    240  O   ALA A  42      19.445   6.505  52.179  1.00 51.66           O  
ANISOU  240  O   ALA A  42     5248   5548   8832    627  -1399   -928       O  
ATOM    241  CB  ALA A  42      17.808   8.579  53.834  1.00 49.50           C  
ANISOU  241  CB  ALA A  42     5037   5318   8453    807  -1556  -1176       C  
ATOM    242  N   TYR A  43      20.913   7.643  53.430  1.00 50.75           N  
ANISOU  242  N   TYR A  43     5141   5330   8812    674  -1611  -1018       N  
ATOM    243  CA  TYR A  43      21.827   6.523  53.594  1.00 51.56           C  
ANISOU  243  CA  TYR A  43     5235   5451   8904    635  -1572   -943       C  
ATOM    244  C   TYR A  43      21.302   5.549  54.658  1.00 51.31           C  
ANISOU  244  C   TYR A  43     5241   5546   8708    682  -1520   -965       C  
ATOM    245  O   TYR A  43      21.180   5.905  55.832  1.00 50.88           O  
ANISOU  245  O   TYR A  43     5218   5533   8580    755  -1594  -1052       O  
ATOM    246  CB  TYR A  43      23.256   7.007  53.958  1.00 52.05           C  
ANISOU  246  CB  TYR A  43     5280   5416   9081    623  -1695   -945       C  
ATOM    247  CG  TYR A  43      24.273   5.886  53.907  1.00 53.15           C  
ANISOU  247  CG  TYR A  43     5400   5560   9234    572  -1649   -853       C  
ATOM    248  CD1 TYR A  43      24.487   5.166  52.740  1.00 54.10           C  
ANISOU  248  CD1 TYR A  43     5484   5671   9400    502  -1545   -747       C  
ATOM    249  CD2 TYR A  43      25.010   5.534  55.029  1.00 54.12           C  
ANISOU  249  CD2 TYR A  43     5541   5701   9321    599  -1711   -874       C  
ATOM    250  CE1 TYR A  43      25.402   4.120  52.691  1.00 54.95           C  
ANISOU  250  CE1 TYR A  43     5573   5783   9522    462  -1503   -668       C  
ATOM    251  CE2 TYR A  43      25.930   4.491  54.990  1.00 54.87           C  
ANISOU  251  CE2 TYR A  43     5616   5799   9433    554  -1668   -788       C  
ATOM    252  CZ  TYR A  43      26.125   3.786  53.818  1.00 55.99           C  
ANISOU  252  CZ  TYR A  43     5722   5927   9625    486  -1564   -686       C  
ATOM    253  OH  TYR A  43      27.046   2.759  53.772  1.00 58.26           O  
ANISOU  253  OH  TYR A  43     5988   6214   9934    447  -1525   -607       O  
ATOM    254  N   ASP A  44      20.987   4.322  54.233  1.00 51.17           N  
ANISOU  254  N   ASP A  44     5216   5591   8635    642  -1395   -883       N  
ATOM    255  CA  ASP A  44      20.612   3.271  55.161  1.00 51.25           C  
ANISOU  255  CA  ASP A  44     5249   5715   8509    673  -1343   -874       C  
ATOM    256  C   ASP A  44      21.857   2.675  55.788  1.00 50.88           C  
ANISOU  256  C   ASP A  44     5196   5652   8484    659  -1383   -839       C  
ATOM    257  O   ASP A  44      22.623   2.004  55.115  1.00 50.45           O  
ANISOU  257  O   ASP A  44     5114   5551   8504    594  -1343   -755       O  
ATOM    258  CB  ASP A  44      19.796   2.190  54.439  1.00 52.57           C  
ANISOU  258  CB  ASP A  44     5405   5941   8628    633  -1205   -797       C  
ATOM    259  CG  ASP A  44      19.282   1.076  55.341  1.00 57.00           C  
ANISOU  259  CG  ASP A  44     5979   6621   9057    660  -1146   -771       C  
ATOM    260  OD1 ASP A  44      19.745   0.985  56.503  1.00 58.64           O  
ANISOU  260  OD1 ASP A  44     6200   6870   9210    704  -1205   -797       O  
ATOM    261  OD2 ASP A  44      18.416   0.293  54.886  1.00 57.98           O  
ANISOU  261  OD2 ASP A  44     6095   6799   9136    638  -1046   -720       O  
ATOM    262  N   ASN A  45      22.050   2.902  57.077  1.00 51.33           N  
ANISOU  262  N   ASN A  45     5278   5754   8470    723  -1464   -904       N  
ATOM    263  CA  ASN A  45      23.257   2.458  57.774  1.00 52.22           C  
ANISOU  263  CA  ASN A  45     5387   5851   8603    715  -1519   -879       C  
ATOM    264  C   ASN A  45      23.289   0.951  58.118  1.00 52.95           C  
ANISOU  264  C   ASN A  45     5472   6028   8619    694  -1429   -791       C  
ATOM    265  O   ASN A  45      24.303   0.502  58.651  1.00 53.84           O  
ANISOU  265  O   ASN A  45     5577   6127   8752    683  -1469   -760       O  
ATOM    266  CB  ASN A  45      23.490   3.311  59.028  1.00 53.42           C  
ANISOU  266  CB  ASN A  45     5568   6020   8710    796  -1650   -987       C  
ATOM    267  CG  ASN A  45      23.911   4.733  58.720  1.00 57.10           C  
ANISOU  267  CG  ASN A  45     6031   6365   9299    803  -1770  -1060       C  
ATOM    268  OD1 ASN A  45      25.102   5.047  58.637  1.00 58.58           O  
ANISOU  268  OD1 ASN A  45     6199   6453   9605    770  -1854  -1044       O  
ATOM    269  ND2 ASN A  45      22.958   5.627  58.536  1.00 57.88           N  
ANISOU  269  ND2 ASN A  45     6144   6466   9382    845  -1785  -1137       N  
ATOM    270  N   VAL A  46      22.226   0.168  57.819  1.00 52.53           N  
ANISOU  270  N   VAL A  46     5417   6053   8489    687  -1315   -748       N  
ATOM    271  CA  VAL A  46      22.200  -1.283  58.085  1.00 52.75           C  
ANISOU  271  CA  VAL A  46     5431   6150   8461    662  -1234   -657       C  
ATOM    272  C   VAL A  46      22.328  -2.093  56.800  1.00 52.85           C  
ANISOU  272  C   VAL A  46     5415   6105   8561    581  -1142   -570       C  
ATOM    273  O   VAL A  46      22.856  -3.199  56.856  1.00 53.00           O  
ANISOU  273  O   VAL A  46     5415   6127   8595    547  -1104   -495       O  
ATOM    274  CB  VAL A  46      20.922  -1.692  58.865  1.00 53.84           C  
ANISOU  274  CB  VAL A  46     5581   6431   8444    718  -1182   -663       C  
ATOM    275  CG1 VAL A  46      20.764  -3.203  58.939  1.00 54.64           C  
ANISOU  275  CG1 VAL A  46     5659   6591   8511    682  -1092   -554       C  
ATOM    276  CG2 VAL A  46      20.906  -1.087  60.265  1.00 54.43           C  
ANISOU  276  CG2 VAL A  46     5681   6587   8413    808  -1269   -744       C  
ATOM    277  N   ASN A  47      21.836  -1.580  55.657  1.00 52.75           N  
ANISOU  277  N   ASN A  47     5397   6043   8603    555  -1107   -582       N  
ATOM    278  CA  ASN A  47      22.029  -2.240  54.358  1.00 53.37           C  
ANISOU  278  CA  ASN A  47     5448   6066   8765    485  -1029   -511       C  
ATOM    279  C   ASN A  47      23.133  -1.597  53.512  1.00 54.83           C  
ANISOU  279  C   ASN A  47     5610   6139   9084    447  -1074   -503       C  
ATOM    280  O   ASN A  47      23.589  -2.218  52.549  1.00 55.72           O  
ANISOU  280  O   ASN A  47     5694   6211   9266    395  -1018   -441       O  
ATOM    281  CB  ASN A  47      20.718  -2.303  53.564  1.00 53.39           C  
ANISOU  281  CB  ASN A  47     5452   6102   8732    477   -947   -510       C  
ATOM    282  CG  ASN A  47      19.631  -3.153  54.186  1.00 53.99           C  
ANISOU  282  CG  ASN A  47     5536   6286   8692    501   -886   -488       C  
ATOM    283  OD1 ASN A  47      18.474  -2.763  54.228  1.00 54.18           O  
ANISOU  283  OD1 ASN A  47     5572   6365   8649    532   -863   -521       O  
ATOM    284  ND2 ASN A  47      19.939  -4.340  54.676  1.00 54.53           N  
ANISOU  284  ND2 ASN A  47     5592   6387   8740    487   -858   -424       N  
ATOM    285  N   LYS A  48      23.557  -0.373  53.860  1.00 55.00           N  
ANISOU  285  N   LYS A  48     5639   6114   9145    474  -1176   -564       N  
ATOM    286  CA  LYS A  48      24.722   0.313  53.279  1.00 55.62           C  
ANISOU  286  CA  LYS A  48     5688   6086   9359    441  -1239   -549       C  
ATOM    287  C   LYS A  48      24.478   0.758  51.828  1.00 54.23           C  
ANISOU  287  C   LYS A  48     5484   5861   9260    401  -1194   -522       C  
ATOM    288  O   LYS A  48      25.385   0.766  50.992  1.00 54.60           O  
ANISOU  288  O   LYS A  48     5491   5844   9411    357  -1191   -464       O  
ATOM    289  CB  LYS A  48      26.000  -0.538  53.435  1.00 59.20           C  
ANISOU  289  CB  LYS A  48     6118   6511   9865    409  -1242   -481       C  
ATOM    290  CG  LYS A  48      26.267  -1.008  54.880  1.00 65.04           C  
ANISOU  290  CG  LYS A  48     6881   7305  10526    447  -1288   -499       C  
ATOM    291  CD  LYS A  48      26.373   0.142  55.910  1.00 70.41           C  
ANISOU  291  CD  LYS A  48     7587   7980  11185    504  -1414   -590       C  
ATOM    292  CE  LYS A  48      27.314  -0.182  57.061  1.00 75.64           C  
ANISOU  292  CE  LYS A  48     8255   8653  11832    523  -1487   -588       C  
ATOM    293  NZ  LYS A  48      28.757  -0.190  56.648  1.00 78.89           N  
ANISOU  293  NZ  LYS A  48     8628   8967  12380    473  -1529   -530       N  
ATOM    294  N   VAL A  49      23.230   1.150  51.565  1.00 52.18           N  
ANISOU  294  N   VAL A  49     5242   5640   8944    421  -1160   -562       N  
ATOM    295  CA  VAL A  49      22.730   1.559  50.267  1.00 50.85           C  
ANISOU  295  CA  VAL A  49     5051   5446   8824    390  -1111   -542       C  
ATOM    296  C   VAL A  49      21.799   2.739  50.513  1.00 48.84           C  
ANISOU  296  C   VAL A  49     4818   5196   8544    434  -1162   -621       C  
ATOM    297  O   VAL A  49      21.039   2.717  51.497  1.00 48.67           O  
ANISOU  297  O   VAL A  49     4833   5241   8418    487  -1172   -681       O  
ATOM    298  CB  VAL A  49      21.978   0.388  49.577  1.00 51.95           C  
ANISOU  298  CB  VAL A  49     5189   5645   8905    364   -987   -496       C  
ATOM    299  CG1 VAL A  49      22.907  -0.803  49.321  1.00 52.76           C  
ANISOU  299  CG1 VAL A  49     5269   5738   9039    327   -941   -425       C  
ATOM    300  CG2 VAL A  49      20.767  -0.054  50.395  1.00 52.77           C  
ANISOU  300  CG2 VAL A  49     5330   5840   8880    404   -952   -532       C  
ATOM    301  N   ARG A  50      21.857   3.766  49.651  1.00 46.77           N  
ANISOU  301  N   ARG A  50     4528   4867   8376    415  -1194   -619       N  
ATOM    302  CA  ARG A  50      20.913   4.857  49.759  1.00 45.76           C  
ANISOU  302  CA  ARG A  50     4416   4737   8234    455  -1237   -691       C  
ATOM    303  C   ARG A  50      19.510   4.381  49.328  1.00 44.81           C  
ANISOU  303  C   ARG A  50     4311   4697   8018    459  -1132   -691       C  
ATOM    304  O   ARG A  50      19.369   3.541  48.424  1.00 45.39           O  
ANISOU  304  O   ARG A  50     4367   4792   8087    413  -1036   -624       O  
ATOM    305  CB  ARG A  50      21.364   6.069  48.940  1.00 47.19           C  
ANISOU  305  CB  ARG A  50     4556   4820   8554    429  -1305   -676       C  
ATOM    306  CG  ARG A  50      22.401   6.917  49.651  1.00 50.39           C  
ANISOU  306  CG  ARG A  50     4954   5142   9050    446  -1443   -710       C  
ATOM    307  CD  ARG A  50      22.886   8.074  48.785  1.00 52.73           C  
ANISOU  307  CD  ARG A  50     5197   5335   9502    414  -1512   -675       C  
ATOM    308  NE  ARG A  50      21.964   9.213  48.715  1.00 52.72           N  
ANISOU  308  NE  ARG A  50     5203   5309   9519    446  -1563   -741       N  
ATOM    309  CZ  ARG A  50      21.735  10.062  49.714  1.00 53.00           C  
ANISOU  309  CZ  ARG A  50     5269   5317   9551    509  -1673   -848       C  
ATOM    310  NH1 ARG A  50      22.340   9.901  50.885  1.00 52.35           N  
ANISOU  310  NH1 ARG A  50     5217   5236   9438    546  -1746   -903       N  
ATOM    311  NH2 ARG A  50      20.893  11.071  49.554  1.00 52.19           N  
ANISOU  311  NH2 ARG A  50     5168   5188   9474    539  -1715   -905       N  
ATOM    312  N   VAL A  51      18.480   4.920  49.987  1.00 42.83           N  
ANISOU  312  N   VAL A  51     4092   4490   7692    517  -1154   -768       N  
ATOM    313  CA  VAL A  51      17.092   4.510  49.779  1.00 41.38           C  
ANISOU  313  CA  VAL A  51     3923   4389   7410    529  -1065   -772       C  
ATOM    314  C   VAL A  51      16.223   5.735  49.499  1.00 40.05           C  
ANISOU  314  C   VAL A  51     3755   4201   7261    559  -1100   -829       C  
ATOM    315  O   VAL A  51      16.673   6.867  49.693  1.00 39.64           O  
ANISOU  315  O   VAL A  51     3697   4076   7288    581  -1204   -877       O  
ATOM    316  CB  VAL A  51      16.575   3.709  51.005  1.00 41.63           C  
ANISOU  316  CB  VAL A  51     3988   4524   7306    579  -1039   -797       C  
ATOM    317  CG1 VAL A  51      17.365   2.426  51.164  1.00 41.98           C  
ANISOU  317  CG1 VAL A  51     4026   4583   7341    542   -997   -729       C  
ATOM    318  CG2 VAL A  51      16.612   4.543  52.296  1.00 41.96           C  
ANISOU  318  CG2 VAL A  51     4058   4580   7305    659  -1141   -894       C  
ATOM    319  N   ALA A  52      14.978   5.517  49.034  1.00 38.68           N  
ANISOU  319  N   ALA A  52     3584   4088   7024    560  -1019   -821       N  
ATOM    320  CA  ALA A  52      13.993   6.580  49.047  1.00 38.05           C  
ANISOU  320  CA  ALA A  52     3511   4010   6936    604  -1050   -886       C  
ATOM    321  C   ALA A  52      13.213   6.474  50.343  1.00 38.80           C  
ANISOU  321  C   ALA A  52     3642   4199   6901    685  -1056   -957       C  
ATOM    322  O   ALA A  52      12.876   5.363  50.776  1.00 39.18           O  
ANISOU  322  O   ALA A  52     3702   4335   6850    688   -985   -924       O  
ATOM    323  CB  ALA A  52      13.056   6.454  47.858  1.00 37.57           C  
ANISOU  323  CB  ALA A  52     3431   3967   6877    565   -963   -838       C  
ATOM    324  N   ILE A  53      12.927   7.622  50.968  1.00 38.86           N  
ANISOU  324  N   ILE A  53     3665   4191   6910    755  -1144  -1053       N  
ATOM    325  CA  ILE A  53      11.978   7.700  52.080  1.00 40.50           C  
ANISOU  325  CA  ILE A  53     3902   4501   6985    845  -1146  -1128       C  
ATOM    326  C   ILE A  53      10.979   8.799  51.765  1.00 41.38           C  
ANISOU  326  C   ILE A  53     4010   4599   7114    885  -1168  -1189       C  
ATOM    327  O   ILE A  53      11.374   9.886  51.344  1.00 41.57           O  
ANISOU  327  O   ILE A  53     4021   4516   7257    880  -1253  -1223       O  
ATOM    328  CB  ILE A  53      12.677   7.968  53.455  1.00 41.32           C  
ANISOU  328  CB  ILE A  53     4032   4618   7050    917  -1245  -1210       C  
ATOM    329  CG1 ILE A  53      13.910   7.068  53.641  1.00 42.88           C  
ANISOU  329  CG1 ILE A  53     4226   4797   7269    867  -1245  -1147       C  
ATOM    330  CG2 ILE A  53      11.652   7.848  54.612  1.00 41.77           C  
ANISOU  330  CG2 ILE A  53     4114   4814   6943   1016  -1227  -1274       C  
ATOM    331  CD1 ILE A  53      14.583   7.144  55.035  1.00 44.50           C  
ANISOU  331  CD1 ILE A  53     4457   5032   7419    934  -1334  -1215       C  
ATOM    332  N   LYS A  54       9.694   8.528  51.976  1.00 41.83           N  
ANISOU  332  N   LYS A  54     4073   4761   7059    926  -1096  -1196       N  
ATOM    333  CA  LYS A  54       8.668   9.517  51.806  1.00 43.41           C  
ANISOU  333  CA  LYS A  54     4271   4961   7261    974  -1113  -1258       C  
ATOM    334  C   LYS A  54       7.857   9.657  53.079  1.00 44.65           C  
ANISOU  334  C   LYS A  54     4452   5235   7278   1087  -1124  -1344       C  
ATOM    335  O   LYS A  54       7.476   8.652  53.689  1.00 44.43           O  
ANISOU  335  O   LYS A  54     4430   5327   7125   1105  -1051  -1306       O  
ATOM    336  CB  LYS A  54       7.780   9.202  50.602  1.00 45.79           C  
ANISOU  336  CB  LYS A  54     4547   5273   7577    912  -1013  -1178       C  
ATOM    337  CG  LYS A  54       7.207   7.803  50.576  1.00 46.73           C  
ANISOU  337  CG  LYS A  54     4664   5498   7594    882   -893  -1095       C  
ATOM    338  CD  LYS A  54       6.332   7.619  49.382  1.00 47.30           C  
ANISOU  338  CD  LYS A  54     4712   5571   7689    826   -812  -1031       C  
ATOM    339  CE  LYS A  54       5.560   6.342  49.544  1.00 49.69           C  
ANISOU  339  CE  LYS A  54     5012   5983   7885    814   -709   -964       C  
ATOM    340  NZ  LYS A  54       5.082   5.821  48.249  1.00 51.40           N  
ANISOU  340  NZ  LYS A  54     5205   6184   8140    734   -631   -883       N  
ATOM    341  N   LYS A  55       7.600  10.936  53.459  1.00 45.37           N  
ANISOU  341  N   LYS A  55     4553   5291   7395   1166  -1219  -1458       N  
ATOM    342  CA  LYS A  55       6.921  11.384  54.669  1.00 46.25           C  
ANISOU  342  CA  LYS A  55     4686   5500   7387   1294  -1256  -1569       C  
ATOM    343  C   LYS A  55       5.479  11.593  54.273  1.00 46.98           C  
ANISOU  343  C   LYS A  55     4764   5654   7432   1320  -1184  -1565       C  
ATOM    344  O   LYS A  55       5.182  12.493  53.481  1.00 46.72           O  
ANISOU  344  O   LYS A  55     4716   5531   7504   1304  -1216  -1585       O  
ATOM    345  CB  LYS A  55       7.573  12.712  55.142  1.00 48.00           C  
ANISOU  345  CB  LYS A  55     4924   5618   7696   1357  -1415  -1700       C  
ATOM    346  CG  LYS A  55       7.005  13.383  56.399  1.00 51.01           C  
ANISOU  346  CG  LYS A  55     5330   6084   7967   1504  -1482  -1845       C  
ATOM    347  CD  LYS A  55       7.793  14.696  56.745  1.00 53.37           C  
ANISOU  347  CD  LYS A  55     5643   6250   8385   1555  -1657  -1976       C  
ATOM    348  CE  LYS A  55       7.419  15.305  58.081  1.00 57.78           C  
ANISOU  348  CE  LYS A  55     6232   6893   8829   1710  -1738  -2136       C  
ATOM    349  NZ  LYS A  55       7.154  16.788  58.004  1.00 59.85           N  
ANISOU  349  NZ  LYS A  55     6494   7048   9198   1777  -1863  -2267       N  
ATOM    350  N   ILE A  56       4.588  10.756  54.790  1.00 47.88           N  
ANISOU  350  N   ILE A  56     4876   5921   7395   1356  -1088  -1528       N  
ATOM    351  CA  ILE A  56       3.169  10.895  54.492  1.00 49.40           C  
ANISOU  351  CA  ILE A  56     5050   6185   7534   1385  -1016  -1518       C  
ATOM    352  C   ILE A  56       2.540  11.412  55.740  1.00 51.29           C  
ANISOU  352  C   ILE A  56     5304   6538   7646   1528  -1052  -1630       C  
ATOM    353  O   ILE A  56       2.566  10.725  56.754  1.00 51.95           O  
ANISOU  353  O   ILE A  56     5394   6747   7597   1580  -1027  -1625       O  
ATOM    354  CB  ILE A  56       2.539   9.566  54.048  1.00 49.63           C  
ANISOU  354  CB  ILE A  56     5057   6302   7498   1315   -879  -1381       C  
ATOM    355  CG1 ILE A  56       3.321   8.936  52.857  1.00 50.82           C  
ANISOU  355  CG1 ILE A  56     5197   6346   7767   1179   -847  -1278       C  
ATOM    356  CG2 ILE A  56       1.051   9.760  53.693  1.00 49.95           C  
ANISOU  356  CG2 ILE A  56     5074   6411   7494   1342   -809  -1366       C  
ATOM    357  CD1 ILE A  56       3.208   9.709  51.498  1.00 52.15           C  
ANISOU  357  CD1 ILE A  56     5348   6392   8075   1115   -861  -1266       C  
ATOM    358  N   SER A  57       1.996  12.617  55.684  1.00 52.62           N  
ANISOU  358  N   SER A  57     5473   6667   7854   1597  -1113  -1730       N  
ATOM    359  CA  SER A  57       1.223  13.188  56.780  1.00 54.61           C  
ANISOU  359  CA  SER A  57     5734   7034   7981   1746  -1142  -1847       C  
ATOM    360  C   SER A  57      -0.270  13.196  56.333  1.00 57.43           C  
ANISOU  360  C   SER A  57     6061   7470   8289   1763  -1046  -1806       C  
ATOM    361  O   SER A  57      -0.786  14.221  55.873  1.00 57.95           O  
ANISOU  361  O   SER A  57     6120   7468   8431   1791  -1087  -1868       O  
ATOM    362  CB  SER A  57       1.745  14.586  57.107  1.00 54.76           C  
ANISOU  362  CB  SER A  57     5775   6942   8089   1821  -1298  -2004       C  
ATOM    363  OG  SER A  57       3.164  14.603  57.165  1.00 53.98           O  
ANISOU  363  OG  SER A  57     5695   6732   8083   1771  -1386  -2015       O  
ATOM    364  N   PRO A  58      -0.979  12.043  56.452  1.00 58.68           N  
ANISOU  364  N   PRO A  58     6197   7770   8329   1743   -920  -1694       N  
ATOM    365  CA  PRO A  58      -2.326  11.927  55.861  1.00 59.90           C  
ANISOU  365  CA  PRO A  58     6318   7984   8457   1734   -825  -1629       C  
ATOM    366  C   PRO A  58      -3.554  12.233  56.759  1.00 61.86           C  
ANISOU  366  C   PRO A  58     6550   8397   8556   1874   -794  -1687       C  
ATOM    367  O   PRO A  58      -4.678  12.334  56.232  1.00 61.75           O  
ANISOU  367  O   PRO A  58     6506   8417   8538   1872   -729  -1646       O  
ATOM    368  CB  PRO A  58      -2.340  10.457  55.439  1.00 60.00           C  
ANISOU  368  CB  PRO A  58     6310   8044   8443   1625   -714  -1467       C  
ATOM    369  CG  PRO A  58      -1.561   9.756  56.530  1.00 59.93           C  
ANISOU  369  CG  PRO A  58     6317   8114   8340   1657   -728  -1466       C  
ATOM    370  CD  PRO A  58      -0.594  10.774  57.107  1.00 58.28           C  
ANISOU  370  CD  PRO A  58     6146   7826   8172   1724   -862  -1611       C  
ATOM    371  N   PHE A  59      -3.377  12.387  58.083  1.00 63.30           N  
ANISOU  371  N   PHE A  59     6749   8689   8613   1999   -839  -1780       N  
ATOM    372  CA  PHE A  59      -4.523  12.271  58.993  1.00 65.77           C  
ANISOU  372  CA  PHE A  59     7036   9204   8750   2125   -778  -1792       C  
ATOM    373  C   PHE A  59      -5.463  13.510  58.979  1.00 67.62           C  
ANISOU  373  C   PHE A  59     7263   9440   8989   2232   -814  -1909       C  
ATOM    374  O   PHE A  59      -6.565  13.433  59.532  1.00 67.66           O  
ANISOU  374  O   PHE A  59     7238   9610   8860   2328   -748  -1904       O  
ATOM    375  CB  PHE A  59      -4.069  11.909  60.414  1.00 66.33           C  
ANISOU  375  CB  PHE A  59     7119   9418   8665   2225   -801  -1837       C  
ATOM    376  CG  PHE A  59      -3.163  10.694  60.439  1.00 67.69           C  
ANISOU  376  CG  PHE A  59     7294   9586   8839   2121   -768  -1719       C  
ATOM    377  CD1 PHE A  59      -3.663   9.427  60.189  1.00 68.72           C  
ANISOU  377  CD1 PHE A  59     7385   9803   8923   2043   -646  -1548       C  
ATOM    378  CD2 PHE A  59      -1.805  10.826  60.664  1.00 68.76           C  
ANISOU  378  CD2 PHE A  59     7469   9620   9036   2097   -864  -1777       C  
ATOM    379  CE1 PHE A  59      -2.820   8.317  60.196  1.00 69.22           C  
ANISOU  379  CE1 PHE A  59     7449   9852   8999   1949   -621  -1443       C  
ATOM    380  CE2 PHE A  59      -0.968   9.711  60.671  1.00 69.35           C  
ANISOU  380  CE2 PHE A  59     7544   9688   9118   2003   -833  -1668       C  
ATOM    381  CZ  PHE A  59      -1.483   8.468  60.442  1.00 69.00           C  
ANISOU  381  CZ  PHE A  59     7461   9730   9026   1932   -712  -1504       C  
ATOM    382  N   GLU A  60      -5.042  14.631  58.333  1.00 68.53           N  
ANISOU  382  N   GLU A  60     7401   9372   9265   2214   -916  -2005       N  
ATOM    383  CA  GLU A  60      -5.880  15.831  58.170  1.00 69.76           C  
ANISOU  383  CA  GLU A  60     7548   9499   9459   2301   -959  -2110       C  
ATOM    384  C   GLU A  60      -7.154  15.574  57.362  1.00 69.91           C  
ANISOU  384  C   GLU A  60     7522   9562   9478   2257   -845  -2001       C  
ATOM    385  O   GLU A  60      -8.134  16.308  57.532  1.00 70.10           O  
ANISOU  385  O   GLU A  60     7528   9638   9468   2358   -846  -2071       O  
ATOM    386  CB  GLU A  60      -5.109  16.952  57.437  1.00 73.04           C  
ANISOU  386  CB  GLU A  60     7986   9687  10079   2256  -1087  -2195       C  
ATOM    387  CG  GLU A  60      -4.408  17.974  58.310  1.00 77.74           C  
ANISOU  387  CG  GLU A  60     8617  10228  10692   2373  -1241  -2382       C  
ATOM    388  CD  GLU A  60      -4.072  19.208  57.498  1.00 84.61           C  
ANISOU  388  CD  GLU A  60     9490  10885  11773   2341  -1358  -2454       C  
ATOM    389  OE1 GLU A  60      -4.993  20.018  57.236  1.00 85.87           O  
ANISOU  389  OE1 GLU A  60     9630  11031  11966   2399  -1367  -2507       O  
ATOM    390  OE2 GLU A  60      -2.889  19.356  57.112  1.00 86.60           O  
ANISOU  390  OE2 GLU A  60     9759  10984  12161   2256  -1439  -2448       O  
ATOM    391  N   HIS A  61      -7.142  14.571  56.470  1.00 69.65           N  
ANISOU  391  N   HIS A  61     7471   9505   9489   2110   -755  -1837       N  
ATOM    392  CA  HIS A  61      -8.358  14.207  55.752  1.00 70.03           C  
ANISOU  392  CA  HIS A  61     7475   9606   9528   2065   -647  -1727       C  
ATOM    393  C   HIS A  61      -8.360  12.724  55.384  1.00 68.67           C  
ANISOU  393  C   HIS A  61     7282   9487   9322   1947   -539  -1552       C  
ATOM    394  O   HIS A  61      -7.308  12.164  55.089  1.00 69.17           O  
ANISOU  394  O   HIS A  61     7367   9468   9446   1851   -556  -1507       O  
ATOM    395  CB  HIS A  61      -8.591  15.131  54.542  1.00 71.82           C  
ANISOU  395  CB  HIS A  61     7695   9672   9921   2008   -686  -1743       C  
ATOM    396  CG  HIS A  61      -9.919  14.917  53.896  1.00 75.60           C  
ANISOU  396  CG  HIS A  61     8129  10211  10385   1982   -587  -1650       C  
ATOM    397  ND1 HIS A  61     -11.095  15.309  54.519  1.00 77.91           N  
ANISOU  397  ND1 HIS A  61     8394  10637  10572   2110   -555  -1695       N  
ATOM    398  CD2 HIS A  61     -10.219  14.343  52.708  1.00 76.95           C  
ANISOU  398  CD2 HIS A  61     8276  10331  10630   1849   -518  -1517       C  
ATOM    399  CE1 HIS A  61     -12.068  14.965  53.691  1.00 78.64           C  
ANISOU  399  CE1 HIS A  61     8446  10749  10685   2044   -469  -1583       C  
ATOM    400  NE2 HIS A  61     -11.586  14.384  52.584  1.00 78.35           N  
ANISOU  400  NE2 HIS A  61     8412  10602  10755   1886   -447  -1477       N  
ATOM    401  N   GLN A  62      -9.553  12.098  55.410  1.00 66.97           N  
ANISOU  401  N   GLN A  62     7021   9408   9016   1956   -432  -1453       N  
ATOM    402  CA  GLN A  62      -9.697  10.644  55.422  1.00 65.80           C  
ANISOU  402  CA  GLN A  62     6846   9350   8805   1879   -334  -1295       C  
ATOM    403  C   GLN A  62      -9.382   9.977  54.087  1.00 64.63           C  
ANISOU  403  C   GLN A  62     6696   9073   8788   1709   -302  -1182       C  
ATOM    404  O   GLN A  62      -9.095   8.782  54.078  1.00 64.75           O  
ANISOU  404  O   GLN A  62     6701   9119   8781   1634   -251  -1072       O  
ATOM    405  CB  GLN A  62     -11.095  10.230  55.933  1.00 66.91           C  
ANISOU  405  CB  GLN A  62     6930   9681   8812   1950   -238  -1222       C  
ATOM    406  CG  GLN A  62     -12.273  10.456  54.969  1.00 69.01           C  
ANISOU  406  CG  GLN A  62     7158   9928   9135   1911   -185  -1164       C  
ATOM    407  CD  GLN A  62     -12.759   9.203  54.267  1.00 72.73           C  
ANISOU  407  CD  GLN A  62     7590  10419   9625   1786    -91   -986       C  
ATOM    408  OE1 GLN A  62     -12.426   8.065  54.623  1.00 73.72           O  
ANISOU  408  OE1 GLN A  62     7704  10603   9703   1742    -51   -890       O  
ATOM    409  NE2 GLN A  62     -13.575   9.387  53.240  1.00 73.21           N  
ANISOU  409  NE2 GLN A  62     7626  10428   9763   1728    -58   -937       N  
ATOM    410  N   THR A  63      -9.420  10.725  52.973  1.00 63.56           N  
ANISOU  410  N   THR A  63     6567   8797   8786   1652   -335  -1208       N  
ATOM    411  CA  THR A  63      -9.096  10.176  51.647  1.00 62.93           C  
ANISOU  411  CA  THR A  63     6486   8599   8826   1500   -310  -1111       C  
ATOM    412  C   THR A  63      -7.575   9.899  51.511  1.00 61.11           C  
ANISOU  412  C   THR A  63     6294   8259   8666   1431   -365  -1123       C  
ATOM    413  O   THR A  63      -7.166   8.984  50.789  1.00 61.07           O  
ANISOU  413  O   THR A  63     6286   8207   8711   1317   -328  -1027       O  
ATOM    414  CB  THR A  63      -9.582  11.134  50.555  1.00 64.82           C  
ANISOU  414  CB  THR A  63     6716   8735   9178   1470   -331  -1135       C  
ATOM    415  OG1 THR A  63      -8.821  12.339  50.628  1.00 66.27           O  
ANISOU  415  OG1 THR A  63     6930   8808   9442   1514   -439  -1261       O  
ATOM    416  CG2 THR A  63     -11.058  11.444  50.675  1.00 65.90           C  
ANISOU  416  CG2 THR A  63     6813   8973   9253   1539   -280  -1125       C  
ATOM    417  N   TYR A  64      -6.752  10.697  52.209  1.00 59.14           N  
ANISOU  417  N   TYR A  64     6078   7970   8422   1504   -458  -1244       N  
ATOM    418  CA  TYR A  64      -5.307  10.518  52.259  1.00 57.49           C  
ANISOU  418  CA  TYR A  64     5902   7669   8272   1456   -519  -1263       C  
ATOM    419  C   TYR A  64      -4.949   9.346  53.171  1.00 55.52           C  
ANISOU  419  C   TYR A  64     5655   7528   7912   1463   -478  -1208       C  
ATOM    420  O   TYR A  64      -3.998   8.633  52.879  1.00 55.27           O  
ANISOU  420  O   TYR A  64     5636   7436   7928   1378   -479  -1154       O  
ATOM    421  CB  TYR A  64      -4.617  11.804  52.758  1.00 57.59           C  
ANISOU  421  CB  TYR A  64     5946   7604   8332   1537   -642  -1412       C  
ATOM    422  CG  TYR A  64      -5.107  13.061  52.073  1.00 58.57           C  
ANISOU  422  CG  TYR A  64     6061   7636   8557   1555   -691  -1475       C  
ATOM    423  CD1 TYR A  64      -5.207  13.130  50.694  1.00 59.39           C  
ANISOU  423  CD1 TYR A  64     6146   7638   8782   1445   -668  -1401       C  
ATOM    424  CD2 TYR A  64      -5.520  14.160  52.809  1.00 59.84           C  
ANISOU  424  CD2 TYR A  64     6228   7820   8689   1685   -758  -1607       C  
ATOM    425  CE1 TYR A  64      -5.671  14.273  50.062  1.00 60.31           C  
ANISOU  425  CE1 TYR A  64     6248   7673   8994   1459   -713  -1447       C  
ATOM    426  CE2 TYR A  64      -5.992  15.308  52.188  1.00 60.91           C  
ANISOU  426  CE2 TYR A  64     6351   7866   8926   1702   -807  -1662       C  
ATOM    427  CZ  TYR A  64      -6.077  15.357  50.812  1.00 61.44           C  
ANISOU  427  CZ  TYR A  64     6396   7830   9118   1586   -783  -1575       C  
ATOM    428  OH  TYR A  64      -6.549  16.488  50.192  1.00 62.65           O  
ANISOU  428  OH  TYR A  64     6532   7897   9376   1600   -831  -1618       O  
ATOM    429  N   CYS A  65      -5.694   9.142  54.267  1.00 54.19           N  
ANISOU  429  N   CYS A  65     5470   7524   7596   1566   -442  -1216       N  
ATOM    430  CA  CYS A  65      -5.473   8.020  55.174  1.00 54.25           C  
ANISOU  430  CA  CYS A  65     5469   7652   7491   1578   -398  -1148       C  
ATOM    431  C   CYS A  65      -5.862   6.690  54.503  1.00 53.58           C  
ANISOU  431  C   CYS A  65     5350   7587   7421   1465   -302   -985       C  
ATOM    432  O   CYS A  65      -5.187   5.682  54.693  1.00 53.60           O  
ANISOU  432  O   CYS A  65     5353   7596   7417   1409   -285   -914       O  
ATOM    433  CB  CYS A  65      -6.223   8.234  56.486  1.00 55.23           C  
ANISOU  433  CB  CYS A  65     5576   7959   7451   1726   -385  -1195       C  
ATOM    434  SG  CYS A  65      -5.961   9.870  57.225  1.00 58.40           S  
ANISOU  434  SG  CYS A  65     6015   8338   7837   1875   -506  -1405       S  
ATOM    435  N   GLN A  66      -6.948   6.691  53.723  1.00 52.71           N  
ANISOU  435  N   GLN A  66     5208   7483   7336   1431   -244   -928       N  
ATOM    436  CA  GLN A  66      -7.309   5.580  52.832  1.00 51.52           C  
ANISOU  436  CA  GLN A  66     5029   7314   7233   1313   -170   -789       C  
ATOM    437  C   GLN A  66      -6.144   5.218  51.881  1.00 48.61           C  
ANISOU  437  C   GLN A  66     4689   6791   6990   1194   -199   -772       C  
ATOM    438  O   GLN A  66      -5.708   4.071  51.865  1.00 49.13           O  
ANISOU  438  O   GLN A  66     4748   6860   7059   1128   -169   -686       O  
ATOM    439  CB  GLN A  66      -8.556   5.951  51.992  1.00 54.01           C  
ANISOU  439  CB  GLN A  66     5314   7629   7579   1298   -128   -760       C  
ATOM    440  CG  GLN A  66      -9.893   5.856  52.729  1.00 58.23           C  
ANISOU  440  CG  GLN A  66     5800   8331   7993   1385    -67   -720       C  
ATOM    441  CD  GLN A  66     -11.065   6.212  51.848  1.00 64.92           C  
ANISOU  441  CD  GLN A  66     6617   9168   8882   1362    -29   -688       C  
ATOM    442  OE1 GLN A  66     -10.917   6.842  50.787  1.00 67.61           O  
ANISOU  442  OE1 GLN A  66     6976   9379   9333   1306    -60   -725       O  
ATOM    443  NE2 GLN A  66     -12.275   5.822  52.256  1.00 66.14           N  
ANISOU  443  NE2 GLN A  66     6718   9462   8950   1404     40   -610       N  
ATOM    444  N   ARG A  67      -5.647   6.189  51.103  1.00 45.42           N  
ANISOU  444  N   ARG A  67     4311   6255   6691   1171   -258   -847       N  
ATOM    445  CA  ARG A  67      -4.476   5.998  50.234  1.00 43.63           C  
ANISOU  445  CA  ARG A  67     4108   5890   6579   1073   -291   -837       C  
ATOM    446  C   ARG A  67      -3.230   5.433  50.923  1.00 43.36           C  
ANISOU  446  C   ARG A  67     4097   5846   6531   1067   -323   -842       C  
ATOM    447  O   ARG A  67      -2.481   4.661  50.321  1.00 43.70           O  
ANISOU  447  O   ARG A  67     4145   5821   6638    977   -312   -784       O  
ATOM    448  CB  ARG A  67      -4.079   7.337  49.627  1.00 42.27           C  
ANISOU  448  CB  ARG A  67     3954   5599   6507   1078   -365   -928       C  
ATOM    449  CG  ARG A  67      -4.946   7.785  48.470  1.00 39.20           C  
ANISOU  449  CG  ARG A  67     3543   5169   6183   1036   -339   -902       C  
ATOM    450  CD  ARG A  67      -4.434   9.042  47.817  1.00 36.81           C  
ANISOU  450  CD  ARG A  67     3251   4740   5994   1030   -416   -972       C  
ATOM    451  NE  ARG A  67      -3.443   8.758  46.779  1.00 35.94           N  
ANISOU  451  NE  ARG A  67     3146   4521   5989    926   -427   -927       N  
ATOM    452  CZ  ARG A  67      -3.041   9.623  45.854  1.00 37.51           C  
ANISOU  452  CZ  ARG A  67     3339   4610   6303    888   -476   -944       C  
ATOM    453  NH1 ARG A  67      -3.542  10.858  45.819  1.00 36.61           N  
ANISOU  453  NH1 ARG A  67     3217   4466   6227    941   -524  -1007       N  
ATOM    454  NH2 ARG A  67      -2.139   9.266  44.953  1.00 38.21           N  
ANISOU  454  NH2 ARG A  67     3426   4621   6471    799   -477   -893       N  
ATOM    455  N   THR A  68      -2.989   5.829  52.168  1.00 42.37           N  
ANISOU  455  N   THR A  68     3987   5788   6324   1167   -367   -915       N  
ATOM    456  CA  THR A  68      -1.810   5.370  52.915  1.00 41.46           C  
ANISOU  456  CA  THR A  68     3894   5670   6189   1171   -405   -925       C  
ATOM    457  C   THR A  68      -2.023   3.954  53.395  1.00 39.89           C  
ANISOU  457  C   THR A  68     3669   5574   5914   1147   -333   -813       C  
ATOM    458  O   THR A  68      -1.082   3.181  53.378  1.00 39.80           O  
ANISOU  458  O   THR A  68     3666   5520   5936   1088   -339   -769       O  
ATOM    459  CB  THR A  68      -1.560   6.281  54.104  1.00 42.74           C  
ANISOU  459  CB  THR A  68     4078   5880   6281   1294   -480  -1046       C  
ATOM    460  OG1 THR A  68      -1.557   7.646  53.664  1.00 43.68           O  
ANISOU  460  OG1 THR A  68     4213   5904   6479   1323   -550  -1149       O  
ATOM    461  CG2 THR A  68      -0.272   5.937  54.827  1.00 43.53           C  
ANISOU  461  CG2 THR A  68     4203   5965   6372   1297   -532  -1065       C  
ATOM    462  N   LEU A  69      -3.254   3.609  53.821  1.00 38.86           N  
ANISOU  462  N   LEU A  69     3502   5576   5687   1190   -269   -758       N  
ATOM    463  CA  LEU A  69      -3.544   2.258  54.253  1.00 38.51           C  
ANISOU  463  CA  LEU A  69     3422   5629   5581   1163   -203   -635       C  
ATOM    464  C   LEU A  69      -3.599   1.304  53.076  1.00 38.21           C  
ANISOU  464  C   LEU A  69     3368   5509   5642   1036   -156   -533       C  
ATOM    465  O   LEU A  69      -2.956   0.260  53.116  1.00 39.26           O  
ANISOU  465  O   LEU A  69     3496   5623   5798    977   -146   -464       O  
ATOM    466  CB  LEU A  69      -4.848   2.163  55.052  1.00 38.12           C  
ANISOU  466  CB  LEU A  69     3328   5752   5404   1247   -148   -593       C  
ATOM    467  CG  LEU A  69      -5.092   0.803  55.710  1.00 39.33           C  
ANISOU  467  CG  LEU A  69     3435   6020   5488   1231    -89   -457       C  
ATOM    468  CD1 LEU A  69      -3.954   0.392  56.648  1.00 38.69           C  
ANISOU  468  CD1 LEU A  69     3372   5963   5366   1253   -128   -465       C  
ATOM    469  CD2 LEU A  69      -6.340   0.826  56.500  1.00 41.49           C  
ANISOU  469  CD2 LEU A  69     3659   6470   5635   1321    -37   -414       C  
ATOM    470  N   ARG A  70      -4.354   1.643  52.025  1.00 37.32           N  
ANISOU  470  N   ARG A  70     3245   5347   5587    997   -132   -526       N  
ATOM    471  CA  ARG A  70      -4.409   0.876  50.776  1.00 36.62           C  
ANISOU  471  CA  ARG A  70     3146   5172   5596    881    -99   -450       C  
ATOM    472  C   ARG A  70      -2.970   0.557  50.272  1.00 36.01           C  
ANISOU  472  C   ARG A  70     3101   4973   5609    811   -138   -465       C  
ATOM    473  O   ARG A  70      -2.638  -0.617  50.080  1.00 36.26           O  
ANISOU  473  O   ARG A  70     3120   4987   5669    745   -113   -387       O  
ATOM    474  CB  ARG A  70      -5.171   1.652  49.680  1.00 36.76           C  
ANISOU  474  CB  ARG A  70     3160   5137   5670    859    -91   -476       C  
ATOM    475  CG  ARG A  70      -6.704   1.525  49.705  1.00 38.23           C  
ANISOU  475  CG  ARG A  70     3302   5422   5802    882    -32   -415       C  
ATOM    476  CD  ARG A  70      -7.367   2.221  48.507  1.00 39.98           C  
ANISOU  476  CD  ARG A  70     3520   5578   6092    847    -27   -434       C  
ATOM    477  NE  ARG A  70      -8.384   3.215  48.878  1.00 44.25           N  
ANISOU  477  NE  ARG A  70     4046   6191   6576    935    -22   -479       N  
ATOM    478  CZ  ARG A  70      -9.642   2.948  49.248  1.00 48.21           C  
ANISOU  478  CZ  ARG A  70     4503   6807   7008    971     32   -416       C  
ATOM    479  NH1 ARG A  70     -10.475   3.938  49.556  1.00 48.70           N  
ANISOU  479  NH1 ARG A  70     4553   6928   7023   1057     32   -468       N  
ATOM    480  NH2 ARG A  70     -10.076   1.692  49.314  1.00 49.03           N  
ANISOU  480  NH2 ARG A  70     4569   6966   7094    922     84   -297       N  
ATOM    481  N   GLU A  71      -2.108   1.603  50.099  1.00 34.92           N  
ANISOU  481  N   GLU A  71     2999   4750   5519    829   -202   -564       N  
ATOM    482  CA  GLU A  71      -0.755   1.390  49.602  1.00 34.24           C  
ANISOU  482  CA  GLU A  71     2937   4553   5519    767   -239   -575       C  
ATOM    483  C   GLU A  71       0.024   0.493  50.534  1.00 34.37           C  
ANISOU  483  C   GLU A  71     2957   4606   5496    773   -245   -541       C  
ATOM    484  O   GLU A  71       0.637  -0.458  50.076  1.00 34.30           O  
ANISOU  484  O   GLU A  71     2945   4546   5542    701   -230   -484       O  
ATOM    485  CB  GLU A  71      -0.012   2.717  49.420  1.00 35.56           C  
ANISOU  485  CB  GLU A  71     3134   4634   5743    794   -314   -677       C  
ATOM    486  CG  GLU A  71       1.317   2.511  48.744  1.00 40.62           C  
ANISOU  486  CG  GLU A  71     3790   5162   6482    724   -345   -672       C  
ATOM    487  CD  GLU A  71       2.082   3.745  48.354  1.00 47.50           C  
ANISOU  487  CD  GLU A  71     4678   5934   7436    731   -419   -748       C  
ATOM    488  OE1 GLU A  71       2.164   4.674  49.187  1.00 53.01           O  
ANISOU  488  OE1 GLU A  71     5391   6645   8106    810   -479   -829       O  
ATOM    489  OE2 GLU A  71       2.621   3.776  47.225  1.00 47.09           O  
ANISOU  489  OE2 GLU A  71     4621   5793   7478    661   -420   -726       O  
ATOM    490  N   ILE A  72       0.007   0.781  51.850  1.00 34.82           N  
ANISOU  490  N   ILE A  72     3018   4756   5456    863   -268   -577       N  
ATOM    491  CA  ILE A  72       0.749  -0.046  52.811  1.00 35.49           C  
ANISOU  491  CA  ILE A  72     3102   4886   5496    873   -276   -541       C  
ATOM    492  C   ILE A  72       0.288  -1.515  52.754  1.00 35.92           C  
ANISOU  492  C   ILE A  72     3117   4989   5542    816   -209   -412       C  
ATOM    493  O   ILE A  72       1.120  -2.408  52.582  1.00 37.39           O  
ANISOU  493  O   ILE A  72     3304   5121   5782    755   -210   -364       O  
ATOM    494  CB  ILE A  72       0.660   0.538  54.248  1.00 36.81           C  
ANISOU  494  CB  ILE A  72     3276   5167   5543    990   -311   -602       C  
ATOM    495  CG1 ILE A  72       1.373   1.922  54.328  1.00 38.50           C  
ANISOU  495  CG1 ILE A  72     3531   5306   5791   1040   -399   -738       C  
ATOM    496  CG2 ILE A  72       1.273  -0.436  55.263  1.00 37.25           C  
ANISOU  496  CG2 ILE A  72     3321   5292   5540    999   -309   -544       C  
ATOM    497  CD1 ILE A  72       1.240   2.681  55.668  1.00 40.46           C  
ANISOU  497  CD1 ILE A  72     3791   5659   5923   1169   -447   -828       C  
ATOM    498  N   LYS A  73      -1.010  -1.768  52.891  1.00 34.95           N  
ANISOU  498  N   LYS A  73     2958   4962   5360    836   -155   -353       N  
ATOM    499  CA  LYS A  73      -1.548  -3.130  52.813  1.00 35.14           C  
ANISOU  499  CA  LYS A  73     2937   5026   5389    779    -98   -223       C  
ATOM    500  C   LYS A  73      -1.138  -3.852  51.499  1.00 34.75           C  
ANISOU  500  C   LYS A  73     2892   4845   5467    668    -90   -188       C  
ATOM    501  O   LYS A  73      -0.682  -4.999  51.546  1.00 34.33           O  
ANISOU  501  O   LYS A  73     2823   4771   5450    617    -82   -115       O  
ATOM    502  CB  LYS A  73      -3.085  -3.099  52.972  1.00 37.39           C  
ANISOU  502  CB  LYS A  73     3178   5421   5607    814    -45   -170       C  
ATOM    503  CG  LYS A  73      -3.530  -2.727  54.373  1.00 43.94           C  
ANISOU  503  CG  LYS A  73     3989   6409   6297    927    -41   -178       C  
ATOM    504  CD  LYS A  73      -5.013  -3.065  54.667  1.00 48.09           C  
ANISOU  504  CD  LYS A  73     4453   7067   6753    956     22    -83       C  
ATOM    505  CE  LYS A  73      -5.160  -4.302  55.537  1.00 51.86           C  
ANISOU  505  CE  LYS A  73     4874   7651   7179    952     55     54       C  
ATOM    506  NZ  LYS A  73      -6.579  -4.600  55.873  1.00 55.35           N  
ANISOU  506  NZ  LYS A  73     5248   8229   7554    983    115    158       N  
ATOM    507  N   ILE A  74      -1.296  -3.185  50.344  1.00 34.22           N  
ANISOU  507  N   ILE A  74     2843   4694   5465    636    -94   -240       N  
ATOM    508  CA  ILE A  74      -0.981  -3.819  49.071  1.00 33.98           C  
ANISOU  508  CA  ILE A  74     2815   4556   5540    542    -85   -214       C  
ATOM    509  C   ILE A  74       0.541  -4.082  48.931  1.00 33.24           C  
ANISOU  509  C   ILE A  74     2749   4372   5508    509   -123   -241       C  
ATOM    510  O   ILE A  74       0.931  -5.192  48.552  1.00 33.04           O  
ANISOU  510  O   ILE A  74     2713   4302   5539    448   -111   -185       O  
ATOM    511  CB  ILE A  74      -1.592  -3.037  47.872  1.00 34.34           C  
ANISOU  511  CB  ILE A  74     2867   4551   5630    519    -77   -254       C  
ATOM    512  CG1 ILE A  74      -3.145  -3.073  47.945  1.00 35.46           C  
ANISOU  512  CG1 ILE A  74     2972   4780   5721    537    -32   -203       C  
ATOM    513  CG2 ILE A  74      -1.119  -3.632  46.531  1.00 34.88           C  
ANISOU  513  CG2 ILE A  74     2941   4514   5798    430    -73   -240       C  
ATOM    514  CD1 ILE A  74      -3.806  -2.068  47.201  1.00 36.99           C  
ANISOU  514  CD1 ILE A  74     3171   4955   5928    545    -31   -251       C  
ATOM    515  N   LEU A  75       1.389  -3.097  49.234  1.00 32.63           N  
ANISOU  515  N   LEU A  75     2705   4265   5428    550   -172   -325       N  
ATOM    516  CA  LEU A  75       2.833  -3.254  48.967  1.00 31.97           C  
ANISOU  516  CA  LEU A  75     2644   4090   5414    515   -209   -348       C  
ATOM    517  C   LEU A  75       3.482  -4.247  49.907  1.00 33.50           C  
ANISOU  517  C   LEU A  75     2829   4314   5585    517   -214   -297       C  
ATOM    518  O   LEU A  75       4.460  -4.885  49.504  1.00 35.23           O  
ANISOU  518  O   LEU A  75     3053   4459   5874    467   -223   -281       O  
ATOM    519  CB  LEU A  75       3.588  -1.926  48.950  1.00 30.81           C  
ANISOU  519  CB  LEU A  75     2527   3890   5289    549   -268   -442       C  
ATOM    520  CG  LEU A  75       3.127  -0.926  47.883  1.00 31.83           C  
ANISOU  520  CG  LEU A  75     2660   3970   5464    538   -270   -485       C  
ATOM    521  CD1 LEU A  75       3.924   0.348  47.905  1.00 30.82           C  
ANISOU  521  CD1 LEU A  75     2555   3781   5374    568   -338   -567       C  
ATOM    522  CD2 LEU A  75       3.179  -1.531  46.481  1.00 33.49           C  
ANISOU  522  CD2 LEU A  75     2859   4114   5752    455   -236   -444       C  
ATOM    523  N   LEU A  76       2.962  -4.404  51.136  1.00 33.10           N  
ANISOU  523  N   LEU A  76     2762   4376   5438    575   -206   -268       N  
ATOM    524  CA  LEU A  76       3.474  -5.432  52.039  1.00 33.58           C  
ANISOU  524  CA  LEU A  76     2806   4478   5475    574   -207   -202       C  
ATOM    525  C   LEU A  76       3.064  -6.869  51.671  1.00 33.42           C  
ANISOU  525  C   LEU A  76     2747   4451   5500    507   -163    -92       C  
ATOM    526  O   LEU A  76       3.670  -7.805  52.153  1.00 33.07           O  
ANISOU  526  O   LEU A  76     2687   4406   5472    487   -169    -34       O  
ATOM    527  CB  LEU A  76       3.087  -5.117  53.503  1.00 34.50           C  
ANISOU  527  CB  LEU A  76     2912   4731   5465    665   -214   -202       C  
ATOM    528  CG  LEU A  76       3.777  -3.888  54.177  1.00 35.86           C  
ANISOU  528  CG  LEU A  76     3124   4909   5592    740   -278   -314       C  
ATOM    529  CD1 LEU A  76       3.357  -3.731  55.641  1.00 36.77           C  
ANISOU  529  CD1 LEU A  76     3225   5177   5569    836   -283   -312       C  
ATOM    530  CD2 LEU A  76       5.234  -4.040  54.204  1.00 36.58           C  
ANISOU  530  CD2 LEU A  76     3239   4915   5745    712   -326   -337       C  
ATOM    531  N   ARG A  77       2.059  -7.031  50.827  1.00 34.12           N  
ANISOU  531  N   ARG A  77     2818   4531   5616    472   -126    -65       N  
ATOM    532  CA  ARG A  77       1.518  -8.318  50.409  1.00 35.28           C  
ANISOU  532  CA  ARG A  77     2925   4665   5815    410    -94     33       C  
ATOM    533  C   ARG A  77       2.057  -8.681  49.037  1.00 33.80           C  
ANISOU  533  C   ARG A  77     2755   4349   5738    338   -100      7       C  
ATOM    534  O   ARG A  77       2.376  -9.829  48.796  1.00 34.89           O  
ANISOU  534  O   ARG A  77     2874   4440   5943    288    -99     61       O  
ATOM    535  CB  ARG A  77      -0.038  -8.240  50.349  1.00 39.73           C  
ANISOU  535  CB  ARG A  77     3454   5307   6335    422    -54     79       C  
ATOM    536  CG  ARG A  77      -0.743  -9.609  50.408  1.00 46.98           C  
ANISOU  536  CG  ARG A  77     4316   6248   7287    375    -28    205       C  
ATOM    537  CD  ARG A  77      -2.231  -9.383  50.574  1.00 55.36           C  
ANISOU  537  CD  ARG A  77     5339   7405   8290    401      9    255       C  
ATOM    538  NE  ARG A  77      -3.069 -10.592  50.481  1.00 62.28           N  
ANISOU  538  NE  ARG A  77     6155   8296   9213    350     30    380       N  
ATOM    539  CZ  ARG A  77      -3.357 -11.249  49.350  1.00 67.72           C  
ANISOU  539  CZ  ARG A  77     6835   8891  10004    275     28    398       C  
ATOM    540  NH1 ARG A  77      -2.861 -10.838  48.183  1.00 67.89           N  
ANISOU  540  NH1 ARG A  77     6905   8807  10083    244     13    302       N  
ATOM    541  NH2 ARG A  77      -4.137 -12.325  49.380  1.00 68.71           N  
ANISOU  541  NH2 ARG A  77     6901   9030  10176    233     36    515       N  
ATOM    542  N   PHE A  78       2.154  -7.712  48.143  1.00 32.08           N  
ANISOU  542  N   PHE A  78     2567   4080   5542    336   -107    -74       N  
ATOM    543  CA  PHE A  78       2.787  -7.901  46.846  1.00 30.64           C  
ANISOU  543  CA  PHE A  78     2401   3790   5450    280   -113   -107       C  
ATOM    544  C   PHE A  78       4.305  -8.075  46.956  1.00 30.22           C  
ANISOU  544  C   PHE A  78     2368   3674   5440    272   -145   -133       C  
ATOM    545  O   PHE A  78       4.966  -7.343  47.697  1.00 29.75           O  
ANISOU  545  O   PHE A  78     2328   3631   5345    316   -174   -172       O  
ATOM    546  CB  PHE A  78       2.450  -6.707  45.940  1.00 29.24           C  
ANISOU  546  CB  PHE A  78     2243   3591   5276    286   -112   -175       C  
ATOM    547  CG  PHE A  78       1.064  -6.680  45.347  1.00 28.26           C  
ANISOU  547  CG  PHE A  78     2099   3498   5141    271    -79   -152       C  
ATOM    548  CD1 PHE A  78       0.069  -7.527  45.811  1.00 27.82           C  
ANISOU  548  CD1 PHE A  78     2007   3501   5062    265    -53    -72       C  
ATOM    549  CD2 PHE A  78       0.753  -5.803  44.316  1.00 28.86           C  
ANISOU  549  CD2 PHE A  78     2187   3544   5235    262    -76   -201       C  
ATOM    550  CE1 PHE A  78      -1.188  -7.505  45.250  1.00 28.24           C  
ANISOU  550  CE1 PHE A  78     2039   3579   5112    249    -27    -46       C  
ATOM    551  CE2 PHE A  78      -0.505  -5.795  43.745  1.00 28.62           C  
ANISOU  551  CE2 PHE A  78     2137   3540   5198    246    -48   -177       C  
ATOM    552  CZ  PHE A  78      -1.472  -6.633  44.225  1.00 27.69           C  
ANISOU  552  CZ  PHE A  78     1986   3478   5057    240    -25   -102       C  
ATOM    553  N   ARG A  79       4.851  -9.077  46.232  1.00 30.36           N  
ANISOU  553  N   ARG A  79     2379   3620   5537    220   -142   -112       N  
ATOM    554  CA  ARG A  79       6.283  -9.149  45.956  1.00 31.61           C  
ANISOU  554  CA  ARG A  79     2554   3706   5750    207   -168   -145       C  
ATOM    555  C   ARG A  79       6.462  -9.420  44.447  1.00 30.36           C  
ANISOU  555  C   ARG A  79     2398   3474   5664    162   -155   -171       C  
ATOM    556  O   ARG A  79       6.023 -10.465  43.937  1.00 30.83           O  
ANISOU  556  O   ARG A  79     2439   3512   5764    126   -140   -138       O  
ATOM    557  CB  ARG A  79       6.986 -10.212  46.841  1.00 34.23           C  
ANISOU  557  CB  ARG A  79     2872   4035   6099    203   -182    -91       C  
ATOM    558  CG  ARG A  79       8.527 -10.208  46.665  1.00 42.00           C  
ANISOU  558  CG  ARG A  79     3872   4949   7137    196   -209   -125       C  
ATOM    559  CD  ARG A  79       9.310 -10.806  47.838  1.00 48.69           C  
ANISOU  559  CD  ARG A  79     4711   5810   7979    210   -233    -83       C  
ATOM    560  NE  ARG A  79      10.685 -11.219  47.490  1.00 54.61           N  
ANISOU  560  NE  ARG A  79     5465   6482   8802    190   -253    -95       N  
ATOM    561  CZ  ARG A  79      11.779 -10.439  47.495  1.00 59.77           C  
ANISOU  561  CZ  ARG A  79     6138   7104   9468    206   -282   -142       C  
ATOM    562  NH1 ARG A  79      11.694  -9.149  47.830  1.00 60.38           N  
ANISOU  562  NH1 ARG A  79     6236   7212   9493    243   -303   -189       N  
ATOM    563  NH2 ARG A  79      12.964 -10.945  47.162  1.00 60.09           N  
ANISOU  563  NH2 ARG A  79     6175   7079   9578    187   -294   -141       N  
ATOM    564  N   HIS A  80       7.080  -8.473  43.723  1.00 28.09           N  
ANISOU  564  N   HIS A  80     2128   3151   5393    167   -165   -229       N  
ATOM    565  CA  HIS A  80       7.260  -8.611  42.262  1.00 26.52           C  
ANISOU  565  CA  HIS A  80     1927   2902   5247    133   -151   -254       C  
ATOM    566  C   HIS A  80       8.302  -7.620  41.777  1.00 25.99           C  
ANISOU  566  C   HIS A  80     1871   2801   5203    143   -169   -298       C  
ATOM    567  O   HIS A  80       8.339  -6.499  42.268  1.00 26.89           O  
ANISOU  567  O   HIS A  80     1996   2933   5288    172   -190   -320       O  
ATOM    568  CB  HIS A  80       5.941  -8.438  41.517  1.00 25.07           C  
ANISOU  568  CB  HIS A  80     1737   2744   5045    119   -126   -255       C  
ATOM    569  CG  HIS A  80       6.003  -8.836  40.085  1.00 21.74           C  
ANISOU  569  CG  HIS A  80     1309   2282   4669     86   -112   -275       C  
ATOM    570  ND1 HIS A  80       6.422  -7.969  39.116  1.00 22.62           N  
ANISOU  570  ND1 HIS A  80     1425   2380   4790     87   -110   -313       N  
ATOM    571  CD2 HIS A  80       5.695 -10.009  39.515  1.00 22.09           C  
ANISOU  571  CD2 HIS A  80     1341   2302   4750     57   -104   -261       C  
ATOM    572  CE1 HIS A  80       6.377  -8.639  37.985  1.00 22.66           C  
ANISOU  572  CE1 HIS A  80     1421   2363   4825     62    -96   -325       C  
ATOM    573  NE2 HIS A  80       5.935  -9.881  38.180  1.00 23.07           N  
ANISOU  573  NE2 HIS A  80     1466   2404   4896     44    -95   -301       N  
ATOM    574  N   GLU A  81       9.161  -8.028  40.832  1.00 25.35           N  
ANISOU  574  N   GLU A  81     1784   2672   5175    122   -165   -309       N  
ATOM    575  CA  GLU A  81      10.332  -7.224  40.398  1.00 23.23           C  
ANISOU  575  CA  GLU A  81     1515   2373   4939    129   -182   -333       C  
ATOM    576  C   GLU A  81       9.950  -5.890  39.776  1.00 20.30           C  
ANISOU  576  C   GLU A  81     1142   2015   4556    136   -185   -355       C  
ATOM    577  O   GLU A  81      10.737  -4.941  39.821  1.00 17.80           O  
ANISOU  577  O   GLU A  81      823   1678   4262    148   -214   -366       O  
ATOM    578  CB  GLU A  81      11.132  -7.976  39.341  1.00 25.84           C  
ANISOU  578  CB  GLU A  81     1831   2667   5320    110   -166   -336       C  
ATOM    579  CG  GLU A  81      11.857  -9.207  39.840  1.00 35.53           C  
ANISOU  579  CG  GLU A  81     3055   3864   6581    106   -172   -318       C  
ATOM    580  CD  GLU A  81      12.470 -10.074  38.752  1.00 45.33           C  
ANISOU  580  CD  GLU A  81     4282   5073   7869     94   -155   -331       C  
ATOM    581  OE1 GLU A  81      13.095 -11.102  39.104  1.00 50.00           O  
ANISOU  581  OE1 GLU A  81     4868   5632   8498     92   -163   -319       O  
ATOM    582  OE2 GLU A  81      12.323  -9.737  37.554  1.00 44.23           O  
ANISOU  582  OE2 GLU A  81     4134   4945   7727     91   -135   -354       O  
ATOM    583  N   ASN A  82       8.770  -5.833  39.172  1.00 20.06           N  
ANISOU  583  N   ASN A  82     1109   2013   4500    125   -159   -357       N  
ATOM    584  CA  ASN A  82       8.264  -4.656  38.461  1.00 20.32           C  
ANISOU  584  CA  ASN A  82     1136   2059   4525    127   -158   -372       C  
ATOM    585  C   ASN A  82       7.237  -3.875  39.245  1.00 19.28           C  
ANISOU  585  C   ASN A  82     1014   1963   4348    151   -169   -380       C  
ATOM    586  O   ASN A  82       6.481  -3.131  38.649  1.00 18.44           O  
ANISOU  586  O   ASN A  82      901   1873   4233    150   -161   -387       O  
ATOM    587  CB  ASN A  82       7.697  -5.129  37.116  1.00 21.78           C  
ANISOU  587  CB  ASN A  82     1307   2255   4713    100   -123   -371       C  
ATOM    588  CG  ASN A  82       8.751  -5.839  36.291  1.00 22.52           C  
ANISOU  588  CG  ASN A  82     1389   2322   4846     88   -113   -374       C  
ATOM    589  OD1 ASN A  82       8.648  -7.018  35.962  1.00 23.17           O  
ANISOU  589  OD1 ASN A  82     1470   2398   4935     75    -97   -376       O  
ATOM    590  ND2 ASN A  82       9.811  -5.114  35.935  1.00 21.62           N  
ANISOU  590  ND2 ASN A  82     1260   2193   4761     95   -126   -372       N  
ATOM    591  N   ILE A  83       7.210  -4.043  40.591  1.00 19.75           N  
ANISOU  591  N   ILE A  83     1088   2040   4377    178   -186   -377       N  
ATOM    592  CA  ILE A  83       6.343  -3.363  41.517  1.00 20.51           C  
ANISOU  592  CA  ILE A  83     1193   2180   4419    215   -198   -389       C  
ATOM    593  C   ILE A  83       7.219  -2.915  42.665  1.00 22.75           C  
ANISOU  593  C   ILE A  83     1491   2456   4697    252   -244   -409       C  
ATOM    594  O   ILE A  83       7.935  -3.753  43.250  1.00 23.34           O  
ANISOU  594  O   ILE A  83     1569   2523   4777    249   -249   -390       O  
ATOM    595  CB  ILE A  83       5.211  -4.326  42.034  1.00 20.15           C  
ANISOU  595  CB  ILE A  83     1143   2189   4325    214   -165   -353       C  
ATOM    596  CG1 ILE A  83       4.279  -4.772  40.903  1.00 19.46           C  
ANISOU  596  CG1 ILE A  83     1041   2105   4248    176   -128   -335       C  
ATOM    597  CG2 ILE A  83       4.406  -3.672  43.168  1.00 20.48           C  
ANISOU  597  CG2 ILE A  83     1190   2293   4299    265   -175   -362       C  
ATOM    598  CD1 ILE A  83       3.470  -5.909  41.249  1.00 20.53           C  
ANISOU  598  CD1 ILE A  83     1164   2271   4365    162   -105   -290       C  
ATOM    599  N   ILE A  84       7.161  -1.622  43.015  1.00 23.48           N  
ANISOU  599  N   ILE A  84     1591   2548   4783    289   -283   -449       N  
ATOM    600  CA  ILE A  84       7.955  -1.122  44.132  1.00 26.01           C  
ANISOU  600  CA  ILE A  84     1926   2860   5097    330   -338   -480       C  
ATOM    601  C   ILE A  84       7.444  -1.746  45.423  1.00 28.68           C  
ANISOU  601  C   ILE A  84     2273   3268   5356    366   -330   -470       C  
ATOM    602  O   ILE A  84       6.256  -1.892  45.589  1.00 30.44           O  
ANISOU  602  O   ILE A  84     2491   3551   5524    379   -297   -457       O  
ATOM    603  CB  ILE A  84       7.910   0.410  44.210  1.00 27.32           C  
ANISOU  603  CB  ILE A  84     2096   3004   5280    365   -391   -533       C  
ATOM    604  CG1 ILE A  84       9.007   0.956  45.159  1.00 28.34           C  
ANISOU  604  CG1 ILE A  84     2239   3101   5428    400   -463   -570       C  
ATOM    605  CG2 ILE A  84       6.581   0.889  44.676  1.00 27.20           C  
ANISOU  605  CG2 ILE A  84     2086   3050   5198    408   -381   -557       C  
ATOM    606  CD1 ILE A  84      10.331   1.254  44.504  1.00 29.32           C  
ANISOU  606  CD1 ILE A  84     2349   3145   5647    366   -498   -559       C  
ATOM    607  N   GLY A  85       8.321  -2.108  46.305  1.00 30.38           N  
ANISOU  607  N   GLY A  85     2497   3481   5565    381   -358   -467       N  
ATOM    608  CA  GLY A  85       7.946  -2.607  47.624  1.00 32.82           C  
ANISOU  608  CA  GLY A  85     2810   3867   5793    421   -357   -453       C  
ATOM    609  C   GLY A  85       8.188  -1.586  48.720  1.00 35.01           C  
ANISOU  609  C   GLY A  85     3106   4170   6026    490   -418   -515       C  
ATOM    610  O   GLY A  85       8.439  -0.407  48.452  1.00 34.39           O  
ANISOU  610  O   GLY A  85     3037   4045   5984    508   -464   -573       O  
ATOM    611  N   ILE A  86       8.106  -2.074  49.965  1.00 36.59           N  
ANISOU  611  N   ILE A  86     3308   4446   6149    531   -422   -500       N  
ATOM    612  CA  ILE A  86       8.338  -1.347  51.191  1.00 38.55           C  
ANISOU  612  CA  ILE A  86     3574   4739   6335    606   -480   -558       C  
ATOM    613  C   ILE A  86       9.382  -2.142  51.951  1.00 40.91           C  
ANISOU  613  C   ILE A  86     3873   5040   6631    601   -501   -526       C  
ATOM    614  O   ILE A  86       9.203  -3.327  52.221  1.00 42.01           O  
ANISOU  614  O   ILE A  86     3994   5223   6745    579   -457   -451       O  
ATOM    615  CB  ILE A  86       7.034  -1.154  52.011  1.00 38.77           C  
ANISOU  615  CB  ILE A  86     3596   4886   6248    674   -457   -566       C  
ATOM    616  CG1 ILE A  86       6.107  -0.133  51.320  1.00 38.67           C  
ANISOU  616  CG1 ILE A  86     3585   4862   6246    689   -451   -614       C  
ATOM    617  CG2 ILE A  86       7.365  -0.705  53.447  1.00 39.14           C  
ANISOU  617  CG2 ILE A  86     3658   5002   6211    759   -514   -620       C  
ATOM    618  CD1 ILE A  86       4.716  -0.058  51.866  1.00 38.37           C  
ANISOU  618  CD1 ILE A  86     3534   4939   6106    745   -413   -608       C  
ATOM    619  N   ASN A  87      10.462  -1.479  52.289  1.00 41.20           N  
ANISOU  619  N   ASN A  87     3927   5024   6702    619   -574   -579       N  
ATOM    620  CA  ASN A  87      11.598  -2.041  52.970  1.00 43.38           C  
ANISOU  620  CA  ASN A  87     4206   5289   6988    615   -607   -558       C  
ATOM    621  C   ASN A  87      11.467  -1.771  54.477  1.00 45.91           C  
ANISOU  621  C   ASN A  87     4538   5708   7198    699   -649   -595       C  
ATOM    622  O   ASN A  87      11.769  -2.658  55.273  1.00 45.65           O  
ANISOU  622  O   ASN A  87     4495   5731   7119    704   -641   -543       O  
ATOM    623  CB  ASN A  87      12.864  -1.423  52.376  1.00 43.22           C  
ANISOU  623  CB  ASN A  87     4192   5152   7077    584   -665   -590       C  
ATOM    624  CG  ASN A  87      12.961  -1.622  50.874  1.00 43.51           C  
ANISOU  624  CG  ASN A  87     4213   5110   7209    513   -621   -555       C  
ATOM    625  OD1 ASN A  87      12.277  -2.452  50.281  1.00 43.21           O  
ANISOU  625  OD1 ASN A  87     4161   5094   7163    477   -550   -504       O  
ATOM    626  ND2 ASN A  87      13.813  -0.871  50.225  1.00 44.23           N  
ANISOU  626  ND2 ASN A  87     4302   5112   7391    492   -665   -580       N  
ATOM    627  N   ASP A  88      10.996  -0.551  54.854  1.00 47.76           N  
ANISOU  627  N   ASP A  88     4791   5968   7388    768   -696   -685       N  
ATOM    628  CA  ASP A  88      10.731  -0.156  56.238  1.00 49.64           C  
ANISOU  628  CA  ASP A  88     5041   6313   7508    864   -737   -739       C  
ATOM    629  C   ASP A  88       9.536   0.780  56.346  1.00 50.52           C  
ANISOU  629  C   ASP A  88     5159   6483   7554    932   -736   -806       C  
ATOM    630  O   ASP A  88       9.112   1.380  55.358  1.00 50.55           O  
ANISOU  630  O   ASP A  88     5162   6421   7624    905   -725   -828       O  
ATOM    631  CB  ASP A  88      11.967   0.553  56.826  1.00 52.18           C  
ANISOU  631  CB  ASP A  88     5386   6578   7862    894   -843   -814       C  
ATOM    632  CG  ASP A  88      12.213   0.323  58.306  1.00 56.13           C  
ANISOU  632  CG  ASP A  88     5893   7185   8249    967   -882   -830       C  
ATOM    633  OD1 ASP A  88      11.235   0.076  59.042  1.00 56.51           O  
ANISOU  633  OD1 ASP A  88     5932   7370   8169   1027   -842   -818       O  
ATOM    634  OD2 ASP A  88      13.379   0.399  58.725  1.00 58.26           O  
ANISOU  634  OD2 ASP A  88     6174   7407   8555    965   -952   -851       O  
ATOM    635  N   ILE A  89       8.983   0.898  57.554  1.00 51.06           N  
ANISOU  635  N   ILE A  89     5229   6683   7489   1024   -745   -837       N  
ATOM    636  CA  ILE A  89       8.134   2.024  57.910  1.00 52.19           C  
ANISOU  636  CA  ILE A  89     5384   6878   7567   1115   -774   -935       C  
ATOM    637  C   ILE A  89       8.636   2.514  59.270  1.00 54.54           C  
ANISOU  637  C   ILE A  89     5703   7244   7776   1214   -859  -1022       C  
ATOM    638  O   ILE A  89       8.738   1.717  60.206  1.00 54.31           O  
ANISOU  638  O   ILE A  89     5662   7324   7650   1241   -840   -971       O  
ATOM    639  CB  ILE A  89       6.614   1.672  57.919  1.00 51.79           C  
ANISOU  639  CB  ILE A  89     5306   6948   7424   1141   -684   -884       C  
ATOM    640  CG1 ILE A  89       6.237   0.830  56.669  1.00 51.54           C  
ANISOU  640  CG1 ILE A  89     5250   6858   7475   1032   -599   -778       C  
ATOM    641  CG2 ILE A  89       5.770   2.972  58.014  1.00 52.54           C  
ANISOU  641  CG2 ILE A  89     5414   7068   7482   1227   -716   -994       C  
ATOM    642  CD1 ILE A  89       4.826   0.373  56.488  1.00 51.43           C  
ANISOU  642  CD1 ILE A  89     5203   6937   7400   1035   -512   -711       C  
ATOM    643  N   ILE A  90       8.961   3.825  59.369  1.00 56.47           N  
ANISOU  643  N   ILE A  90     5976   7420   8059   1267   -958  -1151       N  
ATOM    644  CA  ILE A  90       9.510   4.454  60.586  1.00 58.55           C  
ANISOU  644  CA  ILE A  90     6265   7727   8254   1366  -1060  -1258       C  
ATOM    645  C   ILE A  90       8.365   5.249  61.128  1.00 61.04           C  
ANISOU  645  C   ILE A  90     6585   8147   8461   1480  -1066  -1348       C  
ATOM    646  O   ILE A  90       7.916   6.199  60.483  1.00 61.56           O  
ANISOU  646  O   ILE A  90     6658   8138   8594   1489  -1090  -1414       O  
ATOM    647  CB  ILE A  90      10.766   5.381  60.338  1.00 59.09           C  
ANISOU  647  CB  ILE A  90     6360   7632   8460   1347  -1185  -1343       C  
ATOM    648  CG1 ILE A  90      11.610   4.933  59.139  1.00 60.15           C  
ANISOU  648  CG1 ILE A  90     6481   7621   8752   1216  -1162  -1254       C  
ATOM    649  CG2 ILE A  90      11.659   5.543  61.596  1.00 59.73           C  
ANISOU  649  CG2 ILE A  90     6462   7752   8481   1417  -1285  -1414       C  
ATOM    650  CD1 ILE A  90      12.092   3.563  59.233  1.00 61.85           C  
ANISOU  650  CD1 ILE A  90     6679   7872   8949   1153  -1098  -1137       C  
ATOM    651  N   ARG A  91       7.877   4.875  62.300  1.00 62.64           N  
ANISOU  651  N   ARG A  91     6779   8526   8495   1572  -1044  -1348       N  
ATOM    652  CA  ARG A  91       6.636   5.439  62.818  1.00 64.78           C  
ANISOU  652  CA  ARG A  91     7044   8927   8642   1685  -1024  -1413       C  
ATOM    653  C   ARG A  91       6.776   5.564  64.336  1.00 66.76           C  
ANISOU  653  C   ARG A  91     7305   9331   8730   1815  -1079  -1488       C  
ATOM    654  O   ARG A  91       7.011   4.549  65.003  1.00 67.17           O  
ANISOU  654  O   ARG A  91     7336   9491   8694   1810  -1038  -1396       O  
ATOM    655  CB  ARG A  91       5.479   4.515  62.403  1.00 66.52           C  
ANISOU  655  CB  ARG A  91     7221   9242   8812   1644   -887  -1278       C  
ATOM    656  CG  ARG A  91       4.127   4.844  63.035  1.00 69.43           C  
ANISOU  656  CG  ARG A  91     7570   9780   9030   1762   -844  -1311       C  
ATOM    657  CD  ARG A  91       3.404   3.624  63.594  1.00 72.23           C  
ANISOU  657  CD  ARG A  91     7874  10315   9255   1768   -737  -1168       C  
ATOM    658  NE  ARG A  91       4.222   2.874  64.556  1.00 74.80           N  
ANISOU  658  NE  ARG A  91     8195  10718   9508   1780   -756  -1123       N  
ATOM    659  CZ  ARG A  91       3.878   1.713  65.107  1.00 75.74           C  
ANISOU  659  CZ  ARG A  91     8266  10981   9531   1774   -677   -983       C  
ATOM    660  NH1 ARG A  91       2.717   1.144  64.805  1.00 74.66           N  
ANISOU  660  NH1 ARG A  91     8081  10926   9361   1754   -575   -873       N  
ATOM    661  NH2 ARG A  91       4.692   1.114  65.966  1.00 75.43           N  
ANISOU  661  NH2 ARG A  91     8222  11002   9435   1785   -704   -947       N  
ATOM    662  N   ALA A  92       6.631   6.806  64.887  1.00 67.67           N  
ANISOU  662  N   ALA A  92     7448   9458   8805   1935  -1175  -1655       N  
ATOM    663  CA  ALA A  92       6.897   7.108  66.306  1.00 69.08           C  
ANISOU  663  CA  ALA A  92     7644   9767   8837   2070  -1252  -1758       C  
ATOM    664  C   ALA A  92       6.276   6.055  67.260  1.00 70.58           C  
ANISOU  664  C   ALA A  92     7794  10193   8830   2124  -1155  -1654       C  
ATOM    665  O   ALA A  92       5.119   5.663  67.045  1.00 71.06           O  
ANISOU  665  O   ALA A  92     7817  10354   8828   2129  -1047  -1572       O  
ATOM    666  CB  ALA A  92       6.386   8.490  66.647  1.00 68.92           C  
ANISOU  666  CB  ALA A  92     7649   9754   8784   2200  -1338  -1941       C  
ATOM    667  N   PRO A  93       7.014   5.602  68.311  1.00 70.65           N  
ANISOU  667  N   PRO A  93     7806  10296   8743   2166  -1195  -1650       N  
ATOM    668  CA  PRO A  93       6.720   4.284  68.909  1.00 70.54           C  
ANISOU  668  CA  PRO A  93     7742  10458   8601   2157  -1093  -1488       C  
ATOM    669  C   PRO A  93       5.416   4.187  69.689  1.00 70.12           C  
ANISOU  669  C   PRO A  93     7649  10645   8349   2279  -1018  -1470       C  
ATOM    670  O   PRO A  93       5.070   3.101  70.138  1.00 70.20           O  
ANISOU  670  O   PRO A  93     7607  10805   8261   2268   -929  -1319       O  
ATOM    671  CB  PRO A  93       7.934   4.030  69.823  1.00 71.36           C  
ANISOU  671  CB  PRO A  93     7863  10585   8665   2177  -1176  -1510       C  
ATOM    672  CG  PRO A  93       8.414   5.369  70.197  1.00 71.78           C  
ANISOU  672  CG  PRO A  93     7970  10574   8729   2272  -1320  -1717       C  
ATOM    673  CD  PRO A  93       8.116   6.277  69.027  1.00 70.29           C  
ANISOU  673  CD  PRO A  93     7803  10203   8700   2226  -1340  -1788       C  
ATOM    674  N   THR A  94       4.699   5.303  69.851  1.00 69.74           N  
ANISOU  674  N   THR A  94     7618  10634   8246   2395  -1055  -1615       N  
ATOM    675  CA  THR A  94       3.417   5.331  70.553  1.00 69.67           C  
ANISOU  675  CA  THR A  94     7569  10855   8047   2523   -984  -1608       C  
ATOM    676  C   THR A  94       2.407   5.980  69.641  1.00 70.29           C  
ANISOU  676  C   THR A  94     7645  10865   8197   2516   -945  -1642       C  
ATOM    677  O   THR A  94       2.772   6.703  68.714  1.00 70.46           O  
ANISOU  677  O   THR A  94     7706  10676   8389   2453  -1005  -1721       O  
ATOM    678  CB  THR A  94       3.517   6.043  71.956  1.00 69.87           C  
ANISOU  678  CB  THR A  94     7613  11047   7887   2712  -1073  -1768       C  
ATOM    679  OG1 THR A  94       3.167   7.430  71.845  1.00 70.27           O  
ANISOU  679  OG1 THR A  94     7704  11037   7958   2810  -1155  -1966       O  
ATOM    680  CG2 THR A  94       4.904   5.896  72.615  1.00 70.28           C  
ANISOU  680  CG2 THR A  94     7698  11066   7940   2707  -1175  -1809       C  
ATOM    681  N   ILE A  95       1.133   5.750  69.931  1.00 70.72           N  
ANISOU  681  N   ILE A  95     7649  11103   8119   2586   -847  -1579       N  
ATOM    682  CA  ILE A  95       0.064   6.102  69.015  1.00 71.44           C  
ANISOU  682  CA  ILE A  95     7723  11145   8275   2561   -785  -1565       C  
ATOM    683  C   ILE A  95      -0.029   7.634  68.889  1.00 72.68           C  
ANISOU  683  C   ILE A  95     7930  11210   8475   2655   -888  -1781       C  
ATOM    684  O   ILE A  95       0.087   8.149  67.784  1.00 72.69           O  
ANISOU  684  O   ILE A  95     7957  11010   8653   2568   -915  -1813       O  
ATOM    685  CB  ILE A  95      -1.300   5.459  69.421  1.00 71.81           C  
ANISOU  685  CB  ILE A  95     7695  11423   8166   2618   -655  -1435       C  
ATOM    686  CG1 ILE A  95      -1.136   3.959  69.893  1.00 72.80           C  
ANISOU  686  CG1 ILE A  95     7764  11675   8222   2556   -574  -1228       C  
ATOM    687  CG2 ILE A  95      -2.324   5.608  68.258  1.00 72.08           C  
ANISOU  687  CG2 ILE A  95     7709  11375   8304   2550   -582  -1384       C  
ATOM    688  CD1 ILE A  95      -2.483   3.090  70.034  1.00 74.06           C  
ANISOU  688  CD1 ILE A  95     7832  12029   8278   2565   -433  -1042       C  
ATOM    689  N   GLU A  96      -0.218   8.366  70.005  1.00 73.75           N  
ANISOU  689  N   GLU A  96     8077  11491   8453   2833   -950  -1930       N  
ATOM    690  CA  GLU A  96      -0.474   9.825  69.948  1.00 75.23           C  
ANISOU  690  CA  GLU A  96     8304  11606   8673   2940  -1048  -2139       C  
ATOM    691  C   GLU A  96       0.715  10.583  69.345  1.00 76.17           C  
ANISOU  691  C   GLU A  96     8486  11461   8994   2867  -1185  -2254       C  
ATOM    692  O   GLU A  96       0.520  11.611  68.691  1.00 76.50           O  
ANISOU  692  O   GLU A  96     8551  11358   9158   2872  -1245  -2363       O  
ATOM    693  CB  GLU A  96      -0.789  10.425  71.338  1.00 77.91           C  
ANISOU  693  CB  GLU A  96     8647  12156   8799   3155  -1101  -2290       C  
ATOM    694  CG  GLU A  96      -1.747   9.620  72.203  1.00 82.40           C  
ANISOU  694  CG  GLU A  96     9147  13023   9138   3246   -978  -2172       C  
ATOM    695  CD  GLU A  96      -1.039   8.720  73.207  1.00 86.09           C  
ANISOU  695  CD  GLU A  96     9600  13637   9474   3261   -975  -2095       C  
ATOM    696  OE1 GLU A  96      -1.144   8.996  74.426  1.00 85.75           O  
ANISOU  696  OE1 GLU A  96     9552  13798   9231   3432  -1010  -2191       O  
ATOM    697  OE2 GLU A  96      -0.379   7.744  72.777  1.00 87.00           O  
ANISOU  697  OE2 GLU A  96     9706  13667   9683   3107   -938  -1942       O  
ATOM    698  N   GLN A  97       1.946  10.070  69.570  1.00 76.34           N  
ANISOU  698  N   GLN A  97     8528  11423   9054   2798  -1235  -2221       N  
ATOM    699  CA  GLN A  97       3.175  10.612  68.980  1.00 77.04           C  
ANISOU  699  CA  GLN A  97     8666  11265   9341   2711  -1356  -2294       C  
ATOM    700  C   GLN A  97       3.218  10.453  67.417  1.00 77.23           C  
ANISOU  700  C   GLN A  97     8683  11082   9579   2534  -1307  -2187       C  
ATOM    701  O   GLN A  97       4.157  10.948  66.790  1.00 77.86           O  
ANISOU  701  O   GLN A  97     8794  10955   9835   2456  -1398  -2233       O  
ATOM    702  CB  GLN A  97       4.426   9.951  69.651  1.00 78.45           C  
ANISOU  702  CB  GLN A  97     8859  11457   9492   2680  -1405  -2261       C  
ATOM    703  CG  GLN A  97       4.569  10.242  71.166  1.00 81.85           C  
ANISOU  703  CG  GLN A  97     9303  12072   9725   2855  -1481  -2389       C  
ATOM    704  CD  GLN A  97       5.784   9.600  71.818  1.00 85.13           C  
ANISOU  704  CD  GLN A  97     9730  12501  10114   2824  -1532  -2352       C  
ATOM    705  OE1 GLN A  97       6.415   8.693  71.271  1.00 86.97           O  
ANISOU  705  OE1 GLN A  97     9951  12649  10445   2676  -1483  -2201       O  
ATOM    706  NE2 GLN A  97       6.138  10.057  73.013  1.00 84.64           N  
ANISOU  706  NE2 GLN A  97     9692  12549   9918   2967  -1634  -2493       N  
ATOM    707  N   MET A  98       2.207   9.786  66.797  1.00 76.21           N  
ANISOU  707  N   MET A  98     8510  11012   9434   2475  -1167  -2045       N  
ATOM    708  CA  MET A  98       2.194   9.476  65.367  1.00 75.24           C  
ANISOU  708  CA  MET A  98     8377  10724   9487   2313  -1109  -1932       C  
ATOM    709  C   MET A  98       1.326  10.492  64.613  1.00 72.92           C  
ANISOU  709  C   MET A  98     8083  10353   9270   2335  -1116  -2006       C  
ATOM    710  O   MET A  98       0.095  10.373  64.542  1.00 72.85           O  
ANISOU  710  O   MET A  98     8040  10458   9182   2374  -1024  -1961       O  
ATOM    711  CB  MET A  98       1.694   8.028  65.138  1.00 76.66           C  
ANISOU  711  CB  MET A  98     8507  11007   9613   2226   -960  -1726       C  
ATOM    712  CG  MET A  98       1.918   7.485  63.727  1.00 79.66           C  
ANISOU  712  CG  MET A  98     8879  11220  10168   2051   -907  -1603       C  
ATOM    713  SD  MET A  98       0.445   7.337  62.685  1.00 85.69           S  
ANISOU  713  SD  MET A  98     9602  11996  10960   2003   -787  -1510       S  
ATOM    714  CE  MET A  98      -0.283   5.943  63.404  1.00 83.70           C  
ANISOU  714  CE  MET A  98     9292  11965  10545   2015   -664  -1347       C  
ATOM    715  N   LYS A  99       2.001  11.500  64.060  1.00 70.66           N  
ANISOU  715  N   LYS A  99     7831   9870   9146   2310  -1230  -2113       N  
ATOM    716  CA  LYS A  99       1.432  12.441  63.102  1.00 68.72           C  
ANISOU  716  CA  LYS A  99     7584   9499   9027   2293  -1249  -2162       C  
ATOM    717  C   LYS A  99       1.854  12.083  61.673  1.00 66.04           C  
ANISOU  717  C   LYS A  99     7235   8985   8871   2115  -1211  -2040       C  
ATOM    718  O   LYS A  99       1.120  12.422  60.754  1.00 66.29           O  
ANISOU  718  O   LYS A  99     7250   8960   8978   2076  -1171  -2013       O  
ATOM    719  CB  LYS A  99       1.911  13.864  63.430  1.00 71.00           C  
ANISOU  719  CB  LYS A  99     7910   9679   9388   2385  -1414  -2361       C  
ATOM    720  CG  LYS A  99       1.366  14.952  62.503  1.00 75.02           C  
ANISOU  720  CG  LYS A  99     8414  10050  10040   2376  -1451  -2420       C  
ATOM    721  CD  LYS A  99       1.482  16.332  63.136  1.00 79.99           C  
ANISOU  721  CD  LYS A  99     9072  10629  10691   2514  -1606  -2632       C  
ATOM    722  CE  LYS A  99       0.340  16.630  64.085  1.00 84.20           C  
ANISOU  722  CE  LYS A  99     9599  11357  11036   2689  -1581  -2730       C  
ATOM    723  NZ  LYS A  99       0.772  17.448  65.260  1.00 86.07           N  
ANISOU  723  NZ  LYS A  99     9871  11624  11208   2846  -1726  -2931       N  
ATOM    724  N   ASP A 100       3.027  11.422  61.471  1.00 63.31           N  
ANISOU  724  N   ASP A 100     6900   8559   8596   2012  -1225  -1968       N  
ATOM    725  CA  ASP A 100       3.520  11.071  60.133  1.00 61.33           C  
ANISOU  725  CA  ASP A 100     6639   8151   8512   1853  -1193  -1858       C  
ATOM    726  C   ASP A 100       3.917   9.586  60.031  1.00 59.23           C  
ANISOU  726  C   ASP A 100     6357   7934   8214   1755  -1098  -1701       C  
ATOM    727  O   ASP A 100       4.287   8.968  61.034  1.00 59.40           O  
ANISOU  727  O   ASP A 100     6383   8063   8123   1797  -1098  -1691       O  
ATOM    728  CB  ASP A 100       4.750  11.926  59.755  1.00 62.30           C  
ANISOU  728  CB  ASP A 100     6786   8079   8807   1813  -1327  -1932       C  
ATOM    729  CG  ASP A 100       4.781  13.354  60.279  1.00 64.64           C  
ANISOU  729  CG  ASP A 100     7105   8322   9133   1928  -1467  -2113       C  
ATOM    730  OD1 ASP A 100       5.696  13.676  61.071  1.00 64.79           O  
ANISOU  730  OD1 ASP A 100     7151   8315   9151   1978  -1578  -2204       O  
ATOM    731  OD2 ASP A 100       3.899  14.146  59.893  1.00 66.05           O  
ANISOU  731  OD2 ASP A 100     7275   8480   9342   1968  -1470  -2165       O  
ATOM    732  N   VAL A 101       3.846   9.017  58.807  1.00 56.82           N  
ANISOU  732  N   VAL A 101     6031   7549   8009   1626  -1022  -1581       N  
ATOM    733  CA  VAL A 101       4.445   7.699  58.529  1.00 54.71           C  
ANISOU  733  CA  VAL A 101     5752   7280   7756   1521   -955  -1445       C  
ATOM    734  C   VAL A 101       5.554   7.866  57.496  1.00 51.96           C  
ANISOU  734  C   VAL A 101     5411   6746   7585   1410  -1001  -1423       C  
ATOM    735  O   VAL A 101       5.332   8.455  56.437  1.00 51.72           O  
ANISOU  735  O   VAL A 101     5374   6612   7666   1362  -1003  -1424       O  
ATOM    736  CB  VAL A 101       3.413   6.615  58.106  1.00 55.13           C  
ANISOU  736  CB  VAL A 101     5768   7427   7751   1470   -817  -1309       C  
ATOM    737  CG1 VAL A 101       2.423   6.344  59.231  1.00 56.19           C  
ANISOU  737  CG1 VAL A 101     5884   7761   7704   1580   -770  -1309       C  
ATOM    738  CG2 VAL A 101       2.671   6.993  56.832  1.00 54.79           C  
ANISOU  738  CG2 VAL A 101     5710   7306   7801   1412   -776  -1284       C  
ATOM    739  N   TYR A 102       6.752   7.360  57.805  1.00 50.04           N  
ANISOU  739  N   TYR A 102     5179   6466   7368   1373  -1037  -1399       N  
ATOM    740  CA  TYR A 102       7.860   7.425  56.863  1.00 48.17           C  
ANISOU  740  CA  TYR A 102     4943   6067   7293   1271  -1074  -1366       C  
ATOM    741  C   TYR A 102       7.980   6.069  56.166  1.00 46.15           C  
ANISOU  741  C   TYR A 102     4665   5816   7054   1164   -969  -1222       C  
ATOM    742  O   TYR A 102       8.361   5.079  56.792  1.00 45.99           O  
ANISOU  742  O   TYR A 102     4642   5863   6969   1157   -940  -1166       O  
ATOM    743  CB  TYR A 102       9.135   7.847  57.570  1.00 48.21           C  
ANISOU  743  CB  TYR A 102     4971   6012   7335   1298  -1192  -1437       C  
ATOM    744  CG  TYR A 102       9.027   9.185  58.276  1.00 49.45           C  
ANISOU  744  CG  TYR A 102     5150   6157   7481   1409  -1310  -1592       C  
ATOM    745  CD1 TYR A 102       8.481   9.283  59.549  1.00 50.14           C  
ANISOU  745  CD1 TYR A 102     5253   6389   7409   1533  -1326  -1671       C  
ATOM    746  CD2 TYR A 102       9.469  10.350  57.670  1.00 50.49           C  
ANISOU  746  CD2 TYR A 102     5284   6135   7765   1394  -1408  -1657       C  
ATOM    747  CE1 TYR A 102       8.379  10.508  60.199  1.00 50.84           C  
ANISOU  747  CE1 TYR A 102     5364   6466   7487   1644  -1440  -1827       C  
ATOM    748  CE2 TYR A 102       9.389  11.579  58.318  1.00 51.34           C  
ANISOU  748  CE2 TYR A 102     5412   6218   7877   1497  -1528  -1806       C  
ATOM    749  CZ  TYR A 102       8.841  11.659  59.582  1.00 51.77           C  
ANISOU  749  CZ  TYR A 102     5487   6414   7769   1625  -1546  -1898       C  
ATOM    750  OH  TYR A 102       8.762  12.898  60.196  1.00 52.46           O  
ANISOU  750  OH  TYR A 102     5595   6473   7865   1734  -1672  -2059       O  
ATOM    751  N   ILE A 103       7.634   6.030  54.852  1.00 44.76           N  
ANISOU  751  N   ILE A 103     4470   5568   6968   1083   -914  -1163       N  
ATOM    752  CA  ILE A 103       7.631   4.781  54.071  1.00 43.09           C  
ANISOU  752  CA  ILE A 103     4237   5357   6778    986   -817  -1038       C  
ATOM    753  C   ILE A 103       8.923   4.641  53.278  1.00 40.29           C  
ANISOU  753  C   ILE A 103     3880   4873   6555    900   -846  -1002       C  
ATOM    754  O   ILE A 103       9.251   5.490  52.463  1.00 40.39           O  
ANISOU  754  O   ILE A 103     3889   4780   6677    871   -890  -1027       O  
ATOM    755  CB  ILE A 103       6.352   4.684  53.197  1.00 43.62           C  
ANISOU  755  CB  ILE A 103     4284   5451   6839    960   -733   -994       C  
ATOM    756  CG1 ILE A 103       5.115   4.549  54.116  1.00 44.68           C  
ANISOU  756  CG1 ILE A 103     4412   5736   6828   1045   -691  -1005       C  
ATOM    757  CG2 ILE A 103       6.472   3.496  52.227  1.00 43.94           C  
ANISOU  757  CG2 ILE A 103     4304   5464   6927    856   -652   -880       C  
ATOM    758  CD1 ILE A 103       3.788   4.690  53.454  1.00 46.50           C  
ANISOU  758  CD1 ILE A 103     4623   6000   7045   1040   -626   -981       C  
ATOM    759  N   VAL A 104       9.653   3.564  53.511  1.00 38.67           N  
ANISOU  759  N   VAL A 104     3671   4680   6342    860   -821   -937       N  
ATOM    760  CA  VAL A 104      10.999   3.410  52.976  1.00 37.27           C  
ANISOU  760  CA  VAL A 104     3490   4394   6277    794   -855   -907       C  
ATOM    761  C   VAL A 104      10.959   2.380  51.854  1.00 35.52           C  
ANISOU  761  C   VAL A 104     3246   4148   6102    704   -765   -807       C  
ATOM    762  O   VAL A 104      10.440   1.281  52.029  1.00 33.18           O  
ANISOU  762  O   VAL A 104     2941   3926   5740    690   -693   -745       O  
ATOM    763  CB  VAL A 104      12.035   3.027  54.073  1.00 37.42           C  
ANISOU  763  CB  VAL A 104     3522   4430   6266    819   -909   -916       C  
ATOM    764  CG1 VAL A 104      13.445   3.010  53.507  1.00 37.16           C  
ANISOU  764  CG1 VAL A 104     3481   4279   6359    754   -951   -889       C  
ATOM    765  CG2 VAL A 104      11.960   3.966  55.277  1.00 38.50           C  
ANISOU  765  CG2 VAL A 104     3683   4610   6335    921   -998  -1025       C  
ATOM    766  N   GLN A 105      11.523   2.760  50.697  1.00 35.70           N  
ANISOU  766  N   GLN A 105     3255   4068   6241    645   -775   -792       N  
ATOM    767  CA  GLN A 105      11.436   1.987  49.454  1.00 35.35           C  
ANISOU  767  CA  GLN A 105     3189   3998   6244    567   -697   -714       C  
ATOM    768  C   GLN A 105      12.776   2.073  48.696  1.00 35.16           C  
ANISOU  768  C   GLN A 105     3149   3874   6336    513   -728   -687       C  
ATOM    769  O   GLN A 105      13.581   2.963  48.981  1.00 35.10           O  
ANISOU  769  O   GLN A 105     3144   3806   6386    531   -812   -728       O  
ATOM    770  CB  GLN A 105      10.269   2.517  48.577  1.00 34.82           C  
ANISOU  770  CB  GLN A 105     3112   3938   6180    561   -659   -720       C  
ATOM    771  CG  GLN A 105       8.906   2.607  49.284  1.00 36.06           C  
ANISOU  771  CG  GLN A 105     3279   4194   6228    621   -632   -748       C  
ATOM    772  CD  GLN A 105       7.764   2.986  48.369  1.00 38.78           C  
ANISOU  772  CD  GLN A 105     3610   4546   6579    607   -588   -741       C  
ATOM    773  OE1 GLN A 105       7.555   4.153  48.049  1.00 40.43           O  
ANISOU  773  OE1 GLN A 105     3818   4714   6830    627   -631   -790       O  
ATOM    774  NE2 GLN A 105       6.989   2.009  47.915  1.00 37.50           N  
ANISOU  774  NE2 GLN A 105     3435   4432   6381    571   -506   -678       N  
ATOM    775  N   ASP A 106      13.020   1.146  47.735  1.00 34.63           N  
ANISOU  775  N   ASP A 106     3063   3789   6306    449   -662   -618       N  
ATOM    776  CA  ASP A 106      14.253   1.189  46.923  1.00 34.54           C  
ANISOU  776  CA  ASP A 106     3029   3697   6398    402   -680   -584       C  
ATOM    777  C   ASP A 106      14.387   2.522  46.177  1.00 35.20           C  
ANISOU  777  C   ASP A 106     3094   3716   6564    396   -727   -604       C  
ATOM    778  O   ASP A 106      13.402   2.999  45.632  1.00 35.28           O  
ANISOU  778  O   ASP A 106     3101   3743   6561    399   -703   -615       O  
ATOM    779  CB  ASP A 106      14.268   0.096  45.835  1.00 35.56           C  
ANISOU  779  CB  ASP A 106     3138   3828   6545    345   -597   -520       C  
ATOM    780  CG  ASP A 106      14.311  -1.334  46.303  1.00 38.08           C  
ANISOU  780  CG  ASP A 106     3464   4187   6818    336   -552   -484       C  
ATOM    781  OD1 ASP A 106      14.133  -2.234  45.459  1.00 36.80           O  
ANISOU  781  OD1 ASP A 106     3288   4027   6667    297   -489   -443       O  
ATOM    782  OD2 ASP A 106      14.532  -1.556  47.510  1.00 41.38           O  
ANISOU  782  OD2 ASP A 106     3898   4633   7192    368   -583   -495       O  
ATOM    783  N   LEU A 107      15.594   3.108  46.139  1.00 35.13           N  
ANISOU  783  N   LEU A 107     3069   3634   6645    386   -796   -601       N  
ATOM    784  CA  LEU A 107      15.818   4.330  45.393  1.00 35.64           C  
ANISOU  784  CA  LEU A 107     3105   3632   6805    374   -846   -601       C  
ATOM    785  C   LEU A 107      16.005   4.031  43.900  1.00 34.65           C  
ANISOU  785  C   LEU A 107     2939   3495   6731    316   -782   -527       C  
ATOM    786  O   LEU A 107      16.836   3.185  43.515  1.00 35.81           O  
ANISOU  786  O   LEU A 107     3070   3638   6899    284   -747   -476       O  
ATOM    787  CB  LEU A 107      17.062   5.054  45.931  1.00 36.73           C  
ANISOU  787  CB  LEU A 107     3232   3694   7030    383   -952   -616       C  
ATOM    788  CG  LEU A 107      17.339   6.470  45.396  1.00 38.72           C  
ANISOU  788  CG  LEU A 107     3450   3864   7397    377  -1031   -618       C  
ATOM    789  CD1 LEU A 107      16.160   7.412  45.603  1.00 39.37           C  
ANISOU  789  CD1 LEU A 107     3550   3955   7454    419  -1060   -686       C  
ATOM    790  CD2 LEU A 107      18.595   7.061  46.065  1.00 38.82           C  
ANISOU  790  CD2 LEU A 107     3453   3799   7498    386  -1144   -632       C  
ATOM    791  N   MET A 108      15.242   4.735  43.079  1.00 32.58           N  
ANISOU  791  N   MET A 108     2660   3231   6488    308   -769   -523       N  
ATOM    792  CA  MET A 108      15.266   4.647  41.623  1.00 31.69           C  
ANISOU  792  CA  MET A 108     2506   3120   6415    261   -713   -458       C  
ATOM    793  C   MET A 108      15.749   5.975  41.042  1.00 32.39           C  
ANISOU  793  C   MET A 108     2549   3142   6616    249   -781   -433       C  
ATOM    794  O   MET A 108      15.559   7.045  41.646  1.00 32.86           O  
ANISOU  794  O   MET A 108     2615   3158   6712    280   -862   -481       O  
ATOM    795  CB  MET A 108      13.856   4.345  41.089  1.00 30.68           C  
ANISOU  795  CB  MET A 108     2390   3054   6214    259   -640   -465       C  
ATOM    796  CG  MET A 108      13.223   3.116  41.703  1.00 31.48           C  
ANISOU  796  CG  MET A 108     2529   3218   6213    271   -582   -484       C  
ATOM    797  SD  MET A 108      14.019   1.534  41.335  1.00 35.39           S  
ANISOU  797  SD  MET A 108     3019   3729   6699    236   -519   -435       S  
ATOM    798  CE  MET A 108      13.472   1.222  39.742  1.00 28.53           C  
ANISOU  798  CE  MET A 108     2122   2888   5830    199   -445   -396       C  
ATOM    799  N   GLU A 109      16.336   5.909  39.850  1.00 32.26           N  
ANISOU  799  N   GLU A 109     2482   3120   6655    208   -748   -356       N  
ATOM    800  CA  GLU A 109      17.059   7.037  39.258  1.00 32.71           C  
ANISOU  800  CA  GLU A 109     2481   3115   6833    188   -811   -304       C  
ATOM    801  C   GLU A 109      16.059   8.100  38.820  1.00 29.84           C  
ANISOU  801  C   GLU A 109     2103   2742   6492    193   -832   -313       C  
ATOM    802  O   GLU A 109      16.207   9.270  39.174  1.00 29.19           O  
ANISOU  802  O   GLU A 109     2005   2591   6495    206   -927   -330       O  
ATOM    803  CB  GLU A 109      17.977   6.573  38.072  1.00 38.86           C  
ANISOU  803  CB  GLU A 109     3202   3912   7651    148   -759   -208       C  
ATOM    804  CG  GLU A 109      18.498   7.736  37.211  1.00 47.27           C  
ANISOU  804  CG  GLU A 109     4191   4935   8834    123   -807   -129       C  
ATOM    805  CD  GLU A 109      19.797   7.559  36.442  1.00 58.40           C  
ANISOU  805  CD  GLU A 109     5534   6345  10311     94   -795    -30       C  
ATOM    806  OE1 GLU A 109      20.822   8.145  36.869  1.00 62.52           O  
ANISOU  806  OE1 GLU A 109     6024   6797  10934     89   -877     -1       O  
ATOM    807  OE2 GLU A 109      19.793   6.851  35.407  1.00 60.57           O  
ANISOU  807  OE2 GLU A 109     5784   6691  10538     80   -706     17       O  
ATOM    808  N   THR A 110      15.045   7.677  38.050  1.00 26.81           N  
ANISOU  808  N   THR A 110     1724   2425   6038    182   -749   -304       N  
ATOM    809  CA  THR A 110      14.079   8.577  37.460  1.00 25.48           C  
ANISOU  809  CA  THR A 110     1536   2257   5888    181   -755   -300       C  
ATOM    810  C   THR A 110      12.649   7.914  37.443  1.00 23.95           C  
ANISOU  810  C   THR A 110     1386   2138   5576    194   -678   -344       C  
ATOM    811  O   THR A 110      12.391   6.869  38.073  1.00 21.04           O  
ANISOU  811  O   THR A 110     1064   1811   5119    209   -634   -382       O  
ATOM    812  CB  THR A 110      14.631   9.035  36.076  1.00 25.46           C  
ANISOU  812  CB  THR A 110     1456   2252   5966    139   -744   -197       C  
ATOM    813  OG1 THR A 110      13.797  10.086  35.608  1.00 26.26           O  
ANISOU  813  OG1 THR A 110     1532   2339   6107    138   -770   -187       O  
ATOM    814  CG2 THR A 110      14.635   7.932  35.060  1.00 25.04           C  
ANISOU  814  CG2 THR A 110     1391   2280   5843    114   -640   -150       C  
ATOM    815  N   ASP A 111      11.725   8.550  36.756  1.00 24.18           N  
ANISOU  815  N   ASP A 111     1395   2181   5612    188   -667   -331       N  
ATOM    816  CA  ASP A 111      10.461   7.921  36.365  1.00 24.79           C  
ANISOU  816  CA  ASP A 111     1495   2331   5593    187   -587   -345       C  
ATOM    817  C   ASP A 111      10.252   8.221  34.879  1.00 25.94           C  
ANISOU  817  C   ASP A 111     1587   2502   5767    149   -550   -272       C  
ATOM    818  O   ASP A 111      11.045   8.971  34.275  1.00 28.09           O  
ANISOU  818  O   ASP A 111     1803   2738   6131    129   -589   -209       O  
ATOM    819  CB  ASP A 111       9.286   8.378  37.253  1.00 23.31           C  
ANISOU  819  CB  ASP A 111     1346   2147   5363    230   -610   -419       C  
ATOM    820  CG  ASP A 111       9.022   9.842  37.126  1.00 31.19           C  
ANISOU  820  CG  ASP A 111     2314   3090   6447    243   -682   -424       C  
ATOM    821  OD1 ASP A 111       9.026  10.335  36.007  1.00 31.95           O  
ANISOU  821  OD1 ASP A 111     2360   3181   6599    209   -675   -358       O  
ATOM    822  OD2 ASP A 111       8.821  10.507  38.166  1.00 34.66           O  
ANISOU  822  OD2 ASP A 111     2779   3492   6899    290   -750   -494       O  
ATOM    823  N   LEU A 112       9.229   7.653  34.301  1.00 23.52           N  
ANISOU  823  N   LEU A 112     1292   2260   5385    140   -481   -272       N  
ATOM    824  CA  LEU A 112       8.989   7.745  32.866  1.00 22.03           C  
ANISOU  824  CA  LEU A 112     1056   2115   5200    107   -437   -206       C  
ATOM    825  C   LEU A 112       8.452   9.090  32.484  1.00 21.32           C  
ANISOU  825  C   LEU A 112      927   1997   5176    105   -482   -181       C  
ATOM    826  O   LEU A 112       8.590   9.456  31.344  1.00 19.39           O  
ANISOU  826  O   LEU A 112      627   1775   4965     77   -468   -108       O  
ATOM    827  CB  LEU A 112       8.023   6.638  32.454  1.00 21.23           C  
ANISOU  827  CB  LEU A 112      983   2087   4996     99   -357   -225       C  
ATOM    828  CG  LEU A 112       7.792   6.415  30.950  1.00 21.38           C  
ANISOU  828  CG  LEU A 112      962   2168   4994     69   -303   -168       C  
ATOM    829  CD1 LEU A 112       8.984   5.800  30.305  1.00 22.43           C  
ANISOU  829  CD1 LEU A 112     1067   2322   5134     56   -278   -126       C  
ATOM    830  CD2 LEU A 112       6.646   5.506  30.716  1.00 18.96           C  
ANISOU  830  CD2 LEU A 112      688   1918   4598     66   -245   -200       C  
ATOM    831  N   TYR A 113       7.834   9.820  33.409  1.00 23.34           N  
ANISOU  831  N   TYR A 113     1209   2210   5450    138   -535   -240       N  
ATOM    832  CA  TYR A 113       7.366  11.174  33.186  1.00 24.89           C  
ANISOU  832  CA  TYR A 113     1369   2363   5725    143   -593   -225       C  
ATOM    833  C   TYR A 113       8.524  12.129  32.846  1.00 26.36           C  
ANISOU  833  C   TYR A 113     1493   2480   6042    124   -665   -159       C  
ATOM    834  O   TYR A 113       8.432  12.872  31.877  1.00 27.91           O  
ANISOU  834  O   TYR A 113     1628   2675   6302     98   -676    -85       O  
ATOM    835  CB  TYR A 113       6.540  11.674  34.407  1.00 25.80           C  
ANISOU  835  CB  TYR A 113     1530   2447   5826    195   -639   -319       C  
ATOM    836  CG  TYR A 113       6.099  13.117  34.241  1.00 27.19           C  
ANISOU  836  CG  TYR A 113     1669   2565   6098    207   -710   -313       C  
ATOM    837  CD1 TYR A 113       6.931  14.167  34.604  1.00 27.83           C  
ANISOU  837  CD1 TYR A 113     1721   2551   6303    217   -813   -313       C  
ATOM    838  CD2 TYR A 113       4.866  13.426  33.683  1.00 28.32           C  
ANISOU  838  CD2 TYR A 113     1800   2743   6217    205   -679   -304       C  
ATOM    839  CE1 TYR A 113       6.539  15.494  34.430  1.00 28.97           C  
ANISOU  839  CE1 TYR A 113     1826   2631   6550    226   -887   -306       C  
ATOM    840  CE2 TYR A 113       4.465  14.750  33.498  1.00 29.09           C  
ANISOU  840  CE2 TYR A 113     1859   2783   6411    215   -746   -295       C  
ATOM    841  CZ  TYR A 113       5.302  15.780  33.872  1.00 30.50           C  
ANISOU  841  CZ  TYR A 113     2009   2862   6718    226   -851   -297       C  
ATOM    842  OH  TYR A 113       4.884  17.068  33.658  1.00 33.51           O  
ANISOU  842  OH  TYR A 113     2347   3179   7206    235   -923   -286       O  
ATOM    843  N   LYS A 114       9.583  12.115  33.633  1.00 26.32           N  
ANISOU  843  N   LYS A 114     1499   2421   6081    136   -718   -179       N  
ATOM    844  CA  LYS A 114      10.806  12.935  33.482  1.00 25.67           C  
ANISOU  844  CA  LYS A 114     1357   2265   6131    118   -796   -117       C  
ATOM    845  C   LYS A 114      11.594  12.415  32.286  1.00 23.61           C  
ANISOU  845  C   LYS A 114     1041   2059   5871     75   -736    -10       C  
ATOM    846  O   LYS A 114      12.026  13.172  31.455  1.00 23.59           O  
ANISOU  846  O   LYS A 114      962   2042   5959     48   -763     84       O  
ATOM    847  CB  LYS A 114      11.692  12.773  34.744  1.00 26.54           C  
ANISOU  847  CB  LYS A 114     1506   2317   6261    145   -857   -178       C  
ATOM    848  CG  LYS A 114      11.058  13.279  36.035  1.00 29.17           C  
ANISOU  848  CG  LYS A 114     1894   2603   6586    200   -924   -291       C  
ATOM    849  CD  LYS A 114      12.052  13.122  37.214  1.00 33.70           C  
ANISOU  849  CD  LYS A 114     2500   3125   7180    226   -989   -345       C  
ATOM    850  CE  LYS A 114      13.086  14.237  37.319  1.00 39.62           C  
ANISOU  850  CE  LYS A 114     3198   3767   8089    218  -1109   -313       C  
ATOM    851  NZ  LYS A 114      14.113  13.984  38.412  1.00 42.45           N  
ANISOU  851  NZ  LYS A 114     3587   4080   8462    239  -1170   -360       N  
ATOM    852  N   LEU A 115      11.752  11.114  32.195  1.00 20.25           N  
ANISOU  852  N   LEU A 115      649   1702   5343     72   -655    -25       N  
ATOM    853  CA  LEU A 115      12.260  10.476  30.981  1.00 20.51           C  
ANISOU  853  CA  LEU A 115      636   1810   5347     43   -583     58       C  
ATOM    854  C   LEU A 115      11.600  10.958  29.684  1.00 19.97           C  
ANISOU  854  C   LEU A 115      512   1797   5279     21   -550    130       C  
ATOM    855  O   LEU A 115      12.309  11.350  28.779  1.00 21.93           O  
ANISOU  855  O   LEU A 115      684   2064   5584     -2   -551    232       O  
ATOM    856  CB  LEU A 115      12.166   8.943  31.068  1.00 21.23           C  
ANISOU  856  CB  LEU A 115      783   1967   5317     51   -499     10       C  
ATOM    857  CG  LEU A 115      13.232   8.141  30.299  1.00 23.67           C  
ANISOU  857  CG  LEU A 115     1056   2328   5610     37   -448     69       C  
ATOM    858  CD1 LEU A 115      14.627   8.470  30.771  1.00 24.90           C  
ANISOU  858  CD1 LEU A 115     1181   2422   5858     35   -506    107       C  
ATOM    859  CD2 LEU A 115      13.083   6.642  30.501  1.00 24.66           C  
ANISOU  859  CD2 LEU A 115     1239   2501   5630     48   -379      8       C  
ATOM    860  N   LEU A 116      10.252  10.948  29.576  1.00 19.14           N  
ANISOU  860  N   LEU A 116      439   1722   5111     27   -521     87       N  
ATOM    861  CA  LEU A 116       9.619  11.355  28.313  1.00 20.01           C  
ANISOU  861  CA  LEU A 116      495   1892   5216      5   -488    158       C  
ATOM    862  C   LEU A 116       9.836  12.812  28.000  1.00 22.04           C  
ANISOU  862  C   LEU A 116      678   2091   5605    -10   -564    236       C  
ATOM    863  O   LEU A 116       9.783  13.175  26.805  1.00 21.32           O  
ANISOU  863  O   LEU A 116      517   2055   5529    -35   -542    333       O  
ATOM    864  CB  LEU A 116       8.104  11.084  28.309  1.00 18.84           C  
ANISOU  864  CB  LEU A 116      394   1782   4982     14   -448     97       C  
ATOM    865  CG  LEU A 116       7.716   9.639  28.369  1.00 18.35           C  
ANISOU  865  CG  LEU A 116      392   1785   4796     20   -371     37       C  
ATOM    866  CD1 LEU A 116       6.404   9.514  28.847  1.00 18.23           C  
ANISOU  866  CD1 LEU A 116      426   1775   4726     35   -359    -29       C  
ATOM    867  CD2 LEU A 116       7.910   8.972  27.087  1.00 19.30           C  
ANISOU  867  CD2 LEU A 116      478   1995   4860      1   -305     91       C  
ATOM    868  N   LYS A 117      10.067  13.655  29.033  1.00 25.02           N  
ANISOU  868  N   LYS A 117     1066   2361   6080      7   -659    198       N  
ATOM    869  CA  LYS A 117      10.166  15.096  28.783  1.00 29.57           C  
ANISOU  869  CA  LYS A 117     1571   2866   6799     -7   -745    267       C  
ATOM    870  C   LYS A 117      11.527  15.515  28.219  1.00 31.52           C  
ANISOU  870  C   LYS A 117     1730   3095   7152    -36   -780    388       C  
ATOM    871  O   LYS A 117      11.628  16.616  27.678  1.00 31.81           O  
ANISOU  871  O   LYS A 117     1686   3094   7306    -57   -838    481       O  
ATOM    872  CB  LYS A 117       9.783  15.936  30.040  1.00 34.45           C  
ANISOU  872  CB  LYS A 117     2229   3372   7489     28   -844    172       C  
ATOM    873  CG  LYS A 117      10.845  16.104  31.095  1.00 40.61           C  
ANISOU  873  CG  LYS A 117     3025   4063   8342     46   -925    133       C  
ATOM    874  CD  LYS A 117      10.328  16.796  32.415  1.00 46.28           C  
ANISOU  874  CD  LYS A 117     3797   4688   9099     95  -1017     11       C  
ATOM    875  CE  LYS A 117      11.381  16.787  33.537  1.00 51.02           C  
ANISOU  875  CE  LYS A 117     4425   5212   9748    117  -1093    -43       C  
ATOM    876  NZ  LYS A 117      10.793  16.916  34.912  1.00 53.64           N  
ANISOU  876  NZ  LYS A 117     4835   5505  10041    180  -1143   -188       N  
ATOM    877  N   THR A 118      12.567  14.651  28.324  1.00 32.09           N  
ANISOU  877  N   THR A 118     1810   3195   7188    -37   -747    397       N  
ATOM    878  CA  THR A 118      13.959  14.964  27.967  1.00 33.14           C  
ANISOU  878  CA  THR A 118     1862   3309   7421    -59   -782    507       C  
ATOM    879  C   THR A 118      14.606  13.974  26.941  1.00 32.39           C  
ANISOU  879  C   THR A 118     1731   3336   7239    -71   -681    582       C  
ATOM    880  O   THR A 118      15.537  14.357  26.229  1.00 32.60           O  
ANISOU  880  O   THR A 118     1665   3383   7339    -91   -691    709       O  
ATOM    881  CB  THR A 118      14.801  14.907  29.263  1.00 36.76           C  
ANISOU  881  CB  THR A 118     2363   3671   7933    -42   -853    440       C  
ATOM    882  OG1 THR A 118      14.739  13.582  29.808  1.00 38.22           O  
ANISOU  882  OG1 THR A 118     2634   3904   7985    -19   -783    345       O  
ATOM    883  CG2 THR A 118      14.340  15.927  30.331  1.00 38.21           C  
ANISOU  883  CG2 THR A 118     2578   3731   8209    -20   -967    359       C  
ATOM    884  N   GLN A 119      14.130  12.729  26.871  1.00 31.07           N  
ANISOU  884  N   GLN A 119     1632   3250   6923    -54   -589    506       N  
ATOM    885  CA  GLN A 119      14.795  11.672  26.115  1.00 30.57           C  
ANISOU  885  CA  GLN A 119     1550   3290   6775    -51   -503    544       C  
ATOM    886  C   GLN A 119      13.907  11.061  25.045  1.00 32.72           C  
ANISOU  886  C   GLN A 119     1826   3682   6925    -49   -413    544       C  
ATOM    887  O   GLN A 119      12.819  10.596  25.349  1.00 33.97           O  
ANISOU  887  O   GLN A 119     2057   3846   7003    -39   -386    449       O  
ATOM    888  CB  GLN A 119      15.175  10.546  27.070  1.00 28.41           C  
ANISOU  888  CB  GLN A 119     1359   2996   6440    -29   -483    443       C  
ATOM    889  CG  GLN A 119      16.054  10.920  28.244  1.00 26.63           C  
ANISOU  889  CG  GLN A 119     1146   2660   6312    -26   -568    422       C  
ATOM    890  CD  GLN A 119      17.334  11.538  27.819  1.00 27.53           C  
ANISOU  890  CD  GLN A 119     1164   2757   6539    -44   -609    546       C  
ATOM    891  OE1 GLN A 119      17.963  11.054  26.905  1.00 30.97           O  
ANISOU  891  OE1 GLN A 119     1546   3281   6941    -47   -547    623       O  
ATOM    892  NE2 GLN A 119      17.739  12.607  28.450  1.00 25.13           N  
ANISOU  892  NE2 GLN A 119      832   2344   6372    -54   -715    569       N  
ATOM    893  N   HIS A 120      14.364  11.046  23.800  1.00 33.02           N  
ANISOU  893  N   HIS A 120     1783   3819   6944    -56   -367    650       N  
ATOM    894  CA  HIS A 120      13.834  10.117  22.783  1.00 34.19           C  
ANISOU  894  CA  HIS A 120     1940   4098   6954    -43   -273    635       C  
ATOM    895  C   HIS A 120      14.004   8.662  23.213  1.00 33.52           C  
ANISOU  895  C   HIS A 120     1934   4032   6770    -18   -220    528       C  
ATOM    896  O   HIS A 120      15.121   8.297  23.527  1.00 33.58           O  
ANISOU  896  O   HIS A 120     1932   4024   6803     -8   -223    541       O  
ATOM    897  CB  HIS A 120      14.656  10.306  21.502  1.00 36.48           C  
ANISOU  897  CB  HIS A 120     2121   4496   7244    -44   -238    772       C  
ATOM    898  CG  HIS A 120      14.419   9.292  20.419  1.00 39.67           C  
ANISOU  898  CG  HIS A 120     2525   5045   7503    -20   -145    757       C  
ATOM    899  ND1 HIS A 120      13.277   9.328  19.621  1.00 41.68           N  
ANISOU  899  ND1 HIS A 120     2781   5374   7682    -22   -112    750       N  
ATOM    900  CD2 HIS A 120      15.205   8.269  20.014  1.00 40.21           C  
ANISOU  900  CD2 HIS A 120     2588   5194   7496     11    -86    747       C  
ATOM    901  CE1 HIS A 120      13.403   8.309  18.775  1.00 42.27           C  
ANISOU  901  CE1 HIS A 120     2855   5570   7636      8    -38    729       C  
ATOM    902  NE2 HIS A 120      14.556   7.653  18.969  1.00 41.39           N  
ANISOU  902  NE2 HIS A 120     2739   5467   7521     31    -19    725       N  
ATOM    903  N   LEU A 121      12.944   7.823  23.217  1.00 32.84           N  
ANISOU  903  N   LEU A 121     1921   3977   6579     -7   -176    430       N  
ATOM    904  CA  LEU A 121      13.166   6.383  23.440  1.00 32.77           C  
ANISOU  904  CA  LEU A 121     1973   3994   6484     16   -126    344       C  
ATOM    905  C   LEU A 121      13.345   5.613  22.130  1.00 31.64           C  
ANISOU  905  C   LEU A 121     1795   3982   6245     36    -54    366       C  
ATOM    906  O   LEU A 121      12.586   5.829  21.184  1.00 32.02           O  
ANISOU  906  O   LEU A 121     1817   4106   6243     33    -28    391       O  
ATOM    907  CB  LEU A 121      12.034   5.738  24.224  1.00 33.20           C  
ANISOU  907  CB  LEU A 121     2123   4009   6483     19   -122    227       C  
ATOM    908  CG  LEU A 121      11.365   6.459  25.355  1.00 35.93           C  
ANISOU  908  CG  LEU A 121     2510   4257   6885      8   -181    188       C  
ATOM    909  CD1 LEU A 121      10.410   5.473  26.088  1.00 37.25           C  
ANISOU  909  CD1 LEU A 121     2766   4409   6978     18   -159     78       C  
ATOM    910  CD2 LEU A 121      12.337   7.071  26.306  1.00 35.96           C  
ANISOU  910  CD2 LEU A 121     2504   4170   6989      8   -246    206       C  
ATOM    911  N   SER A 122      14.324   4.701  22.070  1.00 30.04           N  
ANISOU  911  N   SER A 122     1592   3808   6014     62    -22    351       N  
ATOM    912  CA  SER A 122      14.421   3.776  20.941  1.00 28.81           C  
ANISOU  912  CA  SER A 122     1418   3774   5754     94     46    339       C  
ATOM    913  C   SER A 122      13.291   2.757  21.044  1.00 27.91           C  
ANISOU  913  C   SER A 122     1388   3661   5555    100     69    218       C  
ATOM    914  O   SER A 122      12.773   2.505  22.143  1.00 27.34           O  
ANISOU  914  O   SER A 122     1388   3496   5504     86     41    146       O  
ATOM    915  CB  SER A 122      15.772   3.058  20.940  1.00 29.17           C  
ANISOU  915  CB  SER A 122     1443   3841   5799    124     69    346       C  
ATOM    916  OG  SER A 122      15.839   1.929  21.810  1.00 28.97           O  
ANISOU  916  OG  SER A 122     1498   3753   5756    137     71    239       O  
ATOM    917  N   ASN A 123      12.914   2.152  19.904  1.00 27.21           N  
ANISOU  917  N   ASN A 123     1287   3682   5369    124    117    198       N  
ATOM    918  CA  ASN A 123      11.918   1.094  19.893  1.00 26.11           C  
ANISOU  918  CA  ASN A 123     1220   3545   5155    131    133     87       C  
ATOM    919  C   ASN A 123      12.290  -0.055  20.840  1.00 24.47           C  
ANISOU  919  C   ASN A 123     1079   3263   4956    144    130     -2       C  
ATOM    920  O   ASN A 123      11.404  -0.644  21.409  1.00 25.27           O  
ANISOU  920  O   ASN A 123     1246   3312   5043    132    119    -79       O  
ATOM    921  CB  ASN A 123      11.615   0.584  18.461  1.00 26.39           C  
ANISOU  921  CB  ASN A 123     1227   3714   5086    163    178     74       C  
ATOM    922  CG  ASN A 123      10.632  -0.566  18.492  1.00 29.02           C  
ANISOU  922  CG  ASN A 123     1634   4035   5357    169    183    -45       C  
ATOM    923  OD1 ASN A 123       9.491  -0.419  18.946  1.00 29.73           O  
ANISOU  923  OD1 ASN A 123     1768   4071   5457    137    161    -76       O  
ATOM    924  ND2 ASN A 123      11.057  -1.755  18.065  1.00 30.35           N  
ANISOU  924  ND2 ASN A 123     1817   4246   5469    212    208   -115       N  
ATOM    925  N   ASP A 124      13.558  -0.352  21.038  1.00 24.12           N  
ANISOU  925  N   ASP A 124     1013   3212   4939    165    136     16       N  
ATOM    926  CA  ASP A 124      13.916  -1.453  21.937  1.00 23.60           C  
ANISOU  926  CA  ASP A 124     1006   3075   4886    176    130    -63       C  
ATOM    927  C   ASP A 124      13.651  -1.074  23.443  1.00 20.17           C  
ANISOU  927  C   ASP A 124      621   2518   4524    141     82    -75       C  
ATOM    928  O   ASP A 124      13.268  -1.941  24.245  1.00 18.52           O  
ANISOU  928  O   ASP A 124      476   2250   4311    138     73   -149       O  
ATOM    929  CB  ASP A 124      15.338  -1.931  21.632  1.00 28.47           C  
ANISOU  929  CB  ASP A 124     1581   3730   5506    214    154    -41       C  
ATOM    930  CG  ASP A 124      15.345  -2.867  20.439  1.00 37.47           C  
ANISOU  930  CG  ASP A 124     2708   4975   6554    262    200    -90       C  
ATOM    931  OD1 ASP A 124      15.192  -4.080  20.648  1.00 39.33           O  
ANISOU  931  OD1 ASP A 124     2996   5183   6765    281    203   -186       O  
ATOM    932  OD2 ASP A 124      15.465  -2.380  19.301  1.00 41.79           O  
ANISOU  932  OD2 ASP A 124     3191   5633   7054    282    228    -32       O  
ATOM    933  N   HIS A 125      13.872   0.181  23.801  1.00 18.68           N  
ANISOU  933  N   HIS A 125      400   2295   4402    119     48     -2       N  
ATOM    934  CA  HIS A 125      13.523   0.676  25.114  1.00 19.09           C  
ANISOU  934  CA  HIS A 125      495   2247   4511     95     -1    -19       C  
ATOM    935  C   HIS A 125      11.985   0.684  25.268  1.00 19.13           C  
ANISOU  935  C   HIS A 125      547   2243   4478     79     -3    -68       C  
ATOM    936  O   HIS A 125      11.509   0.386  26.337  1.00 19.30           O  
ANISOU  936  O   HIS A 125      625   2202   4507     72    -24   -120       O  
ATOM    937  CB  HIS A 125      14.028   2.109  25.343  1.00 19.79           C  
ANISOU  937  CB  HIS A 125      533   2299   4686     78    -47     66       C  
ATOM    938  CG  HIS A 125      15.491   2.217  25.609  1.00 21.53           C  
ANISOU  938  CG  HIS A 125      715   2496   4969     86    -63    116       C  
ATOM    939  ND1 HIS A 125      16.383   2.311  24.588  1.00 21.74           N  
ANISOU  939  ND1 HIS A 125      667   2598   4995    100    -34    192       N  
ATOM    940  CD2 HIS A 125      16.170   2.228  26.789  1.00 22.23           C  
ANISOU  940  CD2 HIS A 125      828   2499   5119     83   -106    103       C  
ATOM    941  CE1 HIS A 125      17.560   2.381  25.165  1.00 22.27           C  
ANISOU  941  CE1 HIS A 125      714   2619   5129    103    -60    225       C  
ATOM    942  NE2 HIS A 125      17.457   2.348  26.493  1.00 22.91           N  
ANISOU  942  NE2 HIS A 125      856   2599   5250     92   -106    170       N  
ATOM    943  N   ILE A 126      11.217   0.980  24.213  1.00 18.86           N  
ANISOU  943  N   ILE A 126      487   2279   4399     74     19    -50       N  
ATOM    944  CA  ILE A 126       9.737   1.059  24.320  1.00 16.75           C  
ANISOU  944  CA  ILE A 126      258   2006   4101     57     15    -88       C  
ATOM    945  C   ILE A 126       9.146  -0.327  24.500  1.00 18.22           C  
ANISOU  945  C   ILE A 126      502   2190   4231     64     36   -173       C  
ATOM    946  O   ILE A 126       8.267  -0.517  25.352  1.00 19.57           O  
ANISOU  946  O   ILE A 126      721   2312   4403     52     20   -213       O  
ATOM    947  CB  ILE A 126       9.083   1.705  23.077  1.00 16.05           C  
ANISOU  947  CB  ILE A 126      123   1997   3979     50     32    -42       C  
ATOM    948  CG1 ILE A 126       9.639   3.125  22.856  1.00 16.81           C  
ANISOU  948  CG1 ILE A 126      151   2092   4144     39      5     57       C  
ATOM    949  CG2 ILE A 126       7.494   1.628  23.220  1.00 17.84           C  
ANISOU  949  CG2 ILE A 126      392   2216   4171     33     29    -88       C  
ATOM    950  CD1 ILE A 126       9.136   3.799  21.575  1.00 18.18           C  
ANISOU  950  CD1 ILE A 126      265   2353   4289     32     22    123       C  
ATOM    951  N   CYS A 127       9.592  -1.271  23.666  1.00 18.86           N  
ANISOU  951  N   CYS A 127      573   2327   4266     86     68   -197       N  
ATOM    952  CA  CYS A 127       9.247  -2.679  23.793  1.00 19.31           C  
ANISOU  952  CA  CYS A 127      677   2372   4288     96     78   -278       C  
ATOM    953  C   CYS A 127       9.547  -3.242  25.196  1.00 19.28           C  
ANISOU  953  C   CYS A 127      720   2278   4328     92     56   -309       C  
ATOM    954  O   CYS A 127       8.736  -3.969  25.718  1.00 18.53           O  
ANISOU  954  O   CYS A 127      668   2149   4223     82     49   -356       O  
ATOM    955  CB  CYS A 127       9.925  -3.472  22.691  1.00 19.73           C  
ANISOU  955  CB  CYS A 127      705   2497   4295    131    109   -300       C  
ATOM    956  SG  CYS A 127       9.543  -5.236  22.683  1.00 29.12           S  
ANISOU  956  SG  CYS A 127     1946   3665   5454    148    110   -406       S  
ATOM    957  N   TYR A 128      10.686  -2.884  25.814  1.00 20.56           N  
ANISOU  957  N   TYR A 128      868   2404   4540     98     43   -276       N  
ATOM    958  CA  TYR A 128      11.137  -3.344  27.122  1.00 20.55           C  
ANISOU  958  CA  TYR A 128      902   2327   4579     97     20   -296       C  
ATOM    959  C   TYR A 128      10.370  -2.744  28.308  1.00 18.57           C  
ANISOU  959  C   TYR A 128      685   2022   4349     78    -12   -297       C  
ATOM    960  O   TYR A 128       9.912  -3.482  29.180  1.00 18.66           O  
ANISOU  960  O   TYR A 128      738   1997   4355     74    -20   -333       O  
ATOM    961  CB  TYR A 128      12.683  -3.034  27.275  1.00 22.32           C  
ANISOU  961  CB  TYR A 128     1092   2538   4851    111     13   -253       C  
ATOM    962  CG  TYR A 128      13.290  -3.603  28.549  1.00 23.77           C  
ANISOU  962  CG  TYR A 128     1309   2650   5073    113    -10   -274       C  
ATOM    963  CD1 TYR A 128      13.099  -4.931  28.901  1.00 24.74           C  
ANISOU  963  CD1 TYR A 128     1469   2751   5180    119     -2   -328       C  
ATOM    964  CD2 TYR A 128      14.006  -2.794  29.426  1.00 24.67           C  
ANISOU  964  CD2 TYR A 128     1415   2716   5243    109    -47   -237       C  
ATOM    965  CE1 TYR A 128      13.640  -5.457  30.068  1.00 25.32           C  
ANISOU  965  CE1 TYR A 128     1569   2764   5288    120    -24   -338       C  
ATOM    966  CE2 TYR A 128      14.545  -3.307  30.607  1.00 25.36           C  
ANISOU  966  CE2 TYR A 128     1532   2745   5359    112    -71   -255       C  
ATOM    967  CZ  TYR A 128      14.358  -4.639  30.929  1.00 25.46           C  
ANISOU  967  CZ  TYR A 128     1580   2744   5350    117    -56   -302       C  
ATOM    968  OH  TYR A 128      14.901  -5.188  32.079  1.00 24.94           O  
ANISOU  968  OH  TYR A 128     1538   2625   5312    119    -79   -311       O  
ATOM    969  N   PHE A 129      10.237  -1.400  28.361  1.00 17.62           N  
ANISOU  969  N   PHE A 129      542   1899   4254     69    -34   -254       N  
ATOM    970  CA  PHE A 129       9.360  -0.725  29.321  1.00 17.82           C  
ANISOU  970  CA  PHE A 129      594   1886   4290     61    -64   -262       C  
ATOM    971  C   PHE A 129       7.911  -1.243  29.238  1.00 18.49           C  
ANISOU  971  C   PHE A 129      709   1993   4324     51    -45   -297       C  
ATOM    972  O   PHE A 129       7.314  -1.467  30.290  1.00 18.88           O  
ANISOU  972  O   PHE A 129      794   2012   4367     52    -58   -321       O  
ATOM    973  CB  PHE A 129       9.325   0.761  29.062  1.00 17.62           C  
ANISOU  973  CB  PHE A 129      532   1860   4303     55    -90   -215       C  
ATOM    974  CG  PHE A 129      10.559   1.580  29.178  1.00 17.96           C  
ANISOU  974  CG  PHE A 129      537   1874   4414     59   -122   -167       C  
ATOM    975  CD1 PHE A 129      11.653   1.127  29.894  1.00 19.92           C  
ANISOU  975  CD1 PHE A 129      795   2083   4691     69   -137   -174       C  
ATOM    976  CD2 PHE A 129      10.630   2.826  28.597  1.00 18.25           C  
ANISOU  976  CD2 PHE A 129      522   1917   4494     50   -144   -109       C  
ATOM    977  CE1 PHE A 129      12.812   1.910  29.992  1.00 19.76           C  
ANISOU  977  CE1 PHE A 129      734   2032   4742     69   -174   -123       C  
ATOM    978  CE2 PHE A 129      11.803   3.576  28.669  1.00 19.65           C  
ANISOU  978  CE2 PHE A 129      656   2063   4748     50   -180    -53       C  
ATOM    979  CZ  PHE A 129      12.855   3.135  29.401  1.00 18.83           C  
ANISOU  979  CZ  PHE A 129      564   1919   4672     59   -197    -63       C  
ATOM    980  N   LEU A 130       7.333  -1.426  28.004  1.00 17.44           N  
ANISOU  980  N   LEU A 130      557   1916   4153     44    -17   -296       N  
ATOM    981  CA  LEU A 130       6.006  -2.006  27.872  1.00 17.15           C  
ANISOU  981  CA  LEU A 130      545   1897   4075     32     -4   -326       C  
ATOM    982  C   LEU A 130       5.979  -3.418  28.421  1.00 16.37           C  
ANISOU  982  C   LEU A 130      481   1771   3968     34      0   -369       C  
ATOM    983  O   LEU A 130       5.086  -3.732  29.137  1.00 17.79           O  
ANISOU  983  O   LEU A 130      687   1933   4140     25     -6   -381       O  
ATOM    984  CB  LEU A 130       5.496  -2.044  26.409  1.00 16.47           C  
ANISOU  984  CB  LEU A 130      432   1878   3948     26     20   -323       C  
ATOM    985  CG  LEU A 130       4.024  -2.339  26.186  1.00 15.25           C  
ANISOU  985  CG  LEU A 130      294   1741   3759     10     24   -343       C  
ATOM    986  CD1 LEU A 130       3.132  -1.289  26.828  1.00 13.84           C  
ANISOU  986  CD1 LEU A 130      118   1546   3594      1      9   -318       C  
ATOM    987  CD2 LEU A 130       3.733  -2.419  24.708  1.00 16.04           C  
ANISOU  987  CD2 LEU A 130      366   1912   3816      9     43   -343       C  
ATOM    988  N   TYR A 131       6.966  -4.265  28.114  1.00 14.85           N  
ANISOU  988  N   TYR A 131      285   1576   3782     46      9   -386       N  
ATOM    989  CA  TYR A 131       7.053  -5.634  28.671  1.00 15.60           C  
ANISOU  989  CA  TYR A 131      409   1634   3885     48      5   -423       C  
ATOM    990  C   TYR A 131       6.947  -5.591  30.200  1.00 16.67           C  
ANISOU  990  C   TYR A 131      571   1720   4043     44    -15   -412       C  
ATOM    991  O   TYR A 131       6.080  -6.245  30.791  1.00 18.27           O  
ANISOU  991  O   TYR A 131      795   1908   4239     33    -20   -421       O  
ATOM    992  CB  TYR A 131       8.323  -6.310  28.242  1.00 15.84           C  
ANISOU  992  CB  TYR A 131      426   1663   3929     69     14   -438       C  
ATOM    993  CG  TYR A 131       8.402  -7.695  28.811  1.00 17.56           C  
ANISOU  993  CG  TYR A 131      670   1835   4167     70      4   -474       C  
ATOM    994  CD1 TYR A 131       7.456  -8.652  28.484  1.00 18.51           C  
ANISOU  994  CD1 TYR A 131      805   1952   4276     60      0   -510       C  
ATOM    995  CD2 TYR A 131       9.285  -7.992  29.818  1.00 19.54           C  
ANISOU  995  CD2 TYR A 131      930   2039   4455     77     -8   -464       C  
ATOM    996  CE1 TYR A 131       7.527  -9.933  28.998  1.00 19.07           C  
ANISOU  996  CE1 TYR A 131      893   1972   4381     59    -16   -535       C  
ATOM    997  CE2 TYR A 131       9.340  -9.259  30.374  1.00 20.71           C  
ANISOU  997  CE2 TYR A 131     1097   2142   4630     75    -20   -487       C  
ATOM    998  CZ  TYR A 131       8.439 -10.216  29.980  1.00 20.28           C  
ANISOU  998  CZ  TYR A 131     1052   2082   4572     65    -25   -520       C  
ATOM    999  OH  TYR A 131       8.489 -11.439  30.561  1.00 23.04           O  
ANISOU  999  OH  TYR A 131     1414   2379   4961     61    -44   -533       O  
ATOM   1000  N   GLN A 132       7.769  -4.779  30.816  1.00 15.40           N  
ANISOU 1000  N   GLN A 132      404   1540   3907     54    -31   -389       N  
ATOM   1001  CA  GLN A 132       7.865  -4.683  32.274  1.00 15.29           C  
ANISOU 1001  CA  GLN A 132      413   1488   3908     60    -55   -383       C  
ATOM   1002  C   GLN A 132       6.631  -4.097  32.915  1.00 17.63           C  
ANISOU 1002  C   GLN A 132      724   1795   4180     57    -62   -380       C  
ATOM   1003  O   GLN A 132       6.315  -4.466  34.039  1.00 19.74           O  
ANISOU 1003  O   GLN A 132     1012   2049   4439     63    -73   -381       O  
ATOM   1004  CB  GLN A 132       9.116  -3.873  32.649  1.00 16.18           C  
ANISOU 1004  CB  GLN A 132      513   1577   4058     73    -77   -364       C  
ATOM   1005  CG  GLN A 132      10.411  -4.511  32.319  1.00 16.32           C  
ANISOU 1005  CG  GLN A 132      516   1582   4103     80    -71   -362       C  
ATOM   1006  CD  GLN A 132      11.498  -3.659  32.869  1.00 16.46           C  
ANISOU 1006  CD  GLN A 132      520   1571   4163     90   -102   -336       C  
ATOM   1007  OE1 GLN A 132      11.991  -3.821  34.024  1.00 15.72           O  
ANISOU 1007  OE1 GLN A 132      445   1440   4088     97   -128   -339       O  
ATOM   1008  NE2 GLN A 132      11.839  -2.709  32.079  1.00 12.65           N  
ANISOU 1008  NE2 GLN A 132        2   1107   3698     89   -103   -306       N  
ATOM   1009  N   ILE A 133       5.910  -3.217  32.232  1.00 17.83           N  
ANISOU 1009  N   ILE A 133      734   1849   4192     51    -57   -371       N  
ATOM   1010  CA  ILE A 133       4.645  -2.689  32.774  1.00 17.31           C  
ANISOU 1010  CA  ILE A 133      679   1797   4101     53    -61   -369       C  
ATOM   1011  C   ILE A 133       3.579  -3.788  32.797  1.00 17.26           C  
ANISOU 1011  C   ILE A 133      684   1806   4068     38    -43   -375       C  
ATOM   1012  O   ILE A 133       2.875  -3.975  33.807  1.00 18.85           O  
ANISOU 1012  O   ILE A 133      899   2011   4252     45    -46   -368       O  
ATOM   1013  CB  ILE A 133       4.112  -1.456  31.982  1.00 17.61           C  
ANISOU 1013  CB  ILE A 133      693   1859   4139     49    -62   -355       C  
ATOM   1014  CG1 ILE A 133       4.982  -0.241  32.220  1.00 17.94           C  
ANISOU 1014  CG1 ILE A 133      720   1874   4222     64    -94   -342       C  
ATOM   1015  CG2 ILE A 133       2.719  -1.156  32.426  1.00 19.34           C  
ANISOU 1015  CG2 ILE A 133      921   2097   4330     52    -60   -356       C  
ATOM   1016  CD1 ILE A 133       5.029   0.735  31.032  1.00 19.42           C  
ANISOU 1016  CD1 ILE A 133      867   2081   4430     53    -95   -312       C  
ATOM   1017  N   LEU A 134       3.415  -4.457  31.670  1.00 13.68           N  
ANISOU 1017  N   LEU A 134      221   1367   3610     20    -26   -384       N  
ATOM   1018  CA  LEU A 134       2.510  -5.590  31.611  1.00 12.12           C  
ANISOU 1018  CA  LEU A 134       31   1172   3402      3    -19   -390       C  
ATOM   1019  C   LEU A 134       2.862  -6.769  32.423  1.00 12.97           C  
ANISOU 1019  C   LEU A 134      152   1245   3531      2    -28   -392       C  
ATOM   1020  O   LEU A 134       1.950  -7.522  32.842  1.00 16.47           O  
ANISOU 1020  O   LEU A 134      598   1686   3974    -12    -30   -378       O  
ATOM   1021  CB  LEU A 134       2.371  -6.059  30.166  1.00 11.66           C  
ANISOU 1021  CB  LEU A 134      -40   1133   3337    -11    -10   -412       C  
ATOM   1022  CG  LEU A 134       1.768  -5.090  29.149  1.00 12.39           C  
ANISOU 1022  CG  LEU A 134       33   1271   3404    -16      0   -404       C  
ATOM   1023  CD1 LEU A 134       1.855  -5.688  27.752  1.00 13.38           C  
ANISOU 1023  CD1 LEU A 134      146   1424   3514    -21      8   -432       C  
ATOM   1024  CD2 LEU A 134       0.386  -4.853  29.410  1.00 12.79           C  
ANISOU 1024  CD2 LEU A 134       85   1336   3439    -29      0   -388       C  
ATOM   1025  N   ARG A 135       4.122  -7.042  32.599  1.00 11.75           N  
ANISOU 1025  N   ARG A 135        1   1064   3400     14    -34   -401       N  
ATOM   1026  CA  ARG A 135       4.598  -8.123  33.479  1.00 13.90           C  
ANISOU 1026  CA  ARG A 135      283   1299   3699     15    -45   -396       C  
ATOM   1027  C   ARG A 135       4.133  -7.879  34.909  1.00 16.88           C  
ANISOU 1027  C   ARG A 135      669   1683   4061     23    -54   -364       C  
ATOM   1028  O   ARG A 135       3.622  -8.798  35.540  1.00 19.02           O  
ANISOU 1028  O   ARG A 135      940   1947   4340     13    -58   -342       O  
ATOM   1029  CB  ARG A 135       6.144  -8.190  33.431  1.00 12.54           C  
ANISOU 1029  CB  ARG A 135      109   1101   3554     30    -50   -409       C  
ATOM   1030  CG  ARG A 135       6.758  -9.425  34.127  1.00 16.50           C  
ANISOU 1030  CG  ARG A 135      617   1560   4092     30    -63   -406       C  
ATOM   1031  CD  ARG A 135       8.183  -9.723  33.728  1.00 20.02           C  
ANISOU 1031  CD  ARG A 135     1056   1982   4568     45    -63   -425       C  
ATOM   1032  NE  ARG A 135       8.704 -10.913  34.440  1.00 18.34           N  
ANISOU 1032  NE  ARG A 135      847   1724   4397     44    -79   -419       N  
ATOM   1033  CZ  ARG A 135       9.284 -10.870  35.644  1.00 24.57           C  
ANISOU 1033  CZ  ARG A 135     1642   2496   5197     51    -93   -391       C  
ATOM   1034  NH1 ARG A 135       9.736 -11.991  36.218  1.00 28.97           N  
ANISOU 1034  NH1 ARG A 135     2198   3013   5796     48   -107   -380       N  
ATOM   1035  NH2 ARG A 135       9.419  -9.718  36.283  1.00 21.60           N  
ANISOU 1035  NH2 ARG A 135     1272   2140   4795     62    -98   -375       N  
ATOM   1036  N   GLY A 136       4.297  -6.634  35.389  1.00 17.51           N  
ANISOU 1036  N   GLY A 136      753   1779   4121     43    -59   -362       N  
ATOM   1037  CA  GLY A 136       3.871  -6.211  36.706  1.00 17.99           C  
ANISOU 1037  CA  GLY A 136      822   1859   4154     64    -68   -343       C  
ATOM   1038  C   GLY A 136       2.380  -6.174  36.817  1.00 19.09           C  
ANISOU 1038  C   GLY A 136      955   2037   4261     59    -55   -324       C  
ATOM   1039  O   GLY A 136       1.812  -6.601  37.824  1.00 21.22           O  
ANISOU 1039  O   GLY A 136     1223   2330   4510     68    -54   -294       O  
ATOM   1040  N   LEU A 137       1.712  -5.660  35.769  1.00 18.75           N  
ANISOU 1040  N   LEU A 137      903   2009   4212     46    -43   -333       N  
ATOM   1041  CA  LEU A 137       0.237  -5.643  35.723  1.00 17.82           C  
ANISOU 1041  CA  LEU A 137      774   1928   4068     37    -30   -312       C  
ATOM   1042  C   LEU A 137      -0.352  -7.027  35.711  1.00 16.17           C  
ANISOU 1042  C   LEU A 137      556   1713   3875     10    -26   -285       C  
ATOM   1043  O   LEU A 137      -1.304  -7.305  36.408  1.00 16.23           O  
ANISOU 1043  O   LEU A 137      552   1749   3866     11    -21   -246       O  
ATOM   1044  CB  LEU A 137      -0.229  -4.837  34.510  1.00 18.95           C  
ANISOU 1044  CB  LEU A 137      908   2085   4208     26    -22   -326       C  
ATOM   1045  CG  LEU A 137      -1.646  -4.319  34.590  1.00 19.07           C  
ANISOU 1045  CG  LEU A 137      911   2140   4194     28    -11   -307       C  
ATOM   1046  CD1 LEU A 137      -1.793  -3.336  35.714  1.00 20.44           C  
ANISOU 1046  CD1 LEU A 137     1090   2336   4341     70    -18   -306       C  
ATOM   1047  CD2 LEU A 137      -2.071  -3.679  33.319  1.00 18.04           C  
ANISOU 1047  CD2 LEU A 137      768   2022   4065     12     -5   -315       C  
ATOM   1048  N   LYS A 138       0.204  -7.951  34.958  1.00 16.06           N  
ANISOU 1048  N   LYS A 138      542   1661   3899    -12    -33   -303       N  
ATOM   1049  CA  LYS A 138      -0.209  -9.384  35.016  1.00 15.29           C  
ANISOU 1049  CA  LYS A 138      434   1539   3837    -39    -43   -281       C  
ATOM   1050  C   LYS A 138      -0.365  -9.860  36.497  1.00 18.39           C  
ANISOU 1050  C   LYS A 138      819   1941   4227    -29    -47   -227       C  
ATOM   1051  O   LYS A 138      -1.387 -10.394  36.870  1.00 20.02           O  
ANISOU 1051  O   LYS A 138     1005   2165   4437    -44    -47   -178       O  
ATOM   1052  CB  LYS A 138       0.811 -10.288  34.296  1.00 16.26           C  
ANISOU 1052  CB  LYS A 138      563   1611   4005    -48    -57   -319       C  
ATOM   1053  CG  LYS A 138       0.308 -11.743  34.211  1.00 13.50           C  
ANISOU 1053  CG  LYS A 138      199   1224   3706    -76    -79   -304       C  
ATOM   1054  CD  LYS A 138       1.255 -12.743  33.640  1.00 18.03           C  
ANISOU 1054  CD  LYS A 138      777   1743   4331    -78    -99   -346       C  
ATOM   1055  CE  LYS A 138       0.756 -14.181  33.850  1.00 19.61           C  
ANISOU 1055  CE  LYS A 138      960   1893   4598   -104   -133   -322       C  
ATOM   1056  NZ  LYS A 138       1.699 -15.224  33.335  1.00 17.58           N  
ANISOU 1056  NZ  LYS A 138      706   1574   4400   -100   -160   -371       N  
ATOM   1057  N   TYR A 139       0.656  -9.611  37.318  1.00 20.48           N  
ANISOU 1057  N   TYR A 139     1097   2201   4484     -4    -51   -231       N  
ATOM   1058  CA  TYR A 139       0.679  -9.920  38.753  1.00 22.10           C  
ANISOU 1058  CA  TYR A 139     1295   2428   4674     13    -55   -182       C  
ATOM   1059  C   TYR A 139      -0.366  -9.151  39.592  1.00 24.17           C  
ANISOU 1059  C   TYR A 139     1548   2762   4874     40    -40   -150       C  
ATOM   1060  O   TYR A 139      -1.080  -9.773  40.390  1.00 24.32           O  
ANISOU 1060  O   TYR A 139     1542   2815   4883     39    -35    -87       O  
ATOM   1061  CB  TYR A 139       2.090  -9.686  39.290  1.00 21.66           C  
ANISOU 1061  CB  TYR A 139     1258   2351   4621     37    -67   -206       C  
ATOM   1062  CG  TYR A 139       2.272 -10.023  40.749  1.00 23.19           C  
ANISOU 1062  CG  TYR A 139     1446   2571   4795     58    -74   -159       C  
ATOM   1063  CD1 TYR A 139       2.093  -9.061  41.734  1.00 23.64           C  
ANISOU 1063  CD1 TYR A 139     1509   2685   4788    100    -73   -157       C  
ATOM   1064  CD2 TYR A 139       2.677 -11.286  41.144  1.00 23.56           C  
ANISOU 1064  CD2 TYR A 139     1478   2586   4887     39    -87   -121       C  
ATOM   1065  CE1 TYR A 139       2.255  -9.365  43.080  1.00 23.28           C  
ANISOU 1065  CE1 TYR A 139     1456   2679   4711    126    -80   -116       C  
ATOM   1066  CE2 TYR A 139       2.871 -11.588  42.485  1.00 24.58           C  
ANISOU 1066  CE2 TYR A 139     1597   2748   4994     59    -94    -70       C  
ATOM   1067  CZ  TYR A 139       2.640 -10.626  43.448  1.00 24.53           C  
ANISOU 1067  CZ  TYR A 139     1597   2812   4911    103    -88    -67       C  
ATOM   1068  OH  TYR A 139       2.830 -10.868  44.777  1.00 27.45           O  
ANISOU 1068  OH  TYR A 139     1956   3229   5245    130    -95    -20       O  
ATOM   1069  N   ILE A 140      -0.464  -7.811  39.417  1.00 24.03           N  
ANISOU 1069  N   ILE A 140     1544   2769   4817     67    -33   -188       N  
ATOM   1070  CA  ILE A 140      -1.503  -7.000  40.051  1.00 23.34           C  
ANISOU 1070  CA  ILE A 140     1447   2749   4672     99    -20   -171       C  
ATOM   1071  C   ILE A 140      -2.918  -7.601  39.797  1.00 22.85           C  
ANISOU 1071  C   ILE A 140     1354   2716   4611     73     -3   -117       C  
ATOM   1072  O   ILE A 140      -3.630  -7.951  40.732  1.00 22.84           O  
ANISOU 1072  O   ILE A 140     1329   2768   4581     88      7    -58       O  
ATOM   1073  CB  ILE A 140      -1.445  -5.510  39.549  1.00 23.96           C  
ANISOU 1073  CB  ILE A 140     1542   2829   4732    123    -23   -226       C  
ATOM   1074  CG1 ILE A 140      -0.119  -4.814  39.866  1.00 24.13           C  
ANISOU 1074  CG1 ILE A 140     1587   2821   4761    149    -48   -271       C  
ATOM   1075  CG2 ILE A 140      -2.646  -4.734  40.116  1.00 25.49           C  
ANISOU 1075  CG2 ILE A 140     1723   3091   4872    159     -9   -212       C  
ATOM   1076  CD1 ILE A 140       0.106  -3.495  39.153  1.00 23.19           C  
ANISOU 1076  CD1 ILE A 140     1475   2683   4653    159    -60   -316       C  
ATOM   1077  N   HIS A 141      -3.299  -7.742  38.526  1.00 22.09           N  
ANISOU 1077  N   HIS A 141     1255   2589   4549     35     -2   -133       N  
ATOM   1078  CA  HIS A 141      -4.557  -8.323  38.105  1.00 20.87           C  
ANISOU 1078  CA  HIS A 141     1072   2448   4410      4      5    -89       C  
ATOM   1079  C   HIS A 141      -4.767  -9.764  38.579  1.00 21.22           C  
ANISOU 1079  C   HIS A 141     1090   2477   4496    -24     -7    -24       C  
ATOM   1080  O   HIS A 141      -5.888 -10.126  38.925  1.00 20.73           O  
ANISOU 1080  O   HIS A 141      992   2452   4432    -34      0     43       O  
ATOM   1081  CB  HIS A 141      -4.703  -8.225  36.552  1.00 19.94           C  
ANISOU 1081  CB  HIS A 141      961   2294   4322    -30     -1   -132       C  
ATOM   1082  CG  HIS A 141      -4.970  -6.836  36.024  1.00 19.81           C  
ANISOU 1082  CG  HIS A 141      953   2304   4270    -11     11   -166       C  
ATOM   1083  ND1 HIS A 141      -5.177  -6.607  34.656  1.00 20.18           N  
ANISOU 1083  ND1 HIS A 141     1000   2336   4332    -37      9   -196       N  
ATOM   1084  CD2 HIS A 141      -5.012  -5.642  36.674  1.00 19.55           C  
ANISOU 1084  CD2 HIS A 141      926   2308   4194     32     20   -177       C  
ATOM   1085  CE1 HIS A 141      -5.353  -5.294  34.536  1.00 18.68           C  
ANISOU 1085  CE1 HIS A 141      813   2173   4112    -13     18   -213       C  
ATOM   1086  NE2 HIS A 141      -5.285  -4.681  35.730  1.00 19.30           N  
ANISOU 1086  NE2 HIS A 141      895   2278   4159     30     23   -206       N  
ATOM   1087  N   SER A 142      -3.736 -10.597  38.583  1.00 22.79           N  
ANISOU 1087  N   SER A 142     1299   2620   4740    -38    -27    -37       N  
ATOM   1088  CA  SER A 142      -3.809 -11.953  39.154  1.00 23.65           C  
ANISOU 1088  CA  SER A 142     1379   2707   4900    -62    -45     29       C  
ATOM   1089  C   SER A 142      -4.127 -11.968  40.676  1.00 25.52           C  
ANISOU 1089  C   SER A 142     1589   3015   5092    -32    -31    109       C  
ATOM   1090  O   SER A 142      -4.618 -12.972  41.214  1.00 25.11           O  
ANISOU 1090  O   SER A 142     1496   2969   5076    -53    -40    193       O  
ATOM   1091  CB  SER A 142      -2.486 -12.693  38.923  1.00 24.72           C  
ANISOU 1091  CB  SER A 142     1533   2769   5090    -73    -69     -8       C  
ATOM   1092  OG  SER A 142      -1.425 -12.282  39.786  1.00 28.23           O  
ANISOU 1092  OG  SER A 142     1997   3227   5502    -38    -64    -20       O  
ATOM   1093  N   ALA A 143      -3.819 -10.862  41.380  1.00 26.28           N  
ANISOU 1093  N   ALA A 143     1705   3167   5112     20    -12     82       N  
ATOM   1094  CA  ALA A 143      -4.224 -10.712  42.764  1.00 25.97           C  
ANISOU 1094  CA  ALA A 143     1642   3216   5010     61      4    146       C  
ATOM   1095  C   ALA A 143      -5.635 -10.127  42.902  1.00 26.44           C  
ANISOU 1095  C   ALA A 143     1673   3354   5018     80     31    183       C  
ATOM   1096  O   ALA A 143      -6.018  -9.771  44.018  1.00 25.55           O  
ANISOU 1096  O   ALA A 143     1542   3332   4834    130     49    223       O  
ATOM   1097  CB  ALA A 143      -3.272  -9.824  43.487  1.00 25.58           C  
ANISOU 1097  CB  ALA A 143     1626   3190   4903    114      3     93       C  
ATOM   1098  N   ASN A 144      -6.392 -10.020  41.788  1.00 26.89           N  
ANISOU 1098  N   ASN A 144     1727   3383   5107     46     32    168       N  
ATOM   1099  CA  ASN A 144      -7.737  -9.454  41.733  1.00 27.67           C  
ANISOU 1099  CA  ASN A 144     1798   3547   5168     59     56    200       C  
ATOM   1100  C   ASN A 144      -7.742  -7.973  42.130  1.00 26.48           C  
ANISOU 1100  C   ASN A 144     1672   3454   4936    124     75    142       C  
ATOM   1101  O   ASN A 144      -8.760  -7.501  42.650  1.00 27.14           O  
ANISOU 1101  O   ASN A 144     1727   3620   4965    160     99    180       O  
ATOM   1102  CB  ASN A 144      -8.707 -10.306  42.596  1.00 30.84           C  
ANISOU 1102  CB  ASN A 144     2137   4013   5568     55     67    322       C  
ATOM   1103  CG  ASN A 144     -10.177 -10.093  42.319  1.00 36.14           C  
ANISOU 1103  CG  ASN A 144     2768   4734   6230     48     87    375       C  
ATOM   1104  OD1 ASN A 144     -10.610  -9.842  41.177  1.00 37.90           O  
ANISOU 1104  OD1 ASN A 144     3002   4913   6485     15     80    336       O  
ATOM   1105  ND2 ASN A 144     -10.991 -10.186  43.363  1.00 37.17           N  
ANISOU 1105  ND2 ASN A 144     2847   4964   6311     81    112    468       N  
ATOM   1106  N   VAL A 145      -6.620  -7.245  41.896  1.00 24.24           N  
ANISOU 1106  N   VAL A 145     1435   3127   4648    142     60     54       N  
ATOM   1107  CA  VAL A 145      -6.519  -5.827  42.213  1.00 24.20           C  
ANISOU 1107  CA  VAL A 145     1454   3156   4585    202     63     -9       C  
ATOM   1108  C   VAL A 145      -6.354  -5.042  40.912  1.00 23.88           C  
ANISOU 1108  C   VAL A 145     1437   3056   4580    179     53    -75       C  
ATOM   1109  O   VAL A 145      -5.837  -5.572  39.906  1.00 25.04           O  
ANISOU 1109  O   VAL A 145     1595   3134   4785    127     42    -91       O  
ATOM   1110  CB  VAL A 145      -5.328  -5.566  43.169  1.00 23.70           C  
ANISOU 1110  CB  VAL A 145     1417   3095   4492    246     44    -46       C  
ATOM   1111  CG1 VAL A 145      -5.058  -4.070  43.369  1.00 24.34           C  
ANISOU 1111  CG1 VAL A 145     1526   3187   4534    304     31   -127       C  
ATOM   1112  CG2 VAL A 145      -5.543  -6.235  44.509  1.00 23.02           C  
ANISOU 1112  CG2 VAL A 145     1303   3087   4357    277     56     24       C  
ATOM   1113  N   LEU A 146      -6.764  -3.767  40.951  1.00 21.22           N  
ANISOU 1113  N   LEU A 146     1106   2749   4207    222     57   -115       N  
ATOM   1114  CA  LEU A 146      -6.653  -2.815  39.841  1.00 21.17           C  
ANISOU 1114  CA  LEU A 146     1115   2698   4230    209     46   -169       C  
ATOM   1115  C   LEU A 146      -5.874  -1.663  40.264  1.00 20.66           C  
ANISOU 1115  C   LEU A 146     1076   2621   4152    258     21   -234       C  
ATOM   1116  O   LEU A 146      -6.215  -1.130  41.292  1.00 20.93           O  
ANISOU 1116  O   LEU A 146     1108   2711   4134    319     21   -243       O  
ATOM   1117  CB  LEU A 146      -8.084  -2.269  39.460  1.00 21.28           C  
ANISOU 1117  CB  LEU A 146     1102   2756   4227    214     66   -147       C  
ATOM   1118  CG  LEU A 146      -9.177  -3.289  39.336  1.00 23.63           C  
ANISOU 1118  CG  LEU A 146     1364   3085   4529    178     89    -70       C  
ATOM   1119  CD1 LEU A 146     -10.405  -2.627  38.981  1.00 24.85           C  
ANISOU 1119  CD1 LEU A 146     1494   3279   4669    187    105    -55       C  
ATOM   1120  CD2 LEU A 146      -8.783  -4.381  38.351  1.00 25.20           C  
ANISOU 1120  CD2 LEU A 146     1566   3218   4790    107     77    -59       C  
ATOM   1121  N   HIS A 147      -4.863  -1.232  39.508  1.00 20.88           N  
ANISOU 1121  N   HIS A 147     1125   2582   4227    238     -3   -278       N  
ATOM   1122  CA  HIS A 147      -4.060  -0.080  39.899  1.00 22.29           C  
ANISOU 1122  CA  HIS A 147     1324   2737   4409    282    -38   -337       C  
ATOM   1123  C   HIS A 147      -4.863   1.234  39.885  1.00 24.02           C  
ANISOU 1123  C   HIS A 147     1534   2977   4616    323    -46   -365       C  
ATOM   1124  O   HIS A 147      -4.812   2.012  40.847  1.00 23.94           O  
ANISOU 1124  O   HIS A 147     1533   2988   4575    388    -69   -406       O  
ATOM   1125  CB  HIS A 147      -2.786   0.015  39.008  1.00 22.36           C  
ANISOU 1125  CB  HIS A 147     1346   2670   4480    244    -60   -360       C  
ATOM   1126  CG  HIS A 147      -1.812   0.992  39.509  1.00 23.58           C  
ANISOU 1126  CG  HIS A 147     1517   2791   4651    282   -104   -409       C  
ATOM   1127  ND1 HIS A 147      -1.922   2.335  39.224  1.00 23.92           N  
ANISOU 1127  ND1 HIS A 147     1555   2814   4720    305   -133   -442       N  
ATOM   1128  CD2 HIS A 147      -0.719   0.788  40.270  1.00 24.03           C  
ANISOU 1128  CD2 HIS A 147     1592   2828   4711    299   -130   -427       C  
ATOM   1129  CE1 HIS A 147      -0.911   2.909  39.841  1.00 22.87           C  
ANISOU 1129  CE1 HIS A 147     1437   2645   4607    336   -179   -482       C  
ATOM   1130  NE2 HIS A 147      -0.164   2.018  40.477  1.00 24.06           N  
ANISOU 1130  NE2 HIS A 147     1603   2797   4741    334   -178   -475       N  
ATOM   1131  N   ARG A 148      -5.603   1.467  38.810  1.00 24.51           N  
ANISOU 1131  N   ARG A 148     1578   3033   4701    289    -31   -347       N  
ATOM   1132  CA  ARG A 148      -6.520   2.601  38.704  1.00 24.57           C  
ANISOU 1132  CA  ARG A 148     1571   3061   4703    322    -34   -363       C  
ATOM   1133  C   ARG A 148      -5.837   3.970  38.665  1.00 24.78           C  
ANISOU 1133  C   ARG A 148     1607   3037   4771    354    -83   -421       C  
ATOM   1134  O   ARG A 148      -6.543   4.983  38.810  1.00 25.35           O  
ANISOU 1134  O   ARG A 148     1668   3123   4841    396    -96   -444       O  
ATOM   1135  CB  ARG A 148      -7.542   2.624  39.852  1.00 26.90           C  
ANISOU 1135  CB  ARG A 148     1854   3437   4929    383    -15   -355       C  
ATOM   1136  CG  ARG A 148      -8.625   1.600  39.774  1.00 31.51           C  
ANISOU 1136  CG  ARG A 148     2411   4077   5484    354     31   -284       C  
ATOM   1137  CD  ARG A 148      -9.546   1.768  40.958  1.00 37.61           C  
ANISOU 1137  CD  ARG A 148     3165   4940   6185    425     50   -271       C  
ATOM   1138  NE  ARG A 148     -10.839   2.359  40.612  1.00 44.79           N  
ANISOU 1138  NE  ARG A 148     4046   5887   7085    439     69   -254       N  
ATOM   1139  CZ  ARG A 148     -11.523   3.258  41.323  1.00 49.51           C  
ANISOU 1139  CZ  ARG A 148     4632   6542   7638    517     71   -282       C  
ATOM   1140  NH1 ARG A 148     -12.690   3.702  40.889  1.00 50.84           N  
ANISOU 1140  NH1 ARG A 148     4770   6739   7808    522     90   -260       N  
ATOM   1141  NH2 ARG A 148     -11.039   3.728  42.468  1.00 50.65           N  
ANISOU 1141  NH2 ARG A 148     4793   6715   7736    595     49   -337       N  
ATOM   1142  N   ASP A 149      -4.524   4.030  38.497  1.00 24.70           N  
ANISOU 1142  N   ASP A 149     1613   2969   4803    338   -114   -441       N  
ATOM   1143  CA  ASP A 149      -3.878   5.303  38.217  1.00 24.85           C  
ANISOU 1143  CA  ASP A 149     1631   2928   4883    352   -166   -480       C  
ATOM   1144  C   ASP A 149      -2.517   5.141  37.543  1.00 25.11           C  
ANISOU 1144  C   ASP A 149     1666   2900   4974    308   -185   -471       C  
ATOM   1145  O   ASP A 149      -1.565   5.821  37.902  1.00 24.27           O  
ANISOU 1145  O   ASP A 149     1567   2745   4909    329   -236   -503       O  
ATOM   1146  CB  ASP A 149      -3.775   6.160  39.489  1.00 24.46           C  
ANISOU 1146  CB  ASP A 149     1596   2881   4817    432   -211   -542       C  
ATOM   1147  CG  ASP A 149      -3.681   7.656  39.239  1.00 23.76           C  
ANISOU 1147  CG  ASP A 149     1496   2737   4795    459   -268   -582       C  
ATOM   1148  OD1 ASP A 149      -3.969   8.098  38.088  1.00 19.03           O  
ANISOU 1148  OD1 ASP A 149      871   2112   4248    418   -264   -550       O  
ATOM   1149  OD2 ASP A 149      -3.332   8.385  40.188  1.00 25.30           O  
ANISOU 1149  OD2 ASP A 149     1705   2915   4993    522   -322   -645       O  
ATOM   1150  N   LEU A 150      -2.439   4.267  36.525  1.00 25.04           N  
ANISOU 1150  N   LEU A 150     1649   2895   4971    248   -148   -428       N  
ATOM   1151  CA  LEU A 150      -1.206   4.060  35.788  1.00 24.15           C  
ANISOU 1151  CA  LEU A 150     1533   2738   4905    210   -159   -415       C  
ATOM   1152  C   LEU A 150      -1.009   5.312  34.937  1.00 24.32           C  
ANISOU 1152  C   LEU A 150     1526   2724   4990    202   -190   -407       C  
ATOM   1153  O   LEU A 150      -1.911   5.776  34.218  1.00 23.96           O  
ANISOU 1153  O   LEU A 150     1458   2697   4949    191   -178   -388       O  
ATOM   1154  CB  LEU A 150      -1.290   2.836  34.909  1.00 24.53           C  
ANISOU 1154  CB  LEU A 150     1577   2807   4936    160   -114   -381       C  
ATOM   1155  CG  LEU A 150      -1.560   1.530  35.665  1.00 25.76           C  
ANISOU 1155  CG  LEU A 150     1752   2991   5045    161    -87   -376       C  
ATOM   1156  CD1 LEU A 150      -1.864   0.396  34.729  1.00 24.93           C  
ANISOU 1156  CD1 LEU A 150     1639   2899   4934    113    -54   -349       C  
ATOM   1157  CD2 LEU A 150      -0.393   1.170  36.571  1.00 27.25           C  
ANISOU 1157  CD2 LEU A 150     1961   3154   5239    179   -108   -394       C  
ATOM   1158  N   LYS A 151       0.159   5.860  35.076  1.00 23.13           N  
ANISOU 1158  N   LYS A 151     1373   2523   4893    209   -234   -417       N  
ATOM   1159  CA  LYS A 151       0.586   7.013  34.295  1.00 21.54           C  
ANISOU 1159  CA  LYS A 151     1136   2279   4769    197   -272   -396       C  
ATOM   1160  C   LYS A 151       2.158   6.996  34.302  1.00 22.44           C  
ANISOU 1160  C   LYS A 151     1245   2346   4936    186   -304   -387       C  
ATOM   1161  O   LYS A 151       2.765   6.247  35.088  1.00 23.00           O  
ANISOU 1161  O   LYS A 151     1345   2414   4980    197   -302   -409       O  
ATOM   1162  CB  LYS A 151      -0.068   8.250  34.858  1.00 16.53           C  
ANISOU 1162  CB  LYS A 151      496   1623   4162    241   -318   -429       C  
ATOM   1163  CG  LYS A 151       0.188   8.479  36.356  1.00 14.28           C  
ANISOU 1163  CG  LYS A 151      244   1319   3863    301   -361   -495       C  
ATOM   1164  CD  LYS A 151      -0.582   9.696  36.805  1.00 16.19           C  
ANISOU 1164  CD  LYS A 151      479   1544   4128    352   -406   -537       C  
ATOM   1165  CE  LYS A 151      -0.478   9.946  38.287  1.00 21.27           C  
ANISOU 1165  CE  LYS A 151     1155   2184   4742    423   -449   -613       C  
ATOM   1166  NZ  LYS A 151      -1.046  11.279  38.634  1.00 25.37           N  
ANISOU 1166  NZ  LYS A 151     1664   2672   5303    479   -508   -664       N  
ATOM   1167  N   PRO A 152       2.835   7.775  33.414  1.00 22.32           N  
ANISOU 1167  N   PRO A 152     1187   2298   4996    162   -331   -343       N  
ATOM   1168  CA  PRO A 152       4.290   7.763  33.406  1.00 20.60           C  
ANISOU 1168  CA  PRO A 152      957   2040   4830    152   -360   -324       C  
ATOM   1169  C   PRO A 152       4.921   8.079  34.748  1.00 21.31           C  
ANISOU 1169  C   PRO A 152     1074   2077   4945    191   -420   -376       C  
ATOM   1170  O   PRO A 152       5.912   7.474  35.045  1.00 20.49           O  
ANISOU 1170  O   PRO A 152      981   1961   4843    186   -421   -374       O  
ATOM   1171  CB  PRO A 152       4.649   8.811  32.354  1.00 20.37           C  
ANISOU 1171  CB  PRO A 152      868   1987   4885    127   -388   -262       C  
ATOM   1172  CG  PRO A 152       3.545   8.897  31.457  1.00 22.31           C  
ANISOU 1172  CG  PRO A 152     1095   2281   5100    110   -349   -236       C  
ATOM   1173  CD  PRO A 152       2.322   8.690  32.358  1.00 21.93           C  
ANISOU 1173  CD  PRO A 152     1092   2251   4990    142   -337   -298       C  
ATOM   1174  N   SER A 153       4.381   9.016  35.555  1.00 21.91           N  
ANISOU 1174  N   SER A 153     1161   2124   5040    234   -472   -424       N  
ATOM   1175  CA  SER A 153       5.020   9.349  36.849  1.00 22.19           C  
ANISOU 1175  CA  SER A 153     1223   2113   5095    278   -539   -483       C  
ATOM   1176  C   SER A 153       4.921   8.228  37.861  1.00 22.86           C  
ANISOU 1176  C   SER A 153     1356   2243   5086    302   -504   -523       C  
ATOM   1177  O   SER A 153       5.689   8.224  38.816  1.00 23.74           O  
ANISOU 1177  O   SER A 153     1489   2327   5205    330   -549   -559       O  
ATOM   1178  CB  SER A 153       4.498  10.662  37.420  1.00 24.01           C  
ANISOU 1178  CB  SER A 153     1451   2300   5372    326   -611   -535       C  
ATOM   1179  OG  SER A 153       3.125  10.586  37.749  1.00 26.64           O  
ANISOU 1179  OG  SER A 153     1804   2688   5629    359   -576   -571       O  
ATOM   1180  N   ASN A 154       3.996   7.272  37.679  1.00 21.98           N  
ANISOU 1180  N   ASN A 154     1259   2201   4891    291   -429   -512       N  
ATOM   1181  CA  ASN A 154       3.963   6.075  38.518  1.00 21.17           C  
ANISOU 1181  CA  ASN A 154     1192   2143   4709    304   -393   -528       C  
ATOM   1182  C   ASN A 154       4.760   4.912  37.983  1.00 18.96           C  
ANISOU 1182  C   ASN A 154      910   1868   4426    258   -353   -486       C  
ATOM   1183  O   ASN A 154       4.567   3.779  38.420  1.00 17.92           O  
ANISOU 1183  O   ASN A 154      800   1774   4235    257   -313   -485       O  
ATOM   1184  CB  ASN A 154       2.519   5.667  38.795  1.00 21.80           C  
ANISOU 1184  CB  ASN A 154     1284   2291   4708    322   -345   -536       C  
ATOM   1185  CG  ASN A 154       1.842   6.597  39.726  1.00 27.36           C  
ANISOU 1185  CG  ASN A 154     1998   3004   5393    386   -385   -592       C  
ATOM   1186  OD1 ASN A 154       2.463   7.159  40.647  1.00 30.13           O  
ANISOU 1186  OD1 ASN A 154     2364   3324   5760    431   -446   -641       O  
ATOM   1187  ND2 ASN A 154       0.560   6.785  39.528  1.00 29.12           N  
ANISOU 1187  ND2 ASN A 154     2213   3270   5581    398   -354   -589       N  
ATOM   1188  N   LEU A 155       5.660   5.168  37.038  1.00 19.75           N  
ANISOU 1188  N   LEU A 155      980   1931   4593    224   -363   -449       N  
ATOM   1189  CA  LEU A 155       6.543   4.119  36.509  1.00 20.81           C  
ANISOU 1189  CA  LEU A 155     1109   2070   4728    189   -328   -415       C  
ATOM   1190  C   LEU A 155       7.993   4.569  36.773  1.00 21.08           C  
ANISOU 1190  C   LEU A 155     1131   2046   4833    192   -383   -408       C  
ATOM   1191  O   LEU A 155       8.573   5.417  36.076  1.00 22.03           O  
ANISOU 1191  O   LEU A 155     1212   2132   5026    177   -413   -374       O  
ATOM   1192  CB  LEU A 155       6.233   3.879  35.022  1.00 18.89           C  
ANISOU 1192  CB  LEU A 155      836   1857   4485    150   -279   -371       C  
ATOM   1193  CG  LEU A 155       4.813   3.435  34.649  1.00 17.84           C  
ANISOU 1193  CG  LEU A 155      711   1776   4291    142   -231   -374       C  
ATOM   1194  CD1 LEU A 155       4.701   3.364  33.179  1.00 16.31           C  
ANISOU 1194  CD1 LEU A 155      484   1609   4104    107   -198   -334       C  
ATOM   1195  CD2 LEU A 155       4.470   2.043  35.211  1.00 17.68           C  
ANISOU 1195  CD2 LEU A 155      722   1786   4210    141   -194   -388       C  
ATOM   1196  N   LEU A 156       8.555   4.021  37.822  1.00 20.68           N  
ANISOU 1196  N   LEU A 156     1108   1986   4763    211   -399   -434       N  
ATOM   1197  CA  LEU A 156       9.914   4.283  38.221  1.00 21.49           C  
ANISOU 1197  CA  LEU A 156     1203   2035   4927    215   -451   -429       C  
ATOM   1198  C   LEU A 156      10.987   3.504  37.446  1.00 21.37           C  
ANISOU 1198  C   LEU A 156     1164   2017   4939    180   -420   -380       C  
ATOM   1199  O   LEU A 156      10.751   2.358  37.096  1.00 19.76           O  
ANISOU 1199  O   LEU A 156      970   1852   4685    165   -359   -372       O  
ATOM   1200  CB  LEU A 156      10.096   3.941  39.698  1.00 22.77           C  
ANISOU 1200  CB  LEU A 156     1405   2197   5050    252   -481   -476       C  
ATOM   1201  CG  LEU A 156       9.182   4.602  40.701  1.00 24.75           C  
ANISOU 1201  CG  LEU A 156     1682   2463   5259    302   -515   -535       C  
ATOM   1202  CD1 LEU A 156       9.334   3.973  42.041  1.00 26.93           C  
ANISOU 1202  CD1 LEU A 156     1993   2765   5475    338   -526   -568       C  
ATOM   1203  CD2 LEU A 156       9.413   6.090  40.774  1.00 23.99           C  
ANISOU 1203  CD2 LEU A 156     1569   2306   5239    324   -597   -561       C  
ATOM   1204  N   LEU A 157      12.174   4.142  37.192  1.00 21.74           N  
ANISOU 1204  N   LEU A 157     1176   2015   5069    170   -465   -347       N  
ATOM   1205  CA  LEU A 157      13.301   3.447  36.538  1.00 23.23           C  
ANISOU 1205  CA  LEU A 157     1337   2205   5284    146   -437   -299       C  
ATOM   1206  C   LEU A 157      14.664   3.642  37.175  1.00 24.85           C  
ANISOU 1206  C   LEU A 157     1532   2356   5554    151   -494   -288       C  
ATOM   1207  O   LEU A 157      15.022   4.726  37.563  1.00 25.24           O  
ANISOU 1207  O   LEU A 157     1567   2353   5670    160   -568   -289       O  
ATOM   1208  CB  LEU A 157      13.328   3.883  35.080  1.00 23.71           C  
ANISOU 1208  CB  LEU A 157     1345   2287   5377    120   -411   -240       C  
ATOM   1209  CG  LEU A 157      11.994   3.635  34.285  1.00 25.88           C  
ANISOU 1209  CG  LEU A 157     1625   2621   5587    111   -352   -247       C  
ATOM   1210  CD1 LEU A 157      11.476   4.901  33.719  1.00 26.64           C  
ANISOU 1210  CD1 LEU A 157     1688   2710   5724    105   -379   -222       C  
ATOM   1211  CD2 LEU A 157      12.184   2.629  33.192  1.00 28.12           C  
ANISOU 1211  CD2 LEU A 157     1892   2958   5834     94   -284   -221       C  
ATOM   1212  N   ASN A 158      15.446   2.557  37.294  1.00 26.40           N  
ANISOU 1212  N   ASN A 158     1734   2560   5736    146   -465   -277       N  
ATOM   1213  CA  ASN A 158      16.852   2.638  37.737  1.00 27.53           C  
ANISOU 1213  CA  ASN A 158     1859   2656   5945    146   -513   -253       C  
ATOM   1214  C   ASN A 158      17.739   2.946  36.506  1.00 29.37           C  
ANISOU 1214  C   ASN A 158     2025   2889   6245    122   -500   -176       C  
ATOM   1215  O   ASN A 158      17.212   3.098  35.400  1.00 29.36           O  
ANISOU 1215  O   ASN A 158     1997   2930   6229    109   -457   -148       O  
ATOM   1216  CB  ASN A 158      17.258   1.325  38.409  1.00 26.63           C  
ANISOU 1216  CB  ASN A 158     1777   2553   5788    152   -486   -271       C  
ATOM   1217  CG  ASN A 158      17.328   0.178  37.462  1.00 27.85           C  
ANISOU 1217  CG  ASN A 158     1919   2750   5912    137   -408   -248       C  
ATOM   1218  OD1 ASN A 158      17.243   0.344  36.231  1.00 28.58           O  
ANISOU 1218  OD1 ASN A 158     1975   2872   6012    123   -371   -214       O  
ATOM   1219  ND2 ASN A 158      17.466  -1.022  38.005  1.00 28.40           N  
ANISOU 1219  ND2 ASN A 158     2017   2828   5946    142   -383   -266       N  
ATOM   1220  N   THR A 159      19.077   3.007  36.705  1.00 30.12           N  
ANISOU 1220  N   THR A 159     2090   2946   6408    118   -537   -138       N  
ATOM   1221  CA  THR A 159      20.074   3.383  35.682  1.00 30.98           C  
ANISOU 1221  CA  THR A 159     2125   3057   6589    100   -533    -52       C  
ATOM   1222  C   THR A 159      20.149   2.423  34.501  1.00 29.11           C  
ANISOU 1222  C   THR A 159     1864   2895   6302     95   -441    -21       C  
ATOM   1223  O   THR A 159      20.486   2.862  33.416  1.00 28.95           O  
ANISOU 1223  O   THR A 159     1781   2906   6313     85   -423     48       O  
ATOM   1224  CB  THR A 159      21.473   3.534  36.322  1.00 34.61           C  
ANISOU 1224  CB  THR A 159     2562   3459   7130     99   -594    -20       C  
ATOM   1225  OG1 THR A 159      21.730   2.372  37.118  1.00 38.10           O  
ANISOU 1225  OG1 THR A 159     3051   3904   7521    112   -574    -64       O  
ATOM   1226  CG2 THR A 159      21.604   4.749  37.196  1.00 35.35           C  
ANISOU 1226  CG2 THR A 159     2657   3474   7300    102   -702    -36       C  
ATOM   1227  N   THR A 160      19.846   1.143  34.688  1.00 28.46           N  
ANISOU 1227  N   THR A 160     1826   2842   6145    105   -388    -69       N  
ATOM   1228  CA  THR A 160      19.794   0.184  33.595  1.00 28.56           C  
ANISOU 1228  CA  THR A 160     1823   2922   6106    108   -308    -60       C  
ATOM   1229  C   THR A 160      18.331  -0.043  33.043  1.00 27.98           C  
ANISOU 1229  C   THR A 160     1778   2897   5956    106   -263   -100       C  
ATOM   1230  O   THR A 160      18.025  -1.088  32.474  1.00 28.65           O  
ANISOU 1230  O   THR A 160     1875   3026   5984    113   -206   -125       O  
ATOM   1231  CB  THR A 160      20.443  -1.112  34.069  1.00 30.08           C  
ANISOU 1231  CB  THR A 160     2039   3107   6283    120   -286    -84       C  
ATOM   1232  OG1 THR A 160      19.793  -1.554  35.247  1.00 31.03           O  
ANISOU 1232  OG1 THR A 160     2223   3198   6369    123   -305   -144       O  
ATOM   1233  CG2 THR A 160      21.918  -0.931  34.362  1.00 31.50           C  
ANISOU 1233  CG2 THR A 160     2180   3251   6538    121   -321    -33       C  
HETATM 1234  N   CME A 161      17.463   0.929  33.203  1.00 27.60           N  
ANISOU 1234  N   CME A 161     1739   2837   5911     99   -293   -108       N  
HETATM 1235  CA  CME A 161      16.135   0.867  32.593  1.00 26.62           C  
ANISOU 1235  CA  CME A 161     1631   2759   5725     95   -254   -133       C  
HETATM 1236  CB  CME A 161      16.264   0.814  31.070  1.00 26.25           C  
ANISOU 1236  CB  CME A 161     1531   2781   5662     91   -204    -87       C  
HETATM 1237  SG  CME A 161      17.011   2.309  30.396  1.00 26.44           S  
ANISOU 1237  SG  CME A 161     1472   2802   5772     79   -241     11       S  
HETATM 1238  SD  CME A 161      15.937   3.876  31.145  1.00 30.80           S  
ANISOU 1238  SD  CME A 161     2042   3289   6372     68   -318     -4       S  
HETATM 1239  CE  CME A 161      16.900   4.656  32.496  1.00 19.43           C  
ANISOU 1239  CE  CME A 161      604   1746   5032     72   -416     -4       C  
HETATM 1240  CZ  CME A 161      18.236   5.170  31.986  1.00 22.16           C  
ANISOU 1240  CZ  CME A 161      874   2079   5466     60   -442     88       C  
HETATM 1241  OH  CME A 161      18.134   6.560  31.674  1.00 26.73           O  
ANISOU 1241  OH  CME A 161     1401   2626   6129     46   -499    143       O  
HETATM 1242  C   CME A 161      15.222  -0.279  33.110  1.00 25.74           C  
ANISOU 1242  C   CME A 161     1580   2659   5540    101   -222   -200       C  
HETATM 1243  O   CME A 161      14.256  -0.620  32.431  1.00 25.02           O  
ANISOU 1243  O   CME A 161     1497   2612   5397     96   -182   -217       O  
ATOM   1244  N   ASP A 162      15.510  -0.858  34.299  1.00 25.60           N  
ANISOU 1244  N   ASP A 162     1601   2604   5522    110   -244   -230       N  
ATOM   1245  CA  ASP A 162      14.517  -1.694  34.985  1.00 26.02           C  
ANISOU 1245  CA  ASP A 162     1705   2665   5517    114   -227   -279       C  
ATOM   1246  C   ASP A 162      13.434  -0.807  35.572  1.00 25.28           C  
ANISOU 1246  C   ASP A 162     1633   2568   5404    119   -255   -301       C  
ATOM   1247  O   ASP A 162      13.718   0.248  36.131  1.00 26.59           O  
ANISOU 1247  O   ASP A 162     1794   2701   5609    128   -308   -298       O  
ATOM   1248  CB  ASP A 162      15.128  -2.511  36.108  1.00 27.81           C  
ANISOU 1248  CB  ASP A 162     1958   2861   5748    123   -244   -294       C  
ATOM   1249  CG  ASP A 162      16.225  -3.415  35.665  1.00 31.95           C  
ANISOU 1249  CG  ASP A 162     2462   3381   6297    123   -221   -276       C  
ATOM   1250  OD1 ASP A 162      15.963  -4.288  34.811  1.00 32.59           O  
ANISOU 1250  OD1 ASP A 162     2538   3492   6352    120   -174   -286       O  
ATOM   1251  OD2 ASP A 162      17.346  -3.252  36.162  1.00 34.64           O  
ANISOU 1251  OD2 ASP A 162     2790   3688   6684    128   -253   -256       O  
ATOM   1252  N   LEU A 163      12.194  -1.259  35.450  1.00 24.09           N  
ANISOU 1252  N   LEU A 163     1504   2451   5197    115   -222   -324       N  
ATOM   1253  CA  LEU A 163      10.998  -0.471  35.656  1.00 24.18           C  
ANISOU 1253  CA  LEU A 163     1528   2476   5183    121   -232   -340       C  
ATOM   1254  C   LEU A 163      10.195  -1.022  36.813  1.00 22.78           C  
ANISOU 1254  C   LEU A 163     1390   2309   4956    136   -232   -371       C  
ATOM   1255  O   LEU A 163       9.985  -2.214  36.861  1.00 23.10           O  
ANISOU 1255  O   LEU A 163     1444   2365   4969    127   -200   -372       O  
ATOM   1256  CB  LEU A 163      10.158  -0.533  34.362  1.00 24.41           C  
ANISOU 1256  CB  LEU A 163     1539   2549   5187    103   -188   -329       C  
ATOM   1257  CG  LEU A 163       8.848   0.205  34.330  1.00 25.18           C  
ANISOU 1257  CG  LEU A 163     1641   2666   5259    104   -190   -339       C  
ATOM   1258  CD1 LEU A 163       8.553   0.716  32.939  1.00 25.94           C  
ANISOU 1258  CD1 LEU A 163     1701   2793   5362     87   -169   -310       C  
ATOM   1259  CD2 LEU A 163       7.715  -0.694  34.746  1.00 24.14           C  
ANISOU 1259  CD2 LEU A 163     1541   2562   5069    104   -162   -362       C  
ATOM   1260  N   LYS A 164       9.745  -0.167  37.733  1.00 22.20           N  
ANISOU 1260  N   LYS A 164     1332   2230   4872    161   -270   -393       N  
ATOM   1261  CA  LYS A 164       8.848  -0.568  38.823  1.00 21.79           C  
ANISOU 1261  CA  LYS A 164     1311   2208   4761    183   -266   -415       C  
ATOM   1262  C   LYS A 164       7.619   0.337  38.962  1.00 21.34           C  
ANISOU 1262  C   LYS A 164     1258   2177   4674    203   -272   -435       C  
ATOM   1263  O   LYS A 164       7.735   1.562  39.053  1.00 21.72           O  
ANISOU 1263  O   LYS A 164     1299   2200   4754    221   -317   -452       O  
ATOM   1264  CB  LYS A 164       9.619  -0.544  40.146  1.00 22.85           C  
ANISOU 1264  CB  LYS A 164     1463   2323   4896    212   -311   -432       C  
ATOM   1265  CG  LYS A 164      10.845  -1.450  40.177  1.00 24.27           C  
ANISOU 1265  CG  LYS A 164     1639   2476   5106    196   -308   -411       C  
ATOM   1266  CD  LYS A 164      11.582  -1.324  41.496  1.00 25.75           C  
ANISOU 1266  CD  LYS A 164     1843   2646   5294    224   -359   -427       C  
ATOM   1267  CE  LYS A 164      12.731  -2.294  41.666  1.00 26.96           C  
ANISOU 1267  CE  LYS A 164     1993   2776   5475    210   -356   -403       C  
ATOM   1268  NZ  LYS A 164      12.227  -3.672  41.784  1.00 30.88           N  
ANISOU 1268  NZ  LYS A 164     2497   3302   5934    198   -310   -385       N  
ATOM   1269  N   ILE A 165       6.445  -0.250  39.018  1.00 21.35           N  
ANISOU 1269  N   ILE A 165     1267   2224   4621    201   -233   -431       N  
ATOM   1270  CA  ILE A 165       5.201   0.484  39.158  1.00 21.14           C  
ANISOU 1270  CA  ILE A 165     1241   2230   4562    222   -232   -446       C  
ATOM   1271  C   ILE A 165       5.096   0.928  40.594  1.00 21.46           C  
ANISOU 1271  C   ILE A 165     1301   2286   4567    275   -268   -480       C  
ATOM   1272  O   ILE A 165       5.291   0.132  41.504  1.00 20.87           O  
ANISOU 1272  O   ILE A 165     1241   2233   4456    288   -264   -475       O  
ATOM   1273  CB  ILE A 165       3.988  -0.418  38.806  1.00 22.47           C  
ANISOU 1273  CB  ILE A 165     1407   2446   4685    202   -179   -423       C  
ATOM   1274  CG1 ILE A 165       4.087  -0.996  37.381  1.00 23.37           C  
ANISOU 1274  CG1 ILE A 165     1504   2550   4826    155   -147   -400       C  
ATOM   1275  CG2 ILE A 165       2.665   0.304  39.049  1.00 22.29           C  
ANISOU 1275  CG2 ILE A 165     1382   2463   4624    228   -175   -433       C  
ATOM   1276  CD1 ILE A 165       3.103  -2.196  37.142  1.00 23.14           C  
ANISOU 1276  CD1 ILE A 165     1474   2553   4765    131   -106   -379       C  
ATOM   1277  N   CYS A 166       4.738   2.184  40.803  1.00 23.03           N  
ANISOU 1277  N   CYS A 166     1499   2478   4773    309   -305   -514       N  
ATOM   1278  CA  CYS A 166       4.537   2.712  42.143  1.00 24.35           C  
ANISOU 1278  CA  CYS A 166     1686   2668   4898    372   -344   -560       C  
ATOM   1279  C   CYS A 166       3.088   3.290  42.363  1.00 25.39           C  
ANISOU 1279  C   CYS A 166     1815   2853   4980    410   -331   -580       C  
ATOM   1280  O   CYS A 166       2.237   3.269  41.452  1.00 24.59           O  
ANISOU 1280  O   CYS A 166     1697   2765   4882    381   -292   -553       O  
ATOM   1281  CB  CYS A 166       5.652   3.700  42.491  1.00 25.65           C  
ANISOU 1281  CB  CYS A 166     1854   2768   5123    394   -421   -599       C  
ATOM   1282  SG  CYS A 166       5.564   5.308  41.668  1.00 27.19           S  
ANISOU 1282  SG  CYS A 166     2025   2903   5403    394   -472   -618       S  
ATOM   1283  N   ASP A 167       2.838   3.773  43.600  1.00 26.12           N  
ANISOU 1283  N   ASP A 167     1923   2980   5021    479   -364   -629       N  
ATOM   1284  CA  ASP A 167       1.601   4.271  44.136  1.00 26.96           C  
ANISOU 1284  CA  ASP A 167     2028   3149   5066    535   -356   -656       C  
ATOM   1285  C   ASP A 167       0.354   3.330  43.961  1.00 26.73           C  
ANISOU 1285  C   ASP A 167     1985   3198   4974    517   -279   -599       C  
ATOM   1286  O   ASP A 167      -0.333   3.346  42.939  1.00 26.31           O  
ANISOU 1286  O   ASP A 167     1914   3138   4945    477   -246   -569       O  
ATOM   1287  CB  ASP A 167       1.324   5.666  43.617  1.00 29.56           C  
ANISOU 1287  CB  ASP A 167     2348   3431   5452    552   -398   -698       C  
ATOM   1288  CG  ASP A 167       0.167   6.351  44.298  1.00 32.66           C  
ANISOU 1288  CG  ASP A 167     2741   3883   5786    626   -403   -743       C  
ATOM   1289  OD1 ASP A 167      -0.640   5.656  44.950  1.00 31.55           O  
ANISOU 1289  OD1 ASP A 167     2600   3834   5554    653   -355   -724       O  
ATOM   1290  OD2 ASP A 167       0.069   7.585  44.184  1.00 35.33           O  
ANISOU 1290  OD2 ASP A 167     3074   4176   6173    658   -457   -795       O  
ATOM   1291  N   PHE A 168       0.074   2.555  45.019  1.00 26.56           N  
ANISOU 1291  N   PHE A 168     1967   3252   4873    549   -256   -582       N  
ATOM   1292  CA  PHE A 168      -1.046   1.656  45.129  1.00 27.50           C  
ANISOU 1292  CA  PHE A 168     2066   3450   4933    540   -193   -521       C  
ATOM   1293  C   PHE A 168      -2.142   2.184  46.133  1.00 29.86           C  
ANISOU 1293  C   PHE A 168     2356   3847   5143    625   -186   -543       C  
ATOM   1294  O   PHE A 168      -2.913   1.405  46.714  1.00 30.47           O  
ANISOU 1294  O   PHE A 168     2413   4013   5151    639   -142   -489       O  
ATOM   1295  CB  PHE A 168      -0.480   0.266  45.502  1.00 27.32           C  
ANISOU 1295  CB  PHE A 168     2042   3440   4898    507   -172   -465       C  
ATOM   1296  CG  PHE A 168       0.194  -0.419  44.322  1.00 27.42           C  
ANISOU 1296  CG  PHE A 168     2054   3374   4991    425   -160   -433       C  
ATOM   1297  CD1 PHE A 168       1.467  -0.056  43.920  1.00 28.70           C  
ANISOU 1297  CD1 PHE A 168     2232   3457   5216    406   -199   -466       C  
ATOM   1298  CD2 PHE A 168      -0.471  -1.383  43.588  1.00 27.62           C  
ANISOU 1298  CD2 PHE A 168     2059   3407   5028    371   -114   -374       C  
ATOM   1299  CE1 PHE A 168       2.069  -0.666  42.829  1.00 28.90           C  
ANISOU 1299  CE1 PHE A 168     2252   3424   5305    341   -185   -440       C  
ATOM   1300  CE2 PHE A 168       0.130  -1.977  42.490  1.00 28.52           C  
ANISOU 1300  CE2 PHE A 168     2173   3455   5208    307   -108   -359       C  
ATOM   1301  CZ  PHE A 168       1.404  -1.617  42.125  1.00 28.18           C  
ANISOU 1301  CZ  PHE A 168     2145   3345   5217    295   -140   -392       C  
ATOM   1302  N   GLY A 169      -2.214   3.509  46.311  1.00 30.29           N  
ANISOU 1302  N   GLY A 169     2421   3885   5203    682   -232   -621       N  
ATOM   1303  CA  GLY A 169      -3.229   4.129  47.159  1.00 31.37           C  
ANISOU 1303  CA  GLY A 169     2549   4111   5259    771   -229   -656       C  
ATOM   1304  C   GLY A 169      -4.585   4.389  46.534  1.00 31.32           C  
ANISOU 1304  C   GLY A 169     2515   4137   5248    767   -187   -629       C  
ATOM   1305  O   GLY A 169      -5.554   4.646  47.251  1.00 30.91           O  
ANISOU 1305  O   GLY A 169     2448   4179   5118    839   -168   -638       O  
ATOM   1306  N   LEU A 170      -4.671   4.352  45.185  1.00 31.40           N  
ANISOU 1306  N   LEU A 170     2516   4076   5338    688   -172   -595       N  
ATOM   1307  CA  LEU A 170      -5.942   4.362  44.480  1.00 30.33           C  
ANISOU 1307  CA  LEU A 170     2352   3971   5201    667   -127   -552       C  
ATOM   1308  C   LEU A 170      -6.388   2.988  43.991  1.00 27.26           C  
ANISOU 1308  C   LEU A 170     1942   3608   4807    595    -67   -456       C  
ATOM   1309  O   LEU A 170      -7.473   2.876  43.433  1.00 25.60           O  
ANISOU 1309  O   LEU A 170     1706   3426   4595    574    -31   -413       O  
ATOM   1310  CB  LEU A 170      -5.851   5.343  43.324  1.00 32.27           C  
ANISOU 1310  CB  LEU A 170     2597   4129   5535    635   -156   -580       C  
ATOM   1311  CG  LEU A 170      -5.495   6.805  43.707  1.00 36.17           C  
ANISOU 1311  CG  LEU A 170     3104   4580   6059    702   -227   -673       C  
ATOM   1312  CD1 LEU A 170      -4.162   7.176  43.120  1.00 37.61           C  
ANISOU 1312  CD1 LEU A 170     3301   4655   6334    659   -280   -694       C  
ATOM   1313  CD2 LEU A 170      -6.616   7.798  43.316  1.00 37.95           C  
ANISOU 1313  CD2 LEU A 170     3307   4814   6298    733   -227   -691       C  
ATOM   1314  N   ALA A 171      -5.589   1.942  44.195  1.00 26.12           N  
ANISOU 1314  N   ALA A 171     1807   3452   4665    558    -63   -423       N  
ATOM   1315  CA  ALA A 171      -5.968   0.591  43.814  1.00 26.98           C  
ANISOU 1315  CA  ALA A 171     1895   3577   4779    494    -18   -337       C  
ATOM   1316  C   ALA A 171      -7.277   0.160  44.499  1.00 27.86           C  
ANISOU 1316  C   ALA A 171     1970   3796   4820    527     25   -275       C  
ATOM   1317  O   ALA A 171      -7.583   0.660  45.581  1.00 27.14           O  
ANISOU 1317  O   ALA A 171     1874   3783   4655    609     24   -299       O  
ATOM   1318  CB  ALA A 171      -4.837  -0.399  44.129  1.00 27.38           C  
ANISOU 1318  CB  ALA A 171     1960   3598   4845    464    -28   -318       C  
ATOM   1319  N   ARG A 172      -8.051  -0.743  43.852  1.00 28.39           N  
ANISOU 1319  N   ARG A 172     2007   3870   4910    466     61   -197       N  
ATOM   1320  CA  ARG A 172      -9.238  -1.360  44.435  1.00 30.71           C  
ANISOU 1320  CA  ARG A 172     2256   4261   5152    482    102   -115       C  
ATOM   1321  C   ARG A 172      -9.210  -2.868  44.104  1.00 31.32           C  
ANISOU 1321  C   ARG A 172     2312   4314   5274    405    116    -29       C  
ATOM   1322  O   ARG A 172      -8.381  -3.325  43.306  1.00 31.65           O  
ANISOU 1322  O   ARG A 172     2377   4266   5383    344     96    -46       O  
ATOM   1323  CB  ARG A 172     -10.516  -0.693  43.882  1.00 35.13           C  
ANISOU 1323  CB  ARG A 172     2790   4849   5708    491    123   -107       C  
ATOM   1324  CG  ARG A 172     -10.641   0.823  44.177  1.00 40.97           C  
ANISOU 1324  CG  ARG A 172     3546   5606   6415    571    104   -194       C  
ATOM   1325  CD  ARG A 172     -11.033   1.116  45.624  1.00 47.00           C  
ANISOU 1325  CD  ARG A 172     4294   6485   7078    673    116   -200       C  
ATOM   1326  NE  ARG A 172     -11.722   2.401  45.812  1.00 51.56           N  
ANISOU 1326  NE  ARG A 172     4867   7100   7623    751    110   -262       N  
ATOM   1327  CZ  ARG A 172     -11.119   3.590  45.821  1.00 55.26           C  
ANISOU 1327  CZ  ARG A 172     5371   7515   8110    796     61   -368       C  
ATOM   1328  NH1 ARG A 172      -9.809   3.680  45.632  1.00 55.64           N  
ANISOU 1328  NH1 ARG A 172     5459   7473   8208    768     15   -418       N  
ATOM   1329  NH2 ARG A 172     -11.827   4.701  46.005  1.00 55.82           N  
ANISOU 1329  NH2 ARG A 172     5433   7618   8158    870     53   -421       N  
ATOM   1330  N   VAL A 173     -10.083  -3.645  44.732  1.00 31.56           N  
ANISOU 1330  N   VAL A 173     2295   4426   5271    410    146     65       N  
ATOM   1331  CA  VAL A 173     -10.363  -5.014  44.271  1.00 32.22           C  
ANISOU 1331  CA  VAL A 173     2347   4479   5415    332    153    155       C  
ATOM   1332  C   VAL A 173     -11.331  -4.902  43.102  1.00 32.65           C  
ANISOU 1332  C   VAL A 173     2386   4504   5516    285    161    168       C  
ATOM   1333  O   VAL A 173     -12.213  -4.036  43.101  1.00 31.55           O  
ANISOU 1333  O   VAL A 173     2232   4417   5339    324    179    159       O  
ATOM   1334  CB  VAL A 173     -10.963  -5.893  45.384  1.00 32.69           C  
ANISOU 1334  CB  VAL A 173     2351   4637   5433    351    177    267       C  
ATOM   1335  CG1 VAL A 173     -11.523  -7.198  44.828  1.00 33.15           C  
ANISOU 1335  CG1 VAL A 173     2366   4659   5570    270    177    366       C  
ATOM   1336  CG2 VAL A 173      -9.949  -6.167  46.475  1.00 33.17           C  
ANISOU 1336  CG2 VAL A 173     2425   4724   5453    388    166    263       C  
ATOM   1337  N   ALA A 174     -11.173  -5.776  42.112  1.00 33.61           N  
ANISOU 1337  N   ALA A 174     2508   4544   5718    205    144    186       N  
ATOM   1338  CA  ALA A 174     -12.049  -5.748  40.955  1.00 34.36           C  
ANISOU 1338  CA  ALA A 174     2589   4610   5857    158    145    196       C  
ATOM   1339  C   ALA A 174     -13.514  -6.093  41.341  1.00 36.01           C  
ANISOU 1339  C   ALA A 174     2734   4899   6049    161    172    299       C  
ATOM   1340  O   ALA A 174     -13.779  -6.957  42.176  1.00 36.78           O  
ANISOU 1340  O   ALA A 174     2790   5044   6141    162    180    388       O  
ATOM   1341  CB  ALA A 174     -11.526  -6.677  39.884  1.00 34.07           C  
ANISOU 1341  CB  ALA A 174     2566   4476   5903     81    116    185       C  
ATOM   1342  N   ASP A 175     -14.453  -5.390  40.731  1.00 35.97           N  
ANISOU 1342  N   ASP A 175     2716   4911   6040    163    184    293       N  
ATOM   1343  CA  ASP A 175     -15.878  -5.611  40.963  1.00 36.67           C  
ANISOU 1343  CA  ASP A 175     2742   5073   6118    164    208    389       C  
ATOM   1344  C   ASP A 175     -16.565  -5.448  39.630  1.00 36.43           C  
ANISOU 1344  C   ASP A 175     2708   4993   6140    110    197    379       C  
ATOM   1345  O   ASP A 175     -17.293  -4.473  39.406  1.00 36.91           O  
ANISOU 1345  O   ASP A 175     2761   5091   6173    140    214    363       O  
ATOM   1346  CB  ASP A 175     -16.423  -4.638  42.025  1.00 39.68           C  
ANISOU 1346  CB  ASP A 175     3104   5568   6405    258    245    393       C  
ATOM   1347  CG  ASP A 175     -17.683  -5.104  42.726  1.00 44.97           C  
ANISOU 1347  CG  ASP A 175     3697   6343   7047    276    278    517       C  
ATOM   1348  OD1 ASP A 175     -18.274  -6.132  42.284  1.00 44.86           O  
ANISOU 1348  OD1 ASP A 175     3641   6304   7100    206    269    607       O  
ATOM   1349  OD2 ASP A 175     -18.087  -4.441  43.714  1.00 48.38           O  
ANISOU 1349  OD2 ASP A 175     4108   6883   7391    363    311    524       O  
ATOM   1350  N   PRO A 176     -16.334  -6.398  38.709  1.00 36.23           N  
ANISOU 1350  N   PRO A 176     2689   4884   6193     33    163    385       N  
ATOM   1351  CA  PRO A 176     -16.937  -6.280  37.373  1.00 36.76           C  
ANISOU 1351  CA  PRO A 176     2755   4906   6306    -18    146    368       C  
ATOM   1352  C   PRO A 176     -18.451  -6.276  37.358  1.00 37.76           C  
ANISOU 1352  C   PRO A 176     2821   5090   6436    -25    162    455       C  
ATOM   1353  O   PRO A 176     -19.032  -5.713  36.441  1.00 38.89           O  
ANISOU 1353  O   PRO A 176     2965   5222   6590    -42    158    433       O  
ATOM   1354  CB  PRO A 176     -16.451  -7.535  36.646  1.00 37.41           C  
ANISOU 1354  CB  PRO A 176     2846   4900   6468    -89    103    367       C  
ATOM   1355  CG  PRO A 176     -15.441  -8.156  37.508  1.00 37.77           C  
ANISOU 1355  CG  PRO A 176     2905   4933   6513    -75     99    370       C  
ATOM   1356  CD  PRO A 176     -15.518  -7.619  38.845  1.00 36.14           C  
ANISOU 1356  CD  PRO A 176     2684   4816   6232     -6    136    402       C  
ATOM   1357  N   ASP A 177     -19.073  -6.907  38.368  1.00 37.47           N  
ANISOU 1357  N   ASP A 177     2729   5118   6390    -11    179    560       N  
ATOM   1358  CA  ASP A 177     -20.493  -7.109  38.470  1.00 37.79           C  
ANISOU 1358  CA  ASP A 177     2699   5217   6442    -22    193    666       C  
ATOM   1359  C   ASP A 177     -21.181  -5.842  38.930  1.00 36.80           C  
ANISOU 1359  C   ASP A 177     2559   5186   6237     54    239    659       C  
ATOM   1360  O   ASP A 177     -22.325  -5.664  38.563  1.00 37.74           O  
ANISOU 1360  O   ASP A 177     2635   5335   6369     42    248    713       O  
ATOM   1361  CB  ASP A 177     -20.785  -8.316  39.396  1.00 41.59           C  
ANISOU 1361  CB  ASP A 177     3118   5734   6950    -36    192    792       C  
ATOM   1362  CG  ASP A 177     -20.171  -9.601  38.871  1.00 49.15           C  
ANISOU 1362  CG  ASP A 177     4086   6584   8004   -112    137    796       C  
ATOM   1363  OD1 ASP A 177     -19.495 -10.303  39.653  1.00 51.36           O  
ANISOU 1363  OD1 ASP A 177     4361   6863   8291   -108    132    829       O  
ATOM   1364  OD2 ASP A 177     -20.350  -9.896  37.672  1.00 52.29           O  
ANISOU 1364  OD2 ASP A 177     4497   6901   8470   -173     96    763       O  
ATOM   1365  N   HIS A 178     -20.513  -4.955  39.712  1.00 35.73           N  
ANISOU 1365  N   HIS A 178     2458   5094   6024    133    264    592       N  
ATOM   1366  CA  HIS A 178     -21.024  -3.624  40.091  1.00 35.88           C  
ANISOU 1366  CA  HIS A 178     2474   5188   5971    214    297    556       C  
ATOM   1367  C   HIS A 178     -20.264  -2.463  39.391  1.00 34.71           C  
ANISOU 1367  C   HIS A 178     2393   4975   5820    229    279    425       C  
ATOM   1368  O   HIS A 178     -20.023  -1.441  40.016  1.00 35.24           O  
ANISOU 1368  O   HIS A 178     2479   5083   5828    308    293    364       O  
ATOM   1369  CB  HIS A 178     -20.970  -3.421  41.631  1.00 37.90           C  
ANISOU 1369  CB  HIS A 178     2709   5557   6135    307    333    581       C  
ATOM   1370  CG  HIS A 178     -21.555  -4.546  42.426  1.00 41.13           C  
ANISOU 1370  CG  HIS A 178     3047   6039   6541    298    352    720       C  
ATOM   1371  ND1 HIS A 178     -20.942  -5.785  42.480  1.00 43.11           N  
ANISOU 1371  ND1 HIS A 178     3296   6237   6847    237    325    767       N  
ATOM   1372  CD2 HIS A 178     -22.677  -4.578  43.190  1.00 42.35           C  
ANISOU 1372  CD2 HIS A 178     3126   6317   6649    344    393    825       C  
ATOM   1373  CE1 HIS A 178     -21.707  -6.537  43.252  1.00 43.94           C  
ANISOU 1373  CE1 HIS A 178     3323   6429   6944    242    347    905       C  
ATOM   1374  NE2 HIS A 178     -22.771  -5.852  43.702  1.00 43.36           N  
ANISOU 1374  NE2 HIS A 178     3201   6468   6806    306    391    948       N  
ATOM   1375  N   ASP A 179     -19.918  -2.598  38.106  1.00 33.49           N  
ANISOU 1375  N   ASP A 179     2269   4725   5731    158    247    384       N  
ATOM   1376  CA  ASP A 179     -19.180  -1.550  37.394  1.00 33.11           C  
ANISOU 1376  CA  ASP A 179     2273   4620   5688    166    229    278       C  
ATOM   1377  C   ASP A 179     -20.076  -0.409  36.834  1.00 32.09           C  
ANISOU 1377  C   ASP A 179     2127   4510   5555    186    238    264       C  
ATOM   1378  O   ASP A 179     -19.563   0.674  36.625  1.00 30.26           O  
ANISOU 1378  O   ASP A 179     1928   4252   5317    218    227    187       O  
ATOM   1379  CB  ASP A 179     -18.286  -2.140  36.284  1.00 33.85           C  
ANISOU 1379  CB  ASP A 179     2405   4616   5841     91    192    237       C  
ATOM   1380  CG  ASP A 179     -17.255  -1.147  35.738  1.00 36.77           C  
ANISOU 1380  CG  ASP A 179     2825   4933   6213    105    175    139       C  
ATOM   1381  OD1 ASP A 179     -16.500  -0.582  36.540  1.00 35.36           O  
ANISOU 1381  OD1 ASP A 179     2672   4762   6001    161    176     92       O  
ATOM   1382  OD2 ASP A 179     -17.218  -0.936  34.497  1.00 38.27           O  
ANISOU 1382  OD2 ASP A 179     3025   5077   6439     60    156    114       O  
ATOM   1383  N   HIS A 180     -21.386  -0.627  36.610  1.00 33.51           N  
ANISOU 1383  N   HIS A 180     2254   4732   5746    168    253    343       N  
ATOM   1384  CA  HIS A 180     -22.208   0.336  35.865  1.00 35.15           C  
ANISOU 1384  CA  HIS A 180     2446   4945   5965    171    255    334       C  
ATOM   1385  C   HIS A 180     -22.660   1.539  36.672  1.00 35.18           C  
ANISOU 1385  C   HIS A 180     2435   5016   5916    266    282    311       C  
ATOM   1386  O   HIS A 180     -22.892   1.444  37.886  1.00 35.76           O  
ANISOU 1386  O   HIS A 180     2486   5169   5933    332    311    339       O  
ATOM   1387  CB  HIS A 180     -23.444  -0.329  35.225  1.00 38.49           C  
ANISOU 1387  CB  HIS A 180     2816   5381   6427    111    256    426       C  
ATOM   1388  CG  HIS A 180     -23.105  -1.307  34.140  1.00 46.41           C  
ANISOU 1388  CG  HIS A 180     3836   6306   7492     19    217    428       C  
ATOM   1389  ND1 HIS A 180     -23.019  -0.910  32.804  1.00 49.79           N  
ANISOU 1389  ND1 HIS A 180     4284   6681   7953    -26    190    383       N  
ATOM   1390  CD2 HIS A 180     -22.813  -2.628  34.222  1.00 49.20           C  
ANISOU 1390  CD2 HIS A 180     4186   6630   7878    -30    197    465       C  
ATOM   1391  CE1 HIS A 180     -22.683  -1.997  32.122  1.00 50.95           C  
ANISOU 1391  CE1 HIS A 180     4443   6773   8142    -94    156    386       C  
ATOM   1392  NE2 HIS A 180     -22.550  -3.058  32.928  1.00 51.29           N  
ANISOU 1392  NE2 HIS A 180     4473   6821   8193   -100    156    432       N  
ATOM   1393  N   THR A 181     -22.807   2.688  35.977  1.00 33.45           N  
ANISOU 1393  N   THR A 181     2225   4769   5716    278    270    260       N  
ATOM   1394  CA  THR A 181     -23.198   3.952  36.585  1.00 33.08           C  
ANISOU 1394  CA  THR A 181     2168   4767   5634    369    284    220       C  
ATOM   1395  C   THR A 181     -23.671   4.960  35.484  1.00 32.49           C  
ANISOU 1395  C   THR A 181     2085   4653   5607    351    267    200       C  
ATOM   1396  O   THR A 181     -23.673   4.640  34.288  1.00 30.48           O  
ANISOU 1396  O   THR A 181     1833   4346   5401    268    248    220       O  
ATOM   1397  CB  THR A 181     -22.076   4.489  37.539  1.00 34.09           C  
ANISOU 1397  CB  THR A 181     2340   4890   5723    443    272    132       C  
ATOM   1398  OG1 THR A 181     -22.570   5.633  38.229  1.00 36.73           O  
ANISOU 1398  OG1 THR A 181     2659   5275   6021    542    280     91       O  
ATOM   1399  CG2 THR A 181     -20.819   4.854  36.816  1.00 34.30           C  
ANISOU 1399  CG2 THR A 181     2420   4816   5796    406    229     57       C  
ATOM   1400  N   GLY A 182     -24.085   6.151  35.924  1.00 33.54           N  
ANISOU 1400  N   GLY A 182     2205   4815   5724    432    272    162       N  
ATOM   1401  CA  GLY A 182     -24.554   7.214  35.063  1.00 34.14           C  
ANISOU 1401  CA  GLY A 182     2267   4858   5846    428    255    146       C  
ATOM   1402  C   GLY A 182     -23.460   7.940  34.317  1.00 35.61           C  
ANISOU 1402  C   GLY A 182     2495   4951   6084    404    209     74       C  
ATOM   1403  O   GLY A 182     -22.298   7.538  34.307  1.00 36.82           O  
ANISOU 1403  O   GLY A 182     2691   5059   6240    378    190     38       O  
ATOM   1404  N   PHE A 183     -23.849   9.034  33.699  1.00 35.48           N  
ANISOU 1404  N   PHE A 183     2461   4908   6112    414    191     59       N  
ATOM   1405  CA  PHE A 183     -23.086   9.748  32.699  1.00 35.52           C  
ANISOU 1405  CA  PHE A 183     2485   4830   6180    374    148     24       C  
ATOM   1406  C   PHE A 183     -22.436  10.934  33.367  1.00 36.30           C  
ANISOU 1406  C   PHE A 183     2603   4892   6297    454    114    -61       C  
ATOM   1407  O   PHE A 183     -23.094  11.668  34.103  1.00 35.48           O  
ANISOU 1407  O   PHE A 183     2478   4823   6180    538    119    -86       O  
ATOM   1408  CB  PHE A 183     -24.058  10.178  31.590  1.00 35.35           C  
ANISOU 1408  CB  PHE A 183     2422   4808   6202    332    146     78       C  
ATOM   1409  CG  PHE A 183     -23.551  11.121  30.523  1.00 35.06           C  
ANISOU 1409  CG  PHE A 183     2385   4702   6234    300    104     61       C  
ATOM   1410  CD1 PHE A 183     -22.509  10.762  29.704  1.00 35.29           C  
ANISOU 1410  CD1 PHE A 183     2441   4685   6282    234     83     57       C  
ATOM   1411  CD2 PHE A 183     -24.204  12.309  30.263  1.00 36.04           C  
ANISOU 1411  CD2 PHE A 183     2474   4815   6405    332     88     63       C  
ATOM   1412  CE1 PHE A 183     -22.093  11.599  28.689  1.00 35.79           C  
ANISOU 1412  CE1 PHE A 183     2493   4700   6406    203     48     60       C  
ATOM   1413  CE2 PHE A 183     -23.775  13.147  29.258  1.00 36.12           C  
ANISOU 1413  CE2 PHE A 183     2474   4766   6484    297     48     65       C  
ATOM   1414  CZ  PHE A 183     -22.708  12.798  28.496  1.00 35.46           C  
ANISOU 1414  CZ  PHE A 183     2415   4644   6414    234     29     67       C  
ATOM   1415  N   LEU A 184     -21.139  11.112  33.121  1.00 37.20           N  
ANISOU 1415  N   LEU A 184     2753   4937   6444    433     77   -106       N  
ATOM   1416  CA  LEU A 184     -20.359  12.206  33.698  1.00 39.71           C  
ANISOU 1416  CA  LEU A 184     3090   5203   6795    499     31   -188       C  
ATOM   1417  C   LEU A 184     -20.330  12.166  35.256  1.00 43.22           C  
ANISOU 1417  C   LEU A 184     3552   5697   7172    598     40   -246       C  
ATOM   1418  O   LEU A 184     -20.367  13.210  35.934  1.00 43.74           O  
ANISOU 1418  O   LEU A 184     3617   5751   7251    685      9   -315       O  
ATOM   1419  CB  LEU A 184     -20.812  13.588  33.138  1.00 38.53           C  
ANISOU 1419  CB  LEU A 184     2907   5010   6722    520     -6   -197       C  
ATOM   1420  CG  LEU A 184     -20.804  13.729  31.599  1.00 38.60           C  
ANISOU 1420  CG  LEU A 184     2893   4979   6793    428    -18   -135       C  
ATOM   1421  CD1 LEU A 184     -21.337  15.088  31.160  1.00 37.95           C  
ANISOU 1421  CD1 LEU A 184     2771   4859   6789    453    -54   -135       C  
ATOM   1422  CD2 LEU A 184     -19.441  13.436  30.964  1.00 39.41           C  
ANISOU 1422  CD2 LEU A 184     3024   5027   6923    365    -43   -137       C  
ATOM   1423  N   THR A 185     -20.242  10.931  35.788  1.00 45.15           N  
ANISOU 1423  N   THR A 185     3811   5996   7347    583     79   -217       N  
ATOM   1424  CA  THR A 185     -20.130  10.627  37.210  1.00 47.48           C  
ANISOU 1424  CA  THR A 185     4121   6354   7566    664     95   -253       C  
ATOM   1425  C   THR A 185     -18.636  10.600  37.572  1.00 48.91           C  
ANISOU 1425  C   THR A 185     4351   6476   7756    665     56   -317       C  
ATOM   1426  O   THR A 185     -17.817   9.990  36.880  1.00 48.64           O  
ANISOU 1426  O   THR A 185     4338   6392   7751    585     48   -295       O  
ATOM   1427  CB  THR A 185     -20.853   9.289  37.526  1.00 50.05           C  
ANISOU 1427  CB  THR A 185     4425   6768   7824    638    155   -169       C  
ATOM   1428  OG1 THR A 185     -22.262   9.514  37.581  1.00 51.57           O  
ANISOU 1428  OG1 THR A 185     4567   7030   7997    670    189   -122       O  
ATOM   1429  CG2 THR A 185     -20.394   8.666  38.835  1.00 51.82           C  
ANISOU 1429  CG2 THR A 185     4667   7051   7971    693    171   -187       C  
ATOM   1430  N   GLU A 186     -18.307  11.236  38.684  1.00 50.24           N  
ANISOU 1430  N   GLU A 186     4536   6657   7896    762     29   -398       N  
ATOM   1431  CA  GLU A 186     -16.989  11.809  38.899  1.00 51.95           C  
ANISOU 1431  CA  GLU A 186     4791   6793   8155    778    -33   -477       C  
ATOM   1432  C   GLU A 186     -15.900  10.737  39.124  1.00 53.64           C  
ANISOU 1432  C   GLU A 186     5041   6998   8342    732    -26   -466       C  
ATOM   1433  O   GLU A 186     -16.205   9.606  39.526  1.00 54.34           O  
ANISOU 1433  O   GLU A 186     5126   7159   8362    719     24   -413       O  
ATOM   1434  CB  GLU A 186     -17.048  12.850  40.044  1.00 53.77           C  
ANISOU 1434  CB  GLU A 186     5028   7039   8363    904    -72   -577       C  
ATOM   1435  CG  GLU A 186     -18.043  13.998  39.834  1.00 57.73           C  
ANISOU 1435  CG  GLU A 186     5494   7536   8904    958    -88   -601       C  
ATOM   1436  CD  GLU A 186     -17.709  14.971  38.712  1.00 62.51           C  
ANISOU 1436  CD  GLU A 186     6090   8025   9636    908   -145   -606       C  
ATOM   1437  OE1 GLU A 186     -16.544  14.987  38.246  1.00 63.33           O  
ANISOU 1437  OE1 GLU A 186     6217   8045   9800    851   -186   -612       O  
ATOM   1438  OE2 GLU A 186     -18.620  15.725  38.300  1.00 63.70           O  
ANISOU 1438  OE2 GLU A 186     6205   8172   9827    927   -149   -597       O  
ATOM   1439  N   TYR A 187     -14.633  11.102  38.841  1.00 53.71           N  
ANISOU 1439  N   TYR A 187     5079   6917   8412    707    -80   -508       N  
ATOM   1440  CA  TYR A 187     -13.524  10.180  38.959  1.00 53.88           C  
ANISOU 1440  CA  TYR A 187     5132   6920   8421    663    -79   -500       C  
ATOM   1441  C   TYR A 187     -12.222  10.838  39.492  1.00 54.12           C  
ANISOU 1441  C   TYR A 187     5195   6881   8487    700   -147   -581       C  
ATOM   1442  O   TYR A 187     -12.202  12.048  39.778  1.00 54.11           O  
ANISOU 1442  O   TYR A 187     5191   6841   8527    762   -201   -649       O  
ATOM   1443  CB  TYR A 187     -13.300   9.465  37.625  1.00 53.80           C  
ANISOU 1443  CB  TYR A 187     5115   6873   8453    552    -58   -428       C  
ATOM   1444  CG  TYR A 187     -12.852   8.023  37.788  1.00 54.75           C  
ANISOU 1444  CG  TYR A 187     5253   7020   8529    506    -23   -389       C  
ATOM   1445  CD1 TYR A 187     -13.718   7.058  38.286  1.00 55.82           C  
ANISOU 1445  CD1 TYR A 187     5374   7239   8597    511     28   -338       C  
ATOM   1446  CD2 TYR A 187     -11.579   7.619  37.412  1.00 55.72           C  
ANISOU 1446  CD2 TYR A 187     5401   7084   8685    458    -43   -395       C  
ATOM   1447  CE1 TYR A 187     -13.320   5.740  38.427  1.00 56.35           C  
ANISOU 1447  CE1 TYR A 187     5452   7321   8638    467     52   -297       C  
ATOM   1448  CE2 TYR A 187     -11.166   6.309  37.578  1.00 56.41           C  
ANISOU 1448  CE2 TYR A 187     5503   7190   8740    420    -16   -362       C  
ATOM   1449  CZ  TYR A 187     -12.040   5.374  38.077  1.00 57.05           C  
ANISOU 1449  CZ  TYR A 187     5570   7345   8761    423     29   -314       C  
ATOM   1450  OH  TYR A 187     -11.638   4.081  38.206  1.00 58.43           O  
ANISOU 1450  OH  TYR A 187     5754   7528   8919    383     49   -278       O  
ATOM   1451  N   VAL A 188     -11.135  10.000  39.610  1.00 53.56           N  
ANISOU 1451  N   VAL A 188     5152   6791   8408    659   -147   -572       N  
ATOM   1452  CA  VAL A 188      -9.981  10.131  40.516  1.00 52.72           C  
ANISOU 1452  CA  VAL A 188     5079   6656   8296    701   -194   -637       C  
ATOM   1453  C   VAL A 188      -8.665   9.466  39.949  1.00 50.36           C  
ANISOU 1453  C   VAL A 188     4799   6295   8041    622   -203   -610       C  
ATOM   1454  O   VAL A 188      -7.578   9.822  40.428  1.00 51.20           O  
ANISOU 1454  O   VAL A 188     4928   6351   8175    645   -257   -661       O  
ATOM   1455  CB  VAL A 188     -10.358   9.596  41.958  1.00 54.17           C  
ANISOU 1455  CB  VAL A 188     5273   6942   8368    780   -167   -658       C  
ATOM   1456  CG1 VAL A 188     -11.050  10.679  42.801  1.00 55.41           C  
ANISOU 1456  CG1 VAL A 188     5422   7137   8494    892   -195   -734       C  
ATOM   1457  CG2 VAL A 188     -11.251   8.332  41.904  1.00 54.55           C  
ANISOU 1457  CG2 VAL A 188     5300   7079   8348    744    -87   -568       C  
ATOM   1458  N   ALA A 189      -8.734   8.502  38.943  1.00 46.89           N  
ANISOU 1458  N   ALA A 189     4350   5858   7608    535   -156   -534       N  
ATOM   1459  CA  ALA A 189      -7.616   8.278  37.996  1.00 42.64           C  
ANISOU 1459  CA  ALA A 189     3817   5250   7134    463   -172   -512       C  
ATOM   1460  C   ALA A 189      -7.308   9.583  37.264  1.00 38.27           C  
ANISOU 1460  C   ALA A 189     3245   4624   6672    457   -225   -528       C  
ATOM   1461  O   ALA A 189      -8.167  10.461  37.181  1.00 39.14           O  
ANISOU 1461  O   ALA A 189     3335   4737   6800    489   -237   -540       O  
ATOM   1462  CB  ALA A 189      -7.954   7.200  36.971  1.00 42.43           C  
ANISOU 1462  CB  ALA A 189     3779   5246   7097    384   -119   -441       C  
ATOM   1463  N   THR A 190      -6.097   9.708  36.735  1.00 33.50           N  
ANISOU 1463  N   THR A 190     2643   3955   6131    418   -257   -521       N  
ATOM   1464  CA  THR A 190      -5.641  10.915  36.089  1.00 29.71           C  
ANISOU 1464  CA  THR A 190     2138   3402   5749    410   -315   -523       C  
ATOM   1465  C   THR A 190      -6.152  11.005  34.680  1.00 25.40           C  
ANISOU 1465  C   THR A 190     1556   2861   5233    349   -287   -456       C  
ATOM   1466  O   THR A 190      -6.266   9.992  33.982  1.00 24.75           O  
ANISOU 1466  O   THR A 190     1473   2818   5112    296   -234   -408       O  
ATOM   1467  CB  THR A 190      -4.123  10.970  36.143  1.00 30.09           C  
ANISOU 1467  CB  THR A 190     2196   3387   5850    393   -359   -531       C  
ATOM   1468  OG1 THR A 190      -3.746  10.974  37.529  1.00 32.65           O  
ANISOU 1468  OG1 THR A 190     2554   3710   6142    457   -392   -601       O  
ATOM   1469  CG2 THR A 190      -3.566  12.155  35.445  1.00 29.71           C  
ANISOU 1469  CG2 THR A 190     2113   3262   5914    377   -421   -516       C  
ATOM   1470  N   ARG A 191      -6.412  12.255  34.260  1.00 21.60           N  
ANISOU 1470  N   ARG A 191     1042   2337   4828    359   -331   -453       N  
ATOM   1471  CA  ARG A 191      -7.307  12.570  33.162  1.00 19.07           C  
ANISOU 1471  CA  ARG A 191      683   2035   4527    324   -309   -398       C  
ATOM   1472  C   ARG A 191      -6.841  12.076  31.814  1.00 17.62           C  
ANISOU 1472  C   ARG A 191      477   1861   4356    246   -281   -325       C  
ATOM   1473  O   ARG A 191      -7.649  11.568  31.085  1.00 17.28           O  
ANISOU 1473  O   ARG A 191      422   1870   4273    212   -234   -285       O  
ATOM   1474  CB  ARG A 191      -7.530  14.086  33.118  1.00 18.29           C  
ANISOU 1474  CB  ARG A 191      552   1876   4522    357   -375   -413       C  
ATOM   1475  CG  ARG A 191      -8.298  14.674  31.934  1.00 17.90           C  
ANISOU 1475  CG  ARG A 191      453   1831   4517    320   -368   -349       C  
ATOM   1476  CD  ARG A 191      -8.083  16.183  31.737  1.00 28.66           C  
ANISOU 1476  CD  ARG A 191     1775   3110   6005    337   -449   -348       C  
ATOM   1477  NE  ARG A 191      -7.822  16.923  32.996  1.00 37.03           N  
ANISOU 1477  NE  ARG A 191     2856   4112   7102    416   -518   -440       N  
ATOM   1478  CZ  ARG A 191      -6.903  17.872  33.202  1.00 42.66           C  
ANISOU 1478  CZ  ARG A 191     3555   4731   7924    432   -606   -462       C  
ATOM   1479  NH1 ARG A 191      -6.091  18.262  32.215  1.00 44.51           N  
ANISOU 1479  NH1 ARG A 191     3745   4917   8250    371   -636   -385       N  
ATOM   1480  NH2 ARG A 191      -6.785  18.441  34.397  1.00 43.26           N  
ANISOU 1480  NH2 ARG A 191     3656   4763   8018    511   -668   -560       N  
ATOM   1481  N   TRP A 192      -5.552  12.259  31.442  1.00 17.29           N  
ANISOU 1481  N   TRP A 192      425   1773   4371    221   -313   -306       N  
ATOM   1482  CA  TRP A 192      -5.069  11.816  30.126  1.00 19.47           C  
ANISOU 1482  CA  TRP A 192      674   2072   4652    156   -284   -235       C  
ATOM   1483  C   TRP A 192      -5.092  10.315  29.923  1.00 19.46           C  
ANISOU 1483  C   TRP A 192      702   2131   4561    127   -221   -232       C  
ATOM   1484  O   TRP A 192      -5.037   9.871  28.775  1.00 19.63           O  
ANISOU 1484  O   TRP A 192      702   2189   4567     82   -190   -183       O  
ATOM   1485  CB  TRP A 192      -3.684  12.403  29.837  1.00 20.87           C  
ANISOU 1485  CB  TRP A 192      825   2192   4912    142   -333   -209       C  
ATOM   1486  CG  TRP A 192      -3.687  13.926  29.769  1.00 23.38           C  
ANISOU 1486  CG  TRP A 192     1100   2443   5341    158   -405   -194       C  
ATOM   1487  CD1 TRP A 192      -4.770  14.750  29.637  1.00 24.27           C  
ANISOU 1487  CD1 TRP A 192     1189   2550   5482    174   -420   -191       C  
ATOM   1488  CD2 TRP A 192      -2.532  14.787  29.810  1.00 23.93           C  
ANISOU 1488  CD2 TRP A 192     1139   2436   5517    158   -476   -176       C  
ATOM   1489  NE1 TRP A 192      -4.373  16.057  29.612  1.00 25.39           N  
ANISOU 1489  NE1 TRP A 192     1290   2613   5744    185   -499   -176       N  
ATOM   1490  CE2 TRP A 192      -2.998  16.111  29.708  1.00 25.16           C  
ANISOU 1490  CE2 TRP A 192     1254   2537   5768    173   -537   -164       C  
ATOM   1491  CE3 TRP A 192      -1.151  14.566  29.916  1.00 25.43           C  
ANISOU 1491  CE3 TRP A 192     1329   2595   5739    145   -498   -163       C  
ATOM   1492  CZ2 TRP A 192      -2.144  17.201  29.734  1.00 25.50           C  
ANISOU 1492  CZ2 TRP A 192     1256   2491   5942    176   -623   -142       C  
ATOM   1493  CZ3 TRP A 192      -0.304  15.656  29.947  1.00 26.18           C  
ANISOU 1493  CZ3 TRP A 192     1383   2606   5959    146   -580   -138       C  
ATOM   1494  CH2 TRP A 192      -0.803  16.956  29.832  1.00 26.13           C  
ANISOU 1494  CH2 TRP A 192     1334   2542   6051    160   -644   -125       C  
ATOM   1495  N   TYR A 193      -5.242   9.559  31.004  1.00 19.44           N  
ANISOU 1495  N   TYR A 193      743   2141   4502    157   -204   -281       N  
ATOM   1496  CA  TYR A 193      -5.118   8.086  31.043  1.00 19.40           C  
ANISOU 1496  CA  TYR A 193      767   2176   4427    134   -156   -283       C  
ATOM   1497  C   TYR A 193      -6.425   7.396  31.448  1.00 17.83           C  
ANISOU 1497  C   TYR A 193      583   2029   4162    143   -116   -289       C  
ATOM   1498  O   TYR A 193      -6.449   6.158  31.598  1.00 17.27           O  
ANISOU 1498  O   TYR A 193      533   1986   4042    126    -83   -288       O  
ATOM   1499  CB  TYR A 193      -3.962   7.737  32.037  1.00 20.93           C  
ANISOU 1499  CB  TYR A 193      993   2336   4623    158   -176   -321       C  
ATOM   1500  CG  TYR A 193      -2.699   8.529  31.724  1.00 23.71           C  
ANISOU 1500  CG  TYR A 193     1325   2632   5052    152   -223   -309       C  
ATOM   1501  CD1 TYR A 193      -2.463   9.769  32.318  1.00 25.77           C  
ANISOU 1501  CD1 TYR A 193     1576   2837   5378    189   -285   -335       C  
ATOM   1502  CD2 TYR A 193      -1.827   8.120  30.720  1.00 25.13           C  
ANISOU 1502  CD2 TYR A 193     1485   2817   5246    109   -208   -267       C  
ATOM   1503  CE1 TYR A 193      -1.391  10.559  31.934  1.00 27.56           C  
ANISOU 1503  CE1 TYR A 193     1773   3007   5691    177   -335   -309       C  
ATOM   1504  CE2 TYR A 193      -0.746   8.900  30.339  1.00 26.61           C  
ANISOU 1504  CE2 TYR A 193     1641   2961   5509    101   -249   -238       C  
ATOM   1505  CZ  TYR A 193      -0.515  10.108  30.964  1.00 28.20           C  
ANISOU 1505  CZ  TYR A 193     1831   3100   5784    131   -315   -255       C  
ATOM   1506  OH  TYR A 193       0.556  10.886  30.592  1.00 28.69           O  
ANISOU 1506  OH  TYR A 193     1854   3112   5934    119   -363   -216       O  
ATOM   1507  N   ARG A 194      -7.525   8.182  31.611  1.00 15.28           N  
ANISOU 1507  N   ARG A 194      243   1719   3844    169   -121   -290       N  
ATOM   1508  CA  ARG A 194      -8.900   7.720  31.893  1.00 14.79           C  
ANISOU 1508  CA  ARG A 194      181   1711   3728    178    -85   -281       C  
ATOM   1509  C   ARG A 194      -9.598   7.184  30.667  1.00 14.65           C  
ANISOU 1509  C   ARG A 194      142   1729   3696    122    -53   -232       C  
ATOM   1510  O   ARG A 194      -9.744   7.866  29.624  1.00 13.61           O  
ANISOU 1510  O   ARG A 194      -21   1592   3600     97    -64   -202       O  
ATOM   1511  CB  ARG A 194      -9.764   8.864  32.366  1.00 16.05           C  
ANISOU 1511  CB  ARG A 194      323   1870   3905    228   -105   -299       C  
ATOM   1512  CG  ARG A 194     -10.084   8.870  33.862  1.00 20.52           C  
ANISOU 1512  CG  ARG A 194      911   2458   4427    299   -106   -346       C  
ATOM   1513  CD  ARG A 194     -10.902  10.154  34.099  1.00 20.68           C  
ANISOU 1513  CD  ARG A 194      909   2472   4476    352   -132   -369       C  
ATOM   1514  NE  ARG A 194     -10.448  10.826  35.298  1.00 23.49           N  
ANISOU 1514  NE  ARG A 194     1284   2804   4837    427   -175   -440       N  
ATOM   1515  CZ  ARG A 194     -10.405  12.138  35.487  1.00 28.72           C  
ANISOU 1515  CZ  ARG A 194     1934   3417   5561    474   -232   -482       C  
ATOM   1516  NH1 ARG A 194     -10.816  12.978  34.533  1.00 30.07           N  
ANISOU 1516  NH1 ARG A 194     2069   3557   5800    450   -250   -451       N  
ATOM   1517  NH2 ARG A 194      -9.962  12.630  36.634  1.00 28.94           N  
ANISOU 1517  NH2 ARG A 194     1984   3425   5586    547   -276   -557       N  
ATOM   1518  N   ALA A 195     -10.044   5.941  30.798  1.00 14.82           N  
ANISOU 1518  N   ALA A 195      177   1786   3668    103    -19   -222       N  
ATOM   1519  CA  ALA A 195     -10.683   5.259  29.703  1.00 15.86           C  
ANISOU 1519  CA  ALA A 195      293   1949   3784     51      3   -184       C  
ATOM   1520  C   ALA A 195     -12.045   5.897  29.460  1.00 19.54           C  
ANISOU 1520  C   ALA A 195      729   2444   4252     56     10   -157       C  
ATOM   1521  O   ALA A 195     -12.703   6.377  30.419  1.00 20.25           O  
ANISOU 1521  O   ALA A 195      816   2545   4333    104     11   -167       O  
ATOM   1522  CB  ALA A 195     -10.851   3.794  30.016  1.00 15.29           C  
ANISOU 1522  CB  ALA A 195      240   1896   3674     32     27   -181       C  
ATOM   1523  N   PRO A 196     -12.456   5.889  28.160  1.00 19.59           N  
ANISOU 1523  N   PRO A 196      710   2468   4265     11     13   -122       N  
ATOM   1524  CA  PRO A 196     -13.654   6.605  27.774  1.00 19.50           C  
ANISOU 1524  CA  PRO A 196      665   2480   4263     11     15    -91       C  
ATOM   1525  C   PRO A 196     -14.894   6.198  28.573  1.00 21.32           C  
ANISOU 1525  C   PRO A 196      892   2746   4463     31     38    -79       C  
ATOM   1526  O   PRO A 196     -15.747   7.044  28.915  1.00 21.71           O  
ANISOU 1526  O   PRO A 196      919   2807   4523     65     38    -71       O  
ATOM   1527  CB  PRO A 196     -13.800   6.267  26.267  1.00 19.90           C  
ANISOU 1527  CB  PRO A 196      696   2556   4310    -46     18    -57       C  
ATOM   1528  CG  PRO A 196     -13.026   5.055  26.044  1.00 20.39           C  
ANISOU 1528  CG  PRO A 196      785   2617   4346    -72     24    -77       C  
ATOM   1529  CD  PRO A 196     -11.850   5.211  26.983  1.00 17.52           C  
ANISOU 1529  CD  PRO A 196      448   2213   3996    -38     15   -113       C  
ATOM   1530  N   GLU A 197     -14.997   4.900  28.876  1.00 21.42           N  
ANISOU 1530  N   GLU A 197      921   2775   4443     12     56    -74       N  
ATOM   1531  CA  GLU A 197     -16.140   4.401  29.611  1.00 23.60           C  
ANISOU 1531  CA  GLU A 197     1185   3089   4693     26     78    -47       C  
ATOM   1532  C   GLU A 197     -16.298   5.013  30.980  1.00 24.21           C  
ANISOU 1532  C   GLU A 197     1264   3180   4754     98     85    -66       C  
ATOM   1533  O   GLU A 197     -17.421   5.038  31.470  1.00 23.57           O  
ANISOU 1533  O   GLU A 197     1158   3144   4653    122    105    -36       O  
ATOM   1534  CB  GLU A 197     -16.114   2.888  29.700  1.00 25.91           C  
ANISOU 1534  CB  GLU A 197     1489   3388   4968     -9     87    -31       C  
ATOM   1535  CG  GLU A 197     -14.966   2.340  30.488  1.00 28.10           C  
ANISOU 1535  CG  GLU A 197     1801   3640   5236      8     85    -65       C  
ATOM   1536  CD  GLU A 197     -13.757   1.893  29.708  1.00 26.31           C  
ANISOU 1536  CD  GLU A 197     1598   3375   5024    -26     69    -95       C  
ATOM   1537  OE1 GLU A 197     -13.585   2.256  28.520  1.00 22.96           O  
ANISOU 1537  OE1 GLU A 197     1165   2944   4614    -55     58    -97       O  
ATOM   1538  OE2 GLU A 197     -12.965   1.163  30.329  1.00 26.86           O  
ANISOU 1538  OE2 GLU A 197     1692   3426   5088    -21     68   -113       O  
ATOM   1539  N   ILE A 198     -15.179   5.503  31.608  1.00 24.43           N  
ANISOU 1539  N   ILE A 198     1319   3174   4789    136     66   -117       N  
ATOM   1540  CA  ILE A 198     -15.269   6.246  32.889  1.00 24.86           C  
ANISOU 1540  CA  ILE A 198     1378   3242   4826    215     63   -151       C  
ATOM   1541  C   ILE A 198     -16.248   7.447  32.771  1.00 24.51           C  
ANISOU 1541  C   ILE A 198     1301   3211   4801    251     57   -148       C  
ATOM   1542  O   ILE A 198     -17.099   7.603  33.658  1.00 25.04           O  
ANISOU 1542  O   ILE A 198     1354   3327   4833    307     75   -147       O  
ATOM   1543  CB  ILE A 198     -13.889   6.748  33.416  1.00 24.55           C  
ANISOU 1543  CB  ILE A 198     1370   3153   4804    248     29   -211       C  
ATOM   1544  CG1 ILE A 198     -12.913   5.618  33.682  1.00 24.96           C  
ANISOU 1544  CG1 ILE A 198     1452   3194   4838    222     35   -216       C  
ATOM   1545  CG2 ILE A 198     -14.065   7.597  34.671  1.00 23.70           C  
ANISOU 1545  CG2 ILE A 198     1266   3061   4678    336     16   -259       C  
ATOM   1546  CD1 ILE A 198     -13.417   4.542  34.621  1.00 26.37           C  
ANISOU 1546  CD1 ILE A 198     1632   3425   4962    236     66   -191       C  
ATOM   1547  N   MET A 199     -16.094   8.280  31.688  1.00 23.69           N  
ANISOU 1547  N   MET A 199     1182   3067   4752    222     32   -144       N  
ATOM   1548  CA  MET A 199     -16.896   9.492  31.465  1.00 24.11           C  
ANISOU 1548  CA  MET A 199     1202   3119   4840    251     18   -140       C  
ATOM   1549  C   MET A 199     -18.393   9.150  31.075  1.00 25.28           C  
ANISOU 1549  C   MET A 199     1315   3324   4966    230     52    -81       C  
ATOM   1550  O   MET A 199     -19.232  10.053  31.064  1.00 24.89           O  
ANISOU 1550  O   MET A 199     1235   3284   4938    263     48    -74       O  
ATOM   1551  CB  MET A 199     -16.308  10.337  30.321  1.00 24.49           C  
ANISOU 1551  CB  MET A 199     1236   3113   4957    214    -18   -132       C  
ATOM   1552  CG  MET A 199     -15.052  11.139  30.692  1.00 28.18           C  
ANISOU 1552  CG  MET A 199     1720   3515   5472    245    -65   -182       C  
ATOM   1553  SD  MET A 199     -13.505  10.181  30.704  1.00 29.69           S  
ANISOU 1553  SD  MET A 199     1951   3682   5648    210    -66   -199       S  
ATOM   1554  CE  MET A 199     -13.159  10.162  28.898  1.00 23.82           C  
ANISOU 1554  CE  MET A 199     1179   2931   4940    127    -68   -138       C  
ATOM   1555  N   LEU A 200     -18.694   7.857  30.760  1.00 25.26           N  
ANISOU 1555  N   LEU A 200     1314   3353   4930    177     80    -38       N  
ATOM   1556  CA  LEU A 200     -19.918   7.457  30.120  1.00 25.34           C  
ANISOU 1556  CA  LEU A 200     1290   3403   4935    138    100     23       C  
ATOM   1557  C   LEU A 200     -20.790   6.609  31.045  1.00 25.67           C  
ANISOU 1557  C   LEU A 200     1319   3503   4931    159    134     57       C  
ATOM   1558  O   LEU A 200     -21.930   6.998  31.341  1.00 25.45           O  
ANISOU 1558  O   LEU A 200     1255   3519   4896    191    152     88       O  
ATOM   1559  CB  LEU A 200     -19.625   6.708  28.801  1.00 24.83           C  
ANISOU 1559  CB  LEU A 200     1229   3323   4882     55     92     48       C  
ATOM   1560  CG  LEU A 200     -19.000   7.554  27.686  1.00 26.02           C  
ANISOU 1560  CG  LEU A 200     1375   3438   5073     30     64     40       C  
ATOM   1561  CD1 LEU A 200     -18.363   6.674  26.613  1.00 26.88           C  
ANISOU 1561  CD1 LEU A 200     1498   3542   5174    -35     57     46       C  
ATOM   1562  CD2 LEU A 200     -20.017   8.549  27.008  1.00 26.74           C  
ANISOU 1562  CD2 LEU A 200     1421   3543   5195     27     57     78       C  
ATOM   1563  N   ASN A 201     -20.266   5.470  31.523  1.00 25.21           N  
ANISOU 1563  N   ASN A 201     1284   3448   4846    143    143     58       N  
ATOM   1564  CA  ASN A 201     -21.075   4.567  32.327  1.00 24.94           C  
ANISOU 1564  CA  ASN A 201     1228   3470   4777    154    173    110       C  
ATOM   1565  C   ASN A 201     -20.276   3.546  33.201  1.00 24.75           C  
ANISOU 1565  C   ASN A 201     1231   3447   4725    159    179    102       C  
ATOM   1566  O   ASN A 201     -20.831   2.524  33.608  1.00 23.22           O  
ANISOU 1566  O   ASN A 201     1016   3290   4517    142    197    161       O  
ATOM   1567  CB  ASN A 201     -22.051   3.844  31.376  1.00 26.08           C  
ANISOU 1567  CB  ASN A 201     1341   3626   4942     84    175    177       C  
ATOM   1568  CG  ASN A 201     -21.296   2.912  30.437  1.00 31.62           C  
ANISOU 1568  CG  ASN A 201     2069   4279   5666     10    151    167       C  
ATOM   1569  OD1 ASN A 201     -20.080   3.043  30.215  1.00 32.06           O  
ANISOU 1569  OD1 ASN A 201     2163   4292   5727      7    134    112       O  
ATOM   1570  ND2 ASN A 201     -21.979   1.950  29.860  1.00 33.25           N  
ANISOU 1570  ND2 ASN A 201     2254   4491   5888    -47    144    216       N  
ATOM   1571  N   SER A 202     -18.987   3.823  33.508  1.00 25.92           N  
ANISOU 1571  N   SER A 202     1421   3555   4872    180    161     37       N  
ATOM   1572  CA  SER A 202     -18.160   2.932  34.315  1.00 25.72           C  
ANISOU 1572  CA  SER A 202     1421   3527   4824    186    164     28       C  
ATOM   1573  C   SER A 202     -17.701   3.575  35.633  1.00 26.36           C  
ANISOU 1573  C   SER A 202     1518   3634   4864    272    166    -19       C  
ATOM   1574  O   SER A 202     -17.280   4.748  35.666  1.00 26.62           O  
ANISOU 1574  O   SER A 202     1566   3640   4909    314    144    -80       O  
ATOM   1575  CB  SER A 202     -16.928   2.489  33.541  1.00 26.40           C  
ANISOU 1575  CB  SER A 202     1544   3545   4942    133    138     -6       C  
ATOM   1576  OG  SER A 202     -16.217   1.511  34.276  1.00 27.06           O  
ANISOU 1576  OG  SER A 202     1647   3625   5009    133    140     -6       O  
ATOM   1577  N   LYS A 203     -17.793   2.782  36.726  1.00 27.22           N  
ANISOU 1577  N   LYS A 203     1619   3795   4928    300    187     13       N  
ATOM   1578  CA  LYS A 203     -17.131   3.087  38.011  1.00 29.55           C  
ANISOU 1578  CA  LYS A 203     1935   4118   5175    376    185    -34       C  
ATOM   1579  C   LYS A 203     -15.613   2.725  38.033  1.00 29.45           C  
ANISOU 1579  C   LYS A 203     1969   4040   5180    354    157    -80       C  
ATOM   1580  O   LYS A 203     -14.958   2.916  39.044  1.00 30.17           O  
ANISOU 1580  O   LYS A 203     2081   4147   5235    410    149   -120       O  
ATOM   1581  CB  LYS A 203     -17.785   2.287  39.133  1.00 32.20           C  
ANISOU 1581  CB  LYS A 203     2238   4546   5451    410    220     33       C  
ATOM   1582  CG  LYS A 203     -19.185   2.713  39.499  1.00 37.93           C  
ANISOU 1582  CG  LYS A 203     2914   5358   6140    460    253     77       C  
ATOM   1583  CD  LYS A 203     -19.903   1.496  40.012  1.00 43.02           C  
ANISOU 1583  CD  LYS A 203     3512   6073   6760    441    286    184       C  
ATOM   1584  CE  LYS A 203     -21.155   1.761  40.788  1.00 50.27           C  
ANISOU 1584  CE  LYS A 203     4373   7107   7621    510    326    241       C  
ATOM   1585  NZ  LYS A 203     -21.863   0.470  41.073  1.00 54.71           N  
ANISOU 1585  NZ  LYS A 203     4880   7725   8182    470    353    368       N  
ATOM   1586  N   GLY A 204     -15.081   2.206  36.946  1.00 29.86           N  
ANISOU 1586  N   GLY A 204     2036   4026   5283    277    143    -76       N  
ATOM   1587  CA  GLY A 204     -13.686   1.789  36.878  1.00 30.47           C  
ANISOU 1587  CA  GLY A 204     2151   4046   5380    253    120   -113       C  
ATOM   1588  C   GLY A 204     -13.326   0.670  37.835  1.00 31.12           C  
ANISOU 1588  C   GLY A 204     2237   4153   5433    258    131    -84       C  
ATOM   1589  O   GLY A 204     -12.307   0.746  38.517  1.00 31.48           O  
ANISOU 1589  O   GLY A 204     2311   4184   5466    288    115   -124       O  
ATOM   1590  N   TYR A 205     -14.152  -0.367  37.883  1.00 30.52           N  
ANISOU 1590  N   TYR A 205     2129   4113   5354    226    153     -8       N  
ATOM   1591  CA  TYR A 205     -13.979  -1.533  38.738  1.00 30.97           C  
ANISOU 1591  CA  TYR A 205     2176   4196   5394    222    162     42       C  
ATOM   1592  C   TYR A 205     -13.642  -2.805  37.893  1.00 29.38           C  
ANISOU 1592  C   TYR A 205     1978   3932   5254    139    146     70       C  
ATOM   1593  O   TYR A 205     -13.723  -3.916  38.424  1.00 29.55           O  
ANISOU 1593  O   TYR A 205     1979   3967   5282    121    150    130       O  
ATOM   1594  CB  TYR A 205     -15.288  -1.784  39.565  1.00 32.46           C  
ANISOU 1594  CB  TYR A 205     2312   4482   5539    254    196    125       C  
ATOM   1595  CG  TYR A 205     -15.721  -0.748  40.600  1.00 34.49           C  
ANISOU 1595  CG  TYR A 205     2558   4823   5723    351    215    104       C  
ATOM   1596  CD1 TYR A 205     -14.870   0.273  40.998  1.00 36.16           C  
ANISOU 1596  CD1 TYR A 205     2810   5018   5911    409    195     11       C  
ATOM   1597  CD2 TYR A 205     -16.965  -0.829  41.217  1.00 37.10           C  
ANISOU 1597  CD2 TYR A 205     2835   5252   6010    387    250    177       C  
ATOM   1598  CE1 TYR A 205     -15.264   1.224  41.935  1.00 37.47           C  
ANISOU 1598  CE1 TYR A 205     2968   5258   6011    505    204    -23       C  
ATOM   1599  CE2 TYR A 205     -17.369   0.113  42.164  1.00 38.41           C  
ANISOU 1599  CE2 TYR A 205     2990   5503   6101    486    268    150       C  
ATOM   1600  CZ  TYR A 205     -16.511   1.138  42.525  1.00 39.72           C  
ANISOU 1600  CZ  TYR A 205     3201   5647   6244    547    242     43       C  
ATOM   1601  OH  TYR A 205     -16.895   2.087  43.454  1.00 42.53           O  
ANISOU 1601  OH  TYR A 205     3549   6083   6528    652    251      1       O  
ATOM   1602  N   THR A 206     -13.286  -2.660  36.581  1.00 28.22           N  
ANISOU 1602  N   THR A 206     1851   3719   5152     91    127     29       N  
ATOM   1603  CA  THR A 206     -12.849  -3.804  35.754  1.00 27.49           C  
ANISOU 1603  CA  THR A 206     1766   3567   5112     25    106     33       C  
ATOM   1604  C   THR A 206     -11.383  -3.629  35.327  1.00 25.06           C  
ANISOU 1604  C   THR A 206     1502   3200   4820     21     87    -38       C  
ATOM   1605  O   THR A 206     -10.911  -2.507  35.236  1.00 25.63           O  
ANISOU 1605  O   THR A 206     1592   3267   4878     51     85    -86       O  
ATOM   1606  CB  THR A 206     -13.733  -4.021  34.539  1.00 27.81           C  
ANISOU 1606  CB  THR A 206     1787   3594   5186    -27     98     52       C  
ATOM   1607  OG1 THR A 206     -13.551  -2.937  33.649  1.00 29.09           O  
ANISOU 1607  OG1 THR A 206     1965   3743   5345    -23     95      1       O  
ATOM   1608  CG2 THR A 206     -15.148  -4.154  34.890  1.00 28.82           C  
ANISOU 1608  CG2 THR A 206     1868   3777   5305    -26    115    127       C  
ATOM   1609  N   LYS A 207     -10.687  -4.725  35.078  1.00 22.68           N  
ANISOU 1609  N   LYS A 207     1212   2852   4554    -15     70    -41       N  
ATOM   1610  CA  LYS A 207      -9.219  -4.720  34.792  1.00 19.73           C  
ANISOU 1610  CA  LYS A 207      874   2427   4195    -16     55   -100       C  
ATOM   1611  C   LYS A 207      -8.862  -3.910  33.532  1.00 20.42           C  
ANISOU 1611  C   LYS A 207      974   2493   4292    -28     48   -149       C  
ATOM   1612  O   LYS A 207      -7.771  -3.376  33.422  1.00 21.95           O  
ANISOU 1612  O   LYS A 207     1189   2663   4488    -12     41   -191       O  
ATOM   1613  CB  LYS A 207      -8.720  -6.165  34.612  1.00 19.16           C  
ANISOU 1613  CB  LYS A 207      804   2310   4166    -54     37    -92       C  
ATOM   1614  CG  LYS A 207      -8.770  -6.989  35.885  1.00 16.45           C  
ANISOU 1614  CG  LYS A 207      446   1981   3823    -44     39    -37       C  
ATOM   1615  CD  LYS A 207      -8.550  -8.457  35.697  1.00 18.97           C  
ANISOU 1615  CD  LYS A 207      757   2251   4200    -86     15    -16       C  
ATOM   1616  CE  LYS A 207      -8.685  -9.152  37.052  1.00 23.14           C  
ANISOU 1616  CE  LYS A 207     1260   2806   4726    -73     19     57       C  
ATOM   1617  NZ  LYS A 207      -8.469 -10.615  36.962  1.00 28.42           N  
ANISOU 1617  NZ  LYS A 207     1914   3417   5467   -115    -12     87       N  
ATOM   1618  N   SER A 208      -9.789  -3.838  32.588  1.00 21.18           N  
ANISOU 1618  N   SER A 208     1052   2601   4395    -56     48   -136       N  
ATOM   1619  CA  SER A 208      -9.703  -3.096  31.331  1.00 20.94           C  
ANISOU 1619  CA  SER A 208     1022   2567   4368    -70     44   -166       C  
ATOM   1620  C   SER A 208      -9.405  -1.623  31.444  1.00 20.24           C  
ANISOU 1620  C   SER A 208      937   2488   4266    -34     48   -185       C  
ATOM   1621  O   SER A 208      -8.959  -1.024  30.472  1.00 20.61           O  
ANISOU 1621  O   SER A 208      983   2526   4322    -44     41   -205       O  
ATOM   1622  CB  SER A 208     -10.993  -3.259  30.523  1.00 20.92           C  
ANISOU 1622  CB  SER A 208      993   2586   4369   -102     43   -136       C  
ATOM   1623  OG  SER A 208     -12.129  -2.770  31.214  1.00 22.31           O  
ANISOU 1623  OG  SER A 208     1146   2803   4528    -83     59    -93       O  
ATOM   1624  N   ILE A 209      -9.647  -1.040  32.599  1.00 19.47           N  
ANISOU 1624  N   ILE A 209      838   2411   4149     10     55   -177       N  
ATOM   1625  CA  ILE A 209      -9.348   0.367  32.866  1.00 19.19           C  
ANISOU 1625  CA  ILE A 209      806   2374   4111     51     47   -204       C  
ATOM   1626  C   ILE A 209      -7.800   0.662  32.875  1.00 18.89           C  
ANISOU 1626  C   ILE A 209      792   2292   4094     61     27   -244       C  
ATOM   1627  O   ILE A 209      -7.299   1.712  32.391  1.00 18.92           O  
ANISOU 1627  O   ILE A 209      792   2275   4122     68     10   -261       O  
ATOM   1628  CB  ILE A 209     -10.033   0.792  34.182  1.00 21.86           C  
ANISOU 1628  CB  ILE A 209     1138   2752   4416    105     56   -195       C  
ATOM   1629  CG1 ILE A 209      -9.685   2.249  34.508  1.00 26.02           C  
ANISOU 1629  CG1 ILE A 209     1670   3267   4949    155     36   -236       C  
ATOM   1630  CG2 ILE A 209      -9.754  -0.106  35.374  1.00 22.57           C  
ANISOU 1630  CG2 ILE A 209     1238   2857   4480    124     63   -183       C  
ATOM   1631  CD1 ILE A 209     -10.228   2.747  35.677  1.00 30.03           C  
ANISOU 1631  CD1 ILE A 209     2174   3814   5421    216     40   -244       C  
ATOM   1632  N   ASP A 210      -7.098  -0.261  33.461  1.00 16.36           N  
ANISOU 1632  N   ASP A 210      489   1957   3770     60     26   -249       N  
ATOM   1633  CA  ASP A 210      -5.656  -0.291  33.469  1.00 14.89           C  
ANISOU 1633  CA  ASP A 210      322   1730   3605     62     10   -278       C  
ATOM   1634  C   ASP A 210      -5.103  -0.496  32.075  1.00 16.68           C  
ANISOU 1634  C   ASP A 210      544   1938   3856     23      8   -284       C  
ATOM   1635  O   ASP A 210      -4.099   0.107  31.739  1.00 18.68           O  
ANISOU 1635  O   ASP A 210      798   2168   4132     29     -6   -299       O  
ATOM   1636  CB  ASP A 210      -5.155  -1.395  34.391  1.00 11.96           C  
ANISOU 1636  CB  ASP A 210      -32   1351   3226     66     11   -275       C  
ATOM   1637  CG  ASP A 210      -5.305  -1.102  35.869  1.00 15.41           C  
ANISOU 1637  CG  ASP A 210      411   1814   3630    116      9   -274       C  
ATOM   1638  OD1 ASP A 210      -5.513   0.075  36.237  1.00 17.99           O  
ANISOU 1638  OD1 ASP A 210      737   2152   3946    156     -2   -295       O  
ATOM   1639  OD2 ASP A 210      -5.209  -2.030  36.654  1.00 18.12           O  
ANISOU 1639  OD2 ASP A 210      758   2167   3960    118     15   -255       O  
ATOM   1640  N   ILE A 211      -5.713  -1.356  31.258  1.00 15.36           N  
ANISOU 1640  N   ILE A 211      368   1784   3685    -13     19   -271       N  
ATOM   1641  CA  ILE A 211      -5.204  -1.660  29.929  1.00 14.93           C  
ANISOU 1641  CA  ILE A 211      308   1724   3640    -41     18   -283       C  
ATOM   1642  C   ILE A 211      -5.301  -0.401  29.092  1.00 13.94           C  
ANISOU 1642  C   ILE A 211      161   1617   3519    -40     16   -275       C  
ATOM   1643  O   ILE A 211      -4.347  -0.065  28.403  1.00 12.04           O  
ANISOU 1643  O   ILE A 211      -87   1371   3290    -41     11   -281       O  
ATOM   1644  CB  ILE A 211      -5.916  -2.915  29.310  1.00 16.13           C  
ANISOU 1644  CB  ILE A 211      456   1884   3789    -75     20   -281       C  
ATOM   1645  CG1 ILE A 211      -5.457  -4.223  30.008  1.00 14.92           C  
ANISOU 1645  CG1 ILE A 211      320   1698   3651    -78     13   -288       C  
ATOM   1646  CG2 ILE A 211      -5.693  -2.966  27.766  1.00 16.54           C  
ANISOU 1646  CG2 ILE A 211      497   1952   3835    -95     17   -299       C  
ATOM   1647  CD1 ILE A 211      -3.948  -4.741  29.678  1.00 16.01           C  
ANISOU 1647  CD1 ILE A 211      473   1805   3805    -74      7   -325       C  
ATOM   1648  N   TRP A 212      -6.423   0.344  29.183  1.00 14.19           N  
ANISOU 1648  N   TRP A 212      177   1671   3544    -35     18   -254       N  
ATOM   1649  CA  TRP A 212      -6.563   1.637  28.513  1.00 14.20           C  
ANISOU 1649  CA  TRP A 212      154   1683   3559    -32     11   -239       C  
ATOM   1650  C   TRP A 212      -5.359   2.578  28.820  1.00 16.02           C  
ANISOU 1650  C   TRP A 212      384   1880   3823     -8     -9   -248       C  
ATOM   1651  O   TRP A 212      -4.800   3.118  27.885  1.00 17.17           O  
ANISOU 1651  O   TRP A 212      506   2029   3988    -19    -16   -232       O  
ATOM   1652  CB  TRP A 212      -7.896   2.309  28.884  1.00 13.00           C  
ANISOU 1652  CB  TRP A 212      -13   1551   3401    -20     14   -220       C  
ATOM   1653  CG  TRP A 212      -8.061   3.635  28.197  1.00 13.35           C  
ANISOU 1653  CG  TRP A 212        2   1600   3471    -18      2   -201       C  
ATOM   1654  CD1 TRP A 212      -7.692   4.843  28.668  1.00 14.45           C  
ANISOU 1654  CD1 TRP A 212      134   1711   3645     14    -21   -206       C  
ATOM   1655  CD2 TRP A 212      -8.476   3.835  26.840  1.00 13.11           C  
ANISOU 1655  CD2 TRP A 212      -57   1600   3438    -50      6   -173       C  
ATOM   1656  NE1 TRP A 212      -7.840   5.803  27.675  1.00 15.45           N  
ANISOU 1656  NE1 TRP A 212      224   1844   3802      0    -33   -175       N  
ATOM   1657  CE2 TRP A 212      -8.372   5.201  26.564  1.00 13.84           C  
ANISOU 1657  CE2 TRP A 212        7   1683   3569    -39    -13   -151       C  
ATOM   1658  CE3 TRP A 212      -8.928   2.978  25.838  1.00 13.16           C  
ANISOU 1658  CE3 TRP A 212      -57   1641   3416    -86     18   -165       C  
ATOM   1659  CZ2 TRP A 212      -8.672   5.720  25.332  1.00 14.05           C  
ANISOU 1659  CZ2 TRP A 212       -4   1740   3602    -64    -14   -113       C  
ATOM   1660  CZ3 TRP A 212      -9.271   3.513  24.633  1.00 13.75           C  
ANISOU 1660  CZ3 TRP A 212      -15   1750   3489   -106     16   -135       C  
ATOM   1661  CH2 TRP A 212      -9.125   4.872  24.388  1.00 13.94           C  
ANISOU 1661  CH2 TRP A 212      -21   1770   3548    -96      3   -105       C  
ATOM   1662  N   SER A 213      -4.960   2.710  30.127  1.00 16.50           N  
ANISOU 1662  N   SER A 213      466   1912   3891     26    -22   -270       N  
ATOM   1663  CA  SER A 213      -3.909   3.592  30.629  1.00 17.83           C  
ANISOU 1663  CA  SER A 213      636   2041   4097     53    -53   -284       C  
ATOM   1664  C   SER A 213      -2.534   3.158  30.170  1.00 18.84           C  
ANISOU 1664  C   SER A 213      766   2150   4243     38    -56   -284       C  
ATOM   1665  O   SER A 213      -1.671   3.980  29.870  1.00 19.69           O  
ANISOU 1665  O   SER A 213      854   2234   4394     41    -79   -273       O  
ATOM   1666  CB  SER A 213      -3.922   3.600  32.155  1.00 20.18           C  
ANISOU 1666  CB  SER A 213      960   2325   4382     95    -65   -314       C  
ATOM   1667  OG  SER A 213      -5.215   3.780  32.704  1.00 25.22           O  
ANISOU 1667  OG  SER A 213     1597   2995   4990    117    -54   -313       O  
ATOM   1668  N   VAL A 214      -2.299   1.838  30.132  1.00 18.70           N  
ANISOU 1668  N   VAL A 214      766   2140   4199     23    -35   -295       N  
ATOM   1669  CA  VAL A 214      -1.097   1.292  29.525  1.00 17.77           C  
ANISOU 1669  CA  VAL A 214      646   2014   4091     10    -31   -297       C  
ATOM   1670  C   VAL A 214      -1.042   1.628  28.026  1.00 18.80           C  
ANISOU 1670  C   VAL A 214      742   2179   4222    -11    -22   -271       C  
ATOM   1671  O   VAL A 214       0.025   1.965  27.540  1.00 19.48           O  
ANISOU 1671  O   VAL A 214      808   2262   4332    -10    -28   -256       O  
ATOM   1672  CB  VAL A 214      -1.029  -0.227  29.757  1.00 16.90           C  
ANISOU 1672  CB  VAL A 214      561   1903   3958      0    -15   -317       C  
ATOM   1673  CG1 VAL A 214       0.150  -0.825  29.019  1.00 19.58           C  
ANISOU 1673  CG1 VAL A 214      895   2239   4305     -7     -9   -325       C  
ATOM   1674  CG2 VAL A 214      -0.911  -0.532  31.249  1.00 17.74           C  
ANISOU 1674  CG2 VAL A 214      694   1983   4063     23    -24   -330       C  
ATOM   1675  N   GLY A 215      -2.163   1.511  27.298  1.00 18.13           N  
ANISOU 1675  N   GLY A 215      646   2133   4110    -30     -7   -261       N  
ATOM   1676  CA  GLY A 215      -2.201   1.939  25.907  1.00 18.46           C  
ANISOU 1676  CA  GLY A 215      652   2218   4144    -46      0   -233       C  
ATOM   1677  C   GLY A 215      -1.868   3.400  25.724  1.00 19.56           C  
ANISOU 1677  C   GLY A 215      755   2350   4327    -39    -20   -192       C  
ATOM   1678  O   GLY A 215      -1.240   3.769  24.743  1.00 21.90           O  
ANISOU 1678  O   GLY A 215     1015   2676   4631    -47    -18   -157       O  
ATOM   1679  N   CYS A 216      -2.255   4.243  26.662  1.00 18.18           N  
ANISOU 1679  N   CYS A 216      586   2137   4185    -23    -43   -193       N  
ATOM   1680  CA  CYS A 216      -2.021   5.709  26.568  1.00 18.28           C  
ANISOU 1680  CA  CYS A 216      562   2126   4257    -15    -76   -157       C  
ATOM   1681  C   CYS A 216      -0.526   6.005  26.768  1.00 18.56           C  
ANISOU 1681  C   CYS A 216      587   2125   4340     -6    -99   -147       C  
ATOM   1682  O   CYS A 216       0.014   6.908  26.145  1.00 19.43           O  
ANISOU 1682  O   CYS A 216      651   2232   4500    -13   -119    -96       O  
ATOM   1683  CB  CYS A 216      -2.813   6.463  27.638  1.00 16.13           C  
ANISOU 1683  CB  CYS A 216      303   1818   4008     11   -100   -179       C  
ATOM   1684  SG  CYS A 216      -4.596   6.596  27.384  1.00 18.38           S  
ANISOU 1684  SG  CYS A 216      582   2142   4260      5    -82   -171       S  
ATOM   1685  N   ILE A 217       0.086   5.300  27.709  1.00 18.59           N  
ANISOU 1685  N   ILE A 217      629   2098   4336      9   -101   -188       N  
ATOM   1686  CA  ILE A 217       1.481   5.348  28.014  1.00 18.90           C  
ANISOU 1686  CA  ILE A 217      665   2102   4414     17   -121   -184       C  
ATOM   1687  C   ILE A 217       2.312   4.813  26.845  1.00 19.01           C  
ANISOU 1687  C   ILE A 217      650   2160   4413      0    -93   -151       C  
ATOM   1688  O   ILE A 217       3.388   5.330  26.611  1.00 20.41           O  
ANISOU 1688  O   ILE A 217      793   2324   4638      0   -112   -113       O  
ATOM   1689  CB  ILE A 217       1.804   4.549  29.321  1.00 19.78           C  
ANISOU 1689  CB  ILE A 217      827   2180   4508     38   -124   -236       C  
ATOM   1690  CG1 ILE A 217       1.171   5.237  30.552  1.00 19.56           C  
ANISOU 1690  CG1 ILE A 217      821   2118   4493     68   -157   -269       C  
ATOM   1691  CG2 ILE A 217       3.299   4.444  29.527  1.00 21.29           C  
ANISOU 1691  CG2 ILE A 217     1013   2340   4737     42   -142   -230       C  
ATOM   1692  CD1 ILE A 217       0.978   4.255  31.707  1.00 21.66           C  
ANISOU 1692  CD1 ILE A 217     1134   2384   4712     87   -144   -312       C  
ATOM   1693  N   LEU A 218       1.843   3.828  26.158  1.00 17.44           N  
ANISOU 1693  N   LEU A 218      460   2013   4153    -12    -55   -165       N  
ATOM   1694  CA  LEU A 218       2.494   3.310  24.969  1.00 16.72           C  
ANISOU 1694  CA  LEU A 218      341   1978   4033    -19    -28   -144       C  
ATOM   1695  C   LEU A 218       2.508   4.332  23.841  1.00 17.96           C  
ANISOU 1695  C   LEU A 218      436   2182   4206    -29    -30    -75       C  
ATOM   1696  O   LEU A 218       3.555   4.611  23.278  1.00 20.45           O  
ANISOU 1696  O   LEU A 218      709   2519   4542    -26    -29    -28       O  
ATOM   1697  CB  LEU A 218       1.884   1.982  24.564  1.00 14.63           C  
ANISOU 1697  CB  LEU A 218      106   1751   3702    -24      3   -190       C  
ATOM   1698  CG  LEU A 218       2.345   1.423  23.210  1.00 16.51           C  
ANISOU 1698  CG  LEU A 218      316   2062   3895    -22     30   -183       C  
ATOM   1699  CD1 LEU A 218       3.900   1.195  23.166  1.00 15.69           C  
ANISOU 1699  CD1 LEU A 218      195   1957   3810     -3     35   -173       C  
ATOM   1700  CD2 LEU A 218       1.677   0.072  22.925  1.00 17.99           C  
ANISOU 1700  CD2 LEU A 218      537   2270   4028    -24     46   -244       C  
ATOM   1701  N   ALA A 219       1.402   4.890  23.512  1.00 18.33           N  
ANISOU 1701  N   ALA A 219      471   2247   4247    -41    -33    -58       N  
ATOM   1702  CA  ALA A 219       1.294   6.012  22.556  1.00 19.19           C  
ANISOU 1702  CA  ALA A 219      516   2393   4382    -53    -42     18       C  
ATOM   1703  C   ALA A 219       2.204   7.163  22.933  1.00 21.36           C  
ANISOU 1703  C   ALA A 219      752   2614   4749    -50    -83     71       C  
ATOM   1704  O   ALA A 219       2.812   7.756  22.051  1.00 22.68           O  
ANISOU 1704  O   ALA A 219      855   2820   4942    -57    -86    148       O  
ATOM   1705  CB  ALA A 219      -0.137   6.520  22.512  1.00 16.70           C  
ANISOU 1705  CB  ALA A 219      202   2080   4063    -65    -48     19       C  
ATOM   1706  N   GLU A 220       2.310   7.471  24.242  1.00 21.52           N  
ANISOU 1706  N   GLU A 220      807   2549   4820    -36   -120     32       N  
ATOM   1707  CA  GLU A 220       3.103   8.612  24.685  1.00 22.13           C  
ANISOU 1707  CA  GLU A 220      851   2561   4997    -32   -175     72       C  
ATOM   1708  C   GLU A 220       4.615   8.353  24.530  1.00 22.78           C  
ANISOU 1708  C   GLU A 220      908   2644   5104    -30   -175    105       C  
ATOM   1709  O   GLU A 220       5.386   9.288  24.282  1.00 24.22           O  
ANISOU 1709  O   GLU A 220     1032   2804   5367    -37   -211    177       O  
ATOM   1710  CB  GLU A 220       2.761   8.917  26.134  1.00 22.31           C  
ANISOU 1710  CB  GLU A 220      922   2501   5053     -9   -215      7       C  
ATOM   1711  CG  GLU A 220       3.302  10.240  26.607  1.00 26.11           C  
ANISOU 1711  CG  GLU A 220     1370   2905   5646     -1   -287     36       C  
ATOM   1712  CD  GLU A 220       2.752  10.760  27.918  1.00 23.88           C  
ANISOU 1712  CD  GLU A 220     1129   2551   5393     30   -334    -34       C  
ATOM   1713  OE1 GLU A 220       1.757  10.198  28.398  1.00 25.44           O  
ANISOU 1713  OE1 GLU A 220     1375   2771   5521     45   -305    -92       O  
ATOM   1714  OE2 GLU A 220       3.317  11.721  28.474  1.00 26.51           O  
ANISOU 1714  OE2 GLU A 220     1445   2809   5819     44   -403    -30       O  
ATOM   1715  N   MET A 221       5.044   7.079  24.691  1.00 22.85           N  
ANISOU 1715  N   MET A 221      957   2675   5049    -21   -137     56       N  
ATOM   1716  CA  MET A 221       6.428   6.638  24.486  1.00 23.81           C  
ANISOU 1716  CA  MET A 221     1058   2809   5180    -15   -127     81       C  
ATOM   1717  C   MET A 221       6.827   6.688  23.035  1.00 25.67           C  
ANISOU 1717  C   MET A 221     1226   3137   5390    -22    -94    156       C  
ATOM   1718  O   MET A 221       8.011   6.939  22.770  1.00 27.20           O  
ANISOU 1718  O   MET A 221     1370   3339   5625    -19   -101    217       O  
ATOM   1719  CB  MET A 221       6.607   5.192  24.993  1.00 22.65           C  
ANISOU 1719  CB  MET A 221      972   2664   4970     -2    -95      4       C  
ATOM   1720  CG  MET A 221       6.594   5.069  26.508  1.00 20.64           C  
ANISOU 1720  CG  MET A 221      775   2326   4741     10   -127    -57       C  
ATOM   1721  SD  MET A 221       7.273   3.505  27.074  1.00 24.37           S  
ANISOU 1721  SD  MET A 221     1297   2793   5170     24   -100   -116       S  
ATOM   1722  CE  MET A 221       6.045   2.326  26.576  1.00 23.39           C  
ANISOU 1722  CE  MET A 221     1208   2723   4956     18    -52   -166       C  
ATOM   1723  N   LEU A 222       5.881   6.430  22.101  1.00 26.61           N  
ANISOU 1723  N   LEU A 222     1339   3333   5439    -28    -59    156       N  
ATOM   1724  CA  LEU A 222       6.129   6.543  20.658  1.00 28.27           C  
ANISOU 1724  CA  LEU A 222     1481   3650   5610    -29    -27    229       C  
ATOM   1725  C   LEU A 222       6.390   7.944  20.143  1.00 31.68           C  
ANISOU 1725  C   LEU A 222     1829   4089   6120    -45    -58    344       C  
ATOM   1726  O   LEU A 222       6.966   8.057  19.084  1.00 33.86           O  
ANISOU 1726  O   LEU A 222     2037   4454   6375    -41    -34    422       O  
ATOM   1727  CB  LEU A 222       4.991   5.973  19.807  1.00 27.27           C  
ANISOU 1727  CB  LEU A 222     1370   3602   5390    -31      9    197       C  
ATOM   1728  CG  LEU A 222       4.577   4.556  20.051  1.00 26.44           C  
ANISOU 1728  CG  LEU A 222     1336   3501   5210    -19     36     93       C  
ATOM   1729  CD1 LEU A 222       3.303   4.185  19.226  1.00 28.09           C  
ANISOU 1729  CD1 LEU A 222     1554   3776   5343    -27     56     67       C  
ATOM   1730  CD2 LEU A 222       5.685   3.647  19.833  1.00 22.63           C  
ANISOU 1730  CD2 LEU A 222      853   3050   4696      6     61     72       C  
ATOM   1731  N   SER A 223       5.964   9.000  20.835  1.00 32.18           N  
ANISOU 1731  N   SER A 223     1890   4065   6271    -60   -112    359       N  
ATOM   1732  CA  SER A 223       6.072  10.373  20.312  1.00 32.47           C  
ANISOU 1732  CA  SER A 223     1842   4099   6396    -78   -150    472       C  
ATOM   1733  C   SER A 223       6.499  11.416  21.357  1.00 31.70           C  
ANISOU 1733  C   SER A 223     1736   3875   6433    -83   -228    486       C  
ATOM   1734  O   SER A 223       6.625  12.594  21.014  1.00 32.56           O  
ANISOU 1734  O   SER A 223     1772   3963   6637   -100   -273    580       O  
ATOM   1735  CB  SER A 223       4.704  10.791  19.777  1.00 34.17           C  
ANISOU 1735  CB  SER A 223     2051   4347   6585    -92   -145    480       C  
ATOM   1736  OG  SER A 223       3.799  10.991  20.851  1.00 36.73           O  
ANISOU 1736  OG  SER A 223     2438   4581   6937    -89   -177    401       O  
ATOM   1737  N   ASN A 224       6.669  11.009  22.611  1.00 30.96           N  
ANISOU 1737  N   ASN A 224     1714   3700   6350    -67   -249    394       N  
ATOM   1738  CA  ASN A 224       6.952  11.855  23.756  1.00 31.16           C  
ANISOU 1738  CA  ASN A 224     1750   3604   6485    -62   -327    374       C  
ATOM   1739  C   ASN A 224       5.787  12.800  24.112  1.00 31.90           C  
ANISOU 1739  C   ASN A 224     1851   3643   6626    -62   -371    353       C  
ATOM   1740  O   ASN A 224       5.876  13.508  25.107  1.00 31.84           O  
ANISOU 1740  O   ASN A 224     1859   3535   6703    -49   -441    319       O  
ATOM   1741  CB  ASN A 224       8.290  12.568  23.557  1.00 31.14           C  
ANISOU 1741  CB  ASN A 224     1670   3572   6590    -73   -372    474       C  
ATOM   1742  CG  ASN A 224       9.427  11.531  23.548  1.00 31.58           C  
ANISOU 1742  CG  ASN A 224     1736   3666   6597    -63   -331    467       C  
ATOM   1743  OD1 ASN A 224       9.785  10.978  22.517  1.00 32.08           O  
ANISOU 1743  OD1 ASN A 224     1761   3832   6595    -64   -272    518       O  
ATOM   1744  ND2 ASN A 224      10.010  11.218  24.691  1.00 30.69           N  
ANISOU 1744  ND2 ASN A 224     1674   3477   6510    -49   -361    401       N  
ATOM   1745  N   ARG A 225       4.673  12.784  23.353  1.00 32.56           N  
ANISOU 1745  N   ARG A 225     1928   3791   6652    -72   -334    365       N  
ATOM   1746  CA  ARG A 225       3.538  13.622  23.656  1.00 31.99           C  
ANISOU 1746  CA  ARG A 225     1861   3673   6620    -69   -370    345       C  
ATOM   1747  C   ARG A 225       2.422  12.740  24.212  1.00 29.76           C  
ANISOU 1747  C   ARG A 225     1662   3410   6235    -51   -328    240       C  
ATOM   1748  O   ARG A 225       2.237  11.584  23.770  1.00 28.60           O  
ANISOU 1748  O   ARG A 225     1544   3341   5982    -56   -262    216       O  
ATOM   1749  CB  ARG A 225       3.100  14.376  22.401  1.00 36.13           C  
ANISOU 1749  CB  ARG A 225     2305   4252   7171    -95   -368    452       C  
ATOM   1750  CG  ARG A 225       4.064  15.450  21.939  1.00 43.04           C  
ANISOU 1750  CG  ARG A 225     3085   5097   8171   -114   -423    572       C  
ATOM   1751  CD  ARG A 225       4.108  16.631  22.910  1.00 51.13           C  
ANISOU 1751  CD  ARG A 225     4103   5985   9339   -104   -522    555       C  
ATOM   1752  NE  ARG A 225       4.731  17.830  22.344  1.00 57.80           N  
ANISOU 1752  NE  ARG A 225     4844   6793  10324   -129   -586    685       N  
ATOM   1753  CZ  ARG A 225       4.685  19.036  22.909  1.00 63.34           C  
ANISOU 1753  CZ  ARG A 225     5518   7375  11173   -125   -684    692       C  
ATOM   1754  NH1 ARG A 225       5.277  20.078  22.322  1.00 62.74           N  
ANISOU 1754  NH1 ARG A 225     5338   7266  11234   -152   -745    824       N  
ATOM   1755  NH2 ARG A 225       4.045  19.215  24.065  1.00 65.02           N  
ANISOU 1755  NH2 ARG A 225     5803   7503  11399    -90   -725    568       N  
ATOM   1756  N   PRO A 226       1.643  13.248  25.190  1.00 28.63           N  
ANISOU 1756  N   PRO A 226     1555   3200   6123    -28   -367    176       N  
ATOM   1757  CA  PRO A 226       0.393  12.543  25.535  1.00 27.91           C  
ANISOU 1757  CA  PRO A 226     1523   3142   5939    -15   -324    103       C  
ATOM   1758  C   PRO A 226      -0.517  12.391  24.316  1.00 27.20           C  
ANISOU 1758  C   PRO A 226     1404   3137   5794    -42   -277    151       C  
ATOM   1759  O   PRO A 226      -0.617  13.294  23.486  1.00 27.46           O  
ANISOU 1759  O   PRO A 226     1371   3180   5883    -60   -298    231       O  
ATOM   1760  CB  PRO A 226      -0.228  13.385  26.655  1.00 28.25           C  
ANISOU 1760  CB  PRO A 226     1590   3107   6037     20   -380     44       C  
ATOM   1761  CG  PRO A 226       0.454  14.733  26.542  1.00 29.64           C  
ANISOU 1761  CG  PRO A 226     1704   3209   6349     16   -458    101       C  
ATOM   1762  CD  PRO A 226       1.837  14.449  26.031  1.00 27.65           C  
ANISOU 1762  CD  PRO A 226     1418   2970   6118     -8   -454    163       C  
ATOM   1763  N   ILE A 227      -1.155  11.220  24.200  1.00 26.04           N  
ANISOU 1763  N   ILE A 227     1302   3051   5541    -44   -219    106       N  
ATOM   1764  CA  ILE A 227      -2.013  10.949  23.056  1.00 25.53           C  
ANISOU 1764  CA  ILE A 227     1215   3068   5417    -68   -179    142       C  
ATOM   1765  C   ILE A 227      -3.333  11.734  23.127  1.00 24.01           C  
ANISOU 1765  C   ILE A 227     1012   2862   5249    -66   -196    146       C  
ATOM   1766  O   ILE A 227      -3.808  12.195  22.074  1.00 24.38           O  
ANISOU 1766  O   ILE A 227     1008   2957   5299    -89   -190    212       O  
ATOM   1767  CB  ILE A 227      -2.281   9.436  22.802  1.00 25.38           C  
ANISOU 1767  CB  ILE A 227     1241   3113   5288    -73   -121     94       C  
ATOM   1768  CG1 ILE A 227      -3.129   9.275  21.532  1.00 25.55           C  
ANISOU 1768  CG1 ILE A 227     1233   3220   5255    -97    -91    132       C  
ATOM   1769  CG2 ILE A 227      -2.920   8.726  24.019  1.00 25.39           C  
ANISOU 1769  CG2 ILE A 227     1312   3079   5256    -54   -114      9       C  
ATOM   1770  CD1 ILE A 227      -3.093   7.966  20.853  1.00 27.48           C  
ANISOU 1770  CD1 ILE A 227     1499   3536   5407   -104    -48    104       C  
ATOM   1771  N   PHE A 228      -3.923  11.857  24.338  1.00 22.29           N  
ANISOU 1771  N   PHE A 228      839   2589   5042    -36   -214     77       N  
ATOM   1772  CA  PHE A 228      -5.293  12.376  24.506  1.00 22.42           C  
ANISOU 1772  CA  PHE A 228      854   2602   5062    -26   -219     67       C  
ATOM   1773  C   PHE A 228      -5.245  13.513  25.546  1.00 25.25           C  
ANISOU 1773  C   PHE A 228     1211   2871   5511     13   -283     37       C  
ATOM   1774  O   PHE A 228      -5.718  13.364  26.673  1.00 26.06           O  
ANISOU 1774  O   PHE A 228     1360   2950   5592     52   -286    -36       O  
ATOM   1775  CB  PHE A 228      -6.220  11.258  25.003  1.00 20.22           C  
ANISOU 1775  CB  PHE A 228      631   2360   4692    -17   -174      8       C  
ATOM   1776  CG  PHE A 228      -6.391  10.084  24.097  1.00 17.78           C  
ANISOU 1776  CG  PHE A 228      329   2127   4300    -50   -123     19       C  
ATOM   1777  CD1 PHE A 228      -6.724  10.256  22.773  1.00 18.29           C  
ANISOU 1777  CD1 PHE A 228      348   2250   4351    -82   -111     80       C  
ATOM   1778  CD2 PHE A 228      -6.269   8.799  24.579  1.00 16.34           C  
ANISOU 1778  CD2 PHE A 228      197   1957   4054    -47    -93    -32       C  
ATOM   1779  CE1 PHE A 228      -6.880   9.147  21.942  1.00 18.37           C  
ANISOU 1779  CE1 PHE A 228      368   2330   4281   -105    -72     78       C  
ATOM   1780  CE2 PHE A 228      -6.407   7.717  23.747  1.00 16.18           C  
ANISOU 1780  CE2 PHE A 228      183   1996   3968    -73    -58    -30       C  
ATOM   1781  CZ  PHE A 228      -6.743   7.890  22.443  1.00 16.78           C  
ANISOU 1781  CZ  PHE A 228      219   2130   4026   -100    -48     18       C  
ATOM   1782  N   PRO A 229      -4.605  14.622  25.193  1.00 27.21           N  
ANISOU 1782  N   PRO A 229     1405   3072   5862      6   -336     92       N  
ATOM   1783  CA  PRO A 229      -4.314  15.671  26.193  1.00 28.33           C  
ANISOU 1783  CA  PRO A 229     1546   3115   6103     46   -411     54       C  
ATOM   1784  C   PRO A 229      -5.461  16.592  26.611  1.00 29.96           C  
ANISOU 1784  C   PRO A 229     1745   3286   6353     79   -445     26       C  
ATOM   1785  O   PRO A 229      -5.356  17.821  26.473  1.00 30.83           O  
ANISOU 1785  O   PRO A 229     1806   3330   6578     84   -512     59       O  
ATOM   1786  CB  PRO A 229      -3.201  16.446  25.494  1.00 27.62           C  
ANISOU 1786  CB  PRO A 229     1389   2990   6115     17   -458    141       C  
ATOM   1787  CG  PRO A 229      -3.571  16.377  24.082  1.00 27.14           C  
ANISOU 1787  CG  PRO A 229     1276   3009   6026    -27   -417    233       C  
ATOM   1788  CD  PRO A 229      -3.993  14.970  23.892  1.00 26.48           C  
ANISOU 1788  CD  PRO A 229     1244   3013   5805    -35   -337    195       C  
ATOM   1789  N   GLY A 230      -6.518  16.025  27.162  1.00 30.25           N  
ANISOU 1789  N   GLY A 230     1827   3361   6306    105   -404    -33       N  
ATOM   1790  CA  GLY A 230      -7.680  16.783  27.613  1.00 31.88           C  
ANISOU 1790  CA  GLY A 230     2028   3546   6538    145   -426    -66       C  
ATOM   1791  C   GLY A 230      -7.340  17.886  28.587  1.00 35.28           C  
ANISOU 1791  C   GLY A 230     2458   3880   7067    201   -511   -123       C  
ATOM   1792  O   GLY A 230      -6.321  17.817  29.289  1.00 36.55           O  
ANISOU 1792  O   GLY A 230     2645   3995   7247    219   -545   -165       O  
ATOM   1793  N   LYS A 231      -8.162  18.928  28.614  1.00 37.71           N  
ANISOU 1793  N   LYS A 231     2735   4151   7442    229   -551   -127       N  
ATOM   1794  CA  LYS A 231      -7.988  20.065  29.543  1.00 39.81           C  
ANISOU 1794  CA  LYS A 231     2998   4319   7809    292   -643   -196       C  
ATOM   1795  C   LYS A 231      -9.025  20.063  30.668  1.00 40.60           C  
ANISOU 1795  C   LYS A 231     3141   4437   7848    371   -634   -297       C  
ATOM   1796  O   LYS A 231      -8.862  20.809  31.616  1.00 41.64           O  
ANISOU 1796  O   LYS A 231     3285   4501   8036    438   -705   -379       O  
ATOM   1797  CB  LYS A 231      -8.038  21.383  28.774  1.00 42.95           C  
ANISOU 1797  CB  LYS A 231     3320   4647   8352    273   -712   -127       C  
ATOM   1798  CG  LYS A 231      -7.026  21.422  27.616  1.00 48.20           C  
ANISOU 1798  CG  LYS A 231     3931   5309   9074    197   -718    -10       C  
ATOM   1799  CD  LYS A 231      -7.299  22.541  26.568  1.00 52.83           C  
ANISOU 1799  CD  LYS A 231     4429   5861   9784    162   -764     95       C  
ATOM   1800  CE  LYS A 231      -6.541  22.304  25.266  1.00 57.61           C  
ANISOU 1800  CE  LYS A 231     4977   6515  10397     86   -737    227       C  
ATOM   1801  NZ  LYS A 231      -6.814  20.952  24.645  1.00 60.59           N  
ANISOU 1801  NZ  LYS A 231     5386   7020  10615     51   -628    247       N  
ATOM   1802  N   HIS A 232     -10.087  19.243  30.563  1.00 40.54           N  
ANISOU 1802  N   HIS A 232     3152   4523   7729    367   -551   -290       N  
ATOM   1803  CA  HIS A 232     -11.105  19.077  31.589  1.00 41.16           C  
ANISOU 1803  CA  HIS A 232     3264   4643   7732    439   -526   -369       C  
ATOM   1804  C   HIS A 232     -11.816  17.706  31.415  1.00 42.36           C  
ANISOU 1804  C   HIS A 232     3441   4905   7749    409   -425   -340       C  
ATOM   1805  O   HIS A 232     -11.488  16.932  30.502  1.00 43.52           O  
ANISOU 1805  O   HIS A 232     3583   5086   7866    336   -383   -272       O  
ATOM   1806  CB  HIS A 232     -12.086  20.298  31.637  1.00 41.63           C  
ANISOU 1806  CB  HIS A 232     3286   4665   7867    489   -571   -388       C  
ATOM   1807  CG  HIS A 232     -12.335  20.989  30.327  1.00 41.79           C  
ANISOU 1807  CG  HIS A 232     3240   4659   7980    429   -588   -290       C  
ATOM   1808  ND1 HIS A 232     -11.475  21.973  29.869  1.00 43.03           N  
ANISOU 1808  ND1 HIS A 232     3354   4720   8276    407   -671   -255       N  
ATOM   1809  CD2 HIS A 232     -13.348  20.842  29.437  1.00 41.76           C  
ANISOU 1809  CD2 HIS A 232     3204   4713   7950    390   -538   -219       C  
ATOM   1810  CE1 HIS A 232     -11.968  22.374  28.710  1.00 43.31           C  
ANISOU 1810  CE1 HIS A 232     3331   4765   8361    355   -664   -159       C  
ATOM   1811  NE2 HIS A 232     -13.093  21.725  28.406  1.00 42.98           N  
ANISOU 1811  NE2 HIS A 232     3295   4814   8221    344   -585   -137       N  
ATOM   1812  N   TYR A 233     -12.778  17.408  32.292  1.00 41.84           N  
ANISOU 1812  N   TYR A 233     3398   4894   7605    468   -391   -390       N  
ATOM   1813  CA  TYR A 233     -13.423  16.109  32.361  1.00 41.36           C  
ANISOU 1813  CA  TYR A 233     3359   4929   7427    448   -307   -367       C  
ATOM   1814  C   TYR A 233     -14.011  15.680  31.020  1.00 40.11           C  
ANISOU 1814  C   TYR A 233     3169   4811   7260    368   -262   -275       C  
ATOM   1815  O   TYR A 233     -13.681  14.608  30.529  1.00 39.31           O  
ANISOU 1815  O   TYR A 233     3083   4746   7107    311   -220   -238       O  
ATOM   1816  CB  TYR A 233     -14.486  16.123  33.459  1.00 41.22           C  
ANISOU 1816  CB  TYR A 233     3353   4965   7344    531   -286   -421       C  
ATOM   1817  CG  TYR A 233     -15.099  14.779  33.701  1.00 42.78           C  
ANISOU 1817  CG  TYR A 233     3568   5258   7429    515   -207   -392       C  
ATOM   1818  CD1 TYR A 233     -14.579  13.918  34.655  1.00 44.00           C  
ANISOU 1818  CD1 TYR A 233     3763   5445   7510    539   -187   -427       C  
ATOM   1819  CD2 TYR A 233     -16.209  14.362  32.985  1.00 43.92           C  
ANISOU 1819  CD2 TYR A 233     3684   5457   7546    475   -156   -325       C  
ATOM   1820  CE1 TYR A 233     -15.162  12.683  34.900  1.00 44.85           C  
ANISOU 1820  CE1 TYR A 233     3879   5635   7527    523   -121   -391       C  
ATOM   1821  CE2 TYR A 233     -16.774  13.118  33.196  1.00 44.66           C  
ANISOU 1821  CE2 TYR A 233     3788   5629   7551    456    -93   -292       C  
ATOM   1822  CZ  TYR A 233     -16.261  12.285  34.164  1.00 45.53           C  
ANISOU 1822  CZ  TYR A 233     3935   5768   7596    480    -76   -322       C  
ATOM   1823  OH  TYR A 233     -16.858  11.062  34.359  1.00 47.45           O  
ANISOU 1823  OH  TYR A 233     4180   6084   7765    458    -18   -278       O  
ATOM   1824  N   LEU A 234     -14.881  16.511  30.414  1.00 39.35           N  
ANISOU 1824  N   LEU A 234     3028   4707   7216    367   -274   -241       N  
ATOM   1825  CA  LEU A 234     -15.555  16.143  29.166  1.00 38.59           C  
ANISOU 1825  CA  LEU A 234     2900   4657   7106    297   -235   -155       C  
ATOM   1826  C   LEU A 234     -14.720  16.444  27.943  1.00 36.60           C  
ANISOU 1826  C   LEU A 234     2617   4372   6917    230   -260    -92       C  
ATOM   1827  O   LEU A 234     -15.014  15.841  26.892  1.00 37.88           O  
ANISOU 1827  O   LEU A 234     2763   4586   7044    167   -222    -27       O  
ATOM   1828  CB  LEU A 234     -16.965  16.818  29.040  1.00 39.65           C  
ANISOU 1828  CB  LEU A 234     2995   4811   7259    323   -230   -137       C  
ATOM   1829  CG  LEU A 234     -17.826  16.463  27.787  1.00 39.20           C  
ANISOU 1829  CG  LEU A 234     2903   4807   7185    254   -192    -49       C  
ATOM   1830  CD1 LEU A 234     -18.477  15.105  27.930  1.00 39.65           C  
ANISOU 1830  CD1 LEU A 234     2984   4943   7138    234   -127    -37       C  
ATOM   1831  CD2 LEU A 234     -18.850  17.573  27.498  1.00 38.27           C  
ANISOU 1831  CD2 LEU A 234     2734   4674   7132    278   -215    -25       C  
ATOM   1832  N   ASP A 235     -13.698  17.353  28.032  1.00 34.30           N  
ANISOU 1832  N   ASP A 235     2313   4001   6718    242   -325   -104       N  
ATOM   1833  CA  ASP A 235     -12.764  17.493  26.906  1.00 32.65           C  
ANISOU 1833  CA  ASP A 235     2071   3775   6559    177   -342    -32       C  
ATOM   1834  C   ASP A 235     -11.948  16.243  26.664  1.00 30.68           C  
ANISOU 1834  C   ASP A 235     1856   3568   6233    136   -298    -25       C  
ATOM   1835  O   ASP A 235     -11.374  16.120  25.592  1.00 31.73           O  
ANISOU 1835  O   ASP A 235     1960   3719   6377     82   -293     42       O  
ATOM   1836  CB  ASP A 235     -11.811  18.669  27.069  1.00 34.01           C  
ANISOU 1836  CB  ASP A 235     2216   3850   6856    195   -425    -36       C  
ATOM   1837  CG  ASP A 235     -10.983  18.942  25.829  1.00 40.06           C  
ANISOU 1837  CG  ASP A 235     2930   4610   7681    130   -441     62       C  
ATOM   1838  OD1 ASP A 235     -11.513  18.767  24.709  1.00 41.57           O  
ANISOU 1838  OD1 ASP A 235     3086   4862   7847     81   -406    139       O  
ATOM   1839  OD2 ASP A 235      -9.789  19.315  25.977  1.00 42.21           O  
ANISOU 1839  OD2 ASP A 235     3194   4822   8022    128   -490     65       O  
ATOM   1840  N   GLN A 236     -11.896  15.319  27.617  1.00 27.50           N  
ANISOU 1840  N   GLN A 236     1509   3187   5753    164   -268    -88       N  
ATOM   1841  CA  GLN A 236     -11.061  14.130  27.498  1.00 24.20           C  
ANISOU 1841  CA  GLN A 236     1124   2799   5272    131   -233    -89       C  
ATOM   1842  C   GLN A 236     -11.627  13.215  26.453  1.00 24.20           C  
ANISOU 1842  C   GLN A 236     1116   2873   5207     76   -180    -38       C  
ATOM   1843  O   GLN A 236     -10.872  12.740  25.600  1.00 25.96           O  
ANISOU 1843  O   GLN A 236     1331   3115   5417     32   -168     -3       O  
ATOM   1844  CB  GLN A 236     -10.978  13.416  28.858  1.00 22.56           C  
ANISOU 1844  CB  GLN A 236      972   2596   5004    177   -218   -164       C  
ATOM   1845  CG  GLN A 236      -9.955  12.263  28.904  1.00 20.50           C  
ANISOU 1845  CG  GLN A 236      746   2348   4695    150   -193   -171       C  
ATOM   1846  CD  GLN A 236      -8.531  12.653  28.444  1.00 21.71           C  
ANISOU 1846  CD  GLN A 236      884   2453   4911    128   -231   -151       C  
ATOM   1847  OE1 GLN A 236      -8.031  13.783  28.678  1.00 25.21           O  
ANISOU 1847  OE1 GLN A 236     1306   2831   5441    151   -290   -157       O  
ATOM   1848  NE2 GLN A 236      -7.797  11.738  27.783  1.00 18.29           N  
ANISOU 1848  NE2 GLN A 236      457   2049   4443     84   -201   -124       N  
ATOM   1849  N   LEU A 237     -12.973  12.943  26.514  1.00 23.36           N  
ANISOU 1849  N   LEU A 237     1008   2811   5057     81   -149    -35       N  
ATOM   1850  CA  LEU A 237     -13.669  12.137  25.528  1.00 24.44           C  
ANISOU 1850  CA  LEU A 237     1134   3013   5139     30   -108     10       C  
ATOM   1851  C   LEU A 237     -13.646  12.748  24.111  1.00 25.97           C  
ANISOU 1851  C   LEU A 237     1275   3222   5370    -14   -122     82       C  
ATOM   1852  O   LEU A 237     -13.672  11.991  23.144  1.00 25.94           O  
ANISOU 1852  O   LEU A 237     1267   3272   5318    -59    -96    113       O  
ATOM   1853  CB  LEU A 237     -15.136  11.900  25.973  1.00 24.76           C  
ANISOU 1853  CB  LEU A 237     1176   3089   5142     49    -82      6       C  
ATOM   1854  CG  LEU A 237     -15.900  10.823  25.233  1.00 26.20           C  
ANISOU 1854  CG  LEU A 237     1357   3334   5264      0    -44     39       C  
ATOM   1855  CD1 LEU A 237     -15.576   9.438  25.746  1.00 27.81           C  
ANISOU 1855  CD1 LEU A 237     1605   3554   5408     -7    -17      7       C  
ATOM   1856  CD2 LEU A 237     -17.385  11.069  25.369  1.00 26.75           C  
ANISOU 1856  CD2 LEU A 237     1403   3432   5329     13    -31     61       C  
ATOM   1857  N   ASN A 238     -13.587  14.083  23.968  1.00 27.23           N  
ANISOU 1857  N   ASN A 238     1393   3338   5616      0   -165    109       N  
ATOM   1858  CA  ASN A 238     -13.437  14.702  22.646  1.00 28.18           C  
ANISOU 1858  CA  ASN A 238     1455   3476   5777    -43   -180    191       C  
ATOM   1859  C   ASN A 238     -12.146  14.246  21.993  1.00 27.69           C  
ANISOU 1859  C   ASN A 238     1390   3432   5699    -74   -176    215       C  
ATOM   1860  O   ASN A 238     -12.141  13.846  20.823  1.00 27.85           O  
ANISOU 1860  O   ASN A 238     1386   3519   5677   -114   -154    266       O  
ATOM   1861  CB  ASN A 238     -13.421  16.241  22.729  1.00 30.88           C  
ANISOU 1861  CB  ASN A 238     1748   3751   6234    -20   -238    219       C  
ATOM   1862  CG  ASN A 238     -14.579  16.855  23.420  1.00 36.05           C  
ANISOU 1862  CG  ASN A 238     2400   4380   6917     23   -250    189       C  
ATOM   1863  OD1 ASN A 238     -15.580  16.179  23.735  1.00 37.75           O  
ANISOU 1863  OD1 ASN A 238     2641   4640   7062     32   -209    163       O  
ATOM   1864  ND2 ASN A 238     -14.458  18.172  23.674  1.00 36.59           N  
ANISOU 1864  ND2 ASN A 238     2433   4374   7096     52   -311    193       N  
ATOM   1865  N   HIS A 239     -11.057  14.296  22.785  1.00 26.56           N  
ANISOU 1865  N   HIS A 239     1273   3234   5585    -49   -197    175       N  
ATOM   1866  CA  HIS A 239      -9.755  13.844  22.373  1.00 25.77           C  
ANISOU 1866  CA  HIS A 239     1173   3145   5473    -69   -192    190       C  
ATOM   1867  C   HIS A 239      -9.773  12.373  21.984  1.00 24.45           C  
ANISOU 1867  C   HIS A 239     1043   3047   5200    -92   -139    168       C  
ATOM   1868  O   HIS A 239      -9.295  12.046  20.901  1.00 25.98           O  
ANISOU 1868  O   HIS A 239     1211   3297   5363   -122   -123    212       O  
ATOM   1869  CB  HIS A 239      -8.697  14.157  23.448  1.00 26.54           C  
ANISOU 1869  CB  HIS A 239     1295   3164   5626    -35   -229    144       C  
ATOM   1870  CG  HIS A 239      -8.262  15.580  23.379  1.00 27.64           C  
ANISOU 1870  CG  HIS A 239     1380   3236   5886    -28   -293    188       C  
ATOM   1871  ND1 HIS A 239      -7.090  15.932  22.743  1.00 30.41           N  
ANISOU 1871  ND1 HIS A 239     1687   3579   6289    -52   -316    253       N  
ATOM   1872  CD2 HIS A 239      -8.875  16.708  23.815  1.00 28.73           C  
ANISOU 1872  CD2 HIS A 239     1496   3314   6106      0   -341    182       C  
ATOM   1873  CE1 HIS A 239      -7.006  17.254  22.835  1.00 31.24           C  
ANISOU 1873  CE1 HIS A 239     1743   3612   6514    -42   -382    288       C  
ATOM   1874  NE2 HIS A 239      -8.052  17.769  23.469  1.00 29.60           N  
ANISOU 1874  NE2 HIS A 239     1549   3368   6330     -9   -401    242       N  
ATOM   1875  N   ILE A 240     -10.310  11.493  22.825  1.00 22.48           N  
ANISOU 1875  N   ILE A 240      847   2798   4896    -75   -115    104       N  
ATOM   1876  CA  ILE A 240     -10.353  10.062  22.508  1.00 22.32           C  
ANISOU 1876  CA  ILE A 240      861   2830   4790    -97    -75     80       C  
ATOM   1877  C   ILE A 240     -11.090   9.779  21.198  1.00 24.74           C  
ANISOU 1877  C   ILE A 240     1137   3210   5053   -134    -57    124       C  
ATOM   1878  O   ILE A 240     -10.597   9.025  20.366  1.00 25.89           O  
ANISOU 1878  O   ILE A 240     1283   3404   5149   -155    -40    128       O  
ATOM   1879  CB  ILE A 240     -10.900   9.186  23.655  1.00 20.86           C  
ANISOU 1879  CB  ILE A 240      728   2632   4565    -75    -56     19       C  
ATOM   1880  CG1 ILE A 240     -10.115   9.400  24.968  1.00 18.39           C  
ANISOU 1880  CG1 ILE A 240      447   2258   4282    -34    -74    -29       C  
ATOM   1881  CG2 ILE A 240     -10.835   7.743  23.249  1.00 22.43           C  
ANISOU 1881  CG2 ILE A 240      954   2872   4696   -101    -27     -1       C  
ATOM   1882  CD1 ILE A 240     -10.839   9.072  26.210  1.00 18.86           C  
ANISOU 1882  CD1 ILE A 240      539   2309   4318      1    -64    -73       C  
ATOM   1883  N   LEU A 241     -12.246  10.401  21.006  1.00 26.44           N  
ANISOU 1883  N   LEU A 241     1325   3435   5286   -138    -62    154       N  
ATOM   1884  CA  LEU A 241     -13.019  10.227  19.785  1.00 28.68           C  
ANISOU 1884  CA  LEU A 241     1578   3788   5531   -173    -51    198       C  
ATOM   1885  C   LEU A 241     -12.377  10.874  18.574  1.00 29.95           C  
ANISOU 1885  C   LEU A 241     1684   3989   5707   -193    -63    267       C  
ATOM   1886  O   LEU A 241     -12.585  10.416  17.449  1.00 29.51           O  
ANISOU 1886  O   LEU A 241     1609   4009   5594   -219    -50    293       O  
ATOM   1887  CB  LEU A 241     -14.442  10.763  19.967  1.00 29.84           C  
ANISOU 1887  CB  LEU A 241     1707   3932   5699   -170    -55    218       C  
ATOM   1888  CG  LEU A 241     -15.264  10.081  21.018  1.00 32.53           C  
ANISOU 1888  CG  LEU A 241     2089   4256   6015   -152    -39    168       C  
ATOM   1889  CD1 LEU A 241     -16.538  10.803  21.210  1.00 33.41           C  
ANISOU 1889  CD1 LEU A 241     2173   4366   6156   -141    -43    194       C  
ATOM   1890  CD2 LEU A 241     -15.528   8.605  20.674  1.00 34.37           C  
ANISOU 1890  CD2 LEU A 241     2351   4532   6176   -180    -16    144       C  
ATOM   1891  N   GLY A 242     -11.604  11.929  18.793  1.00 31.37           N  
ANISOU 1891  N   GLY A 242     1833   4123   5963   -179    -90    299       N  
ATOM   1892  CA  GLY A 242     -10.832  12.547  17.732  1.00 31.42           C  
ANISOU 1892  CA  GLY A 242     1779   4168   5992   -197   -102    378       C  
ATOM   1893  C   GLY A 242      -9.841  11.618  17.072  1.00 30.51           C  
ANISOU 1893  C   GLY A 242     1672   4115   5806   -205    -76    372       C  
ATOM   1894  O   GLY A 242      -9.444  11.889  15.946  1.00 30.99           O  
ANISOU 1894  O   GLY A 242     1678   4246   5851   -221    -74    442       O  
ATOM   1895  N   ILE A 243      -9.435  10.537  17.748  1.00 29.04           N  
ANISOU 1895  N   ILE A 243     1548   3909   5577   -191    -58    292       N  
ATOM   1896  CA  ILE A 243      -8.450   9.588  17.232  1.00 28.51           C  
ANISOU 1896  CA  ILE A 243     1494   3892   5447   -191    -35    272       C  
ATOM   1897  C   ILE A 243      -9.186   8.316  16.901  1.00 27.52           C  
ANISOU 1897  C   ILE A 243     1408   3814   5234   -200    -13    216       C  
ATOM   1898  O   ILE A 243      -9.043   7.789  15.806  1.00 27.23           O  
ANISOU 1898  O   ILE A 243     1355   3861   5131   -208      1    224       O  
ATOM   1899  CB  ILE A 243      -7.322   9.257  18.274  1.00 28.91           C  
ANISOU 1899  CB  ILE A 243     1584   3876   5524   -168    -38    223       C  
ATOM   1900  CG1 ILE A 243      -6.513  10.506  18.730  1.00 30.17           C  
ANISOU 1900  CG1 ILE A 243     1707   3972   5784   -158    -73    271       C  
ATOM   1901  CG2 ILE A 243      -6.416   8.134  17.780  1.00 28.94           C  
ANISOU 1901  CG2 ILE A 243     1605   3931   5459   -164    -12    192       C  
ATOM   1902  CD1 ILE A 243      -5.777  11.141  17.798  1.00 29.41           C  
ANISOU 1902  CD1 ILE A 243     1545   3919   5711   -168    -80    355       C  
ATOM   1903  N   LEU A 244      -9.964   7.808  17.849  1.00 27.09           N  
ANISOU 1903  N   LEU A 244     1402   3709   5181   -197    -11    160       N  
ATOM   1904  CA  LEU A 244     -10.609   6.506  17.674  1.00 28.96           C  
ANISOU 1904  CA  LEU A 244     1677   3974   5353   -207      2    106       C  
ATOM   1905  C   LEU A 244     -11.774   6.540  16.690  1.00 28.82           C  
ANISOU 1905  C   LEU A 244     1631   4019   5300   -232     -2    136       C  
ATOM   1906  O   LEU A 244     -12.136   5.500  16.149  1.00 28.65           O  
ANISOU 1906  O   LEU A 244     1628   4037   5221   -243      0     99       O  
ATOM   1907  CB  LEU A 244     -11.062   5.961  19.029  1.00 29.61           C  
ANISOU 1907  CB  LEU A 244     1810   3988   5453   -197      3     54       C  
ATOM   1908  CG  LEU A 244     -10.193   4.904  19.726  1.00 31.47           C  
ANISOU 1908  CG  LEU A 244     2093   4189   5675   -183     11     -7       C  
ATOM   1909  CD1 LEU A 244      -8.721   5.284  19.774  1.00 32.51           C  
ANISOU 1909  CD1 LEU A 244     2217   4308   5828   -165     10     -1       C  
ATOM   1910  CD2 LEU A 244     -10.680   4.676  21.101  1.00 31.97           C  
ANISOU 1910  CD2 LEU A 244     2191   4194   5762   -170     11    -36       C  
ATOM   1911  N   GLY A 245     -12.340   7.723  16.446  1.00 28.95           N  
ANISOU 1911  N   GLY A 245     1602   4041   5357   -240    -12    201       N  
ATOM   1912  CA  GLY A 245     -13.538   7.832  15.644  1.00 28.73           C  
ANISOU 1912  CA  GLY A 245     1547   4065   5305   -263    -18    234       C  
ATOM   1913  C   GLY A 245     -14.817   7.680  16.422  1.00 26.89           C  
ANISOU 1913  C   GLY A 245     1335   3790   5092   -268    -20    216       C  
ATOM   1914  O   GLY A 245     -14.829   7.374  17.625  1.00 25.22           O  
ANISOU 1914  O   GLY A 245     1162   3516   4904   -251    -15    174       O  
ATOM   1915  N   SER A 246     -15.918   7.910  15.708  1.00 26.50           N  
ANISOU 1915  N   SER A 246     1254   3784   5030   -291    -27    255       N  
ATOM   1916  CA  SER A 246     -17.263   7.635  16.207  1.00 27.22           C  
ANISOU 1916  CA  SER A 246     1356   3855   5131   -300    -29    248       C  
ATOM   1917  C   SER A 246     -17.394   6.138  16.547  1.00 29.15           C  
ANISOU 1917  C   SER A 246     1651   4090   5335   -307    -26    182       C  
ATOM   1918  O   SER A 246     -16.900   5.307  15.756  1.00 29.36           O  
ANISOU 1918  O   SER A 246     1689   4156   5310   -316    -32    151       O  
ATOM   1919  CB  SER A 246     -18.291   8.004  15.157  1.00 26.21           C  
ANISOU 1919  CB  SER A 246     1184   3787   4988   -328    -41    303       C  
ATOM   1920  OG  SER A 246     -18.329   9.408  15.015  1.00 26.20           O  
ANISOU 1920  OG  SER A 246     1133   3780   5042   -322    -48    369       O  
ATOM   1921  N   PRO A 247     -17.973   5.760  17.714  1.00 30.02           N  
ANISOU 1921  N   PRO A 247     1787   4149   5470   -297    -19    161       N  
ATOM   1922  CA  PRO A 247     -18.185   4.328  17.968  1.00 30.08           C  
ANISOU 1922  CA  PRO A 247     1831   4146   5452   -310    -23    115       C  
ATOM   1923  C   PRO A 247     -19.140   3.667  16.997  1.00 29.97           C  
ANISOU 1923  C   PRO A 247     1804   4175   5409   -346    -46    121       C  
ATOM   1924  O   PRO A 247     -20.013   4.308  16.420  1.00 31.16           O  
ANISOU 1924  O   PRO A 247     1917   4359   5563   -361    -53    169       O  
ATOM   1925  CB  PRO A 247     -18.706   4.300  19.401  1.00 30.66           C  
ANISOU 1925  CB  PRO A 247     1919   4170   5561   -291    -10    115       C  
ATOM   1926  CG  PRO A 247     -18.308   5.586  19.988  1.00 31.72           C  
ANISOU 1926  CG  PRO A 247     2041   4281   5731   -256      1    133       C  
ATOM   1927  CD  PRO A 247     -18.427   6.554  18.877  1.00 30.11           C  
ANISOU 1927  CD  PRO A 247     1794   4114   5532   -270    -10    178       C  
ATOM   1928  N   SER A 248     -18.964   2.360  16.836  1.00 28.91           N  
ANISOU 1928  N   SER A 248     1699   4034   5251   -358    -62     69       N  
ATOM   1929  CA  SER A 248     -19.760   1.550  15.946  1.00 28.99           C  
ANISOU 1929  CA  SER A 248     1703   4075   5237   -390    -96     58       C  
ATOM   1930  C   SER A 248     -21.139   1.338  16.563  1.00 31.20           C  
ANISOU 1930  C   SER A 248     1969   4329   5557   -410   -104     96       C  
ATOM   1931  O   SER A 248     -21.308   1.507  17.778  1.00 31.82           O  
ANISOU 1931  O   SER A 248     2052   4367   5671   -394    -80    115       O  
ATOM   1932  CB  SER A 248     -19.070   0.210  15.716  1.00 29.44           C  
ANISOU 1932  CB  SER A 248     1797   4118   5271   -390   -119    -17       C  
ATOM   1933  OG  SER A 248     -19.051  -0.586  16.889  1.00 28.79           O  
ANISOU 1933  OG  SER A 248     1742   3968   5229   -388   -117    -35       O  
ATOM   1934  N   GLN A 249     -22.139   0.955  15.764  1.00 31.70           N  
ANISOU 1934  N   GLN A 249     2012   4420   5612   -443   -138    109       N  
ATOM   1935  CA  GLN A 249     -23.489   0.684  16.303  1.00 33.67           C  
ANISOU 1935  CA  GLN A 249     2241   4648   5904   -466   -148    154       C  
ATOM   1936  C   GLN A 249     -23.434  -0.338  17.456  1.00 33.38           C  
ANISOU 1936  C   GLN A 249     2228   4551   5904   -464   -148    138       C  
ATOM   1937  O   GLN A 249     -24.048  -0.143  18.499  1.00 32.85           O  
ANISOU 1937  O   GLN A 249     2146   4465   5871   -456   -124    185       O  
ATOM   1938  CB  GLN A 249     -24.424   0.167  15.188  1.00 37.59           C  
ANISOU 1938  CB  GLN A 249     2717   5177   6389   -506   -198    158       C  
ATOM   1939  CG  GLN A 249     -25.928   0.104  15.532  1.00 45.71           C  
ANISOU 1939  CG  GLN A 249     3709   6195   7464   -534   -210    224       C  
ATOM   1940  CD  GLN A 249     -26.518   1.434  15.983  1.00 56.41           C  
ANISOU 1940  CD  GLN A 249     5028   7569   8837   -517   -169    296       C  
ATOM   1941  OE1 GLN A 249     -27.228   1.522  17.009  1.00 59.42           O  
ANISOU 1941  OE1 GLN A 249     5392   7927   9258   -509   -147    343       O  
ATOM   1942  NE2 GLN A 249     -26.256   2.514  15.230  1.00 57.97           N  
ANISOU 1942  NE2 GLN A 249     5208   7811   9007   -508   -158    311       N  
ATOM   1943  N   GLU A 250     -22.669  -1.412  17.258  1.00 33.16           N  
ANISOU 1943  N   GLU A 250     2234   4498   5867   -467   -173     73       N  
ATOM   1944  CA  GLU A 250     -22.455  -2.446  18.274  1.00 33.55           C  
ANISOU 1944  CA  GLU A 250     2305   4488   5954   -467   -178     58       C  
ATOM   1945  C   GLU A 250     -21.859  -1.825  19.540  1.00 33.02           C  
ANISOU 1945  C   GLU A 250     2249   4404   5893   -428   -125     76       C  
ATOM   1946  O   GLU A 250     -22.329  -2.120  20.626  1.00 33.62           O  
ANISOU 1946  O   GLU A 250     2317   4455   6002   -425   -113    113       O  
ATOM   1947  CB  GLU A 250     -21.494  -3.513  17.703  1.00 37.45           C  
ANISOU 1947  CB  GLU A 250     2835   4961   6433   -467   -214    -26       C  
ATOM   1948  CG  GLU A 250     -21.246  -4.743  18.565  1.00 44.25           C  
ANISOU 1948  CG  GLU A 250     3716   5755   7342   -473   -233    -45       C  
ATOM   1949  CD  GLU A 250     -20.468  -5.814  17.817  1.00 51.34           C  
ANISOU 1949  CD  GLU A 250     4644   6631   8232   -473   -280   -135       C  
ATOM   1950  OE1 GLU A 250     -19.508  -5.463  17.089  1.00 55.25           O  
ANISOU 1950  OE1 GLU A 250     5158   7164   8671   -447   -268   -188       O  
ATOM   1951  OE2 GLU A 250     -20.823  -7.004  17.952  1.00 53.05           O  
ANISOU 1951  OE2 GLU A 250     4861   6794   8501   -497   -332   -149       O  
ATOM   1952  N   ASP A 251     -20.828  -0.964  19.398  1.00 31.58           N  
ANISOU 1952  N   ASP A 251     2081   4238   5680   -398    -98     51       N  
ATOM   1953  CA  ASP A 251     -20.227  -0.264  20.546  1.00 31.78           C  
ANISOU 1953  CA  ASP A 251     2117   4245   5713   -358    -56     60       C  
ATOM   1954  C   ASP A 251     -21.294   0.559  21.298  1.00 29.62           C  
ANISOU 1954  C   ASP A 251     1812   3983   5460   -345    -33    123       C  
ATOM   1955  O   ASP A 251     -21.375   0.565  22.546  1.00 28.29           O  
ANISOU 1955  O   ASP A 251     1646   3798   5305   -318     -9    140       O  
ATOM   1956  CB  ASP A 251     -19.087   0.681  20.087  1.00 34.89           C  
ANISOU 1956  CB  ASP A 251     2520   4655   6081   -334    -41     36       C  
ATOM   1957  CG  ASP A 251     -17.744   0.050  19.741  1.00 41.58           C  
ANISOU 1957  CG  ASP A 251     3400   5492   6907   -326    -48    -24       C  
ATOM   1958  OD1 ASP A 251     -16.832   0.802  19.283  1.00 42.28           O  
ANISOU 1958  OD1 ASP A 251     3487   5601   6977   -309    -36    -32       O  
ATOM   1959  OD2 ASP A 251     -17.594  -1.193  19.930  1.00 45.06           O  
ANISOU 1959  OD2 ASP A 251     3863   5903   7355   -337    -67    -60       O  
ATOM   1960  N   LEU A 252     -22.111   1.253  20.531  1.00 29.31           N  
ANISOU 1960  N   LEU A 252     1739   3979   5418   -360    -39    159       N  
ATOM   1961  CA  LEU A 252     -23.148   2.107  21.104  1.00 30.42           C  
ANISOU 1961  CA  LEU A 252     1845   4135   5579   -343    -18    217       C  
ATOM   1962  C   LEU A 252     -24.158   1.264  21.839  1.00 29.97           C  
ANISOU 1962  C   LEU A 252     1771   4072   5544   -356    -19    256       C  
ATOM   1963  O   LEU A 252     -24.463   1.573  22.977  1.00 29.83           O  
ANISOU 1963  O   LEU A 252     1743   4056   5535   -320     11    283       O  
ATOM   1964  CB  LEU A 252     -23.838   2.963  20.044  1.00 30.66           C  
ANISOU 1964  CB  LEU A 252     1839   4203   5608   -361    -28    252       C  
ATOM   1965  CG  LEU A 252     -22.904   4.016  19.407  1.00 32.36           C  
ANISOU 1965  CG  LEU A 252     2055   4430   5810   -346    -24    236       C  
ATOM   1966  CD1 LEU A 252     -23.513   4.560  18.156  1.00 33.62           C  
ANISOU 1966  CD1 LEU A 252     2178   4634   5962   -373    -42    272       C  
ATOM   1967  CD2 LEU A 252     -22.613   5.179  20.386  1.00 32.22           C  
ANISOU 1967  CD2 LEU A 252     2034   4390   5818   -296      3    243       C  
ATOM   1968  N   ASN A 253     -24.625   0.171  21.234  1.00 30.39           N  
ANISOU 1968  N   ASN A 253     1820   4119   5608   -402    -56    259       N  
ATOM   1969  CA  ASN A 253     -25.695  -0.637  21.822  1.00 32.34           C  
ANISOU 1969  CA  ASN A 253     2038   4360   5890   -422    -66    314       C  
ATOM   1970  C   ASN A 253     -25.309  -1.357  23.127  1.00 32.81           C  
ANISOU 1970  C   ASN A 253     2111   4393   5963   -401    -48    319       C  
ATOM   1971  O   ASN A 253     -26.210  -1.772  23.869  1.00 34.10           O  
ANISOU 1971  O   ASN A 253     2239   4564   6153   -405    -42    385       O  
ATOM   1972  CB  ASN A 253     -26.263  -1.640  20.803  1.00 33.72           C  
ANISOU 1972  CB  ASN A 253     2203   4524   6085   -479   -124    313       C  
ATOM   1973  CG  ASN A 253     -26.931  -1.055  19.583  1.00 37.57           C  
ANISOU 1973  CG  ASN A 253     2666   5048   6561   -504   -146    326       C  
ATOM   1974  OD1 ASN A 253     -27.243  -1.788  18.638  1.00 39.18           O  
ANISOU 1974  OD1 ASN A 253     2868   5248   6771   -545   -200    308       O  
ATOM   1975  ND2 ASN A 253     -27.156   0.263  19.515  1.00 39.77           N  
ANISOU 1975  ND2 ASN A 253     2925   5363   6823   -479   -113    354       N  
ATOM   1976  N   CYS A 254     -24.017  -1.507  23.404  1.00 30.91           N  
ANISOU 1976  N   CYS A 254     1914   4126   5704   -380    -40    259       N  
ATOM   1977  CA  CYS A 254     -23.579  -1.988  24.713  1.00 29.75           C  
ANISOU 1977  CA  CYS A 254     1778   3962   5563   -352    -19    266       C  
ATOM   1978  C   CYS A 254     -23.767  -0.936  25.836  1.00 28.68           C  
ANISOU 1978  C   CYS A 254     1629   3861   5406   -293     31    295       C  
ATOM   1979  O   CYS A 254     -23.787  -1.303  27.008  1.00 27.57           O  
ANISOU 1979  O   CYS A 254     1483   3728   5265   -267     52    322       O  
ATOM   1980  CB  CYS A 254     -22.134  -2.479  24.630  1.00 29.45           C  
ANISOU 1980  CB  CYS A 254     1790   3886   5515   -347    -29    193       C  
ATOM   1981  SG  CYS A 254     -21.853  -3.681  23.297  1.00 32.54           S  
ANISOU 1981  SG  CYS A 254     2198   4241   5924   -401    -91    141       S  
ATOM   1982  N   ILE A 255     -23.884   0.367  25.462  1.00 28.83           N  
ANISOU 1982  N   ILE A 255     1642   3903   5409   -269     47    286       N  
ATOM   1983  CA  ILE A 255     -24.228   1.486  26.328  1.00 28.38           C  
ANISOU 1983  CA  ILE A 255     1567   3877   5339   -211     83    304       C  
ATOM   1984  C   ILE A 255     -25.784   1.647  26.391  1.00 29.26           C  
ANISOU 1984  C   ILE A 255     1623   4031   5464   -215     93    381       C  
ATOM   1985  O   ILE A 255     -26.436   2.328  25.589  1.00 28.90           O  
ANISOU 1985  O   ILE A 255     1553   4000   5428   -229     85    399       O  
ATOM   1986  CB  ILE A 255     -23.468   2.783  25.890  1.00 27.98           C  
ANISOU 1986  CB  ILE A 255     1535   3816   5280   -184     85    255       C  
ATOM   1987  CG1 ILE A 255     -21.935   2.494  25.667  1.00 29.33           C  
ANISOU 1987  CG1 ILE A 255     1755   3947   5442   -189     72    190       C  
ATOM   1988  CG2 ILE A 255     -23.660   3.894  26.959  1.00 27.79           C  
ANISOU 1988  CG2 ILE A 255     1500   3811   5248   -111    113    255       C  
ATOM   1989  CD1 ILE A 255     -21.226   3.607  24.959  1.00 29.27           C  
ANISOU 1989  CD1 ILE A 255     1754   3930   5438   -179     64    159       C  
ATOM   1990  N   ILE A 256     -26.355   0.967  27.358  1.00 29.52           N  
ANISOU 1990  N   ILE A 256     1631   4087   5499   -204    109    433       N  
ATOM   1991  CA  ILE A 256     -27.764   1.029  27.670  1.00 29.40           C  
ANISOU 1991  CA  ILE A 256     1557   4119   5495   -199    125    516       C  
ATOM   1992  C   ILE A 256     -28.151   2.285  28.381  1.00 29.23           C  
ANISOU 1992  C   ILE A 256     1515   4143   5448   -124    165    520       C  
ATOM   1993  O   ILE A 256     -29.287   2.765  28.217  1.00 30.27           O  
ANISOU 1993  O   ILE A 256     1600   4311   5590   -119    175    573       O  
ATOM   1994  CB  ILE A 256     -28.238  -0.217  28.446  1.00 31.04           C  
ANISOU 1994  CB  ILE A 256     1734   4341   5718   -215    127    587       C  
ATOM   1995  CG1 ILE A 256     -27.572  -0.303  29.847  1.00 33.82           C  
ANISOU 1995  CG1 ILE A 256     2101   4715   6033   -154    161    576       C  
ATOM   1996  CG2 ILE A 256     -28.047  -1.506  27.582  1.00 31.12           C  
ANISOU 1996  CG2 ILE A 256     1756   4295   5773   -295     72    584       C  
ATOM   1997  CD1 ILE A 256     -27.654  -1.649  30.594  1.00 36.85           C  
ANISOU 1997  CD1 ILE A 256     2463   5103   6436   -175    157    640       C  
ATOM   1998  N   ASN A 257     -27.265   2.853  29.185  1.00 27.72           N  
ANISOU 1998  N   ASN A 257     1357   3950   5225    -63    184    463       N  
ATOM   1999  CA  ASN A 257     -27.545   4.159  29.816  1.00 25.67           C  
ANISOU 1999  CA  ASN A 257     1084   3725   4945     17    211    445       C  
ATOM   2000  C   ASN A 257     -27.900   5.223  28.773  1.00 22.66           C  
ANISOU 2000  C   ASN A 257      690   3327   4593      5    195    436       C  
ATOM   2001  O   ASN A 257     -27.077   5.527  27.918  1.00 22.23           O  
ANISOU 2001  O   ASN A 257      667   3225   4554    -26    168    389       O  
ATOM   2002  CB  ASN A 257     -26.332   4.634  30.632  1.00 26.73           C  
ANISOU 2002  CB  ASN A 257     1265   3841   5051     77    216    366       C  
ATOM   2003  CG  ASN A 257     -26.647   5.893  31.416  1.00 28.77           C  
ANISOU 2003  CG  ASN A 257     1508   4133   5290    169    236    340       C  
ATOM   2004  OD1 ASN A 257     -26.531   7.015  30.912  1.00 27.13           O  
ANISOU 2004  OD1 ASN A 257     1304   3896   5109    185    219    301       O  
ATOM   2005  ND2 ASN A 257     -27.080   5.725  32.665  1.00 30.19           N  
ANISOU 2005  ND2 ASN A 257     1666   4379   5425    235    270    363       N  
ATOM   2006  N   LEU A 258     -29.115   5.800  28.860  1.00 20.45           N  
ANISOU 2006  N   LEU A 258      358   3091   4320     30    212    486       N  
ATOM   2007  CA  LEU A 258     -29.609   6.644  27.801  1.00 19.93           C  
ANISOU 2007  CA  LEU A 258      271   3012   4289      7    194    496       C  
ATOM   2008  C   LEU A 258     -28.906   7.980  27.765  1.00 22.08           C  
ANISOU 2008  C   LEU A 258      564   3251   4574     55    184    429       C  
ATOM   2009  O   LEU A 258     -28.693   8.464  26.656  1.00 24.25           O  
ANISOU 2009  O   LEU A 258      841   3494   4880     14    156    423       O  
ATOM   2010  CB  LEU A 258     -31.145   6.884  27.834  1.00 18.60           C  
ANISOU 2010  CB  LEU A 258       36   2898   4133     18    213    575       C  
ATOM   2011  CG  LEU A 258     -31.980   5.866  27.045  1.00 20.32           C  
ANISOU 2011  CG  LEU A 258      223   3125   4373    -65    195    651       C  
ATOM   2012  CD1 LEU A 258     -33.304   5.774  27.553  1.00 20.69           C  
ANISOU 2012  CD1 LEU A 258      206   3232   4424    -44    222    735       C  
ATOM   2013  CD2 LEU A 258     -32.021   6.236  25.597  1.00 22.19           C  
ANISOU 2013  CD2 LEU A 258      460   3330   4641   -125    158    647       C  
ATOM   2014  N   LYS A 259     -28.558   8.596  28.918  1.00 21.38           N  
ANISOU 2014  N   LYS A 259      488   3171   4465    141    200    381       N  
ATOM   2015  CA  LYS A 259     -27.800   9.852  28.864  1.00 22.62           C  
ANISOU 2015  CA  LYS A 259      665   3280   4649    183    176    313       C  
ATOM   2016  C   LYS A 259     -26.454   9.713  28.131  1.00 22.28           C  
ANISOU 2016  C   LYS A 259      667   3176   4623    131    144    271       C  
ATOM   2017  O   LYS A 259     -26.089  10.604  27.347  1.00 21.06           O  
ANISOU 2017  O   LYS A 259      509   2981   4512    118    115    258       O  
ATOM   2018  CB  LYS A 259     -27.527  10.410  30.274  1.00 26.85           C  
ANISOU 2018  CB  LYS A 259     1213   3832   5157    286    189    254       C  
ATOM   2019  CG  LYS A 259     -28.551  11.378  30.773  1.00 33.99           C  
ANISOU 2019  CG  LYS A 259     2073   4773   6068    364    203    258       C  
ATOM   2020  CD  LYS A 259     -28.087  12.023  32.079  1.00 41.90           C  
ANISOU 2020  CD  LYS A 259     3095   5784   7041    472    203    176       C  
ATOM   2021  CE  LYS A 259     -29.175  12.875  32.698  1.00 46.55           C  
ANISOU 2021  CE  LYS A 259     3638   6424   7624    565    221    175       C  
ATOM   2022  NZ  LYS A 259     -28.974  13.038  34.166  1.00 50.35           N  
ANISOU 2022  NZ  LYS A 259     4133   6955   8043    676    237    111       N  
ATOM   2023  N   ALA A 260     -25.706   8.604  28.367  1.00 21.29           N  
ANISOU 2023  N   ALA A 260      579   3045   4466    103    149    257       N  
ATOM   2024  CA  ALA A 260     -24.421   8.455  27.701  1.00 21.30           C  
ANISOU 2024  CA  ALA A 260      619   2995   4479     62    122    218       C  
ATOM   2025  C   ALA A 260     -24.611   8.065  26.245  1.00 20.25           C  
ANISOU 2025  C   ALA A 260      474   2859   4360    -19    105    256       C  
ATOM   2026  O   ALA A 260     -23.837   8.551  25.394  1.00 17.32           O  
ANISOU 2026  O   ALA A 260      112   2458   4011    -43     81    239       O  
ATOM   2027  CB  ALA A 260     -23.544   7.444  28.417  1.00 22.63           C  
ANISOU 2027  CB  ALA A 260      829   3157   4612     64    130    188       C  
ATOM   2028  N   ARG A 261     -25.656   7.202  25.955  1.00 19.98           N  
ANISOU 2028  N   ARG A 261      415   2861   4315    -60    114    312       N  
ATOM   2029  CA  ARG A 261     -26.008   6.749  24.595  1.00 20.43           C  
ANISOU 2029  CA  ARG A 261      458   2924   4381   -134     92    346       C  
ATOM   2030  C   ARG A 261     -26.344   7.985  23.739  1.00 19.71           C  
ANISOU 2030  C   ARG A 261      334   2833   4321   -136     78    366       C  
ATOM   2031  O   ARG A 261     -25.702   8.236  22.752  1.00 19.89           O  
ANISOU 2031  O   ARG A 261      364   2843   4351   -168     56    355       O  
ATOM   2032  CB  ARG A 261     -27.193   5.757  24.658  1.00 23.97           C  
ANISOU 2032  CB  ARG A 261      877   3405   4825   -166     99    405       C  
ATOM   2033  CG  ARG A 261     -27.522   5.078  23.350  1.00 29.27           C  
ANISOU 2033  CG  ARG A 261     1540   4079   5503   -241     67    428       C  
ATOM   2034  CD  ARG A 261     -29.024   4.953  23.153  1.00 37.33           C  
ANISOU 2034  CD  ARG A 261     2508   5134   6542   -262     66    502       C  
ATOM   2035  NE  ARG A 261     -29.396   4.746  21.745  1.00 43.50           N  
ANISOU 2035  NE  ARG A 261     3275   5921   7331   -326     28    519       N  
ATOM   2036  CZ  ARG A 261     -29.273   3.593  21.081  1.00 45.76           C  
ANISOU 2036  CZ  ARG A 261     3577   6197   7613   -380     -6    508       C  
ATOM   2037  NH1 ARG A 261     -28.782   2.519  21.685  1.00 43.86           N  
ANISOU 2037  NH1 ARG A 261     3365   5931   7369   -384     -9    484       N  
ATOM   2038  NH2 ARG A 261     -29.634   3.512  19.806  1.00 47.08           N  
ANISOU 2038  NH2 ARG A 261     3731   6378   7779   -428    -43    517       N  
ATOM   2039  N   ASN A 262     -27.360   8.740  24.132  1.00 19.55           N  
ANISOU 2039  N   ASN A 262      275   2833   4320    -99     91    399       N  
ATOM   2040  CA  ASN A 262     -27.749   9.941  23.437  1.00 19.15           C  
ANISOU 2040  CA  ASN A 262      188   2779   4309    -96     76    422       C  
ATOM   2041  C   ASN A 262     -26.700  11.050  23.391  1.00 19.24           C  
ANISOU 2041  C   ASN A 262      212   2746   4353    -66     56    380       C  
ATOM   2042  O   ASN A 262     -26.779  11.873  22.475  1.00 20.91           O  
ANISOU 2042  O   ASN A 262      393   2950   4602    -86     34    409       O  
ATOM   2043  CB  ASN A 262     -29.056  10.476  24.019  1.00 19.85           C  
ANISOU 2043  CB  ASN A 262      231   2898   4414    -53     96    462       C  
ATOM   2044  CG  ASN A 262     -30.225   9.586  23.662  1.00 18.87           C  
ANISOU 2044  CG  ASN A 262       75   2817   4277   -100    104    528       C  
ATOM   2045  OD1 ASN A 262     -30.241   8.916  22.613  1.00 19.75           O  
ANISOU 2045  OD1 ASN A 262      189   2932   4383   -171     81    549       O  
ATOM   2046  ND2 ASN A 262     -31.213   9.537  24.512  1.00 19.23           N  
ANISOU 2046  ND2 ASN A 262       89   2899   4318    -60    132    562       N  
ATOM   2047  N   TYR A 263     -25.809  11.126  24.328  1.00 18.40           N  
ANISOU 2047  N   TYR A 263      141   2610   4240    -20     60    323       N  
ATOM   2048  CA  TYR A 263     -24.663  12.090  24.178  1.00 21.23           C  
ANISOU 2048  CA  TYR A 263      511   2916   4639     -2     31    286       C  
ATOM   2049  C   TYR A 263     -23.788  11.730  22.936  1.00 23.21           C  
ANISOU 2049  C   TYR A 263      771   3164   4884    -69     13    300       C  
ATOM   2050  O   TYR A 263     -23.479  12.588  22.077  1.00 24.29           O  
ANISOU 2050  O   TYR A 263      880   3286   5063    -86    -13    326       O  
ATOM   2051  CB  TYR A 263     -23.758  12.115  25.417  1.00 21.20           C  
ANISOU 2051  CB  TYR A 263      548   2881   4626     57     32    216       C  
ATOM   2052  CG  TYR A 263     -22.590  13.055  25.173  1.00 23.23           C  
ANISOU 2052  CG  TYR A 263      811   3079   4936     66     -6    188       C  
ATOM   2053  CD1 TYR A 263     -22.785  14.427  25.101  1.00 24.23           C  
ANISOU 2053  CD1 TYR A 263      903   3170   5134    100    -37    193       C  
ATOM   2054  CD2 TYR A 263     -21.325  12.566  24.902  1.00 24.32           C  
ANISOU 2054  CD2 TYR A 263      982   3196   5062     37    -15    167       C  
ATOM   2055  CE1 TYR A 263     -21.739  15.295  24.830  1.00 24.73           C  
ANISOU 2055  CE1 TYR A 263      962   3174   5261    102    -80    180       C  
ATOM   2056  CE2 TYR A 263     -20.264  13.429  24.618  1.00 26.09           C  
ANISOU 2056  CE2 TYR A 263     1202   3369   5342     40    -52    156       C  
ATOM   2057  CZ  TYR A 263     -20.489  14.799  24.560  1.00 26.58           C  
ANISOU 2057  CZ  TYR A 263     1225   3393   5481     70    -86    167       C  
ATOM   2058  OH  TYR A 263     -19.510  15.706  24.248  1.00 29.23           O  
ANISOU 2058  OH  TYR A 263     1545   3672   5888     69   -131    171       O  
ATOM   2059  N   LEU A 264     -23.389  10.467  22.862  1.00 22.15           N  
ANISOU 2059  N   LEU A 264      671   3045   4700   -102     25    284       N  
ATOM   2060  CA  LEU A 264     -22.649   9.973  21.730  1.00 23.77           C  
ANISOU 2060  CA  LEU A 264      886   3261   4885   -156     12    289       C  
ATOM   2061  C   LEU A 264     -23.402  10.097  20.405  1.00 25.24           C  
ANISOU 2061  C   LEU A 264     1031   3488   5071   -205     -1    346       C  
ATOM   2062  O   LEU A 264     -22.806  10.517  19.415  1.00 26.23           O  
ANISOU 2062  O   LEU A 264     1141   3623   5202   -229    -18    365       O  
ATOM   2063  CB  LEU A 264     -22.280   8.493  21.982  1.00 24.70           C  
ANISOU 2063  CB  LEU A 264     1046   3386   4953   -176     24    256       C  
ATOM   2064  CG  LEU A 264     -21.422   8.219  23.239  1.00 28.78           C  
ANISOU 2064  CG  LEU A 264     1605   3868   5463   -133     36    202       C  
ATOM   2065  CD1 LEU A 264     -21.062   6.742  23.336  1.00 29.74           C  
ANISOU 2065  CD1 LEU A 264     1761   3993   5545   -161     43    179       C  
ATOM   2066  CD2 LEU A 264     -20.151   9.061  23.245  1.00 29.48           C  
ANISOU 2066  CD2 LEU A 264     1703   3917   5580   -111     19    174       C  
ATOM   2067  N   LEU A 265     -24.691   9.729  20.357  1.00 26.21           N  
ANISOU 2067  N   LEU A 265     1133   3641   5185   -220      7    380       N  
ATOM   2068  CA  LEU A 265     -25.485   9.947  19.133  1.00 27.52           C  
ANISOU 2068  CA  LEU A 265     1256   3847   5353   -264     -9    437       C  
ATOM   2069  C   LEU A 265     -25.520  11.408  18.705  1.00 27.72           C  
ANISOU 2069  C   LEU A 265     1238   3864   5431   -251    -24    476       C  
ATOM   2070  O   LEU A 265     -25.741  11.692  17.532  1.00 27.51           O  
ANISOU 2070  O   LEU A 265     1177   3872   5403   -288    -41    523       O  
ATOM   2071  CB  LEU A 265     -26.887   9.383  19.241  1.00 29.18           C  
ANISOU 2071  CB  LEU A 265     1446   4085   5556   -281     -2    472       C  
ATOM   2072  CG  LEU A 265     -26.996   7.888  19.540  1.00 30.28           C  
ANISOU 2072  CG  LEU A 265     1617   4229   5659   -304      2    450       C  
ATOM   2073  CD1 LEU A 265     -28.456   7.489  19.690  1.00 30.86           C  
ANISOU 2073  CD1 LEU A 265     1656   4327   5742   -320      5    501       C  
ATOM   2074  CD2 LEU A 265     -26.227   7.067  18.545  1.00 29.49           C  
ANISOU 2074  CD2 LEU A 265     1543   4141   5522   -348    -21    420       C  
ATOM   2075  N   SER A 266     -25.240  12.328  19.634  1.00 28.12           N  
ANISOU 2075  N   SER A 266     1288   3868   5529   -195    -22    455       N  
ATOM   2076  CA  SER A 266     -25.434  13.755  19.442  1.00 28.58           C  
ANISOU 2076  CA  SER A 266     1300   3903   5657   -174    -43    490       C  
ATOM   2077  C   SER A 266     -24.268  14.411  18.720  1.00 28.87           C  
ANISOU 2077  C   SER A 266     1324   3921   5724   -189    -70    504       C  
ATOM   2078  O   SER A 266     -24.462  15.486  18.178  1.00 29.73           O  
ANISOU 2078  O   SER A 266     1383   4021   5892   -192    -94    556       O  
ATOM   2079  CB  SER A 266     -25.657  14.432  20.795  1.00 29.49           C  
ANISOU 2079  CB  SER A 266     1419   3973   5813   -100    -38    451       C  
ATOM   2080  OG  SER A 266     -24.435  14.713  21.465  1.00 29.96           O  
ANISOU 2080  OG  SER A 266     1512   3981   5890    -65    -50    394       O  
ATOM   2081  N   LEU A 267     -23.079  13.779  18.716  1.00 28.27           N  
ANISOU 2081  N   LEU A 267     1288   3841   5613   -198    -66    466       N  
ATOM   2082  CA  LEU A 267     -21.849  14.324  18.138  1.00 28.38           C  
ANISOU 2082  CA  LEU A 267     1289   3841   5653   -208    -88    482       C  
ATOM   2083  C   LEU A 267     -21.835  14.088  16.623  1.00 30.88           C  
ANISOU 2083  C   LEU A 267     1573   4230   5930   -263    -93    542       C  
ATOM   2084  O   LEU A 267     -22.381  13.079  16.153  1.00 31.94           O  
ANISOU 2084  O   LEU A 267     1722   4417   5996   -293    -78    536       O  
ATOM   2085  CB  LEU A 267     -20.627  13.629  18.709  1.00 26.59           C  
ANISOU 2085  CB  LEU A 267     1115   3591   5396   -195    -79    420       C  
ATOM   2086  CG  LEU A 267     -20.559  13.487  20.230  1.00 25.52           C  
ANISOU 2086  CG  LEU A 267     1024   3404   5269   -142    -70    350       C  
ATOM   2087  CD1 LEU A 267     -19.413  12.661  20.609  1.00 24.31           C  
ANISOU 2087  CD1 LEU A 267      919   3239   5078   -140    -60    299       C  
ATOM   2088  CD2 LEU A 267     -20.501  14.830  20.896  1.00 24.95           C  
ANISOU 2088  CD2 LEU A 267      929   3268   5283    -93    -99    344       C  
ATOM   2089  N   PRO A 268     -21.234  14.981  15.833  1.00 31.34           N  
ANISOU 2089  N   PRO A 268     1583   4295   6030   -276   -116    602       N  
ATOM   2090  CA  PRO A 268     -20.985  14.639  14.433  1.00 31.48           C  
ANISOU 2090  CA  PRO A 268     1574   4398   5990   -320   -116    652       C  
ATOM   2091  C   PRO A 268     -20.089  13.387  14.282  1.00 31.98           C  
ANISOU 2091  C   PRO A 268     1688   4495   5968   -327    -96    595       C  
ATOM   2092  O   PRO A 268     -19.253  13.048  15.138  1.00 30.98           O  
ANISOU 2092  O   PRO A 268     1606   4320   5845   -302    -88    535       O  
ATOM   2093  CB  PRO A 268     -20.330  15.909  13.865  1.00 31.61           C  
ANISOU 2093  CB  PRO A 268     1525   4406   6079   -323   -144    732       C  
ATOM   2094  CG  PRO A 268     -20.632  16.982  14.814  1.00 32.17           C  
ANISOU 2094  CG  PRO A 268     1582   4385   6257   -287   -168    730       C  
ATOM   2095  CD  PRO A 268     -20.758  16.344  16.148  1.00 31.21           C  
ANISOU 2095  CD  PRO A 268     1529   4213   6117   -250   -148    631       C  
ATOM   2096  N   HIS A 269     -20.275  12.672  13.164  1.00 32.98           N  
ANISOU 2096  N   HIS A 269     1807   4708   6015   -359    -92    609       N  
ATOM   2097  CA  HIS A 269     -19.390  11.567  12.779  1.00 33.04           C  
ANISOU 2097  CA  HIS A 269     1852   4759   5943   -364    -80    558       C  
ATOM   2098  C   HIS A 269     -17.970  12.039  12.675  1.00 32.73           C  
ANISOU 2098  C   HIS A 269     1798   4716   5922   -349    -79    577       C  
ATOM   2099  O   HIS A 269     -17.714  13.111  12.134  1.00 32.48           O  
ANISOU 2099  O   HIS A 269     1704   4701   5936   -354    -94    659       O  
ATOM   2100  CB  HIS A 269     -19.819  10.959  11.433  1.00 34.26           C  
ANISOU 2100  CB  HIS A 269     1988   5016   6013   -393    -85    576       C  
ATOM   2101  CG  HIS A 269     -18.963   9.817  10.972  1.00 35.88           C  
ANISOU 2101  CG  HIS A 269     2230   5270   6133   -389    -77    515       C  
ATOM   2102  ND1 HIS A 269     -19.026   8.575  11.578  1.00 37.14           N  
ANISOU 2102  ND1 HIS A 269     2453   5395   6263   -385    -73    426       N  
ATOM   2103  CD2 HIS A 269     -18.058   9.766   9.971  1.00 37.08           C  
ANISOU 2103  CD2 HIS A 269     2357   5505   6227   -385    -75    535       C  
ATOM   2104  CE1 HIS A 269     -18.170   7.807  10.927  1.00 37.17           C  
ANISOU 2104  CE1 HIS A 269     2473   5453   6197   -378    -71    386       C  
ATOM   2105  NE2 HIS A 269     -17.555   8.483   9.956  1.00 37.75           N  
ANISOU 2105  NE2 HIS A 269     2495   5604   6245   -375    -69    447       N  
ATOM   2106  N   LYS A 270     -17.058  11.240  13.235  1.00 32.63           N  
ANISOU 2106  N   LYS A 270     1837   4678   5883   -331    -66    507       N  
ATOM   2107  CA  LYS A 270     -15.623  11.432  13.200  1.00 32.09           C  
ANISOU 2107  CA  LYS A 270     1762   4607   5824   -316    -63    514       C  
ATOM   2108  C   LYS A 270     -15.063  10.126  12.737  1.00 33.09           C  
ANISOU 2108  C   LYS A 270     1927   4790   5856   -316    -46    454       C  
ATOM   2109  O   LYS A 270     -15.498   9.065  13.190  1.00 33.27           O  
ANISOU 2109  O   LYS A 270     2004   4793   5844   -316    -39    380       O  
ATOM   2110  CB  LYS A 270     -15.088  11.723  14.593  1.00 33.99           C  
ANISOU 2110  CB  LYS A 270     2037   4743   6135   -288    -66    472       C  
ATOM   2111  CG  LYS A 270     -15.550  13.036  15.164  1.00 40.90           C  
ANISOU 2111  CG  LYS A 270     2879   5551   7111   -277    -90    514       C  
ATOM   2112  CD  LYS A 270     -15.324  13.114  16.699  1.00 48.13           C  
ANISOU 2112  CD  LYS A 270     3842   6367   8078   -240    -95    446       C  
ATOM   2113  CE  LYS A 270     -16.082  14.278  17.364  1.00 53.11           C  
ANISOU 2113  CE  LYS A 270     4448   6933   8798   -218   -121    463       C  
ATOM   2114  NZ  LYS A 270     -15.773  14.435  18.821  1.00 54.91           N  
ANISOU 2114  NZ  LYS A 270     4719   7076   9068   -173   -131    394       N  
ATOM   2115  N   ASN A 271     -14.105  10.178  11.837  1.00 33.90           N  
ANISOU 2115  N   ASN A 271     1996   4964   5920   -312    -40    489       N  
ATOM   2116  CA  ASN A 271     -13.442   8.974  11.331  1.00 34.75           C  
ANISOU 2116  CA  ASN A 271     2135   5132   5936   -301    -25    427       C  
ATOM   2117  C   ASN A 271     -12.236   8.638  12.150  1.00 33.57           C  
ANISOU 2117  C   ASN A 271     2022   4926   5808   -277    -14    381       C  
ATOM   2118  O   ASN A 271     -11.606   9.531  12.730  1.00 32.60           O  
ANISOU 2118  O   ASN A 271     1879   4746   5761   -269    -19    421       O  
ATOM   2119  CB  ASN A 271     -12.977   9.184   9.891  1.00 36.81           C  
ANISOU 2119  CB  ASN A 271     2336   5521   6130   -300    -21    489       C  
ATOM   2120  CG  ASN A 271     -14.093   9.598   8.990  1.00 39.94           C  
ANISOU 2120  CG  ASN A 271     2688   5985   6502   -324    -34    547       C  
ATOM   2121  OD1 ASN A 271     -15.021   8.818   8.737  1.00 42.67           O  
ANISOU 2121  OD1 ASN A 271     3064   6352   6797   -336    -43    495       O  
ATOM   2122  ND2 ASN A 271     -14.036  10.830   8.501  1.00 40.08           N  
ANISOU 2122  ND2 ASN A 271     2631   6034   6564   -334    -41    659       N  
ATOM   2123  N   LYS A 272     -11.901   7.332  12.185  1.00 33.13           N  
ANISOU 2123  N   LYS A 272     2018   4881   5689   -266     -4    294       N  
ATOM   2124  CA  LYS A 272     -10.705   6.844  12.860  1.00 33.75           C  
ANISOU 2124  CA  LYS A 272     2132   4915   5777   -242      8    246       C  
ATOM   2125  C   LYS A 272      -9.465   7.461  12.225  1.00 34.41           C  
ANISOU 2125  C   LYS A 272     2162   5055   5857   -227     18    310       C  
ATOM   2126  O   LYS A 272      -9.325   7.406  11.006  1.00 34.90           O  
ANISOU 2126  O   LYS A 272     2183   5228   5850   -223     25    343       O  
ATOM   2127  CB  LYS A 272     -10.664   5.286  12.770  1.00 35.23           C  
ANISOU 2127  CB  LYS A 272     2375   5116   5895   -233     11    146       C  
ATOM   2128  CG  LYS A 272      -9.396   4.662  13.318  1.00 38.10           C  
ANISOU 2128  CG  LYS A 272     2771   5445   6260   -207     24     96       C  
ATOM   2129  CD  LYS A 272      -9.515   3.162  13.531  1.00 42.84           C  
ANISOU 2129  CD  LYS A 272     3431   6024   6822   -201     18     -4       C  
ATOM   2130  CE  LYS A 272      -8.467   2.626  14.512  1.00 47.34           C  
ANISOU 2130  CE  LYS A 272     4040   6524   7422   -181     28    -51       C  
ATOM   2131  NZ  LYS A 272      -8.700   3.072  15.949  1.00 49.29           N  
ANISOU 2131  NZ  LYS A 272     4311   6669   7748   -189     26    -41       N  
ATOM   2132  N   VAL A 273      -8.587   8.072  13.027  1.00 34.65           N  
ANISOU 2132  N   VAL A 273     2187   5016   5962   -217     16    333       N  
ATOM   2133  CA  VAL A 273      -7.262   8.508  12.548  1.00 35.69           C  
ANISOU 2133  CA  VAL A 273     2269   5193   6099   -202     25    394       C  
ATOM   2134  C   VAL A 273      -6.384   7.246  12.482  1.00 36.30           C  
ANISOU 2134  C   VAL A 273     2387   5299   6107   -176     47    315       C  
ATOM   2135  O   VAL A 273      -6.133   6.643  13.530  1.00 34.80           O  
ANISOU 2135  O   VAL A 273     2257   5023   5942   -168     46    243       O  
ATOM   2136  CB  VAL A 273      -6.569   9.572  13.439  1.00 36.49           C  
ANISOU 2136  CB  VAL A 273     2349   5201   6315   -201      5    443       C  
ATOM   2137  CG1 VAL A 273      -5.227   9.937  12.848  1.00 37.56           C  
ANISOU 2137  CG1 VAL A 273     2425   5391   6455   -189     13    516       C  
ATOM   2138  CG2 VAL A 273      -7.419  10.833  13.595  1.00 37.25           C  
ANISOU 2138  CG2 VAL A 273     2406   5253   6494   -221    -24    510       C  
ATOM   2139  N   PRO A 274      -5.919   6.805  11.286  1.00 37.46           N  
ANISOU 2139  N   PRO A 274     2502   5568   6163   -157     65    325       N  
ATOM   2140  CA  PRO A 274      -5.062   5.615  11.239  1.00 36.85           C  
ANISOU 2140  CA  PRO A 274     2463   5514   6025   -125     83    244       C  
ATOM   2141  C   PRO A 274      -3.804   5.797  12.043  1.00 35.39           C  
ANISOU 2141  C   PRO A 274     2280   5265   5902   -111     89    255       C  
ATOM   2142  O   PRO A 274      -3.150   6.846  11.951  1.00 35.63           O  
ANISOU 2142  O   PRO A 274     2249   5303   5986   -114     87    352       O  
ATOM   2143  CB  PRO A 274      -4.737   5.472   9.741  1.00 38.35           C  
ANISOU 2143  CB  PRO A 274     2598   5862   6111   -100    101    276       C  
ATOM   2144  CG  PRO A 274      -5.891   6.123   9.068  1.00 39.15           C  
ANISOU 2144  CG  PRO A 274     2663   6013   6199   -127     87    334       C  
ATOM   2145  CD  PRO A 274      -6.150   7.327   9.921  1.00 37.33           C  
ANISOU 2145  CD  PRO A 274     2413   5681   6090   -159     70    407       C  
ATOM   2146  N   TRP A 275      -3.462   4.774  12.825  1.00 33.91           N  
ANISOU 2146  N   TRP A 275     2159   5012   5713    -97     92    160       N  
ATOM   2147  CA  TRP A 275      -2.319   4.827  13.741  1.00 32.67           C  
ANISOU 2147  CA  TRP A 275     2014   4782   5617    -85     94    158       C  
ATOM   2148  C   TRP A 275      -1.022   5.149  13.019  1.00 34.21           C  
ANISOU 2148  C   TRP A 275     2145   5058   5795    -61    113    225       C  
ATOM   2149  O   TRP A 275      -0.237   5.910  13.547  1.00 34.58           O  
ANISOU 2149  O   TRP A 275     2164   5055   5920    -64    105    286       O  
ATOM   2150  CB  TRP A 275      -2.127   3.497  14.482  1.00 30.89           C  
ANISOU 2150  CB  TRP A 275     1864   4497   5376    -71     96     46       C  
ATOM   2151  CG  TRP A 275      -3.255   3.104  15.388  1.00 30.11           C  
ANISOU 2151  CG  TRP A 275     1824   4312   5304    -93     78    -12       C  
ATOM   2152  CD1 TRP A 275      -4.034   1.999  15.275  1.00 30.28           C  
ANISOU 2152  CD1 TRP A 275     1890   4334   5281    -96     72    -89       C  
ATOM   2153  CD2 TRP A 275      -3.763   3.839  16.506  1.00 29.39           C  
ANISOU 2153  CD2 TRP A 275     1748   4128   5291   -113     61      9       C  
ATOM   2154  NE1 TRP A 275      -4.957   1.972  16.281  1.00 30.31           N  
ANISOU 2154  NE1 TRP A 275     1931   4255   5331   -119     57   -107       N  
ATOM   2155  CE2 TRP A 275      -4.810   3.085  17.056  1.00 29.93           C  
ANISOU 2155  CE2 TRP A 275     1868   4153   5351   -125     53    -53       C  
ATOM   2156  CE3 TRP A 275      -3.430   5.054  17.101  1.00 29.87           C  
ANISOU 2156  CE3 TRP A 275     1782   4137   5430   -118     47     71       C  
ATOM   2157  CZ2 TRP A 275      -5.543   3.522  18.157  1.00 30.25           C  
ANISOU 2157  CZ2 TRP A 275     1930   4117   5447   -138     40    -51       C  
ATOM   2158  CZ3 TRP A 275      -4.123   5.456  18.220  1.00 30.20           C  
ANISOU 2158  CZ3 TRP A 275     1853   4094   5528   -127     28     57       C  
ATOM   2159  CH2 TRP A 275      -5.161   4.695  18.739  1.00 30.13           C  
ANISOU 2159  CH2 TRP A 275     1893   4058   5497   -134     29     -2       C  
ATOM   2160  N   ASN A 276      -0.794   4.570  11.830  1.00 35.21           N  
ANISOU 2160  N   ASN A 276     2246   5311   5821    -32    137    216       N  
ATOM   2161  CA  ASN A 276       0.450   4.736  11.100  1.00 37.16           C  
ANISOU 2161  CA  ASN A 276     2429   5655   6035      1    162    278       C  
ATOM   2162  C   ASN A 276       0.674   6.133  10.540  1.00 38.83           C  
ANISOU 2162  C   ASN A 276     2545   5922   6287    -15    161    428       C  
ATOM   2163  O   ASN A 276       1.796   6.454  10.171  1.00 39.43           O  
ANISOU 2163  O   ASN A 276     2558   6057   6366      5    178    504       O  
ATOM   2164  CB  ASN A 276       0.565   3.684  10.001  1.00 39.88           C  
ANISOU 2164  CB  ASN A 276     2774   6128   6250     46    187    214       C  
ATOM   2165  CG  ASN A 276      -0.315   3.898   8.792  1.00 45.53           C  
ANISOU 2165  CG  ASN A 276     3452   6965   6882     46    188    243       C  
ATOM   2166  OD1 ASN A 276      -1.206   4.737   8.776  1.00 46.76           O  
ANISOU 2166  OD1 ASN A 276     3588   7103   7076      7    170    304       O  
ATOM   2167  ND2 ASN A 276      -0.072   3.129   7.739  1.00 47.71           N  
ANISOU 2167  ND2 ASN A 276     3716   7373   7039     95    206    197       N  
ATOM   2168  N   ARG A 277      -0.361   6.957  10.452  1.00 39.91           N  
ANISOU 2168  N   ARG A 277     2663   6042   6459    -51    139    478       N  
ATOM   2169  CA  ARG A 277      -0.202   8.373  10.088  1.00 41.13           C  
ANISOU 2169  CA  ARG A 277     2726   6220   6681    -73    126    626       C  
ATOM   2170  C   ARG A 277       0.018   9.227  11.356  1.00 40.13           C  
ANISOU 2170  C   ARG A 277     2609   5937   6701   -100     88    653       C  
ATOM   2171  O   ARG A 277       0.767  10.202  11.347  1.00 40.58           O  
ANISOU 2171  O   ARG A 277     2595   5983   6841   -108     72    763       O  
ATOM   2172  CB  ARG A 277      -1.430   8.860   9.289  1.00 44.33           C  
ANISOU 2172  CB  ARG A 277     3100   6689   7054    -95    117    670       C  
ATOM   2173  CG  ARG A 277      -1.466   8.277   7.855  1.00 51.51           C  
ANISOU 2173  CG  ARG A 277     3974   7779   7818    -63    149    674       C  
ATOM   2174  CD  ARG A 277      -2.834   8.307   7.159  1.00 57.38           C  
ANISOU 2174  CD  ARG A 277     4718   8580   8504    -80    139    667       C  
ATOM   2175  NE  ARG A 277      -3.187   7.006   6.554  1.00 62.65           N  
ANISOU 2175  NE  ARG A 277     5436   9328   9040    -48    153    549       N  
ATOM   2176  CZ  ARG A 277      -4.370   6.716   6.000  1.00 65.80           C  
ANISOU 2176  CZ  ARG A 277     5853   9770   9377    -58    139    510       C  
ATOM   2177  NH1 ARG A 277      -5.343   7.627   5.966  1.00 65.12           N  
ANISOU 2177  NH1 ARG A 277     5739   9660   9344   -100    118    582       N  
ATOM   2178  NH2 ARG A 277      -4.592   5.508   5.486  1.00 65.84           N  
ANISOU 2178  NH2 ARG A 277     5904   9838   9274    -25    142    395       N  
ATOM   2179  N   LEU A 278      -0.628   8.847  12.442  1.00 38.47           N  
ANISOU 2179  N   LEU A 278     2483   5610   6523   -111     71    553       N  
ATOM   2180  CA  LEU A 278      -0.391   9.455  13.741  1.00 37.30           C  
ANISOU 2180  CA  LEU A 278     2358   5319   6495   -124     35    549       C  
ATOM   2181  C   LEU A 278       1.019   9.112  14.245  1.00 35.74           C  
ANISOU 2181  C   LEU A 278     2166   5091   6323   -103     40    538       C  
ATOM   2182  O   LEU A 278       1.657   9.947  14.885  1.00 35.30           O  
ANISOU 2182  O   LEU A 278     2084   4955   6373   -111      7    590       O  
ATOM   2183  CB  LEU A 278      -1.477   8.950  14.715  1.00 37.88           C  
ANISOU 2183  CB  LEU A 278     2521   5303   6570   -131     24    440       C  
ATOM   2184  CG  LEU A 278      -1.761   9.759  15.949  1.00 39.22           C  
ANISOU 2184  CG  LEU A 278     2712   5342   6849   -142    -17    434       C  
ATOM   2185  CD1 LEU A 278      -2.257  11.167  15.604  1.00 39.39           C  
ANISOU 2185  CD1 LEU A 278     2665   5354   6947   -163    -50    533       C  
ATOM   2186  CD2 LEU A 278      -2.789   9.019  16.819  1.00 39.62           C  
ANISOU 2186  CD2 LEU A 278     2846   5335   6872   -142    -15    327       C  
ATOM   2187  N   PHE A 279       1.512   7.878  13.945  1.00 34.95           N  
ANISOU 2187  N   PHE A 279     2099   5051   6129    -74     77    469       N  
ATOM   2188  CA  PHE A 279       2.782   7.331  14.442  1.00 34.67           C  
ANISOU 2188  CA  PHE A 279     2078   4988   6106    -51     87    442       C  
ATOM   2189  C   PHE A 279       3.634   6.777  13.265  1.00 34.85           C  
ANISOU 2189  C   PHE A 279     2051   5153   6037    -15    130    471       C  
ATOM   2190  O   PHE A 279       3.848   5.571  13.123  1.00 34.37           O  
ANISOU 2190  O   PHE A 279     2035   5128   5896     15    156    380       O  
ATOM   2191  CB  PHE A 279       2.503   6.268  15.534  1.00 33.50           C  
ANISOU 2191  CB  PHE A 279     2031   4749   5949    -45     85    310       C  
ATOM   2192  CG  PHE A 279       1.837   6.845  16.769  1.00 33.55           C  
ANISOU 2192  CG  PHE A 279     2079   4628   6041    -69     46    288       C  
ATOM   2193  CD1 PHE A 279       2.525   7.708  17.613  1.00 34.21           C  
ANISOU 2193  CD1 PHE A 279     2146   4623   6229    -74     10    329       C  
ATOM   2194  CD2 PHE A 279       0.518   6.533  17.080  1.00 33.03           C  
ANISOU 2194  CD2 PHE A 279     2065   4534   5950    -81     42    225       C  
ATOM   2195  CE1 PHE A 279       1.892   8.257  18.725  1.00 34.49           C  
ANISOU 2195  CE1 PHE A 279     2219   4552   6334    -86    -28    299       C  
ATOM   2196  CE2 PHE A 279      -0.098   7.077  18.202  1.00 32.95           C  
ANISOU 2196  CE2 PHE A 279     2088   4422   6010    -93     10    205       C  
ATOM   2197  CZ  PHE A 279       0.582   7.938  19.005  1.00 32.59           C  
ANISOU 2197  CZ  PHE A 279     2027   4297   6058    -92    -24    237       C  
ATOM   2198  N   PRO A 280       4.135   7.686  12.413  1.00 35.81           N  
ANISOU 2198  N   PRO A 280     2074   5360   6172    -16    134    603       N  
ATOM   2199  CA  PRO A 280       4.864   7.241  11.203  1.00 36.46           C  
ANISOU 2199  CA  PRO A 280     2098   5603   6153     25    179    642       C  
ATOM   2200  C   PRO A 280       6.194   6.477  11.388  1.00 37.09           C  
ANISOU 2200  C   PRO A 280     2182   5697   6214     65    205    612       C  
ATOM   2201  O   PRO A 280       6.574   5.698  10.499  1.00 36.96           O  
ANISOU 2201  O   PRO A 280     2149   5808   6086    112    246    586       O  
ATOM   2202  CB  PRO A 280       5.119   8.551  10.440  1.00 37.27           C  
ANISOU 2202  CB  PRO A 280     2083   5778   6300      9    172    814       C  
ATOM   2203  CG  PRO A 280       4.333   9.627  11.148  1.00 37.48           C  
ANISOU 2203  CG  PRO A 280     2114   5679   6447    -42    120    850       C  
ATOM   2204  CD  PRO A 280       4.058   9.165  12.511  1.00 35.39           C  
ANISOU 2204  CD  PRO A 280     1952   5262   6232    -51     96    728       C  
ATOM   2205  N   ASN A 281       6.913   6.694  12.509  1.00 37.51           N  
ANISOU 2205  N   ASN A 281     2254   5625   6372     51    179    613       N  
ATOM   2206  CA  ASN A 281       8.209   6.014  12.777  1.00 38.11           C  
ANISOU 2206  CA  ASN A 281     2333   5703   6444     86    200    591       C  
ATOM   2207  C   ASN A 281       8.029   4.764  13.674  1.00 36.29           C  
ANISOU 2207  C   ASN A 281     2213   5384   6192     97    200    434       C  
ATOM   2208  O   ASN A 281       9.000   4.001  13.862  1.00 37.01           O  
ANISOU 2208  O   ASN A 281     2316   5479   6268    130    219    395       O  
ATOM   2209  CB  ASN A 281       9.226   6.975  13.441  1.00 41.20           C  
ANISOU 2209  CB  ASN A 281     2671   6015   6968     64    167    694       C  
ATOM   2210  CG  ASN A 281       9.215   8.377  12.879  1.00 47.19           C  
ANISOU 2210  CG  ASN A 281     3327   6808   7795     36    145    853       C  
ATOM   2211  OD1 ASN A 281       9.193   8.573  11.653  1.00 49.03           O  
ANISOU 2211  OD1 ASN A 281     3484   7189   7957     52    177    936       O  
ATOM   2212  ND2 ASN A 281       9.221   9.386  13.763  1.00 48.77           N  
ANISOU 2212  ND2 ASN A 281     3520   6875   8136     -4     85    899       N  
ATOM   2213  N   ALA A 282       6.800   4.566  14.224  1.00 32.54           N  
ANISOU 2213  N   ALA A 282     1812   4832   5720     71    178    352       N  
ATOM   2214  CA  ALA A 282       6.467   3.436  15.053  1.00 30.87           C  
ANISOU 2214  CA  ALA A 282     1696   4539   5494     75    173    220       C  
ATOM   2215  C   ALA A 282       6.546   2.123  14.354  1.00 29.58           C  
ANISOU 2215  C   ALA A 282     1558   4457   5225    118    205    131       C  
ATOM   2216  O   ALA A 282       6.151   2.033  13.202  1.00 30.88           O  
ANISOU 2216  O   ALA A 282     1690   4739   5304    137    225    139       O  
ATOM   2217  CB  ALA A 282       5.067   3.589  15.629  1.00 30.11           C  
ANISOU 2217  CB  ALA A 282     1655   4367   5419     40    146    174       C  
ATOM   2218  N   ASP A 283       7.029   1.092  15.071  1.00 27.32           N  
ANISOU 2218  N   ASP A 283     1329   4105   4946    136    205     43       N  
ATOM   2219  CA  ASP A 283       6.959  -0.312  14.663  1.00 27.32           C  
ANISOU 2219  CA  ASP A 283     1371   4143   4866    174    220    -69       C  
ATOM   2220  C   ASP A 283       5.495  -0.698  14.434  1.00 26.79           C  
ANISOU 2220  C   ASP A 283     1349   4072   4758    155    204   -135       C  
ATOM   2221  O   ASP A 283       4.650  -0.318  15.231  1.00 25.86           O  
ANISOU 2221  O   ASP A 283     1265   3865   4695    112    179   -133       O  
ATOM   2222  CB  ASP A 283       7.574  -1.223  15.755  1.00 28.72           C  
ANISOU 2222  CB  ASP A 283     1607   4215   5091    182    211   -142       C  
ATOM   2223  CG  ASP A 283       7.739  -2.668  15.365  1.00 34.30           C  
ANISOU 2223  CG  ASP A 283     2348   4950   5735    227    220   -253       C  
ATOM   2224  OD1 ASP A 283       8.901  -3.152  15.324  1.00 38.85           O  
ANISOU 2224  OD1 ASP A 283     2908   5545   6307    267    239   -264       O  
ATOM   2225  OD2 ASP A 283       6.750  -3.310  15.098  1.00 33.44           O  
ANISOU 2225  OD2 ASP A 283     2278   4841   5587    224    206   -328       O  
ATOM   2226  N   SER A 284       5.225  -1.450  13.362  1.00 26.52           N  
ANISOU 2226  N   SER A 284     1313   4136   4627    192    216   -195       N  
ATOM   2227  CA  SER A 284       3.874  -1.896  13.008  1.00 27.16           C  
ANISOU 2227  CA  SER A 284     1431   4222   4666    177    195   -260       C  
ATOM   2228  C   SER A 284       3.278  -2.857  14.053  1.00 26.75           C  
ANISOU 2228  C   SER A 284     1460   4040   4663    154    164   -354       C  
ATOM   2229  O   SER A 284       2.073  -2.797  14.301  1.00 27.76           O  
ANISOU 2229  O   SER A 284     1617   4125   4806    117    141   -367       O  
ATOM   2230  CB  SER A 284       3.896  -2.599  11.655  1.00 29.64           C  
ANISOU 2230  CB  SER A 284     1726   4670   4866    231    207   -317       C  
ATOM   2231  OG  SER A 284       4.652  -3.807  11.745  1.00 33.67           O  
ANISOU 2231  OG  SER A 284     2267   5165   5361    278    208   -413       O  
ATOM   2232  N   LYS A 285       4.101  -3.741  14.664  1.00 25.80           N  
ANISOU 2232  N   LYS A 285     1371   3861   4571    177    163   -412       N  
ATOM   2233  CA  LYS A 285       3.581  -4.642  15.704  1.00 25.80           C  
ANISOU 2233  CA  LYS A 285     1439   3739   4625    153    133   -485       C  
ATOM   2234  C   LYS A 285       3.155  -3.834  16.942  1.00 24.35           C  
ANISOU 2234  C   LYS A 285     1272   3459   4521    102    122   -426       C  
ATOM   2235  O   LYS A 285       2.086  -4.083  17.513  1.00 24.00           O  
ANISOU 2235  O   LYS A 285     1266   3351   4502     70     99   -450       O  
ATOM   2236  CB  LYS A 285       4.600  -5.712  16.078  1.00 28.08           C  
ANISOU 2236  CB  LYS A 285     1751   3987   4931    189    133   -550       C  
ATOM   2237  CG  LYS A 285       4.879  -6.730  14.998  1.00 34.81           C  
ANISOU 2237  CG  LYS A 285     2600   4916   5711    246    133   -637       C  
ATOM   2238  CD  LYS A 285       6.161  -7.520  15.325  1.00 39.12           C  
ANISOU 2238  CD  LYS A 285     3152   5434   6279    289    142   -679       C  
ATOM   2239  CE  LYS A 285       6.428  -8.670  14.373  1.00 44.77           C  
ANISOU 2239  CE  LYS A 285     3871   6209   6931    354    134   -787       C  
ATOM   2240  NZ  LYS A 285       7.336  -9.723  14.961  1.00 47.57           N  
ANISOU 2240  NZ  LYS A 285     4250   6490   7334    384    125   -851       N  
ATOM   2241  N   ALA A 286       3.989  -2.853  17.345  1.00 23.32           N  
ANISOU 2241  N   ALA A 286     1109   3321   4431     99    136   -347       N  
ATOM   2242  CA  ALA A 286       3.633  -1.862  18.386  1.00 23.14           C  
ANISOU 2242  CA  ALA A 286     1092   3222   4478     60    122   -289       C  
ATOM   2243  C   ALA A 286       2.229  -1.252  18.173  1.00 23.22           C  
ANISOU 2243  C   ALA A 286     1101   3242   4479     28    110   -267       C  
ATOM   2244  O   ALA A 286       1.456  -1.191  19.130  1.00 22.21           O  
ANISOU 2244  O   ALA A 286     1009   3039   4391      2     92   -278       O  
ATOM   2245  CB  ALA A 286       4.696  -0.750  18.458  1.00 22.86           C  
ANISOU 2245  CB  ALA A 286     1005   3198   4483     64    130   -201       C  
ATOM   2246  N   LEU A 287       1.903  -0.829  16.944  1.00 22.87           N
[truncated: 118,747 more chars]
