# Supplementary material for: Exploring the mechanism of Alisma orientale for the treatment of pregnancy induced hypertension and potential hepato-nephrotoxicity by using network pharmacology, network toxicology, molecular docking and molecular dynamics simulation
Source: Front Pharmacol. 2022 Nov 15;13:1027112. doi: 10.3389/fphar.2022.1027112 (PMC9705790; doi:10.3389/fphar.2022.1027112)
Supplement: Supplementary file 10 [file DataSheet2.zip › Treat/TCMC1694.mol2]

@<TRIPOS>MOLECULE
122194870
 80 83 0 0 0
SMALL
GASTEIGER

@<TRIPOS>ATOM
      1 O           4.7789    0.2255    0.0000 O.3     1  UNL1       -0.3912
      2 O           2.0000   -1.2352    0.0000 O.2     1  UNL1       -0.2927
      3 O           9.2552    2.8818    0.0000 O.3     1  UNL1       -0.3891
      4 O          11.5694    1.5994    0.0000 O.3     1  UNL1       -0.3864
      5 O          11.5228    4.2448    0.0000 O.3     1  UNL1       -0.3865
      6 C           6.5109   -1.7745    0.0000 C.3     1  UNL1       -0.0173
      7 C           5.6449   -1.2745    0.0000 C.3     1  UNL1       -0.0022
      8 C           7.3770   -1.2745    0.0000 C.3     1  UNL1       -0.0047
      9 C           4.7349   -1.7813    0.0000 C.3     1  UNL1       -0.0129
     10 C           6.5270   -2.8160    0.0000 C.3     1  UNL1       -0.0459
     11 C           4.7269   -2.8229    0.0000 C.3     1  UNL1       -0.0136
     12 C           5.6449   -0.2745    0.0000 C.3     1  UNL1        0.0628
     13 C           7.3770   -0.2745    0.0000 C.2     1  UNL1       -0.0612
     14 C           5.6290   -3.3437    0.0000 C.3     1  UNL1       -0.0455
     15 C           8.3232   -1.5792    0.0000 C.3     1  UNL1       -0.0397
     16 C           6.5109    0.2255    0.0000 C.3     1  UNL1       -0.0045
     17 C           7.1537   -2.5405    0.0000 C.3     1  UNL1       -0.0584
     18 C           3.8081   -1.2172    0.0000 C.3     1  UNL1        0.0162
     19 C           8.3232    0.0303    0.0000 C.2     1  UNL1       -0.0667
     20 C           7.7191   -2.2141    0.0000 C.3     1  UNL1       -0.0553
     21 C           8.9068   -0.7745    0.0000 C.3     1  UNL1       -0.0304
     22 C           4.7426   -0.7813    0.0000 C.3     1  UNL1       -0.0583
     23 C           3.7914   -3.3726    0.0000 C.2     1  UNL1       -0.0657
     24 C           8.6338    0.9808    0.0000 C.3     1  UNL1       -0.0200
     25 C           2.8602   -1.7452    0.0000 C.2     1  UNL1        0.1566
     26 C           2.8518   -2.8301    0.0000 C.2     1  UNL1       -0.0199
     27 C           3.7953   -4.3726    0.0000 C.3     1  UNL1       -0.0431
     28 C           9.6124    1.1870    0.0000 C.3     1  UNL1       -0.0180
     29 C           7.9660    1.7251    0.0000 C.3     1  UNL1       -0.0586
     30 C           9.9230    2.1375    0.0000 C.3     1  UNL1        0.0843
     31 C          10.9015    2.3437    0.0000 C.3     1  UNL1        0.1091
     32 C          11.2122    3.2943    0.0000 C.3     1  UNL1        0.0887
     33 C          12.1627    2.9836    0.0000 C.3     1  UNL1       -0.0338
     34 C          10.2617    3.6049    0.0000 C.3     1  UNL1       -0.0338
     35 H           6.3810   -0.8495    0.0000 H       1  UNL1        0.0337
     36 H           6.7450   -3.3964    0.0000 H       1  UNL1        0.0271
     37 H           7.1361   -2.7005    0.0000 H       1  UNL1        0.0271
     38 H           4.7302   -3.6729    0.0000 H       1  UNL1        0.0351
     39 H           5.6449    0.3455    0.0000 H       1  UNL1        0.0599
     40 H           5.2316   -3.8197    0.0000 H       1  UNL1        0.0271
     41 H           6.0299   -3.8166    0.0000 H       1  UNL1        0.0271
     42 H           8.0722   -2.1461    0.0000 H       1  UNL1        0.0277
     43 H           8.8606   -1.8884    0.0000 H       1  UNL1        0.0277
     44 H           6.9095    0.7005    0.0000 H       1  UNL1        0.0335
     45 H           6.1124    0.7005    0.0000 H       1  UNL1        0.0335
     46 H           6.6788   -2.9390    0.0000 H       1  UNL1        0.0235
     47 H           7.5522   -3.0155    0.0000 H       1  UNL1        0.0235
     48 H           7.6287   -2.1420    0.0000 H       1  UNL1        0.0235
     49 H           4.2163   -0.7506    0.0000 H       1  UNL1        0.0351
     50 H           3.4182   -0.7352    0.0000 H       1  UNL1        0.0351
     51 H           7.1365   -2.4262    0.0000 H       1  UNL1        0.0238
     52 H           7.9312   -2.7967    0.0000 H       1  UNL1        0.0238
     53 H           8.3017   -2.0020    0.0000 H       1  UNL1        0.0238
     54 H           9.3677   -1.1892    0.0000 H       1  UNL1        0.0310
     55 H           9.3677   -0.3597    0.0000 H       1  UNL1        0.0310
     56 H           5.3626   -0.7861    0.0000 H       1  UNL1        0.0235
     57 H           4.7474   -0.1614    0.0000 H       1  UNL1        0.0235
     58 H           4.1226   -0.7766    0.0000 H       1  UNL1        0.0235
     59 H           8.0272    0.8529    0.0000 H       1  UNL1        0.0344
     60 H           4.7789    0.8455    0.0000 H       1  UNL1        0.2098
     61 H           2.3137   -3.1381    0.0000 H       1  UNL1        0.0652
     62 H           3.1753   -4.3750    0.0000 H       1  UNL1        0.0275
     63 H           3.7977   -4.9926    0.0000 H       1  UNL1        0.0275
     64 H           4.4153   -4.3702    0.0000 H       1  UNL1        0.0275
     65 H           9.6329    0.5673    0.0000 H       1  UNL1        0.0297
     66 H          10.2262    1.0996    0.0000 H       1  UNL1        0.0297
     67 H           8.4275    2.1392    0.0000 H       1  UNL1        0.0235
     68 H           7.5519    2.1866    0.0000 H       1  UNL1        0.0235
     69 H           7.5045    1.3110    0.0000 H       1  UNL1        0.0235
     70 H          10.1156    2.7268    0.0000 H       1  UNL1        0.0620
     71 H          10.7089    1.7544    0.0000 H       1  UNL1        0.0648
     72 H           9.4478    3.4711    0.0000 H       1  UNL1        0.2099
     73 H          12.1760    1.7273    0.0000 H       1  UNL1        0.2100
     74 H          11.9701    2.3943    0.0000 H       1  UNL1        0.0258
     75 H          12.7520    2.7910    0.0000 H       1  UNL1        0.0258
     76 H          12.3553    3.5729    0.0000 H       1  UNL1        0.0258
     77 H          10.4543    4.1942    0.0000 H       1  UNL1        0.0258
     78 H           9.6723    3.7975    0.0000 H       1  UNL1        0.0258
     79 H          10.0690    3.0156    0.0000 H       1  UNL1        0.0258
     80 H          12.1295    4.3726    0.0000 H       1  UNL1        0.2102
@<TRIPOS>BOND
     1    12     1    1
     2     1    60    1
     3     2    25    2
     4    30     3    1
     5     3    72    1
     6    31     4    1
     7     4    73    1
     8     5    32    1
     9     5    80    1
    10     6     7    1
    11     6     8    1
    12     6    10    1
    13     6    17    1
    14     7     9    1
    15     7    12    1
    16     7    35    1
    17     8    13    1
    18     8    15    1
    19     8    20    1
    20     9    11    1
    21     9    18    1
    22     9    22    1
    23    10    14    1
    24    10    36    1
    25    10    37    1
    26    11    14    1
    27    11    23    1
    28    11    38    1
    29    12    16    1
    30    12    39    1
    31    13    16    1
    32    13    19    2
    33    14    40    1
    34    14    41    1
    35    15    21    1
    36    15    42    1
    37    15    43    1
    38    16    44    1
    39    16    45    1
    40    17    46    1
    41    17    47    1
    42    17    48    1
    43    18    25    1
    44    18    49    1
    45    18    50    1
    46    19    21    1
    47    19    24    1
    48    20    51    1
    49    20    52    1
    50    20    53    1
    51    21    54    1
    52    21    55    1
    53    22    56    1
    54    22    57    1
    55    22    58    1
    56    23    26    2
    57    23    27    1
    58    24    28    1
    59    24    29    1
    60    24    59    1
    61    25    26    1
    62    26    61    1
    63    27    62    1
    64    27    63    1
    65    27    64    1
    66    28    30    1
    67    28    65    1
    68    28    66    1
    69    29    67    1
    70    29    68    1
    71    29    69    1
    72    30    31    1
    73    30    70    1
    74    31    32    1
    75    31    71    1
    76    32    33    1
    77    32    34    1
    78    33    74    1
    79    33    75    1
    80    33    76    1
    81    34    77    1
    82    34    78    1
    83    34    79    1
