# Supplementary material for: Exploring the mechanism of Alisma orientale for the treatment of pregnancy induced hypertension and potential hepato-nephrotoxicity by using network pharmacology, network toxicology, molecular docking and molecular dynamics simulation
Source: Front Pharmacol. 2022 Nov 15;13:1027112. doi: 10.3389/fphar.2022.1027112 (PMC9705790; doi:10.3389/fphar.2022.1027112)
Supplement: Supplementary file 10 [file DataSheet2.zip › Treat/akt-4gv1.pdb]

HEADER    TRANSFERASE/TRANSFERASE INHIBITOR       30-AUG-12   4GV1              
TITLE     PKB ALPHA IN COMPLEX WITH AZD5363                                     
COMPND    MOL_ID: 1;                                                            
COMPND   2 MOLECULE: RAC-ALPHA SERINE/THREONINE-PROTEIN KINASE;                 
COMPND   3 CHAIN: A;                                                            
COMPND   4 FRAGMENT: KINASE DOMAIN (UNP RESIDUES 144-480);                      
COMPND   5 SYNONYM: PROTEIN KINASE B, PKB, PROTEIN KINASE B ALPHA, PKB ALPHA,   
COMPND   6 PROTO-ONCOGENE C-AKT, RAC-PK-ALPHA;                                  
COMPND   7 EC: 2.7.11.1;                                                        
COMPND   8 ENGINEERED: YES                                                      
SOURCE    MOL_ID: 1;                                                            
SOURCE   2 ORGANISM_SCIENTIFIC: HOMO SAPIENS;                                   
SOURCE   3 ORGANISM_COMMON: HUMAN;                                              
SOURCE   4 ORGANISM_TAXID: 9606;                                                
SOURCE   5 GENE: AKT1, PKB, RAC;                                                
SOURCE   6 EXPRESSION_SYSTEM: SPODOPTERA FRUGIPERDA;                            
SOURCE   7 EXPRESSION_SYSTEM_COMMON: FALL ARMYWORM;                             
SOURCE   8 EXPRESSION_SYSTEM_TAXID: 7108                                        
KEYWDS    PROTEIN KINASE, TRANSFERASE-TRANSFERASE INHIBITOR COMPLEX             
EXPDTA    X-RAY DIFFRACTION                                                     
AUTHOR    M.ADDIE,P.BALLARD,G.BIRD,D.BUTTAR,G.CURRIE,B.DAVIES,J.DEBRECZENI,     
AUTHOR   2 H.DRY,P.DUDLEY,R.GREENWOOD,G.HATTER,A.JESTEL,P.D.JOHNSON,J.G.KETTLE, 
AUTHOR   3 C.LANE,G.LAMONT,A.LEACH,R.W.A.LUKE,D.OGILVIE,K.PAGE,M.PASS,          
AUTHOR   4 S.STEINBACHER,H.STEUBER,S.PEARSON,L.RUSTON                           
REVDAT   3   15-NOV-17 4GV1    1       REMARK                                   
REVDAT   2   27-MAR-13 4GV1    1       JRNL                                     
REVDAT   1   27-FEB-13 4GV1    0                                                
JRNL        AUTH   M.ADDIE,P.BALLARD,D.BUTTAR,C.CRAFTER,G.CURRIE,B.R.DAVIES,    
JRNL        AUTH 2 J.DEBRECZENI,H.DRY,P.DUDLEY,R.GREENWOOD,P.D.JOHNSON,         
JRNL        AUTH 3 J.G.KETTLE,C.LANE,G.LAMONT,A.LEACH,R.W.LUKE,J.MORRIS,        
JRNL        AUTH 4 D.OGILVIE,K.PAGE,M.PASS,S.PEARSON,L.RUSTON                   
JRNL        TITL   DISCOVERY OF                                                 
JRNL        TITL 2 4-AMINO-N-[(1S)-1-(4-CHLOROPHENYL)                           
JRNL        TITL 3 -3-HYDROXYPROPYL]-1-(7H-PYRROLO[2,3-D]PYRIMIDIN-4-YL)        
JRNL        TITL 4 PIPERIDINE-4-CARBOXAMIDE (AZD5363), AN ORALLY BIOAVAILABLE,  
JRNL        TITL 5 POTENT INHIBITOR OF AKT KINASES.                             
JRNL        REF    J.MED.CHEM.                   V.  56  2059 2013              
JRNL        REFN                   ISSN 0022-2623                               
JRNL        PMID   23394218                                                     
JRNL        DOI    10.1021/JM301762V                                            
REMARK   2                                                                      
REMARK   2 RESOLUTION.    1.49 ANGSTROMS.                                       
REMARK   3                                                                      
REMARK   3 REFINEMENT.                                                          
REMARK   3   PROGRAM     : REFMAC 5.2.0005                                      
REMARK   3   AUTHORS     : MURSHUDOV,VAGIN,DODSON                               
REMARK   3                                                                      
REMARK   3    REFINEMENT TARGET : MAXIMUM LIKELIHOOD                            
REMARK   3                                                                      
REMARK   3  DATA USED IN REFINEMENT.                                            
REMARK   3   RESOLUTION RANGE HIGH (ANGSTROMS) : 1.49                           
REMARK   3   RESOLUTION RANGE LOW  (ANGSTROMS) : 54.55                          
REMARK   3   DATA CUTOFF            (SIGMA(F)) : 0.000                          
REMARK   3   COMPLETENESS FOR RANGE        (%) : 99.9                           
REMARK   3   NUMBER OF REFLECTIONS             : 65127                          
REMARK   3                                                                      
REMARK   3  FIT TO DATA USED IN REFINEMENT.                                     
REMARK   3   CROSS-VALIDATION METHOD          : THROUGHOUT                      
REMARK   3   FREE R VALUE TEST SET SELECTION  : RANDOM                          
REMARK   3   R VALUE     (WORKING + TEST SET) : 0.182                           
REMARK   3   R VALUE            (WORKING SET) : 0.181                           
REMARK   3   FREE R VALUE                     : 0.210                           
REMARK   3   FREE R VALUE TEST SET SIZE   (%) : 5.000                           
REMARK   3   FREE R VALUE TEST SET COUNT      : 3428                            
REMARK   3                                                                      
REMARK   3  FIT IN THE HIGHEST RESOLUTION BIN.                                  
REMARK   3   TOTAL NUMBER OF BINS USED           : 20                           
REMARK   3   BIN RESOLUTION RANGE HIGH       (A) : 1.49                         
REMARK   3   BIN RESOLUTION RANGE LOW        (A) : 1.53                         
REMARK   3   REFLECTION IN BIN     (WORKING SET) : 4762                         
REMARK   3   BIN COMPLETENESS (WORKING+TEST) (%) : 99.84                        
REMARK   3   BIN R VALUE           (WORKING SET) : 0.3260                       
REMARK   3   BIN FREE R VALUE SET COUNT          : 250                          
REMARK   3   BIN FREE R VALUE                    : 0.3500                       
REMARK   3                                                                      
REMARK   3  NUMBER OF NON-HYDROGEN ATOMS USED IN REFINEMENT.                    
REMARK   3   PROTEIN ATOMS            : 2696                                    
REMARK   3   NUCLEIC ACID ATOMS       : 0                                       
REMARK   3   HETEROGEN ATOMS          : 54                                      
REMARK   3   SOLVENT ATOMS            : 393                                     
REMARK   3                                                                      
REMARK   3  B VALUES.                                                           
REMARK   3   FROM WILSON PLOT           (A**2) : 21.96                          
REMARK   3   MEAN B VALUE      (OVERALL, A**2) : 17.79                          
REMARK   3   OVERALL ANISOTROPIC B VALUE.                                       
REMARK   3    B11 (A**2) : 0.56000                                              
REMARK   3    B22 (A**2) : -0.72000                                             
REMARK   3    B33 (A**2) : 0.16000                                              
REMARK   3    B12 (A**2) : 0.00000                                              
REMARK   3    B13 (A**2) : 0.00000                                              
REMARK   3    B23 (A**2) : 0.00000                                              
REMARK   3                                                                      
REMARK   3  ESTIMATED OVERALL COORDINATE ERROR.                                 
REMARK   3   ESU BASED ON R VALUE                            (A): 0.068         
REMARK   3   ESU BASED ON FREE R VALUE                       (A): 0.071         
REMARK   3   ESU BASED ON MAXIMUM LIKELIHOOD                 (A): 0.060         
REMARK   3   ESU FOR B VALUES BASED ON MAXIMUM LIKELIHOOD (A**2): 1.662         
REMARK   3                                                                      
REMARK   3 CORRELATION COEFFICIENTS.                                            
REMARK   3   CORRELATION COEFFICIENT FO-FC      : 0.965                         
REMARK   3   CORRELATION COEFFICIENT FO-FC FREE : 0.956                         
REMARK   3                                                                      
REMARK   3  RMS DEVIATIONS FROM IDEAL VALUES        COUNT    RMS    WEIGHT      
REMARK   3   BOND LENGTHS REFINED ATOMS        (A):  2916 ; 0.010 ; 0.022       
REMARK   3   BOND LENGTHS OTHERS               (A):  2646 ; 0.005 ; 0.020       
REMARK   3   BOND ANGLES REFINED ATOMS   (DEGREES):  3942 ; 1.372 ; 1.988       
REMARK   3   BOND ANGLES OTHERS          (DEGREES):  6186 ; 0.845 ; 3.000       
REMARK   3   TORSION ANGLES, PERIOD 1    (DEGREES):   358 ; 6.004 ; 5.000       
REMARK   3   TORSION ANGLES, PERIOD 2    (DEGREES):   141 ;32.902 ;23.404       
REMARK   3   TORSION ANGLES, PERIOD 3    (DEGREES):   537 ;13.010 ;15.000       
REMARK   3   TORSION ANGLES, PERIOD 4    (DEGREES):    22 ;20.659 ;15.000       
REMARK   3   CHIRAL-CENTER RESTRAINTS       (A**3):   413 ; 0.080 ; 0.200       
REMARK   3   GENERAL PLANES REFINED ATOMS      (A):  3202 ; 0.005 ; 0.020       
REMARK   3   GENERAL PLANES OTHERS             (A):   627 ; 0.001 ; 0.020       
REMARK   3   NON-BONDED CONTACTS REFINED ATOMS (A):   532 ; 0.198 ; 0.200       
REMARK   3   NON-BONDED CONTACTS OTHERS        (A):  2594 ; 0.186 ; 0.200       
REMARK   3   NON-BONDED TORSION REFINED ATOMS  (A):  1352 ; 0.178 ; 0.200       
REMARK   3   NON-BONDED TORSION OTHERS         (A):  1488 ; 0.081 ; 0.200       
REMARK   3   H-BOND (X...Y) REFINED ATOMS      (A):   254 ; 0.163 ; 0.200       
REMARK   3   H-BOND (X...Y) OTHERS             (A):  NULL ;  NULL ;  NULL       
REMARK   3   POTENTIAL METAL-ION REFINED ATOMS (A):  NULL ;  NULL ;  NULL       
REMARK   3   POTENTIAL METAL-ION OTHERS        (A):  NULL ;  NULL ;  NULL       
REMARK   3   SYMMETRY VDW REFINED ATOMS        (A):    14 ; 0.140 ; 0.200       
REMARK   3   SYMMETRY VDW OTHERS               (A):    56 ; 0.323 ; 0.200       
REMARK   3   SYMMETRY H-BOND REFINED ATOMS     (A):    28 ; 0.188 ; 0.200       
REMARK   3   SYMMETRY H-BOND OTHERS            (A):  NULL ;  NULL ;  NULL       
REMARK   3   SYMMETRY METAL-ION REFINED ATOMS  (A):  NULL ;  NULL ;  NULL       
REMARK   3   SYMMETRY METAL-ION OTHERS         (A):  NULL ;  NULL ;  NULL       
REMARK   3                                                                      
REMARK   3  ISOTROPIC THERMAL FACTOR RESTRAINTS.     COUNT   RMS    WEIGHT      
REMARK   3   MAIN-CHAIN BOND REFINED ATOMS  (A**2):  2224 ; 2.927 ; 2.000       
REMARK   3   MAIN-CHAIN BOND OTHER ATOMS    (A**2):   688 ; 0.552 ; 2.000       
REMARK   3   MAIN-CHAIN ANGLE REFINED ATOMS (A**2):  2744 ; 2.971 ; 3.000       
REMARK   3   MAIN-CHAIN ANGLE OTHER ATOMS   (A**2):  NULL ;  NULL ;  NULL       
REMARK   3   SIDE-CHAIN BOND REFINED ATOMS  (A**2):  1454 ; 5.001 ; 4.000       
REMARK   3   SIDE-CHAIN BOND OTHER ATOMS    (A**2):  NULL ;  NULL ;  NULL       
REMARK   3   SIDE-CHAIN ANGLE REFINED ATOMS (A**2):  1185 ; 6.776 ; 6.000       
REMARK   3   SIDE-CHAIN ANGLE OTHER ATOMS   (A**2):  NULL ;  NULL ;  NULL       
REMARK   3   LONG RANGE B REFINED ATOMS     (A**2):  NULL ;  NULL ;  NULL       
REMARK   3   LONG RANGE B OTHER ATOMS       (A**2):  NULL ;  NULL ;  NULL       
REMARK   3                                                                      
REMARK   3 ANISOTROPIC THERMAL FACTOR RESTRAINTS.    COUNT   RMS   WEIGHT       
REMARK   3   RIGID-BOND RESTRAINTS          (A**2):  NULL ;  NULL ;  NULL       
REMARK   3   SPHERICITY; FREE ATOMS         (A**2):  NULL ;  NULL ;  NULL       
REMARK   3   SPHERICITY; BONDED ATOMS       (A**2):  NULL ;  NULL ;  NULL       
REMARK   3                                                                      
REMARK   3  NCS RESTRAINTS STATISTICS                                           
REMARK   3   NUMBER OF DIFFERENT NCS GROUPS : NULL                              
REMARK   3                                                                      
REMARK   3  TLS DETAILS                                                         
REMARK   3   NUMBER OF TLS GROUPS  : NULL                                       
REMARK   3                                                                      
REMARK   3  BULK SOLVENT MODELLING.                                             
REMARK   3   METHOD USED : BABINET MODEL WITH MASK                              
REMARK   3   PARAMETERS FOR MASK CALCULATION                                    
REMARK   3   VDW PROBE RADIUS   : 1.20                                          
REMARK   3   ION PROBE RADIUS   : 0.80                                          
REMARK   3   SHRINKAGE RADIUS   : 0.80                                          
REMARK   3                                                                      
REMARK   3  OTHER REFINEMENT REMARKS: HYDROGENS HAVE BEEN ADDED IN THE RIDING   
REMARK   3  POSITIONS                                                           
REMARK   4                                                                      
REMARK   4 4GV1 COMPLIES WITH FORMAT V. 3.30, 13-JUL-11                         
REMARK 100                                                                      
REMARK 100 THIS ENTRY HAS BEEN PROCESSED BY RCSB ON 07-SEP-12.                  
REMARK 100 THE DEPOSITION ID IS D_1000074667.                                   
REMARK 200                                                                      
REMARK 200 EXPERIMENTAL DETAILS                                                 
REMARK 200  EXPERIMENT TYPE                : X-RAY DIFFRACTION                  
REMARK 200  DATE OF DATA COLLECTION        : 29-NOV-07                          
REMARK 200  TEMPERATURE           (KELVIN) : 100                                
REMARK 200  PH                             : 6.9                                
REMARK 200  NUMBER OF CRYSTALS USED        : 1                                  
REMARK 200                                                                      
REMARK 200  SYNCHROTRON              (Y/N) : Y                                  
REMARK 200  RADIATION SOURCE               : SLS                                
REMARK 200  BEAMLINE                       : X06SA                              
REMARK 200  X-RAY GENERATOR MODEL          : NULL                               
REMARK 200  MONOCHROMATIC OR LAUE    (M/L) : M                                  
REMARK 200  WAVELENGTH OR RANGE        (A) : 1.000                              
REMARK 200  MONOCHROMATOR                  : LN2-COOLED FIXED-EXIT SI(111)      
REMARK 200  OPTICS                         : DYNAMICALLY BENDABLE MIRROR        
REMARK 200                                                                      
REMARK 200  DETECTOR TYPE                  : PIXEL                              
REMARK 200  DETECTOR MANUFACTURER          : DECTRIS PILATUS 6M                 
REMARK 200  INTENSITY-INTEGRATION SOFTWARE : XDS                                
REMARK 200  DATA SCALING SOFTWARE          : XSCALE                             
REMARK 200                                                                      
REMARK 200  NUMBER OF UNIQUE REFLECTIONS   : 68595                              
REMARK 200  RESOLUTION RANGE HIGH      (A) : 1.490                              
REMARK 200  RESOLUTION RANGE LOW       (A) : 54.550                             
REMARK 200  REJECTION CRITERIA  (SIGMA(I)) : 0.000                              
REMARK 200                                                                      
REMARK 200 OVERALL.                                                             
REMARK 200  COMPLETENESS FOR RANGE     (%) : 99.9                               
REMARK 200  DATA REDUNDANCY                : 6.000                              
REMARK 200  R MERGE                    (I) : 0.07700                            
REMARK 200  R SYM                      (I) : NULL                               
REMARK 200  <I/SIGMA(I)> FOR THE DATA SET  : 13.2800                            
REMARK 200                                                                      
REMARK 200 IN THE HIGHEST RESOLUTION SHELL.                                     
REMARK 200  HIGHEST RESOLUTION SHELL, RANGE HIGH (A) : 1.49                     
REMARK 200  HIGHEST RESOLUTION SHELL, RANGE LOW  (A) : 1.53                     
REMARK 200  COMPLETENESS FOR SHELL     (%) : 99.8                               
REMARK 200  DATA REDUNDANCY IN SHELL       : 3.70                               
REMARK 200  R MERGE FOR SHELL          (I) : 0.43400                            
REMARK 200  R SYM FOR SHELL            (I) : NULL                               
REMARK 200  <I/SIGMA(I)> FOR SHELL         : NULL                               
REMARK 200                                                                      
REMARK 200 DIFFRACTION PROTOCOL: SINGLE WAVELENGTH                              
REMARK 200 METHOD USED TO DETERMINE THE STRUCTURE: OTHER                        
REMARK 200 SOFTWARE USED: MOLREP                                                
REMARK 200 STARTING MODEL: NULL                                                 
REMARK 200                                                                      
REMARK 200 REMARK: NULL                                                         
REMARK 280                                                                      
REMARK 280 CRYSTAL                                                              
REMARK 280 SOLVENT CONTENT, VS   (%): 53.05                                     
REMARK 280 MATTHEWS COEFFICIENT, VM (ANGSTROMS**3/DA): 2.62                     
REMARK 280                                                                      
REMARK 280 CRYSTALLIZATION CONDITIONS: ALCOHOL, PH 6.9, VAPOR DIFFUSION,        
REMARK 280  SITTING DROP, TEMPERATURE 277K                                      
REMARK 290                                                                      
REMARK 290 CRYSTALLOGRAPHIC SYMMETRY                                            
REMARK 290 SYMMETRY OPERATORS FOR SPACE GROUP: P 21 21 21                       
REMARK 290                                                                      
REMARK 290      SYMOP   SYMMETRY                                                
REMARK 290     NNNMMM   OPERATOR                                                
REMARK 290       1555   X,Y,Z                                                   
REMARK 290       2555   -X+1/2,-Y,Z+1/2                                         
REMARK 290       3555   -X,Y+1/2,-Z+1/2                                         
REMARK 290       4555   X+1/2,-Y+1/2,-Z                                         
REMARK 290                                                                      
REMARK 290     WHERE NNN -> OPERATOR NUMBER                                     
REMARK 290           MMM -> TRANSLATION VECTOR                                  
REMARK 290                                                                      
REMARK 290 CRYSTALLOGRAPHIC SYMMETRY TRANSFORMATIONS                            
REMARK 290 THE FOLLOWING TRANSFORMATIONS OPERATE ON THE ATOM/HETATM             
REMARK 290 RECORDS IN THIS ENTRY TO PRODUCE CRYSTALLOGRAPHICALLY                
REMARK 290 RELATED MOLECULES.                                                   
REMARK 290   SMTRY1   1  1.000000  0.000000  0.000000        0.00000            
REMARK 290   SMTRY2   1  0.000000  1.000000  0.000000        0.00000            
REMARK 290   SMTRY3   1  0.000000  0.000000  1.000000        0.00000            
REMARK 290   SMTRY1   2 -1.000000  0.000000  0.000000       23.42600            
REMARK 290   SMTRY2   2  0.000000 -1.000000  0.000000        0.00000            
REMARK 290   SMTRY3   2  0.000000  0.000000  1.000000       75.23600            
REMARK 290   SMTRY1   3 -1.000000  0.000000  0.000000        0.00000            
REMARK 290   SMTRY2   3  0.000000  1.000000  0.000000       29.27800            
REMARK 290   SMTRY3   3  0.000000  0.000000 -1.000000       75.23600            
REMARK 290   SMTRY1   4  1.000000  0.000000  0.000000       23.42600            
REMARK 290   SMTRY2   4  0.000000 -1.000000  0.000000       29.27800            
REMARK 290   SMTRY3   4  0.000000  0.000000 -1.000000        0.00000            
REMARK 290                                                                      
REMARK 290 REMARK: NULL                                                         
REMARK 300                                                                      
REMARK 300 BIOMOLECULE: 1                                                       
REMARK 300 SEE REMARK 350 FOR THE AUTHOR PROVIDED AND/OR PROGRAM                
REMARK 300 GENERATED ASSEMBLY INFORMATION FOR THE STRUCTURE IN                  
REMARK 300 THIS ENTRY. THE REMARK MAY ALSO PROVIDE INFORMATION ON               
REMARK 300 BURIED SURFACE AREA.                                                 
REMARK 350                                                                      
REMARK 350 COORDINATES FOR A COMPLETE MULTIMER REPRESENTING THE KNOWN           
REMARK 350 BIOLOGICALLY SIGNIFICANT OLIGOMERIZATION STATE OF THE                
REMARK 350 MOLECULE CAN BE GENERATED BY APPLYING BIOMT TRANSFORMATIONS          
REMARK 350 GIVEN BELOW.  BOTH NON-CRYSTALLOGRAPHIC AND                          
REMARK 350 CRYSTALLOGRAPHIC OPERATIONS ARE GIVEN.                               
REMARK 350                                                                      
REMARK 350 BIOMOLECULE: 1                                                       
REMARK 350 AUTHOR DETERMINED BIOLOGICAL UNIT: MONOMERIC                         
REMARK 350 SOFTWARE DETERMINED QUATERNARY STRUCTURE: MONOMERIC                  
REMARK 350 SOFTWARE USED: PISA                                                  
REMARK 350 APPLY THE FOLLOWING TO CHAINS: A                                     
REMARK 350   BIOMT1   1  1.000000  0.000000  0.000000        0.00000            
REMARK 350   BIOMT2   1  0.000000  1.000000  0.000000        0.00000            
REMARK 350   BIOMT3   1  0.000000  0.000000  1.000000        0.00000            
REMARK 465                                                                      
REMARK 465 MISSING RESIDUES                                                     
REMARK 465 THE FOLLOWING RESIDUES WERE NOT LOCATED IN THE                       
REMARK 465 EXPERIMENT. (M=MODEL NUMBER; RES=RESIDUE NAME; C=CHAIN               
REMARK 465 IDENTIFIER; SSSEQ=SEQUENCE NUMBER; I=INSERTION CODE.)                
REMARK 465                                                                      
REMARK 465   M RES C SSSEQI                                                     
REMARK 465     LEU A   141                                                      
REMARK 465     GLY A   142                                                      
REMARK 465     PRO A   452                                                      
REMARK 465     ASP A   453                                                      
REMARK 465     GLN A   454                                                      
REMARK 465     ASP A   455                                                      
REMARK 465     ASP A   456                                                      
REMARK 465     SER A   478                                                      
REMARK 465     THR A   479                                                      
REMARK 465     ALA A   480                                                      
REMARK 500                                                                      
REMARK 500 GEOMETRY AND STEREOCHEMISTRY                                         
REMARK 500 SUBTOPIC: CLOSE CONTACTS IN SAME ASYMMETRIC UNIT                     
REMARK 500                                                                      
REMARK 500 THE FOLLOWING ATOMS ARE IN CLOSE CONTACT.                            
REMARK 500                                                                      
REMARK 500  ATM1  RES C  SSEQI   ATM2  RES C  SSEQI           DISTANCE          
REMARK 500   OG1  THR A   146     O    HOH A   670              2.18            
REMARK 500                                                                      
REMARK 500 REMARK: NULL                                                         
REMARK 500                                                                      
REMARK 500 GEOMETRY AND STEREOCHEMISTRY                                         
REMARK 500 SUBTOPIC: CLOSE CONTACTS                                             
REMARK 500                                                                      
REMARK 500 THE FOLLOWING ATOMS THAT ARE RELATED BY CRYSTALLOGRAPHIC             
REMARK 500 SYMMETRY ARE IN CLOSE CONTACT.  AN ATOM LOCATED WITHIN 0.15          
REMARK 500 ANGSTROMS OF A SYMMETRY RELATED ATOM IS ASSUMED TO BE ON A           
REMARK 500 SPECIAL POSITION AND IS, THEREFORE, LISTED IN REMARK 375             
REMARK 500 INSTEAD OF REMARK 500.  ATOMS WITH NON-BLANK ALTERNATE               
REMARK 500 LOCATION INDICATORS ARE NOT INCLUDED IN THE CALCULATIONS.            
REMARK 500                                                                      
REMARK 500 DISTANCE CUTOFF:                                                     
REMARK 500 2.2 ANGSTROMS FOR CONTACTS NOT INVOLVING HYDROGEN ATOMS              
REMARK 500 1.6 ANGSTROMS FOR CONTACTS INVOLVING HYDROGEN ATOMS                  
REMARK 500                                                                      
REMARK 500  ATM1  RES C  SSEQI   ATM2  RES C  SSEQI  SSYMOP   DISTANCE          
REMARK 500   NH1  ARG A   346     O    HOH A   639     3455     2.18            
REMARK 500                                                                      
REMARK 500 REMARK: NULL                                                         
REMARK 500                                                                      
REMARK 500 GEOMETRY AND STEREOCHEMISTRY                                         
REMARK 500 SUBTOPIC: TORSION ANGLES                                             
REMARK 500                                                                      
REMARK 500 TORSION ANGLES OUTSIDE THE EXPECTED RAMACHANDRAN REGIONS:            
REMARK 500 (M=MODEL NUMBER; RES=RESIDUE NAME; C=CHAIN IDENTIFIER;               
REMARK 500 SSEQ=SEQUENCE NUMBER; I=INSERTION CODE).                             
REMARK 500                                                                      
REMARK 500 STANDARD TABLE:                                                      
REMARK 500 FORMAT:(10X,I3,1X,A3,1X,A1,I4,A1,4X,F7.2,3X,F7.2)                    
REMARK 500                                                                      
REMARK 500 EXPECTED VALUES: GJ KLEYWEGT AND TA JONES (1996). PHI/PSI-           
REMARK 500 CHOLOGY: RAMACHANDRAN REVISITED. STRUCTURE 4, 1395 - 1400            
REMARK 500                                                                      
REMARK 500  M RES CSSEQI        PSI       PHI                                   
REMARK 500    ARG A 243      -56.68     76.01                                   
REMARK 500    ARG A 243      -56.29     75.94                                   
REMARK 500    ARG A 273      -10.37     69.86                                   
REMARK 500    ASP A 292       91.61     68.48                                   
REMARK 500    ASP A 302     -126.57     51.98                                   
REMARK 500    ASP A 325      146.87     85.87                                   
REMARK 500    ASP A 398     -124.56     54.01                                   
REMARK 500    MET A 458       21.62   -146.12                                   
REMARK 500    PHE A 472       50.92   -107.85                                   
REMARK 500                                                                      
REMARK 500 REMARK: NULL                                                         
REMARK 800                                                                      
REMARK 800 SITE                                                                 
REMARK 800 SITE_IDENTIFIER: AC1                                                 
REMARK 800 EVIDENCE_CODE: SOFTWARE                                              
REMARK 800 SITE_DESCRIPTION: BINDING SITE FOR RESIDUE 0XZ A 501                 
REMARK 800                                                                      
REMARK 800 SITE_IDENTIFIER: AC2                                                 
REMARK 800 EVIDENCE_CODE: SOFTWARE                                              
REMARK 800 SITE_DESCRIPTION: BINDING SITE FOR RESIDUE GOL A 502                 
REMARK 800                                                                      
REMARK 800 SITE_IDENTIFIER: AC3                                                 
REMARK 800 EVIDENCE_CODE: SOFTWARE                                              
REMARK 800 SITE_DESCRIPTION: BINDING SITE FOR RESIDUE GOL A 503                 
REMARK 800                                                                      
REMARK 800 SITE_IDENTIFIER: AC4                                                 
REMARK 800 EVIDENCE_CODE: SOFTWARE                                              
REMARK 800 SITE_DESCRIPTION: BINDING SITE FOR RESIDUE GOL A 504                 
REMARK 800                                                                      
REMARK 800 SITE_IDENTIFIER: AC5                                                 
REMARK 800 EVIDENCE_CODE: SOFTWARE                                              
REMARK 800 SITE_DESCRIPTION: BINDING SITE FOR RESIDUE GOL A 505                 
DBREF  4GV1 A  144   480  UNP    P31749   AKT1_HUMAN     144    480             
SEQADV 4GV1 LEU A  141  UNP  P31749              EXPRESSION TAG                 
SEQADV 4GV1 GLY A  142  UNP  P31749              EXPRESSION TAG                 
SEQADV 4GV1 SER A  143  UNP  P31749              EXPRESSION TAG                 
SEQADV 4GV1 ASP A  473  UNP  P31749    SER   473 CONFLICT                       
SEQADV 4GV1 SER A  478  UNP  P31749    GLY   478 CONFLICT                       
SEQRES   1 A  340  LEU GLY SER ARG VAL THR MET ASN GLU PHE GLU TYR LEU          
SEQRES   2 A  340  LYS LEU LEU GLY LYS GLY THR PHE GLY LYS VAL ILE LEU          
SEQRES   3 A  340  VAL LYS GLU LYS ALA THR GLY ARG TYR TYR ALA MET LYS          
SEQRES   4 A  340  ILE LEU LYS LYS GLU VAL ILE VAL ALA LYS ASP GLU VAL          
SEQRES   5 A  340  ALA HIS THR LEU THR GLU ASN ARG VAL LEU GLN ASN SER          
SEQRES   6 A  340  ARG HIS PRO PHE LEU THR ALA LEU LYS TYR SER PHE GLN          
SEQRES   7 A  340  THR HIS ASP ARG LEU CYS PHE VAL MET GLU TYR ALA ASN          
SEQRES   8 A  340  GLY GLY GLU LEU PHE PHE HIS LEU SER ARG GLU ARG VAL          
SEQRES   9 A  340  PHE SER GLU ASP ARG ALA ARG PHE TYR GLY ALA GLU ILE          
SEQRES  10 A  340  VAL SER ALA LEU ASP TYR LEU HIS SER GLU LYS ASN VAL          
SEQRES  11 A  340  VAL TYR ARG ASP LEU LYS LEU GLU ASN LEU MET LEU ASP          
SEQRES  12 A  340  LYS ASP GLY HIS ILE LYS ILE THR ASP PHE GLY LEU CYS          
SEQRES  13 A  340  LYS GLU GLY ILE LYS ASP GLY ALA THR MET LYS TPO PHE          
SEQRES  14 A  340  CYS GLY THR PRO GLU TYR LEU ALA PRO GLU VAL LEU GLU          
SEQRES  15 A  340  ASP ASN ASP TYR GLY ARG ALA VAL ASP TRP TRP GLY LEU          
SEQRES  16 A  340  GLY VAL VAL MET TYR GLU MET MET CYS GLY ARG LEU PRO          
SEQRES  17 A  340  PHE TYR ASN GLN ASP HIS GLU LYS LEU PHE GLU LEU ILE          
SEQRES  18 A  340  LEU MET GLU GLU ILE ARG PHE PRO ARG THR LEU GLY PRO          
SEQRES  19 A  340  GLU ALA LYS SER LEU LEU SER GLY LEU LEU LYS LYS ASP          
SEQRES  20 A  340  PRO LYS GLN ARG LEU GLY GLY GLY SER GLU ASP ALA LYS          
SEQRES  21 A  340  GLU ILE MET GLN HIS ARG PHE PHE ALA GLY ILE VAL TRP          
SEQRES  22 A  340  GLN HIS VAL TYR GLU LYS LYS LEU SER PRO PRO PHE LYS          
SEQRES  23 A  340  PRO GLN VAL THR SER GLU THR ASP THR ARG TYR PHE ASP          
SEQRES  24 A  340  GLU GLU PHE THR ALA GLN MET ILE THR ILE THR PRO PRO          
SEQRES  25 A  340  ASP GLN ASP ASP SER MET GLU CYS VAL ASP SER GLU ARG          
SEQRES  26 A  340  ARG PRO HIS PHE PRO GLN PHE ASP TYR SER ALA SER SER          
SEQRES  27 A  340  THR ALA                                                      
MODRES 4GV1 TPO A  308  THR  PHOSPHOTHREONINE                                   
HET    TPO  A 308      11                                                       
HET    0XZ  A 501      30                                                       
HET    GOL  A 502       6                                                       
HET    GOL  A 503       6                                                       
HET    GOL  A 504       6                                                       
HET    GOL  A 505       6                                                       
HETNAM     TPO PHOSPHOTHREONINE                                                 
HETNAM     0XZ 4-AMINO-N-[(1S)-1-(4-CHLOROPHENYL)-3-HYDROXYPROPYL]-1-           
HETNAM   2 0XZ  (7H-PYRROLO[2,3-D]PYRIMIDIN-4-YL)PIPERIDINE-4-                  
HETNAM   3 0XZ  CARBOXAMIDE                                                     
HETNAM     GOL GLYCEROL                                                         
HETSYN     TPO PHOSPHONOTHREONINE                                               
HETSYN     GOL GLYCERIN; PROPANE-1,2,3-TRIOL                                    
FORMUL   1  TPO    C4 H10 N O6 P                                                
FORMUL   2  0XZ    C21 H25 CL N6 O2                                             
FORMUL   3  GOL    4(C3 H8 O3)                                                  
FORMUL   7  HOH   *393(H2 O)                                                    
HELIX    1   1 THR A  146  ASN A  148  5                                   3    
HELIX    2   2 LYS A  183  LYS A  189  1                                   7    
HELIX    3   3 GLU A  191  SER A  205  1                                  15    
HELIX    4   4 LEU A  235  ARG A  243  1                                   9    
HELIX    5   5 SER A  246  ASN A  269  1                                  24    
HELIX    6   6 LYS A  276  GLU A  278  5                                   3    
HELIX    7   7 THR A  312  LEU A  316  5                                   5    
HELIX    8   8 ALA A  317  ASP A  323  1                                   7    
HELIX    9   9 ALA A  329  GLY A  345  1                                  17    
HELIX   10  10 ASP A  353  GLU A  364  1                                  12    
HELIX   11  11 GLY A  373  LEU A  384  1                                  12    
HELIX   12  12 ASP A  387  ARG A  391  5                                   5    
HELIX   13  13 ASP A  398  GLN A  404  1                                   7    
HELIX   14  14 HIS A  405  ALA A  409  5                                   5    
HELIX   15  15 VAL A  412  GLU A  418  1                                   7    
HELIX   16  16 ASP A  439  ALA A  444  1                                   6    
SHEET    1   A 6 PHE A 150  LYS A 158  0                                        
SHEET    2   A 6 GLY A 162  GLU A 169 -1  O  LEU A 166   N  LYS A 154           
SHEET    3   A 6 TYR A 175  LYS A 182 -1  O  MET A 178   N  ILE A 165           
SHEET    4   A 6 ARG A 222  MET A 227 -1  O  MET A 227   N  ALA A 177           
SHEET    5   A 6 LEU A 213  GLN A 218 -1  N  TYR A 215   O  VAL A 226           
SHEET    6   A 6 ASP A 473  SER A 475 -1  O  TYR A 474   N  SER A 216           
SHEET    1   B 3 GLY A 233  GLU A 234  0                                        
SHEET    2   B 3 LEU A 280  LEU A 282 -1  O  LEU A 282   N  GLY A 233           
SHEET    3   B 3 ILE A 288  ILE A 290 -1  O  LYS A 289   N  MET A 281           
LINK         C   LYS A 307                 N   TPO A 308     1555   1555  1.33  
LINK         C   TPO A 308                 N   PHE A 309     1555   1555  1.33  
SITE     1 AC1 20 GLY A 157  LYS A 158  GLY A 159  GLY A 162                    
SITE     2 AC1 20 LYS A 163  VAL A 164  ALA A 177  LYS A 179                    
SITE     3 AC1 20 LEU A 181  MET A 227  GLU A 228  ALA A 230                    
SITE     4 AC1 20 GLU A 234  GLU A 278  MET A 281  ASP A 292                    
SITE     5 AC1 20 PHE A 438  GOL A 505  HOH A 642  HOH A 726                    
SITE     1 AC2  6 LYS A 154  ASP A 434  THR A 435  ARG A 436                    
SITE     2 AC2  6 HOH A 732  HOH A 939                                          
SITE     1 AC3  9 LYS A 179  ILE A 186  GLU A 191  THR A 195                    
SITE     2 AC3  9 GLU A 198  ASP A 292  GLY A 294  HOH A 854                    
SITE     3 AC3  9 HOH A 855                                                     
SITE     1 AC4  7 PHE A 309  CYS A 310  GLY A 311  THR A 312                    
SITE     2 AC4  7 PRO A 313  LEU A 316  HOH A 967                               
SITE     1 AC5  9 GLY A 157  LYS A 158  GLU A 234  PHE A 236                    
SITE     2 AC5  9 PHE A 442  0XZ A 501  HOH A 638  HOH A 709                    
SITE     3 AC5  9 HOH A 852                                                     
CRYST1   46.852   58.556  150.472  90.00  90.00  90.00 P 21 21 21    4          
ORIGX1      1.000000  0.000000  0.000000        0.00000                         
ORIGX2      0.000000  1.000000  0.000000        0.00000                         
ORIGX3      0.000000  0.000000  1.000000        0.00000                         
SCALE1      0.021344  0.000000  0.000000        0.00000                         
SCALE2      0.000000  0.017078  0.000000        0.00000                         
SCALE3      0.000000  0.000000  0.006646        0.00000                         
ATOM      1  N   SER A 143     -26.073 -11.799  -9.115  1.00 52.26           N  
ATOM      2  CA  SER A 143     -25.036 -10.979  -8.422  1.00 52.21           C  
ATOM      3  C   SER A 143     -24.512  -9.835  -9.303  1.00 49.35           C  
ATOM      4  O   SER A 143     -23.363  -9.861  -9.749  1.00 51.66           O  
ATOM      5  CB  SER A 143     -23.882 -11.887  -7.979  1.00 53.44           C  
ATOM      6  OG  SER A 143     -24.353 -12.958  -7.173  1.00 58.26           O  
ATOM      7  N   ARG A 144     -25.345  -8.820  -9.523  1.00 45.58           N  
ATOM      8  CA  ARG A 144     -25.053  -7.798 -10.529  1.00 42.34           C  
ATOM      9  C   ARG A 144     -23.997  -6.786 -10.094  1.00 36.39           C  
ATOM     10  O   ARG A 144     -22.969  -6.675 -10.755  1.00 33.85           O  
ATOM     11  CB  ARG A 144     -26.319  -7.059 -10.976  1.00 43.43           C  
ATOM     12  CG  ARG A 144     -26.148  -6.315 -12.297  1.00 49.34           C  
ATOM     13  CD  ARG A 144     -26.030  -7.264 -13.509  1.00 52.77           C  
ATOM     14  NE  ARG A 144     -27.175  -7.125 -14.408  1.00 56.42           N  
ATOM     15  CZ  ARG A 144     -28.379  -7.669 -14.214  1.00 59.03           C  
ATOM     16  NH1 ARG A 144     -28.636  -8.420 -13.149  1.00 58.90           N  
ATOM     17  NH2 ARG A 144     -29.346  -7.461 -15.104  1.00 62.03           N  
ATOM     18  N   VAL A 145     -24.247  -6.036  -9.018  1.00 31.03           N  
ATOM     19  CA  VAL A 145     -23.321  -4.953  -8.642  1.00 28.61           C  
ATOM     20  C   VAL A 145     -22.052  -5.477  -7.978  1.00 23.55           C  
ATOM     21  O   VAL A 145     -22.065  -6.467  -7.260  1.00 22.31           O  
ATOM     22  CB  VAL A 145     -23.973  -3.833  -7.764  1.00 32.14           C  
ATOM     23  CG1 VAL A 145     -25.220  -3.259  -8.452  1.00 31.41           C  
ATOM     24  CG2 VAL A 145     -24.280  -4.331  -6.365  1.00 34.04           C  
ATOM     25  N   THR A 146     -20.949  -4.801  -8.278  1.00 21.08           N  
ATOM     26  CA  THR A 146     -19.621  -5.145  -7.795  1.00 20.58           C  
ATOM     27  C   THR A 146     -18.945  -3.848  -7.326  1.00 15.81           C  
ATOM     28  O   THR A 146     -19.534  -2.767  -7.457  1.00 15.23           O  
ATOM     29  CB  THR A 146     -18.794  -5.832  -8.902  1.00 23.58           C  
ATOM     30  OG1 THR A 146     -17.754  -6.598  -8.302  1.00 40.04           O  
ATOM     31  CG2 THR A 146     -18.162  -4.847  -9.867  1.00 19.16           C  
ATOM     32  N   MET A 147     -17.730  -3.956  -6.793  1.00 15.62           N  
ATOM     33  CA  MET A 147     -16.978  -2.766  -6.345  1.00 18.25           C  
ATOM     34  C   MET A 147     -16.684  -1.783  -7.487  1.00 15.81           C  
ATOM     35  O   MET A 147     -16.583  -0.596  -7.267  1.00 14.35           O  
ATOM     36  CB  MET A 147     -15.688  -3.176  -5.650  1.00 18.53           C  
ATOM     37  CG  MET A 147     -15.942  -3.862  -4.319  1.00 21.32           C  
ATOM     38  SD  MET A 147     -14.543  -3.899  -3.191  1.00 23.59           S  
ATOM     39  CE  MET A 147     -14.469  -2.212  -2.604  1.00 23.54           C  
ATOM     40  N   ASN A 148     -16.556  -2.285  -8.712  1.00 19.88           N  
ATOM     41  CA  ASN A 148     -16.342  -1.438  -9.890  1.00 20.06           C  
ATOM     42  C   ASN A 148     -17.496  -0.540 -10.301  1.00 17.65           C  
ATOM     43  O   ASN A 148     -17.305   0.362 -11.111  1.00 17.48           O  
ATOM     44  CB  ASN A 148     -15.944  -2.311 -11.080  1.00 23.34           C  
ATOM     45  CG  ASN A 148     -14.607  -2.985 -10.876  1.00 33.59           C  
ATOM     46  OD1 ASN A 148     -13.658  -2.374 -10.369  1.00 41.55           O  
ATOM     47  ND2 ASN A 148     -14.520  -4.252 -11.261  1.00 39.41           N  
ATOM     48  N   GLU A 149     -18.683  -0.783  -9.749  1.00 16.13           N  
ATOM     49  CA  GLU A 149     -19.860   0.023 -10.033  1.00 15.28           C  
ATOM     50  C   GLU A 149     -19.930   1.345  -9.255  1.00 15.08           C  
ATOM     51  O   GLU A 149     -20.844   2.140  -9.485  1.00 14.53           O  
ATOM     52  CB  GLU A 149     -21.142  -0.797  -9.811  1.00 15.96           C  
ATOM     53  CG  GLU A 149     -21.563  -1.608 -11.037  1.00 19.96           C  
ATOM     54  CD  GLU A 149     -20.553  -2.644 -11.420  1.00 23.72           C  
ATOM     55  OE1 GLU A 149     -19.803  -2.407 -12.385  1.00 31.61           O  
ATOM     56  OE2 GLU A 149     -20.490  -3.695 -10.753  1.00 25.56           O  
ATOM     57  N   PHE A 150     -18.966   1.574  -8.364  1.00 12.47           N  
ATOM     58  CA  PHE A 150     -18.964   2.756  -7.516  1.00 11.53           C  
ATOM     59  C   PHE A 150     -17.705   3.609  -7.681  1.00  9.54           C  
ATOM     60  O   PHE A 150     -16.595   3.078  -7.949  1.00 12.57           O  
ATOM     61  CB  PHE A 150     -19.126   2.352  -6.038  1.00 11.88           C  
ATOM     62  CG  PHE A 150     -20.359   1.518  -5.779  1.00 12.02           C  
ATOM     63  CD1 PHE A 150     -21.580   2.117  -5.470  1.00 12.39           C  
ATOM     64  CD2 PHE A 150     -20.298   0.134  -5.891  1.00 14.70           C  
ATOM     65  CE1 PHE A 150     -22.729   1.348  -5.289  1.00 13.97           C  
ATOM     66  CE2 PHE A 150     -21.441  -0.648  -5.674  1.00 13.26           C  
ATOM     67  CZ  PHE A 150     -22.649  -0.045  -5.369  1.00 14.13           C  
ATOM     68  N   GLU A 151     -17.884   4.907  -7.484  1.00 11.44           N  
ATOM     69  CA  GLU A 151     -16.776   5.837  -7.292  1.00 12.46           C  
ATOM     70  C   GLU A 151     -16.622   6.069  -5.792  1.00 13.92           C  
ATOM     71  O   GLU A 151     -17.598   6.336  -5.089  1.00 13.25           O  
ATOM     72  CB  GLU A 151     -17.027   7.170  -7.997  1.00 10.85           C  
ATOM     73  CG  GLU A 151     -15.792   8.118  -7.980  1.00 15.23           C  
ATOM     74  CD  GLU A 151     -16.087   9.499  -8.538  1.00 19.39           C  
ATOM     75  OE1 GLU A 151     -15.236  10.393  -8.391  1.00 22.75           O  
ATOM     76  OE2 GLU A 151     -17.167   9.708  -9.119  1.00 15.78           O  
ATOM     77  N   TYR A 152     -15.385   5.997  -5.312  1.00 11.60           N  
ATOM     78  CA  TYR A 152     -15.042   6.079  -3.887  1.00 11.46           C  
ATOM     79  C   TYR A 152     -14.575   7.499  -3.583  1.00 13.49           C  
ATOM     80  O   TYR A 152     -13.528   7.917  -4.074  1.00 15.49           O  
ATOM     81  CB  TYR A 152     -13.980   5.009  -3.558  1.00 13.79           C  
ATOM     82  CG  TYR A 152     -14.561   3.636  -3.824  1.00 11.19           C  
ATOM     83  CD1 TYR A 152     -14.569   3.097  -5.119  1.00 15.32           C  
ATOM     84  CD2 TYR A 152     -15.181   2.928  -2.812  1.00 11.65           C  
ATOM     85  CE1 TYR A 152     -15.179   1.867  -5.385  1.00 12.97           C  
ATOM     86  CE2 TYR A 152     -15.792   1.696  -3.062  1.00 11.91           C  
ATOM     87  CZ  TYR A 152     -15.775   1.167  -4.344  1.00 11.78           C  
ATOM     88  OH  TYR A 152     -16.405  -0.042  -4.573  1.00 13.91           O  
ATOM     89  N   LEU A 153     -15.358   8.243  -2.799  1.00 11.93           N  
ATOM     90  CA  LEU A 153     -15.249   9.696  -2.684  1.00 11.56           C  
ATOM     91  C   LEU A 153     -14.510  10.202  -1.449  1.00 15.46           C  
ATOM     92  O   LEU A 153     -13.615  11.041  -1.579  1.00 18.84           O  
ATOM     93  CB  LEU A 153     -16.645  10.342  -2.791  1.00 12.15           C  
ATOM     94  CG  LEU A 153     -17.430  10.070  -4.079  1.00 16.78           C  
ATOM     95  CD1 LEU A 153     -18.795  10.714  -3.964  1.00 22.68           C  
ATOM     96  CD2 LEU A 153     -16.708  10.573  -5.304  1.00 23.66           C  
ATOM     97  N   LYS A 154     -14.882   9.710  -0.270  1.00 12.78           N  
ATOM     98  CA  LYS A 154     -14.408  10.258   1.012  1.00 12.82           C  
ATOM     99  C   LYS A 154     -14.521   9.236   2.136  1.00 13.33           C  
ATOM    100  O   LYS A 154     -15.507   8.495   2.211  1.00 13.36           O  
ATOM    101  CB  LYS A 154     -15.238  11.486   1.406  1.00 14.56           C  
ATOM    102  CG  LYS A 154     -14.680  12.809   0.964  1.00 27.89           C  
ATOM    103  CD  LYS A 154     -15.779  13.846   0.908  1.00 33.58           C  
ATOM    104  CE  LYS A 154     -15.267  15.264   1.143  1.00 39.96           C  
ATOM    105  NZ  LYS A 154     -16.344  16.276   0.930  1.00 40.40           N  
ATOM    106  N   LEU A 155     -13.531   9.203   3.015  1.00 13.42           N  
ATOM    107  CA  LEU A 155     -13.586   8.362   4.213  1.00 12.61           C  
ATOM    108  C   LEU A 155     -14.486   9.024   5.259  1.00 12.59           C  
ATOM    109  O   LEU A 155     -14.250  10.164   5.663  1.00 13.26           O  
ATOM    110  CB  LEU A 155     -12.187   8.119   4.800  1.00 12.88           C  
ATOM    111  CG  LEU A 155     -12.164   7.172   5.994  1.00 15.48           C  
ATOM    112  CD1 LEU A 155     -12.496   5.741   5.580  1.00 14.58           C  
ATOM    113  CD2 LEU A 155     -10.805   7.230   6.677  1.00 17.72           C  
ATOM    114  N   LEU A 156     -15.530   8.302   5.674  1.00 11.61           N  
ATOM    115  CA  LEU A 156     -16.469   8.768   6.700  1.00 12.99           C  
ATOM    116  C   LEU A 156     -16.172   8.278   8.111  1.00 11.95           C  
ATOM    117  O   LEU A 156     -16.407   8.996   9.071  1.00 14.94           O  
ATOM    118  CB  LEU A 156     -17.898   8.369   6.315  1.00 12.58           C  
ATOM    119  CG  LEU A 156     -18.412   8.822   4.947  1.00  7.96           C  
ATOM    120  CD1 LEU A 156     -19.781   8.212   4.652  1.00  9.52           C  
ATOM    121  CD2 LEU A 156     -18.500  10.317   4.908  1.00  9.56           C  
ATOM    122  N   GLY A 157     -15.665   7.057   8.228  1.00 10.73           N  
ATOM    123  CA  GLY A 157     -15.387   6.438   9.511  1.00 12.79           C  
ATOM    124  C   GLY A 157     -14.443   5.265   9.318  1.00 13.97           C  
ATOM    125  O   GLY A 157     -14.335   4.683   8.239  1.00 11.94           O  
ATOM    126  N   LYS A 158     -13.725   4.933  10.370  1.00 16.33           N  
ATOM    127  CA  LYS A 158     -12.740   3.866  10.314  1.00 16.48           C  
ATOM    128  C   LYS A 158     -12.590   3.298  11.706  1.00 16.38           C  
ATOM    129  O   LYS A 158     -12.759   4.006  12.690  1.00 17.03           O  
ATOM    130  CB  LYS A 158     -11.401   4.407   9.797  1.00 16.98           C  
ATOM    131  CG  LYS A 158     -10.326   3.372   9.560  1.00 23.64           C  
ATOM    132  CD  LYS A 158      -9.089   4.031   8.984  1.00 25.70           C  
ATOM    133  CE  LYS A 158      -7.939   3.045   8.827  1.00 38.66           C  
ATOM    134  NZ  LYS A 158      -8.166   2.133   7.668  1.00 45.54           N  
ATOM    135  N   GLY A 159     -12.254   2.016  11.768  1.00 17.66           N  
ATOM    136  CA  GLY A 159     -12.077   1.313  13.039  1.00 21.03           C  
ATOM    137  C   GLY A 159     -11.225   0.077  12.866  1.00 19.32           C  
ATOM    138  O   GLY A 159     -10.704  -0.192  11.787  1.00 22.52           O  
ATOM    139  N   THR A 160     -11.111  -0.702  13.937  1.00 26.25           N  
ATOM    140  CA  THR A 160     -10.255  -1.882  13.912  1.00 27.96           C  
ATOM    141  C   THR A 160     -10.705  -2.889  12.853  1.00 27.13           C  
ATOM    142  O   THR A 160      -9.866  -3.539  12.216  1.00 29.63           O  
ATOM    143  CB  THR A 160     -10.137  -2.523  15.317  1.00 25.29           C  
ATOM    144  OG1 THR A 160     -11.435  -2.781  15.846  1.00 36.09           O  
ATOM    145  CG2 THR A 160      -9.426  -1.585  16.252  1.00 32.54           C  
ATOM    146  N   PHE A 161     -12.013  -2.977  12.606  1.00 27.03           N  
ATOM    147  CA  PHE A 161     -12.536  -3.991  11.675  1.00 26.34           C  
ATOM    148  C   PHE A 161     -12.653  -3.550  10.215  1.00 25.09           C  
ATOM    149  O   PHE A 161     -12.733  -4.387   9.318  1.00 25.12           O  
ATOM    150  CB  PHE A 161     -13.852  -4.558  12.189  1.00 27.57           C  
ATOM    151  CG  PHE A 161     -13.795  -4.944  13.626  1.00 30.70           C  
ATOM    152  CD1 PHE A 161     -12.886  -5.897  14.056  1.00 39.20           C  
ATOM    153  CD2 PHE A 161     -14.612  -4.329  14.561  1.00 35.63           C  
ATOM    154  CE1 PHE A 161     -12.808  -6.243  15.385  1.00 37.13           C  
ATOM    155  CE2 PHE A 161     -14.534  -4.671  15.895  1.00 40.96           C  
ATOM    156  CZ  PHE A 161     -13.630  -5.633  16.308  1.00 35.87           C  
ATOM    157  N   GLY A 162     -12.621  -2.249   9.956  1.00 20.91           N  
ATOM    158  CA  GLY A 162     -12.718  -1.804   8.574  1.00 18.37           C  
ATOM    159  C   GLY A 162     -13.003  -0.330   8.445  1.00 18.02           C  
ATOM    160  O   GLY A 162     -12.730   0.433   9.371  1.00 17.30           O  
ATOM    161  N   LYS A 163     -13.592   0.042   7.308  1.00 15.76           N  
ATOM    162  CA  LYS A 163     -13.847   1.447   6.994  1.00 15.52           C  
ATOM    163  C   LYS A 163     -15.194   1.662   6.333  1.00 12.55           C  
ATOM    164  O   LYS A 163     -15.825   0.724   5.819  1.00 12.67           O  
ATOM    165  CB  LYS A 163     -12.752   1.992   6.084  1.00 17.38           C  
ATOM    166  CG  LYS A 163     -12.680   1.346   4.720  1.00 20.39           C  
ATOM    167  CD  LYS A 163     -11.296   1.486   4.102  1.00 27.84           C  
ATOM    168  CE  LYS A 163     -11.170   0.654   2.838  1.00 34.30           C  
ATOM    169  NZ  LYS A 163      -9.855   0.870   2.151  1.00 40.22           N  
ATOM    170  N   VAL A 164     -15.637   2.909   6.393  1.00 10.61           N  
ATOM    171  CA  VAL A 164     -16.868   3.332   5.760  1.00 11.22           C  
ATOM    172  C   VAL A 164     -16.543   4.531   4.867  1.00 10.26           C  
ATOM    173  O   VAL A 164     -16.021   5.555   5.334  1.00 10.69           O  
ATOM    174  CB  VAL A 164     -17.963   3.679   6.781  1.00  9.72           C  
ATOM    175  CG1 VAL A 164     -19.251   4.056   6.045  1.00 10.19           C  
ATOM    176  CG2 VAL A 164     -18.217   2.518   7.734  1.00 12.16           C  
ATOM    177  N   ILE A 165     -16.879   4.386   3.588  1.00  9.62           N  
ATOM    178  CA  ILE A 165     -16.573   5.325   2.532  1.00 12.49           C  
ATOM    179  C   ILE A 165     -17.863   5.860   1.876  1.00 11.85           C  
ATOM    180  O   ILE A 165     -18.780   5.098   1.572  1.00 10.47           O  
ATOM    181  CB  ILE A 165     -15.636   4.660   1.487  1.00 17.09           C  
ATOM    182  CG1 ILE A 165     -14.311   4.250   2.168  1.00 16.91           C  
ATOM    183  CG2 ILE A 165     -15.376   5.619   0.318  1.00 14.90           C  
ATOM    184  CD1 ILE A 165     -13.415   3.466   1.280  1.00 25.29           C  
ATOM    185  N   LEU A 166     -17.905   7.168   1.658  1.00 10.64           N  
ATOM    186  CA  LEU A 166     -18.902   7.803   0.827  1.00  9.13           C  
ATOM    187  C   LEU A 166     -18.665   7.434  -0.621  1.00  9.61           C  
ATOM    188  O   LEU A 166     -17.602   7.707  -1.167  1.00 11.08           O  
ATOM    189  CB  LEU A 166     -18.836   9.318   1.010  1.00 10.12           C  
ATOM    190  CG  LEU A 166     -19.817  10.134   0.144  1.00  8.49           C  
ATOM    191  CD1 LEU A 166     -21.245   9.821   0.518  1.00 13.22           C  
ATOM    192  CD2 LEU A 166     -19.569  11.612   0.295  1.00 13.65           C  
ATOM    193  N   VAL A 167     -19.682   6.855  -1.253  1.00  9.68           N  
ATOM    194  CA  VAL A 167     -19.619   6.391  -2.629  1.00 10.54           C  
ATOM    195  C   VAL A 167     -20.771   6.915  -3.468  1.00 12.20           C  
ATOM    196  O   VAL A 167     -21.830   7.305  -2.958  1.00 10.38           O  
ATOM    197  CB  VAL A 167     -19.594   4.822  -2.742  1.00  8.97           C  
ATOM    198  CG1 VAL A 167     -18.437   4.201  -1.962  1.00 12.15           C  
ATOM    199  CG2 VAL A 167     -20.938   4.247  -2.298  1.00 10.71           C  
ATOM    200  N   LYS A 168     -20.530   6.945  -4.773  1.00 11.93           N  
ATOM    201  CA  LYS A 168     -21.535   7.201  -5.803  1.00 11.36           C  
ATOM    202  C   LYS A 168     -21.668   5.975  -6.678  1.00 12.62           C  
ATOM    203  O   LYS A 168     -20.656   5.488  -7.204  1.00 11.46           O  
ATOM    204  CB  LYS A 168     -21.117   8.364  -6.688  1.00 12.98           C  
ATOM    205  CG  LYS A 168     -22.191   8.795  -7.659  1.00 15.68           C  
ATOM    206  CD  LYS A 168     -21.656   9.805  -8.707  1.00 17.52           C  
ATOM    207  CE  LYS A 168     -20.719   9.144  -9.720  1.00 19.29           C  
ATOM    208  NZ  LYS A 168     -20.491   9.938 -10.979  1.00 21.44           N  
ATOM    209  N   GLU A 169     -22.900   5.473  -6.837  1.00 11.70           N  
ATOM    210  CA  GLU A 169     -23.186   4.443  -7.836  1.00 13.97           C  
ATOM    211  C   GLU A 169     -23.165   5.140  -9.200  1.00 12.81           C  
ATOM    212  O   GLU A 169     -24.006   6.004  -9.484  1.00 14.11           O  
ATOM    213  CB  GLU A 169     -24.539   3.752  -7.604  1.00 14.39           C  
ATOM    214  CG  GLU A 169     -24.714   2.550  -8.531  1.00 16.11           C  
ATOM    215  CD  GLU A 169     -25.957   1.698  -8.296  1.00 23.16           C  
ATOM    216  OE1 GLU A 169     -26.657   1.905  -7.309  1.00 24.90           O  
ATOM    217  OE2 GLU A 169     -26.224   0.817  -9.143  1.00 31.13           O  
ATOM    218  N   LYS A 170     -22.176   4.781 -10.015  1.00 13.84           N  
ATOM    219  CA  LYS A 170     -21.941   5.439 -11.319  1.00 17.68           C  
ATOM    220  C   LYS A 170     -23.160   5.420 -12.232  1.00 15.09           C  
ATOM    221  O   LYS A 170     -23.494   6.431 -12.834  1.00 17.97           O  
ATOM    222  CB  LYS A 170     -20.760   4.801 -12.049  1.00 18.21           C  
ATOM    223  CG  LYS A 170     -19.433   5.011 -11.375  1.00 20.18           C  
ATOM    224  CD  LYS A 170     -18.421   4.023 -11.939  1.00 23.87           C  
ATOM    225  CE  LYS A 170     -17.049   4.208 -11.403  1.00 33.46           C  
ATOM    226  NZ  LYS A 170     -16.192   3.175 -12.060  1.00 30.78           N  
ATOM    227  N   ALA A 171     -23.835   4.277 -12.332  1.00 17.73           N  
ATOM    228  CA  ALA A 171     -24.960   4.128 -13.259  1.00 18.23           C  
ATOM    229  C   ALA A 171     -26.180   4.985 -12.920  1.00 19.77           C  
ATOM    230  O   ALA A 171     -26.920   5.394 -13.814  1.00 22.81           O  
ATOM    231  CB  ALA A 171     -25.351   2.672 -13.360  1.00 18.73           C  
ATOM    232  N   THR A 172     -26.400   5.263 -11.638  1.00 15.78           N  
ATOM    233  CA  THR A 172     -27.585   5.984 -11.186  1.00 16.54           C  
ATOM    234  C   THR A 172     -27.314   7.395 -10.660  1.00 14.71           C  
ATOM    235  O   THR A 172     -28.244   8.183 -10.527  1.00 18.05           O  
ATOM    236  CB  THR A 172     -28.275   5.226 -10.037  1.00 16.12           C  
ATOM    237  OG1 THR A 172     -27.381   5.169  -8.911  1.00 14.54           O  
ATOM    238  CG2 THR A 172     -28.679   3.826 -10.466  1.00 20.35           C  
ATOM    239  N   GLY A 173     -26.063   7.700 -10.319  1.00 15.78           N  
ATOM    240  CA  GLY A 173     -25.721   8.977  -9.692  1.00 14.12           C  
ATOM    241  C   GLY A 173     -26.109   9.128  -8.232  1.00 14.88           C  
ATOM    242  O   GLY A 173     -25.980  10.206  -7.680  1.00 15.74           O  
ATOM    243  N   ARG A 174     -26.590   8.047  -7.616  1.00 14.25           N  
ATOM    244  CA  ARG A 174     -27.014   8.061  -6.223  1.00 12.95           C  
ATOM    245  C   ARG A 174     -25.838   7.829  -5.279  1.00 13.99           C  
ATOM    246  O   ARG A 174     -24.874   7.122  -5.638  1.00 12.25           O  
ATOM    247  CB  ARG A 174     -28.116   7.031  -5.995  1.00 15.55           C  
ATOM    248  CG  ARG A 174     -29.381   7.428  -6.722  1.00 18.78           C  
ATOM    249  CD  ARG A 174     -30.484   6.448  -6.535  1.00 24.92           C  
ATOM    250  NE  ARG A 174     -31.622   6.811  -7.380  1.00 30.49           N  
ATOM    251  CZ  ARG A 174     -32.825   6.243  -7.326  1.00 43.32           C  
ATOM    252  NH1 ARG A 174     -33.086   5.273  -6.446  1.00 41.69           N  
ATOM    253  NH2 ARG A 174     -33.781   6.663  -8.151  1.00 42.67           N  
ATOM    254  N   TYR A 175     -25.926   8.434  -4.086  1.00 11.70           N  
ATOM    255  CA  TYR A 175     -24.859   8.391  -3.084  1.00 10.30           C  
ATOM    256  C   TYR A 175     -25.232   7.500  -1.906  1.00 10.71           C  
ATOM    257  O   TYR A 175     -26.414   7.461  -1.486  1.00 11.02           O  
ATOM    258  CB  TYR A 175     -24.489   9.810  -2.604  1.00 10.60           C  
ATOM    259  CG  TYR A 175     -23.981  10.686  -3.735  1.00 12.79           C  
ATOM    260  CD1 TYR A 175     -22.633  10.796  -4.014  1.00 14.42           C  
ATOM    261  CD2 TYR A 175     -24.872  11.374  -4.541  1.00 12.39           C  
ATOM    262  CE1 TYR A 175     -22.186  11.590  -5.063  1.00 16.19           C  
ATOM    263  CE2 TYR A 175     -24.432  12.175  -5.585  1.00 11.89           C  
ATOM    264  CZ  TYR A 175     -23.094  12.269  -5.843  1.00 17.76           C  
ATOM    265  OH  TYR A 175     -22.665  13.052  -6.896  1.00 19.03           O  
ATOM    266  N   TYR A 176     -24.232   6.799  -1.386  1.00 12.86           N  
ATOM    267  CA  TYR A 176     -24.377   5.842  -0.297  1.00 11.55           C  
ATOM    268  C   TYR A 176     -23.152   5.836   0.613  1.00 10.56           C  
ATOM    269  O   TYR A 176     -22.107   6.363   0.248  1.00  9.57           O  
ATOM    270  CB  TYR A 176     -24.567   4.436  -0.879  1.00  9.44           C  
ATOM    271  CG  TYR A 176     -25.768   4.275  -1.773  1.00 10.25           C  
ATOM    272  CD1 TYR A 176     -27.040   4.120  -1.251  1.00 11.86           C  
ATOM    273  CD2 TYR A 176     -25.609   4.281  -3.137  1.00 12.72           C  
ATOM    274  CE1 TYR A 176     -28.134   3.989  -2.097  1.00 14.31           C  
ATOM    275  CE2 TYR A 176     -26.679   4.171  -3.999  1.00 13.56           C  
ATOM    276  CZ  TYR A 176     -27.939   4.027  -3.474  1.00 12.73           C  
ATOM    277  OH  TYR A 176     -29.012   3.893  -4.326  1.00 18.25           O  
ATOM    278  N   ALA A 177     -23.299   5.302   1.823  1.00  9.53           N  
ATOM    279  CA  ALA A 177     -22.158   4.930   2.667  1.00  9.44           C  
ATOM    280  C   ALA A 177     -21.871   3.458   2.460  1.00 10.63           C  
ATOM    281  O   ALA A 177     -22.762   2.621   2.683  1.00  9.29           O  
ATOM    282  CB  ALA A 177     -22.473   5.205   4.126  1.00 11.85           C  
ATOM    283  N   MET A 178     -20.656   3.135   2.028  1.00  9.58           N  
ATOM    284  CA  MET A 178     -20.212   1.750   1.894  1.00  9.15           C  
ATOM    285  C   MET A 178     -19.262   1.322   2.985  1.00 10.50           C  
ATOM    286  O   MET A 178     -18.134   1.843   3.094  1.00  9.05           O  
ATOM    287  CB  MET A 178     -19.567   1.482   0.534  1.00 10.06           C  
ATOM    288  CG  MET A 178     -19.258  -0.018   0.304  1.00 10.61           C  
ATOM    289  SD  MET A 178     -18.205  -0.481  -1.080  1.00 13.06           S  
ATOM    290  CE  MET A 178     -19.266   0.022  -2.411  1.00 11.76           C  
ATOM    291  N   LYS A 179     -19.720   0.372   3.801  1.00  9.33           N  
ATOM    292  CA  LYS A 179     -18.872  -0.258   4.815  1.00  8.27           C  
ATOM    293  C   LYS A 179     -18.136  -1.397   4.131  1.00  9.72           C  
ATOM    294  O   LYS A 179     -18.742  -2.258   3.514  1.00 12.12           O  
ATOM    295  CB  LYS A 179     -19.653  -0.721   6.042  1.00 12.56           C  
ATOM    296  CG  LYS A 179     -18.816  -1.473   7.036  1.00 11.86           C  
ATOM    297  CD  LYS A 179     -19.393  -1.381   8.448  1.00 17.32           C  
ATOM    298  CE  LYS A 179     -20.711  -2.076   8.615  1.00 21.31           C  
ATOM    299  NZ  LYS A 179     -21.114  -1.989  10.076  1.00 18.88           N  
ATOM    300  N   ILE A 180     -16.819  -1.354   4.218  1.00 11.03           N  
ATOM    301  CA  ILE A 180     -15.937  -2.354   3.619  1.00 11.32           C  
ATOM    302  C   ILE A 180     -15.119  -3.028   4.737  1.00 11.95           C  
ATOM    303  O   ILE A 180     -14.384  -2.369   5.464  1.00 13.41           O  
ATOM    304  CB  ILE A 180     -14.974  -1.707   2.605  1.00 12.24           C  
ATOM    305  CG1 ILE A 180     -15.768  -0.970   1.536  1.00 11.70           C  
ATOM    306  CG2 ILE A 180     -14.044  -2.764   1.991  1.00 15.84           C  
ATOM    307  CD1 ILE A 180     -14.913  -0.133   0.595  1.00 15.48           C  
ATOM    308  N   LEU A 181     -15.320  -4.338   4.876  1.00 12.09           N  
ATOM    309  CA  LEU A 181     -14.649  -5.153   5.891  1.00 12.60           C  
ATOM    310  C   LEU A 181     -13.750  -6.179   5.228  1.00 14.11           C  
ATOM    311  O   LEU A 181     -14.157  -6.830   4.285  1.00 15.49           O  
ATOM    312  CB  LEU A 181     -15.674  -5.881   6.762  1.00 14.12           C  
ATOM    313  CG  LEU A 181     -16.779  -5.036   7.390  1.00 14.99           C  
ATOM    314  CD1 LEU A 181     -17.720  -5.901   8.193  1.00 21.13           C  
ATOM    315  CD2 LEU A 181     -16.198  -3.911   8.231  1.00 16.40           C  
ATOM    316  N   LYS A 182     -12.539  -6.331   5.758  1.00 14.74           N  
ATOM    317  CA  LYS A 182     -11.649  -7.396   5.321  1.00 17.15           C  
ATOM    318  C   LYS A 182     -12.015  -8.695   6.038  1.00 15.26           C  
ATOM    319  O   LYS A 182     -12.015  -8.770   7.270  1.00 17.52           O  
ATOM    320  CB  LYS A 182     -10.196  -7.035   5.597  1.00 20.02           C  
ATOM    321  CG  LYS A 182      -9.667  -5.888   4.755  1.00 26.95           C  
ATOM    322  CD  LYS A 182      -8.295  -5.437   5.251  1.00 37.19           C  
ATOM    323  CE  LYS A 182      -7.778  -4.216   4.491  1.00 42.36           C  
ATOM    324  NZ  LYS A 182      -6.755  -3.465   5.277  1.00 47.16           N  
ATOM    325  N   LYS A 183     -12.335  -9.711   5.242  1.00 17.01           N  
ATOM    326  CA  LYS A 183     -12.628 -11.046   5.739  1.00 15.97           C  
ATOM    327  C   LYS A 183     -11.596 -11.566   6.739  1.00 15.38           C  
ATOM    328  O   LYS A 183     -11.968 -12.081   7.790  1.00 16.20           O  
ATOM    329  CB  LYS A 183     -12.795 -12.022   4.563  1.00 12.61           C  
ATOM    330  CG  LYS A 183     -14.074 -11.818   3.806  1.00 16.27           C  
ATOM    331  CD  LYS A 183     -14.196 -12.808   2.665  1.00 19.04           C  
ATOM    332  CE  LYS A 183     -15.482 -12.606   1.898  1.00 16.78           C  
ATOM    333  NZ  LYS A 183     -15.635 -13.572   0.773  1.00 16.18           N  
ATOM    334  N   GLU A 184     -10.315 -11.408   6.408  1.00 16.86           N  
ATOM    335  CA  GLU A 184      -9.230 -11.953   7.221  1.00 18.87           C  
ATOM    336  C   GLU A 184      -9.258 -11.330   8.616  1.00 19.20           C  
ATOM    337  O   GLU A 184      -9.014 -12.001   9.620  1.00 16.17           O  
ATOM    338  CB  GLU A 184      -7.880 -11.693   6.539  1.00 20.59           C  
ATOM    339  CG  GLU A 184      -6.731 -12.577   7.054  1.00 27.54           C  
ATOM    340  CD  GLU A 184      -6.152 -12.128   8.401  1.00 41.80           C  
ATOM    341  OE1 GLU A 184      -5.782 -13.019   9.218  1.00 42.77           O  
ATOM    342  OE2 GLU A 184      -6.067 -10.895   8.644  1.00 43.86           O  
ATOM    343  N   VAL A 185      -9.573 -10.042   8.672  1.00 19.16           N  
ATOM    344  CA  VAL A 185      -9.584  -9.323   9.945  1.00 19.56           C  
ATOM    345  C   VAL A 185     -10.762  -9.772  10.797  1.00 17.86           C  
ATOM    346  O   VAL A 185     -10.611 -10.079  11.969  1.00 17.22           O  
ATOM    347  CB  VAL A 185      -9.607  -7.793   9.711  1.00 21.83           C  
ATOM    348  CG1 VAL A 185      -9.679  -7.039  11.027  1.00 25.12           C  
ATOM    349  CG2 VAL A 185      -8.371  -7.367   8.928  1.00 22.52           C  
ATOM    350  N   ILE A 186     -11.937  -9.844  10.191  1.00 17.91           N  
ATOM    351  CA AILE A 186     -13.158 -10.285  10.861  0.50 18.04           C  
ATOM    352  CA BILE A 186     -13.102 -10.246  10.964  0.50 18.35           C  
ATOM    353  C   ILE A 186     -12.999 -11.696  11.453  1.00 19.39           C  
ATOM    354  O   ILE A 186     -13.472 -11.999  12.554  1.00 17.14           O  
ATOM    355  CB AILE A 186     -14.354 -10.270   9.858  0.50 17.66           C  
ATOM    356  CB BILE A 186     -14.444  -9.930  10.264  0.50 18.98           C  
ATOM    357  CG1AILE A 186     -14.712  -8.833   9.428  0.50 20.59           C  
ATOM    358  CG1BILE A 186     -14.585 -10.644   8.928  0.50 19.87           C  
ATOM    359  CG2AILE A 186     -15.567 -10.933  10.438  0.50 14.98           C  
ATOM    360  CG2BILE A 186     -14.571  -8.414  10.075  0.50 14.82           C  
ATOM    361  CD1AILE A 186     -15.220  -7.920  10.546  0.50 21.52           C  
ATOM    362  CD1BILE A 186     -16.013 -10.584   8.395  0.50 18.98           C  
ATOM    363  N   VAL A 187     -12.348 -12.577  10.688  1.00 18.72           N  
ATOM    364  CA  VAL A 187     -12.134 -13.957  11.126  1.00 19.45           C  
ATOM    365  C   VAL A 187     -11.153 -13.966  12.306  1.00 18.82           C  
ATOM    366  O   VAL A 187     -11.416 -14.598  13.323  1.00 19.37           O  
ATOM    367  CB  VAL A 187     -11.644 -14.862   9.973  1.00 19.41           C  
ATOM    368  CG1 VAL A 187     -11.149 -16.202  10.510  1.00 21.71           C  
ATOM    369  CG2 VAL A 187     -12.784 -15.100   9.015  1.00 19.60           C  
ATOM    370  N   ALA A 188     -10.039 -13.247  12.151  1.00 20.77           N  
ATOM    371  CA  ALA A 188      -8.972 -13.181  13.170  1.00 23.99           C  
ATOM    372  C   ALA A 188      -9.470 -12.635  14.507  1.00 26.52           C  
ATOM    373  O   ALA A 188      -9.032 -13.083  15.562  1.00 25.91           O  
ATOM    374  CB  ALA A 188      -7.810 -12.337  12.685  1.00 22.53           C  
ATOM    375  N   LYS A 189     -10.392 -11.676  14.443  1.00 25.92           N  
ATOM    376  CA  LYS A 189     -10.904 -10.984  15.628  1.00 27.00           C  
ATOM    377  C   LYS A 189     -12.218 -11.551  16.139  1.00 27.99           C  
ATOM    378  O   LYS A 189     -12.839 -10.949  17.008  1.00 29.06           O  
ATOM    379  CB  LYS A 189     -11.111  -9.505  15.311  1.00 28.61           C  
ATOM    380  CG  LYS A 189      -9.860  -8.749  14.895  1.00 33.75           C  
ATOM    381  CD  LYS A 189      -8.928  -8.510  16.065  1.00 43.55           C  
ATOM    382  CE  LYS A 189      -7.602  -7.911  15.601  1.00 50.66           C  
ATOM    383  NZ  LYS A 189      -6.568  -7.937  16.685  1.00 56.04           N  
ATOM    384  N   ASP A 190     -12.654 -12.692  15.611  1.00 26.45           N  
ATOM    385  CA  ASP A 190     -13.890 -13.330  16.085  1.00 28.65           C  
ATOM    386  C   ASP A 190     -15.097 -12.392  15.975  1.00 28.58           C  
ATOM    387  O   ASP A 190     -15.951 -12.341  16.863  1.00 28.44           O  
ATOM    388  CB  ASP A 190     -13.711 -13.785  17.534  1.00 31.18           C  
ATOM    389  CG  ASP A 190     -14.589 -14.959  17.887  1.00 37.98           C  
ATOM    390  OD1 ASP A 190     -14.600 -15.936  17.105  1.00 50.40           O  
ATOM    391  OD2 ASP A 190     -15.252 -14.918  18.952  1.00 53.88           O  
ATOM    392  N   GLU A 191     -15.149 -11.662  14.861  1.00 26.14           N  
ATOM    393  CA  GLU A 191     -16.185 -10.661  14.597  1.00 23.76           C  
ATOM    394  C   GLU A 191     -17.153 -11.164  13.527  1.00 22.11           C  
ATOM    395  O   GLU A 191     -18.018 -10.421  13.057  1.00 19.29           O  
ATOM    396  CB  GLU A 191     -15.493  -9.356  14.199  1.00 24.40           C  
ATOM    397  CG  GLU A 191     -16.366  -8.148  13.856  1.00 30.50           C  
ATOM    398  CD  GLU A 191     -17.142  -7.556  15.030  1.00 34.75           C  
ATOM    399  OE1 GLU A 191     -16.971  -8.007  16.183  1.00 25.02           O  
ATOM    400  OE2 GLU A 191     -17.927  -6.615  14.777  1.00 37.41           O  
ATOM    401  N   VAL A 192     -17.045 -12.443  13.165  1.00 22.34           N  
ATOM    402  CA  VAL A 192     -17.876 -13.021  12.095  1.00 21.12           C  
ATOM    403  C   VAL A 192     -19.362 -13.042  12.445  1.00 20.29           C  
ATOM    404  O   VAL A 192     -20.197 -12.590  11.660  1.00 18.61           O  
ATOM    405  CB  VAL A 192     -17.421 -14.458  11.715  1.00 21.64           C  
ATOM    406  CG1 VAL A 192     -18.347 -15.068  10.675  1.00 25.09           C  
ATOM    407  CG2 VAL A 192     -16.005 -14.428  11.173  1.00 22.62           C  
ATOM    408  N   ALA A 193     -19.681 -13.559  13.626  1.00 18.99           N  
ATOM    409  CA  ALA A 193     -21.061 -13.679  14.066  1.00 17.70           C  
ATOM    410  C   ALA A 193     -21.729 -12.294  14.105  1.00 15.87           C  
ATOM    411  O   ALA A 193     -22.872 -12.151  13.691  1.00 15.44           O  
ATOM    412  CB  ALA A 193     -21.131 -14.347  15.457  1.00 19.23           C  
ATOM    413  N   HIS A 194     -21.006 -11.293  14.586  1.00 15.56           N  
ATOM    414  CA  HIS A 194     -21.547  -9.929  14.646  1.00 16.83           C  
ATOM    415  C   HIS A 194     -21.848  -9.412  13.243  1.00 16.78           C  
ATOM    416  O   HIS A 194     -22.897  -8.820  12.997  1.00 13.40           O  
ATOM    417  CB  HIS A 194     -20.567  -8.978  15.341  1.00 14.14           C  
ATOM    418  CG  HIS A 194     -20.418  -9.224  16.810  1.00 14.07           C  
ATOM    419  ND1 HIS A 194     -19.356  -8.736  17.539  1.00 24.53           N  
ATOM    420  CD2 HIS A 194     -21.197  -9.908  17.679  1.00 18.57           C  
ATOM    421  CE1 HIS A 194     -19.499  -9.101  18.801  1.00 24.36           C  
ATOM    422  NE2 HIS A 194     -20.607  -9.810  18.915  1.00 22.01           N  
ATOM    423  N   THR A 195     -20.916  -9.638  12.330  1.00 14.91           N  
ATOM    424  CA  THR A 195     -21.009  -9.147  10.962  1.00 16.46           C  
ATOM    425  C   THR A 195     -22.224  -9.769  10.275  1.00 14.46           C  
ATOM    426  O   THR A 195     -23.020  -9.081   9.629  1.00 15.59           O  
ATOM    427  CB  THR A 195     -19.701  -9.439  10.176  1.00 15.36           C  
ATOM    428  OG1 THR A 195     -18.605  -8.743  10.789  1.00 18.77           O  
ATOM    429  CG2 THR A 195     -19.832  -8.994   8.725  1.00 17.00           C  
ATOM    430  N   LEU A 196     -22.406 -11.072  10.465  1.00 14.92           N  
ATOM    431  CA  LEU A 196     -23.535 -11.793   9.898  1.00 13.82           C  
ATOM    432  C   LEU A 196     -24.866 -11.364  10.492  1.00 14.32           C  
ATOM    433  O   LEU A 196     -25.846 -11.233   9.761  1.00 16.33           O  
ATOM    434  CB  LEU A 196     -23.324 -13.308  10.024  1.00 16.74           C  
ATOM    435  CG  LEU A 196     -22.066 -13.842   9.328  1.00 19.62           C  
ATOM    436  CD1 LEU A 196     -21.994 -15.348   9.381  1.00 22.05           C  
ATOM    437  CD2 LEU A 196     -21.948 -13.372   7.883  1.00 24.27           C  
ATOM    438  N   THR A 197     -24.873 -11.088  11.795  1.00 14.50           N  
ATOM    439  CA  THR A 197     -26.060 -10.540  12.452  1.00 15.24           C  
ATOM    440  C   THR A 197     -26.461  -9.180  11.874  1.00 10.88           C  
ATOM    441  O   THR A 197     -27.627  -8.965  11.569  1.00 12.14           O  
ATOM    442  CB  THR A 197     -25.848 -10.427  13.964  1.00 13.69           C  
ATOM    443  OG1 THR A 197     -25.619 -11.737  14.503  1.00 18.81           O  
ATOM    444  CG2 THR A 197     -27.045  -9.763  14.653  1.00 17.98           C  
ATOM    445  N   GLU A 198     -25.502  -8.282  11.694  1.00 13.07           N  
ATOM    446  CA  GLU A 198     -25.822  -6.976  11.108  1.00 12.73           C  
ATOM    447  C   GLU A 198     -26.459  -7.154   9.723  1.00 12.03           C  
ATOM    448  O   GLU A 198     -27.465  -6.514   9.387  1.00 11.03           O  
ATOM    449  CB  GLU A 198     -24.597  -6.069  11.011  1.00 14.57           C  
ATOM    450  CG  GLU A 198     -24.864  -4.860  10.096  1.00 18.69           C  
ATOM    451  CD  GLU A 198     -23.951  -3.702  10.292  1.00 21.74           C  
ATOM    452  OE1 GLU A 198     -22.758  -3.832   9.960  1.00 29.52           O  
ATOM    453  OE2 GLU A 198     -24.436  -2.638  10.722  1.00 20.66           O  
ATOM    454  N   ASN A 199     -25.890  -8.027   8.921  1.00 11.98           N  
ATOM    455  CA  ASN A 199     -26.387  -8.280   7.577  1.00 13.03           C  
ATOM    456  C   ASN A 199     -27.842  -8.726   7.610  1.00 13.03           C  
ATOM    457  O   ASN A 199     -28.684  -8.151   6.901  1.00 11.67           O  
ATOM    458  CB  ASN A 199     -25.501  -9.310   6.877  1.00 14.44           C  
ATOM    459  CG  ASN A 199     -25.818  -9.463   5.397  1.00 14.21           C  
ATOM    460  OD1 ASN A 199     -26.027  -8.486   4.682  1.00 17.52           O  
ATOM    461  ND2 ASN A 199     -25.802 -10.707   4.921  1.00 19.55           N  
ATOM    462  N   ARG A 200     -28.164  -9.710   8.463  1.00 13.25           N  
ATOM    463  CA  ARG A 200     -29.543 -10.203   8.581  1.00 13.80           C  
ATOM    464  C   ARG A 200     -30.513  -9.134   9.090  1.00 13.11           C  
ATOM    465  O   ARG A 200     -31.581  -8.931   8.525  1.00 13.34           O  
ATOM    466  CB  ARG A 200     -29.584 -11.423   9.520  1.00 16.56           C  
ATOM    467  CG  ARG A 200     -28.932 -12.665   8.948  1.00 17.08           C  
ATOM    468  CD  ARG A 200     -29.319 -13.891   9.753  1.00 20.77           C  
ATOM    469  NE  ARG A 200     -28.895 -13.747  11.137  1.00 17.95           N  
ATOM    470  CZ  ARG A 200     -27.699 -14.085  11.614  1.00 20.78           C  
ATOM    471  NH1 ARG A 200     -26.774 -14.593  10.819  1.00 29.34           N  
ATOM    472  NH2 ARG A 200     -27.413 -13.881  12.900  1.00 24.27           N  
ATOM    473  N   VAL A 201     -30.098  -8.407  10.121  1.00 12.63           N  
ATOM    474  CA  VAL A 201     -30.951  -7.421  10.766  1.00 11.04           C  
ATOM    475  C   VAL A 201     -31.270  -6.307   9.770  1.00 12.76           C  
ATOM    476  O   VAL A 201     -32.424  -5.892   9.679  1.00 12.13           O  
ATOM    477  CB  VAL A 201     -30.353  -6.905  12.100  1.00 11.07           C  
ATOM    478  CG1 VAL A 201     -31.084  -5.681  12.595  1.00 12.60           C  
ATOM    479  CG2 VAL A 201     -30.406  -8.028  13.166  1.00 14.25           C  
ATOM    480  N   LEU A 202     -30.259  -5.826   9.045  1.00 12.41           N  
ATOM    481  CA  LEU A 202     -30.468  -4.810   8.004  1.00 13.04           C  
ATOM    482  C   LEU A 202     -31.427  -5.316   6.932  1.00 14.60           C  
ATOM    483  O   LEU A 202     -32.359  -4.628   6.538  1.00 13.86           O  
ATOM    484  CB  LEU A 202     -29.125  -4.398   7.377  1.00 11.42           C  
ATOM    485  CG  LEU A 202     -28.264  -3.444   8.204  1.00 12.61           C  
ATOM    486  CD1 LEU A 202     -26.852  -3.310   7.656  1.00 17.55           C  
ATOM    487  CD2 LEU A 202     -28.970  -2.081   8.330  1.00 16.52           C  
ATOM    488  N   GLN A 203     -31.215  -6.543   6.478  1.00 15.22           N  
ATOM    489  CA  GLN A 203     -32.052  -7.107   5.412  1.00 14.48           C  
ATOM    490  C   GLN A 203     -33.522  -7.289   5.835  1.00 16.05           C  
ATOM    491  O   GLN A 203     -34.429  -7.147   5.023  1.00 16.76           O  
ATOM    492  CB  GLN A 203     -31.450  -8.425   4.900  1.00 12.98           C  
ATOM    493  CG  GLN A 203     -30.274  -8.216   3.979  1.00 12.25           C  
ATOM    494  CD  GLN A 203     -29.724  -9.502   3.412  1.00 13.94           C  
ATOM    495  OE1 GLN A 203     -30.465 -10.402   3.073  1.00 16.94           O  
ATOM    496  NE2 GLN A 203     -28.397  -9.572   3.264  1.00 13.11           N  
ATOM    497  N   ASN A 204     -33.743  -7.589   7.112  1.00 11.55           N  
ATOM    498  CA  ASN A 204     -35.061  -7.935   7.663  1.00 14.14           C  
ATOM    499  C   ASN A 204     -35.854  -6.731   8.207  1.00 14.21           C  
ATOM    500  O   ASN A 204     -37.033  -6.868   8.523  1.00 18.78           O  
ATOM    501  CB  ASN A 204     -34.901  -9.008   8.761  1.00 15.31           C  
ATOM    502  CG  ASN A 204     -36.145  -9.854   8.973  1.00 20.28           C  
ATOM    503  OD1 ASN A 204     -36.567 -10.114  10.109  1.00 23.03           O  
ATOM    504  ND2 ASN A 204     -36.712 -10.330   7.890  1.00 17.55           N  
ATOM    505  N  ASER A 205     -35.222  -5.556   8.259  0.50 11.30           N  
ATOM    506  N  BSER A 205     -35.215  -5.562   8.285  0.50 14.36           N  
ATOM    507  CA ASER A 205     -35.806  -4.372   8.911  0.50 13.16           C  
ATOM    508  CA BSER A 205     -35.808  -4.370   8.915  0.50 17.28           C  
ATOM    509  C  ASER A 205     -36.143  -3.242   7.946  0.50 13.84           C  
ATOM    510  C  BSER A 205     -36.181  -3.286   7.914  0.50 16.31           C  
ATOM    511  O  ASER A 205     -35.428  -3.010   6.966  0.50 13.67           O  
ATOM    512  O  BSER A 205     -35.531  -3.129   6.877  0.50 16.44           O  
ATOM    513  CB ASER A 205     -34.852  -3.833   9.989  0.50  9.67           C  
ATOM    514  CB BSER A 205     -34.829  -3.759   9.923  0.50 16.28           C  
ATOM    515  OG ASER A 205     -33.579  -3.446   9.473  0.50  7.09           O  
ATOM    516  OG BSER A 205     -34.707  -4.548  11.094  0.50 23.80           O  
ATOM    517  N   ARG A 206     -37.226  -2.539   8.246  1.00 16.49           N  
ATOM    518  CA  ARG A 206     -37.666  -1.400   7.457  1.00 16.96           C  
ATOM    519  C   ARG A 206     -38.350  -0.457   8.429  1.00 15.92           C  
ATOM    520  O   ARG A 206     -39.433  -0.746   8.922  1.00 17.18           O  
ATOM    521  CB  ARG A 206     -38.621  -1.851   6.338  1.00 18.23           C  
ATOM    522  CG  ARG A 206     -38.612  -0.980   5.080  1.00 29.22           C  
ATOM    523  CD  ARG A 206     -39.754   0.012   5.013  0.50 33.89           C  
ATOM    524  NE  ARG A 206     -39.368   1.328   5.520  0.50 35.50           N  
ATOM    525  CZ  ARG A 206     -40.086   2.076   6.355  0.50 34.32           C  
ATOM    526  NH1 ARG A 206     -41.274   1.671   6.801  0.50 32.47           N  
ATOM    527  NH2 ARG A 206     -39.614   3.255   6.733  0.50 31.53           N  
ATOM    528  N   HIS A 207     -37.685   0.645   8.763  1.00 12.63           N  
ATOM    529  CA  HIS A 207     -38.237   1.622   9.699  1.00 10.75           C  
ATOM    530  C   HIS A 207     -37.654   3.002   9.397  1.00  9.20           C  
ATOM    531  O   HIS A 207     -36.472   3.090   9.048  1.00 10.34           O  
ATOM    532  CB  HIS A 207     -37.884   1.202  11.138  1.00 11.00           C  
ATOM    533  CG  HIS A 207     -38.575   1.988  12.199  1.00 11.00           C  
ATOM    534  ND1 HIS A 207     -38.110   3.205  12.639  1.00  8.08           N  
ATOM    535  CD2 HIS A 207     -39.729   1.759  12.870  1.00 14.44           C  
ATOM    536  CE1 HIS A 207     -38.928   3.669  13.572  1.00 11.39           C  
ATOM    537  NE2 HIS A 207     -39.937   2.824  13.704  1.00 12.43           N  
ATOM    538  N   PRO A 208     -38.429   4.077   9.581  1.00 10.24           N  
ATOM    539  CA  PRO A 208     -37.987   5.456   9.327  1.00 11.94           C  
ATOM    540  C   PRO A 208     -36.649   5.849   9.969  1.00 11.06           C  
ATOM    541  O   PRO A 208     -35.872   6.644   9.389  1.00 13.09           O  
ATOM    542  CB  PRO A 208     -39.146   6.312   9.863  1.00 14.51           C  
ATOM    543  CG  PRO A 208     -40.310   5.433   9.869  1.00 19.32           C  
ATOM    544  CD  PRO A 208     -39.827   4.041  10.054  1.00 11.96           C  
ATOM    545  N   PHE A 209     -36.395   5.332  11.170  1.00 10.57           N  
ATOM    546  CA  PHE A 209     -35.207   5.732  11.951  1.00 10.22           C  
ATOM    547  C   PHE A 209     -34.094   4.672  12.033  1.00 11.58           C  
ATOM    548  O   PHE A 209     -33.178   4.804  12.830  1.00 12.44           O  
ATOM    549  CB  PHE A 209     -35.658   6.230  13.328  1.00  9.55           C  
ATOM    550  CG  PHE A 209     -36.748   7.248  13.241  1.00 13.24           C  
ATOM    551  CD1 PHE A 209     -36.605   8.344  12.415  1.00 11.46           C  
ATOM    552  CD2 PHE A 209     -37.942   7.078  13.913  1.00  9.21           C  
ATOM    553  CE1 PHE A 209     -37.622   9.287  12.272  1.00 13.02           C  
ATOM    554  CE2 PHE A 209     -38.955   8.009  13.786  1.00 12.18           C  
ATOM    555  CZ  PHE A 209     -38.798   9.103  12.949  1.00 12.15           C  
ATOM    556  N   LEU A 210     -34.200   3.629  11.216  1.00 10.68           N  
ATOM    557  CA  LEU A 210     -33.123   2.649  11.027  1.00 10.48           C  
ATOM    558  C   LEU A 210     -32.499   2.828   9.655  1.00 12.09           C  
ATOM    559  O   LEU A 210     -33.196   2.966   8.658  1.00 11.26           O  
ATOM    560  CB  LEU A 210     -33.640   1.221  11.137  1.00 11.18           C  
ATOM    561  CG  LEU A 210     -34.286   0.845  12.467  1.00  6.48           C  
ATOM    562  CD1 LEU A 210     -34.780  -0.553  12.364  1.00 10.28           C  
ATOM    563  CD2 LEU A 210     -33.377   1.038  13.674  1.00 12.95           C  
ATOM    564  N   THR A 211     -31.167   2.826   9.615  1.00 11.46           N  
ATOM    565  CA  THR A 211     -30.416   2.840   8.366  1.00  9.79           C  
ATOM    566  C   THR A 211     -30.917   1.735   7.417  1.00  9.60           C  
ATOM    567  O   THR A 211     -31.005   0.570   7.808  1.00 14.28           O  
ATOM    568  CB  THR A 211     -28.889   2.699   8.627  1.00 14.14           C  
ATOM    569  OG1 THR A 211     -28.449   3.835   9.366  1.00 16.81           O  
ATOM    570  CG2 THR A 211     -28.127   2.661   7.315  1.00 18.41           C  
ATOM    571  N   ALA A 212     -31.197   2.114   6.173  1.00 12.19           N  
ATOM    572  CA  ALA A 212     -31.585   1.147   5.137  1.00 13.10           C  
ATOM    573  C   ALA A 212     -30.404   0.593   4.326  1.00 12.58           C  
ATOM    574  O   ALA A 212     -29.457   1.318   3.974  1.00 10.91           O  
ATOM    575  CB  ALA A 212     -32.608   1.761   4.212  1.00 15.50           C  
ATOM    576  N   LEU A 213     -30.446  -0.699   4.074  1.00 12.08           N  
ATOM    577  CA  LEU A 213     -29.430  -1.377   3.269  1.00 11.52           C  
ATOM    578  C   LEU A 213     -29.898  -1.470   1.819  1.00 12.49           C  
ATOM    579  O   LEU A 213     -30.991  -1.976   1.553  1.00 13.42           O  
ATOM    580  CB  LEU A 213     -29.175  -2.791   3.802  1.00  9.88           C  
ATOM    581  CG  LEU A 213     -28.121  -3.615   3.083  1.00 10.91           C  
ATOM    582  CD1 LEU A 213     -26.699  -3.076   3.308  1.00 12.54           C  
ATOM    583  CD2 LEU A 213     -28.254  -5.079   3.549  1.00 14.87           C  
ATOM    584  N   LYS A 214     -29.090  -0.976   0.903  1.00 10.28           N  
ATOM    585  CA  LYS A 214     -29.354  -1.064  -0.539  1.00 10.72           C  
ATOM    586  C   LYS A 214     -28.756  -2.337  -1.149  1.00 11.10           C  
ATOM    587  O   LYS A 214     -29.452  -3.095  -1.830  1.00 13.68           O  
ATOM    588  CB  LYS A 214     -28.850   0.200  -1.237  1.00 10.30           C  
ATOM    589  CG  LYS A 214     -28.981   0.210  -2.742  1.00 13.64           C  
ATOM    590  CD  LYS A 214     -30.424   0.205  -3.192  1.00 19.22           C  
ATOM    591  CE  LYS A 214     -30.498   0.377  -4.720  1.00 23.07           C  
ATOM    592  NZ  LYS A 214     -31.902   0.475  -5.162  1.00 30.16           N  
ATOM    593  N   TYR A 215     -27.475  -2.581  -0.913  1.00 12.17           N  
ATOM    594  CA  TYR A 215     -26.781  -3.778  -1.394  1.00 12.56           C  
ATOM    595  C   TYR A 215     -25.884  -4.369  -0.320  1.00 13.13           C  
ATOM    596  O   TYR A 215     -25.289  -3.634   0.477  1.00 12.22           O  
ATOM    597  CB  TYR A 215     -25.848  -3.457  -2.575  1.00 12.82           C  
ATOM    598  CG  TYR A 215     -26.423  -2.700  -3.741  1.00 12.46           C  
ATOM    599  CD1 TYR A 215     -27.408  -3.257  -4.544  1.00 13.36           C  
ATOM    600  CD2 TYR A 215     -25.937  -1.433  -4.078  1.00 13.82           C  
ATOM    601  CE1 TYR A 215     -27.913  -2.561  -5.623  1.00 16.18           C  
ATOM    602  CE2 TYR A 215     -26.442  -0.734  -5.161  1.00 13.95           C  
ATOM    603  CZ  TYR A 215     -27.410  -1.307  -5.927  1.00 17.11           C  
ATOM    604  OH  TYR A 215     -27.910  -0.624  -7.002  1.00 17.45           O  
ATOM    605  N   SER A 216     -25.780  -5.695  -0.305  1.00 10.39           N  
ATOM    606  CA  SER A 216     -24.659  -6.329   0.366  1.00 10.71           C  
ATOM    607  C   SER A 216     -24.086  -7.365  -0.565  1.00 13.42           C  
ATOM    608  O   SER A 216     -24.810  -8.113  -1.190  1.00 12.94           O  
ATOM    609  CB  SER A 216     -24.998  -6.899   1.749  1.00 15.60           C  
ATOM    610  OG  SER A 216     -25.833  -8.008   1.672  1.00 20.43           O  
ATOM    611  N   PHE A 217     -22.770  -7.373  -0.688  1.00 12.57           N  
ATOM    612  CA  PHE A 217     -22.095  -8.310  -1.544  1.00 12.18           C  
ATOM    613  C   PHE A 217     -20.663  -8.568  -1.061  1.00 13.96           C  
ATOM    614  O   PHE A 217     -20.192  -7.939  -0.120  1.00 12.86           O  
ATOM    615  CB  PHE A 217     -22.165  -7.803  -3.003  1.00 13.02           C  
ATOM    616  CG  PHE A 217     -21.446  -6.482  -3.239  1.00 13.05           C  
ATOM    617  CD1 PHE A 217     -20.074  -6.462  -3.507  1.00 15.60           C  
ATOM    618  CD2 PHE A 217     -22.131  -5.282  -3.235  1.00 18.47           C  
ATOM    619  CE1 PHE A 217     -19.394  -5.270  -3.726  1.00 17.62           C  
ATOM    620  CE2 PHE A 217     -21.451  -4.077  -3.450  1.00 17.80           C  
ATOM    621  CZ  PHE A 217     -20.075  -4.077  -3.699  1.00 17.92           C  
ATOM    622  N   GLN A 218     -19.981  -9.527  -1.683  1.00 14.78           N  
ATOM    623  CA  GLN A 218     -18.623  -9.863  -1.247  1.00 15.97           C  
ATOM    624  C   GLN A 218     -17.684 -10.078  -2.424  1.00 18.44           C  
ATOM    625  O   GLN A 218     -18.107 -10.345  -3.544  1.00 18.54           O  
ATOM    626  CB  GLN A 218     -18.635 -11.088  -0.330  1.00 16.88           C  
ATOM    627  CG  GLN A 218     -18.933 -12.369  -1.064  1.00 18.99           C  
ATOM    628  CD  GLN A 218     -19.235 -13.515  -0.149  1.00 17.30           C  
ATOM    629  OE1 GLN A 218     -18.481 -13.832   0.776  1.00 16.32           O  
ATOM    630  NE2 GLN A 218     -20.372 -14.141  -0.383  1.00 19.84           N  
ATOM    631  N   THR A 219     -16.401  -9.915  -2.137  1.00 17.50           N  
ATOM    632  CA  THR A 219     -15.331 -10.288  -3.034  1.00 20.61           C  
ATOM    633  C   THR A 219     -14.558 -11.382  -2.328  1.00 21.75           C  
ATOM    634  O   THR A 219     -14.935 -11.807  -1.232  1.00 18.78           O  
ATOM    635  CB  THR A 219     -14.377  -9.113  -3.301  1.00 18.64           C  
ATOM    636  OG1 THR A 219     -13.674  -8.793  -2.102  1.00 19.95           O  
ATOM    637  CG2 THR A 219     -15.132  -7.906  -3.796  1.00 24.98           C  
ATOM    638  N   HIS A 220     -13.452 -11.819  -2.927  1.00 23.13           N  
ATOM    639  CA  HIS A 220     -12.662 -12.873  -2.310  1.00 23.02           C  
ATOM    640  C   HIS A 220     -12.097 -12.419  -0.959  1.00 20.96           C  
ATOM    641  O   HIS A 220     -11.938 -13.228  -0.076  1.00 23.05           O  
ATOM    642  CB  HIS A 220     -11.578 -13.413  -3.267  1.00 25.32           C  
ATOM    643  CG  HIS A 220     -10.407 -12.506  -3.444  1.00 30.58           C  
ATOM    644  ND1 HIS A 220     -10.392 -11.485  -4.369  1.00 42.14           N  
ATOM    645  CD2 HIS A 220      -9.199 -12.475  -2.830  1.00 40.86           C  
ATOM    646  CE1 HIS A 220      -9.233 -10.851  -4.306  1.00 45.61           C  
ATOM    647  NE2 HIS A 220      -8.491 -11.432  -3.379  1.00 45.98           N  
ATOM    648  N   ASP A 221     -11.827 -11.130  -0.789  1.00 19.50           N  
ATOM    649  CA  ASP A 221     -11.209 -10.664   0.447  1.00 19.90           C  
ATOM    650  C   ASP A 221     -12.060  -9.694   1.284  1.00 17.02           C  
ATOM    651  O   ASP A 221     -11.696  -9.390   2.396  1.00 16.09           O  
ATOM    652  CB  ASP A 221      -9.833 -10.053   0.148  1.00 23.29           C  
ATOM    653  CG  ASP A 221      -9.904  -8.825  -0.718  1.00 27.22           C  
ATOM    654  OD1 ASP A 221      -8.880  -8.113  -0.798  1.00 40.21           O  
ATOM    655  OD2 ASP A 221     -10.961  -8.564  -1.320  1.00 32.97           O  
ATOM    656  N   ARG A 222     -13.196  -9.239   0.769  1.00 17.59           N  
ATOM    657  CA  ARG A 222     -13.962  -8.186   1.453  1.00 15.71           C  
ATOM    658  C   ARG A 222     -15.449  -8.476   1.510  1.00 14.39           C  
ATOM    659  O   ARG A 222     -16.001  -9.173   0.657  1.00 14.94           O  
ATOM    660  CB  ARG A 222     -13.761  -6.812   0.768  1.00 16.38           C  
ATOM    661  CG  ARG A 222     -12.377  -6.235   0.935  1.00 20.15           C  
ATOM    662  CD  ARG A 222     -12.097  -5.095  -0.029  1.00 26.51           C  
ATOM    663  NE  ARG A 222     -11.913  -5.582  -1.398  1.00 33.29           N  
ATOM    664  CZ  ARG A 222     -11.312  -4.904  -2.378  1.00 34.33           C  
ATOM    665  NH1 ARG A 222     -11.214  -5.444  -3.586  1.00 40.33           N  
ATOM    666  NH2 ARG A 222     -10.805  -3.694  -2.162  1.00 33.61           N  
ATOM    667  N   LEU A 223     -16.093  -7.885   2.512  1.00 14.30           N  
ATOM    668  CA  LEU A 223     -17.546  -7.743   2.574  1.00 13.24           C  
ATOM    669  C   LEU A 223     -17.913  -6.276   2.415  1.00 12.77           C  
ATOM    670  O   LEU A 223     -17.276  -5.423   3.031  1.00 15.07           O  
ATOM    671  CB  LEU A 223     -18.050  -8.257   3.921  1.00 10.95           C  
ATOM    672  CG  LEU A 223     -17.779  -9.722   4.239  1.00 14.25           C  
ATOM    673  CD1 LEU A 223     -18.177 -10.042   5.695  1.00 16.69           C  
ATOM    674  CD2 LEU A 223     -18.523 -10.605   3.245  1.00 13.48           C  
ATOM    675  N   CYS A 224     -18.949  -6.000   1.631  1.00 11.84           N  
ATOM    676  CA  CYS A 224     -19.414  -4.636   1.329  1.00 12.17           C  
ATOM    677  C   CYS A 224     -20.878  -4.479   1.661  1.00 14.25           C  
ATOM    678  O   CYS A 224     -21.704  -5.239   1.181  1.00 13.59           O  
ATOM    679  CB  CYS A 224     -19.181  -4.319  -0.152  1.00 13.22           C  
ATOM    680  SG  CYS A 224     -17.431  -4.443  -0.635  1.00 17.96           S  
ATOM    681  N   PHE A 225     -21.192  -3.504   2.500  1.00 10.86           N  
ATOM    682  CA  PHE A 225     -22.564  -3.118   2.818  1.00  9.27           C  
ATOM    683  C   PHE A 225     -22.760  -1.696   2.287  1.00 11.84           C  
ATOM    684  O   PHE A 225     -22.091  -0.744   2.747  1.00 10.39           O  
ATOM    685  CB  PHE A 225     -22.820  -3.065   4.336  1.00  9.88           C  
ATOM    686  CG  PHE A 225     -22.541  -4.354   5.099  1.00 11.92           C  
ATOM    687  CD1 PHE A 225     -23.593  -5.122   5.565  1.00 16.10           C  
ATOM    688  CD2 PHE A 225     -21.252  -4.765   5.387  1.00 18.67           C  
ATOM    689  CE1 PHE A 225     -23.373  -6.275   6.294  1.00 20.45           C  
ATOM    690  CE2 PHE A 225     -21.022  -5.928   6.119  1.00 22.52           C  
ATOM    691  CZ  PHE A 225     -22.087  -6.680   6.570  1.00 20.97           C  
ATOM    692  N   VAL A 226     -23.633  -1.543   1.297  1.00 10.50           N  
ATOM    693  CA  VAL A 226     -23.972  -0.230   0.728  1.00  9.40           C  
ATOM    694  C   VAL A 226     -25.274   0.238   1.353  1.00 10.09           C  
ATOM    695  O   VAL A 226     -26.328  -0.373   1.150  1.00 11.10           O  
ATOM    696  CB  VAL A 226     -24.065  -0.292  -0.828  1.00 10.42           C  
ATOM    697  CG1 VAL A 226     -24.372   1.079  -1.374  1.00 10.85           C  
ATOM    698  CG2 VAL A 226     -22.756  -0.855  -1.433  1.00 10.04           C  
ATOM    699  N   MET A 227     -25.180   1.278   2.158  1.00 10.48           N  
ATOM    700  CA  MET A 227     -26.274   1.747   2.995  1.00  7.35           C  
ATOM    701  C   MET A 227     -26.594   3.195   2.722  1.00  9.17           C  
ATOM    702  O   MET A 227     -25.783   3.938   2.175  1.00  8.08           O  
ATOM    703  CB  MET A 227     -25.871   1.614   4.467  1.00 10.75           C  
ATOM    704  CG  MET A 227     -25.604   0.175   4.924  1.00 11.92           C  
ATOM    705  SD  MET A 227     -24.811   0.047   6.532  1.00 13.99           S  
ATOM    706  CE  MET A 227     -23.167   0.575   6.163  1.00 13.77           C  
ATOM    707  N   GLU A 228     -27.780   3.636   3.095  1.00 10.61           N  
ATOM    708  CA AGLU A 228     -28.138   5.046   3.026  0.50 12.63           C  
ATOM    709  CA BGLU A 228     -28.081   5.046   2.944  0.50 12.76           C  
ATOM    710  C   GLU A 228     -27.137   5.895   3.812  1.00 11.12           C  
ATOM    711  O   GLU A 228     -26.837   5.590   4.983  1.00 11.63           O  
ATOM    712  CB AGLU A 228     -29.566   5.265   3.564  0.50 14.63           C  
ATOM    713  CB BGLU A 228     -29.550   5.365   3.217  0.50 16.43           C  
ATOM    714  CG AGLU A 228     -30.630   4.586   2.683  0.50 18.64           C  
ATOM    715  CG BGLU A 228     -29.896   5.556   4.648  0.50 17.14           C  
ATOM    716  CD AGLU A 228     -32.053   5.034   2.960  0.50 24.24           C  
ATOM    717  CD BGLU A 228     -31.389   5.637   4.873  0.50 23.16           C  
ATOM    718  OE1AGLU A 228     -32.458   5.092   4.138  0.50 25.51           O  
ATOM    719  OE1BGLU A 228     -32.063   6.498   4.254  0.50 27.69           O  
ATOM    720  OE2AGLU A 228     -32.784   5.278   1.978  0.50 32.50           O  
ATOM    721  OE2BGLU A 228     -31.884   4.824   5.664  0.50 10.07           O  
ATOM    722  N   TYR A 229     -26.649   6.943   3.176  1.00 11.47           N  
ATOM    723  CA  TYR A 229     -25.726   7.885   3.776  1.00 11.02           C  
ATOM    724  C   TYR A 229     -26.451   8.856   4.709  1.00  8.98           C  
ATOM    725  O   TYR A 229     -27.388   9.558   4.282  1.00 11.03           O  
ATOM    726  CB  TYR A 229     -24.998   8.601   2.636  1.00 12.38           C  
ATOM    727  CG  TYR A 229     -24.141   9.798   2.986  1.00 10.91           C  
ATOM    728  CD1 TYR A 229     -23.233   9.756   4.044  1.00 11.09           C  
ATOM    729  CD2 TYR A 229     -24.210  10.973   2.231  1.00 16.89           C  
ATOM    730  CE1 TYR A 229     -22.417  10.860   4.360  1.00 11.09           C  
ATOM    731  CE2 TYR A 229     -23.394  12.079   2.537  1.00 14.29           C  
ATOM    732  CZ  TYR A 229     -22.503  12.023   3.610  1.00 12.27           C  
ATOM    733  OH  TYR A 229     -21.677  13.109   3.965  1.00 14.11           O  
ATOM    734  N   ALA A 230     -26.059   8.881   5.981  1.00 10.48           N  
ATOM    735  CA  ALA A 230     -26.596   9.810   6.943  1.00 10.89           C  
ATOM    736  C   ALA A 230     -25.763  11.109   6.896  1.00  7.97           C  
ATOM    737  O   ALA A 230     -24.770  11.281   7.635  1.00 11.11           O  
ATOM    738  CB  ALA A 230     -26.558   9.180   8.306  1.00 13.21           C  
ATOM    739  N   ASN A 231     -26.199  12.040   6.053  1.00  9.57           N  
ATOM    740  CA  ASN A 231     -25.414  13.265   5.749  1.00 11.06           C  
ATOM    741  C   ASN A 231     -25.180  14.151   6.981  1.00  8.57           C  
ATOM    742  O   ASN A 231     -24.249  14.956   7.002  1.00 12.33           O  
ATOM    743  CB  ASN A 231     -26.095  14.164   4.706  1.00 11.78           C  
ATOM    744  CG  ASN A 231     -26.493  13.458   3.440  1.00 14.14           C  
ATOM    745  OD1 ASN A 231     -27.222  12.446   3.460  1.00 14.49           O  
ATOM    746  ND2 ASN A 231     -26.061  14.015   2.309  1.00 16.30           N  
ATOM    747  N   GLY A 232     -26.049  14.067   7.980  1.00 10.45           N  
ATOM    748  CA  GLY A 232     -25.955  14.901   9.160  1.00 11.94           C  
ATOM    749  C   GLY A 232     -24.972  14.483  10.231  1.00  8.75           C  
ATOM    750  O   GLY A 232     -24.824  15.208  11.227  1.00 12.23           O  
ATOM    751  N   GLY A 233     -24.299  13.341  10.047  1.00  9.75           N  
ATOM    752  CA  GLY A 233     -23.245  12.930  10.973  1.00 10.07           C  
ATOM    753  C   GLY A 233     -23.735  12.279  12.249  1.00 12.57           C  
ATOM    754  O   GLY A 233     -24.932  12.100  12.446  1.00 11.84           O  
ATOM    755  N   GLU A 234     -22.801  11.922  13.129  1.00 12.61           N  
ATOM    756  CA  GLU A 234     -23.125  11.326  14.415  1.00 12.20           C  
ATOM    757  C   GLU A 234     -23.607  12.367  15.416  1.00 12.45           C  
ATOM    758  O   GLU A 234     -23.135  13.508  15.417  1.00 10.89           O  
ATOM    759  CB  GLU A 234     -21.912  10.645  15.028  1.00 10.57           C  
ATOM    760  CG  GLU A 234     -21.280   9.602  14.166  1.00 12.93           C  
ATOM    761  CD  GLU A 234     -19.994   9.038  14.755  1.00 14.65           C  
ATOM    762  OE1 GLU A 234     -19.417   9.636  15.702  1.00 15.09           O  
ATOM    763  OE2 GLU A 234     -19.578   7.990  14.254  1.00 14.24           O  
ATOM    764  N   LEU A 235     -24.541  11.988  16.283  1.00 12.35           N  
ATOM    765  CA  LEU A 235     -24.840  12.839  17.438  1.00 11.35           C  
ATOM    766  C   LEU A 235     -23.612  13.105  18.300  1.00 11.13           C  
ATOM    767  O   LEU A 235     -23.512  14.166  18.903  1.00 12.31           O  
ATOM    768  CB  LEU A 235     -25.976  12.259  18.282  1.00 15.12           C  
ATOM    769  CG  LEU A 235     -27.386  12.253  17.695  1.00 16.23           C  
ATOM    770  CD1 LEU A 235     -28.329  11.795  18.790  1.00 16.44           C  
ATOM    771  CD2 LEU A 235     -27.762  13.616  17.184  1.00 16.47           C  
ATOM    772  N   PHE A 236     -22.680  12.150  18.329  1.00 11.68           N  
ATOM    773  CA  PHE A 236     -21.398  12.339  19.009  1.00 12.99           C  
ATOM    774  C   PHE A 236     -20.680  13.596  18.520  1.00 15.04           C  
ATOM    775  O   PHE A 236     -20.157  14.379  19.314  1.00 14.94           O  
ATOM    776  CB  PHE A 236     -20.495  11.123  18.793  1.00 13.70           C  
ATOM    777  CG  PHE A 236     -19.184  11.222  19.497  1.00 16.24           C  
ATOM    778  CD1 PHE A 236     -19.110  10.986  20.851  1.00 17.04           C  
ATOM    779  CD2 PHE A 236     -18.038  11.589  18.814  1.00 20.31           C  
ATOM    780  CE1 PHE A 236     -17.905  11.104  21.524  1.00 24.01           C  
ATOM    781  CE2 PHE A 236     -16.834  11.708  19.464  1.00 20.68           C  
ATOM    782  CZ  PHE A 236     -16.766  11.468  20.832  1.00 24.75           C  
ATOM    783  N   PHE A 237     -20.645  13.765  17.202  1.00 12.80           N  
ATOM    784  CA  PHE A 237     -20.008  14.934  16.558  1.00 13.26           C  
ATOM    785  C   PHE A 237     -20.645  16.231  17.065  1.00 14.09           C  
ATOM    786  O   PHE A 237     -19.958  17.191  17.452  1.00 15.18           O  
ATOM    787  CB  PHE A 237     -20.129  14.807  15.027  1.00 14.42           C  
ATOM    788  CG  PHE A 237     -19.476  15.931  14.259  1.00 11.21           C  
ATOM    789  CD1 PHE A 237     -20.131  17.131  14.066  1.00 14.25           C  
ATOM    790  CD2 PHE A 237     -18.211  15.781  13.712  1.00 15.31           C  
ATOM    791  CE1 PHE A 237     -19.543  18.172  13.365  1.00 14.46           C  
ATOM    792  CE2 PHE A 237     -17.624  16.819  12.999  1.00 17.19           C  
ATOM    793  CZ  PHE A 237     -18.293  17.996  12.826  1.00 14.94           C  
ATOM    794  N   HIS A 238     -21.970  16.283  17.059  1.00 12.45           N  
ATOM    795  CA  HIS A 238     -22.685  17.494  17.442  1.00 12.96           C  
ATOM    796  C   HIS A 238     -22.548  17.814  18.920  1.00 16.17           C  
ATOM    797  O   HIS A 238     -22.255  18.959  19.286  1.00 15.94           O  
ATOM    798  CB  HIS A 238     -24.160  17.412  17.019  1.00 14.21           C  
ATOM    799  CG  HIS A 238     -24.319  17.293  15.530  1.00 13.13           C  
ATOM    800  ND1 HIS A 238     -24.102  18.353  14.681  1.00 17.25           N  
ATOM    801  CD2 HIS A 238     -24.606  16.227  14.745  1.00 12.35           C  
ATOM    802  CE1 HIS A 238     -24.247  17.942  13.432  1.00 15.83           C  
ATOM    803  NE2 HIS A 238     -24.544  16.654  13.444  1.00 12.15           N  
ATOM    804  N   LEU A 239     -22.723  16.802  19.758  1.00 16.10           N  
ATOM    805  CA  LEU A 239     -22.683  17.021  21.203  1.00 18.41           C  
ATOM    806  C   LEU A 239     -21.291  17.391  21.662  1.00 21.77           C  
ATOM    807  O   LEU A 239     -21.145  18.169  22.603  1.00 25.45           O  
ATOM    808  CB  LEU A 239     -23.226  15.799  21.945  1.00 16.44           C  
ATOM    809  CG  LEU A 239     -23.776  16.038  23.353  1.00 19.38           C  
ATOM    810  CD1 LEU A 239     -24.931  17.012  23.345  1.00 16.69           C  
ATOM    811  CD2 LEU A 239     -24.210  14.695  23.949  1.00 23.28           C  
ATOM    812  N   SER A 240     -20.280  16.863  20.978  1.00 21.98           N  
ATOM    813  CA  SER A 240     -18.876  17.222  21.214  1.00 24.56           C  
ATOM    814  C   SER A 240     -18.642  18.714  21.044  1.00 26.42           C  
ATOM    815  O   SER A 240     -17.876  19.325  21.804  1.00 33.39           O  
ATOM    816  CB  SER A 240     -17.933  16.458  20.273  1.00 25.14           C  
ATOM    817  OG  SER A 240     -17.716  15.130  20.720  1.00 30.83           O  
ATOM    818  N   ARG A 241     -19.294  19.295  20.047  1.00 22.27           N  
ATOM    819  CA  ARG A 241     -19.122  20.711  19.732  1.00 23.98           C  
ATOM    820  C   ARG A 241     -20.057  21.628  20.519  1.00 24.59           C  
ATOM    821  O   ARG A 241     -19.664  22.736  20.877  1.00 27.27           O  
ATOM    822  CB  ARG A 241     -19.285  20.927  18.230  1.00 25.14           C  
ATOM    823  CG  ARG A 241     -18.046  20.494  17.482  1.00 31.00           C  
ATOM    824  CD  ARG A 241     -18.320  19.996  16.077  1.00 32.27           C  
ATOM    825  NE  ARG A 241     -17.082  19.539  15.441  1.00 32.69           N  
ATOM    826  CZ  ARG A 241     -16.454  18.389  15.704  1.00 41.25           C  
ATOM    827  NH1 ARG A 241     -15.329  18.089  15.055  1.00 47.31           N  
ATOM    828  NH2 ARG A 241     -16.935  17.527  16.599  1.00 44.03           N  
ATOM    829  N   GLU A 242     -21.269  21.155  20.813  1.00 22.73           N  
ATOM    830  CA  GLU A 242     -22.315  21.962  21.469  1.00 21.19           C  
ATOM    831  C   GLU A 242     -22.422  21.792  22.976  1.00 22.50           C  
ATOM    832  O   GLU A 242     -23.107  22.586  23.615  1.00 22.23           O  
ATOM    833  CB  GLU A 242     -23.691  21.652  20.876  1.00 21.74           C  
ATOM    834  CG  GLU A 242     -23.778  21.990  19.418  1.00 29.45           C  
ATOM    835  CD  GLU A 242     -25.101  21.617  18.810  1.00 32.33           C  
ATOM    836  OE1 GLU A 242     -26.119  21.671  19.521  1.00 34.99           O  
ATOM    837  OE2 GLU A 242     -25.119  21.277  17.612  1.00 51.02           O  
ATOM    838  N   ARG A 243     -21.812  20.731  23.498  1.00 22.35           N  
ATOM    839  CA AARG A 243     -21.803  20.412  24.941  0.50 23.46           C  
ATOM    840  CA BARG A 243     -21.792  20.412  24.934  0.50 23.89           C  
ATOM    841  C   ARG A 243     -23.119  19.825  25.459  1.00 20.24           C  
ATOM    842  O   ARG A 243     -23.116  18.729  26.025  1.00 21.73           O  
ATOM    843  CB AARG A 243     -21.404  21.607  25.812  0.50 24.92           C  
ATOM    844  CB BARG A 243     -21.325  21.613  25.772  0.50 25.87           C  
ATOM    845  CG AARG A 243     -21.056  21.194  27.240  0.50 26.99           C  
ATOM    846  CG BARG A 243     -19.989  22.226  25.310  0.50 29.58           C  
ATOM    847  CD AARG A 243     -20.794  22.392  28.139  0.50 27.40           C  
ATOM    848  CD BARG A 243     -18.780  21.418  25.772  0.50 37.84           C  
ATOM    849  NE AARG A 243     -22.023  23.074  28.542  0.50 28.55           N  
ATOM    850  NE BARG A 243     -18.639  20.140  25.069  0.50 40.83           N  
ATOM    851  CZ AARG A 243     -22.871  22.640  29.475  0.50 27.25           C  
ATOM    852  CZ BARG A 243     -17.966  19.085  25.530  0.50 41.09           C  
ATOM    853  NH1AARG A 243     -22.664  21.495  30.123  0.50 24.63           N  
ATOM    854  NH1BARG A 243     -17.351  19.122  26.710  0.50 42.89           N  
ATOM    855  NH2AARG A 243     -23.951  23.358  29.751  0.50 33.43           N  
ATOM    856  NH2BARG A 243     -17.908  17.976  24.805  0.50 40.86           N  
ATOM    857  N   VAL A 244     -24.237  20.537  25.278  1.00 20.33           N  
ATOM    858  CA  VAL A 244     -25.567  20.007  25.615  1.00 17.48           C  
ATOM    859  C   VAL A 244     -26.581  20.353  24.545  1.00 14.57           C  
ATOM    860  O   VAL A 244     -26.398  21.310  23.789  1.00 18.23           O  
ATOM    861  CB  VAL A 244     -26.153  20.522  26.968  1.00 22.07           C  
ATOM    862  CG1 VAL A 244     -25.352  19.980  28.121  1.00 22.29           C  
ATOM    863  CG2 VAL A 244     -26.227  22.047  27.001  1.00 24.33           C  
ATOM    864  N   PHE A 245     -27.657  19.563  24.497  1.00 13.65           N  
ATOM    865  CA  PHE A 245     -28.849  19.867  23.713  1.00 15.89           C  
ATOM    866  C   PHE A 245     -29.893  20.390  24.665  1.00 14.82           C  
ATOM    867  O   PHE A 245     -29.886  20.044  25.844  1.00 15.81           O  
ATOM    868  CB  PHE A 245     -29.407  18.604  23.060  1.00 14.88           C  
ATOM    869  CG  PHE A 245     -28.518  17.987  21.998  1.00 13.47           C  
ATOM    870  CD1 PHE A 245     -27.536  18.714  21.340  1.00 13.40           C  
ATOM    871  CD2 PHE A 245     -28.709  16.655  21.623  1.00 12.50           C  
ATOM    872  CE1 PHE A 245     -26.771  18.131  20.328  1.00 13.67           C  
ATOM    873  CE2 PHE A 245     -27.895  16.056  20.643  1.00 13.12           C  
ATOM    874  CZ  PHE A 245     -26.939  16.807  19.999  1.00 12.88           C  
ATOM    875  N   SER A 246     -30.828  21.191  24.161  1.00 16.51           N  
ATOM    876  CA  SER A 246     -31.982  21.588  24.965  1.00 18.56           C  
ATOM    877  C   SER A 246     -32.829  20.365  25.260  1.00 17.37           C  
ATOM    878  O   SER A 246     -32.724  19.359  24.543  1.00 14.99           O  
ATOM    879  CB  SER A 246     -32.845  22.606  24.224  1.00 17.40           C  
ATOM    880  OG  SER A 246     -33.419  22.028  23.062  1.00 18.32           O  
ATOM    881  N   GLU A 247     -33.680  20.463  26.280  1.00 18.18           N  
ATOM    882  CA  GLU A 247     -34.622  19.392  26.609  1.00 18.27           C  
ATOM    883  C   GLU A 247     -35.562  19.101  25.428  1.00 16.71           C  
ATOM    884  O   GLU A 247     -35.781  17.940  25.085  1.00 16.07           O  
ATOM    885  CB  GLU A 247     -35.386  19.704  27.903  1.00 19.66           C  
ATOM    886  CG  GLU A 247     -34.477  19.645  29.143  1.00 24.99           C  
ATOM    887  CD  GLU A 247     -35.204  19.846  30.475  1.00 27.58           C  
ATOM    888  OE1 GLU A 247     -36.445  19.656  30.535  1.00 24.65           O  
ATOM    889  OE2 GLU A 247     -34.513  20.165  31.471  1.00 23.40           O  
ATOM    890  N   ASP A 248     -36.084  20.137  24.774  1.00 18.95           N  
ATOM    891  CA  ASP A 248     -36.873  19.929  23.543  1.00 19.31           C  
ATOM    892  C   ASP A 248     -36.144  19.144  22.433  1.00 14.92           C  
ATOM    893  O   ASP A 248     -36.722  18.240  21.837  1.00 16.81           O  
ATOM    894  CB  ASP A 248     -37.335  21.270  22.971  1.00 21.83           C  
ATOM    895  CG  ASP A 248     -38.472  21.903  23.774  1.00 32.62           C  
ATOM    896  OD1 ASP A 248     -38.930  21.308  24.774  1.00 37.76           O  
ATOM    897  OD2 ASP A 248     -38.904  23.016  23.394  1.00 37.43           O  
ATOM    898  N   ARG A 249     -34.872  19.477  22.183  1.00 12.21           N  
ATOM    899  CA  ARG A 249     -34.086  18.782  21.162  1.00 13.50           C  
ATOM    900  C   ARG A 249     -33.797  17.324  21.568  1.00 12.14           C  
ATOM    901  O   ARG A 249     -33.969  16.393  20.771  1.00 10.37           O  
ATOM    902  CB  ARG A 249     -32.801  19.543  20.877  1.00 15.17           C  
ATOM    903  CG  ARG A 249     -31.978  18.899  19.798  1.00 14.48           C  
ATOM    904  CD  ARG A 249     -30.876  19.808  19.316  1.00 17.50           C  
ATOM    905  NE  ARG A 249     -30.081  19.193  18.260  1.00 18.87           N  
ATOM    906  CZ  ARG A 249     -28.895  19.624  17.848  1.00 16.29           C  
ATOM    907  NH1 ARG A 249     -28.344  20.692  18.394  1.00 18.00           N  
ATOM    908  NH2 ARG A 249     -28.252  18.982  16.890  1.00 18.32           N  
ATOM    909  N   ALA A 250     -33.402  17.126  22.833  1.00 10.45           N  
ATOM    910  CA  ALA A 250     -33.233  15.779  23.373  1.00 11.99           C  
ATOM    911  C   ALA A 250     -34.533  14.950  23.314  1.00 13.20           C  
ATOM    912  O   ALA A 250     -34.504  13.746  22.989  1.00 13.45           O  
ATOM    913  CB  ALA A 250     -32.719  15.837  24.807  1.00 13.13           C  
ATOM    914  N   ARG A 251     -35.664  15.593  23.623  1.00 11.92           N  
ATOM    915  CA  ARG A 251     -36.989  14.999  23.478  1.00 12.40           C  
ATOM    916  C   ARG A 251     -37.280  14.479  22.054  1.00  9.89           C  
ATOM    917  O   ARG A 251     -37.740  13.346  21.919  1.00 11.63           O  
ATOM    918  CB  ARG A 251     -38.084  15.990  23.954  1.00 11.67           C  
ATOM    919  CG  ARG A 251     -39.505  15.418  23.852  1.00 16.56           C  
ATOM    920  CD  ARG A 251     -40.552  16.392  24.327  1.00 22.41           C  
ATOM    921  NE  ARG A 251     -40.427  16.609  25.753  1.00 35.63           N  
ATOM    922  CZ  ARG A 251     -40.041  17.729  26.361  1.00 34.77           C  
ATOM    923  NH1 ARG A 251     -39.735  18.830  25.689  1.00 32.19           N  
ATOM    924  NH2 ARG A 251     -39.975  17.733  27.685  1.00 36.07           N  
ATOM    925  N   PHE A 252     -37.046  15.302  21.038  1.00 10.99           N  
ATOM    926  CA  PHE A 252     -37.217  14.924  19.634  1.00 11.00           C  
ATOM    927  C   PHE A 252     -36.395  13.662  19.296  1.00 10.95           C  
ATOM    928  O   PHE A 252     -36.916  12.681  18.786  1.00 10.82           O  
ATOM    929  CB  PHE A 252     -36.850  16.106  18.746  1.00 12.17           C  
ATOM    930  CG  PHE A 252     -36.789  15.768  17.301  1.00 11.95           C  
ATOM    931  CD1 PHE A 252     -37.920  15.767  16.501  1.00 19.22           C  
ATOM    932  CD2 PHE A 252     -35.575  15.393  16.742  1.00 14.74           C  
ATOM    933  CE1 PHE A 252     -37.824  15.397  15.152  1.00 17.03           C  
ATOM    934  CE2 PHE A 252     -35.474  15.036  15.426  1.00 14.36           C  
ATOM    935  CZ  PHE A 252     -36.592  15.023  14.621  1.00 14.89           C  
ATOM    936  N   TYR A 253     -35.096  13.697  19.566  1.00 10.20           N  
ATOM    937  CA  TYR A 253     -34.241  12.527  19.330  1.00 11.05           C  
ATOM    938  C   TYR A 253     -34.680  11.279  20.118  1.00  8.12           C  
ATOM    939  O   TYR A 253     -34.790  10.192  19.572  1.00  8.43           O  
ATOM    940  CB  TYR A 253     -32.781  12.868  19.628  1.00 11.69           C  
ATOM    941  CG  TYR A 253     -32.192  13.953  18.727  1.00  9.52           C  
ATOM    942  CD1 TYR A 253     -32.527  14.042  17.348  1.00  8.12           C  
ATOM    943  CD2 TYR A 253     -31.259  14.859  19.226  1.00 12.91           C  
ATOM    944  CE1 TYR A 253     -32.003  15.027  16.551  1.00  9.88           C  
ATOM    945  CE2 TYR A 253     -30.714  15.824  18.428  1.00 12.18           C  
ATOM    946  CZ  TYR A 253     -31.080  15.917  17.087  1.00  9.94           C  
ATOM    947  OH  TYR A 253     -30.554  16.910  16.278  1.00 13.58           O  
ATOM    948  N   GLY A 254     -34.900  11.447  21.425  1.00  9.72           N  
ATOM    949  CA  GLY A 254     -35.468  10.407  22.288  1.00 12.25           C  
ATOM    950  C   GLY A 254     -36.722   9.749  21.738  1.00  8.34           C  
ATOM    951  O   GLY A 254     -36.824   8.517  21.726  1.00  9.01           O  
ATOM    952  N   ALA A 255     -37.661  10.556  21.252  1.00 11.73           N  
ATOM    953  CA  ALA A 255     -38.879  10.000  20.703  1.00 13.33           C  
ATOM    954  C   ALA A 255     -38.623   9.112  19.441  1.00 10.77           C  
ATOM    955  O   ALA A 255     -39.207   8.024  19.288  1.00 10.95           O  
ATOM    956  CB  ALA A 255     -39.852  11.118  20.417  1.00 11.43           C  
ATOM    957  N   GLU A 256     -37.733   9.558  18.555  1.00  8.88           N  
ATOM    958  CA  GLU A 256     -37.444   8.828  17.333  1.00 10.77           C  
ATOM    959  C   GLU A 256     -36.698   7.522  17.670  1.00 11.78           C  
ATOM    960  O   GLU A 256     -36.991   6.475  17.107  1.00 11.01           O  
ATOM    961  CB  GLU A 256     -36.686   9.739  16.358  1.00 12.13           C  
ATOM    962  CG  GLU A 256     -37.569  10.908  15.859  1.00 12.54           C  
ATOM    963  CD  GLU A 256     -37.086  11.561  14.569  1.00 18.09           C  
ATOM    964  OE1 GLU A 256     -35.880  11.513  14.206  1.00 13.82           O  
ATOM    965  OE2 GLU A 256     -37.920  12.184  13.892  1.00 12.18           O  
ATOM    966  N   ILE A 257     -35.770   7.600  18.627  1.00 11.19           N  
ATOM    967  CA  ILE A 257     -35.085   6.406  19.157  1.00 11.79           C  
ATOM    968  C   ILE A 257     -36.065   5.391  19.790  1.00 11.09           C  
ATOM    969  O   ILE A 257     -35.999   4.194  19.510  1.00 10.86           O  
ATOM    970  CB  ILE A 257     -33.963   6.765  20.169  1.00 11.20           C  
ATOM    971  CG1 ILE A 257     -32.868   7.628  19.503  1.00 10.96           C  
ATOM    972  CG2 ILE A 257     -33.372   5.483  20.798  1.00 11.12           C  
ATOM    973  CD1 ILE A 257     -31.964   8.369  20.451  1.00 12.81           C  
ATOM    974  N   VAL A 258     -37.028   5.865  20.576  1.00 11.33           N  
ATOM    975  CA  VAL A 258     -38.007   5.007  21.197  1.00 12.69           C  
ATOM    976  C   VAL A 258     -38.858   4.324  20.112  1.00 11.57           C  
ATOM    977  O   VAL A 258     -39.154   3.122  20.215  1.00 10.35           O  
ATOM    978  CB  VAL A 258     -38.869   5.817  22.163  1.00 10.87           C  
ATOM    979  CG1 VAL A 258     -40.146   5.058  22.564  1.00 10.87           C  
ATOM    980  CG2 VAL A 258     -38.054   6.187  23.405  1.00  8.68           C  
ATOM    981  N   SER A 259     -39.255   5.093  19.092  1.00 11.55           N  
ATOM    982  CA  SER A 259     -40.023   4.552  17.964  1.00 10.95           C  
ATOM    983  C   SER A 259     -39.288   3.364  17.295  1.00 10.92           C  
ATOM    984  O   SER A 259     -39.869   2.301  17.066  1.00 11.10           O  
ATOM    985  CB  SER A 259     -40.332   5.674  16.990  1.00 12.64           C  
ATOM    986  OG  SER A 259     -41.009   5.146  15.864  1.00 13.83           O  
ATOM    987  N   ALA A 260     -37.993   3.558  17.041  1.00  8.94           N  
ATOM    988  CA  ALA A 260     -37.124   2.553  16.408  1.00 11.20           C  
ATOM    989  C   ALA A 260     -36.970   1.317  17.301  1.00 11.49           C  
ATOM    990  O   ALA A 260     -37.099   0.189  16.823  1.00 10.74           O  
ATOM    991  CB  ALA A 260     -35.762   3.145  16.083  1.00 13.01           C  
ATOM    992  N   LEU A 261     -36.705   1.538  18.594  1.00 11.26           N  
ATOM    993  CA  LEU A 261     -36.496   0.436  19.522  1.00 12.46           C  
ATOM    994  C   LEU A 261     -37.774  -0.351  19.787  1.00 10.38           C  
ATOM    995  O   LEU A 261     -37.718  -1.581  19.906  1.00 13.62           O  
ATOM    996  CB  LEU A 261     -35.893   0.914  20.824  1.00 13.09           C  
ATOM    997  CG  LEU A 261     -34.436   1.408  20.788  1.00 12.77           C  
ATOM    998  CD1 LEU A 261     -34.069   2.106  22.093  1.00 21.63           C  
ATOM    999  CD2 LEU A 261     -33.446   0.297  20.510  1.00 17.60           C  
ATOM   1000  N   ASP A 262     -38.905   0.354  19.877  1.00 11.58           N  
ATOM   1001  CA  ASP A 262     -40.229  -0.282  19.980  1.00 13.12           C  
ATOM   1002  C   ASP A 262     -40.480  -1.241  18.816  1.00 13.24           C  
ATOM   1003  O   ASP A 262     -40.916  -2.368  19.024  1.00 16.09           O  
ATOM   1004  CB  ASP A 262     -41.316   0.795  20.011  1.00 12.34           C  
ATOM   1005  CG  ASP A 262     -42.737   0.219  20.221  1.00 15.37           C  
ATOM   1006  OD1 ASP A 262     -42.920  -0.785  20.939  1.00 20.24           O  
ATOM   1007  OD2 ASP A 262     -43.687   0.805  19.678  1.00 22.74           O  
ATOM   1008  N   TYR A 263     -40.157  -0.791  17.599  1.00 11.78           N  
ATOM   1009  CA  TYR A 263     -40.265  -1.589  16.386  1.00 11.25           C  
ATOM   1010  C   TYR A 263     -39.394  -2.825  16.524  1.00  9.88           C  
ATOM   1011  O   TYR A 263     -39.870  -3.952  16.354  1.00 11.36           O  
ATOM   1012  CB  TYR A 263     -39.867  -0.770  15.146  1.00  9.81           C  
ATOM   1013  CG  TYR A 263     -39.610  -1.551  13.889  1.00 11.29           C  
ATOM   1014  CD1 TYR A 263     -40.676  -2.001  13.091  1.00 14.31           C  
ATOM   1015  CD2 TYR A 263     -38.315  -1.862  13.487  1.00 14.50           C  
ATOM   1016  CE1 TYR A 263     -40.438  -2.720  11.918  1.00 13.52           C  
ATOM   1017  CE2 TYR A 263     -38.068  -2.580  12.327  1.00 13.28           C  
ATOM   1018  CZ  TYR A 263     -39.134  -3.034  11.567  1.00 10.71           C  
ATOM   1019  OH  TYR A 263     -38.922  -3.727  10.393  1.00 12.92           O  
ATOM   1020  N   LEU A 264     -38.104  -2.636  16.809  1.00 11.41           N  
ATOM   1021  CA  LEU A 264     -37.218  -3.764  16.946  1.00 12.11           C  
ATOM   1022  C   LEU A 264     -37.697  -4.799  17.959  1.00 14.23           C  
ATOM   1023  O   LEU A 264     -37.689  -6.005  17.666  1.00 13.36           O  
ATOM   1024  CB  LEU A 264     -35.787  -3.297  17.266  1.00 13.50           C  
ATOM   1025  CG  LEU A 264     -35.036  -2.660  16.071  1.00 10.54           C  
ATOM   1026  CD1 LEU A 264     -33.652  -2.181  16.551  1.00 10.99           C  
ATOM   1027  CD2 LEU A 264     -34.891  -3.553  14.837  1.00 11.02           C  
ATOM   1028  N   HIS A 265     -38.062  -4.342  19.150  1.00 12.98           N  
ATOM   1029  CA  HIS A 265     -38.525  -5.251  20.197  1.00 12.97           C  
ATOM   1030  C   HIS A 265     -39.835  -5.947  19.801  1.00 12.10           C  
ATOM   1031  O   HIS A 265     -39.924  -7.169  19.895  1.00 14.75           O  
ATOM   1032  CB  HIS A 265     -38.785  -4.513  21.522  1.00 11.92           C  
ATOM   1033  CG  HIS A 265     -37.547  -4.030  22.217  1.00 13.58           C  
ATOM   1034  ND1 HIS A 265     -37.605  -3.459  23.466  1.00 14.62           N  
ATOM   1035  CD2 HIS A 265     -36.243  -4.019  21.856  1.00 14.26           C  
ATOM   1036  CE1 HIS A 265     -36.382  -3.106  23.841  1.00 13.41           C  
ATOM   1037  NE2 HIS A 265     -35.539  -3.413  22.867  1.00 13.94           N  
ATOM   1038  N   SER A 266     -40.808  -5.154  19.370  1.00 14.42           N  
ATOM   1039  CA  SER A 266     -42.187  -5.608  19.206  1.00 18.45           C  
ATOM   1040  C   SER A 266     -42.448  -6.310  17.897  1.00 18.28           C  
ATOM   1041  O   SER A 266     -43.214  -7.278  17.877  1.00 20.67           O  
ATOM   1042  CB  SER A 266     -43.185  -4.441  19.290  1.00 16.97           C  
ATOM   1043  OG  SER A 266     -43.170  -3.830  20.561  1.00 29.35           O  
ATOM   1044  N   GLU A 267     -41.859  -5.824  16.809  1.00 16.76           N  
ATOM   1045  CA  GLU A 267     -42.119  -6.364  15.480  1.00 18.78           C  
ATOM   1046  C   GLU A 267     -41.043  -7.303  14.996  1.00 19.58           C  
ATOM   1047  O   GLU A 267     -41.301  -8.168  14.168  1.00 24.54           O  
ATOM   1048  CB  GLU A 267     -42.327  -5.230  14.488  1.00 18.61           C  
ATOM   1049  CG  GLU A 267     -43.617  -4.467  14.774  1.00 25.64           C  
ATOM   1050  CD  GLU A 267     -43.938  -3.424  13.727  1.00 27.20           C  
ATOM   1051  OE1 GLU A 267     -44.313  -2.300  14.114  1.00 35.80           O  
ATOM   1052  OE2 GLU A 267     -43.804  -3.713  12.517  1.00 29.74           O  
ATOM   1053  N   LYS A 268     -39.826  -7.141  15.485  1.00 17.85           N  
ATOM   1054  CA  LYS A 268     -38.734  -7.964  14.999  1.00 16.29           C  
ATOM   1055  C   LYS A 268     -38.126  -8.915  16.047  1.00 15.06           C  
ATOM   1056  O   LYS A 268     -37.318  -9.770  15.687  1.00 15.34           O  
ATOM   1057  CB  LYS A 268     -37.646  -7.068  14.358  1.00 16.14           C  
ATOM   1058  CG  LYS A 268     -38.092  -6.382  13.048  1.00 21.26           C  
ATOM   1059  CD  LYS A 268     -38.086  -7.358  11.830  1.00 21.90           C  
ATOM   1060  CE  LYS A 268     -39.172  -7.030  10.832  1.00 22.58           C  
ATOM   1061  NZ  LYS A 268     -39.307  -8.036   9.745  1.00 27.45           N  
ATOM   1062  N   ASN A 269     -38.493  -8.770  17.329  1.00 14.76           N  
ATOM   1063  CA  ASN A 269     -37.937  -9.595  18.407  1.00 16.02           C  
ATOM   1064  C   ASN A 269     -36.415  -9.465  18.470  1.00 15.75           C  
ATOM   1065  O   ASN A 269     -35.700 -10.429  18.633  1.00 14.53           O  
ATOM   1066  CB  ASN A 269     -38.377 -11.073  18.273  1.00 18.03           C  
ATOM   1067  CG  ASN A 269     -39.883 -11.246  18.422  1.00 19.98           C  
ATOM   1068  OD1 ASN A 269     -40.543 -10.507  19.150  1.00 28.48           O  
ATOM   1069  ND2 ASN A 269     -40.426 -12.259  17.748  1.00 34.93           N  
ATOM   1070  N   VAL A 270     -35.948  -8.231  18.300  1.00 12.39           N  
ATOM   1071  CA  VAL A 270     -34.540  -7.884  18.274  1.00 14.29           C  
ATOM   1072  C   VAL A 270     -34.262  -6.939  19.441  1.00 14.01           C  
ATOM   1073  O   VAL A 270     -34.978  -5.951  19.656  1.00 14.02           O  
ATOM   1074  CB  VAL A 270     -34.138  -7.165  16.954  1.00 11.78           C  
ATOM   1075  CG1 VAL A 270     -32.735  -6.528  17.072  1.00 11.76           C  
ATOM   1076  CG2 VAL A 270     -34.168  -8.113  15.753  1.00 14.34           C  
ATOM   1077  N   VAL A 271     -33.187  -7.229  20.150  1.00 11.31           N  
ATOM   1078  CA  VAL A 271     -32.627  -6.309  21.147  1.00 13.01           C  
ATOM   1079  C   VAL A 271     -31.329  -5.722  20.578  1.00 11.82           C  
ATOM   1080  O   VAL A 271     -30.437  -6.446  20.137  1.00 13.01           O  
ATOM   1081  CB  VAL A 271     -32.418  -7.013  22.506  1.00 11.75           C  
ATOM   1082  CG1 VAL A 271     -31.889  -6.059  23.589  1.00 11.12           C  
ATOM   1083  CG2 VAL A 271     -33.708  -7.690  22.977  1.00 15.46           C  
ATOM   1084  N   TYR A 272     -31.227  -4.387  20.603  1.00 10.13           N  
ATOM   1085  CA  TYR A 272     -30.120  -3.672  19.953  1.00  9.68           C  
ATOM   1086  C   TYR A 272     -28.756  -3.767  20.669  1.00  9.12           C  
ATOM   1087  O   TYR A 272     -27.741  -3.988  20.001  1.00 12.45           O  
ATOM   1088  CB  TYR A 272     -30.567  -2.219  19.673  1.00 12.94           C  
ATOM   1089  CG  TYR A 272     -29.529  -1.402  18.959  1.00 11.63           C  
ATOM   1090  CD1 TYR A 272     -29.300  -1.543  17.577  1.00  9.15           C  
ATOM   1091  CD2 TYR A 272     -28.752  -0.490  19.664  1.00 16.13           C  
ATOM   1092  CE1 TYR A 272     -28.282  -0.799  16.931  1.00 13.06           C  
ATOM   1093  CE2 TYR A 272     -27.763   0.247  19.034  1.00 10.09           C  
ATOM   1094  CZ  TYR A 272     -27.533   0.098  17.664  1.00 12.20           C  
ATOM   1095  OH  TYR A 272     -26.540   0.837  17.083  1.00 13.29           O  
ATOM   1096  N   ARG A 273     -28.763  -3.562  22.001  1.00 10.41           N  
ATOM   1097  CA  ARG A 273     -27.638  -3.750  22.942  1.00 11.73           C  
ATOM   1098  C   ARG A 273     -26.488  -2.769  22.845  1.00 12.25           C  
ATOM   1099  O   ARG A 273     -25.649  -2.764  23.729  1.00 14.29           O  
ATOM   1100  CB  ARG A 273     -27.105  -5.179  22.862  1.00 12.16           C  
ATOM   1101  CG  ARG A 273     -28.143  -6.208  23.183  1.00 12.62           C  
ATOM   1102  CD  ARG A 273     -27.507  -7.547  23.601  1.00 14.05           C  
ATOM   1103  NE  ARG A 273     -26.909  -8.222  22.465  1.00 13.24           N  
ATOM   1104  CZ  ARG A 273     -26.500  -9.489  22.441  1.00 18.20           C  
ATOM   1105  NH1 ARG A 273     -26.625 -10.246  23.527  1.00 20.56           N  
ATOM   1106  NH2 ARG A 273     -26.017 -10.016  21.327  1.00 18.83           N  
ATOM   1107  N   ASP A 274     -26.429  -1.935  21.819  1.00 12.82           N  
ATOM   1108  CA  ASP A 274     -25.263  -1.048  21.638  1.00 14.30           C  
ATOM   1109  C   ASP A 274     -25.604   0.438  21.440  1.00 12.64           C  
ATOM   1110  O   ASP A 274     -24.908   1.172  20.730  1.00 11.61           O  
ATOM   1111  CB  ASP A 274     -24.386  -1.539  20.487  1.00 16.01           C  
ATOM   1112  CG  ASP A 274     -22.945  -1.007  20.570  1.00 18.49           C  
ATOM   1113  OD1 ASP A 274     -22.458  -0.683  21.677  1.00 20.93           O  
ATOM   1114  OD2 ASP A 274     -22.301  -0.930  19.508  1.00 24.39           O  
ATOM   1115  N   LEU A 275     -26.643   0.914  22.106  1.00 13.60           N  
ATOM   1116  CA  LEU A 275     -27.012   2.314  21.949  1.00 11.28           C  
ATOM   1117  C   LEU A 275     -25.852   3.197  22.491  1.00 11.74           C  
ATOM   1118  O   LEU A 275     -25.357   2.991  23.606  1.00 14.19           O  
ATOM   1119  CB  LEU A 275     -28.351   2.609  22.645  1.00 15.96           C  
ATOM   1120  CG  LEU A 275     -29.244   3.673  22.003  1.00 19.49           C  
ATOM   1121  CD1 LEU A 275     -29.880   3.231  20.700  1.00 19.25           C  
ATOM   1122  CD2 LEU A 275     -30.310   4.096  23.017  1.00 21.89           C  
ATOM   1123  N   LYS A 276     -25.403   4.143  21.677  1.00 13.60           N  
ATOM   1124  CA  LYS A 276     -24.391   5.124  22.045  1.00 12.65           C  
ATOM   1125  C   LYS A 276     -24.392   6.238  21.037  1.00 13.36           C  
ATOM   1126  O   LYS A 276     -24.922   6.076  19.930  1.00 10.31           O  
ATOM   1127  CB  LYS A 276     -23.006   4.478  22.124  1.00 11.50           C  
ATOM   1128  CG  LYS A 276     -22.501   3.840  20.866  1.00 11.43           C  
ATOM   1129  CD  LYS A 276     -21.063   3.371  21.069  1.00 16.93           C  
ATOM   1130  CE  LYS A 276     -20.631   2.395  20.035  1.00 15.93           C  
ATOM   1131  NZ  LYS A 276     -19.227   2.002  20.438  1.00 16.37           N  
ATOM   1132  N   LEU A 277     -23.771   7.362  21.383  1.00 12.65           N  
ATOM   1133  CA  LEU A 277     -23.869   8.561  20.523  1.00 13.89           C  
ATOM   1134  C   LEU A 277     -23.253   8.394  19.130  1.00 11.12           C  
ATOM   1135  O   LEU A 277     -23.707   9.029  18.178  1.00 12.33           O  
ATOM   1136  CB  LEU A 277     -23.292   9.784  21.237  1.00 13.54           C  
ATOM   1137  CG  LEU A 277     -24.063  10.230  22.482  1.00 11.90           C  
ATOM   1138  CD1 LEU A 277     -23.251  11.292  23.217  1.00 15.58           C  
ATOM   1139  CD2 LEU A 277     -25.456  10.745  22.175  1.00 13.72           C  
ATOM   1140  N   GLU A 278     -22.233   7.548  19.020  1.00 11.93           N  
ATOM   1141  CA  GLU A 278     -21.617   7.254  17.729  1.00 13.01           C  
ATOM   1142  C   GLU A 278     -22.548   6.490  16.772  1.00 12.68           C  
ATOM   1143  O   GLU A 278     -22.399   6.589  15.553  1.00 14.47           O  
ATOM   1144  CB  GLU A 278     -20.325   6.465  17.933  1.00 15.56           C  
ATOM   1145  CG  GLU A 278     -19.223   7.277  18.604  1.00 16.42           C  
ATOM   1146  CD  GLU A 278     -19.168   7.136  20.110  1.00 21.97           C  
ATOM   1147  OE1 GLU A 278     -20.189   6.818  20.749  1.00 14.44           O  
ATOM   1148  OE2 GLU A 278     -18.084   7.373  20.659  1.00 26.42           O  
ATOM   1149  N   ASN A 279     -23.459   5.698  17.319  1.00 11.38           N  
ATOM   1150  CA  ASN A 279     -24.378   4.860  16.535  1.00 12.60           C  
ATOM   1151  C   ASN A 279     -25.718   5.562  16.241  1.00 11.71           C  
ATOM   1152  O   ASN A 279     -26.617   4.946  15.662  1.00 13.59           O  
ATOM   1153  CB  ASN A 279     -24.658   3.545  17.269  1.00 14.75           C  
ATOM   1154  CG  ASN A 279     -23.444   2.600  17.333  1.00 16.86           C  
ATOM   1155  OD1 ASN A 279     -22.449   2.762  16.588  1.00 14.66           O  
ATOM   1156  ND2 ASN A 279     -23.545   1.573  18.194  1.00 13.70           N  
ATOM   1157  N   LEU A 280     -25.856   6.815  16.662  1.00 10.41           N  
ATOM   1158  CA  LEU A 280     -27.077   7.610  16.436  1.00 10.43           C  
ATOM   1159  C   LEU A 280     -26.711   8.733  15.488  1.00 13.74           C  
ATOM   1160  O   LEU A 280     -26.012   9.678  15.867  1.00 14.51           O  
ATOM   1161  CB  LEU A 280     -27.584   8.188  17.749  1.00 11.29           C  
ATOM   1162  CG  LEU A 280     -28.046   7.140  18.757  1.00  9.62           C  
ATOM   1163  CD1 LEU A 280     -28.261   7.694  20.164  1.00 15.93           C  
ATOM   1164  CD2 LEU A 280     -29.339   6.489  18.244  1.00 13.88           C  
ATOM   1165  N   MET A 281     -27.144   8.606  14.237  1.00  8.92           N  
ATOM   1166  CA  MET A 281     -26.760   9.553  13.201  1.00 11.29           C  
ATOM   1167  C   MET A 281     -27.979  10.384  12.804  1.00 11.62           C  
ATOM   1168  O   MET A 281     -29.100  10.137  13.283  1.00 10.14           O  
ATOM   1169  CB  MET A 281     -26.108   8.840  12.004  1.00 13.74           C  
ATOM   1170  CG  MET A 281     -24.798   8.098  12.407  1.00 14.69           C  
ATOM   1171  SD  MET A 281     -23.808   7.614  11.025  1.00 14.90           S  
ATOM   1172  CE  MET A 281     -23.169   9.213  10.580  1.00  8.83           C  
ATOM   1173  N   LEU A 282     -27.727  11.410  12.000  1.00 10.92           N  
ATOM   1174  CA  LEU A 282     -28.778  12.282  11.467  1.00 10.95           C  
ATOM   1175  C   LEU A 282     -28.767  12.192   9.962  1.00 13.60           C  
ATOM   1176  O   LEU A 282     -27.700  12.239   9.325  1.00 11.33           O  
ATOM   1177  CB  LEU A 282     -28.595  13.746  11.915  1.00 11.22           C  
ATOM   1178  CG  LEU A 282     -28.608  14.017  13.429  1.00 11.30           C  
ATOM   1179  CD1 LEU A 282     -28.367  15.488  13.695  1.00 17.99           C  
ATOM   1180  CD2 LEU A 282     -29.928  13.533  14.030  1.00 15.66           C  
ATOM   1181  N   ASP A 283     -29.953  12.045   9.382  1.00 11.28           N  
ATOM   1182  CA  ASP A 283     -30.112  12.107   7.926  1.00 10.61           C  
ATOM   1183  C   ASP A 283     -30.038  13.563   7.467  1.00 10.29           C  
ATOM   1184  O   ASP A 283     -29.942  14.465   8.286  1.00 12.53           O  
ATOM   1185  CB  ASP A 283     -31.359  11.340   7.440  1.00 14.04           C  
ATOM   1186  CG  ASP A 283     -32.695  11.972   7.843  1.00 12.96           C  
ATOM   1187  OD1 ASP A 283     -32.760  13.172   8.201  1.00 13.72           O  
ATOM   1188  OD2 ASP A 283     -33.721  11.229   7.698  1.00 17.29           O  
ATOM   1189  N   LYS A 284     -30.096  13.792   6.162  1.00 10.62           N  
ATOM   1190  CA  LYS A 284     -29.981  15.155   5.596  1.00 12.94           C  
ATOM   1191  C   LYS A 284     -31.075  16.116   6.073  1.00 12.13           C  
ATOM   1192  O   LYS A 284     -30.891  17.328   6.035  1.00 15.60           O  
ATOM   1193  CB  LYS A 284     -29.957  15.112   4.059  1.00 13.14           C  
ATOM   1194  CG  LYS A 284     -31.259  14.623   3.405  1.00 15.07           C  
ATOM   1195  CD  LYS A 284     -31.207  14.640   1.868  1.00 23.32           C  
ATOM   1196  CE  LYS A 284     -30.191  13.658   1.268  1.00 34.61           C  
ATOM   1197  NZ  LYS A 284     -30.409  12.241   1.672  1.00 43.99           N  
ATOM   1198  N   ASP A 285     -32.204  15.565   6.515  1.00 13.96           N  
ATOM   1199  CA  ASP A 285     -33.340  16.341   7.007  1.00 14.13           C  
ATOM   1200  C   ASP A 285     -33.315  16.569   8.531  1.00 14.31           C  
ATOM   1201  O   ASP A 285     -34.174  17.286   9.065  1.00 17.78           O  
ATOM   1202  CB  ASP A 285     -34.624  15.612   6.643  1.00 13.03           C  
ATOM   1203  CG  ASP A 285     -34.770  15.376   5.146  1.00 21.85           C  
ATOM   1204  OD1 ASP A 285     -34.512  16.322   4.374  1.00 24.32           O  
ATOM   1205  OD2 ASP A 285     -35.136  14.246   4.744  1.00 28.12           O  
ATOM   1206  N   GLY A 286     -32.376  15.935   9.251  1.00 10.46           N  
ATOM   1207  CA  GLY A 286     -32.288  16.060  10.709  1.00 10.40           C  
ATOM   1208  C   GLY A 286     -33.000  15.005  11.569  1.00  9.96           C  
ATOM   1209  O   GLY A 286     -33.057  15.145  12.801  1.00 11.94           O  
ATOM   1210  N   HIS A 287     -33.518  13.963  10.930  1.00 10.74           N  
ATOM   1211  CA  HIS A 287     -34.121  12.823  11.602  1.00  9.92           C  
ATOM   1212  C   HIS A 287     -33.083  11.755  11.942  1.00 10.89           C  
ATOM   1213  O   HIS A 287     -32.106  11.603  11.238  1.00 11.98           O  
ATOM   1214  CB  HIS A 287     -35.266  12.230  10.744  1.00 11.71           C  
ATOM   1215  CG  HIS A 287     -36.471  13.126  10.611  1.00 10.23           C  
ATOM   1216  ND1 HIS A 287     -37.405  13.279  11.611  1.00 10.60           N  
ATOM   1217  CD2 HIS A 287     -36.889  13.905   9.583  1.00 10.87           C  
ATOM   1218  CE1 HIS A 287     -38.337  14.132  11.217  1.00  9.78           C  
ATOM   1219  NE2 HIS A 287     -38.042  14.535   9.994  1.00  9.38           N  
ATOM   1220  N   ILE A 288     -33.310  11.035  13.032  1.00 10.91           N  
ATOM   1221  CA  ILE A 288     -32.423   9.975  13.516  1.00  8.07           C  
ATOM   1222  C   ILE A 288     -32.297   8.820  12.506  1.00 10.83           C  
ATOM   1223  O   ILE A 288     -33.276   8.380  11.865  1.00 11.58           O  
ATOM   1224  CB  ILE A 288     -32.978   9.404  14.860  1.00 10.68           C  
ATOM   1225  CG1 ILE A 288     -32.811  10.426  15.983  1.00 15.01           C  
ATOM   1226  CG2 ILE A 288     -32.281   8.092  15.250  1.00 10.18           C  
ATOM   1227  CD1 ILE A 288     -31.331  10.654  16.439  1.00 10.93           C  
ATOM   1228  N   LYS A 289     -31.066   8.326  12.380  1.00 12.03           N  
ATOM   1229  CA ALYS A 289     -30.779   7.028  11.780  0.50 13.37           C  
ATOM   1230  CA BLYS A 289     -30.788   7.025  11.780  0.50 13.45           C  
ATOM   1231  C   LYS A 289     -29.858   6.220  12.684  1.00 13.68           C  
ATOM   1232  O   LYS A 289     -28.733   6.625  12.936  1.00 15.37           O  
ATOM   1233  CB ALYS A 289     -30.107   7.215  10.427  0.50 14.64           C  
ATOM   1234  CB BLYS A 289     -30.145   7.193  10.408  0.50 14.75           C  
ATOM   1235  CG ALYS A 289     -31.012   7.786   9.367  0.50 15.84           C  
ATOM   1236  CG BLYS A 289     -31.033   7.833   9.363  0.50 15.95           C  
ATOM   1237  CD ALYS A 289     -32.099   6.792   8.992  0.50 18.52           C  
ATOM   1238  CD BLYS A 289     -32.157   6.922   8.872  0.50 18.04           C  
ATOM   1239  CE ALYS A 289     -32.807   7.189   7.721  0.50 21.35           C  
ATOM   1240  CE BLYS A 289     -33.196   7.749   8.110  0.50 22.29           C  
ATOM   1241  NZ ALYS A 289     -33.825   6.162   7.373  0.50 24.25           N  
ATOM   1242  NZ BLYS A 289     -33.997   8.661   9.009  0.50 18.62           N  
ATOM   1243  N   ILE A 290     -30.330   5.079  13.172  1.00 11.52           N  
ATOM   1244  CA  ILE A 290     -29.473   4.190  13.960  1.00 12.00           C  
ATOM   1245  C   ILE A 290     -28.613   3.392  12.986  1.00 14.10           C  
ATOM   1246  O   ILE A 290     -29.088   2.889  11.971  1.00 13.20           O  
ATOM   1247  CB  ILE A 290     -30.278   3.276  14.875  1.00 12.38           C  
ATOM   1248  CG1 ILE A 290     -31.225   4.117  15.757  1.00 13.54           C  
ATOM   1249  CG2 ILE A 290     -29.313   2.397  15.696  1.00  9.78           C  
ATOM   1250  CD1 ILE A 290     -32.003   3.344  16.886  1.00 19.04           C  
ATOM   1251  N   THR A 291     -27.335   3.284  13.302  1.00 15.17           N  
ATOM   1252  CA  THR A 291     -26.386   2.523  12.509  1.00 15.93           C  
ATOM   1253  C   THR A 291     -25.748   1.456  13.397  1.00 13.43           C  
ATOM   1254  O   THR A 291     -25.781   1.551  14.644  1.00 17.41           O  
ATOM   1255  CB  THR A 291     -25.285   3.446  11.901  1.00 17.45           C  
ATOM   1256  OG1 THR A 291     -24.516   4.052  12.957  1.00 23.35           O  
ATOM   1257  CG2 THR A 291     -25.915   4.536  11.039  1.00 18.91           C  
ATOM   1258  N   ASP A 292     -25.150   0.454  12.757  1.00 13.83           N  
ATOM   1259  CA  ASP A 292     -24.378  -0.603  13.409  1.00 14.70           C  
ATOM   1260  C   ASP A 292     -25.197  -1.573  14.266  1.00 14.03           C  
ATOM   1261  O   ASP A 292     -25.404  -1.382  15.454  1.00 16.15           O  
ATOM   1262  CB  ASP A 292     -23.145  -0.030  14.133  1.00 15.93           C  
ATOM   1263  CG  ASP A 292     -22.049   0.306  13.158  1.00 20.45           C  
ATOM   1264  OD1 ASP A 292     -21.376  -0.639  12.705  1.00 22.98           O  
ATOM   1265  OD2 ASP A 292     -21.928   1.485  12.776  1.00 24.12           O  
ATOM   1266  N   PHE A 293     -25.624  -2.650  13.615  1.00 12.52           N  
ATOM   1267  CA  PHE A 293     -26.508  -3.655  14.184  1.00 12.90           C  
ATOM   1268  C   PHE A 293     -25.786  -4.952  14.554  1.00 10.51           C  
ATOM   1269  O   PHE A 293     -26.418  -5.938  14.865  1.00 12.08           O  
ATOM   1270  CB  PHE A 293     -27.652  -3.906  13.197  1.00 14.98           C  
ATOM   1271  CG  PHE A 293     -28.486  -2.691  12.981  1.00 13.69           C  
ATOM   1272  CD1 PHE A 293     -29.516  -2.360  13.871  1.00 12.46           C  
ATOM   1273  CD2 PHE A 293     -28.173  -1.790  11.962  1.00 15.90           C  
ATOM   1274  CE1 PHE A 293     -30.234  -1.192  13.700  1.00 12.26           C  
ATOM   1275  CE2 PHE A 293     -28.912  -0.615  11.795  1.00 14.95           C  
ATOM   1276  CZ  PHE A 293     -29.933  -0.326  12.663  1.00 12.37           C  
ATOM   1277  N   GLY A 294     -24.459  -4.940  14.540  1.00 12.28           N  
ATOM   1278  CA  GLY A 294     -23.712  -6.136  14.811  1.00 13.03           C  
ATOM   1279  C   GLY A 294     -23.846  -6.759  16.191  1.00 13.09           C  
ATOM   1280  O   GLY A 294     -23.598  -7.950  16.329  1.00 12.59           O  
ATOM   1281  N  ALEU A 295     -24.207  -5.954  17.197  0.50 12.65           N  
ATOM   1282  N  BLEU A 295     -24.207  -5.961  17.199  0.50 11.84           N  
ATOM   1283  CA ALEU A 295     -24.405  -6.438  18.580  0.50 14.52           C  
ATOM   1284  CA BLEU A 295     -24.390  -6.473  18.565  0.50 13.05           C  
ATOM   1285  C  ALEU A 295     -25.845  -6.851  18.868  0.50 12.50           C  
ATOM   1286  C  BLEU A 295     -25.849  -6.800  18.879  0.50 12.09           C  
ATOM   1287  O  ALEU A 295     -26.168  -7.251  19.984  0.50 15.03           O  
ATOM   1288  O  BLEU A 295     -26.186  -7.089  20.026  0.50 16.15           O  
ATOM   1289  CB ALEU A 295     -23.951  -5.393  19.606  0.50 14.27           C  
ATOM   1290  CB BLEU A 295     -23.818  -5.498  19.600  0.50 12.21           C  
ATOM   1291  CG ALEU A 295     -22.568  -5.623  20.232  0.50 19.48           C  
ATOM   1292  CG BLEU A 295     -22.290  -5.282  19.580  0.50  9.33           C  
ATOM   1293  CD1ALEU A 295     -21.481  -5.750  19.177  0.50 21.23           C  
ATOM   1294  CD1BLEU A 295     -21.856  -4.422  20.745  0.50 14.86           C  
ATOM   1295  CD2ALEU A 295     -22.217  -4.510  21.204  0.50 18.45           C  
ATOM   1296  CD2BLEU A 295     -21.552  -6.613  19.630  0.50 17.32           C  
ATOM   1297  N   CYS A 296     -26.709  -6.781  17.867  1.00 12.59           N  
ATOM   1298  CA  CYS A 296     -28.091  -7.164  18.065  1.00 12.94           C  
ATOM   1299  C   CYS A 296     -28.211  -8.651  18.438  1.00 14.71           C  
ATOM   1300  O   CYS A 296     -27.367  -9.489  18.103  1.00 13.39           O  
ATOM   1301  CB  CYS A 296     -28.930  -6.933  16.809  1.00 13.06           C  
ATOM   1302  SG  CYS A 296     -29.412  -5.233  16.494  1.00 14.39           S  
ATOM   1303  N   LYS A 297     -29.290  -8.955  19.150  1.00 14.01           N  
ATOM   1304  CA  LYS A 297     -29.731 -10.331  19.353  1.00 13.67           C  
ATOM   1305  C   LYS A 297     -31.130 -10.530  18.780  1.00 14.97           C  
ATOM   1306  O   LYS A 297     -32.056  -9.776  19.087  1.00 15.55           O  
ATOM   1307  CB  LYS A 297     -29.718 -10.709  20.835  1.00 16.16           C  
ATOM   1308  CG  LYS A 297     -29.869 -12.221  21.087  1.00 17.33           C  
ATOM   1309  CD  LYS A 297     -28.630 -12.975  20.713  1.00 19.68           C  
ATOM   1310  CE  LYS A 297     -28.760 -14.463  20.988  1.00 28.84           C  
ATOM   1311  NZ  LYS A 297     -27.545 -15.192  20.527  1.00 28.21           N  
ATOM   1312  N   GLU A 298     -31.253 -11.553  17.938  1.00 16.61           N  
ATOM   1313  CA  GLU A 298     -32.497 -11.899  17.286  1.00 18.23           C  
ATOM   1314  C   GLU A 298     -33.206 -12.949  18.135  1.00 16.83           C  
ATOM   1315  O   GLU A 298     -32.585 -13.604  18.970  1.00 18.20           O  
ATOM   1316  CB  GLU A 298     -32.209 -12.477  15.896  1.00 18.93           C  
ATOM   1317  CG  GLU A 298     -31.480 -11.537  14.935  1.00 21.53           C  
ATOM   1318  CD  GLU A 298     -30.584 -12.279  13.964  1.00 27.80           C  
ATOM   1319  OE1 GLU A 298     -29.743 -13.079  14.432  1.00 29.90           O  
ATOM   1320  OE2 GLU A 298     -30.711 -12.068  12.741  1.00 25.92           O  
ATOM   1321  N   GLY A 299     -34.506 -13.082  17.926  1.00 18.52           N  
ATOM   1322  CA  GLY A 299     -35.311 -14.130  18.536  1.00 20.41           C  
ATOM   1323  C   GLY A 299     -35.666 -13.920  19.989  1.00 22.60           C  
ATOM   1324  O   GLY A 299     -35.906 -14.882  20.713  1.00 24.27           O  
ATOM   1325  N   ILE A 300     -35.733 -12.664  20.424  1.00 18.24           N  
ATOM   1326  CA  ILE A 300     -35.969 -12.333  21.818  1.00 18.95           C  
ATOM   1327  C   ILE A 300     -37.398 -11.856  21.910  1.00 22.68           C  
ATOM   1328  O   ILE A 300     -37.730 -10.734  21.531  1.00 21.83           O  
ATOM   1329  CB  ILE A 300     -34.954 -11.278  22.337  1.00 16.15           C  
ATOM   1330  CG1 ILE A 300     -33.521 -11.788  22.166  1.00 20.57           C  
ATOM   1331  CG2 ILE A 300     -35.245 -10.913  23.788  1.00 22.05           C  
ATOM   1332  CD1 ILE A 300     -33.231 -13.123  22.826  1.00 24.07           C  
ATOM   1333  N   LYS A 301     -38.260 -12.752  22.361  1.00 26.35           N  
ATOM   1334  CA  LYS A 301     -39.681 -12.482  22.416  1.00 30.63           C  
ATOM   1335  C   LYS A 301     -40.043 -12.247  23.863  1.00 31.55           C  
ATOM   1336  O   LYS A 301     -39.618 -13.002  24.744  1.00 30.59           O  
ATOM   1337  CB  LYS A 301     -40.471 -13.658  21.844  1.00 32.45           C  
ATOM   1338  CG  LYS A 301     -41.965 -13.371  21.682  1.00 38.52           C  
ATOM   1339  CD  LYS A 301     -42.574 -14.148  20.512  1.00 44.85           C  
ATOM   1340  CE  LYS A 301     -43.802 -13.442  19.931  1.00 48.64           C  
ATOM   1341  NZ  LYS A 301     -43.875 -13.607  18.447  1.00 52.03           N  
ATOM   1342  N   ASP A 302     -40.808 -11.186  24.106  1.00 34.92           N  
ATOM   1343  CA  ASP A 302     -41.326 -10.886  25.435  1.00 37.04           C  
ATOM   1344  C   ASP A 302     -40.178 -10.884  26.452  1.00 36.69           C  
ATOM   1345  O   ASP A 302     -39.171 -10.207  26.223  1.00 37.09           O  
ATOM   1346  CB  ASP A 302     -42.449 -11.880  25.796  1.00 39.71           C  
ATOM   1347  CG  ASP A 302     -43.618 -11.844  24.799  1.00 45.74           C  
ATOM   1348  OD1 ASP A 302     -43.872 -10.774  24.196  1.00 48.52           O  
ATOM   1349  OD2 ASP A 302     -44.286 -12.890  24.619  1.00 50.90           O  
ATOM   1350  N   GLY A 303     -40.303 -11.655  27.535  1.00 34.87           N  
ATOM   1351  CA  GLY A 303     -39.298 -11.686  28.603  1.00 33.04           C  
ATOM   1352  C   GLY A 303     -38.134 -12.662  28.455  1.00 31.50           C  
ATOM   1353  O   GLY A 303     -37.427 -12.930  29.431  1.00 33.46           O  
ATOM   1354  N   ALA A 304     -37.928 -13.191  27.249  1.00 28.91           N  
ATOM   1355  CA  ALA A 304     -36.759 -14.017  26.934  1.00 26.98           C  
ATOM   1356  C   ALA A 304     -35.427 -13.330  27.300  1.00 27.18           C  
ATOM   1357  O   ALA A 304     -35.290 -12.107  27.179  1.00 25.98           O  
ATOM   1358  CB  ALA A 304     -36.768 -14.393  25.450  1.00 25.56           C  
ATOM   1359  N   THR A 305     -34.455 -14.125  27.740  1.00 26.04           N  
ATOM   1360  CA  THR A 305     -33.186 -13.596  28.228  1.00 25.57           C  
ATOM   1361  C   THR A 305     -32.030 -13.843  27.274  1.00 23.54           C  
ATOM   1362  O   THR A 305     -32.116 -14.675  26.374  1.00 24.33           O  
ATOM   1363  CB  THR A 305     -32.834 -14.150  29.621  1.00 28.24           C  
ATOM   1364  OG1 THR A 305     -32.636 -15.563  29.542  1.00 32.48           O  
ATOM   1365  CG2 THR A 305     -33.939 -13.842  30.604  1.00 31.58           C  
ATOM   1366  N   MET A 306     -30.955 -13.095  27.501  1.00 20.02           N  
ATOM   1367  CA  MET A 306     -29.736 -13.148  26.720  1.00 19.89           C  
ATOM   1368  C   MET A 306     -28.596 -13.341  27.695  1.00 18.80           C  
ATOM   1369  O   MET A 306     -28.716 -12.974  28.864  1.00 18.00           O  
ATOM   1370  CB  MET A 306     -29.517 -11.839  25.955  1.00 19.35           C  
ATOM   1371  CG  MET A 306     -30.465 -11.617  24.813  1.00 23.13           C  
ATOM   1372  SD  MET A 306     -30.663  -9.873  24.445  1.00 19.56           S  
ATOM   1373  CE  MET A 306     -31.643  -9.384  25.851  1.00 23.96           C  
ATOM   1374  N   LYS A 307     -27.501 -13.906  27.193  1.00 19.89           N  
ATOM   1375  CA  LYS A 307     -26.345 -14.267  28.003  1.00 21.60           C  
ATOM   1376  C   LYS A 307     -25.074 -13.487  27.713  1.00 19.91           C  
ATOM   1377  O   LYS A 307     -24.265 -13.306  28.608  1.00 20.53           O  
ATOM   1378  CB  LYS A 307     -26.022 -15.744  27.775  1.00 23.59           C  
ATOM   1379  CG  LYS A 307     -27.037 -16.688  28.337  1.00 33.04           C  
ATOM   1380  CD  LYS A 307     -26.592 -18.141  28.152  1.00 40.42           C  
ATOM   1381  CE  LYS A 307     -26.839 -18.969  29.414  1.00 47.02           C  
ATOM   1382  NZ  LYS A 307     -25.858 -18.644  30.478  1.00 46.57           N  
HETATM 1383  N   TPO A 308     -24.885 -13.030  26.476  1.00 18.61           N  
HETATM 1384  CA  TPO A 308     -23.578 -12.577  26.055  1.00 17.89           C  
HETATM 1385  CB  TPO A 308     -23.483 -12.409  24.532  1.00 18.37           C  
HETATM 1386  CG2 TPO A 308     -22.058 -12.125  24.099  1.00 20.17           C  
HETATM 1387  OG1 TPO A 308     -23.924 -13.590  23.861  1.00 22.97           O  
HETATM 1388  P   TPO A 308     -25.190 -13.480  22.866  1.00 22.95           P  
HETATM 1389  O1P TPO A 308     -24.722 -12.515  21.783  1.00 21.38           O  
HETATM 1390  O2P TPO A 308     -26.345 -13.093  23.733  1.00 21.90           O  
HETATM 1391  O3P TPO A 308     -25.301 -14.894  22.328  1.00 28.01           O  
HETATM 1392  C   TPO A 308     -23.189 -11.261  26.667  1.00 17.37           C  
HETATM 1393  O   TPO A 308     -23.956 -10.290  26.622  1.00 18.67           O  
ATOM   1394  N   PHE A 309     -21.978 -11.227  27.220  1.00 16.13           N  
ATOM   1395  CA  PHE A 309     -21.366  -9.996  27.688  1.00 16.54           C  
ATOM   1396  C   PHE A 309     -20.878  -9.171  26.500  1.00 16.57           C  
ATOM   1397  O   PHE A 309     -19.880  -9.494  25.879  1.00 20.23           O  
ATOM   1398  CB  PHE A 309     -20.181 -10.267  28.628  1.00 17.61           C  
ATOM   1399  CG  PHE A 309     -19.580  -9.016  29.203  1.00 16.28           C  
ATOM   1400  CD1 PHE A 309     -20.310  -8.228  30.075  1.00 20.16           C  
ATOM   1401  CD2 PHE A 309     -18.293  -8.619  28.879  1.00 18.00           C  
ATOM   1402  CE1 PHE A 309     -19.779  -7.075  30.615  1.00 15.31           C  
ATOM   1403  CE2 PHE A 309     -17.746  -7.466  29.425  1.00 19.86           C  
ATOM   1404  CZ  PHE A 309     -18.496  -6.684  30.281  1.00 18.37           C  
ATOM   1405  N   CYS A 310     -21.584  -8.088  26.204  1.00 17.86           N  
ATOM   1406  CA  CYS A 310     -21.219  -7.228  25.085  1.00 17.82           C  
ATOM   1407  C   CYS A 310     -21.812  -5.851  25.274  1.00 18.31           C  
ATOM   1408  O   CYS A 310     -22.688  -5.652  26.112  1.00 17.12           O  
ATOM   1409  CB  CYS A 310     -21.716  -7.818  23.761  1.00 19.85           C  
ATOM   1410  SG  CYS A 310     -23.499  -7.893  23.581  1.00 21.13           S  
ATOM   1411  N   GLY A 311     -21.311  -4.909  24.482  1.00 18.85           N  
ATOM   1412  CA  GLY A 311     -21.703  -3.495  24.561  1.00 18.80           C  
ATOM   1413  C   GLY A 311     -20.464  -2.614  24.645  1.00 21.05           C  
ATOM   1414  O   GLY A 311     -19.341  -3.090  24.517  1.00 26.81           O  
ATOM   1415  N   THR A 312     -20.656  -1.322  24.864  1.00 18.47           N  
ATOM   1416  CA  THR A 312     -19.558  -0.384  25.040  1.00 16.38           C  
ATOM   1417  C   THR A 312     -19.445  -0.074  26.536  1.00 17.02           C  
ATOM   1418  O   THR A 312     -20.459   0.192  27.170  1.00 16.42           O  
ATOM   1419  CB  THR A 312     -19.833   0.888  24.213  1.00 16.92           C  
ATOM   1420  OG1 THR A 312     -19.972   0.527  22.822  1.00 18.13           O  
ATOM   1421  CG2 THR A 312     -18.740   1.916  24.368  1.00 20.44           C  
ATOM   1422  N   PRO A 313     -18.226  -0.147  27.106  1.00 18.40           N  
ATOM   1423  CA  PRO A 313     -18.054  -0.112  28.574  1.00 18.80           C  
ATOM   1424  C   PRO A 313     -18.841   0.962  29.322  1.00 17.55           C  
ATOM   1425  O   PRO A 313     -19.545   0.646  30.277  1.00 16.11           O  
ATOM   1426  CB  PRO A 313     -16.554   0.098  28.738  1.00 19.22           C  
ATOM   1427  CG  PRO A 313     -15.989  -0.619  27.608  1.00 20.91           C  
ATOM   1428  CD  PRO A 313     -16.921  -0.326  26.439  1.00 21.34           C  
ATOM   1429  N   GLU A 314     -18.766   2.207  28.866  1.00 17.20           N  
ATOM   1430  CA  GLU A 314     -19.422   3.328  29.567  1.00 15.85           C  
ATOM   1431  C   GLU A 314     -20.970   3.241  29.553  1.00 15.00           C  
ATOM   1432  O   GLU A 314     -21.647   3.869  30.375  1.00 15.62           O  
ATOM   1433  CB  GLU A 314     -18.953   4.673  28.998  1.00 17.28           C  
ATOM   1434  CG  GLU A 314     -17.483   4.983  29.236  1.00 20.79           C  
ATOM   1435  CD  GLU A 314     -16.529   4.191  28.336  1.00 24.40           C  
ATOM   1436  OE1 GLU A 314     -16.955   3.684  27.267  1.00 19.59           O  
ATOM   1437  OE2 GLU A 314     -15.340   4.084  28.699  1.00 32.99           O  
ATOM   1438  N   TYR A 315     -21.507   2.438  28.629  1.00 12.44           N  
ATOM   1439  CA  TYR A 315     -22.957   2.301  28.404  1.00 11.81           C  
ATOM   1440  C   TYR A 315     -23.527   1.015  28.985  1.00 14.28           C  
ATOM   1441  O   TYR A 315     -24.730   0.798  28.930  1.00 14.44           O  
ATOM   1442  CB  TYR A 315     -23.242   2.336  26.889  1.00 12.51           C  
ATOM   1443  CG  TYR A 315     -23.010   3.686  26.238  1.00 11.59           C  
ATOM   1444  CD1 TYR A 315     -21.770   4.062  25.761  1.00 12.64           C  
ATOM   1445  CD2 TYR A 315     -24.068   4.577  26.085  1.00 15.37           C  
ATOM   1446  CE1 TYR A 315     -21.579   5.317  25.176  1.00 12.78           C  
ATOM   1447  CE2 TYR A 315     -23.907   5.798  25.510  1.00 12.89           C  
ATOM   1448  CZ  TYR A 315     -22.665   6.185  25.037  1.00 13.26           C  
ATOM   1449  OH  TYR A 315     -22.541   7.429  24.428  1.00 16.71           O  
ATOM   1450  N   LEU A 316     -22.695   0.140  29.539  1.00 14.12           N  
ATOM   1451  CA  LEU A 316     -23.184  -1.176  29.991  1.00 15.06           C  
ATOM   1452  C   LEU A 316     -24.187  -1.070  31.137  1.00 14.43           C  
ATOM   1453  O   LEU A 316     -23.952  -0.348  32.117  1.00 15.30           O  
ATOM   1454  CB  LEU A 316     -22.014  -2.070  30.410  1.00 15.86           C  
ATOM   1455  CG  LEU A 316     -21.055  -2.467  29.287  1.00 16.71           C  
ATOM   1456  CD1 LEU A 316     -19.828  -3.161  29.873  1.00 18.52           C  
ATOM   1457  CD2 LEU A 316     -21.746  -3.340  28.249  1.00 18.70           C  
ATOM   1458  N   ALA A 317     -25.280  -1.817  31.017  1.00 12.78           N  
ATOM   1459  CA  ALA A 317     -26.297  -1.885  32.054  1.00 14.65           C  
ATOM   1460  C   ALA A 317     -25.797  -2.696  33.253  1.00 12.99           C  
ATOM   1461  O   ALA A 317     -24.963  -3.591  33.088  1.00 14.71           O  
ATOM   1462  CB  ALA A 317     -27.600  -2.477  31.503  1.00 13.59           C  
ATOM   1463  N   PRO A 318     -26.274  -2.355  34.471  1.00 13.23           N  
ATOM   1464  CA  PRO A 318     -25.867  -3.125  35.643  1.00 16.75           C  
ATOM   1465  C   PRO A 318     -26.066  -4.640  35.477  1.00 15.26           C  
ATOM   1466  O   PRO A 318     -25.171  -5.398  35.824  1.00 13.83           O  
ATOM   1467  CB  PRO A 318     -26.774  -2.564  36.739  1.00 17.27           C  
ATOM   1468  CG  PRO A 318     -26.973  -1.185  36.359  1.00 15.36           C  
ATOM   1469  CD  PRO A 318     -27.195  -1.267  34.861  1.00 14.60           C  
ATOM   1470  N   GLU A 319     -27.205  -5.054  34.938  1.00 16.31           N  
ATOM   1471  CA  GLU A 319     -27.487  -6.486  34.742  1.00 15.26           C  
ATOM   1472  C   GLU A 319     -26.553  -7.164  33.728  1.00 16.19           C  
ATOM   1473  O   GLU A 319     -26.296  -8.359  33.817  1.00 16.07           O  
ATOM   1474  CB  GLU A 319     -28.963  -6.754  34.426  1.00 14.04           C  
ATOM   1475  CG  GLU A 319     -29.432  -6.241  33.079  1.00 13.34           C  
ATOM   1476  CD  GLU A 319     -30.000  -4.836  33.122  1.00 15.33           C  
ATOM   1477  OE1 GLU A 319     -29.575  -3.976  33.945  1.00 16.51           O  
ATOM   1478  OE2 GLU A 319     -30.893  -4.585  32.303  1.00 19.99           O  
ATOM   1479  N   VAL A 320     -26.019  -6.408  32.778  1.00 14.15           N  
ATOM   1480  CA  VAL A 320     -25.008  -6.940  31.864  1.00 14.72           C  
ATOM   1481  C   VAL A 320     -23.688  -7.184  32.633  1.00 16.78           C  
ATOM   1482  O   VAL A 320     -23.019  -8.216  32.464  1.00 15.00           O  
ATOM   1483  CB  VAL A 320     -24.820  -6.020  30.604  1.00 15.32           C  
ATOM   1484  CG1 VAL A 320     -23.720  -6.537  29.726  1.00 17.73           C  
ATOM   1485  CG2 VAL A 320     -26.155  -5.903  29.829  1.00 13.64           C  
ATOM   1486  N   LEU A 321     -23.322  -6.235  33.487  1.00 17.56           N  
ATOM   1487  CA  LEU A 321     -22.098  -6.332  34.285  1.00 15.87           C  
ATOM   1488  C   LEU A 321     -22.190  -7.457  35.315  1.00 16.65           C  
ATOM   1489  O   LEU A 321     -21.202  -8.105  35.616  1.00 16.91           O  
ATOM   1490  CB  LEU A 321     -21.790  -4.998  34.967  1.00 18.27           C  
ATOM   1491  CG  LEU A 321     -21.264  -3.906  34.030  1.00 16.30           C  
ATOM   1492  CD1 LEU A 321     -21.411  -2.531  34.701  1.00 18.55           C  
ATOM   1493  CD2 LEU A 321     -19.833  -4.171  33.615  1.00 20.31           C  
ATOM   1494  N   GLU A 322     -23.383  -7.738  35.793  1.00 16.63           N  
ATOM   1495  CA  GLU A 322     -23.580  -8.846  36.735  1.00 18.04           C  
ATOM   1496  C   GLU A 322     -23.316 -10.204  36.065  1.00 18.87           C  
ATOM   1497  O   GLU A 322     -22.928 -11.155  36.730  1.00 18.30           O  
ATOM   1498  CB  GLU A 322     -24.980  -8.800  37.331  1.00 18.28           C  
ATOM   1499  CG  GLU A 322     -25.194  -7.664  38.312  1.00 20.17           C  
ATOM   1500  CD  GLU A 322     -24.512  -7.849  39.670  1.00 31.45           C  
ATOM   1501  OE1 GLU A 322     -23.745  -8.821  39.889  1.00 29.74           O  
ATOM   1502  OE2 GLU A 322     -24.741  -6.986  40.533  1.00 33.58           O  
ATOM   1503  N   ASP A 323     -23.538 -10.271  34.750  1.00 17.92           N  
ATOM   1504  CA  ASP A 323     -23.232 -11.445  33.921  1.00 18.22           C  
ATOM   1505  C   ASP A 323     -23.985 -12.703  34.380  1.00 16.73           C  
ATOM   1506  O   ASP A 323     -23.429 -13.806  34.422  1.00 19.93           O  
ATOM   1507  CB  ASP A 323     -21.718 -11.687  33.864  1.00 17.42           C  
ATOM   1508  CG  ASP A 323     -21.259 -12.333  32.565  1.00 22.36           C  
ATOM   1509  OD1 ASP A 323     -22.074 -12.562  31.649  1.00 24.56           O  
ATOM   1510  OD2 ASP A 323     -20.053 -12.621  32.472  1.00 26.61           O  
ATOM   1511  N   ASN A 324     -25.262 -12.523  34.670  1.00 17.93           N  
ATOM   1512  CA  ASN A 324     -26.143 -13.624  35.058  1.00 18.07           C  
ATOM   1513  C   ASN A 324     -27.482 -13.622  34.327  1.00 19.09           C  
ATOM   1514  O   ASN A 324     -28.511 -13.957  34.912  1.00 21.96           O  
ATOM   1515  CB  ASN A 324     -26.369 -13.579  36.571  1.00 17.34           C  
ATOM   1516  CG  ASN A 324     -26.905 -14.903  37.134  1.00 22.79           C  
ATOM   1517  OD1 ASN A 324     -26.514 -15.983  36.699  1.00 28.08           O  
ATOM   1518  ND2 ASN A 324     -27.793 -14.807  38.104  1.00 22.07           N  
ATOM   1519  N   ASP A 325     -27.427 -13.250  33.042  1.00 19.68           N  
ATOM   1520  CA  ASP A 325     -28.579 -13.179  32.120  1.00 21.14           C  
ATOM   1521  C   ASP A 325     -29.300 -11.841  32.223  1.00 18.59           C  
ATOM   1522  O   ASP A 325     -29.393 -11.252  33.292  1.00 19.19           O  
ATOM   1523  CB  ASP A 325     -29.615 -14.301  32.324  1.00 23.01           C  
ATOM   1524  CG  ASP A 325     -29.075 -15.683  31.994  1.00 27.72           C  
ATOM   1525  OD1 ASP A 325     -28.046 -15.806  31.307  1.00 32.50           O  
ATOM   1526  OD2 ASP A 325     -29.722 -16.656  32.414  1.00 39.14           O  
ATOM   1527  N   TYR A 326     -29.837 -11.387  31.098  1.00 15.74           N  
ATOM   1528  CA  TYR A 326     -30.533 -10.103  31.039  1.00 15.64           C  
ATOM   1529  C   TYR A 326     -31.553 -10.125  29.898  1.00 16.39           C  
ATOM   1530  O   TYR A 326     -31.521 -10.989  29.044  1.00 17.10           O  
ATOM   1531  CB  TYR A 326     -29.528  -8.945  30.894  1.00 15.97           C  
ATOM   1532  CG  TYR A 326     -28.651  -9.047  29.685  1.00 14.47           C  
ATOM   1533  CD1 TYR A 326     -27.439  -9.714  29.722  1.00 13.36           C  
ATOM   1534  CD2 TYR A 326     -29.065  -8.514  28.456  1.00 14.83           C  
ATOM   1535  CE1 TYR A 326     -26.654  -9.820  28.601  1.00 13.92           C  
ATOM   1536  CE2 TYR A 326     -28.290  -8.630  27.314  1.00 17.98           C  
ATOM   1537  CZ  TYR A 326     -27.084  -9.277  27.385  1.00 14.23           C  
ATOM   1538  OH  TYR A 326     -26.266  -9.392  26.282  1.00 18.00           O  
ATOM   1539  N   GLY A 327     -32.460  -9.163  29.916  1.00 18.53           N  
ATOM   1540  CA  GLY A 327     -33.522  -9.067  28.938  1.00 18.88           C  
ATOM   1541  C   GLY A 327     -33.492  -7.745  28.186  1.00 16.73           C  
ATOM   1542  O   GLY A 327     -32.525  -6.973  28.241  1.00 16.04           O  
ATOM   1543  N   ARG A 328     -34.570  -7.514  27.458  1.00 15.75           N  
ATOM   1544  CA  ARG A 328     -34.667  -6.417  26.501  1.00 17.25           C  
ATOM   1545  C   ARG A 328     -34.609  -5.026  27.137  1.00 17.07           C  
ATOM   1546  O   ARG A 328     -34.349  -4.056  26.444  1.00 16.68           O  
ATOM   1547  CB  ARG A 328     -35.932  -6.561  25.657  1.00 17.87           C  
ATOM   1548  CG  ARG A 328     -37.193  -6.420  26.435  1.00 20.42           C  
ATOM   1549  CD  ARG A 328     -38.404  -6.793  25.614  1.00 23.56           C  
ATOM   1550  NE  ARG A 328     -39.588  -6.704  26.453  1.00 24.15           N  
ATOM   1551  CZ  ARG A 328     -40.827  -6.982  26.062  1.00 33.52           C  
ATOM   1552  NH1 ARG A 328     -41.066  -7.352  24.810  1.00 34.65           N  
ATOM   1553  NH2 ARG A 328     -41.830  -6.866  26.934  1.00 32.73           N  
ATOM   1554  N   ALA A 329     -34.809  -4.934  28.451  1.00 15.95           N  
ATOM   1555  CA  ALA A 329     -34.714  -3.650  29.150  1.00 12.86           C  
ATOM   1556  C   ALA A 329     -33.309  -3.056  29.168  1.00 13.18           C  
ATOM   1557  O   ALA A 329     -33.144  -1.895  29.515  1.00 13.77           O  
ATOM   1558  CB  ALA A 329     -35.240  -3.765  30.578  1.00 14.10           C  
ATOM   1559  N   VAL A 330     -32.300  -3.828  28.783  1.00 14.38           N  
ATOM   1560  CA  VAL A 330     -30.978  -3.257  28.569  1.00 15.86           C  
ATOM   1561  C   VAL A 330     -31.015  -2.079  27.580  1.00 13.18           C  
ATOM   1562  O   VAL A 330     -30.306  -1.101  27.763  1.00 12.34           O  
ATOM   1563  CB  VAL A 330     -29.911  -4.282  28.110  1.00 18.08           C  
ATOM   1564  CG1 VAL A 330     -29.627  -5.286  29.219  1.00 22.90           C  
ATOM   1565  CG2 VAL A 330     -30.290  -4.944  26.754  1.00 13.44           C  
ATOM   1566  N   ASP A 331     -31.858  -2.158  26.544  1.00 11.18           N  
ATOM   1567  CA  ASP A 331     -32.015  -1.025  25.608  1.00 10.87           C  
ATOM   1568  C   ASP A 331     -32.515   0.270  26.261  1.00 10.72           C  
ATOM   1569  O   ASP A 331     -32.113   1.384  25.854  1.00 10.08           O  
ATOM   1570  CB  ASP A 331     -32.912  -1.415  24.442  1.00 12.22           C  
ATOM   1571  CG  ASP A 331     -32.194  -2.311  23.409  1.00 14.99           C  
ATOM   1572  OD1 ASP A 331     -30.931  -2.421  23.371  1.00 12.12           O  
ATOM   1573  OD2 ASP A 331     -32.936  -2.954  22.655  1.00 13.62           O  
ATOM   1574  N   TRP A 332     -33.306   0.129  27.314  1.00 12.36           N  
ATOM   1575  CA  TRP A 332     -33.831   1.314  28.001  1.00 13.47           C  
ATOM   1576  C   TRP A 332     -32.810   1.989  28.916  1.00 13.28           C  
ATOM   1577  O   TRP A 332     -32.840   3.193  29.067  1.00 12.11           O  
ATOM   1578  CB  TRP A 332     -35.129   0.998  28.715  1.00 12.04           C  
ATOM   1579  CG  TRP A 332     -36.147   0.356  27.794  1.00 11.45           C  
ATOM   1580  CD1 TRP A 332     -36.872  -0.757  28.061  1.00 14.51           C  
ATOM   1581  CD2 TRP A 332     -36.526   0.764  26.461  1.00 13.00           C  
ATOM   1582  NE1 TRP A 332     -37.682  -1.071  27.012  1.00 15.28           N  
ATOM   1583  CE2 TRP A 332     -37.511  -0.144  26.019  1.00 16.49           C  
ATOM   1584  CE3 TRP A 332     -36.156   1.828  25.619  1.00 18.09           C  
ATOM   1585  CZ2 TRP A 332     -38.106  -0.053  24.754  1.00 17.32           C  
ATOM   1586  CZ3 TRP A 332     -36.753   1.923  24.365  1.00 21.98           C  
ATOM   1587  CH2 TRP A 332     -37.723   0.979  23.946  1.00 21.36           C  
ATOM   1588  N   TRP A 333     -31.894   1.197  29.476  1.00 10.12           N  
ATOM   1589  CA  TRP A 333     -30.713   1.711  30.152  1.00 13.04           C  
ATOM   1590  C   TRP A 333     -29.880   2.537  29.157  1.00 10.50           C  
ATOM   1591  O   TRP A 333     -29.459   3.674  29.438  1.00 10.19           O  
ATOM   1592  CB  TRP A 333     -29.881   0.557  30.748  1.00 14.48           C  
ATOM   1593  CG  TRP A 333     -28.611   1.055  31.333  1.00 10.76           C  
ATOM   1594  CD1 TRP A 333     -27.417   1.253  30.687  1.00 11.77           C  
ATOM   1595  CD2 TRP A 333     -28.397   1.477  32.694  1.00 12.68           C  
ATOM   1596  NE1 TRP A 333     -26.492   1.755  31.551  1.00 14.58           N  
ATOM   1597  CE2 TRP A 333     -27.069   1.918  32.783  1.00 12.43           C  
ATOM   1598  CE3 TRP A 333     -29.196   1.520  33.839  1.00 14.40           C  
ATOM   1599  CZ2 TRP A 333     -26.510   2.393  33.985  1.00 13.95           C  
ATOM   1600  CZ3 TRP A 333     -28.631   2.001  35.040  1.00 13.63           C  
ATOM   1601  CH2 TRP A 333     -27.302   2.430  35.091  1.00 15.84           C  
ATOM   1602  N   GLY A 334     -29.625   1.948  27.992  1.00 11.61           N  
ATOM   1603  CA  GLY A 334     -28.909   2.634  26.932  1.00 11.15           C  
ATOM   1604  C   GLY A 334     -29.583   3.946  26.552  1.00 11.15           C  
ATOM   1605  O   GLY A 334     -28.905   4.971  26.399  1.00 11.37           O  
ATOM   1606  N   LEU A 335     -30.909   3.934  26.417  1.00  9.87           N  
ATOM   1607  CA  LEU A 335     -31.638   5.163  26.130  1.00 13.79           C  
ATOM   1608  C   LEU A 335     -31.388   6.215  27.231  1.00 10.17           C  
ATOM   1609  O   LEU A 335     -31.143   7.397  26.950  1.00 10.62           O  
ATOM   1610  CB  LEU A 335     -33.135   4.867  25.967  1.00 12.68           C  
ATOM   1611  CG  LEU A 335     -34.013   6.091  25.687  1.00  7.95           C  
ATOM   1612  CD1 LEU A 335     -33.700   6.651  24.297  1.00 14.23           C  
ATOM   1613  CD2 LEU A 335     -35.530   5.791  25.833  1.00 10.74           C  
ATOM   1614  N   GLY A 336     -31.476   5.783  28.493  1.00 11.32           N  
ATOM   1615  CA  GLY A 336     -31.123   6.641  29.629  1.00 13.73           C  
ATOM   1616  C   GLY A 336     -29.742   7.271  29.516  1.00 11.35           C  
ATOM   1617  O   GLY A 336     -29.603   8.472  29.711  1.00 10.31           O  
ATOM   1618  N   VAL A 337     -28.706   6.478  29.211  1.00  9.92           N  
ATOM   1619  CA  VAL A 337     -27.354   7.025  29.091  1.00 12.43           C  
ATOM   1620  C   VAL A 337     -27.252   8.084  27.987  1.00 11.87           C  
ATOM   1621  O   VAL A 337     -26.730   9.181  28.224  1.00 11.20           O  
ATOM   1622  CB  VAL A 337     -26.301   5.924  28.871  1.00 12.56           C  
ATOM   1623  CG1 VAL A 337     -24.927   6.528  28.754  1.00 11.01           C  
ATOM   1624  CG2 VAL A 337     -26.316   4.939  30.012  1.00 13.95           C  
ATOM   1625  N   VAL A 338     -27.753   7.768  26.793  1.00 10.55           N  
ATOM   1626  CA  VAL A 338     -27.673   8.727  25.695  1.00 11.52           C  
ATOM   1627  C   VAL A 338     -28.471  10.004  25.977  1.00  9.52           C  
ATOM   1628  O   VAL A 338     -27.995  11.102  25.722  1.00  9.26           O  
ATOM   1629  CB  VAL A 338     -28.059   8.137  24.311  1.00 11.88           C  
ATOM   1630  CG1 VAL A 338     -27.160   6.970  23.935  1.00 15.50           C  
ATOM   1631  CG2 VAL A 338     -29.476   7.714  24.252  1.00 19.10           C  
ATOM   1632  N   MET A 339     -29.670   9.856  26.534  1.00 10.72           N  
ATOM   1633  CA AMET A 339     -30.479  11.030  26.835  0.50 11.66           C  
ATOM   1634  CA BMET A 339     -30.520  10.992  26.884  0.50 13.49           C  
ATOM   1635  C   MET A 339     -29.879  11.841  27.977  1.00  9.79           C  
ATOM   1636  O   MET A 339     -29.942  13.070  27.964  1.00 11.67           O  
ATOM   1637  CB AMET A 339     -31.928  10.654  27.118  0.50  8.35           C  
ATOM   1638  CB BMET A 339     -31.884  10.494  27.359  0.50 13.42           C  
ATOM   1639  CG AMET A 339     -32.675  10.204  25.875  0.50  5.92           C  
ATOM   1640  CG BMET A 339     -32.724   9.827  26.284  0.50 16.42           C  
ATOM   1641  SD AMET A 339     -34.443   9.983  26.031  0.50  5.26           S  
ATOM   1642  SD BMET A 339     -33.395  11.006  25.121  0.50 27.33           S  
ATOM   1643  CE AMET A 339     -34.980  11.676  26.211  0.50  9.88           C  
ATOM   1644  CE BMET A 339     -34.734  11.707  26.089  0.50 25.67           C  
ATOM   1645  N   TYR A 340     -29.269  11.162  28.949  1.00 11.42           N  
ATOM   1646  CA  TYR A 340     -28.514  11.839  30.006  1.00 13.83           C  
ATOM   1647  C   TYR A 340     -27.382  12.674  29.394  1.00 12.84           C  
ATOM   1648  O   TYR A 340     -27.192  13.845  29.740  1.00 10.88           O  
ATOM   1649  CB  TYR A 340     -27.943  10.824  30.996  1.00 12.59           C  
ATOM   1650  CG  TYR A 340     -27.306  11.444  32.224  1.00  9.93           C  
ATOM   1651  CD1 TYR A 340     -26.041  12.033  32.136  1.00 12.05           C  
ATOM   1652  CD2 TYR A 340     -27.924  11.403  33.466  1.00 13.86           C  
ATOM   1653  CE1 TYR A 340     -25.436  12.610  33.245  1.00 13.75           C  
ATOM   1654  CE2 TYR A 340     -27.321  11.974  34.599  1.00 13.30           C  
ATOM   1655  CZ  TYR A 340     -26.076  12.582  34.465  1.00 14.66           C  
ATOM   1656  OH  TYR A 340     -25.435  13.160  35.555  1.00 17.68           O  
ATOM   1657  N   GLU A 341     -26.606  12.069  28.497  1.00 11.03           N  
ATOM   1658  CA  GLU A 341     -25.514  12.778  27.809  1.00 10.39           C  
ATOM   1659  C   GLU A 341     -26.041  14.002  27.065  1.00 11.67           C  
ATOM   1660  O   GLU A 341     -25.458  15.072  27.144  1.00 13.25           O  
ATOM   1661  CB  GLU A 341     -24.760  11.869  26.837  1.00 11.66           C  
ATOM   1662  CG  GLU A 341     -23.778  10.900  27.512  1.00  9.30           C  
ATOM   1663  CD  GLU A 341     -23.128  10.005  26.490  1.00 11.21           C  
ATOM   1664  OE1 GLU A 341     -23.795   9.096  25.955  1.00 14.24           O  
ATOM   1665  OE2 GLU A 341     -21.928  10.227  26.246  1.00 19.44           O  
ATOM   1666  N   MET A 342     -27.188  13.859  26.402  1.00 11.40           N  
ATOM   1667  CA  MET A 342     -27.728  14.947  25.612  1.00 13.01           C  
ATOM   1668  C   MET A 342     -28.140  16.130  26.481  1.00 13.72           C  
ATOM   1669  O   MET A 342     -27.862  17.281  26.141  1.00 16.22           O  
ATOM   1670  CB  MET A 342     -28.938  14.466  24.801  1.00 13.54           C  
ATOM   1671  CG  MET A 342     -28.606  13.558  23.614  1.00 14.07           C  
ATOM   1672  SD  MET A 342     -30.153  13.118  22.792  1.00 19.58           S  
ATOM   1673  CE  MET A 342     -29.878  11.414  22.323  1.00 27.54           C  
ATOM   1674  N   MET A 343     -28.776  15.841  27.602  1.00 13.68           N  
ATOM   1675  CA  MET A 343     -29.326  16.905  28.454  1.00 16.29           C  
ATOM   1676  C   MET A 343     -28.366  17.433  29.513  1.00 18.01           C  
ATOM   1677  O   MET A 343     -28.455  18.602  29.862  1.00 18.40           O  
ATOM   1678  CB  MET A 343     -30.638  16.456  29.079  1.00 16.55           C  
ATOM   1679  CG  MET A 343     -31.734  16.366  28.018  1.00 17.57           C  
ATOM   1680  SD  MET A 343     -33.384  16.035  28.635  1.00 17.74           S  
ATOM   1681  CE  MET A 343     -33.279  14.290  28.957  1.00 20.74           C  
ATOM   1682  N   CYS A 344     -27.440  16.584  29.971  1.00 16.81           N  
ATOM   1683  CA  CYS A 344     -26.506  16.907  31.043  1.00 16.30           C  
ATOM   1684  C   CYS A 344     -25.072  17.178  30.600  1.00 16.86           C  
ATOM   1685  O   CYS A 344     -24.299  17.746  31.377  1.00 17.98           O  
ATOM   1686  CB  CYS A 344     -26.517  15.803  32.111  1.00 15.86           C  
ATOM   1687  SG  CYS A 344     -28.129  15.454  32.743  1.00 18.11           S  
ATOM   1688  N   GLY A 345     -24.697  16.774  29.385  1.00 15.95           N  
ATOM   1689  CA  GLY A 345     -23.390  17.118  28.819  1.00 16.60           C  
ATOM   1690  C   GLY A 345     -22.210  16.270  29.297  1.00 16.81           C  
ATOM   1691  O   GLY A 345     -21.053  16.651  29.117  1.00 19.00           O  
ATOM   1692  N   ARG A 346     -22.514  15.127  29.909  1.00 14.55           N  
ATOM   1693  CA AARG A 346     -21.515  14.187  30.395  0.50 13.39           C  
ATOM   1694  CA BARG A 346     -21.504  14.167  30.334  0.50 14.10           C  
ATOM   1695  C   ARG A 346     -22.149  12.811  30.542  1.00 13.48           C  
ATOM   1696  O   ARG A 346     -23.357  12.697  30.591  1.00 12.02           O  
ATOM   1697  CB AARG A 346     -20.937  14.653  31.746  0.50 14.28           C  
ATOM   1698  CB BARG A 346     -20.821  14.609  31.630  0.50 16.16           C  
ATOM   1699  CG AARG A 346     -21.969  15.034  32.815  0.50 16.66           C  
ATOM   1700  CG BARG A 346     -21.710  14.547  32.854  0.50 18.67           C  
ATOM   1701  CD AARG A 346     -21.338  15.213  34.213  0.50 15.46           C  
ATOM   1702  CD BARG A 346     -20.923  14.562  34.150  0.50 25.24           C  
ATOM   1703  NE AARG A 346     -22.340  15.142  35.281  0.50 19.14           N  
ATOM   1704  NE BARG A 346     -21.814  14.838  35.266  0.50 24.47           N  
ATOM   1705  CZ AARG A 346     -22.946  16.189  35.845  0.50 12.96           C  
ATOM   1706  CZ BARG A 346     -22.547  13.938  35.919  0.50 22.97           C  
ATOM   1707  NH1AARG A 346     -22.669  17.422  35.469  0.50 13.63           N  
ATOM   1708  NH1BARG A 346     -23.331  14.361  36.900  0.50 36.37           N  
ATOM   1709  NH2AARG A 346     -23.841  15.984  36.793  0.50 16.13           N  
ATOM   1710  NH2BARG A 346     -22.523  12.640  35.620  0.50  9.26           N  
ATOM   1711  N   LEU A 347     -21.330  11.771  30.647  1.00 13.54           N  
ATOM   1712  CA  LEU A 347     -21.830  10.450  30.996  1.00 13.47           C  
ATOM   1713  C   LEU A 347     -22.351  10.433  32.435  1.00 14.10           C  
ATOM   1714  O   LEU A 347     -21.857  11.167  33.280  1.00 15.63           O  
ATOM   1715  CB  LEU A 347     -20.714   9.427  30.851  1.00 13.97           C  
ATOM   1716  CG  LEU A 347     -20.370   9.080  29.409  1.00 14.56           C  
ATOM   1717  CD1 LEU A 347     -18.962   8.542  29.372  1.00 22.06           C  
ATOM   1718  CD2 LEU A 347     -21.396   8.083  28.818  1.00 16.88           C  
ATOM   1719  N   PRO A 348     -23.344   9.587  32.719  1.00 14.20           N  
ATOM   1720  CA  PRO A 348     -23.830   9.485  34.101  1.00 14.69           C  
ATOM   1721  C   PRO A 348     -22.776   8.912  35.037  1.00 15.91           C  
ATOM   1722  O   PRO A 348     -22.734   9.293  36.195  1.00 16.61           O  
ATOM   1723  CB  PRO A 348     -25.078   8.578  33.982  1.00 17.43           C  
ATOM   1724  CG  PRO A 348     -24.901   7.831  32.706  1.00 14.42           C  
ATOM   1725  CD  PRO A 348     -24.096   8.716  31.797  1.00 13.43           C  
ATOM   1726  N   PHE A 349     -21.936   8.020  34.513  1.00 15.43           N  
ATOM   1727  CA  PHE A 349     -20.886   7.332  35.276  1.00 17.76           C  
ATOM   1728  C   PHE A 349     -19.611   7.306  34.462  1.00 17.81           C  
ATOM   1729  O   PHE A 349     -19.594   6.861  33.326  1.00 16.44           O  
ATOM   1730  CB  PHE A 349     -21.324   5.889  35.602  1.00 19.87           C  
ATOM   1731  CG  PHE A 349     -22.664   5.805  36.286  1.00 16.13           C  
ATOM   1732  CD1 PHE A 349     -22.818   6.234  37.598  1.00 20.64           C  
ATOM   1733  CD2 PHE A 349     -23.774   5.342  35.598  1.00 19.30           C  
ATOM   1734  CE1 PHE A 349     -24.049   6.184  38.219  1.00 23.05           C  
ATOM   1735  CE2 PHE A 349     -25.003   5.294  36.205  1.00 18.20           C  
ATOM   1736  CZ  PHE A 349     -25.145   5.716  37.530  1.00 17.64           C  
ATOM   1737  N   TYR A 350     -18.511   7.792  35.022  1.00 19.50           N  
ATOM   1738  CA  TYR A 350     -17.261   7.724  34.277  1.00 23.04           C  
ATOM   1739  C   TYR A 350     -16.020   7.566  35.141  1.00 25.57           C  
ATOM   1740  O   TYR A 350     -15.873   8.222  36.161  1.00 25.44           O  
ATOM   1741  CB  TYR A 350     -17.075   8.932  33.342  1.00 23.99           C  
ATOM   1742  CG  TYR A 350     -15.826   8.776  32.499  1.00 23.83           C  
ATOM   1743  CD1 TYR A 350     -15.788   7.856  31.451  1.00 26.13           C  
ATOM   1744  CD2 TYR A 350     -14.667   9.490  32.792  1.00 26.68           C  
ATOM   1745  CE1 TYR A 350     -14.641   7.678  30.698  1.00 29.40           C  
ATOM   1746  CE2 TYR A 350     -13.514   9.322  32.043  1.00 29.82           C  
ATOM   1747  CZ  TYR A 350     -13.504   8.414  30.998  1.00 32.00           C  
ATOM   1748  OH  TYR A 350     -12.360   8.232  30.252  1.00 38.32           O  
ATOM   1749  N   ASN A 351     -15.155   6.662  34.685  1.00 25.44           N  
ATOM   1750  CA  ASN A 351     -13.770   6.575  35.108  1.00 28.19           C  
ATOM   1751  C   ASN A 351     -12.965   5.950  33.977  1.00 29.06           C  
ATOM   1752  O   ASN A 351     -13.444   5.036  33.318  1.00 27.75           O  
ATOM   1753  CB  ASN A 351     -13.630   5.753  36.387  1.00 27.21           C  
ATOM   1754  CG  ASN A 351     -12.317   6.014  37.098  1.00 31.40           C  
ATOM   1755  OD1 ASN A 351     -11.253   5.542  36.679  1.00 29.71           O  
ATOM   1756  ND2 ASN A 351     -12.389   6.765  38.186  1.00 33.25           N  
ATOM   1757  N   GLN A 352     -11.757   6.467  33.754  1.00 30.16           N  
ATOM   1758  CA AGLN A 352     -10.862   5.950  32.719  0.50 31.68           C  
ATOM   1759  CA BGLN A 352     -10.852   5.953  32.722  0.50 31.45           C  
ATOM   1760  C   GLN A 352     -10.450   4.501  33.016  1.00 31.35           C  
ATOM   1761  O   GLN A 352     -10.084   3.753  32.110  1.00 32.20           O  
ATOM   1762  CB AGLN A 352      -9.621   6.840  32.597  0.50 33.39           C  
ATOM   1763  CB BGLN A 352      -9.609   6.851  32.631  0.50 32.96           C  
ATOM   1764  CG AGLN A 352      -9.919   8.282  32.174  0.50 36.11           C  
ATOM   1765  CG BGLN A 352      -8.530   6.410  31.637  0.50 34.54           C  
ATOM   1766  CD AGLN A 352      -8.792   9.253  32.498  0.50 41.08           C  
ATOM   1767  CD BGLN A 352      -8.989   6.449  30.192  0.50 37.85           C  
ATOM   1768  OE1AGLN A 352      -9.033  10.439  32.739  0.50 41.19           O  
ATOM   1769  OE1BGLN A 352      -8.715   5.531  29.418  0.50 41.10           O  
ATOM   1770  NE2AGLN A 352      -7.556   8.754  32.502  0.50 44.61           N  
ATOM   1771  NE2BGLN A 352      -9.680   7.519  29.817  0.50 40.44           N  
ATOM   1772  N   ASP A 353     -10.520   4.111  34.285  1.00 29.87           N  
ATOM   1773  CA  ASP A 353     -10.263   2.728  34.690  1.00 32.04           C  
ATOM   1774  C   ASP A 353     -11.563   1.914  34.717  1.00 29.35           C  
ATOM   1775  O   ASP A 353     -12.478   2.209  35.488  1.00 27.50           O  
ATOM   1776  CB  ASP A 353      -9.596   2.709  36.068  1.00 32.16           C  
ATOM   1777  CG  ASP A 353      -9.222   1.304  36.535  1.00 37.08           C  
ATOM   1778  OD1 ASP A 353      -9.185   0.363  35.714  1.00 40.99           O  
ATOM   1779  OD2 ASP A 353      -8.948   1.149  37.745  1.00 53.49           O  
ATOM   1780  N   HIS A 354     -11.643   0.882  33.879  1.00 30.74           N  
ATOM   1781  CA  HIS A 354     -12.874   0.085  33.761  1.00 29.11           C  
ATOM   1782  C   HIS A 354     -13.311  -0.553  35.065  1.00 30.57           C  
ATOM   1783  O   HIS A 354     -14.504  -0.692  35.303  1.00 29.95           O  
ATOM   1784  CB  HIS A 354     -12.749  -0.987  32.682  1.00 31.51           C  
ATOM   1785  CG  HIS A 354     -12.777  -0.445  31.291  1.00 28.75           C  
ATOM   1786  ND1 HIS A 354     -12.491  -1.215  30.188  1.00 29.51           N  
ATOM   1787  CD2 HIS A 354     -13.044   0.796  30.824  1.00 24.50           C  
ATOM   1788  CE1 HIS A 354     -12.583  -0.473  29.100  1.00 28.66           C  
ATOM   1789  NE2 HIS A 354     -12.924   0.751  29.460  1.00 27.78           N  
ATOM   1790  N   GLU A 355     -12.348  -0.954  35.891  1.00 31.79           N  
ATOM   1791  CA  GLU A 355     -12.625  -1.445  37.241  1.00 32.22           C  
ATOM   1792  C   GLU A 355     -13.498  -0.471  38.031  1.00 29.51           C  
ATOM   1793  O   GLU A 355     -14.537  -0.847  38.571  1.00 31.74           O  
ATOM   1794  CB  GLU A 355     -11.306  -1.687  37.999  1.00 32.90           C  
ATOM   1795  CG  GLU A 355     -11.482  -2.216  39.424  0.50 34.00           C  
ATOM   1796  CD  GLU A 355     -10.173  -2.358  40.191  0.50 33.42           C  
ATOM   1797  OE1 GLU A 355      -9.083  -2.235  39.587  0.50 34.65           O  
ATOM   1798  OE2 GLU A 355     -10.243  -2.596  41.413  0.50 38.37           O  
ATOM   1799  N   LYS A 356     -13.057   0.777  38.098  1.00 28.39           N  
ATOM   1800  CA  LYS A 356     -13.773   1.823  38.822  1.00 26.41           C  
ATOM   1801  C   LYS A 356     -15.085   2.208  38.131  1.00 21.32           C  
ATOM   1802  O   LYS A 356     -16.089   2.452  38.789  1.00 23.75           O  
ATOM   1803  CB  LYS A 356     -12.883   3.065  38.964  1.00 27.93           C  
ATOM   1804  CG  LYS A 356     -11.655   2.830  39.856  1.00 34.25           C  
ATOM   1805  CD  LYS A 356     -10.860   4.110  40.018  1.00 37.28           C  
ATOM   1806  CE  LYS A 356      -9.752   3.961  41.047  1.00 43.78           C  
ATOM   1807  NZ  LYS A 356      -8.589   4.846  40.726  1.00 47.56           N  
ATOM   1808  N   LEU A 357     -15.054   2.256  36.804  1.00 22.91           N  
ATOM   1809  CA  LEU A 357     -16.252   2.562  36.014  1.00 20.80           C  
ATOM   1810  C   LEU A 357     -17.390   1.588  36.313  1.00 18.54           C  
ATOM   1811  O   LEU A 357     -18.530   1.984  36.559  1.00 18.75           O  
ATOM   1812  CB  LEU A 357     -15.915   2.502  34.523  1.00 19.44           C  
ATOM   1813  CG  LEU A 357     -17.074   2.605  33.515  1.00 16.22           C  
ATOM   1814  CD1 LEU A 357     -17.700   3.940  33.585  1.00 17.61           C  
ATOM   1815  CD2 LEU A 357     -16.558   2.340  32.127  1.00 17.07           C  
ATOM   1816  N   PHE A 358     -17.075   0.298  36.262  1.00 21.22           N  
ATOM   1817  CA  PHE A 358     -18.062  -0.746  36.485  1.00 19.42           C  
ATOM   1818  C   PHE A 358     -18.613  -0.688  37.909  1.00 19.86           C  
ATOM   1819  O   PHE A 358     -19.807  -0.900  38.129  1.00 20.51           O  
ATOM   1820  CB  PHE A 358     -17.462  -2.136  36.184  1.00 19.79           C  
ATOM   1821  CG  PHE A 358     -17.070  -2.363  34.737  1.00 19.92           C  
ATOM   1822  CD1 PHE A 358     -17.598  -1.596  33.696  1.00 20.28           C  
ATOM   1823  CD2 PHE A 358     -16.189  -3.393  34.417  1.00 22.95           C  
ATOM   1824  CE1 PHE A 358     -17.230  -1.828  32.387  1.00 22.75           C  
ATOM   1825  CE2 PHE A 358     -15.825  -3.636  33.110  1.00 24.51           C  
ATOM   1826  CZ  PHE A 358     -16.346  -2.853  32.088  1.00 27.49           C  
ATOM   1827  N   GLU A 359     -17.757  -0.372  38.882  1.00 22.07           N  
ATOM   1828  CA  GLU A 359     -18.224  -0.172  40.267  1.00 23.01           C  
ATOM   1829  C   GLU A 359     -19.244   0.949  40.372  1.00 22.57           C  
ATOM   1830  O   GLU A 359     -20.256   0.809  41.043  1.00 21.05           O  
ATOM   1831  CB  GLU A 359     -17.040   0.118  41.206  1.00 25.86           C  
ATOM   1832  CG  GLU A 359     -16.151  -1.093  41.466  0.50 28.74           C  
ATOM   1833  CD  GLU A 359     -14.937  -0.783  42.344  0.50 34.29           C  
ATOM   1834  OE1 GLU A 359     -14.711   0.399  42.697  0.50 33.80           O  
ATOM   1835  OE2 GLU A 359     -14.209  -1.740  42.678  0.50 33.80           O  
ATOM   1836  N   LEU A 360     -18.982   2.066  39.691  1.00 21.58           N  
ATOM   1837  CA  LEU A 360     -19.911   3.201  39.681  1.00 20.39           C  
ATOM   1838  C   LEU A 360     -21.284   2.819  39.115  1.00 16.30           C  
ATOM   1839  O   LEU A 360     -22.326   3.100  39.705  1.00 20.29           O  
ATOM   1840  CB  LEU A 360     -19.303   4.376  38.885  1.00 21.83           C  
ATOM   1841  CG  LEU A 360     -18.030   5.067  39.415  1.00 24.10           C  
ATOM   1842  CD1 LEU A 360     -17.510   6.102  38.415  1.00 23.82           C  
ATOM   1843  CD2 LEU A 360     -18.317   5.717  40.755  1.00 27.20           C  
ATOM   1844  N   ILE A 361     -21.270   2.191  37.935  1.00 19.01           N  
ATOM   1845  CA  ILE A 361     -22.505   1.740  37.279  1.00 16.94           C  
ATOM   1846  C   ILE A 361     -23.330   0.838  38.197  1.00 15.65           C  
ATOM   1847  O   ILE A 361     -24.559   0.958  38.267  1.00 16.52           O  
ATOM   1848  CB  ILE A 361     -22.196   1.016  35.945  1.00 17.43           C  
ATOM   1849  CG1 ILE A 361     -21.637   2.019  34.917  1.00 15.40           C  
ATOM   1850  CG2 ILE A 361     -23.433   0.321  35.411  1.00 14.56           C  
ATOM   1851  CD1 ILE A 361     -20.917   1.370  33.734  1.00 13.74           C  
ATOM   1852  N   LEU A 362     -22.648  -0.068  38.889  1.00 18.35           N  
ATOM   1853  CA  LEU A 362     -23.304  -1.016  39.790  1.00 19.56           C  
ATOM   1854  C   LEU A 362     -23.782  -0.422  41.111  1.00 21.33           C  
ATOM   1855  O   LEU A 362     -24.850  -0.787  41.607  1.00 23.89           O  
ATOM   1856  CB  LEU A 362     -22.369  -2.206  40.049  1.00 21.36           C  
ATOM   1857  CG  LEU A 362     -22.241  -3.140  38.848  1.00 22.16           C  
ATOM   1858  CD1 LEU A 362     -21.075  -4.081  39.008  1.00 25.71           C  
ATOM   1859  CD2 LEU A 362     -23.547  -3.900  38.616  1.00 20.88           C  
ATOM   1860  N   MET A 363     -23.010   0.518  41.650  1.00 21.32           N  
ATOM   1861  CA  MET A 363     -23.151   0.922  43.059  1.00 26.60           C  
ATOM   1862  C   MET A 363     -23.540   2.379  43.308  1.00 27.60           C  
ATOM   1863  O   MET A 363     -24.175   2.688  44.323  1.00 31.44           O  
ATOM   1864  CB  MET A 363     -21.856   0.618  43.804  1.00 28.71           C  
ATOM   1865  CG  MET A 363     -21.455  -0.855  43.802  1.00 36.76           C  
ATOM   1866  SD  MET A 363     -22.419  -1.810  44.980  1.00 50.48           S  
ATOM   1867  CE  MET A 363     -23.824  -2.385  44.028  1.00 50.44           C  
ATOM   1868  N   GLU A 364     -23.192   3.276  42.393  1.00 24.99           N  
ATOM   1869  CA  GLU A 364     -23.388   4.708  42.640  1.00 25.70           C  
ATOM   1870  C   GLU A 364     -24.776   5.205  42.249  1.00 23.59           C  
ATOM   1871  O   GLU A 364     -25.246   4.989  41.126  1.00 22.69           O  
ATOM   1872  CB  GLU A 364     -22.300   5.502  41.922  1.00 27.71           C  
ATOM   1873  CG  GLU A 364     -22.175   6.960  42.361  1.00 35.00           C  
ATOM   1874  CD  GLU A 364     -21.724   7.119  43.807  1.00 44.08           C  
ATOM   1875  OE1 GLU A 364     -21.189   6.147  44.387  1.00 45.42           O  
ATOM   1876  OE2 GLU A 364     -21.909   8.224  44.363  1.00 51.04           O  
ATOM   1877  N   GLU A 365     -25.437   5.897  43.169  1.00 21.66           N  
ATOM   1878  CA  GLU A 365     -26.722   6.518  42.865  1.00 22.35           C  
ATOM   1879  C   GLU A 365     -26.567   7.630  41.818  1.00 22.02           C  
ATOM   1880  O   GLU A 365     -25.611   8.417  41.863  1.00 23.46           O  
ATOM   1881  CB  GLU A 365     -27.360   7.080  44.138  1.00 24.73           C  
ATOM   1882  CG  GLU A 365     -28.800   7.576  43.986  1.00 29.90           C  
ATOM   1883  CD  GLU A 365     -29.253   8.441  45.169  1.00 44.06           C  
ATOM   1884  OE1 GLU A 365     -28.658   8.325  46.264  1.00 52.82           O  
ATOM   1885  OE2 GLU A 365     -30.197   9.247  45.009  1.00 45.12           O  
ATOM   1886  N   ILE A 366     -27.505   7.681  40.880  1.00 24.15           N  
ATOM   1887  CA  ILE A 366     -27.490   8.695  39.823  1.00 23.58           C  
ATOM   1888  C   ILE A 366     -27.607  10.104  40.438  1.00 23.05           C  
ATOM   1889  O   ILE A 366     -28.301  10.288  41.437  1.00 22.16           O  
ATOM   1890  CB  ILE A 366     -28.620   8.439  38.763  1.00 21.88           C  
ATOM   1891  CG1 ILE A 366     -28.464   9.314  37.510  1.00 26.53           C  
ATOM   1892  CG2 ILE A 366     -30.012   8.639  39.334  1.00 24.61           C  
ATOM   1893  CD1 ILE A 366     -27.288   8.944  36.686  1.00 26.22           C  
ATOM   1894  N   ARG A 367     -26.888  11.059  39.856  1.00 22.48           N  
ATOM   1895  CA  ARG A 367     -27.042  12.489  40.162  1.00 22.15           C  
ATOM   1896  C   ARG A 367     -27.251  13.284  38.873  1.00 22.11           C  
ATOM   1897  O   ARG A 367     -26.868  12.834  37.771  1.00 18.60           O  
ATOM   1898  CB  ARG A 367     -25.813  13.014  40.897  1.00 22.96           C  
ATOM   1899  CG  ARG A 367     -25.645  12.491  42.319  1.00 25.82           C  
ATOM   1900  CD  ARG A 367     -24.300  12.901  42.896  1.00 23.21           C  
ATOM   1901  NE  ARG A 367     -23.211  12.232  42.221  1.00 24.86           N  
ATOM   1902  CZ  ARG A 367     -21.920  12.500  42.378  1.00 29.56           C  
ATOM   1903  NH1 ARG A 367     -21.527  13.452  43.213  1.00 31.33           N  
ATOM   1904  NH2 ARG A 367     -21.020  11.804  41.692  1.00 33.99           N  
ATOM   1905  N   PHE A 368     -27.852  14.463  39.014  1.00 18.66           N  
ATOM   1906  CA  PHE A 368     -28.159  15.342  37.898  1.00 18.19           C  
ATOM   1907  C   PHE A 368     -27.719  16.776  38.194  1.00 20.17           C  
ATOM   1908  O   PHE A 368     -27.791  17.219  39.357  1.00 18.88           O  
ATOM   1909  CB  PHE A 368     -29.661  15.363  37.641  1.00 19.81           C  
ATOM   1910  CG  PHE A 368     -30.262  14.013  37.483  1.00 18.45           C  
ATOM   1911  CD1 PHE A 368     -30.220  13.373  36.255  1.00 20.58           C  
ATOM   1912  CD2 PHE A 368     -30.875  13.381  38.553  1.00 25.02           C  
ATOM   1913  CE1 PHE A 368     -30.777  12.114  36.099  1.00 20.73           C  
ATOM   1914  CE2 PHE A 368     -31.431  12.124  38.400  1.00 27.04           C  
ATOM   1915  CZ  PHE A 368     -31.381  11.495  37.166  1.00 23.04           C  
ATOM   1916  N   PRO A 369     -27.304  17.516  37.147  1.00 18.70           N  
ATOM   1917  CA  PRO A 369     -27.099  18.959  37.320  1.00 17.32           C  
ATOM   1918  C   PRO A 369     -28.403  19.611  37.755  1.00 19.84           C  
ATOM   1919  O   PRO A 369     -29.479  19.189  37.336  1.00 20.02           O  
ATOM   1920  CB  PRO A 369     -26.652  19.452  35.932  1.00 19.91           C  
ATOM   1921  CG  PRO A 369     -26.800  18.313  34.999  1.00 19.69           C  
ATOM   1922  CD  PRO A 369     -27.039  17.065  35.766  1.00 16.98           C  
ATOM   1923  N   ARG A 370     -28.310  20.620  38.616  1.00 20.25           N  
ATOM   1924  CA  ARG A 370     -29.492  21.175  39.265  1.00 20.02           C  
ATOM   1925  C   ARG A 370     -30.333  22.112  38.411  1.00 22.02           C  
ATOM   1926  O   ARG A 370     -31.331  22.628  38.893  1.00 24.18           O  
ATOM   1927  CB  ARG A 370     -29.087  21.845  40.579  1.00 22.91           C  
ATOM   1928  CG  ARG A 370     -28.469  20.870  41.557  1.00 24.25           C  
ATOM   1929  CD  ARG A 370     -29.504  19.897  42.046  1.00 30.01           C  
ATOM   1930  NE  ARG A 370     -28.959  18.832  42.875  1.00 26.39           N  
ATOM   1931  CZ  ARG A 370     -29.559  18.349  43.959  1.00 22.58           C  
ATOM   1932  NH1 ARG A 370     -30.716  18.854  44.366  1.00 26.89           N  
ATOM   1933  NH2 ARG A 370     -28.998  17.376  44.650  1.00 24.96           N  
ATOM   1934  N   THR A 371     -29.946  22.297  37.147  1.00 21.48           N  
ATOM   1935  CA  THR A 371     -30.736  23.039  36.156  1.00 23.32           C  
ATOM   1936  C   THR A 371     -31.720  22.142  35.401  1.00 22.66           C  
ATOM   1937  O   THR A 371     -32.618  22.639  34.724  1.00 25.01           O  
ATOM   1938  CB  THR A 371     -29.815  23.703  35.143  1.00 21.64           C  
ATOM   1939  OG1 THR A 371     -28.808  22.775  34.742  1.00 24.02           O  
ATOM   1940  CG2 THR A 371     -29.168  24.930  35.761  1.00 28.96           C  
ATOM   1941  N   LEU A 372     -31.558  20.824  35.526  1.00 21.81           N  
ATOM   1942  CA  LEU A 372     -32.410  19.872  34.806  1.00 19.76           C  
ATOM   1943  C   LEU A 372     -33.843  19.936  35.307  1.00 21.35           C  
ATOM   1944  O   LEU A 372     -34.096  19.898  36.506  1.00 21.65           O  
ATOM   1945  CB  LEU A 372     -31.850  18.442  34.918  1.00 19.57           C  
ATOM   1946  CG  LEU A 372     -32.484  17.382  34.005  1.00 20.42           C  
ATOM   1947  CD1 LEU A 372     -32.226  17.699  32.549  1.00 18.14           C  
ATOM   1948  CD2 LEU A 372     -31.952  15.998  34.328  1.00 24.89           C  
ATOM   1949  N   GLY A 373     -34.788  20.022  34.386  1.00 18.88           N  
ATOM   1950  CA  GLY A 373     -36.200  20.116  34.750  1.00 18.57           C  
ATOM   1951  C   GLY A 373     -36.741  18.839  35.369  1.00 21.66           C  
ATOM   1952  O   GLY A 373     -36.143  17.762  35.228  1.00 17.99           O  
ATOM   1953  N   PRO A 374     -37.885  18.940  36.062  1.00 22.13           N  
ATOM   1954  CA  PRO A 374     -38.427  17.819  36.838  1.00 21.59           C  
ATOM   1955  C   PRO A 374     -38.842  16.605  36.008  1.00 18.75           C  
ATOM   1956  O   PRO A 374     -38.580  15.475  36.413  1.00 17.65           O  
ATOM   1957  CB  PRO A 374     -39.625  18.431  37.570  1.00 23.15           C  
ATOM   1958  CG  PRO A 374     -39.963  19.674  36.810  1.00 25.55           C  
ATOM   1959  CD  PRO A 374     -38.706  20.161  36.193  1.00 22.29           C  
ATOM   1960  N   GLU A 375     -39.461  16.833  34.853  1.00 20.40           N  
ATOM   1961  CA  GLU A 375     -39.884  15.719  33.984  1.00 21.12           C  
ATOM   1962  C   GLU A 375     -38.692  14.964  33.381  1.00 17.37           C  
ATOM   1963  O   GLU A 375     -38.706  13.741  33.313  1.00 15.40           O  
ATOM   1964  CB  GLU A 375     -40.835  16.197  32.896  1.00 20.93           C  
ATOM   1965  CG  GLU A 375     -42.091  16.898  33.434  1.00 25.41           C  
ATOM   1966  CD  GLU A 375     -41.882  18.396  33.756  1.00 40.82           C  
ATOM   1967  OE1 GLU A 375     -40.777  18.957  33.505  1.00 37.41           O  
ATOM   1968  OE2 GLU A 375     -42.834  19.019  34.281  1.00 46.00           O  
ATOM   1969  N   ALA A 376     -37.653  15.702  32.983  1.00 15.97           N  
ATOM   1970  CA  ALA A 376     -36.410  15.108  32.467  1.00 16.82           C  
ATOM   1971  C   ALA A 376     -35.696  14.282  33.555  1.00 17.83           C  
ATOM   1972  O   ALA A 376     -35.205  13.167  33.305  1.00 14.68           O  
ATOM   1973  CB  ALA A 376     -35.506  16.205  31.941  1.00 15.29           C  
ATOM   1974  N   LYS A 377     -35.617  14.838  34.763  1.00 16.68           N  
ATOM   1975  CA ALYS A 377     -35.069  14.119  35.919  0.50 18.21           C  
ATOM   1976  CA BLYS A 377     -35.050  14.115  35.904  0.50 17.38           C  
ATOM   1977  C   LYS A 377     -35.826  12.815  36.191  1.00 18.23           C  
ATOM   1978  O   LYS A 377     -35.227  11.771  36.435  1.00 18.56           O  
ATOM   1979  CB ALYS A 377     -35.113  15.002  37.173  0.50 19.08           C  
ATOM   1980  CB BLYS A 377     -34.993  15.014  37.155  0.50 17.47           C  
ATOM   1981  CG ALYS A 377     -33.984  16.002  37.271  0.50 21.07           C  
ATOM   1982  CG BLYS A 377     -34.466  14.302  38.410  0.50 16.16           C  
ATOM   1983  CD ALYS A 377     -34.036  16.805  38.568  0.50 23.20           C  
ATOM   1984  CD BLYS A 377     -34.169  15.255  39.553  0.50 18.90           C  
ATOM   1985  CE ALYS A 377     -35.273  17.688  38.626  0.50 24.91           C  
ATOM   1986  CE BLYS A 377     -33.751  14.512  40.827  0.50 22.65           C  
ATOM   1987  NZ ALYS A 377     -35.209  18.731  39.691  0.50 32.32           N  
ATOM   1988  NZ BLYS A 377     -34.774  13.556  41.343  0.50 27.94           N  
ATOM   1989  N   SER A 378     -37.152  12.892  36.151  1.00 15.80           N  
ATOM   1990  CA  SER A 378     -38.030  11.739  36.321  1.00 16.67           C  
ATOM   1991  C   SER A 378     -37.797  10.654  35.245  1.00 13.37           C  
ATOM   1992  O   SER A 378     -37.601   9.485  35.563  1.00 15.48           O  
ATOM   1993  CB  SER A 378     -39.487  12.193  36.329  1.00 16.51           C  
ATOM   1994  OG  SER A 378     -40.368  11.089  36.418  1.00 17.75           O  
ATOM   1995  N   LEU A 379     -37.756  11.070  33.987  1.00 13.89           N  
ATOM   1996  CA  LEU A 379     -37.499  10.137  32.888  1.00 14.48           C  
ATOM   1997  C   LEU A 379     -36.153   9.426  33.060  1.00 14.72           C  
ATOM   1998  O   LEU A 379     -36.076   8.204  33.003  1.00 15.79           O  
ATOM   1999  CB  LEU A 379     -37.556  10.846  31.540  1.00 15.43           C  
ATOM   2000  CG  LEU A 379     -37.260   9.915  30.354  1.00 12.33           C  
ATOM   2001  CD1 LEU A 379     -38.470   9.083  29.999  1.00 15.85           C  
ATOM   2002  CD2 LEU A 379     -36.753  10.671  29.147  1.00 16.72           C  
ATOM   2003  N   LEU A 380     -35.094  10.208  33.247  1.00 15.05           N  
ATOM   2004  CA  LEU A 380     -33.756   9.643  33.393  1.00 12.96           C  
ATOM   2005  C   LEU A 380     -33.594   8.779  34.624  1.00 13.13           C  
ATOM   2006  O   LEU A 380     -32.961   7.741  34.552  1.00 14.30           O  
ATOM   2007  CB  LEU A 380     -32.708  10.739  33.383  1.00 13.36           C  
ATOM   2008  CG  LEU A 380     -32.667  11.565  32.090  1.00 10.72           C  
ATOM   2009  CD1 LEU A 380     -31.693  12.717  32.285  1.00 14.82           C  
ATOM   2010  CD2 LEU A 380     -32.341  10.747  30.835  1.00 13.50           C  
ATOM   2011  N   SER A 381     -34.180   9.202  35.739  1.00 14.46           N  
ATOM   2012  CA  SER A 381     -34.208   8.377  36.950  1.00 17.46           C  
ATOM   2013  C   SER A 381     -34.855   7.003  36.702  1.00 17.79           C  
ATOM   2014  O   SER A 381     -34.353   5.984  37.164  1.00 17.13           O  
ATOM   2015  CB  SER A 381     -34.945   9.101  38.083  1.00 16.83           C  
ATOM   2016  OG  SER A 381     -34.243  10.267  38.446  1.00 21.75           O  
ATOM   2017  N   GLY A 382     -35.956   6.992  35.957  1.00 17.14           N  
ATOM   2018  CA  GLY A 382     -36.644   5.760  35.619  1.00 16.13           C  
ATOM   2019  C   GLY A 382     -35.879   4.877  34.650  1.00 14.71           C  
ATOM   2020  O   GLY A 382     -35.852   3.647  34.789  1.00 15.16           O  
ATOM   2021  N   LEU A 383     -35.231   5.496  33.661  1.00 15.57           N  
ATOM   2022  CA  LEU A 383     -34.480   4.723  32.676  1.00 14.72           C  
ATOM   2023  C   LEU A 383     -33.188   4.157  33.258  1.00 12.29           C  
ATOM   2024  O   LEU A 383     -32.709   3.126  32.813  1.00 11.66           O  
ATOM   2025  CB  LEU A 383     -34.167   5.559  31.434  1.00 13.67           C  
ATOM   2026  CG  LEU A 383     -35.337   6.006  30.562  1.00 11.71           C  
ATOM   2027  CD1 LEU A 383     -34.882   7.067  29.566  1.00 11.81           C  
ATOM   2028  CD2 LEU A 383     -35.993   4.809  29.843  1.00 13.46           C  
ATOM   2029  N   LEU A 384     -32.655   4.820  34.292  1.00 13.25           N  
ATOM   2030  CA  LEU A 384     -31.371   4.441  34.869  1.00 13.88           C  
ATOM   2031  C   LEU A 384     -31.538   3.754  36.225  1.00 15.36           C  
ATOM   2032  O   LEU A 384     -30.617   3.710  37.023  1.00 16.88           O  
ATOM   2033  CB  LEU A 384     -30.452   5.656  34.934  1.00 13.85           C  
ATOM   2034  CG  LEU A 384     -30.070   6.212  33.560  1.00 11.80           C  
ATOM   2035  CD1 LEU A 384     -29.343   7.535  33.707  1.00 14.41           C  
ATOM   2036  CD2 LEU A 384     -29.241   5.213  32.749  1.00 15.59           C  
ATOM   2037  N   LYS A 385     -32.710   3.179  36.464  1.00 13.86           N  
ATOM   2038  CA  LYS A 385     -32.857   2.276  37.602  1.00 14.19           C  
ATOM   2039  C   LYS A 385     -31.958   1.069  37.367  1.00 17.32           C  
ATOM   2040  O   LYS A 385     -31.925   0.501  36.280  1.00 16.93           O  
ATOM   2041  CB  LYS A 385     -34.297   1.793  37.782  1.00 13.82           C  
ATOM   2042  CG  LYS A 385     -35.299   2.845  38.171  1.00 18.25           C  
ATOM   2043  CD  LYS A 385     -35.128   3.239  39.618  1.00 22.84           C  
ATOM   2044  CE  LYS A 385     -35.970   4.450  39.972  1.00 30.26           C  
ATOM   2045  NZ  LYS A 385     -37.426   4.178  39.786  1.00 42.65           N  
ATOM   2046  N   LYS A 386     -31.234   0.673  38.400  1.00 17.01           N  
ATOM   2047  CA  LYS A 386     -30.247  -0.390  38.289  1.00 16.85           C  
ATOM   2048  C   LYS A 386     -30.886  -1.779  38.201  1.00 16.43           C  
ATOM   2049  O   LYS A 386     -30.343  -2.688  37.551  1.00 19.59           O  
ATOM   2050  CB  LYS A 386     -29.272  -0.293  39.457  1.00 18.57           C  
ATOM   2051  CG  LYS A 386     -28.502   1.022  39.464  1.00 16.95           C  
ATOM   2052  CD  LYS A 386     -27.235   0.920  40.251  1.00 22.07           C  
ATOM   2053  CE  LYS A 386     -26.595   2.281  40.512  1.00 21.11           C  
ATOM   2054  NZ  LYS A 386     -26.132   2.996  39.294  1.00 16.95           N  
ATOM   2055  N   ASP A 387     -32.048  -1.922  38.823  1.00 17.95           N  
ATOM   2056  CA  ASP A 387     -32.813  -3.164  38.745  1.00 20.00           C  
ATOM   2057  C   ASP A 387     -33.717  -3.104  37.517  1.00 17.57           C  
ATOM   2058  O   ASP A 387     -34.637  -2.275  37.474  1.00 18.20           O  
ATOM   2059  CB  ASP A 387     -33.635  -3.346  40.023  1.00 20.05           C  
ATOM   2060  CG  ASP A 387     -34.497  -4.598  40.005  1.00 24.95           C  
ATOM   2061  OD1 ASP A 387     -34.447  -5.381  39.030  1.00 23.62           O  
ATOM   2062  OD2 ASP A 387     -35.230  -4.802  40.996  1.00 28.63           O  
ATOM   2063  N   PRO A 388     -33.459  -3.968  36.512  1.00 18.62           N  
ATOM   2064  CA  PRO A 388     -34.288  -3.879  35.300  1.00 18.92           C  
ATOM   2065  C   PRO A 388     -35.787  -4.063  35.550  1.00 19.14           C  
ATOM   2066  O   PRO A 388     -36.606  -3.494  34.821  1.00 19.33           O  
ATOM   2067  CB  PRO A 388     -33.728  -4.967  34.373  1.00 18.55           C  
ATOM   2068  CG  PRO A 388     -32.843  -5.825  35.226  1.00 20.51           C  
ATOM   2069  CD  PRO A 388     -32.413  -5.010  36.407  1.00 18.25           C  
ATOM   2070  N   LYS A 389     -36.149  -4.783  36.618  1.00 22.16           N  
ATOM   2071  CA  LYS A 389     -37.559  -4.965  36.994  1.00 24.19           C  
ATOM   2072  C   LYS A 389     -38.240  -3.683  37.450  1.00 22.63           C  
ATOM   2073  O   LYS A 389     -39.454  -3.564  37.338  1.00 22.37           O  
ATOM   2074  CB  LYS A 389     -37.688  -6.012  38.112  1.00 28.21           C  
ATOM   2075  CG  LYS A 389     -37.362  -7.431  37.690  1.00 36.18           C  
ATOM   2076  CD  LYS A 389     -38.486  -8.031  36.852  1.00 46.75           C  
ATOM   2077  CE  LYS A 389     -38.134  -9.415  36.307  1.00 51.94           C  
ATOM   2078  NZ  LYS A 389     -38.624  -9.595  34.898  1.00 53.01           N  
ATOM   2079  N   GLN A 390     -37.451  -2.745  37.973  1.00 19.99           N  
ATOM   2080  CA  GLN A 390     -37.925  -1.440  38.426  1.00 22.95           C  
ATOM   2081  C   GLN A 390     -37.754  -0.326  37.384  1.00 21.28           C  
ATOM   2082  O   GLN A 390     -38.225   0.789  37.584  1.00 22.90           O  
ATOM   2083  CB  GLN A 390     -37.164  -1.037  39.685  1.00 23.43           C  
ATOM   2084  CG  GLN A 390     -37.441  -1.899  40.899  1.00 30.73           C  
ATOM   2085  CD  GLN A 390     -36.450  -1.623  42.020  1.00 44.85           C  
ATOM   2086  OE1 GLN A 390     -35.863  -0.530  42.102  1.00 47.96           O  
ATOM   2087  NE2 GLN A 390     -36.243  -2.618  42.885  1.00 47.57           N  
ATOM   2088  N   ARG A 391     -37.067  -0.634  36.286  1.00 19.14           N  
ATOM   2089  CA  ARG A 391     -36.777   0.344  35.239  1.00 17.99           C  
ATOM   2090  C   ARG A 391     -37.996   0.684  34.370  1.00 16.68           C  
ATOM   2091  O   ARG A 391     -38.839  -0.161  34.062  1.00 17.94           O  
ATOM   2092  CB  ARG A 391     -35.638  -0.188  34.368  1.00 17.08           C  
ATOM   2093  CG  ARG A 391     -35.008   0.805  33.355  1.00 12.76           C  
ATOM   2094  CD  ARG A 391     -33.824   0.165  32.646  1.00 11.79           C  
ATOM   2095  NE  ARG A 391     -32.810  -0.267  33.606  1.00 12.95           N  
ATOM   2096  CZ  ARG A 391     -32.047  -1.337  33.485  1.00 14.48           C  
ATOM   2097  NH1 ARG A 391     -32.085  -2.082  32.390  1.00 16.40           N  
ATOM   2098  NH2 ARG A 391     -31.188  -1.649  34.441  1.00 13.95           N  
ATOM   2099  N   LEU A 392     -38.064   1.949  33.971  1.00 15.52           N  
ATOM   2100  CA  LEU A 392     -39.039   2.408  32.995  1.00 16.90           C  
ATOM   2101  C   LEU A 392     -38.791   1.654  31.685  1.00 17.16           C  
ATOM   2102  O   LEU A 392     -37.680   1.652  31.167  1.00 17.82           O  
ATOM   2103  CB  LEU A 392     -38.866   3.917  32.795  1.00 18.56           C  
ATOM   2104  CG  LEU A 392     -39.983   4.722  32.161  1.00 22.31           C  
ATOM   2105  CD1 LEU A 392     -41.191   4.780  33.076  1.00 23.22           C  
ATOM   2106  CD2 LEU A 392     -39.484   6.120  31.844  1.00 20.56           C  
ATOM   2107  N   GLY A 393     -39.831   1.006  31.180  1.00 16.56           N  
ATOM   2108  CA  GLY A 393     -39.718   0.114  30.044  1.00 18.04           C  
ATOM   2109  C   GLY A 393     -39.434  -1.325  30.410  1.00 16.96           C  
ATOM   2110  O   GLY A 393     -39.393  -2.180  29.531  1.00 18.06           O  
ATOM   2111  N   GLY A 394     -39.267  -1.608  31.708  1.00 17.18           N  
ATOM   2112  CA  GLY A 394     -38.790  -2.926  32.148  1.00 17.55           C  
ATOM   2113  C   GLY A 394     -39.870  -3.967  32.434  1.00 21.80           C  
ATOM   2114  O   GLY A 394     -39.565  -5.108  32.781  1.00 23.79           O  
ATOM   2115  N   GLY A 395     -41.123  -3.563  32.271  1.00 24.98           N  
ATOM   2116  CA  GLY A 395     -42.276  -4.435  32.473  1.00 25.22           C  
ATOM   2117  C   GLY A 395     -42.814  -4.973  31.168  1.00 25.26           C  
ATOM   2118  O   GLY A 395     -42.205  -4.811  30.109  1.00 22.98           O  
ATOM   2119  N   SER A 396     -43.974  -5.611  31.243  1.00 23.16           N  
ATOM   2120  CA  SER A 396     -44.543  -6.303  30.093  1.00 25.28           C  
ATOM   2121  C   SER A 396     -44.890  -5.348  28.953  1.00 25.36           C  
ATOM   2122  O   SER A 396     -44.891  -5.743  27.793  1.00 27.01           O  
ATOM   2123  CB  SER A 396     -45.786  -7.107  30.510  1.00 25.81           C  
ATOM   2124  OG  SER A 396     -46.862  -6.253  30.871  1.00 27.79           O  
ATOM   2125  N   GLU A 397     -45.172  -4.092  29.279  1.00 24.32           N  
ATOM   2126  CA  GLU A 397     -45.537  -3.102  28.265  1.00 26.09           C  
ATOM   2127  C   GLU A 397     -44.352  -2.528  27.480  1.00 20.92           C  
ATOM   2128  O   GLU A 397     -44.555  -1.865  26.471  1.00 18.63           O  
ATOM   2129  CB  GLU A 397     -46.334  -1.972  28.908  1.00 28.76           C  
ATOM   2130  CG  GLU A 397     -47.756  -2.384  29.279  1.00 39.15           C  
ATOM   2131  CD  GLU A 397     -48.610  -2.653  28.052  1.00 47.66           C  
ATOM   2132  OE1 GLU A 397     -48.724  -1.746  27.195  1.00 53.28           O  
ATOM   2133  OE2 GLU A 397     -49.158  -3.771  27.939  1.00 56.46           O  
ATOM   2134  N   ASP A 398     -43.133  -2.779  27.950  1.00 19.99           N  
ATOM   2135  CA  ASP A 398     -41.915  -2.416  27.233  1.00 18.27           C  
ATOM   2136  C   ASP A 398     -41.943  -0.908  26.884  1.00 18.66           C  
ATOM   2137  O   ASP A 398     -42.129  -0.071  27.783  1.00 17.31           O  
ATOM   2138  CB  ASP A 398     -41.736  -3.352  26.024  1.00 18.93           C  
ATOM   2139  CG  ASP A 398     -40.304  -3.400  25.518  1.00 21.09           C  
ATOM   2140  OD1 ASP A 398     -39.351  -3.278  26.290  1.00 22.40           O  
ATOM   2141  OD2 ASP A 398     -40.127  -3.610  24.320  1.00 27.67           O  
ATOM   2142  N   ALA A 399     -41.792  -0.564  25.601  1.00 17.95           N  
ATOM   2143  CA  ALA A 399     -41.680   0.838  25.166  1.00 16.28           C  
ATOM   2144  C   ALA A 399     -42.883   1.681  25.539  1.00 17.02           C  
ATOM   2145  O   ALA A 399     -42.745   2.876  25.722  1.00 17.11           O  
ATOM   2146  CB  ALA A 399     -41.439   0.927  23.662  1.00 15.81           C  
ATOM   2147  N   LYS A 400     -44.058   1.062  25.669  1.00 16.26           N  
ATOM   2148  CA  LYS A 400     -45.279   1.826  25.916  1.00 17.03           C  
ATOM   2149  C   LYS A 400     -45.215   2.576  27.262  1.00 14.56           C  
ATOM   2150  O   LYS A 400     -45.735   3.694  27.380  1.00 17.14           O  
ATOM   2151  CB  LYS A 400     -46.517   0.933  25.793  1.00 22.26           C  
ATOM   2152  CG  LYS A 400     -46.952   0.662  24.313  1.00 27.58           C  
ATOM   2153  CD  LYS A 400     -45.875  -0.060  23.477  1.00 33.95           C  
ATOM   2154  CE  LYS A 400     -46.378  -0.564  22.113  1.00 32.92           C  
ATOM   2155  NZ  LYS A 400     -45.452  -1.618  21.589  1.00 26.47           N  
ATOM   2156  N   GLU A 401     -44.483   2.014  28.230  1.00 18.44           N  
ATOM   2157  CA AGLU A 401     -44.304   2.675  29.529  0.50 18.35           C  
ATOM   2158  CA BGLU A 401     -44.278   2.659  29.537  0.50 18.62           C  
ATOM   2159  C   GLU A 401     -43.516   3.983  29.381  1.00 17.71           C  
ATOM   2160  O   GLU A 401     -43.812   4.978  30.045  1.00 19.31           O  
ATOM   2161  CB AGLU A 401     -43.603   1.746  30.518  0.50 18.35           C  
ATOM   2162  CB BGLU A 401     -43.485   1.747  30.478  0.50 19.05           C  
ATOM   2163  CG AGLU A 401     -43.716   2.205  31.971  0.50 18.36           C  
ATOM   2164  CG BGLU A 401     -44.045   0.336  30.710  0.50 19.67           C  
ATOM   2165  CD AGLU A 401     -42.946   1.336  32.959  0.50 19.27           C  
ATOM   2166  CD BGLU A 401     -43.049  -0.552  31.450  0.50 24.78           C  
ATOM   2167  OE1AGLU A 401     -42.168   0.458  32.540  0.50 18.32           O  
ATOM   2168  OE1BGLU A 401     -42.575  -0.143  32.526  0.50 25.79           O  
ATOM   2169  OE2AGLU A 401     -43.121   1.542  34.174  0.50 25.04           O  
ATOM   2170  OE2BGLU A 401     -42.731  -1.651  30.956  0.50 23.74           O  
ATOM   2171  N   ILE A 402     -42.522   3.977  28.495  1.00 16.15           N  
ATOM   2172  CA  ILE A 402     -41.720   5.161  28.229  1.00 16.50           C  
ATOM   2173  C   ILE A 402     -42.541   6.174  27.438  1.00 16.95           C  
ATOM   2174  O   ILE A 402     -42.559   7.371  27.756  1.00 15.92           O  
ATOM   2175  CB  ILE A 402     -40.410   4.791  27.511  1.00 16.26           C  
ATOM   2176  CG1 ILE A 402     -39.564   3.875  28.400  1.00 17.33           C  
ATOM   2177  CG2 ILE A 402     -39.595   6.054  27.134  1.00 16.28           C  
ATOM   2178  CD1 ILE A 402     -38.488   3.134  27.664  1.00 20.25           C  
ATOM   2179  N   MET A 403     -43.247   5.692  26.418  1.00 14.44           N  
ATOM   2180  CA  MET A 403     -44.076   6.548  25.579  1.00 15.97           C  
ATOM   2181  C   MET A 403     -45.119   7.325  26.371  1.00 16.25           C  
ATOM   2182  O   MET A 403     -45.434   8.449  26.020  1.00 16.68           O  
ATOM   2183  CB  MET A 403     -44.731   5.725  24.473  1.00 15.09           C  
ATOM   2184  CG  MET A 403     -43.722   5.152  23.470  1.00 14.93           C  
ATOM   2185  SD  MET A 403     -44.443   3.867  22.451  1.00 22.35           S  
ATOM   2186  CE  MET A 403     -45.555   4.782  21.441  1.00 28.83           C  
ATOM   2187  N   GLN A 404     -45.612   6.725  27.456  1.00 16.40           N  
ATOM   2188  CA  GLN A 404     -46.601   7.346  28.344  1.00 18.28           C  
ATOM   2189  C   GLN A 404     -46.024   8.250  29.434  1.00 17.58           C  
ATOM   2190  O   GLN A 404     -46.780   8.941  30.127  1.00 18.63           O  
ATOM   2191  CB  GLN A 404     -47.485   6.266  28.973  1.00 20.03           C  
ATOM   2192  CG  GLN A 404     -48.391   5.588  27.949  1.00 26.89           C  
ATOM   2193  CD  GLN A 404     -49.292   4.517  28.545  1.00 33.87           C  
ATOM   2194  OE1 GLN A 404     -48.900   3.791  29.462  1.00 36.22           O  
ATOM   2195  NE2 GLN A 404     -50.506   4.406  28.009  1.00 37.20           N  
ATOM   2196  N   HIS A 405     -44.702   8.294  29.579  1.00 18.84           N  
ATOM   2197  CA  HIS A 405     -44.093   9.143  30.597  1.00 18.18           C  
ATOM   2198  C   HIS A 405     -44.379  10.646  30.308  1.00 16.29           C  
ATOM   2199  O   HIS A 405     -44.412  11.089  29.148  1.00 18.13           O  
ATOM   2200  CB  HIS A 405     -42.588   8.875  30.704  1.00 17.65           C  
ATOM   2201  CG  HIS A 405     -41.944   9.515  31.897  1.00 16.96           C  
ATOM   2202  ND1 HIS A 405     -41.585  10.846  31.930  1.00 17.89           N  
ATOM   2203  CD2 HIS A 405     -41.597   9.001  33.102  1.00 19.27           C  
ATOM   2204  CE1 HIS A 405     -41.058  11.125  33.110  1.00 16.35           C  
ATOM   2205  NE2 HIS A 405     -41.034  10.018  33.828  1.00 15.59           N  
ATOM   2206  N   ARG A 406     -44.571  11.407  31.385  1.00 18.50           N  
ATOM   2207  CA AARG A 406     -44.956  12.813  31.244  0.50 20.60           C  
ATOM   2208  CA BARG A 406     -44.903  12.841  31.331  0.50 20.95           C  
ATOM   2209  C   ARG A 406     -43.911  13.669  30.521  1.00 19.59           C  
ATOM   2210  O   ARG A 406     -44.252  14.708  29.990  1.00 21.59           O  
ATOM   2211  CB AARG A 406     -45.360  13.433  32.589  0.50 22.00           C  
ATOM   2212  CB BARG A 406     -44.972  13.417  32.754  0.50 22.73           C  
ATOM   2213  CG AARG A 406     -44.247  13.598  33.607  0.50 27.67           C  
ATOM   2214  CG BARG A 406     -43.594  13.568  33.421  0.50 29.05           C  
ATOM   2215  CD AARG A 406     -44.840  13.870  34.994  0.50 31.55           C  
ATOM   2216  CD BARG A 406     -43.646  13.545  34.948  0.50 35.69           C  
ATOM   2217  NE AARG A 406     -43.836  13.975  36.056  0.50 33.48           N  
ATOM   2218  NE BARG A 406     -43.741  14.885  35.537  0.50 36.90           N  
ATOM   2219  CZ AARG A 406     -43.151  12.953  36.569  0.50 32.99           C  
ATOM   2220  CZ BARG A 406     -42.932  15.374  36.481  0.50 35.75           C  
ATOM   2221  NH1AARG A 406     -43.319  11.712  36.116  0.50 24.76           N  
ATOM   2222  NH1BARG A 406     -41.933  14.652  36.979  0.50 33.79           N  
ATOM   2223  NH2AARG A 406     -42.279  13.179  37.548  0.50 38.41           N  
ATOM   2224  NH2BARG A 406     -43.122  16.609  36.933  0.50 32.31           N  
ATOM   2225  N   PHE A 407     -42.657  13.220  30.457  1.00 18.21           N  
ATOM   2226  CA  PHE A 407     -41.656  13.922  29.654  1.00 18.07           C  
ATOM   2227  C   PHE A 407     -42.077  13.995  28.185  1.00 15.39           C  
ATOM   2228  O   PHE A 407     -41.799  14.958  27.510  1.00 16.73           O  
ATOM   2229  CB  PHE A 407     -40.287  13.245  29.783  1.00 18.18           C  
ATOM   2230  CG  PHE A 407     -39.190  13.914  28.996  1.00 17.74           C  
ATOM   2231  CD1 PHE A 407     -38.555  15.036  29.493  1.00 18.90           C  
ATOM   2232  CD2 PHE A 407     -38.785  13.408  27.768  1.00 19.65           C  
ATOM   2233  CE1 PHE A 407     -37.539  15.649  28.781  1.00 23.76           C  
ATOM   2234  CE2 PHE A 407     -37.770  14.011  27.049  1.00 20.83           C  
ATOM   2235  CZ  PHE A 407     -37.147  15.131  27.549  1.00 22.92           C  
ATOM   2236  N   PHE A 408     -42.754  12.965  27.705  1.00 15.23           N  
ATOM   2237  CA  PHE A 408     -43.217  12.927  26.317  1.00 16.94           C  
ATOM   2238  C   PHE A 408     -44.698  13.335  26.160  1.00 18.57           C  
ATOM   2239  O   PHE A 408     -45.313  13.059  25.130  1.00 16.98           O  
ATOM   2240  CB  PHE A 408     -43.011  11.523  25.739  1.00 17.92           C  
ATOM   2241  CG  PHE A 408     -41.571  11.137  25.569  1.00 15.05           C  
ATOM   2242  CD1 PHE A 408     -40.782  11.783  24.643  1.00 16.07           C  
ATOM   2243  CD2 PHE A 408     -41.018  10.105  26.312  1.00 15.78           C  
ATOM   2244  CE1 PHE A 408     -39.442  11.410  24.462  1.00 11.96           C  
ATOM   2245  CE2 PHE A 408     -39.690   9.731  26.133  1.00 15.24           C  
ATOM   2246  CZ  PHE A 408     -38.904  10.395  25.220  1.00 14.58           C  
ATOM   2247  N   ALA A 409     -45.253  14.004  27.170  1.00 20.94           N  
ATOM   2248  CA  ALA A 409     -46.641  14.456  27.125  1.00 22.57           C  
ATOM   2249  C   ALA A 409     -46.846  15.318  25.878  1.00 22.75           C  
ATOM   2250  O   ALA A 409     -46.017  16.169  25.567  1.00 22.88           O  
ATOM   2251  CB  ALA A 409     -46.970  15.240  28.366  1.00 24.64           C  
ATOM   2252  N   GLY A 410     -47.929  15.069  25.148  1.00 23.97           N  
ATOM   2253  CA  GLY A 410     -48.220  15.839  23.929  1.00 25.73           C  
ATOM   2254  C   GLY A 410     -47.646  15.268  22.637  1.00 24.53           C  
ATOM   2255  O   GLY A 410     -48.117  15.604  21.544  1.00 25.84           O  
ATOM   2256  N   ILE A 411     -46.620  14.424  22.755  1.00 21.95           N  
ATOM   2257  CA  ILE A 411     -46.075  13.710  21.602  1.00 19.92           C  
ATOM   2258  C   ILE A 411     -47.138  12.752  21.067  1.00 18.50           C  
ATOM   2259  O   ILE A 411     -47.712  11.960  21.816  1.00 18.42           O  
ATOM   2260  CB  ILE A 411     -44.786  12.907  21.949  1.00 20.46           C  
ATOM   2261  CG1 ILE A 411     -43.655  13.833  22.427  1.00 23.88           C  
ATOM   2262  CG2 ILE A 411     -44.325  12.095  20.762  1.00 19.98           C  
ATOM   2263  CD1 ILE A 411     -43.043  14.710  21.341  1.00 27.12           C  
ATOM   2264  N   VAL A 412     -47.411  12.849  19.776  1.00 17.48           N  
ATOM   2265  CA AVAL A 412     -48.305  11.896  19.117  0.50 18.38           C  
ATOM   2266  CA BVAL A 412     -48.300  11.928  19.080  0.50 16.36           C  
ATOM   2267  C   VAL A 412     -47.429  10.892  18.371  1.00 16.20           C  
ATOM   2268  O   VAL A 412     -46.748  11.216  17.395  1.00 12.75           O  
ATOM   2269  CB AVAL A 412     -49.424  12.574  18.245  0.50 19.62           C  
ATOM   2270  CB BVAL A 412     -49.215  12.681  18.074  0.50 15.68           C  
ATOM   2271  CG1AVAL A 412     -48.959  13.867  17.647  0.50 23.17           C  
ATOM   2272  CG1BVAL A 412     -50.266  11.750  17.514  0.50 16.20           C  
ATOM   2273  CG2AVAL A 412     -49.970  11.626  17.179  0.50 21.22           C  
ATOM   2274  CG2BVAL A 412     -49.888  13.895  18.758  0.50 12.39           C  
ATOM   2275  N   TRP A 413     -47.442   9.663  18.854  1.00 14.72           N  
ATOM   2276  CA  TRP A 413     -46.452   8.661  18.436  1.00 15.74           C  
ATOM   2277  C   TRP A 413     -46.578   8.235  16.973  1.00 15.36           C  
ATOM   2278  O   TRP A 413     -45.586   7.911  16.338  1.00 15.81           O  
ATOM   2279  CB  TRP A 413     -46.439   7.489  19.440  1.00 14.60           C  
ATOM   2280  CG  TRP A 413     -45.875   7.950  20.742  1.00 17.03           C  
ATOM   2281  CD1 TRP A 413     -46.561   8.412  21.811  1.00 15.86           C  
ATOM   2282  CD2 TRP A 413     -44.493   8.090  21.062  1.00 14.89           C  
ATOM   2283  NE1 TRP A 413     -45.706   8.807  22.791  1.00 16.48           N  
ATOM   2284  CE2 TRP A 413     -44.421   8.616  22.357  1.00 15.52           C  
ATOM   2285  CE3 TRP A 413     -43.304   7.798  20.377  1.00 12.74           C  
ATOM   2286  CZ2 TRP A 413     -43.209   8.866  22.989  1.00 14.53           C  
ATOM   2287  CZ3 TRP A 413     -42.096   8.029  21.011  1.00 14.30           C  
ATOM   2288  CH2 TRP A 413     -42.061   8.560  22.304  1.00 16.24           C  
ATOM   2289  N   GLN A 414     -47.783   8.265  16.416  1.00 17.33           N  
ATOM   2290  CA  GLN A 414     -47.944   7.999  15.002  1.00 17.30           C  
ATOM   2291  C   GLN A 414     -47.316   9.123  14.169  1.00 13.55           C  
ATOM   2292  O   GLN A 414     -46.792   8.859  13.083  1.00 14.87           O  
ATOM   2293  CB  GLN A 414     -49.429   7.811  14.648  1.00 19.40           C  
ATOM   2294  CG  GLN A 414     -49.691   7.346  13.210  1.00 22.68           C  
ATOM   2295  CD  GLN A 414     -48.975   6.041  12.809  1.00 34.77           C  
ATOM   2296  OE1 GLN A 414     -48.649   5.841  11.627  1.00 40.16           O  
ATOM   2297  NE2 GLN A 414     -48.729   5.154  13.784  1.00 38.64           N  
ATOM   2298  N   HIS A 415     -47.366  10.357  14.650  1.00 16.29           N  
ATOM   2299  CA  HIS A 415     -46.719  11.483  13.959  1.00 14.10           C  
ATOM   2300  C   HIS A 415     -45.191  11.367  13.985  1.00 13.66           C  
ATOM   2301  O   HIS A 415     -44.529  11.705  13.004  1.00 14.43           O  
ATOM   2302  CB  HIS A 415     -47.166  12.843  14.498  1.00 16.50           C  
ATOM   2303  CG  HIS A 415     -48.619  13.142  14.263  1.00 19.61           C  
ATOM   2304  ND1 HIS A 415     -49.218  14.285  14.738  1.00 27.44           N  
ATOM   2305  CD2 HIS A 415     -49.586  12.447  13.614  1.00 24.41           C  
ATOM   2306  CE1 HIS A 415     -50.496  14.284  14.398  1.00 28.55           C  
ATOM   2307  NE2 HIS A 415     -50.744  13.183  13.712  1.00 30.57           N  
ATOM   2308  N   VAL A 416     -44.653  10.844  15.081  1.00 14.56           N  
ATOM   2309  CA  VAL A 416     -43.210  10.573  15.176  1.00 14.13           C  
ATOM   2310  C   VAL A 416     -42.815   9.619  14.063  1.00 14.31           C  
ATOM   2311  O   VAL A 416     -41.933   9.906  13.267  1.00 11.05           O  
ATOM   2312  CB  VAL A 416     -42.862   9.949  16.538  1.00 10.69           C  
ATOM   2313  CG1 VAL A 416     -41.387   9.490  16.576  1.00 12.87           C  
ATOM   2314  CG2 VAL A 416     -43.198  10.916  17.672  1.00 15.20           C  
ATOM   2315  N   TYR A 417     -43.515   8.491  13.975  1.00 11.40           N  
ATOM   2316  CA  TYR A 417     -43.264   7.490  12.952  1.00 12.91           C  
ATOM   2317  C   TYR A 417     -43.302   8.060  11.534  1.00 10.82           C  
ATOM   2318  O   TYR A 417     -42.460   7.713  10.706  1.00 13.86           O  
ATOM   2319  CB  TYR A 417     -44.276   6.349  13.079  1.00 13.61           C  
ATOM   2320  CG  TYR A 417     -44.009   5.235  12.091  1.00 12.86           C  
ATOM   2321  CD1 TYR A 417     -43.121   4.197  12.403  1.00 16.75           C  
ATOM   2322  CD2 TYR A 417     -44.608   5.226  10.820  1.00 14.99           C  
ATOM   2323  CE1 TYR A 417     -42.838   3.180  11.500  1.00 13.99           C  
ATOM   2324  CE2 TYR A 417     -44.333   4.211   9.907  1.00 19.46           C  
ATOM   2325  CZ  TYR A 417     -43.438   3.180  10.259  1.00 16.41           C  
ATOM   2326  OH  TYR A 417     -43.148   2.154   9.395  1.00 19.72           O  
ATOM   2327  N   GLU A 418     -44.241   8.965  11.288  1.00 13.77           N  
ATOM   2328  CA  GLU A 418     -44.487   9.530   9.967  1.00 13.79           C  
ATOM   2329  C   GLU A 418     -43.576  10.730   9.659  1.00 14.72           C  
ATOM   2330  O   GLU A 418     -43.712  11.379   8.605  1.00 13.65           O  
ATOM   2331  CB  GLU A 418     -45.963   9.937   9.844  1.00 16.46           C  
ATOM   2332  CG  GLU A 418     -46.908   8.721   9.828  1.00 17.60           C  
ATOM   2333  CD  GLU A 418     -48.369   9.064  10.028  1.00 24.74           C  
ATOM   2334  OE1 GLU A 418     -48.685  10.222  10.369  1.00 34.31           O  
ATOM   2335  OE2 GLU A 418     -49.203   8.146   9.868  1.00 29.92           O  
ATOM   2336  N   LYS A 419     -42.646  11.021  10.566  1.00 12.84           N  
ATOM   2337  CA  LYS A 419     -41.670  12.118  10.402  1.00 14.06           C  
ATOM   2338  C   LYS A 419     -42.363  13.478  10.284  1.00 15.49           C  
ATOM   2339  O   LYS A 419     -41.880  14.394   9.611  1.00 16.67           O  
ATOM   2340  CB  LYS A 419     -40.685  11.855   9.247  1.00 16.85           C  
ATOM   2341  CG  LYS A 419     -39.858  10.585   9.466  1.00 17.37           C  
ATOM   2342  CD  LYS A 419     -38.665  10.452   8.566  1.00 19.11           C  
ATOM   2343  CE  LYS A 419     -39.002  10.470   7.122  1.00 20.58           C  
ATOM   2344  NZ  LYS A 419     -37.769  10.259   6.294  1.00 28.33           N  
ATOM   2345  N   LYS A 420     -43.477  13.606  10.989  1.00 14.19           N  
ATOM   2346  CA  LYS A 420     -44.265  14.832  10.998  1.00 15.53           C  
ATOM   2347  C   LYS A 420     -43.828  15.814  12.091  1.00 17.69           C  
ATOM   2348  O   LYS A 420     -44.338  16.930  12.152  1.00 19.88           O  
ATOM   2349  CB  LYS A 420     -45.763  14.518  11.117  1.00 15.83           C  
ATOM   2350  CG  LYS A 420     -46.357  13.982   9.851  1.00 18.25           C  
ATOM   2351  CD  LYS A 420     -47.789  13.579  10.059  1.00 22.61           C  
ATOM   2352  CE  LYS A 420     -48.420  13.153   8.747  1.00 27.55           C  
ATOM   2353  NZ  LYS A 420     -49.778  12.632   8.978  1.00 37.56           N  
ATOM   2354  N   LEU A 421     -42.884  15.425  12.947  1.00 17.83           N  
ATOM   2355  CA  LEU A 421     -42.266  16.410  13.825  1.00 19.56           C  
ATOM   2356  C   LEU A 421     -41.100  17.061  13.087  1.00 16.25           C  
ATOM   2357  O   LEU A 421     -40.278  16.386  12.471  1.00 17.67           O  
ATOM   2358  CB  LEU A 421     -41.802  15.806  15.156  1.00 21.13           C  
ATOM   2359  CG  LEU A 421     -42.808  14.998  15.994  1.00 28.52           C  
ATOM   2360  CD1 LEU A 421     -42.308  14.876  17.424  1.00 30.16           C  
ATOM   2361  CD2 LEU A 421     -44.210  15.549  15.985  1.00 34.30           C  
ATOM   2362  N   SER A 422     -41.054  18.381  13.153  1.00 15.58           N  
ATOM   2363  CA  SER A 422     -40.003  19.158  12.541  1.00 13.18           C  
ATOM   2364  C   SER A 422     -38.708  19.045  13.356  1.00 13.24           C  
ATOM   2365  O   SER A 422     -38.679  19.400  14.520  1.00 16.99           O  
ATOM   2366  CB  SER A 422     -40.437  20.620  12.415  1.00 16.49           C  
ATOM   2367  OG  SER A 422     -41.380  20.777  11.366  1.00 20.45           O  
ATOM   2368  N   PRO A 423     -37.635  18.522  12.750  1.00 13.98           N  
ATOM   2369  CA  PRO A 423     -36.404  18.458  13.525  1.00 14.18           C  
ATOM   2370  C   PRO A 423     -35.919  19.839  13.961  1.00 15.78           C  
ATOM   2371  O   PRO A 423     -35.977  20.791  13.192  1.00 18.25           O  
ATOM   2372  CB  PRO A 423     -35.406  17.841  12.557  1.00 14.29           C  
ATOM   2373  CG  PRO A 423     -36.239  17.139  11.537  1.00 15.78           C  
ATOM   2374  CD  PRO A 423     -37.470  17.963  11.401  1.00 16.01           C  
ATOM   2375  N   PRO A 424     -35.418  19.939  15.193  1.00 17.79           N  
ATOM   2376  CA  PRO A 424     -34.970  21.212  15.733  1.00 19.12           C  
ATOM   2377  C   PRO A 424     -33.652  21.679  15.117  1.00 18.87           C  
ATOM   2378  O   PRO A 424     -33.387  22.883  15.089  1.00 21.97           O  
ATOM   2379  CB  PRO A 424     -34.823  20.910  17.225  1.00 23.26           C  
ATOM   2380  CG  PRO A 424     -34.443  19.466  17.251  1.00 24.29           C  
ATOM   2381  CD  PRO A 424     -35.240  18.838  16.154  1.00 22.27           C  
ATOM   2382  N   PHE A 425     -32.855  20.747  14.598  1.00 16.28           N  
ATOM   2383  CA  PHE A 425     -31.633  21.068  13.857  1.00 14.86           C  
ATOM   2384  C   PHE A 425     -31.695  20.480  12.452  1.00 13.04           C  
ATOM   2385  O   PHE A 425     -31.826  19.278  12.283  1.00 12.54           O  
ATOM   2386  CB  PHE A 425     -30.402  20.533  14.605  1.00 15.46           C  
ATOM   2387  CG  PHE A 425     -29.143  20.529  13.781  1.00 18.56           C  
ATOM   2388  CD1 PHE A 425     -28.444  21.720  13.525  1.00 19.88           C  
ATOM   2389  CD2 PHE A 425     -28.630  19.347  13.281  1.00 20.75           C  
ATOM   2390  CE1 PHE A 425     -27.284  21.714  12.765  1.00 20.33           C  
ATOM   2391  CE2 PHE A 425     -27.462  19.341  12.521  1.00 21.33           C  
ATOM   2392  CZ  PHE A 425     -26.792  20.524  12.268  1.00 18.52           C  
ATOM   2393  N   LYS A 426     -31.613  21.354  11.453  1.00 11.94           N  
ATOM   2394  CA  LYS A 426     -31.580  20.955  10.053  1.00 13.88           C  
ATOM   2395  C   LYS A 426     -30.139  21.040   9.551  1.00 16.80           C  
ATOM   2396  O   LYS A 426     -29.581  22.131   9.489  1.00 18.55           O  
ATOM   2397  CB  LYS A 426     -32.498  21.848   9.202  1.00 18.46           C  
ATOM   2398  CG  LYS A 426     -33.975  21.929   9.666  1.00 18.61           C  
ATOM   2399  CD  LYS A 426     -34.783  20.639   9.501  1.00 17.31           C  
ATOM   2400  CE  LYS A 426     -35.116  20.332   8.057  1.00 19.28           C  
ATOM   2401  NZ  LYS A 426     -35.979  19.140   7.863  1.00 20.41           N  
ATOM   2402  N   PRO A 427     -29.521  19.885   9.218  1.00 15.85           N  
ATOM   2403  CA  PRO A 427     -28.171  19.877   8.641  1.00 15.14           C  
ATOM   2404  C   PRO A 427     -28.048  20.790   7.410  1.00 15.10           C  
ATOM   2405  O   PRO A 427     -28.902  20.746   6.527  1.00 17.91           O  
ATOM   2406  CB  PRO A 427     -27.958  18.406   8.265  1.00 16.16           C  
ATOM   2407  CG  PRO A 427     -28.858  17.648   9.172  1.00 14.21           C  
ATOM   2408  CD  PRO A 427     -30.065  18.520   9.381  1.00 14.39           C  
ATOM   2409  N   GLN A 428     -27.042  21.657   7.409  1.00 16.94           N  
ATOM   2410  CA  GLN A 428     -26.838  22.621   6.318  1.00 19.04           C  
ATOM   2411  C   GLN A 428     -25.783  22.124   5.352  1.00 21.16           C  
ATOM   2412  O   GLN A 428     -24.739  22.735   5.168  1.00 21.35           O  
ATOM   2413  CB  GLN A 428     -26.475  24.000   6.877  1.00 20.88           C  
ATOM   2414  CG  GLN A 428     -27.612  24.650   7.703  1.00 24.70           C  
ATOM   2415  CD  GLN A 428     -28.919  24.765   6.933  1.00 33.98           C  
ATOM   2416  OE1 GLN A 428     -29.952  24.205   7.332  1.00 32.72           O  
ATOM   2417  NE2 GLN A 428     -28.881  25.479   5.814  1.00 35.00           N  
ATOM   2418  N   VAL A 429     -26.071  20.998   4.728  1.00 20.06           N  
ATOM   2419  CA  VAL A 429     -25.194  20.464   3.695  1.00 19.89           C  
ATOM   2420  C   VAL A 429     -25.537  21.126   2.366  1.00 21.27           C  
ATOM   2421  O   VAL A 429     -26.701  21.375   2.068  1.00 24.99           O  
ATOM   2422  CB  VAL A 429     -25.250  18.940   3.594  1.00 17.61           C  
ATOM   2423  CG1 VAL A 429     -24.479  18.315   4.771  1.00 21.05           C  
ATOM   2424  CG2 VAL A 429     -26.698  18.430   3.540  1.00 18.42           C  
ATOM   2425  N   THR A 430     -24.505  21.424   1.593  1.00 21.24           N  
ATOM   2426  CA  THR A 430     -24.638  22.188   0.362  1.00 24.63           C  
ATOM   2427  C   THR A 430     -24.695  21.282  -0.858  1.00 24.14           C  
ATOM   2428  O   THR A 430     -25.107  21.686  -1.953  1.00 25.68           O  
ATOM   2429  CB  THR A 430     -23.496  23.191   0.237  1.00 23.27           C  
ATOM   2430  OG1 THR A 430     -22.239  22.504   0.276  1.00 29.18           O  
ATOM   2431  CG2 THR A 430     -23.575  24.179   1.372  1.00 29.55           C  
ATOM   2432  N   SER A 431     -24.299  20.037  -0.669  1.00 20.87           N  
ATOM   2433  CA  SER A 431     -24.370  19.064  -1.727  1.00 22.07           C  
ATOM   2434  C   SER A 431     -24.438  17.680  -1.138  1.00 23.68           C  
ATOM   2435  O   SER A 431     -24.187  17.457   0.063  1.00 16.83           O  
ATOM   2436  CB  SER A 431     -23.164  19.156  -2.657  1.00 24.01           C  
ATOM   2437  OG  SER A 431     -22.045  18.494  -2.103  1.00 21.86           O  
ATOM   2438  N   GLU A 432     -24.747  16.750  -2.025  1.00 24.70           N  
ATOM   2439  CA  GLU A 432     -24.893  15.359  -1.680  1.00 27.66           C  
ATOM   2440  C   GLU A 432     -23.574  14.772  -1.191  1.00 25.33           C  
ATOM   2441  O   GLU A 432     -23.593  13.708  -0.574  1.00 32.51           O  
ATOM   2442  CB  GLU A 432     -25.476  14.568  -2.878  1.00 30.19           C  
ATOM   2443  CG  GLU A 432     -26.836  15.143  -3.406  1.00 36.28           C  
ATOM   2444  CD  GLU A 432     -27.370  14.498  -4.701  1.00 37.36           C  
ATOM   2445  OE1 GLU A 432     -27.213  15.099  -5.792  1.00 31.91           O  
ATOM   2446  OE2 GLU A 432     -27.979  13.408  -4.615  1.00 38.37           O  
ATOM   2447  N   THR A 433     -22.445  15.466  -1.445  1.00 21.67           N  
ATOM   2448  CA  THR A 433     -21.095  15.026  -1.031  1.00 23.71           C  
ATOM   2449  C   THR A 433     -20.443  15.859   0.087  1.00 22.08           C  
ATOM   2450  O   THR A 433     -19.295  15.616   0.456  1.00 24.87           O  
ATOM   2451  CB  THR A 433     -20.084  14.975  -2.210  1.00 26.41           C  
ATOM   2452  OG1 THR A 433     -19.835  16.295  -2.716  1.00 23.91           O  
ATOM   2453  CG2 THR A 433     -20.591  14.080  -3.315  1.00 30.10           C  
ATOM   2454  N   ASP A 434     -21.165  16.838   0.616  1.00 18.65           N  
ATOM   2455  CA  ASP A 434     -20.681  17.678   1.701  1.00 17.98           C  
ATOM   2456  C   ASP A 434     -20.508  16.855   3.000  1.00 17.36           C  
ATOM   2457  O   ASP A 434     -21.480  16.271   3.481  1.00 19.48           O  
ATOM   2458  CB  ASP A 434     -21.683  18.828   1.899  1.00 19.98           C  
ATOM   2459  CG  ASP A 434     -21.258  19.839   2.952  1.00 18.70           C  
ATOM   2460  OD1 ASP A 434     -20.259  19.617   3.671  1.00 17.13           O  
ATOM   2461  OD2 ASP A 434     -21.971  20.867   3.084  1.00 18.66           O  
ATOM   2462  N   THR A 435     -19.277  16.764   3.514  1.00 12.93           N  
ATOM   2463  CA  THR A 435     -18.960  15.965   4.720  1.00 13.73           C  
ATOM   2464  C   THR A 435     -18.631  16.832   5.935  1.00 13.52           C  
ATOM   2465  O   THR A 435     -17.903  16.401   6.840  1.00 13.68           O  
ATOM   2466  CB  THR A 435     -17.824  14.935   4.457  1.00 14.45           C  
ATOM   2467  OG1 THR A 435     -16.655  15.612   3.991  1.00 15.70           O  
ATOM   2468  CG2 THR A 435     -18.226  13.924   3.425  1.00 14.23           C  
ATOM   2469  N   ARG A 436     -19.193  18.038   5.989  1.00 12.05           N  
ATOM   2470  CA  ARG A 436     -18.895  18.972   7.094  1.00 11.92           C  
ATOM   2471  C   ARG A 436     -19.254  18.463   8.490  1.00 12.20           C  
ATOM   2472  O   ARG A 436     -18.722  18.938   9.483  1.00 15.83           O  
ATOM   2473  CB  ARG A 436     -19.569  20.331   6.896  1.00 13.37           C  
ATOM   2474  CG  ARG A 436     -21.093  20.282   6.998  1.00 13.44           C  
ATOM   2475  CD  ARG A 436     -21.754  21.653   6.778  1.00 18.85           C  
ATOM   2476  NE  ARG A 436     -21.444  22.159   5.445  1.00 19.79           N  
ATOM   2477  CZ  ARG A 436     -21.602  23.418   5.048  1.00 33.99           C  
ATOM   2478  NH1 ARG A 436     -22.094  24.342   5.878  1.00 38.60           N  
ATOM   2479  NH2 ARG A 436     -21.277  23.753   3.804  1.00 34.49           N  
ATOM   2480  N   TYR A 437     -20.175  17.501   8.560  1.00 12.69           N  
ATOM   2481  CA  TYR A 437     -20.573  16.908   9.850  1.00 11.46           C  
ATOM   2482  C   TYR A 437     -19.836  15.610  10.227  1.00 11.00           C  
ATOM   2483  O   TYR A 437     -20.300  14.845  11.088  1.00 12.46           O  
ATOM   2484  CB  TYR A 437     -22.089  16.716   9.903  1.00 10.28           C  
ATOM   2485  CG  TYR A 437     -22.835  18.029   9.730  1.00 13.72           C  
ATOM   2486  CD1 TYR A 437     -22.639  19.096  10.622  1.00 17.10           C  
ATOM   2487  CD2 TYR A 437     -23.697  18.221   8.668  1.00 12.42           C  
ATOM   2488  CE1 TYR A 437     -23.334  20.315  10.470  1.00 15.17           C  
ATOM   2489  CE2 TYR A 437     -24.397  19.425   8.508  1.00 15.74           C  
ATOM   2490  CZ  TYR A 437     -24.188  20.476   9.389  1.00 15.76           C  
ATOM   2491  OH  TYR A 437     -24.904  21.666   9.210  1.00 18.44           O  
ATOM   2492  N   PHE A 438     -18.665  15.400   9.616  1.00 10.83           N  
ATOM   2493  CA  PHE A 438     -17.798  14.277   9.889  1.00 11.29           C  
ATOM   2494  C   PHE A 438     -16.430  14.805  10.299  1.00 12.94           C  
ATOM   2495  O   PHE A 438     -15.955  15.778   9.726  1.00 13.90           O  
ATOM   2496  CB  PHE A 438     -17.687  13.376   8.651  1.00 12.50           C  
ATOM   2497  CG  PHE A 438     -18.960  12.651   8.357  1.00 10.95           C  
ATOM   2498  CD1 PHE A 438     -19.209  11.384   8.886  1.00 10.69           C  
ATOM   2499  CD2 PHE A 438     -19.967  13.286   7.645  1.00 10.09           C  
ATOM   2500  CE1 PHE A 438     -20.436  10.725   8.646  1.00 12.31           C  
ATOM   2501  CE2 PHE A 438     -21.182  12.630   7.394  1.00 12.12           C  
ATOM   2502  CZ  PHE A 438     -21.412  11.358   7.909  1.00 15.10           C  
ATOM   2503  N   ASP A 439     -15.826  14.138  11.276  1.00 15.21           N  
ATOM   2504  CA  ASP A 439     -14.495  14.472  11.758  1.00 17.90           C  
ATOM   2505  C   ASP A 439     -13.466  14.474  10.625  1.00 16.77           C  
ATOM   2506  O   ASP A 439     -13.314  13.502   9.899  1.00 13.70           O  
ATOM   2507  CB  ASP A 439     -14.114  13.446  12.819  1.00 18.04           C  
ATOM   2508  CG  ASP A 439     -12.920  13.853  13.639  1.00 25.67           C  
ATOM   2509  OD1 ASP A 439     -12.804  13.305  14.761  1.00 40.33           O  
ATOM   2510  OD2 ASP A 439     -12.112  14.694  13.182  1.00 26.85           O  
ATOM   2511  N   GLU A 440     -12.738  15.584  10.514  1.00 17.99           N  
ATOM   2512  CA  GLU A 440     -11.649  15.750   9.556  1.00 17.81           C  
ATOM   2513  C   GLU A 440     -10.546  14.694   9.700  1.00 15.56           C  
ATOM   2514  O   GLU A 440      -9.850  14.403   8.730  1.00 15.85           O  
ATOM   2515  CB  GLU A 440     -11.070  17.152   9.718  1.00 20.10           C  
ATOM   2516  CG  GLU A 440     -10.094  17.577   8.639  1.00 29.59           C  
ATOM   2517  CD  GLU A 440      -9.713  19.045   8.731  1.00 39.79           C  
ATOM   2518  OE1 GLU A 440      -8.751  19.437   8.037  1.00 36.31           O  
ATOM   2519  OE2 GLU A 440     -10.375  19.802   9.481  1.00 42.08           O  
ATOM   2520  N   GLU A 441     -10.391  14.137  10.894  1.00 15.62           N  
ATOM   2521  CA  GLU A 441      -9.481  13.008  11.114  1.00 17.44           C  
ATOM   2522  C   GLU A 441      -9.722  11.883  10.107  1.00 17.23           C  
ATOM   2523  O   GLU A 441      -8.781  11.216   9.652  1.00 17.60           O  
ATOM   2524  CB  GLU A 441      -9.614  12.488  12.550  1.00 20.07           C  
ATOM   2525  CG  GLU A 441      -8.640  11.392  12.945  1.00 27.24           C  
ATOM   2526  CD  GLU A 441      -7.159  11.762  12.752  1.00 35.39           C  
ATOM   2527  OE1 GLU A 441      -6.404  10.880  12.285  1.00 48.57           O  
ATOM   2528  OE2 GLU A 441      -6.750  12.912  13.042  1.00 35.51           O  
ATOM   2529  N   PHE A 442     -10.987  11.677   9.749  1.00 14.44           N  
ATOM   2530  CA  PHE A 442     -11.365  10.693   8.739  1.00 13.24           C  
ATOM   2531  C   PHE A 442     -11.417  11.272   7.333  1.00  9.88           C  
ATOM   2532  O   PHE A 442     -10.777  10.747   6.426  1.00 12.74           O  
ATOM   2533  CB  PHE A 442     -12.701  10.020   9.096  1.00 13.39           C  
ATOM   2534  CG  PHE A 442     -12.694   9.409  10.445  1.00 14.88           C  
ATOM   2535  CD1 PHE A 442     -11.840   8.355  10.731  1.00 15.36           C  
ATOM   2536  CD2 PHE A 442     -13.480   9.922  11.460  1.00 16.02           C  
ATOM   2537  CE1 PHE A 442     -11.796   7.815  12.005  1.00 19.83           C  
ATOM   2538  CE2 PHE A 442     -13.436   9.376  12.733  1.00 19.15           C  
ATOM   2539  CZ  PHE A 442     -12.585   8.328  12.998  1.00 19.70           C  
ATOM   2540  N   THR A 443     -12.169  12.357   7.119  1.00 12.79           N  
ATOM   2541  CA ATHR A 443     -12.406  12.834   5.753  0.50 14.66           C  
ATOM   2542  CA BTHR A 443     -12.419  12.863   5.761  0.50 11.34           C  
ATOM   2543  C   THR A 443     -11.145  13.336   5.050  1.00 12.96           C  
ATOM   2544  O   THR A 443     -11.114  13.369   3.823  1.00 14.93           O  
ATOM   2545  CB ATHR A 443     -13.507  13.901   5.688  0.50 14.95           C  
ATOM   2546  CB BTHR A 443     -13.470  14.011   5.737  0.50  8.93           C  
ATOM   2547  OG1ATHR A 443     -13.655  14.346   4.334  0.50 26.57           O  
ATOM   2548  OG1BTHR A 443     -12.928  15.172   6.372  0.50  9.67           O  
ATOM   2549  CG2ATHR A 443     -13.163  15.062   6.527  0.50 16.96           C  
ATOM   2550  CG2BTHR A 443     -14.811  13.589   6.393  0.50  7.05           C  
ATOM   2551  N   ALA A 444     -10.121  13.707   5.817  1.00 14.86           N  
ATOM   2552  CA  ALA A 444      -8.833  14.142   5.218  1.00 15.21           C  
ATOM   2553  C   ALA A 444      -7.980  13.004   4.659  1.00 17.90           C  
ATOM   2554  O   ALA A 444      -7.061  13.254   3.877  1.00 19.56           O  
ATOM   2555  CB  ALA A 444      -8.019  14.920   6.221  1.00 17.76           C  
ATOM   2556  N   GLN A 445      -8.266  11.765   5.059  1.00 15.95           N  
ATOM   2557  CA  GLN A 445      -7.445  10.627   4.660  1.00 16.39           C  
ATOM   2558  C   GLN A 445      -7.595  10.287   3.184  1.00 18.85           C  
ATOM   2559  O   GLN A 445      -8.679  10.402   2.623  1.00 19.18           O  
ATOM   2560  CB  GLN A 445      -7.785   9.403   5.496  1.00 15.58           C  
ATOM   2561  CG  GLN A 445      -7.649   9.612   7.004  1.00 18.02           C  
ATOM   2562  CD  GLN A 445      -7.710   8.331   7.800  1.00 17.17           C  
ATOM   2563  OE1 GLN A 445      -7.385   7.247   7.305  1.00 23.03           O  
ATOM   2564  NE2 GLN A 445      -8.109   8.451   9.062  1.00 18.60           N  
ATOM   2565  N   MET A 446      -6.509   9.849   2.559  1.00 17.76           N  
ATOM   2566  CA  MET A 446      -6.544   9.455   1.167  1.00 19.75           C  
ATOM   2567  C   MET A 446      -7.213   8.089   1.053  1.00 21.56           C  
ATOM   2568  O   MET A 446      -7.034   7.234   1.907  1.00 24.09           O  
ATOM   2569  CB  MET A 446      -5.128   9.388   0.575  1.00 22.34           C  
ATOM   2570  CG  MET A 446      -4.329  10.697   0.605  1.00 25.92           C  
ATOM   2571  SD  MET A 446      -5.010  12.083  -0.322  1.00 36.87           S  
ATOM   2572  CE  MET A 446      -5.840  12.975   0.978  1.00 39.50           C  
ATOM   2573  N   ILE A 447      -8.002   7.920   0.000  1.00 27.46           N  
ATOM   2574  CA  ILE A 447      -8.608   6.642  -0.337  1.00 33.04           C  
ATOM   2575  C   ILE A 447      -7.825   6.002  -1.473  1.00 33.18           C  
ATOM   2576  O   ILE A 447      -7.605   6.631  -2.509  1.00 32.35           O  
ATOM   2577  CB  ILE A 447     -10.058   6.828  -0.821  1.00 34.52           C  
ATOM   2578  CG1 ILE A 447     -10.926   7.345   0.318  1.00 34.65           C  
ATOM   2579  CG2 ILE A 447     -10.629   5.499  -1.392  1.00 38.75           C  
ATOM   2580  CD1 ILE A 447     -12.281   7.754  -0.139  1.00 38.17           C  
ATOM   2581  N   THR A 448      -7.420   4.756  -1.277  1.00 36.58           N  
ATOM   2582  CA  THR A 448      -6.936   3.924  -2.378  1.00 41.82           C  
ATOM   2583  C   THR A 448      -7.567   2.546  -2.256  1.00 44.94           C  
ATOM   2584  O   THR A 448      -7.029   1.659  -1.592  1.00 49.13           O  
ATOM   2585  CB  THR A 448      -5.397   3.769  -2.387  1.00 41.92           C  
ATOM   2586  OG1 THR A 448      -4.965   3.159  -1.162  1.00 42.57           O  
ATOM   2587  CG2 THR A 448      -4.714   5.120  -2.559  1.00 43.16           C  
ATOM   2588  N   ILE A 449      -8.717   2.368  -2.884  1.00 48.04           N  
ATOM   2589  CA  ILE A 449      -9.345   1.053  -2.911  1.00 50.72           C  
ATOM   2590  C   ILE A 449      -8.571   0.151  -3.884  1.00 53.66           C  
ATOM   2591  O   ILE A 449      -8.218   0.558  -5.006  1.00 55.29           O  
ATOM   2592  CB  ILE A 449     -10.865   1.130  -3.252  1.00 49.33           C  
ATOM   2593  CG1 ILE A 449     -11.608   1.917  -2.173  1.00 45.95           C  
ATOM   2594  CG2 ILE A 449     -11.479  -0.261  -3.382  1.00 48.72           C  
ATOM   2595  CD1 ILE A 449     -11.421   1.385  -0.757  1.00 45.53           C  
ATOM   2596  N   THR A 450      -8.283  -1.059  -3.412  1.00 54.37           N  
ATOM   2597  CA  THR A 450      -7.629  -2.083  -4.208  1.00 55.50           C  
ATOM   2598  C   THR A 450      -8.618  -2.549  -5.287  1.00 56.44           C  
ATOM   2599  O   THR A 450      -9.797  -2.740  -4.984  1.00 56.01           O  
ATOM   2600  CB  THR A 450      -7.224  -3.286  -3.317  1.00 55.55           C  
ATOM   2601  OG1 THR A 450      -6.783  -2.823  -2.029  1.00 55.61           O  
ATOM   2602  CG2 THR A 450      -6.125  -4.102  -3.974  1.00 56.75           C  
ATOM   2603  N   PRO A 451      -8.158  -2.723  -6.546  1.00 57.68           N  
ATOM   2604  CA  PRO A 451      -9.102  -3.113  -7.612  1.00 58.92           C  
ATOM   2605  C   PRO A 451      -9.677  -4.525  -7.441  1.00 58.86           C  
ATOM   2606  O   PRO A 451     -10.885  -4.728  -7.605  1.00 58.16           O  
ATOM   2607  CB  PRO A 451      -8.259  -3.034  -8.898  1.00 59.43           C  
ATOM   2608  CG  PRO A 451      -6.974  -2.366  -8.515  1.00 59.12           C  
ATOM   2609  CD  PRO A 451      -6.780  -2.589  -7.053  1.00 58.34           C  
ATOM   2610  N   SER A 457     -10.055 -15.756 -12.123  1.00 27.99           N  
ATOM   2611  CA  SER A 457     -10.869 -15.127 -11.082  1.00 27.39           C  
ATOM   2612  C   SER A 457     -11.066 -15.953  -9.793  1.00 25.36           C  
ATOM   2613  O   SER A 457     -10.495 -17.036  -9.612  1.00 23.54           O  
ATOM   2614  CB  SER A 457     -12.217 -14.650 -11.649  1.00 26.00           C  
ATOM   2615  OG  SER A 457     -13.203 -15.662 -11.630  1.00 30.22           O  
ATOM   2616  N   MET A 458     -11.879 -15.406  -8.891  1.00 24.48           N  
ATOM   2617  CA  MET A 458     -11.807 -15.774  -7.481  1.00 23.86           C  
ATOM   2618  C   MET A 458     -13.171 -15.752  -6.802  1.00 25.06           C  
ATOM   2619  O   MET A 458     -13.271 -15.708  -5.575  1.00 28.52           O  
ATOM   2620  CB  MET A 458     -10.799 -14.855  -6.773  1.00 25.65           C  
ATOM   2621  CG  MET A 458      -9.337 -15.146  -7.160  1.00 28.19           C  
ATOM   2622  SD  MET A 458      -8.782 -16.886  -6.950  1.00 29.65           S  
ATOM   2623  CE  MET A 458      -7.750 -16.712  -5.488  1.00 25.80           C  
ATOM   2624  N   GLU A 459     -14.219 -15.857  -7.615  1.00 24.04           N  
ATOM   2625  CA  GLU A 459     -15.591 -15.715  -7.140  1.00 24.64           C  
ATOM   2626  C   GLU A 459     -16.086 -16.886  -6.286  1.00 24.82           C  
ATOM   2627  O   GLU A 459     -17.053 -16.741  -5.540  1.00 27.24           O  
ATOM   2628  CB  GLU A 459     -16.543 -15.453  -8.327  1.00 26.66           C  
ATOM   2629  CG  GLU A 459     -17.084 -16.687  -9.076  1.00 30.90           C  
ATOM   2630  CD  GLU A 459     -16.109 -17.316 -10.101  1.00 29.76           C  
ATOM   2631  OE1 GLU A 459     -15.018 -16.733 -10.343  1.00 28.27           O  
ATOM   2632  OE2 GLU A 459     -16.447 -18.407 -10.675  1.00 29.59           O  
ATOM   2633  N   CYS A 460     -15.436 -18.045  -6.395  1.00 21.95           N  
ATOM   2634  CA  CYS A 460     -15.849 -19.255  -5.674  1.00 23.67           C  
ATOM   2635  C   CYS A 460     -14.903 -19.636  -4.559  1.00 23.24           C  
ATOM   2636  O   CYS A 460     -15.080 -20.668  -3.910  1.00 26.12           O  
ATOM   2637  CB  CYS A 460     -15.964 -20.433  -6.628  1.00 22.52           C  
ATOM   2638  SG  CYS A 460     -17.237 -20.190  -7.810  1.00 25.10           S  
ATOM   2639  N   VAL A 461     -13.915 -18.798  -4.317  1.00 23.02           N  
ATOM   2640  CA  VAL A 461     -12.922 -19.109  -3.321  1.00 23.16           C  
ATOM   2641  C   VAL A 461     -13.565 -19.054  -1.924  1.00 24.08           C  
ATOM   2642  O   VAL A 461     -14.288 -18.116  -1.574  1.00 23.91           O  
ATOM   2643  CB  VAL A 461     -11.723 -18.176  -3.424  1.00 23.72           C  
ATOM   2644  CG1 VAL A 461     -10.709 -18.465  -2.328  1.00 25.26           C  
ATOM   2645  CG2 VAL A 461     -11.082 -18.318  -4.796  1.00 22.63           C  
ATOM   2646  N   ASP A 462     -13.282 -20.085  -1.142  1.00 21.44           N  
ATOM   2647  CA  ASP A 462     -13.870 -20.271   0.175  1.00 19.47           C  
ATOM   2648  C   ASP A 462     -12.796 -20.902   1.058  1.00 18.82           C  
ATOM   2649  O   ASP A 462     -12.571 -22.120   1.019  1.00 19.85           O  
ATOM   2650  CB  ASP A 462     -15.103 -21.155   0.070  1.00 20.25           C  
ATOM   2651  CG  ASP A 462     -15.829 -21.344   1.401  1.00 22.13           C  
ATOM   2652  OD1 ASP A 462     -15.525 -20.651   2.389  1.00 20.87           O  
ATOM   2653  OD2 ASP A 462     -16.747 -22.195   1.437  1.00 28.28           O  
ATOM   2654  N   SER A 463     -12.088 -20.057   1.802  1.00 17.16           N  
ATOM   2655  CA  SER A 463     -11.013 -20.503   2.667  1.00 17.31           C  
ATOM   2656  C   SER A 463     -11.290 -20.233   4.137  1.00 18.76           C  
ATOM   2657  O   SER A 463     -12.178 -19.442   4.490  1.00 16.77           O  
ATOM   2658  CB  SER A 463      -9.717 -19.813   2.252  1.00 17.99           C  
ATOM   2659  OG  SER A 463      -9.682 -18.466   2.697  1.00 18.95           O  
ATOM   2660  N   GLU A 464     -10.497 -20.835   5.005  1.00 17.55           N  
ATOM   2661  CA  GLU A 464     -10.691 -20.660   6.449  1.00 20.25           C  
ATOM   2662  C   GLU A 464     -10.549 -19.196   6.857  1.00 20.84           C  
ATOM   2663  O   GLU A 464     -11.304 -18.709   7.706  1.00 18.23           O  
ATOM   2664  CB  GLU A 464      -9.690 -21.490   7.237  1.00 20.65           C  
ATOM   2665  CG  GLU A 464      -9.806 -22.972   7.002  1.00 26.64           C  
ATOM   2666  CD  GLU A 464      -9.020 -23.802   8.015  1.00 34.49           C  
ATOM   2667  OE1 GLU A 464      -7.923 -23.374   8.440  1.00 34.18           O  
ATOM   2668  OE2 GLU A 464      -9.515 -24.892   8.373  1.00 46.37           O  
ATOM   2669  N   ARG A 465      -9.584 -18.505   6.247  1.00 20.16           N  
ATOM   2670  CA  ARG A 465      -9.302 -17.094   6.571  1.00 23.27           C  
ATOM   2671  C   ARG A 465     -10.143 -16.095   5.790  1.00 22.68           C  
ATOM   2672  O   ARG A 465     -10.320 -14.953   6.229  1.00 24.89           O  
ATOM   2673  CB  ARG A 465      -7.806 -16.794   6.389  1.00 24.68           C  
ATOM   2674  CG  ARG A 465      -7.036 -16.989   7.669  1.00 36.55           C  
ATOM   2675  CD  ARG A 465      -5.763 -17.753   7.488  1.00 47.42           C  
ATOM   2676  NE  ARG A 465      -5.562 -18.615   8.656  1.00 57.83           N  
ATOM   2677  CZ  ARG A 465      -5.828 -19.922   8.708  1.00 61.17           C  
ATOM   2678  NH1 ARG A 465      -5.619 -20.584   9.839  1.00 62.45           N  
ATOM   2679  NH2 ARG A 465      -6.284 -20.578   7.643  1.00 61.85           N  
ATOM   2680  N   ARG A 466     -10.651 -16.527   4.641  1.00 18.12           N  
ATOM   2681  CA  ARG A 466     -11.479 -15.709   3.755  1.00 17.26           C  
ATOM   2682  C   ARG A 466     -12.655 -16.540   3.242  1.00 16.01           C  
ATOM   2683  O   ARG A 466     -12.677 -16.986   2.092  1.00 15.93           O  
ATOM   2684  CB  ARG A 466     -10.636 -15.156   2.613  1.00 19.07           C  
ATOM   2685  CG  ARG A 466      -9.626 -14.153   3.101  1.00 23.32           C  
ATOM   2686  CD  ARG A 466      -8.610 -13.787   2.037  1.00 21.86           C  
ATOM   2687  NE  ARG A 466      -7.494 -13.078   2.655  1.00 29.06           N  
ATOM   2688  CZ  ARG A 466      -6.511 -13.652   3.362  1.00 37.11           C  
ATOM   2689  NH1 ARG A 466      -5.556 -12.896   3.897  1.00 39.43           N  
ATOM   2690  NH2 ARG A 466      -6.465 -14.973   3.538  1.00 36.31           N  
ATOM   2691  N   PRO A 467     -13.629 -16.805   4.124  1.00 15.58           N  
ATOM   2692  CA  PRO A 467     -14.752 -17.640   3.758  1.00 17.44           C  
ATOM   2693  C   PRO A 467     -15.689 -17.003   2.755  1.00 19.46           C  
ATOM   2694  O   PRO A 467     -15.768 -15.760   2.656  1.00 17.96           O  
ATOM   2695  CB  PRO A 467     -15.484 -17.849   5.094  1.00 16.47           C  
ATOM   2696  CG  PRO A 467     -14.494 -17.485   6.148  1.00 18.50           C  
ATOM   2697  CD  PRO A 467     -13.692 -16.420   5.545  1.00 16.57           C  
ATOM   2698  N   HIS A 468     -16.391 -17.853   2.015  1.00 18.07           N  
ATOM   2699  CA  HIS A 468     -17.508 -17.403   1.216  1.00 21.62           C  
ATOM   2700  C   HIS A 468     -18.727 -17.380   2.114  1.00 22.80           C  
ATOM   2701  O   HIS A 468     -19.256 -18.437   2.483  1.00 23.57           O  
ATOM   2702  CB  HIS A 468     -17.749 -18.317   0.020  1.00 23.60           C  
ATOM   2703  CG  HIS A 468     -18.823 -17.819  -0.896  1.00 24.08           C  
ATOM   2704  ND1 HIS A 468     -18.612 -16.803  -1.803  1.00 27.65           N  
ATOM   2705  CD2 HIS A 468     -20.126 -18.175  -1.023  1.00 30.49           C  
ATOM   2706  CE1 HIS A 468     -19.734 -16.566  -2.459  1.00 33.49           C  
ATOM   2707  NE2 HIS A 468     -20.668 -17.384  -2.005  1.00 27.83           N  
ATOM   2708  N   PHE A 469     -19.181 -16.180   2.468  1.00 22.83           N  
ATOM   2709  CA  PHE A 469     -20.238 -16.033   3.461  1.00 24.07           C  
ATOM   2710  C   PHE A 469     -21.625 -16.069   2.863  1.00 24.52           C  
ATOM   2711  O   PHE A 469     -21.819 -15.685   1.717  1.00 19.94           O  
ATOM   2712  CB  PHE A 469     -20.071 -14.740   4.227  1.00 25.16           C  
ATOM   2713  CG  PHE A 469     -18.954 -14.771   5.200  1.00 26.24           C  
ATOM   2714  CD1 PHE A 469     -17.826 -14.005   4.993  1.00 19.95           C  
ATOM   2715  CD2 PHE A 469     -19.015 -15.601   6.324  1.00 26.56           C  
ATOM   2716  CE1 PHE A 469     -16.797 -14.001   5.898  1.00 19.23           C  
ATOM   2717  CE2 PHE A 469     -17.970 -15.622   7.231  1.00 28.22           C  
ATOM   2718  CZ  PHE A 469     -16.861 -14.814   7.017  1.00 27.17           C  
ATOM   2719  N   PRO A 470     -22.598 -16.531   3.656  1.00 26.48           N  
ATOM   2720  CA  PRO A 470     -23.969 -16.637   3.178  1.00 26.67           C  
ATOM   2721  C   PRO A 470     -24.669 -15.288   3.219  1.00 23.65           C  
ATOM   2722  O   PRO A 470     -24.311 -14.435   4.024  1.00 22.16           O  
ATOM   2723  CB  PRO A 470     -24.607 -17.587   4.197  1.00 26.55           C  
ATOM   2724  CG  PRO A 470     -23.897 -17.257   5.485  1.00 28.18           C  
ATOM   2725  CD  PRO A 470     -22.473 -16.959   5.068  1.00 26.59           C  
ATOM   2726  N   GLN A 471     -25.684 -15.139   2.376  1.00 24.08           N  
ATOM   2727  CA  GLN A 471     -26.580 -13.971   2.383  1.00 23.38           C  
ATOM   2728  C   GLN A 471     -25.902 -12.660   1.987  1.00 18.37           C  
ATOM   2729  O   GLN A 471     -26.396 -11.576   2.314  1.00 20.71           O  
ATOM   2730  CB  GLN A 471     -27.314 -13.830   3.737  1.00 24.97           C  
ATOM   2731  CG  GLN A 471     -28.689 -14.499   3.770  1.00 39.93           C  
ATOM   2732  CD  GLN A 471     -28.615 -16.017   3.791  1.00 49.34           C  
ATOM   2733  OE1 GLN A 471     -28.872 -16.683   2.781  1.00 56.49           O  
ATOM   2734  NE2 GLN A 471     -28.259 -16.574   4.947  1.00 57.97           N  
ATOM   2735  N   PHE A 472     -24.814 -12.761   1.232  1.00 19.76           N  
ATOM   2736  CA  PHE A 472     -24.170 -11.595   0.630  1.00 18.47           C  
ATOM   2737  C   PHE A 472     -24.377 -11.513  -0.880  1.00 20.35           C  
ATOM   2738  O   PHE A 472     -23.437 -11.335  -1.662  1.00 22.77           O  
ATOM   2739  CB  PHE A 472     -22.689 -11.529   1.021  1.00 19.07           C  
ATOM   2740  CG  PHE A 472     -22.487 -10.932   2.371  1.00 14.80           C  
ATOM   2741  CD1 PHE A 472     -22.560 -11.721   3.504  1.00 16.90           C  
ATOM   2742  CD2 PHE A 472     -22.303  -9.567   2.514  1.00 16.82           C  
ATOM   2743  CE1 PHE A 472     -22.418 -11.169   4.756  1.00 18.90           C  
ATOM   2744  CE2 PHE A 472     -22.167  -9.011   3.759  1.00 16.58           C  
ATOM   2745  CZ  PHE A 472     -22.233  -9.814   4.890  1.00 20.58           C  
ATOM   2746  N   ASP A 473     -25.635 -11.624  -1.274  1.00 18.54           N  
ATOM   2747  CA  ASP A 473     -26.043 -11.448  -2.670  1.00 18.30           C  
ATOM   2748  C   ASP A 473     -27.353 -10.663  -2.671  1.00 20.37           C  
ATOM   2749  O   ASP A 473     -28.340 -11.044  -3.314  1.00 20.93           O  
ATOM   2750  CB  ASP A 473     -26.195 -12.809  -3.344  1.00 20.16           C  
ATOM   2751  CG  ASP A 473     -26.472 -12.704  -4.823  1.00 24.86           C  
ATOM   2752  OD1 ASP A 473     -27.154 -13.613  -5.356  1.00 26.89           O  
ATOM   2753  OD2 ASP A 473     -26.016 -11.723  -5.457  1.00 27.65           O  
ATOM   2754  N   TYR A 474     -27.339  -9.548  -1.939  1.00 18.39           N  
ATOM   2755  CA  TYR A 474     -28.543  -8.802  -1.631  1.00 13.87           C  
ATOM   2756  C   TYR A 474     -28.610  -7.466  -2.377  1.00 14.29           C  
ATOM   2757  O   TYR A 474     -27.666  -6.697  -2.370  1.00 13.43           O  
ATOM   2758  CB  TYR A 474     -28.659  -8.569  -0.115  1.00 14.78           C  
ATOM   2759  CG  TYR A 474     -29.864  -7.740   0.293  1.00 12.17           C  
ATOM   2760  CD1 TYR A 474     -31.119  -8.341   0.479  1.00 11.21           C  
ATOM   2761  CD2 TYR A 474     -29.784  -6.359   0.452  1.00 14.78           C  
ATOM   2762  CE1 TYR A 474     -32.236  -7.597   0.809  1.00 15.11           C  
ATOM   2763  CE2 TYR A 474     -30.900  -5.609   0.801  1.00 14.35           C  
ATOM   2764  CZ  TYR A 474     -32.126  -6.238   0.978  1.00 12.90           C  
ATOM   2765  OH  TYR A 474     -33.244  -5.520   1.315  1.00 16.43           O  
ATOM   2766  N   SER A 475     -29.747  -7.241  -3.031  1.00 13.74           N  
ATOM   2767  CA ASER A 475     -30.105  -5.955  -3.621  0.50 14.73           C  
ATOM   2768  CA BSER A 475     -30.103  -5.955  -3.637  0.50 14.97           C  
ATOM   2769  C   SER A 475     -31.557  -5.676  -3.260  1.00 15.82           C  
ATOM   2770  O   SER A 475     -32.445  -6.474  -3.571  1.00 14.15           O  
ATOM   2771  CB ASER A 475     -29.927  -5.981  -5.135  0.50 15.26           C  
ATOM   2772  CB BSER A 475     -29.925  -6.000  -5.161  0.50 15.52           C  
ATOM   2773  OG ASER A 475     -30.369  -4.762  -5.688  0.50 15.58           O  
ATOM   2774  OG BSER A 475     -28.586  -6.314  -5.519  0.50 17.75           O  
ATOM   2775  N   ALA A 476     -31.822  -4.560  -2.575  1.00 14.25           N  
ATOM   2776  CA  ALA A 476     -33.178  -4.307  -2.066  1.00 16.82           C  
ATOM   2777  C   ALA A 476     -34.191  -4.215  -3.204  1.00 19.25           C  
ATOM   2778  O   ALA A 476     -33.928  -3.565  -4.212  1.00 20.06           O  
ATOM   2779  CB  ALA A 476     -33.208  -3.031  -1.252  1.00 18.19           C  
ATOM   2780  N   SER A 477     -35.355  -4.849  -3.032  1.00 19.30           N  
ATOM   2781  CA  SER A 477     -36.390  -4.824  -4.068  1.00 24.49           C  
ATOM   2782  C   SER A 477     -37.014  -3.442  -4.243  1.00 29.23           C  
ATOM   2783  O   SER A 477     -37.196  -2.727  -3.267  1.00 33.64           O  
ATOM   2784  CB  SER A 477     -37.490  -5.829  -3.752  1.00 24.10           C  
ATOM   2785  OG  SER A 477     -37.058  -7.138  -4.084  1.00 30.74           O  
TER    2786      SER A 477                                                      
HETATM 2787 CL3  0XZ A 501     -16.185  -0.478   9.590  1.00 26.00          CL  
HETATM 2788  C27 0XZ A 501     -16.723   0.636  10.789  1.00 17.16           C  
HETATM 2789  C26 0XZ A 501     -18.015   0.554  11.285  1.00 18.02           C  
HETATM 2790  C25 0XZ A 501     -18.418   1.463  12.250  1.00 16.08           C  
HETATM 2791  C28 0XZ A 501     -15.834   1.605  11.238  1.00 15.81           C  
HETATM 2792  C29 0XZ A 501     -16.239   2.511  12.217  1.00 22.39           C  
HETATM 2793  C24 0XZ A 501     -17.534   2.439  12.724  1.00 16.06           C  
HETATM 2794  C20 0XZ A 501     -18.012   3.411  13.797  1.00 15.64           C  
HETATM 2795  C21 0XZ A 501     -18.385   2.659  15.096  1.00 16.63           C  
HETATM 2796  C22 0XZ A 501     -18.782   3.584  16.255  1.00 17.02           C  
HETATM 2797  O23 0XZ A 501     -17.708   4.420  16.641  1.00 17.13           O  
HETATM 2798  N19 0XZ A 501     -19.183   4.131  13.271  1.00 12.01           N  
HETATM 2799  C17 0XZ A 501     -19.074   5.135  12.345  1.00 14.04           C  
HETATM 2800  O18 0XZ A 501     -17.965   5.454  11.913  1.00 12.76           O  
HETATM 2801  C13 0XZ A 501     -20.380   5.780  11.860  1.00 13.22           C  
HETATM 2802  C12 0XZ A 501     -20.094   6.971  10.941  1.00  9.00           C  
HETATM 2803  C11 0XZ A 501     -19.577   6.558   9.539  1.00 13.41           C  
HETATM 2804  N16 0XZ A 501     -21.172   6.241  13.023  1.00 15.78           N  
HETATM 2805  C14 0XZ A 501     -21.195   4.693  11.097  1.00 10.09           C  
HETATM 2806  C15 0XZ A 501     -20.510   4.326   9.776  1.00 10.44           C  
HETATM 2807  N10 0XZ A 501     -20.590   5.590   9.061  1.00 14.47           N  
HETATM 2808  C3  0XZ A 501     -21.666   6.024   8.273  1.00 13.22           C  
HETATM 2809  N5  0XZ A 501     -21.620   7.364   7.947  1.00 11.77           N  
HETATM 2810  C6  0XZ A 501     -22.639   7.973   7.253  1.00 10.77           C  
HETATM 2811  N4  0XZ A 501     -23.711   7.245   6.831  1.00 11.67           N  
HETATM 2812  C1  0XZ A 501     -22.782   5.280   7.878  1.00 12.06           C  
HETATM 2813  C9  0XZ A 501     -23.233   3.963   7.985  1.00 10.20           C  
HETATM 2814  C8  0XZ A 501     -24.432   3.820   7.310  1.00 10.66           C  
HETATM 2815  N7  0XZ A 501     -24.738   5.048   6.851  1.00 10.12           N  
HETATM 2816  C2  0XZ A 501     -23.763   5.914   7.161  1.00  9.69           C  
HETATM 2817  C1  GOL A 502     -15.821  20.798   4.760  1.00 47.73           C  
HETATM 2818  O1  GOL A 502     -16.062  21.244   6.078  1.00 49.04           O  
HETATM 2819  C2  GOL A 502     -17.141  20.370   4.115  1.00 45.39           C  
HETATM 2820  O2  GOL A 502     -17.643  21.316   3.185  1.00 47.03           O  
HETATM 2821  C3  GOL A 502     -16.998  18.954   3.556  1.00 43.61           C  
HETATM 2822  O3  GOL A 502     -17.388  18.733   2.219  1.00 35.75           O  
HETATM 2823  C1  GOL A 503     -18.234  -4.225  12.007  1.00 46.29           C  
HETATM 2824  O1  GOL A 503     -18.947  -3.117  11.514  1.00 37.78           O  
HETATM 2825  C2  GOL A 503     -19.043  -5.501  11.776  1.00 44.34           C  
HETATM 2826  O2  GOL A 503     -18.176  -6.603  11.860  1.00 51.60           O  
HETATM 2827  C3  GOL A 503     -20.163  -5.665  12.808  1.00 43.22           C  
HETATM 2828  O3  GOL A 503     -21.438  -5.468  12.239  1.00 34.26           O  
HETATM 2829  C1  GOL A 504     -16.355  -4.836  27.872  1.00 60.97           C  
HETATM 2830  O1  GOL A 504     -15.297  -3.920  28.056  1.00 61.88           O  
HETATM 2831  C2  GOL A 504     -17.182  -4.514  26.633  1.00 57.45           C  
HETATM 2832  O2  GOL A 504     -17.954  -3.370  26.891  1.00 60.62           O  
HETATM 2833  C3  GOL A 504     -18.121  -5.675  26.296  1.00 59.01           C  
HETATM 2834  O3  GOL A 504     -17.507  -6.671  25.498  1.00 58.29           O  
HETATM 2835  C1  GOL A 505     -16.188   8.574  15.249  1.00 24.29           C  
HETATM 2836  O1  GOL A 505     -16.861   9.148  16.358  1.00 19.57           O  
HETATM 2837  C2  GOL A 505     -16.204   7.051  15.315  1.00 22.08           C  
HETATM 2838  O2  GOL A 505     -17.530   6.572  15.231  1.00 16.73           O  
HETATM 2839  C3  GOL A 505     -15.351   6.372  14.238  1.00 21.58           C  
HETATM 2840  O3  GOL A 505     -15.655   6.747  12.898  1.00 20.10           O  
HETATM 2841  O   HOH A 601     -21.767  16.237   6.415  1.00 12.27           O  
HETATM 2842  O   HOH A 602     -29.066  -5.238  37.948  1.00 27.33           O  
HETATM 2843  O   HOH A 603     -26.188  -3.580  17.489  1.00 15.24           O  
HETATM 2844  O   HOH A 604     -20.141  12.419  12.338  1.00 12.71           O  
HETATM 2845  O   HOH A 605     -28.277   4.423  38.251  1.00 17.20           O  
HETATM 2846  O   HOH A 606     -11.257  10.995   2.562  1.00 13.21           O  
HETATM 2847  O   HOH A 607     -23.418   1.097  23.872  1.00 22.16           O  
HETATM 2848  O   HOH A 608     -18.663 -11.948  16.356  1.00 20.09           O  
HETATM 2849  O   HOH A 609     -28.689  15.127  41.656  1.00 22.72           O  
HETATM 2850  O   HOH A 610     -35.456  -6.960  30.593  1.00 23.15           O  
HETATM 2851  O   HOH A 611     -20.052  12.991  -7.241  1.00 19.25           O  
HETATM 2852  O   HOH A 612      -9.469 -10.536   3.730  1.00 19.62           O  
HETATM 2853  O   HOH A 613     -32.545 -10.602  11.540  1.00 22.80           O  
HETATM 2854  O   HOH A 614     -32.431  -6.471  31.439  1.00 20.39           O  
HETATM 2855  O   HOH A 615     -21.934   6.178  31.960  1.00 13.75           O  
HETATM 2856  O   HOH A 616     -24.073  15.929   2.314  1.00 15.52           O  
HETATM 2857  O   HOH A 617     -18.650  11.994  -9.485  1.00 15.67           O  
HETATM 2858  O   HOH A 618     -46.323  10.774  27.242  1.00 16.03           O  
HETATM 2859  O   HOH A 619      -4.048   9.782   4.056  1.00 23.38           O  
HETATM 2860  O   HOH A 620     -22.968  -2.056  17.354  1.00 26.45           O  
HETATM 2861  O   HOH A 621     -27.926   7.702   0.691  1.00 19.41           O  
HETATM 2862  O   HOH A 622     -34.906   0.885   7.544  1.00 11.69           O  
HETATM 2863  O   HOH A 623     -33.135  -1.145   8.035  1.00 17.45           O  
HETATM 2864  O   HOH A 624     -28.372   9.905  -3.693  1.00 22.82           O  
HETATM 2865  O   HOH A 625     -27.879  10.778   1.323  1.00 25.24           O  
HETATM 2866  O   HOH A 626     -22.734   1.824 -11.427  1.00 18.94           O  
HETATM 2867  O   HOH A 627     -17.276  11.884  12.551  1.00 14.80           O  
HETATM 2868  O   HOH A 628     -28.682  -0.540  23.638  1.00 14.25           O  
HETATM 2869  O   HOH A 629     -42.184   2.049  15.491  1.00 22.53           O  
HETATM 2870  O   HOH A 630     -23.693   2.445  31.841  1.00 13.46           O  
HETATM 2871  O   HOH A 631     -13.276   5.663  -7.184  1.00 16.01           O  
HETATM 2872  O   HOH A 632     -24.419  10.706  38.074  1.00 18.78           O  
HETATM 2873  O   HOH A 633     -26.001  -2.676  28.247  1.00 18.62           O  
HETATM 2874  O   HOH A 634     -29.911  11.478   4.498  1.00 15.95           O  
HETATM 2875  O   HOH A 635     -24.707  -0.072   9.853  1.00 16.96           O  
HETATM 2876  O   HOH A 636     -11.181  -4.449   7.327  1.00 28.11           O  
HETATM 2877  O   HOH A 637     -21.886   1.038  10.008  1.00 18.90           O  
HETATM 2878  O   HOH A 638     -16.940   9.238  11.613  1.00 15.18           O  
HETATM 2879  O   HOH A 639     -23.401 -15.925  36.408  1.00 33.16           O  
HETATM 2880  O   HOH A 640     -24.743  -9.847  17.998  1.00 15.92           O  
HETATM 2881  O   HOH A 641     -23.833  -0.995  25.378  1.00 25.98           O  
HETATM 2882  O   HOH A 642     -21.955   3.634  14.245  1.00 17.28           O  
HETATM 2883  O   HOH A 643     -28.580   6.234   7.262  1.00 20.28           O  
HETATM 2884  O   HOH A 644     -18.207  12.173  30.254  1.00 28.14           O  
HETATM 2885  O   HOH A 645     -38.446  15.026  38.986  1.00 27.32           O  
HETATM 2886  O   HOH A 646     -23.630 -10.264  30.554  1.00 19.28           O  
HETATM 2887  O   HOH A 647     -24.407 -14.489  13.336  1.00 22.88           O  
HETATM 2888  O   HOH A 648     -24.667  12.338  -8.947  1.00 22.98           O  
HETATM 2889  O   HOH A 649     -28.042  -0.540  26.473  1.00 24.12           O  
HETATM 2890  O   HOH A 650     -33.257  -0.187  40.992  1.00 24.09           O  
HETATM 2891  O   HOH A 651     -31.590   2.133  41.055  1.00 22.47           O  
HETATM 2892  O   HOH A 652     -20.947  12.907  27.044  1.00 27.63           O  
HETATM 2893  O   HOH A 653     -41.090  -4.447   8.919  1.00 26.83           O  
HETATM 2894  O   HOH A 654     -11.569  -2.488   4.934  1.00 25.87           O  
HETATM 2895  O   HOH A 655     -24.480   9.412  44.023  1.00 30.05           O  
HETATM 2896  O   HOH A 656     -30.445 -15.263  23.869  1.00 29.44           O  
HETATM 2897  O   HOH A 657     -33.098  -3.156   2.548  1.00 25.72           O  
HETATM 2898  O   HOH A 658     -27.306 -10.487  35.018  1.00 16.82           O  
HETATM 2899  O   HOH A 659     -14.770  16.960   7.471  1.00 22.25           O  
HETATM 2900  O   HOH A 660     -29.788   8.685   6.027  1.00 29.29           O  
HETATM 2901  O   HOH A 661     -24.131 -12.107  16.846  1.00 25.32           O  
HETATM 2902  O   HOH A 662     -32.606  -2.221   5.320  1.00 17.85           O  
HETATM 2903  O   HOH A 663     -40.837  12.608  13.545  1.00 15.78           O  
HETATM 2904  O   HOH A 664     -26.143  -7.076  -4.720  1.00 37.42           O  
HETATM 2905  O   HOH A 665     -25.325 -13.043   6.647  1.00 27.84           O  
HETATM 2906  O   HOH A 666     -42.245   7.671   7.976  1.00 24.27           O  
HETATM 2907  O   HOH A 667     -43.639   5.696  16.921  1.00 29.08           O  
HETATM 2908  O   HOH A 668     -47.171  10.960  24.420  1.00 20.37           O  
HETATM 2909  O   HOH A 669     -29.268   5.380  40.682  1.00 24.28           O  
HETATM 2910  O   HOH A 670     -16.936  -6.679  -6.283  1.00 31.90           O  
HETATM 2911  O   HOH A 671     -18.883   9.329  37.509  1.00 26.52           O  
HETATM 2912  O   HOH A 672     -20.137 -13.571  27.291  1.00 22.92           O  
HETATM 2913  O   HOH A 673     -31.485   2.591   0.248  1.00 42.53           O  
HETATM 2914  O   HOH A 674     -44.722  10.206  34.031  1.00 24.14           O  
HETATM 2915  O   HOH A 675     -24.737 -13.076  31.121  1.00 37.42           O  
HETATM 2916  O   HOH A 676     -32.327   5.982  38.973  1.00 29.91           O  
HETATM 2917  O   HOH A 677     -21.176  17.080  25.712  1.00 27.44           O  
HETATM 2918  O   HOH A 678     -18.323  -8.832  -5.834  1.00 26.68           O  
HETATM 2919  O   HOH A 679     -41.650   0.140  10.258  1.00 21.02           O  
HETATM 2920  O   HOH A 680     -23.785   9.672  40.530  1.00 25.78           O  
HETATM 2921  O   HOH A 681      -7.185 -19.471   4.497  1.00 21.66           O  
HETATM 2922  O   HOH A 682     -25.414  -4.245  26.056  1.00 23.65           O  
HETATM 2923  O   HOH A 683     -24.636  -0.012 -10.833  1.00 25.96           O  
HETATM 2924  O   HOH A 684     -45.185  -5.939  34.014  1.00 38.58           O  
HETATM 2925  O   HOH A 685     -27.858 -15.031  24.405  1.00 24.58           O  
HETATM 2926  O   HOH A 686     -20.165   8.791 -13.642  1.00 36.98           O  
HETATM 2927  O   HOH A 687     -31.666  -2.532  -5.221  1.00 28.07           O  
HETATM 2928  O   HOH A 688     -38.852  -8.273  22.553  1.00 31.92           O  
HETATM 2929  O   HOH A 689     -13.600 -15.748  -0.174  1.00 30.84           O  
HETATM 2930  O   HOH A 690     -41.498  -2.155  22.984  1.00 29.89           O  
HETATM 2931  O   HOH A 691     -30.314 -12.201   1.084  1.00 22.82           O  
HETATM 2932  O   HOH A 692     -14.497   2.552  -9.328  1.00 41.48           O  
HETATM 2933  O   HOH A 693     -24.735   6.337  45.776  1.00 38.11           O  
HETATM 2934  O   HOH A 694     -21.422 -11.161  -3.765  1.00 23.53           O  
HETATM 2935  O   HOH A 695      -6.906  -9.751   3.307  1.00 34.85           O  
HETATM 2936  O   HOH A 696     -28.341  -9.911  37.587  1.00 26.43           O  
HETATM 2937  O   HOH A 697     -35.536 -11.554  15.425  1.00 32.70           O  
HETATM 2938  O   HOH A 698     -36.932  -6.071  32.835  1.00 25.47           O  
HETATM 2939  O   HOH A 699     -33.948   9.621   5.466  1.00 29.78           O  
HETATM 2940  O   HOH A 700     -39.357  -4.869  29.198  1.00 28.35           O  
HETATM 2941  O   HOH A 701     -29.091 -13.227  17.029  1.00 20.66           O  
HETATM 2942  O   HOH A 702     -32.426 -15.651  33.896  1.00 62.91           O  
HETATM 2943  O   HOH A 703     -36.512  -4.708  -0.103  1.00 27.11           O  
HETATM 2944  O   HOH A 704      -9.402  -0.043  32.403  1.00 35.07           O  
HETATM 2945  O   HOH A 705     -26.551  -2.931  41.192  1.00 31.70           O  
HETATM 2946  O   HOH A 706     -36.018  12.072   6.576  1.00 24.55           O  
HETATM 2947  O   HOH A 707     -39.647   7.620  36.131  1.00 32.97           O  
HETATM 2948  O   HOH A 708     -28.785   3.692  43.283  1.00 39.15           O  
HETATM 2949  O   HOH A 709     -17.164  11.910  15.193  1.00 26.10           O  
HETATM 2950  O   HOH A 710     -19.351  21.368  10.753  1.00 30.55           O  
HETATM 2951  O   HOH A 711     -37.438 -15.649  22.569  1.00 27.24           O  
HETATM 2952  O   HOH A 712     -45.040   5.748  32.271  1.00 31.94           O  
HETATM 2953  O   HOH A 713     -42.159  -5.269  22.736  1.00 39.49           O  
HETATM 2954  O   HOH A 714     -22.901   9.008 -11.902  1.00 23.77           O  
HETATM 2955  O   HOH A 715     -20.730 -14.176  29.885  1.00 27.38           O  
HETATM 2956  O   HOH A 716     -22.567  20.701  15.050  1.00 32.33           O  
HETATM 2957  O   HOH A 717      -9.455   0.544  40.970  1.00 41.85           O  
HETATM 2958  O   HOH A 718      -7.407  -1.356   0.159  1.00 59.14           O  
HETATM 2959  O   HOH A 719     -24.080  -8.012  -5.935  1.00 26.51           O  
HETATM 2960  O   HOH A 720     -19.652  -5.576  16.413  1.00 38.50           O  
HETATM 2961  O   HOH A 721     -12.275  10.338  -5.062  1.00 21.61           O  
HETATM 2962  O   HOH A 722     -13.567   4.043  30.630  1.00 27.97           O  
HETATM 2963  O   HOH A 723     -31.601   8.850   4.238  1.00 53.55           O  
HETATM 2964  O   HOH A 724     -14.993   2.856  25.140  1.00 43.25           O  
HETATM 2965  O   HOH A 725      -6.317  12.244   9.157  1.00 33.91           O  
HETATM 2966  O   HOH A 726     -17.503   4.219  19.595  1.00 35.93           O  
HETATM 2967  O   HOH A 727     -12.437  -4.243  30.851  1.00 50.47           O  
HETATM 2968  O   HOH A 728     -17.631  -5.801  18.694  1.00 58.36           O  
HETATM 2969  O   HOH A 729     -34.654  -7.977  39.156  1.00 39.31           O  
HETATM 2970  O   HOH A 730     -43.715  -1.383  11.146  1.00 35.28           O  
HETATM 2971  O   HOH A 731      -7.927 -14.626   9.479  1.00 36.52           O  
HETATM 2972  O   HOH A 732     -15.349  17.406   5.036  1.00 28.38           O  
HETATM 2973  O   HOH A 733     -16.424 -15.115  -1.897  1.00 36.51           O  
HETATM 2974  O   HOH A 734     -16.146  18.555  10.093  1.00 24.75           O  
HETATM 2975  O   HOH A 735     -27.827  10.942  44.039  1.00 32.18           O  
HETATM 2976  O   HOH A 736     -27.663  -9.235  -6.018  1.00 35.86           O  
HETATM 2977  O   HOH A 737     -26.454 -15.218   8.014  1.00 32.94           O  
HETATM 2978  O   HOH A 738     -29.038   7.597  -2.567  1.00 39.49           O  
HETATM 2979  O   HOH A 739     -16.204 -11.019  19.259  1.00 41.86           O  
HETATM 2980  O   HOH A 740     -11.017   3.926  29.649  1.00 40.67           O  
HETATM 2981  O   HOH A 741     -13.327  17.887  12.336  1.00 28.10           O  
HETATM 2982  O   HOH A 742     -17.304 -14.786  15.157  1.00 34.90           O  
HETATM 2983  O   HOH A 743     -20.269   7.985  23.177  1.00 24.04           O  
HETATM 2984  O   HOH A 744     -36.102  22.959  25.748  1.00 22.33           O  
HETATM 2985  O   HOH A 745     -30.292  20.266  28.550  1.00 23.03           O  
HETATM 2986  O   HOH A 746     -42.894  -5.712  10.749  1.00 30.80           O  
HETATM 2987  O   HOH A 747     -36.494  -9.796  27.146  1.00 18.14           O  
HETATM 2988  O   HOH A 748     -37.151  -9.231  29.703  1.00 35.88           O  
HETATM 2989  O   HOH A 749     -32.012  17.321  14.064  1.00 16.27           O  
HETATM 2990  O   HOH A 750     -31.716  20.018   6.567  1.00 29.11           O  
HETATM 2991  O   HOH A 751     -28.132  12.055  -6.700  1.00 27.67           O  
HETATM 2992  O   HOH A 752     -26.434  12.575  -0.293  1.00 19.58           O  
HETATM 2993  O   HOH A 753     -28.155  12.580  -2.077  1.00 35.34           O  
HETATM 2994  O   HOH A 754     -15.719  12.974  -8.128  1.00 24.11           O  
HETATM 2995  O   HOH A 755     -19.060  -5.887  22.906  1.00 25.44           O  
HETATM 2996  O   HOH A 756      -5.413 -24.244   8.450  1.00 37.44           O  
HETATM 2997  O   HOH A 757     -43.446  13.403   6.825  1.00 37.19           O  
HETATM 2998  O   HOH A 758     -28.146 -12.755  -0.450  1.00 23.15           O  
HETATM 2999  O   HOH A 759     -35.271  -6.868   2.357  1.00 19.86           O  
HETATM 3000  O   HOH A 760     -34.758  -6.878  11.780  1.00 27.57           O  
HETATM 3001  O   HOH A 761      -7.524 -17.336   1.890  1.00 28.65           O  
HETATM 3002  O   HOH A 762     -15.677  -8.685  17.851  1.00 42.47           O  
HETATM 3003  O   HOH A 763     -36.758   7.940   7.019  1.00 34.40           O  
HETATM 3004  O   HOH A 764     -44.843  -2.196  17.303  1.00 45.02           O  
HETATM 3005  O   HOH A 765     -14.297 -21.685   6.625  1.00 36.48           O  
HETATM 3006  O   HOH A 766      -8.549  10.296  -1.700  1.00 32.47           O  
HETATM 3007  O   HOH A 767     -23.210  15.729  -6.122  1.00 35.49           O  
HETATM 3008  O   HOH A 768      -7.638 -16.224  11.567  1.00 36.51           O  
HETATM 3009  O   HOH A 769     -11.238  -8.348  -3.944  1.00 46.97           O  
HETATM 3010  O   HOH A 770     -19.240  11.855  33.630  1.00 25.49           O  
HETATM 3011  O   HOH A 771     -23.770 -14.999  -0.480  1.00 24.30           O  
HETATM 3012  O   HOH A 772     -15.491   3.272  41.352  1.00 30.78           O  
HETATM 3013  O   HOH A 773      -5.589   8.353  -3.286  1.00 32.73           O  
HETATM 3014  O   HOH A 774     -30.989   7.878 -10.733  1.00 35.23           O  
HETATM 3015  O   HOH A 775     -13.434  17.314   3.064  1.00 51.99           O  
HETATM 3016  O   HOH A 776     -17.829   5.992  25.652  1.00 39.60           O  
HETATM 3017  O   HOH A 777     -19.638  -1.367  19.842  1.00 29.77           O  
HETATM 3018  O   HOH A 778     -31.002 -11.991  35.617  1.00 35.46           O  
HETATM 3019  O   HOH A 779     -42.185   9.801   5.965  1.00 47.78           O  
HETATM 3020  O   HOH A 780     -18.272  15.898  29.587  1.00 49.05           O  
HETATM 3021  O   HOH A 781     -16.229  -0.691  22.844  1.00 42.59           O  
HETATM 3022  O   HOH A 782     -24.561   3.173 -17.028  1.00 61.69           O  
HETATM 3023  O   HOH A 783     -11.051   8.748  35.268  1.00 36.58           O  
HETATM 3024  O   HOH A 784     -14.706   8.148  39.591  1.00 40.02           O  
HETATM 3025  O   HOH A 785     -41.492  -9.592  21.516  1.00 38.36           O  
HETATM 3026  O   HOH A 786     -26.661 -13.667  17.409  1.00 40.99           O  
HETATM 3027  O   HOH A 787     -19.425  -0.102 -13.925  1.00 32.04           O  
HETATM 3028  O   HOH A 788     -13.267 -19.756   8.774  1.00 32.05           O  
HETATM 3029  O   HOH A 789     -36.047 -10.960  31.349  1.00 48.20           O  
HETATM 3030  O   HOH A 790     -13.999  13.516  -2.872  1.00 38.93           O  
HETATM 3031  O   HOH A 791      -8.998  13.907   1.485  1.00 47.88           O  
HETATM 3032  O   HOH A 792     -31.510   4.122  -3.410  1.00 36.77           O  
HETATM 3033  O   HOH A 793     -22.413 -10.347  21.074  1.00 38.04           O  
HETATM 3034  O   HOH A 794     -22.039 -13.836  -2.643  1.00 25.78           O  
HETATM 3035  O   HOH A 795     -20.708   0.592  16.645  1.00 30.27           O  
HETATM 3036  O   HOH A 796     -18.432   0.472  18.130  1.00 25.16           O  
HETATM 3037  O   HOH A 797     -21.295  -3.534  15.956  1.00 28.07           O  
HETATM 3038  O   HOH A 798     -46.342  15.270  18.479  1.00 28.69           O  
HETATM 3039  O   HOH A 799     -28.380   3.401  -6.970  1.00 24.34           O  
HETATM 3040  O   HOH A 800     -21.250  16.891  -4.914  1.00 38.02           O  
HETATM 3041  O   HOH A 801     -22.089  -8.813  42.401  1.00 51.62           O  
HETATM 3042  O   HOH A 802     -30.918   9.626  42.255  1.00 44.58           O  
HETATM 3043  O   HOH A 803      -6.090  -9.852  11.159  1.00 50.51           O  
HETATM 3044  O   HOH A 804     -22.253 -16.543  28.535  1.00 34.99           O  
HETATM 3045  O   HOH A 805     -13.030 -11.204  -5.827  1.00 33.11           O  
HETATM 3046  O   HOH A 806     -33.964 -16.963  26.152  1.00 43.29           O  
HETATM 3047  O   HOH A 807     -30.846 -15.676  18.234  1.00 57.75           O  
HETATM 3048  O   HOH A 808     -19.225  19.157  -1.839  1.00 53.44           O  
HETATM 3049  O   HOH A 809     -10.982  -1.876   0.482  1.00 38.43           O  
HETATM 3050  O   HOH A 810     -39.272   3.436  36.852  1.00 31.97           O  
HETATM 3051  O   HOH A 811      -9.635  11.890   0.020  1.00 37.40           O  
HETATM 3052  O   HOH A 812     -48.522  -5.851  29.035  1.00 46.79           O  
HETATM 3053  O   HOH A 813     -21.038  10.485  38.380  1.00 39.20           O  
HETATM 3054  O   HOH A 814     -23.547 -10.406  -5.185  1.00 29.69           O  
HETATM 3055  O   HOH A 815     -13.380   2.521  27.555  1.00 40.38           O  
HETATM 3056  O   HOH A 816     -47.715  -4.029  33.501  1.00 52.37           O  
HETATM 3057  O   HOH A 817     -36.788  -1.140  -1.165  1.00 45.26           O  
HETATM 3058  O   HOH A 818      -9.297   3.360   1.444  1.00 37.53           O  
HETATM 3059  O   HOH A 819      -6.734  17.867   8.219  1.00 42.46           O  
HETATM 3060  O   HOH A 820     -39.180   5.423  38.267  1.00 38.67           O  
HETATM 3061  O   HOH A 821     -28.899 -17.357  34.936  1.00 50.11           O  
HETATM 3062  O   HOH A 822     -10.639  -2.922   2.641  1.00 40.34           O  
HETATM 3063  O   HOH A 823     -22.513  14.881  26.381  1.00 34.13           O  
HETATM 3064  O   HOH A 824     -41.075  -5.603  36.446  1.00 45.30           O  
HETATM 3065  O   HOH A 825     -38.208   8.032  38.342  1.00 48.43           O  
HETATM 3066  O   HOH A 826     -11.212   6.600  -5.394  1.00 32.27           O  
HETATM 3067  O   HOH A 827     -34.815   3.282   1.844  1.00 54.04           O  
HETATM 3068  O   HOH A 828     -42.545  -9.725  28.357  1.00 58.31           O  
HETATM 3069  O   HOH A 829     -40.594 -15.599  25.439  1.00 55.86           O  
HETATM 3070  O   HOH A 830     -11.342  12.821  -1.770  1.00 40.22           O  
HETATM 3071  O   HOH A 831     -18.217   5.342  23.069  1.00 39.62           O  
HETATM 3072  O   HOH A 832     -18.320  -2.636  21.716  1.00 38.19           O  
HETATM 3073  O   HOH A 833     -19.665 -13.129  18.604  1.00 32.90           O  
HETATM 3074  O   HOH A 834     -22.187 -13.502  18.708  1.00 37.82           O  
HETATM 3075  O   HOH A 835     -22.995 -16.808  12.770  1.00 36.25           O  
HETATM 3076  O   HOH A 836     -25.702 -15.679  15.661  1.00 37.89           O  
HETATM 3077  O   HOH A 837     -32.896   0.653  -0.006  1.00 34.18           O  
HETATM 3078  O   HOH A 838     -30.411   6.529   0.100  1.00 40.88           O  
HETATM 3079  O   HOH A 839     -21.680   1.319 -13.923  1.00 28.17           O  
HETATM 3080  O   HOH A 840     -26.880  -6.277  -7.511  1.00 28.91           O  
HETATM 3081  O   HOH A 841     -18.138  -4.234 -13.412  1.00 34.20           O  
HETATM 3082  O   HOH A 842     -21.623   3.631 -15.756  1.00 47.91           O  
HETATM 3083  O   HOH A 843     -24.243  11.544 -11.700  1.00 37.42           O  
HETATM 3084  O   HOH A 844     -13.617 -16.068  13.655  1.00 50.75           O  
HETATM 3085  O   HOH A 845      -8.668 -16.068  15.609  1.00 52.19           O  
HETATM 3086  O   HOH A 846     -15.584 -17.866  12.447  1.00 41.01           O  
HETATM 3087  O   HOH A 847     -15.839 -18.047   9.704  1.00 36.05           O  
HETATM 3088  O   HOH A 848     -34.768  -9.412  12.417  1.00 20.44           O  
HETATM 3089  O   HOH A 849     -36.216   2.111   5.281  1.00 35.07           O  
HETATM 3090  O   HOH A 850     -38.570   6.194   5.806  1.00 44.40           O  
HETATM 3091  O   HOH A 851     -25.117  17.325  -4.896  1.00 39.07           O  
HETATM 3092  O   HOH A 852     -15.911   8.360  18.887  1.00 30.26           O  
HETATM 3093  O   HOH A 853     -14.214  -1.205  12.912  1.00 31.25           O  
HETATM 3094  O   HOH A 854     -18.859  -1.720  13.951  1.00 47.00           O  
HETATM 3095  O   HOH A 855     -22.264  -3.280  13.470  1.00 16.85           O  
HETATM 3096  O   HOH A 856     -26.079  20.436  15.814  1.00 20.73           O  
HETATM 3097  O   HOH A 857     -20.740  21.768  13.174  1.00 33.45           O  
HETATM 3098  O   HOH A 858     -24.375  23.578  10.933  1.00 29.60           O  
HETATM 3099  O   HOH A 859     -29.315  24.442  10.858  1.00 35.55           O  
HETATM 3100  O   HOH A 860     -31.609  24.145  12.173  1.00 25.88           O  
HETATM 3101  O   HOH A 861     -30.052  22.384  21.448  1.00 24.01           O  
HETATM 3102  O   HOH A 862     -27.086  22.541  21.439  1.00 30.83           O  
HETATM 3103  O   HOH A 863     -33.668  22.848  27.824  1.00 22.04           O  
HETATM 3104  O   HOH A 864     -31.898  21.231  31.095  1.00 37.23           O  
HETATM 3105  O   HOH A 865     -37.988  18.589  32.399  1.00 21.49           O  
HETATM 3106  O   HOH A 866     -29.457  24.301  25.522  1.00 39.74           O  
HETATM 3107  O   HOH A 867     -45.264  -3.385  24.376  1.00 55.51           O  
HETATM 3108  O   HOH A 868     -30.527 -15.846  13.928  1.00 34.93           O  
HETATM 3109  O   HOH A 869     -30.876 -16.826  11.455  1.00 53.32           O  
HETATM 3110  O   HOH A 870     -32.939 -13.038  33.984  1.00 41.67           O  
HETATM 3111  O   HOH A 871     -33.173  -8.589  33.123  1.00 26.94           O  
HETATM 3112  O   HOH A 872     -35.876  -8.326  34.364  1.00 37.42           O  
HETATM 3113  O   HOH A 873     -34.660  -9.084  36.716  1.00 37.44           O  
HETATM 3114  O   HOH A 874     -30.400  -7.770  37.501  1.00 31.00           O  
HETATM 3115  O   HOH A 875     -31.570  -9.278  35.433  1.00 40.60           O  
HETATM 3116  O   HOH A 876     -22.462 -15.927  25.761  1.00 47.33           O  
HETATM 3117  O   HOH A 877     -25.126 -16.830  24.188  1.00 48.93           O  
HETATM 3118  O   HOH A 878     -18.579 -15.752  30.840  1.00 40.64           O  
HETATM 3119  O   HOH A 879     -20.974 -18.449  29.640  1.00 40.32           O  
HETATM 3120  O   HOH A 880     -18.264 -11.798  25.752  1.00 39.70           O  
HETATM 3121  O   HOH A 881     -31.514  18.126  47.279  1.00 49.53           O  
HETATM 3122  O   HOH A 882     -14.515  -7.604  31.872  1.00 39.02           O  
HETATM 3123  O   HOH A 883     -37.180  12.495  39.673  1.00 36.81           O  
HETATM 3124  O   HOH A 884     -39.713   1.694  39.938  1.00 50.27           O  
HETATM 3125  O   HOH A 885     -43.804  -4.740  35.974  1.00 50.23           O  
HETATM 3126  O   HOH A 886     -48.629   6.406  24.420  1.00 45.10           O  
HETATM 3127  O   HOH A 887     -48.928   8.787  25.201  1.00 31.69           O  
HETATM 3128  O   HOH A 888     -50.196   9.123  27.905  1.00 49.06           O  
HETATM 3129  O   HOH A 889     -48.857  11.493  27.792  1.00 33.23           O  
HETATM 3130  O   HOH A 890     -49.842  13.328  26.014  1.00 30.70           O  
HETATM 3131  O   HOH A 891     -49.769   8.933  20.481  1.00 21.58           O  
HETATM 3132  O   HOH A 892     -50.400   8.184  17.882  1.00 26.93           O  
HETATM 3133  O   HOH A 893     -49.382   5.190  17.575  1.00 34.33           O  
HETATM 3134  O   HOH A 894     -47.193   3.102  18.725  1.00 49.86           O  
HETATM 3135  O   HOH A 895     -49.632   5.985  21.599  1.00 47.50           O  
HETATM 3136  O   HOH A 896     -44.370   7.286  34.152  1.00 33.91           O  
HETATM 3137  O   HOH A 897     -42.049   8.149  36.225  1.00 32.09           O  
HETATM 3138  O   HOH A 898     -37.758  16.812  40.688  1.00 36.19           O  
HETATM 3139  O   HOH A 899     -38.553  22.295  15.524  1.00 43.08           O  
HETATM 3140  O   HOH A 900     -36.631  22.679  20.046  1.00 48.75           O  
HETATM 3141  O   HOH A 901     -30.929  23.015  17.214  1.00 43.79           O  
HETATM 3142  O   HOH A 902     -30.820  24.814  14.605  1.00 46.61           O  
HETATM 3143  O   HOH A 903     -34.137  24.980  11.295  1.00 41.29           O  
HETATM 3144  O   HOH A 904     -11.268  16.931   5.102  1.00 29.26           O  
HETATM 3145  O   HOH A 905     -12.413  15.211  -0.600  1.00 46.07           O  
HETATM 3146  O   HOH A 906      -6.823  15.614   9.758  1.00 52.39           O  
HETATM 3147  O   HOH A 907      -8.379   6.607  11.364  1.00 50.55           O  
HETATM 3148  O   HOH A 908      -8.502   6.872  -5.144  1.00 40.74           O  
HETATM 3149  O   HOH A 909     -16.363  14.643  -5.940  1.00 44.54           O  
HETATM 3150  O   HOH A 910     -34.252   0.415  -3.116  1.00 48.22           O  
HETATM 3151  O   HOH A 911      -6.920 -12.924  -0.504  1.00 42.49           O  
HETATM 3152  O   HOH A 912     -17.647 -20.832  -2.654  1.00 37.29           O  
HETATM 3153  O   HOH A 913     -17.419 -13.106  -4.545  1.00 41.76           O  
HETATM 3154  O   HOH A 914     -20.747  -8.857  -6.682  1.00 33.48           O  
HETATM 3155  O   HOH A 915     -22.871 -16.208  21.290  1.00 55.38           O  
HETATM 3156  O   HOH A 916     -39.806  -7.493  29.814  1.00 51.49           O  
HETATM 3157  O   HOH A 917     -20.299 -17.377  12.498  1.00 50.73           O  
HETATM 3158  O   HOH A 918     -43.004  -8.083  11.799  1.00 36.52           O  
HETATM 3159  O   HOH A 919     -13.108  -0.625  -7.778  1.00 46.62           O  
HETATM 3160  O   HOH A 920      -7.595   5.238   5.581  1.00 44.14           O  
HETATM 3161  O   HOH A 921      -9.509  -0.275   9.269  1.00 37.64           O  
HETATM 3162  O   HOH A 922      -9.207  -3.662   8.771  1.00 35.74           O  
HETATM 3163  O   HOH A 923     -15.070   0.282  15.241  1.00 46.10           O  
HETATM 3164  O   HOH A 924      -9.118   2.177  15.596  1.00 63.42           O  
HETATM 3165  O   HOH A 925     -30.976   2.740  -7.731  1.00 43.53           O  
HETATM 3166  O   HOH A 926     -26.761   4.593 -16.559  1.00 46.92           O  
HETATM 3167  O   HOH A 927     -32.199  11.774  -3.723  1.00 36.75           O  
HETATM 3168  O   HOH A 928     -13.005  -8.391  18.411  1.00 42.33           O  
HETATM 3169  O   HOH A 929     -13.408 -12.872  -9.054  1.00 41.52           O  
HETATM 3170  O   HOH A 930      -8.956 -15.238  -1.402  1.00 40.73           O  
HETATM 3171  O   HOH A 931     -38.529  20.255  28.880  1.00 41.74           O  
HETATM 3172  O   HOH A 932     -40.690  18.714  30.543  1.00 46.33           O  
HETATM 3173  O   HOH A 933     -29.848 -19.713  35.723  1.00 36.43           O  
HETATM 3174  O   HOH A 934     -12.215  -4.758  34.510  1.00 44.89           O  
HETATM 3175  O   HOH A 935     -30.879  16.127  41.440  1.00 39.91           O  
HETATM 3176  O   HOH A 936     -49.103   3.928  24.689  1.00 48.85           O  
HETATM 3177  O   HOH A 937     -50.408  12.487  22.829  1.00 41.91           O  
HETATM 3178  O   HOH A 938     -22.747  24.357   9.155  1.00 44.63           O  
HETATM 3179  O   HOH A 939     -18.128  20.060  -0.024  1.00 42.54           O  
HETATM 3180  O   HOH A 940     -46.378  17.579  14.355  1.00 39.45           O  
HETATM 3181  O   HOH A 941     -47.898  16.086  16.223  1.00 35.22           O  
HETATM 3182  O   HOH A 942     -37.597  22.409  11.491  1.00 40.76           O  
HETATM 3183  O   HOH A 943      -7.133  18.348   5.566  1.00 50.44           O  
HETATM 3184  O   HOH A 944     -17.600 -24.965   4.670  1.00 50.95           O  
HETATM 3185  O   HOH A 945     -45.524  -2.882  31.773  1.00 33.46           O  
HETATM 3186  O   HOH A 946     -32.713  21.755  40.751  1.00 41.08           O  
HETATM 3187  O   HOH A 947     -41.152  -1.649  35.330  1.00 48.03           O  
HETATM 3188  O   HOH A 948     -10.995 -17.625  16.613  1.00 65.69           O  
HETATM 3189  O   HOH A 949     -18.582 -15.559  17.832  1.00 45.30           O  
HETATM 3190  O   HOH A 950     -25.367 -13.852  19.345  1.00 40.67           O  
HETATM 3191  O   HOH A 951     -23.792 -16.936  17.425  1.00 51.09           O  
HETATM 3192  O   HOH A 952     -22.982 -17.943  15.152  1.00 50.42           O  
HETATM 3193  O   HOH A 953     -18.022  -8.571  21.795  1.00 49.84           O  
HETATM 3194  O   HOH A 954     -20.946 -10.543  -9.083  1.00 42.54           O  
HETATM 3195  O   HOH A 955     -13.236   4.838 -10.053  1.00 42.73           O  
HETATM 3196  O   HOH A 956     -18.061  16.966  -5.162  1.00 40.48           O  
HETATM 3197  O   HOH A 957     -19.584  14.024  22.869  1.00 48.68           O  
HETATM 3198  O   HOH A 958     -15.099   2.742  15.876  1.00 42.06           O  
HETATM 3199  O   HOH A 959     -16.369  14.328  16.482  1.00 41.22           O  
HETATM 3200  O   HOH A 960     -10.665  11.529  15.699  1.00 46.46           O  
HETATM 3201  O   HOH A 961     -10.160  16.012  14.042  1.00 46.13           O  
HETATM 3202  O   HOH A 962      -7.557  15.278  13.004  1.00 49.65           O  
HETATM 3203  O   HOH A 963     -39.124   3.299   2.477  1.00 46.52           O  
HETATM 3204  O   HOH A 964     -34.948   7.417   4.467  1.00 46.92           O  
HETATM 3205  O   HOH A 965     -13.135   4.449  15.445  1.00 37.84           O  
HETATM 3206  O   HOH A 966     -35.123  -4.369   4.490  1.00 26.56           O  
HETATM 3207  O   HOH A 967     -14.468  -5.773  29.945  1.00 39.35           O  
HETATM 3208  O   HOH A 968     -25.764  -0.508  27.018  1.00 35.52           O  
HETATM 3209  O   HOH A 969     -21.772   9.693 -15.651  1.00 44.19           O  
HETATM 3210  O   HOH A 970     -19.327   6.801 -14.831  1.00 41.75           O  
HETATM 3211  O   HOH A 971     -44.870  17.250  19.486  1.00 43.59           O  
HETATM 3212  O   HOH A 972     -40.014  18.871  16.913  1.00 40.39           O  
HETATM 3213  O   HOH A 973     -39.683  18.336  21.110  1.00 45.63           O  
HETATM 3214  O   HOH A 974     -46.492  -4.443  20.576  1.00 42.66           O  
HETATM 3215  O   HOH A 975     -27.309  20.476  31.610  1.00 34.32           O  
HETATM 3216  O   HOH A 976     -43.530  17.535  29.829  1.00 48.55           O  
HETATM 3217  O   HOH A 977     -24.246  19.236  -6.456  1.00 39.07           O  
HETATM 3218  O   HOH A 978     -14.734  19.524  11.925  1.00 37.06           O  
HETATM 3219  O   HOH A 979     -47.670   5.498   8.527  1.00 46.96           O  
HETATM 3220  O   HOH A 980     -12.129   0.630  16.081  1.00 53.04           O  
HETATM 3221  O   HOH A 981     -47.841   4.328  31.818  1.00 47.30           O  
HETATM 3222  O   HOH A 982     -34.055  -4.339  43.406  1.00 51.79           O  
HETATM 3223  O   HOH A 983     -29.867   1.226  43.258  1.00 50.39           O  
HETATM 3224  O   HOH A 984     -13.646   6.396  27.573  1.00 45.86           O  
HETATM 3225  O   HOH A 985     -51.058  10.676  11.067  1.00 46.40           O  
HETATM 3226  O   HOH A 986     -39.376  21.959  33.204  1.00 51.62           O  
HETATM 3227  O   HOH A 987     -35.080  23.496  33.634  1.00 54.93           O  
HETATM 3228  O   HOH A 988      -9.191   5.333   3.376  1.00 45.87           O  
HETATM 3229  O   HOH A 989     -28.578   0.153 -10.380  1.00 40.22           O  
HETATM 3230  O   HOH A 990     -28.525  -2.433  -9.201  1.00 49.31           O  
HETATM 3231  O   HOH A 991     -19.247 -20.222  -4.487  1.00 28.73           O  
HETATM 3232  O   HOH A 992     -18.670 -21.947  -0.870  1.00 29.17           O  
HETATM 3233  O   HOH A 993     -34.443   4.674   6.885  0.50 18.96           O  
CONECT 1376 1383                                                                
CONECT 1383 1376 1384                                                           
CONECT 1384 1383 1385 1392                                                      
CONECT 1385 1384 1386 1387                                                      
CONECT 1386 1385                                                                
CONECT 1387 1385 1388                                                           
CONECT 1388 1387 1389 1390 1391                                                 
CONECT 1389 1388                                                                
CONECT 1390 1388                                                                
CONECT 1391 1388                                                                
CONECT 1392 1384 1393 1394                                                      
CONECT 1393 1392                                                                
CONECT 1394 1392                                                                
CONECT 2787 2788                                                                
CONECT 2788 2787 2789 2791                                                      
CONECT 2789 2788 2790                                                           
CONECT 2790 2789 2793                                                           
CONECT 2791 2788 2792                                                           
CONECT 2792 2791 2793                                                           
CONECT 2793 2790 2792 2794                                                      
CONECT 2794 2793 2795 2798                                                      
CONECT 2795 2794 2796                                                           
CONECT 2796 2795 2797                                                           
CONECT 2797 2796                                                                
CONECT 2798 2794 2799                                                           
CONECT 2799 2798 2800 2801                                                      
CONECT 2800 2799                                                                
CONECT 2801 2799 2802 2804 2805                                                 
CONECT 2802 2801 2803                                                           
CONECT 2803 2802 2807                                                           
CONECT 2804 2801                                                                
CONECT 2805 2801 2806                                                           
CONECT 2806 2805 2807                                                           
CONECT 2807 2803 2806 2808                                                      
CONECT 2808 2807 2809 2812                                                      
CONECT 2809 2808 2810                                                           
CONECT 2810 2809 2811                                                           
CONECT 2811 2810 2816                                                           
CONECT 2812 2808 2813 2816                                                      
CONECT 2813 2812 2814                                                           
CONECT 2814 2813 2815                                                           
CONECT 2815 2814 2816                                                           
CONECT 2816 2811 2812 2815                                                      
CONECT 2817 2818 2819                                                           
CONECT 2818 2817                                                                
CONECT 2819 2817 2820 2821                                                      
CONECT 2820 2819                                                                
CONECT 2821 2819 2822                                                           
CONECT 2822 2821                                                                
CONECT 2823 2824 2825                                                           
CONECT 2824 2823                                                                
CONECT 2825 2823 2826 2827                                                      
CONECT 2826 2825                                                                
CONECT 2827 2825 2828                                                           
CONECT 2828 2827                                                                
CONECT 2829 2830 2831                                                           
CONECT 2830 2829                                                                
CONECT 2831 2829 2832 2833                                                      
CONECT 2832 2831                                                                
CONECT 2833 2831 2834                                                           
CONECT 2834 2833                                                                
CONECT 2835 2836 2837                                                           
CONECT 2836 2835                                                                
CONECT 2837 2835 2838 2839                                                      
CONECT 2838 2837                                                                
CONECT 2839 2837 2840                                                           
CONECT 2840 2839                                                                
MASTER      328    0    6   16    9    0   15    6 3143    1   67   27          
END                                                                             
