# Supplementary material for: Exploring the mechanism of Alisma orientale for the treatment of pregnancy induced hypertension and potential hepato-nephrotoxicity by using network pharmacology, network toxicology, molecular docking and molecular dynamics simulation
Source: Front Pharmacol. 2022 Nov 15;13:1027112. doi: 10.3389/fphar.2022.1027112 (PMC9705790; doi:10.3389/fphar.2022.1027112)
Supplement: Supplementary file 10 [file DataSheet2.zip › Treat/alisolB.mol2]

@<TRIPOS>MOLECULE
MOL000853
   76    80     1     1     0
SMALL
GASTEIGER


@<TRIPOS>ATOM
      1 C           0.473970    0.739632   -0.081126 C.2       1 <1>        -0.061166 
      2 C          -1.889583    1.437788    0.122649 C.3       1 <1>        -0.017293 
      3 C          -0.388109    1.943538    0.188511 C.3       1 <1>        -0.004715 
      4 O           7.014434   -1.224910    1.021228 O.3       1 <1>        -0.362668 
      5 C           5.635944   -1.352893    1.309152 C.3       1 <1>         0.113564 
      6 C           6.703930   -2.527983    1.426173 C.3       1 <1>         0.092963 
      7 C          -2.211074    0.748746   -1.255218 C.3       1 <1>        -0.002826 
      8 C           1.342817    0.469239    0.896865 C.2       1 <1>        -0.066735 
      9 C          -3.757873    0.490543   -1.562961 C.3       1 <1>        -0.022767 
     10 C           0.265300    0.010281   -1.386155 C.3       1 <1>        -0.004511 
     11 C          -1.218236   -0.414955   -1.577482 C.3       1 <1>         0.062760 
     12 C          -4.678299    0.970004   -0.383958 C.3       1 <1>        -0.028590 
     13 C           4.753890   -1.250637    0.033610 C.3       1 <1>         0.084565 
     14 C           0.082611    2.382399    1.621518 C.3       1 <1>        -0.039693 
     15 C          -2.827707    2.686721    0.215875 C.3       1 <1>        -0.046203 
     16 C           1.262127    1.453750    2.029684 C.3       1 <1>        -0.030415 
     17 C           2.357958   -0.659255    0.951868 C.3       1 <1>        -0.020041 
     18 C          -4.109824   -1.024557   -1.769101 C.3       1 <1>        -0.040327 
     19 C           3.627784   -0.183333    0.182236 C.3       1 <1>        -0.018034 
     20 C          -6.201074    0.805953   -0.655929 C.3       1 <1>         0.009155 
     21 C          -4.355058    2.394158    0.136166 C.3       1 <1>        -0.048789 
     22 C          -6.489916   -0.638170   -0.970270 C.2       1 <1>         0.133668 
     23 O          -7.395497   -1.238422   -0.413702 O.2       1 <1>        -0.297401 
     24 C          -2.116943    0.415855    1.299003 C.3       1 <1>        -0.058419 
     25 C          -5.622642   -1.313935   -1.997735 C.3       1 <1>         0.006342 
     26 O          -1.368000   -0.797901   -2.959009 O.3       1 <1>        -0.391163 
     27 C           0.049944    3.079947   -0.798009 C.3       1 <1>        -0.055313 
     28 C           6.776053   -3.602852    0.316749 C.3       1 <1>        -0.033530 
     29 C           7.110581   -2.914099    2.866440 C.3       1 <1>        -0.033530 
     30 O           4.182746   -2.538003   -0.266157 O.3       1 <1>        -0.389111 
     31 C          -4.116956    1.260275   -2.881137 C.3       1 <1>        -0.058935 
     32 C           2.648571   -1.147515    2.397328 C.3       1 <1>        -0.058611 
     33 H           5.435240   -0.715645    2.181790 H         1 <1>         0.065076 
     34 H          -4.549129    0.295691    0.471343 H         1 <1>         0.031014 
     35 H          -1.885606    1.484643   -1.997679 H         1 <1>         0.033667 
     36 H           0.905420   -0.876853   -1.485049 H         1 <1>         0.033528 
     37 H           0.551684    0.686496   -2.204340 H         1 <1>         0.033528 
     38 H          -1.416855   -1.273306   -0.915751 H         1 <1>         0.059934 
     39 H           5.424765   -0.937762   -0.787720 H         1 <1>         0.062014 
     40 H           0.426790    3.429238    1.658985 H         1 <1>         0.027677 
     41 H          -0.722727    2.324237    2.368673 H         1 <1>         0.027677 
     42 H          -2.608441    3.269521    1.124733 H         1 <1>         0.027097 
     43 H          -2.606112    3.344009   -0.638978 H         1 <1>         0.027097 
     44 H           1.050309    0.968000    2.994936 H         1 <1>         0.031042 
     45 H           2.215011    2.002673    2.101119 H         1 <1>         0.031042 
     46 H           1.927650   -1.534232    0.441078 H         1 <1>         0.034382 
     47 H          -3.591417   -1.450789   -2.638812 H         1 <1>         0.027469 
     48 H          -3.801995   -1.595303   -0.879355 H         1 <1>         0.027469 
     49 H           3.301207    0.096458   -0.833768 H         1 <1>         0.029653 
     50 H           4.038991    0.723256    0.654091 H         1 <1>         0.029653 
     51 H          -6.769470    1.083464    0.247829 H         1 <1>         0.034440 
     52 H          -6.563178    1.453144   -1.466014 H         1 <1>         0.034440 
     53 H          -4.800968    2.505887    1.140246 H         1 <1>         0.026839 
     54 H          -4.852635    3.137296   -0.510070 H         1 <1>         0.026839 
     55 H          -1.188256    0.071432    1.772054 H         1 <1>         0.023543 
     56 H          -2.733660    0.864968    2.092239 H         1 <1>         0.023543 
     57 H          -2.591882   -0.520117    0.985232 H         1 <1>         0.023543 
     58 H          -5.788565   -2.402828   -1.938641 H         1 <1>         0.034170 
     59 H          -5.958348   -0.999590   -2.996456 H         1 <1>         0.034170 
     60 H          -0.817698   -1.531455   -3.215808 H         1 <1>         0.209802 
     61 H           1.143556    3.201033   -0.738224 H         1 <1>         0.023829 
     62 H          -0.187294    2.907314   -1.853909 H         1 <1>         0.023829 
     63 H          -0.395651    4.045048   -0.514749 H         1 <1>         0.023829 
     64 H           5.984299   -4.348592    0.480228 H         1 <1>         0.025805 
     65 H           7.753930   -4.103613    0.366969 H         1 <1>         0.025805 
     66 H           6.665635   -3.164952   -0.685883 H         1 <1>         0.025805 
     67 H           7.077039   -2.046053    3.541872 H         1 <1>         0.025805 
     68 H           6.422975   -3.687315    3.239644 H         1 <1>         0.025805 
     69 H           8.135123   -3.314308    2.858764 H         1 <1>         0.025805 
     70 H           3.696386   -2.547617   -1.084822 H         1 <1>         0.209890 
     71 H          -3.958739    2.341784   -2.753001 H         1 <1>         0.023526 
     72 H          -3.468316    0.912742   -3.700643 H         1 <1>         0.023526 
     73 H          -5.148003    1.130951   -3.226135 H         1 <1>         0.023526 
     74 H           3.282685   -2.047132    2.386567 H         1 <1>         0.023545 
     75 H           1.704940   -1.417007    2.897370 H         1 <1>         0.023545 
     76 H           3.150247   -0.366933    2.988015 H         1 <1>         0.023545 
@<TRIPOS>BOND
     1    1    3 1    
     2    8    1 2    
     3    1   10 1    
     4    3    2 1    
     5    2    7 1    
     6    2   15 1    
     7    2   24 1    
     8   14    3 1    
     9    3   27 1    
    10    5    4 1    
    11    6    4 1    
    12    5    6 1    
    13   13    5 1    
    14    5   33 1    
    15    6   28 1    
    16    6   29 1    
    17    7    9 1    
    18   11    7 1    
    19    7   35 1    
    20    8   16 1    
    21   17    8 1    
    22    9   12 1    
    23    9   18 1    
    24    9   31 1    
    25   10   11 1    
    26   10   36 1    
    27   10   37 1    
    28   11   26 1    
    29   11   38 1    
    30   12   20 1    
    31   21   12 1    
    32   12   34 1    
    33   19   13 1    
    34   13   30 1    
    35   13   39 1    
    36   16   14 1    
    37   14   40 1    
    38   14   41 1    
    39   15   21 1    
    40   15   42 1    
    41   15   43 1    
    42   16   44 1    
    43   16   45 1    
    44   17   19 1    
    45   17   32 1    
    46   17   46 1    
    47   18   25 1    
    48   18   47 1    
    49   18   48 1    
    50   19   49 1    
    51   19   50 1    
    52   20   22 1    
    53   20   51 1    
    54   20   52 1    
    55   21   53 1    
    56   21   54 1    
    57   22   23 2    
    58   22   25 1    
    59   24   55 1    
    60   24   56 1    
    61   24   57 1    
    62   25   58 1    
    63   25   59 1    
    64   26   60 1    
    65   27   61 1    
    66   27   62 1    
    67   27   63 1    
    68   28   64 1    
    69   28   65 1    
    70   28   66 1    
    71   29   67 1    
    72   29   68 1    
    73   29   69 1    
    74   30   70 1    
    75   31   71 1    
    76   31   72 1    
    77   31   73 1    
    78   32   74 1    
    79   32   75 1    
    80   32   76 1    
@<TRIPOS>SUBSTRUCTURE
     1 ****        1 TEMP              0 ****  ****    0 ROOT 
@<TRIPOS>NORMAL
@<TRIPOS>FF_PBC
FORCE_FIELD_SETUP_FEATURE Force Field Setup information
v1.0  0 0.000000 0.000000 0.000000 0.000000 0.000000 0.000000 NONE 0 0 0 0 1 0 0 0 0 0 0 0 0
