# Supplementary material for: Exploring the mechanism of Alisma orientale for the treatment of pregnancy induced hypertension and potential hepato-nephrotoxicity by using network pharmacology, network toxicology, molecular docking and molecular dynamics simulation
Source: Front Pharmacol. 2022 Nov 15;13:1027112. doi: 10.3389/fphar.2022.1027112 (PMC9705790; doi:10.3389/fphar.2022.1027112)
Supplement: Supplementary file 10 [file DataSheet2.zip › Treat/alisolC.mol2]

@<TRIPOS>MOLECULE
MOL000854
   81    85     1     1     0
SMALL
GASTEIGER


@<TRIPOS>ATOM
      1 C          -4.215842   -2.820392   -0.265397 C.2       1 <1>         0.139227 
      2 C          -4.102197   -1.856562    0.885313 C.3       1 <1>         0.006882 
      3 C          -2.716117   -1.151043    0.909059 C.3       1 <1>        -0.040291 
      4 C          -3.112908   -3.849000   -0.443734 C.3       1 <1>         0.026693 
      5 C          -3.298142   -4.489067   -1.863318 C.3       1 <1>        -0.052812 
      6 C          -3.306839   -5.007572    0.593217 C.3       1 <1>        -0.052812 
      7 C          -1.748018   -3.052328   -0.376959 C.3       1 <1>        -0.023415 
      8 C          -0.516267   -3.876471   -0.854715 C.3       1 <1>        -0.048298 
      9 C           0.842748   -3.135286   -0.708781 C.3       1 <1>        -0.046174 
     10 C           0.751081   -1.581230   -0.553751 C.3       1 <1>        -0.016892 
     11 C           0.046234   -0.871258   -1.769739 C.3       1 <1>        -0.058408 
     12 C           2.234047   -1.029743   -0.472708 C.3       1 <1>         0.002362 
     13 C           3.193631   -1.681897    0.580406 C.3       1 <1>        -0.054910 
     14 C           2.996055   -1.060752   -1.847186 C.3       1 <1>         0.019755 
     15 C           3.235716    0.393036   -2.105048 C.2       1 <1>         0.160303 
     16 C           2.673995    1.256646   -1.065200 C.2       1 <1>        -0.002176 
     17 C           2.757459    2.769667   -1.103079 C.3       1 <1>        -0.012994 
     18 C           1.338595    3.360158   -1.367089 C.3       1 <1>        -0.017632 
     19 C           1.229355    4.909611   -1.303196 C.3       1 <1>         0.084576 
     20 C           1.213267    5.434480    0.159220 C.3       1 <1>         0.113564 
     21 C          -0.001645    5.080899    1.129941 C.3       1 <1>         0.092963 
     22 C           0.262778    5.175640    2.650370 C.3       1 <1>        -0.033530 
     23 C          -1.286188    4.350109    0.668367 C.3       1 <1>        -0.033530 
     24 C           3.541480    3.335802    0.113870 C.3       1 <1>        -0.058208 
     25 C           2.113994    0.444837   -0.158964 C.2       1 <1>        -0.053545 
     26 C           1.393504    0.799691    1.114842 C.3       1 <1>        -0.004099 
     27 C          -0.015686    0.152108    1.251562 C.3       1 <1>         0.062771 
     28 C          -0.068489   -1.342472    0.772743 C.3       1 <1>        -0.002797 
     29 C          -1.474605   -2.115986    0.868760 C.3       1 <1>        -0.022278 
     30 C          -1.427565   -2.949028    2.194416 C.3       1 <1>        -0.058917 
     31 O          -5.164071   -2.742144   -1.030891 O.2       1 <1>        -0.296829 
     32 O           3.834908    0.803107   -3.085634 O.2       1 <1>        -0.292356 
     33 O           2.336863    5.472205   -2.030367 O.3       1 <1>        -0.389111 
     34 O          -0.221559    0.334878    2.670788 O.3       1 <1>        -0.391163 
     35 O           0.146498    6.304689    0.458316 O.3       1 <1>        -0.362668 
     36 H          -4.883333   -1.085947    0.767467 H         1 <1>         0.034189 
     37 H          -4.325714   -2.372054    1.829026 H         1 <1>         0.034189 
     38 H          -2.741771   -0.522176    1.803669 H         1 <1>         0.027470 
     39 H          -2.695845   -0.476460    0.040188 H         1 <1>         0.027470 
     40 H          -2.609441   -5.334329   -2.010676 H         1 <1>         0.023909 
     41 H          -4.317966   -4.886188   -1.989986 H         1 <1>         0.023909 
     42 H          -3.134388   -3.755875   -2.668152 H         1 <1>         0.023909 
     43 H          -3.859261   -4.696535    1.488297 H         1 <1>         0.023909 
     44 H          -3.909959   -5.827290    0.173796 H         1 <1>         0.023909 
     45 H          -2.348904   -5.443621    0.904426 H         1 <1>         0.023909 
     46 H          -1.915300   -2.358145   -1.205734 H         1 <1>         0.031536 
     47 H          -0.628350   -4.110218   -1.927170 H         1 <1>         0.026856 
     48 H          -0.468554   -4.842531   -0.329234 H         1 <1>         0.026856 
     49 H           1.504014   -3.405956   -1.547879 H         1 <1>         0.027097 
     50 H           1.312728   -3.552172    0.195906 H         1 <1>         0.027097 
     51 H           0.605919   -0.029477   -2.195367 H         1 <1>         0.023543 
     52 H          -0.121035   -1.580469   -2.594437 H         1 <1>         0.023543 
     53 H          -0.910828   -0.411753   -1.500371 H         1 <1>         0.023543 
     54 H           2.800201   -1.744420    1.601494 H         1 <1>         0.023840 
     55 H           4.118885   -1.086221    0.636588 H         1 <1>         0.023840 
     56 H           3.483565   -2.698782    0.276507 H         1 <1>         0.023840 
     57 H           3.977089   -1.559536   -1.814404 H         1 <1>         0.035361 
     58 H           2.433184   -1.493398   -2.686055 H         1 <1>         0.035361 
     59 H           3.374286    3.032229   -1.980906 H         1 <1>         0.034799 
     60 H           1.047706    3.043596   -2.383633 H         1 <1>         0.029664 
     61 H           0.603249    2.920505   -0.684726 H         1 <1>         0.029664 
     62 H           0.294362    5.224581   -1.799587 H         1 <1>         0.062014 
     63 H           2.144588    5.794108    0.618656 H         1 <1>         0.065076 
     64 H          -0.606423    5.635376    3.143569 H         1 <1>         0.025805 
     65 H           0.409011    4.161003    3.049631 H         1 <1>         0.025805 
     66 H           1.154747    5.779328    2.874608 H         1 <1>         0.025805 
     67 H          -1.244712    3.302619    1.000050 H         1 <1>         0.025805 
     68 H          -1.433991    4.378824   -0.419416 H         1 <1>         0.025805 
     69 H          -2.153140    4.832775    1.143093 H         1 <1>         0.025805 
     70 H           3.905534    4.351683   -0.102839 H         1 <1>         0.023556 
     71 H           4.424402    2.705409    0.303742 H         1 <1>         0.023556 
     72 H           2.945320    3.375467    1.033180 H         1 <1>         0.023556 
     73 H           1.268085    1.878401    1.259753 H         1 <1>         0.033539 
     74 H           2.043159    0.459966    1.935260 H         1 <1>         0.033539 
     75 H          -0.723110    0.755472    0.661410 H         1 <1>         0.059934 
     76 H           0.577581   -1.786717    1.537356 H         1 <1>         0.033667 
     77 H          -1.120119   -2.323285    3.044528 H         1 <1>         0.023526 
     78 H          -2.378565   -3.383390    2.497868 H         1 <1>         0.023526 
     79 H          -0.700581   -3.769717    2.096933 H         1 <1>         0.023526 
     80 H           2.317519    6.424429   -2.054857 H         1 <1>         0.209890 
     81 H          -1.054657    0.079786    3.038062 H         1 <1>         0.209802 
@<TRIPOS>BOND
     1    1    2 1    
     2    1    4 1    
     3    1   31 2    
     4    2    3 1    
     5    2   36 1    
     6    2   37 1    
     7    3   29 1    
     8    3   38 1    
     9    3   39 1    
    10    4    5 1    
    11    4    6 1    
    12    4    7 1    
    13    5   40 1    
    14    5   41 1    
    15    5   42 1    
    16    6   43 1    
    17    6   44 1    
    18    6   45 1    
    19    7    8 1    
    20    7   29 1    
    21    7   46 1    
    22    8    9 1    
    23    8   47 1    
    24    8   48 1    
    25    9   10 1    
    26    9   49 1    
    27    9   50 1    
    28   10   11 1    
    29   10   12 1    
    30   10   28 1    
    31   11   51 1    
    32   11   52 1    
    33   11   53 1    
    34   12   13 1    
    35   12   14 1    
    36   12   25 1    
    37   13   54 1    
    38   13   55 1    
    39   13   56 1    
    40   14   15 1    
    41   14   57 1    
    42   14   58 1    
    43   15   16 1    
    44   15   32 2    
    45   16   17 1    
    46   16   25 2    
    47   17   18 1    
    48   17   24 1    
    49   17   59 1    
    50   18   19 1    
    51   18   60 1    
    52   18   61 1    
    53   19   20 1    
    54   19   33 1    
    55   19   62 1    
    56   20   21 1    
    57   20   35 1    
    58   20   63 1    
    59   21   22 1    
    60   21   23 1    
    61   21   35 1    
    62   22   64 1    
    63   22   65 1    
    64   22   66 1    
    65   23   67 1    
    66   23   68 1    
    67   23   69 1    
    68   24   70 1    
    69   24   71 1    
    70   24   72 1    
    71   25   26 1    
    72   26   27 1    
    73   26   73 1    
    74   26   74 1    
    75   27   28 1    
    76   27   34 1    
    77   27   75 1    
    78   28   29 1    
    79   28   76 1    
    80   29   30 1    
    81   30   77 1    
    82   30   78 1    
    83   30   79 1    
    84   33   80 1    
    85   34   81 1    
@<TRIPOS>SUBSTRUCTURE
     1 ****        1 TEMP              0 ****  ****    0 ROOT 
@<TRIPOS>NORMAL
@<TRIPOS>FF_PBC
FORCE_FIELD_SETUP_FEATURE Force Field Setup information
v1.0  0 0.000000 0.000000 0.000000 0.000000 0.000000 0.000000 NONE 0 0 0 0 1 0 0 0 0 0 0 0 0
