# Supplementary material for: Exploring the mechanism of Alisma orientale for the treatment of pregnancy induced hypertension and potential hepato-nephrotoxicity by using network pharmacology, network toxicology, molecular docking and molecular dynamics simulation
Source: Front Pharmacol. 2022 Nov 15;13:1027112. doi: 10.3389/fphar.2022.1027112 (PMC9705790; doi:10.3389/fphar.2022.1027112)
Supplement: Supplementary file 10 [file DataSheet2.zip › Treat/alisolCmonoacetate.mol2]

@<TRIPOS>MOLECULE
MOL000856
   83    87     1     1     0
SMALL
GASTEIGER


@<TRIPOS>ATOM
      1 C           3.903768    2.356088   -0.272158 C.3       1 <1>         0.006882 
      2 C           5.130870    1.717221    0.306644 C.2       1 <1>         0.139227 
      3 C           4.993238    0.322396    0.888323 C.3       1 <1>         0.026693 
      4 C           3.850363    0.351028    1.981547 C.3       1 <1>        -0.023432 
      5 C           2.503013    1.103933    1.637544 C.3       1 <1>        -0.022523 
      6 C           2.823642    2.425147    0.840291 C.3       1 <1>        -0.040299 
      7 C           3.637320   -1.011898    2.733749 C.3       1 <1>        -0.048541 
      8 C           2.234577   -1.667881    2.592925 C.3       1 <1>        -0.048767 
      9 C           1.615126   -1.364653    1.208175 C.3       1 <1>        -0.025830 
     10 C           1.392485    0.162512    0.988839 C.3       1 <1>        -0.005365 
     11 C           0.302832   -2.184479    0.953643 C.3       1 <1>        -0.000194 
     12 C          -0.569667   -1.510904   -0.082784 C.2       1 <1>        -0.053799 
     13 C           0.154728   -0.740510   -1.151188 C.3       1 <1>        -0.004117 
     14 C           0.928045    0.441031   -0.485570 C.3       1 <1>         0.062527 
     15 C          -0.680974   -2.305246    2.155522 C.3       1 <1>         0.019510 
     16 C          -1.981977   -2.356845    1.416028 C.2       1 <1>         0.160294 
     17 C          -1.880742   -1.707637    0.106065 C.2       1 <1>        -0.002185 
     18 C           6.387188   -0.029579    1.517277 C.3       1 <1>        -0.052812 
     19 C           4.765945   -0.667310   -0.293046 C.3       1 <1>        -0.052812 
     20 C           1.898125    1.654589    2.990226 C.3       1 <1>        -0.058926 
     21 C           0.622240   -3.619535    0.428716 C.3       1 <1>        -0.055157 
     22 O          -5.712519   -0.349675   -1.446761 O.3       1 <1>        -0.309372 
     23 C          -4.646362    0.625472   -1.493746 C.3       1 <1>         0.097356 
     24 C          -3.346778    0.174010   -0.758519 C.3       1 <1>        -0.016778 
     25 C          -3.080582   -1.358163   -0.752282 C.3       1 <1>        -0.012969 
     26 O           6.188642    2.327877    0.306043 O.2       1 <1>        -0.296829 
     27 O           0.134019    1.640055   -0.567438 O.3       1 <1>        -0.391173 
     28 C          -2.985263   -2.005995   -2.160668 C.3       1 <1>        -0.058208 
     29 C          -6.330337   -0.614969   -0.278235 C.2       1 <1>         0.259375 
     30 O          -7.200904   -1.469354   -0.291105 O.2       1 <1>        -0.265273 
     31 C          -5.998590    0.055782    1.036154 C.3       1 <1>         0.021444 
     32 C          -4.356635    0.824736   -3.007820 C.3       1 <1>         0.114413 
     33 O          -4.743875    2.070601   -3.540623 O.3       1 <1>        -0.362640 
     34 C          -3.345091    1.961403   -3.490377 C.3       1 <1>         0.092990 
     35 C          -2.713781    1.808724   -4.893802 C.3       1 <1>        -0.033529 
     36 C          -2.745115    3.035106   -2.548814 C.3       1 <1>        -0.033529 
     37 O          -2.997937   -2.862120    1.864230 O.2       1 <1>        -0.292356 
     38 H           4.152738    3.382498   -0.593454 H         1 <1>         0.034189 
     39 H           3.612199    1.829343   -1.184529 H         1 <1>         0.034189 
     40 H           4.333407    1.013166    2.719861 H         1 <1>         0.031536 
     41 H           1.909013    2.888053    0.445181 H         1 <1>         0.027470 
     42 H           3.258821    3.163868    1.535433 H         1 <1>         0.027470 
     43 H           4.349646   -1.759422    2.363243 H         1 <1>         0.026847 
     44 H           3.844550   -0.904521    3.813318 H         1 <1>         0.026847 
     45 H           1.563142   -1.331216    3.391584 H         1 <1>         0.026839 
     46 H           2.332404   -2.757179    2.732904 H         1 <1>         0.026839 
     47 H           2.347513   -1.692102    0.462196 H         1 <1>         0.031286 
     48 H           0.463808    0.328624    1.554135 H         1 <1>         0.033405 
     49 H          -0.494077   -0.344633   -1.941076 H         1 <1>         0.033539 
     50 H           0.855202   -1.439060   -1.635632 H         1 <1>         0.033539 
     51 H           1.778585    0.619843   -1.145276 H         1 <1>         0.059925 
     52 H          -0.501935   -3.195562    2.777604 H         1 <1>         0.035352 
     53 H          -0.723750   -1.410262    2.792572 H         1 <1>         0.035352 
     54 H           6.439451   -1.049379    1.919865 H         1 <1>         0.023909 
     55 H           7.182101    0.046301    0.758473 H         1 <1>         0.023909 
     56 H           6.643426    0.665918    2.331533 H         1 <1>         0.023909 
     57 H           3.825735   -0.480762   -0.819137 H         1 <1>         0.023909 
     58 H           4.773811   -1.713484    0.043434 H         1 <1>         0.023909 
     59 H           5.574297   -0.554956   -1.032384 H         1 <1>         0.023909 
     60 H           2.596568    2.293765    3.552928 H         1 <1>         0.023526 
     61 H           1.007514    2.270492    2.785007 H         1 <1>         0.023526 
     62 H           1.593792    0.868611    3.687960 H         1 <1>         0.023526 
     63 H          -0.305039   -4.175819    0.219741 H         1 <1>         0.023831 
     64 H           1.197665   -4.191019    1.171031 H         1 <1>         0.023831 
     65 H           1.207287   -3.588431   -0.502401 H         1 <1>         0.023831 
     66 H          -5.006675    1.602821   -1.138283 H         1 <1>         0.062908 
     67 H          -3.371785    0.522243    0.284812 H         1 <1>         0.029689 
     68 H          -2.490757    0.668359   -1.227251 H         1 <1>         0.029689 
     69 H          -3.939061   -1.844667   -0.261966 H         1 <1>         0.034799 
     70 H          -0.651835    1.616151   -0.033208 H         1 <1>         0.209801 
     71 H          -2.589739   -3.030114   -2.072795 H         1 <1>         0.023556 
     72 H          -3.981603   -2.075498   -2.622321 H         1 <1>         0.023556 
     73 H          -2.332858   -1.437300   -2.835967 H         1 <1>         0.023556 
     74 H          -6.865879   -0.045001    1.706214 H         1 <1>         0.033023 
     75 H          -5.154478   -0.459089    1.516011 H         1 <1>         0.033023 
     76 H          -5.784531    1.128701    0.953492 H         1 <1>         0.033023 
     77 H          -4.512514   -0.008237   -3.707839 H         1 <1>         0.065103 
     78 H          -1.680341    1.448943   -4.781642 H         1 <1>         0.025805 
     79 H          -3.272953    1.097903   -5.520409 H         1 <1>         0.025805 
     80 H          -2.702093    2.786874   -5.397165 H         1 <1>         0.025805 
     81 H          -2.818373    4.015157   -3.043120 H         1 <1>         0.025805 
     82 H          -3.256493    3.101645   -1.579595 H         1 <1>         0.025805 
     83 H          -1.682682    2.808455   -2.376424 H         1 <1>         0.025805 
@<TRIPOS>BOND
     1    1    2 1    
     2    6    1 1    
     3    1   38 1    
     4    1   39 1    
     5    3    2 1    
     6    2   26 2    
     7    4    3 1    
     8    3   18 1    
     9    3   19 1    
    10    5    4 1    
    11    7    4 1    
    12    4   40 1    
    13    5    6 1    
    14   10    5 1    
    15    5   20 1    
    16    6   41 1    
    17    6   42 1    
    18    8    7 1    
    19    7   43 1    
    20    7   44 1    
    21    9    8 1    
    22    8   45 1    
    23    8   46 1    
    24    9   10 1    
    25   11    9 1    
    26    9   47 1    
    27   14   10 1    
    28   10   48 1    
    29   12   11 1    
    30   15   11 1    
    31   11   21 1    
    32   12   13 1    
    33   17   12 2    
    34   13   14 1    
    35   13   49 1    
    36   13   50 1    
    37   14   27 1    
    38   14   51 1    
    39   16   15 1    
    40   15   52 1    
    41   15   53 1    
    42   17   16 1    
    43   16   37 2    
    44   25   17 1    
    45   18   54 1    
    46   18   55 1    
    47   18   56 1    
    48   19   57 1    
    49   19   58 1    
    50   19   59 1    
    51   20   60 1    
    52   20   61 1    
    53   20   62 1    
    54   21   63 1    
    55   21   64 1    
    56   21   65 1    
    57   23   22 1    
    58   22   29 1    
    59   24   23 1    
    60   23   32 1    
    61   23   66 1    
    62   24   25 1    
    63   24   67 1    
    64   24   68 1    
    65   25   28 1    
    66   25   69 1    
    67   27   70 1    
    68   28   71 1    
    69   28   72 1    
    70   28   73 1    
    71   29   30 2    
    72   29   31 1    
    73   31   74 1    
    74   31   75 1    
    75   31   76 1    
    76   32   33 1    
    77   32   34 1    
    78   32   77 1    
    79   33   34 1    
    80   34   35 1    
    81   34   36 1    
    82   35   78 1    
    83   35   79 1    
    84   35   80 1    
    85   36   81 1    
    86   36   82 1    
    87   36   83 1    
@<TRIPOS>SUBSTRUCTURE
     1 ****       22 TEMP              0 ****  ****    0 ROOT 
@<TRIPOS>NORMAL
@<TRIPOS>FF_PBC
FORCE_FIELD_SETUP_FEATURE Force Field Setup information
v1.0  0 0.000000 0.000000 0.000000 0.000000 0.000000 0.000000 NONE 0 0 0 0 1 0 0 0 0 0 0 0 0
