# Supplementary material for: Exploring the mechanism of Alisma orientale for the treatment of pregnancy induced hypertension and potential hepato-nephrotoxicity by using network pharmacology, network toxicology, molecular docking and molecular dynamics simulation
Source: Front Pharmacol. 2022 Nov 15;13:1027112. doi: 10.3389/fphar.2022.1027112 (PMC9705790; doi:10.3389/fphar.2022.1027112)
Supplement: Supplementary file 12 [file DataSheet5.zip]

Archive with 151 entries (140 files):
- EGFR/
- EGFR/EGFR1694/
- EGFR/EGFR1694/clusters.dock4.csv
- EGFR/EGFR1694/clusters.dock4.pdb
- EGFR/EGFR1694/clusters.zip
- EGFR/EGFR1694/complex.crd
- EGFR/EGFR1694/complex.psf
- EGFR/EGFR1694/eadock3.err
- EGFR/EGFR1694/ligand.par
- EGFR/EGFR1694/ligand.rtf
- EGFR/EGFR1694/open.chimerax
- EGFR/EGFR1694/params
- EGFR/EGFR1694/readme.txt
- EGFR/EGFR1694/target.crd
- EGFR/EGFR1694/target.pdb
- EGFR/EGFR1694/test.inp
- EGFR/EGFR830/
- EGFR/EGFR830/clusters.dock4.csv
- EGFR/EGFR830/clusters.dock4.pdb
- EGFR/EGFR830/clusters.zip
- EGFR/EGFR830/complex.crd
- EGFR/EGFR830/complex.psf
- EGFR/EGFR830/eadock3.err
- EGFR/EGFR830/ligand.par
- EGFR/EGFR830/ligand.rtf
- EGFR/EGFR830/open.chimerax
- EGFR/EGFR830/params
- EGFR/EGFR830/readme.txt
- EGFR/EGFR830/target.crd
- EGFR/EGFR830/target.pdb
- EGFR/EGFR830/test.inp
- EGFR/EGFR854N/
- EGFR/EGFR854N/clusters.dock4.csv
- EGFR/EGFR854N/clusters.dock4.pdb
- EGFR/EGFR854N/clusters.zip
- EGFR/EGFR854N/complex.crd
- EGFR/EGFR854N/complex.psf
- EGFR/EGFR854N/eadock3.err
- EGFR/EGFR854N/ligand.par
- EGFR/EGFR854N/ligand.rtf
- EGFR/EGFR854N/open.chimerax
- EGFR/EGFR854N/params
- EGFR/EGFR854N/readme.txt
- EGFR/EGFR854N/target.crd
- EGFR/EGFR854N/target.pdb
- EGFR/EGFR854N/test.inp
- EGFR/EGFRBIG/
- EGFR/EGFRBIG/clusters.dock4.csv
- EGFR/EGFRBIG/clusters.dock4.pdb
- EGFR/EGFRBIG/clusters.zip
- EGFR/EGFRBIG/complex.crd
- EGFR/EGFRBIG/complex.psf
- EGFR/EGFRBIG/eadock3.err
- EGFR/EGFRBIG/ligand.par
- EGFR/EGFRBIG/ligand.rtf
- EGFR/EGFRBIG/open.chimerax
- EGFR/EGFRBIG/params
- EGFR/EGFRBIG/readme.txt
- EGFR/EGFRBIG/target.crd
- EGFR/EGFRBIG/target.pdb
- EGFR/EGFRBIG/test.inp
- EGFR/EGFRBM/
- EGFR/EGFRBM/clusters.dock4.csv
- EGFR/EGFRBM/clusters.dock4.pdb
- EGFR/EGFRBM/clusters.zip
- EGFR/EGFRBM/complex.crd
- EGFR/EGFRBM/complex.psf
- EGFR/EGFRBM/eadock3.err
- EGFR/EGFRBM/ligand.par
- EGFR/EGFRBM/ligand.rtf
- EGFR/EGFRBM/open.chimerax
- EGFR/EGFRBM/params
- EGFR/EGFRBM/readme.txt
- EGFR/EGFRBM/target.crd
- EGFR/EGFRBM/target.pdb
- EGFR/EGFRBM/test.inp
- EGFR/EGFRCM/
- EGFR/EGFRCM/clusters.dock4.csv
- EGFR/EGFRCM/clusters.dock4.pdb
- EGFR/EGFRCM/clusters.zip
- EGFR/EGFRCM/complex.crd
- EGFR/EGFRCM/complex.psf
- EGFR/EGFRCM/eadock3.err
- EGFR/EGFRCM/ligand.par
- EGFR/EGFRCM/ligand.rtf
- EGFR/EGFRCM/open.chimerax
- EGFR/EGFRCM/params
- EGFR/EGFRCM/readme.txt
- EGFR/EGFRCM/target.crd
- EGFR/EGFRCM/target.pdb
- EGFR/EGFRCM/test.inp
- EGFR/EGFRE23/
- EGFR/EGFRE23/clusters.dock4.csv
- EGFR/EGFRE23/clusters.dock4.pdb
- EGFR/EGFRE23/clusters.zip
- EGFR/EGFRE23/complex.crd
- EGFR/EGFRE23/complex.psf
- EGFR/EGFRE23/eadock3.err
- EGFR/EGFRE23/ligand.par
- EGFR/EGFRE23/ligand.rtf
- EGFR/EGFRE23/open.chimerax
- EGFR/EGFRE23/params
- EGFR/EGFRE23/readme.txt
- EGFR/EGFRE23/target.crd
- EGFR/EGFRE23/target.pdb
- EGFR/EGFRE23/test.inp
- EGFR/EGFRE24/
- EGFR/EGFRE24/clusters.dock4.csv
- EGFR/EGFRE24/clusters.dock4.pdb
- EGFR/EGFRE24/clusters.zip
- EGFR/EGFRE24/complex.crd
- EGFR/EGFRE24/complex.psf
- EGFR/EGFRE24/eadock3.err
- EGFR/EGFRE24/ligand.par
- EGFR/EGFRE24/ligand.rtf
- EGFR/EGFRE24/open.chimerax
- EGFR/EGFRE24/params
- EGFR/EGFRE24/readme.txt
- EGFR/EGFRE24/target.crd
- EGFR/EGFRE24/target.pdb
- EGFR/EGFRE24/test.inp
- EGFR/EGFRalisolB/
- EGFR/EGFRalisolB/clusters.dock4.csv
- EGFR/EGFRalisolB/clusters.dock4.pdb
- EGFR/EGFRalisolB/clusters.zip
- EGFR/EGFRalisolB/complex.crd
- EGFR/EGFRalisolB/complex.psf
- EGFR/EGFRalisolB/eadock3.err
- EGFR/EGFRalisolB/ligand.par
- EGFR/EGFRalisolB/ligand.rtf
- EGFR/EGFRalisolB/open.chimerax
- EGFR/EGFRalisolB/params
- EGFR/EGFRalisolB/readme.txt
- EGFR/EGFRalisolB/target.crd
- EGFR/EGFRalisolB/target.pdb
- EGFR/EGFRalisolB/test.inp
- EGFR/EGFRb23/
- EGFR/EGFRb23/clusters.dock4.csv
- EGFR/EGFRb23/clusters.dock4.pdb
- EGFR/EGFRb23/clusters.zip
- EGFR/EGFRb23/complex.crd
- EGFR/EGFRb23/complex.psf
- EGFR/EGFRb23/eadock3.err
- EGFR/EGFRb23/ligand.par
- EGFR/EGFRb23/ligand.rtf
- EGFR/EGFRb23/open.chimerax
- EGFR/EGFRb23/params
- EGFR/EGFRb23/readme.txt
- EGFR/EGFRb23/target.crd
- EGFR/EGFRb23/target.pdb
- EGFR/EGFRb23/test.inp
