# Supplementary material for: Exploring the mechanism of Alisma orientale for the treatment of pregnancy induced hypertension and potential hepato-nephrotoxicity by using network pharmacology, network toxicology, molecular docking and molecular dynamics simulation
Source: Front Pharmacol. 2022 Nov 15;13:1027112. doi: 10.3389/fphar.2022.1027112 (PMC9705790; doi:10.3389/fphar.2022.1027112)
Supplement: Supplementary file 12 [file DataSheet5.zip › EGFR/EGFR1694/clusters.dock4.csv]

Cluster ClusterRank deltaG deltaGelec deltaGvdw deltaGligsolvnonpol deltaGligsolvpol deltaGprotsolvnonpol deltaGprotsolvpol deltaGcompsolvnonpol deltaGcompsolvpol extraFull surfFull solvFull IntraFull InterFull FullFitness SimpleFitness Energy
0 0 -6.8016167 0.0 -30.9156 14.8856 -12.6304 208.651 -1219.71 211.404 -1211.74 0.0 211.404 -1211.74 120.428 -30.9156 -910.82355 59.16 59.16
0 1 -6.763739 0.0 -30.3491 14.893 -12.6158 208.651 -1219.71 211.41 -1211.98 0.0 211.41 -1211.98 120.148 -30.3491 -910.771 59.1792 59.1792
0 2 -6.763739 0.0 -30.3491 14.893 -12.6158 208.651 -1219.71 211.41 -1211.98 0.0 211.41 -1211.98 120.148 -30.3491 -910.771 59.1792 59.1792
0 3 -6.763739 0.0 -30.3491 14.893 -12.6158 208.651 -1219.71 211.41 -1211.98 0.0 211.41 -1211.98 120.148 -30.3491 -910.771 59.1792 59.1792
0 4 -6.763739 0.0 -30.3491 14.893 -12.6158 208.651 -1219.71 211.41 -1211.98 0.0 211.41 -1211.98 120.148 -30.3491 -910.771 59.1792 59.1792
0 5 -6.68684 0.0 -28.6397 14.8973 -12.185 208.651 -1219.71 211.424 -1212.95 0.0 211.424 -1212.95 119.846 -28.6397 -910.31964 59.4819 59.4819
0 6 -6.68684 0.0 -28.6397 14.8973 -12.185 208.651 -1219.71 211.424 -1212.95 0.0 211.424 -1212.95 119.846 -28.6397 -910.31964 59.4819 59.4819
0 7 -6.68684 0.0 -28.6397 14.8973 -12.185 208.651 -1219.71 211.424 -1212.95 0.0 211.424 -1212.95 119.846 -28.6397 -910.31964 59.4819 59.4819
1 0 -5.7403345 0.0 -20.2358 14.9757 -12.3244 208.651 -1219.71 210.316 -1208.78 0.0 210.316 -1208.78 110.108 -20.2358 -908.59186 58.2641 58.2641
1 1 -5.7403345 0.0 -20.2358 14.9757 -12.3244 208.651 -1219.71 210.316 -1208.78 0.0 210.316 -1208.78 110.108 -20.2358 -908.59186 58.2641 58.2641
1 2 -5.7403345 0.0 -20.2358 14.9757 -12.3244 208.651 -1219.71 210.316 -1208.78 0.0 210.316 -1208.78 110.108 -20.2358 -908.59186 58.2641 58.2641
1 3 -5.6067452 0.0 -17.9017 14.9433 -12.8107 208.651 -1219.71 210.315 -1210.74 0.0 210.315 -1210.74 111.46 -17.9017 -906.86664 59.3468 59.3468
1 4 -5.644597 0.0 -18.5059 14.9814 -12.2942 208.651 -1219.71 210.212 -1209.69 0.0 210.212 -1209.69 112.833 -18.5059 -905.15076 63.1454 63.1454
1 5 -5.644597 0.0 -18.5059 14.9814 -12.2942 208.651 -1219.71 210.212 -1209.69 0.0 210.212 -1209.69 112.833 -18.5059 -905.15076 63.1454 63.1454
1 6 -5.644597 0.0 -18.5059 14.9814 -12.2942 208.651 -1219.71 210.212 -1209.69 0.0 210.212 -1209.69 112.833 -18.5059 -905.15076 63.1454 63.1454
1 7 -5.644597 0.0 -18.5059 14.9814 -12.2942 208.651 -1219.71 210.212 -1209.69 0.0 210.212 -1209.69 112.833 -18.5059 -905.15076 63.1454 63.1454
2 0 -5.671358 0.0 -28.9017 15.2498 -11.153 208.651 -1219.71 212.501 -1196.04 0.0 212.501 -1196.04 105.303 -28.9017 -907.1377 49.6197 49.6197
2 1 -5.7068763 0.0 -30.385 15.2866 -12.8657 208.651 -1219.71 212.667 -1196.24 0.0 212.667 -1196.24 108.613 -30.385 -905.345 50.9758 50.9758
2 2 -5.2654867 0.0 -26.7491 15.2849 -12.0235 208.651 -1219.71 213.729 -1195.45 0.0 213.729 -1195.45 106.397 -26.7491 -902.073 52.8287 52.8287
2 3 -5.285828 0.0 -27.2015 15.2694 -12.006 208.651 -1219.71 213.587 -1194.87 0.0 213.587 -1194.87 106.611 -27.2015 -901.8734 52.8535 52.8535
2 4 -4.807262 0.0 -19.7003 15.3033 -11.7353 208.651 -1219.71 213.715 -1198.52 0.0 213.715 -1198.52 103.881 -19.7003 -900.6244 52.8284 52.8284
2 5 -5.660248 0.0 -29.4865 15.5272 -11.8138 208.651 -1219.71 212.762 -1195.59 0.0 212.762 -1195.59 120.115 -29.4865 -892.19946 65.9053 65.9053
2 6 -4.984977 0.0 -20.4629 15.4556 -12.1599 208.651 -1219.71 213.764 -1200.51 0.0 213.764 -1200.51 119.817 -20.4629 -887.39185 68.8901 68.8901
2 7 -4.9139647 0.0 -20.9495 15.4395 -11.3976 208.651 -1219.71 213.227 -1197.03 0.0 213.227 -1197.03 124.711 -20.9495 -880.04156 72.6448 72.6448
3 0 -6.2652245 0.0 -32.8881 15.2137 -12.2671 208.651 -1219.71 212.17 -1200.24 0.0 212.17 -1200.24 115.754 -32.8881 -905.20416 55.5145 55.5145
3 1 -6.2652245 0.0 -32.8881 15.2137 -12.2671 208.651 -1219.71 212.17 -1200.24 0.0 212.17 -1200.24 115.754 -32.8881 -905.20416 55.5145 55.5145
3 2 -6.402625 0.0 -33.9616 15.2205 -12.416 208.651 -1219.71 211.915 -1200.57 0.0 211.915 -1200.57 118.693 -33.9616 -903.9235 57.3488 57.3488
3 3 -6.318638 0.0 -32.6241 15.2027 -12.0684 208.651 -1219.71 212.177 -1201.35 0.0 212.177 -1201.35 118.367 -32.6241 -903.43005 58.1756 58.1756
3 4 -6.318638 0.0 -32.6241 15.2027 -12.0684 208.651 -1219.71 212.177 -1201.35 0.0 212.177 -1201.35 118.367 -32.6241 -903.43005 58.1756 58.1756
3 5 -6.0435133 0.0 -30.7435 15.0151 -11.8333 208.651 -1219.71 211.94 -1199.45 0.0 211.94 -1199.45 121.151 -30.7435 -897.1025 61.4742 61.4742
3 6 -5.8610697 0.0 -27.4372 15.0025 -11.3442 208.651 -1219.71 211.746 -1200.81 0.0 211.746 -1200.81 121.298 -27.4372 -895.20325 62.7264 62.7264
3 7 -5.480455 0.0 -24.6725 14.988 -11.7441 208.651 -1219.71 212.822 -1200.95 0.0 212.822 -1200.95 123.658 -24.6725 -889.14246 68.848 68.848
4 0 -6.088787 0.0 -32.3509 15.1416 -13.3588 208.651 -1219.71 209.873 -1195.84 0.0 209.873 -1195.84 114.55 -32.3509 -903.7679 52.4209 52.4209
4 1 -6.088787 0.0 -32.3509 15.1416 -13.3588 208.651 -1219.71 209.873 -1195.84 0.0 209.873 -1195.84 114.55 -32.3509 -903.7679 52.4209 52.4209
4 2 -6.0606947 0.0 -32.0894 15.1447 -13.384 208.651 -1219.71 209.85 -1195.77 0.0 209.85 -1195.77 114.586 -32.0894 -903.42346 52.4533 52.4533
4 3 -5.967073 0.0 -30.7149 15.2269 -13.7159 208.651 -1219.71 210.206 -1197.12 0.0 210.206 -1197.12 115.745 -30.7149 -901.88385 54.8777 54.8777
4 4 -5.8134956 0.0 -30.5324 15.0959 -14.942 208.651 -1219.71 209.817 -1195.72 0.0 209.817 -1195.72 116.475 -30.5324 -899.9603 53.7349 53.7349
4 5 -5.646148 0.0 -27.19 14.9636 -13.2007 208.651 -1219.71 210.357 -1197.45 0.0 210.357 -1197.45 117.034 -27.19 -897.24896 58.3609 58.3609
4 6 -5.7853165 0.0 -29.6045 14.9971 -13.4084 208.651 -1219.71 210.255 -1195.99 0.0 210.255 -1195.99 119.514 -29.6045 -895.82544 59.7542 59.7542
4 7 -5.822797 0.0 -29.2711 14.8981 -13.5145 208.651 -1219.71 210.147 -1197.21 0.0 210.147 -1197.21 120.687 -29.2711 -895.6471 60.2214 60.2214
4 8 -5.822797 0.0 -29.2711 14.8981 -13.5145 208.651 -1219.71 210.147 -1197.21 0.0 210.147 -1197.21 120.687 -29.2711 -895.6471 60.2214 60.2214
4 9 -5.759964 0.0 -29.3002 14.8551 -13.1205 208.651 -1219.71 210.25 -1195.97 0.0 210.25 -1195.97 122.699 -29.3002 -892.32117 63.5217 63.5217
4 10 -5.6503315 0.0 -27.0817 14.8712 -12.9418 208.651 -1219.71 210.409 -1197.65 0.0 210.409 -1197.65 122.282 -27.0817 -892.0407 63.8866 63.8866
4 11 -5.6503315 0.0 -27.0817 14.8712 -12.9418 208.651 -1219.71 210.409 -1197.65 0.0 210.409 -1197.65 122.282 -27.0817 -892.0407 63.8866 63.8866
5 0 -5.42135 0.0 -28.7785 15.2557 -12.3941 208.651 -1219.71 214.34 -1196.22 0.0 214.34 -1196.22 108.342 -28.7785 -902.3165 57.0384 57.0384
5 1 -5.42135 0.0 -28.7785 15.2557 -12.3941 208.651 -1219.71 214.34 -1196.22 0.0 214.34 -1196.22 108.342 -28.7785 -902.3165 57.0384 57.0384
5 2 -5.3614144 0.0 -28.07 15.2404 -12.3874 208.651 -1219.71 214.17 -1196.09 0.0 214.17 -1196.09 108.734 -28.07 -901.25604 57.165 57.165
5 3 -5.3614144 0.0 -28.07 15.2404 -12.3874 208.651 -1219.71 214.17 -1196.09 0.0 214.17 -1196.09 108.734 -28.07 -901.25604 57.165 57.165
5 4 -5.3614144 0.0 -28.07 15.2404 -12.3874 208.651 -1219.71 214.17 -1196.09 0.0 214.17 -1196.09 108.734 -28.07 -901.25604 57.165 57.165
5 5 -5.2954636 0.0 -27.6208 15.2356 -12.5211 208.651 -1219.71 214.055 -1195.67 0.0 214.055 -1195.67 109.026 -27.6208 -900.2099 57.4524 57.4524
5 6 -5.2954636 0.0 -27.6208 15.2356 -12.5211 208.651 -1219.71 214.055 -1195.67 0.0 214.055 -1195.67 109.026 -27.6208 -900.2099 57.4524 57.4524
5 7 -5.2954636 0.0 -27.6208 15.2356 -12.5211 208.651 -1219.71 214.055 -1195.67 0.0 214.055 -1195.67 109.026 -27.6208 -900.2099 57.4524 57.4524
6 0 -5.187602 0.0 -19.0569 15.0223 -11.3106 208.651 -1219.71 211.225 -1201.89 0.0 211.225 -1201.89 107.431 -19.0569 -902.2909 53.8653 53.8653
6 1 -5.187602 0.0 -19.0569 15.0223 -11.3106 208.651 -1219.71 211.225 -1201.89 0.0 211.225 -1201.89 107.431 -19.0569 -902.2909 53.8653 53.8653
6 2 -5.171898 0.0 -18.9699 15.0254 -11.3081 208.651 -1219.71 211.257 -1201.81 0.0 211.257 -1201.81 107.391 -18.9699 -902.1319 53.8826 53.8826
6 3 -5.171898 0.0 -18.9699 15.0254 -11.3081 208.651 -1219.71 211.257 -1201.81 0.0 211.257 -1201.81 107.391 -18.9699 -902.1319 53.8826 53.8826
6 4 -5.171898 0.0 -18.9699 15.0254 -11.3081 208.651 -1219.71 211.257 -1201.81 0.0 211.257 -1201.81 107.391 -18.9699 -902.1319 53.8826 53.8826
6 5 -5.171898 0.0 -18.9699 15.0254 -11.3081 208.651 -1219.71 211.257 -1201.81 0.0 211.257 -1201.81 107.391 -18.9699 -902.1319 53.8826 53.8826
6 6 -5.0974784 0.0 -18.5814 15.0226 -11.3012 208.651 -1219.71 211.301 -1201.26 0.0 211.301 -1201.26 107.49 -18.5814 -901.0504 54.1455 54.1455
6 7 -5.0974784 0.0 -18.5814 15.0226 -11.3012 208.651 -1219.71 211.301 -1201.26 0.0 211.301 -1201.26 107.49 -18.5814 -901.0504 54.1455 54.1455
7 0 -5.365479 0.0 -27.1861 15.1647 -11.6012 208.651 -1219.71 212.945 -1194.96 0.0 212.945 -1194.96 107.283 -27.1861 -901.918 54.8278 54.8278
7 1 -5.365479 0.0 -27.1861 15.1647 -11.6012 208.651 -1219.71 212.945 -1194.96 0.0 212.945 -1194.96 107.283 -27.1861 -901.918 54.8278 54.8278
7 2 -5.365479 0.0 -27.1861 15.1647 -11.6012 208.651 -1219.71 212.945 -1194.96 0.0 212.945 -1194.96 107.283 -27.1861 -901.918 54.8278 54.8278
7 3 -5.3293905 0.0 -26.9004 15.1802 -11.5584 208.651 -1219.71 212.877 -1194.64 0.0 212.877 -1194.64 107.455 -26.9004 -901.20844 55.2139 55.2139
7 4 -5.3293905 0.0 -26.9004 15.1802 -11.5584 208.651 -1219.71 212.877 -1194.64 0.0 212.877 -1194.64 107.455 -26.9004 -901.20844 55.2139 55.2139
7 5 -5.3293905 0.0 -26.9004 15.1802 -11.5584 208.651 -1219.71 212.877 -1194.64 0.0 212.877 -1194.64 107.455 -26.9004 -901.20844 55.2139 55.2139
7 6 -5.245951 0.0 -25.768 15.1808 -11.3359 208.651 -1219.71 212.907 -1194.85 0.0 212.907 -1194.85 107.431 -25.768 -900.28 55.9584 55.9584
7 7 -5.245951 0.0 -25.768 15.1808 -11.3359 208.651 -1219.71 212.907 -1194.85 0.0 212.907 -1194.85 107.431 -25.768 -900.28 55.9584 55.9584
8 0 -5.5194907 0.0 -21.8443 15.0868 -12.7362 208.651 -1219.71 213.929 -1208.51 0.0 213.929 -1208.51 115.168 -21.8443 -901.25726 61.2555 61.2555
8 1 -5.128095 0.0 -15.8673 15.0328 -11.1806 208.651 -1219.71 213.941 -1209.9 0.0 213.941 -1209.9 116.589 -15.8673 -895.23737 65.5157 65.5157
8 2 -5.1420584 0.0 -16.1364 15.0399 -11.1012 208.651 -1219.71 213.998 -1209.71 0.0 213.998 -1209.71 116.614 -16.1364 -895.23444 65.6896 65.6896
8 3 -5.1420584 0.0 -16.1364 15.0399 -11.1012 208.651 -1219.71 213.998 -1209.71 0.0 213.998 -1209.71 116.614 -16.1364 -895.23444 65.6896 65.6896
8 4 -5.1914835 0.0 -22.2601 15.2851 -12.4313 208.651 -1219.71 214.339 -1202.53 0.0 214.339 -1202.53 116.193 -22.2601 -894.2582 63.3647 63.3647
8 5 -5.1914835 0.0 -22.2601 15.2851 -12.4313 208.651 -1219.71 214.339 -1202.53 0.0 214.339 -1202.53 116.193 -22.2601 -894.2582 63.3647 63.3647
8 6 -4.7408466 0.0 -15.0789 15.292 -12.9164 208.651 -1219.71 214.351 -1206.76 0.0 214.351 -1206.76 117.771 -15.0789 -889.71686 66.8342 66.8342
8 7 -4.7138653 0.0 -14.7251 15.2865 -12.7511 208.651 -1219.71 214.345 -1206.7 0.0 214.345 -1206.7 118.071 -14.7251 -889.00903 67.4329 67.4329
9 0 -6.2007794 0.0 -38.9433 15.2288 -13.6493 208.651 -1219.71 211.668 -1190.41 0.0 211.668 -1190.41 116.499 -38.9433 -901.1864 53.5802 53.5802
9 1 -6.2007794 0.0 -38.9433 15.2288 -13.6493 208.651 -1219.71 211.668 -1190.41 0.0 211.668 -1190.41 116.499 -38.9433 -901.1864 53.5802 53.5802
9 2 -5.9788294 0.0 -36.1297 15.2393 -13.6124 208.651 -1219.71 211.856 -1191.37 0.0 211.856 -1191.37 116.883 -36.1297 -898.7607 56.1544 56.1544
9 3 -5.9788294 0.0 -36.1297 15.2393 -13.6124 208.651 -1219.71 211.856 -1191.37 0.0 211.856 -1191.37 116.883 -36.1297 -898.7607 56.1544 56.1544
9 4 -5.9266195 0.0 -36.0235 15.2127 -13.6408 208.651 -1219.71 212.205 -1191.29 0.0 212.205 -1191.29 117.269 -36.0235 -897.83954 56.6712 56.6712
9 5 -5.9266195 0.0 -36.0235 15.2127 -13.6408 208.651 -1219.71 212.205 -1191.29 0.0 212.205 -1191.29 117.269 -36.0235 -897.83954 56.6712 56.6712
9 6 -5.9266195 0.0 -36.0235 15.2127 -13.6408 208.651 -1219.71 212.205 -1191.29 0.0 212.205 -1191.29 117.269 -36.0235 -897.83954 56.6712 56.6712
9 7 -5.9266195 0.0 -36.0235 15.2127 -13.6408 208.651 -1219.71 212.205 -1191.29 0.0 212.205 -1191.29 117.269 -36.0235 -897.83954 56.6712 56.6712
10 0 -5.7627463 0.0 -29.4593 15.1239 -13.3348 208.651 -1219.71 210.898 -1196.57 0.0 210.898 -1196.57 115.159 -29.4593 -899.9722 54.9928 54.9928
10 1 -5.7317505 0.0 -28.4226 15.0781 -14.9066 208.651 -1219.71 211.093 -1199.61 0.0 211.093 -1199.61 117.801 -28.4226 -899.13855 56.6929 56.6929
10 2 -5.9452395 0.0 -32.5963 15.1264 -15.2808 208.651 -1219.71 210.746 -1196.41 0.0 210.746 -1196.41 119.399 -32.5963 -898.8613 55.3036 55.3036
10 3 -5.9452395 0.0 -32.5963 15.1264 -15.2808 208.651 -1219.71 210.746 -1196.41 0.0 210.746 -1196.41 119.399 -32.5963 -898.8613 55.3036 55.3036
10 4 -5.6797566 0.0 -28.1866 15.0548 -14.8636 208.651 -1219.71 211.023 -1199.01 0.0 211.023 -1199.01 117.559 -28.1866 -898.61456 56.8275 56.8275
10 5 -5.6797566 0.0 -28.1866 15.0548 -14.8636 208.651 -1219.71 211.023 -1199.01 0.0 211.023 -1199.01 117.559 -28.1866 -898.61456 56.8275 56.8275
10 6 -5.6780615 0.0 -28.1544 15.0418 -14.8669 208.651 -1219.71 211.013 -1199.04 0.0 211.013 -1199.04 117.709 -28.1544 -898.4725 56.8708 56.8708
10 7 -5.89527 0.0 -31.8851 15.1285 -15.3058 208.651 -1219.71 210.963 -1197.05 0.0 210.963 -1197.05 119.516 -31.8851 -898.4562 56.2706 56.2706
10 8 -5.597133 0.0 -26.2892 15.1551 -11.0446 208.651 -1219.71 211.069 -1196.69 0.0 211.069 -1196.69 119.714 -26.2892 -892.19617 63.2745 63.2745
10 9 -5.597133 0.0 -26.2892 15.1551 -11.0446 208.651 -1219.71 211.069 -1196.69 0.0 211.069 -1196.69 119.714 -26.2892 -892.19617 63.2745 63.2745
10 10 -5.6704764 0.0 -27.2259 15.141 -11.5128 208.651 -1219.71 211.114 -1197.0 0.0 211.114 -1197.0 121.025 -27.2259 -892.0869 63.5943 63.5943
10 11 -5.6234255 0.0 -26.807 15.1417 -11.3327 208.651 -1219.71 211.135 -1196.73 0.0 211.135 -1196.73 120.687 -26.807 -891.71497 63.715 63.715
10 12 -5.6234255 0.0 -26.807 15.1417 -11.3327 208.651 -1219.71 211.135 -1196.73 0.0 211.135 -1196.73 120.687 -26.807 -891.71497 63.715 63.715
10 13 -5.6234255 0.0 -26.807 15.1417 -11.3327 208.651 -1219.71 211.135 -1196.73 0.0 211.135 -1196.73 120.687 -26.807 -891.71497 63.715 63.715
10 14 -5.6234255 0.0 -26.807 15.1417 -11.3327 208.651 -1219.71 211.135 -1196.73 0.0 211.135 -1196.73 120.687 -26.807 -891.71497 63.715 63.715
10 15 -5.6234255 0.0 -26.807 15.1417 -11.3327 208.651 -1219.71 211.135 -1196.73 0.0 211.135 -1196.73 120.687 -26.807 -891.71497 63.715 63.715
11 0 -5.8347616 0.0 -31.645 14.997 -12.8749 208.651 -1219.71 213.25 -1197.74 0.0 213.25 -1197.74 116.232 -31.645 -899.90295 60.7407 60.7407
11 1 -5.8347616 0.0 -31.645 14.997 -12.8749 208.651 -1219.71 213.25 -1197.74 0.0 213.25 -1197.74 116.232 -31.645 -899.90295 60.7407 60.7407
11 2 -5.8347616 0.0 -31.645 14.997 -12.8749 208.651 -1219.71 213.25 -1197.74 0.0 213.25 -1197.74 116.232 -31.645 -899.90295 60.7407 60.7407
11 3 -5.4922132 0.0 -28.7017 15.002 -12.6293 208.651 -1219.71 213.063 -1196.15 0.0 213.063 -1196.15 117.31 -28.7017 -894.47876 62.4389 62.4389
11 4 -5.4922132 0.0 -28.7017 15.002 -12.6293 208.651 -1219.71 213.063 -1196.15 0.0 213.063 -1196.15 117.31 -28.7017 -894.47876 62.4389 62.4389
11 5 -5.4922132 0.0 -28.7017 15.002 -12.6293 208.651 -1219.71 213.063 -1196.15 0.0 213.063 -1196.15 117.31 -28.7017 -894.47876 62.4389 62.4389
11 6 -5.4922132 0.0 -28.7017 15.002 -12.6293 208.651 -1219.71 213.063 -1196.15 0.0 213.063 -1196.15 117.31 -28.7017 -894.47876 62.4389 62.4389
11 7 -5.445587 0.0 -28.2488 14.9894 -12.4593 208.651 -1219.71 212.961 -1195.78 0.0 212.961 -1195.78 117.041 -28.2488 -894.0268 62.3524 62.3524
12 0 -5.3799767 0.0 -22.9563 15.1787 -11.8992 208.651 -1219.71 212.116 -1200.73 0.0 212.116 -1200.73 111.675 -22.9563 -899.89526 55.3369 55.3369
12 1 -5.3799767 0.0 -22.9563 15.1787 -11.8992 208.651 -1219.71 212.116 -1200.73 0.0 212.116 -1200.73 111.675 -22.9563 -899.89526 55.3369 55.3369
12 2 -5.3799767 0.0 -22.9563 15.1787 -11.8992 208.651 -1219.71 212.116 -1200.73 0.0 212.116 -1200.73 111.675 -22.9563 -899.89526 55.3369 55.3369
12 3 -5.2381945 0.0 -20.3055 15.1105 -11.6509 208.651 -1219.71 211.878 -1202.0 0.0 211.878 -1202.0 111.762 -20.3055 -898.66547 56.729 56.729
12 4 -5.2381945 0.0 -20.3055 15.1105 -11.6509 208.651 -1219.71 211.878 -1202.0 0.0 211.878 -1202.0 111.762 -20.3055 -898.66547 56.729 56.729
12 5 -5.3449435 0.0 -23.6531 15.2451 -11.9201 208.651 -1219.71 212.809 -1200.07 0.0 212.809 -1200.07 122.184 -23.6531 -888.73004 67.0536 67.0536
12 6 -5.3449435 0.0 -23.6531 15.2451 -11.9201 208.651 -1219.71 212.809 -1200.07 0.0 212.809 -1200.07 122.184 -23.6531 -888.73004 67.0536 67.0536
12 7 -5.3449435 0.0 -23.6531 15.2451 -11.9201 208.651 -1219.71 212.809 -1200.07 0.0 212.809 -1200.07 122.184 -23.6531 -888.73004 67.0536 67.0536
13 0 -5.7626076 0.0 -27.754 14.9851 -11.0 208.651 -1219.71 210.223 -1196.04 0.0 210.223 -1196.04 113.842 -27.754 -899.729 55.4131 55.4131
13 1 -5.7626076 0.0 -27.754 14.9851 -11.0 208.651 -1219.71 210.223 -1196.04 0.0 210.223 -1196.04 113.842 -27.754 -899.729 55.4131 55.4131
13 2 -5.7626076 0.0 -27.754 14.9851 -11.0 208.651 -1219.71 210.223 -1196.04 0.0 210.223 -1196.04 113.842 -27.754 -899.729 55.4131 55.4131
13 3 -5.845317 0.0 -29.4191 15.0248 -11.5251 208.651 -1219.71 210.345 -1195.47 0.0 210.345 -1195.47 116.36 -29.4191 -898.1841 57.4837 57.4837
13 4 -5.845317 0.0 -29.4191 15.0248 -11.5251 208.651 -1219.71 210.345 -1195.47 0.0 210.345 -1195.47 116.36 -29.4191 -898.1841 57.4837 57.4837
13 5 -5.449487 0.0 -24.6846 15.0366 -12.4004 208.651 -1219.71 210.353 -1197.19 0.0 210.353 -1197.19 117.8 -24.6846 -893.72156 59.7772 59.7772
13 6 -5.449487 0.0 -24.6846 15.0366 -12.4004 208.651 -1219.71 210.353 -1197.19 0.0 210.353 -1197.19 117.8 -24.6846 -893.72156 59.7772 59.7772
13 7 -5.449487 0.0 -24.6846 15.0366 -12.4004 208.651 -1219.71 210.353 -1197.19 0.0 210.353 -1197.19 117.8 -24.6846 -893.72156 59.7772 59.7772
14 0 -5.8347883 0.0 -31.2597 15.2914 -13.6815 208.651 -1219.71 210.638 -1194.65 0.0 210.638 -1194.65 116.312 -31.2597 -898.9598 57.3411 57.3411
14 1 -5.849056 0.0 -31.0406 15.149 -14.1504 208.651 -1219.71 210.631 -1195.9 0.0 210.631 -1195.9 122.111 -31.0406 -894.1986 62.524 62.524
14 2 -5.849056 0.0 -31.0406 15.149 -14.1504 208.651 -1219.71 210.631 -1195.9 0.0 210.631 -1195.9 122.111 -31.0406 -894.1986 62.524 62.524
14 3 -5.849056 0.0 -31.0406 15.149 -14.1504 208.651 -1219.71 210.631 -1195.9 0.0 210.631 -1195.9 122.111 -31.0406 -894.1986 62.524 62.524
14 4 -5.849056 0.0 -31.0406 15.149 -14.1504 208.651 -1219.71 210.631 -1195.9 0.0 210.631 -1195.9 122.111 -31.0406 -894.1986 62.524 62.524
14 5 -5.8595905 0.0 -31.2894 15.1744 -14.2049 208.651 -1219.71 210.668 -1195.76 0.0 210.668 -1195.76 122.517 -31.2894 -893.8645 62.6944 62.6944
14 6 -5.8595905 0.0 -31.2894 15.1744 -14.2049 208.651 -1219.71 210.668 -1195.76 0.0 210.668 -1195.76 122.517 -31.2894 -893.8645 62.6944 62.6944
14 7 -5.8595905 0.0 -31.2894 15.1744 -14.2049 208.651 -1219.71 210.668 -1195.76 0.0 210.668 -1195.76 122.517 -31.2894 -893.8645 62.6944 62.6944
15 0 -5.4815974 0.0 -25.3728 15.0614 -12.1667 208.651 -1219.71 211.46 -1198.09 0.0 211.46 -1198.09 113.147 -25.3728 -898.8558 58.5654 58.5654
15 1 -5.4815974 0.0 -25.3728 15.0614 -12.1667 208.651 -1219.71 211.46 -1198.09 0.0 211.46 -1198.09 113.147 -25.3728 -898.8558 58.5654 58.5654
15 2 -5.4815974 0.0 -25.3728 15.0614 -12.1667 208.651 -1219.71 211.46 -1198.09 0.0 211.46 -1198.09 113.147 -25.3728 -898.8558 58.5654 58.5654
15 3 -5.5184007 0.0 -26.1829 15.044 -12.1636 208.651 -1219.71 211.374 -1197.33 0.0 211.374 -1197.33 113.692 -26.1829 -898.4468 58.4952 58.4952
15 4 -5.5184007 0.0 -26.1829 15.044 -12.1636 208.651 -1219.71 211.374 -1197.33 0.0 211.374 -1197.33 113.692 -26.1829 -898.4468 58.4952 58.4952
15 5 -5.5184007 0.0 -26.1829 15.044 -12.1636 208.651 -1219.71 211.374 -1197.33 0.0 211.374 -1197.33 113.692 -26.1829 -898.4468 58.4952 58.4952
15 6 -5.104775 0.0 -19.378 15.0468 -12.0882 208.651 -1219.71 211.542 -1201.27 0.0 211.542 -1201.27 113.978 -19.378 -895.12805 60.0721 60.0721
15 7 -5.104775 0.0 -19.378 15.0468 -12.0882 208.651 -1219.71 211.542 -1201.27 0.0 211.542 -1201.27 113.978 -19.378 -895.12805 60.0721 60.0721
16 0 -5.41238 0.0 -30.256 15.086 -12.461 208.651 -1219.71 211.339 -1189.48 0.0 211.339 -1189.48 109.745 -30.256 -898.652 51.8206 51.8206
16 1 -5.41238 0.0 -30.256 15.086 -12.461 208.651 -1219.71 211.339 -1189.48 0.0 211.339 -1189.48 109.745 -30.256 -898.652 51.8206 51.8206
16 2 -5.4055758 0.0 -30.1906 15.1144 -12.4547 208.651 -1219.71 211.378 -1189.48 0.0 211.378 -1189.48 110.008 -30.1906 -898.2846 52.4768 52.4768
16 3 -5.4055758 0.0 -30.1906 15.1144 -12.4547 208.651 -1219.71 211.378 -1189.48 0.0 211.378 -1189.48 110.008 -30.1906 -898.2846 52.4768 52.4768
16 4 -5.4055758 0.0 -30.1906 15.1144 -12.4547 208.651 -1219.71 211.378 -1189.48 0.0 211.378 -1189.48 110.008 -30.1906 -898.2846 52.4768 52.4768
16 5 -5.4055758 0.0 -30.1906 15.1144 -12.4547 208.651 -1219.71 211.378 -1189.48 0.0 211.378 -1189.48 110.008 -30.1906 -898.2846 52.4768 52.4768
16 6 -5.3739557 0.0 -29.7981 15.1475 -12.5277 208.651 -1219.71 211.228 -1189.36 0.0 211.228 -1189.36 110.939 -29.7981 -896.9911 53.6029 53.6029
16 7 -5.3739557 0.0 -29.7981 15.1475 -12.5277 208.651 -1219.71 211.228 -1189.36 0.0 211.228 -1189.36 110.939 -29.7981 -896.9911 53.6029 53.6029
17 0 -5.6161456 0.0 -26.9935 15.4361 -10.7958 208.651 -1219.71 211.665 -1196.15 0.0 211.665 -1196.15 113.235 -26.9935 -898.2436 58.7953 58.7953
17 1 -5.617527 0.0 -27.2092 15.4465 -10.8021 208.651 -1219.71 211.536 -1195.63 0.0 211.536 -1195.63 113.152 -27.2092 -898.15125 58.5866 58.5866
17 2 -5.4968057 0.0 -24.5842 15.4585 -10.5823 208.651 -1219.71 211.26 -1197.05 0.0 211.26 -1197.05 113.258 -24.5842 -897.1162 59.1654 59.1654
17 3 -5.4968057 0.0 -24.5842 15.4585 -10.5823 208.651 -1219.71 211.26 -1197.05 0.0 211.26 -1197.05 113.258 -24.5842 -897.1162 59.1654 59.1654
17 4 -6.0485106 0.0 -33.5999 14.9744 -11.1939 208.651 -1219.71 210.271 -1191.96 0.0 210.271 -1191.96 120.471 -33.5999 -894.8179 58.4529 58.4529
17 5 -6.047521 0.0 -33.7483 14.9767 -11.2388 208.651 -1219.71 210.319 -1191.83 0.0 210.319 -1191.83 120.583 -33.7483 -894.6763 58.503 58.503
17 6 -6.0551085 0.0 -33.9566 14.9795 -11.2872 208.651 -1219.71 210.328 -1191.69 0.0 210.328 -1191.69 120.787 -33.9566 -894.5315 58.5507 58.5507
17 7 -6.0551085 0.0 -33.9566 14.9795 -11.2872 208.651 -1219.71 210.328 -1191.69 0.0 210.328 -1191.69 120.787 -33.9566 -894.5315 58.5507 58.5507
18 0 -6.017043 0.0 -38.2252 15.4353 -13.0184 208.651 -1219.71 210.822 -1186.26 0.0 210.822 -1186.26 116.089 -38.2252 -897.5742 55.0333 55.0333
18 1 -6.017043 0.0 -38.2252 15.4353 -13.0184 208.651 -1219.71 210.822 -1186.26 0.0 210.822 -1186.26 116.089 -38.2252 -897.5742 55.0333 55.0333
18 2 -6.1503854 0.0 -42.2275 15.4867 -13.8068 208.651 -1219.71 211.08 -1183.36 0.0 211.08 -1183.36 118.133 -42.2275 -896.37445 57.4291 57.4291
18 3 -6.1503854 0.0 -42.2275 15.4867 -13.8068 208.651 -1219.71 211.08 -1183.36 0.0 211.08 -1183.36 118.133 -42.2275 -896.37445 57.4291 57.4291
18 4 -6.1503854 0.0 -42.2275 15.4867 -13.8068 208.651 -1219.71 211.08 -1183.36 0.0 211.08 -1183.36 118.133 -42.2275 -896.37445 57.4291 57.4291
18 5 -5.6119566 0.0 -32.5217 15.4065 -13.4165 208.651 -1219.71 212.129 -1190.92 0.0 212.129 -1190.92 115.062 -32.5217 -896.25073 60.282 60.282
18 6 -5.6119566 0.0 -32.5217 15.4065 -13.4165 208.651 -1219.71 212.129 -1190.92 0.0 212.129 -1190.92 115.062 -32.5217 -896.25073 60.282 60.282
18 7 -5.6119566 0.0 -32.5217 15.4065 -13.4165 208.651 -1219.71 212.129 -1190.92 0.0 212.129 -1190.92 115.062 -32.5217 -896.25073 60.282 60.282
19 0 -6.0161204 0.0 -37.4331 15.0089 -13.3593 208.651 -1219.71 210.803 -1188.44 0.0 210.803 -1188.44 118.247 -37.4331 -896.823 57.9934 57.9934
19 1 -6.03356 0.0 -37.878 15.0113 -13.3146 208.651 -1219.71 210.765 -1187.93 0.0 210.765 -1187.93 118.519 -37.878 -896.52405 58.0899 58.0899
19 2 -6.03356 0.0 -37.878 15.0113 -13.3146 208.651 -1219.71 210.765 -1187.93 0.0 210.765 -1187.93 118.519 -37.878 -896.52405 58.0899 58.0899
19 3 -6.03356 0.0 -37.878 15.0113 -13.3146 208.651 -1219.71 210.765 -1187.93 0.0 210.765 -1187.93 118.519 -37.878 -896.52405 58.0899 58.0899
19 4 -5.9247837 0.0 -36.1981 15.0514 -13.2812 208.651 -1219.71 211.06 -1189.11 0.0 211.06 -1189.11 118.043 -36.1981 -896.20514 58.7704 58.7704
19 5 -5.9247837 0.0 -36.1981 15.0514 -13.2812 208.651 -1219.71 211.06 -1189.11 0.0 211.06 -1189.11 118.043 -36.1981 -896.20514 58.7704 58.7704
19 6 -5.9247837 0.0 -36.1981 15.0514 -13.2812 208.651 -1219.71 211.06 -1189.11 0.0 211.06 -1189.11 118.043 -36.1981 -896.20514 58.7704 58.7704
19 7 -5.9247837 0.0 -36.1981 15.0514 -13.2812 208.651 -1219.71 211.06 -1189.11 0.0 211.06 -1189.11 118.043 -36.1981 -896.20514 58.7704 58.7704
20 0 -5.7666 0.0 -28.3048 14.8619 -13.8925 208.651 -1219.71 210.348 -1198.53 0.0 210.348 -1198.53 119.684 -28.3048 -896.80286 58.1967 58.1967
20 1 -5.72833 0.0 -27.7458 14.8563 -13.8963 208.651 -1219.71 210.386 -1198.84 0.0 210.386 -1198.84 119.492 -27.7458 -896.70776 58.3578 58.3578
20 2 -5.7239323 0.0 -27.7951 14.8522 -13.8841 208.651 -1219.71 210.395 -1198.7 0.0 210.395 -1198.7 119.671 -27.7951 -896.4291 58.5124 58.5124
20 3 -5.7239323 0.0 -27.7951 14.8522 -13.8841 208.651 -1219.71 210.395 -1198.7 0.0 210.395 -1198.7 119.671 -27.7951 -896.4291 58.5124 58.5124
21 0 -5.870906 0.0 -30.9985 15.5364 -11.714 208.651 -1219.71 211.584 -1194.76 0.0 211.584 -1194.76 117.509 -30.9985 -896.6655 62.3541 62.3541
21 1 -5.876743 0.0 -31.0508 15.5417 -11.7176 208.651 -1219.71 211.597 -1194.79 0.0 211.597 -1194.79 117.579 -31.0508 -896.66486 62.3511 62.3511
21 2 -5.876743 0.0 -31.0508 15.5417 -11.7176 208.651 -1219.71 211.597 -1194.79 0.0 211.597 -1194.79 117.579 -31.0508 -896.66486 62.3511 62.3511
21 3 -5.876743 0.0 -31.0508 15.5417 -11.7176 208.651 -1219.71 211.597 -1194.79 0.0 211.597 -1194.79 117.579 -31.0508 -896.66486 62.3511 62.3511
21 4 -5.876743 0.0 -31.0508 15.5417 -11.7176 208.651 -1219.71 211.597 -1194.79 0.0 211.597 -1194.79 117.579 -31.0508 -896.66486 62.3511 62.3511
21 5 -5.6098166 0.0 -27.2236 15.5475 -10.8537 208.651 -1219.71 211.706 -1195.64 0.0 211.706 -1195.64 118.367 -27.2236 -892.7906 63.9955 63.9955
21 6 -5.6098166 0.0 -27.2236 15.5475 -10.8537 208.651 -1219.71 211.706 -1195.64 0.0 211.706 -1195.64 118.367 -27.2236 -892.7906 63.9955 63.9955
21 7 -5.6098166 0.0 -27.2236 15.5475 -10.8537 208.651 -1219.71 211.706 -1195.64 0.0 211.706 -1195.64 118.367 -27.2236 -892.7906 63.9955 63.9955
22 0 -4.836152 0.0 -15.3886 14.9918 -12.1347 208.651 -1219.71 214.221 -1207.32 0.0 214.221 -1207.32 112.992 -15.3886 -895.49554 66.3641 66.3641
22 1 -4.836152 0.0 -15.3886 14.9918 -12.1347 208.651 -1219.71 214.221 -1207.32 0.0 214.221 -1207.32 112.992 -15.3886 -895.49554 66.3641 66.3641
22 2 -4.836152 0.0 -15.3886 14.9918 -12.1347 208.651 -1219.71 214.221 -1207.32 0.0 214.221 -1207.32 112.992 -15.3886 -895.49554 66.3641 66.3641
22 3 -4.836152 0.0 -15.3886 14.9918 -12.1347 208.651 -1219.71 214.221 -1207.32 0.0 214.221 -1207.32 112.992 -15.3886 -895.49554 66.3641 66.3641
22 4 -5.2381997 0.0 -21.894 14.8863 -10.8654 208.651 -1219.71 212.987 -1200.82 0.0 212.987 -1200.82 116.271 -21.894 -893.456 65.0952 65.0952
22 5 -5.2381997 0.0 -21.894 14.8863 -10.8654 208.651 -1219.71 212.987 -1200.82 0.0 212.987 -1200.82 116.271 -21.894 -893.456 65.0952 65.0952
22 6 -5.2381997 0.0 -21.894 14.8863 -10.8654 208.651 -1219.71 212.987 -1200.82 0.0 212.987 -1200.82 116.271 -21.894 -893.456 65.0952 65.0952
22 7 -5.1231236 0.0 -21.0948 14.8778 -11.376 208.651 -1219.71 213.156 -1200.96 0.0 213.156 -1200.96 115.45 -21.0948 -893.4487 65.1552 65.1552
23 0 -5.220874 0.0 -27.9917 15.1913 -12.6369 208.651 -1219.71 211.854 -1190.66 0.0 211.854 -1190.66 111.586 -27.9917 -895.2117 57.3041 57.3041
23 1 -5.220874 0.0 -27.9917 15.1913 -12.6369 208.651 -1219.71 211.854 -1190.66 0.0 211.854 -1190.66 111.586 -27.9917 -895.2117 57.3041 57.3041
23 2 -5.148052 0.0 -26.5534 15.2183 -12.5093 208.651 -1219.71 212.136 -1191.96 0.0 212.136 -1191.96 111.827 -26.5534 -894.5504 58.5141 58.5141
23 3 -5.148052 0.0 -26.5534 15.2183 -12.5093 208.651 -1219.71 212.136 -1191.96 0.0 212.136 -1191.96 111.827 -26.5534 -894.5504 58.5141 58.5141
23 4 -5.148052 0.0 -26.5534 15.2183 -12.5093 208.651 -1219.71 212.136 -1191.96 0.0 212.136 -1191.96 111.827 -26.5534 -894.5504 58.5141 58.5141
23 5 -5.0293555 0.0 -24.4298 15.1948 -13.2746 208.651 -1219.71 211.926 -1193.78 0.0 211.926 -1193.78 113.132 -24.4298 -893.15186 58.639 58.639
23 6 -5.0293555 0.0 -24.4298 15.1948 -13.2746 208.651 -1219.71 211.926 -1193.78 0.0 211.926 -1193.78 113.132 -24.4298 -893.15186 58.639 58.639
23 7 -5.0293555 0.0 -24.4298 15.1948 -13.2746 208.651 -1219.71 211.926 -1193.78 0.0 211.926 -1193.78 113.132 -24.4298 -893.15186 58.639 58.639
23 8 -5.394293 0.0 -31.7139 15.0685 -10.8761 208.651 -1219.71 210.716 -1184.41 0.0 210.716 -1184.41 121.703 -31.7139 -883.7049 65.6786 65.6786
23 9 -5.394293 0.0 -31.7139 15.0685 -10.8761 208.651 -1219.71 210.716 -1184.41 0.0 210.716 -1184.41 121.703 -31.7139 -883.7049 65.6786 65.6786
23 10 -5.394293 0.0 -31.7139 15.0685 -10.8761 208.651 -1219.71 210.716 -1184.41 0.0 210.716 -1184.41 121.703 -31.7139 -883.7049 65.6786 65.6786
23 11 -5.394293 0.0 -31.7139 15.0685 -10.8761 208.651 -1219.71 210.716 -1184.41 0.0 210.716 -1184.41 121.703 -31.7139 -883.7049 65.6786 65.6786
23 12 -5.6728706 0.0 -34.3124 15.0389 -11.5012 208.651 -1219.71 210.712 -1185.61 0.0 210.712 -1185.61 126.233 -34.3124 -882.9773 66.495 66.495
23 13 -5.6728706 0.0 -34.3124 15.0389 -11.5012 208.651 -1219.71 210.712 -1185.61 0.0 210.712 -1185.61 126.233 -34.3124 -882.9773 66.495 66.495
23 14 -5.6728706 0.0 -34.3124 15.0389 -11.5012 208.651 -1219.71 210.712 -1185.61 0.0 210.712 -1185.61 126.233 -34.3124 -882.9773 66.495 66.495
23 15 -5.3429303 0.0 -30.5283 15.1096 -10.5572 208.651 -1219.71 210.683 -1184.97 0.0 210.683 -1184.97 122.219 -30.5283 -882.5963 66.2732 66.2732
24 0 -5.0221887 0.0 -19.9704 15.1979 -12.0965 208.651 -1219.71 213.91 -1202.44 0.0 213.91 -1202.44 114.131 -19.9704 -894.36926 64.9829 64.9829
24 1 -5.0221887 0.0 -19.9704 15.1979 -12.0965 208.651 -1219.71 213.91 -1202.44 0.0 213.91 -1202.44 114.131 -19.9704 -894.36926 64.9829 64.9829
24 2 -4.7664304 0.0 -15.8854 15.1865 -10.871 208.651 -1219.71 213.847 -1203.27 0.0 213.847 -1203.27 111.068 -15.8854 -894.2404 63.7318 63.7318
24 3 -4.7664304 0.0 -15.8854 15.1865 -10.871 208.651 -1219.71 213.847 -1203.27 0.0 213.847 -1203.27 111.068 -15.8854 -894.2404 63.7318 63.7318
24 4 -4.890226 0.0 -17.845 15.1923 -11.8779 208.651 -1219.71 213.82 -1203.22 0.0 213.82 -1203.22 113.783 -17.845 -893.462 64.8301 64.8301
24 5 -4.890226 0.0 -17.845 15.1923 -11.8779 208.651 -1219.71 213.82 -1203.22 0.0 213.82 -1203.22 113.783 -17.845 -893.462 64.8301 64.8301
24 6 -4.890226 0.0 -17.845 15.1923 -11.8779 208.651 -1219.71 213.82 -1203.22 0.0 213.82 -1203.22 113.783 -17.845 -893.462 64.8301 64.8301
24 7 -4.890226 0.0 -17.845 15.1923 -11.8779 208.651 -1219.71 213.82 -1203.22 0.0 213.82 -1203.22 113.783 -17.845 -893.462 64.8301 64.8301
25 0 -5.8102083 0.0 -30.4151 15.3122 -10.7462 208.651 -1219.71 212.167 -1194.95 0.0 212.167 -1194.95 119.36 -30.4151 -893.838 62.5188 62.5188
25 1 -5.8102083 0.0 -30.4151 15.3122 -10.7462 208.651 -1219.71 212.167 -1194.95 0.0 212.167 -1194.95 119.36 -30.4151 -893.838 62.5188 62.5188
25 2 -5.8102083 0.0 -30.4151 15.3122 -10.7462 208.651 -1219.71 212.167 -1194.95 0.0 212.167 -1194.95 119.36 -30.4151 -893.838 62.5188 62.5188
25 3 -5.7380443 0.0 -28.8921 15.3464 -10.8999 208.651 -1219.71 212.629 -1196.94 0.0 212.629 -1196.94 119.465 -28.8921 -893.73804 63.9073 63.9073
25 4 -5.7410364 0.0 -29.3521 15.3303 -10.8975 208.651 -1219.71 212.48 -1196.07 0.0 212.48 -1196.07 119.385 -29.3521 -893.5571 63.5514 63.5514
25 5 -5.7410364 0.0 -29.3521 15.3303 -10.8975 208.651 -1219.71 212.48 -1196.07 0.0 212.48 -1196.07 119.385 -29.3521 -893.5571 63.5514 63.5514
25 6 -5.7410364 0.0 -29.3521 15.3303 -10.8975 208.651 -1219.71 212.48 -1196.07 0.0 212.48 -1196.07 119.385 -29.3521 -893.5571 63.5514 63.5514
25 7 -5.7410364 0.0 -29.3521 15.3303 -10.8975 208.651 -1219.71 212.48 -1196.07 0.0 212.48 -1196.07 119.385 -29.3521 -893.5571 63.5514 63.5514
26 0 -5.055746 0.0 -18.8895 14.9353 -12.423 208.651 -1219.71 211.069 -1201.0 0.0 211.069 -1201.0 115.8 -18.8895 -893.0205 62.536 62.536
26 1 -4.867488 0.0 -18.1611 14.8461 -12.4338 208.651 -1219.71 211.484 -1199.84 0.0 211.484 -1199.84 116.321 -18.1611 -890.19604 63.9131 63.9131
26 2 -5.1145067 0.0 -19.753 14.9307 -12.7119 208.651 -1219.71 210.764 -1200.45 0.0 210.764 -1200.45 119.464 -19.753 -889.975 64.9734 64.9734
26 3 -5.0144835 0.0 -20.3808 14.8465 -12.7043 208.651 -1219.71 210.869 -1198.13 0.0 210.869 -1198.13 118.374 -20.3808 -889.2678 63.7562 63.7562
26 4 -4.9799366 0.0 -20.0716 14.8325 -12.658 208.651 -1219.71 211.038 -1198.28 0.0 211.038 -1198.28 118.571 -20.0716 -888.7427 64.2816 64.2816
26 5 -5.140009 0.0 -20.6001 14.9058 -12.3826 208.651 -1219.71 210.721 -1199.2 0.0 210.721 -1199.2 120.422 -20.6001 -888.65704 65.4923 65.4923
26 6 -5.140009 0.0 -20.6001 14.9058 -12.3826 208.651 -1219.71 210.721 -1199.2 0.0 210.721 -1199.2 120.422 -20.6001 -888.65704 65.4923 65.4923
26 7 -5.140009 0.0 -20.6001 14.9058 -12.3826 208.651 -1219.71 210.721 -1199.2 0.0 210.721 -1199.2 120.422 -20.6001 -888.65704 65.4923 65.4923
27 0 -5.599818 0.0 -33.7971 15.1505 -10.2693 208.651 -1219.71 212.298 -1186.26 0.0 212.298 -1186.26 115.537 -33.7971 -892.22217 60.4433 60.4433
27 1 -5.9338007 0.0 -38.5726 15.177 -11.1864 208.651 -1219.71 211.333 -1183.72 0.0 211.333 -1183.72 121.454 -38.5726 -889.5056 60.2283 60.2283
27 2 -5.9338007 0.0 -38.5726 15.177 -11.1864 208.651 -1219.71 211.333 -1183.72 0.0 211.333 -1183.72 121.454 -38.5726 -889.5056 60.2283 60.2283
27 3 -5.9338007 0.0 -38.5726 15.177 -11.1864 208.651 -1219.71 211.333 -1183.72 0.0 211.333 -1183.72 121.454 -38.5726 -889.5056 60.2283 60.2283
27 4 -5.623784 0.0 -33.4369 15.181 -11.7031 208.651 -1219.71 211.816 -1187.85 0.0 211.816 -1187.85 120.689 -33.4369 -888.7819 62.1 62.1
27 5 -5.623784 0.0 -33.4369 15.181 -11.7031 208.651 -1219.71 211.816 -1187.85 0.0 211.816 -1187.85 120.689 -33.4369 -888.7819 62.1 62.1
27 6 -5.623784 0.0 -33.4369 15.181 -11.7031 208.651 -1219.71 211.816 -1187.85 0.0 211.816 -1187.85 120.689 -33.4369 -888.7819 62.1 62.1
27 7 -5.623784 0.0 -33.4369 15.181 -11.7031 208.651 -1219.71 211.816 -1187.85 0.0 211.816 -1187.85 120.689 -33.4369 -888.7819 62.1 62.1
28 0 -5.160841 0.0 -22.8565 15.302 -13.1401 208.651 -1219.71 210.729 -1196.21 0.0 210.729 -1196.21 117.228 -22.8565 -891.1095 59.9366 59.9366
28 1 -5.160841 0.0 -22.8565 15.302 -13.1401 208.651 -1219.71 210.729 -1196.21 0.0 210.729 -1196.21 117.228 -22.8565 -891.1095 59.9366 59.9366
28 2 -5.160841 0.0 -22.8565 15.302 -13.1401 208.651 -1219.71 210.729 -1196.21 0.0 210.729 -1196.21 117.228 -22.8565 -891.1095 59.9366 59.9366
28 3 -5.5351825 0.0 -26.9465 15.2703 -13.8872 208.651 -1219.71 210.651 -1196.68 0.0 210.651 -1196.68 129.038 -26.9465 -883.9376 68.2978 68.2978
28 4 -5.5351825 0.0 -26.9465 15.2703 -13.8872 208.651 -1219.71 210.651 -1196.68 0.0 210.651 -1196.68 129.038 -26.9465 -883.9376 68.2978 68.2978
28 5 -5.5351825 0.0 -26.9465 15.2703 -13.8872 208.651 -1219.71 210.651 -1196.68 0.0 210.651 -1196.68 129.038 -26.9465 -883.9376 68.2978 68.2978
28 6 -5.73501 0.0 -29.1611 15.1206 -13.0011 208.651 -1219.71 211.125 -1196.6 0.0 211.125 -1196.6 131.814 -29.1611 -882.822 72.6443 72.6443
28 7 -5.73501 0.0 -29.1611 15.1206 -13.0011 208.651 -1219.71 211.125 -1196.6 0.0 211.125 -1196.6 131.814 -29.1611 -882.822 72.6443 72.6443
29 0 -5.0161295 0.0 -23.6866 15.0913 -12.2888 208.651 -1219.71 214.244 -1197.47 0.0 214.244 -1197.47 123.111 -23.6866 -883.8015 72.0128 72.0128
29 1 -5.0161295 0.0 -23.6866 15.0913 -12.2888 208.651 -1219.71 214.244 -1197.47 0.0 214.244 -1197.47 123.111 -23.6866 -883.8015 72.0128 72.0128
29 2 -5.0161295 0.0 -23.6866 15.0913 -12.2888 208.651 -1219.71 214.244 -1197.47 0.0 214.244 -1197.47 123.111 -23.6866 -883.8015 72.0128 72.0128
29 3 -4.813626 0.0 -20.8561 15.0942 -11.6722 208.651 -1219.71 214.163 -1197.79 0.0 214.163 -1197.79 121.51 -20.8561 -882.97314 71.7987 71.7987
29 4 -4.813626 0.0 -20.8561 15.0942 -11.6722 208.651 -1219.71 214.163 -1197.79 0.0 214.163 -1197.79 121.51 -20.8561 -882.97314 71.7987 71.7987
29 5 -4.8071632 0.0 -20.7715 15.0957 -11.6648 208.651 -1219.71 214.153 -1197.79 0.0 214.153 -1197.79 121.498 -20.7715 -882.91046 71.8048 71.8048
29 6 -4.8071632 0.0 -20.7715 15.0957 -11.6648 208.651 -1219.71 214.153 -1197.79 0.0 214.153 -1197.79 121.498 -20.7715 -882.91046 71.8048 71.8048
29 7 -4.8071632 0.0 -20.7715 15.0957 -11.6648 208.651 -1219.71 214.153 -1197.79 0.0 214.153 -1197.79 121.498 -20.7715 -882.91046 71.8048 71.8048
