# Supplementary material for: Exploring the mechanism of Alisma orientale for the treatment of pregnancy induced hypertension and potential hepato-nephrotoxicity by using network pharmacology, network toxicology, molecular docking and molecular dynamics simulation
Source: Front Pharmacol. 2022 Nov 15;13:1027112. doi: 10.3389/fphar.2022.1027112 (PMC9705790; doi:10.3389/fphar.2022.1027112)
Supplement: Supplementary file 12 [file DataSheet5.zip › EGFR/EGFR1694/clusters.dock4.pdb]

REMARK  Energy: 59.16
REMARK  SimpleFitness: 59.16
REMARK  FullFitness: -910.82355
REMARK  InterFull: -30.9156
REMARK  IntraFull: 120.428
REMARK  solvFull: -1211.74
REMARK  surfFull: 211.404
REMARK  extraFull: 0.0
REMARK  deltaGcompsolvpol: -1211.74
REMARK  deltaGcompsolvnonpol: 211.404
REMARK  deltaGprotsolvpol: -1219.71
REMARK  deltaGprotsolvnonpol: 208.651
REMARK  deltaGligsolvpol: -12.6304
REMARK  deltaGligsolvnonpol: 14.8856
REMARK  deltaGvdw: -30.9156
REMARK  deltaGelec: 0.0
REMARK  deltaG: -6.8016167
REMARK  Cluster: 0
REMARK  ClusterRank: 0
ATOM   4315 O    LIG     1      22.893  25.951  16.433  1.00  0.00      LIG  
ATOM   4316 O1   LIG     1      27.408  23.659  14.518  1.00  0.00      LIG  
ATOM   4317 O2   LIG     1      19.092  22.380  21.181  1.00  0.00      LIG  
ATOM   4318 O3   LIG     1      20.467  25.164  20.945  1.00  0.00      LIG  
ATOM   4319 O4   LIG     1      17.670  26.153  20.059  1.00  0.00      LIG  
ATOM   4320 C    LIG     1      21.749  23.189  14.036  1.00  0.00      LIG  
ATOM   4321 C1   LIG     1      22.547  24.452  14.492  1.00  0.00      LIG  
ATOM   4322 C2   LIG     1      21.220  22.309  15.212  1.00  0.00      LIG  
ATOM   4323 C3   LIG     1      23.950  24.628  13.825  1.00  0.00      LIG  
ATOM   4324 C4   LIG     1      22.545  22.304  13.082  1.00  0.00      LIG  
ATOM   4325 C5   LIG     1      23.935  24.286  12.322  1.00  0.00      LIG  
ATOM   4326 C6   LIG     1      22.514  24.639  16.031  1.00  0.00      LIG  
ATOM   4327 C7   LIG     1      20.551  23.096  16.290  1.00  0.00      LIG  
ATOM   4328 C8   LIG     1      23.125  23.055  11.917  1.00  0.00      LIG  
ATOM   4329 C9   LIG     1      20.118  21.323  14.836  1.00  0.00      LIG  
ATOM   4330 C10  LIG     1      21.124  24.436  16.603  1.00  0.00      LIG  
ATOM   4331 C11  LIG     1      20.572  23.727  13.219  1.00  0.00      LIG  
ATOM   4332 C12  LIG     1      25.041  23.852  14.575  1.00  0.00      LIG  
ATOM   4333 C13  LIG     1      19.500  22.448  16.829  1.00  0.00      LIG  
ATOM   4334 C14  LIG     1      22.305  21.428  15.847  1.00  0.00      LIG  
ATOM   4335 C15  LIG     1      19.258  21.195  16.068  1.00  0.00      LIG  
ATOM   4336 C16  LIG     1      24.344  26.110  13.878  1.00  0.00      LIG  
ATOM   4337 C17  LIG     1      25.311  24.197  11.720  1.00  0.00      LIG  
ATOM   4338 C18  LIG     1      18.583  22.768  18.005  1.00  0.00      LIG  
ATOM   4339 C19  LIG     1      26.379  23.869  13.893  1.00  0.00      LIG  
ATOM   4340 C20  LIG     1      26.434  24.000  12.425  1.00  0.00      LIG  
ATOM   4341 C21  LIG     1      25.379  24.376  10.240  1.00  0.00      LIG  
ATOM   4342 C22  LIG     1      19.277  23.588  19.106  1.00  0.00      LIG  
ATOM   4343 C23  LIG     1      17.939  21.494  18.554  1.00  0.00      LIG  
ATOM   4344 C24  LIG     1      18.675  23.573  20.518  1.00  0.00      LIG  
ATOM   4345 C25  LIG     1      19.167  24.754  21.378  1.00  0.00      LIG  
ATOM   4346 C26  LIG     1      18.197  25.942  21.365  1.00  0.00      LIG  
ATOM   4347 C27  LIG     1      18.862  27.231  21.815  1.00  0.00      LIG  
ATOM   4348 C28  LIG     1      17.041  25.654  22.302  1.00  0.00      LIG  
ATOM   4349 H    LIG     1      21.983  25.311  14.118  1.00  0.00      LIG  
ATOM   4350 H1   LIG     1      21.903  21.510  12.691  1.00  0.00      LIG  
ATOM   4351 H2   LIG     1      23.375  21.804  13.580  1.00  0.00      LIG  
ATOM   4352 H3   LIG     1      23.448  25.134  11.831  1.00  0.00      LIG  
ATOM   4353 H4   LIG     1      23.207  23.957  16.527  1.00  0.00      LIG  
ATOM   4354 H5   LIG     1      22.323  23.373  11.245  1.00  0.00      LIG  
ATOM   4355 H6   LIG     1      23.712  22.338  11.333  1.00  0.00      LIG  
ATOM   4356 H7   LIG     1      20.518  20.352  14.533  1.00  0.00      LIG  
ATOM   4357 H8   LIG     1      19.467  21.656  14.027  1.00  0.00      LIG  
ATOM   4358 H9   LIG     1      20.463  25.207  16.199  1.00  0.00      LIG  
ATOM   4359 H10  LIG     1      21.179  24.607  17.678  1.00  0.00      LIG  
ATOM   4360 H11  LIG     1      20.873  24.550  12.566  1.00  0.00      LIG  
ATOM   4361 H12  LIG     1      19.778  24.096  13.871  1.00  0.00      LIG  
ATOM   4362 H13  LIG     1      20.144  22.954  12.575  1.00  0.00      LIG  
ATOM   4363 H14  LIG     1      24.768  22.806  14.714  1.00  0.00      LIG  
ATOM   4364 H15  LIG     1      25.195  24.294  15.562  1.00  0.00      LIG  
ATOM   4365 H16  LIG     1      23.233  21.971  16.014  1.00  0.00      LIG  
ATOM   4366 H17  LIG     1      22.541  20.569  15.212  1.00  0.00      LIG  
ATOM   4367 H18  LIG     1      21.991  21.030  16.814  1.00  0.00      LIG  
ATOM   4368 H19  LIG     1      19.561  20.323  16.651  1.00  0.00      LIG  
ATOM   4369 H20  LIG     1      18.210  21.087  15.777  1.00  0.00      LIG  
ATOM   4370 H21  LIG     1      23.497  26.745  13.605  1.00  0.00      LIG  
ATOM   4371 H22  LIG     1      25.161  26.352  13.196  1.00  0.00      LIG  
ATOM   4372 H23  LIG     1      24.685  26.398  14.874  1.00  0.00      LIG  
ATOM   4373 H24  LIG     1      17.759  23.373  17.617  1.00  0.00      LIG  
ATOM   4374 H25  LIG     1      22.274  26.563  16.000  1.00  0.00      LIG  
ATOM   4375 H26  LIG     1      27.409  23.952  11.956  1.00  0.00      LIG  
ATOM   4376 H27  LIG     1      24.922  25.329   9.960  1.00  0.00      LIG  
ATOM   4377 H28  LIG     1      24.842  23.573   9.728  1.00  0.00      LIG  
ATOM   4378 H29  LIG     1      26.409  24.378   9.870  1.00  0.00      LIG  
ATOM   4379 H30  LIG     1      19.292  24.621  18.751  1.00  0.00      LIG  
ATOM   4380 H31  LIG     1      20.320  23.269  19.180  1.00  0.00      LIG  
ATOM   4381 H32  LIG     1      18.693  20.812  18.956  1.00  0.00      LIG  
ATOM   4382 H33  LIG     1      17.227  21.719  19.350  1.00  0.00      LIG  
ATOM   4383 H34  LIG     1      17.359  20.958  17.798  1.00  0.00      LIG  
ATOM   4384 H35  LIG     1      17.583  23.557  20.482  1.00  0.00      LIG  
ATOM   4385 H36  LIG     1      19.291  24.440  22.420  1.00  0.00      LIG  
ATOM   4386 H37  LIG     1      19.894  22.076  20.717  1.00  0.00      LIG  
ATOM   4387 H38  LIG     1      20.723  25.918  21.502  1.00  0.00      LIG  
ATOM   4388 H39  LIG     1      18.123  28.034  21.883  1.00  0.00      LIG  
ATOM   4389 H40  LIG     1      19.617  27.561  21.095  1.00  0.00      LIG  
ATOM   4390 H41  LIG     1      19.331  27.106  22.794  1.00  0.00      LIG  
ATOM   4391 H42  LIG     1      16.536  24.726  22.030  1.00  0.00      LIG  
ATOM   4392 H43  LIG     1      17.391  25.567  23.334  1.00  0.00      LIG  
ATOM   4393 H44  LIG     1      16.295  26.452  22.249  1.00  0.00      LIG  
ATOM   4394 H45  LIG     1      18.434  26.237  19.462  1.00  0.00      LIG  
TER
REMARK  Energy: 59.1792
REMARK  SimpleFitness: 59.1792
REMARK  FullFitness: -910.771
REMARK  InterFull: -30.3491
REMARK  IntraFull: 120.148
REMARK  solvFull: -1211.98
REMARK  surfFull: 211.41
REMARK  extraFull: 0.0
REMARK  deltaGcompsolvpol: -1211.98
REMARK  deltaGcompsolvnonpol: 211.41
REMARK  deltaGprotsolvpol: -1219.71
REMARK  deltaGprotsolvnonpol: 208.651
REMARK  deltaGligsolvpol: -12.6158
REMARK  deltaGligsolvnonpol: 14.893
REMARK  deltaGvdw: -30.3491
REMARK  deltaGelec: 0.0
REMARK  deltaG: -6.763739
REMARK  Cluster: 0
REMARK  ClusterRank: 1
ATOM   4315 O    LIG     1      22.843  25.985  16.310  1.00  0.00      LIG  
ATOM   4316 O1   LIG     1      27.359  23.497  14.460  1.00  0.00      LIG  
ATOM   4317 O2   LIG     1      19.124  22.421  21.178  1.00  0.00      LIG  
ATOM   4318 O3   LIG     1      20.516  25.196  20.907  1.00  0.00      LIG  
ATOM   4319 O4   LIG     1      17.729  26.205  20.037  1.00  0.00      LIG  
ATOM   4320 C    LIG     1      21.702  23.162  13.995  1.00  0.00      LIG  
ATOM   4321 C1   LIG     1      22.521  24.421  14.419  1.00  0.00      LIG  
ATOM   4322 C2   LIG     1      21.202  22.294  15.192  1.00  0.00      LIG  
ATOM   4323 C3   LIG     1      23.932  24.550  13.755  1.00  0.00      LIG  
ATOM   4324 C4   LIG     1      22.460  22.266  13.020  1.00  0.00      LIG  
ATOM   4325 C5   LIG     1      23.906  24.203  12.252  1.00  0.00      LIG  
ATOM   4326 C6   LIG     1      22.487  24.654  15.953  1.00  0.00      LIG  
ATOM   4327 C7   LIG     1      20.541  23.093  16.265  1.00  0.00      LIG  
ATOM   4328 C8   LIG     1      23.031  23.017  11.850  1.00  0.00      LIG  
ATOM   4329 C9   LIG     1      20.106  21.293  14.845  1.00  0.00      LIG  
ATOM   4330 C10  LIG     1      21.105  24.445  16.544  1.00  0.00      LIG  
ATOM   4331 C11  LIG     1      20.503  23.701  13.209  1.00  0.00      LIG  
ATOM   4332 C12  LIG     1      24.997  23.744  14.508  1.00  0.00      LIG  
ATOM   4333 C13  LIG     1      19.499  22.449  16.824  1.00  0.00      LIG  
ATOM   4334 C14  LIG     1      22.301  21.433  15.829  1.00  0.00      LIG  
ATOM   4335 C15  LIG     1      19.254  21.184  16.085  1.00  0.00      LIG  
ATOM   4336 C16  LIG     1      24.377  26.017  13.803  1.00  0.00      LIG  
ATOM   4337 C17  LIG     1      25.278  24.046  11.653  1.00  0.00      LIG  
ATOM   4338 C18  LIG     1      18.592  22.785  18.003  1.00  0.00      LIG  
ATOM   4339 C19  LIG     1      26.336  23.722  13.831  1.00  0.00      LIG  
ATOM   4340 C20  LIG     1      26.394  23.821  12.360  1.00  0.00      LIG  
ATOM   4341 C21  LIG     1      25.354  24.196  10.169  1.00  0.00      LIG  
ATOM   4342 C22  LIG     1      19.303  23.609  19.091  1.00  0.00      LIG  
ATOM   4343 C23  LIG     1      17.944  21.521  18.568  1.00  0.00      LIG  
ATOM   4344 C24  LIG     1      18.711  23.611  20.507  1.00  0.00      LIG  
ATOM   4345 C25  LIG     1      19.217  24.795  21.355  1.00  0.00      LIG  
ATOM   4346 C26  LIG     1      18.254  25.989  21.343  1.00  0.00      LIG  
ATOM   4347 C27  LIG     1      18.928  27.272  21.794  1.00  0.00      LIG  
ATOM   4348 C28  LIG     1      17.094  25.707  22.278  1.00  0.00      LIG  
ATOM   4349 H    LIG     1      21.979  25.281  14.015  1.00  0.00      LIG  
ATOM   4350 H1   LIG     1      21.793  21.490  12.635  1.00  0.00      LIG  
ATOM   4351 H2   LIG     1      23.288  21.743  13.498  1.00  0.00      LIG  
ATOM   4352 H3   LIG     1      23.465  25.073  11.755  1.00  0.00      LIG  
ATOM   4353 H4   LIG     1      23.194  24.000  16.466  1.00  0.00      LIG  
ATOM   4354 H5   LIG     1      22.222  23.382  11.213  1.00  0.00      LIG  
ATOM   4355 H6   LIG     1      23.567  22.290  11.231  1.00  0.00      LIG  
ATOM   4356 H7   LIG     1      20.514  20.318  14.562  1.00  0.00      LIG  
ATOM   4357 H8   LIG     1      19.450  21.601  14.031  1.00  0.00      LIG  
ATOM   4358 H9   LIG     1      20.431  25.201  16.133  1.00  0.00      LIG  
ATOM   4359 H10  LIG     1      21.170  24.637  17.616  1.00  0.00      LIG  
ATOM   4360 H11  LIG     1      20.790  24.517  12.540  1.00  0.00      LIG  
ATOM   4361 H12  LIG     1      19.730  24.080  13.879  1.00  0.00      LIG  
ATOM   4362 H13  LIG     1      20.053  22.927  12.582  1.00  0.00      LIG  
ATOM   4363 H14  LIG     1      24.696  22.705  14.644  1.00  0.00      LIG  
ATOM   4364 H15  LIG     1      25.160  24.180  15.497  1.00  0.00      LIG  
ATOM   4365 H16  LIG     1      23.213  21.997  16.019  1.00  0.00      LIG  
ATOM   4366 H17  LIG     1      22.565  20.588  15.188  1.00  0.00      LIG  
ATOM   4367 H18  LIG     1      21.983  21.015  16.786  1.00  0.00      LIG  
ATOM   4368 H19  LIG     1      19.562  20.322  16.680  1.00  0.00      LIG  
ATOM   4369 H20  LIG     1      18.204  21.070  15.802  1.00  0.00      LIG  
ATOM   4370 H21  LIG     1      23.554  26.679  13.521  1.00  0.00      LIG  
ATOM   4371 H22  LIG     1      25.206  26.225  13.124  1.00  0.00      LIG  
ATOM   4372 H23  LIG     1      24.721  26.297  14.800  1.00  0.00      LIG  
ATOM   4373 H24  LIG     1      17.769  23.393  17.617  1.00  0.00      LIG  
ATOM   4374 H25  LIG     1      22.209  26.571  15.864  1.00  0.00      LIG  
ATOM   4375 H26  LIG     1      27.366  23.728  11.892  1.00  0.00      LIG  
ATOM   4376 H27  LIG     1      24.929  25.158   9.871  1.00  0.00      LIG  
ATOM   4377 H28  LIG     1      24.795  23.401   9.671  1.00  0.00      LIG  
ATOM   4378 H29  LIG     1      26.385  24.159   9.803  1.00  0.00      LIG  
ATOM   4379 H30  LIG     1      19.321  24.640  18.728  1.00  0.00      LIG  
ATOM   4380 H31  LIG     1      20.344  23.284  19.158  1.00  0.00      LIG  
ATOM   4381 H32  LIG     1      18.696  20.837  18.971  1.00  0.00      LIG  
ATOM   4382 H33  LIG     1      17.240  21.757  19.368  1.00  0.00      LIG  
ATOM   4383 H34  LIG     1      17.354  20.983  17.822  1.00  0.00      LIG  
ATOM   4384 H35  LIG     1      17.619  23.602  20.479  1.00  0.00      LIG  
ATOM   4385 H36  LIG     1      19.349  24.488  22.397  1.00  0.00      LIG  
ATOM   4386 H37  LIG     1      19.914  22.101  20.704  1.00  0.00      LIG  
ATOM   4387 H38  LIG     1      20.780  25.954  21.455  1.00  0.00      LIG  
ATOM   4388 H39  LIG     1      18.194  28.081  21.862  1.00  0.00      LIG  
ATOM   4389 H40  LIG     1      19.685  27.598  21.075  1.00  0.00      LIG  
ATOM   4390 H41  LIG     1      19.396  27.143  22.773  1.00  0.00      LIG  
ATOM   4391 H42  LIG     1      16.565  24.798  21.988  1.00  0.00      LIG  
ATOM   4392 H43  LIG     1      17.445  25.591  23.306  1.00  0.00      LIG  
ATOM   4393 H44  LIG     1      16.368  26.523  22.245  1.00  0.00      LIG  
ATOM   4394 H45  LIG     1      18.495  26.280  19.440  1.00  0.00      LIG  
TER
REMARK  Energy: 59.1792
REMARK  SimpleFitness: 59.1792
REMARK  FullFitness: -910.771
REMARK  InterFull: -30.3491
REMARK  IntraFull: 120.148
REMARK  solvFull: -1211.98
REMARK  surfFull: 211.41
REMARK  extraFull: 0.0
REMARK  deltaGcompsolvpol: -1211.98
REMARK  deltaGcompsolvnonpol: 211.41
REMARK  deltaGprotsolvpol: -1219.71
REMARK  deltaGprotsolvnonpol: 208.651
REMARK  deltaGligsolvpol: -12.6158
REMARK  deltaGligsolvnonpol: 14.893
REMARK  deltaGvdw: -30.3491
REMARK  deltaGelec: 0.0
REMARK  deltaG: -6.763739
REMARK  Cluster: 0
REMARK  ClusterRank: 2
ATOM   4315 O    LIG     1      22.843  25.985  16.310  1.00  0.00      LIG  
ATOM   4316 O1   LIG     1      27.359  23.497  14.460  1.00  0.00      LIG  
ATOM   4317 O2   LIG     1      19.124  22.421  21.178  1.00  0.00      LIG  
ATOM   4318 O3   LIG     1      20.516  25.196  20.907  1.00  0.00      LIG  
ATOM   4319 O4   LIG     1      17.729  26.205  20.037  1.00  0.00      LIG  
ATOM   4320 C    LIG     1      21.702  23.162  13.995  1.00  0.00      LIG  
ATOM   4321 C1   LIG     1      22.521  24.421  14.419  1.00  0.00      LIG  
ATOM   4322 C2   LIG     1      21.202  22.294  15.192  1.00  0.00      LIG  
ATOM   4323 C3   LIG     1      23.932  24.550  13.755  1.00  0.00      LIG  
ATOM   4324 C4   LIG     1      22.460  22.266  13.020  1.00  0.00      LIG  
ATOM   4325 C5   LIG     1      23.906  24.203  12.252  1.00  0.00      LIG  
ATOM   4326 C6   LIG     1      22.487  24.654  15.953  1.00  0.00      LIG  
ATOM   4327 C7   LIG     1      20.541  23.093  16.265  1.00  0.00      LIG  
ATOM   4328 C8   LIG     1      23.031  23.017  11.850  1.00  0.00      LIG  
ATOM   4329 C9   LIG     1      20.106  21.293  14.845  1.00  0.00      LIG  
ATOM   4330 C10  LIG     1      21.105  24.445  16.544  1.00  0.00      LIG  
ATOM   4331 C11  LIG     1      20.503  23.701  13.209  1.00  0.00      LIG  
ATOM   4332 C12  LIG     1      24.997  23.744  14.508  1.00  0.00      LIG  
ATOM   4333 C13  LIG     1      19.499  22.449  16.824  1.00  0.00      LIG  
ATOM   4334 C14  LIG     1      22.301  21.433  15.829  1.00  0.00      LIG  
ATOM   4335 C15  LIG     1      19.254  21.184  16.085  1.00  0.00      LIG  
ATOM   4336 C16  LIG     1      24.377  26.017  13.803  1.00  0.00      LIG  
ATOM   4337 C17  LIG     1      25.278  24.046  11.653  1.00  0.00      LIG  
ATOM   4338 C18  LIG     1      18.592  22.785  18.003  1.00  0.00      LIG  
ATOM   4339 C19  LIG     1      26.336  23.722  13.831  1.00  0.00      LIG  
ATOM   4340 C20  LIG     1      26.394  23.821  12.360  1.00  0.00      LIG  
ATOM   4341 C21  LIG     1      25.354  24.196  10.169  1.00  0.00      LIG  
ATOM   4342 C22  LIG     1      19.303  23.609  19.091  1.00  0.00      LIG  
ATOM   4343 C23  LIG     1      17.944  21.521  18.568  1.00  0.00      LIG  
ATOM   4344 C24  LIG     1      18.711  23.611  20.507  1.00  0.00      LIG  
ATOM   4345 C25  LIG     1      19.217  24.795  21.355  1.00  0.00      LIG  
ATOM   4346 C26  LIG     1      18.254  25.989  21.343  1.00  0.00      LIG  
ATOM   4347 C27  LIG     1      18.928  27.272  21.794  1.00  0.00      LIG  
ATOM   4348 C28  LIG     1      17.094  25.707  22.278  1.00  0.00      LIG  
ATOM   4349 H    LIG     1      21.979  25.281  14.015  1.00  0.00      LIG  
ATOM   4350 H1   LIG     1      21.793  21.490  12.635  1.00  0.00      LIG  
ATOM   4351 H2   LIG     1      23.288  21.743  13.498  1.00  0.00      LIG  
ATOM   4352 H3   LIG     1      23.465  25.073  11.755  1.00  0.00      LIG  
ATOM   4353 H4   LIG     1      23.194  24.000  16.466  1.00  0.00      LIG  
ATOM   4354 H5   LIG     1      22.222  23.382  11.213  1.00  0.00      LIG  
ATOM   4355 H6   LIG     1      23.567  22.290  11.231  1.00  0.00      LIG  
ATOM   4356 H7   LIG     1      20.514  20.318  14.562  1.00  0.00      LIG  
ATOM   4357 H8   LIG     1      19.450  21.601  14.031  1.00  0.00      LIG  
ATOM   4358 H9   LIG     1      20.431  25.201  16.133  1.00  0.00      LIG  
ATOM   4359 H10  LIG     1      21.170  24.637  17.616  1.00  0.00      LIG  
ATOM   4360 H11  LIG     1      20.790  24.517  12.540  1.00  0.00      LIG  
ATOM   4361 H12  LIG     1      19.730  24.080  13.879  1.00  0.00      LIG  
ATOM   4362 H13  LIG     1      20.053  22.927  12.582  1.00  0.00      LIG  
ATOM   4363 H14  LIG     1      24.696  22.705  14.644  1.00  0.00      LIG  
ATOM   4364 H15  LIG     1      25.160  24.180  15.497  1.00  0.00      LIG  
ATOM   4365 H16  LIG     1      23.213  21.997  16.019  1.00  0.00      LIG  
ATOM   4366 H17  LIG     1      22.565  20.588  15.188  1.00  0.00      LIG  
ATOM   4367 H18  LIG     1      21.983  21.015  16.786  1.00  0.00      LIG  
ATOM   4368 H19  LIG     1      19.562  20.322  16.680  1.00  0.00      LIG  
ATOM   4369 H20  LIG     1      18.204  21.070  15.802  1.00  0.00      LIG  
ATOM   4370 H21  LIG     1      23.554  26.679  13.521  1.00  0.00      LIG  
ATOM   4371 H22  LIG     1      25.206  26.225  13.124  1.00  0.00      LIG  
ATOM   4372 H23  LIG     1      24.721  26.297  14.800  1.00  0.00      LIG  
ATOM   4373 H24  LIG     1      17.769  23.393  17.617  1.00  0.00      LIG  
ATOM   4374 H25  LIG     1      22.209  26.571  15.864  1.00  0.00      LIG  
ATOM   4375 H26  LIG     1      27.366  23.728  11.892  1.00  0.00      LIG  
ATOM   4376 H27  LIG     1      24.929  25.158   9.871  1.00  0.00      LIG  
ATOM   4377 H28  LIG     1      24.795  23.401   9.671  1.00  0.00      LIG  
ATOM   4378 H29  LIG     1      26.385  24.159   9.803  1.00  0.00      LIG  
ATOM   4379 H30  LIG     1      19.321  24.640  18.728  1.00  0.00      LIG  
ATOM   4380 H31  LIG     1      20.344  23.284  19.158  1.00  0.00      LIG  
ATOM   4381 H32  LIG     1      18.696  20.837  18.971  1.00  0.00      LIG  
ATOM   4382 H33  LIG     1      17.240  21.757  19.368  1.00  0.00      LIG  
ATOM   4383 H34  LIG     1      17.354  20.983  17.822  1.00  0.00      LIG  
ATOM   4384 H35  LIG     1      17.619  23.602  20.479  1.00  0.00      LIG  
ATOM   4385 H36  LIG     1      19.349  24.488  22.397  1.00  0.00      LIG  
ATOM   4386 H37  LIG     1      19.914  22.101  20.704  1.00  0.00      LIG  
ATOM   4387 H38  LIG     1      20.780  25.954  21.455  1.00  0.00      LIG  
ATOM   4388 H39  LIG     1      18.194  28.081  21.862  1.00  0.00      LIG  
ATOM   4389 H40  LIG     1      19.685  27.598  21.075  1.00  0.00      LIG  
ATOM   4390 H41  LIG     1      19.396  27.143  22.773  1.00  0.00      LIG  
ATOM   4391 H42  LIG     1      16.565  24.798  21.988  1.00  0.00      LIG  
ATOM   4392 H43  LIG     1      17.445  25.591  23.306  1.00  0.00      LIG  
ATOM   4393 H44  LIG     1      16.368  26.523  22.245  1.00  0.00      LIG  
ATOM   4394 H45  LIG     1      18.495  26.280  19.440  1.00  0.00      LIG  
TER
REMARK  Energy: 59.1792
REMARK  SimpleFitness: 59.1792
REMARK  FullFitness: -910.771
REMARK  InterFull: -30.3491
REMARK  IntraFull: 120.148
REMARK  solvFull: -1211.98
REMARK  surfFull: 211.41
REMARK  extraFull: 0.0
REMARK  deltaGcompsolvpol: -1211.98
REMARK  deltaGcompsolvnonpol: 211.41
REMARK  deltaGprotsolvpol: -1219.71
REMARK  deltaGprotsolvnonpol: 208.651
REMARK  deltaGligsolvpol: -12.6158
REMARK  deltaGligsolvnonpol: 14.893
REMARK  deltaGvdw: -30.3491
REMARK  deltaGelec: 0.0
REMARK  deltaG: -6.763739
REMARK  Cluster: 0
REMARK  ClusterRank: 3
ATOM   4315 O    LIG     1      22.843  25.985  16.310  1.00  0.00      LIG  
ATOM   4316 O1   LIG     1      27.359  23.497  14.460  1.00  0.00      LIG  
ATOM   4317 O2   LIG     1      19.124  22.421  21.178  1.00  0.00      LIG  
ATOM   4318 O3   LIG     1      20.516  25.196  20.907  1.00  0.00      LIG  
ATOM   4319 O4   LIG     1      17.729  26.205  20.037  1.00  0.00      LIG  
ATOM   4320 C    LIG     1      21.702  23.162  13.995  1.00  0.00      LIG  
ATOM   4321 C1   LIG     1      22.521  24.421  14.419  1.00  0.00      LIG  
ATOM   4322 C2   LIG     1      21.202  22.294  15.192  1.00  0.00      LIG  
ATOM   4323 C3   LIG     1      23.932  24.550  13.755  1.00  0.00      LIG  
ATOM   4324 C4   LIG     1      22.460  22.266  13.020  1.00  0.00      LIG  
ATOM   4325 C5   LIG     1      23.906  24.203  12.252  1.00  0.00      LIG  
ATOM   4326 C6   LIG     1      22.487  24.654  15.953  1.00  0.00      LIG  
ATOM   4327 C7   LIG     1      20.541  23.093  16.265  1.00  0.00      LIG  
ATOM   4328 C8   LIG     1      23.031  23.017  11.850  1.00  0.00      LIG  
ATOM   4329 C9   LIG     1      20.106  21.293  14.845  1.00  0.00      LIG  
ATOM   4330 C10  LIG     1      21.105  24.445  16.544  1.00  0.00      LIG  
ATOM   4331 C11  LIG     1      20.503  23.701  13.209  1.00  0.00      LIG  
ATOM   4332 C12  LIG     1      24.997  23.744  14.508  1.00  0.00      LIG  
ATOM   4333 C13  LIG     1      19.499  22.449  16.824  1.00  0.00      LIG  
ATOM   4334 C14  LIG     1      22.301  21.433  15.829  1.00  0.00      LIG  
ATOM   4335 C15  LIG     1      19.254  21.184  16.085  1.00  0.00      LIG  
ATOM   4336 C16  LIG     1      24.377  26.017  13.803  1.00  0.00      LIG  
ATOM   4337 C17  LIG     1      25.278  24.046  11.653  1.00  0.00      LIG  
ATOM   4338 C18  LIG     1      18.592  22.785  18.003  1.00  0.00      LIG  
ATOM   4339 C19  LIG     1      26.336  23.722  13.831  1.00  0.00      LIG  
ATOM   4340 C20  LIG     1      26.394  23.821  12.360  1.00  0.00      LIG  
ATOM   4341 C21  LIG     1      25.354  24.196  10.169  1.00  0.00      LIG  
ATOM   4342 C22  LIG     1      19.303  23.609  19.091  1.00  0.00      LIG  
ATOM   4343 C23  LIG     1      17.944  21.521  18.568  1.00  0.00      LIG  
ATOM   4344 C24  LIG     1      18.711  23.611  20.507  1.00  0.00      LIG  
ATOM   4345 C25  LIG     1      19.217  24.795  21.355  1.00  0.00      LIG  
ATOM   4346 C26  LIG     1      18.254  25.989  21.343  1.00  0.00      LIG  
ATOM   4347 C27  LIG     1      18.928  27.272  21.794  1.00  0.00      LIG  
ATOM   4348 C28  LIG     1      17.094  25.707  22.278  1.00  0.00      LIG  
ATOM   4349 H    LIG     1      21.979  25.281  14.015  1.00  0.00      LIG  
ATOM   4350 H1   LIG     1      21.793  21.490  12.635  1.00  0.00      LIG  
ATOM   4351 H2   LIG     1      23.288  21.743  13.498  1.00  0.00      LIG  
ATOM   4352 H3   LIG     1      23.465  25.073  11.755  1.00  0.00      LIG  
ATOM   4353 H4   LIG     1      23.194  24.000  16.466  1.00  0.00      LIG  
ATOM   4354 H5   LIG     1      22.222  23.382  11.213  1.00  0.00      LIG  
ATOM   4355 H6   LIG     1      23.567  22.290  11.231  1.00  0.00      LIG  
ATOM   4356 H7   LIG     1      20.514  20.318  14.562  1.00  0.00      LIG  
ATOM   4357 H8   LIG     1      19.450  21.601  14.031  1.00  0.00      LIG  
ATOM   4358 H9   LIG     1      20.431  25.201  16.133  1.00  0.00      LIG  
ATOM   4359 H10  LIG     1      21.170  24.637  17.616  1.00  0.00      LIG  
ATOM   4360 H11  LIG     1      20.790  24.517  12.540  1.00  0.00      LIG  
ATOM   4361 H12  LIG     1      19.730  24.080  13.879  1.00  0.00      LIG  
ATOM   4362 H13  LIG     1      20.053  22.927  12.582  1.00  0.00      LIG  
ATOM   4363 H14  LIG     1      24.696  22.705  14.644  1.00  0.00      LIG  
ATOM   4364 H15  LIG     1      25.160  24.180  15.497  1.00  0.00      LIG  
ATOM   4365 H16  LIG     1      23.213  21.997  16.019  1.00  0.00      LIG  
ATOM   4366 H17  LIG     1      22.565  20.588  15.188  1.00  0.00      LIG  
ATOM   4367 H18  LIG     1      21.983  21.015  16.786  1.00  0.00      LIG  
ATOM   4368 H19  LIG     1      19.562  20.322  16.680  1.00  0.00      LIG  
ATOM   4369 H20  LIG     1      18.204  21.070  15.802  1.00  0.00      LIG  
ATOM   4370 H21  LIG     1      23.554  26.679  13.521  1.00  0.00      LIG  
ATOM   4371 H22  LIG     1      25.206  26.225  13.124  1.00  0.00      LIG  
ATOM   4372 H23  LIG     1      24.721  26.297  14.800  1.00  0.00      LIG  
ATOM   4373 H24  LIG     1      17.769  23.393  17.617  1.00  0.00      LIG  
ATOM   4374 H25  LIG     1      22.209  26.571  15.864  1.00  0.00      LIG  
ATOM   4375 H26  LIG     1      27.366  23.728  11.892  1.00  0.00      LIG  
ATOM   4376 H27  LIG     1      24.929  25.158   9.871  1.00  0.00      LIG  
ATOM   4377 H28  LIG     1      24.795  23.401   9.671  1.00  0.00      LIG  
ATOM   4378 H29  LIG     1      26.385  24.159   9.803  1.00  0.00      LIG  
ATOM   4379 H30  LIG     1      19.321  24.640  18.728  1.00  0.00      LIG  
ATOM   4380 H31  LIG     1      20.344  23.284  19.158  1.00  0.00      LIG  
ATOM   4381 H32  LIG     1      18.696  20.837  18.971  1.00  0.00      LIG  
ATOM   4382 H33  LIG     1      17.240  21.757  19.368  1.00  0.00      LIG  
ATOM   4383 H34  LIG     1      17.354  20.983  17.822  1.00  0.00      LIG  
ATOM   4384 H35  LIG     1      17.619  23.602  20.479  1.00  0.00      LIG  
ATOM   4385 H36  LIG     1      19.349  24.488  22.397  1.00  0.00      LIG  
ATOM   4386 H37  LIG     1      19.914  22.101  20.704  1.00  0.00      LIG  
ATOM   4387 H38  LIG     1      20.780  25.954  21.455  1.00  0.00      LIG  
ATOM   4388 H39  LIG     1      18.194  28.081  21.862  1.00  0.00      LIG  
ATOM   4389 H40  LIG     1      19.685  27.598  21.075  1.00  0.00      LIG  
ATOM   4390 H41  LIG     1      19.396  27.143  22.773  1.00  0.00      LIG  
ATOM   4391 H42  LIG     1      16.565  24.798  21.988  1.00  0.00      LIG  
ATOM   4392 H43  LIG     1      17.445  25.591  23.306  1.00  0.00      LIG  
ATOM   4393 H44  LIG     1      16.368  26.523  22.245  1.00  0.00      LIG  
ATOM   4394 H45  LIG     1      18.495  26.280  19.440  1.00  0.00      LIG  
TER
REMARK  Energy: 59.1792
REMARK  SimpleFitness: 59.1792
REMARK  FullFitness: -910.771
REMARK  InterFull: -30.3491
REMARK  IntraFull: 120.148
REMARK  solvFull: -1211.98
REMARK  surfFull: 211.41
REMARK  extraFull: 0.0
REMARK  deltaGcompsolvpol: -1211.98
REMARK  deltaGcompsolvnonpol: 211.41
REMARK  deltaGprotsolvpol: -1219.71
REMARK  deltaGprotsolvnonpol: 208.651
REMARK  deltaGligsolvpol: -12.6158
REMARK  deltaGligsolvnonpol: 14.893
REMARK  deltaGvdw: -30.3491
REMARK  deltaGelec: 0.0
REMARK  deltaG: -6.763739
REMARK  Cluster: 0
REMARK  ClusterRank: 4
ATOM   4315 O    LIG     1      22.843  25.985  16.310  1.00  0.00      LIG  
ATOM   4316 O1   LIG     1      27.359  23.497  14.460  1.00  0.00      LIG  
ATOM   4317 O2   LIG     1      19.124  22.421  21.178  1.00  0.00      LIG  
ATOM   4318 O3   LIG     1      20.516  25.196  20.907  1.00  0.00      LIG  
ATOM   4319 O4   LIG     1      17.729  26.205  20.037  1.00  0.00      LIG  
ATOM   4320 C    LIG     1      21.702  23.162  13.995  1.00  0.00      LIG  
ATOM   4321 C1   LIG     1      22.521  24.421  14.419  1.00  0.00      LIG  
ATOM   4322 C2   LIG     1      21.202  22.294  15.192  1.00  0.00      LIG  
ATOM   4323 C3   LIG     1      23.932  24.550  13.755  1.00  0.00      LIG  
ATOM   4324 C4   LIG     1      22.460  22.266  13.020  1.00  0.00      LIG  
ATOM   4325 C5   LIG     1      23.906  24.203  12.252  1.00  0.00      LIG  
ATOM   4326 C6   LIG     1      22.487  24.654  15.953  1.00  0.00      LIG  
ATOM   4327 C7   LIG     1      20.541  23.093  16.265  1.00  0.00      LIG  
ATOM   4328 C8   LIG     1      23.031  23.017  11.850  1.00  0.00      LIG  
ATOM   4329 C9   LIG     1      20.106  21.293  14.845  1.00  0.00      LIG  
ATOM   4330 C10  LIG     1      21.105  24.445  16.544  1.00  0.00      LIG  
ATOM   4331 C11  LIG     1      20.503  23.701  13.209  1.00  0.00      LIG  
ATOM   4332 C12  LIG     1      24.997  23.744  14.508  1.00  0.00      LIG  
ATOM   4333 C13  LIG     1      19.499  22.449  16.824  1.00  0.00      LIG  
ATOM   4334 C14  LIG     1      22.301  21.433  15.829  1.00  0.00      LIG  
ATOM   4335 C15  LIG     1      19.254  21.184  16.085  1.00  0.00      LIG  
ATOM   4336 C16  LIG     1      24.377  26.017  13.803  1.00  0.00      LIG  
ATOM   4337 C17  LIG     1      25.278  24.046  11.653  1.00  0.00      LIG  
ATOM   4338 C18  LIG     1      18.592  22.785  18.003  1.00  0.00      LIG  
ATOM   4339 C19  LIG     1      26.336  23.722  13.831  1.00  0.00      LIG  
ATOM   4340 C20  LIG     1      26.394  23.821  12.360  1.00  0.00      LIG  
ATOM   4341 C21  LIG     1      25.354  24.196  10.169  1.00  0.00      LIG  
ATOM   4342 C22  LIG     1      19.303  23.609  19.091  1.00  0.00      LIG  
ATOM   4343 C23  LIG     1      17.944  21.521  18.568  1.00  0.00      LIG  
ATOM   4344 C24  LIG     1      18.711  23.611  20.507  1.00  0.00      LIG  
ATOM   4345 C25  LIG     1      19.217  24.795  21.355  1.00  0.00      LIG  
ATOM   4346 C26  LIG     1      18.254  25.989  21.343  1.00  0.00      LIG  
ATOM   4347 C27  LIG     1      18.928  27.272  21.794  1.00  0.00      LIG  
ATOM   4348 C28  LIG     1      17.094  25.707  22.278  1.00  0.00      LIG  
ATOM   4349 H    LIG     1      21.979  25.281  14.015  1.00  0.00      LIG  
ATOM   4350 H1   LIG     1      21.793  21.490  12.635  1.00  0.00      LIG  
ATOM   4351 H2   LIG     1      23.288  21.743  13.498  1.00  0.00      LIG  
ATOM   4352 H3   LIG     1      23.465  25.073  11.755  1.00  0.00      LIG  
ATOM   4353 H4   LIG     1      23.194  24.000  16.466  1.00  0.00      LIG  
ATOM   4354 H5   LIG     1      22.222  23.382  11.213  1.00  0.00      LIG  
ATOM   4355 H6   LIG     1      23.567  22.290  11.231  1.00  0.00      LIG  
ATOM   4356 H7   LIG     1      20.514  20.318  14.562  1.00  0.00      LIG  
ATOM   4357 H8   LIG     1      19.450  21.601  14.031  1.00  0.00      LIG  
ATOM   4358 H9   LIG     1      20.431  25.201  16.133  1.00  0.00      LIG  
ATOM   4359 H10  LIG     1      21.170  24.637  17.616  1.00  0.00      LIG  
ATOM   4360 H11  LIG     1      20.790  24.517  12.540  1.00  0.00      LIG  
ATOM   4361 H12  LIG     1      19.730  24.080  13.879  1.00  0.00      LIG  
ATOM   4362 H13  LIG     1      20.053  22.927  12.582  1.00  0.00      LIG  
ATOM   4363 H14  LIG     1      24.696  22.705  14.644  1.00  0.00      LIG  
ATOM   4364 H15  LIG     1      25.160  24.180  15.497  1.00  0.00      LIG  
ATOM   4365 H16  LIG     1      23.213  21.997  16.019  1.00  0.00      LIG  
ATOM   4366 H17  LIG     1      22.565  20.588  15.188  1.00  0.00      LIG  
ATOM   4367 H18  LIG     1      21.983  21.015  16.786  1.00  0.00      LIG  
ATOM   4368 H19  LIG     1      19.562  20.322  16.680  1.00  0.00      LIG  
ATOM   4369 H20  LIG     1      18.204  21.070  15.802  1.00  0.00      LIG  
ATOM   4370 H21  LIG     1      23.554  26.679  13.521  1.00  0.00      LIG  
ATOM   4371 H22  LIG     1      25.206  26.225  13.124  1.00  0.00      LIG  
ATOM   4372 H23  LIG     1      24.721  26.297  14.800  1.00  0.00      LIG  
ATOM   4373 H24  LIG     1      17.769  23.393  17.617  1.00  0.00      LIG  
ATOM   4374 H25  LIG     1      22.209  26.571  15.864  1.00  0.00      LIG  
ATOM   4375 H26  LIG     1      27.366  23.728  11.892  1.00  0.00      LIG  
ATOM   4376 H27  LIG     1      24.929  25.158   9.871  1.00  0.00      LIG  
ATOM   4377 H28  LIG     1      24.795  23.401   9.671  1.00  0.00      LIG  
ATOM   4378 H29  LIG     1      26.385  24.159   9.803  1.00  0.00      LIG  
ATOM   4379 H30  LIG     1      19.321  24.640  18.728  1.00  0.00      LIG  
ATOM   4380 H31  LIG     1      20.344  23.284  19.158  1.00  0.00      LIG  
ATOM   4381 H32  LIG     1      18.696  20.837  18.971  1.00  0.00      LIG  
ATOM   4382 H33  LIG     1      17.240  21.757  19.368  1.00  0.00      LIG  
ATOM   4383 H34  LIG     1      17.354  20.983  17.822  1.00  0.00      LIG  
ATOM   4384 H35  LIG     1      17.619  23.602  20.479  1.00  0.00      LIG  
ATOM   4385 H36  LIG     1      19.349  24.488  22.397  1.00  0.00      LIG  
ATOM   4386 H37  LIG     1      19.914  22.101  20.704  1.00  0.00      LIG  
ATOM   4387 H38  LIG     1      20.780  25.954  21.455  1.00  0.00      LIG  
ATOM   4388 H39  LIG     1      18.194  28.081  21.862  1.00  0.00      LIG  
ATOM   4389 H40  LIG     1      19.685  27.598  21.075  1.00  0.00      LIG  
ATOM   4390 H41  LIG     1      19.396  27.143  22.773  1.00  0.00      LIG  
ATOM   4391 H42  LIG     1      16.565  24.798  21.988  1.00  0.00      LIG  
ATOM   4392 H43  LIG     1      17.445  25.591  23.306  1.00  0.00      LIG  
ATOM   4393 H44  LIG     1      16.368  26.523  22.245  1.00  0.00      LIG  
ATOM   4394 H45  LIG     1      18.495  26.280  19.440  1.00  0.00      LIG  
TER
REMARK  Energy: 59.4819
REMARK  SimpleFitness: 59.4819
REMARK  FullFitness: -910.31964
REMARK  InterFull: -28.6397
REMARK  IntraFull: 119.846
REMARK  solvFull: -1212.95
REMARK  surfFull: 211.424
REMARK  extraFull: 0.0
REMARK  deltaGcompsolvpol: -1212.95
REMARK  deltaGcompsolvnonpol: 211.424
REMARK  deltaGprotsolvpol: -1219.71
REMARK  deltaGprotsolvnonpol: 208.651
REMARK  deltaGligsolvpol: -12.185
REMARK  deltaGligsolvnonpol: 14.8973
REMARK  deltaGvdw: -28.6397
REMARK  deltaGelec: 0.0
REMARK  deltaG: -6.68684
REMARK  Cluster: 0
REMARK  ClusterRank: 5
ATOM   4315 O    LIG     1      22.777  26.059  16.237  1.00  0.00      LIG  
ATOM   4316 O1   LIG     1      27.348  23.622  14.391  1.00  0.00      LIG  
ATOM   4317 O2   LIG     1      19.138  22.429  21.173  1.00  0.00      LIG  
ATOM   4318 O3   LIG     1      20.514  25.214  20.909  1.00  0.00      LIG  
ATOM   4319 O4   LIG     1      17.722  26.201  20.029  1.00  0.00      LIG  
ATOM   4320 C    LIG     1      21.698  23.164  13.981  1.00  0.00      LIG  
ATOM   4321 C1   LIG     1      22.492  24.449  14.378  1.00  0.00      LIG  
ATOM   4322 C2   LIG     1      21.231  22.302  15.196  1.00  0.00      LIG  
ATOM   4323 C3   LIG     1      23.895  24.596  13.701  1.00  0.00      LIG  
ATOM   4324 C4   LIG     1      22.465  22.270  13.012  1.00  0.00      LIG  
ATOM   4325 C5   LIG     1      23.863  24.227  12.204  1.00  0.00      LIG  
ATOM   4326 C6   LIG     1      22.463  24.710  15.907  1.00  0.00      LIG  
ATOM   4327 C7   LIG     1      20.557  23.104  16.258  1.00  0.00      LIG  
ATOM   4328 C8   LIG     1      23.013  23.015  11.827  1.00  0.00      LIG  
ATOM   4329 C9   LIG     1      20.162  21.265  14.872  1.00  0.00      LIG  
ATOM   4330 C10  LIG     1      21.096  24.469  16.521  1.00  0.00      LIG  
ATOM   4331 C11  LIG     1      20.479  23.668  13.200  1.00  0.00      LIG  
ATOM   4332 C12  LIG     1      24.982  23.821  14.456  1.00  0.00      LIG  
ATOM   4333 C13  LIG     1      19.523  22.453  16.824  1.00  0.00      LIG  
ATOM   4334 C14  LIG     1      22.356  21.483  15.841  1.00  0.00      LIG  
ATOM   4335 C15  LIG     1      19.299  21.173  16.105  1.00  0.00      LIG  
ATOM   4336 C16  LIG     1      24.311  26.072  13.724  1.00  0.00      LIG  
ATOM   4337 C17  LIG     1      25.234  24.091  11.595  1.00  0.00      LIG  
ATOM   4338 C18  LIG     1      18.610  22.796  17.996  1.00  0.00      LIG  
ATOM   4339 C19  LIG     1      26.316  23.817  13.768  1.00  0.00      LIG  
ATOM   4340 C20  LIG     1      26.360  23.899  12.296  1.00  0.00      LIG  
ATOM   4341 C21  LIG     1      25.294  24.225  10.109  1.00  0.00      LIG  
ATOM   4342 C22  LIG     1      19.319  23.619  19.086  1.00  0.00      LIG  
ATOM   4343 C23  LIG     1      17.951  21.536  18.559  1.00  0.00      LIG  
ATOM   4344 C24  LIG     1      18.722  23.617  20.501  1.00  0.00      LIG  
ATOM   4345 C25  LIG     1      19.217  24.804  21.352  1.00  0.00      LIG  
ATOM   4346 C26  LIG     1      18.244  25.989  21.337  1.00  0.00      LIG  
ATOM   4347 C27  LIG     1      18.905  27.279  21.790  1.00  0.00      LIG  
ATOM   4348 C28  LIG     1      17.083  25.697  22.267  1.00  0.00      LIG  
ATOM   4349 H    LIG     1      21.929  25.288  13.961  1.00  0.00      LIG  
ATOM   4350 H1   LIG     1      21.811  21.476  12.643  1.00  0.00      LIG  
ATOM   4351 H2   LIG     1      23.307  21.770  13.490  1.00  0.00      LIG  
ATOM   4352 H3   LIG     1      23.399  25.079  11.699  1.00  0.00      LIG  
ATOM   4353 H4   LIG     1      23.195  24.089  16.426  1.00  0.00      LIG  
ATOM   4354 H5   LIG     1      22.192  23.352  11.189  1.00  0.00      LIG  
ATOM   4355 H6   LIG     1      23.561  22.290  11.216  1.00  0.00      LIG  
ATOM   4356 H7   LIG     1      20.594  20.291  14.624  1.00  0.00      LIG  
ATOM   4357 H8   LIG     1      19.509  21.530  14.040  1.00  0.00      LIG  
ATOM   4358 H9   LIG     1      20.398  25.207  16.119  1.00  0.00      LIG  
ATOM   4359 H10  LIG     1      21.173  24.666  17.592  1.00  0.00      LIG  
ATOM   4360 H11  LIG     1      20.745  24.471  12.509  1.00  0.00      LIG  
ATOM   4361 H12  LIG     1      19.710  24.052  13.872  1.00  0.00      LIG  
ATOM   4362 H13  LIG     1      20.032  22.874  12.597  1.00  0.00      LIG  
ATOM   4363 H14  LIG     1      24.704  22.779  14.608  1.00  0.00      LIG  
ATOM   4364 H15  LIG     1      25.145  24.274  15.438  1.00  0.00      LIG  
ATOM   4365 H16  LIG     1      23.252  22.076  16.017  1.00  0.00      LIG  
ATOM   4366 H17  LIG     1      22.642  20.636  15.213  1.00  0.00      LIG  
ATOM   4367 H18  LIG     1      22.055  21.071  16.807  1.00  0.00      LIG  
ATOM   4368 H19  LIG     1      19.610  20.326  16.718  1.00  0.00      LIG  
ATOM   4369 H20  LIG     1      18.253  21.042  15.813  1.00  0.00      LIG  
ATOM   4370 H21  LIG     1      23.474  26.713  13.437  1.00  0.00      LIG  
ATOM   4371 H22  LIG     1      25.132  26.287  13.037  1.00  0.00      LIG  
ATOM   4372 H23  LIG     1      24.655  26.373  14.715  1.00  0.00      LIG  
ATOM   4373 H24  LIG     1      17.793  23.407  17.603  1.00  0.00      LIG  
ATOM   4374 H25  LIG     1      23.558  26.301  15.713  1.00  0.00      LIG  
ATOM   4375 H26  LIG     1      27.330  23.821  11.820  1.00  0.00      LIG  
ATOM   4376 H27  LIG     1      24.847  25.174   9.803  1.00  0.00      LIG  
ATOM   4377 H28  LIG     1      24.746  23.412   9.625  1.00  0.00      LIG  
ATOM   4378 H29  LIG     1      26.322  24.203   9.734  1.00  0.00      LIG  
ATOM   4379 H30  LIG     1      19.336  24.650  18.725  1.00  0.00      LIG  
ATOM   4380 H31  LIG     1      20.361  23.295  19.156  1.00  0.00      LIG  
ATOM   4381 H32  LIG     1      18.696  20.849  18.969  1.00  0.00      LIG  
ATOM   4382 H33  LIG     1      17.241  21.777  19.352  1.00  0.00      LIG  
ATOM   4383 H34  LIG     1      17.365  21.000  17.809  1.00  0.00      LIG  
ATOM   4384 H35  LIG     1      17.630  23.603  20.469  1.00  0.00      LIG  
ATOM   4385 H36  LIG     1      19.346  24.497  22.394  1.00  0.00      LIG  
ATOM   4386 H37  LIG     1      19.921  22.103  20.691  1.00  0.00      LIG  
ATOM   4387 H38  LIG     1      20.768  25.976  21.456  1.00  0.00      LIG  
ATOM   4388 H39  LIG     1      18.166  28.082  21.853  1.00  0.00      LIG  
ATOM   4389 H40  LIG     1      19.665  27.609  21.075  1.00  0.00      LIG  
ATOM   4390 H41  LIG     1      19.369  27.154  22.772  1.00  0.00      LIG  
ATOM   4391 H42  LIG     1      16.569  24.779  21.980  1.00  0.00      LIG  
ATOM   4392 H43  LIG     1      17.430  25.592  23.298  1.00  0.00      LIG  
ATOM   4393 H44  LIG     1      16.345  26.502  22.226  1.00  0.00      LIG  
ATOM   4394 H45  LIG     1      18.489  26.279  19.434  1.00  0.00      LIG  
TER
REMARK  Energy: 59.4819
REMARK  SimpleFitness: 59.4819
REMARK  FullFitness: -910.31964
REMARK  InterFull: -28.6397
REMARK  IntraFull: 119.846
REMARK  solvFull: -1212.95
REMARK  surfFull: 211.424
REMARK  extraFull: 0.0
REMARK  deltaGcompsolvpol: -1212.95
REMARK  deltaGcompsolvnonpol: 211.424
REMARK  deltaGprotsolvpol: -1219.71
REMARK  deltaGprotsolvnonpol: 208.651
REMARK  deltaGligsolvpol: -12.185
REMARK  deltaGligsolvnonpol: 14.8973
REMARK  deltaGvdw: -28.6397
REMARK  deltaGelec: 0.0
REMARK  deltaG: -6.68684
REMARK  Cluster: 0
REMARK  ClusterRank: 6
ATOM   4315 O    LIG     1      22.777  26.059  16.237  1.00  0.00      LIG  
ATOM   4316 O1   LIG     1      27.348  23.622  14.391  1.00  0.00      LIG  
ATOM   4317 O2   LIG     1      19.138  22.429  21.173  1.00  0.00      LIG  
ATOM   4318 O3   LIG     1      20.514  25.214  20.909  1.00  0.00      LIG  
ATOM   4319 O4   LIG     1      17.722  26.201  20.029  1.00  0.00      LIG  
ATOM   4320 C    LIG     1      21.698  23.164  13.981  1.00  0.00      LIG  
ATOM   4321 C1   LIG     1      22.492  24.449  14.378  1.00  0.00      LIG  
ATOM   4322 C2   LIG     1      21.231  22.302  15.196  1.00  0.00      LIG  
ATOM   4323 C3   LIG     1      23.895  24.596  13.701  1.00  0.00      LIG  
ATOM   4324 C4   LIG     1      22.465  22.270  13.012  1.00  0.00      LIG  
ATOM   4325 C5   LIG     1      23.863  24.227  12.204  1.00  0.00      LIG  
ATOM   4326 C6   LIG     1      22.463  24.710  15.907  1.00  0.00      LIG  
ATOM   4327 C7   LIG     1      20.557  23.104  16.258  1.00  0.00      LIG  
ATOM   4328 C8   LIG     1      23.013  23.015  11.827  1.00  0.00      LIG  
ATOM   4329 C9   LIG     1      20.162  21.265  14.872  1.00  0.00      LIG  
ATOM   4330 C10  LIG     1      21.096  24.469  16.521  1.00  0.00      LIG  
ATOM   4331 C11  LIG     1      20.479  23.668  13.200  1.00  0.00      LIG  
ATOM   4332 C12  LIG     1      24.982  23.821  14.456  1.00  0.00      LIG  
ATOM   4333 C13  LIG     1      19.523  22.453  16.824  1.00  0.00      LIG  
ATOM   4334 C14  LIG     1      22.356  21.483  15.841  1.00  0.00      LIG  
ATOM   4335 C15  LIG     1      19.299  21.173  16.105  1.00  0.00      LIG  
ATOM   4336 C16  LIG     1      24.311  26.072  13.724  1.00  0.00      LIG  
ATOM   4337 C17  LIG     1      25.234  24.091  11.595  1.00  0.00      LIG  
ATOM   4338 C18  LIG     1      18.610  22.796  17.996  1.00  0.00      LIG  
ATOM   4339 C19  LIG     1      26.316  23.817  13.768  1.00  0.00      LIG  
ATOM   4340 C20  LIG     1      26.360  23.899  12.296  1.00  0.00      LIG  
ATOM   4341 C21  LIG     1      25.294  24.225  10.109  1.00  0.00      LIG  
ATOM   4342 C22  LIG     1      19.319  23.619  19.086  1.00  0.00      LIG  
ATOM   4343 C23  LIG     1      17.951  21.536  18.559  1.00  0.00      LIG  
ATOM   4344 C24  LIG     1      18.722  23.617  20.501  1.00  0.00      LIG  
ATOM   4345 C25  LIG     1      19.217  24.804  21.352  1.00  0.00      LIG  
ATOM   4346 C26  LIG     1      18.244  25.989  21.337  1.00  0.00      LIG  
ATOM   4347 C27  LIG     1      18.905  27.279  21.790  1.00  0.00      LIG  
ATOM   4348 C28  LIG     1      17.083  25.697  22.267  1.00  0.00      LIG  
ATOM   4349 H    LIG     1      21.929  25.288  13.961  1.00  0.00      LIG  
ATOM   4350 H1   LIG     1      21.811  21.476  12.643  1.00  0.00      LIG  
ATOM   4351 H2   LIG     1      23.307  21.770  13.490  1.00  0.00      LIG  
ATOM   4352 H3   LIG     1      23.399  25.079  11.699  1.00  0.00      LIG  
ATOM   4353 H4   LIG     1      23.195  24.089  16.426  1.00  0.00      LIG  
ATOM   4354 H5   LIG     1      22.192  23.352  11.189  1.00  0.00      LIG  
ATOM   4355 H6   LIG     1      23.561  22.290  11.216  1.00  0.00      LIG  
ATOM   4356 H7   LIG     1      20.594  20.291  14.624  1.00  0.00      LIG  
ATOM   4357 H8   LIG     1      19.509  21.530  14.040  1.00  0.00      LIG  
ATOM   4358 H9   LIG     1      20.398  25.207  16.119  1.00  0.00      LIG  
ATOM   4359 H10  LIG     1      21.173  24.666  17.592  1.00  0.00      LIG  
ATOM   4360 H11  LIG     1      20.745  24.471  12.509  1.00  0.00      LIG  
ATOM   4361 H12  LIG     1      19.710  24.052  13.872  1.00  0.00      LIG  
ATOM   4362 H13  LIG     1      20.032  22.874  12.597  1.00  0.00      LIG  
ATOM   4363 H14  LIG     1      24.704  22.779  14.608  1.00  0.00      LIG  
ATOM   4364 H15  LIG     1      25.145  24.274  15.438  1.00  0.00      LIG  
ATOM   4365 H16  LIG     1      23.252  22.076  16.017  1.00  0.00      LIG  
ATOM   4366 H17  LIG     1      22.642  20.636  15.213  1.00  0.00      LIG  
ATOM   4367 H18  LIG     1      22.055  21.071  16.807  1.00  0.00      LIG  
ATOM   4368 H19  LIG     1      19.610  20.326  16.718  1.00  0.00      LIG  
ATOM   4369 H20  LIG     1      18.253  21.042  15.813  1.00  0.00      LIG  
ATOM   4370 H21  LIG     1      23.474  26.713  13.437  1.00  0.00      LIG  
ATOM   4371 H22  LIG     1      25.132  26.287  13.037  1.00  0.00      LIG  
ATOM   4372 H23  LIG     1      24.655  26.373  14.715  1.00  0.00      LIG  
ATOM   4373 H24  LIG     1      17.793  23.407  17.603  1.00  0.00      LIG  
ATOM   4374 H25  LIG     1      23.558  26.301  15.713  1.00  0.00      LIG  
ATOM   4375 H26  LIG     1      27.330  23.821  11.820  1.00  0.00      LIG  
ATOM   4376 H27  LIG     1      24.847  25.174   9.803  1.00  0.00      LIG  
ATOM   4377 H28  LIG     1      24.746  23.412   9.625  1.00  0.00      LIG  
ATOM   4378 H29  LIG     1      26.322  24.203   9.734  1.00  0.00      LIG  
ATOM   4379 H30  LIG     1      19.336  24.650  18.725  1.00  0.00      LIG  
ATOM   4380 H31  LIG     1      20.361  23.295  19.156  1.00  0.00      LIG  
ATOM   4381 H32  LIG     1      18.696  20.849  18.969  1.00  0.00      LIG  
ATOM   4382 H33  LIG     1      17.241  21.777  19.352  1.00  0.00      LIG  
ATOM   4383 H34  LIG     1      17.365  21.000  17.809  1.00  0.00      LIG  
ATOM   4384 H35  LIG     1      17.630  23.603  20.469  1.00  0.00      LIG  
ATOM   4385 H36  LIG     1      19.346  24.497  22.394  1.00  0.00      LIG  
ATOM   4386 H37  LIG     1      19.921  22.103  20.691  1.00  0.00      LIG  
ATOM   4387 H38  LIG     1      20.768  25.976  21.456  1.00  0.00      LIG  
ATOM   4388 H39  LIG     1      18.166  28.082  21.853  1.00  0.00      LIG  
ATOM   4389 H40  LIG     1      19.665  27.609  21.075  1.00  0.00      LIG  
ATOM   4390 H41  LIG     1      19.369  27.154  22.772  1.00  0.00      LIG  
ATOM   4391 H42  LIG     1      16.569  24.779  21.980  1.00  0.00      LIG  
ATOM   4392 H43  LIG     1      17.430  25.592  23.298  1.00  0.00      LIG  
ATOM   4393 H44  LIG     1      16.345  26.502  22.226  1.00  0.00      LIG  
ATOM   4394 H45  LIG     1      18.489  26.279  19.434  1.00  0.00      LIG  
TER
REMARK  Energy: 59.4819
REMARK  SimpleFitness: 59.4819
REMARK  FullFitness: -910.31964
REMARK  InterFull: -28.6397
REMARK  IntraFull: 119.846
REMARK  solvFull: -1212.95
REMARK  surfFull: 211.424
REMARK  extraFull: 0.0
REMARK  deltaGcompsolvpol: -1212.95
REMARK  deltaGcompsolvnonpol: 211.424
REMARK  deltaGprotsolvpol: -1219.71
REMARK  deltaGprotsolvnonpol: 208.651
REMARK  deltaGligsolvpol: -12.185
REMARK  deltaGligsolvnonpol: 14.8973
REMARK  deltaGvdw: -28.6397
REMARK  deltaGelec: 0.0
REMARK  deltaG: -6.68684
REMARK  Cluster: 0
REMARK  ClusterRank: 7
ATOM   4315 O    LIG     1      22.777  26.059  16.237  1.00  0.00      LIG  
ATOM   4316 O1   LIG     1      27.348  23.622  14.391  1.00  0.00      LIG  
ATOM   4317 O2   LIG     1      19.138  22.429  21.173  1.00  0.00      LIG  
ATOM   4318 O3   LIG     1      20.514  25.214  20.909  1.00  0.00      LIG  
ATOM   4319 O4   LIG     1      17.722  26.201  20.029  1.00  0.00      LIG  
ATOM   4320 C    LIG     1      21.698  23.164  13.981  1.00  0.00      LIG  
ATOM   4321 C1   LIG     1      22.492  24.449  14.378  1.00  0.00      LIG  
ATOM   4322 C2   LIG     1      21.231  22.302  15.196  1.00  0.00      LIG  
ATOM   4323 C3   LIG     1      23.895  24.596  13.701  1.00  0.00      LIG  
ATOM   4324 C4   LIG     1      22.465  22.270  13.012  1.00  0.00      LIG  
ATOM   4325 C5   LIG     1      23.863  24.227  12.204  1.00  0.00      LIG  
ATOM   4326 C6   LIG     1      22.463  24.710  15.907  1.00  0.00      LIG  
ATOM   4327 C7   LIG     1      20.557  23.104  16.258  1.00  0.00      LIG  
ATOM   4328 C8   LIG     1      23.013  23.015  11.827  1.00  0.00      LIG  
ATOM   4329 C9   LIG     1      20.162  21.265  14.872  1.00  0.00      LIG  
ATOM   4330 C10  LIG     1      21.096  24.469  16.521  1.00  0.00      LIG  
ATOM   4331 C11  LIG     1      20.479  23.668  13.200  1.00  0.00      LIG  
ATOM   4332 C12  LIG     1      24.982  23.821  14.456  1.00  0.00      LIG  
ATOM   4333 C13  LIG     1      19.523  22.453  16.824  1.00  0.00      LIG  
ATOM   4334 C14  LIG     1      22.356  21.483  15.841  1.00  0.00      LIG  
ATOM   4335 C15  LIG     1      19.299  21.173  16.105  1.00  0.00      LIG  
ATOM   4336 C16  LIG     1      24.311  26.072  13.724  1.00  0.00      LIG  
ATOM   4337 C17  LIG     1      25.234  24.091  11.595  1.00  0.00      LIG  
ATOM   4338 C18  LIG     1      18.610  22.796  17.996  1.00  0.00      LIG  
ATOM   4339 C19  LIG     1      26.316  23.817  13.768  1.00  0.00      LIG  
ATOM   4340 C20  LIG     1      26.360  23.899  12.296  1.00  0.00      LIG  
ATOM   4341 C21  LIG     1      25.294  24.225  10.109  1.00  0.00      LIG  
ATOM   4342 C22  LIG     1      19.319  23.619  19.086  1.00  0.00      LIG  
ATOM   4343 C23  LIG     1      17.951  21.536  18.559  1.00  0.00      LIG  
ATOM   4344 C24  LIG     1      18.722  23.617  20.501  1.00  0.00      LIG  
ATOM   4345 C25  LIG     1      19.217  24.804  21.352  1.00  0.00      LIG  
ATOM   4346 C26  LIG     1      18.244  25.989  21.337  1.00  0.00      LIG  
ATOM   4347 C27  LIG     1      18.905  27.279  21.790  1.00  0.00      LIG  
ATOM   4348 C28  LIG     1      17.083  25.697  22.267  1.00  0.00      LIG  
ATOM   4349 H    LIG     1      21.929  25.288  13.961  1.00  0.00      LIG  
ATOM   4350 H1   LIG     1      21.811  21.476  12.643  1.00  0.00      LIG  
ATOM   4351 H2   LIG     1      23.307  21.770  13.490  1.00  0.00      LIG  
ATOM   4352 H3   LIG     1      23.399  25.079  11.699  1.00  0.00      LIG  
ATOM   4353 H4   LIG     1      23.195  24.089  16.426  1.00  0.00      LIG  
ATOM   4354 H5   LIG     1      22.192  23.352  11.189  1.00  0.00      LIG  
ATOM   4355 H6   LIG     1      23.561  22.290  11.216  1.00  0.00      LIG  
ATOM   4356 H7   LIG     1      20.594  20.291  14.624  1.00  0.00      LIG  
ATOM   4357 H8   LIG     1      19.509  21.530  14.040  1.00  0.00      LIG  
ATOM   4358 H9   LIG     1      20.398  25.207  16.119  1.00  0.00      LIG  
ATOM   4359 H10  LIG     1      21.173  24.666  17.592  1.00  0.00      LIG  
ATOM   4360 H11  LIG     1      20.745  24.471  12.509  1.00  0.00      LIG  
ATOM   4361 H12  LIG     1      19.710  24.052  13.872  1.00  0.00      LIG  
ATOM   4362 H13  LIG     1      20.032  22.874  12.597  1.00  0.00      LIG  
ATOM   4363 H14  LIG     1      24.704  22.779  14.608  1.00  0.00      LIG  
ATOM   4364 H15  LIG     1      25.145  24.274  15.438  1.00  0.00      LIG  
ATOM   4365 H16  LIG     1      23.252  22.076  16.017  1.00  0.00      LIG  
ATOM   4366 H17  LIG     1      22.642  20.636  15.213  1.00  0.00      LIG  
ATOM   4367 H18  LIG     1      22.055  21.071  16.807  1.00  0.00      LIG  
ATOM   4368 H19  LIG     1      19.610  20.326  16.718  1.00  0.00      LIG  
ATOM   4369 H20  LIG     1      18.253  21.042  15.813  1.00  0.00      LIG  
ATOM   4370 H21  LIG     1      23.474  26.713  13.437  1.00  0.00      LIG  
ATOM   4371 H22  LIG     1      25.132  26.287  13.037  1.00  0.00      LIG  
ATOM   4372 H23  LIG     1      24.655  26.373  14.715  1.00  0.00      LIG  
ATOM   4373 H24  LIG     1      17.793  23.407  17.603  1.00  0.00      LIG  
ATOM   4374 H25  LIG     1      23.558  26.301  15.713  1.00  0.00      LIG  
ATOM   4375 H26  LIG     1      27.330  23.821  11.820  1.00  0.00      LIG  
ATOM   4376 H27  LIG     1      24.847  25.174   9.803  1.00  0.00      LIG  
ATOM   4377 H28  LIG     1      24.746  23.412   9.625  1.00  0.00      LIG  
ATOM   4378 H29  LIG     1      26.322  24.203   9.734  1.00  0.00      LIG  
ATOM   4379 H30  LIG     1      19.336  24.650  18.725  1.00  0.00      LIG  
ATOM   4380 H31  LIG     1      20.361  23.295  19.156  1.00  0.00      LIG  
ATOM   4381 H32  LIG     1      18.696  20.849  18.969  1.00  0.00      LIG  
ATOM   4382 H33  LIG     1      17.241  21.777  19.352  1.00  0.00      LIG  
ATOM   4383 H34  LIG     1      17.365  21.000  17.809  1.00  0.00      LIG  
ATOM   4384 H35  LIG     1      17.630  23.603  20.469  1.00  0.00      LIG  
ATOM   4385 H36  LIG     1      19.346  24.497  22.394  1.00  0.00      LIG  
ATOM   4386 H37  LIG     1      19.921  22.103  20.691  1.00  0.00      LIG  
ATOM   4387 H38  LIG     1      20.768  25.976  21.456  1.00  0.00      LIG  
ATOM   4388 H39  LIG     1      18.166  28.082  21.853  1.00  0.00      LIG  
ATOM   4389 H40  LIG     1      19.665  27.609  21.075  1.00  0.00      LIG  
ATOM   4390 H41  LIG     1      19.369  27.154  22.772  1.00  0.00      LIG  
ATOM   4391 H42  LIG     1      16.569  24.779  21.980  1.00  0.00      LIG  
ATOM   4392 H43  LIG     1      17.430  25.592  23.298  1.00  0.00      LIG  
ATOM   4393 H44  LIG     1      16.345  26.502  22.226  1.00  0.00      LIG  
ATOM   4394 H45  LIG     1      18.489  26.279  19.434  1.00  0.00      LIG  
TER
REMARK  Energy: 58.2641
REMARK  SimpleFitness: 58.2641
REMARK  FullFitness: -908.59186
REMARK  InterFull: -20.2358
REMARK  IntraFull: 110.108
REMARK  solvFull: -1208.78
REMARK  surfFull: 210.316
REMARK  extraFull: 0.0
REMARK  deltaGcompsolvpol: -1208.78
REMARK  deltaGcompsolvnonpol: 210.316
REMARK  deltaGprotsolvpol: -1219.71
REMARK  deltaGprotsolvnonpol: 208.651
REMARK  deltaGligsolvpol: -12.3244
REMARK  deltaGligsolvnonpol: 14.9757
REMARK  deltaGvdw: -20.2358
REMARK  deltaGelec: 0.0
REMARK  deltaG: -5.7403345
REMARK  Cluster: 1
REMARK  ClusterRank: 0
ATOM   4315 O    LIG     1      19.078  27.619  19.251  1.00  0.00      LIG  
ATOM   4316 O1   LIG     1      22.696  31.110  19.750  1.00  0.00      LIG  
ATOM   4317 O2   LIG     1      17.396  23.373  20.702  1.00  0.00      LIG  
ATOM   4318 O3   LIG     1      19.253  20.405  21.805  1.00  0.00      LIG  
ATOM   4319 O4   LIG     1      17.506  23.166  23.468  1.00  0.00      LIG  
ATOM   4320 C    LIG     1      21.898  25.802  17.382  1.00  0.00      LIG  
ATOM   4321 C1   LIG     1      20.924  26.957  17.753  1.00  0.00      LIG  
ATOM   4322 C2   LIG     1      21.710  24.511  18.233  1.00  0.00      LIG  
ATOM   4323 C3   LIG     1      21.521  28.400  17.596  1.00  0.00      LIG  
ATOM   4324 C4   LIG     1      23.343  26.243  17.524  1.00  0.00      LIG  
ATOM   4325 C5   LIG     1      22.658  28.492  16.557  1.00  0.00      LIG  
ATOM   4326 C6   LIG     1      20.146  26.697  19.071  1.00  0.00      LIG  
ATOM   4327 C7   LIG     1      20.272  24.258  18.446  1.00  0.00      LIG  
ATOM   4328 C8   LIG     1      23.720  27.399  16.645  1.00  0.00      LIG  
ATOM   4329 C9   LIG     1      22.173  23.227  17.540  1.00  0.00      LIG  
ATOM   4330 C10  LIG     1      19.520  25.304  19.186  1.00  0.00      LIG  
ATOM   4331 C11  LIG     1      21.617  25.493  15.902  1.00  0.00      LIG  
ATOM   4332 C12  LIG     1      21.991  28.991  18.931  1.00  0.00      LIG  
ATOM   4333 C13  LIG     1      19.853  23.079  17.958  1.00  0.00      LIG  
ATOM   4334 C14  LIG     1      22.408  24.511  19.602  1.00  0.00      LIG  
ATOM   4335 C15  LIG     1      20.934  22.458  17.141  1.00  0.00      LIG  
ATOM   4336 C16  LIG     1      20.397  29.294  17.051  1.00  0.00      LIG  
ATOM   4337 C17  LIG     1      23.364  29.816  16.537  1.00  0.00      LIG  
ATOM   4338 C18  LIG     1      18.501  22.415  18.085  1.00  0.00      LIG  
ATOM   4339 C19  LIG     1      22.641  30.342  18.804  1.00  0.00      LIG  
ATOM   4340 C20  LIG     1      23.366  30.676  17.561  1.00  0.00      LIG  
ATOM   4341 C21  LIG     1      24.122  30.121  15.286  1.00  0.00      LIG  
ATOM   4342 C22  LIG     1      18.266  21.603  19.366  1.00  0.00      LIG  
ATOM   4343 C23  LIG     1      18.335  21.397  16.967  1.00  0.00      LIG  
ATOM   4344 C24  LIG     1      18.415  22.380  20.669  1.00  0.00      LIG  
ATOM   4345 C25  LIG     1      18.316  21.475  21.908  1.00  0.00      LIG  
ATOM   4346 C26  LIG     1      18.533  22.202  23.246  1.00  0.00      LIG  
ATOM   4347 C27  LIG     1      19.876  22.909  23.311  1.00  0.00      LIG  
ATOM   4348 C28  LIG     1      18.470  21.208  24.392  1.00  0.00      LIG  
ATOM   4349 H    LIG     1      20.149  26.918  16.987  1.00  0.00      LIG  
ATOM   4350 H1   LIG     1      24.015  25.409  17.298  1.00  0.00      LIG  
ATOM   4351 H2   LIG     1      23.550  26.547  18.552  1.00  0.00      LIG  
ATOM   4352 H3   LIG     1      22.180  28.390  15.579  1.00  0.00      LIG  
ATOM   4353 H4   LIG     1      20.813  26.837  19.923  1.00  0.00      LIG  
ATOM   4354 H5   LIG     1      23.919  27.030  15.635  1.00  0.00      LIG  
ATOM   4355 H6   LIG     1      24.683  27.772  17.010  1.00  0.00      LIG  
ATOM   4356 H7   LIG     1      22.733  22.614  18.251  1.00  0.00      LIG  
ATOM   4357 H8   LIG     1      22.860  23.369  16.704  1.00  0.00      LIG  
ATOM   4358 H9   LIG     1      18.476  25.308  18.862  1.00  0.00      LIG  
ATOM   4359 H10  LIG     1      19.496  25.049  20.248  1.00  0.00      LIG  
ATOM   4360 H11  LIG     1      20.676  24.952  15.783  1.00  0.00      LIG  
ATOM   4361 H12  LIG     1      22.417  24.908  15.443  1.00  0.00      LIG  
ATOM   4362 H13  LIG     1      21.517  26.398  15.302  1.00  0.00      LIG  
ATOM   4363 H14  LIG     1      22.704  28.327  19.425  1.00  0.00      LIG  
ATOM   4364 H15  LIG     1      21.139  29.138  19.598  1.00  0.00      LIG  
ATOM   4365 H16  LIG     1      22.069  23.679  20.227  1.00  0.00      LIG  
ATOM   4366 H17  LIG     1      22.251  25.431  20.167  1.00  0.00      LIG  
ATOM   4367 H18  LIG     1      23.481  24.394  19.494  1.00  0.00      LIG  
ATOM   4368 H19  LIG     1      21.070  21.392  17.341  1.00  0.00      LIG  
ATOM   4369 H20  LIG     1      20.727  22.588  16.075  1.00  0.00      LIG  
ATOM   4370 H21  LIG     1      19.941  28.845  16.165  1.00  0.00      LIG  
ATOM   4371 H22  LIG     1      20.755  30.283  16.761  1.00  0.00      LIG  
ATOM   4372 H23  LIG     1      19.613  29.458  17.791  1.00  0.00      LIG  
ATOM   4373 H24  LIG     1      17.719  23.175  17.997  1.00  0.00      LIG  
ATOM   4374 H25  LIG     1      18.448  27.432  18.537  1.00  0.00      LIG  
ATOM   4375 H26  LIG     1      23.894  31.621  17.526  1.00  0.00      LIG  
ATOM   4376 H27  LIG     1      23.467  30.020  14.418  1.00  0.00      LIG  
ATOM   4377 H28  LIG     1      24.961  29.431  15.169  1.00  0.00      LIG  
ATOM   4378 H29  LIG     1      24.526  31.138  15.288  1.00  0.00      LIG  
ATOM   4379 H30  LIG     1      18.930  20.740  19.363  1.00  0.00      LIG  
ATOM   4380 H31  LIG     1      17.251  21.198  19.321  1.00  0.00      LIG  
ATOM   4381 H32  LIG     1      18.365  21.873  15.982  1.00  0.00      LIG  
ATOM   4382 H33  LIG     1      19.091  20.608  17.002  1.00  0.00      LIG  
ATOM   4383 H34  LIG     1      17.379  20.881  17.073  1.00  0.00      LIG  
ATOM   4384 H35  LIG     1      19.387  22.873  20.666  1.00  0.00      LIG  
ATOM   4385 H36  LIG     1      17.320  21.033  21.928  1.00  0.00      LIG  
ATOM   4386 H37  LIG     1      17.291  23.618  21.640  1.00  0.00      LIG  
ATOM   4387 H38  LIG     1      19.146  19.864  22.605  1.00  0.00      LIG  
ATOM   4388 H39  LIG     1      20.026  23.346  24.302  1.00  0.00      LIG  
ATOM   4389 H40  LIG     1      19.926  23.736  22.598  1.00  0.00      LIG  
ATOM   4390 H41  LIG     1      20.698  22.216  23.110  1.00  0.00      LIG  
ATOM   4391 H42  LIG     1      17.519  20.669  24.375  1.00  0.00      LIG  
ATOM   4392 H43  LIG     1      19.287  20.483  24.339  1.00  0.00      LIG  
ATOM   4393 H44  LIG     1      18.530  21.724  25.354  1.00  0.00      LIG  
ATOM   4394 H45  LIG     1      17.658  23.532  24.356  1.00  0.00      LIG  
TER
REMARK  Energy: 58.2641
REMARK  SimpleFitness: 58.2641
REMARK  FullFitness: -908.59186
REMARK  InterFull: -20.2358
REMARK  IntraFull: 110.108
REMARK  solvFull: -1208.78
REMARK  surfFull: 210.316
REMARK  extraFull: 0.0
REMARK  deltaGcompsolvpol: -1208.78
REMARK  deltaGcompsolvnonpol: 210.316
REMARK  deltaGprotsolvpol: -1219.71
REMARK  deltaGprotsolvnonpol: 208.651
REMARK  deltaGligsolvpol: -12.3244
REMARK  deltaGligsolvnonpol: 14.9757
REMARK  deltaGvdw: -20.2358
REMARK  deltaGelec: 0.0
REMARK  deltaG: -5.7403345
REMARK  Cluster: 1
REMARK  ClusterRank: 1
ATOM   4315 O    LIG     1      19.078  27.619  19.251  1.00  0.00      LIG  
ATOM   4316 O1   LIG     1      22.696  31.110  19.750  1.00  0.00      LIG  
ATOM   4317 O2   LIG     1      17.396  23.373  20.702  1.00  0.00      LIG  
ATOM   4318 O3   LIG     1      19.253  20.405  21.805  1.00  0.00      LIG  
ATOM   4319 O4   LIG     1      17.506  23.166  23.468  1.00  0.00      LIG  
ATOM   4320 C    LIG     1      21.898  25.802  17.382  1.00  0.00      LIG  
ATOM   4321 C1   LIG     1      20.924  26.957  17.753  1.00  0.00      LIG  
ATOM   4322 C2   LIG     1      21.710  24.511  18.233  1.00  0.00      LIG  
ATOM   4323 C3   LIG     1      21.521  28.400  17.596  1.00  0.00      LIG  
ATOM   4324 C4   LIG     1      23.343  26.243  17.524  1.00  0.00      LIG  
ATOM   4325 C5   LIG     1      22.658  28.492  16.557  1.00  0.00      LIG  
ATOM   4326 C6   LIG     1      20.146  26.697  19.071  1.00  0.00      LIG  
ATOM   4327 C7   LIG     1      20.272  24.258  18.446  1.00  0.00      LIG  
ATOM   4328 C8   LIG     1      23.720  27.399  16.645  1.00  0.00      LIG  
ATOM   4329 C9   LIG     1      22.173  23.227  17.540  1.00  0.00      LIG  
ATOM   4330 C10  LIG     1      19.520  25.304  19.186  1.00  0.00      LIG  
ATOM   4331 C11  LIG     1      21.617  25.493  15.902  1.00  0.00      LIG  
ATOM   4332 C12  LIG     1      21.991  28.991  18.931  1.00  0.00      LIG  
ATOM   4333 C13  LIG     1      19.853  23.079  17.958  1.00  0.00      LIG  
ATOM   4334 C14  LIG     1      22.408  24.511  19.602  1.00  0.00      LIG  
ATOM   4335 C15  LIG     1      20.934  22.458  17.141  1.00  0.00      LIG  
ATOM   4336 C16  LIG     1      20.397  29.294  17.051  1.00  0.00      LIG  
ATOM   4337 C17  LIG     1      23.364  29.816  16.537  1.00  0.00      LIG  
ATOM   4338 C18  LIG     1      18.501  22.415  18.085  1.00  0.00      LIG  
ATOM   4339 C19  LIG     1      22.641  30.342  18.804  1.00  0.00      LIG  
ATOM   4340 C20  LIG     1      23.366  30.676  17.561  1.00  0.00      LIG  
ATOM   4341 C21  LIG     1      24.122  30.121  15.286  1.00  0.00      LIG  
ATOM   4342 C22  LIG     1      18.266  21.603  19.366  1.00  0.00      LIG  
ATOM   4343 C23  LIG     1      18.335  21.397  16.967  1.00  0.00      LIG  
ATOM   4344 C24  LIG     1      18.415  22.380  20.669  1.00  0.00      LIG  
ATOM   4345 C25  LIG     1      18.316  21.475  21.908  1.00  0.00      LIG  
ATOM   4346 C26  LIG     1      18.533  22.202  23.246  1.00  0.00      LIG  
ATOM   4347 C27  LIG     1      19.876  22.909  23.311  1.00  0.00      LIG  
ATOM   4348 C28  LIG     1      18.470  21.208  24.392  1.00  0.00      LIG  
ATOM   4349 H    LIG     1      20.149  26.918  16.987  1.00  0.00      LIG  
ATOM   4350 H1   LIG     1      24.015  25.409  17.298  1.00  0.00      LIG  
ATOM   4351 H2   LIG     1      23.550  26.547  18.552  1.00  0.00      LIG  
ATOM   4352 H3   LIG     1      22.180  28.390  15.579  1.00  0.00      LIG  
ATOM   4353 H4   LIG     1      20.813  26.837  19.923  1.00  0.00      LIG  
ATOM   4354 H5   LIG     1      23.919  27.030  15.635  1.00  0.00      LIG  
ATOM   4355 H6   LIG     1      24.683  27.772  17.010  1.00  0.00      LIG  
ATOM   4356 H7   LIG     1      22.733  22.614  18.251  1.00  0.00      LIG  
ATOM   4357 H8   LIG     1      22.860  23.369  16.704  1.00  0.00      LIG  
ATOM   4358 H9   LIG     1      18.476  25.308  18.862  1.00  0.00      LIG  
ATOM   4359 H10  LIG     1      19.496  25.049  20.248  1.00  0.00      LIG  
ATOM   4360 H11  LIG     1      20.676  24.952  15.783  1.00  0.00      LIG  
ATOM   4361 H12  LIG     1      22.417  24.908  15.443  1.00  0.00      LIG  
ATOM   4362 H13  LIG     1      21.517  26.398  15.302  1.00  0.00      LIG  
ATOM   4363 H14  LIG     1      22.704  28.327  19.425  1.00  0.00      LIG  
ATOM   4364 H15  LIG     1      21.139  29.138  19.598  1.00  0.00      LIG  
ATOM   4365 H16  LIG     1      22.069  23.679  20.227  1.00  0.00      LIG  
ATOM   4366 H17  LIG     1      22.251  25.431  20.167  1.00  0.00      LIG  
ATOM   4367 H18  LIG     1      23.481  24.394  19.494  1.00  0.00      LIG  
ATOM   4368 H19  LIG     1      21.070  21.392  17.341  1.00  0.00      LIG  
ATOM   4369 H20  LIG     1      20.727  22.588  16.075  1.00  0.00      LIG  
ATOM   4370 H21  LIG     1      19.941  28.845  16.165  1.00  0.00      LIG  
ATOM   4371 H22  LIG     1      20.755  30.283  16.761  1.00  0.00      LIG  
ATOM   4372 H23  LIG     1      19.613  29.458  17.791  1.00  0.00      LIG  
ATOM   4373 H24  LIG     1      17.719  23.175  17.997  1.00  0.00      LIG  
ATOM   4374 H25  LIG     1      18.448  27.432  18.537  1.00  0.00      LIG  
ATOM   4375 H26  LIG     1      23.894  31.621  17.526  1.00  0.00      LIG  
ATOM   4376 H27  LIG     1      23.467  30.020  14.418  1.00  0.00      LIG  
ATOM   4377 H28  LIG     1      24.961  29.431  15.169  1.00  0.00      LIG  
ATOM   4378 H29  LIG     1      24.526  31.138  15.288  1.00  0.00      LIG  
ATOM   4379 H30  LIG     1      18.930  20.740  19.363  1.00  0.00      LIG  
ATOM   4380 H31  LIG     1      17.251  21.198  19.321  1.00  0.00      LIG  
ATOM   4381 H32  LIG     1      18.365  21.873  15.982  1.00  0.00      LIG  
ATOM   4382 H33  LIG     1      19.091  20.608  17.002  1.00  0.00      LIG  
ATOM   4383 H34  LIG     1      17.379  20.881  17.073  1.00  0.00      LIG  
ATOM   4384 H35  LIG     1      19.387  22.873  20.666  1.00  0.00      LIG  
ATOM   4385 H36  LIG     1      17.320  21.033  21.928  1.00  0.00      LIG  
ATOM   4386 H37  LIG     1      17.291  23.618  21.640  1.00  0.00      LIG  
ATOM   4387 H38  LIG     1      19.146  19.864  22.605  1.00  0.00      LIG  
ATOM   4388 H39  LIG     1      20.026  23.346  24.302  1.00  0.00      LIG  
ATOM   4389 H40  LIG     1      19.926  23.736  22.598  1.00  0.00      LIG  
ATOM   4390 H41  LIG     1      20.698  22.216  23.110  1.00  0.00      LIG  
ATOM   4391 H42  LIG     1      17.519  20.669  24.375  1.00  0.00      LIG  
ATOM   4392 H43  LIG     1      19.287  20.483  24.339  1.00  0.00      LIG  
ATOM   4393 H44  LIG     1      18.530  21.724  25.354  1.00  0.00      LIG  
ATOM   4394 H45  LIG     1      17.658  23.532  24.356  1.00  0.00      LIG  
TER
REMARK  Energy: 58.2641
REMARK  SimpleFitness: 58.2641
REMARK  FullFitness: -908.59186
REMARK  InterFull: -20.2358
REMARK  IntraFull: 110.108
REMARK  solvFull: -1208.78
REMARK  surfFull: 210.316
REMARK  extraFull: 0.0
REMARK  deltaGcompsolvpol: -1208.78
REMARK  deltaGcompsolvnonpol: 210.316
REMARK  deltaGprotsolvpol: -1219.71
REMARK  deltaGprotsolvnonpol: 208.651
REMARK  deltaGligsolvpol: -12.3244
REMARK  deltaGligsolvnonpol: 14.9757
REMARK  deltaGvdw: -20.2358
REMARK  deltaGelec: 0.0
REMARK  deltaG: -5.7403345
REMARK  Cluster: 1
REMARK  ClusterRank: 2
ATOM   4315 O    LIG     1      19.078  27.619  19.251  1.00  0.00      LIG  
ATOM   4316 O1   LIG     1      22.696  31.110  19.750  1.00  0.00      LIG  
ATOM   4317 O2   LIG     1      17.396  23.373  20.702  1.00  0.00      LIG  
ATOM   4318 O3   LIG     1      19.253  20.405  21.805  1.00  0.00      LIG  
ATOM   4319 O4   LIG     1      17.506  23.166  23.468  1.00  0.00      LIG  
ATOM   4320 C    LIG     1      21.898  25.802  17.382  1.00  0.00      LIG  
ATOM   4321 C1   LIG     1      20.924  26.957  17.753  1.00  0.00      LIG  
ATOM   4322 C2   LIG     1      21.710  24.511  18.233  1.00  0.00      LIG  
ATOM   4323 C3   LIG     1      21.521  28.400  17.596  1.00  0.00      LIG  
ATOM   4324 C4   LIG     1      23.343  26.243  17.524  1.00  0.00      LIG  
ATOM   4325 C5   LIG     1      22.658  28.492  16.557  1.00  0.00      LIG  
ATOM   4326 C6   LIG     1      20.146  26.697  19.071  1.00  0.00      LIG  
ATOM   4327 C7   LIG     1      20.272  24.258  18.446  1.00  0.00      LIG  
ATOM   4328 C8   LIG     1      23.720  27.399  16.645  1.00  0.00      LIG  
ATOM   4329 C9   LIG     1      22.173  23.227  17.540  1.00  0.00      LIG  
ATOM   4330 C10  LIG     1      19.520  25.304  19.186  1.00  0.00      LIG  
ATOM   4331 C11  LIG     1      21.617  25.493  15.902  1.00  0.00      LIG  
ATOM   4332 C12  LIG     1      21.991  28.991  18.931  1.00  0.00      LIG  
ATOM   4333 C13  LIG     1      19.853  23.079  17.958  1.00  0.00      LIG  
ATOM   4334 C14  LIG     1      22.408  24.511  19.602  1.00  0.00      LIG  
ATOM   4335 C15  LIG     1      20.934  22.458  17.141  1.00  0.00      LIG  
ATOM   4336 C16  LIG     1      20.397  29.294  17.051  1.00  0.00      LIG  
ATOM   4337 C17  LIG     1      23.364  29.816  16.537  1.00  0.00      LIG  
ATOM   4338 C18  LIG     1      18.501  22.415  18.085  1.00  0.00      LIG  
ATOM   4339 C19  LIG     1      22.641  30.342  18.804  1.00  0.00      LIG  
ATOM   4340 C20  LIG     1      23.366  30.676  17.561  1.00  0.00      LIG  
ATOM   4341 C21  LIG     1      24.122  30.121  15.286  1.00  0.00      LIG  
ATOM   4342 C22  LIG     1      18.266  21.603  19.366  1.00  0.00      LIG  
ATOM   4343 C23  LIG     1      18.335  21.397  16.967  1.00  0.00      LIG  
ATOM   4344 C24  LIG     1      18.415  22.380  20.669  1.00  0.00      LIG  
ATOM   4345 C25  LIG     1      18.316  21.475  21.908  1.00  0.00      LIG  
ATOM   4346 C26  LIG     1      18.533  22.202  23.246  1.00  0.00      LIG  
ATOM   4347 C27  LIG     1      19.876  22.909  23.311  1.00  0.00      LIG  
ATOM   4348 C28  LIG     1      18.470  21.208  24.392  1.00  0.00      LIG  
ATOM   4349 H    LIG     1      20.149  26.918  16.987  1.00  0.00      LIG  
ATOM   4350 H1   LIG     1      24.015  25.409  17.298  1.00  0.00      LIG  
ATOM   4351 H2   LIG     1      23.550  26.547  18.552  1.00  0.00      LIG  
ATOM   4352 H3   LIG     1      22.180  28.390  15.579  1.00  0.00      LIG  
ATOM   4353 H4   LIG     1      20.813  26.837  19.923  1.00  0.00      LIG  
ATOM   4354 H5   LIG     1      23.919  27.030  15.635  1.00  0.00      LIG  
ATOM   4355 H6   LIG     1      24.683  27.772  17.010  1.00  0.00      LIG  
ATOM   4356 H7   LIG     1      22.733  22.614  18.251  1.00  0.00      LIG  
ATOM   4357 H8   LIG     1      22.860  23.369  16.704  1.00  0.00      LIG  
ATOM   4358 H9   LIG     1      18.476  25.308  18.862  1.00  0.00      LIG  
ATOM   4359 H10  LIG     1      19.496  25.049  20.248  1.00  0.00      LIG  
ATOM   4360 H11  LIG     1      20.676  24.952  15.783  1.00  0.00      LIG  
ATOM   4361 H12  LIG     1      22.417  24.908  15.443  1.00  0.00      LIG  
ATOM   4362 H13  LIG     1      21.517  26.398  15.302  1.00  0.00      LIG  
ATOM   4363 H14  LIG     1      22.704  28.327  19.425  1.00  0.00      LIG  
ATOM   4364 H15  LIG     1      21.139  29.138  19.598  1.00  0.00      LIG  
ATOM   4365 H16  LIG     1      22.069  23.679  20.227  1.00  0.00      LIG  
ATOM   4366 H17  LIG     1      22.251  25.431  20.167  1.00  0.00      LIG  
ATOM   4367 H18  LIG     1      23.481  24.394  19.494  1.00  0.00      LIG  
ATOM   4368 H19  LIG     1      21.070  21.392  17.341  1.00  0.00      LIG  
ATOM   4369 H20  LIG     1      20.727  22.588  16.075  1.00  0.00      LIG  
ATOM   4370 H21  LIG     1      19.941  28.845  16.165  1.00  0.00      LIG  
ATOM   4371 H22  LIG     1      20.755  30.283  16.761  1.00  0.00      LIG  
ATOM   4372 H23  LIG     1      19.613  29.458  17.791  1.00  0.00      LIG  
ATOM   4373 H24  LIG     1      17.719  23.175  17.997  1.00  0.00      LIG  
ATOM   4374 H25  LIG     1      18.448  27.432  18.537  1.00  0.00      LIG  
ATOM   4375 H26  LIG     1      23.894  31.621  17.526  1.00  0.00      LIG  
ATOM   4376 H27  LIG     1      23.467  30.020  14.418  1.00  0.00      LIG  
ATOM   4377 H28  LIG     1      24.961  29.431  15.169  1.00  0.00      LIG  
ATOM   4378 H29  LIG     1      24.526  31.138  15.288  1.00  0.00      LIG  
ATOM   4379 H30  LIG     1      18.930  20.740  19.363  1.00  0.00      LIG  
ATOM   4380 H31  LIG     1      17.251  21.198  19.321  1.00  0.00      LIG  
ATOM   4381 H32  LIG     1      18.365  21.873  15.982  1.00  0.00      LIG  
ATOM   4382 H33  LIG     1      19.091  20.608  17.002  1.00  0.00      LIG  
ATOM   4383 H34  LIG     1      17.379  20.881  17.073  1.00  0.00      LIG  
ATOM   4384 H35  LIG     1      19.387  22.873  20.666  1.00  0.00      LIG  
ATOM   4385 H36  LIG     1      17.320  21.033  21.928  1.00  0.00      LIG  
ATOM   4386 H37  LIG     1      17.291  23.618  21.640  1.00  0.00      LIG  
ATOM   4387 H38  LIG     1      19.146  19.864  22.605  1.00  0.00      LIG  
ATOM   4388 H39  LIG     1      20.026  23.346  24.302  1.00  0.00      LIG  
ATOM   4389 H40  LIG     1      19.926  23.736  22.598  1.00  0.00      LIG  
ATOM   4390 H41  LIG     1      20.698  22.216  23.110  1.00  0.00      LIG  
ATOM   4391 H42  LIG     1      17.519  20.669  24.375  1.00  0.00      LIG  
ATOM   4392 H43  LIG     1      19.287  20.483  24.339  1.00  0.00      LIG  
ATOM   4393 H44  LIG     1      18.530  21.724  25.354  1.00  0.00      LIG  
ATOM   4394 H45  LIG     1      17.658  23.532  24.356  1.00  0.00      LIG  
TER
REMARK  Energy: 59.3468
REMARK  SimpleFitness: 59.3468
REMARK  FullFitness: -906.86664
REMARK  InterFull: -17.9017
REMARK  IntraFull: 111.46
REMARK  solvFull: -1210.74
REMARK  surfFull: 210.315
REMARK  extraFull: 0.0
REMARK  deltaGcompsolvpol: -1210.74
REMARK  deltaGcompsolvnonpol: 210.315
REMARK  deltaGprotsolvpol: -1219.71
REMARK  deltaGprotsolvnonpol: 208.651
REMARK  deltaGligsolvpol: -12.8107
REMARK  deltaGligsolvnonpol: 14.9433
REMARK  deltaGvdw: -17.9017
REMARK  deltaGelec: 0.0
REMARK  deltaG: -5.6067452
REMARK  Cluster: 1
REMARK  ClusterRank: 3
ATOM   4315 O    LIG     1      19.067  27.631  19.163  1.00  0.00      LIG  
ATOM   4316 O1   LIG     1      22.664  31.082  19.712  1.00  0.00      LIG  
ATOM   4317 O2   LIG     1      17.401  23.348  20.646  1.00  0.00      LIG  
ATOM   4318 O3   LIG     1      19.283  20.413  21.798  1.00  0.00      LIG  
ATOM   4319 O4   LIG     1      17.486  23.174  23.410  1.00  0.00      LIG  
ATOM   4320 C    LIG     1      21.881  25.797  17.294  1.00  0.00      LIG  
ATOM   4321 C1   LIG     1      20.923  26.961  17.670  1.00  0.00      LIG  
ATOM   4322 C2   LIG     1      21.708  24.523  18.174  1.00  0.00      LIG  
ATOM   4323 C3   LIG     1      21.544  28.396  17.531  1.00  0.00      LIG  
ATOM   4324 C4   LIG     1      23.336  26.225  17.371  1.00  0.00      LIG  
ATOM   4325 C5   LIG     1      22.665  28.503  16.472  1.00  0.00      LIG  
ATOM   4326 C6   LIG     1      20.130  26.703  18.984  1.00  0.00      LIG  
ATOM   4327 C7   LIG     1      20.272  24.251  18.396  1.00  0.00      LIG  
ATOM   4328 C8   LIG     1      23.682  27.363  16.457  1.00  0.00      LIG  
ATOM   4329 C9   LIG     1      22.185  23.233  17.509  1.00  0.00      LIG  
ATOM   4330 C10  LIG     1      19.515  25.304  19.125  1.00  0.00      LIG  
ATOM   4331 C11  LIG     1      21.560  25.470  15.827  1.00  0.00      LIG  
ATOM   4332 C12  LIG     1      22.048  28.942  18.873  1.00  0.00      LIG  
ATOM   4333 C13  LIG     1      19.867  23.064  17.924  1.00  0.00      LIG  
ATOM   4334 C14  LIG     1      22.420  24.567  19.535  1.00  0.00      LIG  
ATOM   4335 C15  LIG     1      20.955  22.447  17.113  1.00  0.00      LIG  
ATOM   4336 C16  LIG     1      20.428  29.327  17.036  1.00  0.00      LIG  
ATOM   4337 C17  LIG     1      23.424  29.803  16.510  1.00  0.00      LIG  
ATOM   4338 C18  LIG     1      18.519  22.379  18.043  1.00  0.00      LIG  
ATOM   4339 C19  LIG     1      22.661  30.309  18.766  1.00  0.00      LIG  
ATOM   4340 C20  LIG     1      23.429  30.643  17.554  1.00  0.00      LIG  
ATOM   4341 C21  LIG     1      24.229  30.127  15.295  1.00  0.00      LIG  
ATOM   4342 C22  LIG     1      18.280  21.574  19.330  1.00  0.00      LIG  
ATOM   4343 C23  LIG     1      18.372  21.353  16.927  1.00  0.00      LIG  
ATOM   4344 C24  LIG     1      18.424  22.361  20.628  1.00  0.00      LIG  
ATOM   4345 C25  LIG     1      18.328  21.468  21.879  1.00  0.00      LIG  
ATOM   4346 C26  LIG     1      18.523  22.216  23.211  1.00  0.00      LIG  
ATOM   4347 C27  LIG     1      19.859  22.936  23.284  1.00  0.00      LIG  
ATOM   4348 C28  LIG     1      18.456  21.239  24.373  1.00  0.00      LIG  
ATOM   4349 H    LIG     1      20.151  26.941  16.900  1.00  0.00      LIG  
ATOM   4350 H1   LIG     1      23.987  25.382  17.124  1.00  0.00      LIG  
ATOM   4351 H2   LIG     1      23.597  26.539  18.382  1.00  0.00      LIG  
ATOM   4352 H3   LIG     1      22.160  28.477  15.502  1.00  0.00      LIG  
ATOM   4353 H4   LIG     1      20.793  26.845  19.838  1.00  0.00      LIG  
ATOM   4354 H5   LIG     1      23.770  26.990  15.433  1.00  0.00      LIG  
ATOM   4355 H6   LIG     1      24.692  27.689  16.728  1.00  0.00      LIG  
ATOM   4356 H7   LIG     1      22.743  22.640  18.238  1.00  0.00      LIG  
ATOM   4357 H8   LIG     1      22.874  23.373  16.674  1.00  0.00      LIG  
ATOM   4358 H9   LIG     1      18.468  25.296  18.814  1.00  0.00      LIG  
ATOM   4359 H10  LIG     1      19.501  25.062  20.190  1.00  0.00      LIG  
ATOM   4360 H11  LIG     1      20.602  24.953  15.738  1.00  0.00      LIG  
ATOM   4361 H12  LIG     1      22.332  24.854  15.360  1.00  0.00      LIG  
ATOM   4362 H13  LIG     1      21.473  26.372  15.219  1.00  0.00      LIG  
ATOM   4363 H14  LIG     1      22.792  28.279  19.320  1.00  0.00      LIG  
ATOM   4364 H15  LIG     1      21.220  29.047  19.575  1.00  0.00      LIG  
ATOM   4365 H16  LIG     1      22.101  23.744  20.182  1.00  0.00      LIG  
ATOM   4366 H17  LIG     1      22.249  25.494  20.081  1.00  0.00      LIG  
ATOM   4367 H18  LIG     1      23.495  24.477  19.419  1.00  0.00      LIG  
ATOM   4368 H19  LIG     1      21.102  21.386  17.321  1.00  0.00      LIG  
ATOM   4369 H20  LIG     1      20.754  22.566  16.045  1.00  0.00      LIG  
ATOM   4370 H21  LIG     1      19.877  28.872  16.208  1.00  0.00      LIG  
ATOM   4371 H22  LIG     1      20.816  30.280  16.672  1.00  0.00      LIG  
ATOM   4372 H23  LIG     1      19.717  29.563  17.829  1.00  0.00      LIG  
ATOM   4373 H24  LIG     1      17.732  23.131  17.939  1.00  0.00      LIG  
ATOM   4374 H25  LIG     1      19.431  28.509  18.955  1.00  0.00      LIG  
ATOM   4375 H26  LIG     1      23.989  31.569  17.549  1.00  0.00      LIG  
ATOM   4376 H27  LIG     1      23.603  30.067  14.402  1.00  0.00      LIG  
ATOM   4377 H28  LIG     1      25.058  29.422  15.188  1.00  0.00      LIG  
ATOM   4378 H29  LIG     1      24.655  31.135  15.337  1.00  0.00      LIG  
ATOM   4379 H30  LIG     1      18.944  20.710  19.337  1.00  0.00      LIG  
ATOM   4380 H31  LIG     1      17.266  21.165  19.280  1.00  0.00      LIG  
ATOM   4381 H32  LIG     1      18.417  21.824  15.940  1.00  0.00      LIG  
ATOM   4382 H33  LIG     1      19.131  20.568  16.979  1.00  0.00      LIG  
ATOM   4383 H34  LIG     1      17.415  20.833  17.017  1.00  0.00      LIG  
ATOM   4384 H35  LIG     1      19.390  22.864  20.623  1.00  0.00      LIG  
ATOM   4385 H36  LIG     1      17.339  21.009  21.899  1.00  0.00      LIG  
ATOM   4386 H37  LIG     1      17.293  23.600  21.582  1.00  0.00      LIG  
ATOM   4387 H38  LIG     1      19.206  19.903  22.623  1.00  0.00      LIG  
ATOM   4388 H39  LIG     1      19.984  23.403  24.265  1.00  0.00      LIG  
ATOM   4389 H40  LIG     1      19.919  23.742  22.548  1.00  0.00      LIG  
ATOM   4390 H41  LIG     1      20.690  22.244  23.122  1.00  0.00      LIG  
ATOM   4391 H42  LIG     1      17.511  20.690  24.357  1.00  0.00      LIG  
ATOM   4392 H43  LIG     1      19.280  20.521  24.345  1.00  0.00      LIG  
ATOM   4393 H44  LIG     1      18.500  21.774  25.326  1.00  0.00      LIG  
ATOM   4394 H45  LIG     1      17.639  23.570  24.285  1.00  0.00      LIG  
TER
REMARK  Energy: 63.1454
REMARK  SimpleFitness: 63.1454
REMARK  FullFitness: -905.15076
REMARK  InterFull: -18.5059
REMARK  IntraFull: 112.833
REMARK  solvFull: -1209.69
REMARK  surfFull: 210.212
REMARK  extraFull: 0.0
REMARK  deltaGcompsolvpol: -1209.69
REMARK  deltaGcompsolvnonpol: 210.212
REMARK  deltaGprotsolvpol: -1219.71
REMARK  deltaGprotsolvnonpol: 208.651
REMARK  deltaGligsolvpol: -12.2942
REMARK  deltaGligsolvnonpol: 14.9814
REMARK  deltaGvdw: -18.5059
REMARK  deltaGelec: 0.0
REMARK  deltaG: -5.644597
REMARK  Cluster: 1
REMARK  ClusterRank: 4
ATOM   4315 O    LIG     1      19.423  27.448  18.808  1.00  0.00      LIG  
ATOM   4316 O1   LIG     1      23.399  30.666  18.784  1.00  0.00      LIG  
ATOM   4317 O2   LIG     1      17.435  23.435  20.488  1.00  0.00      LIG  
ATOM   4318 O3   LIG     1      19.170  20.508  21.864  1.00  0.00      LIG  
ATOM   4319 O4   LIG     1      17.549  23.498  23.248  1.00  0.00      LIG  
ATOM   4320 C    LIG     1      21.973  25.322  16.873  1.00  0.00      LIG  
ATOM   4321 C1   LIG     1      21.110  26.567  17.228  1.00  0.00      LIG  
ATOM   4322 C2   LIG     1      21.741  24.108  17.822  1.00  0.00      LIG  
ATOM   4323 C3   LIG     1      21.785  27.951  16.931  1.00  0.00      LIG  
ATOM   4324 C4   LIG     1      23.455  25.660  16.876  1.00  0.00      LIG  
ATOM   4325 C5   LIG     1      22.825  27.886  15.798  1.00  0.00      LIG  
ATOM   4326 C6   LIG     1      20.409  26.444  18.611  1.00  0.00      LIG  
ATOM   4327 C7   LIG     1      20.301  23.970  18.108  1.00  0.00      LIG  
ATOM   4328 C8   LIG     1      23.839  26.748  15.908  1.00  0.00      LIG  
ATOM   4329 C9   LIG     1      22.096  22.755  17.198  1.00  0.00      LIG  
ATOM   4330 C10  LIG     1      19.702  25.104  18.864  1.00  0.00      LIG  
ATOM   4331 C11  LIG     1      21.576  24.933  15.438  1.00  0.00      LIG  
ATOM   4332 C12  LIG     1      22.423  28.581  18.175  1.00  0.00      LIG  
ATOM   4333 C13  LIG     1      19.792  22.789  17.728  1.00  0.00      LIG  
ATOM   4334 C14  LIG     1      22.459  24.165  19.181  1.00  0.00      LIG  
ATOM   4335 C15  LIG     1      20.796  22.035  16.926  1.00  0.00      LIG  
ATOM   4336 C16  LIG     1      20.684  28.895  16.426  1.00  0.00      LIG  
ATOM   4337 C17  LIG     1      23.578  29.166  15.595  1.00  0.00      LIG  
ATOM   4338 C18  LIG     1      18.425  22.192  17.975  1.00  0.00      LIG  
ATOM   4339 C19  LIG     1      23.172  29.859  17.896  1.00  0.00      LIG  
ATOM   4340 C20  LIG     1      23.755  30.081  16.557  1.00  0.00      LIG  
ATOM   4341 C21  LIG     1      24.146  29.367  14.230  1.00  0.00      LIG  
ATOM   4342 C22  LIG     1      18.224  21.507  19.333  1.00  0.00      LIG  
ATOM   4343 C23  LIG     1      18.170  21.084  16.963  1.00  0.00      LIG  
ATOM   4344 C24  LIG     1      18.408  22.399  20.554  1.00  0.00      LIG  
ATOM   4345 C25  LIG     1      18.271  21.616  21.869  1.00  0.00      LIG  
ATOM   4346 C26  LIG     1      18.507  22.448  23.141  1.00  0.00      LIG  
ATOM   4347 C27  LIG     1      19.896  23.062  23.180  1.00  0.00      LIG  
ATOM   4348 C28  LIG     1      18.345  21.568  24.367  1.00  0.00      LIG  
ATOM   4349 H    LIG     1      20.288  26.534  16.514  1.00  0.00      LIG  
ATOM   4350 H1   LIG     1      24.045  24.770  16.645  1.00  0.00      LIG  
ATOM   4351 H2   LIG     1      23.769  25.990  17.868  1.00  0.00      LIG  
ATOM   4352 H3   LIG     1      22.256  27.722  14.879  1.00  0.00      LIG  
ATOM   4353 H4   LIG     1      21.147  26.586  19.403  1.00  0.00      LIG  
ATOM   4354 H5   LIG     1      23.975  26.311  14.914  1.00  0.00      LIG  
ATOM   4355 H6   LIG     1      24.832  27.104  16.206  1.00  0.00      LIG  
ATOM   4356 H7   LIG     1      22.662  22.151  17.911  1.00  0.00      LIG  
ATOM   4357 H8   LIG     1      22.736  22.801  16.316  1.00  0.00      LIG  
ATOM   4358 H9   LIG     1      18.630  25.165  18.663  1.00  0.00      LIG  
ATOM   4359 H10  LIG     1      19.778  24.901  19.935  1.00  0.00      LIG  
ATOM   4360 H11  LIG     1      20.591  24.460  15.411  1.00  0.00      LIG  
ATOM   4361 H12  LIG     1      22.304  24.261  14.979  1.00  0.00      LIG  
ATOM   4362 H13  LIG     1      21.506  25.798  14.779  1.00  0.00      LIG  
ATOM   4363 H14  LIG     1      23.124  27.889  18.649  1.00  0.00      LIG  
ATOM   4364 H15  LIG     1      21.648  28.843  18.899  1.00  0.00      LIG  
ATOM   4365 H16  LIG     1      21.889  23.704  19.996  1.00  0.00      LIG  
ATOM   4366 H17  LIG     1      22.701  25.182  19.495  1.00  0.00      LIG  
ATOM   4367 H18  LIG     1      23.378  23.603  19.140  1.00  0.00      LIG  
ATOM   4368 H19  LIG     1      20.884  20.989  17.227  1.00  0.00      LIG  
ATOM   4369 H20  LIG     1      20.549  22.076  15.861  1.00  0.00      LIG  
ATOM   4370 H21  LIG     1      20.136  28.438  15.598  1.00  0.00      LIG  
ATOM   4371 H22  LIG     1      21.077  29.845  16.061  1.00  0.00      LIG  
ATOM   4372 H23  LIG     1      19.969  29.142  17.210  1.00  0.00      LIG  
ATOM   4373 H24  LIG     1      17.669  22.972  17.850  1.00  0.00      LIG  
ATOM   4374 H25  LIG     1      18.735  27.271  18.143  1.00  0.00      LIG  
ATOM   4375 H26  LIG     1      24.307  30.998  16.393  1.00  0.00      LIG  
ATOM   4376 H27  LIG     1      23.349  29.303  13.484  1.00  0.00      LIG  
ATOM   4377 H28  LIG     1      24.891  28.599  14.009  1.00  0.00      LIG  
ATOM   4378 H29  LIG     1      24.628  30.345  14.126  1.00  0.00      LIG  
ATOM   4379 H30  LIG     1      18.889  20.645  19.396  1.00  0.00      LIG  
ATOM   4380 H31  LIG     1      17.207  21.105  19.352  1.00  0.00      LIG  
ATOM   4381 H32  LIG     1      18.197  21.461  15.935  1.00  0.00      LIG  
ATOM   4382 H33  LIG     1      18.882  20.262  17.049  1.00  0.00      LIG  
ATOM   4383 H34  LIG     1      17.190  20.636  17.139  1.00  0.00      LIG  
ATOM   4384 H35  LIG     1      19.400  22.847  20.507  1.00  0.00      LIG  
ATOM   4385 H36  LIG     1      17.260  21.216  21.921  1.00  0.00      LIG  
ATOM   4386 H37  LIG     1      17.361  23.790  21.392  1.00  0.00      LIG  
ATOM   4387 H38  LIG     1      19.036  20.037  22.704  1.00  0.00      LIG  
ATOM   4388 H39  LIG     1      20.048  23.594  24.124  1.00  0.00      LIG  
ATOM   4389 H40  LIG     1      20.027  23.800  22.383  1.00  0.00      LIG  
ATOM   4390 H41  LIG     1      20.671  22.298  23.086  1.00  0.00      LIG  
ATOM   4391 H42  LIG     1      17.357  21.098  24.371  1.00  0.00      LIG  
ATOM   4392 H43  LIG     1      19.106  20.785  24.404  1.00  0.00      LIG  
ATOM   4393 H44  LIG     1      18.419  22.164  25.281  1.00  0.00      LIG  
ATOM   4394 H45  LIG     1      17.724  23.946  24.093  1.00  0.00      LIG  
TER
REMARK  Energy: 63.1454
REMARK  SimpleFitness: 63.1454
REMARK  FullFitness: -905.15076
REMARK  InterFull: -18.5059
REMARK  IntraFull: 112.833
REMARK  solvFull: -1209.69
REMARK  surfFull: 210.212
REMARK  extraFull: 0.0
REMARK  deltaGcompsolvpol: -1209.69
REMARK  deltaGcompsolvnonpol: 210.212
REMARK  deltaGprotsolvpol: -1219.71
REMARK  deltaGprotsolvnonpol: 208.651
REMARK  deltaGligsolvpol: -12.2942
REMARK  deltaGligsolvnonpol: 14.9814
REMARK  deltaGvdw: -18.5059
REMARK  deltaGelec: 0.0
REMARK  deltaG: -5.644597
REMARK  Cluster: 1
REMARK  ClusterRank: 5
ATOM   4315 O    LIG     1      19.423  27.448  18.808  1.00  0.00      LIG  
ATOM   4316 O1   LIG     1      23.399  30.666  18.784  1.00  0.00      LIG  
ATOM   4317 O2   LIG     1      17.435  23.435  20.488  1.00  0.00      LIG  
ATOM   4318 O3   LIG     1      19.170  20.508  21.864  1.00  0.00      LIG  
ATOM   4319 O4   LIG     1      17.549  23.498  23.248  1.00  0.00      LIG  
ATOM   4320 C    LIG     1      21.973  25.322  16.873  1.00  0.00      LIG  
ATOM   4321 C1   LIG     1      21.110  26.567  17.228  1.00  0.00      LIG  
ATOM   4322 C2   LIG     1      21.741  24.108  17.822  1.00  0.00      LIG  
ATOM   4323 C3   LIG     1      21.785  27.951  16.931  1.00  0.00      LIG  
ATOM   4324 C4   LIG     1      23.455  25.660  16.876  1.00  0.00      LIG  
ATOM   4325 C5   LIG     1      22.825  27.886  15.798  1.00  0.00      LIG  
ATOM   4326 C6   LIG     1      20.409  26.444  18.611  1.00  0.00      LIG  
ATOM   4327 C7   LIG     1      20.301  23.970  18.108  1.00  0.00      LIG  
ATOM   4328 C8   LIG     1      23.839  26.748  15.908  1.00  0.00      LIG  
ATOM   4329 C9   LIG     1      22.096  22.755  17.198  1.00  0.00      LIG  
ATOM   4330 C10  LIG     1      19.702  25.104  18.864  1.00  0.00      LIG  
ATOM   4331 C11  LIG     1      21.576  24.933  15.438  1.00  0.00      LIG  
ATOM   4332 C12  LIG     1      22.423  28.581  18.175  1.00  0.00      LIG  
ATOM   4333 C13  LIG     1      19.792  22.789  17.728  1.00  0.00      LIG  
ATOM   4334 C14  LIG     1      22.459  24.165  19.181  1.00  0.00      LIG  
ATOM   4335 C15  LIG     1      20.796  22.035  16.926  1.00  0.00      LIG  
ATOM   4336 C16  LIG     1      20.684  28.895  16.426  1.00  0.00      LIG  
ATOM   4337 C17  LIG     1      23.578  29.166  15.595  1.00  0.00      LIG  
ATOM   4338 C18  LIG     1      18.425  22.192  17.975  1.00  0.00      LIG  
ATOM   4339 C19  LIG     1      23.172  29.859  17.896  1.00  0.00      LIG  
ATOM   4340 C20  LIG     1      23.755  30.081  16.557  1.00  0.00      LIG  
ATOM   4341 C21  LIG     1      24.146  29.367  14.230  1.00  0.00      LIG  
ATOM   4342 C22  LIG     1      18.224  21.507  19.333  1.00  0.00      LIG  
ATOM   4343 C23  LIG     1      18.170  21.084  16.963  1.00  0.00      LIG  
ATOM   4344 C24  LIG     1      18.408  22.399  20.554  1.00  0.00      LIG  
ATOM   4345 C25  LIG     1      18.271  21.616  21.869  1.00  0.00      LIG  
ATOM   4346 C26  LIG     1      18.507  22.448  23.141  1.00  0.00      LIG  
ATOM   4347 C27  LIG     1      19.896  23.062  23.180  1.00  0.00      LIG  
ATOM   4348 C28  LIG     1      18.345  21.568  24.367  1.00  0.00      LIG  
ATOM   4349 H    LIG     1      20.288  26.534  16.514  1.00  0.00      LIG  
ATOM   4350 H1   LIG     1      24.045  24.770  16.645  1.00  0.00      LIG  
ATOM   4351 H2   LIG     1      23.769  25.990  17.868  1.00  0.00      LIG  
ATOM   4352 H3   LIG     1      22.256  27.722  14.879  1.00  0.00      LIG  
ATOM   4353 H4   LIG     1      21.147  26.586  19.403  1.00  0.00      LIG  
ATOM   4354 H5   LIG     1      23.975  26.311  14.914  1.00  0.00      LIG  
ATOM   4355 H6   LIG     1      24.832  27.104  16.206  1.00  0.00      LIG  
ATOM   4356 H7   LIG     1      22.662  22.151  17.911  1.00  0.00      LIG  
ATOM   4357 H8   LIG     1      22.736  22.801  16.316  1.00  0.00      LIG  
ATOM   4358 H9   LIG     1      18.630  25.165  18.663  1.00  0.00      LIG  
ATOM   4359 H10  LIG     1      19.778  24.901  19.935  1.00  0.00      LIG  
ATOM   4360 H11  LIG     1      20.591  24.460  15.411  1.00  0.00      LIG  
ATOM   4361 H12  LIG     1      22.304  24.261  14.979  1.00  0.00      LIG  
ATOM   4362 H13  LIG     1      21.506  25.798  14.779  1.00  0.00      LIG  
ATOM   4363 H14  LIG     1      23.124  27.889  18.649  1.00  0.00      LIG  
ATOM   4364 H15  LIG     1      21.648  28.843  18.899  1.00  0.00      LIG  
ATOM   4365 H16  LIG     1      21.889  23.704  19.996  1.00  0.00      LIG  
ATOM   4366 H17  LIG     1      22.701  25.182  19.495  1.00  0.00      LIG  
ATOM   4367 H18  LIG     1      23.378  23.603  19.140  1.00  0.00      LIG  
ATOM   4368 H19  LIG     1      20.884  20.989  17.227  1.00  0.00      LIG  
ATOM   4369 H20  LIG     1      20.549  22.076  15.861  1.00  0.00      LIG  
ATOM   4370 H21  LIG     1      20.136  28.438  15.598  1.00  0.00      LIG  
ATOM   4371 H22  LIG     1      21.077  29.845  16.061  1.00  0.00      LIG  
ATOM   4372 H23  LIG     1      19.969  29.142  17.210  1.00  0.00      LIG  
ATOM   4373 H24  LIG     1      17.669  22.972  17.850  1.00  0.00      LIG  
ATOM   4374 H25  LIG     1      18.735  27.271  18.143  1.00  0.00      LIG  
ATOM   4375 H26  LIG     1      24.307  30.998  16.393  1.00  0.00      LIG  
ATOM   4376 H27  LIG     1      23.349  29.303  13.484  1.00  0.00      LIG  
ATOM   4377 H28  LIG     1      24.891  28.599  14.009  1.00  0.00      LIG  
ATOM   4378 H29  LIG     1      24.628  30.345  14.126  1.00  0.00      LIG  
ATOM   4379 H30  LIG     1      18.889  20.645  19.396  1.00  0.00      LIG  
ATOM   4380 H31  LIG     1      17.207  21.105  19.352  1.00  0.00      LIG  
ATOM   4381 H32  LIG     1      18.197  21.461  15.935  1.00  0.00      LIG  
ATOM   4382 H33  LIG     1      18.882  20.262  17.049  1.00  0.00      LIG  
ATOM   4383 H34  LIG     1      17.190  20.636  17.139  1.00  0.00      LIG  
ATOM   4384 H35  LIG     1      19.400  22.847  20.507  1.00  0.00      LIG  
ATOM   4385 H36  LIG     1      17.260  21.216  21.921  1.00  0.00      LIG  
ATOM   4386 H37  LIG     1      17.361  23.790  21.392  1.00  0.00      LIG  
ATOM   4387 H38  LIG     1      19.036  20.037  22.704  1.00  0.00      LIG  
ATOM   4388 H39  LIG     1      20.048  23.594  24.124  1.00  0.00      LIG  
ATOM   4389 H40  LIG     1      20.027  23.800  22.383  1.00  0.00      LIG  
ATOM   4390 H41  LIG     1      20.671  22.298  23.086  1.00  0.00      LIG  
ATOM   4391 H42  LIG     1      17.357  21.098  24.371  1.00  0.00      LIG  
ATOM   4392 H43  LIG     1      19.106  20.785  24.404  1.00  0.00      LIG  
ATOM   4393 H44  LIG     1      18.419  22.164  25.281  1.00  0.00      LIG  
ATOM   4394 H45  LIG     1      17.724  23.946  24.093  1.00  0.00      LIG  
TER
REMARK  Energy: 63.1454
REMARK  SimpleFitness: 63.1454
REMARK  FullFitness: -905.15076
REMARK  InterFull: -18.5059
REMARK  IntraFull: 112.833
REMARK  solvFull: -1209.69
REMARK  surfFull: 210.212
REMARK  extraFull: 0.0
REMARK  deltaGcompsolvpol: -1209.69
REMARK  deltaGcompsolvnonpol: 210.212
REMARK  deltaGprotsolvpol: -1219.71
REMARK  deltaGprotsolvnonpol: 208.651
REMARK  deltaGligsolvpol: -12.2942
REMARK  deltaGligsolvnonpol: 14.9814
REMARK  deltaGvdw: -18.5059
REMARK  deltaGelec: 0.0
REMARK  deltaG: -5.644597
REMARK  Cluster: 1
REMARK  ClusterRank: 6
ATOM   4315 O    LIG     1      19.423  27.448  18.808  1.00  0.00      LIG  
ATOM   4316 O1   LIG     1      23.399  30.666  18.784  1.00  0.00      LIG  
ATOM   4317 O2   LIG     1      17.435  23.435  20.488  1.00  0.00      LIG  
ATOM   4318 O3   LIG     1      19.170  20.508  21.864  1.00  0.00      LIG  
ATOM   4319 O4   LIG     1      17.549  23.498  23.248  1.00  0.00      LIG  
ATOM   4320 C    LIG     1      21.973  25.322  16.873  1.00  0.00      LIG  
ATOM   4321 C1   LIG     1      21.110  26.567  17.228  1.00  0.00      LIG  
ATOM   4322 C2   LIG     1      21.741  24.108  17.822  1.00  0.00      LIG  
ATOM   4323 C3   LIG     1      21.785  27.951  16.931  1.00  0.00      LIG  
ATOM   4324 C4   LIG     1      23.455  25.660  16.876  1.00  0.00      LIG  
ATOM   4325 C5   LIG     1      22.825  27.886  15.798  1.00  0.00      LIG  
ATOM   4326 C6   LIG     1      20.409  26.444  18.611  1.00  0.00      LIG  
ATOM   4327 C7   LIG     1      20.301  23.970  18.108  1.00  0.00      LIG  
ATOM   4328 C8   LIG     1      23.839  26.748  15.908  1.00  0.00      LIG  
ATOM   4329 C9   LIG     1      22.096  22.755  17.198  1.00  0.00      LIG  
ATOM   4330 C10  LIG     1      19.702  25.104  18.864  1.00  0.00      LIG  
ATOM   4331 C11  LIG     1      21.576  24.933  15.438  1.00  0.00      LIG  
ATOM   4332 C12  LIG     1      22.423  28.581  18.175  1.00  0.00      LIG  
ATOM   4333 C13  LIG     1      19.792  22.789  17.728  1.00  0.00      LIG  
ATOM   4334 C14  LIG     1      22.459  24.165  19.181  1.00  0.00      LIG  
ATOM   4335 C15  LIG     1      20.796  22.035  16.926  1.00  0.00      LIG  
ATOM   4336 C16  LIG     1      20.684  28.895  16.426  1.00  0.00      LIG  
ATOM   4337 C17  LIG     1      23.578  29.166  15.595  1.00  0.00      LIG  
ATOM   4338 C18  LIG     1      18.425  22.192  17.975  1.00  0.00      LIG  
ATOM   4339 C19  LIG     1      23.172  29.859  17.896  1.00  0.00      LIG  
ATOM   4340 C20  LIG     1      23.755  30.081  16.557  1.00  0.00      LIG  
ATOM   4341 C21  LIG     1      24.146  29.367  14.230  1.00  0.00      LIG  
ATOM   4342 C22  LIG     1      18.224  21.507  19.333  1.00  0.00      LIG  
ATOM   4343 C23  LIG     1      18.170  21.084  16.963  1.00  0.00      LIG  
ATOM   4344 C24  LIG     1      18.408  22.399  20.554  1.00  0.00      LIG  
ATOM   4345 C25  LIG     1      18.271  21.616  21.869  1.00  0.00      LIG  
ATOM   4346 C26  LIG     1      18.507  22.448  23.141  1.00  0.00      LIG  
ATOM   4347 C27  LIG     1      19.896  23.062  23.180  1.00  0.00      LIG  
ATOM   4348 C28  LIG     1      18.345  21.568  24.367  1.00  0.00      LIG  
ATOM   4349 H    LIG     1      20.288  26.534  16.514  1.00  0.00      LIG  
ATOM   4350 H1   LIG     1      24.045  24.770  16.645  1.00  0.00      LIG  
ATOM   4351 H2   LIG     1      23.769  25.990  17.868  1.00  0.00      LIG  
ATOM   4352 H3   LIG     1      22.256  27.722  14.879  1.00  0.00      LIG  
ATOM   4353 H4   LIG     1      21.147  26.586  19.403  1.00  0.00      LIG  
ATOM   4354 H5   LIG     1      23.975  26.311  14.914  1.00  0.00      LIG  
ATOM   4355 H6   LIG     1      24.832  27.104  16.206  1.00  0.00      LIG  
ATOM   4356 H7   LIG     1      22.662  22.151  17.911  1.00  0.00      LIG  
ATOM   4357 H8   LIG     1      22.736  22.801  16.316  1.00  0.00      LIG  
ATOM   4358 H9   LIG     1      18.630  25.165  18.663  1.00  0.00      LIG  
ATOM   4359 H10  LIG     1      19.778  24.901  19.935  1.00  0.00      LIG  
ATOM   4360 H11  LIG     1      20.591  24.460  15.411  1.00  0.00      LIG  
ATOM   4361 H12  LIG     1      22.304  24.261  14.979  1.00  0.00      LIG  
ATOM   4362 H13  LIG     1      21.506  25.798  14.779  1.00  0.00      LIG  
ATOM   4363 H14  LIG     1      23.124  27.889  18.649  1.00  0.00      LIG  
ATOM   4364 H15  LIG     1      21.648  28.843  18.899  1.00  0.00      LIG  
ATOM   4365 H16  LIG     1      21.889  23.704  19.996  1.00  0.00      LIG  
ATOM   4366 H17  LIG     1      22.701  25.182  19.495  1.00  0.00      LIG  
ATOM   4367 H18  LIG     1      23.378  23.603  19.140  1.00  0.00      LIG  
ATOM   4368 H19  LIG     1      20.884  20.989  17.227  1.00  0.00      LIG  
ATOM   4369 H20  LIG     1      20.549  22.076  15.861  1.00  0.00      LIG  
ATOM   4370 H21  LIG     1      20.136  28.438  15.598  1.00  0.00      LIG  
ATOM   4371 H22  LIG     1      21.077  29.845  16.061  1.00  0.00      LIG  
ATOM   4372 H23  LIG     1      19.969  29.142  17.210  1.00  0.00      LIG  
ATOM   4373 H24  LIG     1      17.669  22.972  17.850  1.00  0.00      LIG  
ATOM   4374 H25  LIG     1      18.735  27.271  18.143  1.00  0.00      LIG  
ATOM   4375 H26  LIG     1      24.307  30.998  16.393  1.00  0.00      LIG  
ATOM   4376 H27  LIG     1      23.349  29.303  13.484  1.00  0.00      LIG  
ATOM   4377 H28  LIG     1      24.891  28.599  14.009  1.00  0.00      LIG  
ATOM   4378 H29  LIG     1      24.628  30.345  14.126  1.00  0.00      LIG  
ATOM   4379 H30  LIG     1      18.889  20.645  19.396  1.00  0.00      LIG  
ATOM   4380 H31  LIG     1      17.207  21.105  19.352  1.00  0.00      LIG  
ATOM   4381 H32  LIG     1      18.197  21.461  15.935  1.00  0.00      LIG  
ATOM   4382 H33  LIG     1      18.882  20.262  17.049  1.00  0.00      LIG  
ATOM   4383 H34  LIG     1      17.190  20.636  17.139  1.00  0.00      LIG  
ATOM   4384 H35  LIG     1      19.400  22.847  20.507  1.00  0.00      LIG  
ATOM   4385 H36  LIG     1      17.260  21.216  21.921  1.00  0.00      LIG  
ATOM   4386 H37  LIG     1      17.361  23.790  21.392  1.00  0.00      LIG  
ATOM   4387 H38  LIG     1      19.036  20.037  22.704  1.00  0.00      LIG  
ATOM   4388 H39  LIG     1      20.048  23.594  24.124  1.00  0.00      LIG  
ATOM   4389 H40  LIG     1      20.027  23.800  22.383  1.00  0.00      LIG  
ATOM   4390 H41  LIG     1      20.671  22.298  23.086  1.00  0.00      LIG  
ATOM   4391 H42  LIG     1      17.357  21.098  24.371  1.00  0.00      LIG  
ATOM   4392 H43  LIG     1      19.106  20.785  24.404  1.00  0.00      LIG  
ATOM   4393 H44  LIG     1      18.419  22.164  25.281  1.00  0.00      LIG  
ATOM   4394 H45  LIG     1      17.724  23.946  24.093  1.00  0.00      LIG  
TER
REMARK  Energy: 63.1454
REMARK  SimpleFitness: 63.1454
REMARK  FullFitness: -905.15076
REMARK  InterFull: -18.5059
REMARK  IntraFull: 112.833
REMARK  solvFull: -1209.69
REMARK  surfFull: 210.212
REMARK  extraFull: 0.0
REMARK  deltaGcompsolvpol: -1209.69
REMARK  deltaGcompsolvnonpol: 210.212
REMARK  deltaGprotsolvpol: -1219.71
REMARK  deltaGprotsolvnonpol: 208.651
REMARK  deltaGligsolvpol: -12.2942
REMARK  deltaGligsolvnonpol: 14.9814
REMARK  deltaGvdw: -18.5059
REMARK  deltaGelec: 0.0
REMARK  deltaG: -5.644597
REMARK  Cluster: 1
REMARK  ClusterRank: 7
ATOM   4315 O    LIG     1      19.423  27.448  18.808  1.00  0.00      LIG  
ATOM   4316 O1   LIG     1      23.399  30.666  18.784  1.00  0.00      LIG  
ATOM   4317 O2   LIG     1      17.435  23.435  20.488  1.00  0.00      LIG  
ATOM   4318 O3   LIG     1      19.170  20.508  21.864  1.00  0.00      LIG  
ATOM   4319 O4   LIG     1      17.549  23.498  23.248  1.00  0.00      LIG  
ATOM   4320 C    LIG     1      21.973  25.322  16.873  1.00  0.00      LIG  
ATOM   4321 C1   LIG     1      21.110  26.567  17.228  1.00  0.00      LIG  
ATOM   4322 C2   LIG     1      21.741  24.108  17.822  1.00  0.00      LIG  
ATOM   4323 C3   LIG     1      21.785  27.951  16.931  1.00  0.00      LIG  
ATOM   4324 C4   LIG     1      23.455  25.660  16.876  1.00  0.00      LIG  
ATOM   4325 C5   LIG     1      22.825  27.886  15.798  1.00  0.00      LIG  
ATOM   4326 C6   LIG     1      20.409  26.444  18.611  1.00  0.00      LIG  
ATOM   4327 C7   LIG     1      20.301  23.970  18.108  1.00  0.00      LIG  
ATOM   4328 C8   LIG     1      23.839  26.748  15.908  1.00  0.00      LIG  
ATOM   4329 C9   LIG     1      22.096  22.755  17.198  1.00  0.00      LIG  
ATOM   4330 C10  LIG     1      19.702  25.104  18.864  1.00  0.00      LIG  
ATOM   4331 C11  LIG     1      21.576  24.933  15.438  1.00  0.00      LIG  
ATOM   4332 C12  LIG     1      22.423  28.581  18.175  1.00  0.00      LIG  
ATOM   4333 C13  LIG     1      19.792  22.789  17.728  1.00  0.00      LIG  
ATOM   4334 C14  LIG     1      22.459  24.165  19.181  1.00  0.00      LIG  
ATOM   4335 C15  LIG     1      20.796  22.035  16.926  1.00  0.00      LIG  
ATOM   4336 C16  LIG     1      20.684  28.895  16.426  1.00  0.00      LIG  
ATOM   4337 C17  LIG     1      23.578  29.166  15.595  1.00  0.00      LIG  
ATOM   4338 C18  LIG     1      18.425  22.192  17.975  1.00  0.00      LIG  
ATOM   4339 C19  LIG     1      23.172  29.859  17.896  1.00  0.00      LIG  
ATOM   4340 C20  LIG     1      23.755  30.081  16.557  1.00  0.00      LIG  
ATOM   4341 C21  LIG     1      24.146  29.367  14.230  1.00  0.00      LIG  
ATOM   4342 C22  LIG     1      18.224  21.507  19.333  1.00  0.00      LIG  
ATOM   4343 C23  LIG     1      18.170  21.084  16.963  1.00  0.00      LIG  
ATOM   4344 C24  LIG     1      18.408  22.399  20.554  1.00  0.00      LIG  
ATOM   4345 C25  LIG     1      18.271  21.616  21.869  1.00  0.00      LIG  
ATOM   4346 C26  LIG     1      18.507  22.448  23.141  1.00  0.00      LIG  
ATOM   4347 C27  LIG     1      19.896  23.062  23.180  1.00  0.00      LIG  
ATOM   4348 C28  LIG     1      18.345  21.568  24.367  1.00  0.00      LIG  
ATOM   4349 H    LIG     1      20.288  26.534  16.514  1.00  0.00      LIG  
ATOM   4350 H1   LIG     1      24.045  24.770  16.645  1.00  0.00      LIG  
ATOM   4351 H2   LIG     1      23.769  25.990  17.868  1.00  0.00      LIG  
ATOM   4352 H3   LIG     1      22.256  27.722  14.879  1.00  0.00      LIG  
ATOM   4353 H4   LIG     1      21.147  26.586  19.403  1.00  0.00      LIG  
ATOM   4354 H5   LIG     1      23.975  26.311  14.914  1.00  0.00      LIG  
ATOM   4355 H6   LIG     1      24.832  27.104  16.206  1.00  0.00      LIG  
ATOM   4356 H7   LIG     1      22.662  22.151  17.911  1.00  0.00      LIG  
ATOM   4357 H8   LIG     1      22.736  22.801  16.316  1.00  0.00      LIG  
ATOM   4358 H9   LIG     1      18.630  25.165  18.663  1.00  0.00      LIG  
ATOM   4359 H10  LIG     1      19.778  24.901  19.935  1.00  0.00      LIG  
ATOM   4360 H11  LIG     1      20.591  24.460  15.411  1.00  0.00      LIG  
ATOM   4361 H12  LIG     1      22.304  24.261  14.979  1.00  0.00      LIG  
ATOM   4362 H13  LIG     1      21.506  25.798  14.779  1.00  0.00      LIG  
ATOM   4363 H14  LIG     1      23.124  27.889  18.649  1.00  0.00      LIG  
ATOM   4364 H15  LIG     1      21.648  28.843  18.899  1.00  0.00      LIG  
ATOM   4365 H16  LIG     1      21.889  23.704  19.996  1.00  0.00      LIG  
ATOM   4366 H17  LIG     1      22.701  25.182  19.495  1.00  0.00      LIG  
ATOM   4367 H18  LIG     1      23.378  23.603  19.140  1.00  0.00      LIG  
ATOM   4368 H19  LIG     1      20.884  20.989  17.227  1.00  0.00      LIG  
ATOM   4369 H20  LIG     1      20.549  22.076  15.861  1.00  0.00      LIG  
ATOM   4370 H21  LIG     1      20.136  28.438  15.598  1.00  0.00      LIG  
ATOM   4371 H22  LIG     1      21.077  29.845  16.061  1.00  0.00      LIG  
ATOM   4372 H23  LIG     1      19.969  29.142  17.210  1.00  0.00      LIG  
ATOM   4373 H24  LIG     1      17.669  22.972  17.850  1.00  0.00      LIG  
ATOM   4374 H25  LIG     1      18.735  27.271  18.143  1.00  0.00      LIG  
ATOM   4375 H26  LIG     1      24.307  30.998  16.393  1.00  0.00      LIG  
ATOM   4376 H27  LIG     1      23.349  29.303  13.484  1.00  0.00      LIG  
ATOM   4377 H28  LIG     1      24.891  28.599  14.009  1.00  0.00      LIG  
ATOM   4378 H29  LIG     1      24.628  30.345  14.126  1.00  0.00      LIG  
ATOM   4379 H30  LIG     1      18.889  20.645  19.396  1.00  0.00      LIG  
ATOM   4380 H31  LIG     1      17.207  21.105  19.352  1.00  0.00      LIG  
ATOM   4381 H32  LIG     1      18.197  21.461  15.935  1.00  0.00      LIG  
ATOM   4382 H33  LIG     1      18.882  20.262  17.049  1.00  0.00      LIG  
ATOM   4383 H34  LIG     1      17.190  20.636  17.139  1.00  0.00      LIG  
ATOM   4384 H35  LIG     1      19.400  22.847  20.507  1.00  0.00      LIG  
ATOM   4385 H36  LIG     1      17.260  21.216  21.921  1.00  0.00      LIG  
ATOM   4386 H37  LIG     1      17.361  23.790  21.392  1.00  0.00      LIG  
ATOM   4387 H38  LIG     1      19.036  20.037  22.704  1.00  0.00      LIG  
ATOM   4388 H39  LIG     1      20.048  23.594  24.124  1.00  0.00      LIG  
ATOM   4389 H40  LIG     1      20.027  23.800  22.383  1.00  0.00      LIG  
ATOM   4390 H41  LIG     1      20.671  22.298  23.086  1.00  0.00      LIG  
ATOM   4391 H42  LIG     1      17.357  21.098  24.371  1.00  0.00      LIG  
ATOM   4392 H43  LIG     1      19.106  20.785  24.404  1.00  0.00      LIG  
ATOM   4393 H44  LIG     1      18.419  22.164  25.281  1.00  0.00      LIG  
ATOM   4394 H45  LIG     1      17.724  23.946  24.093  1.00  0.00      LIG  
TER
REMARK  Energy: 49.6197
REMARK  SimpleFitness: 49.6197
REMARK  FullFitness: -907.1377
REMARK  InterFull: -28.9017
REMARK  IntraFull: 105.303
REMARK  solvFull: -1196.04
REMARK  surfFull: 212.501
REMARK  extraFull: 0.0
REMARK  deltaGcompsolvpol: -1196.04
REMARK  deltaGcompsolvnonpol: 212.501
REMARK  deltaGprotsolvpol: -1219.71
REMARK  deltaGprotsolvnonpol: 208.651
REMARK  deltaGligsolvpol: -11.153
REMARK  deltaGligsolvnonpol: 15.2498
REMARK  deltaGvdw: -28.9017
REMARK  deltaGelec: 0.0
REMARK  deltaG: -5.671358
REMARK  Cluster: 2
REMARK  ClusterRank: 0
ATOM   4315 O    LIG     1       9.804  12.334  -1.893  1.00  0.00      LIG  
ATOM   4316 O1   LIG     1       7.865   7.648  -2.413  1.00  0.00      LIG  
ATOM   4317 O2   LIG     1      12.618  14.925   2.665  1.00  0.00      LIG  
ATOM   4318 O3   LIG     1      10.117  16.125   0.276  1.00  0.00      LIG  
ATOM   4319 O4   LIG     1      10.073  15.056   3.789  1.00  0.00      LIG  
ATOM   4320 C    LIG     1      12.144  10.402   0.469  1.00  0.00      LIG  
ATOM   4321 C1   LIG     1      10.797  10.925  -0.125  1.00  0.00      LIG  
ATOM   4322 C2   LIG     1      13.423  10.956  -0.250  1.00  0.00      LIG  
ATOM   4323 C3   LIG     1       9.605   9.899  -0.088  1.00  0.00      LIG  
ATOM   4324 C4   LIG     1      12.198   8.882   0.427  1.00  0.00      LIG  
ATOM   4325 C5   LIG     1       9.725   8.876   1.053  1.00  0.00      LIG  
ATOM   4326 C6   LIG     1      10.985  11.657  -1.479  1.00  0.00      LIG  
ATOM   4327 C7   LIG     1      13.202  12.392  -0.545  1.00  0.00      LIG  
ATOM   4328 C8   LIG     1      11.083   8.191   1.166  1.00  0.00      LIG  
ATOM   4329 C9   LIG     1      14.695  10.993   0.606  1.00  0.00      LIG  
ATOM   4330 C10  LIG     1      12.089  12.713  -1.479  1.00  0.00      LIG  
ATOM   4331 C11  LIG     1      12.143  10.856   1.938  1.00  0.00      LIG  
ATOM   4332 C12  LIG     1       9.413   9.164  -1.423  1.00  0.00      LIG  
ATOM   4333 C13  LIG     1      14.016  13.203   0.145  1.00  0.00      LIG  
ATOM   4334 C14  LIG     1      13.846  10.188  -1.511  1.00  0.00      LIG  
ATOM   4335 C15  LIG     1      14.953  12.433   0.995  1.00  0.00      LIG  
ATOM   4336 C16  LIG     1       8.319  10.686   0.207  1.00  0.00      LIG  
ATOM   4337 C17  LIG     1       8.673   7.806   1.021  1.00  0.00      LIG  
ATOM   4338 C18  LIG     1      14.138  14.700   0.213  1.00  0.00      LIG  
ATOM   4339 C19  LIG     1       8.379   8.069  -1.385  1.00  0.00      LIG  
ATOM   4340 C20  LIG     1       8.057   7.414  -0.102  1.00  0.00      LIG  
ATOM   4341 C21  LIG     1       8.360   7.165   2.332  1.00  0.00      LIG  
ATOM   4342 C22  LIG     1      12.842  15.493   0.343  1.00  0.00      LIG  
ATOM   4343 C23  LIG     1      14.907  15.207  -0.992  1.00  0.00      LIG  
ATOM   4344 C24  LIG     1      11.905  14.976   1.433  1.00  0.00      LIG  
ATOM   4345 C25  LIG     1      10.671  15.875   1.567  1.00  0.00      LIG  
ATOM   4346 C26  LIG     1       9.572  15.316   2.482  1.00  0.00      LIG  
ATOM   4347 C27  LIG     1       8.467  16.339   2.616  1.00  0.00      LIG  
ATOM   4348 C28  LIG     1       8.958  14.039   1.940  1.00  0.00      LIG  
ATOM   4349 H    LIG     1      10.483  11.724   0.553  1.00  0.00      LIG  
ATOM   4350 H1   LIG     1      13.151   8.526   0.828  1.00  0.00      LIG  
ATOM   4351 H2   LIG     1      12.142   8.531  -0.604  1.00  0.00      LIG  
ATOM   4352 H3   LIG     1       9.563   9.434   1.980  1.00  0.00      LIG  
ATOM   4353 H4   LIG     1      11.209  10.932  -2.263  1.00  0.00      LIG  
ATOM   4354 H5   LIG     1      11.341   8.119   2.224  1.00  0.00      LIG  
ATOM   4355 H6   LIG     1      11.060   7.156   0.808  1.00  0.00      LIG  
ATOM   4356 H7   LIG     1      15.550  10.659   0.010  1.00  0.00      LIG  
ATOM   4357 H8   LIG     1      14.678  10.329   1.473  1.00  0.00      LIG  
ATOM   4358 H9   LIG     1      11.665  13.692  -1.251  1.00  0.00      LIG  
ATOM   4359 H10  LIG     1      12.485  12.793  -2.495  1.00  0.00      LIG  
ATOM   4360 H11  LIG     1      11.203  10.637   2.444  1.00  0.00      LIG  
ATOM   4361 H12  LIG     1      12.280  11.935   2.021  1.00  0.00      LIG  
ATOM   4362 H13  LIG     1      12.928  10.366   2.516  1.00  0.00      LIG  
ATOM   4363 H14  LIG     1      10.349   8.716  -1.762  1.00  0.00      LIG  
ATOM   4364 H15  LIG     1       9.072   9.866  -2.187  1.00  0.00      LIG  
ATOM   4365 H16  LIG     1      13.010   9.971  -2.178  1.00  0.00      LIG  
ATOM   4366 H17  LIG     1      14.309   9.235  -1.244  1.00  0.00      LIG  
ATOM   4367 H18  LIG     1      14.588  10.751  -2.086  1.00  0.00      LIG  
ATOM   4368 H19  LIG     1      15.992  12.711   0.800  1.00  0.00      LIG  
ATOM   4369 H20  LIG     1      14.728  12.601   2.053  1.00  0.00      LIG  
ATOM   4370 H21  LIG     1       8.430  11.268   1.125  1.00  0.00      LIG  
ATOM   4371 H22  LIG     1       7.453  10.036   0.345  1.00  0.00      LIG  
ATOM   4372 H23  LIG     1       8.057  11.369  -0.600  1.00  0.00      LIG  
ATOM   4373 H24  LIG     1      14.734  14.928   1.101  1.00  0.00      LIG  
ATOM   4374 H25  LIG     1       9.064  11.726  -1.722  1.00  0.00      LIG  
ATOM   4375 H26  LIG     1       7.314   6.625  -0.110  1.00  0.00      LIG  
ATOM   4376 H27  LIG     1       8.036   7.923   3.050  1.00  0.00      LIG  
ATOM   4377 H28  LIG     1       9.244   6.663   2.735  1.00  0.00      LIG  
ATOM   4378 H29  LIG     1       7.561   6.421   2.245  1.00  0.00      LIG  
ATOM   4379 H30  LIG     1      12.333  15.523  -0.622  1.00  0.00      LIG  
ATOM   4380 H31  LIG     1      13.115  16.526   0.576  1.00  0.00      LIG  
ATOM   4381 H32  LIG     1      14.362  15.005  -1.919  1.00  0.00      LIG  
ATOM   4382 H33  LIG     1      15.060  16.286  -0.918  1.00  0.00      LIG  
ATOM   4383 H34  LIG     1      15.889  14.728  -1.059  1.00  0.00      LIG  
ATOM   4384 H35  LIG     1      11.595  13.961   1.181  1.00  0.00      LIG  
ATOM   4385 H36  LIG     1      10.999  16.831   1.984  1.00  0.00      LIG  
ATOM   4386 H37  LIG     1      13.449  14.452   2.484  1.00  0.00      LIG  
ATOM   4387 H38  LIG     1       9.782  15.272  -0.051  1.00  0.00      LIG  
ATOM   4388 H39  LIG     1       7.994  16.530   1.650  1.00  0.00      LIG  
ATOM   4389 H40  LIG     1       8.861  17.282   3.006  1.00  0.00      LIG  
ATOM   4390 H41  LIG     1       7.702  15.996   3.318  1.00  0.00      LIG  
ATOM   4391 H42  LIG     1       8.579  14.170   0.924  1.00  0.00      LIG  
ATOM   4392 H43  LIG     1       8.124  13.725   2.572  1.00  0.00      LIG  
ATOM   4393 H44  LIG     1       9.680  13.219   1.950  1.00  0.00      LIG  
ATOM   4394 H45  LIG     1      10.938  14.621   3.667  1.00  0.00      LIG  
TER
REMARK  Energy: 50.9758
REMARK  SimpleFitness: 50.9758
REMARK  FullFitness: -905.345
REMARK  InterFull: -30.385
REMARK  IntraFull: 108.613
REMARK  solvFull: -1196.24
REMARK  surfFull: 212.667
REMARK  extraFull: 0.0
REMARK  deltaGcompsolvpol: -1196.24
REMARK  deltaGcompsolvnonpol: 212.667
REMARK  deltaGprotsolvpol: -1219.71
REMARK  deltaGprotsolvnonpol: 208.651
REMARK  deltaGligsolvpol: -12.8657
REMARK  deltaGligsolvnonpol: 15.2866
REMARK  deltaGvdw: -30.385
REMARK  deltaGelec: 0.0
REMARK  deltaG: -5.7068763
REMARK  Cluster: 2
REMARK  ClusterRank: 1
ATOM   4315 O    LIG     1      10.169  12.393  -2.003  1.00  0.00      LIG  
ATOM   4316 O1   LIG     1       8.325   7.714  -2.723  1.00  0.00      LIG  
ATOM   4317 O2   LIG     1      12.618  15.121   2.978  1.00  0.00      LIG  
ATOM   4318 O3   LIG     1      10.273  16.157   0.379  1.00  0.00      LIG  
ATOM   4319 O4   LIG     1       9.875  15.039   3.849  1.00  0.00      LIG  
ATOM   4320 C    LIG     1      12.282  10.476   0.578  1.00  0.00      LIG  
ATOM   4321 C1   LIG     1      10.995  10.990  -0.139  1.00  0.00      LIG  
ATOM   4322 C2   LIG     1      13.618  11.052  -0.006  1.00  0.00      LIG  
ATOM   4323 C3   LIG     1       9.818   9.954  -0.227  1.00  0.00      LIG  
ATOM   4324 C4   LIG     1      12.361   8.957   0.528  1.00  0.00      LIG  
ATOM   4325 C5   LIG     1       9.839   8.921   0.911  1.00  0.00      LIG  
ATOM   4326 C6   LIG     1      11.313  11.748  -1.453  1.00  0.00      LIG  
ATOM   4327 C7   LIG     1      13.413  12.495  -0.283  1.00  0.00      LIG  
ATOM   4328 C8   LIG     1      11.186   8.244   1.142  1.00  0.00      LIG  
ATOM   4329 C9   LIG     1      14.804  11.066   0.967  1.00  0.00      LIG  
ATOM   4330 C10  LIG     1      12.365  12.843  -1.284  1.00  0.00      LIG  
ATOM   4331 C11  LIG     1      12.130  10.922   2.042  1.00  0.00      LIG  
ATOM   4332 C12  LIG     1       9.763   9.229  -1.579  1.00  0.00      LIG  
ATOM   4333 C13  LIG     1      14.169  13.289   0.489  1.00  0.00      LIG  
ATOM   4334 C14  LIG     1      14.171  10.315  -1.235  1.00  0.00      LIG  
ATOM   4335 C15  LIG     1      15.041  12.500   1.389  1.00  0.00      LIG  
ATOM   4336 C16  LIG     1       8.507  10.732  -0.040  1.00  0.00      LIG  
ATOM   4337 C17  LIG     1       8.800   7.849   0.773  1.00  0.00      LIG  
ATOM   4338 C18  LIG     1      14.282  14.785   0.604  1.00  0.00      LIG  
ATOM   4339 C19  LIG     1       8.732   8.131  -1.648  1.00  0.00      LIG  
ATOM   4340 C20  LIG     1       8.290   7.466  -0.405  1.00  0.00      LIG  
ATOM   4341 C21  LIG     1       8.374   7.195   2.045  1.00  0.00      LIG  
ATOM   4342 C22  LIG     1      12.980  15.579   0.654  1.00  0.00      LIG  
ATOM   4343 C23  LIG     1      15.133  15.319  -0.531  1.00  0.00      LIG  
ATOM   4344 C24  LIG     1      11.990  15.070   1.701  1.00  0.00      LIG  
ATOM   4345 C25  LIG     1      10.700  15.904   1.716  1.00  0.00      LIG  
ATOM   4346 C26  LIG     1       9.535  15.261   2.488  1.00  0.00      LIG  
ATOM   4347 C27  LIG     1       8.344  16.192   2.479  1.00  0.00      LIG  
ATOM   4348 C28  LIG     1       9.091  13.941   1.887  1.00  0.00      LIG  
ATOM   4349 H    LIG     1      10.606  11.776   0.512  1.00  0.00      LIG  
ATOM   4350 H1   LIG     1      13.272   8.610   1.022  1.00  0.00      LIG  
ATOM   4351 H2   LIG     1      12.416   8.617  -0.508  1.00  0.00      LIG  
ATOM   4352 H3   LIG     1       9.590   9.469   1.824  1.00  0.00      LIG  
ATOM   4353 H4   LIG     1      11.654  11.042  -2.211  1.00  0.00      LIG  
ATOM   4354 H5   LIG     1      11.341   8.154   2.219  1.00  0.00      LIG  
ATOM   4355 H6   LIG     1      11.205   7.216   0.762  1.00  0.00      LIG  
ATOM   4356 H7   LIG     1      15.710  10.725   0.455  1.00  0.00      LIG  
ATOM   4357 H8   LIG     1      14.697  10.397   1.822  1.00  0.00      LIG  
ATOM   4358 H9   LIG     1      11.869  13.774  -1.005  1.00  0.00      LIG  
ATOM   4359 H10  LIG     1      12.835  13.034  -2.253  1.00  0.00      LIG  
ATOM   4360 H11  LIG     1      11.146  10.691   2.451  1.00  0.00      LIG  
ATOM   4361 H12  LIG     1      12.246  12.003   2.143  1.00  0.00      LIG  
ATOM   4362 H13  LIG     1      12.862  10.440   2.691  1.00  0.00      LIG  
ATOM   4363 H14  LIG     1      10.730   8.783  -1.824  1.00  0.00      LIG  
ATOM   4364 H15  LIG     1       9.501   9.934  -2.370  1.00  0.00      LIG  
ATOM   4365 H16  LIG     1      13.408  10.099  -1.983  1.00  0.00      LIG  
ATOM   4366 H17  LIG     1      14.619   9.361  -0.943  1.00  0.00      LIG  
ATOM   4367 H18  LIG     1      14.958  10.900  -1.723  1.00  0.00      LIG  
ATOM   4368 H19  LIG     1      16.093  12.774   1.270  1.00  0.00      LIG  
ATOM   4369 H20  LIG     1      14.747  12.655   2.431  1.00  0.00      LIG  
ATOM   4370 H21  LIG     1       8.522  11.275   0.907  1.00  0.00      LIG  
ATOM   4371 H22  LIG     1       7.631  10.080  -0.022  1.00  0.00      LIG  
ATOM   4372 H23  LIG     1       8.332  11.451  -0.839  1.00  0.00      LIG  
ATOM   4373 H24  LIG     1      14.814  14.991   1.538  1.00  0.00      LIG  
ATOM   4374 H25  LIG     1       9.452  11.736  -1.979  1.00  0.00      LIG  
ATOM   4375 H26  LIG     1       7.552   6.678  -0.488  1.00  0.00      LIG  
ATOM   4376 H27  LIG     1       7.974   7.944   2.733  1.00  0.00      LIG  
ATOM   4377 H28  LIG     1       9.223   6.703   2.526  1.00  0.00      LIG  
ATOM   4378 H29  LIG     1       7.598   6.441   1.879  1.00  0.00      LIG  
ATOM   4379 H30  LIG     1      12.528  15.588  -0.339  1.00  0.00      LIG  
ATOM   4380 H31  LIG     1      13.238  16.616   0.886  1.00  0.00      LIG  
ATOM   4381 H32  LIG     1      14.648  15.151  -1.498  1.00  0.00      LIG  
ATOM   4382 H33  LIG     1      15.289  16.394  -0.413  1.00  0.00      LIG  
ATOM   4383 H34  LIG     1      16.113  14.832  -0.552  1.00  0.00      LIG  
ATOM   4384 H35  LIG     1      11.752  14.029   1.484  1.00  0.00      LIG  
ATOM   4385 H36  LIG     1      10.923  16.870   2.179  1.00  0.00      LIG  
ATOM   4386 H37  LIG     1      13.427  14.585   2.910  1.00  0.00      LIG  
ATOM   4387 H38  LIG     1      10.041  15.295  -0.006  1.00  0.00      LIG  
ATOM   4388 H39  LIG     1       7.968  16.346   1.464  1.00  0.00      LIG  
ATOM   4389 H40  LIG     1       8.611  17.163   2.907  1.00  0.00      LIG  
ATOM   4390 H41  LIG     1       7.532  15.785   3.089  1.00  0.00      LIG  
ATOM   4391 H42  LIG     1       8.879  14.037   0.819  1.00  0.00      LIG  
ATOM   4392 H43  LIG     1       8.184  13.583   2.381  1.00  0.00      LIG  
ATOM   4393 H44  LIG     1       9.848  13.167   2.035  1.00  0.00      LIG  
ATOM   4394 H45  LIG     1       9.171  14.474   4.213  1.00  0.00      LIG  
TER
REMARK  Energy: 52.8287
REMARK  SimpleFitness: 52.8287
REMARK  FullFitness: -902.073
REMARK  InterFull: -26.7491
REMARK  IntraFull: 106.397
REMARK  solvFull: -1195.45
REMARK  surfFull: 213.729
REMARK  extraFull: 0.0
REMARK  deltaGcompsolvpol: -1195.45
REMARK  deltaGcompsolvnonpol: 213.729
REMARK  deltaGprotsolvpol: -1219.71
REMARK  deltaGprotsolvnonpol: 208.651
REMARK  deltaGligsolvpol: -12.0235
REMARK  deltaGligsolvnonpol: 15.2849
REMARK  deltaGvdw: -26.7491
REMARK  deltaGelec: 0.0
REMARK  deltaG: -5.2654867
REMARK  Cluster: 2
REMARK  ClusterRank: 2
ATOM   4315 O    LIG     1      12.042  13.785  -2.061  1.00  0.00      LIG  
ATOM   4316 O1   LIG     1      10.903   9.886  -5.135  1.00  0.00      LIG  
ATOM   4317 O2   LIG     1      12.005  14.661   3.827  1.00  0.00      LIG  
ATOM   4318 O3   LIG     1      10.936  15.766   0.502  1.00  0.00      LIG  
ATOM   4319 O4   LIG     1       9.246  15.304   3.724  1.00  0.00      LIG  
ATOM   4320 C    LIG     1      13.148  10.877   0.193  1.00  0.00      LIG  
ATOM   4321 C1   LIG     1      12.211  11.723  -0.725  1.00  0.00      LIG  
ATOM   4322 C2   LIG     1      14.561  11.512   0.431  1.00  0.00      LIG  
ATOM   4323 C3   LIG     1      11.224  10.882  -1.618  1.00  0.00      LIG  
ATOM   4324 C4   LIG     1      13.342   9.481  -0.381  1.00  0.00      LIG  
ATOM   4325 C5   LIG     1      10.877   9.503  -1.027  1.00  0.00      LIG  
ATOM   4326 C6   LIG     1      12.955  12.856  -1.483  1.00  0.00      LIG  
ATOM   4327 C7   LIG     1      14.392  12.976   0.577  1.00  0.00      LIG  
ATOM   4328 C8   LIG     1      12.070   8.690  -0.530  1.00  0.00      LIG  
ATOM   4329 C9   LIG     1      15.238  11.134   1.754  1.00  0.00      LIG  
ATOM   4330 C10  LIG     1      13.902  13.695  -0.628  1.00  0.00      LIG  
ATOM   4331 C11  LIG     1      12.402  10.753   1.532  1.00  0.00      LIG  
ATOM   4332 C12  LIG     1      11.725  10.712  -3.060  1.00  0.00      LIG  
ATOM   4333 C13  LIG     1      14.674  13.427   1.807  1.00  0.00      LIG  
ATOM   4334 C14  LIG     1      15.604  11.188  -0.647  1.00  0.00      LIG  
ATOM   4335 C15  LIG     1      15.135  12.326   2.685  1.00  0.00      LIG  
ATOM   4336 C16  LIG     1       9.893  11.644  -1.665  1.00  0.00      LIG  
ATOM   4337 C17  LIG     1      10.064   8.636  -1.944  1.00  0.00      LIG  
ATOM   4338 C18  LIG     1      14.600  14.799   2.423  1.00  0.00      LIG  
ATOM   4339 C19  LIG     1      10.863   9.823  -3.916  1.00  0.00      LIG  
ATOM   4340 C20  LIG     1      10.055   8.767  -3.276  1.00  0.00      LIG  
ATOM   4341 C21  LIG     1       9.246   7.582  -1.277  1.00  0.00      LIG  
ATOM   4342 C22  LIG     1      13.353  15.624   2.120  1.00  0.00      LIG  
ATOM   4343 C23  LIG     1      15.822  15.607   2.030  1.00  0.00      LIG  
ATOM   4344 C24  LIG     1      12.057  14.878   2.424  1.00  0.00      LIG  
ATOM   4345 C25  LIG     1      10.853  15.686   1.925  1.00  0.00      LIG  
ATOM   4346 C26  LIG     1       9.476  15.128   2.327  1.00  0.00      LIG  
ATOM   4347 C27  LIG     1       9.326  13.657   1.984  1.00  0.00      LIG  
ATOM   4348 C28  LIG     1       8.379  15.886   1.605  1.00  0.00      LIG  
ATOM   4349 H    LIG     1      11.559  12.265  -0.034  1.00  0.00      LIG  
ATOM   4350 H1   LIG     1      14.030   8.909   0.247  1.00  0.00      LIG  
ATOM   4351 H2   LIG     1      13.793   9.537  -1.373  1.00  0.00      LIG  
ATOM   4352 H3   LIG     1      10.241   9.699  -0.160  1.00  0.00      LIG  
ATOM   4353 H4   LIG     1      13.539  12.432  -2.303  1.00  0.00      LIG  
ATOM   4354 H5   LIG     1      11.807   8.246   0.435  1.00  0.00      LIG  
ATOM   4355 H6   LIG     1      12.297   7.842  -1.185  1.00  0.00      LIG  
ATOM   4356 H7   LIG     1      16.302  10.946   1.580  1.00  0.00      LIG  
ATOM   4357 H8   LIG     1      14.862  10.216   2.212  1.00  0.00      LIG  
ATOM   4358 H9   LIG     1      13.430  14.637  -0.355  1.00  0.00      LIG  
ATOM   4359 H10  LIG     1      14.761  13.973  -1.244  1.00  0.00      LIG  
ATOM   4360 H11  LIG     1      11.342  10.535   1.401  1.00  0.00      LIG  
ATOM   4361 H12  LIG     1      12.440  11.684   2.100  1.00  0.00      LIG  
ATOM   4362 H13  LIG     1      12.815   9.951   2.146  1.00  0.00      LIG  
ATOM   4363 H14  LIG     1      12.736  10.298  -3.077  1.00  0.00      LIG  
ATOM   4364 H15  LIG     1      11.742  11.679  -3.568  1.00  0.00      LIG  
ATOM   4365 H16  LIG     1      15.217  11.314  -1.660  1.00  0.00      LIG  
ATOM   4366 H17  LIG     1      15.954  10.156  -0.552  1.00  0.00      LIG  
ATOM   4367 H18  LIG     1      16.485  11.830  -0.549  1.00  0.00      LIG  
ATOM   4368 H19  LIG     1      16.103  12.552   3.141  1.00  0.00      LIG  
ATOM   4369 H20  LIG     1      14.403  12.142   3.477  1.00  0.00      LIG  
ATOM   4370 H21  LIG     1       9.542  11.864  -0.654  1.00  0.00      LIG  
ATOM   4371 H22  LIG     1       9.102  11.079  -2.162  1.00  0.00      LIG  
ATOM   4372 H23  LIG     1       9.981  12.584  -2.208  1.00  0.00      LIG  
ATOM   4373 H24  LIG     1      14.632  14.660   3.507  1.00  0.00      LIG  
ATOM   4374 H25  LIG     1      11.717  14.331  -1.324  1.00  0.00      LIG  
ATOM   4375 H26  LIG     1       9.466   8.125  -3.919  1.00  0.00      LIG  
ATOM   4376 H27  LIG     1       8.565   8.041  -0.555  1.00  0.00      LIG  
ATOM   4377 H28  LIG     1       9.889   6.876  -0.745  1.00  0.00      LIG  
ATOM   4378 H29  LIG     1       8.644   7.014  -1.993  1.00  0.00      LIG  
ATOM   4379 H30  LIG     1      13.375  15.971   1.087  1.00  0.00      LIG  
ATOM   4380 H31  LIG     1      13.395  16.526   2.738  1.00  0.00      LIG  
ATOM   4381 H32  LIG     1      15.840  15.788   0.951  1.00  0.00      LIG  
ATOM   4382 H33  LIG     1      15.811  16.576   2.536  1.00  0.00      LIG  
ATOM   4383 H34  LIG     1      16.745  15.088   2.306  1.00  0.00      LIG  
ATOM   4384 H35  LIG     1      12.068  13.906   1.929  1.00  0.00      LIG  
ATOM   4385 H36  LIG     1      10.938  16.703   2.319  1.00  0.00      LIG  
ATOM   4386 H37  LIG     1      12.813  14.176   4.068  1.00  0.00      LIG  
ATOM   4387 H38  LIG     1      10.115  16.189   0.199  1.00  0.00      LIG  
ATOM   4388 H39  LIG     1       8.303  13.326   2.180  1.00  0.00      LIG  
ATOM   4389 H40  LIG     1       9.980  13.034   2.601  1.00  0.00      LIG  
ATOM   4390 H41  LIG     1       9.551  13.476   0.930  1.00  0.00      LIG  
ATOM   4391 H42  LIG     1       8.460  16.958   1.805  1.00  0.00      LIG  
ATOM   4392 H43  LIG     1       8.423  15.727   0.525  1.00  0.00      LIG  
ATOM   4393 H44  LIG     1       7.394  15.567   1.958  1.00  0.00      LIG  
ATOM   4394 H45  LIG     1       8.419  14.836   3.930  1.00  0.00      LIG  
TER
REMARK  Energy: 52.8535
REMARK  SimpleFitness: 52.8535
REMARK  FullFitness: -901.8734
REMARK  InterFull: -27.2015
REMARK  IntraFull: 106.611
REMARK  solvFull: -1194.87
REMARK  surfFull: 213.587
REMARK  extraFull: 0.0
REMARK  deltaGcompsolvpol: -1194.87
REMARK  deltaGcompsolvnonpol: 213.587
REMARK  deltaGprotsolvpol: -1219.71
REMARK  deltaGprotsolvnonpol: 208.651
REMARK  deltaGligsolvpol: -12.006
REMARK  deltaGligsolvnonpol: 15.2694
REMARK  deltaGvdw: -27.2015
REMARK  deltaGelec: 0.0
REMARK  deltaG: -5.285828
REMARK  Cluster: 2
REMARK  ClusterRank: 3
ATOM   4315 O    LIG     1      11.948  13.871  -2.005  1.00  0.00      LIG  
ATOM   4316 O1   LIG     1      10.596  10.162  -5.135  1.00  0.00      LIG  
ATOM   4317 O2   LIG     1      11.929  14.645   3.849  1.00  0.00      LIG  
ATOM   4318 O3   LIG     1      10.897  15.781   0.525  1.00  0.00      LIG  
ATOM   4319 O4   LIG     1       9.191  15.377   3.745  1.00  0.00      LIG  
ATOM   4320 C    LIG     1      13.035  10.902   0.175  1.00  0.00      LIG  
ATOM   4321 C1   LIG     1      12.098  11.785  -0.704  1.00  0.00      LIG  
ATOM   4322 C2   LIG     1      14.458  11.514   0.416  1.00  0.00      LIG  
ATOM   4323 C3   LIG     1      11.072  10.986  -1.592  1.00  0.00      LIG  
ATOM   4324 C4   LIG     1      13.207   9.527  -0.453  1.00  0.00      LIG  
ATOM   4325 C5   LIG     1      10.730   9.586  -1.049  1.00  0.00      LIG  
ATOM   4326 C6   LIG     1      12.851  12.914  -1.458  1.00  0.00      LIG  
ATOM   4327 C7   LIG     1      14.310  12.977   0.585  1.00  0.00      LIG  
ATOM   4328 C8   LIG     1      11.929   8.748  -0.613  1.00  0.00      LIG  
ATOM   4329 C9   LIG     1      15.140  11.109   1.730  1.00  0.00      LIG  
ATOM   4330 C10  LIG     1      13.831  13.721  -0.608  1.00  0.00      LIG  
ATOM   4331 C11  LIG     1      12.305  10.741   1.520  1.00  0.00      LIG  
ATOM   4332 C12  LIG     1      11.519  10.870  -3.058  1.00  0.00      LIG  
ATOM   4333 C13  LIG     1      14.600  13.407   1.822  1.00  0.00      LIG  
ATOM   4334 C14  LIG     1      15.491  11.197  -0.673  1.00  0.00      LIG  
ATOM   4335 C15  LIG     1      15.054  12.288   2.680  1.00  0.00      LIG  
ATOM   4336 C16  LIG     1       9.747  11.757  -1.553  1.00  0.00      LIG  
ATOM   4337 C17  LIG     1       9.886   8.759  -1.978  1.00  0.00      LIG  
ATOM   4338 C18  LIG     1      14.542  14.772   2.455  1.00  0.00      LIG  
ATOM   4339 C19  LIG     1      10.609  10.037  -3.920  1.00  0.00      LIG  
ATOM   4340 C20  LIG     1       9.825   8.952  -3.301  1.00  0.00      LIG  
ATOM   4341 C21  LIG     1       9.106   7.661  -1.336  1.00  0.00      LIG  
ATOM   4342 C22  LIG     1      13.303  15.612   2.165  1.00  0.00      LIG  
ATOM   4343 C23  LIG     1      15.768  15.573   2.065  1.00  0.00      LIG  
ATOM   4344 C24  LIG     1      11.998  14.876   2.449  1.00  0.00      LIG  
ATOM   4345 C25  LIG     1      10.810  15.708   1.949  1.00  0.00      LIG  
ATOM   4346 C26  LIG     1       9.421  15.183   2.350  1.00  0.00      LIG  
ATOM   4347 C27  LIG     1       9.242  13.713   2.018  1.00  0.00      LIG  
ATOM   4348 C28  LIG     1       8.344  15.956   1.617  1.00  0.00      LIG  
ATOM   4349 H    LIG     1      11.473  12.329   0.012  1.00  0.00      LIG  
ATOM   4350 H1   LIG     1      13.902   8.927   0.141  1.00  0.00      LIG  
ATOM   4351 H2   LIG     1      13.640   9.619  -1.451  1.00  0.00      LIG  
ATOM   4352 H3   LIG     1      10.116   9.749  -0.160  1.00  0.00      LIG  
ATOM   4353 H4   LIG     1      13.413  12.492  -2.295  1.00  0.00      LIG  
ATOM   4354 H5   LIG     1      11.684   8.261   0.335  1.00  0.00      LIG  
ATOM   4355 H6   LIG     1      12.139   7.931  -1.313  1.00  0.00      LIG  
ATOM   4356 H7   LIG     1      16.201  10.915   1.546  1.00  0.00      LIG  
ATOM   4357 H8   LIG     1      14.760  10.188   2.175  1.00  0.00      LIG  
ATOM   4358 H9   LIG     1      13.393  14.675  -0.325  1.00  0.00      LIG  
ATOM   4359 H10  LIG     1      14.692  13.977  -1.232  1.00  0.00      LIG  
ATOM   4360 H11  LIG     1      11.241  10.537   1.398  1.00  0.00      LIG  
ATOM   4361 H12  LIG     1      12.359  11.653   2.116  1.00  0.00      LIG  
ATOM   4362 H13  LIG     1      12.718   9.916   2.103  1.00  0.00      LIG  
ATOM   4363 H14  LIG     1      12.520  10.438  -3.126  1.00  0.00      LIG  
ATOM   4364 H15  LIG     1      11.536  11.857  -3.527  1.00  0.00      LIG  
ATOM   4365 H16  LIG     1      15.100  11.351  -1.682  1.00  0.00      LIG  
ATOM   4366 H17  LIG     1      15.826  10.159  -0.602  1.00  0.00      LIG  
ATOM   4367 H18  LIG     1      16.382  11.824  -0.567  1.00  0.00      LIG  
ATOM   4368 H19  LIG     1      16.027  12.497   3.133  1.00  0.00      LIG  
ATOM   4369 H20  LIG     1      14.326  12.099   3.474  1.00  0.00      LIG  
ATOM   4370 H21  LIG     1       9.404  11.869  -0.522  1.00  0.00      LIG  
ATOM   4371 H22  LIG     1       8.951  11.254  -2.104  1.00  0.00      LIG  
ATOM   4372 H23  LIG     1       9.841  12.750  -1.985  1.00  0.00      LIG  
ATOM   4373 H24  LIG     1      14.576  14.619   3.537  1.00  0.00      LIG  
ATOM   4374 H25  LIG     1      11.642  14.409  -1.252  1.00  0.00      LIG  
ATOM   4375 H26  LIG     1       9.215   8.337  -3.951  1.00  0.00      LIG  
ATOM   4376 H27  LIG     1       8.449   8.071  -0.565  1.00  0.00      LIG  
ATOM   4377 H28  LIG     1       9.777   6.935  -0.870  1.00  0.00      LIG  
ATOM   4378 H29  LIG     1       8.482   7.123  -2.058  1.00  0.00      LIG  
ATOM   4379 H30  LIG     1      13.332  15.979   1.139  1.00  0.00      LIG  
ATOM   4380 H31  LIG     1      13.352  16.503   2.799  1.00  0.00      LIG  
ATOM   4381 H32  LIG     1      15.779  15.770   0.989  1.00  0.00      LIG  
ATOM   4382 H33  LIG     1      15.772  16.536   2.583  1.00  0.00      LIG  
ATOM   4383 H34  LIG     1      16.689  15.042   2.325  1.00  0.00      LIG  
ATOM   4384 H35  LIG     1      11.999  13.909   1.944  1.00  0.00      LIG  
ATOM   4385 H36  LIG     1      10.918  16.723   2.338  1.00  0.00      LIG  
ATOM   4386 H37  LIG     1      12.722  14.135   4.090  1.00  0.00      LIG  
ATOM   4387 H38  LIG     1      10.081  16.214   0.219  1.00  0.00      LIG  
ATOM   4388 H39  LIG     1       8.210  13.407   2.208  1.00  0.00      LIG  
ATOM   4389 H40  LIG     1       9.879  13.080   2.642  1.00  0.00      LIG  
ATOM   4390 H41  LIG     1       9.470  13.522   0.966  1.00  0.00      LIG  
ATOM   4391 H42  LIG     1       8.447  17.028   1.809  1.00  0.00      LIG  
ATOM   4392 H43  LIG     1       8.386  15.787   0.539  1.00  0.00      LIG  
ATOM   4393 H44  LIG     1       7.352  15.659   1.971  1.00  0.00      LIG  
ATOM   4394 H45  LIG     1       8.309  15.013   3.934  1.00  0.00      LIG  
TER
REMARK  Energy: 52.8284
REMARK  SimpleFitness: 52.8284
REMARK  FullFitness: -900.6244
REMARK  InterFull: -19.7003
REMARK  IntraFull: 103.881
REMARK  solvFull: -1198.52
REMARK  surfFull: 213.715
REMARK  extraFull: 0.0
REMARK  deltaGcompsolvpol: -1198.52
REMARK  deltaGcompsolvnonpol: 213.715
REMARK  deltaGprotsolvpol: -1219.71
REMARK  deltaGprotsolvnonpol: 208.651
REMARK  deltaGligsolvpol: -11.7353
REMARK  deltaGligsolvnonpol: 15.3033
REMARK  deltaGvdw: -19.7003
REMARK  deltaGelec: 0.0
REMARK  deltaG: -4.807262
REMARK  Cluster: 2
REMARK  ClusterRank: 4
ATOM   4315 O    LIG     1      11.956  13.606  -2.224  1.00  0.00      LIG  
ATOM   4316 O1   LIG     1      10.953   9.510  -5.174  1.00  0.00      LIG  
ATOM   4317 O2   LIG     1      11.924  14.624   3.723  1.00  0.00      LIG  
ATOM   4318 O3   LIG     1      10.842  15.850   0.442  1.00  0.00      LIG  
ATOM   4319 O4   LIG     1       9.195  15.074   3.632  1.00  0.00      LIG  
ATOM   4320 C    LIG     1      12.912  10.769   0.182  1.00  0.00      LIG  
ATOM   4321 C1   LIG     1      12.033  11.588  -0.813  1.00  0.00      LIG  
ATOM   4322 C2   LIG     1      14.341  11.363   0.421  1.00  0.00      LIG  
ATOM   4323 C3   LIG     1      11.078  10.725  -1.718  1.00  0.00      LIG  
ATOM   4324 C4   LIG     1      13.068   9.328  -0.280  1.00  0.00      LIG  
ATOM   4325 C5   LIG     1      10.643   9.403  -1.059  1.00  0.00      LIG  
ATOM   4326 C6   LIG     1      12.826  12.684  -1.575  1.00  0.00      LIG  
ATOM   4327 C7   LIG     1      14.222  12.836   0.517  1.00  0.00      LIG  
ATOM   4328 C8   LIG     1      11.768   8.584  -0.426  1.00  0.00      LIG  
ATOM   4329 C9   LIG     1      14.981  10.999   1.766  1.00  0.00      LIG  
ATOM   4330 C10  LIG     1      13.743  13.540  -0.702  1.00  0.00      LIG  
ATOM   4331 C11  LIG     1      12.122  10.759   1.501  1.00  0.00      LIG  
ATOM   4332 C12  LIG     1      11.673  10.442  -3.105  1.00  0.00      LIG  
ATOM   4333 C13  LIG     1      14.522  13.316   1.732  1.00  0.00      LIG  
ATOM   4334 C14  LIG     1      15.389  10.966  -0.627  1.00  0.00      LIG  
ATOM   4335 C15  LIG     1      14.935  12.229   2.650  1.00  0.00      LIG  
ATOM   4336 C16  LIG     1       9.784  11.526  -1.922  1.00  0.00      LIG  
ATOM   4337 C17  LIG     1       9.864   8.500  -1.972  1.00  0.00      LIG  
ATOM   4338 C18  LIG     1      14.495  14.709   2.305  1.00  0.00      LIG  
ATOM   4339 C19  LIG     1      10.832   9.530  -3.958  1.00  0.00      LIG  
ATOM   4340 C20  LIG     1       9.949   8.542  -3.308  1.00  0.00      LIG  
ATOM   4341 C21  LIG     1       8.971   7.513  -1.298  1.00  0.00      LIG  
ATOM   4342 C22  LIG     1      13.266  15.558   1.993  1.00  0.00      LIG  
ATOM   4343 C23  LIG     1      15.732  15.470   1.870  1.00  0.00      LIG  
ATOM   4344 C24  LIG     1      11.957  14.848   2.319  1.00  0.00      LIG  
ATOM   4345 C25  LIG     1      10.759  15.681   1.858  1.00  0.00      LIG  
ATOM   4346 C26  LIG     1       9.386  15.088   2.219  1.00  0.00      LIG  
ATOM   4347 C27  LIG     1       9.201  13.678   1.688  1.00  0.00      LIG  
ATOM   4348 C28  LIG     1       8.293  15.953   1.630  1.00  0.00      LIG  
ATOM   4349 H    LIG     1      11.355  12.165  -0.178  1.00  0.00      LIG  
ATOM   4350 H1   LIG     1      13.702   8.776   0.420  1.00  0.00      LIG  
ATOM   4351 H2   LIG     1      13.565   9.288  -1.251  1.00  0.00      LIG  
ATOM   4352 H3   LIG     1       9.959   9.682  -0.253  1.00  0.00      LIG  
ATOM   4353 H4   LIG     1      13.439  12.227  -2.355  1.00  0.00      LIG  
ATOM   4354 H5   LIG     1      11.434   8.244   0.558  1.00  0.00      LIG  
ATOM   4355 H6   LIG     1      11.987   7.670  -0.989  1.00  0.00      LIG  
ATOM   4356 H7   LIG     1      16.034  10.741   1.616  1.00  0.00      LIG  
ATOM   4357 H8   LIG     1      14.544  10.126   2.255  1.00  0.00      LIG  
ATOM   4358 H9   LIG     1      13.240  14.468  -0.436  1.00  0.00      LIG  
ATOM   4359 H10  LIG     1      14.606  13.838  -1.303  1.00  0.00      LIG  
ATOM   4360 H11  LIG     1      11.057  10.576   1.346  1.00  0.00      LIG  
ATOM   4361 H12  LIG     1      12.184  11.719   2.016  1.00  0.00      LIG  
ATOM   4362 H13  LIG     1      12.480   9.981   2.177  1.00  0.00      LIG  
ATOM   4363 H14  LIG     1      12.664   9.989  -3.025  1.00  0.00      LIG  
ATOM   4364 H15  LIG     1      11.767  11.372  -3.671  1.00  0.00      LIG  
ATOM   4365 H16  LIG     1      15.020  11.063  -1.650  1.00  0.00      LIG  
ATOM   4366 H17  LIG     1      15.706   9.929  -0.487  1.00  0.00      LIG  
ATOM   4367 H18  LIG     1      16.288  11.585  -0.540  1.00  0.00      LIG  
ATOM   4368 H19  LIG     1      15.914  12.428   3.094  1.00  0.00      LIG  
ATOM   4369 H20  LIG     1      14.198  12.108   3.449  1.00  0.00      LIG  
ATOM   4370 H21  LIG     1       9.415  11.914  -0.969  1.00  0.00      LIG  
ATOM   4371 H22  LIG     1       8.981  10.927  -2.354  1.00  0.00      LIG  
ATOM   4372 H23  LIG     1       9.933  12.366  -2.601  1.00  0.00      LIG  
ATOM   4373 H24  LIG     1      14.539  14.604   3.392  1.00  0.00      LIG  
ATOM   4374 H25  LIG     1      11.619  14.189  -1.521  1.00  0.00      LIG  
ATOM   4375 H26  LIG     1       9.384   7.875  -3.947  1.00  0.00      LIG  
ATOM   4376 H27  LIG     1       8.257   8.036  -0.657  1.00  0.00      LIG  
ATOM   4377 H28  LIG     1       9.554   6.827  -0.678  1.00  0.00      LIG  
ATOM   4378 H29  LIG     1       8.402   6.914  -2.016  1.00  0.00      LIG  
ATOM   4379 H30  LIG     1      13.291  15.881   0.952  1.00  0.00      LIG  
ATOM   4380 H31  LIG     1      13.332  16.472   2.592  1.00  0.00      LIG  
ATOM   4381 H32  LIG     1      15.740  15.616   0.786  1.00  0.00      LIG  
ATOM   4382 H33  LIG     1      15.754  16.455   2.344  1.00  0.00      LIG  
ATOM   4383 H34  LIG     1      16.644  14.935   2.151  1.00  0.00      LIG  
ATOM   4384 H35  LIG     1      11.937  13.880   1.818  1.00  0.00      LIG  
ATOM   4385 H36  LIG     1      10.836  16.671   2.317  1.00  0.00      LIG  
ATOM   4386 H37  LIG     1      11.006  14.377   3.936  1.00  0.00      LIG  
ATOM   4387 H38  LIG     1      10.025  16.301   0.167  1.00  0.00      LIG  
ATOM   4388 H39  LIG     1       8.186  13.326   1.896  1.00  0.00      LIG  
ATOM   4389 H40  LIG     1       9.880  12.976   2.178  1.00  0.00      LIG  
ATOM   4390 H41  LIG     1       9.364  13.639   0.608  1.00  0.00      LIG  
ATOM   4391 H42  LIG     1       8.393  16.984   1.980  1.00  0.00      LIG  
ATOM   4392 H43  LIG     1       8.320  15.952   0.537  1.00  0.00      LIG  
ATOM   4393 H44  LIG     1       7.309  15.597   1.949  1.00  0.00      LIG  
ATOM   4394 H45  LIG     1       8.315  14.689   3.789  1.00  0.00      LIG  
TER
REMARK  Energy: 65.9053
REMARK  SimpleFitness: 65.9053
REMARK  FullFitness: -892.19946
REMARK  InterFull: -29.4865
REMARK  IntraFull: 120.115
REMARK  solvFull: -1195.59
REMARK  surfFull: 212.762
REMARK  extraFull: 0.0
REMARK  deltaGcompsolvpol: -1195.59
REMARK  deltaGcompsolvnonpol: 212.762
REMARK  deltaGprotsolvpol: -1219.71
REMARK  deltaGprotsolvnonpol: 208.651
REMARK  deltaGligsolvpol: -11.8138
REMARK  deltaGligsolvnonpol: 15.5272
REMARK  deltaGvdw: -29.4865
REMARK  deltaGelec: 0.0
REMARK  deltaG: -5.660248
REMARK  Cluster: 2
REMARK  ClusterRank: 5
ATOM   4315 O    LIG     1      11.575  13.024  -2.076  1.00  0.00      LIG  
ATOM   4316 O1   LIG     1       9.875   8.619  -4.029  1.00  0.00      LIG  
ATOM   4317 O2   LIG     1      11.599  16.215   0.269  1.00  0.00      LIG  
ATOM   4318 O3   LIG     1      11.693  14.817   3.658  1.00  0.00      LIG  
ATOM   4319 O4   LIG     1       9.543  16.754   2.365  1.00  0.00      LIG  
ATOM   4320 C    LIG     1      12.085  10.718   0.956  1.00  0.00      LIG  
ATOM   4321 C1   LIG     1      11.332  11.422  -0.216  1.00  0.00      LIG  
ATOM   4322 C2   LIG     1      13.588  11.135   1.094  1.00  0.00      LIG  
ATOM   4323 C3   LIG     1      10.238  10.544  -0.924  1.00  0.00      LIG  
ATOM   4324 C4   LIG     1      12.023   9.206   0.807  1.00  0.00      LIG  
ATOM   4325 C5   LIG     1       9.622   9.476  -0.000  1.00  0.00      LIG  
ATOM   4326 C6   LIG     1      12.285  12.170  -1.183  1.00  0.00      LIG  
ATOM   4327 C7   LIG     1      13.694  12.597   0.868  1.00  0.00      LIG  
ATOM   4328 C8   LIG     1      10.625   8.649   0.802  1.00  0.00      LIG  
ATOM   4329 C9   LIG     1      14.188  10.978   2.494  1.00  0.00      LIG  
ATOM   4330 C10  LIG     1      13.299  13.072  -0.485  1.00  0.00      LIG  
ATOM   4331 C11  LIG     1      11.311  11.103   2.228  1.00  0.00      LIG  
ATOM   4332 C12  LIG     1      10.752   9.882  -2.212  1.00  0.00      LIG  
ATOM   4333 C13  LIG     1      14.110  13.271   1.952  1.00  0.00      LIG  
ATOM   4334 C14  LIG     1      14.561  10.367   0.188  1.00  0.00      LIG  
ATOM   4335 C15  LIG     1      14.356  12.356   3.089  1.00  0.00      LIG  
ATOM   4336 C16  LIG     1       9.075  11.472  -1.305  1.00  0.00      LIG  
ATOM   4337 C17  LIG     1       8.693   8.531  -0.705  1.00  0.00      LIG  
ATOM   4338 C18  LIG     1      14.376  14.728   2.231  1.00  0.00      LIG  
ATOM   4339 C19  LIG     1       9.774   8.932  -2.852  1.00  0.00      LIG  
ATOM   4340 C20  LIG     1       8.759   8.264  -2.014  1.00  0.00      LIG  
ATOM   4341 C21  LIG     1       7.670   7.870   0.158  1.00  0.00      LIG  
ATOM   4342 C22  LIG     1      13.634  15.774   1.410  1.00  0.00      LIG  
ATOM   4343 C23  LIG     1      15.860  14.984   2.035  1.00  0.00      LIG  
ATOM   4344 C24  LIG     1      12.113  15.977   1.578  1.00  0.00      LIG  
ATOM   4345 C25  LIG     1      11.229  14.956   2.316  1.00  0.00      LIG  
ATOM   4346 C26  LIG     1       9.726  15.338   2.348  1.00  0.00      LIG  
ATOM   4347 C27  LIG     1       9.027  14.803   3.583  1.00  0.00      LIG  
ATOM   4348 C28  LIG     1       8.985  14.768   1.152  1.00  0.00      LIG  
ATOM   4349 H    LIG     1      10.767  12.230   0.257  1.00  0.00      LIG  
ATOM   4350 H1   LIG     1      12.582   8.725   1.614  1.00  0.00      LIG  
ATOM   4351 H2   LIG     1      12.493   8.893  -0.127  1.00  0.00      LIG  
ATOM   4352 H3   LIG     1       9.008  10.023   0.721  1.00  0.00      LIG  
ATOM   4353 H4   LIG     1      12.830  11.454  -1.801  1.00  0.00      LIG  
ATOM   4354 H5   LIG     1      10.264   8.570   1.832  1.00  0.00      LIG  
ATOM   4355 H6   LIG     1      10.696   7.616   0.443  1.00  0.00      LIG  
ATOM   4356 H7   LIG     1      15.180  10.523   2.429  1.00  0.00      LIG  
ATOM   4357 H8   LIG     1      13.620  10.328   3.153  1.00  0.00      LIG  
ATOM   4358 H9   LIG     1      12.890  14.078  -0.425  1.00  0.00      LIG  
ATOM   4359 H10  LIG     1      14.189  13.150  -1.116  1.00  0.00      LIG  
ATOM   4360 H11  LIG     1      10.232  11.115   2.071  1.00  0.00      LIG  
ATOM   4361 H12  LIG     1      11.573  12.100   2.576  1.00  0.00      LIG  
ATOM   4362 H13  LIG     1      11.504  10.407   3.044  1.00  0.00      LIG  
ATOM   4363 H14  LIG     1      11.672   9.323  -2.027  1.00  0.00      LIG  
ATOM   4364 H15  LIG     1      10.961  10.643  -2.967  1.00  0.00      LIG  
ATOM   4365 H16  LIG     1      14.208  10.280  -0.840  1.00  0.00      LIG  
ATOM   4366 H17  LIG     1      14.724   9.353   0.564  1.00  0.00      LIG  
ATOM   4367 H18  LIG     1      15.541  10.854   0.159  1.00  0.00      LIG  
ATOM   4368 H19  LIG     1      15.360  12.479   3.505  1.00  0.00      LIG  
ATOM   4369 H20  LIG     1      13.622  12.532   3.881  1.00  0.00      LIG  
ATOM   4370 H21  LIG     1       8.752  12.056  -0.440  1.00  0.00      LIG  
ATOM   4371 H22  LIG     1       8.202  10.925  -1.665  1.00  0.00      LIG  
ATOM   4372 H23  LIG     1       9.347  12.164  -2.102  1.00  0.00      LIG  
ATOM   4373 H24  LIG     1      14.151  14.914   3.283  1.00  0.00      LIG  
ATOM   4374 H25  LIG     1      11.307  13.793  -1.545  1.00  0.00      LIG  
ATOM   4375 H26  LIG     1       8.085   7.569  -2.500  1.00  0.00      LIG  
ATOM   4376 H27  LIG     1       7.052   8.626   0.649  1.00  0.00      LIG  
ATOM   4377 H28  LIG     1       8.153   7.265   0.929  1.00  0.00      LIG  
ATOM   4378 H29  LIG     1       7.008   7.215  -0.417  1.00  0.00      LIG  
ATOM   4379 H30  LIG     1      13.904  15.647   0.358  1.00  0.00      LIG  
ATOM   4380 H31  LIG     1      14.085  16.739   1.657  1.00  0.00      LIG  
ATOM   4381 H32  LIG     1      16.151  14.822   0.993  1.00  0.00      LIG  
ATOM   4382 H33  LIG     1      16.103  16.018   2.293  1.00  0.00      LIG  
ATOM   4383 H34  LIG     1      16.471  14.330   2.665  1.00  0.00      LIG  
ATOM   4384 H35  LIG     1      12.018  16.906   2.141  1.00  0.00      LIG  
ATOM   4385 H36  LIG     1      11.311  13.983   1.833  1.00  0.00      LIG  
ATOM   4386 H37  LIG     1      12.254  16.776  -0.183  1.00  0.00      LIG  
ATOM   4387 H38  LIG     1      12.583  14.426   3.605  1.00  0.00      LIG  
ATOM   4388 H39  LIG     1       7.948  14.965   3.513  1.00  0.00      LIG  
ATOM   4389 H40  LIG     1       9.357  15.326   4.486  1.00  0.00      LIG  
ATOM   4390 H41  LIG     1       9.214  13.732   3.696  1.00  0.00      LIG  
ATOM   4391 H42  LIG     1       9.342  15.191   0.211  1.00  0.00      LIG  
ATOM   4392 H43  LIG     1       9.096  13.682   1.115  1.00  0.00      LIG  
ATOM   4393 H44  LIG     1       7.919  15.006   1.214  1.00  0.00      LIG  
ATOM   4394 H45  LIG     1       8.583  16.907   2.303  1.00  0.00      LIG  
TER
REMARK  Energy: 68.8901
REMARK  SimpleFitness: 68.8901
REMARK  FullFitness: -887.39185
REMARK  InterFull: -20.4629
REMARK  IntraFull: 119.817
REMARK  solvFull: -1200.51
REMARK  surfFull: 213.764
REMARK  extraFull: 0.0
REMARK  deltaGcompsolvpol: -1200.51
REMARK  deltaGcompsolvnonpol: 213.764
REMARK  deltaGprotsolvpol: -1219.71
REMARK  deltaGprotsolvnonpol: 208.651
REMARK  deltaGligsolvpol: -12.1599
REMARK  deltaGligsolvnonpol: 15.4556
REMARK  deltaGvdw: -20.4629
REMARK  deltaGelec: 0.0
REMARK  deltaG: -4.984977
REMARK  Cluster: 2
REMARK  ClusterRank: 6
ATOM   4315 O    LIG     1      12.682  13.151  -2.351  1.00  0.00      LIG  
ATOM   4316 O1   LIG     1      10.891   9.106  -4.798  1.00  0.00      LIG  
ATOM   4317 O2   LIG     1      12.562  16.073   0.082  1.00  0.00      LIG  
ATOM   4318 O3   LIG     1      12.215  14.908   3.537  1.00  0.00      LIG  
ATOM   4319 O4   LIG     1      10.285  16.774   1.975  1.00  0.00      LIG  
ATOM   4320 C    LIG     1      12.731  10.640   0.564  1.00  0.00      LIG  
ATOM   4321 C1   LIG     1      12.153  11.461  -0.629  1.00  0.00      LIG  
ATOM   4322 C2   LIG     1      14.223  10.970   0.906  1.00  0.00      LIG  
ATOM   4323 C3   LIG     1      11.090  10.699  -1.504  1.00  0.00      LIG  
ATOM   4324 C4   LIG     1      12.622   9.147   0.293  1.00  0.00      LIG  
ATOM   4325 C5   LIG     1      10.336   9.597  -0.736  1.00  0.00      LIG  
ATOM   4326 C6   LIG     1      13.244  12.205  -1.444  1.00  0.00      LIG  
ATOM   4327 C7   LIG     1      14.420  12.433   0.771  1.00  0.00      LIG  
ATOM   4328 C8   LIG     1      11.212   8.661   0.093  1.00  0.00      LIG  
ATOM   4329 C9   LIG     1      14.637  10.714   2.358  1.00  0.00      LIG  
ATOM   4330 C10  LIG     1      14.249  12.985  -0.597  1.00  0.00      LIG  
ATOM   4331 C11  LIG     1      11.830  10.974   1.764  1.00  0.00      LIG  
ATOM   4332 C12  LIG     1      11.688  10.111  -2.791  1.00  0.00      LIG  
ATOM   4333 C13  LIG     1      14.709  13.039   1.938  1.00  0.00      LIG  
ATOM   4334 C14  LIG     1      15.259  10.196   0.077  1.00  0.00      LIG  
ATOM   4335 C15  LIG     1      14.763  12.056   3.045  1.00  0.00      LIG  
ATOM   4336 C16  LIG     1      10.017  11.722  -1.902  1.00  0.00      LIG  
ATOM   4337 C17  LIG     1       9.441   8.758  -1.601  1.00  0.00      LIG  
ATOM   4338 C18  LIG     1      14.998  14.464   2.326  1.00  0.00      LIG  
ATOM   4339 C19  LIG     1      10.714   9.301  -3.605  1.00  0.00      LIG  
ATOM   4340 C20  LIG     1       9.606   8.608  -2.920  1.00  0.00      LIG  
ATOM   4341 C21  LIG     1       8.329   8.059  -0.894  1.00  0.00      LIG  
ATOM   4342 C22  LIG     1      14.425  15.606   1.491  1.00  0.00      LIG  
ATOM   4343 C23  LIG     1      16.507  14.655   2.332  1.00  0.00      LIG  
ATOM   4344 C24  LIG     1      12.908  15.888   1.451  1.00  0.00      LIG  
ATOM   4345 C25  LIG     1      11.905  14.941   2.146  1.00  0.00      LIG  
ATOM   4346 C26  LIG     1      10.418  15.354   1.986  1.00  0.00      LIG  
ATOM   4347 C27  LIG     1       9.546  14.838   3.122  1.00  0.00      LIG  
ATOM   4348 C28  LIG     1       9.803  14.819   0.704  1.00  0.00      LIG  
ATOM   4349 H    LIG     1      11.590  12.273  -0.160  1.00  0.00      LIG  
ATOM   4350 H1   LIG     1      13.066   8.582   1.118  1.00  0.00      LIG  
ATOM   4351 H2   LIG     1      13.178   8.880  -0.608  1.00  0.00      LIG  
ATOM   4352 H3   LIG     1       9.675  10.119  -0.039  1.00  0.00      LIG  
ATOM   4353 H4   LIG     1      13.801  11.488  -2.048  1.00  0.00      LIG  
ATOM   4354 H5   LIG     1      10.738   8.520   1.069  1.00  0.00      LIG  
ATOM   4355 H6   LIG     1      11.280   7.658  -0.341  1.00  0.00      LIG  
ATOM   4356 H7   LIG     1      15.624  10.241   2.385  1.00  0.00      LIG  
ATOM   4357 H8   LIG     1      13.982  10.035   2.903  1.00  0.00      LIG  
ATOM   4358 H9   LIG     1      13.956  14.031  -0.557  1.00  0.00      LIG  
ATOM   4359 H10  LIG     1      15.214  12.971  -1.113  1.00  0.00      LIG  
ATOM   4360 H11  LIG     1      10.776  11.031   1.489  1.00  0.00      LIG  
ATOM   4361 H12  LIG     1      12.074  11.945   2.192  1.00  0.00      LIG  
ATOM   4362 H13  LIG     1      11.914  10.224   2.550  1.00  0.00      LIG  
ATOM   4363 H14  LIG     1      12.543   9.468  -2.571  1.00  0.00      LIG  
ATOM   4364 H15  LIG     1      12.023  10.912  -3.453  1.00  0.00      LIG  
ATOM   4365 H16  LIG     1      15.031  10.193  -0.990  1.00  0.00      LIG  
ATOM   4366 H17  LIG     1      15.320   9.154   0.404  1.00  0.00      LIG  
ATOM   4367 H18  LIG     1      16.260  10.622   0.199  1.00  0.00      LIG  
ATOM   4368 H19  LIG     1      15.702  12.119   3.602  1.00  0.00      LIG  
ATOM   4369 H20  LIG     1      13.932  12.223   3.736  1.00  0.00      LIG  
ATOM   4370 H21  LIG     1       9.649  12.251  -1.020  1.00  0.00      LIG  
ATOM   4371 H22  LIG     1       9.153  11.258  -2.380  1.00  0.00      LIG  
ATOM   4372 H23  LIG     1      10.400  12.459  -2.607  1.00  0.00      LIG  
ATOM   4373 H24  LIG     1      14.657  14.602   3.355  1.00  0.00      LIG  
ATOM   4374 H25  LIG     1      12.653  14.002  -1.881  1.00  0.00      LIG  
ATOM   4375 H26  LIG     1       8.951   7.990  -3.522  1.00  0.00      LIG  
ATOM   4376 H27  LIG     1       7.712   8.786  -0.358  1.00  0.00      LIG  
ATOM   4377 H28  LIG     1       8.725   7.341  -0.172  1.00  0.00      LIG  
ATOM   4378 H29  LIG     1       7.681   7.514  -1.588  1.00  0.00      LIG  
ATOM   4379 H30  LIG     1      14.838  15.541   0.481  1.00  0.00      LIG  
ATOM   4380 H31  LIG     1      14.878  16.519   1.888  1.00  0.00      LIG  
ATOM   4381 H32  LIG     1      16.922  14.526   1.327  1.00  0.00      LIG  
ATOM   4382 H33  LIG     1      16.760  15.663   2.670  1.00  0.00      LIG  
ATOM   4383 H34  LIG     1      17.004  13.946   3.000  1.00  0.00      LIG  
ATOM   4384 H35  LIG     1      12.805  16.864   1.929  1.00  0.00      LIG  
ATOM   4385 H36  LIG     1      12.020  13.931   1.752  1.00  0.00      LIG  
ATOM   4386 H37  LIG     1      11.648  16.405   0.075  1.00  0.00      LIG  
ATOM   4387 H38  LIG     1      11.717  14.162   3.914  1.00  0.00      LIG  
ATOM   4388 H39  LIG     1       8.496  15.089   2.943  1.00  0.00      LIG  
ATOM   4389 H40  LIG     1       9.804  15.308   4.076  1.00  0.00      LIG  
ATOM   4390 H41  LIG     1       9.632  13.752   3.213  1.00  0.00      LIG  
ATOM   4391 H42  LIG     1      10.279  15.240  -0.184  1.00  0.00      LIG  
ATOM   4392 H43  LIG     1       9.869  13.727   0.670  1.00  0.00      LIG  
ATOM   4393 H44  LIG     1       8.749  15.103   0.646  1.00  0.00      LIG  
ATOM   4394 H45  LIG     1       9.349  16.955   1.787  1.00  0.00      LIG  
TER
REMARK  Energy: 72.6448
REMARK  SimpleFitness: 72.6448
REMARK  FullFitness: -880.04156
REMARK  InterFull: -20.9495
REMARK  IntraFull: 124.711
REMARK  solvFull: -1197.03
REMARK  surfFull: 213.227
REMARK  extraFull: 0.0
REMARK  deltaGcompsolvpol: -1197.03
REMARK  deltaGcompsolvnonpol: 213.227
REMARK  deltaGprotsolvpol: -1219.71
REMARK  deltaGprotsolvnonpol: 208.651
REMARK  deltaGligsolvpol: -11.3976
REMARK  deltaGligsolvnonpol: 15.4395
REMARK  deltaGvdw: -20.9495
REMARK  deltaGelec: 0.0
REMARK  deltaG: -4.9139647
REMARK  Cluster: 2
REMARK  ClusterRank: 7
ATOM   4315 O    LIG     1      11.901  13.072  -2.328  1.00  0.00      LIG  
ATOM   4316 O1   LIG     1      10.147   8.823  -4.577  1.00  0.00      LIG  
ATOM   4317 O2   LIG     1      11.342  14.921  -0.115  1.00  0.00      LIG  
ATOM   4318 O3   LIG     1      11.551  15.182   3.511  1.00  0.00      LIG  
ATOM   4319 O4   LIG     1       8.946  14.283   3.527  1.00  0.00      LIG  
ATOM   4320 C    LIG     1      12.280  10.602   0.596  1.00  0.00      LIG  
ATOM   4321 C1   LIG     1      11.586  11.368  -0.575  1.00  0.00      LIG  
ATOM   4322 C2   LIG     1      13.758  11.055   0.853  1.00  0.00      LIG  
ATOM   4323 C3   LIG     1      10.490  10.542  -1.346  1.00  0.00      LIG  
ATOM   4324 C4   LIG     1      12.266   9.108   0.323  1.00  0.00      LIG  
ATOM   4325 C5   LIG     1       9.872   9.407  -0.512  1.00  0.00      LIG  
ATOM   4326 C6   LIG     1      12.579  12.125  -1.510  1.00  0.00      LIG  
ATOM   4327 C7   LIG     1      13.832  12.510   0.604  1.00  0.00      LIG  
ATOM   4328 C8   LIG     1      10.884   8.517   0.208  1.00  0.00      LIG  
ATOM   4329 C9   LIG     1      14.249  10.971   2.300  1.00  0.00      LIG  
ATOM   4330 C10  LIG     1      13.691  12.911  -0.811  1.00  0.00      LIG  
ATOM   4331 C11  LIG     1      11.426  10.849   1.853  1.00  0.00      LIG  
ATOM   4332 C12  LIG     1      11.003   9.969  -2.675  1.00  0.00      LIG  
ATOM   4333 C13  LIG     1      14.000  13.243   1.712  1.00  0.00      LIG  
ATOM   4334 C14  LIG     1      14.812  10.305   0.028  1.00  0.00      LIG  
ATOM   4335 C15  LIG     1      14.180  12.365   2.895  1.00  0.00      LIG  
ATOM   4336 C16  LIG     1       9.334  11.500  -1.660  1.00  0.00      LIG  
ATOM   4337 C17  LIG     1       8.937   8.522  -1.278  1.00  0.00      LIG  
ATOM   4338 C18  LIG     1      14.112  14.720   1.945  1.00  0.00      LIG  
ATOM   4339 C19  LIG     1      10.032   9.063  -3.383  1.00  0.00      LIG  
ATOM   4340 C20  LIG     1       9.004   8.347  -2.605  1.00  0.00      LIG  
ATOM   4341 C21  LIG     1       7.907   7.814  -0.464  1.00  0.00      LIG  
ATOM   4342 C22  LIG     1      13.199  15.705   1.197  1.00  0.00      LIG  
ATOM   4343 C23  LIG     1      15.547  15.138   1.694  1.00  0.00      LIG  
ATOM   4344 C24  LIG     1      11.671  15.507   1.134  1.00  0.00      LIG  
ATOM   4345 C25  LIG     1      10.970  14.768   2.285  1.00  0.00      LIG  
ATOM   4346 C26  LIG     1       9.430  14.953   2.366  1.00  0.00      LIG  
ATOM   4347 C27  LIG     1       8.695  14.326   1.196  1.00  0.00      LIG  
ATOM   4348 C28  LIG     1       8.993  16.403   2.495  1.00  0.00      LIG  
ATOM   4349 H    LIG     1      11.027  12.168  -0.080  1.00  0.00      LIG  
ATOM   4350 H1   LIG     1      12.801   8.578   1.116  1.00  0.00      LIG  
ATOM   4351 H2   LIG     1      12.782   8.887  -0.614  1.00  0.00      LIG  
ATOM   4352 H3   LIG     1       9.257   9.890   0.251  1.00  0.00      LIG  
ATOM   4353 H4   LIG     1      13.071  11.420  -2.182  1.00  0.00      LIG  
ATOM   4354 H5   LIG     1      10.503   8.298   1.210  1.00  0.00      LIG  
ATOM   4355 H6   LIG     1      10.997   7.542  -0.278  1.00  0.00      LIG  
ATOM   4356 H7   LIG     1      15.299  10.664   2.308  1.00  0.00      LIG  
ATOM   4357 H8   LIG     1      13.732  10.227   2.905  1.00  0.00      LIG  
ATOM   4358 H9   LIG     1      13.563  13.990  -0.905  1.00  0.00      LIG  
ATOM   4359 H10  LIG     1      14.633  12.706  -1.327  1.00  0.00      LIG  
ATOM   4360 H11  LIG     1      10.357  10.869   1.643  1.00  0.00      LIG  
ATOM   4361 H12  LIG     1      11.642  11.810   2.310  1.00  0.00      LIG  
ATOM   4362 H13  LIG     1      11.596  10.075   2.602  1.00  0.00      LIG  
ATOM   4363 H14  LIG     1      11.921   9.399  -2.520  1.00  0.00      LIG  
ATOM   4364 H15  LIG     1      11.213  10.780  -3.375  1.00  0.00      LIG  
ATOM   4365 H16  LIG     1      14.546  10.240  -1.030  1.00  0.00      LIG  
ATOM   4366 H17  LIG     1      14.950   9.288   0.402  1.00  0.00      LIG  
ATOM   4367 H18  LIG     1      15.786  10.801   0.090  1.00  0.00      LIG  
ATOM   4368 H19  LIG     1      15.098  12.599   3.441  1.00  0.00      LIG  
ATOM   4369 H20  LIG     1      13.331  12.461   3.578  1.00  0.00      LIG  
ATOM   4370 H21  LIG     1       8.977  11.981  -0.748  1.00  0.00      LIG  
ATOM   4371 H22  LIG     1       8.479  10.993  -2.107  1.00  0.00      LIG  
ATOM   4372 H23  LIG     1       9.627  12.280  -2.361  1.00  0.00      LIG  
ATOM   4373 H24  LIG     1      13.935  14.873   3.012  1.00  0.00      LIG  
ATOM   4374 H25  LIG     1      11.824  13.871  -1.775  1.00  0.00      LIG  
ATOM   4375 H26  LIG     1       8.328   7.692  -3.139  1.00  0.00      LIG  
ATOM   4376 H27  LIG     1       7.300   8.541   0.082  1.00  0.00      LIG  
ATOM   4377 H28  LIG     1       8.383   7.149   0.261  1.00  0.00      LIG  
ATOM   4378 H29  LIG     1       7.234   7.212  -1.082  1.00  0.00      LIG  
ATOM   4379 H30  LIG     1      13.589  15.838   0.184  1.00  0.00      LIG  
ATOM   4380 H31  LIG     1      13.356  16.666   1.693  1.00  0.00      LIG  
ATOM   4381 H32  LIG     1      15.800  15.041   0.635  1.00  0.00      LIG  
ATOM   4382 H33  LIG     1      15.696  16.181   1.983  1.00  0.00      LIG  
ATOM   4383 H34  LIG     1      16.249  14.527   2.270  1.00  0.00      LIG  
ATOM   4384 H35  LIG     1      11.265  16.515   1.078  1.00  0.00      LIG  
ATOM   4385 H36  LIG     1      11.172  13.705   2.197  1.00  0.00      LIG  
ATOM   4386 H37  LIG     1      10.381  14.773  -0.108  1.00  0.00      LIG  
ATOM   4387 H38  LIG     1      12.460  14.836   3.518  1.00  0.00      LIG  
ATOM   4388 H39  LIG     1       7.620  14.280   1.395  1.00  0.00      LIG  
ATOM   4389 H40  LIG     1       9.035  13.297   1.044  1.00  0.00      LIG  
ATOM   4390 H41  LIG     1       8.851  14.895   0.275  1.00  0.00      LIG  
ATOM   4391 H42  LIG     1       9.321  16.832   3.444  1.00  0.00      LIG  
ATOM   4392 H43  LIG     1       9.361  17.025   1.675  1.00  0.00      LIG  
ATOM   4393 H44  LIG     1       7.903  16.462   2.497  1.00  0.00      LIG  
ATOM   4394 H45  LIG     1       9.286  13.373   3.483  1.00  0.00      LIG  
TER
REMARK  Energy: 55.5145
REMARK  SimpleFitness: 55.5145
REMARK  FullFitness: -905.20416
REMARK  InterFull: -32.8881
REMARK  IntraFull: 115.754
REMARK  solvFull: -1200.24
REMARK  surfFull: 212.17
REMARK  extraFull: 0.0
REMARK  deltaGcompsolvpol: -1200.24
REMARK  deltaGcompsolvnonpol: 212.17
REMARK  deltaGprotsolvpol: -1219.71
REMARK  deltaGprotsolvnonpol: 208.651
REMARK  deltaGligsolvpol: -12.2671
REMARK  deltaGligsolvnonpol: 15.2137
REMARK  deltaGvdw: -32.8881
REMARK  deltaGelec: 0.0
REMARK  deltaG: -6.2652245
REMARK  Cluster: 3
REMARK  ClusterRank: 0
ATOM   4315 O    LIG     1       6.947   9.667   2.007  1.00  0.00      LIG  
ATOM   4316 O1   LIG     1       6.245   9.102  -3.698  1.00  0.00      LIG  
ATOM   4317 O2   LIG     1      10.559  13.442   0.708  1.00  0.00      LIG  
ATOM   4318 O3   LIG     1      12.040  16.060   0.995  1.00  0.00      LIG  
ATOM   4319 O4   LIG     1       9.770  17.413   2.298  1.00  0.00      LIG  
ATOM   4320 C    LIG     1      10.043   8.177   0.373  1.00  0.00      LIG  
ATOM   4321 C1   LIG     1       8.510   8.336   0.623  1.00  0.00      LIG  
ATOM   4322 C2   LIG     1      10.823   9.530   0.347  1.00  0.00      LIG  
ATOM   4323 C3   LIG     1       7.596   7.848  -0.548  1.00  0.00      LIG  
ATOM   4324 C4   LIG     1      10.358   7.390  -0.896  1.00  0.00      LIG  
ATOM   4325 C5   LIG     1       8.004   6.440  -1.025  1.00  0.00      LIG  
ATOM   4326 C6   LIG     1       8.137   9.723   1.223  1.00  0.00      LIG  
ATOM   4327 C7   LIG     1      10.546  10.315   1.574  1.00  0.00      LIG  
ATOM   4328 C8   LIG     1       9.507   6.159  -1.053  1.00  0.00      LIG  
ATOM   4329 C9   LIG     1      12.349   9.424   0.394  1.00  0.00      LIG  
ATOM   4330 C10  LIG     1       9.184  10.292   2.166  1.00  0.00      LIG  
ATOM   4331 C11  LIG     1      10.543   7.295   1.530  1.00  0.00      LIG  
ATOM   4332 C12  LIG     1       7.529   8.845  -1.713  1.00  0.00      LIG  
ATOM   4333 C13  LIG     1      11.626  10.942   2.048  1.00  0.00      LIG  
ATOM   4334 C14  LIG     1      10.553  10.416  -0.876  1.00  0.00      LIG  
ATOM   4335 C15  LIG     1      12.828  10.587   1.244  1.00  0.00      LIG  
ATOM   4336 C16  LIG     1       6.160   7.696  -0.036  1.00  0.00      LIG  
ATOM   4337 C17  LIG     1       7.370   6.042  -2.333  1.00  0.00      LIG  
ATOM   4338 C18  LIG     1      11.688  11.844   3.254  1.00  0.00      LIG  
ATOM   4339 C19  LIG     1       6.761   8.337  -2.897  1.00  0.00      LIG  
ATOM   4340 C20  LIG     1       6.800   6.894  -3.195  1.00  0.00      LIG  
ATOM   4341 C21  LIG     1       7.350   4.577  -2.622  1.00  0.00      LIG  
ATOM   4342 C22  LIG     1      10.975  13.188   3.078  1.00  0.00      LIG  
ATOM   4343 C23  LIG     1      13.114  12.099   3.712  1.00  0.00      LIG  
ATOM   4344 C24  LIG     1      11.329  13.941   1.795  1.00  0.00      LIG  
ATOM   4345 C25  LIG     1      11.147  15.464   1.936  1.00  0.00      LIG  
ATOM   4346 C26  LIG     1       9.737  16.096   1.748  1.00  0.00      LIG  
ATOM   4347 C27  LIG     1       8.622  15.376   2.486  1.00  0.00      LIG  
ATOM   4348 C28  LIG     1       9.332  16.283   0.294  1.00  0.00      LIG  
ATOM   4349 H    LIG     1       8.266   7.628   1.421  1.00  0.00      LIG  
ATOM   4350 H1   LIG     1      11.408   7.087  -0.889  1.00  0.00      LIG  
ATOM   4351 H2   LIG     1      10.225   7.989  -1.796  1.00  0.00      LIG  
ATOM   4352 H3   LIG     1       7.595   5.747  -0.285  1.00  0.00      LIG  
ATOM   4353 H4   LIG     1       7.957  10.450   0.429  1.00  0.00      LIG  
ATOM   4354 H5   LIG     1       9.741   5.447  -0.257  1.00  0.00      LIG  
ATOM   4355 H6   LIG     1       9.823   5.663  -1.976  1.00  0.00      LIG  
ATOM   4356 H7   LIG     1      12.793   9.462  -0.605  1.00  0.00      LIG  
ATOM   4357 H8   LIG     1      12.706   8.502   0.854  1.00  0.00      LIG  
ATOM   4358 H9   LIG     1       9.207   9.696   3.085  1.00  0.00      LIG  
ATOM   4359 H10  LIG     1       8.877  11.297   2.463  1.00  0.00      LIG  
ATOM   4360 H11  LIG     1       9.909   6.415   1.666  1.00  0.00      LIG  
ATOM   4361 H12  LIG     1      10.545   7.828   2.484  1.00  0.00      LIG  
ATOM   4362 H13  LIG     1      11.553   6.922   1.349  1.00  0.00      LIG  
ATOM   4363 H14  LIG     1       8.519   9.098  -2.087  1.00  0.00      LIG  
ATOM   4364 H15  LIG     1       7.039   9.767  -1.390  1.00  0.00      LIG  
ATOM   4365 H16  LIG     1       9.502  10.692  -0.972  1.00  0.00      LIG  
ATOM   4366 H17  LIG     1      10.862   9.927  -1.802  1.00  0.00      LIG  
ATOM   4367 H18  LIG     1      11.118  11.351  -0.828  1.00  0.00      LIG  
ATOM   4368 H19  LIG     1      13.134  11.434   0.622  1.00  0.00      LIG  
ATOM   4369 H20  LIG     1      13.674  10.266   1.856  1.00  0.00      LIG  
ATOM   4370 H21  LIG     1       6.148   7.170   0.922  1.00  0.00      LIG  
ATOM   4371 H22  LIG     1       5.529   7.129  -0.725  1.00  0.00      LIG  
ATOM   4372 H23  LIG     1       5.684   8.670   0.097  1.00  0.00      LIG  
ATOM   4373 H24  LIG     1      11.194  11.325   4.080  1.00  0.00      LIG  
ATOM   4374 H25  LIG     1       6.269   9.251   1.448  1.00  0.00      LIG  
ATOM   4375 H26  LIG     1       6.334   6.563  -4.115  1.00  0.00      LIG  
ATOM   4376 H27  LIG     1       6.873   4.042  -1.796  1.00  0.00      LIG  
ATOM   4377 H28  LIG     1       8.365   4.192  -2.745  1.00  0.00      LIG  
ATOM   4378 H29  LIG     1       6.793   4.343  -3.536  1.00  0.00      LIG  
ATOM   4379 H30  LIG     1      11.221  13.816   3.939  1.00  0.00      LIG  
ATOM   4380 H31  LIG     1       9.899  13.008   3.113  1.00  0.00      LIG  
ATOM   4381 H32  LIG     1      13.699  12.624   2.951  1.00  0.00      LIG  
ATOM   4382 H33  LIG     1      13.112  12.718   4.611  1.00  0.00      LIG  
ATOM   4383 H34  LIG     1      13.623  11.162   3.956  1.00  0.00      LIG  
ATOM   4384 H35  LIG     1      12.374  13.732   1.547  1.00  0.00      LIG  
ATOM   4385 H36  LIG     1      11.534  15.749   2.918  1.00  0.00      LIG  
ATOM   4386 H37  LIG     1      10.610  12.471   0.767  1.00  0.00      LIG  
ATOM   4387 H38  LIG     1      11.916  15.580   0.158  1.00  0.00      LIG  
ATOM   4388 H39  LIG     1       7.689  15.944   2.426  1.00  0.00      LIG  
ATOM   4389 H40  LIG     1       8.866  15.279   3.548  1.00  0.00      LIG  
ATOM   4390 H41  LIG     1       8.442  14.383   2.066  1.00  0.00      LIG  
ATOM   4391 H42  LIG     1      10.029  16.932  -0.241  1.00  0.00      LIG  
ATOM   4392 H43  LIG     1       9.257  15.331  -0.234  1.00  0.00      LIG  
ATOM   4393 H44  LIG     1       8.357  16.775   0.240  1.00  0.00      LIG  
ATOM   4394 H45  LIG     1       8.886  17.792   2.146  1.00  0.00      LIG  
TER
REMARK  Energy: 55.5145
REMARK  SimpleFitness: 55.5145
REMARK  FullFitness: -905.20416
REMARK  InterFull: -32.8881
REMARK  IntraFull: 115.754
REMARK  solvFull: -1200.24
REMARK  surfFull: 212.17
REMARK  extraFull: 0.0
REMARK  deltaGcompsolvpol: -1200.24
REMARK  deltaGcompsolvnonpol: 212.17
REMARK  deltaGprotsolvpol: -1219.71
REMARK  deltaGprotsolvnonpol: 208.651
REMARK  deltaGligsolvpol: -12.2671
REMARK  deltaGligsolvnonpol: 15.2137
REMARK  deltaGvdw: -32.8881
REMARK  deltaGelec: 0.0
REMARK  deltaG: -6.2652245
REMARK  Cluster: 3
REMARK  ClusterRank: 1
ATOM   4315 O    LIG     1       6.947   9.667   2.007  1.00  0.00      LIG  
ATOM   4316 O1   LIG     1       6.245   9.102  -3.698  1.00  0.00      LIG  
ATOM   4317 O2   LIG     1      10.559  13.442   0.708  1.00  0.00      LIG  
ATOM   4318 O3   LIG     1      12.040  16.060   0.995  1.00  0.00      LIG  
ATOM   4319 O4   LIG     1       9.770  17.413   2.298  1.00  0.00      LIG  
ATOM   4320 C    LIG     1      10.043   8.177   0.373  1.00  0.00      LIG  
ATOM   4321 C1   LIG     1       8.510   8.336   0.623  1.00  0.00      LIG  
ATOM   4322 C2   LIG     1      10.823   9.530   0.347  1.00  0.00      LIG  
ATOM   4323 C3   LIG     1       7.596   7.848  -0.548  1.00  0.00      LIG  
ATOM   4324 C4   LIG     1      10.358   7.390  -0.896  1.00  0.00      LIG  
ATOM   4325 C5   LIG     1       8.004   6.440  -1.025  1.00  0.00      LIG  
ATOM   4326 C6   LIG     1       8.137   9.723   1.223  1.00  0.00      LIG  
ATOM   4327 C7   LIG     1      10.546  10.315   1.574  1.00  0.00      LIG  
ATOM   4328 C8   LIG     1       9.507   6.159  -1.053  1.00  0.00      LIG  
ATOM   4329 C9   LIG     1      12.349   9.424   0.394  1.00  0.00      LIG  
ATOM   4330 C10  LIG     1       9.184  10.292   2.166  1.00  0.00      LIG  
ATOM   4331 C11  LIG     1      10.543   7.295   1.530  1.00  0.00      LIG  
ATOM   4332 C12  LIG     1       7.529   8.845  -1.713  1.00  0.00      LIG  
ATOM   4333 C13  LIG     1      11.626  10.942   2.048  1.00  0.00      LIG  
ATOM   4334 C14  LIG     1      10.553  10.416  -0.876  1.00  0.00      LIG  
ATOM   4335 C15  LIG     1      12.828  10.587   1.244  1.00  0.00      LIG  
ATOM   4336 C16  LIG     1       6.160   7.696  -0.036  1.00  0.00      LIG  
ATOM   4337 C17  LIG     1       7.370   6.042  -2.333  1.00  0.00      LIG  
ATOM   4338 C18  LIG     1      11.688  11.844   3.254  1.00  0.00      LIG  
ATOM   4339 C19  LIG     1       6.761   8.337  -2.897  1.00  0.00      LIG  
ATOM   4340 C20  LIG     1       6.800   6.894  -3.195  1.00  0.00      LIG  
ATOM   4341 C21  LIG     1       7.350   4.577  -2.622  1.00  0.00      LIG  
ATOM   4342 C22  LIG     1      10.975  13.188   3.078  1.00  0.00      LIG  
ATOM   4343 C23  LIG     1      13.114  12.099   3.712  1.00  0.00      LIG  
ATOM   4344 C24  LIG     1      11.329  13.941   1.795  1.00  0.00      LIG  
ATOM   4345 C25  LIG     1      11.147  15.464   1.936  1.00  0.00      LIG  
ATOM   4346 C26  LIG     1       9.737  16.096   1.748  1.00  0.00      LIG  
ATOM   4347 C27  LIG     1       8.622  15.376   2.486  1.00  0.00      LIG  
ATOM   4348 C28  LIG     1       9.332  16.283   0.294  1.00  0.00      LIG  
ATOM   4349 H    LIG     1       8.266   7.628   1.421  1.00  0.00      LIG  
ATOM   4350 H1   LIG     1      11.408   7.087  -0.889  1.00  0.00      LIG  
ATOM   4351 H2   LIG     1      10.225   7.989  -1.796  1.00  0.00      LIG  
ATOM   4352 H3   LIG     1       7.595   5.747  -0.285  1.00  0.00      LIG  
ATOM   4353 H4   LIG     1       7.957  10.450   0.429  1.00  0.00      LIG  
ATOM   4354 H5   LIG     1       9.741   5.447  -0.257  1.00  0.00      LIG  
ATOM   4355 H6   LIG     1       9.823   5.663  -1.976  1.00  0.00      LIG  
ATOM   4356 H7   LIG     1      12.793   9.462  -0.605  1.00  0.00      LIG  
ATOM   4357 H8   LIG     1      12.706   8.502   0.854  1.00  0.00      LIG  
ATOM   4358 H9   LIG     1       9.207   9.696   3.085  1.00  0.00      LIG  
ATOM   4359 H10  LIG     1       8.877  11.297   2.463  1.00  0.00      LIG  
ATOM   4360 H11  LIG     1       9.909   6.415   1.666  1.00  0.00      LIG  
ATOM   4361 H12  LIG     1      10.545   7.828   2.484  1.00  0.00      LIG  
ATOM   4362 H13  LIG     1      11.553   6.922   1.349  1.00  0.00      LIG  
ATOM   4363 H14  LIG     1       8.519   9.098  -2.087  1.00  0.00      LIG  
ATOM   4364 H15  LIG     1       7.039   9.767  -1.390  1.00  0.00      LIG  
ATOM   4365 H16  LIG     1       9.502  10.692  -0.972  1.00  0.00      LIG  
ATOM   4366 H17  LIG     1      10.862   9.927  -1.802  1.00  0.00      LIG  
ATOM   4367 H18  LIG     1      11.118  11.351  -0.828  1.00  0.00      LIG  
ATOM   4368 H19  LIG     1      13.134  11.434   0.622  1.00  0.00      LIG  
ATOM   4369 H20  LIG     1      13.674  10.266   1.856  1.00  0.00      LIG  
ATOM   4370 H21  LIG     1       6.148   7.170   0.922  1.00  0.00      LIG  
ATOM   4371 H22  LIG     1       5.529   7.129  -0.725  1.00  0.00      LIG  
ATOM   4372 H23  LIG     1       5.684   8.670   0.097  1.00  0.00      LIG  
ATOM   4373 H24  LIG     1      11.194  11.325   4.080  1.00  0.00      LIG  
ATOM   4374 H25  LIG     1       6.269   9.251   1.448  1.00  0.00      LIG  
ATOM   4375 H26  LIG     1       6.334   6.563  -4.115  1.00  0.00      LIG  
ATOM   4376 H27  LIG     1       6.873   4.042  -1.796  1.00  0.00      LIG  
ATOM   4377 H28  LIG     1       8.365   4.192  -2.745  1.00  0.00      LIG  
ATOM   4378 H29  LIG     1       6.793   4.343  -3.536  1.00  0.00      LIG  
ATOM   4379 H30  LIG     1      11.221  13.816   3.939  1.00  0.00      LIG  
ATOM   4380 H31  LIG     1       9.899  13.008   3.113  1.00  0.00      LIG  
ATOM   4381 H32  LIG     1      13.699  12.624   2.951  1.00  0.00      LIG  
ATOM   4382 H33  LIG     1      13.112  12.718   4.611  1.00  0.00      LIG  
ATOM   4383 H34  LIG     1      13.623  11.162   3.956  1.00  0.00      LIG  
ATOM   4384 H35  LIG     1      12.374  13.732   1.547  1.00  0.00      LIG  
ATOM   4385 H36  LIG     1      11.534  15.749   2.918  1.00  0.00      LIG  
ATOM   4386 H37  LIG     1      10.610  12.471   0.767  1.00  0.00      LIG  
ATOM   4387 H38  LIG     1      11.916  15.580   0.158  1.00  0.00      LIG  
ATOM   4388 H39  LIG     1       7.689  15.944   2.426  1.00  0.00      LIG  
ATOM   4389 H40  LIG     1       8.866  15.279   3.548  1.00  0.00      LIG  
ATOM   4390 H41  LIG     1       8.442  14.383   2.066  1.00  0.00      LIG  
ATOM   4391 H42  LIG     1      10.029  16.932  -0.241  1.00  0.00      LIG  
ATOM   4392 H43  LIG     1       9.257  15.331  -0.234  1.00  0.00      LIG  
ATOM   4393 H44  LIG     1       8.357  16.775   0.240  1.00  0.00      LIG  
ATOM   4394 H45  LIG     1       8.886  17.792   2.146  1.00  0.00      LIG  
TER
REMARK  Energy: 57.3488
REMARK  SimpleFitness: 57.3488
REMARK  FullFitness: -903.9235
REMARK  InterFull: -33.9616
REMARK  IntraFull: 118.693
REMARK  solvFull: -1200.57
REMARK  surfFull: 211.915
REMARK  extraFull: 0.0
REMARK  deltaGcompsolvpol: -1200.57
REMARK  deltaGcompsolvnonpol: 211.915
REMARK  deltaGprotsolvpol: -1219.71
REMARK  deltaGprotsolvnonpol: 208.651
REMARK  deltaGligsolvpol: -12.416
REMARK  deltaGligsolvnonpol: 15.2205
REMARK  deltaGvdw: -33.9616
REMARK  deltaGelec: 0.0
REMARK  deltaG: -6.402625
REMARK  Cluster: 3
REMARK  ClusterRank: 2
ATOM   4315 O    LIG     1       7.246   9.899   2.208  1.00  0.00      LIG  
ATOM   4316 O1   LIG     1       6.560   9.861  -3.534  1.00  0.00      LIG  
ATOM   4317 O2   LIG     1      10.492  13.375   1.014  1.00  0.00      LIG  
ATOM   4318 O3   LIG     1      11.843  16.057   0.930  1.00  0.00      LIG  
ATOM   4319 O4   LIG     1       9.699  17.379   2.453  1.00  0.00      LIG  
ATOM   4320 C    LIG     1      10.246   8.352   0.460  1.00  0.00      LIG  
ATOM   4321 C1   LIG     1       8.724   8.590   0.717  1.00  0.00      LIG  
ATOM   4322 C2   LIG     1      11.106   9.654   0.526  1.00  0.00      LIG  
ATOM   4323 C3   LIG     1       7.789   8.264  -0.494  1.00  0.00      LIG  
ATOM   4324 C4   LIG     1      10.513   7.628  -0.856  1.00  0.00      LIG  
ATOM   4325 C5   LIG     1       8.098   6.871  -1.079  1.00  0.00      LIG  
ATOM   4326 C6   LIG     1       8.439   9.945   1.429  1.00  0.00      LIG  
ATOM   4327 C7   LIG     1      10.869  10.392   1.791  1.00  0.00      LIG  
ATOM   4328 C8   LIG     1       9.575   6.475  -1.091  1.00  0.00      LIG  
ATOM   4329 C9   LIG     1      12.621   9.467   0.578  1.00  0.00      LIG  
ATOM   4330 C10  LIG     1       9.520  10.360   2.412  1.00  0.00      LIG  
ATOM   4331 C11  LIG     1      10.690   7.367   1.553  1.00  0.00      LIG  
ATOM   4332 C12  LIG     1       7.807   9.351  -1.576  1.00  0.00      LIG  
ATOM   4333 C13  LIG     1      11.963  11.020   2.232  1.00  0.00      LIG  
ATOM   4334 C14  LIG     1      10.898  10.622  -0.649  1.00  0.00      LIG  
ATOM   4335 C15  LIG     1      13.144  10.623   1.414  1.00  0.00      LIG  
ATOM   4336 C16  LIG     1       6.341   8.180  -0.007  1.00  0.00      LIG  
ATOM   4337 C17  LIG     1       7.473   6.631  -2.430  1.00  0.00      LIG  
ATOM   4338 C18  LIG     1      12.076  11.949   3.416  1.00  0.00      LIG  
ATOM   4339 C19  LIG     1       7.014   8.998  -2.799  1.00  0.00      LIG  
ATOM   4340 C20  LIG     1       6.974   7.588  -3.223  1.00  0.00      LIG  
ATOM   4341 C21  LIG     1       7.367   5.200  -2.848  1.00  0.00      LIG  
ATOM   4342 C22  LIG     1      11.284  13.260   3.299  1.00  0.00      LIG  
ATOM   4343 C23  LIG     1      13.524  12.289   3.729  1.00  0.00      LIG  
ATOM   4344 C24  LIG     1      11.389  13.964   1.944  1.00  0.00      LIG  
ATOM   4345 C25  LIG     1      11.136  15.482   2.028  1.00  0.00      LIG  
ATOM   4346 C26  LIG     1       9.677  16.027   1.999  1.00  0.00      LIG  
ATOM   4347 C27  LIG     1       8.720  15.297   2.926  1.00  0.00      LIG  
ATOM   4348 C28  LIG     1       9.060  16.106   0.611  1.00  0.00      LIG  
ATOM   4349 H    LIG     1       8.428   7.835   1.451  1.00  0.00      LIG  
ATOM   4350 H1   LIG     1      11.539   7.251  -0.865  1.00  0.00      LIG  
ATOM   4351 H2   LIG     1      10.428   8.288  -1.718  1.00  0.00      LIG  
ATOM   4352 H3   LIG     1       7.615   6.153  -0.410  1.00  0.00      LIG  
ATOM   4353 H4   LIG     1       8.307  10.746   0.698  1.00  0.00      LIG  
ATOM   4354 H5   LIG     1       9.734   5.710  -0.327  1.00  0.00      LIG  
ATOM   4355 H6   LIG     1       9.874   6.000  -2.030  1.00  0.00      LIG  
ATOM   4356 H7   LIG     1      13.070   9.468  -0.419  1.00  0.00      LIG  
ATOM   4357 H8   LIG     1      12.924   8.537   1.061  1.00  0.00      LIG  
ATOM   4358 H9   LIG     1       9.535   9.657   3.250  1.00  0.00      LIG  
ATOM   4359 H10  LIG     1       9.260  11.331   2.839  1.00  0.00      LIG  
ATOM   4360 H11  LIG     1      10.006   6.519   1.631  1.00  0.00      LIG  
ATOM   4361 H12  LIG     1      10.721   7.833   2.539  1.00  0.00      LIG  
ATOM   4362 H13  LIG     1      11.678   6.951   1.345  1.00  0.00      LIG  
ATOM   4363 H14  LIG     1       8.816   9.554  -1.928  1.00  0.00      LIG  
ATOM   4364 H15  LIG     1       7.386  10.280  -1.182  1.00  0.00      LIG  
ATOM   4365 H16  LIG     1       9.872  10.983  -0.714  1.00  0.00      LIG  
ATOM   4366 H17  LIG     1      11.163  10.165  -1.604  1.00  0.00      LIG  
ATOM   4367 H18  LIG     1      11.529  11.512  -0.564  1.00  0.00      LIG  
ATOM   4368 H19  LIG     1      13.472  11.455   0.784  1.00  0.00      LIG  
ATOM   4369 H20  LIG     1      13.985  10.277   2.021  1.00  0.00      LIG  
ATOM   4370 H21  LIG     1       6.277   7.583   0.907  1.00  0.00      LIG  
ATOM   4371 H22  LIG     1       5.681   7.718  -0.744  1.00  0.00      LIG  
ATOM   4372 H23  LIG     1       5.937   9.174   0.200  1.00  0.00      LIG  
ATOM   4373 H24  LIG     1      11.694  11.418   4.293  1.00  0.00      LIG  
ATOM   4374 H25  LIG     1       6.541   9.592   1.614  1.00  0.00      LIG  
ATOM   4375 H26  LIG     1       6.508   7.366  -4.175  1.00  0.00      LIG  
ATOM   4376 H27  LIG     1       6.851   4.625  -2.076  1.00  0.00      LIG  
ATOM   4377 H28  LIG     1       8.358   4.765  -3.000  1.00  0.00      LIG  
ATOM   4378 H29  LIG     1       6.807   5.083  -3.782  1.00  0.00      LIG  
ATOM   4379 H30  LIG     1      11.642  13.940   4.077  1.00  0.00      LIG  
ATOM   4380 H31  LIG     1      10.237  13.047   3.526  1.00  0.00      LIG  
ATOM   4381 H32  LIG     1      14.005  12.816   2.901  1.00  0.00      LIG  
ATOM   4382 H33  LIG     1      13.578  12.936   4.607  1.00  0.00      LIG  
ATOM   4383 H34  LIG     1      14.103  11.389   3.955  1.00  0.00      LIG  
ATOM   4384 H35  LIG     1      12.394  13.795   1.545  1.00  0.00      LIG  
ATOM   4385 H36  LIG     1      11.639  15.854   2.925  1.00  0.00      LIG  
ATOM   4386 H37  LIG     1      10.589  12.411   1.119  1.00  0.00      LIG  
ATOM   4387 H38  LIG     1      11.977  15.340   0.286  1.00  0.00      LIG  
ATOM   4388 H39  LIG     1       7.750  15.799   2.961  1.00  0.00      LIG  
ATOM   4389 H40  LIG     1       9.108  15.285   3.948  1.00  0.00      LIG  
ATOM   4390 H41  LIG     1       8.548  14.270   2.602  1.00  0.00      LIG  
ATOM   4391 H42  LIG     1       9.627  16.771  -0.046  1.00  0.00      LIG  
ATOM   4392 H43  LIG     1       8.974  15.126   0.140  1.00  0.00      LIG  
ATOM   4393 H44  LIG     1       8.054  16.530   0.677  1.00  0.00      LIG  
ATOM   4394 H45  LIG     1       8.782  17.698   2.384  1.00  0.00      LIG  
TER
REMARK  Energy: 58.1756
REMARK  SimpleFitness: 58.1756
REMARK  FullFitness: -903.43005
REMARK  InterFull: -32.6241
REMARK  IntraFull: 118.367
REMARK  solvFull: -1201.35
REMARK  surfFull: 212.177
REMARK  extraFull: 0.0
REMARK  deltaGcompsolvpol: -1201.35
REMARK  deltaGcompsolvnonpol: 212.177
REMARK  deltaGprotsolvpol: -1219.71
REMARK  deltaGprotsolvnonpol: 208.651
REMARK  deltaGligsolvpol: -12.0684
REMARK  deltaGligsolvnonpol: 15.2027
REMARK  deltaGvdw: -32.6241
REMARK  deltaGelec: 0.0
REMARK  deltaG: -6.318638
REMARK  Cluster: 3
REMARK  ClusterRank: 3
ATOM   4315 O    LIG     1       7.436   9.799   2.198  1.00  0.00      LIG  
ATOM   4316 O1   LIG     1       6.447   9.812  -3.458  1.00  0.00      LIG  
ATOM   4317 O2   LIG     1      10.382  13.365   1.011  1.00  0.00      LIG  
ATOM   4318 O3   LIG     1      11.352  16.155   0.840  1.00  0.00      LIG  
ATOM   4319 O4   LIG     1       9.364  17.290   2.618  1.00  0.00      LIG  
ATOM   4320 C    LIG     1      10.422   8.386   0.302  1.00  0.00      LIG  
ATOM   4321 C1   LIG     1       8.904   8.558   0.635  1.00  0.00      LIG  
ATOM   4322 C2   LIG     1      11.238   9.717   0.374  1.00  0.00      LIG  
ATOM   4323 C3   LIG     1       7.924   8.209  -0.534  1.00  0.00      LIG  
ATOM   4324 C4   LIG     1      10.652   7.720  -1.052  1.00  0.00      LIG  
ATOM   4325 C5   LIG     1       8.269   6.848  -1.173  1.00  0.00      LIG  
ATOM   4326 C6   LIG     1       8.601   9.890   1.381  1.00  0.00      LIG  
ATOM   4327 C7   LIG     1      11.023  10.422   1.664  1.00  0.00      LIG  
ATOM   4328 C8   LIG     1       9.760   6.528  -1.278  1.00  0.00      LIG  
ATOM   4329 C9   LIG     1      12.760   9.587   0.375  1.00  0.00      LIG  
ATOM   4330 C10  LIG     1       9.702  10.311   2.338  1.00  0.00      LIG  
ATOM   4331 C11  LIG     1      10.952   7.384   1.339  1.00  0.00      LIG  
ATOM   4332 C12  LIG     1       7.828   9.322  -1.587  1.00  0.00      LIG  
ATOM   4333 C13  LIG     1      12.104  11.101   2.064  1.00  0.00      LIG  
ATOM   4334 C14  LIG     1      10.953  10.701  -0.772  1.00  0.00      LIG  
ATOM   4335 C15  LIG     1      13.265  10.765   1.189  1.00  0.00      LIG  
ATOM   4336 C16  LIG     1       6.511   8.039   0.028  1.00  0.00      LIG  
ATOM   4337 C17  LIG     1       7.577   6.607  -2.491  1.00  0.00      LIG  
ATOM   4338 C18  LIG     1      12.235  12.031   3.248  1.00  0.00      LIG  
ATOM   4339 C19  LIG     1       6.988   8.958  -2.775  1.00  0.00      LIG  
ATOM   4340 C20  LIG     1       6.987   7.556  -3.229  1.00  0.00      LIG  
ATOM   4341 C21  LIG     1       7.511   5.183  -2.941  1.00  0.00      LIG  
ATOM   4342 C22  LIG     1      11.329  13.271   3.225  1.00  0.00      LIG  
ATOM   4343 C23  LIG     1      13.664  12.511   3.439  1.00  0.00      LIG  
ATOM   4344 C24  LIG     1      11.278  14.023   1.893  1.00  0.00      LIG  
ATOM   4345 C25  LIG     1      10.892  15.511   2.031  1.00  0.00      LIG  
ATOM   4346 C26  LIG     1       9.403  15.912   2.251  1.00  0.00      LIG  
ATOM   4347 C27  LIG     1       8.705  15.175   3.381  1.00  0.00      LIG  
ATOM   4348 C28  LIG     1       8.551  15.815   0.998  1.00  0.00      LIG  
ATOM   4349 H    LIG     1       8.676   7.782   1.371  1.00  0.00      LIG  
ATOM   4350 H1   LIG     1      11.694   7.396  -1.128  1.00  0.00      LIG  
ATOM   4351 H2   LIG     1      10.488   8.402  -1.884  1.00  0.00      LIG  
ATOM   4352 H3   LIG     1       7.862   6.092  -0.496  1.00  0.00      LIG  
ATOM   4353 H4   LIG     1       8.429  10.701   0.671  1.00  0.00      LIG  
ATOM   4354 H5   LIG     1       9.999   5.746  -0.553  1.00  0.00      LIG  
ATOM   4355 H6   LIG     1      10.029   6.101  -2.250  1.00  0.00      LIG  
ATOM   4356 H7   LIG     1      13.177   9.597  -0.637  1.00  0.00      LIG  
ATOM   4357 H8   LIG     1      13.114   8.673   0.856  1.00  0.00      LIG  
ATOM   4358 H9   LIG     1       9.776   9.575   3.145  1.00  0.00      LIG  
ATOM   4359 H10  LIG     1       9.419  11.252   2.814  1.00  0.00      LIG  
ATOM   4360 H11  LIG     1      10.299   6.511   1.424  1.00  0.00      LIG  
ATOM   4361 H12  LIG     1      11.018   7.822   2.336  1.00  0.00      LIG  
ATOM   4362 H13  LIG     1      11.942   7.008   1.067  1.00  0.00      LIG  
ATOM   4363 H14  LIG     1       8.804   9.590  -1.984  1.00  0.00      LIG  
ATOM   4364 H15  LIG     1       7.380  10.216  -1.146  1.00  0.00      LIG  
ATOM   4365 H16  LIG     1       9.903  10.990  -0.819  1.00  0.00      LIG  
ATOM   4366 H17  LIG     1      11.239  10.287  -1.741  1.00  0.00      LIG  
ATOM   4367 H18  LIG     1      11.518  11.632  -0.669  1.00  0.00      LIG  
ATOM   4368 H19  LIG     1      13.520  11.613   0.546  1.00  0.00      LIG  
ATOM   4369 H20  LIG     1      14.150  10.463   1.755  1.00  0.00      LIG  
ATOM   4370 H21  LIG     1       6.529   7.422   0.931  1.00  0.00      LIG  
ATOM   4371 H22  LIG     1       5.835   7.559  -0.683  1.00  0.00      LIG  
ATOM   4372 H23  LIG     1       6.069   9.007   0.278  1.00  0.00      LIG  
ATOM   4373 H24  LIG     1      11.981  11.460   4.146  1.00  0.00      LIG  
ATOM   4374 H25  LIG     1       6.726   9.461   1.627  1.00  0.00      LIG  
ATOM   4375 H26  LIG     1       6.476   7.334  -4.158  1.00  0.00      LIG  
ATOM   4376 H27  LIG     1       7.069   4.565  -2.156  1.00  0.00      LIG  
ATOM   4377 H28  LIG     1       8.510   4.799  -3.164  1.00  0.00      LIG  
ATOM   4378 H29  LIG     1       6.902   5.062  -3.842  1.00  0.00      LIG  
ATOM   4379 H30  LIG     1      11.673  13.958   4.002  1.00  0.00      LIG  
ATOM   4380 H31  LIG     1      10.325  12.956   3.509  1.00  0.00      LIG  
ATOM   4381 H32  LIG     1      14.017  13.082   2.575  1.00  0.00      LIG  
ATOM   4382 H33  LIG     1      13.727  13.163   4.314  1.00  0.00      LIG  
ATOM   4383 H34  LIG     1      14.346  11.672   3.606  1.00  0.00      LIG  
ATOM   4384 H35  LIG     1      12.262  13.964   1.420  1.00  0.00      LIG  
ATOM   4385 H36  LIG     1      11.496  15.934   2.836  1.00  0.00      LIG  
ATOM   4386 H37  LIG     1      10.618  12.421   1.052  1.00  0.00      LIG  
ATOM   4387 H38  LIG     1      10.984  15.649   0.095  1.00  0.00      LIG  
ATOM   4388 H39  LIG     1       7.726  15.618   3.589  1.00  0.00      LIG  
ATOM   4389 H40  LIG     1       9.286  15.248   4.305  1.00  0.00      LIG  
ATOM   4390 H41  LIG     1       8.553  14.121   3.135  1.00  0.00      LIG  
ATOM   4391 H42  LIG     1       8.955  16.433   0.191  1.00  0.00      LIG  
ATOM   4392 H43  LIG     1       8.457  14.787   0.648  1.00  0.00      LIG  
ATOM   4393 H44  LIG     1       7.544  16.186   1.194  1.00  0.00      LIG  
ATOM   4394 H45  LIG     1       8.426  17.550   2.584  1.00  0.00      LIG  
TER
REMARK  Energy: 58.1756
REMARK  SimpleFitness: 58.1756
REMARK  FullFitness: -903.43005
REMARK  InterFull: -32.6241
REMARK  IntraFull: 118.367
REMARK  solvFull: -1201.35
REMARK  surfFull: 212.177
REMARK  extraFull: 0.0
REMARK  deltaGcompsolvpol: -1201.35
REMARK  deltaGcompsolvnonpol: 212.177
REMARK  deltaGprotsolvpol: -1219.71
REMARK  deltaGprotsolvnonpol: 208.651
REMARK  deltaGligsolvpol: -12.0684
REMARK  deltaGligsolvnonpol: 15.2027
REMARK  deltaGvdw: -32.6241
REMARK  deltaGelec: 0.0
REMARK  deltaG: -6.318638
REMARK  Cluster: 3
REMARK  ClusterRank: 4
ATOM   4315 O    LIG     1       7.436   9.799   2.198  1.00  0.00      LIG  
ATOM   4316 O1   LIG     1       6.447   9.812  -3.458  1.00  0.00      LIG  
ATOM   4317 O2   LIG     1      10.382  13.365   1.011  1.00  0.00      LIG  
ATOM   4318 O3   LIG     1      11.352  16.155   0.840  1.00  0.00      LIG  
ATOM   4319 O4   LIG     1       9.364  17.290   2.618  1.00  0.00      LIG  
ATOM   4320 C    LIG     1      10.422   8.386   0.302  1.00  0.00      LIG  
ATOM   4321 C1   LIG     1       8.904   8.558   0.635  1.00  0.00      LIG  
ATOM   4322 C2   LIG     1      11.238   9.717   0.374  1.00  0.00      LIG  
ATOM   4323 C3   LIG     1       7.924   8.209  -0.534  1.00  0.00      LIG  
ATOM   4324 C4   LIG     1      10.652   7.720  -1.052  1.00  0.00      LIG  
ATOM   4325 C5   LIG     1       8.269   6.848  -1.173  1.00  0.00      LIG  
ATOM   4326 C6   LIG     1       8.601   9.890   1.381  1.00  0.00      LIG  
ATOM   4327 C7   LIG     1      11.023  10.422   1.664  1.00  0.00      LIG  
ATOM   4328 C8   LIG     1       9.760   6.528  -1.278  1.00  0.00      LIG  
ATOM   4329 C9   LIG     1      12.760   9.587   0.375  1.00  0.00      LIG  
ATOM   4330 C10  LIG     1       9.702  10.311   2.338  1.00  0.00      LIG  
ATOM   4331 C11  LIG     1      10.952   7.384   1.339  1.00  0.00      LIG  
ATOM   4332 C12  LIG     1       7.828   9.322  -1.587  1.00  0.00      LIG  
ATOM   4333 C13  LIG     1      12.104  11.101   2.064  1.00  0.00      LIG  
ATOM   4334 C14  LIG     1      10.953  10.701  -0.772  1.00  0.00      LIG  
ATOM   4335 C15  LIG     1      13.265  10.765   1.189  1.00  0.00      LIG  
ATOM   4336 C16  LIG     1       6.511   8.039   0.028  1.00  0.00      LIG  
ATOM   4337 C17  LIG     1       7.577   6.607  -2.491  1.00  0.00      LIG  
ATOM   4338 C18  LIG     1      12.235  12.031   3.248  1.00  0.00      LIG  
ATOM   4339 C19  LIG     1       6.988   8.958  -2.775  1.00  0.00      LIG  
ATOM   4340 C20  LIG     1       6.987   7.556  -3.229  1.00  0.00      LIG  
ATOM   4341 C21  LIG     1       7.511   5.183  -2.941  1.00  0.00      LIG  
ATOM   4342 C22  LIG     1      11.329  13.271   3.225  1.00  0.00      LIG  
ATOM   4343 C23  LIG     1      13.664  12.511   3.439  1.00  0.00      LIG  
ATOM   4344 C24  LIG     1      11.278  14.023   1.893  1.00  0.00      LIG  
ATOM   4345 C25  LIG     1      10.892  15.511   2.031  1.00  0.00      LIG  
ATOM   4346 C26  LIG     1       9.403  15.912   2.251  1.00  0.00      LIG  
ATOM   4347 C27  LIG     1       8.705  15.175   3.381  1.00  0.00      LIG  
ATOM   4348 C28  LIG     1       8.551  15.815   0.998  1.00  0.00      LIG  
ATOM   4349 H    LIG     1       8.676   7.782   1.371  1.00  0.00      LIG  
ATOM   4350 H1   LIG     1      11.694   7.396  -1.128  1.00  0.00      LIG  
ATOM   4351 H2   LIG     1      10.488   8.402  -1.884  1.00  0.00      LIG  
ATOM   4352 H3   LIG     1       7.862   6.092  -0.496  1.00  0.00      LIG  
ATOM   4353 H4   LIG     1       8.429  10.701   0.671  1.00  0.00      LIG  
ATOM   4354 H5   LIG     1       9.999   5.746  -0.553  1.00  0.00      LIG  
ATOM   4355 H6   LIG     1      10.029   6.101  -2.250  1.00  0.00      LIG  
ATOM   4356 H7   LIG     1      13.177   9.597  -0.637  1.00  0.00      LIG  
ATOM   4357 H8   LIG     1      13.114   8.673   0.856  1.00  0.00      LIG  
ATOM   4358 H9   LIG     1       9.776   9.575   3.145  1.00  0.00      LIG  
ATOM   4359 H10  LIG     1       9.419  11.252   2.814  1.00  0.00      LIG  
ATOM   4360 H11  LIG     1      10.299   6.511   1.424  1.00  0.00      LIG  
ATOM   4361 H12  LIG     1      11.018   7.822   2.336  1.00  0.00      LIG  
ATOM   4362 H13  LIG     1      11.942   7.008   1.067  1.00  0.00      LIG  
ATOM   4363 H14  LIG     1       8.804   9.590  -1.984  1.00  0.00      LIG  
ATOM   4364 H15  LIG     1       7.380  10.216  -1.146  1.00  0.00      LIG  
ATOM   4365 H16  LIG     1       9.903  10.990  -0.819  1.00  0.00      LIG  
ATOM   4366 H17  LIG     1      11.239  10.287  -1.741  1.00  0.00      LIG  
ATOM   4367 H18  LIG     1      11.518  11.632  -0.669  1.00  0.00      LIG  
ATOM   4368 H19  LIG     1      13.520  11.613   0.546  1.00  0.00      LIG  
ATOM   4369 H20  LIG     1      14.150  10.463   1.755  1.00  0.00      LIG  
ATOM   4370 H21  LIG     1       6.529   7.422   0.931  1.00  0.00      LIG  
ATOM   4371 H22  LIG     1       5.835   7.559  -0.683  1.00  0.00      LIG  
ATOM   4372 H23  LIG     1       6.069   9.007   0.278  1.00  0.00      LIG  
ATOM   4373 H24  LIG     1      11.981  11.460   4.146  1.00  0.00      LIG  
ATOM   4374 H25  LIG     1       6.726   9.461   1.627  1.00  0.00      LIG  
ATOM   4375 H26  LIG     1       6.476   7.334  -4.158  1.00  0.00      LIG  
ATOM   4376 H27  LIG     1       7.069   4.565  -2.156  1.00  0.00      LIG  
ATOM   4377 H28  LIG     1       8.510   4.799  -3.164  1.00  0.00      LIG  
ATOM   4378 H29  LIG     1       6.902   5.062  -3.842  1.00  0.00      LIG  
ATOM   4379 H30  LIG     1      11.673  13.958   4.002  1.00  0.00      LIG  
ATOM   4380 H31  LIG     1      10.325  12.956   3.509  1.00  0.00      LIG  
ATOM   4381 H32  LIG     1      14.017  13.082   2.575  1.00  0.00      LIG  
ATOM   4382 H33  LIG     1      13.727  13.163   4.314  1.00  0.00      LIG  
ATOM   4383 H34  LIG     1      14.346  11.672   3.606  1.00  0.00      LIG  
ATOM   4384 H35  LIG     1      12.262  13.964   1.420  1.00  0.00      LIG  
ATOM   4385 H36  LIG     1      11.496  15.934   2.836  1.00  0.00      LIG  
ATOM   4386 H37  LIG     1      10.618  12.421   1.052  1.00  0.00      LIG  
ATOM   4387 H38  LIG     1      10.984  15.649   0.095  1.00  0.00      LIG  
ATOM   4388 H39  LIG     1       7.726  15.618   3.589  1.00  0.00      LIG  
ATOM   4389 H40  LIG     1       9.286  15.248   4.305  1.00  0.00      LIG  
ATOM   4390 H41  LIG     1       8.553  14.121   3.135  1.00  0.00      LIG  
ATOM   4391 H42  LIG     1       8.955  16.433   0.191  1.00  0.00      LIG  
ATOM   4392 H43  LIG     1       8.457  14.787   0.648  1.00  0.00      LIG  
ATOM   4393 H44  LIG     1       7.544  16.186   1.194  1.00  0.00      LIG  
ATOM   4394 H45  LIG     1       8.426  17.550   2.584  1.00  0.00      LIG  
TER
REMARK  Energy: 61.4742
REMARK  SimpleFitness: 61.4742
REMARK  FullFitness: -897.1025
REMARK  InterFull: -30.7435
REMARK  IntraFull: 121.151
REMARK  solvFull: -1199.45
REMARK  surfFull: 211.94
REMARK  extraFull: 0.0
REMARK  deltaGcompsolvpol: -1199.45
REMARK  deltaGcompsolvnonpol: 211.94
REMARK  deltaGprotsolvpol: -1219.71
REMARK  deltaGprotsolvnonpol: 208.651
REMARK  deltaGligsolvpol: -11.8333
REMARK  deltaGligsolvnonpol: 15.0151
REMARK  deltaGvdw: -30.7435
REMARK  deltaGelec: 0.0
REMARK  deltaG: -6.0435133
REMARK  Cluster: 3
REMARK  ClusterRank: 5
ATOM   4315 O    LIG     1       7.051  11.003   1.781  1.00  0.00      LIG  
ATOM   4316 O1   LIG     1       6.127   8.830  -3.419  1.00  0.00      LIG  
ATOM   4317 O2   LIG     1      10.446  13.682   0.541  1.00  0.00      LIG  
ATOM   4318 O3   LIG     1      10.543  16.560   0.610  1.00  0.00      LIG  
ATOM   4319 O4   LIG     1       8.749  17.228   2.644  1.00  0.00      LIG  
ATOM   4320 C    LIG     1       9.710   8.429   0.929  1.00  0.00      LIG  
ATOM   4321 C1   LIG     1       8.258   8.986   1.035  1.00  0.00      LIG  
ATOM   4322 C2   LIG     1      10.780   9.513   0.567  1.00  0.00      LIG  
ATOM   4323 C3   LIG     1       7.230   8.367   0.034  1.00  0.00      LIG  
ATOM   4324 C4   LIG     1       9.826   7.264  -0.050  1.00  0.00      LIG  
ATOM   4325 C5   LIG     1       7.322   6.829   0.027  1.00  0.00      LIG  
ATOM   4326 C6   LIG     1       8.239  10.532   1.156  1.00  0.00      LIG  
ATOM   4327 C7   LIG     1      10.721  10.691   1.478  1.00  0.00      LIG  
ATOM   4328 C8   LIG     1       8.732   6.245   0.120  1.00  0.00      LIG  
ATOM   4329 C9   LIG     1      12.230   9.073   0.738  1.00  0.00      LIG  
ATOM   4330 C10  LIG     1       9.378  11.064   2.013  1.00  0.00      LIG  
ATOM   4331 C11  LIG     1      10.002   7.822   2.311  1.00  0.00      LIG  
ATOM   4332 C12  LIG     1       7.345   8.953  -1.380  1.00  0.00      LIG  
ATOM   4333 C13  LIG     1      11.940  11.208   1.718  1.00  0.00      LIG  
ATOM   4334 C14  LIG     1      10.717  10.021  -0.883  1.00  0.00      LIG  
ATOM   4335 C15  LIG     1      12.979  10.332   1.108  1.00  0.00      LIG  
ATOM   4336 C16  LIG     1       5.806   8.677   0.508  1.00  0.00      LIG  
ATOM   4337 C17  LIG     1       6.572   6.191  -1.111  1.00  0.00      LIG  
ATOM   4338 C18  LIG     1      12.420  12.386   2.547  1.00  0.00      LIG  
ATOM   4339 C19  LIG     1       6.472   8.267  -2.391  1.00  0.00      LIG  
ATOM   4340 C20  LIG     1       6.181   6.831  -2.220  1.00  0.00      LIG  
ATOM   4341 C21  LIG     1       6.222   4.752  -0.920  1.00  0.00      LIG  
ATOM   4342 C22  LIG     1      11.488  13.585   2.745  1.00  0.00      LIG  
ATOM   4343 C23  LIG     1      13.756  12.915   2.041  1.00  0.00      LIG  
ATOM   4344 C24  LIG     1      11.179  14.433   1.501  1.00  0.00      LIG  
ATOM   4345 C25  LIG     1      10.494  15.786   1.814  1.00  0.00      LIG  
ATOM   4346 C26  LIG     1       9.038  15.857   2.356  1.00  0.00      LIG  
ATOM   4347 C27  LIG     1       8.790  15.120   3.655  1.00  0.00      LIG  
ATOM   4348 C28  LIG     1       7.998  15.399   1.357  1.00  0.00      LIG  
ATOM   4349 H    LIG     1       7.876   8.644   2.001  1.00  0.00      LIG  
ATOM   4350 H1   LIG     1      10.789   6.764   0.086  1.00  0.00      LIG  
ATOM   4351 H2   LIG     1       9.803   7.594  -1.087  1.00  0.00      LIG  
ATOM   4352 H3   LIG     1       6.809   6.498   0.935  1.00  0.00      LIG  
ATOM   4353 H4   LIG     1       8.280  11.006   0.174  1.00  0.00      LIG  
ATOM   4354 H5   LIG     1       8.837   5.751   1.089  1.00  0.00      LIG  
ATOM   4355 H6   LIG     1       8.909   5.455  -0.617  1.00  0.00      LIG  
ATOM   4356 H7   LIG     1      12.637   8.622  -0.171  1.00  0.00      LIG  
ATOM   4357 H8   LIG     1      12.375   8.352   1.544  1.00  0.00      LIG  
ATOM   4358 H9   LIG     1       9.275  10.668   3.028  1.00  0.00      LIG  
ATOM   4359 H10  LIG     1       9.262  12.142   2.105  1.00  0.00      LIG  
ATOM   4360 H11  LIG     1       9.174   7.201   2.662  1.00  0.00      LIG  
ATOM   4361 H12  LIG     1      10.159   8.590   3.070  1.00  0.00      LIG  
ATOM   4362 H13  LIG     1      10.884   7.179   2.292  1.00  0.00      LIG  
ATOM   4363 H14  LIG     1       8.361   8.885  -1.763  1.00  0.00      LIG  
ATOM   4364 H15  LIG     1       7.053  10.006  -1.370  1.00  0.00      LIG  
ATOM   4365 H16  LIG     1       9.731  10.396  -1.154  1.00  0.00      LIG  
ATOM   4366 H17  LIG     1      10.982   9.231  -1.590  1.00  0.00      LIG  
ATOM   4367 H18  LIG     1      11.416  10.843  -1.066  1.00  0.00      LIG  
ATOM   4368 H19  LIG     1      13.408  10.803   0.218  1.00  0.00      LIG  
ATOM   4369 H20  LIG     1      13.782  10.094   1.811  1.00  0.00      LIG  
ATOM   4370 H21  LIG     1       5.707   8.490   1.580  1.00  0.00      LIG  
ATOM   4371 H22  LIG     1       5.054   8.067   0.003  1.00  0.00      LIG  
ATOM   4372 H23  LIG     1       5.542   9.718   0.312  1.00  0.00      LIG  
ATOM   4373 H24  LIG     1      12.614  11.983   3.545  1.00  0.00      LIG  
ATOM   4374 H25  LIG     1       6.311  10.707   1.224  1.00  0.00      LIG  
ATOM   4375 H26  LIG     1       5.625   6.337  -3.007  1.00  0.00      LIG  
ATOM   4376 H27  LIG     1       5.672   4.626   0.017  1.00  0.00      LIG  
ATOM   4377 H28  LIG     1       7.123   4.135  -0.877  1.00  0.00      LIG  
ATOM   4378 H29  LIG     1       5.594   4.368  -1.730  1.00  0.00      LIG  
ATOM   4379 H30  LIG     1      11.947  14.244   3.488  1.00  0.00      LIG  
ATOM   4380 H31  LIG     1      10.577  13.211   3.201  1.00  0.00      LIG  
ATOM   4381 H32  LIG     1      13.721  13.148   0.972  1.00  0.00      LIG  
ATOM   4382 H33  LIG     1      14.028  13.830   2.575  1.00  0.00      LIG  
ATOM   4383 H34  LIG     1      14.563  12.196   2.207  1.00  0.00      LIG  
ATOM   4384 H35  LIG     1      12.121  14.676   1.002  1.00  0.00      LIG  
ATOM   4385 H36  LIG     1      11.137  16.311   2.525  1.00  0.00      LIG  
ATOM   4386 H37  LIG     1      10.830  12.787   0.546  1.00  0.00      LIG  
ATOM   4387 H38  LIG     1       9.781  17.165   0.652  1.00  0.00      LIG  
ATOM   4388 H39  LIG     1       7.820  15.394   4.078  1.00  0.00      LIG  
ATOM   4389 H40  LIG     1       9.551  15.377   4.396  1.00  0.00      LIG  
ATOM   4390 H41  LIG     1       8.786  14.041   3.499  1.00  0.00      LIG  
ATOM   4391 H42  LIG     1       8.065  15.982   0.436  1.00  0.00      LIG  
ATOM   4392 H43  LIG     1       8.105  14.338   1.122  1.00  0.00      LIG  
ATOM   4393 H44  LIG     1       6.992  15.553   1.755  1.00  0.00      LIG  
ATOM   4394 H45  LIG     1       7.777  17.308   2.664  1.00  0.00      LIG  
TER
REMARK  Energy: 62.7264
REMARK  SimpleFitness: 62.7264
REMARK  FullFitness: -895.20325
REMARK  InterFull: -27.4372
REMARK  IntraFull: 121.298
REMARK  solvFull: -1200.81
REMARK  surfFull: 211.746
REMARK  extraFull: 0.0
REMARK  deltaGcompsolvpol: -1200.81
REMARK  deltaGcompsolvnonpol: 211.746
REMARK  deltaGprotsolvpol: -1219.71
REMARK  deltaGprotsolvnonpol: 208.651
REMARK  deltaGligsolvpol: -11.3442
REMARK  deltaGligsolvnonpol: 15.0025
REMARK  deltaGvdw: -27.4372
REMARK  deltaGelec: 0.0
REMARK  deltaG: -5.8610697
REMARK  Cluster: 3
REMARK  ClusterRank: 6
ATOM   4315 O    LIG     1       6.948  11.115   1.768  1.00  0.00      LIG  
ATOM   4316 O1   LIG     1       5.880   8.877  -3.302  1.00  0.00      LIG  
ATOM   4317 O2   LIG     1      10.459  13.681   0.525  1.00  0.00      LIG  
ATOM   4318 O3   LIG     1      10.572  16.521   0.613  1.00  0.00      LIG  
ATOM   4319 O4   LIG     1       8.786  17.226   2.634  1.00  0.00      LIG  
ATOM   4320 C    LIG     1       9.510   8.412   1.011  1.00  0.00      LIG  
ATOM   4321 C1   LIG     1       8.079   9.026   1.110  1.00  0.00      LIG  
ATOM   4322 C2   LIG     1      10.618   9.445   0.614  1.00  0.00      LIG  
ATOM   4323 C3   LIG     1       7.019   8.416   0.135  1.00  0.00      LIG  
ATOM   4324 C4   LIG     1       9.571   7.218   0.064  1.00  0.00      LIG  
ATOM   4325 C5   LIG     1       7.054   6.876   0.154  1.00  0.00      LIG  
ATOM   4326 C6   LIG     1       8.119  10.574   1.171  1.00  0.00      LIG  
ATOM   4327 C7   LIG     1      10.605  10.648   1.494  1.00  0.00      LIG  
ATOM   4328 C8   LIG     1       8.441   6.245   0.273  1.00  0.00      LIG  
ATOM   4329 C9   LIG     1      12.053   8.959   0.795  1.00  0.00      LIG  
ATOM   4330 C10  LIG     1       9.276  11.091   2.009  1.00  0.00      LIG  
ATOM   4331 C11  LIG     1       9.792   7.834   2.409  1.00  0.00      LIG  
ATOM   4332 C12  LIG     1       7.140   8.975  -1.288  1.00  0.00      LIG  
ATOM   4333 C13  LIG     1      11.841  11.122   1.734  1.00  0.00      LIG  
ATOM   4334 C14  LIG     1      10.570   9.911  -0.851  1.00  0.00      LIG  
ATOM   4335 C15  LIG     1      12.849  10.195   1.148  1.00  0.00      LIG  
ATOM   4336 C16  LIG     1       5.612   8.778   0.621  1.00  0.00      LIG  
ATOM   4337 C17  LIG     1       6.284   6.245  -0.977  1.00  0.00      LIG  
ATOM   4338 C18  LIG     1      12.361  12.297   2.543  1.00  0.00      LIG  
ATOM   4339 C19  LIG     1       6.226   8.311  -2.277  1.00  0.00      LIG  
ATOM   4340 C20  LIG     1       5.900   6.885  -2.090  1.00  0.00      LIG  
ATOM   4341 C21  LIG     1       5.890   4.819  -0.773  1.00  0.00      LIG  
ATOM   4342 C22  LIG     1      11.465  13.525   2.748  1.00  0.00      LIG  
ATOM   4343 C23  LIG     1      13.708  12.782   2.022  1.00  0.00      LIG  
ATOM   4344 C24  LIG     1      11.189  14.397   1.513  1.00  0.00      LIG  
ATOM   4345 C25  LIG     1      10.519  15.759   1.824  1.00  0.00      LIG  
ATOM   4346 C26  LIG     1       9.063  15.848   2.365  1.00  0.00      LIG  
ATOM   4347 C27  LIG     1       8.809  15.132   3.674  1.00  0.00      LIG  
ATOM   4348 C28  LIG     1       8.017  15.388   1.373  1.00  0.00      LIG  
ATOM   4349 H    LIG     1       7.695   8.732   2.091  1.00  0.00      LIG  
ATOM   4350 H1   LIG     1      10.515   6.685   0.203  1.00  0.00      LIG  
ATOM   4351 H2   LIG     1       9.547   7.521  -0.982  1.00  0.00      LIG  
ATOM   4352 H3   LIG     1       6.525   6.579   1.064  1.00  0.00      LIG  
ATOM   4353 H4   LIG     1       8.182  11.010   0.172  1.00  0.00      LIG  
ATOM   4354 H5   LIG     1       8.528   5.785   1.260  1.00  0.00      LIG  
ATOM   4355 H6   LIG     1       8.588   5.422  -0.432  1.00  0.00      LIG  
ATOM   4356 H7   LIG     1      12.445   8.481  -0.107  1.00  0.00      LIG  
ATOM   4357 H8   LIG     1      12.174   8.242   1.608  1.00  0.00      LIG  
ATOM   4358 H9   LIG     1       9.159  10.737   3.038  1.00  0.00      LIG  
ATOM   4359 H10  LIG     1       9.202  12.177   2.057  1.00  0.00      LIG  
ATOM   4360 H11  LIG     1       8.942   7.262   2.788  1.00  0.00      LIG  
ATOM   4361 H12  LIG     1       9.996   8.617   3.142  1.00  0.00      LIG  
ATOM   4362 H13  LIG     1      10.646   7.153   2.399  1.00  0.00      LIG  
ATOM   4363 H14  LIG     1       8.148   8.861  -1.682  1.00  0.00      LIG  
ATOM   4364 H15  LIG     1       6.890  10.039  -1.294  1.00  0.00      LIG  
ATOM   4365 H16  LIG     1       9.601  10.324  -1.128  1.00  0.00      LIG  
ATOM   4366 H17  LIG     1      10.791   9.089  -1.536  1.00  0.00      LIG  
ATOM   4367 H18  LIG     1      11.307  10.692  -1.060  1.00  0.00      LIG  
ATOM   4368 H19  LIG     1      13.303  10.633   0.253  1.00  0.00      LIG  
ATOM   4369 H20  LIG     1      13.636   9.940   1.863  1.00  0.00      LIG  
ATOM   4370 H21  LIG     1       5.531   8.638   1.702  1.00  0.00      LIG  
ATOM   4371 H22  LIG     1       4.838   8.164   0.157  1.00  0.00      LIG  
ATOM   4372 H23  LIG     1       5.367   9.817   0.390  1.00  0.00      LIG  
ATOM   4373 H24  LIG     1      12.553  11.898   3.543  1.00  0.00      LIG  
ATOM   4374 H25  LIG     1       6.201  10.839   1.209  1.00  0.00      LIG  
ATOM   4375 H26  LIG     1       5.325   6.400  -2.868  1.00  0.00      LIG  
ATOM   4376 H27  LIG     1       5.341   4.716   0.167  1.00  0.00      LIG  
ATOM   4377 H28  LIG     1       6.773   4.175  -0.730  1.00  0.00      LIG  
ATOM   4378 H29  LIG     1       5.248   4.449  -1.578  1.00  0.00      LIG  
ATOM   4379 H30  LIG     1      11.941  14.162   3.499  1.00  0.00      LIG  
ATOM   4380 H31  LIG     1      10.540  13.174   3.194  1.00  0.00      LIG  
ATOM   4381 H32  LIG     1      13.670  13.009   0.952  1.00  0.00      LIG  
ATOM   4382 H33  LIG     1      14.011  13.691   2.548  1.00  0.00      LIG  
ATOM   4383 H34  LIG     1      14.494  12.040   2.186  1.00  0.00      LIG  
ATOM   4384 H35  LIG     1      12.143  14.632   1.035  1.00  0.00      LIG  
ATOM   4385 H36  LIG     1      11.168  16.283   2.530  1.00  0.00      LIG  
ATOM   4386 H37  LIG     1      10.232  14.333  -0.160  1.00  0.00      LIG  
ATOM   4387 H38  LIG     1       9.849  17.170   0.679  1.00  0.00      LIG  
ATOM   4388 H39  LIG     1       7.847  15.428   4.102  1.00  0.00      LIG  
ATOM   4389 H40  LIG     1       9.581  15.382   4.406  1.00  0.00      LIG  
ATOM   4390 H41  LIG     1       8.783  14.053   3.530  1.00  0.00      LIG  
ATOM   4391 H42  LIG     1       8.090  15.959   0.444  1.00  0.00      LIG  
ATOM   4392 H43  LIG     1       8.113  14.323   1.154  1.00  0.00      LIG  
ATOM   4393 H44  LIG     1       7.013  15.558   1.769  1.00  0.00      LIG  
ATOM   4394 H45  LIG     1       7.816  17.311   2.673  1.00  0.00      LIG  
TER
REMARK  Energy: 68.848
REMARK  SimpleFitness: 68.848
REMARK  FullFitness: -889.14246
REMARK  InterFull: -24.6725
REMARK  IntraFull: 123.658
REMARK  solvFull: -1200.95
REMARK  surfFull: 212.822
REMARK  extraFull: 0.0
REMARK  deltaGcompsolvpol: -1200.95
REMARK  deltaGcompsolvnonpol: 212.822
REMARK  deltaGprotsolvpol: -1219.71
REMARK  deltaGprotsolvnonpol: 208.651
REMARK  deltaGligsolvpol: -11.7441
REMARK  deltaGligsolvnonpol: 14.988
REMARK  deltaGvdw: -24.6725
REMARK  deltaGelec: 0.0
REMARK  deltaG: -5.480455
REMARK  Cluster: 3
REMARK  ClusterRank: 7
ATOM   4315 O    LIG     1       7.202  10.873   0.846  1.00  0.00      LIG  
ATOM   4316 O1   LIG     1       6.730   8.103  -4.203  1.00  0.00      LIG  
ATOM   4317 O2   LIG     1      10.261  14.049  -0.018  1.00  0.00      LIG  
ATOM   4318 O3   LIG     1      10.177  16.841   0.510  1.00  0.00      LIG  
ATOM   4319 O4   LIG     1       8.686  17.112   2.836  1.00  0.00      LIG  
ATOM   4320 C    LIG     1      10.015   8.366   0.374  1.00  0.00      LIG  
ATOM   4321 C1   LIG     1       8.536   8.856   0.336  1.00  0.00      LIG  
ATOM   4322 C2   LIG     1      11.045   9.453  -0.081  1.00  0.00      LIG  
ATOM   4323 C3   LIG     1       7.606   8.084  -0.657  1.00  0.00      LIG  
ATOM   4324 C4   LIG     1      10.237   7.088  -0.431  1.00  0.00      LIG  
ATOM   4325 C5   LIG     1       7.748   6.561  -0.475  1.00  0.00      LIG  
ATOM   4326 C6   LIG     1       8.434  10.406   0.301  1.00  0.00      LIG  
ATOM   4327 C7   LIG     1      10.900  10.731   0.676  1.00  0.00      LIG  
ATOM   4328 C8   LIG     1       9.165   6.054  -0.204  1.00  0.00      LIG  
ATOM   4329 C9   LIG     1      12.502   9.101   0.193  1.00  0.00      LIG  
ATOM   4330 C10  LIG     1       9.518  11.087   1.127  1.00  0.00      LIG  
ATOM   4331 C11  LIG     1      10.269   7.957   1.836  1.00  0.00      LIG  
ATOM   4332 C12  LIG     1       7.810   8.498  -2.121  1.00  0.00      LIG  
ATOM   4333 C13  LIG     1      12.089  11.325   0.881  1.00  0.00      LIG  
ATOM   4334 C14  LIG     1      11.020   9.783  -1.583  1.00  0.00      LIG  
ATOM   4335 C15  LIG     1      13.183  10.430   0.409  1.00  0.00      LIG  
ATOM   4336 C16  LIG     1       6.143   8.393  -0.325  1.00  0.00      LIG  
ATOM   4337 C17  LIG     1       7.104   5.763  -1.580  1.00  0.00      LIG  
ATOM   4338 C18  LIG     1      12.551  12.593   1.577  1.00  0.00      LIG  
ATOM   4339 C19  LIG     1       7.021   7.674  -3.095  1.00  0.00      LIG  
ATOM   4340 C20  LIG     1       6.769   6.256  -2.780  1.00  0.00      LIG  
ATOM   4341 C21  LIG     1       6.777   4.344  -1.246  1.00  0.00      LIG  
ATOM   4342 C22  LIG     1      11.530  13.646   2.023  1.00  0.00      LIG  
ATOM   4343 C23  LIG     1      13.672  13.265   0.795  1.00  0.00      LIG  
ATOM   4344 C24  LIG     1      11.059  14.671   0.982  1.00  0.00      LIG  
ATOM   4345 C25  LIG     1      10.363  15.915   1.588  1.00  0.00      LIG  
ATOM   4346 C26  LIG     1       9.016  15.806   2.354  1.00  0.00      LIG  
ATOM   4347 C27  LIG     1       9.040  14.928   3.589  1.00  0.00      LIG  
ATOM   4348 C28  LIG     1       7.864  15.362   1.481  1.00  0.00      LIG  
ATOM   4349 H    LIG     1       8.114   8.586   1.308  1.00  0.00      LIG  
ATOM   4350 H1   LIG     1      11.202   6.649  -0.161  1.00  0.00      LIG  
ATOM   4351 H2   LIG     1      10.288   7.277  -1.502  1.00  0.00      LIG  
ATOM   4352 H3   LIG     1       7.179   6.316   0.427  1.00  0.00      LIG  
ATOM   4353 H4   LIG     1       8.481  10.777  -0.725  1.00  0.00      LIG  
ATOM   4354 H5   LIG     1       9.214   5.699   0.829  1.00  0.00      LIG  
ATOM   4355 H6   LIG     1       9.419   5.182  -0.815  1.00  0.00      LIG  
ATOM   4356 H7   LIG     1      12.959   8.550  -0.633  1.00  0.00      LIG  
ATOM   4357 H8   LIG     1      12.644   8.503   1.095  1.00  0.00      LIG  
ATOM   4358 H9   LIG     1       9.400  10.789   2.174  1.00  0.00      LIG  
ATOM   4359 H10  LIG     1       9.348  12.162   1.116  1.00  0.00      LIG  
ATOM   4360 H11  LIG     1       9.445   7.360   2.236  1.00  0.00      LIG  
ATOM   4361 H12  LIG     1      10.382   8.820   2.495  1.00  0.00      LIG  
ATOM   4362 H13  LIG     1      11.169   7.344   1.929  1.00  0.00      LIG  
ATOM   4363 H14  LIG     1       8.850   8.402  -2.427  1.00  0.00      LIG  
ATOM   4364 H15  LIG     1       7.507   9.538  -2.262  1.00  0.00      LIG  
ATOM   4365 H16  LIG     1      10.041  10.114  -1.925  1.00  0.00      LIG  
ATOM   4366 H17  LIG     1      11.312   8.921  -2.186  1.00  0.00      LIG  
ATOM   4367 H18  LIG     1      11.716  10.585  -1.845  1.00  0.00      LIG  
ATOM   4368 H19  LIG     1      13.613  10.801  -0.527  1.00  0.00      LIG  
ATOM   4369 H20  LIG     1      13.978  10.330   1.155  1.00  0.00      LIG  
ATOM   4370 H21  LIG     1       5.973   8.329   0.754  1.00  0.00      LIG  
ATOM   4371 H22  LIG     1       5.451   7.695  -0.802  1.00  0.00      LIG  
ATOM   4372 H23  LIG     1       5.864   9.393  -0.662  1.00  0.00      LIG  
ATOM   4373 H24  LIG     1      13.008  12.240   2.506  1.00  0.00      LIG  
ATOM   4374 H25  LIG     1       6.497  10.485   0.301  1.00  0.00      LIG  
ATOM   4375 H26  LIG     1       6.283   5.654  -3.538  1.00  0.00      LIG  
ATOM   4376 H27  LIG     1       6.161   4.307  -0.344  1.00  0.00      LIG  
ATOM   4377 H28  LIG     1       7.687   3.767  -1.066  1.00  0.00      LIG  
ATOM   4378 H29  LIG     1       6.221   3.849  -2.049  1.00  0.00      LIG  
ATOM   4379 H30  LIG     1      11.991  14.214   2.835  1.00  0.00      LIG  
ATOM   4380 H31  LIG     1      10.682  13.122   2.456  1.00  0.00      LIG  
ATOM   4381 H32  LIG     1      13.371  13.472  -0.236  1.00  0.00      LIG  
ATOM   4382 H33  LIG     1      13.948  14.212   1.267  1.00  0.00      LIG  
ATOM   4383 H34  LIG     1      14.577  12.652   0.765  1.00  0.00      LIG  
ATOM   4384 H35  LIG     1      11.921  15.063   0.439  1.00  0.00      LIG  
ATOM   4385 H36  LIG     1      11.084  16.388   2.261  1.00  0.00      LIG  
ATOM   4386 H37  LIG     1       9.783  14.770  -0.460  1.00  0.00      LIG  
ATOM   4387 H38  LIG     1       9.528  17.495   0.829  1.00  0.00      LIG  
ATOM   4388 H39  LIG     1       8.166  15.110   4.222  1.00  0.00      LIG  
ATOM   4389 H40  LIG     1       9.924  15.148   4.193  1.00  0.00      LIG  
ATOM   4390 H41  LIG     1       9.039  13.870   3.320  1.00  0.00      LIG  
ATOM   4391 H42  LIG     1       7.751  16.022   0.618  1.00  0.00      LIG  
ATOM   4392 H43  LIG     1       7.997  14.335   1.134  1.00  0.00      LIG  
ATOM   4393 H44  LIG     1       6.927  15.417   2.037  1.00  0.00      LIG  
ATOM   4394 H45  LIG     1       7.713  17.152   2.869  1.00  0.00      LIG  
TER
REMARK  Energy: 52.4209
REMARK  SimpleFitness: 52.4209
REMARK  FullFitness: -903.7679
REMARK  InterFull: -32.3509
REMARK  IntraFull: 114.55
REMARK  solvFull: -1195.84
REMARK  surfFull: 209.873
REMARK  extraFull: 0.0
REMARK  deltaGcompsolvpol: -1195.84
REMARK  deltaGcompsolvnonpol: 209.873
REMARK  deltaGprotsolvpol: -1219.71
REMARK  deltaGprotsolvnonpol: 208.651
REMARK  deltaGligsolvpol: -13.3588
REMARK  deltaGligsolvnonpol: 15.1416
REMARK  deltaGvdw: -32.3509
REMARK  deltaGelec: 0.0
REMARK  deltaG: -6.088787
REMARK  Cluster: 4
REMARK  ClusterRank: 0
ATOM   4315 O    LIG     1       9.566  15.328   1.928  1.00  0.00      LIG  
ATOM   4316 O1   LIG     1       8.102  11.858  -2.534  1.00  0.00      LIG  
ATOM   4317 O2   LIG     1      14.441  17.326   5.337  1.00  0.00      LIG  
ATOM   4318 O3   LIG     1      15.685  14.916   6.755  1.00  0.00      LIG  
ATOM   4319 O4   LIG     1      18.399  16.938   5.342  1.00  0.00      LIG  
ATOM   4320 C    LIG     1      11.579  12.115   1.877  1.00  0.00      LIG  
ATOM   4321 C1   LIG     1      10.281  12.966   1.755  1.00  0.00      LIG  
ATOM   4322 C2   LIG     1      12.823  12.753   1.176  1.00  0.00      LIG  
ATOM   4323 C3   LIG     1       9.134  12.298   0.933  1.00  0.00      LIG  
ATOM   4324 C4   LIG     1      11.396  10.682   1.383  1.00  0.00      LIG  
ATOM   4325 C5   LIG     1       8.859  10.870   1.435  1.00  0.00      LIG  
ATOM   4326 C6   LIG     1      10.564  14.454   1.404  1.00  0.00      LIG  
ATOM   4327 C7   LIG     1      13.049  14.128   1.685  1.00  0.00      LIG  
ATOM   4328 C8   LIG     1      10.096  10.063   1.830  1.00  0.00      LIG  
ATOM   4329 C9   LIG     1      14.153  12.060   1.484  1.00  0.00      LIG  
ATOM   4330 C10  LIG     1      11.869  14.994   1.963  1.00  0.00      LIG  
ATOM   4331 C11  LIG     1      11.817  11.989   3.394  1.00  0.00      LIG  
ATOM   4332 C12  LIG     1       9.366  12.329  -0.582  1.00  0.00      LIG  
ATOM   4333 C13  LIG     1      14.338  14.356   1.967  1.00  0.00      LIG  
ATOM   4334 C14  LIG     1      12.780  12.811  -0.356  1.00  0.00      LIG  
ATOM   4335 C15  LIG     1      15.170  13.163   1.687  1.00  0.00      LIG  
ATOM   4336 C16  LIG     1       7.843  13.075   1.171  1.00  0.00      LIG  
ATOM   4337 C17  LIG     1       7.967  10.075   0.520  1.00  0.00      LIG  
ATOM   4338 C18  LIG     1      15.004  15.531   2.621  1.00  0.00      LIG  
ATOM   4339 C19  LIG     1       8.324  11.586  -1.363  1.00  0.00      LIG  
ATOM   4340 C20  LIG     1       7.712  10.388  -0.758  1.00  0.00      LIG  
ATOM   4341 C21  LIG     1       7.293   8.900   1.148  1.00  0.00      LIG  
ATOM   4342 C22  LIG     1      14.902  15.340   4.133  1.00  0.00      LIG  
ATOM   4343 C23  LIG     1      14.498  16.887   2.152  1.00  0.00      LIG  
ATOM   4344 C24  LIG     1      15.523  16.497   4.915  1.00  0.00      LIG  
ATOM   4345 C25  LIG     1      16.301  16.058   6.165  1.00  0.00      LIG  
ATOM   4346 C26  LIG     1      17.791  15.781   5.911  1.00  0.00      LIG  
ATOM   4347 C27  LIG     1      18.065  14.599   4.998  1.00  0.00      LIG  
ATOM   4348 C28  LIG     1      18.481  15.503   7.230  1.00  0.00      LIG  
ATOM   4349 H    LIG     1       9.854  13.005   2.761  1.00  0.00      LIG  
ATOM   4350 H1   LIG     1      12.216  10.059   1.749  1.00  0.00      LIG  
ATOM   4351 H2   LIG     1      11.436  10.617   0.296  1.00  0.00      LIG  
ATOM   4352 H3   LIG     1       8.287  10.985   2.359  1.00  0.00      LIG  
ATOM   4353 H4   LIG     1      10.569  14.596   0.322  1.00  0.00      LIG  
ATOM   4354 H5   LIG     1      10.102   9.951   2.917  1.00  0.00      LIG  
ATOM   4355 H6   LIG     1      10.069   9.041   1.442  1.00  0.00      LIG  
ATOM   4356 H7   LIG     1      14.463  11.393   0.674  1.00  0.00      LIG  
ATOM   4357 H8   LIG     1      14.127  11.446   2.384  1.00  0.00      LIG  
ATOM   4358 H9   LIG     1      11.776  15.126   3.046  1.00  0.00      LIG  
ATOM   4359 H10  LIG     1      12.024  15.991   1.545  1.00  0.00      LIG  
ATOM   4360 H11  LIG     1      10.910  11.673   3.916  1.00  0.00      LIG  
ATOM   4361 H12  LIG     1      12.121  12.934   3.848  1.00  0.00      LIG  
ATOM   4362 H13  LIG     1      12.579  11.244   3.629  1.00  0.00      LIG  
ATOM   4363 H14  LIG     1      10.319  11.884  -0.859  1.00  0.00      LIG  
ATOM   4364 H15  LIG     1       9.354  13.361  -0.937  1.00  0.00      LIG  
ATOM   4365 H16  LIG     1      11.935  13.388  -0.732  1.00  0.00      LIG  
ATOM   4366 H17  LIG     1      12.729  11.811  -0.791  1.00  0.00      LIG  
ATOM   4367 H18  LIG     1      13.682  13.279  -0.761  1.00  0.00      LIG  
ATOM   4368 H19  LIG     1      15.770  13.321   0.787  1.00  0.00      LIG  
ATOM   4369 H20  LIG     1      15.835  12.924   2.522  1.00  0.00      LIG  
ATOM   4370 H21  LIG     1       7.721  13.290   2.233  1.00  0.00      LIG  
ATOM   4371 H22  LIG     1       6.955  12.533   0.839  1.00  0.00      LIG  
ATOM   4372 H23  LIG     1       7.857  14.026   0.639  1.00  0.00      LIG  
ATOM   4373 H24  LIG     1      16.061  15.490   2.343  1.00  0.00      LIG  
ATOM   4374 H25  LIG     1       8.707  14.976   1.639  1.00  0.00      LIG  
ATOM   4375 H26  LIG     1       7.041   9.803  -1.376  1.00  0.00      LIG  
ATOM   4376 H27  LIG     1       6.747   9.218   2.040  1.00  0.00      LIG  
ATOM   4377 H28  LIG     1       8.026   8.145   1.443  1.00  0.00      LIG  
ATOM   4378 H29  LIG     1       6.576   8.423   0.471  1.00  0.00      LIG  
ATOM   4379 H30  LIG     1      15.412  14.405   4.378  1.00  0.00      LIG  
ATOM   4380 H31  LIG     1      13.853  15.204   4.417  1.00  0.00      LIG  
ATOM   4381 H32  LIG     1      13.547  17.138   2.629  1.00  0.00      LIG  
ATOM   4382 H33  LIG     1      15.210  17.676   2.402  1.00  0.00      LIG  
ATOM   4383 H34  LIG     1      14.357  16.903   1.067  1.00  0.00      LIG  
ATOM   4384 H35  LIG     1      16.164  17.107   4.275  1.00  0.00      LIG  
ATOM   4385 H36  LIG     1      16.238  16.860   6.909  1.00  0.00      LIG  
ATOM   4386 H37  LIG     1      14.827  18.177   5.614  1.00  0.00      LIG  
ATOM   4387 H38  LIG     1      14.722  15.041   6.668  1.00  0.00      LIG  
ATOM   4388 H39  LIG     1      19.141  14.417   4.926  1.00  0.00      LIG  
ATOM   4389 H40  LIG     1      17.717  14.793   3.980  1.00  0.00      LIG  
ATOM   4390 H41  LIG     1      17.587  13.689   5.372  1.00  0.00      LIG  
ATOM   4391 H42  LIG     1      18.331  16.335   7.925  1.00  0.00      LIG  
ATOM   4392 H43  LIG     1      18.098  14.588   7.690  1.00  0.00      LIG  
ATOM   4393 H44  LIG     1      19.560  15.396   7.090  1.00  0.00      LIG  
ATOM   4394 H45  LIG     1      18.131  16.965   4.408  1.00  0.00      LIG  
TER
REMARK  Energy: 52.4209
REMARK  SimpleFitness: 52.4209
REMARK  FullFitness: -903.7679
REMARK  InterFull: -32.3509
REMARK  IntraFull: 114.55
REMARK  solvFull: -1195.84
REMARK  surfFull: 209.873
REMARK  extraFull: 0.0
REMARK  deltaGcompsolvpol: -1195.84
REMARK  deltaGcompsolvnonpol: 209.873
REMARK  deltaGprotsolvpol: -1219.71
REMARK  deltaGprotsolvnonpol: 208.651
REMARK  deltaGligsolvpol: -13.3588
REMARK  deltaGligsolvnonpol: 15.1416
REMARK  deltaGvdw: -32.3509
REMARK  deltaGelec: 0.0
REMARK  deltaG: -6.088787
REMARK  Cluster: 4
REMARK  ClusterRank: 1
ATOM   4315 O    LIG     1       9.566  15.328   1.928  1.00  0.00      LIG  
ATOM   4316 O1   LIG     1       8.102  11.858  -2.534  1.00  0.00      LIG  
ATOM   4317 O2   LIG     1      14.441  17.326   5.337  1.00  0.00      LIG  
ATOM   4318 O3   LIG     1      15.685  14.916   6.755  1.00  0.00      LIG  
ATOM   4319 O4   LIG     1      18.399  16.938   5.342  1.00  0.00      LIG  
ATOM   4320 C    LIG     1      11.579  12.115   1.877  1.00  0.00      LIG  
ATOM   4321 C1   LIG     1      10.281  12.966   1.755  1.00  0.00      LIG  
ATOM   4322 C2   LIG     1      12.823  12.753   1.176  1.00  0.00      LIG  
ATOM   4323 C3   LIG     1       9.134  12.298   0.933  1.00  0.00      LIG  
ATOM   4324 C4   LIG     1      11.396  10.682   1.383  1.00  0.00      LIG  
ATOM   4325 C5   LIG     1       8.859  10.870   1.435  1.00  0.00      LIG  
ATOM   4326 C6   LIG     1      10.564  14.454   1.404  1.00  0.00      LIG  
ATOM   4327 C7   LIG     1      13.049  14.128   1.685  1.00  0.00      LIG  
ATOM   4328 C8   LIG     1      10.096  10.063   1.830  1.00  0.00      LIG  
ATOM   4329 C9   LIG     1      14.153  12.060   1.484  1.00  0.00      LIG  
ATOM   4330 C10  LIG     1      11.869  14.994   1.963  1.00  0.00      LIG  
ATOM   4331 C11  LIG     1      11.817  11.989   3.394  1.00  0.00      LIG  
ATOM   4332 C12  LIG     1       9.366  12.329  -0.582  1.00  0.00      LIG  
ATOM   4333 C13  LIG     1      14.338  14.356   1.967  1.00  0.00      LIG  
ATOM   4334 C14  LIG     1      12.780  12.811  -0.356  1.00  0.00      LIG  
ATOM   4335 C15  LIG     1      15.170  13.163   1.687  1.00  0.00      LIG  
ATOM   4336 C16  LIG     1       7.843  13.075   1.171  1.00  0.00      LIG  
ATOM   4337 C17  LIG     1       7.967  10.075   0.520  1.00  0.00      LIG  
ATOM   4338 C18  LIG     1      15.004  15.531   2.621  1.00  0.00      LIG  
ATOM   4339 C19  LIG     1       8.324  11.586  -1.363  1.00  0.00      LIG  
ATOM   4340 C20  LIG     1       7.712  10.388  -0.758  1.00  0.00      LIG  
ATOM   4341 C21  LIG     1       7.293   8.900   1.148  1.00  0.00      LIG  
ATOM   4342 C22  LIG     1      14.902  15.340   4.133  1.00  0.00      LIG  
ATOM   4343 C23  LIG     1      14.498  16.887   2.152  1.00  0.00      LIG  
ATOM   4344 C24  LIG     1      15.523  16.497   4.915  1.00  0.00      LIG  
ATOM   4345 C25  LIG     1      16.301  16.058   6.165  1.00  0.00      LIG  
ATOM   4346 C26  LIG     1      17.791  15.781   5.911  1.00  0.00      LIG  
ATOM   4347 C27  LIG     1      18.065  14.599   4.998  1.00  0.00      LIG  
ATOM   4348 C28  LIG     1      18.481  15.503   7.230  1.00  0.00      LIG  
ATOM   4349 H    LIG     1       9.854  13.005   2.761  1.00  0.00      LIG  
ATOM   4350 H1   LIG     1      12.216  10.059   1.749  1.00  0.00      LIG  
ATOM   4351 H2   LIG     1      11.436  10.617   0.296  1.00  0.00      LIG  
ATOM   4352 H3   LIG     1       8.287  10.985   2.359  1.00  0.00      LIG  
ATOM   4353 H4   LIG     1      10.569  14.596   0.322  1.00  0.00      LIG  
ATOM   4354 H5   LIG     1      10.102   9.951   2.917  1.00  0.00      LIG  
ATOM   4355 H6   LIG     1      10.069   9.041   1.442  1.00  0.00      LIG  
ATOM   4356 H7   LIG     1      14.463  11.393   0.674  1.00  0.00      LIG  
ATOM   4357 H8   LIG     1      14.127  11.446   2.384  1.00  0.00      LIG  
ATOM   4358 H9   LIG     1      11.776  15.126   3.046  1.00  0.00      LIG  
ATOM   4359 H10  LIG     1      12.024  15.991   1.545  1.00  0.00      LIG  
ATOM   4360 H11  LIG     1      10.910  11.673   3.916  1.00  0.00      LIG  
ATOM   4361 H12  LIG     1      12.121  12.934   3.848  1.00  0.00      LIG  
ATOM   4362 H13  LIG     1      12.579  11.244   3.629  1.00  0.00      LIG  
ATOM   4363 H14  LIG     1      10.319  11.884  -0.859  1.00  0.00      LIG  
ATOM   4364 H15  LIG     1       9.354  13.361  -0.937  1.00  0.00      LIG  
ATOM   4365 H16  LIG     1      11.935  13.388  -0.732  1.00  0.00      LIG  
ATOM   4366 H17  LIG     1      12.729  11.811  -0.791  1.00  0.00      LIG  
ATOM   4367 H18  LIG     1      13.682  13.279  -0.761  1.00  0.00      LIG  
ATOM   4368 H19  LIG     1      15.770  13.321   0.787  1.00  0.00      LIG  
ATOM   4369 H20  LIG     1      15.835  12.924   2.522  1.00  0.00      LIG  
ATOM   4370 H21  LIG     1       7.721  13.290   2.233  1.00  0.00      LIG  
ATOM   4371 H22  LIG     1       6.955  12.533   0.839  1.00  0.00      LIG  
ATOM   4372 H23  LIG     1       7.857  14.026   0.639  1.00  0.00      LIG  
ATOM   4373 H24  LIG     1      16.061  15.490   2.343  1.00  0.00      LIG  
ATOM   4374 H25  LIG     1       8.707  14.976   1.639  1.00  0.00      LIG  
ATOM   4375 H26  LIG     1       7.041   9.803  -1.376  1.00  0.00      LIG  
ATOM   4376 H27  LIG     1       6.747   9.218   2.040  1.00  0.00      LIG  
ATOM   4377 H28  LIG     1       8.026   8.145   1.443  1.00  0.00      LIG  
ATOM   4378 H29  LIG     1       6.576   8.423   0.471  1.00  0.00      LIG  
ATOM   4379 H30  LIG     1      15.412  14.405   4.378  1.00  0.00      LIG  
ATOM   4380 H31  LIG     1      13.853  15.204   4.417  1.00  0.00      LIG  
ATOM   4381 H32  LIG     1      13.547  17.138   2.629  1.00  0.00      LIG  
ATOM   4382 H33  LIG     1      15.210  17.676   2.402  1.00  0.00      LIG  
ATOM   4383 H34  LIG     1      14.357  16.903   1.067  1.00  0.00      LIG  
ATOM   4384 H35  LIG     1      16.164  17.107   4.275  1.00  0.00      LIG  
ATOM   4385 H36  LIG     1      16.238  16.860   6.909  1.00  0.00      LIG  
ATOM   4386 H37  LIG     1      14.827  18.177   5.614  1.00  0.00      LIG  
ATOM   4387 H38  LIG     1      14.722  15.041   6.668  1.00  0.00      LIG  
ATOM   4388 H39  LIG     1      19.141  14.417   4.926  1.00  0.00      LIG  
ATOM   4389 H40  LIG     1      17.717  14.793   3.980  1.00  0.00      LIG  
ATOM   4390 H41  LIG     1      17.587  13.689   5.372  1.00  0.00      LIG  
ATOM   4391 H42  LIG     1      18.331  16.335   7.925  1.00  0.00      LIG  
ATOM   4392 H43  LIG     1      18.098  14.588   7.690  1.00  0.00      LIG  
ATOM   4393 H44  LIG     1      19.560  15.396   7.090  1.00  0.00      LIG  
ATOM   4394 H45  LIG     1      18.131  16.965   4.408  1.00  0.00      LIG  
TER
REMARK  Energy: 52.4533
REMARK  SimpleFitness: 52.4533
REMARK  FullFitness: -903.42346
REMARK  InterFull: -32.0894
REMARK  IntraFull: 114.586
REMARK  solvFull: -1195.77
REMARK  surfFull: 209.85
REMARK  extraFull: 0.0
REMARK  deltaGcompsolvpol: -1195.77
REMARK  deltaGcompsolvnonpol: 209.85
REMARK  deltaGprotsolvpol: -1219.71
REMARK  deltaGprotsolvnonpol: 208.651
REMARK  deltaGligsolvpol: -13.384
REMARK  deltaGligsolvnonpol: 15.1447
REMARK  deltaGvdw: -32.0894
REMARK  deltaGelec: 0.0
REMARK  deltaG: -6.0606947
REMARK  Cluster: 4
REMARK  ClusterRank: 2
ATOM   4315 O    LIG     1       9.571  15.357   2.021  1.00  0.00      LIG  
ATOM   4316 O1   LIG     1       8.160  11.937  -2.535  1.00  0.00      LIG  
ATOM   4317 O2   LIG     1      14.493  17.315   5.474  1.00  0.00      LIG  
ATOM   4318 O3   LIG     1      15.728  14.843   6.771  1.00  0.00      LIG  
ATOM   4319 O4   LIG     1      18.458  16.854   5.375  1.00  0.00      LIG  
ATOM   4320 C    LIG     1      11.630  12.179   1.870  1.00  0.00      LIG  
ATOM   4321 C1   LIG     1      10.318  13.013   1.775  1.00  0.00      LIG  
ATOM   4322 C2   LIG     1      12.858  12.852   1.171  1.00  0.00      LIG  
ATOM   4323 C3   LIG     1       9.179  12.347   0.942  1.00  0.00      LIG  
ATOM   4324 C4   LIG     1      11.465  10.753   1.352  1.00  0.00      LIG  
ATOM   4325 C5   LIG     1       8.924  10.908   1.422  1.00  0.00      LIG  
ATOM   4326 C6   LIG     1      10.576  14.513   1.460  1.00  0.00      LIG  
ATOM   4327 C7   LIG     1      13.069  14.219   1.709  1.00  0.00      LIG  
ATOM   4328 C8   LIG     1      10.174  10.110   1.792  1.00  0.00      LIG  
ATOM   4329 C9   LIG     1      14.201  12.171   1.452  1.00  0.00      LIG  
ATOM   4330 C10  LIG     1      11.879  15.058   2.020  1.00  0.00      LIG  
ATOM   4331 C11  LIG     1      11.884  12.025   3.383  1.00  0.00      LIG  
ATOM   4332 C12  LIG     1       9.408  12.404  -0.572  1.00  0.00      LIG  
ATOM   4333 C13  LIG     1      14.356  14.457   1.986  1.00  0.00      LIG  
ATOM   4334 C14  LIG     1      12.800  12.944  -0.358  1.00  0.00      LIG  
ATOM   4335 C15  LIG     1      15.203  13.284   1.671  1.00  0.00      LIG  
ATOM   4336 C16  LIG     1       7.878  13.105   1.191  1.00  0.00      LIG  
ATOM   4337 C17  LIG     1       8.037  10.117   0.497  1.00  0.00      LIG  
ATOM   4338 C18  LIG     1      15.009  15.619   2.676  1.00  0.00      LIG  
ATOM   4339 C19  LIG     1       8.377  11.658  -1.365  1.00  0.00      LIG  
ATOM   4340 C20  LIG     1       7.777  10.446  -0.776  1.00  0.00      LIG  
ATOM   4341 C21  LIG     1       7.377   8.925   1.109  1.00  0.00      LIG  
ATOM   4342 C22  LIG     1      14.907  15.378   4.179  1.00  0.00      LIG  
ATOM   4343 C23  LIG     1      14.486  16.984   2.257  1.00  0.00      LIG  
ATOM   4344 C24  LIG     1      15.557  16.494   4.995  1.00  0.00      LIG  
ATOM   4345 C25  LIG     1      16.356  15.991   6.207  1.00  0.00      LIG  
ATOM   4346 C26  LIG     1      17.834  15.689   5.908  1.00  0.00      LIG  
ATOM   4347 C27  LIG     1      18.061  14.542   4.938  1.00  0.00      LIG  
ATOM   4348 C28  LIG     1      18.546  15.337   7.197  1.00  0.00      LIG  
ATOM   4349 H    LIG     1       9.896  13.019   2.785  1.00  0.00      LIG  
ATOM   4350 H1   LIG     1      12.294  10.134   1.706  1.00  0.00      LIG  
ATOM   4351 H2   LIG     1      11.504  10.707   0.265  1.00  0.00      LIG  
ATOM   4352 H3   LIG     1       8.356  11.000   2.351  1.00  0.00      LIG  
ATOM   4353 H4   LIG     1      10.566  14.683   0.382  1.00  0.00      LIG  
ATOM   4354 H5   LIG     1      10.188   9.975   2.877  1.00  0.00      LIG  
ATOM   4355 H6   LIG     1      10.157   9.095   1.383  1.00  0.00      LIG  
ATOM   4356 H7   LIG     1      14.512  11.528   0.624  1.00  0.00      LIG  
ATOM   4357 H8   LIG     1      14.192  11.538   2.339  1.00  0.00      LIG  
ATOM   4358 H9   LIG     1      11.795  15.162   3.107  1.00  0.00      LIG  
ATOM   4359 H10  LIG     1      12.015  16.069   1.627  1.00  0.00      LIG  
ATOM   4360 H11  LIG     1      10.987  11.686   3.906  1.00  0.00      LIG  
ATOM   4361 H12  LIG     1      12.180  12.965   3.854  1.00  0.00      LIG  
ATOM   4362 H13  LIG     1      12.658  11.286   3.595  1.00  0.00      LIG  
ATOM   4363 H14  LIG     1      10.366  11.976  -0.857  1.00  0.00      LIG  
ATOM   4364 H15  LIG     1       9.382  13.442  -0.910  1.00  0.00      LIG  
ATOM   4365 H16  LIG     1      11.947  13.523  -0.713  1.00  0.00      LIG  
ATOM   4366 H17  LIG     1      12.753  11.954  -0.815  1.00  0.00      LIG  
ATOM   4367 H18  LIG     1      13.695  13.430  -0.760  1.00  0.00      LIG  
ATOM   4368 H19  LIG     1      15.792  13.474   0.769  1.00  0.00      LIG  
ATOM   4369 H20  LIG     1      15.881  13.036   2.492  1.00  0.00      LIG  
ATOM   4370 H21  LIG     1       7.752  13.302   2.256  1.00  0.00      LIG  
ATOM   4371 H22  LIG     1       6.997  12.559   0.849  1.00  0.00      LIG  
ATOM   4372 H23  LIG     1       7.882  14.066   0.674  1.00  0.00      LIG  
ATOM   4373 H24  LIG     1      16.067  15.600   2.398  1.00  0.00      LIG  
ATOM   4374 H25  LIG     1       8.714  14.995   1.739  1.00  0.00      LIG  
ATOM   4375 H26  LIG     1       7.112   9.863  -1.400  1.00  0.00      LIG  
ATOM   4376 H27  LIG     1       6.829   9.224   2.007  1.00  0.00      LIG  
ATOM   4377 H28  LIG     1       8.119   8.173   1.391  1.00  0.00      LIG  
ATOM   4378 H29  LIG     1       6.664   8.451   0.426  1.00  0.00      LIG  
ATOM   4379 H30  LIG     1      15.395  14.424   4.393  1.00  0.00      LIG  
ATOM   4380 H31  LIG     1      13.854  15.256   4.460  1.00  0.00      LIG  
ATOM   4381 H32  LIG     1      13.532  17.205   2.743  1.00  0.00      LIG  
ATOM   4382 H33  LIG     1      15.188  17.773   2.538  1.00  0.00      LIG  
ATOM   4383 H34  LIG     1      14.347  17.039   1.173  1.00  0.00      LIG  
ATOM   4384 H35  LIG     1      16.191  17.124   4.369  1.00  0.00      LIG  
ATOM   4385 H36  LIG     1      16.331  16.767   6.980  1.00  0.00      LIG  
ATOM   4386 H37  LIG     1      14.897  18.139   5.802  1.00  0.00      LIG  
ATOM   4387 H38  LIG     1      14.767  14.990   6.704  1.00  0.00      LIG  
ATOM   4388 H39  LIG     1      19.130  14.335   4.841  1.00  0.00      LIG  
ATOM   4389 H40  LIG     1      17.705  14.795   3.936  1.00  0.00      LIG  
ATOM   4390 H41  LIG     1      17.562  13.630   5.277  1.00  0.00      LIG  
ATOM   4391 H42  LIG     1      18.435  16.145   7.925  1.00  0.00      LIG  
ATOM   4392 H43  LIG     1      18.151  14.414   7.630  1.00  0.00      LIG  
ATOM   4393 H44  LIG     1      19.618  15.206   7.023  1.00  0.00      LIG  
ATOM   4394 H45  LIG     1      18.160  16.936   4.453  1.00  0.00      LIG  
TER
REMARK  Energy: 54.8777
REMARK  SimpleFitness: 54.8777
REMARK  FullFitness: -901.88385
REMARK  InterFull: -30.7149
REMARK  IntraFull: 115.745
REMARK  solvFull: -1197.12
REMARK  surfFull: 210.206
REMARK  extraFull: 0.0
REMARK  deltaGcompsolvpol: -1197.12
REMARK  deltaGcompsolvnonpol: 210.206
REMARK  deltaGprotsolvpol: -1219.71
REMARK  deltaGprotsolvnonpol: 208.651
REMARK  deltaGligsolvpol: -13.7159
REMARK  deltaGligsolvnonpol: 15.2269
REMARK  deltaGvdw: -30.7149
REMARK  deltaGelec: 0.0
REMARK  deltaG: -5.967073
REMARK  Cluster: 4
REMARK  ClusterRank: 3
ATOM   4315 O    LIG     1       8.747  14.428   0.758  1.00  0.00      LIG  
ATOM   4316 O1   LIG     1       7.686   9.739  -2.505  1.00  0.00      LIG  
ATOM   4317 O2   LIG     1      16.193  16.757   2.662  1.00  0.00      LIG  
ATOM   4318 O3   LIG     1      14.041  16.499   5.538  1.00  0.00      LIG  
ATOM   4319 O4   LIG     1      16.316  17.334   7.013  1.00  0.00      LIG  
ATOM   4320 C    LIG     1      10.762  11.432   1.915  1.00  0.00      LIG  
ATOM   4321 C1   LIG     1       9.481  12.164   1.415  1.00  0.00      LIG  
ATOM   4322 C2   LIG     1      12.075  11.887   1.204  1.00  0.00      LIG  
ATOM   4323 C3   LIG     1       8.409  11.236   0.750  1.00  0.00      LIG  
ATOM   4324 C4   LIG     1      10.636   9.915   1.810  1.00  0.00      LIG  
ATOM   4325 C5   LIG     1       8.115  10.001   1.626  1.00  0.00      LIG  
ATOM   4326 C6   LIG     1       9.806  13.480   0.651  1.00  0.00      LIG  
ATOM   4327 C7   LIG     1      12.247  13.361   1.279  1.00  0.00      LIG  
ATOM   4328 C8   LIG     1       9.325   9.400   2.338  1.00  0.00      LIG  
ATOM   4329 C9   LIG     1      13.370  11.383   1.845  1.00  0.00      LIG  
ATOM   4330 C10  LIG     1      11.036  14.222   1.163  1.00  0.00      LIG  
ATOM   4331 C11  LIG     1      10.838  11.747   3.420  1.00  0.00      LIG  
ATOM   4332 C12  LIG     1       8.755  10.849  -0.694  1.00  0.00      LIG  
ATOM   4333 C13  LIG     1      13.524  13.705   1.493  1.00  0.00      LIG  
ATOM   4334 C14  LIG     1      12.201  11.466  -0.267  1.00  0.00      LIG  
ATOM   4335 C15  LIG     1      14.373  12.505   1.681  1.00  0.00      LIG  
ATOM   4336 C16  LIG     1       7.079  11.981   0.668  1.00  0.00      LIG  
ATOM   4337 C17  LIG     1       7.334   8.927   0.918  1.00  0.00      LIG  
ATOM   4338 C18  LIG     1      14.213  15.041   1.555  1.00  0.00      LIG  
ATOM   4339 C19  LIG     1       7.816   9.843  -1.294  1.00  0.00      LIG  
ATOM   4340 C20  LIG     1       7.190   8.842  -0.411  1.00  0.00      LIG  
ATOM   4341 C21  LIG     1       6.641   7.942   1.803  1.00  0.00      LIG  
ATOM   4342 C22  LIG     1      14.027  15.761   2.894  1.00  0.00      LIG  
ATOM   4343 C23  LIG     1      13.845  15.961   0.405  1.00  0.00      LIG  
ATOM   4344 C24  LIG     1      15.379  16.007   3.564  1.00  0.00      LIG  
ATOM   4345 C25  LIG     1      15.285  16.772   4.898  1.00  0.00      LIG  
ATOM   4346 C26  LIG     1      16.425  16.456   5.892  1.00  0.00      LIG  
ATOM   4347 C27  LIG     1      17.803  16.679   5.298  1.00  0.00      LIG  
ATOM   4348 C28  LIG     1      16.350  15.035   6.427  1.00  0.00      LIG  
ATOM   4349 H    LIG     1       8.966  12.504   2.317  1.00  0.00      LIG  
ATOM   4350 H1   LIG     1      11.445   9.441   2.363  1.00  0.00      LIG  
ATOM   4351 H2   LIG     1      10.739   9.562   0.786  1.00  0.00      LIG  
ATOM   4352 H3   LIG     1       7.455  10.350   2.425  1.00  0.00      LIG  
ATOM   4353 H4   LIG     1       9.942  13.282  -0.413  1.00  0.00      LIG  
ATOM   4354 H5   LIG     1       9.242   9.616   3.405  1.00  0.00      LIG  
ATOM   4355 H6   LIG     1       9.353   8.308   2.274  1.00  0.00      LIG  
ATOM   4356 H7   LIG     1      13.730  10.464   1.375  1.00  0.00      LIG  
ATOM   4357 H8   LIG     1      13.277  11.170   2.910  1.00  0.00      LIG  
ATOM   4358 H9   LIG     1      10.816  14.648   2.147  1.00  0.00      LIG  
ATOM   4359 H10  LIG     1      11.225  15.069   0.501  1.00  0.00      LIG  
ATOM   4360 H11  LIG     1       9.876  11.589   3.914  1.00  0.00      LIG  
ATOM   4361 H12  LIG     1      11.119  12.785   3.611  1.00  0.00      LIG  
ATOM   4362 H13  LIG     1      11.553  11.104   3.937  1.00  0.00      LIG  
ATOM   4363 H14  LIG     1       9.749  10.413  -0.771  1.00  0.00      LIG  
ATOM   4364 H15  LIG     1       8.722  11.734  -1.334  1.00  0.00      LIG  
ATOM   4365 H16  LIG     1      11.377  11.830  -0.881  1.00  0.00      LIG  
ATOM   4366 H17  LIG     1      12.244  10.380  -0.369  1.00  0.00      LIG  
ATOM   4367 H18  LIG     1      13.119  11.853  -0.722  1.00  0.00      LIG  
ATOM   4368 H19  LIG     1      15.006  12.347   0.803  1.00  0.00      LIG  
ATOM   4369 H20  LIG     1      15.007  12.591   2.567  1.00  0.00      LIG  
ATOM   4370 H21  LIG     1       6.862  12.459   1.623  1.00  0.00      LIG  
ATOM   4371 H22  LIG     1       6.241  11.323   0.432  1.00  0.00      LIG  
ATOM   4372 H23  LIG     1       7.106  12.748  -0.107  1.00  0.00      LIG  
ATOM   4373 H24  LIG     1      15.275  14.815   1.423  1.00  0.00      LIG  
ATOM   4374 H25  LIG     1       7.965  14.030   0.336  1.00  0.00      LIG  
ATOM   4375 H26  LIG     1       6.599   8.065  -0.880  1.00  0.00      LIG  
ATOM   4376 H27  LIG     1       6.005   8.468   2.519  1.00  0.00      LIG  
ATOM   4377 H28  LIG     1       7.366   7.343   2.361  1.00  0.00      LIG  
ATOM   4378 H29  LIG     1       6.007   7.252   1.237  1.00  0.00      LIG  
ATOM   4379 H30  LIG     1      13.382  15.183   3.564  1.00  0.00      LIG  
ATOM   4380 H31  LIG     1      13.536  16.722   2.715  1.00  0.00      LIG  
ATOM   4381 H32  LIG     1      12.837  16.363   0.525  1.00  0.00      LIG  
ATOM   4382 H33  LIG     1      14.532  16.810   0.369  1.00  0.00      LIG  
ATOM   4383 H34  LIG     1      13.900  15.438  -0.555  1.00  0.00      LIG  
ATOM   4384 H35  LIG     1      15.862  15.039   3.708  1.00  0.00      LIG  
ATOM   4385 H36  LIG     1      15.295  17.847   4.701  1.00  0.00      LIG  
ATOM   4386 H37  LIG     1      17.015  16.972   3.133  1.00  0.00      LIG  
ATOM   4387 H38  LIG     1      14.144  16.826   6.451  1.00  0.00      LIG  
ATOM   4388 H39  LIG     1      18.574  16.596   6.070  1.00  0.00      LIG  
ATOM   4389 H40  LIG     1      17.878  17.686   4.877  1.00  0.00      LIG  
ATOM   4390 H41  LIG     1      18.025  15.951   4.513  1.00  0.00      LIG  
ATOM   4391 H42  LIG     1      15.410  14.860   6.955  1.00  0.00      LIG  
ATOM   4392 H43  LIG     1      16.447  14.296   5.627  1.00  0.00      LIG  
ATOM   4393 H44  LIG     1      17.151  14.860   7.152  1.00  0.00      LIG  
ATOM   4394 H45  LIG     1      17.099  17.177   7.568  1.00  0.00      LIG  
TER
REMARK  Energy: 53.7349
REMARK  SimpleFitness: 53.7349
REMARK  FullFitness: -899.9603
REMARK  InterFull: -30.5324
REMARK  IntraFull: 116.475
REMARK  solvFull: -1195.72
REMARK  surfFull: 209.817
REMARK  extraFull: 0.0
REMARK  deltaGcompsolvpol: -1195.72
REMARK  deltaGcompsolvnonpol: 209.817
REMARK  deltaGprotsolvpol: -1219.71
REMARK  deltaGprotsolvnonpol: 208.651
REMARK  deltaGligsolvpol: -14.942
REMARK  deltaGligsolvnonpol: 15.0959
REMARK  deltaGvdw: -30.5324
REMARK  deltaGelec: 0.0
REMARK  deltaG: -5.8134956
REMARK  Cluster: 4
REMARK  ClusterRank: 4
ATOM   4315 O    LIG     1       9.733  15.465   2.220  1.00  0.00      LIG  
ATOM   4316 O1   LIG     1       8.410  12.115  -2.475  1.00  0.00      LIG  
ATOM   4317 O2   LIG     1      15.199  17.215   5.894  1.00  0.00      LIG  
ATOM   4318 O3   LIG     1      16.308  14.534   6.922  1.00  0.00      LIG  
ATOM   4319 O4   LIG     1      19.029  16.339   5.249  1.00  0.00      LIG  
ATOM   4320 C    LIG     1      11.741  12.259   2.024  1.00  0.00      LIG  
ATOM   4321 C1   LIG     1      10.445  13.117   1.924  1.00  0.00      LIG  
ATOM   4322 C2   LIG     1      12.996  12.933   1.377  1.00  0.00      LIG  
ATOM   4323 C3   LIG     1       9.313  12.491   1.049  1.00  0.00      LIG  
ATOM   4324 C4   LIG     1      11.567  10.852   1.459  1.00  0.00      LIG  
ATOM   4325 C5   LIG     1       9.028  11.047   1.492  1.00  0.00      LIG  
ATOM   4326 C6   LIG     1      10.737  14.621   1.659  1.00  0.00      LIG  
ATOM   4327 C7   LIG     1      13.222  14.277   1.964  1.00  0.00      LIG  
ATOM   4328 C8   LIG     1      10.259  10.215   1.853  1.00  0.00      LIG  
ATOM   4329 C9   LIG     1      14.318  12.217   1.662  1.00  0.00      LIG  
ATOM   4330 C10  LIG     1      12.037  15.127   2.266  1.00  0.00      LIG  
ATOM   4331 C11  LIG     1      11.957  12.054   3.536  1.00  0.00      LIG  
ATOM   4332 C12  LIG     1       9.576  12.576  -0.459  1.00  0.00      LIG  
ATOM   4333 C13  LIG     1      14.508  14.484   2.274  1.00  0.00      LIG  
ATOM   4334 C14  LIG     1      12.974  13.074  -0.150  1.00  0.00      LIG  
ATOM   4335 C15  LIG     1      15.336  13.304   1.924  1.00  0.00      LIG  
ATOM   4336 C16  LIG     1       8.020  13.269   1.280  1.00  0.00      LIG  
ATOM   4337 C17  LIG     1       8.137  10.293   0.543  1.00  0.00      LIG  
ATOM   4338 C18  LIG     1      15.200  15.617   2.981  1.00  0.00      LIG  
ATOM   4339 C19  LIG     1       8.570  11.839  -1.295  1.00  0.00      LIG  
ATOM   4340 C20  LIG     1       7.917  10.642  -0.732  1.00  0.00      LIG  
ATOM   4341 C21  LIG     1       7.435   9.112   1.125  1.00  0.00      LIG  
ATOM   4342 C22  LIG     1      15.217  15.308   4.475  1.00  0.00      LIG  
ATOM   4343 C23  LIG     1      14.639  17.002   2.693  1.00  0.00      LIG  
ATOM   4344 C24  LIG     1      16.085  16.298   5.253  1.00  0.00      LIG  
ATOM   4345 C25  LIG     1      16.976  15.646   6.328  1.00  0.00      LIG  
ATOM   4346 C26  LIG     1      18.364  15.217   5.824  1.00  0.00      LIG  
ATOM   4347 C27  LIG     1      18.342  14.097   4.799  1.00  0.00      LIG  
ATOM   4348 C28  LIG     1      19.199  14.744   6.997  1.00  0.00      LIG  
ATOM   4349 H    LIG     1      10.001  13.102   2.923  1.00  0.00      LIG  
ATOM   4350 H1   LIG     1      12.379  10.211   1.810  1.00  0.00      LIG  
ATOM   4351 H2   LIG     1      11.630  10.839   0.371  1.00  0.00      LIG  
ATOM   4352 H3   LIG     1       8.454  11.128   2.418  1.00  0.00      LIG  
ATOM   4353 H4   LIG     1      10.752  14.822   0.586  1.00  0.00      LIG  
ATOM   4354 H5   LIG     1      10.251  10.041   2.932  1.00  0.00      LIG  
ATOM   4355 H6   LIG     1      10.233   9.215   1.408  1.00  0.00      LIG  
ATOM   4356 H7   LIG     1      14.631  11.588   0.824  1.00  0.00      LIG  
ATOM   4357 H8   LIG     1      14.281  11.564   2.533  1.00  0.00      LIG  
ATOM   4358 H9   LIG     1      11.926  15.196   3.353  1.00  0.00      LIG  
ATOM   4359 H10  LIG     1      12.200  16.147   1.908  1.00  0.00      LIG  
ATOM   4360 H11  LIG     1      11.040  11.720   4.029  1.00  0.00      LIG  
ATOM   4361 H12  LIG     1      12.263  12.972   4.043  1.00  0.00      LIG  
ATOM   4362 H13  LIG     1      12.709  11.292   3.743  1.00  0.00      LIG  
ATOM   4363 H14  LIG     1      10.543  12.159  -0.728  1.00  0.00      LIG  
ATOM   4364 H15  LIG     1       9.554  13.620  -0.777  1.00  0.00      LIG  
ATOM   4365 H16  LIG     1      12.138  13.676  -0.506  1.00  0.00      LIG  
ATOM   4366 H17  LIG     1      12.922  12.099  -0.639  1.00  0.00      LIG  
ATOM   4367 H18  LIG     1      13.885  13.557  -0.518  1.00  0.00      LIG  
ATOM   4368 H19  LIG     1      15.933  13.512   1.032  1.00  0.00      LIG  
ATOM   4369 H20  LIG     1      16.005  13.014   2.739  1.00  0.00      LIG  
ATOM   4370 H21  LIG     1       7.869  13.449   2.346  1.00  0.00      LIG  
ATOM   4371 H22  LIG     1       7.139  12.744   0.908  1.00  0.00      LIG  
ATOM   4372 H23  LIG     1       8.051  14.238   0.778  1.00  0.00      LIG  
ATOM   4373 H24  LIG     1      16.232  15.625   2.621  1.00  0.00      LIG  
ATOM   4374 H25  LIG     1       8.877  15.109   1.931  1.00  0.00      LIG  
ATOM   4375 H26  LIG     1       7.254  10.083  -1.380  1.00  0.00      LIG  
ATOM   4376 H27  LIG     1       6.875   9.413   2.014  1.00  0.00      LIG  
ATOM   4377 H28  LIG     1       8.153   8.341   1.413  1.00  0.00      LIG  
ATOM   4378 H29  LIG     1       6.727   8.663   0.420  1.00  0.00      LIG  
ATOM   4379 H30  LIG     1      15.602  14.294   4.609  1.00  0.00      LIG  
ATOM   4380 H31  LIG     1      14.188  15.306   4.851  1.00  0.00      LIG  
ATOM   4381 H32  LIG     1      13.704  17.166   3.233  1.00  0.00      LIG  
ATOM   4382 H33  LIG     1      15.341  17.779   3.007  1.00  0.00      LIG  
ATOM   4383 H34  LIG     1      14.452  17.136   1.624  1.00  0.00      LIG  
ATOM   4384 H35  LIG     1      16.703  16.887   4.572  1.00  0.00      LIG  
ATOM   4385 H36  LIG     1      17.131  16.376   7.130  1.00  0.00      LIG  
ATOM   4386 H37  LIG     1      15.747  17.823   6.419  1.00  0.00      LIG  
ATOM   4387 H38  LIG     1      16.966  14.057   7.457  1.00  0.00      LIG  
ATOM   4388 H39  LIG     1      19.362  13.791   4.552  1.00  0.00      LIG  
ATOM   4389 H40  LIG     1      17.883  14.425   3.863  1.00  0.00      LIG  
ATOM   4390 H41  LIG     1      17.803  13.223   5.175  1.00  0.00      LIG  
ATOM   4391 H42  LIG     1      19.283  15.535   7.747  1.00  0.00      LIG  
ATOM   4392 H43  LIG     1      18.764  13.857   7.465  1.00  0.00      LIG  
ATOM   4393 H44  LIG     1      20.216  14.503   6.674  1.00  0.00      LIG  
ATOM   4394 H45  LIG     1      18.604  16.509   4.391  1.00  0.00      LIG  
TER
REMARK  Energy: 58.3609
REMARK  SimpleFitness: 58.3609
REMARK  FullFitness: -897.24896
REMARK  InterFull: -27.19
REMARK  IntraFull: 117.034
REMARK  solvFull: -1197.45
REMARK  surfFull: 210.357
REMARK  extraFull: 0.0
REMARK  deltaGcompsolvpol: -1197.45
REMARK  deltaGcompsolvnonpol: 210.357
REMARK  deltaGprotsolvpol: -1219.71
REMARK  deltaGprotsolvnonpol: 208.651
REMARK  deltaGligsolvpol: -13.2007
REMARK  deltaGligsolvnonpol: 14.9636
REMARK  deltaGvdw: -27.19
REMARK  deltaGelec: 0.0
REMARK  deltaG: -5.646148
REMARK  Cluster: 4
REMARK  ClusterRank: 5
ATOM   4315 O    LIG     1       8.263  14.342   1.257  1.00  0.00      LIG  
ATOM   4316 O1   LIG     1       7.052  10.708  -3.100  1.00  0.00      LIG  
ATOM   4317 O2   LIG     1      16.230  14.173   3.656  1.00  0.00      LIG  
ATOM   4318 O3   LIG     1      14.351  16.942   5.178  1.00  0.00      LIG  
ATOM   4319 O4   LIG     1      16.836  18.163   5.466  1.00  0.00      LIG  
ATOM   4320 C    LIG     1      10.428  11.236   1.374  1.00  0.00      LIG  
ATOM   4321 C1   LIG     1       9.097  12.022   1.202  1.00  0.00      LIG  
ATOM   4322 C2   LIG     1      11.669  11.931   0.724  1.00  0.00      LIG  
ATOM   4323 C3   LIG     1       7.994  11.271   0.387  1.00  0.00      LIG  
ATOM   4324 C4   LIG     1      10.345   9.797   0.871  1.00  0.00      LIG  
ATOM   4325 C5   LIG     1       7.807   9.829   0.897  1.00  0.00      LIG  
ATOM   4326 C6   LIG     1       9.335  13.510   0.823  1.00  0.00      LIG  
ATOM   4327 C7   LIG     1      11.825  13.310   1.256  1.00  0.00      LIG  
ATOM   4328 C8   LIG     1       9.085   9.092   1.295  1.00  0.00      LIG  
ATOM   4329 C9   LIG     1      13.006  11.275   1.074  1.00  0.00      LIG  
ATOM   4330 C10  LIG     1      10.588  14.127   1.442  1.00  0.00      LIG  
ATOM   4331 C11  LIG     1      10.602  11.136   2.901  1.00  0.00      LIG  
ATOM   4332 C12  LIG     1       8.229  11.323  -1.128  1.00  0.00      LIG  
ATOM   4333 C13  LIG     1      13.092  13.569   1.614  1.00  0.00      LIG  
ATOM   4334 C14  LIG     1      11.681  11.985  -0.810  1.00  0.00      LIG  
ATOM   4335 C15  LIG     1      13.971  12.405   1.344  1.00  0.00      LIG  
ATOM   4336 C16  LIG     1       6.638  11.931   0.636  1.00  0.00      LIG  
ATOM   4337 C17  LIG     1       6.969   8.976  -0.017  1.00  0.00      LIG  
ATOM   4338 C18  LIG     1      13.760  14.746   2.279  1.00  0.00      LIG  
ATOM   4339 C19  LIG     1       7.270  10.481  -1.919  1.00  0.00      LIG  
ATOM   4340 C20  LIG     1       6.719   9.257  -1.304  1.00  0.00      LIG  
ATOM   4341 C21  LIG     1       6.344   7.777   0.617  1.00  0.00      LIG  
ATOM   4342 C22  LIG     1      13.866  14.502   3.791  1.00  0.00      LIG  
ATOM   4343 C23  LIG     1      13.095  16.082   2.015  1.00  0.00      LIG  
ATOM   4344 C24  LIG     1      15.225  14.840   4.415  1.00  0.00      LIG  
ATOM   4345 C25  LIG     1      15.499  16.351   4.560  1.00  0.00      LIG  
ATOM   4346 C26  LIG     1      16.751  16.738   5.390  1.00  0.00      LIG  
ATOM   4347 C27  LIG     1      18.062  16.288   4.766  1.00  0.00      LIG  
ATOM   4348 C28  LIG     1      16.686  16.216   6.816  1.00  0.00      LIG  
ATOM   4349 H    LIG     1       8.649  12.072   2.198  1.00  0.00      LIG  
ATOM   4350 H1   LIG     1      11.196   9.224   1.250  1.00  0.00      LIG  
ATOM   4351 H2   LIG     1      10.403   9.744  -0.216  1.00  0.00      LIG  
ATOM   4352 H3   LIG     1       7.227   9.913   1.822  1.00  0.00      LIG  
ATOM   4353 H4   LIG     1       9.394  13.626  -0.261  1.00  0.00      LIG  
ATOM   4354 H5   LIG     1       9.085   8.963   2.381  1.00  0.00      LIG  
ATOM   4355 H6   LIG     1       9.126   8.076   0.890  1.00  0.00      LIG  
ATOM   4356 H7   LIG     1      13.375  10.640   0.262  1.00  0.00      LIG  
ATOM   4357 H8   LIG     1      12.964  10.640   1.958  1.00  0.00      LIG  
ATOM   4358 H9   LIG     1      10.423  14.282   2.514  1.00  0.00      LIG  
ATOM   4359 H10  LIG     1      10.727  15.121   1.006  1.00  0.00      LIG  
ATOM   4360 H11  LIG     1       9.701  10.750   3.384  1.00  0.00      LIG  
ATOM   4361 H12  LIG     1      10.808  12.105   3.361  1.00  0.00      LIG  
ATOM   4362 H13  LIG     1      11.410  10.461   3.172  1.00  0.00      LIG  
ATOM   4363 H14  LIG     1       9.226  10.974  -1.391  1.00  0.00      LIG  
ATOM   4364 H15  LIG     1       8.118  12.350  -1.485  1.00  0.00      LIG  
ATOM   4365 H16  LIG     1      10.814  12.498  -1.227  1.00  0.00      LIG  
ATOM   4366 H17  LIG     1      11.715  10.982  -1.243  1.00  0.00      LIG  
ATOM   4367 H18  LIG     1      12.565  12.512  -1.179  1.00  0.00      LIG  
ATOM   4368 H19  LIG     1      14.604  12.604   0.475  1.00  0.00      LIG  
ATOM   4369 H20  LIG     1      14.609  12.166   2.199  1.00  0.00      LIG  
ATOM   4370 H21  LIG     1       6.471  12.030   1.709  1.00  0.00      LIG  
ATOM   4371 H22  LIG     1       5.804  11.354   0.234  1.00  0.00      LIG  
ATOM   4372 H23  LIG     1       6.579  12.919   0.180  1.00  0.00      LIG  
ATOM   4373 H24  LIG     1      14.756  14.815   1.837  1.00  0.00      LIG  
ATOM   4374 H25  LIG     1       7.475  14.062   0.759  1.00  0.00      LIG  
ATOM   4375 H26  LIG     1       6.089   8.628  -1.921  1.00  0.00      LIG  
ATOM   4376 H27  LIG     1       5.767   8.080   1.495  1.00  0.00      LIG  
ATOM   4377 H28  LIG     1       7.108   7.063   0.935  1.00  0.00      LIG  
ATOM   4378 H29  LIG     1       5.664   7.256  -0.065  1.00  0.00      LIG  
ATOM   4379 H30  LIG     1      13.699  13.442   4.012  1.00  0.00      LIG  
ATOM   4380 H31  LIG     1      13.060  15.034   4.303  1.00  0.00      LIG  
ATOM   4381 H32  LIG     1      12.139  16.157   2.539  1.00  0.00      LIG  
ATOM   4382 H33  LIG     1      13.724  16.903   2.364  1.00  0.00      LIG  
ATOM   4383 H34  LIG     1      12.917  16.226   0.945  1.00  0.00      LIG  
ATOM   4384 H35  LIG     1      15.220  14.385   5.408  1.00  0.00      LIG  
ATOM   4385 H36  LIG     1      15.599  16.803   3.569  1.00  0.00      LIG  
ATOM   4386 H37  LIG     1      17.083  14.369   4.080  1.00  0.00      LIG  
ATOM   4387 H38  LIG     1      14.622  17.848   5.416  1.00  0.00      LIG  
ATOM   4388 H39  LIG     1      18.913  16.752   5.275  1.00  0.00      LIG  
ATOM   4389 H40  LIG     1      18.111  16.597   3.718  1.00  0.00      LIG  
ATOM   4390 H41  LIG     1      18.187  15.205   4.823  1.00  0.00      LIG  
ATOM   4391 H42  LIG     1      15.784  16.567   7.325  1.00  0.00      LIG  
ATOM   4392 H43  LIG     1      16.705  15.123   6.843  1.00  0.00      LIG  
ATOM   4393 H44  LIG     1      17.537  16.586   7.396  1.00  0.00      LIG  
ATOM   4394 H45  LIG     1      17.586  18.365   6.050  1.00  0.00      LIG  
TER
REMARK  Energy: 59.7542
REMARK  SimpleFitness: 59.7542
REMARK  FullFitness: -895.82544
REMARK  InterFull: -29.6045
REMARK  IntraFull: 119.514
REMARK  solvFull: -1195.99
REMARK  surfFull: 210.255
REMARK  extraFull: 0.0
REMARK  deltaGcompsolvpol: -1195.99
REMARK  deltaGcompsolvnonpol: 210.255
REMARK  deltaGprotsolvpol: -1219.71
REMARK  deltaGprotsolvnonpol: 208.651
REMARK  deltaGligsolvpol: -13.4084
REMARK  deltaGligsolvnonpol: 14.9971
REMARK  deltaGvdw: -29.6045
REMARK  deltaGelec: 0.0
REMARK  deltaG: -5.7853165
REMARK  Cluster: 4
REMARK  ClusterRank: 6
ATOM   4315 O    LIG     1       8.202  14.330   1.287  1.00  0.00      LIG  
ATOM   4316 O1   LIG     1       7.004  10.771  -3.146  1.00  0.00      LIG  
ATOM   4317 O2   LIG     1      16.270  14.487   3.567  1.00  0.00      LIG  
ATOM   4318 O3   LIG     1      14.126  16.671   5.594  1.00  0.00      LIG  
ATOM   4319 O4   LIG     1      16.361  18.204   5.994  1.00  0.00      LIG  
ATOM   4320 C    LIG     1      10.348  11.208   1.361  1.00  0.00      LIG  
ATOM   4321 C1   LIG     1       9.023  12.005   1.191  1.00  0.00      LIG  
ATOM   4322 C2   LIG     1      11.597  11.908   0.735  1.00  0.00      LIG  
ATOM   4323 C3   LIG     1       7.922  11.276   0.355  1.00  0.00      LIG  
ATOM   4324 C4   LIG     1      10.262   9.780   0.828  1.00  0.00      LIG  
ATOM   4325 C5   LIG     1       7.723   9.828   0.841  1.00  0.00      LIG  
ATOM   4326 C6   LIG     1       9.273  13.500   0.846  1.00  0.00      LIG  
ATOM   4327 C7   LIG     1      11.759  13.280   1.285  1.00  0.00      LIG  
ATOM   4328 C8   LIG     1       8.994   9.074   1.227  1.00  0.00      LIG  
ATOM   4329 C9   LIG     1      12.930  11.246   1.088  1.00  0.00      LIG  
ATOM   4330 C10  LIG     1      10.523  14.093   1.493  1.00  0.00      LIG  
ATOM   4331 C11  LIG     1      10.508  11.071   2.886  1.00  0.00      LIG  
ATOM   4332 C12  LIG     1       8.168  11.349  -1.156  1.00  0.00      LIG  
ATOM   4333 C13  LIG     1      13.033  13.538   1.621  1.00  0.00      LIG  
ATOM   4334 C14  LIG     1      11.622  11.984  -0.798  1.00  0.00      LIG  
ATOM   4335 C15  LIG     1      13.905  12.376   1.321  1.00  0.00      LIG  
ATOM   4336 C16  LIG     1       6.570  11.942   0.606  1.00  0.00      LIG  
ATOM   4337 C17  LIG     1       6.881   8.997  -0.089  1.00  0.00      LIG  
ATOM   4338 C18  LIG     1      13.719  14.714   2.272  1.00  0.00      LIG  
ATOM   4339 C19  LIG     1       7.208  10.526  -1.967  1.00  0.00      LIG  
ATOM   4340 C20  LIG     1       6.641   9.300  -1.372  1.00  0.00      LIG  
ATOM   4341 C21  LIG     1       6.246   7.792   0.524  1.00  0.00      LIG  
ATOM   4342 C22  LIG     1      13.878  14.448   3.776  1.00  0.00      LIG  
ATOM   4343 C23  LIG     1      13.036  16.048   2.046  1.00  0.00      LIG  
ATOM   4344 C24  LIG     1      15.200  14.901   4.408  1.00  0.00      LIG  
ATOM   4345 C25  LIG     1      15.261  16.400   4.768  1.00  0.00      LIG  
ATOM   4346 C26  LIG     1      16.542  16.871   5.506  1.00  0.00      LIG  
ATOM   4347 C27  LIG     1      17.758  16.934   4.599  1.00  0.00      LIG  
ATOM   4348 C28  LIG     1      16.864  16.010   6.714  1.00  0.00      LIG  
ATOM   4349 H    LIG     1       8.568  12.039   2.184  1.00  0.00      LIG  
ATOM   4350 H1   LIG     1      11.107   9.195   1.200  1.00  0.00      LIG  
ATOM   4351 H2   LIG     1      10.328   9.748  -0.259  1.00  0.00      LIG  
ATOM   4352 H3   LIG     1       7.144   9.902   1.766  1.00  0.00      LIG  
ATOM   4353 H4   LIG     1       9.345  13.637  -0.234  1.00  0.00      LIG  
ATOM   4354 H5   LIG     1       8.989   8.917   2.309  1.00  0.00      LIG  
ATOM   4355 H6   LIG     1       9.031   8.068   0.797  1.00  0.00      LIG  
ATOM   4356 H7   LIG     1      13.284  10.585   0.292  1.00  0.00      LIG  
ATOM   4357 H8   LIG     1      12.890  10.639   1.993  1.00  0.00      LIG  
ATOM   4358 H9   LIG     1      10.355  14.208   2.569  1.00  0.00      LIG  
ATOM   4359 H10  LIG     1      10.665  15.102   1.096  1.00  0.00      LIG  
ATOM   4360 H11  LIG     1       9.594  10.699   3.355  1.00  0.00      LIG  
ATOM   4361 H12  LIG     1      10.739  12.023   3.368  1.00  0.00      LIG  
ATOM   4362 H13  LIG     1      11.294  10.365   3.145  1.00  0.00      LIG  
ATOM   4363 H14  LIG     1       9.163  10.997  -1.419  1.00  0.00      LIG  
ATOM   4364 H15  LIG     1       8.069  12.382  -1.497  1.00  0.00      LIG  
ATOM   4365 H16  LIG     1      10.755  12.498  -1.212  1.00  0.00      LIG  
ATOM   4366 H17  LIG     1      11.666  10.988  -1.244  1.00  0.00      LIG  
ATOM   4367 H18  LIG     1      12.505  12.523  -1.156  1.00  0.00      LIG  
ATOM   4368 H19  LIG     1      14.505  12.573   0.429  1.00  0.00      LIG  
ATOM   4369 H20  LIG     1      14.576  12.136   2.151  1.00  0.00      LIG  
ATOM   4370 H21  LIG     1       6.394  12.016   1.679  1.00  0.00      LIG  
ATOM   4371 H22  LIG     1       5.736  11.380   0.181  1.00  0.00      LIG  
ATOM   4372 H23  LIG     1       6.524  12.940   0.171  1.00  0.00      LIG  
ATOM   4373 H24  LIG     1      14.696  14.790   1.790  1.00  0.00      LIG  
ATOM   4374 H25  LIG     1       7.421  14.070   0.769  1.00  0.00      LIG  
ATOM   4375 H26  LIG     1       6.011   8.686  -2.003  1.00  0.00      LIG  
ATOM   4376 H27  LIG     1       5.655   8.088   1.395  1.00  0.00      LIG  
ATOM   4377 H28  LIG     1       7.006   7.077   0.849  1.00  0.00      LIG  
ATOM   4378 H29  LIG     1       5.578   7.277  -0.174  1.00  0.00      LIG  
ATOM   4379 H30  LIG     1      13.828  13.370   3.968  1.00  0.00      LIG  
ATOM   4380 H31  LIG     1      13.026  14.873   4.309  1.00  0.00      LIG  
ATOM   4381 H32  LIG     1      12.106  16.113   2.616  1.00  0.00      LIG  
ATOM   4382 H33  LIG     1      13.677  16.871   2.366  1.00  0.00      LIG  
ATOM   4383 H34  LIG     1      12.805  16.195   0.988  1.00  0.00      LIG  
ATOM   4384 H35  LIG     1      15.285  14.325   5.334  1.00  0.00      LIG  
ATOM   4385 H36  LIG     1      15.155  17.007   3.866  1.00  0.00      LIG  
ATOM   4386 H37  LIG     1      17.094  14.695   4.038  1.00  0.00      LIG  
ATOM   4387 H38  LIG     1      14.396  17.393   6.191  1.00  0.00      LIG  
ATOM   4388 H39  LIG     1      18.587  17.446   5.099  1.00  0.00      LIG  
ATOM   4389 H40  LIG     1      17.528  17.506   3.695  1.00  0.00      LIG  
ATOM   4390 H41  LIG     1      18.105  15.940   4.311  1.00  0.00      LIG  
ATOM   4391 H42  LIG     1      16.003  15.962   7.385  1.00  0.00      LIG  
ATOM   4392 H43  LIG     1      17.141  14.994   6.422  1.00  0.00      LIG  
ATOM   4393 H44  LIG     1      17.691  16.441   7.285  1.00  0.00      LIG  
ATOM   4394 H45  LIG     1      15.976  18.731   5.270  1.00  0.00      LIG  
TER
REMARK  Energy: 60.2214
REMARK  SimpleFitness: 60.2214
REMARK  FullFitness: -895.6471
REMARK  InterFull: -29.2711
REMARK  IntraFull: 120.687
REMARK  solvFull: -1197.21
REMARK  surfFull: 210.147
REMARK  extraFull: 0.0
REMARK  deltaGcompsolvpol: -1197.21
REMARK  deltaGcompsolvnonpol: 210.147
REMARK  deltaGprotsolvpol: -1219.71
REMARK  deltaGprotsolvnonpol: 208.651
REMARK  deltaGligsolvpol: -13.5145
REMARK  deltaGligsolvnonpol: 14.8981
REMARK  deltaGvdw: -29.2711
REMARK  deltaGelec: 0.0
REMARK  deltaG: -5.822797
REMARK  Cluster: 4
REMARK  ClusterRank: 7
ATOM   4315 O    LIG     1       7.627  13.936   1.189  1.00  0.00      LIG  
ATOM   4316 O1   LIG     1       6.170  10.642  -3.143  1.00  0.00      LIG  
ATOM   4317 O2   LIG     1      15.811  15.272   2.529  1.00  0.00      LIG  
ATOM   4318 O3   LIG     1      16.922  14.378   5.200  1.00  0.00      LIG  
ATOM   4319 O4   LIG     1      14.626  17.240   4.868  1.00  0.00      LIG  
ATOM   4320 C    LIG     1       9.849  10.853   1.237  1.00  0.00      LIG  
ATOM   4321 C1   LIG     1       8.507  11.630   1.088  1.00  0.00      LIG  
ATOM   4322 C2   LIG     1      11.094  11.629   0.702  1.00  0.00      LIG  
ATOM   4323 C3   LIG     1       7.398  10.905   0.258  1.00  0.00      LIG  
ATOM   4324 C4   LIG     1       9.814   9.477   0.582  1.00  0.00      LIG  
ATOM   4325 C5   LIG     1       7.266   9.427   0.673  1.00  0.00      LIG  
ATOM   4326 C6   LIG     1       8.725  13.135   0.771  1.00  0.00      LIG  
ATOM   4327 C7   LIG     1      11.192  12.994   1.285  1.00  0.00      LIG  
ATOM   4328 C8   LIG     1       8.580   8.686   0.917  1.00  0.00      LIG  
ATOM   4329 C9   LIG     1      12.449  11.032   1.086  1.00  0.00      LIG  
ATOM   4330 C10  LIG     1       9.921  13.745   1.486  1.00  0.00      LIG  
ATOM   4331 C11  LIG     1       9.979  10.598   2.747  1.00  0.00      LIG  
ATOM   4332 C12  LIG     1       7.578  11.047  -1.258  1.00  0.00      LIG  
ATOM   4333 C13  LIG     1      12.463  13.341   1.548  1.00  0.00      LIG  
ATOM   4334 C14  LIG     1      11.157  11.744  -0.831  1.00  0.00      LIG  
ATOM   4335 C15  LIG     1      13.380  12.212   1.254  1.00  0.00      LIG  
ATOM   4336 C16  LIG     1       6.042  11.535   0.589  1.00  0.00      LIG  
ATOM   4337 C17  LIG     1       6.391   8.622  -0.255  1.00  0.00      LIG  
ATOM   4338 C18  LIG     1      13.118  14.630   1.985  1.00  0.00      LIG  
ATOM   4339 C19  LIG     1       6.530  10.289  -2.030  1.00  0.00      LIG  
ATOM   4340 C20  LIG     1       6.052   8.999  -1.492  1.00  0.00      LIG  
ATOM   4341 C21  LIG     1       5.859   7.343   0.308  1.00  0.00      LIG  
ATOM   4342 C22  LIG     1      13.638  14.600   3.428  1.00  0.00      LIG  
ATOM   4343 C23  LIG     1      12.278  15.881   1.845  1.00  0.00      LIG  
ATOM   4344 C24  LIG     1      15.165  14.539   3.562  1.00  0.00      LIG  
ATOM   4345 C25  LIG     1      15.662  15.000   4.950  1.00  0.00      LIG  
ATOM   4346 C26  LIG     1      15.799  16.520   5.235  1.00  0.00      LIG  
ATOM   4347 C27  LIG     1      16.997  17.191   4.577  1.00  0.00      LIG  
ATOM   4348 C28  LIG     1      15.981  16.716   6.728  1.00  0.00      LIG  
ATOM   4349 H    LIG     1       8.067  11.640   2.086  1.00  0.00      LIG  
ATOM   4350 H1   LIG     1      10.687   8.898   0.894  1.00  0.00      LIG  
ATOM   4351 H2   LIG     1       9.870   9.541  -0.505  1.00  0.00      LIG  
ATOM   4352 H3   LIG     1       6.751   9.434   1.638  1.00  0.00      LIG  
ATOM   4353 H4   LIG     1       8.838  13.298  -0.303  1.00  0.00      LIG  
ATOM   4354 H5   LIG     1       8.616   8.383   1.966  1.00  0.00      LIG  
ATOM   4355 H6   LIG     1       8.638   7.750   0.353  1.00  0.00      LIG  
ATOM   4356 H7   LIG     1      12.825  10.340   0.328  1.00  0.00      LIG  
ATOM   4357 H8   LIG     1      12.432  10.484   2.029  1.00  0.00      LIG  
ATOM   4358 H9   LIG     1       9.712  13.797   2.560  1.00  0.00      LIG  
ATOM   4359 H10  LIG     1      10.019  14.776   1.142  1.00  0.00      LIG  
ATOM   4360 H11  LIG     1       9.055  10.187   3.163  1.00  0.00      LIG  
ATOM   4361 H12  LIG     1      10.196  11.517   3.297  1.00  0.00      LIG  
ATOM   4362 H13  LIG     1      10.761   9.871   2.966  1.00  0.00      LIG  
ATOM   4363 H14  LIG     1       8.547  10.679  -1.594  1.00  0.00      LIG  
ATOM   4364 H15  LIG     1       7.505  12.098  -1.548  1.00  0.00      LIG  
ATOM   4365 H16  LIG     1      10.218  12.087  -1.265  1.00  0.00      LIG  
ATOM   4366 H17  LIG     1      11.398  10.781  -1.287  1.00  0.00      LIG  
ATOM   4367 H18  LIG     1      11.932  12.444  -1.158  1.00  0.00      LIG  
ATOM   4368 H19  LIG     1      13.940  12.412   0.336  1.00  0.00      LIG  
ATOM   4369 H20  LIG     1      14.083  12.030   2.071  1.00  0.00      LIG  
ATOM   4370 H21  LIG     1       5.939  11.664   1.668  1.00  0.00      LIG  
ATOM   4371 H22  LIG     1       5.195  10.926   0.266  1.00  0.00      LIG  
ATOM   4372 H23  LIG     1       5.932  12.510   0.109  1.00  0.00      LIG  
ATOM   4373 H24  LIG     1      13.939  14.766   1.281  1.00  0.00      LIG  
ATOM   4374 H25  LIG     1       6.905  13.765   0.559  1.00  0.00      LIG  
ATOM   4375 H26  LIG     1       5.392   8.410  -2.120  1.00  0.00      LIG  
ATOM   4376 H27  LIG     1       5.225   7.555   1.174  1.00  0.00      LIG  
ATOM   4377 H28  LIG     1       6.678   6.693   0.627  1.00  0.00      LIG  
ATOM   4378 H29  LIG     1       5.264   6.788  -0.425  1.00  0.00      LIG  
ATOM   4379 H30  LIG     1      13.200  13.774   3.996  1.00  0.00      LIG  
ATOM   4380 H31  LIG     1      13.279  15.498   3.929  1.00  0.00      LIG  
ATOM   4381 H32  LIG     1      11.436  15.872   2.542  1.00  0.00      LIG  
ATOM   4382 H33  LIG     1      12.886  16.759   2.073  1.00  0.00      LIG  
ATOM   4383 H34  LIG     1      11.892  15.987   0.827  1.00  0.00      LIG  
ATOM   4384 H35  LIG     1      15.457  13.497   3.405  1.00  0.00      LIG  
ATOM   4385 H36  LIG     1      14.974  14.577   5.682  1.00  0.00      LIG  
ATOM   4386 H37  LIG     1      16.766  15.185   2.695  1.00  0.00      LIG  
ATOM   4387 H38  LIG     1      17.224  14.698   6.067  1.00  0.00      LIG  
ATOM   4388 H39  LIG     1      17.071  18.229   4.908  1.00  0.00      LIG  
ATOM   4389 H40  LIG     1      16.891  17.237   3.491  1.00  0.00      LIG  
ATOM   4390 H41  LIG     1      17.932  16.683   4.827  1.00  0.00      LIG  
ATOM   4391 H42  LIG     1      15.123  16.314   7.275  1.00  0.00      LIG  
ATOM   4392 H43  LIG     1      16.891  16.226   7.085  1.00  0.00      LIG  
ATOM   4393 H44  LIG     1      16.036  17.781   6.973  1.00  0.00      LIG  
ATOM   4394 H45  LIG     1      14.818  18.185   5.016  1.00  0.00      LIG  
TER
REMARK  Energy: 60.2214
REMARK  SimpleFitness: 60.2214
REMARK  FullFitness: -895.6471
REMARK  InterFull: -29.2711
REMARK  IntraFull: 120.687
REMARK  solvFull: -1197.21
REMARK  surfFull: 210.147
REMARK  extraFull: 0.0
REMARK  deltaGcompsolvpol: -1197.21
REMARK  deltaGcompsolvnonpol: 210.147
REMARK  deltaGprotsolvpol: -1219.71
REMARK  deltaGprotsolvnonpol: 208.651
REMARK  deltaGligsolvpol: -13.5145
REMARK  deltaGligsolvnonpol: 14.8981
REMARK  deltaGvdw: -29.2711
REMARK  deltaGelec: 0.0
REMARK  deltaG: -5.822797
REMARK  Cluster: 4
REMARK  ClusterRank: 8
ATOM   4315 O    LIG     1       7.627  13.936   1.189  1.00  0.00      LIG  
ATOM   4316 O1   LIG     1       6.170  10.642  -3.143  1.00  0.00      LIG  
ATOM   4317 O2   LIG     1      15.811  15.272   2.529  1.00  0.00      LIG  
ATOM   4318 O3   LIG     1      16.922  14.378   5.200  1.00  0.00      LIG  
ATOM   4319 O4   LIG     1      14.626  17.240   4.868  1.00  0.00      LIG  
ATOM   4320 C    LIG     1       9.849  10.853   1.237  1.00  0.00      LIG  
ATOM   4321 C1   LIG     1       8.507  11.630   1.088  1.00  0.00      LIG  
ATOM   4322 C2   LIG     1      11.094  11.629   0.702  1.00  0.00      LIG  
ATOM   4323 C3   LIG     1       7.398  10.905   0.258  1.00  0.00      LIG  
ATOM   4324 C4   LIG     1       9.814   9.477   0.582  1.00  0.00      LIG  
ATOM   4325 C5   LIG     1       7.266   9.427   0.673  1.00  0.00      LIG  
ATOM   4326 C6   LIG     1       8.725  13.135   0.771  1.00  0.00      LIG  
ATOM   4327 C7   LIG     1      11.192  12.994   1.285  1.00  0.00      LIG  
ATOM   4328 C8   LIG     1       8.580   8.686   0.917  1.00  0.00      LIG  
ATOM   4329 C9   LIG     1      12.449  11.032   1.086  1.00  0.00      LIG  
ATOM   4330 C10  LIG     1       9.921  13.745   1.486  1.00  0.00      LIG  
ATOM   4331 C11  LIG     1       9.979  10.598   2.747  1.00  0.00      LIG  
ATOM   4332 C12  LIG     1       7.578  11.047  -1.258  1.00  0.00      LIG  
ATOM   4333 C13  LIG     1      12.463  13.341   1.548  1.00  0.00      LIG  
ATOM   4334 C14  LIG     1      11.157  11.744  -0.831  1.00  0.00      LIG  
ATOM   4335 C15  LIG     1      13.380  12.212   1.254  1.00  0.00      LIG  
ATOM   4336 C16  LIG     1       6.042  11.535   0.589  1.00  0.00      LIG  
ATOM   4337 C17  LIG     1       6.391   8.622  -0.255  1.00  0.00      LIG  
ATOM   4338 C18  LIG     1      13.118  14.630   1.985  1.00  0.00      LIG  
ATOM   4339 C19  LIG     1       6.530  10.289  -2.030  1.00  0.00      LIG  
ATOM   4340 C20  LIG     1       6.052   8.999  -1.492  1.00  0.00      LIG  
ATOM   4341 C21  LIG     1       5.859   7.343   0.308  1.00  0.00      LIG  
ATOM   4342 C22  LIG     1      13.638  14.600   3.428  1.00  0.00      LIG  
ATOM   4343 C23  LIG     1      12.278  15.881   1.845  1.00  0.00      LIG  
ATOM   4344 C24  LIG     1      15.165  14.539   3.562  1.00  0.00      LIG  
ATOM   4345 C25  LIG     1      15.662  15.000   4.950  1.00  0.00      LIG  
ATOM   4346 C26  LIG     1      15.799  16.520   5.235  1.00  0.00      LIG  
ATOM   4347 C27  LIG     1      16.997  17.191   4.577  1.00  0.00      LIG  
ATOM   4348 C28  LIG     1      15.981  16.716   6.728  1.00  0.00      LIG  
ATOM   4349 H    LIG     1       8.067  11.640   2.086  1.00  0.00      LIG  
ATOM   4350 H1   LIG     1      10.687   8.898   0.894  1.00  0.00      LIG  
ATOM   4351 H2   LIG     1       9.870   9.541  -0.505  1.00  0.00      LIG  
ATOM   4352 H3   LIG     1       6.751   9.434   1.638  1.00  0.00      LIG  
ATOM   4353 H4   LIG     1       8.838  13.298  -0.303  1.00  0.00      LIG  
ATOM   4354 H5   LIG     1       8.616   8.383   1.966  1.00  0.00      LIG  
ATOM   4355 H6   LIG     1       8.638   7.750   0.353  1.00  0.00      LIG  
ATOM   4356 H7   LIG     1      12.825  10.340   0.328  1.00  0.00      LIG  
ATOM   4357 H8   LIG     1      12.432  10.484   2.029  1.00  0.00      LIG  
ATOM   4358 H9   LIG     1       9.712  13.797   2.560  1.00  0.00      LIG  
ATOM   4359 H10  LIG     1      10.019  14.776   1.142  1.00  0.00      LIG  
ATOM   4360 H11  LIG     1       9.055  10.187   3.163  1.00  0.00      LIG  
ATOM   4361 H12  LIG     1      10.196  11.517   3.297  1.00  0.00      LIG  
ATOM   4362 H13  LIG     1      10.761   9.871   2.966  1.00  0.00      LIG  
ATOM   4363 H14  LIG     1       8.547  10.679  -1.594  1.00  0.00      LIG  
ATOM   4364 H15  LIG     1       7.505  12.098  -1.548  1.00  0.00      LIG  
ATOM   4365 H16  LIG     1      10.218  12.087  -1.265  1.00  0.00      LIG  
ATOM   4366 H17  LIG     1      11.398  10.781  -1.287  1.00  0.00      LIG  
ATOM   4367 H18  LIG     1      11.932  12.444  -1.158  1.00  0.00      LIG  
ATOM   4368 H19  LIG     1      13.940  12.412   0.336  1.00  0.00      LIG  
ATOM   4369 H20  LIG     1      14.083  12.030   2.071  1.00  0.00      LIG  
ATOM   4370 H21  LIG     1       5.939  11.664   1.668  1.00  0.00      LIG  
ATOM   4371 H22  LIG     1       5.195  10.926   0.266  1.00  0.00      LIG  
ATOM   4372 H23  LIG     1       5.932  12.510   0.109  1.00  0.00      LIG  
ATOM   4373 H24  LIG     1      13.939  14.766   1.281  1.00  0.00      LIG  
ATOM   4374 H25  LIG     1       6.905  13.765   0.559  1.00  0.00      LIG  
ATOM   4375 H26  LIG     1       5.392   8.410  -2.120  1.00  0.00      LIG  
ATOM   4376 H27  LIG     1       5.225   7.555   1.174  1.00  0.00      LIG  
ATOM   4377 H28  LIG     1       6.678   6.693   0.627  1.00  0.00      LIG  
ATOM   4378 H29  LIG     1       5.264   6.788  -0.425  1.00  0.00      LIG  
ATOM   4379 H30  LIG     1      13.200  13.774   3.996  1.00  0.00      LIG  
ATOM   4380 H31  LIG     1      13.279  15.498   3.929  1.00  0.00      LIG  
ATOM   4381 H32  LIG     1      11.436  15.872   2.542  1.00  0.00      LIG  
ATOM   4382 H33  LIG     1      12.886  16.759   2.073  1.00  0.00      LIG  
ATOM   4383 H34  LIG     1      11.892  15.987   0.827  1.00  0.00      LIG  
ATOM   4384 H35  LIG     1      15.457  13.497   3.405  1.00  0.00      LIG  
ATOM   4385 H36  LIG     1      14.974  14.577   5.682  1.00  0.00      LIG  
ATOM   4386 H37  LIG     1      16.766  15.185   2.695  1.00  0.00      LIG  
ATOM   4387 H38  LIG     1      17.224  14.698   6.067  1.00  0.00      LIG  
ATOM   4388 H39  LIG     1      17.071  18.229   4.908  1.00  0.00      LIG  
ATOM   4389 H40  LIG     1      16.891  17.237   3.491  1.00  0.00      LIG  
ATOM   4390 H41  LIG     1      17.932  16.683   4.827  1.00  0.00      LIG  
ATOM   4391 H42  LIG     1      15.123  16.314   7.275  1.00  0.00      LIG  
ATOM   4392 H43  LIG     1      16.891  16.226   7.085  1.00  0.00      LIG  
ATOM   4393 H44  LIG     1      16.036  17.781   6.973  1.00  0.00      LIG  
ATOM   4394 H45  LIG     1      14.818  18.185   5.016  1.00  0.00      LIG  
TER
REMARK  Energy: 63.5217
REMARK  SimpleFitness: 63.5217
REMARK  FullFitness: -892.32117
REMARK  InterFull: -29.3002
REMARK  IntraFull: 122.699
REMARK  solvFull: -1195.97
REMARK  surfFull: 210.25
REMARK  extraFull: 0.0
REMARK  deltaGcompsolvpol: -1195.97
REMARK  deltaGcompsolvnonpol: 210.25
REMARK  deltaGprotsolvpol: -1219.71
REMARK  deltaGprotsolvnonpol: 208.651
REMARK  deltaGligsolvpol: -13.1205
REMARK  deltaGligsolvnonpol: 14.8551
REMARK  deltaGvdw: -29.3002
REMARK  deltaGelec: 0.0
REMARK  deltaG: -5.759964
REMARK  Cluster: 4
REMARK  ClusterRank: 9
ATOM   4315 O    LIG     1       7.449  13.756   1.032  1.00  0.00      LIG  
ATOM   4316 O1   LIG     1       5.498  10.622  -2.846  1.00  0.00      LIG  
ATOM   4317 O2   LIG     1      15.637  14.582   2.401  1.00  0.00      LIG  
ATOM   4318 O3   LIG     1      16.703  14.280   5.129  1.00  0.00      LIG  
ATOM   4319 O4   LIG     1      14.480  17.167   4.556  1.00  0.00      LIG  
ATOM   4320 C    LIG     1       9.799  10.745   0.998  1.00  0.00      LIG  
ATOM   4321 C1   LIG     1       8.428  11.488   1.016  1.00  0.00      LIG  
ATOM   4322 C2   LIG     1      10.996  11.609   0.477  1.00  0.00      LIG  
ATOM   4323 C3   LIG     1       7.236  10.734   0.342  1.00  0.00      LIG  
ATOM   4324 C4   LIG     1       9.751   9.461   0.179  1.00  0.00      LIG  
ATOM   4325 C5   LIG     1       7.262   9.222   0.640  1.00  0.00      LIG  
ATOM   4326 C6   LIG     1       8.579  12.984   0.658  1.00  0.00      LIG  
ATOM   4327 C7   LIG     1      11.037  12.953   1.118  1.00  0.00      LIG  
ATOM   4328 C8   LIG     1       8.630   8.543   0.575  1.00  0.00      LIG  
ATOM   4329 C9   LIG     1      12.391  11.081   0.823  1.00  0.00      LIG  
ATOM   4330 C10  LIG     1       9.738  13.621   1.399  1.00  0.00      LIG  
ATOM   4331 C11  LIG     1      10.029  10.340   2.461  1.00  0.00      LIG  
ATOM   4332 C12  LIG     1       7.141  11.010  -1.163  1.00  0.00      LIG  
ATOM   4333 C13  LIG     1      12.291  13.364   1.366  1.00  0.00      LIG  
ATOM   4334 C14  LIG     1      11.028  11.767  -1.054  1.00  0.00      LIG  
ATOM   4335 C15  LIG     1      13.258  12.309   0.976  1.00  0.00      LIG  
ATOM   4336 C16  LIG     1       5.926  11.228   0.972  1.00  0.00      LIG  
ATOM   4337 C17  LIG     1       6.273   8.435  -0.181  1.00  0.00      LIG  
ATOM   4338 C18  LIG     1      12.874  14.645   1.917  1.00  0.00      LIG  
ATOM   4339 C19  LIG     1       6.047  10.221  -1.836  1.00  0.00      LIG  
ATOM   4340 C20  LIG     1       5.718   8.876  -1.313  1.00  0.00      LIG  
ATOM   4341 C21  LIG     1       5.898   7.099   0.378  1.00  0.00      LIG  
ATOM   4342 C22  LIG     1      13.369  14.484   3.362  1.00  0.00      LIG  
ATOM   4343 C23  LIG     1      11.968  15.858   1.895  1.00  0.00      LIG  
ATOM   4344 C24  LIG     1      14.875  14.236   3.551  1.00  0.00      LIG  
ATOM   4345 C25  LIG     1      15.458  14.909   4.820  1.00  0.00      LIG  
ATOM   4346 C26  LIG     1      15.672  16.446   4.850  1.00  0.00      LIG  
ATOM   4347 C27  LIG     1      16.757  16.958   3.918  1.00  0.00      LIG  
ATOM   4348 C28  LIG     1      16.077  16.846   6.257  1.00  0.00      LIG  
ATOM   4349 H    LIG     1       8.126  11.515   2.066  1.00  0.00      LIG  
ATOM   4350 H1   LIG     1      10.695   8.918   0.278  1.00  0.00      LIG  
ATOM   4351 H2   LIG     1       9.628   9.663  -0.886  1.00  0.00      LIG  
ATOM   4352 H3   LIG     1       6.933   9.125   1.678  1.00  0.00      LIG  
ATOM   4353 H4   LIG     1       8.711  13.125  -0.416  1.00  0.00      LIG  
ATOM   4354 H5   LIG     1       8.846   8.104   1.553  1.00  0.00      LIG  
ATOM   4355 H6   LIG     1       8.649   7.700  -0.124  1.00  0.00      LIG  
ATOM   4356 H7   LIG     1      12.791  10.413   0.056  1.00  0.00      LIG  
ATOM   4357 H8   LIG     1      12.436  10.534   1.766  1.00  0.00      LIG  
ATOM   4358 H9   LIG     1       9.545  13.574   2.476  1.00  0.00      LIG  
ATOM   4359 H10  LIG     1       9.777  14.678   1.129  1.00  0.00      LIG  
ATOM   4360 H11  LIG     1       9.126   9.912   2.905  1.00  0.00      LIG  
ATOM   4361 H12  LIG     1      10.308  11.201   3.073  1.00  0.00      LIG  
ATOM   4362 H13  LIG     1      10.810   9.582   2.551  1.00  0.00      LIG  
ATOM   4363 H14  LIG     1       8.078  10.784  -1.676  1.00  0.00      LIG  
ATOM   4364 H15  LIG     1       6.906  12.064  -1.335  1.00  0.00      LIG  
ATOM   4365 H16  LIG     1      10.039  11.966  -1.470  1.00  0.00      LIG  
ATOM   4366 H17  LIG     1      11.400  10.854  -1.528  1.00  0.00      LIG  
ATOM   4367 H18  LIG     1      11.686  12.581  -1.377  1.00  0.00      LIG  
ATOM   4368 H19  LIG     1      13.746  12.572   0.033  1.00  0.00      LIG  
ATOM   4369 H20  LIG     1      14.020  12.142   1.741  1.00  0.00      LIG  
ATOM   4370 H21  LIG     1       6.032  11.332   2.055  1.00  0.00      LIG  
ATOM   4371 H22  LIG     1       5.094  10.543   0.802  1.00  0.00      LIG  
ATOM   4372 H23  LIG     1       5.620  12.193   0.560  1.00  0.00      LIG  
ATOM   4373 H24  LIG     1      13.685  14.918   1.242  1.00  0.00      LIG  
ATOM   4374 H25  LIG     1       6.898  13.842   0.232  1.00  0.00      LIG  
ATOM   4375 H26  LIG     1       4.990   8.293  -1.867  1.00  0.00      LIG  
ATOM   4376 H27  LIG     1       5.483   7.219   1.383  1.00  0.00      LIG  
ATOM   4377 H28  LIG     1       6.775   6.448   0.440  1.00  0.00      LIG  
ATOM   4378 H29  LIG     1       5.147   6.592  -0.238  1.00  0.00      LIG  
ATOM   4379 H30  LIG     1      12.825  13.679   3.868  1.00  0.00      LIG  
ATOM   4380 H31  LIG     1      13.077  15.367   3.928  1.00  0.00      LIG  
ATOM   4381 H32  LIG     1      11.123  15.736   2.576  1.00  0.00      LIG  
ATOM   4382 H33  LIG     1      12.528  16.739   2.220  1.00  0.00      LIG  
ATOM   4383 H34  LIG     1      11.587  16.049   0.888  1.00  0.00      LIG  
ATOM   4384 H35  LIG     1      15.004  13.153   3.648  1.00  0.00      LIG  
ATOM   4385 H36  LIG     1      14.791  14.660   5.642  1.00  0.00      LIG  
ATOM   4386 H37  LIG     1      16.567  14.453   2.656  1.00  0.00      LIG  
ATOM   4387 H38  LIG     1      16.997  14.643   5.981  1.00  0.00      LIG  
ATOM   4388 H39  LIG     1      16.934  18.022   4.100  1.00  0.00      LIG  
ATOM   4389 H40  LIG     1      16.445  16.872   2.875  1.00  0.00      LIG  
ATOM   4390 H41  LIG     1      17.700  16.423   4.061  1.00  0.00      LIG  
ATOM   4391 H42  LIG     1      15.316  16.531   6.976  1.00  0.00      LIG  
ATOM   4392 H43  LIG     1      17.037  16.406   6.542  1.00  0.00      LIG  
ATOM   4393 H44  LIG     1      16.164  17.935   6.334  1.00  0.00      LIG  
ATOM   4394 H45  LIG     1      14.693  18.110   4.687  1.00  0.00      LIG  
TER
REMARK  Energy: 63.8866
REMARK  SimpleFitness: 63.8866
REMARK  FullFitness: -892.0407
REMARK  InterFull: -27.0817
REMARK  IntraFull: 122.282
REMARK  solvFull: -1197.65
REMARK  surfFull: 210.409
REMARK  extraFull: 0.0
REMARK  deltaGcompsolvpol: -1197.65
REMARK  deltaGcompsolvnonpol: 210.409
REMARK  deltaGprotsolvpol: -1219.71
REMARK  deltaGprotsolvnonpol: 208.651
REMARK  deltaGligsolvpol: -12.9418
REMARK  deltaGligsolvnonpol: 14.8712
REMARK  deltaGvdw: -27.0817
REMARK  deltaGelec: 0.0
REMARK  deltaG: -5.6503315
REMARK  Cluster: 4
REMARK  ClusterRank: 10
ATOM   4315 O    LIG     1       7.636  13.918   1.263  1.00  0.00      LIG  
ATOM   4316 O1   LIG     1       6.198  10.709  -3.240  1.00  0.00      LIG  
ATOM   4317 O2   LIG     1      15.739  13.796   2.769  1.00  0.00      LIG  
ATOM   4318 O3   LIG     1      16.780  14.455   5.346  1.00  0.00      LIG  
ATOM   4319 O4   LIG     1      14.452  17.125   4.364  1.00  0.00      LIG  
ATOM   4320 C    LIG     1       9.820  10.814   1.111  1.00  0.00      LIG  
ATOM   4321 C1   LIG     1       8.483  11.611   1.050  1.00  0.00      LIG  
ATOM   4322 C2   LIG     1      11.054  11.589   0.543  1.00  0.00      LIG  
ATOM   4323 C3   LIG     1       7.339  10.931   0.229  1.00  0.00      LIG  
ATOM   4324 C4   LIG     1       9.727   9.456   0.423  1.00  0.00      LIG  
ATOM   4325 C5   LIG     1       7.193   9.442   0.593  1.00  0.00      LIG  
ATOM   4326 C6   LIG     1       8.708  13.121   0.777  1.00  0.00      LIG  
ATOM   4327 C7   LIG     1      11.192  12.929   1.174  1.00  0.00      LIG  
ATOM   4328 C8   LIG     1       8.498   8.678   0.808  1.00  0.00      LIG  
ATOM   4329 C9   LIG     1      12.410  10.953   0.850  1.00  0.00      LIG  
ATOM   4330 C10  LIG     1       9.941  13.691   1.457  1.00  0.00      LIG  
ATOM   4331 C11  LIG     1      10.016  10.509   2.606  1.00  0.00      LIG  
ATOM   4332 C12  LIG     1       7.483  11.146  -1.282  1.00  0.00      LIG  
ATOM   4333 C13  LIG     1      12.468  13.234   1.456  1.00  0.00      LIG  
ATOM   4334 C14  LIG     1      11.063  11.760  -0.984  1.00  0.00      LIG  
ATOM   4335 C15  LIG     1      13.360  12.104   1.091  1.00  0.00      LIG  
ATOM   4336 C16  LIG     1       5.996  11.552   0.620  1.00  0.00      LIG  
ATOM   4337 C17  LIG     1       6.299   8.684  -0.350  1.00  0.00      LIG  
ATOM   4338 C18  LIG     1      13.122  14.463   2.051  1.00  0.00      LIG  
ATOM   4339 C19  LIG     1       6.488  10.372  -2.103  1.00  0.00      LIG  
ATOM   4340 C20  LIG     1       5.973   9.092  -1.583  1.00  0.00      LIG  
ATOM   4341 C21  LIG     1       5.721   7.420   0.194  1.00  0.00      LIG  
ATOM   4342 C22  LIG     1      13.445  14.269   3.541  1.00  0.00      LIG  
ATOM   4343 C23  LIG     1      12.333  15.751   1.916  1.00  0.00      LIG  
ATOM   4344 C24  LIG     1      14.908  13.988   3.913  1.00  0.00      LIG  
ATOM   4345 C25  LIG     1      15.523  14.989   4.922  1.00  0.00      LIG  
ATOM   4346 C26  LIG     1      15.709  16.473   4.520  1.00  0.00      LIG  
ATOM   4347 C27  LIG     1      16.513  16.687   3.252  1.00  0.00      LIG  
ATOM   4348 C28  LIG     1      16.427  17.209   5.639  1.00  0.00      LIG  
ATOM   4349 H    LIG     1       8.081  11.590   2.064  1.00  0.00      LIG  
ATOM   4350 H1   LIG     1      10.604   8.854   0.672  1.00  0.00      LIG  
ATOM   4351 H2   LIG     1       9.725   9.550  -0.662  1.00  0.00      LIG  
ATOM   4352 H3   LIG     1       6.679   9.421   1.559  1.00  0.00      LIG  
ATOM   4353 H4   LIG     1       8.776  13.319  -0.294  1.00  0.00      LIG  
ATOM   4354 H5   LIG     1       8.558   8.389   1.861  1.00  0.00      LIG  
ATOM   4355 H6   LIG     1       8.526   7.733   0.256  1.00  0.00      LIG  
ATOM   4356 H7   LIG     1      12.763  10.319   0.030  1.00  0.00      LIG  
ATOM   4357 H8   LIG     1      12.407  10.326   1.742  1.00  0.00      LIG  
ATOM   4358 H9   LIG     1       9.780  13.713   2.540  1.00  0.00      LIG  
ATOM   4359 H10  LIG     1      10.041  14.731   1.140  1.00  0.00      LIG  
ATOM   4360 H11  LIG     1       9.094  10.140   3.063  1.00  0.00      LIG  
ATOM   4361 H12  LIG     1      10.315  11.394   3.171  1.00  0.00      LIG  
ATOM   4362 H13  LIG     1      10.766   9.732   2.763  1.00  0.00      LIG  
ATOM   4363 H14  LIG     1       8.472  10.860  -1.639  1.00  0.00      LIG  
ATOM   4364 H15  LIG     1       7.331  12.202  -1.515  1.00  0.00      LIG  
ATOM   4365 H16  LIG     1      10.152  12.225  -1.360  1.00  0.00      LIG  
ATOM   4366 H17  LIG     1      11.180  10.798  -1.489  1.00  0.00      LIG  
ATOM   4367 H18  LIG     1      11.897  12.386  -1.316  1.00  0.00      LIG  
ATOM   4368 H19  LIG     1      13.928  12.346   0.188  1.00  0.00      LIG  
ATOM   4369 H20  LIG     1      14.060  11.849   1.890  1.00  0.00      LIG  
ATOM   4370 H21  LIG     1       5.901  11.593   1.707  1.00  0.00      LIG  
ATOM   4371 H22  LIG     1       5.144  10.983   0.243  1.00  0.00      LIG  
ATOM   4372 H23  LIG     1       5.893  12.563   0.219  1.00  0.00      LIG  
ATOM   4373 H24  LIG     1      14.024  14.646   1.466  1.00  0.00      LIG  
ATOM   4374 H25  LIG     1       6.872  13.720   0.693  1.00  0.00      LIG  
ATOM   4375 H26  LIG     1       5.308   8.527  -2.226  1.00  0.00      LIG  
ATOM   4376 H27  LIG     1       5.198   7.627   1.131  1.00  0.00      LIG  
ATOM   4377 H28  LIG     1       6.506   6.687   0.392  1.00  0.00      LIG  
ATOM   4378 H29  LIG     1       5.003   6.963  -0.494  1.00  0.00      LIG  
ATOM   4379 H30  LIG     1      12.848  13.446   3.948  1.00  0.00      LIG  
ATOM   4380 H31  LIG     1      13.091  15.130   4.109  1.00  0.00      LIG  
ATOM   4381 H32  LIG     1      11.456  15.746   2.569  1.00  0.00      LIG  
ATOM   4382 H33  LIG     1      12.954  16.602   2.206  1.00  0.00      LIG  
ATOM   4383 H34  LIG     1      12.003  15.909   0.885  1.00  0.00      LIG  
ATOM   4384 H35  LIG     1      14.911  13.014   4.412  1.00  0.00      LIG  
ATOM   4385 H36  LIG     1      14.877  14.980   5.801  1.00  0.00      LIG  
ATOM   4386 H37  LIG     1      16.645  13.699   3.110  1.00  0.00      LIG  
ATOM   4387 H38  LIG     1      17.148  15.077   5.996  1.00  0.00      LIG  
ATOM   4388 H39  LIG     1      16.696  17.754   3.094  1.00  0.00      LIG  
ATOM   4389 H40  LIG     1      15.965  16.334   2.374  1.00  0.00      LIG  
ATOM   4390 H41  LIG     1      17.476  16.173   3.303  1.00  0.00      LIG  
ATOM   4391 H42  LIG     1      15.891  17.082   6.585  1.00  0.00      LIG  
ATOM   4392 H43  LIG     1      17.452  16.850   5.764  1.00  0.00      LIG  
ATOM   4393 H44  LIG     1      16.464  18.283   5.434  1.00  0.00      LIG  
ATOM   4394 H45  LIG     1      14.642  18.080   4.320  1.00  0.00      LIG  
TER
REMARK  Energy: 63.8866
REMARK  SimpleFitness: 63.8866
REMARK  FullFitness: -892.0407
REMARK  InterFull: -27.0817
REMARK  IntraFull: 122.282
REMARK  solvFull: -1197.65
REMARK  surfFull: 210.409
REMARK  extraFull: 0.0
REMARK  deltaGcompsolvpol: -1197.65
REMARK  deltaGcompsolvnonpol: 210.409
REMARK  deltaGprotsolvpol: -1219.71
REMARK  deltaGprotsolvnonpol: 208.651
REMARK  deltaGligsolvpol: -12.9418
REMARK  deltaGligsolvnonpol: 14.8712
REMARK  deltaGvdw: -27.0817
REMARK  deltaGelec: 0.0
REMARK  deltaG: -5.6503315
REMARK  Cluster: 4
REMARK  ClusterRank: 11
ATOM   4315 O    LIG     1       7.636  13.918   1.263  1.00  0.00      LIG  
ATOM   4316 O1   LIG     1       6.198  10.709  -3.240  1.00  0.00      LIG  
ATOM   4317 O2   LIG     1      15.739  13.796   2.769  1.00  0.00      LIG  
ATOM   4318 O3   LIG     1      16.780  14.455   5.346  1.00  0.00      LIG  
ATOM   4319 O4   LIG     1      14.452  17.125   4.364  1.00  0.00      LIG  
ATOM   4320 C    LIG     1       9.820  10.814   1.111  1.00  0.00      LIG  
ATOM   4321 C1   LIG     1       8.483  11.611   1.050  1.00  0.00      LIG  
ATOM   4322 C2   LIG     1      11.054  11.589   0.543  1.00  0.00      LIG  
ATOM   4323 C3   LIG     1       7.339  10.931   0.229  1.00  0.00      LIG  
ATOM   4324 C4   LIG     1       9.727   9.456   0.423  1.00  0.00      LIG  
ATOM   4325 C5   LIG     1       7.193   9.442   0.593  1.00  0.00      LIG  
ATOM   4326 C6   LIG     1       8.708  13.121   0.777  1.00  0.00      LIG  
ATOM   4327 C7   LIG     1      11.192  12.929   1.174  1.00  0.00      LIG  
ATOM   4328 C8   LIG     1       8.498   8.678   0.808  1.00  0.00      LIG  
ATOM   4329 C9   LIG     1      12.410  10.953   0.850  1.00  0.00      LIG  
ATOM   4330 C10  LIG     1       9.941  13.691   1.457  1.00  0.00      LIG  
ATOM   4331 C11  LIG     1      10.016  10.509   2.606  1.00  0.00      LIG  
ATOM   4332 C12  LIG     1       7.483  11.146  -1.282  1.00  0.00      LIG  
ATOM   4333 C13  LIG     1      12.468  13.234   1.456  1.00  0.00      LIG  
ATOM   4334 C14  LIG     1      11.063  11.760  -0.984  1.00  0.00      LIG  
ATOM   4335 C15  LIG     1      13.360  12.104   1.091  1.00  0.00      LIG  
ATOM   4336 C16  LIG     1       5.996  11.552   0.620  1.00  0.00      LIG  
ATOM   4337 C17  LIG     1       6.299   8.684  -0.350  1.00  0.00      LIG  
ATOM   4338 C18  LIG     1      13.122  14.463   2.051  1.00  0.00      LIG  
ATOM   4339 C19  LIG     1       6.488  10.372  -2.103  1.00  0.00      LIG  
ATOM   4340 C20  LIG     1       5.973   9.092  -1.583  1.00  0.00      LIG  
ATOM   4341 C21  LIG     1       5.721   7.420   0.194  1.00  0.00      LIG  
ATOM   4342 C22  LIG     1      13.445  14.269   3.541  1.00  0.00      LIG  
ATOM   4343 C23  LIG     1      12.333  15.751   1.916  1.00  0.00      LIG  
ATOM   4344 C24  LIG     1      14.908  13.988   3.913  1.00  0.00      LIG  
ATOM   4345 C25  LIG     1      15.523  14.989   4.922  1.00  0.00      LIG  
ATOM   4346 C26  LIG     1      15.709  16.473   4.520  1.00  0.00      LIG  
ATOM   4347 C27  LIG     1      16.513  16.687   3.252  1.00  0.00      LIG  
ATOM   4348 C28  LIG     1      16.427  17.209   5.639  1.00  0.00      LIG  
ATOM   4349 H    LIG     1       8.081  11.590   2.064  1.00  0.00      LIG  
ATOM   4350 H1   LIG     1      10.604   8.854   0.672  1.00  0.00      LIG  
ATOM   4351 H2   LIG     1       9.725   9.550  -0.662  1.00  0.00      LIG  
ATOM   4352 H3   LIG     1       6.679   9.421   1.559  1.00  0.00      LIG  
ATOM   4353 H4   LIG     1       8.776  13.319  -0.294  1.00  0.00      LIG  
ATOM   4354 H5   LIG     1       8.558   8.389   1.861  1.00  0.00      LIG  
ATOM   4355 H6   LIG     1       8.526   7.733   0.256  1.00  0.00      LIG  
ATOM   4356 H7   LIG     1      12.763  10.319   0.030  1.00  0.00      LIG  
ATOM   4357 H8   LIG     1      12.407  10.326   1.742  1.00  0.00      LIG  
ATOM   4358 H9   LIG     1       9.780  13.713   2.540  1.00  0.00      LIG  
ATOM   4359 H10  LIG     1      10.041  14.731   1.140  1.00  0.00      LIG  
ATOM   4360 H11  LIG     1       9.094  10.140   3.063  1.00  0.00      LIG  
ATOM   4361 H12  LIG     1      10.315  11.394   3.171  1.00  0.00      LIG  
ATOM   4362 H13  LIG     1      10.766   9.732   2.763  1.00  0.00      LIG  
ATOM   4363 H14  LIG     1       8.472  10.860  -1.639  1.00  0.00      LIG  
ATOM   4364 H15  LIG     1       7.331  12.202  -1.515  1.00  0.00      LIG  
ATOM   4365 H16  LIG     1      10.152  12.225  -1.360  1.00  0.00      LIG  
ATOM   4366 H17  LIG     1      11.180  10.798  -1.489  1.00  0.00      LIG  
ATOM   4367 H18  LIG     1      11.897  12.386  -1.316  1.00  0.00      LIG  
ATOM   4368 H19  LIG     1      13.928  12.346   0.188  1.00  0.00      LIG  
ATOM   4369 H20  LIG     1      14.060  11.849   1.890  1.00  0.00      LIG  
ATOM   4370 H21  LIG     1       5.901  11.593   1.707  1.00  0.00      LIG  
ATOM   4371 H22  LIG     1       5.144  10.983   0.243  1.00  0.00      LIG  
ATOM   4372 H23  LIG     1       5.893  12.563   0.219  1.00  0.00      LIG  
ATOM   4373 H24  LIG     1      14.024  14.646   1.466  1.00  0.00      LIG  
ATOM   4374 H25  LIG     1       6.872  13.720   0.693  1.00  0.00      LIG  
ATOM   4375 H26  LIG     1       5.308   8.527  -2.226  1.00  0.00      LIG  
ATOM   4376 H27  LIG     1       5.198   7.627   1.131  1.00  0.00      LIG  
ATOM   4377 H28  LIG     1       6.506   6.687   0.392  1.00  0.00      LIG  
ATOM   4378 H29  LIG     1       5.003   6.963  -0.494  1.00  0.00      LIG  
ATOM   4379 H30  LIG     1      12.848  13.446   3.948  1.00  0.00      LIG  
ATOM   4380 H31  LIG     1      13.091  15.130   4.109  1.00  0.00      LIG  
ATOM   4381 H32  LIG     1      11.456  15.746   2.569  1.00  0.00      LIG  
ATOM   4382 H33  LIG     1      12.954  16.602   2.206  1.00  0.00      LIG  
ATOM   4383 H34  LIG     1      12.003  15.909   0.885  1.00  0.00      LIG  
ATOM   4384 H35  LIG     1      14.911  13.014   4.412  1.00  0.00      LIG  
ATOM   4385 H36  LIG     1      14.877  14.980   5.801  1.00  0.00      LIG  
ATOM   4386 H37  LIG     1      16.645  13.699   3.110  1.00  0.00      LIG  
ATOM   4387 H38  LIG     1      17.148  15.077   5.996  1.00  0.00      LIG  
ATOM   4388 H39  LIG     1      16.696  17.754   3.094  1.00  0.00      LIG  
ATOM   4389 H40  LIG     1      15.965  16.334   2.374  1.00  0.00      LIG  
ATOM   4390 H41  LIG     1      17.476  16.173   3.303  1.00  0.00      LIG  
ATOM   4391 H42  LIG     1      15.891  17.082   6.585  1.00  0.00      LIG  
ATOM   4392 H43  LIG     1      17.452  16.850   5.764  1.00  0.00      LIG  
ATOM   4393 H44  LIG     1      16.464  18.283   5.434  1.00  0.00      LIG  
ATOM   4394 H45  LIG     1      14.642  18.080   4.320  1.00  0.00      LIG  
TER
REMARK  Energy: 57.0384
REMARK  SimpleFitness: 57.0384
REMARK  FullFitness: -902.3165
REMARK  InterFull: -28.7785
REMARK  IntraFull: 108.342
REMARK  solvFull: -1196.22
REMARK  surfFull: 214.34
REMARK  extraFull: 0.0
REMARK  deltaGcompsolvpol: -1196.22
REMARK  deltaGcompsolvnonpol: 214.34
REMARK  deltaGprotsolvpol: -1219.71
REMARK  deltaGprotsolvnonpol: 208.651
REMARK  deltaGligsolvpol: -12.3941
REMARK  deltaGligsolvnonpol: 15.2557
REMARK  deltaGvdw: -28.7785
REMARK  deltaGelec: 0.0
REMARK  deltaG: -5.42135
REMARK  Cluster: 5
REMARK  ClusterRank: 0
ATOM   4315 O    LIG     1      15.330  12.485   2.044  1.00  0.00      LIG  
ATOM   4316 O1   LIG     1      14.749   7.150  -1.856  1.00  0.00      LIG  
ATOM   4317 O2   LIG     1      12.989  16.713   2.527  1.00  0.00      LIG  
ATOM   4318 O3   LIG     1      14.084  16.376   5.190  1.00  0.00      LIG  
ATOM   4319 O4   LIG     1      15.406  17.984   3.096  1.00  0.00      LIG  
ATOM   4320 C    LIG     1      14.228  12.716  -1.140  1.00  0.00      LIG  
ATOM   4321 C1   LIG     1      15.136  11.785  -0.277  1.00  0.00      LIG  
ATOM   4322 C2   LIG     1      12.706  12.725  -0.770  1.00  0.00      LIG  
ATOM   4323 C3   LIG     1      15.713  10.533  -0.988  1.00  0.00      LIG  
ATOM   4324 C4   LIG     1      14.398  12.428  -2.630  1.00  0.00      LIG  
ATOM   4325 C5   LIG     1      16.425  10.935  -2.296  1.00  0.00      LIG  
ATOM   4326 C6   LIG     1      14.660  11.557   1.188  1.00  0.00      LIG  
ATOM   4327 C7   LIG     1      12.558  12.794   0.699  1.00  0.00      LIG  
ATOM   4328 C8   LIG     1      15.830  12.153  -3.007  1.00  0.00      LIG  
ATOM   4329 C9   LIG     1      11.932  13.957  -1.251  1.00  0.00      LIG  
ATOM   4330 C10  LIG     1      13.167  11.673   1.466  1.00  0.00      LIG  
ATOM   4331 C11  LIG     1      14.816  14.119  -0.911  1.00  0.00      LIG  
ATOM   4332 C12  LIG     1      14.671   9.437  -1.212  1.00  0.00      LIG  
ATOM   4333 C13  LIG     1      11.879  13.869   1.110  1.00  0.00      LIG  
ATOM   4334 C14  LIG     1      11.873  11.542  -1.268  1.00  0.00      LIG  
ATOM   4335 C15  LIG     1      11.485  14.730  -0.027  1.00  0.00      LIG  
ATOM   4336 C16  LIG     1      16.808   9.935  -0.099  1.00  0.00      LIG  
ATOM   4337 C17  LIG     1      16.659   9.783  -3.240  1.00  0.00      LIG  
ATOM   4338 C18  LIG     1      11.458  14.299   2.483  1.00  0.00      LIG  
ATOM   4339 C19  LIG     1      15.210   8.274  -1.986  1.00  0.00      LIG  
ATOM   4340 C20  LIG     1      16.125   8.561  -3.103  1.00  0.00      LIG  
ATOM   4341 C21  LIG     1      17.641  10.030  -4.339  1.00  0.00      LIG  
ATOM   4342 C22  LIG     1      12.604  14.543   3.460  1.00  0.00      LIG  
ATOM   4343 C23  LIG     1      10.485  13.303   3.086  1.00  0.00      LIG  
ATOM   4344 C24  LIG     1      13.651  15.525   2.949  1.00  0.00      LIG  
ATOM   4345 C25  LIG     1      14.706  15.815   4.030  1.00  0.00      LIG  
ATOM   4346 C26  LIG     1      15.867  16.720   3.576  1.00  0.00      LIG  
ATOM   4347 C27  LIG     1      16.661  16.058   2.466  1.00  0.00      LIG  
ATOM   4348 C28  LIG     1      16.804  16.993   4.740  1.00  0.00      LIG  
ATOM   4349 H    LIG     1      16.063  12.355  -0.164  1.00  0.00      LIG  
ATOM   4350 H1   LIG     1      14.033  13.279  -3.211  1.00  0.00      LIG  
ATOM   4351 H2   LIG     1      13.819  11.563  -2.953  1.00  0.00      LIG  
ATOM   4352 H3   LIG     1      17.429  11.255  -2.002  1.00  0.00      LIG  
ATOM   4353 H4   LIG     1      14.953  10.573   1.553  1.00  0.00      LIG  
ATOM   4354 H5   LIG     1      16.443  13.026  -2.770  1.00  0.00      LIG  
ATOM   4355 H6   LIG     1      15.873  12.063  -4.096  1.00  0.00      LIG  
ATOM   4356 H7   LIG     1      11.039  13.642  -1.797  1.00  0.00      LIG  
ATOM   4357 H8   LIG     1      12.472  14.594  -1.953  1.00  0.00      LIG  
ATOM   4358 H9   LIG     1      12.994  11.800   2.537  1.00  0.00      LIG  
ATOM   4359 H10  LIG     1      12.677  10.739   1.184  1.00  0.00      LIG  
ATOM   4360 H11  LIG     1      15.901  14.132  -1.031  1.00  0.00      LIG  
ATOM   4361 H12  LIG     1      14.608  14.481   0.097  1.00  0.00      LIG  
ATOM   4362 H13  LIG     1      14.433  14.851  -1.625  1.00  0.00      LIG  
ATOM   4363 H14  LIG     1      13.832   9.803  -1.797  1.00  0.00      LIG  
ATOM   4364 H15  LIG     1      14.301   9.063  -0.254  1.00  0.00      LIG  
ATOM   4365 H16  LIG     1      12.230  10.583  -0.896  1.00  0.00      LIG  
ATOM   4366 H17  LIG     1      11.842  11.503  -2.359  1.00  0.00      LIG  
ATOM   4367 H18  LIG     1      10.834  11.633  -0.935  1.00  0.00      LIG  
ATOM   4368 H19  LIG     1      10.404  14.898  -0.044  1.00  0.00      LIG  
ATOM   4369 H20  LIG     1      11.994  15.696   0.030  1.00  0.00      LIG  
ATOM   4370 H21  LIG     1      17.465  10.720   0.285  1.00  0.00      LIG  
ATOM   4371 H22  LIG     1      17.433   9.229  -0.649  1.00  0.00      LIG  
ATOM   4372 H23  LIG     1      16.388   9.390   0.750  1.00  0.00      LIG  
ATOM   4373 H24  LIG     1      10.912  15.239   2.369  1.00  0.00      LIG  
ATOM   4374 H25  LIG     1      14.943  12.372   2.929  1.00  0.00      LIG  
ATOM   4375 H26  LIG     1      16.359   7.748  -3.780  1.00  0.00      LIG  
ATOM   4376 H27  LIG     1      18.567  10.437  -3.925  1.00  0.00      LIG  
ATOM   4377 H28  LIG     1      17.242  10.744  -5.064  1.00  0.00      LIG  
ATOM   4378 H29  LIG     1      17.894   9.115  -4.883  1.00  0.00      LIG  
ATOM   4379 H30  LIG     1      13.089  13.602   3.731  1.00  0.00      LIG  
ATOM   4380 H31  LIG     1      12.154  14.939   4.373  1.00  0.00      LIG  
ATOM   4381 H32  LIG     1      10.983  12.365   3.342  1.00  0.00      LIG  
ATOM   4382 H33  LIG     1      10.053  13.713   4.000  1.00  0.00      LIG  
ATOM   4383 H34  LIG     1       9.664  13.080   2.397  1.00  0.00      LIG  
ATOM   4384 H35  LIG     1      14.134  15.096   2.071  1.00  0.00      LIG  
ATOM   4385 H36  LIG     1      15.129  14.858   4.344  1.00  0.00      LIG  
ATOM   4386 H37  LIG     1      13.694  17.365   2.352  1.00  0.00      LIG  
ATOM   4387 H38  LIG     1      14.792  16.538   5.838  1.00  0.00      LIG  
ATOM   4388 H39  LIG     1      17.538  16.661   2.213  1.00  0.00      LIG  
ATOM   4389 H40  LIG     1      16.070  15.968   1.550  1.00  0.00      LIG  
ATOM   4390 H41  LIG     1      16.998  15.063   2.770  1.00  0.00      LIG  
ATOM   4391 H42  LIG     1      16.309  17.581   5.519  1.00  0.00      LIG  
ATOM   4392 H43  LIG     1      17.164  16.057   5.175  1.00  0.00      LIG  
ATOM   4393 H44  LIG     1      17.666  17.578   4.406  1.00  0.00      LIG  
ATOM   4394 H45  LIG     1      15.105  18.488   3.874  1.00  0.00      LIG  
TER
REMARK  Energy: 57.0384
REMARK  SimpleFitness: 57.0384
REMARK  FullFitness: -902.3165
REMARK  InterFull: -28.7785
REMARK  IntraFull: 108.342
REMARK  solvFull: -1196.22
REMARK  surfFull: 214.34
REMARK  extraFull: 0.0
REMARK  deltaGcompsolvpol: -1196.22
REMARK  deltaGcompsolvnonpol: 214.34
REMARK  deltaGprotsolvpol: -1219.71
REMARK  deltaGprotsolvnonpol: 208.651
REMARK  deltaGligsolvpol: -12.3941
REMARK  deltaGligsolvnonpol: 15.2557
REMARK  deltaGvdw: -28.7785
REMARK  deltaGelec: 0.0
REMARK  deltaG: -5.42135
REMARK  Cluster: 5
REMARK  ClusterRank: 1
ATOM   4315 O    LIG     1      15.330  12.485   2.044  1.00  0.00      LIG  
ATOM   4316 O1   LIG     1      14.749   7.150  -1.856  1.00  0.00      LIG  
ATOM   4317 O2   LIG     1      12.989  16.713   2.527  1.00  0.00      LIG  
ATOM   4318 O3   LIG     1      14.084  16.376   5.190  1.00  0.00      LIG  
ATOM   4319 O4   LIG     1      15.406  17.984   3.096  1.00  0.00      LIG  
ATOM   4320 C    LIG     1      14.228  12.716  -1.140  1.00  0.00      LIG  
ATOM   4321 C1   LIG     1      15.136  11.785  -0.277  1.00  0.00      LIG  
ATOM   4322 C2   LIG     1      12.706  12.725  -0.770  1.00  0.00      LIG  
ATOM   4323 C3   LIG     1      15.713  10.533  -0.988  1.00  0.00      LIG  
ATOM   4324 C4   LIG     1      14.398  12.428  -2.630  1.00  0.00      LIG  
ATOM   4325 C5   LIG     1      16.425  10.935  -2.296  1.00  0.00      LIG  
ATOM   4326 C6   LIG     1      14.660  11.557   1.188  1.00  0.00      LIG  
ATOM   4327 C7   LIG     1      12.558  12.794   0.699  1.00  0.00      LIG  
ATOM   4328 C8   LIG     1      15.830  12.153  -3.007  1.00  0.00      LIG  
ATOM   4329 C9   LIG     1      11.932  13.957  -1.251  1.00  0.00      LIG  
ATOM   4330 C10  LIG     1      13.167  11.673   1.466  1.00  0.00      LIG  
ATOM   4331 C11  LIG     1      14.816  14.119  -0.911  1.00  0.00      LIG  
ATOM   4332 C12  LIG     1      14.671   9.437  -1.212  1.00  0.00      LIG  
ATOM   4333 C13  LIG     1      11.879  13.869   1.110  1.00  0.00      LIG  
ATOM   4334 C14  LIG     1      11.873  11.542  -1.268  1.00  0.00      LIG  
ATOM   4335 C15  LIG     1      11.485  14.730  -0.027  1.00  0.00      LIG  
ATOM   4336 C16  LIG     1      16.808   9.935  -0.099  1.00  0.00      LIG  
ATOM   4337 C17  LIG     1      16.659   9.783  -3.240  1.00  0.00      LIG  
ATOM   4338 C18  LIG     1      11.458  14.299   2.483  1.00  0.00      LIG  
ATOM   4339 C19  LIG     1      15.210   8.274  -1.986  1.00  0.00      LIG  
ATOM   4340 C20  LIG     1      16.125   8.561  -3.103  1.00  0.00      LIG  
ATOM   4341 C21  LIG     1      17.641  10.030  -4.339  1.00  0.00      LIG  
ATOM   4342 C22  LIG     1      12.604  14.543   3.460  1.00  0.00      LIG  
ATOM   4343 C23  LIG     1      10.485  13.303   3.086  1.00  0.00      LIG  
ATOM   4344 C24  LIG     1      13.651  15.525   2.949  1.00  0.00      LIG  
ATOM   4345 C25  LIG     1      14.706  15.815   4.030  1.00  0.00      LIG  
ATOM   4346 C26  LIG     1      15.867  16.720   3.576  1.00  0.00      LIG  
ATOM   4347 C27  LIG     1      16.661  16.058   2.466  1.00  0.00      LIG  
ATOM   4348 C28  LIG     1      16.804  16.993   4.740  1.00  0.00      LIG  
ATOM   4349 H    LIG     1      16.063  12.355  -0.164  1.00  0.00      LIG  
ATOM   4350 H1   LIG     1      14.033  13.279  -3.211  1.00  0.00      LIG  
ATOM   4351 H2   LIG     1      13.819  11.563  -2.953  1.00  0.00      LIG  
ATOM   4352 H3   LIG     1      17.429  11.255  -2.002  1.00  0.00      LIG  
ATOM   4353 H4   LIG     1      14.953  10.573   1.553  1.00  0.00      LIG  
ATOM   4354 H5   LIG     1      16.443  13.026  -2.770  1.00  0.00      LIG  
ATOM   4355 H6   LIG     1      15.873  12.063  -4.096  1.00  0.00      LIG  
ATOM   4356 H7   LIG     1      11.039  13.642  -1.797  1.00  0.00      LIG  
ATOM   4357 H8   LIG     1      12.472  14.594  -1.953  1.00  0.00      LIG  
ATOM   4358 H9   LIG     1      12.994  11.800   2.537  1.00  0.00      LIG  
ATOM   4359 H10  LIG     1      12.677  10.739   1.184  1.00  0.00      LIG  
ATOM   4360 H11  LIG     1      15.901  14.132  -1.031  1.00  0.00      LIG  
ATOM   4361 H12  LIG     1      14.608  14.481   0.097  1.00  0.00      LIG  
ATOM   4362 H13  LIG     1      14.433  14.851  -1.625  1.00  0.00      LIG  
ATOM   4363 H14  LIG     1      13.832   9.803  -1.797  1.00  0.00      LIG  
ATOM   4364 H15  LIG     1      14.301   9.063  -0.254  1.00  0.00      LIG  
ATOM   4365 H16  LIG     1      12.230  10.583  -0.896  1.00  0.00      LIG  
ATOM   4366 H17  LIG     1      11.842  11.503  -2.359  1.00  0.00      LIG  
ATOM   4367 H18  LIG     1      10.834  11.633  -0.935  1.00  0.00      LIG  
ATOM   4368 H19  LIG     1      10.404  14.898  -0.044  1.00  0.00      LIG  
ATOM   4369 H20  LIG     1      11.994  15.696   0.030  1.00  0.00      LIG  
ATOM   4370 H21  LIG     1      17.465  10.720   0.285  1.00  0.00      LIG  
ATOM   4371 H22  LIG     1      17.433   9.229  -0.649  1.00  0.00      LIG  
ATOM   4372 H23  LIG     1      16.388   9.390   0.750  1.00  0.00      LIG  
ATOM   4373 H24  LIG     1      10.912  15.239   2.369  1.00  0.00      LIG  
ATOM   4374 H25  LIG     1      14.943  12.372   2.929  1.00  0.00      LIG  
ATOM   4375 H26  LIG     1      16.359   7.748  -3.780  1.00  0.00      LIG  
ATOM   4376 H27  LIG     1      18.567  10.437  -3.925  1.00  0.00      LIG  
ATOM   4377 H28  LIG     1      17.242  10.744  -5.064  1.00  0.00      LIG  
ATOM   4378 H29  LIG     1      17.894   9.115  -4.883  1.00  0.00      LIG  
ATOM   4379 H30  LIG     1      13.089  13.602   3.731  1.00  0.00      LIG  
ATOM   4380 H31  LIG     1      12.154  14.939   4.373  1.00  0.00      LIG  
ATOM   4381 H32  LIG     1      10.983  12.365   3.342  1.00  0.00      LIG  
ATOM   4382 H33  LIG     1      10.053  13.713   4.000  1.00  0.00      LIG  
ATOM   4383 H34  LIG     1       9.664  13.080   2.397  1.00  0.00      LIG  
ATOM   4384 H35  LIG     1      14.134  15.096   2.071  1.00  0.00      LIG  
ATOM   4385 H36  LIG     1      15.129  14.858   4.344  1.00  0.00      LIG  
ATOM   4386 H37  LIG     1      13.694  17.365   2.352  1.00  0.00      LIG  
ATOM   4387 H38  LIG     1      14.792  16.538   5.838  1.00  0.00      LIG  
ATOM   4388 H39  LIG     1      17.538  16.661   2.213  1.00  0.00      LIG  
ATOM   4389 H40  LIG     1      16.070  15.968   1.550  1.00  0.00      LIG  
ATOM   4390 H41  LIG     1      16.998  15.063   2.770  1.00  0.00      LIG  
ATOM   4391 H42  LIG     1      16.309  17.581   5.519  1.00  0.00      LIG  
ATOM   4392 H43  LIG     1      17.164  16.057   5.175  1.00  0.00      LIG  
ATOM   4393 H44  LIG     1      17.666  17.578   4.406  1.00  0.00      LIG  
ATOM   4394 H45  LIG     1      15.105  18.488   3.874  1.00  0.00      LIG  
TER
REMARK  Energy: 57.165
REMARK  SimpleFitness: 57.165
REMARK  FullFitness: -901.25604
REMARK  InterFull: -28.07
REMARK  IntraFull: 108.734
REMARK  solvFull: -1196.09
REMARK  surfFull: 214.17
REMARK  extraFull: 0.0
REMARK  deltaGcompsolvpol: -1196.09
REMARK  deltaGcompsolvnonpol: 214.17
REMARK  deltaGprotsolvpol: -1219.71
REMARK  deltaGprotsolvnonpol: 208.651
REMARK  deltaGligsolvpol: -12.3874
REMARK  deltaGligsolvnonpol: 15.2404
REMARK  deltaGvdw: -28.07
REMARK  deltaGelec: 0.0
REMARK  deltaG: -5.3614144
REMARK  Cluster: 5
REMARK  ClusterRank: 2
ATOM   4315 O    LIG     1      15.143  12.411   2.079  1.00  0.00      LIG  
ATOM   4316 O1   LIG     1      13.990   7.478  -2.243  1.00  0.00      LIG  
ATOM   4317 O2   LIG     1      13.326  16.996   2.678  1.00  0.00      LIG  
ATOM   4318 O3   LIG     1      14.122  16.420   5.376  1.00  0.00      LIG  
ATOM   4319 O4   LIG     1      15.784  17.996   3.511  1.00  0.00      LIG  
ATOM   4320 C    LIG     1      14.469  12.987  -1.151  1.00  0.00      LIG  
ATOM   4321 C1   LIG     1      15.090  11.845  -0.285  1.00  0.00      LIG  
ATOM   4322 C2   LIG     1      12.939  13.268  -0.934  1.00  0.00      LIG  
ATOM   4323 C3   LIG     1      15.485  10.546  -1.033  1.00  0.00      LIG  
ATOM   4324 C4   LIG     1      14.753  12.764  -2.635  1.00  0.00      LIG  
ATOM   4325 C5   LIG     1      16.400  10.873  -2.231  1.00  0.00      LIG  
ATOM   4326 C6   LIG     1      14.432  11.639   1.109  1.00  0.00      LIG  
ATOM   4327 C7   LIG     1      12.630  13.248   0.513  1.00  0.00      LIG  
ATOM   4328 C8   LIG     1      16.141  12.233  -2.885  1.00  0.00      LIG  
ATOM   4329 C9   LIG     1      12.467  14.661  -1.369  1.00  0.00      LIG  
ATOM   4330 C10  LIG     1      12.957  11.986   1.233  1.00  0.00      LIG  
ATOM   4331 C11  LIG     1      15.274  14.232  -0.743  1.00  0.00      LIG  
ATOM   4332 C12  LIG     1      14.281   9.698  -1.441  1.00  0.00      LIG  
ATOM   4333 C13  LIG     1      12.082  14.384   0.954  1.00  0.00      LIG  
ATOM   4334 C14  LIG     1      11.960  12.316  -1.625  1.00  0.00      LIG  
ATOM   4335 C15  LIG     1      11.950  15.378  -0.137  1.00  0.00      LIG  
ATOM   4336 C16  LIG     1      16.341   9.688  -0.097  1.00  0.00      LIG  
ATOM   4337 C17  LIG     1      16.501   9.757  -3.241  1.00  0.00      LIG  
ATOM   4338 C18  LIG     1      11.593  14.772   2.320  1.00  0.00      LIG  
ATOM   4339 C19  LIG     1      14.666   8.497  -2.247  1.00  0.00      LIG  
ATOM   4340 C20  LIG     1      15.730   8.661  -3.252  1.00  0.00      LIG  
ATOM   4341 C21  LIG     1      17.627   9.863  -4.218  1.00  0.00      LIG  
ATOM   4342 C22  LIG     1      12.681  14.799   3.391  1.00  0.00      LIG  
ATOM   4343 C23  LIG     1      10.454  13.883   2.785  1.00  0.00      LIG  
ATOM   4344 C24  LIG     1      13.845  15.727   3.059  1.00  0.00      LIG  
ATOM   4345 C25  LIG     1      14.809  15.858   4.251  1.00  0.00      LIG  
ATOM   4346 C26  LIG     1      16.083  16.675   3.963  1.00  0.00      LIG  
ATOM   4347 C27  LIG     1      16.921  15.999   2.894  1.00  0.00      LIG  
ATOM   4348 C28  LIG     1      16.921  16.804   5.222  1.00  0.00      LIG  
ATOM   4349 H    LIG     1      16.092  12.210  -0.044  1.00  0.00      LIG  
ATOM   4350 H1   LIG     1      14.627  13.705  -3.177  1.00  0.00      LIG  
ATOM   4351 H2   LIG     1      14.063  12.053  -3.088  1.00  0.00      LIG  
ATOM   4352 H3   LIG     1      17.410  10.959  -1.821  1.00  0.00      LIG  
ATOM   4353 H4   LIG     1      14.524  10.608   1.446  1.00  0.00      LIG  
ATOM   4354 H5   LIG     1      16.877  12.945  -2.504  1.00  0.00      LIG  
ATOM   4355 H6   LIG     1      16.300  12.211  -3.966  1.00  0.00      LIG  
ATOM   4356 H7   LIG     1      11.647  14.575  -2.086  1.00  0.00      LIG  
ATOM   4357 H8   LIG     1      13.214  15.262  -1.889  1.00  0.00      LIG  
ATOM   4358 H9   LIG     1      12.684  12.062   2.288  1.00  0.00      LIG  
ATOM   4359 H10  LIG     1      12.363  11.171   0.814  1.00  0.00      LIG  
ATOM   4360 H11  LIG     1      16.349  14.037  -0.726  1.00  0.00      LIG  
ATOM   4361 H12  LIG     1      15.001  14.578   0.255  1.00  0.00      LIG  
ATOM   4362 H13  LIG     1      15.141  15.059  -1.442  1.00  0.00      LIG  
ATOM   4363 H14  LIG     1      13.598  10.257  -2.074  1.00  0.00      LIG  
ATOM   4364 H15  LIG     1      13.743   9.352  -0.554  1.00  0.00      LIG  
ATOM   4365 H16  LIG     1      12.072  11.281  -1.303  1.00  0.00      LIG  
ATOM   4366 H17  LIG     1      12.058  12.356  -2.712  1.00  0.00      LIG  
ATOM   4367 H18  LIG     1      10.925  12.596  -1.401  1.00  0.00      LIG  
ATOM   4368 H19  LIG     1      10.908  15.682  -0.271  1.00  0.00      LIG  
ATOM   4369 H20  LIG     1      12.553  16.265   0.074  1.00  0.00      LIG  
ATOM   4370 H21  LIG     1      17.090  10.302   0.410  1.00  0.00      LIG  
ATOM   4371 H22  LIG     1      16.875   8.907  -0.642  1.00  0.00      LIG  
ATOM   4372 H23  LIG     1      15.734   9.187   0.661  1.00  0.00      LIG  
ATOM   4373 H24  LIG     1      11.177  15.780   2.234  1.00  0.00      LIG  
ATOM   4374 H25  LIG     1      14.648  12.329   2.912  1.00  0.00      LIG  
ATOM   4375 H26  LIG     1      15.873   7.858  -3.964  1.00  0.00      LIG  
ATOM   4376 H27  LIG     1      18.565  10.049  -3.688  1.00  0.00      LIG  
ATOM   4377 H28  LIG     1      17.458  10.683  -4.920  1.00  0.00      LIG  
ATOM   4378 H29  LIG     1      17.755   8.947  -4.805  1.00  0.00      LIG  
ATOM   4379 H30  LIG     1      13.063  13.793   3.581  1.00  0.00      LIG  
ATOM   4380 H31  LIG     1      12.206  15.125   4.318  1.00  0.00      LIG  
ATOM   4381 H32  LIG     1      10.794  12.863   2.974  1.00  0.00      LIG  
ATOM   4382 H33  LIG     1      10.032  14.269   3.717  1.00  0.00      LIG  
ATOM   4383 H34  LIG     1       9.654  13.846   2.040  1.00  0.00      LIG  
ATOM   4384 H35  LIG     1      14.375  15.323   2.196  1.00  0.00      LIG  
ATOM   4385 H36  LIG     1      15.111  14.851   4.549  1.00  0.00      LIG  
ATOM   4386 H37  LIG     1      14.092  17.598   2.635  1.00  0.00      LIG  
ATOM   4387 H38  LIG     1      14.770  16.477   6.099  1.00  0.00      LIG  
ATOM   4388 H39  LIG     1      17.870  16.527   2.764  1.00  0.00      LIG  
ATOM   4389 H40  LIG     1      16.421  16.016   1.922  1.00  0.00      LIG  
ATOM   4390 H41  LIG     1      17.134  14.962   3.168  1.00  0.00      LIG  
ATOM   4391 H42  LIG     1      16.407  17.398   5.984  1.00  0.00      LIG  
ATOM   4392 H43  LIG     1      17.153  15.820   5.637  1.00  0.00      LIG  
ATOM   4393 H44  LIG     1      17.860  17.321   5.003  1.00  0.00      LIG  
ATOM   4394 H45  LIG     1      15.375  18.467   4.260  1.00  0.00      LIG  
TER
REMARK  Energy: 57.165
REMARK  SimpleFitness: 57.165
REMARK  FullFitness: -901.25604
REMARK  InterFull: -28.07
REMARK  IntraFull: 108.734
REMARK  solvFull: -1196.09
REMARK  surfFull: 214.17
REMARK  extraFull: 0.0
REMARK  deltaGcompsolvpol: -1196.09
REMARK  deltaGcompsolvnonpol: 214.17
REMARK  deltaGprotsolvpol: -1219.71
REMARK  deltaGprotsolvnonpol: 208.651
REMARK  deltaGligsolvpol: -12.3874
REMARK  deltaGligsolvnonpol: 15.2404
REMARK  deltaGvdw: -28.07
REMARK  deltaGelec: 0.0
REMARK  deltaG: -5.3614144
REMARK  Cluster: 5
REMARK  ClusterRank: 3
ATOM   4315 O    LIG     1      15.143  12.411   2.079  1.00  0.00      LIG  
ATOM   4316 O1   LIG     1      13.990   7.478  -2.243  1.00  0.00      LIG  
ATOM   4317 O2   LIG     1      13.326  16.996   2.678  1.00  0.00      LIG  
ATOM   4318 O3   LIG     1      14.122  16.420   5.376  1.00  0.00      LIG  
ATOM   4319 O4   LIG     1      15.784  17.996   3.511  1.00  0.00      LIG  
ATOM   4320 C    LIG     1      14.469  12.987  -1.151  1.00  0.00      LIG  
ATOM   4321 C1   LIG     1      15.090  11.845  -0.285  1.00  0.00      LIG  
ATOM   4322 C2   LIG     1      12.939  13.268  -0.934  1.00  0.00      LIG  
ATOM   4323 C3   LIG     1      15.485  10.546  -1.033  1.00  0.00      LIG  
ATOM   4324 C4   LIG     1      14.753  12.764  -2.635  1.00  0.00      LIG  
ATOM   4325 C5   LIG     1      16.400  10.873  -2.231  1.00  0.00      LIG  
ATOM   4326 C6   LIG     1      14.432  11.639   1.109  1.00  0.00      LIG  
ATOM   4327 C7   LIG     1      12.630  13.248   0.513  1.00  0.00      LIG  
ATOM   4328 C8   LIG     1      16.141  12.233  -2.885  1.00  0.00      LIG  
ATOM   4329 C9   LIG     1      12.467  14.661  -1.369  1.00  0.00      LIG  
ATOM   4330 C10  LIG     1      12.957  11.986   1.233  1.00  0.00      LIG  
ATOM   4331 C11  LIG     1      15.274  14.232  -0.743  1.00  0.00      LIG  
ATOM   4332 C12  LIG     1      14.281   9.698  -1.441  1.00  0.00      LIG  
ATOM   4333 C13  LIG     1      12.082  14.384   0.954  1.00  0.00      LIG  
ATOM   4334 C14  LIG     1      11.960  12.316  -1.625  1.00  0.00      LIG  
ATOM   4335 C15  LIG     1      11.950  15.378  -0.137  1.00  0.00      LIG  
ATOM   4336 C16  LIG     1      16.341   9.688  -0.097  1.00  0.00      LIG  
ATOM   4337 C17  LIG     1      16.501   9.757  -3.241  1.00  0.00      LIG  
ATOM   4338 C18  LIG     1      11.593  14.772   2.320  1.00  0.00      LIG  
ATOM   4339 C19  LIG     1      14.666   8.497  -2.247  1.00  0.00      LIG  
ATOM   4340 C20  LIG     1      15.730   8.661  -3.252  1.00  0.00      LIG  
ATOM   4341 C21  LIG     1      17.627   9.863  -4.218  1.00  0.00      LIG  
ATOM   4342 C22  LIG     1      12.681  14.799   3.391  1.00  0.00      LIG  
ATOM   4343 C23  LIG     1      10.454  13.883   2.785  1.00  0.00      LIG  
ATOM   4344 C24  LIG     1      13.845  15.727   3.059  1.00  0.00      LIG  
ATOM   4345 C25  LIG     1      14.809  15.858   4.251  1.00  0.00      LIG  
ATOM   4346 C26  LIG     1      16.083  16.675   3.963  1.00  0.00      LIG  
ATOM   4347 C27  LIG     1      16.921  15.999   2.894  1.00  0.00      LIG  
ATOM   4348 C28  LIG     1      16.921  16.804   5.222  1.00  0.00      LIG  
ATOM   4349 H    LIG     1      16.092  12.210  -0.044  1.00  0.00      LIG  
ATOM   4350 H1   LIG     1      14.627  13.705  -3.177  1.00  0.00      LIG  
ATOM   4351 H2   LIG     1      14.063  12.053  -3.088  1.00  0.00      LIG  
ATOM   4352 H3   LIG     1      17.410  10.959  -1.821  1.00  0.00      LIG  
ATOM   4353 H4   LIG     1      14.524  10.608   1.446  1.00  0.00      LIG  
ATOM   4354 H5   LIG     1      16.877  12.945  -2.504  1.00  0.00      LIG  
ATOM   4355 H6   LIG     1      16.300  12.211  -3.966  1.00  0.00      LIG  
ATOM   4356 H7   LIG     1      11.647  14.575  -2.086  1.00  0.00      LIG  
ATOM   4357 H8   LIG     1      13.214  15.262  -1.889  1.00  0.00      LIG  
ATOM   4358 H9   LIG     1      12.684  12.062   2.288  1.00  0.00      LIG  
ATOM   4359 H10  LIG     1      12.363  11.171   0.814  1.00  0.00      LIG  
ATOM   4360 H11  LIG     1      16.349  14.037  -0.726  1.00  0.00      LIG  
ATOM   4361 H12  LIG     1      15.001  14.578   0.255  1.00  0.00      LIG  
ATOM   4362 H13  LIG     1      15.141  15.059  -1.442  1.00  0.00      LIG  
ATOM   4363 H14  LIG     1      13.598  10.257  -2.074  1.00  0.00      LIG  
ATOM   4364 H15  LIG     1      13.743   9.352  -0.554  1.00  0.00      LIG  
ATOM   4365 H16  LIG     1      12.072  11.281  -1.303  1.00  0.00      LIG  
ATOM   4366 H17  LIG     1      12.058  12.356  -2.712  1.00  0.00      LIG  
ATOM   4367 H18  LIG     1      10.925  12.596  -1.401  1.00  0.00      LIG  
ATOM   4368 H19  LIG     1      10.908  15.682  -0.271  1.00  0.00      LIG  
ATOM   4369 H20  LIG     1      12.553  16.265   0.074  1.00  0.00      LIG  
ATOM   4370 H21  LIG     1      17.090  10.302   0.410  1.00  0.00      LIG  
ATOM   4371 H22  LIG     1      16.875   8.907  -0.642  1.00  0.00      LIG  
ATOM   4372 H23  LIG     1      15.734   9.187   0.661  1.00  0.00      LIG  
ATOM   4373 H24  LIG     1      11.177  15.780   2.234  1.00  0.00      LIG  
ATOM   4374 H25  LIG     1      14.648  12.329   2.912  1.00  0.00      LIG  
ATOM   4375 H26  LIG     1      15.873   7.858  -3.964  1.00  0.00      LIG  
ATOM   4376 H27  LIG     1      18.565  10.049  -3.688  1.00  0.00      LIG  
ATOM   4377 H28  LIG     1      17.458  10.683  -4.920  1.00  0.00      LIG  
ATOM   4378 H29  LIG     1      17.755   8.947  -4.805  1.00  0.00      LIG  
ATOM   4379 H30  LIG     1      13.063  13.793   3.581  1.00  0.00      LIG  
ATOM   4380 H31  LIG     1      12.206  15.125   4.318  1.00  0.00      LIG  
ATOM   4381 H32  LIG     1      10.794  12.863   2.974  1.00  0.00      LIG  
ATOM   4382 H33  LIG     1      10.032  14.269   3.717  1.00  0.00      LIG  
ATOM   4383 H34  LIG     1       9.654  13.846   2.040  1.00  0.00      LIG  
ATOM   4384 H35  LIG     1      14.375  15.323   2.196  1.00  0.00      LIG  
ATOM   4385 H36  LIG     1      15.111  14.851   4.549  1.00  0.00      LIG  
ATOM   4386 H37  LIG     1      14.092  17.598   2.635  1.00  0.00      LIG  
ATOM   4387 H38  LIG     1      14.770  16.477   6.099  1.00  0.00      LIG  
ATOM   4388 H39  LIG     1      17.870  16.527   2.764  1.00  0.00      LIG  
ATOM   4389 H40  LIG     1      16.421  16.016   1.922  1.00  0.00      LIG  
ATOM   4390 H41  LIG     1      17.134  14.962   3.168  1.00  0.00      LIG  
ATOM   4391 H42  LIG     1      16.407  17.398   5.984  1.00  0.00      LIG  
ATOM   4392 H43  LIG     1      17.153  15.820   5.637  1.00  0.00      LIG  
ATOM   4393 H44  LIG     1      17.860  17.321   5.003  1.00  0.00      LIG  
ATOM   4394 H45  LIG     1      15.375  18.467   4.260  1.00  0.00      LIG  
TER
REMARK  Energy: 57.165
REMARK  SimpleFitness: 57.165
REMARK  FullFitness: -901.25604
REMARK  InterFull: -28.07
REMARK  IntraFull: 108.734
REMARK  solvFull: -1196.09
REMARK  surfFull: 214.17
REMARK  extraFull: 0.0
REMARK  deltaGcompsolvpol: -1196.09
REMARK  deltaGcompsolvnonpol: 214.17
REMARK  deltaGprotsolvpol: -1219.71
REMARK  deltaGprotsolvnonpol: 208.651
REMARK  deltaGligsolvpol: -12.3874
REMARK  deltaGligsolvnonpol: 15.2404
REMARK  deltaGvdw: -28.07
REMARK  deltaGelec: 0.0
REMARK  deltaG: -5.3614144
REMARK  Cluster: 5
REMARK  ClusterRank: 4
ATOM   4315 O    LIG     1      15.143  12.411   2.079  1.00  0.00      LIG  
ATOM   4316 O1   LIG     1      13.990   7.478  -2.243  1.00  0.00      LIG  
ATOM   4317 O2   LIG     1      13.326  16.996   2.678  1.00  0.00      LIG  
ATOM   4318 O3   LIG     1      14.122  16.420   5.376  1.00  0.00      LIG  
ATOM   4319 O4   LIG     1      15.784  17.996   3.511  1.00  0.00      LIG  
ATOM   4320 C    LIG     1      14.469  12.987  -1.151  1.00  0.00      LIG  
ATOM   4321 C1   LIG     1      15.090  11.845  -0.285  1.00  0.00      LIG  
ATOM   4322 C2   LIG     1      12.939  13.268  -0.934  1.00  0.00      LIG  
ATOM   4323 C3   LIG     1      15.485  10.546  -1.033  1.00  0.00      LIG  
ATOM   4324 C4   LIG     1      14.753  12.764  -2.635  1.00  0.00      LIG  
ATOM   4325 C5   LIG     1      16.400  10.873  -2.231  1.00  0.00      LIG  
ATOM   4326 C6   LIG     1      14.432  11.639   1.109  1.00  0.00      LIG  
ATOM   4327 C7   LIG     1      12.630  13.248   0.513  1.00  0.00      LIG  
ATOM   4328 C8   LIG     1      16.141  12.233  -2.885  1.00  0.00      LIG  
ATOM   4329 C9   LIG     1      12.467  14.661  -1.369  1.00  0.00      LIG  
ATOM   4330 C10  LIG     1      12.957  11.986   1.233  1.00  0.00      LIG  
ATOM   4331 C11  LIG     1      15.274  14.232  -0.743  1.00  0.00      LIG  
ATOM   4332 C12  LIG     1      14.281   9.698  -1.441  1.00  0.00      LIG  
ATOM   4333 C13  LIG     1      12.082  14.384   0.954  1.00  0.00      LIG  
ATOM   4334 C14  LIG     1      11.960  12.316  -1.625  1.00  0.00      LIG  
ATOM   4335 C15  LIG     1      11.950  15.378  -0.137  1.00  0.00      LIG  
ATOM   4336 C16  LIG     1      16.341   9.688  -0.097  1.00  0.00      LIG  
ATOM   4337 C17  LIG     1      16.501   9.757  -3.241  1.00  0.00      LIG  
ATOM   4338 C18  LIG     1      11.593  14.772   2.320  1.00  0.00      LIG  
ATOM   4339 C19  LIG     1      14.666   8.497  -2.247  1.00  0.00      LIG  
ATOM   4340 C20  LIG     1      15.730   8.661  -3.252  1.00  0.00      LIG  
ATOM   4341 C21  LIG     1      17.627   9.863  -4.218  1.00  0.00      LIG  
ATOM   4342 C22  LIG     1      12.681  14.799   3.391  1.00  0.00      LIG  
ATOM   4343 C23  LIG     1      10.454  13.883   2.785  1.00  0.00      LIG  
ATOM   4344 C24  LIG     1      13.845  15.727   3.059  1.00  0.00      LIG  
ATOM   4345 C25  LIG     1      14.809  15.858   4.251  1.00  0.00      LIG  
ATOM   4346 C26  LIG     1      16.083  16.675   3.963  1.00  0.00      LIG  
ATOM   4347 C27  LIG     1      16.921  15.999   2.894  1.00  0.00      LIG  
ATOM   4348 C28  LIG     1      16.921  16.804   5.222  1.00  0.00      LIG  
ATOM   4349 H    LIG     1      16.092  12.210  -0.044  1.00  0.00      LIG  
ATOM   4350 H1   LIG     1      14.627  13.705  -3.177  1.00  0.00      LIG  
ATOM   4351 H2   LIG     1      14.063  12.053  -3.088  1.00  0.00      LIG  
ATOM   4352 H3   LIG     1      17.410  10.959  -1.821  1.00  0.00      LIG  
ATOM   4353 H4   LIG     1      14.524  10.608   1.446  1.00  0.00      LIG  
ATOM   4354 H5   LIG     1      16.877  12.945  -2.504  1.00  0.00      LIG  
ATOM   4355 H6   LIG     1      16.300  12.211  -3.966  1.00  0.00      LIG  
ATOM   4356 H7   LIG     1      11.647  14.575  -2.086  1.00  0.00      LIG  
ATOM   4357 H8   LIG     1      13.214  15.262  -1.889  1.00  0.00      LIG  
ATOM   4358 H9   LIG     1      12.684  12.062   2.288  1.00  0.00      LIG  
ATOM   4359 H10  LIG     1      12.363  11.171   0.814  1.00  0.00      LIG  
ATOM   4360 H11  LIG     1      16.349  14.037  -0.726  1.00  0.00      LIG  
ATOM   4361 H12  LIG     1      15.001  14.578   0.255  1.00  0.00      LIG  
ATOM   4362 H13  LIG     1      15.141  15.059  -1.442  1.00  0.00      LIG  
ATOM   4363 H14  LIG     1      13.598  10.257  -2.074  1.00  0.00      LIG  
ATOM   4364 H15  LIG     1      13.743   9.352  -0.554  1.00  0.00      LIG  
ATOM   4365 H16  LIG     1      12.072  11.281  -1.303  1.00  0.00      LIG  
ATOM   4366 H17  LIG     1      12.058  12.356  -2.712  1.00  0.00      LIG  
ATOM   4367 H18  LIG     1      10.925  12.596  -1.401  1.00  0.00      LIG  
ATOM   4368 H19  LIG     1      10.908  15.682  -0.271  1.00  0.00      LIG  
ATOM   4369 H20  LIG     1      12.553  16.265   0.074  1.00  0.00      LIG  
ATOM   4370 H21  LIG     1      17.090  10.302   0.410  1.00  0.00      LIG  
ATOM   4371 H22  LIG     1      16.875   8.907  -0.642  1.00  0.00      LIG  
ATOM   4372 H23  LIG     1      15.734   9.187   0.661  1.00  0.00      LIG  
ATOM   4373 H24  LIG     1      11.177  15.780   2.234  1.00  0.00      LIG  
ATOM   4374 H25  LIG     1      14.648  12.329   2.912  1.00  0.00      LIG  
ATOM   4375 H26  LIG     1      15.873   7.858  -3.964  1.00  0.00      LIG  
ATOM   4376 H27  LIG     1      18.565  10.049  -3.688  1.00  0.00      LIG  
ATOM   4377 H28  LIG     1      17.458  10.683  -4.920  1.00  0.00      LIG  
ATOM   4378 H29  LIG     1      17.755   8.947  -4.805  1.00  0.00      LIG  
ATOM   4379 H30  LIG     1      13.063  13.793   3.581  1.00  0.00      LIG  
ATOM   4380 H31  LIG     1      12.206  15.125   4.318  1.00  0.00      LIG  
ATOM   4381 H32  LIG     1      10.794  12.863   2.974  1.00  0.00      LIG  
ATOM   4382 H33  LIG     1      10.032  14.269   3.717  1.00  0.00      LIG  
ATOM   4383 H34  LIG     1       9.654  13.846   2.040  1.00  0.00      LIG  
ATOM   4384 H35  LIG     1      14.375  15.323   2.196  1.00  0.00      LIG  
ATOM   4385 H36  LIG     1      15.111  14.851   4.549  1.00  0.00      LIG  
ATOM   4386 H37  LIG     1      14.092  17.598   2.635  1.00  0.00      LIG  
ATOM   4387 H38  LIG     1      14.770  16.477   6.099  1.00  0.00      LIG  
ATOM   4388 H39  LIG     1      17.870  16.527   2.764  1.00  0.00      LIG  
ATOM   4389 H40  LIG     1      16.421  16.016   1.922  1.00  0.00      LIG  
ATOM   4390 H41  LIG     1      17.134  14.962   3.168  1.00  0.00      LIG  
ATOM   4391 H42  LIG     1      16.407  17.398   5.984  1.00  0.00      LIG  
ATOM   4392 H43  LIG     1      17.153  15.820   5.637  1.00  0.00      LIG  
ATOM   4393 H44  LIG     1      17.860  17.321   5.003  1.00  0.00      LIG  
ATOM   4394 H45  LIG     1      15.375  18.467   4.260  1.00  0.00      LIG  
TER
REMARK  Energy: 57.4524
REMARK  SimpleFitness: 57.4524
REMARK  FullFitness: -900.2099
REMARK  InterFull: -27.6208
REMARK  IntraFull: 109.026
REMARK  solvFull: -1195.67
REMARK  surfFull: 214.055
REMARK  extraFull: 0.0
REMARK  deltaGcompsolvpol: -1195.67
REMARK  deltaGcompsolvnonpol: 214.055
REMARK  deltaGprotsolvpol: -1219.71
REMARK  deltaGprotsolvnonpol: 208.651
REMARK  deltaGligsolvpol: -12.5211
REMARK  deltaGligsolvnonpol: 15.2356
REMARK  deltaGvdw: -27.6208
REMARK  deltaGelec: 0.0
REMARK  deltaG: -5.2954636
REMARK  Cluster: 5
REMARK  ClusterRank: 5
ATOM   4315 O    LIG     1      15.013  12.323   1.986  1.00  0.00      LIG  
ATOM   4316 O1   LIG     1      13.668   7.631  -2.543  1.00  0.00      LIG  
ATOM   4317 O2   LIG     1      13.402  17.024   2.715  1.00  0.00      LIG  
ATOM   4318 O3   LIG     1      14.135  16.392   5.404  1.00  0.00      LIG  
ATOM   4319 O4   LIG     1      15.907  17.902   3.598  1.00  0.00      LIG  
ATOM   4320 C    LIG     1      14.346  13.071  -1.221  1.00  0.00      LIG  
ATOM   4321 C1   LIG     1      14.920  11.873  -0.402  1.00  0.00      LIG  
ATOM   4322 C2   LIG     1      12.833  13.408  -0.985  1.00  0.00      LIG  
ATOM   4323 C3   LIG     1      15.270  10.591  -1.201  1.00  0.00      LIG  
ATOM   4324 C4   LIG     1      14.609  12.892  -2.715  1.00  0.00      LIG  
ATOM   4325 C5   LIG     1      16.195  10.934  -2.386  1.00  0.00      LIG  
ATOM   4326 C6   LIG     1      14.256  11.638   0.986  1.00  0.00      LIG  
ATOM   4327 C7   LIG     1      12.533  13.359   0.463  1.00  0.00      LIG  
ATOM   4328 C8   LIG     1      15.974  12.320  -3.000  1.00  0.00      LIG  
ATOM   4329 C9   LIG     1      12.422  14.833  -1.376  1.00  0.00      LIG  
ATOM   4330 C10  LIG     1      12.802  12.061   1.140  1.00  0.00      LIG  
ATOM   4331 C11  LIG     1      15.209  14.263  -0.772  1.00  0.00      LIG  
ATOM   4332 C12  LIG     1      14.039   9.800  -1.641  1.00  0.00      LIG  
ATOM   4333 C13  LIG     1      12.046  14.509   0.941  1.00  0.00      LIG  
ATOM   4334 C14  LIG     1      11.813  12.516  -1.697  1.00  0.00      LIG  
ATOM   4335 C15  LIG     1      11.965  15.541  -0.118  1.00  0.00      LIG  
ATOM   4336 C16  LIG     1      16.096   9.670  -0.298  1.00  0.00      LIG  
ATOM   4337 C17  LIG     1      16.269   9.852  -3.434  1.00  0.00      LIG  
ATOM   4338 C18  LIG     1      11.582  14.884   2.318  1.00  0.00      LIG  
ATOM   4339 C19  LIG     1      14.383   8.620  -2.499  1.00  0.00      LIG  
ATOM   4340 C20  LIG     1      15.460   8.785  -3.490  1.00  0.00      LIG  
ATOM   4341 C21  LIG     1      17.403   9.959  -4.401  1.00  0.00      LIG  
ATOM   4342 C22  LIG     1      12.675  14.832   3.382  1.00  0.00      LIG  
ATOM   4343 C23  LIG     1      10.404  14.041   2.769  1.00  0.00      LIG  
ATOM   4344 C24  LIG     1      13.871  15.730   3.079  1.00  0.00      LIG  
ATOM   4345 C25  LIG     1      14.816  15.805   4.289  1.00  0.00      LIG  
ATOM   4346 C26  LIG     1      16.133  16.561   4.033  1.00  0.00      LIG  
ATOM   4347 C27  LIG     1      16.954  15.858   2.968  1.00  0.00      LIG  
ATOM   4348 C28  LIG     1      16.952  16.627   5.309  1.00  0.00      LIG  
ATOM   4349 H    LIG     1      15.936  12.191  -0.150  1.00  0.00      LIG  
ATOM   4350 H1   LIG     1      14.513  13.856  -3.221  1.00  0.00      LIG  
ATOM   4351 H2   LIG     1      13.889  12.224  -3.185  1.00  0.00      LIG  
ATOM   4352 H3   LIG     1      17.206  10.980  -1.971  1.00  0.00      LIG  
ATOM   4353 H4   LIG     1      14.294  10.588   1.272  1.00  0.00      LIG  
ATOM   4354 H5   LIG     1      16.739  12.996  -2.613  1.00  0.00      LIG  
ATOM   4355 H6   LIG     1      16.114  12.322  -4.084  1.00  0.00      LIG  
ATOM   4356 H7   LIG     1      11.587  14.804  -2.079  1.00  0.00      LIG  
ATOM   4357 H8   LIG     1      13.187  15.408  -1.898  1.00  0.00      LIG  
ATOM   4358 H9   LIG     1      12.543  12.118   2.200  1.00  0.00      LIG  
ATOM   4359 H10  LIG     1      12.160  11.292   0.705  1.00  0.00      LIG  
ATOM   4360 H11  LIG     1      16.275  14.026  -0.792  1.00  0.00      LIG  
ATOM   4361 H12  LIG     1      14.972  14.566   0.250  1.00  0.00      LIG  
ATOM   4362 H13  LIG     1      15.093  15.131  -1.424  1.00  0.00      LIG  
ATOM   4363 H14  LIG     1      13.372  10.407  -2.247  1.00  0.00      LIG  
ATOM   4364 H15  LIG     1      13.492   9.434  -0.768  1.00  0.00      LIG  
ATOM   4365 H16  LIG     1      11.898  11.466  -1.418  1.00  0.00      LIG  
ATOM   4366 H17  LIG     1      11.897  12.596  -2.783  1.00  0.00      LIG  
ATOM   4367 H18  LIG     1      10.791  12.820  -1.446  1.00  0.00      LIG  
ATOM   4368 H19  LIG     1      10.943  15.915  -0.229  1.00  0.00      LIG  
ATOM   4369 H20  LIG     1      12.627  16.379   0.112  1.00  0.00      LIG  
ATOM   4370 H21  LIG     1      16.866  10.237   0.232  1.00  0.00      LIG  
ATOM   4371 H22  LIG     1      16.604   8.892  -0.872  1.00  0.00      LIG  
ATOM   4372 H23  LIG     1      15.472   9.162   0.440  1.00  0.00      LIG  
ATOM   4373 H24  LIG     1      11.215  15.912   2.260  1.00  0.00      LIG  
ATOM   4374 H25  LIG     1      14.540  12.194   2.826  1.00  0.00      LIG  
ATOM   4375 H26  LIG     1      15.580   8.005  -4.232  1.00  0.00      LIG  
ATOM   4376 H27  LIG     1      18.343  10.093  -3.859  1.00  0.00      LIG  
ATOM   4377 H28  LIG     1      17.264  10.811  -5.071  1.00  0.00      LIG  
ATOM   4378 H29  LIG     1      17.503   9.063  -5.023  1.00  0.00      LIG  
ATOM   4379 H30  LIG     1      13.023  13.807   3.533  1.00  0.00      LIG  
ATOM   4380 H31  LIG     1      12.217  15.140   4.323  1.00  0.00      LIG  
ATOM   4381 H32  LIG     1      10.695  13.002   2.939  1.00  0.00      LIG  
ATOM   4382 H33  LIG     1      10.004  14.431   3.710  1.00  0.00      LIG  
ATOM   4383 H34  LIG     1       9.601  14.057   2.027  1.00  0.00      LIG  
ATOM   4384 H35  LIG     1      14.398  15.322   2.216  1.00  0.00      LIG  
ATOM   4385 H36  LIG     1      15.064  14.782   4.584  1.00  0.00      LIG  
ATOM   4386 H37  LIG     1      14.191  17.598   2.687  1.00  0.00      LIG  
ATOM   4387 H38  LIG     1      14.768  16.408   6.143  1.00  0.00      LIG  
ATOM   4388 H39  LIG     1      17.930  16.340   2.861  1.00  0.00      LIG  
ATOM   4389 H40  LIG     1      16.471  15.913   1.989  1.00  0.00      LIG  
ATOM   4390 H41  LIG     1      17.111  14.807   3.228  1.00  0.00      LIG  
ATOM   4391 H42  LIG     1      16.453  17.232   6.071  1.00  0.00      LIG  
ATOM   4392 H43  LIG     1      17.127  15.625   5.710  1.00  0.00      LIG  
ATOM   4393 H44  LIG     1      17.919  17.101   5.117  1.00  0.00      LIG  
ATOM   4394 H45  LIG     1      15.500  18.378   4.345  1.00  0.00      LIG  
TER
REMARK  Energy: 57.4524
REMARK  SimpleFitness: 57.4524
REMARK  FullFitness: -900.2099
REMARK  InterFull: -27.6208
REMARK  IntraFull: 109.026
REMARK  solvFull: -1195.67
REMARK  surfFull: 214.055
REMARK  extraFull: 0.0
REMARK  deltaGcompsolvpol: -1195.67
REMARK  deltaGcompsolvnonpol: 214.055
REMARK  deltaGprotsolvpol: -1219.71
REMARK  deltaGprotsolvnonpol: 208.651
REMARK  deltaGligsolvpol: -12.5211
REMARK  deltaGligsolvnonpol: 15.2356
REMARK  deltaGvdw: -27.6208
REMARK  deltaGelec: 0.0
REMARK  deltaG: -5.2954636
REMARK  Cluster: 5
REMARK  ClusterRank: 6
ATOM   4315 O    LIG     1      15.013  12.323   1.986  1.00  0.00      LIG  
ATOM   4316 O1   LIG     1      13.668   7.631  -2.543  1.00  0.00      LIG  
ATOM   4317 O2   LIG     1      13.402  17.024   2.715  1.00  0.00      LIG  
ATOM   4318 O3   LIG     1      14.135  16.392   5.404  1.00  0.00      LIG  
ATOM   4319 O4   LIG     1      15.907  17.902   3.598  1.00  0.00      LIG  
ATOM   4320 C    LIG     1      14.346  13.071  -1.221  1.00  0.00      LIG  
ATOM   4321 C1   LIG     1      14.920  11.873  -0.402  1.00  0.00      LIG  
ATOM   4322 C2   LIG     1      12.833  13.408  -0.985  1.00  0.00      LIG  
ATOM   4323 C3   LIG     1      15.270  10.591  -1.201  1.00  0.00      LIG  
ATOM   4324 C4   LIG     1      14.609  12.892  -2.715  1.00  0.00      LIG  
ATOM   4325 C5   LIG     1      16.195  10.934  -2.386  1.00  0.00      LIG  
ATOM   4326 C6   LIG     1      14.256  11.638   0.986  1.00  0.00      LIG  
ATOM   4327 C7   LIG     1      12.533  13.359   0.463  1.00  0.00      LIG  
ATOM   4328 C8   LIG     1      15.974  12.320  -3.000  1.00  0.00      LIG  
ATOM   4329 C9   LIG     1      12.422  14.833  -1.376  1.00  0.00      LIG  
ATOM   4330 C10  LIG     1      12.802  12.061   1.140  1.00  0.00      LIG  
ATOM   4331 C11  LIG     1      15.209  14.263  -0.772  1.00  0.00      LIG  
ATOM   4332 C12  LIG     1      14.039   9.800  -1.641  1.00  0.00      LIG  
ATOM   4333 C13  LIG     1      12.046  14.509   0.941  1.00  0.00      LIG  
ATOM   4334 C14  LIG     1      11.813  12.516  -1.697  1.00  0.00      LIG  
ATOM   4335 C15  LIG     1      11.965  15.541  -0.118  1.00  0.00      LIG  
ATOM   4336 C16  LIG     1      16.096   9.670  -0.298  1.00  0.00      LIG  
ATOM   4337 C17  LIG     1      16.269   9.852  -3.434  1.00  0.00      LIG  
ATOM   4338 C18  LIG     1      11.582  14.884   2.318  1.00  0.00      LIG  
ATOM   4339 C19  LIG     1      14.383   8.620  -2.499  1.00  0.00      LIG  
ATOM   4340 C20  LIG     1      15.460   8.785  -3.490  1.00  0.00      LIG  
ATOM   4341 C21  LIG     1      17.403   9.959  -4.401  1.00  0.00      LIG  
ATOM   4342 C22  LIG     1      12.675  14.832   3.382  1.00  0.00      LIG  
ATOM   4343 C23  LIG     1      10.404  14.041   2.769  1.00  0.00      LIG  
ATOM   4344 C24  LIG     1      13.871  15.730   3.079  1.00  0.00      LIG  
ATOM   4345 C25  LIG     1      14.816  15.805   4.289  1.00  0.00      LIG  
ATOM   4346 C26  LIG     1      16.133  16.561   4.033  1.00  0.00      LIG  
ATOM   4347 C27  LIG     1      16.954  15.858   2.968  1.00  0.00      LIG  
ATOM   4348 C28  LIG     1      16.952  16.627   5.309  1.00  0.00      LIG  
ATOM   4349 H    LIG     1      15.936  12.191  -0.150  1.00  0.00      LIG  
ATOM   4350 H1   LIG     1      14.513  13.856  -3.221  1.00  0.00      LIG  
ATOM   4351 H2   LIG     1      13.889  12.224  -3.185  1.00  0.00      LIG  
ATOM   4352 H3   LIG     1      17.206  10.980  -1.971  1.00  0.00      LIG  
ATOM   4353 H4   LIG     1      14.294  10.588   1.272  1.00  0.00      LIG  
ATOM   4354 H5   LIG     1      16.739  12.996  -2.613  1.00  0.00      LIG  
ATOM   4355 H6   LIG     1      16.114  12.322  -4.084  1.00  0.00      LIG  
ATOM   4356 H7   LIG     1      11.587  14.804  -2.079  1.00  0.00      LIG  
ATOM   4357 H8   LIG     1      13.187  15.408  -1.898  1.00  0.00      LIG  
ATOM   4358 H9   LIG     1      12.543  12.118   2.200  1.00  0.00      LIG  
ATOM   4359 H10  LIG     1      12.160  11.292   0.705  1.00  0.00      LIG  
ATOM   4360 H11  LIG     1      16.275  14.026  -0.792  1.00  0.00      LIG  
ATOM   4361 H12  LIG     1      14.972  14.566   0.250  1.00  0.00      LIG  
ATOM   4362 H13  LIG     1      15.093  15.131  -1.424  1.00  0.00      LIG  
ATOM   4363 H14  LIG     1      13.372  10.407  -2.247  1.00  0.00      LIG  
ATOM   4364 H15  LIG     1      13.492   9.434  -0.768  1.00  0.00      LIG  
ATOM   4365 H16  LIG     1      11.898  11.466  -1.418  1.00  0.00      LIG  
ATOM   4366 H17  LIG     1      11.897  12.596  -2.783  1.00  0.00      LIG  
ATOM   4367 H18  LIG     1      10.791  12.820  -1.446  1.00  0.00      LIG  
ATOM   4368 H19  LIG     1      10.943  15.915  -0.229  1.00  0.00      LIG  
ATOM   4369 H20  LIG     1      12.627  16.379   0.112  1.00  0.00      LIG  
ATOM   4370 H21  LIG     1      16.866  10.237   0.232  1.00  0.00      LIG  
ATOM   4371 H22  LIG     1      16.604   8.892  -0.872  1.00  0.00      LIG  
ATOM   4372 H23  LIG     1      15.472   9.162   0.440  1.00  0.00      LIG  
ATOM   4373 H24  LIG     1      11.215  15.912   2.260  1.00  0.00      LIG  
ATOM   4374 H25  LIG     1      14.540  12.194   2.826  1.00  0.00      LIG  
ATOM   4375 H26  LIG     1      15.580   8.005  -4.232  1.00  0.00      LIG  
ATOM   4376 H27  LIG     1      18.343  10.093  -3.859  1.00  0.00      LIG  
ATOM   4377 H28  LIG     1      17.264  10.811  -5.071  1.00  0.00      LIG  
ATOM   4378 H29  LIG     1      17.503   9.063  -5.023  1.00  0.00      LIG  
ATOM   4379 H30  LIG     1      13.023  13.807   3.533  1.00  0.00      LIG  
ATOM   4380 H31  LIG     1      12.217  15.140   4.323  1.00  0.00      LIG  
ATOM   4381 H32  LIG     1      10.695  13.002   2.939  1.00  0.00      LIG  
ATOM   4382 H33  LIG     1      10.004  14.431   3.710  1.00  0.00      LIG  
ATOM   4383 H34  LIG     1       9.601  14.057   2.027  1.00  0.00      LIG  
ATOM   4384 H35  LIG     1      14.398  15.322   2.216  1.00  0.00      LIG  
ATOM   4385 H36  LIG     1      15.064  14.782   4.584  1.00  0.00      LIG  
ATOM   4386 H37  LIG     1      14.191  17.598   2.687  1.00  0.00      LIG  
ATOM   4387 H38  LIG     1      14.768  16.408   6.143  1.00  0.00      LIG  
ATOM   4388 H39  LIG     1      17.930  16.340   2.861  1.00  0.00      LIG  
ATOM   4389 H40  LIG     1      16.471  15.913   1.989  1.00  0.00      LIG  
ATOM   4390 H41  LIG     1      17.111  14.807   3.228  1.00  0.00      LIG  
ATOM   4391 H42  LIG     1      16.453  17.232   6.071  1.00  0.00      LIG  
ATOM   4392 H43  LIG     1      17.127  15.625   5.710  1.00  0.00      LIG  
ATOM   4393 H44  LIG     1      17.919  17.101   5.117  1.00  0.00      LIG  
ATOM   4394 H45  LIG     1      15.500  18.378   4.345  1.00  0.00      LIG  
TER
REMARK  Energy: 57.4524
REMARK  SimpleFitness: 57.4524
REMARK  FullFitness: -900.2099
REMARK  InterFull: -27.6208
REMARK  IntraFull: 109.026
REMARK  solvFull: -1195.67
REMARK  surfFull: 214.055
REMARK  extraFull: 0.0
REMARK  deltaGcompsolvpol: -1195.67
REMARK  deltaGcompsolvnonpol: 214.055
REMARK  deltaGprotsolvpol: -1219.71
REMARK  deltaGprotsolvnonpol: 208.651
REMARK  deltaGligsolvpol: -12.5211
REMARK  deltaGligsolvnonpol: 15.2356
REMARK  deltaGvdw: -27.6208
REMARK  deltaGelec: 0.0
REMARK  deltaG: -5.2954636
REMARK  Cluster: 5
REMARK  ClusterRank: 7
ATOM   4315 O    LIG     1      15.013  12.323   1.986  1.00  0.00      LIG  
ATOM   4316 O1   LIG     1      13.668   7.631  -2.543  1.00  0.00      LIG  
ATOM   4317 O2   LIG     1      13.402  17.024   2.715  1.00  0.00      LIG  
ATOM   4318 O3   LIG     1      14.135  16.392   5.404  1.00  0.00      LIG  
ATOM   4319 O4   LIG     1      15.907  17.902   3.598  1.00  0.00      LIG  
ATOM   4320 C    LIG     1      14.346  13.071  -1.221  1.00  0.00      LIG  
ATOM   4321 C1   LIG     1      14.920  11.873  -0.402  1.00  0.00      LIG  
ATOM   4322 C2   LIG     1      12.833  13.408  -0.985  1.00  0.00      LIG  
ATOM   4323 C3   LIG     1      15.270  10.591  -1.201  1.00  0.00      LIG  
ATOM   4324 C4   LIG     1      14.609  12.892  -2.715  1.00  0.00      LIG  
ATOM   4325 C5   LIG     1      16.195  10.934  -2.386  1.00  0.00      LIG  
ATOM   4326 C6   LIG     1      14.256  11.638   0.986  1.00  0.00      LIG  
ATOM   4327 C7   LIG     1      12.533  13.359   0.463  1.00  0.00      LIG  
ATOM   4328 C8   LIG     1      15.974  12.320  -3.000  1.00  0.00      LIG  
ATOM   4329 C9   LIG     1      12.422  14.833  -1.376  1.00  0.00      LIG  
ATOM   4330 C10  LIG     1      12.802  12.061   1.140  1.00  0.00      LIG  
ATOM   4331 C11  LIG     1      15.209  14.263  -0.772  1.00  0.00      LIG  
ATOM   4332 C12  LIG     1      14.039   9.800  -1.641  1.00  0.00      LIG  
ATOM   4333 C13  LIG     1      12.046  14.509   0.941  1.00  0.00      LIG  
ATOM   4334 C14  LIG     1      11.813  12.516  -1.697  1.00  0.00      LIG  
ATOM   4335 C15  LIG     1      11.965  15.541  -0.118  1.00  0.00      LIG  
ATOM   4336 C16  LIG     1      16.096   9.670  -0.298  1.00  0.00      LIG  
ATOM   4337 C17  LIG     1      16.269   9.852  -3.434  1.00  0.00      LIG  
ATOM   4338 C18  LIG     1      11.582  14.884   2.318  1.00  0.00      LIG  
ATOM   4339 C19  LIG     1      14.383   8.620  -2.499  1.00  0.00      LIG  
ATOM   4340 C20  LIG     1      15.460   8.785  -3.490  1.00  0.00      LIG  
ATOM   4341 C21  LIG     1      17.403   9.959  -4.401  1.00  0.00      LIG  
ATOM   4342 C22  LIG     1      12.675  14.832   3.382  1.00  0.00      LIG  
ATOM   4343 C23  LIG     1      10.404  14.041   2.769  1.00  0.00      LIG  
ATOM   4344 C24  LIG     1      13.871  15.730   3.079  1.00  0.00      LIG  
ATOM   4345 C25  LIG     1      14.816  15.805   4.289  1.00  0.00      LIG  
ATOM   4346 C26  LIG     1      16.133  16.561   4.033  1.00  0.00      LIG  
ATOM   4347 C27  LIG     1      16.954  15.858   2.968  1.00  0.00      LIG  
ATOM   4348 C28  LIG     1      16.952  16.627   5.309  1.00  0.00      LIG  
ATOM   4349 H    LIG     1      15.936  12.191  -0.150  1.00  0.00      LIG  
ATOM   4350 H1   LIG     1      14.513  13.856  -3.221  1.00  0.00      LIG  
ATOM   4351 H2   LIG     1      13.889  12.224  -3.185  1.00  0.00      LIG  
ATOM   4352 H3   LIG     1      17.206  10.980  -1.971  1.00  0.00      LIG  
ATOM   4353 H4   LIG     1      14.294  10.588   1.272  1.00  0.00      LIG  
ATOM   4354 H5   LIG     1      16.739  12.996  -2.613  1.00  0.00      LIG  
ATOM   4355 H6   LIG     1      16.114  12.322  -4.084  1.00  0.00      LIG  
ATOM   4356 H7   LIG     1      11.587  14.804  -2.079  1.00  0.00      LIG  
ATOM   4357 H8   LIG     1      13.187  15.408  -1.898  1.00  0.00      LIG  
ATOM   4358 H9   LIG     1      12.543  12.118   2.200  1.00  0.00      LIG  
ATOM   4359 H10  LIG     1      12.160  11.292   0.705  1.00  0.00      LIG  
ATOM   4360 H11  LIG     1      16.275  14.026  -0.792  1.00  0.00      LIG  
ATOM   4361 H12  LIG     1      14.972  14.566   0.250  1.00  0.00      LIG  
ATOM   4362 H13  LIG     1      15.093  15.131  -1.424  1.00  0.00      LIG  
ATOM   4363 H14  LIG     1      13.372  10.407  -2.247  1.00  0.00      LIG  
ATOM   4364 H15  LIG     1      13.492   9.434  -0.768  1.00  0.00      LIG  
ATOM   4365 H16  LIG     1      11.898  11.466  -1.418  1.00  0.00      LIG  
ATOM   4366 H17  LIG     1      11.897  12.596  -2.783  1.00  0.00      LIG  
ATOM   4367 H18  LIG     1      10.791  12.820  -1.446  1.00  0.00      LIG  
ATOM   4368 H19  LIG     1      10.943  15.915  -0.229  1.00  0.00      LIG  
ATOM   4369 H20  LIG     1      12.627  16.379   0.112  1.00  0.00      LIG  
ATOM   4370 H21  LIG     1      16.866  10.237   0.232  1.00  0.00      LIG  
ATOM   4371 H22  LIG     1      16.604   8.892  -0.872  1.00  0.00      LIG  
ATOM   4372 H23  LIG     1      15.472   9.162   0.440  1.00  0.00      LIG  
ATOM   4373 H24  LIG     1      11.215  15.912   2.260  1.00  0.00      LIG  
ATOM   4374 H25  LIG     1      14.540  12.194   2.826  1.00  0.00      LIG  
ATOM   4375 H26  LIG     1      15.580   8.005  -4.232  1.00  0.00      LIG  
ATOM   4376 H27  LIG     1      18.343  10.093  -3.859  1.00  0.00      LIG  
ATOM   4377 H28  LIG     1      17.264  10.811  -5.071  1.00  0.00      LIG  
ATOM   4378 H29  LIG     1      17.503   9.063  -5.023  1.00  0.00      LIG  
ATOM   4379 H30  LIG     1      13.023  13.807   3.533  1.00  0.00      LIG  
ATOM   4380 H31  LIG     1      12.217  15.140   4.323  1.00  0.00      LIG  
ATOM   4381 H32  LIG     1      10.695  13.002   2.939  1.00  0.00      LIG  
ATOM   4382 H33  LIG     1      10.004  14.431   3.710  1.00  0.00      LIG  
ATOM   4383 H34  LIG     1       9.601  14.057   2.027  1.00  0.00      LIG  
ATOM   4384 H35  LIG     1      14.398  15.322   2.216  1.00  0.00      LIG  
ATOM   4385 H36  LIG     1      15.064  14.782   4.584  1.00  0.00      LIG  
ATOM   4386 H37  LIG     1      14.191  17.598   2.687  1.00  0.00      LIG  
ATOM   4387 H38  LIG     1      14.768  16.408   6.143  1.00  0.00      LIG  
ATOM   4388 H39  LIG     1      17.930  16.340   2.861  1.00  0.00      LIG  
ATOM   4389 H40  LIG     1      16.471  15.913   1.989  1.00  0.00      LIG  
ATOM   4390 H41  LIG     1      17.111  14.807   3.228  1.00  0.00      LIG  
ATOM   4391 H42  LIG     1      16.453  17.232   6.071  1.00  0.00      LIG  
ATOM   4392 H43  LIG     1      17.127  15.625   5.710  1.00  0.00      LIG  
ATOM   4393 H44  LIG     1      17.919  17.101   5.117  1.00  0.00      LIG  
ATOM   4394 H45  LIG     1      15.500  18.378   4.345  1.00  0.00      LIG  
TER
REMARK  Energy: 53.8653
REMARK  SimpleFitness: 53.8653
REMARK  FullFitness: -902.2909
REMARK  InterFull: -19.0569
REMARK  IntraFull: 107.431
REMARK  solvFull: -1201.89
REMARK  surfFull: 211.225
REMARK  extraFull: 0.0
REMARK  deltaGcompsolvpol: -1201.89
REMARK  deltaGcompsolvnonpol: 211.225
REMARK  deltaGprotsolvpol: -1219.71
REMARK  deltaGprotsolvnonpol: 208.651
REMARK  deltaGligsolvpol: -11.3106
REMARK  deltaGligsolvnonpol: 15.0223
REMARK  deltaGvdw: -19.0569
REMARK  deltaGelec: 0.0
REMARK  deltaG: -5.187602
REMARK  Cluster: 6
REMARK  ClusterRank: 0
ATOM   4315 O    LIG     1       7.975  13.990   1.514  1.00  0.00      LIG  
ATOM   4316 O1   LIG     1       7.011  11.542  -3.517  1.00  0.00      LIG  
ATOM   4317 O2   LIG     1      13.326  14.883   0.109  1.00  0.00      LIG  
ATOM   4318 O3   LIG     1      15.750  16.832   2.038  1.00  0.00      LIG  
ATOM   4319 O4   LIG     1      14.613  16.780  -1.446  1.00  0.00      LIG  
ATOM   4320 C    LIG     1       9.920  10.719   1.241  1.00  0.00      LIG  
ATOM   4321 C1   LIG     1       8.670  11.644   1.119  1.00  0.00      LIG  
ATOM   4322 C2   LIG     1      11.273  11.440   0.938  1.00  0.00      LIG  
ATOM   4323 C3   LIG     1       7.611  11.183   0.067  1.00  0.00      LIG  
ATOM   4324 C4   LIG     1       9.825   9.465   0.376  1.00  0.00      LIG  
ATOM   4325 C5   LIG     1       7.302   9.679   0.190  1.00  0.00      LIG  
ATOM   4326 C6   LIG     1       9.046  13.155   1.090  1.00  0.00      LIG  
ATOM   4327 C7   LIG     1      11.404  12.663   1.768  1.00  0.00      LIG  
ATOM   4328 C8   LIG     1       8.495   8.771   0.483  1.00  0.00      LIG  
ATOM   4329 C9   LIG     1      12.533  10.664   1.325  1.00  0.00      LIG  
ATOM   4330 C10  LIG     1      10.206  13.509   2.011  1.00  0.00      LIG  
ATOM   4331 C11  LIG     1       9.889  10.216   2.694  1.00  0.00      LIG  
ATOM   4332 C12  LIG     1       8.006  11.567  -1.363  1.00  0.00      LIG  
ATOM   4333 C13  LIG     1      12.631  12.823   2.273  1.00  0.00      LIG  
ATOM   4334 C14  LIG     1      11.508  11.801  -0.536  1.00  0.00      LIG  
ATOM   4335 C15  LIG     1      13.504  11.678   1.898  1.00  0.00      LIG  
ATOM   4336 C16  LIG     1       6.272  11.865   0.363  1.00  0.00      LIG  
ATOM   4337 C17  LIG     1       6.508   9.140  -0.971  1.00  0.00      LIG  
ATOM   4338 C18  LIG     1      13.102  13.940   3.168  1.00  0.00      LIG  
ATOM   4339 C19  LIG     1       7.082  11.026  -2.413  1.00  0.00      LIG  
ATOM   4340 C20  LIG     1       6.400   9.741  -2.163  1.00  0.00      LIG  
ATOM   4341 C21  LIG     1       5.767   7.871  -0.707  1.00  0.00      LIG  
ATOM   4342 C22  LIG     1      13.298  15.286   2.468  1.00  0.00      LIG  
ATOM   4343 C23  LIG     1      14.379  13.588   3.914  1.00  0.00      LIG  
ATOM   4344 C24  LIG     1      14.164  15.237   1.206  1.00  0.00      LIG  
ATOM   4345 C25  LIG     1      14.827  16.602   0.974  1.00  0.00      LIG  
ATOM   4346 C26  LIG     1      15.552  16.769  -0.375  1.00  0.00      LIG  
ATOM   4347 C27  LIG     1      16.560  15.661  -0.626  1.00  0.00      LIG  
ATOM   4348 C28  LIG     1      16.289  18.096  -0.418  1.00  0.00      LIG  
ATOM   4349 H    LIG     1       8.124  11.531   2.059  1.00  0.00      LIG  
ATOM   4350 H1   LIG     1      10.606   8.757   0.666  1.00  0.00      LIG  
ATOM   4351 H2   LIG     1       9.994   9.682  -0.678  1.00  0.00      LIG  
ATOM   4352 H3   LIG     1       6.646   9.581   1.061  1.00  0.00      LIG  
ATOM   4353 H4   LIG     1       9.298  13.471   0.076  1.00  0.00      LIG  
ATOM   4354 H5   LIG     1       8.377   8.358   1.488  1.00  0.00      LIG  
ATOM   4355 H6   LIG     1       8.529   7.898  -0.176  1.00  0.00      LIG  
ATOM   4356 H7   LIG     1      12.975  10.146   0.470  1.00  0.00      LIG  
ATOM   4357 H8   LIG     1      12.355   9.899   2.080  1.00  0.00      LIG  
ATOM   4358 H9   LIG     1       9.888  13.385   3.052  1.00  0.00      LIG  
ATOM   4359 H10  LIG     1      10.451  14.568   1.890  1.00  0.00      LIG  
ATOM   4360 H11  LIG     1       8.890   9.878   2.981  1.00  0.00      LIG  
ATOM   4361 H12  LIG     1      10.173  10.994   3.407  1.00  0.00      LIG  
ATOM   4362 H13  LIG     1      10.553   9.363   2.837  1.00  0.00      LIG  
ATOM   4363 H14  LIG     1       9.002  11.207  -1.617  1.00  0.00      LIG  
ATOM   4364 H15  LIG     1       8.005  12.653  -1.470  1.00  0.00      LIG  
ATOM   4365 H16  LIG     1      10.704  12.400  -0.960  1.00  0.00      LIG  
ATOM   4366 H17  LIG     1      11.616  10.904  -1.150  1.00  0.00      LIG  
ATOM   4367 H18  LIG     1      12.431  12.374  -0.665  1.00  0.00      LIG  
ATOM   4368 H19  LIG     1      14.240  11.989   1.151  1.00  0.00      LIG  
ATOM   4369 H20  LIG     1      14.024  11.237   2.752  1.00  0.00      LIG  
ATOM   4370 H21  LIG     1       6.024  11.765   1.423  1.00  0.00      LIG  
ATOM   4371 H22  LIG     1       5.444  11.434  -0.203  1.00  0.00      LIG  
ATOM   4372 H23  LIG     1       6.296  12.924   0.112  1.00  0.00      LIG  
ATOM   4373 H24  LIG     1      12.337  14.091   3.936  1.00  0.00      LIG  
ATOM   4374 H25  LIG     1       7.243  13.837   0.891  1.00  0.00      LIG  
ATOM   4375 H26  LIG     1       5.802   9.329  -2.967  1.00  0.00      LIG  
ATOM   4376 H27  LIG     1       5.117   7.994   0.163  1.00  0.00      LIG  
ATOM   4377 H28  LIG     1       6.462   7.052  -0.505  1.00  0.00      LIG  
ATOM   4378 H29  LIG     1       5.139   7.575  -1.554  1.00  0.00      LIG  
ATOM   4379 H30  LIG     1      13.741  15.967   3.198  1.00  0.00      LIG  
ATOM   4380 H31  LIG     1      12.317  15.698   2.216  1.00  0.00      LIG  
ATOM   4381 H32  LIG     1      15.220  13.427   3.234  1.00  0.00      LIG  
ATOM   4382 H33  LIG     1      14.653  14.403   4.590  1.00  0.00      LIG  
ATOM   4383 H34  LIG     1      14.246  12.686   4.519  1.00  0.00      LIG  
ATOM   4384 H35  LIG     1      14.931  14.466   1.313  1.00  0.00      LIG  
ATOM   4385 H36  LIG     1      14.051  17.368   1.037  1.00  0.00      LIG  
ATOM   4386 H37  LIG     1      12.821  14.102   0.397  1.00  0.00      LIG  
ATOM   4387 H38  LIG     1      16.474  16.192   1.927  1.00  0.00      LIG  
ATOM   4388 H39  LIG     1      17.106  15.852  -1.554  1.00  0.00      LIG  
ATOM   4389 H40  LIG     1      16.066  14.693  -0.750  1.00  0.00      LIG  
ATOM   4390 H41  LIG     1      17.282  15.591   0.192  1.00  0.00      LIG  
ATOM   4391 H42  LIG     1      15.601  18.922  -0.218  1.00  0.00      LIG  
ATOM   4392 H43  LIG     1      17.100  18.129   0.314  1.00  0.00      LIG  
ATOM   4393 H44  LIG     1      16.716  18.268  -1.411  1.00  0.00      LIG  
ATOM   4394 H45  LIG     1      14.025  16.018  -1.293  1.00  0.00      LIG  
TER
REMARK  Energy: 53.8653
REMARK  SimpleFitness: 53.8653
REMARK  FullFitness: -902.2909
REMARK  InterFull: -19.0569
REMARK  IntraFull: 107.431
REMARK  solvFull: -1201.89
REMARK  surfFull: 211.225
REMARK  extraFull: 0.0
REMARK  deltaGcompsolvpol: -1201.89
REMARK  deltaGcompsolvnonpol: 211.225
REMARK  deltaGprotsolvpol: -1219.71
REMARK  deltaGprotsolvnonpol: 208.651
REMARK  deltaGligsolvpol: -11.3106
REMARK  deltaGligsolvnonpol: 15.0223
REMARK  deltaGvdw: -19.0569
REMARK  deltaGelec: 0.0
REMARK  deltaG: -5.187602
REMARK  Cluster: 6
REMARK  ClusterRank: 1
ATOM   4315 O    LIG     1       7.975  13.990   1.514  1.00  0.00      LIG  
ATOM   4316 O1   LIG     1       7.011  11.542  -3.517  1.00  0.00      LIG  
ATOM   4317 O2   LIG     1      13.326  14.883   0.109  1.00  0.00      LIG  
ATOM   4318 O3   LIG     1      15.750  16.832   2.038  1.00  0.00      LIG  
ATOM   4319 O4   LIG     1      14.613  16.780  -1.446  1.00  0.00      LIG  
ATOM   4320 C    LIG     1       9.920  10.719   1.241  1.00  0.00      LIG  
ATOM   4321 C1   LIG     1       8.670  11.644   1.119  1.00  0.00      LIG  
ATOM   4322 C2   LIG     1      11.273  11.440   0.938  1.00  0.00      LIG  
ATOM   4323 C3   LIG     1       7.611  11.183   0.067  1.00  0.00      LIG  
ATOM   4324 C4   LIG     1       9.825   9.465   0.376  1.00  0.00      LIG  
ATOM   4325 C5   LIG     1       7.302   9.679   0.190  1.00  0.00      LIG  
ATOM   4326 C6   LIG     1       9.046  13.155   1.090  1.00  0.00      LIG  
ATOM   4327 C7   LIG     1      11.404  12.663   1.768  1.00  0.00      LIG  
ATOM   4328 C8   LIG     1       8.495   8.771   0.483  1.00  0.00      LIG  
ATOM   4329 C9   LIG     1      12.533  10.664   1.325  1.00  0.00      LIG  
ATOM   4330 C10  LIG     1      10.206  13.509   2.011  1.00  0.00      LIG  
ATOM   4331 C11  LIG     1       9.889  10.216   2.694  1.00  0.00      LIG  
ATOM   4332 C12  LIG     1       8.006  11.567  -1.363  1.00  0.00      LIG  
ATOM   4333 C13  LIG     1      12.631  12.823   2.273  1.00  0.00      LIG  
ATOM   4334 C14  LIG     1      11.508  11.801  -0.536  1.00  0.00      LIG  
ATOM   4335 C15  LIG     1      13.504  11.678   1.898  1.00  0.00      LIG  
ATOM   4336 C16  LIG     1       6.272  11.865   0.363  1.00  0.00      LIG  
ATOM   4337 C17  LIG     1       6.508   9.140  -0.971  1.00  0.00      LIG  
ATOM   4338 C18  LIG     1      13.102  13.940   3.168  1.00  0.00      LIG  
ATOM   4339 C19  LIG     1       7.082  11.026  -2.413  1.00  0.00      LIG  
ATOM   4340 C20  LIG     1       6.400   9.741  -2.163  1.00  0.00      LIG  
ATOM   4341 C21  LIG     1       5.767   7.871  -0.707  1.00  0.00      LIG  
ATOM   4342 C22  LIG     1      13.298  15.286   2.468  1.00  0.00      LIG  
ATOM   4343 C23  LIG     1      14.379  13.588   3.914  1.00  0.00      LIG  
ATOM   4344 C24  LIG     1      14.164  15.237   1.206  1.00  0.00      LIG  
ATOM   4345 C25  LIG     1      14.827  16.602   0.974  1.00  0.00      LIG  
ATOM   4346 C26  LIG     1      15.552  16.769  -0.375  1.00  0.00      LIG  
ATOM   4347 C27  LIG     1      16.560  15.661  -0.626  1.00  0.00      LIG  
ATOM   4348 C28  LIG     1      16.289  18.096  -0.418  1.00  0.00      LIG  
ATOM   4349 H    LIG     1       8.124  11.531   2.059  1.00  0.00      LIG  
ATOM   4350 H1   LIG     1      10.606   8.757   0.666  1.00  0.00      LIG  
ATOM   4351 H2   LIG     1       9.994   9.682  -0.678  1.00  0.00      LIG  
ATOM   4352 H3   LIG     1       6.646   9.581   1.061  1.00  0.00      LIG  
ATOM   4353 H4   LIG     1       9.298  13.471   0.076  1.00  0.00      LIG  
ATOM   4354 H5   LIG     1       8.377   8.358   1.488  1.00  0.00      LIG  
ATOM   4355 H6   LIG     1       8.529   7.898  -0.176  1.00  0.00      LIG  
ATOM   4356 H7   LIG     1      12.975  10.146   0.470  1.00  0.00      LIG  
ATOM   4357 H8   LIG     1      12.355   9.899   2.080  1.00  0.00      LIG  
ATOM   4358 H9   LIG     1       9.888  13.385   3.052  1.00  0.00      LIG  
ATOM   4359 H10  LIG     1      10.451  14.568   1.890  1.00  0.00      LIG  
ATOM   4360 H11  LIG     1       8.890   9.878   2.981  1.00  0.00      LIG  
ATOM   4361 H12  LIG     1      10.173  10.994   3.407  1.00  0.00      LIG  
ATOM   4362 H13  LIG     1      10.553   9.363   2.837  1.00  0.00      LIG  
ATOM   4363 H14  LIG     1       9.002  11.207  -1.617  1.00  0.00      LIG  
ATOM   4364 H15  LIG     1       8.005  12.653  -1.470  1.00  0.00      LIG  
ATOM   4365 H16  LIG     1      10.704  12.400  -0.960  1.00  0.00      LIG  
ATOM   4366 H17  LIG     1      11.616  10.904  -1.150  1.00  0.00      LIG  
ATOM   4367 H18  LIG     1      12.431  12.374  -0.665  1.00  0.00      LIG  
ATOM   4368 H19  LIG     1      14.240  11.989   1.151  1.00  0.00      LIG  
ATOM   4369 H20  LIG     1      14.024  11.237   2.752  1.00  0.00      LIG  
ATOM   4370 H21  LIG     1       6.024  11.765   1.423  1.00  0.00      LIG  
ATOM   4371 H22  LIG     1       5.444  11.434  -0.203  1.00  0.00      LIG  
ATOM   4372 H23  LIG     1       6.296  12.924   0.112  1.00  0.00      LIG  
ATOM   4373 H24  LIG     1      12.337  14.091   3.936  1.00  0.00      LIG  
ATOM   4374 H25  LIG     1       7.243  13.837   0.891  1.00  0.00      LIG  
ATOM   4375 H26  LIG     1       5.802   9.329  -2.967  1.00  0.00      LIG  
ATOM   4376 H27  LIG     1       5.117   7.994   0.163  1.00  0.00      LIG  
ATOM   4377 H28  LIG     1       6.462   7.052  -0.505  1.00  0.00      LIG  
ATOM   4378 H29  LIG     1       5.139   7.575  -1.554  1.00  0.00      LIG  
ATOM   4379 H30  LIG     1      13.741  15.967   3.198  1.00  0.00      LIG  
ATOM   4380 H31  LIG     1      12.317  15.698   2.216  1.00  0.00      LIG  
ATOM   4381 H32  LIG     1      15.220  13.427   3.234  1.00  0.00      LIG  
ATOM   4382 H33  LIG     1      14.653  14.403   4.590  1.00  0.00      LIG  
ATOM   4383 H34  LIG     1      14.246  12.686   4.519  1.00  0.00      LIG  
ATOM   4384 H35  LIG     1      14.931  14.466   1.313  1.00  0.00      LIG  
ATOM   4385 H36  LIG     1      14.051  17.368   1.037  1.00  0.00      LIG  
ATOM   4386 H37  LIG     1      12.821  14.102   0.397  1.00  0.00      LIG  
ATOM   4387 H38  LIG     1      16.474  16.192   1.927  1.00  0.00      LIG  
ATOM   4388 H39  LIG     1      17.106  15.852  -1.554  1.00  0.00      LIG  
ATOM   4389 H40  LIG     1      16.066  14.693  -0.750  1.00  0.00      LIG  
ATOM   4390 H41  LIG     1      17.282  15.591   0.192  1.00  0.00      LIG  
ATOM   4391 H42  LIG     1      15.601  18.922  -0.218  1.00  0.00      LIG  
ATOM   4392 H43  LIG     1      17.100  18.129   0.314  1.00  0.00      LIG  
ATOM   4393 H44  LIG     1      16.716  18.268  -1.411  1.00  0.00      LIG  
ATOM   4394 H45  LIG     1      14.025  16.018  -1.293  1.00  0.00      LIG  
TER
REMARK  Energy: 53.8826
REMARK  SimpleFitness: 53.8826
REMARK  FullFitness: -902.1319
REMARK  InterFull: -18.9699
REMARK  IntraFull: 107.391
REMARK  solvFull: -1201.81
REMARK  surfFull: 211.257
REMARK  extraFull: 0.0
REMARK  deltaGcompsolvpol: -1201.81
REMARK  deltaGcompsolvnonpol: 211.257
REMARK  deltaGprotsolvpol: -1219.71
REMARK  deltaGprotsolvnonpol: 208.651
REMARK  deltaGligsolvpol: -11.3081
REMARK  deltaGligsolvnonpol: 15.0254
REMARK  deltaGvdw: -18.9699
REMARK  deltaGelec: 0.0
REMARK  deltaG: -5.171898
REMARK  Cluster: 6
REMARK  ClusterRank: 2
ATOM   4315 O    LIG     1       7.927  13.984   1.496  1.00  0.00      LIG  
ATOM   4316 O1   LIG     1       6.995  11.473  -3.515  1.00  0.00      LIG  
ATOM   4317 O2   LIG     1      13.294  14.885   0.060  1.00  0.00      LIG  
ATOM   4318 O3   LIG     1      15.718  16.851   1.975  1.00  0.00      LIG  
ATOM   4319 O4   LIG     1      14.634  16.713  -1.525  1.00  0.00      LIG  
ATOM   4320 C    LIG     1       9.905  10.731   1.252  1.00  0.00      LIG  
ATOM   4321 C1   LIG     1       8.645  11.642   1.124  1.00  0.00      LIG  
ATOM   4322 C2   LIG     1      11.249  11.463   0.941  1.00  0.00      LIG  
ATOM   4323 C3   LIG     1       7.591  11.160   0.077  1.00  0.00      LIG  
ATOM   4324 C4   LIG     1       9.825   9.469   0.400  1.00  0.00      LIG  
ATOM   4325 C5   LIG     1       7.300   9.653   0.213  1.00  0.00      LIG  
ATOM   4326 C6   LIG     1       9.006  13.156   1.080  1.00  0.00      LIG  
ATOM   4327 C7   LIG     1      11.369  12.692   1.762  1.00  0.00      LIG  
ATOM   4328 C8   LIG     1       8.504   8.762   0.516  1.00  0.00      LIG  
ATOM   4329 C9   LIG     1      12.518  10.701   1.329  1.00  0.00      LIG  
ATOM   4330 C10  LIG     1      10.162  13.528   1.999  1.00  0.00      LIG  
ATOM   4331 C11  LIG     1       9.883  10.240   2.710  1.00  0.00      LIG  
ATOM   4332 C12  LIG     1       7.983  11.536  -1.357  1.00  0.00      LIG  
ATOM   4333 C13  LIG     1      12.594  12.868   2.264  1.00  0.00      LIG  
ATOM   4334 C14  LIG     1      11.477  11.816  -0.537  1.00  0.00      LIG  
ATOM   4335 C15  LIG     1      13.478  11.727   1.899  1.00  0.00      LIG  
ATOM   4336 C16  LIG     1       6.245  11.830   0.365  1.00  0.00      LIG  
ATOM   4337 C17  LIG     1       6.516   9.092  -0.943  1.00  0.00      LIG  
ATOM   4338 C18  LIG     1      13.058  14.001   3.141  1.00  0.00      LIG  
ATOM   4339 C19  LIG     1       7.068  10.971  -2.403  1.00  0.00      LIG  
ATOM   4340 C20  LIG     1       6.402   9.681  -2.142  1.00  0.00      LIG  
ATOM   4341 C21  LIG     1       5.794   7.813  -0.668  1.00  0.00      LIG  
ATOM   4342 C22  LIG     1      13.253  15.331   2.410  1.00  0.00      LIG  
ATOM   4343 C23  LIG     1      14.334  13.666   3.896  1.00  0.00      LIG  
ATOM   4344 C24  LIG     1      14.128  15.252   1.157  1.00  0.00      LIG  
ATOM   4345 C25  LIG     1      14.809  16.605   0.903  1.00  0.00      LIG  
ATOM   4346 C26  LIG     1      15.555  16.732  -0.438  1.00  0.00      LIG  
ATOM   4347 C27  LIG     1      16.566  15.616  -0.641  1.00  0.00      LIG  
ATOM   4348 C28  LIG     1      16.292  18.058  -0.505  1.00  0.00      LIG  
ATOM   4349 H    LIG     1       8.101  11.531   2.065  1.00  0.00      LIG  
ATOM   4350 H1   LIG     1      10.614   8.773   0.696  1.00  0.00      LIG  
ATOM   4351 H2   LIG     1       9.990   9.677  -0.657  1.00  0.00      LIG  
ATOM   4352 H3   LIG     1       6.645   9.555   1.084  1.00  0.00      LIG  
ATOM   4353 H4   LIG     1       9.255  13.467   0.064  1.00  0.00      LIG  
ATOM   4354 H5   LIG     1       8.392   8.358   1.525  1.00  0.00      LIG  
ATOM   4355 H6   LIG     1       8.549   7.882  -0.134  1.00  0.00      LIG  
ATOM   4356 H7   LIG     1      12.964  10.186   0.474  1.00  0.00      LIG  
ATOM   4357 H8   LIG     1      12.347   9.936   2.086  1.00  0.00      LIG  
ATOM   4358 H9   LIG     1       9.846  13.407   3.040  1.00  0.00      LIG  
ATOM   4359 H10  LIG     1      10.397  14.589   1.872  1.00  0.00      LIG  
ATOM   4360 H11  LIG     1       8.887   9.899   3.003  1.00  0.00      LIG  
ATOM   4361 H12  LIG     1      10.166  11.023   3.417  1.00  0.00      LIG  
ATOM   4362 H13  LIG     1      10.551   9.390   2.857  1.00  0.00      LIG  
ATOM   4363 H14  LIG     1       8.984  11.188  -1.605  1.00  0.00      LIG  
ATOM   4364 H15  LIG     1       7.966  12.621  -1.475  1.00  0.00      LIG  
ATOM   4365 H16  LIG     1      10.672  12.416  -0.960  1.00  0.00      LIG  
ATOM   4366 H17  LIG     1      11.579  10.917  -1.149  1.00  0.00      LIG  
ATOM   4367 H18  LIG     1      12.400  12.387  -0.674  1.00  0.00      LIG  
ATOM   4368 H19  LIG     1      14.214  12.037   1.152  1.00  0.00      LIG  
ATOM   4369 H20  LIG     1      13.998  11.296   2.758  1.00  0.00      LIG  
ATOM   4370 H21  LIG     1       6.000  11.746   1.427  1.00  0.00      LIG  
ATOM   4371 H22  LIG     1       5.422  11.378  -0.192  1.00  0.00      LIG  
ATOM   4372 H23  LIG     1       6.256  12.886   0.095  1.00  0.00      LIG  
ATOM   4373 H24  LIG     1      12.290  14.166   3.903  1.00  0.00      LIG  
ATOM   4374 H25  LIG     1       7.206  13.838   0.859  1.00  0.00      LIG  
ATOM   4375 H26  LIG     1       5.813   9.252  -2.942  1.00  0.00      LIG  
ATOM   4376 H27  LIG     1       5.143   7.934   0.202  1.00  0.00      LIG  
ATOM   4377 H28  LIG     1       6.500   7.006  -0.462  1.00  0.00      LIG  
ATOM   4378 H29  LIG     1       5.169   7.503  -1.512  1.00  0.00      LIG  
ATOM   4379 H30  LIG     1      13.685  16.033   3.126  1.00  0.00      LIG  
ATOM   4380 H31  LIG     1      12.270  15.731   2.141  1.00  0.00      LIG  
ATOM   4381 H32  LIG     1      15.179  13.501   3.222  1.00  0.00      LIG  
ATOM   4382 H33  LIG     1      14.601  14.490   4.564  1.00  0.00      LIG  
ATOM   4383 H34  LIG     1      14.204  12.770   4.511  1.00  0.00      LIG  
ATOM   4384 H35  LIG     1      14.887  14.476   1.284  1.00  0.00      LIG  
ATOM   4385 H36  LIG     1      14.039  17.379   0.937  1.00  0.00      LIG  
ATOM   4386 H37  LIG     1      12.777  14.117   0.364  1.00  0.00      LIG  
ATOM   4387 H38  LIG     1      16.439  16.204   1.888  1.00  0.00      LIG  
ATOM   4388 H39  LIG     1      17.123  15.777  -1.568  1.00  0.00      LIG  
ATOM   4389 H40  LIG     1      16.073  14.645  -0.738  1.00  0.00      LIG  
ATOM   4390 H41  LIG     1      17.278  15.573   0.187  1.00  0.00      LIG  
ATOM   4391 H42  LIG     1      15.600  18.887  -0.336  1.00  0.00      LIG  
ATOM   4392 H43  LIG     1      17.093  18.111   0.237  1.00  0.00      LIG  
ATOM   4393 H44  LIG     1      16.731  18.206  -1.496  1.00  0.00      LIG  
ATOM   4394 H45  LIG     1      14.045  15.953  -1.361  1.00  0.00      LIG  
TER
REMARK  Energy: 53.8826
REMARK  SimpleFitness: 53.8826
REMARK  FullFitness: -902.1319
REMARK  InterFull: -18.9699
REMARK  IntraFull: 107.391
REMARK  solvFull: -1201.81
REMARK  surfFull: 211.257
REMARK  extraFull: 0.0
REMARK  deltaGcompsolvpol: -1201.81
REMARK  deltaGcompsolvnonpol: 211.257
REMARK  deltaGprotsolvpol: -1219.71
REMARK  deltaGprotsolvnonpol: 208.651
REMARK  deltaGligsolvpol: -11.3081
REMARK  deltaGligsolvnonpol: 15.0254
REMARK  deltaGvdw: -18.9699
REMARK  deltaGelec: 0.0
REMARK  deltaG: -5.171898
REMARK  Cluster: 6
REMARK  ClusterRank: 3
ATOM   4315 O    LIG     1       7.927  13.984   1.496  1.00  0.00      LIG  
ATOM   4316 O1   LIG     1       6.995  11.473  -3.515  1.00  0.00      LIG  
ATOM   4317 O2   LIG     1      13.294  14.885   0.060  1.00  0.00      LIG  
ATOM   4318 O3   LIG     1      15.718  16.851   1.975  1.00  0.00      LIG  
ATOM   4319 O4   LIG     1      14.634  16.713  -1.525  1.00  0.00      LIG  
ATOM   4320 C    LIG     1       9.905  10.731   1.252  1.00  0.00      LIG  
ATOM   4321 C1   LIG     1       8.645  11.642   1.124  1.00  0.00      LIG  
ATOM   4322 C2   LIG     1      11.249  11.463   0.941  1.00  0.00      LIG  
ATOM   4323 C3   LIG     1       7.591  11.160   0.077  1.00  0.00      LIG  
ATOM   4324 C4   LIG     1       9.825   9.469   0.400  1.00  0.00      LIG  
ATOM   4325 C5   LIG     1       7.300   9.653   0.213  1.00  0.00      LIG  
ATOM   4326 C6   LIG     1       9.006  13.156   1.080  1.00  0.00      LIG  
ATOM   4327 C7   LIG     1      11.369  12.692   1.762  1.00  0.00      LIG  
ATOM   4328 C8   LIG     1       8.504   8.762   0.516  1.00  0.00      LIG  
ATOM   4329 C9   LIG     1      12.518  10.701   1.329  1.00  0.00      LIG  
ATOM   4330 C10  LIG     1      10.162  13.528   1.999  1.00  0.00      LIG  
ATOM   4331 C11  LIG     1       9.883  10.240   2.710  1.00  0.00      LIG  
ATOM   4332 C12  LIG     1       7.983  11.536  -1.357  1.00  0.00      LIG  
ATOM   4333 C13  LIG     1      12.594  12.868   2.264  1.00  0.00      LIG  
ATOM   4334 C14  LIG     1      11.477  11.816  -0.537  1.00  0.00      LIG  
ATOM   4335 C15  LIG     1      13.478  11.727   1.899  1.00  0.00      LIG  
ATOM   4336 C16  LIG     1       6.245  11.830   0.365  1.00  0.00      LIG  
ATOM   4337 C17  LIG     1       6.516   9.092  -0.943  1.00  0.00      LIG  
ATOM   4338 C18  LIG     1      13.058  14.001   3.141  1.00  0.00      LIG  
ATOM   4339 C19  LIG     1       7.068  10.971  -2.403  1.00  0.00      LIG  
ATOM   4340 C20  LIG     1       6.402   9.681  -2.142  1.00  0.00      LIG  
ATOM   4341 C21  LIG     1       5.794   7.813  -0.668  1.00  0.00      LIG  
ATOM   4342 C22  LIG     1      13.253  15.331   2.410  1.00  0.00      LIG  
ATOM   4343 C23  LIG     1      14.334  13.666   3.896  1.00  0.00      LIG  
ATOM   4344 C24  LIG     1      14.128  15.252   1.157  1.00  0.00      LIG  
ATOM   4345 C25  LIG     1      14.809  16.605   0.903  1.00  0.00      LIG  
ATOM   4346 C26  LIG     1      15.555  16.732  -0.438  1.00  0.00      LIG  
ATOM   4347 C27  LIG     1      16.566  15.616  -0.641  1.00  0.00      LIG  
ATOM   4348 C28  LIG     1      16.292  18.058  -0.505  1.00  0.00      LIG  
ATOM   4349 H    LIG     1       8.101  11.531   2.065  1.00  0.00      LIG  
ATOM   4350 H1   LIG     1      10.614   8.773   0.696  1.00  0.00      LIG  
ATOM   4351 H2   LIG     1       9.990   9.677  -0.657  1.00  0.00      LIG  
ATOM   4352 H3   LIG     1       6.645   9.555   1.084  1.00  0.00      LIG  
ATOM   4353 H4   LIG     1       9.255  13.467   0.064  1.00  0.00      LIG  
ATOM   4354 H5   LIG     1       8.392   8.358   1.525  1.00  0.00      LIG  
ATOM   4355 H6   LIG     1       8.549   7.882  -0.134  1.00  0.00      LIG  
ATOM   4356 H7   LIG     1      12.964  10.186   0.474  1.00  0.00      LIG  
ATOM   4357 H8   LIG     1      12.347   9.936   2.086  1.00  0.00      LIG  
ATOM   4358 H9   LIG     1       9.846  13.407   3.040  1.00  0.00      LIG  
ATOM   4359 H10  LIG     1      10.397  14.589   1.872  1.00  0.00      LIG  
ATOM   4360 H11  LIG     1       8.887   9.899   3.003  1.00  0.00      LIG  
ATOM   4361 H12  LIG     1      10.166  11.023   3.417  1.00  0.00      LIG  
ATOM   4362 H13  LIG     1      10.551   9.390   2.857  1.00  0.00      LIG  
ATOM   4363 H14  LIG     1       8.984  11.188  -1.605  1.00  0.00      LIG  
ATOM   4364 H15  LIG     1       7.966  12.621  -1.475  1.00  0.00      LIG  
ATOM   4365 H16  LIG     1      10.672  12.416  -0.960  1.00  0.00      LIG  
ATOM   4366 H17  LIG     1      11.579  10.917  -1.149  1.00  0.00      LIG  
ATOM   4367 H18  LIG     1      12.400  12.387  -0.674  1.00  0.00      LIG  
ATOM   4368 H19  LIG     1      14.214  12.037   1.152  1.00  0.00      LIG  
ATOM   4369 H20  LIG     1      13.998  11.296   2.758  1.00  0.00      LIG  
ATOM   4370 H21  LIG     1       6.000  11.746   1.427  1.00  0.00      LIG  
ATOM   4371 H22  LIG     1       5.422  11.378  -0.192  1.00  0.00      LIG  
ATOM   4372 H23  LIG     1       6.256  12.886   0.095  1.00  0.00      LIG  
ATOM   4373 H24  LIG     1      12.290  14.166   3.903  1.00  0.00      LIG  
ATOM   4374 H25  LIG     1       7.206  13.838   0.859  1.00  0.00      LIG  
ATOM   4375 H26  LIG     1       5.813   9.252  -2.942  1.00  0.00      LIG  
ATOM   4376 H27  LIG     1       5.143   7.934   0.202  1.00  0.00      LIG  
ATOM   4377 H28  LIG     1       6.500   7.006  -0.462  1.00  0.00      LIG  
ATOM   4378 H29  LIG     1       5.169   7.503  -1.512  1.00  0.00      LIG  
ATOM   4379 H30  LIG     1      13.685  16.033   3.126  1.00  0.00      LIG  
ATOM   4380 H31  LIG     1      12.270  15.731   2.141  1.00  0.00      LIG  
ATOM   4381 H32  LIG     1      15.179  13.501   3.222  1.00  0.00      LIG  
ATOM   4382 H33  LIG     1      14.601  14.490   4.564  1.00  0.00      LIG  
ATOM   4383 H34  LIG     1      14.204  12.770   4.511  1.00  0.00      LIG  
ATOM   4384 H35  LIG     1      14.887  14.476   1.284  1.00  0.00      LIG  
ATOM   4385 H36  LIG     1      14.039  17.379   0.937  1.00  0.00      LIG  
ATOM   4386 H37  LIG     1      12.777  14.117   0.364  1.00  0.00      LIG  
ATOM   4387 H38  LIG     1      16.439  16.204   1.888  1.00  0.00      LIG  
ATOM   4388 H39  LIG     1      17.123  15.777  -1.568  1.00  0.00      LIG  
ATOM   4389 H40  LIG     1      16.073  14.645  -0.738  1.00  0.00      LIG  
ATOM   4390 H41  LIG     1      17.278  15.573   0.187  1.00  0.00      LIG  
ATOM   4391 H42  LIG     1      15.600  18.887  -0.336  1.00  0.00      LIG  
ATOM   4392 H43  LIG     1      17.093  18.111   0.237  1.00  0.00      LIG  
ATOM   4393 H44  LIG     1      16.731  18.206  -1.496  1.00  0.00      LIG  
ATOM   4394 H45  LIG     1      14.045  15.953  -1.361  1.00  0.00      LIG  
TER
REMARK  Energy: 53.8826
REMARK  SimpleFitness: 53.8826
REMARK  FullFitness: -902.1319
REMARK  InterFull: -18.9699
REMARK  IntraFull: 107.391
REMARK  solvFull: -1201.81
REMARK  surfFull: 211.257
REMARK  extraFull: 0.0
REMARK  deltaGcompsolvpol: -1201.81
REMARK  deltaGcompsolvnonpol: 211.257
REMARK  deltaGprotsolvpol: -1219.71
REMARK  deltaGprotsolvnonpol: 208.651
REMARK  deltaGligsolvpol: -11.3081
REMARK  deltaGligsolvnonpol: 15.0254
REMARK  deltaGvdw: -18.9699
REMARK  deltaGelec: 0.0
REMARK  deltaG: -5.171898
REMARK  Cluster: 6
REMARK  ClusterRank: 4
ATOM   4315 O    LIG     1       7.927  13.984   1.496  1.00  0.00      LIG  
ATOM   4316 O1   LIG     1       6.995  11.473  -3.515  1.00  0.00      LIG  
ATOM   4317 O2   LIG     1      13.294  14.885   0.060  1.00  0.00      LIG  
ATOM   4318 O3   LIG     1      15.718  16.851   1.975  1.00  0.00      LIG  
ATOM   4319 O4   LIG     1      14.634  16.713  -1.525  1.00  0.00      LIG  
ATOM   4320 C    LIG     1       9.905  10.731   1.252  1.00  0.00      LIG  
ATOM   4321 C1   LIG     1       8.645  11.642   1.124  1.00  0.00      LIG  
ATOM   4322 C2   LIG     1      11.249  11.463   0.941  1.00  0.00      LIG  
ATOM   4323 C3   LIG     1       7.591  11.160   0.077  1.00  0.00      LIG  
ATOM   4324 C4   LIG     1       9.825   9.469   0.400  1.00  0.00      LIG  
ATOM   4325 C5   LIG     1       7.300   9.653   0.213  1.00  0.00      LIG  
ATOM   4326 C6   LIG     1       9.006  13.156   1.080  1.00  0.00      LIG  
ATOM   4327 C7   LIG     1      11.369  12.692   1.762  1.00  0.00      LIG  
ATOM   4328 C8   LIG     1       8.504   8.762   0.516  1.00  0.00      LIG  
ATOM   4329 C9   LIG     1      12.518  10.701   1.329  1.00  0.00      LIG  
ATOM   4330 C10  LIG     1      10.162  13.528   1.999  1.00  0.00      LIG  
ATOM   4331 C11  LIG     1       9.883  10.240   2.710  1.00  0.00      LIG  
ATOM   4332 C12  LIG     1       7.983  11.536  -1.357  1.00  0.00      LIG  
ATOM   4333 C13  LIG     1      12.594  12.868   2.264  1.00  0.00      LIG  
ATOM   4334 C14  LIG     1      11.477  11.816  -0.537  1.00  0.00      LIG  
ATOM   4335 C15  LIG     1      13.478  11.727   1.899  1.00  0.00      LIG  
ATOM   4336 C16  LIG     1       6.245  11.830   0.365  1.00  0.00      LIG  
ATOM   4337 C17  LIG     1       6.516   9.092  -0.943  1.00  0.00      LIG  
ATOM   4338 C18  LIG     1      13.058  14.001   3.141  1.00  0.00      LIG  
ATOM   4339 C19  LIG     1       7.068  10.971  -2.403  1.00  0.00      LIG  
ATOM   4340 C20  LIG     1       6.402   9.681  -2.142  1.00  0.00      LIG  
ATOM   4341 C21  LIG     1       5.794   7.813  -0.668  1.00  0.00      LIG  
ATOM   4342 C22  LIG     1      13.253  15.331   2.410  1.00  0.00      LIG  
ATOM   4343 C23  LIG     1      14.334  13.666   3.896  1.00  0.00      LIG  
ATOM   4344 C24  LIG     1      14.128  15.252   1.157  1.00  0.00      LIG  
ATOM   4345 C25  LIG     1      14.809  16.605   0.903  1.00  0.00      LIG  
ATOM   4346 C26  LIG     1      15.555  16.732  -0.438  1.00  0.00      LIG  
ATOM   4347 C27  LIG     1      16.566  15.616  -0.641  1.00  0.00      LIG  
ATOM   4348 C28  LIG     1      16.292  18.058  -0.505  1.00  0.00      LIG  
ATOM   4349 H    LIG     1       8.101  11.531   2.065  1.00  0.00      LIG  
ATOM   4350 H1   LIG     1      10.614   8.773   0.696  1.00  0.00      LIG  
ATOM   4351 H2   LIG     1       9.990   9.677  -0.657  1.00  0.00      LIG  
ATOM   4352 H3   LIG     1       6.645   9.555   1.084  1.00  0.00      LIG  
ATOM   4353 H4   LIG     1       9.255  13.467   0.064  1.00  0.00      LIG  
ATOM   4354 H5   LIG     1       8.392   8.358   1.525  1.00  0.00      LIG  
ATOM   4355 H6   LIG     1       8.549   7.882  -0.134  1.00  0.00      LIG  
ATOM   4356 H7   LIG     1      12.964  10.186   0.474  1.00  0.00      LIG  
ATOM   4357 H8   LIG     1      12.347   9.936   2.086  1.00  0.00      LIG  
ATOM   4358 H9   LIG     1       9.846  13.407   3.040  1.00  0.00      LIG  
ATOM   4359 H10  LIG     1      10.397  14.589   1.872  1.00  0.00      LIG  
ATOM   4360 H11  LIG     1       8.887   9.899   3.003  1.00  0.00      LIG  
ATOM   4361 H12  LIG     1      10.166  11.023   3.417  1.00  0.00      LIG  
ATOM   4362 H13  LIG     1      10.551   9.390   2.857  1.00  0.00      LIG  
ATOM   4363 H14  LIG     1       8.984  11.188  -1.605  1.00  0.00      LIG  
ATOM   4364 H15  LIG     1       7.966  12.621  -1.475  1.00  0.00      LIG  
ATOM   4365 H16  LIG     1      10.672  12.416  -0.960  1.00  0.00      LIG  
ATOM   4366 H17  LIG     1      11.579  10.917  -1.149  1.00  0.00      LIG  
ATOM   4367 H18  LIG     1      12.400  12.387  -0.674  1.00  0.00      LIG  
ATOM   4368 H19  LIG     1      14.214  12.037   1.152  1.00  0.00      LIG  
ATOM   4369 H20  LIG     1      13.998  11.296   2.758  1.00  0.00      LIG  
ATOM   4370 H21  LIG     1       6.000  11.746   1.427  1.00  0.00      LIG  
ATOM   4371 H22  LIG     1       5.422  11.378  -0.192  1.00  0.00      LIG  
ATOM   4372 H23  LIG     1       6.256  12.886   0.095  1.00  0.00      LIG  
ATOM   4373 H24  LIG     1      12.290  14.166   3.903  1.00  0.00      LIG  
ATOM   4374 H25  LIG     1       7.206  13.838   0.859  1.00  0.00      LIG  
ATOM   4375 H26  LIG     1       5.813   9.252  -2.942  1.00  0.00      LIG  
ATOM   4376 H27  LIG     1       5.143   7.934   0.202  1.00  0.00      LIG  
ATOM   4377 H28  LIG     1       6.500   7.006  -0.462  1.00  0.00      LIG  
ATOM   4378 H29  LIG     1       5.169   7.503  -1.512  1.00  0.00      LIG  
ATOM   4379 H30  LIG     1      13.685  16.033   3.126  1.00  0.00      LIG  
ATOM   4380 H31  LIG     1      12.270  15.731   2.141  1.00  0.00      LIG  
ATOM   4381 H32  LIG     1      15.179  13.501   3.222  1.00  0.00      LIG  
ATOM   4382 H33  LIG     1      14.601  14.490   4.564  1.00  0.00      LIG  
ATOM   4383 H34  LIG     1      14.204  12.770   4.511  1.00  0.00      LIG  
ATOM   4384 H35  LIG     1      14.887  14.476   1.284  1.00  0.00      LIG  
ATOM   4385 H36  LIG     1      14.039  17.379   0.937  1.00  0.00      LIG  
ATOM   4386 H37  LIG     1      12.777  14.117   0.364  1.00  0.00      LIG  
ATOM   4387 H38  LIG     1      16.439  16.204   1.888  1.00  0.00      LIG  
ATOM   4388 H39  LIG     1      17.123  15.777  -1.568  1.00  0.00      LIG  
ATOM   4389 H40  LIG     1      16.073  14.645  -0.738  1.00  0.00      LIG  
ATOM   4390 H41  LIG     1      17.278  15.573   0.187  1.00  0.00      LIG  
ATOM   4391 H42  LIG     1      15.600  18.887  -0.336  1.00  0.00      LIG  
ATOM   4392 H43  LIG     1      17.093  18.111   0.237  1.00  0.00      LIG  
ATOM   4393 H44  LIG     1      16.731  18.206  -1.496  1.00  0.00      LIG  
ATOM   4394 H45  LIG     1      14.045  15.953  -1.361  1.00  0.00      LIG  
TER
REMARK  Energy: 53.8826
REMARK  SimpleFitness: 53.8826
REMARK  FullFitness: -902.1319
REMARK  InterFull: -18.9699
REMARK  IntraFull: 107.391
REMARK  solvFull: -1201.81
REMARK  surfFull: 211.257
REMARK  extraFull: 0.0
REMARK  deltaGcompsolvpol: -1201.81
REMARK  deltaGcompsolvnonpol: 211.257
REMARK  deltaGprotsolvpol: -1219.71
REMARK  deltaGprotsolvnonpol: 208.651
REMARK  deltaGligsolvpol: -11.3081
REMARK  deltaGligsolvnonpol: 15.0254
REMARK  deltaGvdw: -18.9699
REMARK  deltaGelec: 0.0
REMARK  deltaG: -5.171898
REMARK  Cluster: 6
REMARK  ClusterRank: 5
ATOM   4315 O    LIG     1       7.927  13.984   1.496  1.00  0.00      LIG  
ATOM   4316 O1   LIG     1       6.995  11.473  -3.515  1.00  0.00      LIG  
ATOM   4317 O2   LIG     1      13.294  14.885   0.060  1.00  0.00      LIG  
ATOM   4318 O3   LIG     1      15.718  16.851   1.975  1.00  0.00      LIG  
ATOM   4319 O4   LIG     1      14.634  16.713  -1.525  1.00  0.00      LIG  
ATOM   4320 C    LIG     1       9.905  10.731   1.252  1.00  0.00      LIG  
ATOM   4321 C1   LIG     1       8.645  11.642   1.124  1.00  0.00      LIG  
ATOM   4322 C2   LIG     1      11.249  11.463   0.941  1.00  0.00      LIG  
ATOM   4323 C3   LIG     1       7.591  11.160   0.077  1.00  0.00      LIG  
ATOM   4324 C4   LIG     1       9.825   9.469   0.400  1.00  0.00      LIG  
ATOM   4325 C5   LIG     1       7.300   9.653   0.213  1.00  0.00      LIG  
ATOM   4326 C6   LIG     1       9.006  13.156   1.080  1.00  0.00      LIG  
ATOM   4327 C7   LIG     1      11.369  12.692   1.762  1.00  0.00      LIG  
ATOM   4328 C8   LIG     1       8.504   8.762   0.516  1.00  0.00      LIG  
ATOM   4329 C9   LIG     1      12.518  10.701   1.329  1.00  0.00      LIG  
ATOM   4330 C10  LIG     1      10.162  13.528   1.999  1.00  0.00      LIG  
ATOM   4331 C11  LIG     1       9.883  10.240   2.710  1.00  0.00      LIG  
ATOM   4332 C12  LIG     1       7.983  11.536  -1.357  1.00  0.00      LIG  
ATOM   4333 C13  LIG     1      12.594  12.868   2.264  1.00  0.00      LIG  
ATOM   4334 C14  LIG     1      11.477  11.816  -0.537  1.00  0.00      LIG  
ATOM   4335 C15  LIG     1      13.478  11.727   1.899  1.00  0.00      LIG  
ATOM   4336 C16  LIG     1       6.245  11.830   0.365  1.00  0.00      LIG  
ATOM   4337 C17  LIG     1       6.516   9.092  -0.943  1.00  0.00      LIG  
ATOM   4338 C18  LIG     1      13.058  14.001   3.141  1.00  0.00      LIG  
ATOM   4339 C19  LIG     1       7.068  10.971  -2.403  1.00  0.00      LIG  
ATOM   4340 C20  LIG     1       6.402   9.681  -2.142  1.00  0.00      LIG  
ATOM   4341 C21  LIG     1       5.794   7.813  -0.668  1.00  0.00      LIG  
ATOM   4342 C22  LIG     1      13.253  15.331   2.410  1.00  0.00      LIG  
ATOM   4343 C23  LIG     1      14.334  13.666   3.896  1.00  0.00      LIG  
ATOM   4344 C24  LIG     1      14.128  15.252   1.157  1.00  0.00      LIG  
ATOM   4345 C25  LIG     1      14.809  16.605   0.903  1.00  0.00      LIG  
ATOM   4346 C26  LIG     1      15.555  16.732  -0.438  1.00  0.00      LIG  
ATOM   4347 C27  LIG     1      16.566  15.616  -0.641  1.00  0.00      LIG  
ATOM   4348 C28  LIG     1      16.292  18.058  -0.505  1.00  0.00      LIG  
ATOM   4349 H    LIG     1       8.101  11.531   2.065  1.00  0.00      LIG  
ATOM   4350 H1   LIG     1      10.614   8.773   0.696  1.00  0.00      LIG  
ATOM   4351 H2   LIG     1       9.990   9.677  -0.657  1.00  0.00      LIG  
ATOM   4352 H3   LIG     1       6.645   9.555   1.084  1.00  0.00      LIG  
ATOM   4353 H4   LIG     1       9.255  13.467   0.064  1.00  0.00      LIG  
ATOM   4354 H5   LIG     1       8.392   8.358   1.525  1.00  0.00      LIG  
ATOM   4355 H6   LIG     1       8.549   7.882  -0.134  1.00  0.00      LIG  
ATOM   4356 H7   LIG     1      12.964  10.186   0.474  1.00  0.00      LIG  
ATOM   4357 H8   LIG     1      12.347   9.936   2.086  1.00  0.00      LIG  
ATOM   4358 H9   LIG     1       9.846  13.407   3.040  1.00  0.00      LIG  
ATOM   4359 H10  LIG     1      10.397  14.589   1.872  1.00  0.00      LIG  
ATOM   4360 H11  LIG     1       8.887   9.899   3.003  1.00  0.00      LIG  
ATOM   4361 H12  LIG     1      10.166  11.023   3.417  1.00  0.00      LIG  
ATOM   4362 H13  LIG     1      10.551   9.390   2.857  1.00  0.00      LIG  
ATOM   4363 H14  LIG     1       8.984  11.188  -1.605  1.00  0.00      LIG  
ATOM   4364 H15  LIG     1       7.966  12.621  -1.475  1.00  0.00      LIG  
ATOM   4365 H16  LIG     1      10.672  12.416  -0.960  1.00  0.00      LIG  
ATOM   4366 H17  LIG     1      11.579  10.917  -1.149  1.00  0.00      LIG  
ATOM   4367 H18  LIG     1      12.400  12.387  -0.674  1.00  0.00      LIG  
ATOM   4368 H19  LIG     1      14.214  12.037   1.152  1.00  0.00      LIG  
ATOM   4369 H20  LIG     1      13.998  11.296   2.758  1.00  0.00      LIG  
ATOM   4370 H21  LIG     1       6.000  11.746   1.427  1.00  0.00      LIG  
ATOM   4371 H22  LIG     1       5.422  11.378  -0.192  1.00  0.00      LIG  
ATOM   4372 H23  LIG     1       6.256  12.886   0.095  1.00  0.00      LIG  
ATOM   4373 H24  LIG     1      12.290  14.166   3.903  1.00  0.00      LIG  
ATOM   4374 H25  LIG     1       7.206  13.838   0.859  1.00  0.00      LIG  
ATOM   4375 H26  LIG     1       5.813   9.252  -2.942  1.00  0.00      LIG  
ATOM   4376 H27  LIG     1       5.143   7.934   0.202  1.00  0.00      LIG  
ATOM   4377 H28  LIG     1       6.500   7.006  -0.462  1.00  0.00      LIG  
ATOM   4378 H29  LIG     1       5.169   7.503  -1.512  1.00  0.00      LIG  
ATOM   4379 H30  LIG     1      13.685  16.033   3.126  1.00  0.00      LIG  
ATOM   4380 H31  LIG     1      12.270  15.731   2.141  1.00  0.00      LIG  
ATOM   4381 H32  LIG     1      15.179  13.501   3.222  1.00  0.00      LIG  
ATOM   4382 H33  LIG     1      14.601  14.490   4.564  1.00  0.00      LIG  
ATOM   4383 H34  LIG     1      14.204  12.770   4.511  1.00  0.00      LIG  
ATOM   4384 H35  LIG     1      14.887  14.476   1.284  1.00  0.00      LIG  
ATOM   4385 H36  LIG     1      14.039  17.379   0.937  1.00  0.00      LIG  
ATOM   4386 H37  LIG     1      12.777  14.117   0.364  1.00  0.00      LIG  
ATOM   4387 H38  LIG     1      16.439  16.204   1.888  1.00  0.00      LIG  
ATOM   4388 H39  LIG     1      17.123  15.777  -1.568  1.00  0.00      LIG  
ATOM   4389 H40  LIG     1      16.073  14.645  -0.738  1.00  0.00      LIG  
ATOM   4390 H41  LIG     1      17.278  15.573   0.187  1.00  0.00      LIG  
ATOM   4391 H42  LIG     1      15.600  18.887  -0.336  1.00  0.00      LIG  
ATOM   4392 H43  LIG     1      17.093  18.111   0.237  1.00  0.00      LIG  
ATOM   4393 H44  LIG     1      16.731  18.206  -1.496  1.00  0.00      LIG  
ATOM   4394 H45  LIG     1      14.045  15.953  -1.361  1.00  0.00      LIG  
TER
REMARK  Energy: 54.1455
REMARK  SimpleFitness: 54.1455
REMARK  FullFitness: -901.0504
REMARK  InterFull: -18.5814
REMARK  IntraFull: 107.49
REMARK  solvFull: -1201.26
REMARK  surfFull: 211.301
REMARK  extraFull: 0.0
REMARK  deltaGcompsolvpol: -1201.26
REMARK  deltaGcompsolvnonpol: 211.301
REMARK  deltaGprotsolvpol: -1219.71
REMARK  deltaGprotsolvnonpol: 208.651
REMARK  deltaGligsolvpol: -11.3012
REMARK  deltaGligsolvnonpol: 15.0226
REMARK  deltaGvdw: -18.5814
REMARK  deltaGelec: 0.0
REMARK  deltaG: -5.0974784
REMARK  Cluster: 6
REMARK  ClusterRank: 6
ATOM   4315 O    LIG     1       7.895  14.094   1.367  1.00  0.00      LIG  
ATOM   4316 O1   LIG     1       7.000  11.292  -3.502  1.00  0.00      LIG  
ATOM   4317 O2   LIG     1      13.235  14.935  -0.139  1.00  0.00      LIG  
ATOM   4318 O3   LIG     1      15.716  16.990   1.597  1.00  0.00      LIG  
ATOM   4319 O4   LIG     1      14.616  16.585  -1.876  1.00  0.00      LIG  
ATOM   4320 C    LIG     1       9.906  10.850   1.310  1.00  0.00      LIG  
ATOM   4321 C1   LIG     1       8.638  11.742   1.125  1.00  0.00      LIG  
ATOM   4322 C2   LIG     1      11.246  11.578   0.972  1.00  0.00      LIG  
ATOM   4323 C3   LIG     1       7.590  11.191   0.105  1.00  0.00      LIG  
ATOM   4324 C4   LIG     1       9.842   9.546   0.521  1.00  0.00      LIG  
ATOM   4325 C5   LIG     1       7.316   9.691   0.323  1.00  0.00      LIG  
ATOM   4326 C6   LIG     1       8.985  13.255   0.999  1.00  0.00      LIG  
ATOM   4327 C7   LIG     1      11.347  12.855   1.720  1.00  0.00      LIG  
ATOM   4328 C8   LIG     1       8.529   8.829   0.668  1.00  0.00      LIG  
ATOM   4329 C9   LIG     1      12.519  10.857   1.418  1.00  0.00      LIG  
ATOM   4330 C10  LIG     1      10.131  13.691   1.902  1.00  0.00      LIG  
ATOM   4331 C11  LIG     1       9.877  10.436   2.791  1.00  0.00      LIG  
ATOM   4332 C12  LIG     1       7.976  11.497  -1.347  1.00  0.00      LIG  
ATOM   4333 C13  LIG     1      12.570  13.080   2.208  1.00  0.00      LIG  
ATOM   4334 C14  LIG     1      11.483  11.846  -0.522  1.00  0.00      LIG  
ATOM   4335 C15  LIG     1      13.468  11.928   1.919  1.00  0.00      LIG  
ATOM   4336 C16  LIG     1       6.235  11.857   0.357  1.00  0.00      LIG  
ATOM   4337 C17  LIG     1       6.533   9.062  -0.798  1.00  0.00      LIG  
ATOM   4338 C18  LIG     1      13.021  14.279   3.002  1.00  0.00      LIG  
ATOM   4339 C19  LIG     1       7.076  10.857  -2.363  1.00  0.00      LIG  
ATOM   4340 C20  LIG     1       6.416   9.580  -2.028  1.00  0.00      LIG  
ATOM   4341 C21  LIG     1       5.815   7.799  -0.450  1.00  0.00      LIG  
ATOM   4342 C22  LIG     1      13.231  15.549   2.173  1.00  0.00      LIG  
ATOM   4343 C23  LIG     1      14.287  14.004   3.796  1.00  0.00      LIG  
ATOM   4344 C24  LIG     1      14.089  15.362   0.919  1.00  0.00      LIG  
ATOM   4345 C25  LIG     1      14.797  16.675   0.552  1.00  0.00      LIG  
ATOM   4346 C26  LIG     1      15.541  16.671  -0.796  1.00  0.00      LIG  
ATOM   4347 C27  LIG     1      16.522  15.517  -0.908  1.00  0.00      LIG  
ATOM   4348 C28  LIG     1      16.313  17.966  -0.976  1.00  0.00      LIG  
ATOM   4349 H    LIG     1       8.092  11.680   2.068  1.00  0.00      LIG  
ATOM   4350 H1   LIG     1      10.639   8.875   0.853  1.00  0.00      LIG  
ATOM   4351 H2   LIG     1      10.006   9.704  -0.544  1.00  0.00      LIG  
ATOM   4352 H3   LIG     1       6.665   9.633   1.200  1.00  0.00      LIG  
ATOM   4353 H4   LIG     1       9.236  13.513  -0.031  1.00  0.00      LIG  
ATOM   4354 H5   LIG     1       8.419   8.471   1.695  1.00  0.00      LIG  
ATOM   4355 H6   LIG     1       8.584   7.921   0.059  1.00  0.00      LIG  
ATOM   4356 H7   LIG     1      12.975  10.287   0.602  1.00  0.00      LIG  
ATOM   4357 H8   LIG     1      12.353  10.146   2.226  1.00  0.00      LIG  
ATOM   4358 H9   LIG     1       9.810  13.626   2.947  1.00  0.00      LIG  
ATOM   4359 H10  LIG     1      10.358  14.745   1.717  1.00  0.00      LIG  
ATOM   4360 H11  LIG     1       8.883  10.096   3.093  1.00  0.00      LIG  
ATOM   4361 H12  LIG     1      10.144  11.259   3.456  1.00  0.00      LIG  
ATOM   4362 H13  LIG     1      10.555   9.604   2.987  1.00  0.00      LIG  
ATOM   4363 H14  LIG     1       8.984  11.157  -1.576  1.00  0.00      LIG  
ATOM   4364 H15  LIG     1       7.936  12.573  -1.523  1.00  0.00      LIG  
ATOM   4365 H16  LIG     1      10.673  12.407  -0.986  1.00  0.00      LIG  
ATOM   4366 H17  LIG     1      11.606  10.914  -1.077  1.00  0.00      LIG  
ATOM   4367 H18  LIG     1      12.399  12.421  -0.684  1.00  0.00      LIG  
ATOM   4368 H19  LIG     1      14.201  12.198   1.153  1.00  0.00      LIG  
ATOM   4369 H20  LIG     1      13.992  11.561   2.804  1.00  0.00      LIG  
ATOM   4370 H21  LIG     1       5.981  11.803   1.418  1.00  0.00      LIG  
ATOM   4371 H22  LIG     1       5.421  11.380  -0.192  1.00  0.00      LIG  
ATOM   4372 H23  LIG     1       6.236  12.903   0.053  1.00  0.00      LIG  
ATOM   4373 H24  LIG     1      12.244  14.502   3.739  1.00  0.00      LIG  
ATOM   4374 H25  LIG     1       7.194  13.940   0.709  1.00  0.00      LIG  
ATOM   4375 H26  LIG     1       5.828   9.104  -2.803  1.00  0.00      LIG  
ATOM   4376 H27  LIG     1       5.160   7.970   0.408  1.00  0.00      LIG  
ATOM   4377 H28  LIG     1       6.525   7.009  -0.191  1.00  0.00      LIG  
ATOM   4378 H29  LIG     1       5.196   7.435  -1.275  1.00  0.00      LIG
[truncated: 1,341,136 more chars]
