# Supplementary material for: Exploring the mechanism of Alisma orientale for the treatment of pregnancy induced hypertension and potential hepato-nephrotoxicity by using network pharmacology, network toxicology, molecular docking and molecular dynamics simulation
Source: Front Pharmacol. 2022 Nov 15;13:1027112. doi: 10.3389/fphar.2022.1027112 (PMC9705790; doi:10.3389/fphar.2022.1027112)
Supplement: Supplementary file 12 [file DataSheet5.zip › EGFR/EGFR1694/eadock3.err]

sib.fastconf.EADock3: running @ selenium/127.0.1.1 development version. /home/swissdock/swissdock/tmp//cache/eadock3/eadock3.jar MD5: 6b55cadf59de6f950f604b9d6d6562d2
sib.fastconf.EADock3: 5000 binding modes will be generated
sib.fastconf.EADock3: the 5000 with the most favorable SimpleFitness will be evaluated with FACTS.
sib.fastconf.EADock3: 250 binding modes will be retained
sib.fastconf.EADock3: minimize with 100 steps of SD then 250 steps of ABNR
sib.fastconf.EADock3: side chains closer than 0.0 A to any atom of the ligand will be optimized.
sib.fastconf.EADock3: Clustering radius is 2.0
sib.fastconf.EADock3: Maximum cluster size is 8
sib.fastconf.EADock3: clusters will have the exact size.
sib.fastconf.EADock3: Output file is clusters.zip
sib.fastconf.EADock3: Ligand selection is SEGID LIG
sib.fastconf.EADock3: temporary files will be kept.
sib.fastconf.EADock3: Translations allowed.
sib.fastconf.EADock3: solvation model is FACTS
sib.fastconf.EADock3: Centering rotations on the whole ligand.
sib.fastconf.EADock3: System  : 4394 atoms
sib.fastconf.EADock3: Ligand  : 80 atoms
sib.fastconf.EADock3: Receptor: 4314 atoms
sib.fastconf.EADock3:   Fixed part   : 4314 atoms
sib.fastconf.EADock3:   Flexible part: 0 atoms
sib.fastconf.EADock3: Blind docking
sib.fastconf.biodatastructures.molecules.FlexibleMoleculeBuilder: No RotateBond directive found.
sib.fastconf.biodatastructures.molecules.FlexibleMoleculeBuilder: Multiple keyword found in RotateBond directive.
sib.fastconf.biodatastructures.molecules.FlexibleMoleculeBuilder: Identify bonds.
sib.fastconf.biodatastructures.molecules.FlexibleMolecule: Total of 83 bonds found.
sib.fastconf.biodatastructures.molecules.FlexibleMolecule: Restricting dihedral rotations based on the number of atom on each side.
sib.fastconf.biodatastructures.molecules.FlexibleMolecule: 16 rotatable dihedral angles found.
sib.fastconf.biodatastructures.molecules.FlexibleMolecule: no user specified bond list.
sib.fastconf.biodatastructures.molecules.FlexibleMolecule: Filtering out dihedrals defined with an hydrogen.
sib.fastconf.biodatastructures.molecules.FlexibleMolecule: accepting bond 4327_4333_4338_4342
sib.fastconf.biodatastructures.molecules.FlexibleMolecule: accepting bond 4333_4338_4342_4344
sib.fastconf.biodatastructures.molecules.FlexibleMolecule: accepting bond 4338_4342_4344_4317
sib.fastconf.biodatastructures.molecules.FlexibleMolecule: accepting bond 4317_4344_4345_4318
sib.fastconf.biodatastructures.molecules.FlexibleMolecule: accepting bond 4318_4345_4346_4319
sib.fastconf.biodatastructures.molecules.FlexibleMolecule: found # 53 core atoms : [ 4315 4316 4320 4321 4322 4323 4324 4325 4326 4327 4328 4329 4330 4331 4332 4333 4334 4335 4336 4337 4338 4339 4340 4341 4349 4350 4351 4352 4353 4354 4355 4356 4357 4358 4359 4360 4361 4362 4363 4364 4365 4366 4367 4368 4369 4370 4371 4372 4374 4375 4376 4377 4378 ]
sib.fastconf.biodatastructures.molecules.FlexibleMolecule: found rotatable bond # 0 between 4333 4338
sib.fastconf.biodatastructures.molecules.FlexibleMolecule: Group FIX (51): [ 4315 4326 4374 4321 4330 4353 4320 4323 4349 4327 4358 4359 4322 4324 4331 4325 4332 4336 4329 4334 4328 4350 4351 4360 4361 4362 4337 4352 4339 4363 4364 4370 4371 4372 4335 4356 4357 4365 4366 4367 4354 4355 4340 4341 4316 4368 4369 4375 4376 4377 4378 ] 
sib.fastconf.biodatastructures.molecules.FlexibleMolecule: Group ROTATABLE (27): [ 4317 4344 4386 4318 4345 4387 4319 4346 4394 4342 4343 4373 4379 4380 4381 4382 4383 4384 4385 4347 4348 4388 4389 4390 4391 4392 4393 ] 
sib.fastconf.biodatastructures.molecules.FlexibleMolecule: Group ROTATABLE (Validation) (2): [ 4342 4343 ] 
sib.fastconf.biodatastructures.molecules.FlexibleMolecule: Group ROTATABLE (Non Validation) (21): [ 4317 4344 4386 4318 4345 4387 4319 4346 4394 4379 4380 4384 4385 4347 4348 4388 4389 4390 4391 4392 4393 ] 
sib.fastconf.biodatastructures.molecules.FlexibleMolecule: found rotatable bond # 1 between 4338 4342
sib.fastconf.biodatastructures.molecules.FlexibleMolecule: Group FIX (57): [ 4315 4326 4374 4321 4330 4353 4320 4323 4349 4327 4358 4359 4322 4324 4331 4325 4332 4336 4333 4329 4334 4328 4350 4351 4360 4361 4362 4337 4352 4339 4363 4364 4370 4371 4372 4335 4356 4357 4365 4366 4367 4354 4355 4340 4341 4316 4368 4369 4343 4373 4375 4376 4377 4378 4381 4382 4383 ] 
sib.fastconf.biodatastructures.molecules.FlexibleMolecule: Group ROTATABLE (21): [ 4317 4344 4386 4318 4345 4387 4319 4346 4394 4379 4380 4384 4385 4347 4348 4388 4389 4390 4391 4392 4393 ] 
sib.fastconf.biodatastructures.molecules.FlexibleMolecule: Group ROTATABLE (Validation) (1): [ 4344 ] 
sib.fastconf.biodatastructures.molecules.FlexibleMolecule: Group ROTATABLE (Non Validation) (18): [ 4317 4386 4318 4345 4387 4319 4346 4394 4384 4385 4347 4348 4388 4389 4390 4391 4392 4393 ] 
sib.fastconf.biodatastructures.molecules.FlexibleMolecule: found rotatable bond # 2 between 4342 4344
sib.fastconf.biodatastructures.molecules.FlexibleMolecule: Group FIX (60): [ 4315 4326 4374 4321 4330 4353 4320 4323 4349 4327 4358 4359 4322 4324 4331 4325 4332 4336 4333 4329 4334 4328 4350 4351 4360 4361 4362 4337 4352 4339 4363 4364 4370 4371 4372 4335 4338 4356 4357 4365 4366 4367 4354 4355 4340 4341 4316 4368 4369 4343 4373 4375 4376 4377 4378 4379 4380 4381 4382 4383 ] 
sib.fastconf.biodatastructures.molecules.FlexibleMolecule: Group ROTATABLE (18): [ 4317 4386 4318 4345 4387 4319 4346 4394 4384 4385 4347 4348 4388 4389 4390 4391 4392 4393 ] 
sib.fastconf.biodatastructures.molecules.FlexibleMolecule: Group ROTATABLE (Validation) (2): [ 4317 4345 ] 
sib.fastconf.biodatastructures.molecules.FlexibleMolecule: Group ROTATABLE (Non Validation) (14): [ 4318 4387 4319 4346 4394 4385 4347 4348 4388 4389 4390 4391 4392 4393 ] 
sib.fastconf.biodatastructures.molecules.FlexibleMolecule: found rotatable bond # 3 between 4344 4345
sib.fastconf.biodatastructures.molecules.FlexibleMolecule: Group FIX (64): [ 4315 4326 4374 4321 4330 4353 4320 4323 4349 4327 4358 4359 4322 4324 4331 4325 4332 4336 4333 4329 4334 4328 4350 4351 4360 4361 4362 4337 4352 4339 4363 4364 4370 4371 4372 4335 4338 4356 4357 4365 4366 4367 4354 4355 4340 4341 4316 4368 4369 4342 4343 4373 4375 4376 4377 4378 4379 4380 4381 4382 4383 4317 4384 4386 ] 
sib.fastconf.biodatastructures.molecules.FlexibleMolecule: Group ROTATABLE (14): [ 4318 4387 4319 4346 4394 4385 4347 4348 4388 4389 4390 4391 4392 4393 ] 
sib.fastconf.biodatastructures.molecules.FlexibleMolecule: Group ROTATABLE (Validation) (2): [ 4318 4346 ] 
sib.fastconf.biodatastructures.molecules.FlexibleMolecule: Group ROTATABLE (Non Validation) (10): [ 4319 4394 4347 4348 4388 4389 4390 4391 4392 4393 ] 
sib.fastconf.biodatastructures.molecules.FlexibleMolecule: found rotatable bond # 4 between 4345 4346
sib.fastconf.biodatastructures.molecules.FlexibleMolecule: Group FIX (68): [ 4315 4326 4374 4321 4330 4353 4320 4323 4349 4327 4358 4359 4322 4324 4331 4325 4332 4336 4333 4329 4334 4328 4350 4351 4360 4361 4362 4337 4352 4339 4363 4364 4370 4371 4372 4335 4338 4356 4357 4365 4366 4367 4354 4355 4340 4341 4316 4368 4369 4342 4343 4373 4375 4376 4377 4378 4344 4379 4380 4381 4382 4383 4317 4384 4386 4318 4385 4387 ] 
sib.fastconf.biodatastructures.molecules.FlexibleMolecule: Group ROTATABLE (10): [ 4319 4394 4347 4348 4388 4389 4390 4391 4392 4393 ] 
sib.fastconf.biodatastructures.molecules.FlexibleMolecule: Group ROTATABLE (Validation) (3): [ 4319 4347 4348 ] 
sib.fastconf.biodatastructures.molecules.FlexibleMolecule: Group ROTATABLE (Non Validation) (0): [ ] 
sib.fastconf.biodatastructures.molecules.FlexibleMolecule: Bond 4333 4338 has no putative parent, best bet is root node
sib.fastconf.biodatastructures.molecules.FlexibleMoleculeRotatable bond tree initialized 6 elements
sib.fastconf.biodatastructures.molecules.FlexibleMolecule: Detecting chiral carbons
sib.fastconf.biodatastructures.molecules.FlexibleMolecule: Atom 4320 C    [ 6.202 -1.987 0.94 ] is chiral
sib.fastconf.biodatastructures.molecules.FlexibleMolecule: Atom 4322 C2   [ 7.568 -1.286 0.649 ] is chiral
sib.fastconf.biodatastructures.molecules.FlexibleMolecule: Atom 4325 C5   [ 3.726 -3.4 0.073 ] is chiral
sib.fastconf.biodatastructures.molecules.FlexibleMolecule: Atom 4326 C6   [ 5.313 0.259 -0.01 ] is chiral
sib.fastconf.biodatastructures.molecules.FlexibleMolecule: Atom 4338 C18  [ 8.972 1.848 2.304 ] is chiral
sib.fastconf.biodatastructures.molecules.FlexibleMolecule: Atom 4344 C24  [ 10.26 2.58 0.23 ] is chiral
sib.fastconf.biodatastructures.molecules.FlexibleMolecule: Atom 4345 C25  [ 11.579 3.189 -0.262 ] is chiral
sib.fastconf.FastconfBuilder: Initialize non bonded list.
sib.fastconf.biodatastructures.scoring.moleculargrids.grids.InsideMolecularGrid: Calculating inside grid [382][463][438]
sib.fastconf.biodatastructures.scoring.moleculargrids.grids.InsideMolecularGrid: Inside grid calculated in 700 ms
sib.fastconf.biodatastructures.scoring.moleculargrids.grids.InsideMolecularGrid: Smoothing inside grid.
sib.fastconf.biodatastructures.scoring.moleculargrids.grids.InsideMolecularGrid: Inside grid smoothed in 790 ms
sib.fastconf.biodatastructures.scoring.EvaluatorBuilder: generation of the electrostatic grid took 10 ms.
sib.fastconf.FastconfBuilder: Initial energy: 257.54013
sib.fastconf.EADock3: EADock3 starting
sib.fastconf.EADock3: Box volume 423949.1 ?
sib.fastconf.EADock3: Xmin: -19.146 Xmax: 47.215 Xsize: 66.362
sib.fastconf.EADock3: Ymin: -19.361 Ymax: 63.089 Ysize: 82.450
sib.fastconf.EADock3: Zmin: -29.935 Zmax: 47.548 Zsize: 77.483
sib.fastconf.EADock3: Calculating pocket bias.
sib.fastconf.EADock3: 1 cavities identified.
sib.fastconf.EADock3: 2 magic points identified.
sib.fastconf.EADock3: 2 pocket points were identified in 1590 ms
sib.fastconf.EADock3: Calculating surface bias.
sib.fastconf.EADock3: 8500 surface points were identified in 5180 ms
sib.fastconf.EADock3: 0.0 % done
sib.fastconf.EADock3: 0.1 % done
sib.fastconf.EADock3: 0.2 % done
sib.fastconf.EADock3: 0.3 % done
sib.fastconf.EADock3: 0.4 % done
sib.fastconf.EADock3: 0.5 % done
sib.fastconf.EADock3: 0.6 % done
sib.fastconf.EADock3: 0.7 % done
sib.fastconf.EADock3: 0.8 % done
sib.fastconf.EADock3: 0.9 % done
sib.fastconf.EADock3: 1.0 % done
sib.fastconf.EADock3: 1.1 % done
sib.fastconf.EADock3: 1.2 % done
sib.fastconf.EADock3: 1.3 % done
sib.fastconf.EADock3: 1.4 % done
sib.fastconf.EADock3: 1.5 % done
sib.fastconf.EADock3: 1.6 % done
sib.fastconf.EADock3: 1.7 % done
sib.fastconf.EADock3: only 55/500001 BM accepted, exiting DSS.
sib.fastconf.EADock3: The generation of 55 conformations took 1001400 s
sib.fastconf.EADock3: The DSS engine failed 495001 times to find a suitable BMs within the allowed time limit of 500 ms
sib.fastconf.EADock3: Minimizing binding mode 0, energy is 536.70215, rmsd is 15.538272
sib.fastconf.EADock3: Minimizing binding mode 1, energy is 597.8175, rmsd is 1.2452203
sib.fastconf.EADock3: Minimizing binding mode 2, energy is 1120.8314, rmsd is 1.2231343
sib.fastconf.EADock3: Minimizing binding mode 3, energy is 1134.6774, rmsd is 33.878033
sib.fastconf.EADock3: Minimizing binding mode 4, energy is 1216.1857, rmsd is 16.643925
sib.fastconf.EADock3: Minimizing binding mode 5, energy is 1256.492, rmsd is 16.557167
sib.fastconf.EADock3: Minimizing binding mode 6, energy is 1273.6091, rmsd is 32.690815
sib.fastconf.EADock3: Minimizing binding mode 7, energy is 1353.8064, rmsd is 16.001118
sib.fastconf.EADock3: Minimizing binding mode 8, energy is 1444.3284, rmsd is 16.220165
sib.fastconf.EADock3: Minimizing binding mode 9, energy is 1455.5354, rmsd is 15.740163
sib.fastconf.EADock3: Minimizing binding mode 10, energy is 1468.6361, rmsd is 14.726927
sib.fastconf.EADock3: Minimizing binding mode 11, energy is 1469.8774, rmsd is 15.921636
sib.fastconf.EADock3: Minimizing binding mode 12, energy is 1521.2101, rmsd is 15.126594
sib.fastconf.EADock3: Minimizing binding mode 13, energy is 1728.8577, rmsd is 15.174819
sib.fastconf.EADock3: Minimizing binding mode 14, energy is 1766.4989, rmsd is 1.7121149
sib.fastconf.EADock3: Minimizing binding mode 15, energy is 1792.2994, rmsd is 15.044458
sib.fastconf.EADock3: Minimizing binding mode 16, energy is 1984.4648, rmsd is 15.564597
sib.fastconf.EADock3: Minimizing binding mode 17, energy is 2049.7537, rmsd is 15.440725
sib.fastconf.EADock3: Minimizing binding mode 18, energy is 2120.9766, rmsd is 14.233288
sib.fastconf.EADock3: Minimizing binding mode 19, energy is 2146.214, rmsd is 17.281942
sib.fastconf.EADock3: Minimizing binding mode 20, energy is 2194.0125, rmsd is 14.9286175
sib.fastconf.EADock3: Minimizing binding mode 21, energy is 2244.34, rmsd is 16.386213
sib.fastconf.EADock3: Minimizing binding mode 22, energy is 2250.7495, rmsd is 14.011817
sib.fastconf.EADock3: Minimizing binding mode 23, energy is 2291.337, rmsd is 14.33552
sib.fastconf.EADock3: Minimizing binding mode 24, energy is 2338.4192, rmsd is 15.803418
sib.fastconf.EADock3: Minimizing binding mode 25, energy is 2446.4229, rmsd is 15.746576
sib.fastconf.EADock3: Minimizing binding mode 26, energy is 2593.3186, rmsd is 17.577057
sib.fastconf.EADock3: Minimizing binding mode 27, energy is 2613.802, rmsd is 2.6380155
sib.fastconf.EADock3: Minimizing binding mode 28, energy is 2704.1572, rmsd is 17.429647
sib.fastconf.EADock3: Minimizing binding mode 29, energy is 2729.5583, rmsd is 2.0750396
sib.fastconf.EADock3: Minimizing binding mode 30, energy is 2735.0686, rmsd is 17.367067
sib.fastconf.EADock3: Minimizing binding mode 31, energy is 2773.9548, rmsd is 14.709173
sib.fastconf.EADock3: Minimizing binding mode 32, energy is 3017.7676, rmsd is 15.794881
sib.fastconf.EADock3: Minimizing binding mode 33, energy is 3042.3513, rmsd is 16.971987
sib.fastconf.EADock3: Minimizing binding mode 34, energy is 3064.164, rmsd is 16.934587
sib.fastconf.EADock3: Minimizing binding mode 35, energy is 3106.8096, rmsd is 15.433838
sib.fastconf.EADock3: Minimizing binding mode 36, energy is 3203.0935, rmsd is 15.030349
sib.fastconf.EADock3: Minimizing binding mode 37, energy is 3271.9, rmsd is 15.41308
sib.fastconf.EADock3: Minimizing binding mode 38, energy is 3443.5337, rmsd is 16.691132
sib.fastconf.EADock3: Minimizing binding mode 39, energy is 3576.4731, rmsd is 15.141429
sib.fastconf.EADock3: Minimizing binding mode 40, energy is 3580.7896, rmsd is 17.455835
sib.fastconf.EADock3: Minimizing binding mode 41, energy is 3738.4055, rmsd is 16.13313
sib.fastconf.EADock3: Minimizing binding mode 42, energy is 3761.6155, rmsd is 17.078661
sib.fastconf.EADock3: Minimizing binding mode 43, energy is 3818.034, rmsd is 17.404535
sib.fastconf.EADock3: Minimizing binding mode 44, energy is 3884.211, rmsd is 16.685722
sib.fastconf.EADock3: Minimizing binding mode 45, energy is 4013.1294, rmsd is 14.358298
sib.fastconf.EADock3: Minimizing binding mode 46, energy is 4275.5537, rmsd is 16.575163
sib.fastconf.EADock3: Minimizing binding mode 47, energy is 4479.097, rmsd is 14.885416
sib.fastconf.EADock3: Minimizing binding mode 48, energy is 4503.2627, rmsd is 14.844165
sib.fastconf.EADock3: Minimizing binding mode 49, energy is 4646.684, rmsd is 16.95874
sib.fastconf.EADock3: Minimizing binding mode 50, energy is 4654.9014, rmsd is 3.5679855
sib.fastconf.EADock3: Minimizing binding mode 51, energy is 4659.256, rmsd is 16.102867
sib.fastconf.EADock3: Minimizing binding mode 52, energy is 5021.8716, rmsd is 15.534268
sib.fastconf.EADock3: Minimizing binding mode 53, energy is 5070.4253, rmsd is 14.559331
sib.fastconf.EADock3: Minimizing binding mode 54, energy is 5354.757, rmsd is 16.909742
sib.fastconf.EADock3: Filter out binding modes with an energy above 3.4028235E38 (3.4028235E38 above the most favorable binding mode, which has an energy of 54.4448)
sib.wrappers.md.charmm.ExtendedCharmmWrapper: CHARMM timers: CPU time: 24.92 seconds
sib.wrappers.md.charmm.ExtendedCharmmWrapper: CHARMM timers: Elapsed time: 1050.46 seconds.
sib.fastconf.EADock3: Starting clustering
sib.fastconf.EADock3: Clustering iteration 0 took 0 ms and merged 9 clusters.
sib.fastconf.EADock3: Clustering iteration 1 took 0 ms and merged 0 clusters.
sib.fastconf.EADock3: Clustering took 0 ms.
sib.fastconf.EADock3: 55 elements were gathered in 46 clusters.
sib.fastconf.EADock3: Evaluating cluster 0/46
sib.fastconf.EADock3: Evaluating binding mode 0/1 with FACTS
sib.fastconf.EADock3: Evaluating cluster 1/46
sib.fastconf.EADock3: Evaluating binding mode 0/1 with FACTS
sib.fastconf.EADock3: Evaluating cluster 2/46
sib.fastconf.EADock3: Evaluating binding mode 0/1 with FACTS
sib.fastconf.EADock3: Evaluating cluster 3/46
sib.fastconf.EADock3: Evaluating binding mode 0/1 with FACTS
sib.fastconf.EADock3: Evaluating cluster 4/46
sib.fastconf.EADock3: Evaluating binding mode 0/1 with FACTS
sib.fastconf.EADock3: Evaluating cluster 5/46
sib.fastconf.EADock3: Evaluating binding mode 0/1 with FACTS
sib.fastconf.EADock3: Evaluating cluster 6/46
sib.fastconf.EADock3: Evaluating binding mode 0/1 with FACTS
sib.fastconf.EADock3: Evaluating cluster 7/46
sib.fastconf.EADock3: Evaluating binding mode 0/1 with FACTS
sib.fastconf.EADock3: Evaluating cluster 8/46
sib.fastconf.EADock3: Evaluating binding mode 0/1 with FACTS
sib.fastconf.EADock3: Evaluating cluster 9/46
sib.fastconf.EADock3: Evaluating binding mode 0/1 with FACTS
sib.fastconf.EADock3: Evaluating cluster 10/46
sib.fastconf.EADock3: Evaluating binding mode 0/1 with FACTS
sib.fastconf.EADock3: Evaluating cluster 11/46
sib.fastconf.EADock3: Evaluating binding mode 0/1 with FACTS
sib.fastconf.EADock3: Evaluating cluster 12/46
sib.fastconf.EADock3: Evaluating binding mode 0/1 with FACTS
sib.fastconf.EADock3: Evaluating cluster 13/46
sib.fastconf.EADock3: Evaluating binding mode 0/1 with FACTS
sib.fastconf.EADock3: Evaluating cluster 14/46
sib.fastconf.EADock3: Evaluating binding mode 0/1 with FACTS
sib.fastconf.EADock3: Evaluating cluster 15/46
sib.fastconf.EADock3: Evaluating binding mode 0/1 with FACTS
sib.fastconf.EADock3: Evaluating cluster 16/46
sib.fastconf.EADock3: Evaluating binding mode 0/1 with FACTS
sib.fastconf.EADock3: Evaluating cluster 17/46
sib.fastconf.EADock3: Evaluating binding mode 0/1 with FACTS
sib.fastconf.EADock3: Evaluating cluster 18/46
sib.fastconf.EADock3: Evaluating binding mode 0/1 with FACTS
sib.fastconf.EADock3: Evaluating cluster 19/46
sib.fastconf.EADock3: Evaluating binding mode 0/1 with FACTS
sib.fastconf.EADock3: Evaluating cluster 20/46
sib.fastconf.EADock3: Evaluating binding mode 0/2 with FACTS
sib.fastconf.EADock3: Evaluating binding mode 1/2 with FACTS
sib.fastconf.EADock3: Evaluating cluster 21/46
sib.fastconf.EADock3: Evaluating binding mode 0/1 with FACTS
sib.fastconf.EADock3: Evaluating cluster 22/46
sib.fastconf.EADock3: Evaluating binding mode 0/1 with FACTS
sib.fastconf.EADock3: Evaluating cluster 23/46
sib.fastconf.EADock3: Evaluating binding mode 0/2 with FACTS
sib.fastconf.EADock3: Evaluating binding mode 1/2 with FACTS
sib.fastconf.EADock3: Evaluating cluster 24/46
sib.fastconf.EADock3: Evaluating binding mode 0/1 with FACTS
sib.fastconf.EADock3: Evaluating cluster 25/46
sib.fastconf.EADock3: Evaluating binding mode 0/1 with FACTS
sib.fastconf.EADock3: Evaluating cluster 26/46
sib.fastconf.EADock3: Evaluating binding mode 0/1 with FACTS
sib.fastconf.EADock3: Evaluating cluster 27/46
sib.fastconf.EADock3: Evaluating binding mode 0/1 with FACTS
sib.fastconf.EADock3: Evaluating cluster 28/46
sib.fastconf.EADock3: Evaluating binding mode 0/3 with FACTS
sib.fastconf.EADock3: Evaluating binding mode 1/3 with FACTS
sib.fastconf.EADock3: Evaluating binding mode 2/3 with FACTS
sib.fastconf.EADock3: Evaluating cluster 29/46
sib.fastconf.EADock3: Evaluating binding mode 0/2 with FACTS
sib.fastconf.EADock3: Evaluating binding mode 1/2 with FACTS
sib.fastconf.EADock3: Evaluating cluster 30/46
sib.fastconf.EADock3: Evaluating binding mode 0/1 with FACTS
sib.fastconf.EADock3: Evaluating cluster 31/46
sib.fastconf.EADock3: Evaluating binding mode 0/1 with FACTS
sib.fastconf.EADock3: Evaluating cluster 32/46
sib.fastconf.EADock3: Evaluating binding mode 0/1 with FACTS
sib.fastconf.EADock3: Evaluating cluster 33/46
sib.fastconf.EADock3: Evaluating binding mode 0/2 with FACTS
sib.fastconf.EADock3: Evaluating binding mode 1/2 with FACTS
sib.fastconf.EADock3: Evaluating cluster 34/46
sib.fastconf.EADock3: Evaluating binding mode 0/1 with FACTS
sib.fastconf.EADock3: Evaluating cluster 35/46
sib.fastconf.EADock3: Evaluating binding mode 0/1 with FACTS
sib.fastconf.EADock3: Evaluating cluster 36/46
sib.fastconf.EADock3: Evaluating binding mode 0/1 with FACTS
sib.fastconf.EADock3: Evaluating cluster 37/46
sib.fastconf.EADock3: Evaluating binding mode 0/1 with FACTS
sib.fastconf.EADock3: Evaluating cluster 38/46
sib.fastconf.EADock3: Evaluating binding mode 0/1 with FACTS
sib.fastconf.EADock3: Evaluating cluster 39/46
sib.fastconf.EADock3: Evaluating binding mode 0/1 with FACTS
sib.fastconf.EADock3: Evaluating cluster 40/46
sib.fastconf.EADock3: Evaluating binding mode 0/1 with FACTS
sib.fastconf.EADock3: Evaluating cluster 41/46
sib.fastconf.EADock3: Evaluating binding mode 0/1 with FACTS
sib.fastconf.EADock3: Evaluating cluster 42/46
sib.fastconf.EADock3: Evaluating binding mode 0/2 with FACTS
sib.fastconf.EADock3: Evaluating binding mode 1/2 with FACTS
sib.fastconf.EADock3: Evaluating cluster 43/46
sib.fastconf.EADock3: Evaluating binding mode 0/2 with FACTS
sib.fastconf.EADock3: Evaluating binding mode 1/2 with FACTS
sib.fastconf.EADock3: Evaluating cluster 44/46
sib.fastconf.EADock3: Evaluating binding mode 0/2 with FACTS
sib.fastconf.EADock3: Evaluating binding mode 1/2 with FACTS
sib.fastconf.EADock3: Evaluating cluster 45/46
sib.fastconf.EADock3: Evaluating binding mode 0/1 with FACTS
sib.wrappers.md.charmm.ExtendedCharmmWrapper: CHARMM timers: CPU time: 12.72 seconds
sib.wrappers.md.charmm.ExtendedCharmmWrapper: CHARMM timers: Elapsed time: 12.8961 seconds.
sib.fastconf.EADock3: Starting cluster expansion.
sib.fastconf.EADock3: System  : 4394 atoms
sib.fastconf.EADock3: Ligand  : 80 atoms
sib.fastconf.EADock3: Receptor: 4314 atoms
sib.fastconf.EADock3:   Fixed part   : 4314 atoms
sib.fastconf.EADock3:   Flexible part: 0 atoms
sib.fastconf.EADock3: Expanding cluster 0/32
sib.fastconf.EADock3: Expanding cluster 1/32
sib.fastconf.EADock3: Expanding cluster 2/32
sib.fastconf.EADock3: Expanding cluster 3/32
sib.fastconf.EADock3: Expanding cluster 4/32
sib.fastconf.EADock3: Expanding cluster 5/32
sib.fastconf.EADock3: Expanding cluster 6/32
sib.fastconf.EADock3: Expanding cluster 7/32
sib.fastconf.EADock3: Expanding cluster 8/32
sib.fastconf.EADock3: Expanding cluster 9/32
sib.fastconf.EADock3: Expanding cluster 10/32
sib.fastconf.EADock3: Expanding cluster 11/32
sib.fastconf.EADock3: Expanding cluster 12/32
sib.fastconf.EADock3: Expanding cluster 13/32
sib.fastconf.EADock3: Expanding cluster 14/32
sib.fastconf.EADock3: Expanding cluster 15/32
sib.fastconf.EADock3: Expanding cluster 16/32
sib.fastconf.EADock3: Expanding cluster 17/32
sib.fastconf.EADock3: Expanding cluster 18/32
sib.fastconf.EADock3: Expanding cluster 19/32
sib.fastconf.EADock3: Expanding cluster 20/32
sib.fastconf.EADock3: Expanding cluster 21/32
sib.fastconf.EADock3: Expanding cluster 22/32
sib.fastconf.EADock3: Expanding cluster 23/32
sib.fastconf.EADock3: Expanding cluster 24/32
sib.fastconf.EADock3: Expanding cluster 25/32
sib.fastconf.EADock3: Expanding cluster 26/32
sib.fastconf.EADock3: Expanding cluster 27/32
sib.fastconf.EADock3: Expanding cluster 28/32
sib.fastconf.EADock3: Expanding cluster 29/32
sib.fastconf.EADock3: Expanding cluster 30/32
sib.fastconf.EADock3: Expanding cluster 31/32
sib.wrappers.md.charmm.ExtendedCharmmWrapper: CHARMM timers: CPU time: 129.05 seconds
sib.wrappers.md.charmm.ExtendedCharmmWrapper: CHARMM timers: Elapsed time: 129.561 seconds.
sib.fastconf.EADock3: Starting clustering
sib.fastconf.EADock3: Clustering iteration 0 took 10 ms and merged 226 clusters.
sib.fastconf.EADock3: Clustering iteration 1 took 0 ms and merged 0 clusters.
sib.fastconf.EADock3: Clustering took 20 ms.
sib.fastconf.EADock3: 256 elements were gathered in 30 clusters.
sib.fastconf.EADock3: clusters expanded, 256 binding modes generated
sib.fastconf.EADock3: Evaluating cluster 0/30
sib.fastconf.EADock3: Evaluating binding mode 0/8 with FACTS
sib.fastconf.EADock3: Evaluating binding mode 1/8 with FACTS
sib.fastconf.EADock3: Evaluating binding mode 2/8 with FACTS
sib.fastconf.EADock3: Evaluating binding mode 3/8 with FACTS
sib.fastconf.EADock3: Evaluating binding mode 4/8 with FACTS
sib.fastconf.EADock3: Evaluating binding mode 5/8 with FACTS
sib.fastconf.EADock3: Evaluating binding mode 6/8 with FACTS
sib.fastconf.EADock3: Evaluating binding mode 7/8 with FACTS
sib.fastconf.EADock3: Evaluating cluster 1/30
sib.fastconf.EADock3: Evaluating binding mode 0/12 with FACTS
sib.fastconf.EADock3: Evaluating binding mode 1/12 with FACTS
sib.fastconf.EADock3: Evaluating binding mode 2/12 with FACTS
sib.fastconf.EADock3: Evaluating binding mode 3/12 with FACTS
sib.fastconf.EADock3: Evaluating binding mode 4/12 with FACTS
sib.fastconf.EADock3: Evaluating binding mode 5/12 with FACTS
sib.fastconf.EADock3: Evaluating binding mode 6/12 with FACTS
sib.fastconf.EADock3: Evaluating binding mode 7/12 with FACTS
sib.fastconf.EADock3: Evaluating binding mode 8/12 with FACTS
sib.fastconf.EADock3: Evaluating binding mode 9/12 with FACTS
sib.fastconf.EADock3: Evaluating binding mode 10/12 with FACTS
sib.fastconf.EADock3: Evaluating binding mode 11/12 with FACTS
sib.fastconf.EADock3: Evaluating cluster 2/30
sib.fastconf.EADock3: Evaluating binding mode 0/4 with FACTS
sib.fastconf.EADock3: Evaluating binding mode 1/4 with FACTS
sib.fastconf.EADock3: Evaluating binding mode 2/4 with FACTS
sib.fastconf.EADock3: Evaluating binding mode 3/4 with FACTS
sib.fastconf.EADock3: Evaluating cluster 3/30
sib.fastconf.EADock3: Evaluating binding mode 0/8 with FACTS
sib.fastconf.EADock3: Evaluating binding mode 1/8 with FACTS
sib.fastconf.EADock3: Evaluating binding mode 2/8 with FACTS
sib.fastconf.EADock3: Evaluating binding mode 3/8 with FACTS
sib.fastconf.EADock3: Evaluating binding mode 4/8 with FACTS
sib.fastconf.EADock3: Evaluating binding mode 5/8 with FACTS
sib.fastconf.EADock3: Evaluating binding mode 6/8 with FACTS
sib.fastconf.EADock3: Evaluating binding mode 7/8 with FACTS
sib.fastconf.EADock3: Evaluating cluster 4/30
sib.fastconf.EADock3: Evaluating binding mode 0/8 with FACTS
sib.fastconf.EADock3: Evaluating binding mode 1/8 with FACTS
sib.fastconf.EADock3: Evaluating binding mode 2/8 with FACTS
sib.fastconf.EADock3: Evaluating binding mode 3/8 with FACTS
sib.fastconf.EADock3: Evaluating binding mode 4/8 with FACTS
sib.fastconf.EADock3: Evaluating binding mode 5/8 with FACTS
sib.fastconf.EADock3: Evaluating binding mode 6/8 with FACTS
sib.fastconf.EADock3: Evaluating binding mode 7/8 with FACTS
sib.fastconf.EADock3: Evaluating cluster 5/30
sib.fastconf.EADock3: Evaluating binding mode 0/16 with FACTS
sib.fastconf.EADock3: Evaluating binding mode 1/16 with FACTS
sib.fastconf.EADock3: Evaluating binding mode 2/16 with FACTS
sib.fastconf.EADock3: Evaluating binding mode 3/16 with FACTS
sib.fastconf.EADock3: Evaluating binding mode 4/16 with FACTS
sib.fastconf.EADock3: Evaluating binding mode 5/16 with FACTS
sib.fastconf.EADock3: Evaluating binding mode 6/16 with FACTS
sib.fastconf.EADock3: Evaluating binding mode 7/16 with FACTS
sib.fastconf.EADock3: Evaluating binding mode 8/16 with FACTS
sib.fastconf.EADock3: Evaluating binding mode 9/16 with FACTS
sib.fastconf.EADock3: Evaluating binding mode 10/16 with FACTS
sib.fastconf.EADock3: Evaluating binding mode 11/16 with FACTS
sib.fastconf.EADock3: Evaluating binding mode 12/16 with FACTS
sib.fastconf.EADock3: Evaluating binding mode 13/16 with FACTS
sib.fastconf.EADock3: Evaluating binding mode 14/16 with FACTS
sib.fastconf.EADock3: Evaluating binding mode 15/16 with FACTS
sib.fastconf.EADock3: Evaluating cluster 6/30
sib.fastconf.EADock3: Evaluating binding mode 0/8 with FACTS
sib.fastconf.EADock3: Evaluating binding mode 1/8 with FACTS
sib.fastconf.EADock3: Evaluating binding mode 2/8 with FACTS
sib.fastconf.EADock3: Evaluating binding mode 3/8 with FACTS
sib.fastconf.EADock3: Evaluating binding mode 4/8 with FACTS
sib.fastconf.EADock3: Evaluating binding mode 5/8 with FACTS
sib.fastconf.EADock3: Evaluating binding mode 6/8 with FACTS
sib.fastconf.EADock3: Evaluating binding mode 7/8 with FACTS
sib.fastconf.EADock3: Evaluating cluster 7/30
sib.fastconf.EADock3: Evaluating binding mode 0/8 with FACTS
sib.fastconf.EADock3: Evaluating binding mode 1/8 with FACTS
sib.fastconf.EADock3: Evaluating binding mode 2/8 with FACTS
sib.fastconf.EADock3: Evaluating binding mode 3/8 with FACTS
sib.fastconf.EADock3: Evaluating binding mode 4/8 with FACTS
sib.fastconf.EADock3: Evaluating binding mode 5/8 with FACTS
sib.fastconf.EADock3: Evaluating binding mode 6/8 with FACTS
sib.fastconf.EADock3: Evaluating binding mode 7/8 with FACTS
sib.fastconf.EADock3: Evaluating cluster 8/30
sib.fastconf.EADock3: Evaluating binding mode 0/8 with FACTS
sib.fastconf.EADock3: Evaluating binding mode 1/8 with FACTS
sib.fastconf.EADock3: Evaluating binding mode 2/8 with FACTS
sib.fastconf.EADock3: Evaluating binding mode 3/8 with FACTS
sib.fastconf.EADock3: Evaluating binding mode 4/8 with FACTS
sib.fastconf.EADock3: Evaluating binding mode 5/8 with FACTS
sib.fastconf.EADock3: Evaluating binding mode 6/8 with FACTS
sib.fastconf.EADock3: Evaluating binding mode 7/8 with FACTS
sib.fastconf.EADock3: Evaluating cluster 9/30
sib.fastconf.EADock3: Evaluating binding mode 0/8 with FACTS
sib.fastconf.EADock3: Evaluating binding mode 1/8 with FACTS
sib.fastconf.EADock3: Evaluating binding mode 2/8 with FACTS
sib.fastconf.EADock3: Evaluating binding mode 3/8 with FACTS
sib.fastconf.EADock3: Evaluating binding mode 4/8 with FACTS
sib.fastconf.EADock3: Evaluating binding mode 5/8 with FACTS
sib.fastconf.EADock3: Evaluating binding mode 6/8 with FACTS
sib.fastconf.EADock3: Evaluating binding mode 7/8 with FACTS
sib.fastconf.EADock3: Evaluating cluster 10/30
sib.fastconf.EADock3: Evaluating binding mode 0/8 with FACTS
sib.fastconf.EADock3: Evaluating binding mode 1/8 with FACTS
sib.fastconf.EADock3: Evaluating binding mode 2/8 with FACTS
sib.fastconf.EADock3: Evaluating binding mode 3/8 with FACTS
sib.fastconf.EADock3: Evaluating binding mode 4/8 with FACTS
sib.fastconf.EADock3: Evaluating binding mode 5/8 with FACTS
sib.fastconf.EADock3: Evaluating binding mode 6/8 with FACTS
sib.fastconf.EADock3: Evaluating binding mode 7/8 with FACTS
sib.fastconf.EADock3: Evaluating cluster 11/30
sib.fastconf.EADock3: Evaluating binding mode 0/8 with FACTS
sib.fastconf.EADock3: Evaluating binding mode 1/8 with FACTS
sib.fastconf.EADock3: Evaluating binding mode 2/8 with FACTS
sib.fastconf.EADock3: Evaluating binding mode 3/8 with FACTS
sib.fastconf.EADock3: Evaluating binding mode 4/8 with FACTS
sib.fastconf.EADock3: Evaluating binding mode 5/8 with FACTS
sib.fastconf.EADock3: Evaluating binding mode 6/8 with FACTS
sib.fastconf.EADock3: Evaluating binding mode 7/8 with FACTS
sib.fastconf.EADock3: Evaluating cluster 12/30
sib.fastconf.EADock3: Evaluating binding mode 0/8 with FACTS
sib.fastconf.EADock3: Evaluating binding mode 1/8 with FACTS
sib.fastconf.EADock3: Evaluating binding mode 2/8 with FACTS
sib.fastconf.EADock3: Evaluating binding mode 3/8 with FACTS
sib.fastconf.EADock3: Evaluating binding mode 4/8 with FACTS
sib.fastconf.EADock3: Evaluating binding mode 5/8 with FACTS
sib.fastconf.EADock3: Evaluating binding mode 6/8 with FACTS
sib.fastconf.EADock3: Evaluating binding mode 7/8 with FACTS
sib.fastconf.EADock3: Evaluating cluster 13/30
sib.fastconf.EADock3: Evaluating binding mode 0/8 with FACTS
sib.fastconf.EADock3: Evaluating binding mode 1/8 with FACTS
sib.fastconf.EADock3: Evaluating binding mode 2/8 with FACTS
sib.fastconf.EADock3: Evaluating binding mode 3/8 with FACTS
sib.fastconf.EADock3: Evaluating binding mode 4/8 with FACTS
sib.fastconf.EADock3: Evaluating binding mode 5/8 with FACTS
sib.fastconf.EADock3: Evaluating binding mode 6/8 with FACTS
sib.fastconf.EADock3: Evaluating binding mode 7/8 with FACTS
sib.fastconf.EADock3: Evaluating cluster 14/30
sib.fastconf.EADock3: Evaluating binding mode 0/8 with FACTS
sib.fastconf.EADock3: Evaluating binding mode 1/8 with FACTS
sib.fastconf.EADock3: Evaluating binding mode 2/8 with FACTS
sib.fastconf.EADock3: Evaluating binding mode 3/8 with FACTS
sib.fastconf.EADock3: Evaluating binding mode 4/8 with FACTS
sib.fastconf.EADock3: Evaluating binding mode 5/8 with FACTS
sib.fastconf.EADock3: Evaluating binding mode 6/8 with FACTS
sib.fastconf.EADock3: Evaluating binding mode 7/8 with FACTS
sib.fastconf.EADock3: Evaluating cluster 15/30
sib.fastconf.EADock3: Evaluating binding mode 0/8 with FACTS
sib.fastconf.EADock3: Evaluating binding mode 1/8 with FACTS
sib.fastconf.EADock3: Evaluating binding mode 2/8 with FACTS
sib.fastconf.EADock3: Evaluating binding mode 3/8 with FACTS
sib.fastconf.EADock3: Evaluating binding mode 4/8 with FACTS
sib.fastconf.EADock3: Evaluating binding mode 5/8 with FACTS
sib.fastconf.EADock3: Evaluating binding mode 6/8 with FACTS
sib.fastconf.EADock3: Evaluating binding mode 7/8 with FACTS
sib.fastconf.EADock3: Evaluating cluster 16/30
sib.fastconf.EADock3: Evaluating binding mode 0/8 with FACTS
sib.fastconf.EADock3: Evaluating binding mode 1/8 with FACTS
sib.fastconf.EADock3: Evaluating binding mode 2/8 with FACTS
sib.fastconf.EADock3: Evaluating binding mode 3/8 with FACTS
sib.fastconf.EADock3: Evaluating binding mode 4/8 with FACTS
sib.fastconf.EADock3: Evaluating binding mode 5/8 with FACTS
sib.fastconf.EADock3: Evaluating binding mode 6/8 with FACTS
sib.fastconf.EADock3: Evaluating binding mode 7/8 with FACTS
sib.fastconf.EADock3: Evaluating cluster 17/30
sib.fastconf.EADock3: Evaluating binding mode 0/8 with FACTS
sib.fastconf.EADock3: Evaluating binding mode 1/8 with FACTS
sib.fastconf.EADock3: Evaluating binding mode 2/8 with FACTS
sib.fastconf.EADock3: Evaluating binding mode 3/8 with FACTS
sib.fastconf.EADock3: Evaluating binding mode 4/8 with FACTS
sib.fastconf.EADock3: Evaluating binding mode 5/8 with FACTS
sib.fastconf.EADock3: Evaluating binding mode 6/8 with FACTS
sib.fastconf.EADock3: Evaluating binding mode 7/8 with FACTS
sib.fastconf.EADock3: Evaluating cluster 18/30
sib.fastconf.EADock3: Evaluating binding mode 0/8 with FACTS
sib.fastconf.EADock3: Evaluating binding mode 1/8 with FACTS
sib.fastconf.EADock3: Evaluating binding mode 2/8 with FACTS
sib.fastconf.EADock3: Evaluating binding mode 3/8 with FACTS
sib.fastconf.EADock3: Evaluating binding mode 4/8 with FACTS
sib.fastconf.EADock3: Evaluating binding mode 5/8 with FACTS
sib.fastconf.EADock3: Evaluating binding mode 6/8 with FACTS
sib.fastconf.EADock3: Evaluating binding mode 7/8 with FACTS
sib.fastconf.EADock3: Evaluating cluster 19/30
sib.fastconf.EADock3: Evaluating binding mode 0/8 with FACTS
sib.fastconf.EADock3: Evaluating binding mode 1/8 with FACTS
sib.fastconf.EADock3: Evaluating binding mode 2/8 with FACTS
sib.fastconf.EADock3: Evaluating binding mode 3/8 with FACTS
sib.fastconf.EADock3: Evaluating binding mode 4/8 with FACTS
sib.fastconf.EADock3: Evaluating binding mode 5/8 with FACTS
sib.fastconf.EADock3: Evaluating binding mode 6/8 with FACTS
sib.fastconf.EADock3: Evaluating binding mode 7/8 with FACTS
sib.fastconf.EADock3: Evaluating cluster 20/30
sib.fastconf.EADock3: Evaluating binding mode 0/8 with FACTS
sib.fastconf.EADock3: Evaluating binding mode 1/8 with FACTS
sib.fastconf.EADock3: Evaluating binding mode 2/8 with FACTS
sib.fastconf.EADock3: Evaluating binding mode 3/8 with FACTS
sib.fastconf.EADock3: Evaluating binding mode 4/8 with FACTS
sib.fastconf.EADock3: Evaluating binding mode 5/8 with FACTS
sib.fastconf.EADock3: Evaluating binding mode 6/8 with FACTS
sib.fastconf.EADock3: Evaluating binding mode 7/8 with FACTS
sib.fastconf.EADock3: Evaluating cluster 21/30
sib.fastconf.EADock3: Evaluating binding mode 0/8 with FACTS
sib.fastconf.EADock3: Evaluating binding mode 1/8 with FACTS
sib.fastconf.EADock3: Evaluating binding mode 2/8 with FACTS
sib.fastconf.EADock3: Evaluating binding mode 3/8 with FACTS
sib.fastconf.EADock3: Evaluating binding mode 4/8 with FACTS
sib.fastconf.EADock3: Evaluating binding mode 5/8 with FACTS
sib.fastconf.EADock3: Evaluating binding mode 6/8 with FACTS
sib.fastconf.EADock3: Evaluating binding mode 7/8 with FACTS
sib.fastconf.EADock3: Evaluating cluster 22/30
sib.fastconf.EADock3: Evaluating binding mode 0/8 with FACTS
sib.fastconf.EADock3: Evaluating binding mode 1/8 with FACTS
sib.fastconf.EADock3: Evaluating binding mode 2/8 with FACTS
sib.fastconf.EADock3: Evaluating binding mode 3/8 with FACTS
sib.fastconf.EADock3: Evaluating binding mode 4/8 with FACTS
sib.fastconf.EADock3: Evaluating binding mode 5/8 with FACTS
sib.fastconf.EADock3: Evaluating binding mode 6/8 with FACTS
sib.fastconf.EADock3: Evaluating binding mode 7/8 with FACTS
sib.fastconf.EADock3: Evaluating cluster 23/30
sib.fastconf.EADock3: Evaluating binding mode 0/16 with FACTS
sib.fastconf.EADock3: Evaluating binding mode 1/16 with FACTS
sib.fastconf.EADock3: Evaluating binding mode 2/16 with FACTS
sib.fastconf.EADock3: Evaluating binding mode 3/16 with FACTS
sib.fastconf.EADock3: Evaluating binding mode 4/16 with FACTS
sib.fastconf.EADock3: Evaluating binding mode 5/16 with FACTS
sib.fastconf.EADock3: Evaluating binding mode 6/16 with FACTS
sib.fastconf.EADock3: Evaluating binding mode 7/16 with FACTS
sib.fastconf.EADock3: Evaluating binding mode 8/16 with FACTS
sib.fastconf.EADock3: Evaluating binding mode 9/16 with FACTS
sib.fastconf.EADock3: Evaluating binding mode 10/16 with FACTS
sib.fastconf.EADock3: Evaluating binding mode 11/16 with FACTS
sib.fastconf.EADock3: Evaluating binding mode 12/16 with FACTS
sib.fastconf.EADock3: Evaluating binding mode 13/16 with FACTS
sib.fastconf.EADock3: Evaluating binding mode 14/16 with FACTS
sib.fastconf.EADock3: Evaluating binding mode 15/16 with FACTS
sib.fastconf.EADock3: Evaluating cluster 24/30
sib.fastconf.EADock3: Evaluating binding mode 0/8 with FACTS
sib.fastconf.EADock3: Evaluating binding mode 1/8 with FACTS
sib.fastconf.EADock3: Evaluating binding mode 2/8 with FACTS
sib.fastconf.EADock3: Evaluating binding mode 3/8 with FACTS
sib.fastconf.EADock3: Evaluating binding mode 4/8 with FACTS
sib.fastconf.EADock3: Evaluating binding mode 5/8 with FACTS
sib.fastconf.EADock3: Evaluating binding mode 6/8 with FACTS
sib.fastconf.EADock3: Evaluating binding mode 7/8 with FACTS
sib.fastconf.EADock3: Evaluating cluster 25/30
sib.fastconf.EADock3: Evaluating binding mode 0/8 with FACTS
sib.fastconf.EADock3: Evaluating binding mode 1/8 with FACTS
sib.fastconf.EADock3: Evaluating binding mode 2/8 with FACTS
sib.fastconf.EADock3: Evaluating binding mode 3/8 with FACTS
sib.fastconf.EADock3: Evaluating binding mode 4/8 with FACTS
sib.fastconf.EADock3: Evaluating binding mode 5/8 with FACTS
sib.fastconf.EADock3: Evaluating binding mode 6/8 with FACTS
sib.fastconf.EADock3: Evaluating binding mode 7/8 with FACTS
sib.fastconf.EADock3: Evaluating cluster 26/30
sib.fastconf.EADock3: Evaluating binding mode 0/8 with FACTS
sib.fastconf.EADock3: Evaluating binding mode 1/8 with FACTS
sib.fastconf.EADock3: Evaluating binding mode 2/8 with FACTS
sib.fastconf.EADock3: Evaluating binding mode 3/8 with FACTS
sib.fastconf.EADock3: Evaluating binding mode 4/8 with FACTS
sib.fastconf.EADock3: Evaluating binding mode 5/8 with FACTS
sib.fastconf.EADock3: Evaluating binding mode 6/8 with FACTS
sib.fastconf.EADock3: Evaluating binding mode 7/8 with FACTS
sib.fastconf.EADock3: Evaluating cluster 27/30
sib.fastconf.EADock3: Evaluating binding mode 0/8 with FACTS
sib.fastconf.EADock3: Evaluating binding mode 1/8 with FACTS
sib.fastconf.EADock3: Evaluating binding mode 2/8 with FACTS
sib.fastconf.EADock3: Evaluating binding mode 3/8 with FACTS
sib.fastconf.EADock3: Evaluating binding mode 4/8 with FACTS
sib.fastconf.EADock3: Evaluating binding mode 5/8 with FACTS
sib.fastconf.EADock3: Evaluating binding mode 6/8 with FACTS
sib.fastconf.EADock3: Evaluating binding mode 7/8 with FACTS
sib.fastconf.EADock3: Evaluating cluster 28/30
sib.fastconf.EADock3: Evaluating binding mode 0/8 with FACTS
sib.fastconf.EADock3: Evaluating binding mode 1/8 with FACTS
sib.fastconf.EADock3: Evaluating binding mode 2/8 with FACTS
sib.fastconf.EADock3: Evaluating binding mode 3/8 with FACTS
sib.fastconf.EADock3: Evaluating binding mode 4/8 with FACTS
sib.fastconf.EADock3: Evaluating binding mode 5/8 with FACTS
sib.fastconf.EADock3: Evaluating binding mode 6/8 with FACTS
sib.fastconf.EADock3: Evaluating binding mode 7/8 with FACTS
sib.fastconf.EADock3: Evaluating cluster 29/30
sib.fastconf.EADock3: Evaluating binding mode 0/8 with FACTS
sib.fastconf.EADock3: Evaluating binding mode 1/8 with FACTS
sib.fastconf.EADock3: Evaluating binding mode 2/8 with FACTS
sib.fastconf.EADock3: Evaluating binding mode 3/8 with FACTS
sib.fastconf.EADock3: Evaluating binding mode 4/8 with FACTS
sib.fastconf.EADock3: Evaluating binding mode 5/8 with FACTS
sib.fastconf.EADock3: Evaluating binding mode 6/8 with FACTS
sib.fastconf.EADock3: Evaluating binding mode 7/8 with FACTS
sib.wrappers.md.charmm.ExtendedCharmmWrapper: CHARMM timers: CPU time: 25.37 seconds
sib.wrappers.md.charmm.ExtendedCharmmWrapper: CHARMM timers: Elapsed time: 25.82 seconds.
sib.fastconf.EADock3: EADock3Cluster 0 : 8 elements, SimpleFitness: 59.290314, FullFitness: -910.82355 , RMSD: 33.414616 , elements: [ 59.16 -910.82355 33.414616 ] [ 59.1792 -910.771 33.36512 ] [ 59.1792 -910.771 33.36512 ] [ 59.1792 -910.771 33.36512 ] [ 59.1792 -910.771 33.36512 ] [ 59.4819 -910.31964 33.368046 ] [ 59.4819 -910.31964 33.368046 ] [ 59.4819 -910.31964 33.368046 ] 
sib.fastconf.EADock3: EADock3Cluster 1 : 8 elements, SimpleFitness: 60.84008, FullFitness: -908.59186 , RMSD: 35.594486 , elements: [ 58.2641 -908.59186 35.594486 ] [ 58.2641 -908.59186 35.594486 ] [ 58.2641 -908.59186 35.594486 ] [ 59.3468 -906.86664 35.570496 ] [ 63.1454 -905.15076 35.20152 ] [ 63.1454 -905.15076 35.20152 ] [ 63.1454 -905.15076 35.20152 ] [ 63.1454 -905.15076 35.20152 ] 
sib.fastconf.EADock3: EADock3Cluster 2 : 8 elements, SimpleFitness: 58.31829, FullFitness: -907.1377 , RMSD: 13.370494 , elements: [ 49.6197 -907.1377 13.370494 ] [ 50.9758 -905.345 13.467788 ] [ 52.8287 -902.073 14.230512 ] [ 52.8535 -901.8734 14.232461 ] [ 52.8284 -900.6244 14.066436 ] [ 65.9053 -892.19946 13.742696 ] [ 68.8901 -887.39185 13.992853 ] [ 72.6448 -880.04156 13.693388 ] 
sib.fastconf.EADock3: EADock3Cluster 3 : 8 elements, SimpleFitness: 59.722202, FullFitness: -905.20416 , RMSD: 11.504618 , elements: [ 55.5145 -905.20416 11.504618 ] [ 55.5145 -905.20416 11.504618 ] [ 57.3488 -903.9235 11.769783 ] [ 58.1756 -903.43005 11.826006 ] [ 58.1756 -903.43005 11.826006 ] [ 61.4742 -897.1025 11.695564 ] [ 62.7264 -895.20325 11.651284 ] [ 68.848 -889.14246 11.693462 ] 
sib.fastconf.EADock3: EADock3Cluster 4 : 12 elements, SimpleFitness: 57.980045, FullFitness: -903.7679 , RMSD: 15.296597 , elements: [ 52.4209 -903.7679 15.296597 ] [ 52.4209 -903.7679 15.296597 ] [ 52.4533 -903.42346 15.34591 ] [ 54.8777 -901.88385 14.502151 ] [ 53.7349 -899.9603 15.439959 ] [ 58.3609 -897.24896 14.302625 ] [ 59.7542 -895.82544 14.30025 ] [ 60.2214 -895.6471 13.810877 ] [ 60.2214 -895.6471 13.810877 ] [ 63.5217 -892.32117 13.628068 ] [ 63.8866 -892.0407 13.65876 ] [ 63.8866 -892.0407 13.65876 ] 
sib.fastconf.EADock3: EADock3Cluster 5 : 8 elements, SimpleFitness: 57.241123, FullFitness: -902.3165 , RMSD: 16.007477 , elements: [ 57.0384 -902.3165 16.007477 ] [ 57.0384 -902.3165 16.007477 ] [ 57.165 -901.25604 16.165606 ] [ 57.165 -901.25604 16.165606 ] [ 57.165 -901.25604 16.165606 ] [ 57.4524 -900.2099 16.148638 ] [ 57.4524 -900.2099 16.148638 ] [ 57.4524 -900.2099 16.148638 ] 
sib.fastconf.EADock3: EADock3Cluster 6 : 8 elements, SimpleFitness: 53.944, FullFitness: -902.2909 , RMSD: 13.572193 , elements: [ 53.8653 -902.2909 13.572193 ] [ 53.8653 -902.2909 13.572193 ] [ 53.8826 -902.1319 13.560308 ] [ 53.8826 -902.1319 13.560308 ] [ 53.8826 -902.1319 13.560308 ] [ 53.8826 -902.1319 13.560308 ] [ 54.1455 -901.0504 13.60806 ] [ 54.1455 -901.0504 13.60806 ] 
sib.fastconf.EADock3: EADock3Cluster 7 : 8 elements, SimpleFitness: 55.255238, FullFitness: -901.918 , RMSD: 13.330134 , elements: [ 54.8278 -901.918 13.330134 ] [ 54.8278 -901.918 13.330134 ] [ 54.8278 -901.918 13.330134 ] [ 55.2139 -901.20844 13.531035 ] [ 55.2139 -901.20844 13.531035 ] [ 55.2139 -901.20844 13.531035 ] [ 55.9584 -900.28 13.736598 ] [ 55.9584 -900.28 13.736598 ] 
sib.fastconf.EADock3: EADock3Cluster 8 : 8 elements, SimpleFitness: 64.89336, FullFitness: -901.25726 , RMSD: 12.722438 , elements: [ 61.2555 -901.25726 12.722438 ] [ 65.5157 -895.23737 12.509701 ] [ 65.6896 -895.23444 12.569869 ] [ 65.6896 -895.23444 12.569869 ] [ 63.3647 -894.2582 13.481995 ] [ 63.3647 -894.2582 13.481995 ] [ 66.8342 -889.71686 13.51865 ] [ 67.4329 -889.00903 13.528348 ] 
sib.fastconf.EADock3: EADock3Cluster 9 : 8 elements, SimpleFitness: 55.769253, FullFitness: -901.1864 , RMSD: 12.752226 , elements: [ 53.5802 -901.1864 12.752226 ] [ 53.5802 -901.1864 12.752226 ] [ 56.1544 -898.7607 12.753325 ] [ 56.1544 -898.7607 12.753325 ] [ 56.6712 -897.83954 12.841149 ] [ 56.6712 -897.83954 12.841149 ] [ 56.6712 -897.83954 12.841149 ] [ 56.6712 -897.83954 12.841149 ] 
sib.fastconf.EADock3: EADock3Cluster 10 : 16 elements, SimpleFitness: 59.862984, FullFitness: -899.9722 , RMSD: 15.836525 , elements: [ 54.9928 -899.9722 15.836525 ] [ 56.6929 -899.13855 15.862593 ] [ 55.3036 -898.8613 15.762307 ] [ 55.3036 -898.8613 15.762307 ] [ 56.8275 -898.61456 15.909149 ] [ 56.8275 -898.61456 15.909149 ] [ 56.8708 -898.4725 15.903664 ] [ 56.2706 -898.4562 16.00511 ] [ 63.2745 -892.19617 15.167853 ] [ 63.2745 -892.19617 15.167853 ] [ 63.5943 -892.0869 15.188021 ] [ 63.715 -891.71497 15.228478 ] [ 63.715 -891.71497 15.228478 ] [ 63.715 -891.71497 15.228478 ] [ 63.715 -891.71497 15.228478 ] [ 63.715 -891.71497 15.228478 ] 
sib.fastconf.EADock3: EADock3Cluster 11 : 8 elements, SimpleFitness: 61.791267, FullFitness: -899.90295 , RMSD: 13.766562 , elements: [ 60.7407 -899.90295 13.766562 ] [ 60.7407 -899.90295 13.766562 ] [ 60.7407 -899.90295 13.766562 ] [ 62.4389 -894.47876 14.034535 ] [ 62.4389 -894.47876 14.034535 ] [ 62.4389 -894.47876 14.034535 ] [ 62.4389 -894.47876 14.034535 ] [ 62.3524 -894.0268 13.949081 ] 
sib.fastconf.EADock3: EADock3Cluster 12 : 8 elements, SimpleFitness: 60.078682, FullFitness: -899.89526 , RMSD: 12.961558 , elements: [ 55.3369 -899.89526 12.961558 ] [ 55.3369 -899.89526 12.961558 ] [ 55.3369 -899.89526 12.961558 ] [ 56.729 -898.66547 13.192602 ] [ 56.729 -898.66547 13.192602 ] [ 67.0536 -888.73004 12.93489 ] [ 67.0536 -888.73004 12.93489 ] [ 67.0536 -888.73004 12.93489 ] 
sib.fastconf.EADock3: EADock3Cluster 13 : 8 elements, SimpleFitness: 57.567284, FullFitness: -899.729 , RMSD: 13.284112 , elements: [ 55.4131 -899.729 13.284112 ] [ 55.4131 -899.729 13.284112 ] [ 55.4131 -899.729 13.284112 ] [ 57.4837 -898.1841 13.375442 ] [ 57.4837 -898.1841 13.375442 ] [ 59.7772 -893.72156 13.676066 ] [ 59.7772 -893.72156 13.676066 ] [ 59.7772 -893.72156 13.676066 ] 
sib.fastconf.EADock3: EADock3Cluster 14 : 8 elements, SimpleFitness: 61.940037, FullFitness: -898.9598 , RMSD: 14.163435 , elements: [ 57.3411 -898.9598 14.163435 ] [ 62.524 -894.1986 14.042189 ] [ 62.524 -894.1986 14.042189 ] [ 62.524 -894.1986 14.042189 ] [ 62.524 -894.1986 14.042189 ] [ 62.6944 -893.8645 14.092155 ] [ 62.6944 -893.8645 14.092155 ] [ 62.6944 -893.8645 14.092155 ] 
sib.fastconf.EADock3: EADock3Cluster 15 : 8 elements, SimpleFitness: 58.915756, FullFitness: -898.8558 , RMSD: 13.544686 , elements: [ 58.5654 -898.8558 13.544686 ] [ 58.5654 -898.8558 13.544686 ] [ 58.5654 -898.8558 13.544686 ] [ 58.4952 -898.4468 13.534426 ] [ 58.4952 -898.4468 13.534426 ] [ 58.4952 -898.4468 13.534426 ] [ 60.0721 -895.12805 13.62145 ] [ 60.0721 -895.12805 13.62145 ] 
sib.fastconf.EADock3: EADock3Cluster 16 : 8 elements, SimpleFitness: 52.594276, FullFitness: -898.652 , RMSD: 16.264036 , elements: [ 51.8206 -898.652 16.264036 ] [ 51.8206 -898.652 16.264036 ] [ 52.4768 -898.2846 16.274136 ] [ 52.4768 -898.2846 16.274136 ] [ 52.4768 -898.2846 16.274136 ] [ 52.4768 -898.2846 16.274136 ] [ 53.6029 -896.9911 16.253395 ] [ 53.6029 -896.9911 16.253395 ] 
sib.fastconf.EADock3: EADock3Cluster 17 : 8 elements, SimpleFitness: 58.72125, FullFitness: -898.2436 , RMSD: 15.544441 , elements: [ 58.7953 -898.2436 15.544441 ] [ 58.5866 -898.15125 15.628353 ] [ 59.1654 -897.1162 15.693935 ] [ 59.1654 -897.1162 15.693935 ] [ 58.4529 -894.8179 15.924894 ] [ 58.503 -894.6763 15.945127 ] [ 58.5507 -894.5315 15.962862 ] [ 58.5507 -894.5315 15.962862 ] 
sib.fastconf.EADock3: EADock3Cluster 18 : 8 elements, SimpleFitness: 57.899994, FullFitness: -897.5742 , RMSD: 11.876396 , elements: [ 55.0333 -897.5742 11.876396 ] [ 55.0333 -897.5742 11.876396 ] [ 57.4291 -896.37445 11.725686 ] [ 57.4291 -896.37445 11.725686 ] [ 57.4291 -896.37445 11.725686 ] [ 60.282 -896.25073 11.75067 ] [ 60.282 -896.25073 11.75067 ] [ 60.282 -896.25073 11.75067 ] 
sib.fastconf.EADock3: EADock3Cluster 19 : 8 elements, SimpleFitness: 58.418083, FullFitness: -896.823 , RMSD: 13.53781 , elements: [ 57.9934 -896.823 13.53781 ] [ 58.0899 -896.52405 13.492165 ] [ 58.0899 -896.52405 13.492165 ] [ 58.0899 -896.52405 13.492165 ] [ 58.7704 -896.20514 13.410674 ] [ 58.7704 -896.20514 13.410674 ] [ 58.7704 -896.20514 13.410674 ] [ 58.7704 -896.20514 13.410674 ] 
sib.fastconf.EADock3: EADock3Cluster 20 : 4 elements, SimpleFitness: 58.39483, FullFitness: -896.80286 , RMSD: 16.211723 , elements: [ 58.1967 -896.80286 16.211723 ] [ 58.3578 -896.70776 16.197615 ] [ 58.5124 -896.4291 16.122566 ] [ 58.5124 -896.4291 16.122566 ] 
sib.fastconf.EADock3: EADock3Cluster 21 : 8 elements, SimpleFitness: 62.968124, FullFitness: -896.6655 , RMSD: 17.199556 , elements: [ 62.3541 -896.6655 17.199556 ] [ 62.3511 -896.66486 17.211563 ] [ 62.3511 -896.66486 17.211563 ] [ 62.3511 -896.66486 17.211563 ] [ 62.3511 -896.66486 17.211563 ] [ 63.9955 -892.7906 17.21444 ] [ 63.9955 -892.7906 17.21444 ] [ 63.9955 -892.7906 17.21444 ] 
sib.fastconf.EADock3: EADock3Cluster 22 : 8 elements, SimpleFitness: 65.73715, FullFitness: -895.49554 , RMSD: 14.813875 , elements: [ 66.3641 -895.49554 14.813875 ] [ 66.3641 -895.49554 14.813875 ] [ 66.3641 -895.49554 14.813875 ] [ 66.3641 -895.49554 14.813875 ] [ 65.0952 -893.456 14.499966 ] [ 65.0952 -893.456 14.499966 ] [ 65.0952 -893.456 14.499966 ] [ 65.1552 -893.4487 14.440249 ] 
sib.fastconf.EADock3: EADock3Cluster 23 : 16 elements, SimpleFitness: 62.158756, FullFitness: -895.2117 , RMSD: 14.470704 , elements: [ 57.3041 -895.2117 14.470704 ] [ 57.3041 -895.2117 14.470704 ] [ 58.5141 -894.5504 14.489818 ] [ 58.5141 -894.5504 14.489818 ] [ 58.5141 -894.5504 14.489818 ] [ 58.639 -893.15186 14.480088 ] [ 58.639 -893.15186 14.480088 ] [ 58.639 -893.15186 14.480088 ] [ 65.6786 -883.7049 13.926301 ] [ 65.6786 -883.7049 13.926301 ] [ 65.6786 -883.7049 13.926301 ] [ 65.6786 -883.7049 13.926301 ] [ 66.495 -882.9773 13.978193 ] [ 66.495 -882.9773 13.978193 ] [ 66.495 -882.9773 13.978193 ] [ 66.2732 -882.5963 14.006032 ] 
sib.fastconf.EADock3: EADock3Cluster 24 : 8 elements, SimpleFitness: 64.59373, FullFitness: -894.36926 , RMSD: 12.691754 , elements: [ 64.9829 -894.36926 12.691754 ] [ 64.9829 -894.36926 12.691754 ] [ 63.7318 -894.2404 12.783099 ] [ 63.7318 -894.2404 12.783099 ] [ 64.8301 -893.462 12.723281 ] [ 64.8301 -893.462 12.723281 ] [ 64.8301 -893.462 12.723281 ] [ 64.8301 -893.462 12.723281 ] 
sib.fastconf.EADock3: EADock3Cluster 25 : 8 elements, SimpleFitness: 63.20866, FullFitness: -893.838 , RMSD: 17.354025 , elements: [ 62.5188 -893.838 17.354025 ] [ 62.5188 -893.838 17.354025 ] [ 62.5188 -893.838 17.354025 ] [ 63.9073 -893.73804 17.309502 ] [ 63.5514 -893.5571 17.329391 ] [ 63.5514 -893.5571 17.329391 ] [ 63.5514 -893.5571 17.329391 ] [ 63.5514 -893.5571 17.329391 ] 
sib.fastconf.EADock3: EADock3Cluster 26 : 8 elements, SimpleFitness: 64.49215, FullFitness: -893.0205 , RMSD: 16.897303 , elements: [ 62.536 -893.0205 16.897303 ] [ 63.9131 -890.19604 17.35583 ] [ 64.9734 -889.975 17.080696 ] [ 63.7562 -889.2678 17.516937 ] [ 64.2816 -888.7427 17.437477 ] [ 65.4923 -888.65704 17.096895 ] [ 65.4923 -888.65704 17.096895 ] [ 65.4923 -888.65704 17.096895 ] 
sib.fastconf.EADock3: EADock3Cluster 27 : 8 elements, SimpleFitness: 61.19103, FullFitness: -892.22217 , RMSD: 12.138427 , elements: [ 60.4433 -892.22217 12.138427 ] [ 60.2283 -889.5056 12.3108 ] [ 60.2283 -889.5056 12.3108 ] [ 60.2283 -889.5056 12.3108 ] [ 62.1 -888.7819 12.371626 ] [ 62.1 -888.7819 12.371626 ] [ 62.1 -888.7819 12.371626 ] [ 62.1 -888.7819 12.371626 ] 
sib.fastconf.EADock3: EADock3Cluster 28 : 8 elements, SimpleFitness: 66.24897, FullFitness: -891.1095 , RMSD: 12.130301 , elements: [ 59.9366 -891.1095 12.130301 ] [ 59.9366 -891.1095 12.130301 ] [ 59.9366 -891.1095 12.130301 ] [ 68.2978 -883.9376 12.147788 ] [ 68.2978 -883.9376 12.147788 ] [ 68.2978 -883.9376 12.147788 ] [ 72.6443 -882.822 11.61699 ] [ 72.6443 -882.822 11.61699 ] 
sib.fastconf.EADock3: EADock3Cluster 29 : 8 elements, SimpleFitness: 71.88128, FullFitness: -883.8015 , RMSD: 13.946608 , elements: [ 72.0128 -883.8015 13.946608 ] [ 72.0128 -883.8015 13.946608 ] [ 72.0128 -883.8015 13.946608 ] [ 71.7987 -882.97314 13.976586 ] [ 71.7987 -882.97314 13.976586 ] [ 71.8048 -882.91046 13.988184 ] [ 71.8048 -882.91046 13.988184 ] [ 71.8048 -882.91046 13.988184 ] 
sib.wrappers.md.charmm.ExtendedCharmmWrapper: CHARMM timers: CPU time: 1.46 seconds
sib.wrappers.md.charmm.ExtendedCharmmWrapper: CHARMM timers: Elapsed time: 1.47185 seconds.
sib.wrappers.md.charmm.ExtendedCharmmWrapper: CHARMM timers: CPU time: 14.59 seconds
sib.wrappers.md.charmm.ExtendedCharmmWrapper: CHARMM timers: Elapsed time: 14.6869 seconds.
sib.fastconf.EADock3$Flusher: Closing java.util.zip.ZipOutputStream@71ee88dd
sib.fastconf.EADock3$Flusher: Closing java.util.zip.ZipOutputStream@144b6a6c
