# Supplementary material for: Exploring the mechanism of Alisma orientale for the treatment of pregnancy induced hypertension and potential hepato-nephrotoxicity by using network pharmacology, network toxicology, molecular docking and molecular dynamics simulation
Source: Front Pharmacol. 2022 Nov 15;13:1027112. doi: 10.3389/fphar.2022.1027112 (PMC9705790; doi:10.3389/fphar.2022.1027112)
Supplement: Supplementary file 12 [file DataSheet5.zip › EGFR/EGFR830/clusters.dock4.csv]

Cluster ClusterRank deltaG deltaGelec deltaGvdw deltaGligsolvnonpol deltaGligsolvpol deltaGprotsolvnonpol deltaGprotsolvpol deltaGcompsolvnonpol deltaGcompsolvpol extraFull surfFull solvFull IntraFull InterFull FullFitness SimpleFitness Energy
0 0 -5.623756 0.0 -22.5498 15.1186 -8.57972 208.651 -1219.71 210.573 -1199.73 0.0 210.573 -1199.73 300.242 -22.5498 -711.4648 267.666 267.666
0 1 -5.601756 0.0 -22.8224 15.1271 -8.58523 208.651 -1219.71 210.365 -1198.62 0.0 210.365 -1198.62 300.145 -22.8224 -710.9324 266.996 266.996
0 2 -5.601756 0.0 -22.8224 15.1271 -8.58523 208.651 -1219.71 210.365 -1198.62 0.0 210.365 -1198.62 300.145 -22.8224 -710.9324 266.996 266.996
0 3 -5.601756 0.0 -22.8224 15.1271 -8.58523 208.651 -1219.71 210.365 -1198.62 0.0 210.365 -1198.62 300.145 -22.8224 -710.9324 266.996 266.996
0 4 -5.601756 0.0 -22.8224 15.1271 -8.58523 208.651 -1219.71 210.365 -1198.62 0.0 210.365 -1198.62 300.145 -22.8224 -710.9324 266.996 266.996
0 5 -5.537242 0.0 -22.2169 15.1434 -8.58501 208.651 -1219.71 210.432 -1198.58 0.0 210.432 -1198.58 299.74 -22.2169 -710.6249 266.903 266.903
0 6 -5.537242 0.0 -22.2169 15.1434 -8.58501 208.651 -1219.71 210.432 -1198.58 0.0 210.432 -1198.58 299.74 -22.2169 -710.6249 266.903 266.903
0 7 -5.537242 0.0 -22.2169 15.1434 -8.58501 208.651 -1219.71 210.432 -1198.58 0.0 210.432 -1198.58 299.74 -22.2169 -710.6249 266.903 266.903
1 0 -5.7935214 0.0 -29.3852 14.9418 -9.56133 208.651 -1219.71 210.487 -1193.06 0.0 210.487 -1193.06 304.761 -29.3852 -707.19727 269.917 269.917
1 1 -5.796869 0.0 -29.3913 14.9356 -9.56958 208.651 -1219.71 210.472 -1193.1 0.0 210.472 -1193.1 304.839 -29.3913 -707.1803 269.963 269.963
1 2 -5.796869 0.0 -29.3913 14.9356 -9.56958 208.651 -1219.71 210.472 -1193.1 0.0 210.472 -1193.1 304.839 -29.3913 -707.1803 269.963 269.963
1 3 -5.796869 0.0 -29.3913 14.9356 -9.56958 208.651 -1219.71 210.472 -1193.1 0.0 210.472 -1193.1 304.839 -29.3913 -707.1803 269.963 269.963
1 4 -5.796869 0.0 -29.3913 14.9356 -9.56958 208.651 -1219.71 210.472 -1193.1 0.0 210.472 -1193.1 304.839 -29.3913 -707.1803 269.963 269.963
1 5 -5.7713842 0.0 -29.119 14.9494 -9.58228 208.651 -1219.71 210.52 -1193.17 0.0 210.52 -1193.17 304.599 -29.119 -707.17004 269.945 269.945
1 6 -5.7713842 0.0 -29.119 14.9494 -9.58228 208.651 -1219.71 210.52 -1193.17 0.0 210.52 -1193.17 304.599 -29.119 -707.17004 269.945 269.945
1 7 -5.7713842 0.0 -29.119 14.9494 -9.58228 208.651 -1219.71 210.52 -1193.17 0.0 210.52 -1193.17 304.599 -29.119 -707.17004 269.945 269.945
2 0 -5.310315 0.0 -24.7413 15.3173 -9.1004 208.651 -1219.71 214.193 -1197.03 0.0 214.193 -1197.03 301.376 -24.7413 -706.20233 274.404 274.404
2 1 -5.310315 0.0 -24.7413 15.3173 -9.1004 208.651 -1219.71 214.193 -1197.03 0.0 214.193 -1197.03 301.376 -24.7413 -706.20233 274.404 274.404
2 2 -5.310315 0.0 -24.7413 15.3173 -9.1004 208.651 -1219.71 214.193 -1197.03 0.0 214.193 -1197.03 301.376 -24.7413 -706.20233 274.404 274.404
2 3 -5.310315 0.0 -24.7413 15.3173 -9.1004 208.651 -1219.71 214.193 -1197.03 0.0 214.193 -1197.03 301.376 -24.7413 -706.20233 274.404 274.404
2 4 -5.310315 0.0 -24.7413 15.3173 -9.1004 208.651 -1219.71 214.193 -1197.03 0.0 214.193 -1197.03 301.376 -24.7413 -706.20233 274.404 274.404
2 5 -5.3078923 0.0 -24.9707 15.3236 -9.09256 208.651 -1219.71 214.11 -1196.49 0.0 214.11 -1196.49 301.325 -24.9707 -706.0257 274.249 274.249
2 6 -5.2093487 0.0 -24.1327 15.333 -9.10359 208.651 -1219.71 214.62 -1196.96 0.0 214.62 -1196.96 302.766 -24.1327 -703.70667 277.149 277.149
2 7 -5.2093487 0.0 -24.1327 15.333 -9.10359 208.651 -1219.71 214.62 -1196.96 0.0 214.62 -1196.96 302.766 -24.1327 -703.70667 277.149 277.149
3 0 -6.0007644 0.0 -29.9906 15.5696 -10.1792 208.651 -1219.71 211.491 -1196.71 0.0 211.491 -1196.71 309.439 -29.9906 -705.7706 277.405 277.405
3 1 -5.9147763 0.0 -29.1251 15.5635 -10.1107 208.651 -1219.71 211.508 -1196.61 0.0 211.508 -1196.61 308.887 -29.1251 -705.3401 277.548 277.548
3 2 -5.8626366 0.0 -28.4622 15.5638 -10.0674 208.651 -1219.71 211.444 -1196.64 0.0 211.444 -1196.64 308.865 -28.4622 -704.7932 277.541 277.541
3 3 -5.279197 0.0 -19.4738 15.301 -9.06523 208.651 -1219.71 211.344 -1200.25 0.0 211.344 -1200.25 304.288 -19.4738 -704.0918 274.936 274.936
3 4 -5.2839913 0.0 -19.6523 15.3002 -9.00979 208.651 -1219.71 211.384 -1200.06 0.0 211.384 -1200.06 304.352 -19.6523 -703.9763 275.001 275.001
3 5 -5.114746 0.0 -18.8466 15.4524 -10.13 208.651 -1219.71 212.073 -1200.49 0.0 212.073 -1200.49 306.414 -18.8466 -700.8496 278.294 278.294
3 6 -5.1067595 0.0 -18.7517 15.4544 -10.1661 208.651 -1219.71 212.177 -1200.7 0.0 212.177 -1200.7 306.583 -18.7517 -700.69165 278.688 278.688
3 7 -4.624931 0.0 -14.4323 15.3882 -9.46933 208.651 -1219.71 212.818 -1199.9 0.0 212.818 -1199.9 307.597 -14.4323 -693.91736 283.951 283.951
4 0 -5.762418 0.0 -31.747 15.5 -9.21202 208.651 -1219.71 212.105 -1190.19 0.0 212.105 -1190.19 304.404 -31.747 -705.428 273.119 273.119
4 1 -5.762418 0.0 -31.747 15.5 -9.21202 208.651 -1219.71 212.105 -1190.19 0.0 212.105 -1190.19 304.404 -31.747 -705.428 273.119 273.119
4 2 -5.762418 0.0 -31.747 15.5 -9.21202 208.651 -1219.71 212.105 -1190.19 0.0 212.105 -1190.19 304.404 -31.747 -705.428 273.119 273.119
4 3 -5.762418 0.0 -31.747 15.5 -9.21202 208.651 -1219.71 212.105 -1190.19 0.0 212.105 -1190.19 304.404 -31.747 -705.428 273.119 273.119
4 4 -5.6994147 0.0 -30.6508 15.4866 -9.93714 208.651 -1219.71 212.098 -1191.59 0.0 212.098 -1191.59 306.106 -30.6508 -704.03674 273.723 273.723
4 5 -5.6994147 0.0 -30.6508 15.4866 -9.93714 208.651 -1219.71 212.098 -1191.59 0.0 212.098 -1191.59 306.106 -30.6508 -704.03674 273.723 273.723
4 6 -5.6994147 0.0 -30.6508 15.4866 -9.93714 208.651 -1219.71 212.098 -1191.59 0.0 212.098 -1191.59 306.106 -30.6508 -704.03674 273.723 273.723
4 7 -5.488494 0.0 -26.7887 15.4819 -10.0843 208.651 -1219.71 212.08 -1194.24 0.0 212.08 -1194.24 306.384 -26.7887 -702.56464 275.689 275.689
5 0 -5.916597 0.0 -29.3801 15.6483 -9.02275 208.651 -1219.71 210.818 -1193.96 0.0 210.818 -1193.96 308.224 -29.3801 -704.2981 274.503 274.503
5 1 -5.916597 0.0 -29.3801 15.6483 -9.02275 208.651 -1219.71 210.818 -1193.96 0.0 210.818 -1193.96 308.224 -29.3801 -704.2981 274.503 274.503
5 2 -5.916597 0.0 -29.3801 15.6483 -9.02275 208.651 -1219.71 210.818 -1193.96 0.0 210.818 -1193.96 308.224 -29.3801 -704.2981 274.503 274.503
5 3 -5.916597 0.0 -29.3801 15.6483 -9.02275 208.651 -1219.71 210.818 -1193.96 0.0 210.818 -1193.96 308.224 -29.3801 -704.2981 274.503 274.503
5 4 -5.8969874 0.0 -29.2455 15.6468 -9.06453 208.651 -1219.71 210.791 -1193.85 0.0 210.791 -1193.85 308.332 -29.2455 -703.9725 274.571 274.571
5 5 -5.8969874 0.0 -29.2455 15.6468 -9.06453 208.651 -1219.71 210.791 -1193.85 0.0 210.791 -1193.85 308.332 -29.2455 -703.9725 274.571 274.571
5 6 -5.82787 0.0 -28.3917 15.5985 -8.88653 208.651 -1219.71 210.987 -1194.24 0.0 210.987 -1194.24 308.234 -28.3917 -703.4107 275.393 275.393
5 7 -5.82787 0.0 -28.3917 15.5985 -8.88653 208.651 -1219.71 210.987 -1194.24 0.0 210.987 -1194.24 308.234 -28.3917 -703.4107 275.393 275.393
5 8 -5.793576 0.0 -27.6941 15.2722 -8.83572 208.651 -1219.71 210.779 -1194.89 0.0 210.779 -1194.89 313.067 -27.6941 -698.7381 279.415 279.415
5 9 -5.6213098 0.0 -26.152 15.3881 -9.52749 208.651 -1219.71 210.778 -1194.97 0.0 210.778 -1194.97 312.855 -26.152 -697.48895 279.448 279.448
5 10 -5.215789 0.0 -21.1628 15.2807 -8.97739 208.651 -1219.71 211.799 -1197.25 0.0 211.799 -1197.25 311.338 -21.1628 -695.2758 283.304 283.304
6 0 -5.3182487 0.0 -22.51 15.0536 -9.55282 208.651 -1219.71 213.935 -1201.07 0.0 213.935 -1201.07 306.294 -22.51 -703.35095 279.155 279.155
6 1 -5.3182487 0.0 -22.51 15.0536 -9.55282 208.651 -1219.71 213.935 -1201.07 0.0 213.935 -1201.07 306.294 -22.51 -703.35095 279.155 279.155
6 2 -5.3182487 0.0 -22.51 15.0536 -9.55282 208.651 -1219.71 213.935 -1201.07 0.0 213.935 -1201.07 306.294 -22.51 -703.35095 279.155 279.155
6 3 -4.5981436 0.0 -14.5048 15.0663 -9.50772 208.651 -1219.71 213.862 -1201.5 0.0 213.862 -1201.5 308.733 -14.5048 -693.4098 288.067 288.067
6 4 -4.5981436 0.0 -14.5048 15.0663 -9.50772 208.651 -1219.71 213.862 -1201.5 0.0 213.862 -1201.5 308.733 -14.5048 -693.4098 288.067 288.067
6 5 -4.5981436 0.0 -14.5048 15.0663 -9.50772 208.651 -1219.71 213.862 -1201.5 0.0 213.862 -1201.5 308.733 -14.5048 -693.4098 288.067 288.067
6 6 -4.5981436 0.0 -14.5048 15.0663 -9.50772 208.651 -1219.71 213.862 -1201.5 0.0 213.862 -1201.5 308.733 -14.5048 -693.4098 288.067 288.067
6 7 -4.4512157 0.0 -12.6708 15.04 -9.49502 208.651 -1219.71 213.893 -1202.01 0.0 213.893 -1202.01 308.488 -12.6708 -692.2998 289.222 289.222
7 0 -4.823831 0.0 -15.6089 15.2929 -8.85379 208.651 -1219.71 213.67 -1202.18 0.0 213.67 -1202.18 302.231 -15.6089 -701.888 280.432 280.432
7 1 -4.823831 0.0 -15.6089 15.2929 -8.85379 208.651 -1219.71 213.67 -1202.18 0.0 213.67 -1202.18 302.231 -15.6089 -701.888 280.432 280.432
7 2 -4.8341284 0.0 -15.4736 15.2966 -8.83136 208.651 -1219.71 213.347 -1202.03 0.0 213.347 -1202.03 302.762 -15.4736 -701.39465 281.117 281.117
7 3 -4.8341284 0.0 -15.4736 15.2966 -8.83136 208.651 -1219.71 213.347 -1202.03 0.0 213.347 -1202.03 302.762 -15.4736 -701.39465 281.117 281.117
7 4 -4.883998 0.0 -16.5014 15.3463 -8.89689 208.651 -1219.71 213.415 -1201.35 0.0 213.415 -1201.35 304.554 -16.5014 -699.8824 282.338 282.338
7 5 -4.883998 0.0 -16.5014 15.3463 -8.89689 208.651 -1219.71 213.415 -1201.35 0.0 213.415 -1201.35 304.554 -16.5014 -699.8824 282.338 282.338
7 6 -4.883998 0.0 -16.5014 15.3463 -8.89689 208.651 -1219.71 213.415 -1201.35 0.0 213.415 -1201.35 304.554 -16.5014 -699.8824 282.338 282.338
7 7 -4.883998 0.0 -16.5014 15.3463 -8.89689 208.651 -1219.71 213.415 -1201.35 0.0 213.415 -1201.35 304.554 -16.5014 -699.8824 282.338 282.338
7 8 -5.126085 0.0 -15.9962 15.2486 -10.016 208.651 -1219.71 214.284 -1208.7 0.0 214.284 -1208.7 312.784 -15.9962 -697.6281 290.391 290.391
7 9 -5.126085 0.0 -15.9962 15.2486 -10.016 208.651 -1219.71 214.284 -1208.7 0.0 214.284 -1208.7 312.784 -15.9962 -697.6281 290.391 290.391
7 10 -5.1240525 0.0 -16.3483 15.2764 -10.049 208.651 -1219.71 214.043 -1207.74 0.0 214.043 -1207.74 312.844 -16.3483 -697.2013 290.327 290.327
7 11 -5.1240525 0.0 -16.3483 15.2764 -10.049 208.651 -1219.71 214.043 -1207.74 0.0 214.043 -1207.74 312.844 -16.3483 -697.2013 290.327 290.327
7 12 -5.0633435 0.0 -15.605 15.334 -9.95513 208.651 -1219.71 214.021 -1207.68 0.0 214.021 -1207.68 314.612 -15.605 -694.6521 292.07 292.07
7 13 -5.0633435 0.0 -15.605 15.334 -9.95513 208.651 -1219.71 214.021 -1207.68 0.0 214.021 -1207.68 314.612 -15.605 -694.6521 292.07 292.07
7 14 -5.0633435 0.0 -15.605 15.334 -9.95513 208.651 -1219.71 214.021 -1207.68 0.0 214.021 -1207.68 314.612 -15.605 -694.6521 292.07 292.07
7 15 -5.0633435 0.0 -15.605 15.334 -9.95513 208.651 -1219.71 214.021 -1207.68 0.0 214.021 -1207.68 314.612 -15.605 -694.6521 292.07 292.07
8 0 -4.8251433 0.0 -14.8694 15.5107 -9.49176 208.651 -1219.71 214.753 -1205.32 0.0 214.753 -1205.32 304.18 -14.8694 -701.25635 283.505 283.505
8 1 -4.8251433 0.0 -14.8694 15.5107 -9.49176 208.651 -1219.71 214.753 -1205.32 0.0 214.753 -1205.32 304.18 -14.8694 -701.25635 283.505 283.505
8 2 -4.8251433 0.0 -14.8694 15.5107 -9.49176 208.651 -1219.71 214.753 -1205.32 0.0 214.753 -1205.32 304.18 -14.8694 -701.25635 283.505 283.505
8 3 -4.778164 0.0 -14.3157 15.4977 -9.48842 208.651 -1219.71 214.504 -1205.04 0.0 214.504 -1205.04 304.093 -14.3157 -700.7588 283.361 283.361
8 4 -4.7628536 0.0 -14.2723 15.4829 -9.42831 208.651 -1219.71 214.653 -1205.05 0.0 214.653 -1205.05 304.064 -14.2723 -700.60535 283.542 283.542
8 5 -4.7628536 0.0 -14.2723 15.4829 -9.42831 208.651 -1219.71 214.653 -1205.05 0.0 214.653 -1205.05 304.064 -14.2723 -700.60535 283.542 283.542
8 6 -4.7628536 0.0 -14.2723 15.4829 -9.42831 208.651 -1219.71 214.653 -1205.05 0.0 214.653 -1205.05 304.064 -14.2723 -700.60535 283.542 283.542
8 7 -4.7628536 0.0 -14.2723 15.4829 -9.42831 208.651 -1219.71 214.653 -1205.05 0.0 214.653 -1205.05 304.064 -14.2723 -700.60535 283.542 283.542
9 0 -5.0088077 0.0 -16.1802 15.2545 -7.94149 208.651 -1219.71 214.992 -1205.51 0.0 214.992 -1205.51 306.195 -16.1802 -700.50323 281.934 281.934
9 1 -4.9489584 0.0 -16.0153 15.2066 -7.97016 208.651 -1219.71 214.824 -1204.63 0.0 214.824 -1204.63 306.941 -16.0153 -698.88025 282.863 282.863
9 2 -4.9574695 0.0 -16.1291 15.1982 -8.04335 208.651 -1219.71 214.818 -1204.67 0.0 214.818 -1204.67 307.196 -16.1291 -698.78516 282.998 282.998
9 3 -4.9574695 0.0 -16.1291 15.1982 -8.04335 208.651 -1219.71 214.818 -1204.67 0.0 214.818 -1204.67 307.196 -16.1291 -698.78516 282.998 282.998
9 4 -4.9736733 0.0 -20.9939 15.6386 -10.7448 208.651 -1219.71 214.562 -1199.04 0.0 214.562 -1199.04 310.965 -20.9939 -694.50696 283.023 283.023
9 5 -4.965022 0.0 -20.2066 15.6522 -10.1614 208.651 -1219.71 214.503 -1199.42 0.0 214.503 -1199.42 310.885 -20.2066 -694.23865 283.384 283.384
9 6 -4.965022 0.0 -20.2066 15.6522 -10.1614 208.651 -1219.71 214.503 -1199.42 0.0 214.503 -1199.42 310.885 -20.2066 -694.23865 283.384 283.384
9 7 -4.9233503 0.0 -20.4412 15.6496 -10.7939 208.651 -1219.71 214.404 -1198.86 0.0 214.404 -1198.86 311.056 -20.4412 -693.8412 283.226 283.226
10 0 -4.8032036 0.0 -19.8711 15.3903 -8.45011 208.651 -1219.71 213.288 -1194.11 0.0 213.288 -1194.11 301.388 -19.8711 -699.30505 275.004 275.004
10 1 -4.7748456 0.0 -19.6363 15.3887 -8.46803 208.651 -1219.71 213.301 -1194.05 0.0 213.301 -1194.05 301.274 -19.6363 -699.1113 275.051 275.051
10 2 -5.227212 0.0 -21.6702 15.5699 -11.2524 208.651 -1219.71 214.076 -1202.0 0.0 214.076 -1202.0 310.899 -21.6702 -698.69525 284.551 284.551
10 3 -5.227212 0.0 -21.6702 15.5699 -11.2524 208.651 -1219.71 214.076 -1202.0 0.0 214.076 -1202.0 310.899 -21.6702 -698.69525 284.551 284.551
10 4 -5.2337465 0.0 -21.8811 15.5809 -11.2392 208.651 -1219.71 213.998 -1201.63 0.0 213.998 -1201.63 311.035 -21.8811 -698.4781 284.518 284.518
10 5 -5.2337465 0.0 -21.8811 15.5809 -11.2392 208.651 -1219.71 213.998 -1201.63 0.0 213.998 -1201.63 311.035 -21.8811 -698.4781 284.518 284.518
10 6 -4.9693985 0.0 -15.8337 15.5651 -10.9438 208.651 -1219.71 214.032 -1206.44 0.0 214.032 -1206.44 310.721 -15.8337 -697.5206 286.165 286.165
10 7 -4.446253 0.0 -14.4641 15.3813 -8.03141 208.651 -1219.71 213.32 -1196.28 0.0 213.32 -1196.28 300.809 -14.4641 -696.6152 276.599 276.599
11 0 -4.986339 0.0 -16.6774 15.5519 -9.91428 208.651 -1219.71 215.246 -1206.28 0.0 215.246 -1206.28 309.362 -16.6774 -698.3495 284.793 284.793
11 1 -4.986339 0.0 -16.6774 15.5519 -9.91428 208.651 -1219.71 215.246 -1206.28 0.0 215.246 -1206.28 309.362 -16.6774 -698.3495 284.793 284.793
11 2 -4.986339 0.0 -16.6774 15.5519 -9.91428 208.651 -1219.71 215.246 -1206.28 0.0 215.246 -1206.28 309.362 -16.6774 -698.3495 284.793 284.793
11 3 -4.986339 0.0 -16.6774 15.5519 -9.91428 208.651 -1219.71 215.246 -1206.28 0.0 215.246 -1206.28 309.362 -16.6774 -698.3495 284.793 284.793
11 4 -4.9428816 0.0 -16.8421 15.5308 -10.1668 208.651 -1219.71 215.291 -1205.67 0.0 215.291 -1205.67 310.636 -16.8421 -696.58514 286.274 286.274
11 5 -4.8969774 0.0 -16.327 15.5502 -10.0393 208.651 -1219.71 215.46 -1205.82 0.0 215.46 -1205.82 310.592 -16.327 -696.0949 286.917 286.917
11 6 -4.8969774 0.0 -16.327 15.5502 -10.0393 208.651 -1219.71 215.46 -1205.82 0.0 215.46 -1205.82 310.592 -16.327 -696.0949 286.917 286.917
11 7 -4.8969774 0.0 -16.327 15.5502 -10.0393 208.651 -1219.71 215.46 -1205.82 0.0 215.46 -1205.82 310.592 -16.327 -696.0949 286.917 286.917
12 0 -4.9638615 0.0 -20.314 15.3404 -8.61248 208.651 -1219.71 214.349 -1197.93 0.0 214.349 -1197.93 305.719 -20.314 -698.176 281.139 281.139
12 1 -4.9638615 0.0 -20.314 15.3404 -8.61248 208.651 -1219.71 214.349 -1197.93 0.0 214.349 -1197.93 305.719 -20.314 -698.176 281.139 281.139
12 2 -4.9638615 0.0 -20.314 15.3404 -8.61248 208.651 -1219.71 214.349 -1197.93 0.0 214.349 -1197.93 305.719 -20.314 -698.176 281.139 281.139
12 3 -4.9457984 0.0 -20.6992 15.303 -8.34909 208.651 -1219.71 214.243 -1196.67 0.0 214.243 -1196.67 307.353 -20.6992 -695.77325 282.678 282.678
12 4 -4.922569 0.0 -20.7556 15.3387 -8.20861 208.651 -1219.71 214.251 -1196.02 0.0 214.251 -1196.02 307.737 -20.7556 -694.7876 282.99 282.99
12 5 -4.922569 0.0 -20.7556 15.3387 -8.20861 208.651 -1219.71 214.251 -1196.02 0.0 214.251 -1196.02 307.737 -20.7556 -694.7876 282.99 282.99
12 6 -4.922569 0.0 -20.7556 15.3387 -8.20861 208.651 -1219.71 214.251 -1196.02 0.0 214.251 -1196.02 307.737 -20.7556 -694.7876 282.99 282.99
12 7 -4.922569 0.0 -20.7556 15.3387 -8.20861 208.651 -1219.71 214.251 -1196.02 0.0 214.251 -1196.02 307.737 -20.7556 -694.7876 282.99 282.99
13 0 -4.5248294 0.0 -17.3881 15.486 -9.03303 208.651 -1219.71 215.213 -1196.81 0.0 215.213 -1196.81 301.574 -17.3881 -697.41113 278.88 278.88
13 1 -4.5248294 0.0 -17.3881 15.486 -9.03303 208.651 -1219.71 215.213 -1196.81 0.0 215.213 -1196.81 301.574 -17.3881 -697.41113 278.88 278.88
13 2 -4.5248294 0.0 -17.3881 15.486 -9.03303 208.651 -1219.71 215.213 -1196.81 0.0 215.213 -1196.81 301.574 -17.3881 -697.41113 278.88 278.88
13 3 -4.5613074 0.0 -17.5345 15.4131 -9.0871 208.651 -1219.71 215.047 -1197.09 0.0 215.047 -1197.09 302.885 -17.5345 -696.69244 279.783 279.783
13 4 -4.5613074 0.0 -17.5345 15.4131 -9.0871 208.651 -1219.71 215.047 -1197.09 0.0 215.047 -1197.09 302.885 -17.5345 -696.69244 279.783 279.783
13 5 -4.5613074 0.0 -17.5345 15.4131 -9.0871 208.651 -1219.71 215.047 -1197.09 0.0 215.047 -1197.09 302.885 -17.5345 -696.69244 279.783 279.783
13 6 -4.2876315 0.0 -13.5855 15.4596 -9.12971 208.651 -1219.71 215.155 -1198.86 0.0 215.155 -1198.86 302.019 -13.5855 -695.2715 279.913 279.913
13 7 -4.2876315 0.0 -13.5855 15.4596 -9.12971 208.651 -1219.71 215.155 -1198.86 0.0 215.155 -1198.86 302.019 -13.5855 -695.2715 279.913 279.913
14 0 -5.038686 0.0 -20.9474 15.0642 -8.06159 208.651 -1219.71 214.084 -1197.64 0.0 214.084 -1197.64 307.831 -20.9474 -696.6724 284.25 284.25
14 1 -5.038686 0.0 -20.9474 15.0642 -8.06159 208.651 -1219.71 214.084 -1197.64 0.0 214.084 -1197.64 307.831 -20.9474 -696.6724 284.25 284.25
14 2 -5.038686 0.0 -20.9474 15.0642 -8.06159 208.651 -1219.71 214.084 -1197.64 0.0 214.084 -1197.64 307.831 -20.9474 -696.6724 284.25 284.25
14 3 -4.939559 0.0 -19.6858 14.9955 -8.07405 208.651 -1219.71 214.104 -1198.12 0.0 214.104 -1198.12 308.003 -19.6858 -695.6988 284.783 284.783
14 4 -4.939559 0.0 -19.6858 14.9955 -8.07405 208.651 -1219.71 214.104 -1198.12 0.0 214.104 -1198.12 308.003 -19.6858 -695.6988 284.783 284.783
14 5 -4.974675 0.0 -18.7782 14.9732 -7.79739 208.651 -1219.71 214.321 -1200.19 0.0 214.321 -1200.19 314.342 -18.7782 -690.3051 290.832 290.832
14 6 -4.974675 0.0 -18.7782 14.9732 -7.79739 208.651 -1219.71 214.321 -1200.19 0.0 214.321 -1200.19 314.342 -18.7782 -690.3051 290.832 290.832
14 7 -4.974675 0.0 -18.7782 14.9732 -7.79739 208.651 -1219.71 214.321 -1200.19 0.0 214.321 -1200.19 314.342 -18.7782 -690.3051 290.832 290.832
15 0 -5.161375 0.0 -18.0815 15.0268 -8.1555 208.651 -1219.71 213.2 -1202.86 0.0 213.2 -1202.86 314.335 -18.0815 -693.4065 289.725 289.725
15 1 -5.08115 0.0 -17.1225 15.011 -8.29458 208.651 -1219.71 213.255 -1203.28 0.0 213.255 -1203.28 314.544 -17.1225 -692.6035 290.491 290.491
15 2 -5.08115 0.0 -17.1225 15.011 -8.29458 208.651 -1219.71 213.255 -1203.28 0.0 213.255 -1203.28 314.544 -17.1225 -692.6035 290.491 290.491
15 3 -5.08115 0.0 -17.1225 15.011 -8.29458 208.651 -1219.71 213.255 -1203.28 0.0 213.255 -1203.28 314.544 -17.1225 -692.6035 290.491 290.491
15 4 -5.0271387 0.0 -16.5639 15.0321 -8.28038 208.651 -1219.71 213.11 -1202.99 0.0 213.11 -1202.99 315.799 -16.5639 -690.6449 291.922 291.922
16 0 -5.216256 0.0 -20.7137 15.2229 -8.58647 208.651 -1219.71 211.126 -1196.61 0.0 211.126 -1196.61 313.638 -20.7137 -692.5597 283.005 283.005
16 1 -5.216256 0.0 -20.7137 15.2229 -8.58647 208.651 -1219.71 211.126 -1196.61 0.0 211.126 -1196.61 313.638 -20.7137 -692.5597 283.005 283.005
16 2 -5.216256 0.0 -20.7137 15.2229 -8.58647 208.651 -1219.71 211.126 -1196.61 0.0 211.126 -1196.61 313.638 -20.7137 -692.5597 283.005 283.005
16 3 -5.216256 0.0 -20.7137 15.2229 -8.58647 208.651 -1219.71 211.126 -1196.61 0.0 211.126 -1196.61 313.638 -20.7137 -692.5597 283.005 283.005
16 4 -5.2162414 0.0 -20.7346 15.2274 -8.62022 208.651 -1219.71 211.078 -1196.53 0.0 211.078 -1196.53 313.756 -20.7346 -692.4306 283.093 283.093
16 5 -5.2162414 0.0 -20.7346 15.2274 -8.62022 208.651 -1219.71 211.078 -1196.53 0.0 211.078 -1196.53 313.756 -20.7346 -692.4306 283.093 283.093
16 6 -5.2162414 0.0 -20.7346 15.2274 -8.62022 208.651 -1219.71 211.078 -1196.53 0.0 211.078 -1196.53 313.756 -20.7346 -692.4306 283.093 283.093
16 7 -5.0135384 0.0 -19.8056 15.2271 -8.62227 208.651 -1219.71 211.669 -1195.57 0.0 211.669 -1195.57 314.177 -19.8056 -689.52954 286.031 286.031
17 0 -4.7922316 0.0 -17.8816 15.65 -11.3303 208.651 -1219.71 215.174 -1202.4 0.0 215.174 -1202.4 315.991 -17.8816 -689.11664 290.952 290.952
17 1 -4.7922316 0.0 -17.8816 15.65 -11.3303 208.651 -1219.71 215.174 -1202.4 0.0 215.174 -1202.4 315.991 -17.8816 -689.11664 290.952 290.952
17 2 -4.781926 0.0 -18.1305 15.676 -11.3882 208.651 -1219.71 215.171 -1201.86 0.0 215.171 -1201.86 316.505 -18.1305 -688.31445 291.414 291.414
17 3 -4.781926 0.0 -18.1305 15.676 -11.3882 208.651 -1219.71 215.171 -1201.86 0.0 215.171 -1201.86 316.505 -18.1305 -688.31445 291.414 291.414
17 4 -4.781926 0.0 -18.1305 15.676 -11.3882 208.651 -1219.71 215.171 -1201.86 0.0 215.171 -1201.86 316.505 -18.1305 -688.31445 291.414 291.414
17 5 -4.7896976 0.0 -18.3407 15.661 -11.366 208.651 -1219.71 215.072 -1201.51 0.0 215.072 -1201.51 316.511 -18.3407 -688.2677 291.267 291.267
17 6 -4.7896976 0.0 -18.3407 15.661 -11.366 208.651 -1219.71 215.072 -1201.51 0.0 215.072 -1201.51 316.511 -18.3407 -688.2677 291.267 291.267
17 7 -4.7896976 0.0 -18.3407 15.661 -11.366 208.651 -1219.71 215.072 -1201.51 0.0 215.072 -1201.51 316.511 -18.3407 -688.2677 291.267 291.267
18 0 10.08858 0.0 132.985 15.0127 -9.86545 208.651 -1219.71 210.877 -1185.33 0.0 210.877 -1185.33 383.152 132.985 -458.31592 513.786 513.786
18 1 10.08858 0.0 132.985 15.0127 -9.86545 208.651 -1219.71 210.877 -1185.33 0.0 210.877 -1185.33 383.152 132.985 -458.31592 513.786 513.786
18 2 10.08858 0.0 132.985 15.0127 -9.86545 208.651 -1219.71 210.877 -1185.33 0.0 210.877 -1185.33 383.152 132.985 -458.31592 513.786 513.786
18 3 10.08858 0.0 132.985 15.0127 -9.86545 208.651 -1219.71 210.877 -1185.33 0.0 210.877 -1185.33 383.152 132.985 -458.31592 513.786 513.786
18 4 10.142618 0.0 133.423 15.0228 -9.82415 208.651 -1219.71 210.853 -1185.03 0.0 210.853 -1185.03 382.691 133.423 -458.06302 513.84 513.84
18 5 10.142618 0.0 133.423 15.0228 -9.82415 208.651 -1219.71 210.853 -1185.03 0.0 210.853 -1185.03 382.691 133.423 -458.06302 513.84 513.84
18 6 10.1851845 0.0 134.158 15.0333 -9.8103 208.651 -1219.71 210.995 -1185.66 0.0 210.995 -1185.66 382.849 134.158 -457.65802 514.594 514.594
18 7 10.1851845 0.0 134.158 15.0333 -9.8103 208.651 -1219.71 210.995 -1185.66 0.0 210.995 -1185.66 382.849 134.158 -457.65802 514.594 514.594
19 0 22.540014 0.0 270.134 15.0846 -10.0343 208.651 -1219.71 212.416 -1196.31 0.0 212.416 -1196.31 454.678 270.134 -259.08203 721.584 721.584
19 1 22.540014 0.0 270.134 15.0846 -10.0343 208.651 -1219.71 212.416 -1196.31 0.0 212.416 -1196.31 454.678 270.134 -259.08203 721.584 721.584
19 2 22.540014 0.0 270.134 15.0846 -10.0343 208.651 -1219.71 212.416 -1196.31 0.0 212.416 -1196.31 454.678 270.134 -259.08203 721.584 721.584
19 3 22.540014 0.0 270.134 15.0846 -10.0343 208.651 -1219.71 212.416 -1196.31 0.0 212.416 -1196.31 454.678 270.134 -259.08203 721.584 721.584
19 4 22.540014 0.0 270.134 15.0846 -10.0343 208.651 -1219.71 212.416 -1196.31 0.0 212.416 -1196.31 454.678 270.134 -259.08203 721.584 721.584
19 5 22.543728 0.0 270.234 15.091 -10.0603 208.651 -1219.71 212.403 -1196.4 0.0 212.403 -1196.4 455.137 270.234 -258.62604 722.036 722.036
19 6 22.543728 0.0 270.234 15.091 -10.0603 208.651 -1219.71 212.403 -1196.4 0.0 212.403 -1196.4 455.137 270.234 -258.62604 722.036 722.036
19 7 22.526934 0.0 270.114 15.0982 -10.0281 208.651 -1219.71 212.38 -1196.41 0.0 212.38 -1196.41 455.428 270.114 -258.48804 722.162 722.162
20 0 22.226727 0.0 269.866 14.499 -10.4982 208.651 -1219.71 210.078 -1198.77 0.0 210.078 -1198.77 488.966 269.866 -229.85999 753.297 753.297
20 1 22.226727 0.0 269.866 14.499 -10.4982 208.651 -1219.71 210.078 -1198.77 0.0 210.078 -1198.77 488.966 269.866 -229.85999 753.297 753.297
20 2 22.226727 0.0 269.866 14.499 -10.4982 208.651 -1219.71 210.078 -1198.77 0.0 210.078 -1198.77 488.966 269.866 -229.85999 753.297 753.297
20 3 22.19425 0.0 269.531 14.5045 -10.5101 208.651 -1219.71 210.061 -1198.76 0.0 210.061 -1198.76 489.324 269.531 -229.84402 753.335 753.335
20 4 22.19425 0.0 269.531 14.5045 -10.5101 208.651 -1219.71 210.061 -1198.76 0.0 210.061 -1198.76 489.324 269.531 -229.84402 753.335 753.335
20 5 22.19425 0.0 269.531 14.5045 -10.5101 208.651 -1219.71 210.061 -1198.76 0.0 210.061 -1198.76 489.324 269.531 -229.84402 753.335 753.335
20 6 22.19425 0.0 269.531 14.5045 -10.5101 208.651 -1219.71 210.061 -1198.76 0.0 210.061 -1198.76 489.324 269.531 -229.84402 753.335 753.335
20 7 22.399942 0.0 273.646 14.4915 -8.86249 208.651 -1219.71 210.079 -1200.16 0.0 210.079 -1200.16 487.847 273.646 -228.58806 754.18 754.18
21 0 28.64179 0.0 336.988 14.7955 -9.38362 208.651 -1219.71 211.579 -1198.45 0.0 211.579 -1198.45 486.51 336.988 -163.37291 815.285 815.285
21 1 28.64179 0.0 336.988 14.7955 -9.38362 208.651 -1219.71 211.579 -1198.45 0.0 211.579 -1198.45 486.51 336.988 -163.37291 815.285 815.285
21 2 28.650906 0.0 337.038 14.8089 -9.37663 208.651 -1219.71 211.611 -1198.4 0.0 211.611 -1198.4 486.416 337.038 -163.33505 815.232 815.232
21 3 28.650906 0.0 337.038 14.8089 -9.37663 208.651 -1219.71 211.611 -1198.4 0.0 211.611 -1198.4 486.416 337.038 -163.33505 815.232 815.232
21 4 28.650906 0.0 337.038 14.8089 -9.37663 208.651 -1219.71 211.611 -1198.4 0.0 211.611 -1198.4 486.416 337.038 -163.33505 815.232 815.232
21 5 28.740124 0.0 337.447 14.7893 -9.38273 208.651 -1219.71 211.908 -1198.07 0.0 211.908 -1198.07 485.428 337.447 -163.28694 814.793 814.793
21 6 28.740124 0.0 337.447 14.7893 -9.38273 208.651 -1219.71 211.908 -1198.07 0.0 211.908 -1198.07 485.428 337.447 -163.28694 814.793 814.793
21 7 28.740124 0.0 337.447 14.7893 -9.38273 208.651 -1219.71 211.908 -1198.07 0.0 211.908 -1198.07 485.428 337.447 -163.28694 814.793 814.793
22 0 46.27442 0.0 522.311 14.965 -9.5683 208.651 -1219.71 212.704 -1198.46 0.0 212.704 -1198.46 503.075 522.311 39.63002 1018.54 1018.54
22 1 46.27442 0.0 522.311 14.965 -9.5683 208.651 -1219.71 212.704 -1198.46 0.0 212.704 -1198.46 503.075 522.311 39.63002 1018.54 1018.54
22 2 46.267918 0.0 522.107 14.9892 -9.60434 208.651 -1219.71 212.659 -1198.18 0.0 212.659 -1198.18 503.343 522.107 39.928894 1018.79 1018.79
22 3 46.267918 0.0 522.107 14.9892 -9.60434 208.651 -1219.71 212.659 -1198.18 0.0 212.659 -1198.18 503.343 522.107 39.928894 1018.79 1018.79
22 4 46.267918 0.0 522.107 14.9892 -9.60434 208.651 -1219.71 212.659 -1198.18 0.0 212.659 -1198.18 503.343 522.107 39.928894 1018.79 1018.79
22 5 46.27264 0.0 522.176 14.986 -9.56841 208.651 -1219.71 212.647 -1198.16 0.0 212.647 -1198.16 503.374 522.176 40.037018 1018.86 1018.86
22 6 46.27264 0.0 522.176 14.986 -9.56841 208.651 -1219.71 212.647 -1198.16 0.0 212.647 -1198.16 503.374 522.176 40.037018 1018.86 1018.86
22 7 46.27264 0.0 522.176 14.986 -9.56841 208.651 -1219.71 212.647 -1198.16 0.0 212.647 -1198.16 503.374 522.176 40.037018 1018.86 1018.86
23 0 43.783978 0.0 496.041 15.1795 -9.40878 208.651 -1219.71 211.316 -1195.91 0.0 211.316 -1195.91 553.207 496.041 64.653885 1046.13 1046.13
23 1 43.783978 0.0 496.041 15.1795 -9.40878 208.651 -1219.71 211.316 -1195.91 0.0 211.316 -1195.91 553.207 496.041 64.653885 1046.13 1046.13
23 2 43.83107 0.0 496.958 15.1581 -8.78537 208.651 -1219.71 211.214 -1195.81 0.0 211.214 -1195.81 553.012 496.958 65.37392 1046.88 1046.88
23 3 43.83107 0.0 496.958 15.1581 -8.78537 208.651 -1219.71 211.214 -1195.81 0.0 211.214 -1195.81 553.012 496.958 65.37392 1046.88 1046.88
23 4 43.83107 0.0 496.958 15.1581 -8.78537 208.651 -1219.71 211.214 -1195.81 0.0 211.214 -1195.81 553.012 496.958 65.37392 1046.88 1046.88
23 5 43.83107 0.0 496.958 15.1581 -8.78537 208.651 -1219.71 211.214 -1195.81 0.0 211.214 -1195.81 553.012 496.958 65.37392 1046.88 1046.88
23 6 43.821644 0.0 496.85 15.1553 -8.80074 208.651 -1219.71 211.216 -1195.82 0.0 211.216 -1195.82 553.168 496.85 65.41412 1046.92 1046.92
23 7 43.821644 0.0 496.85 15.1553 -8.80074 208.651 -1219.71 211.216 -1195.82 0.0 211.216 -1195.82 553.168 496.85 65.41412 1046.92 1046.92
24 0 44.81752 0.0 506.795 14.9831 -9.69681 208.651 -1219.71 213.026 -1198.88 0.0 213.026 -1198.88 554.701 506.795 75.64197 1058.38 1058.38
24 1 44.81752 0.0 506.795 14.9831 -9.69681 208.651 -1219.71 213.026 -1198.88 0.0 213.026 -1198.88 554.701 506.795 75.64197 1058.38 1058.38
24 2 44.720818 0.0 505.621 14.9594 -9.68119 208.651 -1219.71 213.106 -1198.79 0.0 213.106 -1198.79 555.92 505.621 75.85698 1058.34 1058.34
24 3 44.720818 0.0 505.621 14.9594 -9.68119 208.651 -1219.71 213.106 -1198.79 0.0 213.106 -1198.79 555.92 505.621 75.85698 1058.34 1058.34
24 4 44.720818 0.0 505.621 14.9594 -9.68119 208.651 -1219.71 213.106 -1198.79 0.0 213.106 -1198.79 555.92 505.621 75.85698 1058.34 1058.34
24 5 44.720818 0.0 505.621 14.9594 -9.68119 208.651 -1219.71 213.106 -1198.79 0.0 213.106 -1198.79 555.92 505.621 75.85698 1058.34 1058.34
24 6 45.089947 0.0 510.819 14.9662 -9.16492 208.651 -1219.71 213.147 -1200.33 0.0 213.147 -1200.33 554.229 510.819 77.86502 1059.58 1059.58
24 7 45.089947 0.0 510.819 14.9662 -9.16492 208.651 -1219.71 213.147 -1200.33 0.0 213.147 -1200.33 554.229 510.819 77.86502 1059.58 1059.58
25 0 42.66145 0.0 488.492 15.2494 -8.84901 208.651 -1219.71 210.588 -1200.79 0.0 210.588 -1200.79 629.587 488.492 127.87694 1111.24 1111.24
25 1 42.66145 0.0 488.492 15.2494 -8.84901 208.651 -1219.71 210.588 -1200.79 0.0 210.588 -1200.79 629.587 488.492 127.87694 1111.24 1111.24
25 2 42.66145 0.0 488.492 15.2494 -8.84901 208.651 -1219.71 210.588 -1200.79 0.0 210.588 -1200.79 629.587 488.492 127.87694 1111.24 1111.24
25 3 42.66145 0.0 488.492 15.2494 -8.84901 208.651 -1219.71 210.588 -1200.79 0.0 210.588 -1200.79 629.587 488.492 127.87694 1111.24 1111.24
25 4 42.708614 0.0 488.976 15.2552 -8.84493 208.651 -1219.71 210.611 -1200.79 0.0 210.611 -1200.79 629.145 488.976 127.94205 1111.26 1111.26
25 5 42.708614 0.0 488.976 15.2552 -8.84493 208.651 -1219.71 210.611 -1200.79 0.0 210.611 -1200.79 629.145 488.976 127.94205 1111.26 1111.26
25 6 42.708614 0.0 488.976 15.2552 -8.84493 208.651 -1219.71 210.611 -1200.79 0.0 210.611 -1200.79 629.145 488.976 127.94205 1111.26 1111.26
25 7 42.875164 0.0 490.385 15.2331 -9.66168 208.651 -1219.71 210.949 -1201.62 0.0 210.949 -1201.62 631.154 490.385 130.86807 1111.53 1111.53
26 0 78.96597 0.0 868.94 15.0787 -11.0311 208.651 -1219.71 209.991 -1197.18 0.0 209.991 -1197.18 681.934 868.94 563.68494 1540.5 1540.5
26 1 78.96597 0.0 868.94 15.0787 -11.0311 208.651 -1219.71 209.991 -1197.18 0.0 209.991 -1197.18 681.934 868.94 563.68494 1540.5 1540.5
26 2 78.96597 0.0 868.94 15.0787 -11.0311 208.651 -1219.71 209.991 -1197.18 0.0 209.991 -1197.18 681.934 868.94 563.68494 1540.5 1540.5
26 3 78.96597 0.0 868.94 15.0787 -11.0311 208.651 -1219.71 209.991 -1197.18 0.0 209.991 -1197.18 681.934 868.94 563.68494 1540.5 1540.5
26 4 79.2319 0.0 872.211 15.0972 -10.7937 208.651 -1219.71 209.949 -1197.56 0.0 209.949 -1197.56 682.619 872.211 567.219 1542.74 1542.74
26 5 79.2319 0.0 872.211 15.0972 -10.7937 208.651 -1219.71 209.949 -1197.56 0.0 209.949 -1197.56 682.619 872.211 567.219 1542.74 1542.74
26 6 79.2319 0.0 872.211 15.0972 -10.7937 208.651 -1219.71 209.949 -1197.56 0.0 209.949 -1197.56 682.619 872.211 567.219 1542.74 1542.74
26 7 79.27795 0.0 872.637 15.0993 -10.8015 208.651 -1219.71 209.942 -1197.46 0.0 209.942 -1197.46 682.221 872.637 567.3401 1542.76 1542.76
27 0 -5.2329545 0.0 -25.2956 15.4964 -10.1609 208.651 -1219.71 212.742 -1193.45 0.0 212.742 -1193.45 2604.17 -25.2956 1598.1663 2574.4 2574.4
27 1 -5.2329545 0.0 -25.2956 15.4964 -10.1609 208.651 -1219.71 212.742 -1193.45 0.0 212.742 -1193.45 2604.17 -25.2956 1598.1663 2574.4 2574.4
27 2 -5.2757854 0.0 -25.9332 15.4995 -10.0669 208.651 -1219.71 212.635 -1192.9 0.0 212.635 -1192.9 2604.51 -25.9332 1598.3119 2574.46 2574.46
27 3 -4.675556 0.0 -18.5423 15.4795 -9.89544 208.651 -1219.71 212.922 -1194.82 0.0 212.922 -1194.82 2601.74 -18.5423 1601.2998 2575.44 2575.44
27 4 -4.675556 0.0 -18.5423 15.4795 -9.89544 208.651 -1219.71 212.922 -1194.82 0.0 212.922 -1194.82 2601.74 -18.5423 1601.2998 2575.44 2575.44
27 5 -4.675556 0.0 -18.5423 15.4795 -9.89544 208.651 -1219.71 212.922 -1194.82 0.0 212.922 -1194.82 2601.74 -18.5423 1601.2998 2575.44 2575.44
27 6 -4.675556 0.0 -18.5423 15.4795 -9.89544 208.651 -1219.71 212.922 -1194.82 0.0 212.922 -1194.82 2601.74 -18.5423 1601.2998 2575.44 2575.44
27 7 -4.675556 0.0 -18.5423 15.4795 -9.89544 208.651 -1219.71 212.922 -1194.82 0.0 212.922 -1194.82 2601.74 -18.5423 1601.2998 2575.44 2575.44
28 0 210.31114 0.0 2256.87 14.8697 -9.94275 208.651 -1219.71 211.112 -1197.38 0.0 211.112 -1197.38 1950.75 2256.87 3221.3523 4197.42 4197.42
28 1 210.31114 0.0 2256.87 14.8697 -9.94275 208.651 -1219.71 211.112 -1197.38 0.0 211.112 -1197.38 1950.75 2256.87 3221.3523 4197.42 4197.42
28 2 210.31114 0.0 2256.87 14.8697 -9.94275 208.651 -1219.71 211.112 -1197.38 0.0 211.112 -1197.38 1950.75 2256.87 3221.3523 4197.42 4197.42
28 3 210.48003 0.0 2258.06 14.8968 -9.95763 208.651 -1219.71 211.026 -1196.3 0.0 211.026 -1196.3 1953.54 2258.06 3226.3262 4201.08 4201.08
28 4 210.48003 0.0 2258.06 14.8968 -9.95763 208.651 -1219.71 211.026 -1196.3 0.0 211.026 -1196.3 1953.54 2258.06 3226.3262 4201.08 4201.08
28 5 210.61882 0.0 2259.83 14.8813 -9.84605 208.651 -1219.71 211.155 -1196.88 0.0 211.155 -1196.88 1956.43 2259.83 3230.5354 4203.54 4203.54
28 6 210.61882 0.0 2259.83 14.8813 -9.84605 208.651 -1219.71 211.155 -1196.88 0.0 211.155 -1196.88 1956.43 2259.83 3230.5354 4203.54 4203.54
28 7 210.61882 0.0 2259.83 14.8813 -9.84605 208.651 -1219.71 211.155 -1196.88 0.0 211.155 -1196.88 1956.43 2259.83 3230.5354 4203.54 4203.54
29 0 303.4597 0.0 3243.71 15.1437 -9.63391 208.651 -1219.71 210.645 -1199.3 0.0 210.645 -1199.3 1833.84 3243.71 4088.8948 5068.05 5068.05
29 1 303.52747 0.0 3244.49 15.1573 -9.64244 208.651 -1219.71 210.609 -1199.33 0.0 210.609 -1199.33 1833.66 3244.49 4089.4287 5068.66 5068.66
29 2 303.52747 0.0 3244.49 15.1573 -9.64244 208.651 -1219.71 210.609 -1199.33 0.0 210.609 -1199.33 1833.66 3244.49 4089.4287 5068.66 5068.66
29 3 303.65176 0.0 3245.79 15.1569 -9.63919 208.651 -1219.71 210.592 -1199.28 0.0 210.592 -1199.28 1832.98 3245.79 4090.082 5069.27 5069.27
29 4 303.65176 0.0 3245.79 15.1569 -9.63919 208.651 -1219.71 210.592 -1199.28 0.0 210.592 -1199.28 1832.98 3245.79 4090.082 5069.27 5069.27
29 5 303.65176 0.0 3245.79 15.1569 -9.63919 208.651 -1219.71 210.592 -1199.28 0.0 210.592 -1199.28 1832.98 3245.79 4090.082 5069.27 5069.27
29 6 303.65176 0.0 3245.79 15.1569 -9.63919 208.651 -1219.71 210.592 -1199.28 0.0 210.592 -1199.28 1832.98 3245.79 4090.082 5069.27 5069.27
29 7 303.65176 0.0 3245.79 15.1569 -9.63919 208.651 -1219.71 210.592 -1199.28 0.0 210.592 -1199.28 1832.98 3245.79 4090.082 5069.27 5069.27
