# Supplementary material for: Exploring the mechanism of Alisma orientale for the treatment of pregnancy induced hypertension and potential hepato-nephrotoxicity by using network pharmacology, network toxicology, molecular docking and molecular dynamics simulation
Source: Front Pharmacol. 2022 Nov 15;13:1027112. doi: 10.3389/fphar.2022.1027112 (PMC9705790; doi:10.3389/fphar.2022.1027112)
Supplement: Supplementary file 12 [file DataSheet5.zip › EGFR/EGFR830/clusters.dock4.pdb]

REMARK  Energy: 267.666
REMARK  SimpleFitness: 267.666
REMARK  FullFitness: -711.4648
REMARK  InterFull: -22.5498
REMARK  IntraFull: 300.242
REMARK  solvFull: -1199.73
REMARK  surfFull: 210.573
REMARK  extraFull: 0.0
REMARK  deltaGcompsolvpol: -1199.73
REMARK  deltaGcompsolvnonpol: 210.573
REMARK  deltaGprotsolvpol: -1219.71
REMARK  deltaGprotsolvnonpol: 208.651
REMARK  deltaGligsolvpol: -8.57972
REMARK  deltaGligsolvnonpol: 15.1186
REMARK  deltaGvdw: -22.5498
REMARK  deltaGelec: 0.0
REMARK  deltaG: -5.623756
REMARK  Cluster: 0
REMARK  ClusterRank: 0
ATOM   4315 C    LIG     1      15.304  16.582   4.082  1.00  0.00      LIG  
ATOM   4316 C1   LIG     1      16.648  15.941   4.271  1.00  0.00      LIG  
ATOM   4317 C2   LIG     1      16.649  14.438   4.405  1.00  0.00      LIG  
ATOM   4318 C3   LIG     1      15.391  13.876   3.716  1.00  0.00      LIG  
ATOM   4319 C4   LIG     1      14.903  14.613   2.453  1.00  0.00      LIG  
ATOM   4320 C5   LIG     1      14.528  16.036   2.885  1.00  0.00      LIG  
ATOM   4321 C6   LIG     1      15.426  12.391   3.454  1.00  0.00      LIG  
ATOM   4322 C7   LIG     1      14.003  11.882   3.401  1.00  0.00      LIG  
ATOM   4323 C8   LIG     1      13.027  12.762   2.597  1.00  0.00      LIG  
ATOM   4324 C9   LIG     1      13.757  13.826   1.731  1.00  0.00      LIG  
ATOM   4325 C10  LIG     1      12.148  11.860   1.681  1.00  0.00      LIG  
ATOM   4326 C11  LIG     1      11.191  12.718   0.939  1.00  0.00      LIG  
ATOM   4327 C12  LIG     1      11.762  13.823   0.122  1.00  0.00      LIG  
ATOM   4328 C13  LIG     1      12.719  14.679   0.949  1.00  0.00      LIG  
ATOM   4329 C14  LIG     1       9.913  12.452   1.222  1.00  0.00      LIG  
ATOM   4330 C15  LIG     1       9.807  11.355   2.216  1.00  0.00      LIG  
ATOM   4331 C16  LIG     1      11.232  10.906   2.445  1.00  0.00      LIG  
ATOM   4332 O    LIG     1      13.334  15.574   0.030  1.00  0.00      LIG  
ATOM   4333 C17  LIG     1      17.978  13.859   3.923  1.00  0.00      LIG  
ATOM   4334 C18  LIG     1      16.569  14.126   5.893  1.00  0.00      LIG  
ATOM   4335 C19  LIG     1      12.121  13.469   3.626  1.00  0.00      LIG  
ATOM   4336 C20  LIG     1      16.020  14.735   1.406  1.00  0.00      LIG  
ATOM   4337 H    LIG     1      14.291  13.267   0.960  1.00  0.00      LIG  
ATOM   4338 C21  LIG     1       8.701  13.211   0.753  1.00  0.00      LIG  
ATOM   4339 C22  LIG     1       7.432  12.365   0.639  1.00  0.00      LIG  
ATOM   4340 C23  LIG     1       7.350  11.554  -0.649  1.00  0.00      LIG  
ATOM   4341 C24  LIG     1       6.153  10.660  -0.603  1.00  0.00      LIG  
ATOM   4342 O1   LIG     1       8.501  10.736  -0.810  1.00  0.00      LIG  
ATOM   4343 C25  LIG     1      12.930  11.010   0.672  1.00  0.00      LIG  
ATOM   4344 O2   LIG     1      17.622  16.608   4.588  1.00  0.00      LIG  
ATOM   4345 H1   LIG     1      14.616  14.005   4.473  1.00  0.00      LIG  
ATOM   4346 C26  LIG     1       8.430  14.346   1.725  1.00  0.00      LIG  
ATOM   4347 C27  LIG     1       5.381  10.280  -1.812  1.00  0.00      LIG  
ATOM   4348 C28  LIG     1       5.747  10.788  -3.165  1.00  0.00      LIG  
ATOM   4349 C29  LIG     1       4.621   9.001  -1.773  1.00  0.00      LIG  
ATOM   4350 O3   LIG     1       4.892  11.300  -0.909  1.00  0.00      LIG  
ATOM   4351 H2   LIG     1      15.448  17.659   3.965  1.00  0.00      LIG  
ATOM   4352 H3   LIG     1      14.733  16.424   5.002  1.00  0.00      LIG  
ATOM   4353 H4   LIG     1      14.666  16.717   2.040  1.00  0.00      LIG  
ATOM   4354 H5   LIG     1      13.469  16.089   3.149  1.00  0.00      LIG  
ATOM   4355 H6   LIG     1      15.949  11.861   4.254  1.00  0.00      LIG  
ATOM   4356 H7   LIG     1      15.947  12.162   2.521  1.00  0.00      LIG  
ATOM   4357 H8   LIG     1      13.641  11.812   4.430  1.00  0.00      LIG  
ATOM   4358 H9   LIG     1      14.029  10.851   3.048  1.00  0.00      LIG  
ATOM   4359 H10  LIG     1      10.979  14.460  -0.301  1.00  0.00      LIG  
ATOM   4360 H11  LIG     1      12.289  13.401  -0.739  1.00  0.00      LIG  
ATOM   4361 H12  LIG     1      12.134  15.292   1.639  1.00  0.00      LIG  
ATOM   4362 H13  LIG     1       9.200  10.522   1.851  1.00  0.00      LIG  
ATOM   4363 H14  LIG     1       9.379  11.726   3.149  1.00  0.00      LIG  
ATOM   4364 H15  LIG     1      11.447  10.856   3.515  1.00  0.00      LIG  
ATOM   4365 H16  LIG     1      11.346   9.886   2.068  1.00  0.00      LIG  
ATOM   4366 H17  LIG     1      12.628  15.923  -0.540  1.00  0.00      LIG  
ATOM   4367 H18  LIG     1      18.815  14.315   4.461  1.00  0.00      LIG  
ATOM   4368 H19  LIG     1      18.149  14.037   2.860  1.00  0.00      LIG  
ATOM   4369 H20  LIG     1      18.032  12.783   4.103  1.00  0.00      LIG  
ATOM   4370 H21  LIG     1      15.659  14.537   6.341  1.00  0.00      LIG  
ATOM   4371 H22  LIG     1      17.422  14.550   6.431  1.00  0.00      LIG  
ATOM   4372 H23  LIG     1      16.572  13.046   6.064  1.00  0.00      LIG  
ATOM   4373 H24  LIG     1      12.659  14.235   4.182  1.00  0.00      LIG  
ATOM   4374 H25  LIG     1      11.732  12.765   4.364  1.00  0.00      LIG  
ATOM   4375 H26  LIG     1      11.264  13.976   3.180  1.00  0.00      LIG  
ATOM   4376 H27  LIG     1      16.445  13.758   1.164  1.00  0.00      LIG  
ATOM   4377 H28  LIG     1      16.832  15.384   1.737  1.00  0.00      LIG  
ATOM   4378 H29  LIG     1      15.656  15.166   0.474  1.00  0.00      LIG  
ATOM   4379 H30  LIG     1       8.902  13.649  -0.229  1.00  0.00      LIG  
ATOM   4380 H31  LIG     1       6.564  13.030   0.665  1.00  0.00      LIG  
ATOM   4381 H32  LIG     1       7.315  11.711   1.508  1.00  0.00      LIG  
ATOM   4382 H33  LIG     1       7.316  12.243  -1.495  1.00  0.00      LIG  
ATOM   4383 H34  LIG     1       6.179   9.971   0.231  1.00  0.00      LIG  
ATOM   4384 H35  LIG     1       9.252  11.247  -0.463  1.00  0.00      LIG  
ATOM   4385 H36  LIG     1      13.543  10.256   1.172  1.00  0.00      LIG  
ATOM   4386 H37  LIG     1      13.585  11.604   0.031  1.00  0.00      LIG  
ATOM   4387 H38  LIG     1      12.245  10.467   0.013  1.00  0.00      LIG  
ATOM   4388 H39  LIG     1       9.291  15.017   1.800  1.00  0.00      LIG  
ATOM   4389 H40  LIG     1       8.207  13.967   2.726  1.00  0.00      LIG  
ATOM   4390 H41  LIG     1       7.573  14.935   1.390  1.00  0.00      LIG  
ATOM   4391 H42  LIG     1       6.603  10.231  -3.555  1.00  0.00      LIG  
ATOM   4392 H43  LIG     1       5.998  11.852  -3.153  1.00  0.00      LIG  
ATOM   4393 H44  LIG     1       4.908  10.652  -3.853  1.00  0.00      LIG  
ATOM   4394 H45  LIG     1       4.330   8.737  -0.752  1.00  0.00      LIG  
ATOM   4395 H46  LIG     1       5.236   8.191  -2.175  1.00  0.00      LIG  
ATOM   4396 H47  LIG     1       3.716   9.078  -2.380  1.00  0.00      LIG  
TER
REMARK  Energy: 266.996
REMARK  SimpleFitness: 266.996
REMARK  FullFitness: -710.9324
REMARK  InterFull: -22.8224
REMARK  IntraFull: 300.145
REMARK  solvFull: -1198.62
REMARK  surfFull: 210.365
REMARK  extraFull: 0.0
REMARK  deltaGcompsolvpol: -1198.62
REMARK  deltaGcompsolvnonpol: 210.365
REMARK  deltaGprotsolvpol: -1219.71
REMARK  deltaGprotsolvnonpol: 208.651
REMARK  deltaGligsolvpol: -8.58523
REMARK  deltaGligsolvnonpol: 15.1271
REMARK  deltaGvdw: -22.8224
REMARK  deltaGelec: 0.0
REMARK  deltaG: -5.601756
REMARK  Cluster: 0
REMARK  ClusterRank: 1
ATOM   4315 C    LIG     1      15.049  16.954   4.088  1.00  0.00      LIG  
ATOM   4316 C1   LIG     1      16.411  16.378   4.342  1.00  0.00      LIG  
ATOM   4317 C2   LIG     1      16.473  14.882   4.524  1.00  0.00      LIG  
ATOM   4318 C3   LIG     1      15.262  14.243   3.818  1.00  0.00      LIG  
ATOM   4319 C4   LIG     1      14.780  14.918   2.519  1.00  0.00      LIG  
ATOM   4320 C5   LIG     1      14.326  16.332   2.896  1.00  0.00      LIG  
ATOM   4321 C6   LIG     1      15.371  12.753   3.606  1.00  0.00      LIG  
ATOM   4322 C7   LIG     1      13.975  12.179   3.526  1.00  0.00      LIG  
ATOM   4323 C8   LIG     1      12.988  12.984   2.661  1.00  0.00      LIG  
ATOM   4324 C9   LIG     1      13.695  14.058   1.787  1.00  0.00      LIG  
ATOM   4325 C10  LIG     1      12.189  12.012   1.741  1.00  0.00      LIG  
ATOM   4326 C11  LIG     1      11.215  12.804   0.949  1.00  0.00      LIG  
ATOM   4327 C12  LIG     1      11.755  13.917   0.121  1.00  0.00      LIG  
ATOM   4328 C13  LIG     1      12.642  14.840   0.953  1.00  0.00      LIG  
ATOM   4329 C14  LIG     1       9.944  12.495   1.216  1.00  0.00      LIG  
ATOM   4330 C15  LIG     1       9.860  11.413   2.229  1.00  0.00      LIG  
ATOM   4331 C16  LIG     1      11.298  11.030   2.501  1.00  0.00      LIG  
ATOM   4332 O    LIG     1      13.239  15.744   0.030  1.00  0.00      LIG  
ATOM   4333 C17  LIG     1      17.840  14.352   4.094  1.00  0.00      LIG  
ATOM   4334 C18  LIG     1      16.366  14.613   6.019  1.00  0.00      LIG  
ATOM   4335 C19  LIG     1      12.013  13.675   3.636  1.00  0.00      LIG  
ATOM   4336 C20  LIG     1      15.921  15.063   1.501  1.00  0.00      LIG  
ATOM   4337 H    LIG     1      14.277  13.506   1.048  1.00  0.00      LIG  
ATOM   4338 C21  LIG     1       8.717  13.213   0.725  1.00  0.00      LIG  
ATOM   4339 C22  LIG     1       7.484  12.323   0.575  1.00  0.00      LIG  
ATOM   4340 C23  LIG     1       7.468  11.546  -0.734  1.00  0.00      LIG  
ATOM   4341 C24  LIG     1       6.264  10.662  -0.784  1.00  0.00      LIG  
ATOM   4342 O1   LIG     1       8.621  10.723  -0.848  1.00  0.00      LIG  
ATOM   4343 C25  LIG     1      13.050  11.180   0.784  1.00  0.00      LIG  
ATOM   4344 O2   LIG     1      17.345  17.098   4.668  1.00  0.00      LIG  
ATOM   4345 H1   LIG     1      14.459  14.363   4.547  1.00  0.00      LIG  
ATOM   4346 C26  LIG     1       8.388  14.332   1.697  1.00  0.00      LIG  
ATOM   4347 C27  LIG     1       5.511  10.390  -2.034  1.00  0.00      LIG  
ATOM   4348 C28  LIG     1       5.889  11.010  -3.335  1.00  0.00      LIG  
ATOM   4349 C29  LIG     1       4.755   9.111  -2.110  1.00  0.00      LIG  
ATOM   4350 O3   LIG     1       5.012  11.334  -1.058  1.00  0.00      LIG  
ATOM   4351 H2   LIG     1      15.157  18.029   3.924  1.00  0.00      LIG  
ATOM   4352 H3   LIG     1      14.459  16.815   4.998  1.00  0.00      LIG  
ATOM   4353 H4   LIG     1      14.447  16.992   2.032  1.00  0.00      LIG  
ATOM   4354 H5   LIG     1      13.261  16.338   3.137  1.00  0.00      LIG  
ATOM   4355 H6   LIG     1      15.891  12.274   4.440  1.00  0.00      LIG  
ATOM   4356 H7   LIG     1      15.931  12.520   2.697  1.00  0.00      LIG  
ATOM   4357 H8   LIG     1      13.583  12.129   4.546  1.00  0.00      LIG  
ATOM   4358 H9   LIG     1      14.058  11.138   3.213  1.00  0.00      LIG  
ATOM   4359 H10  LIG     1      10.956  14.504  -0.341  1.00  0.00      LIG  
ATOM   4360 H11  LIG     1      12.328  13.503  -0.713  1.00  0.00      LIG  
ATOM   4361 H12  LIG     1      12.007  15.442   1.609  1.00  0.00      LIG  
ATOM   4362 H13  LIG     1       9.298  10.549   1.867  1.00  0.00      LIG  
ATOM   4363 H14  LIG     1       9.395  11.783   3.144  1.00  0.00      LIG  
ATOM   4364 H15  LIG     1      11.492  11.003   3.575  1.00  0.00      LIG  
ATOM   4365 H16  LIG     1      11.464  10.011   2.140  1.00  0.00      LIG  
ATOM   4366 H17  LIG     1      12.521  16.101  -0.519  1.00  0.00      LIG  
ATOM   4367 H18  LIG     1      18.639  14.856   4.645  1.00  0.00      LIG  
ATOM   4368 H19  LIG     1      18.034  14.514   3.033  1.00  0.00      LIG  
ATOM   4369 H20  LIG     1      17.935  13.283   4.301  1.00  0.00      LIG  
ATOM   4370 H21  LIG     1      15.428  14.999   6.430  1.00  0.00      LIG  
ATOM   4371 H22  LIG     1      17.185  15.091   6.565  1.00  0.00      LIG  
ATOM   4372 H23  LIG     1      16.411  13.541   6.225  1.00  0.00      LIG  
ATOM   4373 H24  LIG     1      12.498  14.468   4.203  1.00  0.00      LIG  
ATOM   4374 H25  LIG     1      11.617  12.966   4.366  1.00  0.00      LIG  
ATOM   4375 H26  LIG     1      11.158  14.142   3.145  1.00  0.00      LIG  
ATOM   4376 H27  LIG     1      16.402  14.102   1.305  1.00  0.00      LIG  
ATOM   4377 H28  LIG     1      16.688  15.763   1.832  1.00  0.00      LIG  
ATOM   4378 H29  LIG     1      15.565  15.444   0.544  1.00  0.00      LIG  
ATOM   4379 H30  LIG     1       8.924  13.664  -0.249  1.00  0.00      LIG  
ATOM   4380 H31  LIG     1       6.592  12.956   0.597  1.00  0.00      LIG  
ATOM   4381 H32  LIG     1       7.377  11.641   1.423  1.00  0.00      LIG  
ATOM   4382 H33  LIG     1       7.491  12.256  -1.563  1.00  0.00      LIG  
ATOM   4383 H34  LIG     1       6.267   9.911  -0.004  1.00  0.00      LIG  
ATOM   4384 H35  LIG     1       9.359  11.227  -0.464  1.00  0.00      LIG  
ATOM   4385 H36  LIG     1      13.690  10.480   1.325  1.00  0.00      LIG  
ATOM   4386 H37  LIG     1      13.688  11.791   0.143  1.00  0.00      LIG  
ATOM   4387 H38  LIG     1      12.418  10.577   0.124  1.00  0.00      LIG  
ATOM   4388 H39  LIG     1       9.223  15.034   1.789  1.00  0.00      LIG  
ATOM   4389 H40  LIG     1       8.163  13.940   2.693  1.00  0.00      LIG  
ATOM   4390 H41  LIG     1       7.515  14.891   1.350  1.00  0.00      LIG  
ATOM   4391 H42  LIG     1       6.713  10.455  -3.790  1.00  0.00      LIG  
ATOM   4392 H43  LIG     1       6.192  12.055  -3.226  1.00  0.00      LIG  
ATOM   4393 H44  LIG     1       5.038  10.984  -4.021  1.00  0.00      LIG  
ATOM   4394 H45  LIG     1       4.398   8.794  -1.126  1.00  0.00      LIG  
ATOM   4395 H46  LIG     1       5.397   8.324  -2.513  1.00  0.00      LIG  
ATOM   4396 H47  LIG     1       3.891   9.218  -2.770  1.00  0.00      LIG  
TER
REMARK  Energy: 266.996
REMARK  SimpleFitness: 266.996
REMARK  FullFitness: -710.9324
REMARK  InterFull: -22.8224
REMARK  IntraFull: 300.145
REMARK  solvFull: -1198.62
REMARK  surfFull: 210.365
REMARK  extraFull: 0.0
REMARK  deltaGcompsolvpol: -1198.62
REMARK  deltaGcompsolvnonpol: 210.365
REMARK  deltaGprotsolvpol: -1219.71
REMARK  deltaGprotsolvnonpol: 208.651
REMARK  deltaGligsolvpol: -8.58523
REMARK  deltaGligsolvnonpol: 15.1271
REMARK  deltaGvdw: -22.8224
REMARK  deltaGelec: 0.0
REMARK  deltaG: -5.601756
REMARK  Cluster: 0
REMARK  ClusterRank: 2
ATOM   4315 C    LIG     1      15.049  16.954   4.088  1.00  0.00      LIG  
ATOM   4316 C1   LIG     1      16.411  16.378   4.342  1.00  0.00      LIG  
ATOM   4317 C2   LIG     1      16.473  14.882   4.524  1.00  0.00      LIG  
ATOM   4318 C3   LIG     1      15.262  14.243   3.818  1.00  0.00      LIG  
ATOM   4319 C4   LIG     1      14.780  14.918   2.519  1.00  0.00      LIG  
ATOM   4320 C5   LIG     1      14.326  16.332   2.896  1.00  0.00      LIG  
ATOM   4321 C6   LIG     1      15.371  12.753   3.606  1.00  0.00      LIG  
ATOM   4322 C7   LIG     1      13.975  12.179   3.526  1.00  0.00      LIG  
ATOM   4323 C8   LIG     1      12.988  12.984   2.661  1.00  0.00      LIG  
ATOM   4324 C9   LIG     1      13.695  14.058   1.787  1.00  0.00      LIG  
ATOM   4325 C10  LIG     1      12.189  12.012   1.741  1.00  0.00      LIG  
ATOM   4326 C11  LIG     1      11.215  12.804   0.949  1.00  0.00      LIG  
ATOM   4327 C12  LIG     1      11.755  13.917   0.121  1.00  0.00      LIG  
ATOM   4328 C13  LIG     1      12.642  14.840   0.953  1.00  0.00      LIG  
ATOM   4329 C14  LIG     1       9.944  12.495   1.216  1.00  0.00      LIG  
ATOM   4330 C15  LIG     1       9.860  11.413   2.229  1.00  0.00      LIG  
ATOM   4331 C16  LIG     1      11.298  11.030   2.501  1.00  0.00      LIG  
ATOM   4332 O    LIG     1      13.239  15.744   0.030  1.00  0.00      LIG  
ATOM   4333 C17  LIG     1      17.840  14.352   4.094  1.00  0.00      LIG  
ATOM   4334 C18  LIG     1      16.366  14.613   6.019  1.00  0.00      LIG  
ATOM   4335 C19  LIG     1      12.013  13.675   3.636  1.00  0.00      LIG  
ATOM   4336 C20  LIG     1      15.921  15.063   1.501  1.00  0.00      LIG  
ATOM   4337 H    LIG     1      14.277  13.506   1.048  1.00  0.00      LIG  
ATOM   4338 C21  LIG     1       8.717  13.213   0.725  1.00  0.00      LIG  
ATOM   4339 C22  LIG     1       7.484  12.323   0.575  1.00  0.00      LIG  
ATOM   4340 C23  LIG     1       7.468  11.546  -0.734  1.00  0.00      LIG  
ATOM   4341 C24  LIG     1       6.264  10.662  -0.784  1.00  0.00      LIG  
ATOM   4342 O1   LIG     1       8.621  10.723  -0.848  1.00  0.00      LIG  
ATOM   4343 C25  LIG     1      13.050  11.180   0.784  1.00  0.00      LIG  
ATOM   4344 O2   LIG     1      17.345  17.098   4.668  1.00  0.00      LIG  
ATOM   4345 H1   LIG     1      14.459  14.363   4.547  1.00  0.00      LIG  
ATOM   4346 C26  LIG     1       8.388  14.332   1.697  1.00  0.00      LIG  
ATOM   4347 C27  LIG     1       5.511  10.390  -2.034  1.00  0.00      LIG  
ATOM   4348 C28  LIG     1       5.889  11.010  -3.335  1.00  0.00      LIG  
ATOM   4349 C29  LIG     1       4.755   9.111  -2.110  1.00  0.00      LIG  
ATOM   4350 O3   LIG     1       5.012  11.334  -1.058  1.00  0.00      LIG  
ATOM   4351 H2   LIG     1      15.157  18.029   3.924  1.00  0.00      LIG  
ATOM   4352 H3   LIG     1      14.459  16.815   4.998  1.00  0.00      LIG  
ATOM   4353 H4   LIG     1      14.447  16.992   2.032  1.00  0.00      LIG  
ATOM   4354 H5   LIG     1      13.261  16.338   3.137  1.00  0.00      LIG  
ATOM   4355 H6   LIG     1      15.891  12.274   4.440  1.00  0.00      LIG  
ATOM   4356 H7   LIG     1      15.931  12.520   2.697  1.00  0.00      LIG  
ATOM   4357 H8   LIG     1      13.583  12.129   4.546  1.00  0.00      LIG  
ATOM   4358 H9   LIG     1      14.058  11.138   3.213  1.00  0.00      LIG  
ATOM   4359 H10  LIG     1      10.956  14.504  -0.341  1.00  0.00      LIG  
ATOM   4360 H11  LIG     1      12.328  13.503  -0.713  1.00  0.00      LIG  
ATOM   4361 H12  LIG     1      12.007  15.442   1.609  1.00  0.00      LIG  
ATOM   4362 H13  LIG     1       9.298  10.549   1.867  1.00  0.00      LIG  
ATOM   4363 H14  LIG     1       9.395  11.783   3.144  1.00  0.00      LIG  
ATOM   4364 H15  LIG     1      11.492  11.003   3.575  1.00  0.00      LIG  
ATOM   4365 H16  LIG     1      11.464  10.011   2.140  1.00  0.00      LIG  
ATOM   4366 H17  LIG     1      12.521  16.101  -0.519  1.00  0.00      LIG  
ATOM   4367 H18  LIG     1      18.639  14.856   4.645  1.00  0.00      LIG  
ATOM   4368 H19  LIG     1      18.034  14.514   3.033  1.00  0.00      LIG  
ATOM   4369 H20  LIG     1      17.935  13.283   4.301  1.00  0.00      LIG  
ATOM   4370 H21  LIG     1      15.428  14.999   6.430  1.00  0.00      LIG  
ATOM   4371 H22  LIG     1      17.185  15.091   6.565  1.00  0.00      LIG  
ATOM   4372 H23  LIG     1      16.411  13.541   6.225  1.00  0.00      LIG  
ATOM   4373 H24  LIG     1      12.498  14.468   4.203  1.00  0.00      LIG  
ATOM   4374 H25  LIG     1      11.617  12.966   4.366  1.00  0.00      LIG  
ATOM   4375 H26  LIG     1      11.158  14.142   3.145  1.00  0.00      LIG  
ATOM   4376 H27  LIG     1      16.402  14.102   1.305  1.00  0.00      LIG  
ATOM   4377 H28  LIG     1      16.688  15.763   1.832  1.00  0.00      LIG  
ATOM   4378 H29  LIG     1      15.565  15.444   0.544  1.00  0.00      LIG  
ATOM   4379 H30  LIG     1       8.924  13.664  -0.249  1.00  0.00      LIG  
ATOM   4380 H31  LIG     1       6.592  12.956   0.597  1.00  0.00      LIG  
ATOM   4381 H32  LIG     1       7.377  11.641   1.423  1.00  0.00      LIG  
ATOM   4382 H33  LIG     1       7.491  12.256  -1.563  1.00  0.00      LIG  
ATOM   4383 H34  LIG     1       6.267   9.911  -0.004  1.00  0.00      LIG  
ATOM   4384 H35  LIG     1       9.359  11.227  -0.464  1.00  0.00      LIG  
ATOM   4385 H36  LIG     1      13.690  10.480   1.325  1.00  0.00      LIG  
ATOM   4386 H37  LIG     1      13.688  11.791   0.143  1.00  0.00      LIG  
ATOM   4387 H38  LIG     1      12.418  10.577   0.124  1.00  0.00      LIG  
ATOM   4388 H39  LIG     1       9.223  15.034   1.789  1.00  0.00      LIG  
ATOM   4389 H40  LIG     1       8.163  13.940   2.693  1.00  0.00      LIG  
ATOM   4390 H41  LIG     1       7.515  14.891   1.350  1.00  0.00      LIG  
ATOM   4391 H42  LIG     1       6.713  10.455  -3.790  1.00  0.00      LIG  
ATOM   4392 H43  LIG     1       6.192  12.055  -3.226  1.00  0.00      LIG  
ATOM   4393 H44  LIG     1       5.038  10.984  -4.021  1.00  0.00      LIG  
ATOM   4394 H45  LIG     1       4.398   8.794  -1.126  1.00  0.00      LIG  
ATOM   4395 H46  LIG     1       5.397   8.324  -2.513  1.00  0.00      LIG  
ATOM   4396 H47  LIG     1       3.891   9.218  -2.770  1.00  0.00      LIG  
TER
REMARK  Energy: 266.996
REMARK  SimpleFitness: 266.996
REMARK  FullFitness: -710.9324
REMARK  InterFull: -22.8224
REMARK  IntraFull: 300.145
REMARK  solvFull: -1198.62
REMARK  surfFull: 210.365
REMARK  extraFull: 0.0
REMARK  deltaGcompsolvpol: -1198.62
REMARK  deltaGcompsolvnonpol: 210.365
REMARK  deltaGprotsolvpol: -1219.71
REMARK  deltaGprotsolvnonpol: 208.651
REMARK  deltaGligsolvpol: -8.58523
REMARK  deltaGligsolvnonpol: 15.1271
REMARK  deltaGvdw: -22.8224
REMARK  deltaGelec: 0.0
REMARK  deltaG: -5.601756
REMARK  Cluster: 0
REMARK  ClusterRank: 3
ATOM   4315 C    LIG     1      15.049  16.954   4.088  1.00  0.00      LIG  
ATOM   4316 C1   LIG     1      16.411  16.378   4.342  1.00  0.00      LIG  
ATOM   4317 C2   LIG     1      16.473  14.882   4.524  1.00  0.00      LIG  
ATOM   4318 C3   LIG     1      15.262  14.243   3.818  1.00  0.00      LIG  
ATOM   4319 C4   LIG     1      14.780  14.918   2.519  1.00  0.00      LIG  
ATOM   4320 C5   LIG     1      14.326  16.332   2.896  1.00  0.00      LIG  
ATOM   4321 C6   LIG     1      15.371  12.753   3.606  1.00  0.00      LIG  
ATOM   4322 C7   LIG     1      13.975  12.179   3.526  1.00  0.00      LIG  
ATOM   4323 C8   LIG     1      12.988  12.984   2.661  1.00  0.00      LIG  
ATOM   4324 C9   LIG     1      13.695  14.058   1.787  1.00  0.00      LIG  
ATOM   4325 C10  LIG     1      12.189  12.012   1.741  1.00  0.00      LIG  
ATOM   4326 C11  LIG     1      11.215  12.804   0.949  1.00  0.00      LIG  
ATOM   4327 C12  LIG     1      11.755  13.917   0.121  1.00  0.00      LIG  
ATOM   4328 C13  LIG     1      12.642  14.840   0.953  1.00  0.00      LIG  
ATOM   4329 C14  LIG     1       9.944  12.495   1.216  1.00  0.00      LIG  
ATOM   4330 C15  LIG     1       9.860  11.413   2.229  1.00  0.00      LIG  
ATOM   4331 C16  LIG     1      11.298  11.030   2.501  1.00  0.00      LIG  
ATOM   4332 O    LIG     1      13.239  15.744   0.030  1.00  0.00      LIG  
ATOM   4333 C17  LIG     1      17.840  14.352   4.094  1.00  0.00      LIG  
ATOM   4334 C18  LIG     1      16.366  14.613   6.019  1.00  0.00      LIG  
ATOM   4335 C19  LIG     1      12.013  13.675   3.636  1.00  0.00      LIG  
ATOM   4336 C20  LIG     1      15.921  15.063   1.501  1.00  0.00      LIG  
ATOM   4337 H    LIG     1      14.277  13.506   1.048  1.00  0.00      LIG  
ATOM   4338 C21  LIG     1       8.717  13.213   0.725  1.00  0.00      LIG  
ATOM   4339 C22  LIG     1       7.484  12.323   0.575  1.00  0.00      LIG  
ATOM   4340 C23  LIG     1       7.468  11.546  -0.734  1.00  0.00      LIG  
ATOM   4341 C24  LIG     1       6.264  10.662  -0.784  1.00  0.00      LIG  
ATOM   4342 O1   LIG     1       8.621  10.723  -0.848  1.00  0.00      LIG  
ATOM   4343 C25  LIG     1      13.050  11.180   0.784  1.00  0.00      LIG  
ATOM   4344 O2   LIG     1      17.345  17.098   4.668  1.00  0.00      LIG  
ATOM   4345 H1   LIG     1      14.459  14.363   4.547  1.00  0.00      LIG  
ATOM   4346 C26  LIG     1       8.388  14.332   1.697  1.00  0.00      LIG  
ATOM   4347 C27  LIG     1       5.511  10.390  -2.034  1.00  0.00      LIG  
ATOM   4348 C28  LIG     1       5.889  11.010  -3.335  1.00  0.00      LIG  
ATOM   4349 C29  LIG     1       4.755   9.111  -2.110  1.00  0.00      LIG  
ATOM   4350 O3   LIG     1       5.012  11.334  -1.058  1.00  0.00      LIG  
ATOM   4351 H2   LIG     1      15.157  18.029   3.924  1.00  0.00      LIG  
ATOM   4352 H3   LIG     1      14.459  16.815   4.998  1.00  0.00      LIG  
ATOM   4353 H4   LIG     1      14.447  16.992   2.032  1.00  0.00      LIG  
ATOM   4354 H5   LIG     1      13.261  16.338   3.137  1.00  0.00      LIG  
ATOM   4355 H6   LIG     1      15.891  12.274   4.440  1.00  0.00      LIG  
ATOM   4356 H7   LIG     1      15.931  12.520   2.697  1.00  0.00      LIG  
ATOM   4357 H8   LIG     1      13.583  12.129   4.546  1.00  0.00      LIG  
ATOM   4358 H9   LIG     1      14.058  11.138   3.213  1.00  0.00      LIG  
ATOM   4359 H10  LIG     1      10.956  14.504  -0.341  1.00  0.00      LIG  
ATOM   4360 H11  LIG     1      12.328  13.503  -0.713  1.00  0.00      LIG  
ATOM   4361 H12  LIG     1      12.007  15.442   1.609  1.00  0.00      LIG  
ATOM   4362 H13  LIG     1       9.298  10.549   1.867  1.00  0.00      LIG  
ATOM   4363 H14  LIG     1       9.395  11.783   3.144  1.00  0.00      LIG  
ATOM   4364 H15  LIG     1      11.492  11.003   3.575  1.00  0.00      LIG  
ATOM   4365 H16  LIG     1      11.464  10.011   2.140  1.00  0.00      LIG  
ATOM   4366 H17  LIG     1      12.521  16.101  -0.519  1.00  0.00      LIG  
ATOM   4367 H18  LIG     1      18.639  14.856   4.645  1.00  0.00      LIG  
ATOM   4368 H19  LIG     1      18.034  14.514   3.033  1.00  0.00      LIG  
ATOM   4369 H20  LIG     1      17.935  13.283   4.301  1.00  0.00      LIG  
ATOM   4370 H21  LIG     1      15.428  14.999   6.430  1.00  0.00      LIG  
ATOM   4371 H22  LIG     1      17.185  15.091   6.565  1.00  0.00      LIG  
ATOM   4372 H23  LIG     1      16.411  13.541   6.225  1.00  0.00      LIG  
ATOM   4373 H24  LIG     1      12.498  14.468   4.203  1.00  0.00      LIG  
ATOM   4374 H25  LIG     1      11.617  12.966   4.366  1.00  0.00      LIG  
ATOM   4375 H26  LIG     1      11.158  14.142   3.145  1.00  0.00      LIG  
ATOM   4376 H27  LIG     1      16.402  14.102   1.305  1.00  0.00      LIG  
ATOM   4377 H28  LIG     1      16.688  15.763   1.832  1.00  0.00      LIG  
ATOM   4378 H29  LIG     1      15.565  15.444   0.544  1.00  0.00      LIG  
ATOM   4379 H30  LIG     1       8.924  13.664  -0.249  1.00  0.00      LIG  
ATOM   4380 H31  LIG     1       6.592  12.956   0.597  1.00  0.00      LIG  
ATOM   4381 H32  LIG     1       7.377  11.641   1.423  1.00  0.00      LIG  
ATOM   4382 H33  LIG     1       7.491  12.256  -1.563  1.00  0.00      LIG  
ATOM   4383 H34  LIG     1       6.267   9.911  -0.004  1.00  0.00      LIG  
ATOM   4384 H35  LIG     1       9.359  11.227  -0.464  1.00  0.00      LIG  
ATOM   4385 H36  LIG     1      13.690  10.480   1.325  1.00  0.00      LIG  
ATOM   4386 H37  LIG     1      13.688  11.791   0.143  1.00  0.00      LIG  
ATOM   4387 H38  LIG     1      12.418  10.577   0.124  1.00  0.00      LIG  
ATOM   4388 H39  LIG     1       9.223  15.034   1.789  1.00  0.00      LIG  
ATOM   4389 H40  LIG     1       8.163  13.940   2.693  1.00  0.00      LIG  
ATOM   4390 H41  LIG     1       7.515  14.891   1.350  1.00  0.00      LIG  
ATOM   4391 H42  LIG     1       6.713  10.455  -3.790  1.00  0.00      LIG  
ATOM   4392 H43  LIG     1       6.192  12.055  -3.226  1.00  0.00      LIG  
ATOM   4393 H44  LIG     1       5.038  10.984  -4.021  1.00  0.00      LIG  
ATOM   4394 H45  LIG     1       4.398   8.794  -1.126  1.00  0.00      LIG  
ATOM   4395 H46  LIG     1       5.397   8.324  -2.513  1.00  0.00      LIG  
ATOM   4396 H47  LIG     1       3.891   9.218  -2.770  1.00  0.00      LIG  
TER
REMARK  Energy: 266.996
REMARK  SimpleFitness: 266.996
REMARK  FullFitness: -710.9324
REMARK  InterFull: -22.8224
REMARK  IntraFull: 300.145
REMARK  solvFull: -1198.62
REMARK  surfFull: 210.365
REMARK  extraFull: 0.0
REMARK  deltaGcompsolvpol: -1198.62
REMARK  deltaGcompsolvnonpol: 210.365
REMARK  deltaGprotsolvpol: -1219.71
REMARK  deltaGprotsolvnonpol: 208.651
REMARK  deltaGligsolvpol: -8.58523
REMARK  deltaGligsolvnonpol: 15.1271
REMARK  deltaGvdw: -22.8224
REMARK  deltaGelec: 0.0
REMARK  deltaG: -5.601756
REMARK  Cluster: 0
REMARK  ClusterRank: 4
ATOM   4315 C    LIG     1      15.049  16.954   4.088  1.00  0.00      LIG  
ATOM   4316 C1   LIG     1      16.411  16.378   4.342  1.00  0.00      LIG  
ATOM   4317 C2   LIG     1      16.473  14.882   4.524  1.00  0.00      LIG  
ATOM   4318 C3   LIG     1      15.262  14.243   3.818  1.00  0.00      LIG  
ATOM   4319 C4   LIG     1      14.780  14.918   2.519  1.00  0.00      LIG  
ATOM   4320 C5   LIG     1      14.326  16.332   2.896  1.00  0.00      LIG  
ATOM   4321 C6   LIG     1      15.371  12.753   3.606  1.00  0.00      LIG  
ATOM   4322 C7   LIG     1      13.975  12.179   3.526  1.00  0.00      LIG  
ATOM   4323 C8   LIG     1      12.988  12.984   2.661  1.00  0.00      LIG  
ATOM   4324 C9   LIG     1      13.695  14.058   1.787  1.00  0.00      LIG  
ATOM   4325 C10  LIG     1      12.189  12.012   1.741  1.00  0.00      LIG  
ATOM   4326 C11  LIG     1      11.215  12.804   0.949  1.00  0.00      LIG  
ATOM   4327 C12  LIG     1      11.755  13.917   0.121  1.00  0.00      LIG  
ATOM   4328 C13  LIG     1      12.642  14.840   0.953  1.00  0.00      LIG  
ATOM   4329 C14  LIG     1       9.944  12.495   1.216  1.00  0.00      LIG  
ATOM   4330 C15  LIG     1       9.860  11.413   2.229  1.00  0.00      LIG  
ATOM   4331 C16  LIG     1      11.298  11.030   2.501  1.00  0.00      LIG  
ATOM   4332 O    LIG     1      13.239  15.744   0.030  1.00  0.00      LIG  
ATOM   4333 C17  LIG     1      17.840  14.352   4.094  1.00  0.00      LIG  
ATOM   4334 C18  LIG     1      16.366  14.613   6.019  1.00  0.00      LIG  
ATOM   4335 C19  LIG     1      12.013  13.675   3.636  1.00  0.00      LIG  
ATOM   4336 C20  LIG     1      15.921  15.063   1.501  1.00  0.00      LIG  
ATOM   4337 H    LIG     1      14.277  13.506   1.048  1.00  0.00      LIG  
ATOM   4338 C21  LIG     1       8.717  13.213   0.725  1.00  0.00      LIG  
ATOM   4339 C22  LIG     1       7.484  12.323   0.575  1.00  0.00      LIG  
ATOM   4340 C23  LIG     1       7.468  11.546  -0.734  1.00  0.00      LIG  
ATOM   4341 C24  LIG     1       6.264  10.662  -0.784  1.00  0.00      LIG  
ATOM   4342 O1   LIG     1       8.621  10.723  -0.848  1.00  0.00      LIG  
ATOM   4343 C25  LIG     1      13.050  11.180   0.784  1.00  0.00      LIG  
ATOM   4344 O2   LIG     1      17.345  17.098   4.668  1.00  0.00      LIG  
ATOM   4345 H1   LIG     1      14.459  14.363   4.547  1.00  0.00      LIG  
ATOM   4346 C26  LIG     1       8.388  14.332   1.697  1.00  0.00      LIG  
ATOM   4347 C27  LIG     1       5.511  10.390  -2.034  1.00  0.00      LIG  
ATOM   4348 C28  LIG     1       5.889  11.010  -3.335  1.00  0.00      LIG  
ATOM   4349 C29  LIG     1       4.755   9.111  -2.110  1.00  0.00      LIG  
ATOM   4350 O3   LIG     1       5.012  11.334  -1.058  1.00  0.00      LIG  
ATOM   4351 H2   LIG     1      15.157  18.029   3.924  1.00  0.00      LIG  
ATOM   4352 H3   LIG     1      14.459  16.815   4.998  1.00  0.00      LIG  
ATOM   4353 H4   LIG     1      14.447  16.992   2.032  1.00  0.00      LIG  
ATOM   4354 H5   LIG     1      13.261  16.338   3.137  1.00  0.00      LIG  
ATOM   4355 H6   LIG     1      15.891  12.274   4.440  1.00  0.00      LIG  
ATOM   4356 H7   LIG     1      15.931  12.520   2.697  1.00  0.00      LIG  
ATOM   4357 H8   LIG     1      13.583  12.129   4.546  1.00  0.00      LIG  
ATOM   4358 H9   LIG     1      14.058  11.138   3.213  1.00  0.00      LIG  
ATOM   4359 H10  LIG     1      10.956  14.504  -0.341  1.00  0.00      LIG  
ATOM   4360 H11  LIG     1      12.328  13.503  -0.713  1.00  0.00      LIG  
ATOM   4361 H12  LIG     1      12.007  15.442   1.609  1.00  0.00      LIG  
ATOM   4362 H13  LIG     1       9.298  10.549   1.867  1.00  0.00      LIG  
ATOM   4363 H14  LIG     1       9.395  11.783   3.144  1.00  0.00      LIG  
ATOM   4364 H15  LIG     1      11.492  11.003   3.575  1.00  0.00      LIG  
ATOM   4365 H16  LIG     1      11.464  10.011   2.140  1.00  0.00      LIG  
ATOM   4366 H17  LIG     1      12.521  16.101  -0.519  1.00  0.00      LIG  
ATOM   4367 H18  LIG     1      18.639  14.856   4.645  1.00  0.00      LIG  
ATOM   4368 H19  LIG     1      18.034  14.514   3.033  1.00  0.00      LIG  
ATOM   4369 H20  LIG     1      17.935  13.283   4.301  1.00  0.00      LIG  
ATOM   4370 H21  LIG     1      15.428  14.999   6.430  1.00  0.00      LIG  
ATOM   4371 H22  LIG     1      17.185  15.091   6.565  1.00  0.00      LIG  
ATOM   4372 H23  LIG     1      16.411  13.541   6.225  1.00  0.00      LIG  
ATOM   4373 H24  LIG     1      12.498  14.468   4.203  1.00  0.00      LIG  
ATOM   4374 H25  LIG     1      11.617  12.966   4.366  1.00  0.00      LIG  
ATOM   4375 H26  LIG     1      11.158  14.142   3.145  1.00  0.00      LIG  
ATOM   4376 H27  LIG     1      16.402  14.102   1.305  1.00  0.00      LIG  
ATOM   4377 H28  LIG     1      16.688  15.763   1.832  1.00  0.00      LIG  
ATOM   4378 H29  LIG     1      15.565  15.444   0.544  1.00  0.00      LIG  
ATOM   4379 H30  LIG     1       8.924  13.664  -0.249  1.00  0.00      LIG  
ATOM   4380 H31  LIG     1       6.592  12.956   0.597  1.00  0.00      LIG  
ATOM   4381 H32  LIG     1       7.377  11.641   1.423  1.00  0.00      LIG  
ATOM   4382 H33  LIG     1       7.491  12.256  -1.563  1.00  0.00      LIG  
ATOM   4383 H34  LIG     1       6.267   9.911  -0.004  1.00  0.00      LIG  
ATOM   4384 H35  LIG     1       9.359  11.227  -0.464  1.00  0.00      LIG  
ATOM   4385 H36  LIG     1      13.690  10.480   1.325  1.00  0.00      LIG  
ATOM   4386 H37  LIG     1      13.688  11.791   0.143  1.00  0.00      LIG  
ATOM   4387 H38  LIG     1      12.418  10.577   0.124  1.00  0.00      LIG  
ATOM   4388 H39  LIG     1       9.223  15.034   1.789  1.00  0.00      LIG  
ATOM   4389 H40  LIG     1       8.163  13.940   2.693  1.00  0.00      LIG  
ATOM   4390 H41  LIG     1       7.515  14.891   1.350  1.00  0.00      LIG  
ATOM   4391 H42  LIG     1       6.713  10.455  -3.790  1.00  0.00      LIG  
ATOM   4392 H43  LIG     1       6.192  12.055  -3.226  1.00  0.00      LIG  
ATOM   4393 H44  LIG     1       5.038  10.984  -4.021  1.00  0.00      LIG  
ATOM   4394 H45  LIG     1       4.398   8.794  -1.126  1.00  0.00      LIG  
ATOM   4395 H46  LIG     1       5.397   8.324  -2.513  1.00  0.00      LIG  
ATOM   4396 H47  LIG     1       3.891   9.218  -2.770  1.00  0.00      LIG  
TER
REMARK  Energy: 266.903
REMARK  SimpleFitness: 266.903
REMARK  FullFitness: -710.6249
REMARK  InterFull: -22.2169
REMARK  IntraFull: 299.74
REMARK  solvFull: -1198.58
REMARK  surfFull: 210.432
REMARK  extraFull: 0.0
REMARK  deltaGcompsolvpol: -1198.58
REMARK  deltaGcompsolvnonpol: 210.432
REMARK  deltaGprotsolvpol: -1219.71
REMARK  deltaGprotsolvnonpol: 208.651
REMARK  deltaGligsolvpol: -8.58501
REMARK  deltaGligsolvnonpol: 15.1434
REMARK  deltaGvdw: -22.2169
REMARK  deltaGelec: 0.0
REMARK  deltaG: -5.537242
REMARK  Cluster: 0
REMARK  ClusterRank: 5
ATOM   4315 C    LIG     1      15.076  17.062   3.895  1.00  0.00      LIG  
ATOM   4316 C1   LIG     1      16.430  16.479   4.172  1.00  0.00      LIG  
ATOM   4317 C2   LIG     1      16.473  14.991   4.416  1.00  0.00      LIG  
ATOM   4318 C3   LIG     1      15.262  14.335   3.728  1.00  0.00      LIG  
ATOM   4319 C4   LIG     1      14.785  14.968   2.407  1.00  0.00      LIG  
ATOM   4320 C5   LIG     1      14.339  16.398   2.735  1.00  0.00      LIG  
ATOM   4321 C6   LIG     1      15.368  12.839   3.564  1.00  0.00      LIG  
ATOM   4322 C7   LIG     1      13.973  12.260   3.495  1.00  0.00      LIG  
ATOM   4323 C8   LIG     1      12.984  13.048   2.616  1.00  0.00      LIG  
ATOM   4324 C9   LIG     1      13.691  14.092   1.707  1.00  0.00      LIG  
ATOM   4325 C10  LIG     1      12.175  12.054   1.729  1.00  0.00      LIG  
ATOM   4326 C11  LIG     1      11.197  12.828   0.927  1.00  0.00      LIG  
ATOM   4327 C12  LIG     1      11.733  13.914   0.061  1.00  0.00      LIG  
ATOM   4328 C13  LIG     1      12.639  14.854   0.853  1.00  0.00      LIG  
ATOM   4329 C14  LIG     1       9.927  12.530   1.214  1.00  0.00      LIG  
ATOM   4330 C15  LIG     1       9.850  11.482   2.263  1.00  0.00      LIG  
ATOM   4331 C16  LIG     1      11.289  11.093   2.520  1.00  0.00      LIG  
ATOM   4332 O    LIG     1      13.241  15.716  -0.106  1.00  0.00      LIG  
ATOM   4333 C17  LIG     1      17.836  14.429   4.018  1.00  0.00      LIG  
ATOM   4334 C18  LIG     1      16.347  14.784   5.919  1.00  0.00      LIG  
ATOM   4335 C19  LIG     1      12.018  13.769   3.580  1.00  0.00      LIG  
ATOM   4336 C20  LIG     1      15.925  15.068   1.382  1.00  0.00      LIG  
ATOM   4337 H    LIG     1      14.269  13.516   0.983  1.00  0.00      LIG  
ATOM   4338 C21  LIG     1       8.697  13.234   0.715  1.00  0.00      LIG  
ATOM   4339 C22  LIG     1       7.479  12.327   0.539  1.00  0.00      LIG  
ATOM   4340 C23  LIG     1       7.501  11.564  -0.779  1.00  0.00      LIG  
ATOM   4341 C24  LIG     1       6.286  10.701  -0.887  1.00  0.00      LIG  
ATOM   4342 O1   LIG     1       8.645  10.724  -0.853  1.00  0.00      LIG  
ATOM   4343 C25  LIG     1      13.022  11.194   0.783  1.00  0.00      LIG  
ATOM   4344 O2   LIG     1      17.372  17.200   4.470  1.00  0.00      LIG  
ATOM   4345 H1   LIG     1      14.460  14.481   4.452  1.00  0.00      LIG  
ATOM   4346 C26  LIG     1       8.340  14.341   1.690  1.00  0.00      LIG  
ATOM   4347 C27  LIG     1       5.594  10.436  -2.173  1.00  0.00      LIG  
ATOM   4348 C28  LIG     1       6.056  11.041  -3.455  1.00  0.00      LIG  
ATOM   4349 C29  LIG     1       4.813   9.175  -2.287  1.00  0.00      LIG  
ATOM   4350 O3   LIG     1       5.063  11.394  -1.229  1.00  0.00      LIG  
ATOM   4351 H2   LIG     1      15.199  18.127   3.682  1.00  0.00      LIG  
ATOM   4352 H3   LIG     1      14.486  16.973   4.812  1.00  0.00      LIG  
ATOM   4353 H4   LIG     1      14.455  17.024   1.846  1.00  0.00      LIG  
ATOM   4354 H5   LIG     1      13.277  16.416   2.986  1.00  0.00      LIG  
ATOM   4355 H6   LIG     1      15.884  12.384   4.414  1.00  0.00      LIG  
ATOM   4356 H7   LIG     1      15.932  12.576   2.665  1.00  0.00      LIG  
ATOM   4357 H8   LIG     1      13.580  12.226   4.515  1.00  0.00      LIG  
ATOM   4358 H9   LIG     1      14.060  11.215   3.198  1.00  0.00      LIG  
ATOM   4359 H10  LIG     1      10.932  14.493  -0.406  1.00  0.00      LIG  
ATOM   4360 H11  LIG     1      12.290  13.471  -0.770  1.00  0.00      LIG  
ATOM   4361 H12  LIG     1      12.015  15.484   1.491  1.00  0.00      LIG  
ATOM   4362 H13  LIG     1       9.271  10.613   1.939  1.00  0.00      LIG  
ATOM   4363 H14  LIG     1       9.407  11.888   3.173  1.00  0.00      LIG  
ATOM   4364 H15  LIG     1      11.499  11.083   3.592  1.00  0.00      LIG  
ATOM   4365 H16  LIG     1      11.441  10.067   2.175  1.00  0.00      LIG  
ATOM   4366 H17  LIG     1      12.528  16.037  -0.683  1.00  0.00      LIG  
ATOM   4367 H18  LIG     1      18.639  14.956   4.541  1.00  0.00      LIG  
ATOM   4368 H19  LIG     1      18.031  14.530   2.949  1.00  0.00      LIG  
ATOM   4369 H20  LIG     1      17.924  13.372   4.283  1.00  0.00      LIG  
ATOM   4370 H21  LIG     1      15.411  15.200   6.304  1.00  0.00      LIG  
ATOM   4371 H22  LIG     1      17.168  15.270   6.454  1.00  0.00      LIG  
ATOM   4372 H23  LIG     1      16.371  13.720   6.169  1.00  0.00      LIG  
ATOM   4373 H24  LIG     1      12.512  14.562   4.140  1.00  0.00      LIG  
ATOM   4374 H25  LIG     1      11.608  13.079   4.319  1.00  0.00      LIG  
ATOM   4375 H26  LIG     1      11.173  14.244   3.080  1.00  0.00      LIG  
ATOM   4376 H27  LIG     1      16.390  14.095   1.209  1.00  0.00      LIG  
ATOM   4377 H28  LIG     1      16.705  15.762   1.697  1.00  0.00      LIG  
ATOM   4378 H29  LIG     1      15.572  15.432   0.418  1.00  0.00      LIG  
ATOM   4379 H30  LIG     1       8.908  13.698  -0.252  1.00  0.00      LIG  
ATOM   4380 H31  LIG     1       6.577  12.946   0.555  1.00  0.00      LIG  
ATOM   4381 H32  LIG     1       7.372  11.633   1.378  1.00  0.00      LIG  
ATOM   4382 H33  LIG     1       7.568  12.283  -1.599  1.00  0.00      LIG  
ATOM   4383 H34  LIG     1       6.237   9.952  -0.107  1.00  0.00      LIG  
ATOM   4384 H35  LIG     1       9.379  11.224  -0.455  1.00  0.00      LIG  
ATOM   4385 H36  LIG     1      13.663  10.504   1.335  1.00  0.00      LIG  
ATOM   4386 H37  LIG     1      13.658  11.786   0.121  1.00  0.00      LIG  
ATOM   4387 H38  LIG     1      12.381  10.580   0.143  1.00  0.00      LIG  
ATOM   4388 H39  LIG     1       9.167  15.048   1.805  1.00  0.00      LIG  
ATOM   4389 H40  LIG     1       8.096  13.939   2.677  1.00  0.00      LIG  
ATOM   4390 H41  LIG     1       7.470  14.897   1.331  1.00  0.00      LIG  
ATOM   4391 H42  LIG     1       6.911  10.484  -3.847  1.00  0.00      LIG  
ATOM   4392 H43  LIG     1       6.347  12.089  -3.338  1.00  0.00      LIG  
ATOM   4393 H44  LIG     1       5.253  11.002  -4.195  1.00  0.00      LIG  
ATOM   4394 H45  LIG     1       4.379   8.881  -1.326  1.00  0.00      LIG  
ATOM   4395 H46  LIG     1       5.461   8.365  -2.632  1.00  0.00      LIG  
ATOM   4396 H47  LIG     1       4.002   9.294  -3.009  1.00  0.00      LIG  
TER
REMARK  Energy: 266.903
REMARK  SimpleFitness: 266.903
REMARK  FullFitness: -710.6249
REMARK  InterFull: -22.2169
REMARK  IntraFull: 299.74
REMARK  solvFull: -1198.58
REMARK  surfFull: 210.432
REMARK  extraFull: 0.0
REMARK  deltaGcompsolvpol: -1198.58
REMARK  deltaGcompsolvnonpol: 210.432
REMARK  deltaGprotsolvpol: -1219.71
REMARK  deltaGprotsolvnonpol: 208.651
REMARK  deltaGligsolvpol: -8.58501
REMARK  deltaGligsolvnonpol: 15.1434
REMARK  deltaGvdw: -22.2169
REMARK  deltaGelec: 0.0
REMARK  deltaG: -5.537242
REMARK  Cluster: 0
REMARK  ClusterRank: 6
ATOM   4315 C    LIG     1      15.076  17.062   3.895  1.00  0.00      LIG  
ATOM   4316 C1   LIG     1      16.430  16.479   4.172  1.00  0.00      LIG  
ATOM   4317 C2   LIG     1      16.473  14.991   4.416  1.00  0.00      LIG  
ATOM   4318 C3   LIG     1      15.262  14.335   3.728  1.00  0.00      LIG  
ATOM   4319 C4   LIG     1      14.785  14.968   2.407  1.00  0.00      LIG  
ATOM   4320 C5   LIG     1      14.339  16.398   2.735  1.00  0.00      LIG  
ATOM   4321 C6   LIG     1      15.368  12.839   3.564  1.00  0.00      LIG  
ATOM   4322 C7   LIG     1      13.973  12.260   3.495  1.00  0.00      LIG  
ATOM   4323 C8   LIG     1      12.984  13.048   2.616  1.00  0.00      LIG  
ATOM   4324 C9   LIG     1      13.691  14.092   1.707  1.00  0.00      LIG  
ATOM   4325 C10  LIG     1      12.175  12.054   1.729  1.00  0.00      LIG  
ATOM   4326 C11  LIG     1      11.197  12.828   0.927  1.00  0.00      LIG  
ATOM   4327 C12  LIG     1      11.733  13.914   0.061  1.00  0.00      LIG  
ATOM   4328 C13  LIG     1      12.639  14.854   0.853  1.00  0.00      LIG  
ATOM   4329 C14  LIG     1       9.927  12.530   1.214  1.00  0.00      LIG  
ATOM   4330 C15  LIG     1       9.850  11.482   2.263  1.00  0.00      LIG  
ATOM   4331 C16  LIG     1      11.289  11.093   2.520  1.00  0.00      LIG  
ATOM   4332 O    LIG     1      13.241  15.716  -0.106  1.00  0.00      LIG  
ATOM   4333 C17  LIG     1      17.836  14.429   4.018  1.00  0.00      LIG  
ATOM   4334 C18  LIG     1      16.347  14.784   5.919  1.00  0.00      LIG  
ATOM   4335 C19  LIG     1      12.018  13.769   3.580  1.00  0.00      LIG  
ATOM   4336 C20  LIG     1      15.925  15.068   1.382  1.00  0.00      LIG  
ATOM   4337 H    LIG     1      14.269  13.516   0.983  1.00  0.00      LIG  
ATOM   4338 C21  LIG     1       8.697  13.234   0.715  1.00  0.00      LIG  
ATOM   4339 C22  LIG     1       7.479  12.327   0.539  1.00  0.00      LIG  
ATOM   4340 C23  LIG     1       7.501  11.564  -0.779  1.00  0.00      LIG  
ATOM   4341 C24  LIG     1       6.286  10.701  -0.887  1.00  0.00      LIG  
ATOM   4342 O1   LIG     1       8.645  10.724  -0.853  1.00  0.00      LIG  
ATOM   4343 C25  LIG     1      13.022  11.194   0.783  1.00  0.00      LIG  
ATOM   4344 O2   LIG     1      17.372  17.200   4.470  1.00  0.00      LIG  
ATOM   4345 H1   LIG     1      14.460  14.481   4.452  1.00  0.00      LIG  
ATOM   4346 C26  LIG     1       8.340  14.341   1.690  1.00  0.00      LIG  
ATOM   4347 C27  LIG     1       5.594  10.436  -2.173  1.00  0.00      LIG  
ATOM   4348 C28  LIG     1       6.056  11.041  -3.455  1.00  0.00      LIG  
ATOM   4349 C29  LIG     1       4.813   9.175  -2.287  1.00  0.00      LIG  
ATOM   4350 O3   LIG     1       5.063  11.394  -1.229  1.00  0.00      LIG  
ATOM   4351 H2   LIG     1      15.199  18.127   3.682  1.00  0.00      LIG  
ATOM   4352 H3   LIG     1      14.486  16.973   4.812  1.00  0.00      LIG  
ATOM   4353 H4   LIG     1      14.455  17.024   1.846  1.00  0.00      LIG  
ATOM   4354 H5   LIG     1      13.277  16.416   2.986  1.00  0.00      LIG  
ATOM   4355 H6   LIG     1      15.884  12.384   4.414  1.00  0.00      LIG  
ATOM   4356 H7   LIG     1      15.932  12.576   2.665  1.00  0.00      LIG  
ATOM   4357 H8   LIG     1      13.580  12.226   4.515  1.00  0.00      LIG  
ATOM   4358 H9   LIG     1      14.060  11.215   3.198  1.00  0.00      LIG  
ATOM   4359 H10  LIG     1      10.932  14.493  -0.406  1.00  0.00      LIG  
ATOM   4360 H11  LIG     1      12.290  13.471  -0.770  1.00  0.00      LIG  
ATOM   4361 H12  LIG     1      12.015  15.484   1.491  1.00  0.00      LIG  
ATOM   4362 H13  LIG     1       9.271  10.613   1.939  1.00  0.00      LIG  
ATOM   4363 H14  LIG     1       9.407  11.888   3.173  1.00  0.00      LIG  
ATOM   4364 H15  LIG     1      11.499  11.083   3.592  1.00  0.00      LIG  
ATOM   4365 H16  LIG     1      11.441  10.067   2.175  1.00  0.00      LIG  
ATOM   4366 H17  LIG     1      12.528  16.037  -0.683  1.00  0.00      LIG  
ATOM   4367 H18  LIG     1      18.639  14.956   4.541  1.00  0.00      LIG  
ATOM   4368 H19  LIG     1      18.031  14.530   2.949  1.00  0.00      LIG  
ATOM   4369 H20  LIG     1      17.924  13.372   4.283  1.00  0.00      LIG  
ATOM   4370 H21  LIG     1      15.411  15.200   6.304  1.00  0.00      LIG  
ATOM   4371 H22  LIG     1      17.168  15.270   6.454  1.00  0.00      LIG  
ATOM   4372 H23  LIG     1      16.371  13.720   6.169  1.00  0.00      LIG  
ATOM   4373 H24  LIG     1      12.512  14.562   4.140  1.00  0.00      LIG  
ATOM   4374 H25  LIG     1      11.608  13.079   4.319  1.00  0.00      LIG  
ATOM   4375 H26  LIG     1      11.173  14.244   3.080  1.00  0.00      LIG  
ATOM   4376 H27  LIG     1      16.390  14.095   1.209  1.00  0.00      LIG  
ATOM   4377 H28  LIG     1      16.705  15.762   1.697  1.00  0.00      LIG  
ATOM   4378 H29  LIG     1      15.572  15.432   0.418  1.00  0.00      LIG  
ATOM   4379 H30  LIG     1       8.908  13.698  -0.252  1.00  0.00      LIG  
ATOM   4380 H31  LIG     1       6.577  12.946   0.555  1.00  0.00      LIG  
ATOM   4381 H32  LIG     1       7.372  11.633   1.378  1.00  0.00      LIG  
ATOM   4382 H33  LIG     1       7.568  12.283  -1.599  1.00  0.00      LIG  
ATOM   4383 H34  LIG     1       6.237   9.952  -0.107  1.00  0.00      LIG  
ATOM   4384 H35  LIG     1       9.379  11.224  -0.455  1.00  0.00      LIG  
ATOM   4385 H36  LIG     1      13.663  10.504   1.335  1.00  0.00      LIG  
ATOM   4386 H37  LIG     1      13.658  11.786   0.121  1.00  0.00      LIG  
ATOM   4387 H38  LIG     1      12.381  10.580   0.143  1.00  0.00      LIG  
ATOM   4388 H39  LIG     1       9.167  15.048   1.805  1.00  0.00      LIG  
ATOM   4389 H40  LIG     1       8.096  13.939   2.677  1.00  0.00      LIG  
ATOM   4390 H41  LIG     1       7.470  14.897   1.331  1.00  0.00      LIG  
ATOM   4391 H42  LIG     1       6.911  10.484  -3.847  1.00  0.00      LIG  
ATOM   4392 H43  LIG     1       6.347  12.089  -3.338  1.00  0.00      LIG  
ATOM   4393 H44  LIG     1       5.253  11.002  -4.195  1.00  0.00      LIG  
ATOM   4394 H45  LIG     1       4.379   8.881  -1.326  1.00  0.00      LIG  
ATOM   4395 H46  LIG     1       5.461   8.365  -2.632  1.00  0.00      LIG  
ATOM   4396 H47  LIG     1       4.002   9.294  -3.009  1.00  0.00      LIG  
TER
REMARK  Energy: 266.903
REMARK  SimpleFitness: 266.903
REMARK  FullFitness: -710.6249
REMARK  InterFull: -22.2169
REMARK  IntraFull: 299.74
REMARK  solvFull: -1198.58
REMARK  surfFull: 210.432
REMARK  extraFull: 0.0
REMARK  deltaGcompsolvpol: -1198.58
REMARK  deltaGcompsolvnonpol: 210.432
REMARK  deltaGprotsolvpol: -1219.71
REMARK  deltaGprotsolvnonpol: 208.651
REMARK  deltaGligsolvpol: -8.58501
REMARK  deltaGligsolvnonpol: 15.1434
REMARK  deltaGvdw: -22.2169
REMARK  deltaGelec: 0.0
REMARK  deltaG: -5.537242
REMARK  Cluster: 0
REMARK  ClusterRank: 7
ATOM   4315 C    LIG     1      15.076  17.062   3.895  1.00  0.00      LIG  
ATOM   4316 C1   LIG     1      16.430  16.479   4.172  1.00  0.00      LIG  
ATOM   4317 C2   LIG     1      16.473  14.991   4.416  1.00  0.00      LIG  
ATOM   4318 C3   LIG     1      15.262  14.335   3.728  1.00  0.00      LIG  
ATOM   4319 C4   LIG     1      14.785  14.968   2.407  1.00  0.00      LIG  
ATOM   4320 C5   LIG     1      14.339  16.398   2.735  1.00  0.00      LIG  
ATOM   4321 C6   LIG     1      15.368  12.839   3.564  1.00  0.00      LIG  
ATOM   4322 C7   LIG     1      13.973  12.260   3.495  1.00  0.00      LIG  
ATOM   4323 C8   LIG     1      12.984  13.048   2.616  1.00  0.00      LIG  
ATOM   4324 C9   LIG     1      13.691  14.092   1.707  1.00  0.00      LIG  
ATOM   4325 C10  LIG     1      12.175  12.054   1.729  1.00  0.00      LIG  
ATOM   4326 C11  LIG     1      11.197  12.828   0.927  1.00  0.00      LIG  
ATOM   4327 C12  LIG     1      11.733  13.914   0.061  1.00  0.00      LIG  
ATOM   4328 C13  LIG     1      12.639  14.854   0.853  1.00  0.00      LIG  
ATOM   4329 C14  LIG     1       9.927  12.530   1.214  1.00  0.00      LIG  
ATOM   4330 C15  LIG     1       9.850  11.482   2.263  1.00  0.00      LIG  
ATOM   4331 C16  LIG     1      11.289  11.093   2.520  1.00  0.00      LIG  
ATOM   4332 O    LIG     1      13.241  15.716  -0.106  1.00  0.00      LIG  
ATOM   4333 C17  LIG     1      17.836  14.429   4.018  1.00  0.00      LIG  
ATOM   4334 C18  LIG     1      16.347  14.784   5.919  1.00  0.00      LIG  
ATOM   4335 C19  LIG     1      12.018  13.769   3.580  1.00  0.00      LIG  
ATOM   4336 C20  LIG     1      15.925  15.068   1.382  1.00  0.00      LIG  
ATOM   4337 H    LIG     1      14.269  13.516   0.983  1.00  0.00      LIG  
ATOM   4338 C21  LIG     1       8.697  13.234   0.715  1.00  0.00      LIG  
ATOM   4339 C22  LIG     1       7.479  12.327   0.539  1.00  0.00      LIG  
ATOM   4340 C23  LIG     1       7.501  11.564  -0.779  1.00  0.00      LIG  
ATOM   4341 C24  LIG     1       6.286  10.701  -0.887  1.00  0.00      LIG  
ATOM   4342 O1   LIG     1       8.645  10.724  -0.853  1.00  0.00      LIG  
ATOM   4343 C25  LIG     1      13.022  11.194   0.783  1.00  0.00      LIG  
ATOM   4344 O2   LIG     1      17.372  17.200   4.470  1.00  0.00      LIG  
ATOM   4345 H1   LIG     1      14.460  14.481   4.452  1.00  0.00      LIG  
ATOM   4346 C26  LIG     1       8.340  14.341   1.690  1.00  0.00      LIG  
ATOM   4347 C27  LIG     1       5.594  10.436  -2.173  1.00  0.00      LIG  
ATOM   4348 C28  LIG     1       6.056  11.041  -3.455  1.00  0.00      LIG  
ATOM   4349 C29  LIG     1       4.813   9.175  -2.287  1.00  0.00      LIG  
ATOM   4350 O3   LIG     1       5.063  11.394  -1.229  1.00  0.00      LIG  
ATOM   4351 H2   LIG     1      15.199  18.127   3.682  1.00  0.00      LIG  
ATOM   4352 H3   LIG     1      14.486  16.973   4.812  1.00  0.00      LIG  
ATOM   4353 H4   LIG     1      14.455  17.024   1.846  1.00  0.00      LIG  
ATOM   4354 H5   LIG     1      13.277  16.416   2.986  1.00  0.00      LIG  
ATOM   4355 H6   LIG     1      15.884  12.384   4.414  1.00  0.00      LIG  
ATOM   4356 H7   LIG     1      15.932  12.576   2.665  1.00  0.00      LIG  
ATOM   4357 H8   LIG     1      13.580  12.226   4.515  1.00  0.00      LIG  
ATOM   4358 H9   LIG     1      14.060  11.215   3.198  1.00  0.00      LIG  
ATOM   4359 H10  LIG     1      10.932  14.493  -0.406  1.00  0.00      LIG  
ATOM   4360 H11  LIG     1      12.290  13.471  -0.770  1.00  0.00      LIG  
ATOM   4361 H12  LIG     1      12.015  15.484   1.491  1.00  0.00      LIG  
ATOM   4362 H13  LIG     1       9.271  10.613   1.939  1.00  0.00      LIG  
ATOM   4363 H14  LIG     1       9.407  11.888   3.173  1.00  0.00      LIG  
ATOM   4364 H15  LIG     1      11.499  11.083   3.592  1.00  0.00      LIG  
ATOM   4365 H16  LIG     1      11.441  10.067   2.175  1.00  0.00      LIG  
ATOM   4366 H17  LIG     1      12.528  16.037  -0.683  1.00  0.00      LIG  
ATOM   4367 H18  LIG     1      18.639  14.956   4.541  1.00  0.00      LIG  
ATOM   4368 H19  LIG     1      18.031  14.530   2.949  1.00  0.00      LIG  
ATOM   4369 H20  LIG     1      17.924  13.372   4.283  1.00  0.00      LIG  
ATOM   4370 H21  LIG     1      15.411  15.200   6.304  1.00  0.00      LIG  
ATOM   4371 H22  LIG     1      17.168  15.270   6.454  1.00  0.00      LIG  
ATOM   4372 H23  LIG     1      16.371  13.720   6.169  1.00  0.00      LIG  
ATOM   4373 H24  LIG     1      12.512  14.562   4.140  1.00  0.00      LIG  
ATOM   4374 H25  LIG     1      11.608  13.079   4.319  1.00  0.00      LIG  
ATOM   4375 H26  LIG     1      11.173  14.244   3.080  1.00  0.00      LIG  
ATOM   4376 H27  LIG     1      16.390  14.095   1.209  1.00  0.00      LIG  
ATOM   4377 H28  LIG     1      16.705  15.762   1.697  1.00  0.00      LIG  
ATOM   4378 H29  LIG     1      15.572  15.432   0.418  1.00  0.00      LIG  
ATOM   4379 H30  LIG     1       8.908  13.698  -0.252  1.00  0.00      LIG  
ATOM   4380 H31  LIG     1       6.577  12.946   0.555  1.00  0.00      LIG  
ATOM   4381 H32  LIG     1       7.372  11.633   1.378  1.00  0.00      LIG  
ATOM   4382 H33  LIG     1       7.568  12.283  -1.599  1.00  0.00      LIG  
ATOM   4383 H34  LIG     1       6.237   9.952  -0.107  1.00  0.00      LIG  
ATOM   4384 H35  LIG     1       9.379  11.224  -0.455  1.00  0.00      LIG  
ATOM   4385 H36  LIG     1      13.663  10.504   1.335  1.00  0.00      LIG  
ATOM   4386 H37  LIG     1      13.658  11.786   0.121  1.00  0.00      LIG  
ATOM   4387 H38  LIG     1      12.381  10.580   0.143  1.00  0.00      LIG  
ATOM   4388 H39  LIG     1       9.167  15.048   1.805  1.00  0.00      LIG  
ATOM   4389 H40  LIG     1       8.096  13.939   2.677  1.00  0.00      LIG  
ATOM   4390 H41  LIG     1       7.470  14.897   1.331  1.00  0.00      LIG  
ATOM   4391 H42  LIG     1       6.911  10.484  -3.847  1.00  0.00      LIG  
ATOM   4392 H43  LIG     1       6.347  12.089  -3.338  1.00  0.00      LIG  
ATOM   4393 H44  LIG     1       5.253  11.002  -4.195  1.00  0.00      LIG  
ATOM   4394 H45  LIG     1       4.379   8.881  -1.326  1.00  0.00      LIG  
ATOM   4395 H46  LIG     1       5.461   8.365  -2.632  1.00  0.00      LIG  
ATOM   4396 H47  LIG     1       4.002   9.294  -3.009  1.00  0.00      LIG  
TER
REMARK  Energy: 269.917
REMARK  SimpleFitness: 269.917
REMARK  FullFitness: -707.19727
REMARK  InterFull: -29.3852
REMARK  IntraFull: 304.761
REMARK  solvFull: -1193.06
REMARK  surfFull: 210.487
REMARK  extraFull: 0.0
REMARK  deltaGcompsolvpol: -1193.06
REMARK  deltaGcompsolvnonpol: 210.487
REMARK  deltaGprotsolvpol: -1219.71
REMARK  deltaGprotsolvnonpol: 208.651
REMARK  deltaGligsolvpol: -9.56133
REMARK  deltaGligsolvnonpol: 14.9418
REMARK  deltaGvdw: -29.3852
REMARK  deltaGelec: 0.0
REMARK  deltaG: -5.7935214
REMARK  Cluster: 1
REMARK  ClusterRank: 0
ATOM   4315 C    LIG     1       9.116   8.583  -2.062  1.00  0.00      LIG  
ATOM   4316 C1   LIG     1       7.652   8.658  -2.381  1.00  0.00      LIG  
ATOM   4317 C2   LIG     1       6.803   9.439  -1.408  1.00  0.00      LIG  
ATOM   4318 C3   LIG     1       7.694  10.460  -0.677  1.00  0.00      LIG  
ATOM   4319 C4   LIG     1       8.839  11.089  -1.490  1.00  0.00      LIG  
ATOM   4320 C5   LIG     1       9.783   9.947  -1.883  1.00  0.00      LIG  
ATOM   4321 C6   LIG     1       6.934  11.542   0.046  1.00  0.00      LIG  
ATOM   4322 C7   LIG     1       7.796  12.033   1.184  1.00  0.00      LIG  
ATOM   4323 C8   LIG     1       9.267  12.295   0.823  1.00  0.00      LIG  
ATOM   4324 C9   LIG     1       9.520  12.265  -0.706  1.00  0.00      LIG  
ATOM   4325 C10  LIG     1       9.695  13.684   1.381  1.00  0.00      LIG  
ATOM   4326 C11  LIG     1      11.121  13.991   1.081  1.00  0.00      LIG  
ATOM   4327 C12  LIG     1      11.567  13.774  -0.330  1.00  0.00      LIG  
ATOM   4328 C13  LIG     1      11.027  12.499  -0.980  1.00  0.00      LIG  
ATOM   4329 C14  LIG     1      11.734  14.555   2.135  1.00  0.00      LIG  
ATOM   4330 C15  LIG     1      10.800  14.645   3.285  1.00  0.00      LIG  
ATOM   4331 C16  LIG     1       9.624  13.794   2.897  1.00  0.00      LIG  
ATOM   4332 O    LIG     1      11.294  12.639  -2.372  1.00  0.00      LIG  
ATOM   4333 C17  LIG     1       5.578  10.020  -2.114  1.00  0.00      LIG  
ATOM   4334 C18  LIG     1       6.270   8.445  -0.386  1.00  0.00      LIG  
ATOM   4335 C19  LIG     1      10.094  11.188   1.508  1.00  0.00      LIG  
ATOM   4336 C20  LIG     1       8.329  11.717  -2.796  1.00  0.00      LIG  
ATOM   4337 H    LIG     1       9.021  13.146  -1.111  1.00  0.00      LIG  
ATOM   4338 C21  LIG     1      13.068  15.231   2.348  1.00  0.00      LIG  
ATOM   4339 C22  LIG     1      13.943  14.438   3.320  1.00  0.00      LIG  
ATOM   4340 C23  LIG     1      14.920  15.336   4.071  1.00  0.00      LIG  
ATOM   4341 C24  LIG     1      15.749  14.519   5.009  1.00  0.00      LIG  
ATOM   4342 O1   LIG     1      14.184  16.285   4.837  1.00  0.00      LIG  
ATOM   4343 C25  LIG     1       8.886  14.872   0.845  1.00  0.00      LIG  
ATOM   4344 O2   LIG     1       7.149   7.898  -3.196  1.00  0.00      LIG  
ATOM   4345 H1   LIG     1       8.166   9.871   0.113  1.00  0.00      LIG  
ATOM   4346 C26  LIG     1      13.871  15.556   1.102  1.00  0.00      LIG  
ATOM   4347 C27  LIG     1      17.034  15.000   5.577  1.00  0.00      LIG  
ATOM   4348 C28  LIG     1      17.579  16.345   5.239  1.00  0.00      LIG  
ATOM   4349 C29  LIG     1      17.509  14.406   6.856  1.00  0.00      LIG  
ATOM   4350 O3   LIG     1      17.014  14.072   4.467  1.00  0.00      LIG  
ATOM   4351 H2   LIG     1       9.617   8.035  -2.865  1.00  0.00      LIG  
ATOM   4352 H3   LIG     1       9.221   7.994  -1.146  1.00  0.00      LIG  
ATOM   4353 H4   LIG     1      10.297  10.207  -2.812  1.00  0.00      LIG  
ATOM   4354 H5   LIG     1      10.562   9.819  -1.129  1.00  0.00      LIG  
ATOM   4355 H6   LIG     1       6.000  11.159   0.466  1.00  0.00      LIG  
ATOM   4356 H7   LIG     1       6.674  12.365  -0.623  1.00  0.00      LIG  
ATOM   4357 H8   LIG     1       7.759  11.270   1.965  1.00  0.00      LIG  
ATOM   4358 H9   LIG     1       7.311  12.904   1.622  1.00  0.00      LIG  
ATOM   4359 H10  LIG     1      12.655  13.747  -0.403  1.00  0.00      LIG  
ATOM   4360 H11  LIG     1      11.253  14.640  -0.921  1.00  0.00      LIG  
ATOM   4361 H12  LIG     1      11.616  11.648  -0.630  1.00  0.00      LIG  
ATOM   4362 H13  LIG     1      10.480  15.679   3.420  1.00  0.00      LIG  
ATOM   4363 H14  LIG     1      11.243  14.285   4.216  1.00  0.00      LIG  
ATOM   4364 H15  LIG     1       9.712  12.839   3.415  1.00  0.00      LIG  
ATOM   4365 H16  LIG     1       8.687  14.248   3.231  1.00  0.00      LIG  
ATOM   4366 H17  LIG     1      12.252  12.780  -2.457  1.00  0.00      LIG  
ATOM   4367 H18  LIG     1       5.011   9.229  -2.614  1.00  0.00      LIG  
ATOM   4368 H19  LIG     1       5.845  10.752  -2.877  1.00  0.00      LIG  
ATOM   4369 H20  LIG     1       4.899  10.498  -1.404  1.00  0.00      LIG  
ATOM   4370 H21  LIG     1       7.084   7.949   0.151  1.00  0.00      LIG  
ATOM   4371 H22  LIG     1       5.671   7.668  -0.870  1.00  0.00      LIG  
ATOM   4372 H23  LIG     1       5.634   8.946   0.348  1.00  0.00      LIG  
ATOM   4373 H24  LIG     1       9.991  10.231   0.996  1.00  0.00      LIG  
ATOM   4374 H25  LIG     1       9.765  11.019   2.536  1.00  0.00      LIG  
ATOM   4375 H26  LIG     1      11.162  11.415   1.545  1.00  0.00      LIG  
ATOM   4376 H27  LIG     1       7.545  12.452  -2.604  1.00  0.00      LIG  
ATOM   4377 H28  LIG     1       7.933  10.976  -3.491  1.00  0.00      LIG  
ATOM   4378 H29  LIG     1       9.127  12.226  -3.335  1.00  0.00      LIG  
ATOM   4379 H30  LIG     1      12.822  16.195   2.798  1.00  0.00      LIG  
ATOM   4380 H31  LIG     1      14.494  13.666   2.774  1.00  0.00      LIG  
ATOM   4381 H32  LIG     1      13.332  13.913   4.060  1.00  0.00      LIG  
ATOM   4382 H33  LIG     1      15.544  15.886   3.363  1.00  0.00      LIG  
ATOM   4383 H34  LIG     1      15.164  13.814   5.585  1.00  0.00      LIG  
ATOM   4384 H35  LIG     1      14.837  16.747   5.391  1.00  0.00      LIG  
ATOM   4385 H36  LIG     1       7.822  14.777   1.070  1.00  0.00      LIG  
ATOM   4386 H37  LIG     1       8.992  14.997  -0.235  1.00  0.00      LIG  
ATOM   4387 H38  LIG     1       9.208  15.816   1.297  1.00  0.00      LIG  
ATOM   4388 H39  LIG     1      13.254  16.073   0.361  1.00  0.00      LIG  
ATOM   4389 H40  LIG     1      14.274  14.647   0.650  1.00  0.00      LIG  
ATOM   4390 H41  LIG     1      14.714  16.208   1.345  1.00  0.00      LIG  
ATOM   4391 H42  LIG     1      17.090  17.110   5.849  1.00  0.00      LIG  
ATOM   4392 H43  LIG     1      17.435  16.598   4.185  1.00  0.00      LIG  
ATOM   4393 H44  LIG     1      18.651  16.376   5.447  1.00  0.00      LIG  
ATOM   4394 H45  LIG     1      17.047  13.433   7.042  1.00  0.00      LIG  
ATOM   4395 H46  LIG     1      17.262  15.068   7.690  1.00  0.00      LIG  
ATOM   4396 H47  LIG     1      18.594  14.274   6.832  1.00  0.00      LIG  
TER
REMARK  Energy: 269.963
REMARK  SimpleFitness: 269.963
REMARK  FullFitness: -707.1803
REMARK  InterFull: -29.3913
REMARK  IntraFull: 304.839
REMARK  solvFull: -1193.1
REMARK  surfFull: 210.472
REMARK  extraFull: 0.0
REMARK  deltaGcompsolvpol: -1193.1
REMARK  deltaGcompsolvnonpol: 210.472
REMARK  deltaGprotsolvpol: -1219.71
REMARK  deltaGprotsolvnonpol: 208.651
REMARK  deltaGligsolvpol: -9.56958
REMARK  deltaGligsolvnonpol: 14.9356
REMARK  deltaGvdw: -29.3913
REMARK  deltaGelec: 0.0
REMARK  deltaG: -5.796869
REMARK  Cluster: 1
REMARK  ClusterRank: 1
ATOM   4315 C    LIG     1       9.055   8.577  -2.055  1.00  0.00      LIG  
ATOM   4316 C1   LIG     1       7.591   8.667  -2.371  1.00  0.00      LIG  
ATOM   4317 C2   LIG     1       6.752   9.457  -1.397  1.00  0.00      LIG  
ATOM   4318 C3   LIG     1       7.656  10.470  -0.669  1.00  0.00      LIG  
ATOM   4319 C4   LIG     1       8.805  11.087  -1.486  1.00  0.00      LIG  
ATOM   4320 C5   LIG     1       9.735   9.935  -1.882  1.00  0.00      LIG  
ATOM   4321 C6   LIG     1       6.908  11.560   0.054  1.00  0.00      LIG  
ATOM   4322 C7   LIG     1       7.778  12.046   1.188  1.00  0.00      LIG  
ATOM   4323 C8   LIG     1       9.251  12.294   0.822  1.00  0.00      LIG  
ATOM   4324 C9   LIG     1       9.500  12.258  -0.707  1.00  0.00      LIG  
ATOM   4325 C10  LIG     1       9.694  13.680   1.375  1.00  0.00      LIG  
ATOM   4326 C11  LIG     1      11.123  13.971   1.073  1.00  0.00      LIG  
ATOM   4327 C12  LIG     1      11.563  13.748  -0.340  1.00  0.00      LIG  
ATOM   4328 C13  LIG     1      11.008  12.477  -0.985  1.00  0.00      LIG  
ATOM   4329 C14  LIG     1      11.744  14.530   2.124  1.00  0.00      LIG  
ATOM   4330 C15  LIG     1      10.814  14.631   3.277  1.00  0.00      LIG  
ATOM   4331 C16  LIG     1       9.625  13.796   2.891  1.00  0.00      LIG  
ATOM   4332 O    LIG     1      11.272  12.612  -2.379  1.00  0.00      LIG  
ATOM   4333 C17  LIG     1       5.532  10.049  -2.100  1.00  0.00      LIG  
ATOM   4334 C18  LIG     1       6.213   8.469  -0.372  1.00  0.00      LIG  
ATOM   4335 C19  LIG     1      10.070  11.181   1.509  1.00  0.00      LIG  
ATOM   4336 C20  LIG     1       8.296  11.718  -2.791  1.00  0.00      LIG  
ATOM   4337 H    LIG     1       9.008  13.142  -1.113  1.00  0.00      LIG  
ATOM   4338 C21  LIG     1      13.084  15.197   2.332  1.00  0.00      LIG  
ATOM   4339 C22  LIG     1      13.952  14.412   3.317  1.00  0.00      LIG  
ATOM   4340 C23  LIG     1      14.926  15.316   4.063  1.00  0.00      LIG  
ATOM   4341 C24  LIG     1      15.752  14.509   5.012  1.00  0.00      LIG  
ATOM   4342 O1   LIG     1      14.189  16.274   4.817  1.00  0.00      LIG  
ATOM   4343 C25  LIG     1       8.895  14.874   0.836  1.00  0.00      LIG  
ATOM   4344 O2   LIG     1       7.078   7.911  -3.183  1.00  0.00      LIG  
ATOM   4345 H1   LIG     1       8.124   9.878   0.121  1.00  0.00      LIG  
ATOM   4346 C26  LIG     1      13.893  15.498   1.084  1.00  0.00      LIG  
ATOM   4347 C27  LIG     1      17.040  14.989   5.573  1.00  0.00      LIG  
ATOM   4348 C28  LIG     1      17.592  16.327   5.217  1.00  0.00      LIG  
ATOM   4349 C29  LIG     1      17.514  14.408   6.858  1.00  0.00      LIG  
ATOM   4350 O3   LIG     1      17.013  14.048   4.475  1.00  0.00      LIG  
ATOM   4351 H2   LIG     1       9.548   8.021  -2.856  1.00  0.00      LIG  
ATOM   4352 H3   LIG     1       9.156   7.991  -1.137  1.00  0.00      LIG  
ATOM   4353 H4   LIG     1      10.246  10.190  -2.814  1.00  0.00      LIG  
ATOM   4354 H5   LIG     1      10.518   9.801  -1.132  1.00  0.00      LIG  
ATOM   4355 H6   LIG     1       5.972  11.186   0.478  1.00  0.00      LIG  
ATOM   4356 H7   LIG     1       6.652  12.384  -0.615  1.00  0.00      LIG  
ATOM   4357 H8   LIG     1       7.737  11.285   1.971  1.00  0.00      LIG  
ATOM   4358 H9   LIG     1       7.303  12.922   1.625  1.00  0.00      LIG  
ATOM   4359 H10  LIG     1      12.650  13.709  -0.416  1.00  0.00      LIG  
ATOM   4360 H11  LIG     1      11.255  14.616  -0.932  1.00  0.00      LIG  
ATOM   4361 H12  LIG     1      11.590  11.621  -0.636  1.00  0.00      LIG  
ATOM   4362 H13  LIG     1      10.509  15.669   3.414  1.00  0.00      LIG  
ATOM   4363 H14  LIG     1      11.253  14.262   4.205  1.00  0.00      LIG  
ATOM   4364 H15  LIG     1       9.699  12.841   3.411  1.00  0.00      LIG  
ATOM   4365 H16  LIG     1       8.694  14.265   3.223  1.00  0.00      LIG  
ATOM   4366 H17  LIG     1      12.233  12.731  -2.468  1.00  0.00      LIG  
ATOM   4367 H18  LIG     1       4.954   9.264  -2.597  1.00  0.00      LIG  
ATOM   4368 H19  LIG     1       5.804  10.777  -2.865  1.00  0.00      LIG  
ATOM   4369 H20  LIG     1       4.859  10.535  -1.389  1.00  0.00      LIG  
ATOM   4370 H21  LIG     1       7.023   7.966   0.165  1.00  0.00      LIG  
ATOM   4371 H22  LIG     1       5.605   7.697  -0.852  1.00  0.00      LIG  
ATOM   4372 H23  LIG     1       5.584   8.977   0.364  1.00  0.00      LIG  
ATOM   4373 H24  LIG     1       9.956  10.223   1.000  1.00  0.00      LIG  
ATOM   4374 H25  LIG     1       9.744  11.018   2.539  1.00  0.00      LIG  
ATOM   4375 H26  LIG     1      11.140  11.398   1.541  1.00  0.00      LIG  
ATOM   4376 H27  LIG     1       7.516  12.457  -2.597  1.00  0.00      LIG  
ATOM   4377 H28  LIG     1       7.895  10.979  -3.485  1.00  0.00      LIG  
ATOM   4378 H29  LIG     1       9.095  12.224  -3.331  1.00  0.00      LIG  
ATOM   4379 H30  LIG     1      12.845  16.169   2.768  1.00  0.00      LIG  
ATOM   4380 H31  LIG     1      14.503  13.633   2.782  1.00  0.00      LIG  
ATOM   4381 H32  LIG     1      13.335  13.896   4.060  1.00  0.00      LIG  
ATOM   4382 H33  LIG     1      15.552  15.859   3.351  1.00  0.00      LIG  
ATOM   4383 H34  LIG     1      15.163  13.815   5.598  1.00  0.00      LIG  
ATOM   4384 H35  LIG     1      14.843  16.748   5.359  1.00  0.00      LIG  
ATOM   4385 H36  LIG     1       7.831  14.789   1.063  1.00  0.00      LIG  
ATOM   4386 H37  LIG     1       9.001  14.995  -0.244  1.00  0.00      LIG  
ATOM   4387 H38  LIG     1       9.226  15.816   1.286  1.00  0.00      LIG  
ATOM   4388 H39  LIG     1      13.285  16.015   0.336  1.00  0.00      LIG  
ATOM   4389 H40  LIG     1      14.283  14.577   0.643  1.00  0.00      LIG  
ATOM   4390 H41  LIG     1      14.745  16.139   1.320  1.00  0.00      LIG  
ATOM   4391 H42  LIG     1      17.107  17.103   5.814  1.00  0.00      LIG  
ATOM   4392 H43  LIG     1      17.453  16.565   4.159  1.00  0.00      LIG  
ATOM   4393 H44  LIG     1      18.665  16.355   5.427  1.00  0.00      LIG  
ATOM   4394 H45  LIG     1      17.038  13.446   7.062  1.00  0.00      LIG  
ATOM   4395 H46  LIG     1      17.284  15.086   7.683  1.00  0.00      LIG  
ATOM   4396 H47  LIG     1      18.597  14.258   6.829  1.00  0.00      LIG  
TER
REMARK  Energy: 269.963
REMARK  SimpleFitness: 269.963
REMARK  FullFitness: -707.1803
REMARK  InterFull: -29.3913
REMARK  IntraFull: 304.839
REMARK  solvFull: -1193.1
REMARK  surfFull: 210.472
REMARK  extraFull: 0.0
REMARK  deltaGcompsolvpol: -1193.1
REMARK  deltaGcompsolvnonpol: 210.472
REMARK  deltaGprotsolvpol: -1219.71
REMARK  deltaGprotsolvnonpol: 208.651
REMARK  deltaGligsolvpol: -9.56958
REMARK  deltaGligsolvnonpol: 14.9356
REMARK  deltaGvdw: -29.3913
REMARK  deltaGelec: 0.0
REMARK  deltaG: -5.796869
REMARK  Cluster: 1
REMARK  ClusterRank: 2
ATOM   4315 C    LIG     1       9.055   8.577  -2.055  1.00  0.00      LIG  
ATOM   4316 C1   LIG     1       7.591   8.667  -2.371  1.00  0.00      LIG  
ATOM   4317 C2   LIG     1       6.752   9.457  -1.397  1.00  0.00      LIG  
ATOM   4318 C3   LIG     1       7.656  10.470  -0.669  1.00  0.00      LIG  
ATOM   4319 C4   LIG     1       8.805  11.087  -1.486  1.00  0.00      LIG  
ATOM   4320 C5   LIG     1       9.735   9.935  -1.882  1.00  0.00      LIG  
ATOM   4321 C6   LIG     1       6.908  11.560   0.054  1.00  0.00      LIG  
ATOM   4322 C7   LIG     1       7.778  12.046   1.188  1.00  0.00      LIG  
ATOM   4323 C8   LIG     1       9.251  12.294   0.822  1.00  0.00      LIG  
ATOM   4324 C9   LIG     1       9.500  12.258  -0.707  1.00  0.00      LIG  
ATOM   4325 C10  LIG     1       9.694  13.680   1.375  1.00  0.00      LIG  
ATOM   4326 C11  LIG     1      11.123  13.971   1.073  1.00  0.00      LIG  
ATOM   4327 C12  LIG     1      11.563  13.748  -0.340  1.00  0.00      LIG  
ATOM   4328 C13  LIG     1      11.008  12.477  -0.985  1.00  0.00      LIG  
ATOM   4329 C14  LIG     1      11.744  14.530   2.124  1.00  0.00      LIG  
ATOM   4330 C15  LIG     1      10.814  14.631   3.277  1.00  0.00      LIG  
ATOM   4331 C16  LIG     1       9.625  13.796   2.891  1.00  0.00      LIG  
ATOM   4332 O    LIG     1      11.272  12.612  -2.379  1.00  0.00      LIG  
ATOM   4333 C17  LIG     1       5.532  10.049  -2.100  1.00  0.00      LIG  
ATOM   4334 C18  LIG     1       6.213   8.469  -0.372  1.00  0.00      LIG  
ATOM   4335 C19  LIG     1      10.070  11.181   1.509  1.00  0.00      LIG  
ATOM   4336 C20  LIG     1       8.296  11.718  -2.791  1.00  0.00      LIG  
ATOM   4337 H    LIG     1       9.008  13.142  -1.113  1.00  0.00      LIG  
ATOM   4338 C21  LIG     1      13.084  15.197   2.332  1.00  0.00      LIG  
ATOM   4339 C22  LIG     1      13.952  14.412   3.317  1.00  0.00      LIG  
ATOM   4340 C23  LIG     1      14.926  15.316   4.063  1.00  0.00      LIG  
ATOM   4341 C24  LIG     1      15.752  14.509   5.012  1.00  0.00      LIG  
ATOM   4342 O1   LIG     1      14.189  16.274   4.817  1.00  0.00      LIG  
ATOM   4343 C25  LIG     1       8.895  14.874   0.836  1.00  0.00      LIG  
ATOM   4344 O2   LIG     1       7.078   7.911  -3.183  1.00  0.00      LIG  
ATOM   4345 H1   LIG     1       8.124   9.878   0.121  1.00  0.00      LIG  
ATOM   4346 C26  LIG     1      13.893  15.498   1.084  1.00  0.00      LIG  
ATOM   4347 C27  LIG     1      17.040  14.989   5.573  1.00  0.00      LIG  
ATOM   4348 C28  LIG     1      17.592  16.327   5.217  1.00  0.00      LIG  
ATOM   4349 C29  LIG     1      17.514  14.408   6.858  1.00  0.00      LIG  
ATOM   4350 O3   LIG     1      17.013  14.048   4.475  1.00  0.00      LIG  
ATOM   4351 H2   LIG     1       9.548   8.021  -2.856  1.00  0.00      LIG  
ATOM   4352 H3   LIG     1       9.156   7.991  -1.137  1.00  0.00      LIG  
ATOM   4353 H4   LIG     1      10.246  10.190  -2.814  1.00  0.00      LIG  
ATOM   4354 H5   LIG     1      10.518   9.801  -1.132  1.00  0.00      LIG  
ATOM   4355 H6   LIG     1       5.972  11.186   0.478  1.00  0.00      LIG  
ATOM   4356 H7   LIG     1       6.652  12.384  -0.615  1.00  0.00      LIG  
ATOM   4357 H8   LIG     1       7.737  11.285   1.971  1.00  0.00      LIG  
ATOM   4358 H9   LIG     1       7.303  12.922   1.625  1.00  0.00      LIG  
ATOM   4359 H10  LIG     1      12.650  13.709  -0.416  1.00  0.00      LIG  
ATOM   4360 H11  LIG     1      11.255  14.616  -0.932  1.00  0.00      LIG  
ATOM   4361 H12  LIG     1      11.590  11.621  -0.636  1.00  0.00      LIG  
ATOM   4362 H13  LIG     1      10.509  15.669   3.414  1.00  0.00      LIG  
ATOM   4363 H14  LIG     1      11.253  14.262   4.205  1.00  0.00      LIG  
ATOM   4364 H15  LIG     1       9.699  12.841   3.411  1.00  0.00      LIG  
ATOM   4365 H16  LIG     1       8.694  14.265   3.223  1.00  0.00      LIG  
ATOM   4366 H17  LIG     1      12.233  12.731  -2.468  1.00  0.00      LIG  
ATOM   4367 H18  LIG     1       4.954   9.264  -2.597  1.00  0.00      LIG  
ATOM   4368 H19  LIG     1       5.804  10.777  -2.865  1.00  0.00      LIG  
ATOM   4369 H20  LIG     1       4.859  10.535  -1.389  1.00  0.00      LIG  
ATOM   4370 H21  LIG     1       7.023   7.966   0.165  1.00  0.00      LIG  
ATOM   4371 H22  LIG     1       5.605   7.697  -0.852  1.00  0.00      LIG  
ATOM   4372 H23  LIG     1       5.584   8.977   0.364  1.00  0.00      LIG  
ATOM   4373 H24  LIG     1       9.956  10.223   1.000  1.00  0.00      LIG  
ATOM   4374 H25  LIG     1       9.744  11.018   2.539  1.00  0.00      LIG  
ATOM   4375 H26  LIG     1      11.140  11.398   1.541  1.00  0.00      LIG  
ATOM   4376 H27  LIG     1       7.516  12.457  -2.597  1.00  0.00      LIG  
ATOM   4377 H28  LIG     1       7.895  10.979  -3.485  1.00  0.00      LIG  
ATOM   4378 H29  LIG     1       9.095  12.224  -3.331  1.00  0.00      LIG  
ATOM   4379 H30  LIG     1      12.845  16.169   2.768  1.00  0.00      LIG  
ATOM   4380 H31  LIG     1      14.503  13.633   2.782  1.00  0.00      LIG  
ATOM   4381 H32  LIG     1      13.335  13.896   4.060  1.00  0.00      LIG  
ATOM   4382 H33  LIG     1      15.552  15.859   3.351  1.00  0.00      LIG  
ATOM   4383 H34  LIG     1      15.163  13.815   5.598  1.00  0.00      LIG  
ATOM   4384 H35  LIG     1      14.843  16.748   5.359  1.00  0.00      LIG  
ATOM   4385 H36  LIG     1       7.831  14.789   1.063  1.00  0.00      LIG  
ATOM   4386 H37  LIG     1       9.001  14.995  -0.244  1.00  0.00      LIG  
ATOM   4387 H38  LIG     1       9.226  15.816   1.286  1.00  0.00      LIG  
ATOM   4388 H39  LIG     1      13.285  16.015   0.336  1.00  0.00      LIG  
ATOM   4389 H40  LIG     1      14.283  14.577   0.643  1.00  0.00      LIG  
ATOM   4390 H41  LIG     1      14.745  16.139   1.320  1.00  0.00      LIG  
ATOM   4391 H42  LIG     1      17.107  17.103   5.814  1.00  0.00      LIG  
ATOM   4392 H43  LIG     1      17.453  16.565   4.159  1.00  0.00      LIG  
ATOM   4393 H44  LIG     1      18.665  16.355   5.427  1.00  0.00      LIG  
ATOM   4394 H45  LIG     1      17.038  13.446   7.062  1.00  0.00      LIG  
ATOM   4395 H46  LIG     1      17.284  15.086   7.683  1.00  0.00      LIG  
ATOM   4396 H47  LIG     1      18.597  14.258   6.829  1.00  0.00      LIG  
TER
REMARK  Energy: 269.963
REMARK  SimpleFitness: 269.963
REMARK  FullFitness: -707.1803
REMARK  InterFull: -29.3913
REMARK  IntraFull: 304.839
REMARK  solvFull: -1193.1
REMARK  surfFull: 210.472
REMARK  extraFull: 0.0
REMARK  deltaGcompsolvpol: -1193.1
REMARK  deltaGcompsolvnonpol: 210.472
REMARK  deltaGprotsolvpol: -1219.71
REMARK  deltaGprotsolvnonpol: 208.651
REMARK  deltaGligsolvpol: -9.56958
REMARK  deltaGligsolvnonpol: 14.9356
REMARK  deltaGvdw: -29.3913
REMARK  deltaGelec: 0.0
REMARK  deltaG: -5.796869
REMARK  Cluster: 1
REMARK  ClusterRank: 3
ATOM   4315 C    LIG     1       9.055   8.577  -2.055  1.00  0.00      LIG  
ATOM   4316 C1   LIG     1       7.591   8.667  -2.371  1.00  0.00      LIG  
ATOM   4317 C2   LIG     1       6.752   9.457  -1.397  1.00  0.00      LIG  
ATOM   4318 C3   LIG     1       7.656  10.470  -0.669  1.00  0.00      LIG  
ATOM   4319 C4   LIG     1       8.805  11.087  -1.486  1.00  0.00      LIG  
ATOM   4320 C5   LIG     1       9.735   9.935  -1.882  1.00  0.00      LIG  
ATOM   4321 C6   LIG     1       6.908  11.560   0.054  1.00  0.00      LIG  
ATOM   4322 C7   LIG     1       7.778  12.046   1.188  1.00  0.00      LIG  
ATOM   4323 C8   LIG     1       9.251  12.294   0.822  1.00  0.00      LIG  
ATOM   4324 C9   LIG     1       9.500  12.258  -0.707  1.00  0.00      LIG  
ATOM   4325 C10  LIG     1       9.694  13.680   1.375  1.00  0.00      LIG  
ATOM   4326 C11  LIG     1      11.123  13.971   1.073  1.00  0.00      LIG  
ATOM   4327 C12  LIG     1      11.563  13.748  -0.340  1.00  0.00      LIG  
ATOM   4328 C13  LIG     1      11.008  12.477  -0.985  1.00  0.00      LIG  
ATOM   4329 C14  LIG     1      11.744  14.530   2.124  1.00  0.00      LIG  
ATOM   4330 C15  LIG     1      10.814  14.631   3.277  1.00  0.00      LIG  
ATOM   4331 C16  LIG     1       9.625  13.796   2.891  1.00  0.00      LIG  
ATOM   4332 O    LIG     1      11.272  12.612  -2.379  1.00  0.00      LIG  
ATOM   4333 C17  LIG     1       5.532  10.049  -2.100  1.00  0.00      LIG  
ATOM   4334 C18  LIG     1       6.213   8.469  -0.372  1.00  0.00      LIG  
ATOM   4335 C19  LIG     1      10.070  11.181   1.509  1.00  0.00      LIG  
ATOM   4336 C20  LIG     1       8.296  11.718  -2.791  1.00  0.00      LIG  
ATOM   4337 H    LIG     1       9.008  13.142  -1.113  1.00  0.00      LIG  
ATOM   4338 C21  LIG     1      13.084  15.197   2.332  1.00  0.00      LIG  
ATOM   4339 C22  LIG     1      13.952  14.412   3.317  1.00  0.00      LIG  
ATOM   4340 C23  LIG     1      14.926  15.316   4.063  1.00  0.00      LIG  
ATOM   4341 C24  LIG     1      15.752  14.509   5.012  1.00  0.00      LIG  
ATOM   4342 O1   LIG     1      14.189  16.274   4.817  1.00  0.00      LIG  
ATOM   4343 C25  LIG     1       8.895  14.874   0.836  1.00  0.00      LIG  
ATOM   4344 O2   LIG     1       7.078   7.911  -3.183  1.00  0.00      LIG  
ATOM   4345 H1   LIG     1       8.124   9.878   0.121  1.00  0.00      LIG  
ATOM   4346 C26  LIG     1      13.893  15.498   1.084  1.00  0.00      LIG  
ATOM   4347 C27  LIG     1      17.040  14.989   5.573  1.00  0.00      LIG  
ATOM   4348 C28  LIG     1      17.592  16.327   5.217  1.00  0.00      LIG  
ATOM   4349 C29  LIG     1      17.514  14.408   6.858  1.00  0.00      LIG  
ATOM   4350 O3   LIG     1      17.013  14.048   4.475  1.00  0.00      LIG  
ATOM   4351 H2   LIG     1       9.548   8.021  -2.856  1.00  0.00      LIG  
ATOM   4352 H3   LIG     1       9.156   7.991  -1.137  1.00  0.00      LIG  
ATOM   4353 H4   LIG     1      10.246  10.190  -2.814  1.00  0.00      LIG  
ATOM   4354 H5   LIG     1      10.518   9.801  -1.132  1.00  0.00      LIG  
ATOM   4355 H6   LIG     1       5.972  11.186   0.478  1.00  0.00      LIG  
ATOM   4356 H7   LIG     1       6.652  12.384  -0.615  1.00  0.00      LIG  
ATOM   4357 H8   LIG     1       7.737  11.285   1.971  1.00  0.00      LIG  
ATOM   4358 H9   LIG     1       7.303  12.922   1.625  1.00  0.00      LIG  
ATOM   4359 H10  LIG     1      12.650  13.709  -0.416  1.00  0.00      LIG  
ATOM   4360 H11  LIG     1      11.255  14.616  -0.932  1.00  0.00      LIG  
ATOM   4361 H12  LIG     1      11.590  11.621  -0.636  1.00  0.00      LIG  
ATOM   4362 H13  LIG     1      10.509  15.669   3.414  1.00  0.00      LIG  
ATOM   4363 H14  LIG     1      11.253  14.262   4.205  1.00  0.00      LIG  
ATOM   4364 H15  LIG     1       9.699  12.841   3.411  1.00  0.00      LIG  
ATOM   4365 H16  LIG     1       8.694  14.265   3.223  1.00  0.00      LIG  
ATOM   4366 H17  LIG     1      12.233  12.731  -2.468  1.00  0.00      LIG  
ATOM   4367 H18  LIG     1       4.954   9.264  -2.597  1.00  0.00      LIG  
ATOM   4368 H19  LIG     1       5.804  10.777  -2.865  1.00  0.00      LIG  
ATOM   4369 H20  LIG     1       4.859  10.535  -1.389  1.00  0.00      LIG  
ATOM   4370 H21  LIG     1       7.023   7.966   0.165  1.00  0.00      LIG  
ATOM   4371 H22  LIG     1       5.605   7.697  -0.852  1.00  0.00      LIG  
ATOM   4372 H23  LIG     1       5.584   8.977   0.364  1.00  0.00      LIG  
ATOM   4373 H24  LIG     1       9.956  10.223   1.000  1.00  0.00      LIG  
ATOM   4374 H25  LIG     1       9.744  11.018   2.539  1.00  0.00      LIG  
ATOM   4375 H26  LIG     1      11.140  11.398   1.541  1.00  0.00      LIG  
ATOM   4376 H27  LIG     1       7.516  12.457  -2.597  1.00  0.00      LIG  
ATOM   4377 H28  LIG     1       7.895  10.979  -3.485  1.00  0.00      LIG  
ATOM   4378 H29  LIG     1       9.095  12.224  -3.331  1.00  0.00      LIG  
ATOM   4379 H30  LIG     1      12.845  16.169   2.768  1.00  0.00      LIG  
ATOM   4380 H31  LIG     1      14.503  13.633   2.782  1.00  0.00      LIG  
ATOM   4381 H32  LIG     1      13.335  13.896   4.060  1.00  0.00      LIG  
ATOM   4382 H33  LIG     1      15.552  15.859   3.351  1.00  0.00      LIG  
ATOM   4383 H34  LIG     1      15.163  13.815   5.598  1.00  0.00      LIG  
ATOM   4384 H35  LIG     1      14.843  16.748   5.359  1.00  0.00      LIG  
ATOM   4385 H36  LIG     1       7.831  14.789   1.063  1.00  0.00      LIG  
ATOM   4386 H37  LIG     1       9.001  14.995  -0.244  1.00  0.00      LIG  
ATOM   4387 H38  LIG     1       9.226  15.816   1.286  1.00  0.00      LIG  
ATOM   4388 H39  LIG     1      13.285  16.015   0.336  1.00  0.00      LIG  
ATOM   4389 H40  LIG     1      14.283  14.577   0.643  1.00  0.00      LIG  
ATOM   4390 H41  LIG     1      14.745  16.139   1.320  1.00  0.00      LIG  
ATOM   4391 H42  LIG     1      17.107  17.103   5.814  1.00  0.00      LIG  
ATOM   4392 H43  LIG     1      17.453  16.565   4.159  1.00  0.00      LIG  
ATOM   4393 H44  LIG     1      18.665  16.355   5.427  1.00  0.00      LIG  
ATOM   4394 H45  LIG     1      17.038  13.446   7.062  1.00  0.00      LIG  
ATOM   4395 H46  LIG     1      17.284  15.086   7.683  1.00  0.00      LIG  
ATOM   4396 H47  LIG     1      18.597  14.258   6.829  1.00  0.00      LIG  
TER
REMARK  Energy: 269.963
REMARK  SimpleFitness: 269.963
REMARK  FullFitness: -707.1803
REMARK  InterFull: -29.3913
REMARK  IntraFull: 304.839
REMARK  solvFull: -1193.1
REMARK  surfFull: 210.472
REMARK  extraFull: 0.0
REMARK  deltaGcompsolvpol: -1193.1
REMARK  deltaGcompsolvnonpol: 210.472
REMARK  deltaGprotsolvpol: -1219.71
REMARK  deltaGprotsolvnonpol: 208.651
REMARK  deltaGligsolvpol: -9.56958
REMARK  deltaGligsolvnonpol: 14.9356
REMARK  deltaGvdw: -29.3913
REMARK  deltaGelec: 0.0
REMARK  deltaG: -5.796869
REMARK  Cluster: 1
REMARK  ClusterRank: 4
ATOM   4315 C    LIG     1       9.055   8.577  -2.055  1.00  0.00      LIG  
ATOM   4316 C1   LIG     1       7.591   8.667  -2.371  1.00  0.00      LIG  
ATOM   4317 C2   LIG     1       6.752   9.457  -1.397  1.00  0.00      LIG  
ATOM   4318 C3   LIG     1       7.656  10.470  -0.669  1.00  0.00      LIG  
ATOM   4319 C4   LIG     1       8.805  11.087  -1.486  1.00  0.00      LIG  
ATOM   4320 C5   LIG     1       9.735   9.935  -1.882  1.00  0.00      LIG  
ATOM   4321 C6   LIG     1       6.908  11.560   0.054  1.00  0.00      LIG  
ATOM   4322 C7   LIG     1       7.778  12.046   1.188  1.00  0.00      LIG  
ATOM   4323 C8   LIG     1       9.251  12.294   0.822  1.00  0.00      LIG  
ATOM   4324 C9   LIG     1       9.500  12.258  -0.707  1.00  0.00      LIG  
ATOM   4325 C10  LIG     1       9.694  13.680   1.375  1.00  0.00      LIG  
ATOM   4326 C11  LIG     1      11.123  13.971   1.073  1.00  0.00      LIG  
ATOM   4327 C12  LIG     1      11.563  13.748  -0.340  1.00  0.00      LIG  
ATOM   4328 C13  LIG     1      11.008  12.477  -0.985  1.00  0.00      LIG  
ATOM   4329 C14  LIG     1      11.744  14.530   2.124  1.00  0.00      LIG  
ATOM   4330 C15  LIG     1      10.814  14.631   3.277  1.00  0.00      LIG  
ATOM   4331 C16  LIG     1       9.625  13.796   2.891  1.00  0.00      LIG  
ATOM   4332 O    LIG     1      11.272  12.612  -2.379  1.00  0.00      LIG  
ATOM   4333 C17  LIG     1       5.532  10.049  -2.100  1.00  0.00      LIG  
ATOM   4334 C18  LIG     1       6.213   8.469  -0.372  1.00  0.00      LIG  
ATOM   4335 C19  LIG     1      10.070  11.181   1.509  1.00  0.00      LIG  
ATOM   4336 C20  LIG     1       8.296  11.718  -2.791  1.00  0.00      LIG  
ATOM   4337 H    LIG     1       9.008  13.142  -1.113  1.00  0.00      LIG  
ATOM   4338 C21  LIG     1      13.084  15.197   2.332  1.00  0.00      LIG  
ATOM   4339 C22  LIG     1      13.952  14.412   3.317  1.00  0.00      LIG  
ATOM   4340 C23  LIG     1      14.926  15.316   4.063  1.00  0.00      LIG  
ATOM   4341 C24  LIG     1      15.752  14.509   5.012  1.00  0.00      LIG  
ATOM   4342 O1   LIG     1      14.189  16.274   4.817  1.00  0.00      LIG  
ATOM   4343 C25  LIG     1       8.895  14.874   0.836  1.00  0.00      LIG  
ATOM   4344 O2   LIG     1       7.078   7.911  -3.183  1.00  0.00      LIG  
ATOM   4345 H1   LIG     1       8.124   9.878   0.121  1.00  0.00      LIG  
ATOM   4346 C26  LIG     1      13.893  15.498   1.084  1.00  0.00      LIG  
ATOM   4347 C27  LIG     1      17.040  14.989   5.573  1.00  0.00      LIG  
ATOM   4348 C28  LIG     1      17.592  16.327   5.217  1.00  0.00      LIG  
ATOM   4349 C29  LIG     1      17.514  14.408   6.858  1.00  0.00      LIG  
ATOM   4350 O3   LIG     1      17.013  14.048   4.475  1.00  0.00      LIG  
ATOM   4351 H2   LIG     1       9.548   8.021  -2.856  1.00  0.00      LIG  
ATOM   4352 H3   LIG     1       9.156   7.991  -1.137  1.00  0.00      LIG  
ATOM   4353 H4   LIG     1      10.246  10.190  -2.814  1.00  0.00      LIG  
ATOM   4354 H5   LIG     1      10.518   9.801  -1.132  1.00  0.00      LIG  
ATOM   4355 H6   LIG     1       5.972  11.186   0.478  1.00  0.00      LIG  
ATOM   4356 H7   LIG     1       6.652  12.384  -0.615  1.00  0.00      LIG  
ATOM   4357 H8   LIG     1       7.737  11.285   1.971  1.00  0.00      LIG  
ATOM   4358 H9   LIG     1       7.303  12.922   1.625  1.00  0.00      LIG  
ATOM   4359 H10  LIG     1      12.650  13.709  -0.416  1.00  0.00      LIG  
ATOM   4360 H11  LIG     1      11.255  14.616  -0.932  1.00  0.00      LIG  
ATOM   4361 H12  LIG     1      11.590  11.621  -0.636  1.00  0.00      LIG  
ATOM   4362 H13  LIG     1      10.509  15.669   3.414  1.00  0.00      LIG  
ATOM   4363 H14  LIG     1      11.253  14.262   4.205  1.00  0.00      LIG  
ATOM   4364 H15  LIG     1       9.699  12.841   3.411  1.00  0.00      LIG  
ATOM   4365 H16  LIG     1       8.694  14.265   3.223  1.00  0.00      LIG  
ATOM   4366 H17  LIG     1      12.233  12.731  -2.468  1.00  0.00      LIG  
ATOM   4367 H18  LIG     1       4.954   9.264  -2.597  1.00  0.00      LIG  
ATOM   4368 H19  LIG     1       5.804  10.777  -2.865  1.00  0.00      LIG  
ATOM   4369 H20  LIG     1       4.859  10.535  -1.389  1.00  0.00      LIG  
ATOM   4370 H21  LIG     1       7.023   7.966   0.165  1.00  0.00      LIG  
ATOM   4371 H22  LIG     1       5.605   7.697  -0.852  1.00  0.00      LIG  
ATOM   4372 H23  LIG     1       5.584   8.977   0.364  1.00  0.00      LIG  
ATOM   4373 H24  LIG     1       9.956  10.223   1.000  1.00  0.00      LIG  
ATOM   4374 H25  LIG     1       9.744  11.018   2.539  1.00  0.00      LIG  
ATOM   4375 H26  LIG     1      11.140  11.398   1.541  1.00  0.00      LIG  
ATOM   4376 H27  LIG     1       7.516  12.457  -2.597  1.00  0.00      LIG  
ATOM   4377 H28  LIG     1       7.895  10.979  -3.485  1.00  0.00      LIG  
ATOM   4378 H29  LIG     1       9.095  12.224  -3.331  1.00  0.00      LIG  
ATOM   4379 H30  LIG     1      12.845  16.169   2.768  1.00  0.00      LIG  
ATOM   4380 H31  LIG     1      14.503  13.633   2.782  1.00  0.00      LIG  
ATOM   4381 H32  LIG     1      13.335  13.896   4.060  1.00  0.00      LIG  
ATOM   4382 H33  LIG     1      15.552  15.859   3.351  1.00  0.00      LIG  
ATOM   4383 H34  LIG     1      15.163  13.815   5.598  1.00  0.00      LIG  
ATOM   4384 H35  LIG     1      14.843  16.748   5.359  1.00  0.00      LIG  
ATOM   4385 H36  LIG     1       7.831  14.789   1.063  1.00  0.00      LIG  
ATOM   4386 H37  LIG     1       9.001  14.995  -0.244  1.00  0.00      LIG  
ATOM   4387 H38  LIG     1       9.226  15.816   1.286  1.00  0.00      LIG  
ATOM   4388 H39  LIG     1      13.285  16.015   0.336  1.00  0.00      LIG  
ATOM   4389 H40  LIG     1      14.283  14.577   0.643  1.00  0.00      LIG  
ATOM   4390 H41  LIG     1      14.745  16.139   1.320  1.00  0.00      LIG  
ATOM   4391 H42  LIG     1      17.107  17.103   5.814  1.00  0.00      LIG  
ATOM   4392 H43  LIG     1      17.453  16.565   4.159  1.00  0.00      LIG  
ATOM   4393 H44  LIG     1      18.665  16.355   5.427  1.00  0.00      LIG  
ATOM   4394 H45  LIG     1      17.038  13.446   7.062  1.00  0.00      LIG  
ATOM   4395 H46  LIG     1      17.284  15.086   7.683  1.00  0.00      LIG  
ATOM   4396 H47  LIG     1      18.597  14.258   6.829  1.00  0.00      LIG  
TER
REMARK  Energy: 269.945
REMARK  SimpleFitness: 269.945
REMARK  FullFitness: -707.17004
REMARK  InterFull: -29.119
REMARK  IntraFull: 304.599
REMARK  solvFull: -1193.17
REMARK  surfFull: 210.52
REMARK  extraFull: 0.0
REMARK  deltaGcompsolvpol: -1193.17
REMARK  deltaGcompsolvnonpol: 210.52
REMARK  deltaGprotsolvpol: -1219.71
REMARK  deltaGprotsolvnonpol: 208.651
REMARK  deltaGligsolvpol: -9.58228
REMARK  deltaGligsolvnonpol: 14.9494
REMARK  deltaGvdw: -29.119
REMARK  deltaGelec: 0.0
REMARK  deltaG: -5.7713842
REMARK  Cluster: 1
REMARK  ClusterRank: 5
ATOM   4315 C    LIG     1       9.145   8.582  -2.066  1.00  0.00      LIG  
ATOM   4316 C1   LIG     1       7.680   8.650  -2.388  1.00  0.00      LIG  
ATOM   4317 C2   LIG     1       6.826   9.425  -1.413  1.00  0.00      LIG  
ATOM   4318 C3   LIG     1       7.710  10.451  -0.680  1.00  0.00      LIG  
ATOM   4319 C4   LIG     1       8.853  11.086  -1.492  1.00  0.00      LIG  
ATOM   4320 C5   LIG     1       9.804   9.949  -1.884  1.00  0.00      LIG  
ATOM   4321 C6   LIG     1       6.942  11.529   0.040  1.00  0.00      LIG  
ATOM   4322 C7   LIG     1       7.799  12.025   1.180  1.00  0.00      LIG  
ATOM   4323 C8   LIG     1       9.271  12.293   0.822  1.00  0.00      LIG  
ATOM   4324 C9   LIG     1       9.527  12.265  -0.706  1.00  0.00      LIG  
ATOM   4325 C10  LIG     1       9.693  13.683   1.382  1.00  0.00      LIG  
ATOM   4326 C11  LIG     1      11.119  13.995   1.083  1.00  0.00      LIG  
ATOM   4327 C12  LIG     1      11.568  13.781  -0.328  1.00  0.00      LIG  
ATOM   4328 C13  LIG     1      11.033  12.505  -0.979  1.00  0.00      LIG  
ATOM   4329 C14  LIG     1      11.729  14.557   2.139  1.00  0.00      LIG  
ATOM   4330 C15  LIG     1      10.795  14.642   3.290  1.00  0.00      LIG  
ATOM   4331 C16  LIG     1       9.618  13.793   2.898  1.00  0.00      LIG  
ATOM   4332 O    LIG     1      11.302  12.647  -2.370  1.00  0.00      LIG  
ATOM   4333 C17  LIG     1       5.598   9.999  -2.118  1.00  0.00      LIG  
ATOM   4334 C18  LIG     1       6.301   8.426  -0.392  1.00  0.00      LIG  
ATOM   4335 C19  LIG     1      10.103  11.190   1.509  1.00  0.00      LIG  
ATOM   4336 C20  LIG     1       8.341  11.711  -2.797  1.00  0.00      LIG  
ATOM   4337 H    LIG     1       9.025  13.143  -1.112  1.00  0.00      LIG  
ATOM   4338 C21  LIG     1      13.062  15.233   2.355  1.00  0.00      LIG  
ATOM   4339 C22  LIG     1      13.938  14.429   3.319  1.00  0.00      LIG  
ATOM   4340 C23  LIG     1      14.938  15.312   4.056  1.00  0.00      LIG  
ATOM   4341 C24  LIG     1      15.753  14.485   4.997  1.00  0.00      LIG  
ATOM   4342 O1   LIG     1      14.230  16.286   4.817  1.00  0.00      LIG  
ATOM   4343 C25  LIG     1       8.881  14.869   0.844  1.00  0.00      LIG  
ATOM   4344 O2   LIG     1       7.183   7.889  -3.204  1.00  0.00      LIG  
ATOM   4345 H1   LIG     1       8.184   9.864   0.111  1.00  0.00      LIG  
ATOM   4346 C26  LIG     1      13.862  15.572   1.110  1.00  0.00      LIG  
ATOM   4347 C27  LIG     1      17.068  14.928   5.527  1.00  0.00      LIG  
ATOM   4348 C28  LIG     1      17.661  16.240   5.144  1.00  0.00      LIG  
ATOM   4349 C29  LIG     1      17.541  14.350   6.814  1.00  0.00      LIG  
ATOM   4350 O3   LIG     1      16.988  13.974   4.442  1.00  0.00      LIG  
ATOM   4351 H2   LIG     1       9.650   8.037  -2.868  1.00  0.00      LIG  
ATOM   4352 H3   LIG     1       9.252   7.993  -1.151  1.00  0.00      LIG  
ATOM   4353 H4   LIG     1      10.318  10.213  -2.812  1.00  0.00      LIG  
ATOM   4354 H5   LIG     1      10.583   9.824  -1.129  1.00  0.00      LIG  
ATOM   4355 H6   LIG     1       6.010  11.140   0.457  1.00  0.00      LIG  
ATOM   4356 H7   LIG     1       6.679  12.350  -0.630  1.00  0.00      LIG  
ATOM   4357 H8   LIG     1       7.765  11.263   1.963  1.00  0.00      LIG  
ATOM   4358 H9   LIG     1       7.310  12.894   1.616  1.00  0.00      LIG  
ATOM   4359 H10  LIG     1      12.656  13.758  -0.399  1.00  0.00      LIG  
ATOM   4360 H11  LIG     1      11.251  14.646  -0.918  1.00  0.00      LIG  
ATOM   4361 H12  LIG     1      11.624  11.655  -0.629  1.00  0.00      LIG  
ATOM   4362 H13  LIG     1      10.476  15.676   3.430  1.00  0.00      LIG  
ATOM   4363 H14  LIG     1      11.239  14.278   4.218  1.00  0.00      LIG  
ATOM   4364 H15  LIG     1       9.703  12.838   3.416  1.00  0.00      LIG  
ATOM   4365 H16  LIG     1       8.681  14.249   3.230  1.00  0.00      LIG  
ATOM   4366 H17  LIG     1      12.261  12.787  -2.454  1.00  0.00      LIG  
ATOM   4367 H18  LIG     1       5.036   9.208  -2.623  1.00  0.00      LIG  
ATOM   4368 H19  LIG     1       5.860  10.738  -2.877  1.00  0.00      LIG  
ATOM   4369 H20  LIG     1       4.914  10.469  -1.406  1.00  0.00      LIG  
ATOM   4370 H21  LIG     1       7.118   7.935   0.145  1.00  0.00      LIG  
ATOM   4371 H22  LIG     1       5.705   7.646  -0.875  1.00  0.00      LIG  
ATOM   4372 H23  LIG     1       5.664   8.923   0.345  1.00  0.00      LIG  
ATOM   4373 H24  LIG     1      10.010  10.234   0.994  1.00  0.00      LIG  
ATOM   4374 H25  LIG     1       9.772  11.016   2.535  1.00  0.00      LIG  
ATOM   4375 H26  LIG     1      11.169  11.424   1.550  1.00  0.00      LIG  
ATOM   4376 H27  LIG     1       7.553  12.444  -2.605  1.00  0.00      LIG  
ATOM   4377 H28  LIG     1       7.945  10.969  -3.491  1.00  0.00      LIG  
ATOM   4378 H29  LIG     1       9.136  12.223  -3.337  1.00  0.00      LIG  
ATOM   4379 H30  LIG     1      12.817  16.192   2.817  1.00  0.00      LIG  
ATOM   4380 H31  LIG     1      14.469  13.647   2.768  1.00  0.00      LIG  
ATOM   4381 H32  LIG     1      13.327  13.916   4.067  1.00  0.00      LIG  
ATOM   4382 H33  LIG     1      15.570  15.840   3.338  1.00  0.00      LIG  
ATOM   4383 H34  LIG     1      15.153  13.819   5.602  1.00  0.00      LIG  
ATOM   4384 H35  LIG     1      14.898  16.745   5.355  1.00  0.00      LIG  
ATOM   4385 H36  LIG     1       7.818  14.770   1.068  1.00  0.00      LIG  
ATOM   4386 H37  LIG     1       8.989  14.993  -0.235  1.00  0.00      LIG  
ATOM   4387 H38  LIG     1       9.201  15.813   1.297  1.00  0.00      LIG  
ATOM   4388 H39  LIG     1      13.240  16.089   0.373  1.00  0.00      LIG  
ATOM   4389 H40  LIG     1      14.271  14.669   0.652  1.00  0.00      LIG  
ATOM   4390 H41  LIG     1      14.699  16.229   1.356  1.00  0.00      LIG  
ATOM   4391 H42  LIG     1      17.210  17.042   5.734  1.00  0.00      LIG  
ATOM   4392 H43  LIG     1      17.517  16.466   4.084  1.00  0.00      LIG  
ATOM   4393 H44  LIG     1      18.736  16.233   5.340  1.00  0.00      LIG  
ATOM   4394 H45  LIG     1      17.053  13.395   7.026  1.00  0.00      LIG  
ATOM   4395 H46  LIG     1      17.323  15.036   7.636  1.00  0.00      LIG  
ATOM   4396 H47  LIG     1      18.621  14.184   6.781  1.00  0.00      LIG  
TER
REMARK  Energy: 269.945
REMARK  SimpleFitness: 269.945
REMARK  FullFitness: -707.17004
REMARK  InterFull: -29.119
REMARK  IntraFull: 304.599
REMARK  solvFull: -1193.17
REMARK  surfFull: 210.52
REMARK  extraFull: 0.0
REMARK  deltaGcompsolvpol: -1193.17
REMARK  deltaGcompsolvnonpol: 210.52
REMARK  deltaGprotsolvpol: -1219.71
REMARK  deltaGprotsolvnonpol: 208.651
REMARK  deltaGligsolvpol: -9.58228
REMARK  deltaGligsolvnonpol: 14.9494
REMARK  deltaGvdw: -29.119
REMARK  deltaGelec: 0.0
REMARK  deltaG: -5.7713842
REMARK  Cluster: 1
REMARK  ClusterRank: 6
ATOM   4315 C    LIG     1       9.145   8.582  -2.066  1.00  0.00      LIG  
ATOM   4316 C1   LIG     1       7.680   8.650  -2.388  1.00  0.00      LIG  
ATOM   4317 C2   LIG     1       6.826   9.425  -1.413  1.00  0.00      LIG  
ATOM   4318 C3   LIG     1       7.710  10.451  -0.680  1.00  0.00      LIG  
ATOM   4319 C4   LIG     1       8.853  11.086  -1.492  1.00  0.00      LIG  
ATOM   4320 C5   LIG     1       9.804   9.949  -1.884  1.00  0.00      LIG  
ATOM   4321 C6   LIG     1       6.942  11.529   0.040  1.00  0.00      LIG  
ATOM   4322 C7   LIG     1       7.799  12.025   1.180  1.00  0.00      LIG  
ATOM   4323 C8   LIG     1       9.271  12.293   0.822  1.00  0.00      LIG  
ATOM   4324 C9   LIG     1       9.527  12.265  -0.706  1.00  0.00      LIG  
ATOM   4325 C10  LIG     1       9.693  13.683   1.382  1.00  0.00      LIG  
ATOM   4326 C11  LIG     1      11.119  13.995   1.083  1.00  0.00      LIG  
ATOM   4327 C12  LIG     1      11.568  13.781  -0.328  1.00  0.00      LIG  
ATOM   4328 C13  LIG     1      11.033  12.505  -0.979  1.00  0.00      LIG  
ATOM   4329 C14  LIG     1      11.729  14.557   2.139  1.00  0.00      LIG  
ATOM   4330 C15  LIG     1      10.795  14.642   3.290  1.00  0.00      LIG  
ATOM   4331 C16  LIG     1       9.618  13.793   2.898  1.00  0.00      LIG  
ATOM   4332 O    LIG     1      11.302  12.647  -2.370  1.00  0.00      LIG  
ATOM   4333 C17  LIG     1       5.598   9.999  -2.118  1.00  0.00      LIG  
ATOM   4334 C18  LIG     1       6.301   8.426  -0.392  1.00  0.00      LIG  
ATOM   4335 C19  LIG     1      10.103  11.190   1.509  1.00  0.00      LIG  
ATOM   4336 C20  LIG     1       8.341  11.711  -2.797  1.00  0.00      LIG  
ATOM   4337 H    LIG     1       9.025  13.143  -1.112  1.00  0.00      LIG  
ATOM   4338 C21  LIG     1      13.062  15.233   2.355  1.00  0.00      LIG  
ATOM   4339 C22  LIG     1      13.938  14.429   3.319  1.00  0.00      LIG  
ATOM   4340 C23  LIG     1      14.938  15.312   4.056  1.00  0.00      LIG  
ATOM   4341 C24  LIG     1      15.753  14.485   4.997  1.00  0.00      LIG  
ATOM   4342 O1   LIG     1      14.230  16.286   4.817  1.00  0.00      LIG  
ATOM   4343 C25  LIG     1       8.881  14.869   0.844  1.00  0.00      LIG  
ATOM   4344 O2   LIG     1       7.183   7.889  -3.204  1.00  0.00      LIG  
ATOM   4345 H1   LIG     1       8.184   9.864   0.111  1.00  0.00      LIG  
ATOM   4346 C26  LIG     1      13.862  15.572   1.110  1.00  0.00      LIG  
ATOM   4347 C27  LIG     1      17.068  14.928   5.527  1.00  0.00      LIG  
ATOM   4348 C28  LIG     1      17.661  16.240   5.144  1.00  0.00      LIG  
ATOM   4349 C29  LIG     1      17.541  14.350   6.814  1.00  0.00      LIG  
ATOM   4350 O3   LIG     1      16.988  13.974   4.442  1.00  0.00      LIG  
ATOM   4351 H2   LIG     1       9.650   8.037  -2.868  1.00  0.00      LIG  
ATOM   4352 H3   LIG     1       9.252   7.993  -1.151  1.00  0.00      LIG  
ATOM   4353 H4   LIG     1      10.318  10.213  -2.812  1.00  0.00      LIG  
ATOM   4354 H5   LIG     1      10.583   9.824  -1.129  1.00  0.00      LIG  
ATOM   4355 H6   LIG     1       6.010  11.140   0.457  1.00  0.00      LIG  
ATOM   4356 H7   LIG     1       6.679  12.350  -0.630  1.00  0.00      LIG  
ATOM   4357 H8   LIG     1       7.765  11.263   1.963  1.00  0.00      LIG  
ATOM   4358 H9   LIG     1       7.310  12.894   1.616  1.00  0.00      LIG  
ATOM   4359 H10  LIG     1      12.656  13.758  -0.399  1.00  0.00      LIG  
ATOM   4360 H11  LIG     1      11.251  14.646  -0.918  1.00  0.00      LIG  
ATOM   4361 H12  LIG     1      11.624  11.655  -0.629  1.00  0.00      LIG  
ATOM   4362 H13  LIG     1      10.476  15.676   3.430  1.00  0.00      LIG  
ATOM   4363 H14  LIG     1      11.239  14.278   4.218  1.00  0.00      LIG  
ATOM   4364 H15  LIG     1       9.703  12.838   3.416  1.00  0.00      LIG  
ATOM   4365 H16  LIG     1       8.681  14.249   3.230  1.00  0.00      LIG  
ATOM   4366 H17  LIG     1      12.261  12.787  -2.454  1.00  0.00      LIG  
ATOM   4367 H18  LIG     1       5.036   9.208  -2.623  1.00  0.00      LIG  
ATOM   4368 H19  LIG     1       5.860  10.738  -2.877  1.00  0.00      LIG  
ATOM   4369 H20  LIG     1       4.914  10.469  -1.406  1.00  0.00      LIG  
ATOM   4370 H21  LIG     1       7.118   7.935   0.145  1.00  0.00      LIG  
ATOM   4371 H22  LIG     1       5.705   7.646  -0.875  1.00  0.00      LIG  
ATOM   4372 H23  LIG     1       5.664   8.923   0.345  1.00  0.00      LIG  
ATOM   4373 H24  LIG     1      10.010  10.234   0.994  1.00  0.00      LIG  
ATOM   4374 H25  LIG     1       9.772  11.016   2.535  1.00  0.00      LIG  
ATOM   4375 H26  LIG     1      11.169  11.424   1.550  1.00  0.00      LIG  
ATOM   4376 H27  LIG     1       7.553  12.444  -2.605  1.00  0.00      LIG  
ATOM   4377 H28  LIG     1       7.945  10.969  -3.491  1.00  0.00      LIG  
ATOM   4378 H29  LIG     1       9.136  12.223  -3.337  1.00  0.00      LIG  
ATOM   4379 H30  LIG     1      12.817  16.192   2.817  1.00  0.00      LIG  
ATOM   4380 H31  LIG     1      14.469  13.647   2.768  1.00  0.00      LIG  
ATOM   4381 H32  LIG     1      13.327  13.916   4.067  1.00  0.00      LIG  
ATOM   4382 H33  LIG     1      15.570  15.840   3.338  1.00  0.00      LIG  
ATOM   4383 H34  LIG     1      15.153  13.819   5.602  1.00  0.00      LIG  
ATOM   4384 H35  LIG     1      14.898  16.745   5.355  1.00  0.00      LIG  
ATOM   4385 H36  LIG     1       7.818  14.770   1.068  1.00  0.00      LIG  
ATOM   4386 H37  LIG     1       8.989  14.993  -0.235  1.00  0.00      LIG  
ATOM   4387 H38  LIG     1       9.201  15.813   1.297  1.00  0.00      LIG  
ATOM   4388 H39  LIG     1      13.240  16.089   0.373  1.00  0.00      LIG  
ATOM   4389 H40  LIG     1      14.271  14.669   0.652  1.00  0.00      LIG  
ATOM   4390 H41  LIG     1      14.699  16.229   1.356  1.00  0.00      LIG  
ATOM   4391 H42  LIG     1      17.210  17.042   5.734  1.00  0.00      LIG  
ATOM   4392 H43  LIG     1      17.517  16.466   4.084  1.00  0.00      LIG  
ATOM   4393 H44  LIG     1      18.736  16.233   5.340  1.00  0.00      LIG  
ATOM   4394 H45  LIG     1      17.053  13.395   7.026  1.00  0.00      LIG  
ATOM   4395 H46  LIG     1      17.323  15.036   7.636  1.00  0.00      LIG  
ATOM   4396 H47  LIG     1      18.621  14.184   6.781  1.00  0.00      LIG  
TER
REMARK  Energy: 269.945
REMARK  SimpleFitness: 269.945
REMARK  FullFitness: -707.17004
REMARK  InterFull: -29.119
REMARK  IntraFull: 304.599
REMARK  solvFull: -1193.17
REMARK  surfFull: 210.52
REMARK  extraFull: 0.0
REMARK  deltaGcompsolvpol: -1193.17
REMARK  deltaGcompsolvnonpol: 210.52
REMARK  deltaGprotsolvpol: -1219.71
REMARK  deltaGprotsolvnonpol: 208.651
REMARK  deltaGligsolvpol: -9.58228
REMARK  deltaGligsolvnonpol: 14.9494
REMARK  deltaGvdw: -29.119
REMARK  deltaGelec: 0.0
REMARK  deltaG: -5.7713842
REMARK  Cluster: 1
REMARK  ClusterRank: 7
ATOM   4315 C    LIG     1       9.145   8.582  -2.066  1.00  0.00      LIG  
ATOM   4316 C1   LIG     1       7.680   8.650  -2.388  1.00  0.00      LIG  
ATOM   4317 C2   LIG     1       6.826   9.425  -1.413  1.00  0.00      LIG  
ATOM   4318 C3   LIG     1       7.710  10.451  -0.680  1.00  0.00      LIG  
ATOM   4319 C4   LIG     1       8.853  11.086  -1.492  1.00  0.00      LIG  
ATOM   4320 C5   LIG     1       9.804   9.949  -1.884  1.00  0.00      LIG  
ATOM   4321 C6   LIG     1       6.942  11.529   0.040  1.00  0.00      LIG  
ATOM   4322 C7   LIG     1       7.799  12.025   1.180  1.00  0.00      LIG  
ATOM   4323 C8   LIG     1       9.271  12.293   0.822  1.00  0.00      LIG  
ATOM   4324 C9   LIG     1       9.527  12.265  -0.706  1.00  0.00      LIG  
ATOM   4325 C10  LIG     1       9.693  13.683   1.382  1.00  0.00      LIG  
ATOM   4326 C11  LIG     1      11.119  13.995   1.083  1.00  0.00      LIG  
ATOM   4327 C12  LIG     1      11.568  13.781  -0.328  1.00  0.00      LIG  
ATOM   4328 C13  LIG     1      11.033  12.505  -0.979  1.00  0.00      LIG  
ATOM   4329 C14  LIG     1      11.729  14.557   2.139  1.00  0.00      LIG  
ATOM   4330 C15  LIG     1      10.795  14.642   3.290  1.00  0.00      LIG  
ATOM   4331 C16  LIG     1       9.618  13.793   2.898  1.00  0.00      LIG  
ATOM   4332 O    LIG     1      11.302  12.647  -2.370  1.00  0.00      LIG  
ATOM   4333 C17  LIG     1       5.598   9.999  -2.118  1.00  0.00      LIG  
ATOM   4334 C18  LIG     1       6.301   8.426  -0.392  1.00  0.00      LIG  
ATOM   4335 C19  LIG     1      10.103  11.190   1.509  1.00  0.00      LIG  
ATOM   4336 C20  LIG     1       8.341  11.711  -2.797  1.00  0.00      LIG  
ATOM   4337 H    LIG     1       9.025  13.143  -1.112  1.00  0.00      LIG  
ATOM   4338 C21  LIG     1      13.062  15.233   2.355  1.00  0.00      LIG  
ATOM   4339 C22  LIG     1      13.938  14.429   3.319  1.00  0.00      LIG  
ATOM   4340 C23  LIG     1      14.938  15.312   4.056  1.00  0.00      LIG  
ATOM   4341 C24  LIG     1      15.753  14.485   4.997  1.00  0.00      LIG  
ATOM   4342 O1   LIG     1      14.230  16.286   4.817  1.00  0.00      LIG  
ATOM   4343 C25  LIG     1       8.881  14.869   0.844  1.00  0.00      LIG  
ATOM   4344 O2   LIG     1       7.183   7.889  -3.204  1.00  0.00      LIG  
ATOM   4345 H1   LIG     1       8.184   9.864   0.111  1.00  0.00      LIG  
ATOM   4346 C26  LIG     1      13.862  15.572   1.110  1.00  0.00      LIG  
ATOM   4347 C27  LIG     1      17.068  14.928   5.527  1.00  0.00      LIG  
ATOM   4348 C28  LIG     1      17.661  16.240   5.144  1.00  0.00      LIG  
ATOM   4349 C29  LIG     1      17.541  14.350   6.814  1.00  0.00      LIG  
ATOM   4350 O3   LIG     1      16.988  13.974   4.442  1.00  0.00      LIG  
ATOM   4351 H2   LIG     1       9.650   8.037  -2.868  1.00  0.00      LIG  
ATOM   4352 H3   LIG     1       9.252   7.993  -1.151  1.00  0.00      LIG  
ATOM   4353 H4   LIG     1      10.318  10.213  -2.812  1.00  0.00      LIG  
ATOM   4354 H5   LIG     1      10.583   9.824  -1.129  1.00  0.00      LIG  
ATOM   4355 H6   LIG     1       6.010  11.140   0.457  1.00  0.00      LIG  
ATOM   4356 H7   LIG     1       6.679  12.350  -0.630  1.00  0.00      LIG  
ATOM   4357 H8   LIG     1       7.765  11.263   1.963  1.00  0.00      LIG  
ATOM   4358 H9   LIG     1       7.310  12.894   1.616  1.00  0.00      LIG  
ATOM   4359 H10  LIG     1      12.656  13.758  -0.399  1.00  0.00      LIG  
ATOM   4360 H11  LIG     1      11.251  14.646  -0.918  1.00  0.00      LIG  
ATOM   4361 H12  LIG     1      11.624  11.655  -0.629  1.00  0.00      LIG  
ATOM   4362 H13  LIG     1      10.476  15.676   3.430  1.00  0.00      LIG  
ATOM   4363 H14  LIG     1      11.239  14.278   4.218  1.00  0.00      LIG  
ATOM   4364 H15  LIG     1       9.703  12.838   3.416  1.00  0.00      LIG  
ATOM   4365 H16  LIG     1       8.681  14.249   3.230  1.00  0.00      LIG  
ATOM   4366 H17  LIG     1      12.261  12.787  -2.454  1.00  0.00      LIG  
ATOM   4367 H18  LIG     1       5.036   9.208  -2.623  1.00  0.00      LIG  
ATOM   4368 H19  LIG     1       5.860  10.738  -2.877  1.00  0.00      LIG  
ATOM   4369 H20  LIG     1       4.914  10.469  -1.406  1.00  0.00      LIG  
ATOM   4370 H21  LIG     1       7.118   7.935   0.145  1.00  0.00      LIG  
ATOM   4371 H22  LIG     1       5.705   7.646  -0.875  1.00  0.00      LIG  
ATOM   4372 H23  LIG     1       5.664   8.923   0.345  1.00  0.00      LIG  
ATOM   4373 H24  LIG     1      10.010  10.234   0.994  1.00  0.00      LIG  
ATOM   4374 H25  LIG     1       9.772  11.016   2.535  1.00  0.00      LIG  
ATOM   4375 H26  LIG     1      11.169  11.424   1.550  1.00  0.00      LIG  
ATOM   4376 H27  LIG     1       7.553  12.444  -2.605  1.00  0.00      LIG  
ATOM   4377 H28  LIG     1       7.945  10.969  -3.491  1.00  0.00      LIG  
ATOM   4378 H29  LIG     1       9.136  12.223  -3.337  1.00  0.00      LIG  
ATOM   4379 H30  LIG     1      12.817  16.192   2.817  1.00  0.00      LIG  
ATOM   4380 H31  LIG     1      14.469  13.647   2.768  1.00  0.00      LIG  
ATOM   4381 H32  LIG     1      13.327  13.916   4.067  1.00  0.00      LIG  
ATOM   4382 H33  LIG     1      15.570  15.840   3.338  1.00  0.00      LIG  
ATOM   4383 H34  LIG     1      15.153  13.819   5.602  1.00  0.00      LIG  
ATOM   4384 H35  LIG     1      14.898  16.745   5.355  1.00  0.00      LIG  
ATOM   4385 H36  LIG     1       7.818  14.770   1.068  1.00  0.00      LIG  
ATOM   4386 H37  LIG     1       8.989  14.993  -0.235  1.00  0.00      LIG  
ATOM   4387 H38  LIG     1       9.201  15.813   1.297  1.00  0.00      LIG  
ATOM   4388 H39  LIG     1      13.240  16.089   0.373  1.00  0.00      LIG  
ATOM   4389 H40  LIG     1      14.271  14.669   0.652  1.00  0.00      LIG  
ATOM   4390 H41  LIG     1      14.699  16.229   1.356  1.00  0.00      LIG  
ATOM   4391 H42  LIG     1      17.210  17.042   5.734  1.00  0.00      LIG  
ATOM   4392 H43  LIG     1      17.517  16.466   4.084  1.00  0.00      LIG  
ATOM   4393 H44  LIG     1      18.736  16.233   5.340  1.00  0.00      LIG  
ATOM   4394 H45  LIG     1      17.053  13.395   7.026  1.00  0.00      LIG  
ATOM   4395 H46  LIG     1      17.323  15.036   7.636  1.00  0.00      LIG  
ATOM   4396 H47  LIG     1      18.621  14.184   6.781  1.00  0.00      LIG  
TER
REMARK  Energy: 274.404
REMARK  SimpleFitness: 274.404
REMARK  FullFitness: -706.20233
REMARK  InterFull: -24.7413
REMARK  IntraFull: 301.376
REMARK  solvFull: -1197.03
REMARK  surfFull: 214.193
REMARK  extraFull: 0.0
REMARK  deltaGcompsolvpol: -1197.03
REMARK  deltaGcompsolvnonpol: 214.193
REMARK  deltaGprotsolvpol: -1219.71
REMARK  deltaGprotsolvnonpol: 208.651
REMARK  deltaGligsolvpol: -9.1004
REMARK  deltaGligsolvnonpol: 15.3173
REMARK  deltaGvdw: -24.7413
REMARK  deltaGelec: 0.0
REMARK  deltaG: -5.310315
REMARK  Cluster: 2
REMARK  ClusterRank: 0
ATOM   4315 C    LIG     1       6.939   7.186  -3.129  1.00  0.00      LIG  
ATOM   4316 C1   LIG     1       7.863   6.213  -3.799  1.00  0.00      LIG  
ATOM   4317 C2   LIG     1       9.211   6.756  -4.204  1.00  0.00      LIG  
ATOM   4318 C3   LIG     1       9.554   7.964  -3.311  1.00  0.00      LIG  
ATOM   4319 C4   LIG     1       9.071   7.899  -1.851  1.00  0.00      LIG  
ATOM   4320 C5   LIG     1       7.539   7.852  -1.891  1.00  0.00      LIG  
ATOM   4321 C6   LIG     1      11.004   8.381  -3.347  1.00  0.00      LIG  
ATOM   4322 C7   LIG     1      11.075   9.853  -3.015  1.00  0.00      LIG  
ATOM   4323 C8   LIG     1      10.229  10.280  -1.802  1.00  0.00      LIG  
ATOM   4324 C9   LIG     1       9.667   9.069  -1.000  1.00  0.00      LIG  
ATOM   4325 C10  LIG     1      11.096  11.156  -0.850  1.00  0.00      LIG  
ATOM   4326 C11  LIG     1      10.285  11.585   0.316  1.00  0.00      LIG  
ATOM   4327 C12  LIG     1       9.560  10.535   1.084  1.00  0.00      LIG  
ATOM   4328 C13  LIG     1       8.795   9.577   0.179  1.00  0.00      LIG  
ATOM   4329 C14  LIG     1      10.342  12.900   0.543  1.00  0.00      LIG  
ATOM   4330 C15  LIG     1      11.186  13.579  -0.474  1.00  0.00      LIG  
ATOM   4331 C16  LIG     1      11.571  12.482  -1.449  1.00  0.00      LIG  
ATOM   4332 O    LIG     1       8.354   8.523   1.028  1.00  0.00      LIG  
ATOM   4333 C17  LIG     1      10.249   5.635  -4.226  1.00  0.00      LIG  
ATOM   4334 C18  LIG     1       9.081   7.242  -5.641  1.00  0.00      LIG  
ATOM   4335 C19  LIG     1       9.062  11.123  -2.360  1.00  0.00      LIG  
ATOM   4336 C20  LIG     1       9.549   6.618  -1.150  1.00  0.00      LIG  
ATOM   4337 H    LIG     1      10.527   8.601  -0.521  1.00  0.00      LIG  
ATOM   4338 C21  LIG     1       9.699  13.651   1.680  1.00  0.00      LIG  
ATOM   4339 C22  LIG     1      10.319  13.309   3.036  1.00  0.00      LIG  
ATOM   4340 C23  LIG     1      11.826  13.564   3.115  1.00  0.00      LIG  
ATOM   4341 C24  LIG     1      12.506  12.462   3.861  1.00  0.00      LIG  
ATOM   4342 O1   LIG     1      12.060  14.783   3.805  1.00  0.00      LIG  
ATOM   4343 C25  LIG     1      12.352  10.457  -0.310  1.00  0.00      LIG  
ATOM   4344 O2   LIG     1       7.445   5.152  -4.240  1.00  0.00      LIG  
ATOM   4345 H1   LIG     1       9.012   8.790  -3.777  1.00  0.00      LIG  
ATOM   4346 C26  LIG     1       9.700  15.156   1.469  1.00  0.00      LIG  
ATOM   4347 C27  LIG     1      13.931  12.095   3.654  1.00  0.00      LIG  
ATOM   4348 C28  LIG     1      14.793  12.831   2.686  1.00  0.00      LIG  
ATOM   4349 C29  LIG     1      14.641  11.366   4.738  1.00  0.00      LIG  
ATOM   4350 O3   LIG     1      12.870  11.333   3.035  1.00  0.00      LIG  
ATOM   4351 H2   LIG     1       6.023   6.658  -2.852  1.00  0.00      LIG  
ATOM   4352 H3   LIG     1       6.672   7.946  -3.868  1.00  0.00      LIG  
ATOM   4353 H4   LIG     1       7.172   7.328  -1.004  1.00  0.00      LIG  
ATOM   4354 H5   LIG     1       7.125   8.861  -1.844  1.00  0.00      LIG  
ATOM   4355 H6   LIG     1      11.431   8.234  -4.342  1.00  0.00      LIG  
ATOM   4356 H7   LIG     1      11.608   7.800  -2.646  1.00  0.00      LIG  
ATOM   4357 H8   LIG     1      10.727  10.403  -3.894  1.00  0.00      LIG  
ATOM   4358 H9   LIG     1      12.124  10.130  -2.916  1.00  0.00      LIG  
ATOM   4359 H10  LIG     1       8.865  10.973   1.806  1.00  0.00      LIG  
ATOM   4360 H11  LIG     1      10.285   9.973   1.681  1.00  0.00      LIG  
ATOM   4361 H12  LIG     1       7.897  10.078  -0.191  1.00  0.00      LIG  
ATOM   4362 H13  LIG     1      12.078  14.014  -0.016  1.00  0.00      LIG  
ATOM   4363 H14  LIG     1      10.639  14.368  -0.994  1.00  0.00      LIG  
ATOM   4364 H15  LIG     1      11.144  12.697  -2.430  1.00  0.00      LIG  
ATOM   4365 H16  LIG     1      12.655  12.480  -1.596  1.00  0.00      LIG  
ATOM   4366 H17  LIG     1       9.151   8.039   1.302  1.00  0.00      LIG  
ATOM   4367 H18  LIG     1       9.926   4.824  -4.885  1.00  0.00      LIG  
ATOM   4368 H19  LIG     1      10.410   5.198  -3.239  1.00  0.00      LIG  
ATOM   4369 H20  LIG     1      11.210   5.989  -4.605  1.00  0.00      LIG  
ATOM   4370 H21  LIG     1       8.326   8.029  -5.730  1.00  0.00      LIG  
ATOM   4371 H22  LIG     1       8.787   6.425  -6.307  1.00  0.00      LIG  
ATOM   4372 H23  LIG     1      10.032   7.641  -6.003  1.00  0.00      LIG  
ATOM   4373 H24  LIG     1       9.410  11.862  -3.085  1.00  0.00      LIG  
ATOM   4374 H25  LIG     1       8.515  11.666  -1.586  1.00  0.00      LIG  
ATOM   4375 H26  LIG     1       8.333  10.503  -2.882  1.00  0.00      LIG  
ATOM   4376 H27  LIG     1      10.633   6.505  -1.228  1.00  0.00      LIG  
ATOM   4377 H28  LIG     1       9.086   5.720  -1.563  1.00  0.00      LIG  
ATOM   4378 H29  LIG     1       9.302   6.619  -0.089  1.00  0.00      LIG  
ATOM   4379 H30  LIG     1       8.648  13.348   1.720  1.00  0.00      LIG  
ATOM   4380 H31  LIG     1      10.112  12.255   3.241  1.00  0.00      LIG  
ATOM   4381 H32  LIG     1       9.793  13.879   3.808  1.00  0.00      LIG  
ATOM   4382 H33  LIG     1      12.261  13.674   2.123  1.00  0.00      LIG  
ATOM   4383 H34  LIG     1      12.051  12.255   4.819  1.00  0.00      LIG  
ATOM   4384 H35  LIG     1      12.968  14.718   4.149  1.00  0.00      LIG  
ATOM   4385 H36  LIG     1      13.036  10.170  -1.111  1.00  0.00      LIG  
ATOM   4386 H37  LIG     1      12.127   9.561   0.273  1.00  0.00      LIG  
ATOM   4387 H38  LIG     1      12.914  11.129   0.346  1.00  0.00      LIG  
ATOM   4388 H39  LIG     1       9.183  15.423   0.542  1.00  0.00      LIG  
ATOM   4389 H40  LIG     1      10.715  15.563   1.426  1.00  0.00      LIG  
ATOM   4390 H41  LIG     1       9.181  15.648   2.295  1.00  0.00      LIG  
ATOM   4391 H42  LIG     1      15.138  13.769   3.130  1.00  0.00      LIG  
ATOM   4392 H43  LIG     1      14.270  13.059   1.754  1.00  0.00      LIG  
ATOM   4393 H44  LIG     1      15.669  12.227   2.437  1.00  0.00      LIG  
ATOM   4394 H45  LIG     1      13.941  10.893   5.434  1.00  0.00      LIG  
ATOM   4395 H46  LIG     1      15.269  12.059   5.303  1.00  0.00      LIG  
ATOM   4396 H47  LIG     1      15.283  10.589   4.313  1.00  0.00      LIG  
TER
REMARK  Energy: 274.404
REMARK  SimpleFitness: 274.404
REMARK  FullFitness: -706.20233
REMARK  InterFull: -24.7413
REMARK  IntraFull: 301.376
REMARK  solvFull: -1197.03
REMARK  surfFull: 214.193
REMARK  extraFull: 0.0
REMARK  deltaGcompsolvpol: -1197.03
REMARK  deltaGcompsolvnonpol: 214.193
REMARK  deltaGprotsolvpol: -1219.71
REMARK  deltaGprotsolvnonpol: 208.651
REMARK  deltaGligsolvpol: -9.1004
REMARK  deltaGligsolvnonpol: 15.3173
REMARK  deltaGvdw: -24.7413
REMARK  deltaGelec: 0.0
REMARK  deltaG: -5.310315
REMARK  Cluster: 2
REMARK  ClusterRank: 1
ATOM   4315 C    LIG     1       6.939   7.186  -3.129  1.00  0.00      LIG  
ATOM   4316 C1   LIG     1       7.863   6.213  -3.799  1.00  0.00      LIG  
ATOM   4317 C2   LIG     1       9.211   6.756  -4.204  1.00  0.00      LIG  
ATOM   4318 C3   LIG     1       9.554   7.964  -3.311  1.00  0.00      LIG  
ATOM   4319 C4   LIG     1       9.071   7.899  -1.851  1.00  0.00      LIG  
ATOM   4320 C5   LIG     1       7.539   7.852  -1.891  1.00  0.00      LIG  
ATOM   4321 C6   LIG     1      11.004   8.381  -3.347  1.00  0.00      LIG  
ATOM   4322 C7   LIG     1      11.075   9.853  -3.015  1.00  0.00      LIG  
ATOM   4323 C8   LIG     1      10.229  10.280  -1.802  1.00  0.00      LIG  
ATOM   4324 C9   LIG     1       9.667   9.069  -1.000  1.00  0.00      LIG  
ATOM   4325 C10  LIG     1      11.096  11.156  -0.850  1.00  0.00      LIG  
ATOM   4326 C11  LIG     1      10.285  11.585   0.316  1.00  0.00      LIG  
ATOM   4327 C12  LIG     1       9.560  10.535   1.084  1.00  0.00      LIG  
ATOM   4328 C13  LIG     1       8.795   9.577   0.179  1.00  0.00      LIG  
ATOM   4329 C14  LIG     1      10.342  12.900   0.543  1.00  0.00      LIG  
ATOM   4330 C15  LIG     1      11.186  13.579  -0.474  1.00  0.00      LIG  
ATOM   4331 C16  LIG     1      11.571  12.482  -1.449  1.00  0.00      LIG  
ATOM   4332 O    LIG     1       8.354   8.523   1.028  1.00  0.00      LIG  
ATOM   4333 C17  LIG     1      10.249   5.635  -4.226  1.00  0.00      LIG  
ATOM   4334 C18  LIG     1       9.081   7.242  -5.641  1.00  0.00      LIG  
ATOM   4335 C19  LIG     1       9.062  11.123  -2.360  1.00  0.00      LIG  
ATOM   4336 C20  LIG     1       9.549   6.618  -1.150  1.00  0.00      LIG  
ATOM   4337 H    LIG     1      10.527   8.601  -0.521  1.00  0.00      LIG  
ATOM   4338 C21  LIG     1       9.699  13.651   1.680  1.00  0.00      LIG  
ATOM   4339 C22  LIG     1      10.319  13.309   3.036  1.00  0.00      LIG  
ATOM   4340 C23  LIG     1      11.826  13.564   3.115  1.00  0.00      LIG  
ATOM   4341 C24  LIG     1      12.506  12.462   3.861  1.00  0.00      LIG  
ATOM   4342 O1   LIG     1      12.060  14.783   3.805  1.00  0.00      LIG  
ATOM   4343 C25  LIG     1      12.352  10.457  -0.310  1.00  0.00      LIG  
ATOM   4344 O2   LIG     1       7.445   5.152  -4.240  1.00  0.00      LIG  
ATOM   4345 H1   LIG     1       9.012   8.790  -3.777  1.00  0.00      LIG  
ATOM   4346 C26  LIG     1       9.700  15.156   1.469  1.00  0.00      LIG  
ATOM   4347 C27  LIG     1      13.931  12.095   3.654  1.00  0.00      LIG  
ATOM   4348 C28  LIG     1      14.793  12.831   2.686  1.00  0.00      LIG  
ATOM   4349 C29  LIG     1      14.641  11.366   4.738  1.00  0.00      LIG  
ATOM   4350 O3   LIG     1      12.870  11.333   3.035  1.00  0.00      LIG  
ATOM   4351 H2   LIG     1       6.023   6.658  -2.852  1.00  0.00      LIG  
ATOM   4352 H3   LIG     1       6.672   7.946  -3.868  1.00  0.00      LIG  
ATOM   4353 H4   LIG     1       7.172   7.328  -1.004  1.00  0.00      LIG  
ATOM   4354 H5   LIG     1       7.125   8.861  -1.844  1.00  0.00      LIG  
ATOM   4355 H6   LIG     1      11.431   8.234  -4.342  1.00  0.00      LIG  
ATOM   4356 H7   LIG     1      11.608   7.800  -2.646  1.00  0.00      LIG  
ATOM   4357 H8   LIG     1      10.727  10.403  -3.894  1.00  0.00      LIG  
ATOM   4358 H9   LIG     1      12.124  10.130  -2.916  1.00  0.00      LIG  
ATOM   4359 H10  LIG     1       8.865  10.973   1.806  1.00  0.00      LIG  
ATOM   4360 H11  LIG     1      10.285   9.973   1.681  1.00  0.00      LIG  
ATOM   4361 H12  LIG     1       7.897  10.078  -0.191  1.00  0.00      LIG  
ATOM   4362 H13  LIG     1      12.078  14.014  -0.016  1.00  0.00      LIG  
ATOM   4363 H14  LIG     1      10.639  14.368  -0.994  1.00  0.00      LIG  
ATOM   4364 H15  LIG     1      11.144  12.697  -2.430  1.00  0.00      LIG  
ATOM   4365 H16  LIG     1      12.655  12.480  -1.596  1.00  0.00      LIG  
ATOM   4366 H17  LIG     1       9.151   8.039   1.302  1.00  0.00      LIG  
ATOM   4367 H18  LIG     1       9.926   4.824  -4.885  1.00  0.00      LIG  
ATOM   4368 H19  LIG     1      10.410   5.198  -3.239  1.00  0.00      LIG  
ATOM   4369 H20  LIG     1      11.210   5.989  -4.605  1.00  0.00      LIG  
ATOM   4370 H21  LIG     1       8.326   8.029  -5.730  1.00  0.00      LIG  
ATOM   4371 H22  LIG     1       8.787   6.425  -6.307  1.00  0.00      LIG  
ATOM   4372 H23  LIG     1      10.032   7.641  -6.003  1.00  0.00      LIG  
ATOM   4373 H24  LIG     1       9.410  11.862  -3.085  1.00  0.00      LIG  
ATOM   4374 H25  LIG     1       8.515  11.666  -1.586  1.00  0.00      LIG  
ATOM   4375 H26  LIG     1       8.333  10.503  -2.882  1.00  0.00      LIG  
ATOM   4376 H27  LIG     1      10.633   6.505  -1.228  1.00  0.00      LIG  
ATOM   4377 H28  LIG     1       9.086   5.720  -1.563  1.00  0.00      LIG  
ATOM   4378 H29  LIG     1       9.302   6.619  -0.089  1.00  0.00      LIG  
ATOM   4379 H30  LIG     1       8.648  13.348   1.720  1.00  0.00      LIG  
ATOM   4380 H31  LIG     1      10.112  12.255   3.241  1.00  0.00      LIG  
ATOM   4381 H32  LIG     1       9.793  13.879   3.808  1.00  0.00      LIG  
ATOM   4382 H33  LIG     1      12.261  13.674   2.123  1.00  0.00      LIG  
ATOM   4383 H34  LIG     1      12.051  12.255   4.819  1.00  0.00      LIG  
ATOM   4384 H35  LIG     1      12.968  14.718   4.149  1.00  0.00      LIG  
ATOM   4385 H36  LIG     1      13.036  10.170  -1.111  1.00  0.00      LIG  
ATOM   4386 H37  LIG     1      12.127   9.561   0.273  1.00  0.00      LIG  
ATOM   4387 H38  LIG     1      12.914  11.129   0.346  1.00  0.00      LIG  
ATOM   4388 H39  LIG     1       9.183  15.423   0.542  1.00  0.00      LIG  
ATOM   4389 H40  LIG     1      10.715  15.563   1.426  1.00  0.00      LIG  
ATOM   4390 H41  LIG     1       9.181  15.648   2.295  1.00  0.00      LIG  
ATOM   4391 H42  LIG     1      15.138  13.769   3.130  1.00  0.00      LIG  
ATOM   4392 H43  LIG     1      14.270  13.059   1.754  1.00  0.00      LIG  
ATOM   4393 H44  LIG     1      15.669  12.227   2.437  1.00  0.00      LIG  
ATOM   4394 H45  LIG     1      13.941  10.893   5.434  1.00  0.00      LIG  
ATOM   4395 H46  LIG     1      15.269  12.059   5.303  1.00  0.00      LIG  
ATOM   4396 H47  LIG     1      15.283  10.589   4.313  1.00  0.00      LIG  
TER
REMARK  Energy: 274.404
REMARK  SimpleFitness: 274.404
REMARK  FullFitness: -706.20233
REMARK  InterFull: -24.7413
REMARK  IntraFull: 301.376
REMARK  solvFull: -1197.03
REMARK  surfFull: 214.193
REMARK  extraFull: 0.0
REMARK  deltaGcompsolvpol: -1197.03
REMARK  deltaGcompsolvnonpol: 214.193
REMARK  deltaGprotsolvpol: -1219.71
REMARK  deltaGprotsolvnonpol: 208.651
REMARK  deltaGligsolvpol: -9.1004
REMARK  deltaGligsolvnonpol: 15.3173
REMARK  deltaGvdw: -24.7413
REMARK  deltaGelec: 0.0
REMARK  deltaG: -5.310315
REMARK  Cluster: 2
REMARK  ClusterRank: 2
ATOM   4315 C    LIG     1       6.939   7.186  -3.129  1.00  0.00      LIG  
ATOM   4316 C1   LIG     1       7.863   6.213  -3.799  1.00  0.00      LIG  
ATOM   4317 C2   LIG     1       9.211   6.756  -4.204  1.00  0.00      LIG  
ATOM   4318 C3   LIG     1       9.554   7.964  -3.311  1.00  0.00      LIG  
ATOM   4319 C4   LIG     1       9.071   7.899  -1.851  1.00  0.00      LIG  
ATOM   4320 C5   LIG     1       7.539   7.852  -1.891  1.00  0.00      LIG  
ATOM   4321 C6   LIG     1      11.004   8.381  -3.347  1.00  0.00      LIG  
ATOM   4322 C7   LIG     1      11.075   9.853  -3.015  1.00  0.00      LIG  
ATOM   4323 C8   LIG     1      10.229  10.280  -1.802  1.00  0.00      LIG  
ATOM   4324 C9   LIG     1       9.667   9.069  -1.000  1.00  0.00      LIG  
ATOM   4325 C10  LIG     1      11.096  11.156  -0.850  1.00  0.00      LIG  
ATOM   4326 C11  LIG     1      10.285  11.585   0.316  1.00  0.00      LIG  
ATOM   4327 C12  LIG     1       9.560  10.535   1.084  1.00  0.00      LIG  
ATOM   4328 C13  LIG     1       8.795   9.577   0.179  1.00  0.00      LIG  
ATOM   4329 C14  LIG     1      10.342  12.900   0.543  1.00  0.00      LIG  
ATOM   4330 C15  LIG     1      11.186  13.579  -0.474  1.00  0.00      LIG  
ATOM   4331 C16  LIG     1      11.571  12.482  -1.449  1.00  0.00      LIG  
ATOM   4332 O    LIG     1       8.354   8.523   1.028  1.00  0.00      LIG  
ATOM   4333 C17  LIG     1      10.249   5.635  -4.226  1.00  0.00      LIG  
ATOM   4334 C18  LIG     1       9.081   7.242  -5.641  1.00  0.00      LIG  
ATOM   4335 C19  LIG     1       9.062  11.123  -2.360  1.00  0.00      LIG  
ATOM   4336 C20  LIG     1       9.549   6.618  -1.150  1.00  0.00      LIG  
ATOM   4337 H    LIG     1      10.527   8.601  -0.521  1.00  0.00      LIG  
ATOM   4338 C21  LIG     1       9.699  13.651   1.680  1.00  0.00      LIG  
ATOM   4339 C22  LIG     1      10.319  13.309   3.036  1.00  0.00      LIG  
ATOM   4340 C23  LIG     1      11.826  13.564   3.115  1.00  0.00      LIG  
ATOM   4341 C24  LIG     1      12.506  12.462   3.861  1.00  0.00      LIG  
ATOM   4342 O1   LIG     1      12.060  14.783   3.805  1.00  0.00      LIG  
ATOM   4343 C25  LIG     1      12.352  10.457  -0.310  1.00  0.00      LIG  
ATOM   4344 O2   LIG     1       7.445   5.152  -4.240  1.00  0.00      LIG  
ATOM   4345 H1   LIG     1       9.012   8.790  -3.777  1.00  0.00      LIG  
ATOM   4346 C26  LIG     1       9.700  15.156   1.469  1.00  0.00      LIG  
ATOM   4347 C27  LIG     1      13.931  12.095   3.654  1.00  0.00      LIG  
ATOM   4348 C28  LIG     1      14.793  12.831   2.686  1.00  0.00      LIG  
ATOM   4349 C29  LIG     1      14.641  11.366   4.738  1.00  0.00      LIG  
ATOM   4350 O3   LIG     1      12.870  11.333   3.035  1.00  0.00      LIG  
ATOM   4351 H2   LIG     1       6.023   6.658  -2.852  1.00  0.00      LIG  
ATOM   4352 H3   LIG     1       6.672   7.946  -3.868  1.00  0.00      LIG  
ATOM   4353 H4   LIG     1       7.172   7.328  -1.004  1.00  0.00      LIG  
ATOM   4354 H5   LIG     1       7.125   8.861  -1.844  1.00  0.00      LIG  
ATOM   4355 H6   LIG     1      11.431   8.234  -4.342  1.00  0.00      LIG  
ATOM   4356 H7   LIG     1      11.608   7.800  -2.646  1.00  0.00      LIG  
ATOM   4357 H8   LIG     1      10.727  10.403  -3.894  1.00  0.00      LIG  
ATOM   4358 H9   LIG     1      12.124  10.130  -2.916  1.00  0.00      LIG  
ATOM   4359 H10  LIG     1       8.865  10.973   1.806  1.00  0.00      LIG  
ATOM   4360 H11  LIG     1      10.285   9.973   1.681  1.00  0.00      LIG  
ATOM   4361 H12  LIG     1       7.897  10.078  -0.191  1.00  0.00      LIG  
ATOM   4362 H13  LIG     1      12.078  14.014  -0.016  1.00  0.00      LIG  
ATOM   4363 H14  LIG     1      10.639  14.368  -0.994  1.00  0.00      LIG  
ATOM   4364 H15  LIG     1      11.144  12.697  -2.430  1.00  0.00      LIG  
ATOM   4365 H16  LIG     1      12.655  12.480  -1.596  1.00  0.00      LIG  
ATOM   4366 H17  LIG     1       9.151   8.039   1.302  1.00  0.00      LIG  
ATOM   4367 H18  LIG     1       9.926   4.824  -4.885  1.00  0.00      LIG  
ATOM   4368 H19  LIG     1      10.410   5.198  -3.239  1.00  0.00      LIG  
ATOM   4369 H20  LIG     1      11.210   5.989  -4.605  1.00  0.00      LIG  
ATOM   4370 H21  LIG     1       8.326   8.029  -5.730  1.00  0.00      LIG  
ATOM   4371 H22  LIG     1       8.787   6.425  -6.307  1.00  0.00      LIG  
ATOM   4372 H23  LIG     1      10.032   7.641  -6.003  1.00  0.00      LIG  
ATOM   4373 H24  LIG     1       9.410  11.862  -3.085  1.00  0.00      LIG  
ATOM   4374 H25  LIG     1       8.515  11.666  -1.586  1.00  0.00      LIG  
ATOM   4375 H26  LIG     1       8.333  10.503  -2.882  1.00  0.00      LIG  
ATOM   4376 H27  LIG     1      10.633   6.505  -1.228  1.00  0.00      LIG  
ATOM   4377 H28  LIG     1       9.086   5.720  -1.563  1.00  0.00      LIG  
ATOM   4378 H29  LIG     1       9.302   6.619  -0.089  1.00  0.00      LIG  
ATOM   4379 H30  LIG     1       8.648  13.348   1.720  1.00  0.00      LIG  
ATOM   4380 H31  LIG     1      10.112  12.255   3.241  1.00  0.00      LIG  
ATOM   4381 H32  LIG     1       9.793  13.879   3.808  1.00  0.00      LIG  
ATOM   4382 H33  LIG     1      12.261  13.674   2.123  1.00  0.00      LIG  
ATOM   4383 H34  LIG     1      12.051  12.255   4.819  1.00  0.00      LIG  
ATOM   4384 H35  LIG     1      12.968  14.718   4.149  1.00  0.00      LIG  
ATOM   4385 H36  LIG     1      13.036  10.170  -1.111  1.00  0.00      LIG  
ATOM   4386 H37  LIG     1      12.127   9.561   0.273  1.00  0.00      LIG  
ATOM   4387 H38  LIG     1      12.914  11.129   0.346  1.00  0.00      LIG  
ATOM   4388 H39  LIG     1       9.183  15.423   0.542  1.00  0.00      LIG  
ATOM   4389 H40  LIG     1      10.715  15.563   1.426  1.00  0.00      LIG  
ATOM   4390 H41  LIG     1       9.181  15.648   2.295  1.00  0.00      LIG  
ATOM   4391 H42  LIG     1      15.138  13.769   3.130  1.00  0.00      LIG  
ATOM   4392 H43  LIG     1      14.270  13.059   1.754  1.00  0.00      LIG  
ATOM   4393 H44  LIG     1      15.669  12.227   2.437  1.00  0.00      LIG  
ATOM   4394 H45  LIG     1      13.941  10.893   5.434  1.00  0.00      LIG  
ATOM   4395 H46  LIG     1      15.269  12.059   5.303  1.00  0.00      LIG  
ATOM   4396 H47  LIG     1      15.283  10.589   4.313  1.00  0.00      LIG  
TER
REMARK  Energy: 274.404
REMARK  SimpleFitness: 274.404
REMARK  FullFitness: -706.20233
REMARK  InterFull: -24.7413
REMARK  IntraFull: 301.376
REMARK  solvFull: -1197.03
REMARK  surfFull: 214.193
REMARK  extraFull: 0.0
REMARK  deltaGcompsolvpol: -1197.03
REMARK  deltaGcompsolvnonpol: 214.193
REMARK  deltaGprotsolvpol: -1219.71
REMARK  deltaGprotsolvnonpol: 208.651
REMARK  deltaGligsolvpol: -9.1004
REMARK  deltaGligsolvnonpol: 15.3173
REMARK  deltaGvdw: -24.7413
REMARK  deltaGelec: 0.0
REMARK  deltaG: -5.310315
REMARK  Cluster: 2
REMARK  ClusterRank: 3
ATOM   4315 C    LIG     1       6.939   7.186  -3.129  1.00  0.00      LIG  
ATOM   4316 C1   LIG     1       7.863   6.213  -3.799  1.00  0.00      LIG  
ATOM   4317 C2   LIG     1       9.211   6.756  -4.204  1.00  0.00      LIG  
ATOM   4318 C3   LIG     1       9.554   7.964  -3.311  1.00  0.00      LIG  
ATOM   4319 C4   LIG     1       9.071   7.899  -1.851  1.00  0.00      LIG  
ATOM   4320 C5   LIG     1       7.539   7.852  -1.891  1.00  0.00      LIG  
ATOM   4321 C6   LIG     1      11.004   8.381  -3.347  1.00  0.00      LIG  
ATOM   4322 C7   LIG     1      11.075   9.853  -3.015  1.00  0.00      LIG  
ATOM   4323 C8   LIG     1      10.229  10.280  -1.802  1.00  0.00      LIG  
ATOM   4324 C9   LIG     1       9.667   9.069  -1.000  1.00  0.00      LIG  
ATOM   4325 C10  LIG     1      11.096  11.156  -0.850  1.00  0.00      LIG  
ATOM   4326 C11  LIG     1      10.285  11.585   0.316  1.00  0.00      LIG  
ATOM   4327 C12  LIG     1       9.560  10.535   1.084  1.00  0.00      LIG  
ATOM   4328 C13  LIG     1       8.795   9.577   0.179  1.00  0.00      LIG  
ATOM   4329 C14  LIG     1      10.342  12.900   0.543  1.00  0.00      LIG  
ATOM   4330 C15  LIG     1      11.186  13.579  -0.474  1.00  0.00      LIG  
ATOM   4331 C16  LIG     1      11.571  12.482  -1.449  1.00  0.00      LIG  
ATOM   4332 O    LIG     1       8.354   8.523   1.028  1.00  0.00      LIG  
ATOM   4333 C17  LIG     1      10.249   5.635  -4.226  1.00  0.00      LIG  
ATOM   4334 C18  LIG     1       9.081   7.242  -5.641  1.00  0.00      LIG  
ATOM   4335 C19  LIG     1       9.062  11.123  -2.360  1.00  0.00      LIG  
ATOM   4336 C20  LIG     1       9.549   6.618  -1.150  1.00  0.00      LIG  
ATOM   4337 H    LIG     1      10.527   8.601  -0.521  1.00  0.00      LIG  
ATOM   4338 C21  LIG     1       9.699  13.651   1.680  1.00  0.00      LIG  
ATOM   4339 C22  LIG     1      10.319  13.309   3.036  1.00  0.00      LIG  
ATOM   4340 C23  LIG     1      11.826  13.564   3.115  1.00  0.00      LIG  
ATOM   4341 C24  LIG     1      12.506  12.462   3.861  1.00  0.00      LIG  
ATOM   4342 O1   LIG     1      12.060  14.783   3.805  1.00  0.00      LIG  
ATOM   4343 C25  LIG     1      12.352  10.457  -0.310  1.00  0.00      LIG  
ATOM   4344 O2   LIG     1       7.445   5.152  -4.240  1.00  0.00      LIG  
ATOM   4345 H1   LIG     1       9.012   8.790  -3.777  1.00  0.00      LIG  
ATOM   4346 C26  LIG     1       9.700  15.156   1.469  1.00  0.00      LIG  
ATOM   4347 C27  LIG     1      13.931  12.095   3.654  1.00  0.00      LIG  
ATOM   4348 C28  LIG     1      14.793  12.831   2.686  1.00  0.00      LIG  
ATOM   4349 C29  LIG     1      14.641  11.366   4.738  1.00  0.00      LIG  
ATOM   4350 O3   LIG     1      12.870  11.333   3.035  1.00  0.00      LIG  
ATOM   4351 H2   LIG     1       6.023   6.658  -2.852  1.00  0.00      LIG  
ATOM   4352 H3   LIG     1       6.672   7.946  -3.868  1.00  0.00      LIG  
ATOM   4353 H4   LIG     1       7.172   7.328  -1.004  1.00  0.00      LIG  
ATOM   4354 H5   LIG     1       7.125   8.861  -1.844  1.00  0.00      LIG  
ATOM   4355 H6   LIG     1      11.431   8.234  -4.342  1.00  0.00      LIG  
ATOM   4356 H7   LIG     1      11.608   7.800  -2.646  1.00  0.00      LIG  
ATOM   4357 H8   LIG     1      10.727  10.403  -3.894  1.00  0.00      LIG  
ATOM   4358 H9   LIG     1      12.124  10.130  -2.916  1.00  0.00      LIG  
ATOM   4359 H10  LIG     1       8.865  10.973   1.806  1.00  0.00      LIG  
ATOM   4360 H11  LIG     1      10.285   9.973   1.681  1.00  0.00      LIG  
ATOM   4361 H12  LIG     1       7.897  10.078  -0.191  1.00  0.00      LIG  
ATOM   4362 H13  LIG     1      12.078  14.014  -0.016  1.00  0.00      LIG  
ATOM   4363 H14  LIG     1      10.639  14.368  -0.994  1.00  0.00      LIG  
ATOM   4364 H15  LIG     1      11.144  12.697  -2.430  1.00  0.00      LIG  
ATOM   4365 H16  LIG     1      12.655  12.480  -1.596  1.00  0.00      LIG  
ATOM   4366 H17  LIG     1       9.151   8.039   1.302  1.00  0.00      LIG  
ATOM   4367 H18  LIG     1       9.926   4.824  -4.885  1.00  0.00      LIG  
ATOM   4368 H19  LIG     1      10.410   5.198  -3.239  1.00  0.00      LIG  
ATOM   4369 H20  LIG     1      11.210   5.989  -4.605  1.00  0.00      LIG  
ATOM   4370 H21  LIG     1       8.326   8.029  -5.730  1.00  0.00      LIG  
ATOM   4371 H22  LIG     1       8.787   6.425  -6.307  1.00  0.00      LIG  
ATOM   4372 H23  LIG     1      10.032   7.641  -6.003  1.00  0.00      LIG  
ATOM   4373 H24  LIG     1       9.410  11.862  -3.085  1.00  0.00      LIG  
ATOM   4374 H25  LIG     1       8.515  11.666  -1.586  1.00  0.00      LIG  
ATOM   4375 H26  LIG     1       8.333  10.503  -2.882  1.00  0.00      LIG  
ATOM   4376 H27  LIG     1      10.633   6.505  -1.228  1.00  0.00      LIG  
ATOM   4377 H28  LIG     1       9.086   5.720  -1.563  1.00  0.00      LIG  
ATOM   4378 H29  LIG     1       9.302   6.619  -0.089  1.00  0.00      LIG  
ATOM   4379 H30  LIG     1       8.648  13.348   1.720  1.00  0.00      LIG  
ATOM   4380 H31  LIG     1      10.112  12.255   3.241  1.00  0.00      LIG  
ATOM   4381 H32  LIG     1       9.793  13.879   3.808  1.00  0.00      LIG  
ATOM   4382 H33  LIG     1      12.261  13.674   2.123  1.00  0.00      LIG  
ATOM   4383 H34  LIG     1      12.051  12.255   4.819  1.00  0.00      LIG  
ATOM   4384 H35  LIG     1      12.968  14.718   4.149  1.00  0.00      LIG  
ATOM   4385 H36  LIG     1      13.036  10.170  -1.111  1.00  0.00      LIG  
ATOM   4386 H37  LIG     1      12.127   9.561   0.273  1.00  0.00      LIG  
ATOM   4387 H38  LIG     1      12.914  11.129   0.346  1.00  0.00      LIG  
ATOM   4388 H39  LIG     1       9.183  15.423   0.542  1.00  0.00      LIG  
ATOM   4389 H40  LIG     1      10.715  15.563   1.426  1.00  0.00      LIG  
ATOM   4390 H41  LIG     1       9.181  15.648   2.295  1.00  0.00      LIG  
ATOM   4391 H42  LIG     1      15.138  13.769   3.130  1.00  0.00      LIG  
ATOM   4392 H43  LIG     1      14.270  13.059   1.754  1.00  0.00      LIG  
ATOM   4393 H44  LIG     1      15.669  12.227   2.437  1.00  0.00      LIG  
ATOM   4394 H45  LIG     1      13.941  10.893   5.434  1.00  0.00      LIG  
ATOM   4395 H46  LIG     1      15.269  12.059   5.303  1.00  0.00      LIG  
ATOM   4396 H47  LIG     1      15.283  10.589   4.313  1.00  0.00      LIG  
TER
REMARK  Energy: 274.404
REMARK  SimpleFitness: 274.404
REMARK  FullFitness: -706.20233
REMARK  InterFull: -24.7413
REMARK  IntraFull: 301.376
REMARK  solvFull: -1197.03
REMARK  surfFull: 214.193
REMARK  extraFull: 0.0
REMARK  deltaGcompsolvpol: -1197.03
REMARK  deltaGcompsolvnonpol: 214.193
REMARK  deltaGprotsolvpol: -1219.71
REMARK  deltaGprotsolvnonpol: 208.651
REMARK  deltaGligsolvpol: -9.1004
REMARK  deltaGligsolvnonpol: 15.3173
REMARK  deltaGvdw: -24.7413
REMARK  deltaGelec: 0.0
REMARK  deltaG: -5.310315
REMARK  Cluster: 2
REMARK  ClusterRank: 4
ATOM   4315 C    LIG     1       6.939   7.186  -3.129  1.00  0.00      LIG  
ATOM   4316 C1   LIG     1       7.863   6.213  -3.799  1.00  0.00      LIG  
ATOM   4317 C2   LIG     1       9.211   6.756  -4.204  1.00  0.00      LIG  
ATOM   4318 C3   LIG     1       9.554   7.964  -3.311  1.00  0.00      LIG  
ATOM   4319 C4   LIG     1       9.071   7.899  -1.851  1.00  0.00      LIG  
ATOM   4320 C5   LIG     1       7.539   7.852  -1.891  1.00  0.00      LIG  
ATOM   4321 C6   LIG     1      11.004   8.381  -3.347  1.00  0.00      LIG  
ATOM   4322 C7   LIG     1      11.075   9.853  -3.015  1.00  0.00      LIG  
ATOM   4323 C8   LIG     1      10.229  10.280  -1.802  1.00  0.00      LIG  
ATOM   4324 C9   LIG     1       9.667   9.069  -1.000  1.00  0.00      LIG  
ATOM   4325 C10  LIG     1      11.096  11.156  -0.850  1.00  0.00      LIG  
ATOM   4326 C11  LIG     1      10.285  11.585   0.316  1.00  0.00      LIG  
ATOM   4327 C12  LIG     1       9.560  10.535   1.084  1.00  0.00      LIG  
ATOM   4328 C13  LIG     1       8.795   9.577   0.179  1.00  0.00      LIG  
ATOM   4329 C14  LIG     1      10.342  12.900   0.543  1.00  0.00      LIG  
ATOM   4330 C15  LIG     1      11.186  13.579  -0.474  1.00  0.00      LIG  
ATOM   4331 C16  LIG     1      11.571  12.482  -1.449  1.00  0.00      LIG  
ATOM   4332 O    LIG     1       8.354   8.523   1.028  1.00  0.00      LIG  
ATOM   4333 C17  LIG     1      10.249   5.635  -4.226  1.00  0.00      LIG  
ATOM   4334 C18  LIG     1       9.081   7.242  -5.641  1.00  0.00      LIG  
ATOM   4335 C19  LIG     1       9.062  11.123  -2.360  1.00  0.00      LIG  
ATOM   4336 C20  LIG     1       9.549   6.618  -1.150  1.00  0.00      LIG  
ATOM   4337 H    LIG     1      10.527   8.601  -0.521  1.00  0.00      LIG  
ATOM   4338 C21  LIG     1       9.699  13.651   1.680  1.00  0.00      LIG  
ATOM   4339 C22  LIG     1      10.319  13.309   3.036  1.00  0.00      LIG  
ATOM   4340 C23  LIG     1      11.826  13.564   3.115  1.00  0.00      LIG  
ATOM   4341 C24  LIG     1      12.506  12.462   3.861  1.00  0.00      LIG  
ATOM   4342 O1   LIG     1      12.060  14.783   3.805  1.00  0.00      LIG  
ATOM   4343 C25  LIG     1      12.352  10.457  -0.310  1.00  0.00      LIG  
ATOM   4344 O2   LIG     1       7.445   5.152  -4.240  1.00  0.00      LIG  
ATOM   4345 H1   LIG     1       9.012   8.790  -3.777  1.00  0.00      LIG  
ATOM   4346 C26  LIG     1       9.700  15.156   1.469  1.00  0.00      LIG  
ATOM   4347 C27  LIG     1      13.931  12.095   3.654  1.00  0.00      LIG  
ATOM   4348 C28  LIG     1      14.793  12.831   2.686  1.00  0.00      LIG  
ATOM   4349 C29  LIG     1      14.641  11.366   4.738  1.00  0.00      LIG  
ATOM   4350 O3   LIG     1      12.870  11.333   3.035  1.00  0.00      LIG  
ATOM   4351 H2   LIG     1       6.023   6.658  -2.852  1.00  0.00      LIG  
ATOM   4352 H3   LIG     1       6.672   7.946  -3.868  1.00  0.00      LIG  
ATOM   4353 H4   LIG     1       7.172   7.328  -1.004  1.00  0.00      LIG  
ATOM   4354 H5   LIG     1       7.125   8.861  -1.844  1.00  0.00      LIG  
ATOM   4355 H6   LIG     1      11.431   8.234  -4.342  1.00  0.00      LIG  
ATOM   4356 H7   LIG     1      11.608   7.800  -2.646  1.00  0.00      LIG  
ATOM   4357 H8   LIG     1      10.727  10.403  -3.894  1.00  0.00      LIG  
ATOM   4358 H9   LIG     1      12.124  10.130  -2.916  1.00  0.00      LIG  
ATOM   4359 H10  LIG     1       8.865  10.973   1.806  1.00  0.00      LIG  
ATOM   4360 H11  LIG     1      10.285   9.973   1.681  1.00  0.00      LIG  
ATOM   4361 H12  LIG     1       7.897  10.078  -0.191  1.00  0.00      LIG  
ATOM   4362 H13  LIG     1      12.078  14.014  -0.016  1.00  0.00      LIG  
ATOM   4363 H14  LIG     1      10.639  14.368  -0.994  1.00  0.00      LIG  
ATOM   4364 H15  LIG     1      11.144  12.697  -2.430  1.00  0.00      LIG  
ATOM   4365 H16  LIG     1      12.655  12.480  -1.596  1.00  0.00      LIG  
ATOM   4366 H17  LIG     1       9.151   8.039   1.302  1.00  0.00      LIG  
ATOM   4367 H18  LIG     1       9.926   4.824  -4.885  1.00  0.00      LIG  
ATOM   4368 H19  LIG     1      10.410   5.198  -3.239  1.00  0.00      LIG  
ATOM   4369 H20  LIG     1      11.210   5.989  -4.605  1.00  0.00      LIG  
ATOM   4370 H21  LIG     1       8.326   8.029  -5.730  1.00  0.00      LIG  
ATOM   4371 H22  LIG     1       8.787   6.425  -6.307  1.00  0.00      LIG  
ATOM   4372 H23  LIG     1      10.032   7.641  -6.003  1.00  0.00      LIG  
ATOM   4373 H24  LIG     1       9.410  11.862  -3.085  1.00  0.00      LIG  
ATOM   4374 H25  LIG     1       8.515  11.666  -1.586  1.00  0.00      LIG  
ATOM   4375 H26  LIG     1       8.333  10.503  -2.882  1.00  0.00      LIG  
ATOM   4376 H27  LIG     1      10.633   6.505  -1.228  1.00  0.00      LIG  
ATOM   4377 H28  LIG     1       9.086   5.720  -1.563  1.00  0.00      LIG  
ATOM   4378 H29  LIG     1       9.302   6.619  -0.089  1.00  0.00      LIG  
ATOM   4379 H30  LIG     1       8.648  13.348   1.720  1.00  0.00      LIG  
ATOM   4380 H31  LIG     1      10.112  12.255   3.241  1.00  0.00      LIG  
ATOM   4381 H32  LIG     1       9.793  13.879   3.808  1.00  0.00      LIG  
ATOM   4382 H33  LIG     1      12.261  13.674   2.123  1.00  0.00      LIG  
ATOM   4383 H34  LIG     1      12.051  12.255   4.819  1.00  0.00      LIG  
ATOM   4384 H35  LIG     1      12.968  14.718   4.149  1.00  0.00      LIG  
ATOM   4385 H36  LIG     1      13.036  10.170  -1.111  1.00  0.00      LIG  
ATOM   4386 H37  LIG     1      12.127   9.561   0.273  1.00  0.00      LIG  
ATOM   4387 H38  LIG     1      12.914  11.129   0.346  1.00  0.00      LIG  
ATOM   4388 H39  LIG     1       9.183  15.423   0.542  1.00  0.00      LIG  
ATOM   4389 H40  LIG     1      10.715  15.563   1.426  1.00  0.00      LIG  
ATOM   4390 H41  LIG     1       9.181  15.648   2.295  1.00  0.00      LIG  
ATOM   4391 H42  LIG     1      15.138  13.769   3.130  1.00  0.00      LIG  
ATOM   4392 H43  LIG     1      14.270  13.059   1.754  1.00  0.00      LIG  
ATOM   4393 H44  LIG     1      15.669  12.227   2.437  1.00  0.00      LIG  
ATOM   4394 H45  LIG     1      13.941  10.893   5.434  1.00  0.00      LIG  
ATOM   4395 H46  LIG     1      15.269  12.059   5.303  1.00  0.00      LIG  
ATOM   4396 H47  LIG     1      15.283  10.589   4.313  1.00  0.00      LIG  
TER
REMARK  Energy: 274.249
REMARK  SimpleFitness: 274.249
REMARK  FullFitness: -706.0257
REMARK  InterFull: -24.9707
REMARK  IntraFull: 301.325
REMARK  solvFull: -1196.49
REMARK  surfFull: 214.11
REMARK  extraFull: 0.0
REMARK  deltaGcompsolvpol: -1196.49
REMARK  deltaGcompsolvnonpol: 214.11
REMARK  deltaGprotsolvpol: -1219.71
REMARK  deltaGprotsolvnonpol: 208.651
REMARK  deltaGligsolvpol: -9.09256
REMARK  deltaGligsolvnonpol: 15.3236
REMARK  deltaGvdw: -24.9707
REMARK  deltaGelec: 0.0
REMARK  deltaG: -5.3078923
REMARK  Cluster: 2
REMARK  ClusterRank: 5
ATOM   4315 C    LIG     1       6.904   7.255  -3.045  1.00  0.00      LIG  
ATOM   4316 C1   LIG     1       7.816   6.268  -3.711  1.00  0.00      LIG  
ATOM   4317 C2   LIG     1       9.166   6.795  -4.130  1.00  0.00      LIG  
ATOM   4318 C3   LIG     1       9.524   8.009  -3.251  1.00  0.00      LIG  
ATOM   4319 C4   LIG     1       9.050   7.962  -1.788  1.00  0.00      LIG  
ATOM   4320 C5   LIG     1       7.518   7.930  -1.819  1.00  0.00      LIG  
ATOM   4321 C6   LIG     1      10.978   8.412  -3.301  1.00  0.00      LIG  
ATOM   4322 C7   LIG     1      11.063   9.888  -2.984  1.00  0.00      LIG  
ATOM   4323 C8   LIG     1      10.229  10.334  -1.769  1.00  0.00      LIG  
ATOM   4324 C9   LIG     1       9.662   9.136  -0.952  1.00  0.00      LIG  
ATOM   4325 C10  LIG     1      11.111  11.211  -0.832  1.00  0.00      LIG  
ATOM   4326 C11  LIG     1      10.311  11.659   0.335  1.00  0.00      LIG  
ATOM   4327 C12  LIG     1       9.585  10.620   1.119  1.00  0.00      LIG  
ATOM   4328 C13  LIG     1       8.804   9.661   0.229  1.00  0.00      LIG  
ATOM   4329 C14  LIG     1      10.378  12.976   0.548  1.00  0.00      LIG  
ATOM   4330 C15  LIG     1      11.219  13.638  -0.483  1.00  0.00      LIG  
ATOM   4331 C16  LIG     1      11.593  12.527  -1.447  1.00  0.00      LIG  
ATOM   4332 O    LIG     1       8.362   8.619   1.092  1.00  0.00      LIG  
ATOM   4333 C17  LIG     1      10.194   5.665  -4.147  1.00  0.00      LIG  
ATOM   4334 C18  LIG     1       9.030   7.266  -5.571  1.00  0.00      LIG  
ATOM   4335 C19  LIG     1       9.065  11.181  -2.327  1.00  0.00      LIG  
ATOM   4336 C20  LIG     1       9.520   6.683  -1.078  1.00  0.00      LIG  
ATOM   4337 H    LIG     1      10.522   8.663  -0.476  1.00  0.00      LIG  
ATOM   4338 C21  LIG     1       9.756  13.745   1.684  1.00  0.00      LIG  
ATOM   4339 C22  LIG     1      10.375  13.397   3.039  1.00  0.00      LIG  
ATOM   4340 C23  LIG     1      11.889  13.613   3.108  1.00  0.00      LIG  
ATOM   4341 C24  LIG     1      12.542  12.501   3.863  1.00  0.00      LIG  
ATOM   4342 O1   LIG     1      12.162  14.833   3.782  1.00  0.00      LIG  
ATOM   4343 C25  LIG     1      12.363  10.505  -0.293  1.00  0.00      LIG  
ATOM   4344 O2   LIG     1       7.386   5.206  -4.137  1.00  0.00      LIG  
ATOM   4345 H1   LIG     1       8.987   8.834  -3.722  1.00  0.00      LIG  
ATOM   4346 C26  LIG     1       9.793  15.249   1.468  1.00  0.00      LIG  
ATOM   4347 C27  LIG     1      13.952  12.084   3.645  1.00  0.00      LIG  
ATOM   4348 C28  LIG     1      14.826  12.772   2.654  1.00  0.00      LIG  
ATOM   4349 C29  LIG     1      14.652  11.353   4.734  1.00  0.00      LIG  
ATOM   4350 O3   LIG     1      12.859  11.348   3.052  1.00  0.00      LIG  
ATOM   4351 H2   LIG     1       5.986   6.738  -2.756  1.00  0.00      LIG  
ATOM   4352 H3   LIG     1       6.637   8.009  -3.791  1.00  0.00      LIG  
ATOM   4353 H4   LIG     1       7.151   7.422  -0.923  1.00  0.00      LIG  
ATOM   4354 H5   LIG     1       7.115   8.944  -1.782  1.00  0.00      LIG  
ATOM   4355 H6   LIG     1      11.398   8.251  -4.296  1.00  0.00      LIG  
ATOM   4356 H7   LIG     1      11.580   7.834  -2.596  1.00  0.00      LIG  
ATOM   4357 H8   LIG     1      10.713  10.431  -3.866  1.00  0.00      LIG  
ATOM   4358 H9   LIG     1      12.115  10.158  -2.895  1.00  0.00      LIG  
ATOM   4359 H10  LIG     1       8.899  11.070   1.843  1.00  0.00      LIG  
ATOM   4360 H11  LIG     1      10.311  10.058   1.714  1.00  0.00      LIG  
ATOM   4361 H12  LIG     1       7.907  10.166  -0.138  1.00  0.00      LIG  
ATOM   4362 H13  LIG     1      12.116  14.075  -0.035  1.00  0.00      LIG  
ATOM   4363 H14  LIG     1      10.671  14.422  -1.008  1.00  0.00      LIG  
ATOM   4364 H15  LIG     1      11.167  12.733  -2.429  1.00  0.00      LIG  
ATOM   4365 H16  LIG     1      12.677  12.515  -1.594  1.00  0.00      LIG  
ATOM   4366 H17  LIG     1       9.157   8.126   1.356  1.00  0.00      LIG  
ATOM   4367 H18  LIG     1       9.860   4.850  -4.796  1.00  0.00      LIG  
ATOM   4368 H19  LIG     1      10.359   5.237  -3.158  1.00  0.00      LIG  
ATOM   4369 H20  LIG     1      11.156   6.007  -4.537  1.00  0.00      LIG  
ATOM   4370 H21  LIG     1       8.277   8.055  -5.665  1.00  0.00      LIG  
ATOM   4371 H22  LIG     1       8.731   6.443  -6.227  1.00  0.00      LIG  
ATOM   4372 H23  LIG     1       9.980   7.659  -5.942  1.00  0.00      LIG  
ATOM   4373 H24  LIG     1       9.414  11.911  -3.060  1.00  0.00      LIG  
ATOM   4374 H25  LIG     1       8.528  11.735  -1.554  1.00  0.00      LIG  
ATOM   4375 H26  LIG     1       8.328  10.563  -2.840  1.00  0.00      LIG  
ATOM   4376 H27  LIG     1      10.603   6.561  -1.158  1.00  0.00      LIG  
ATOM   4377 H28  LIG     1       9.049   5.786  -1.481  1.00  0.00      LIG  
ATOM   4378 H29  LIG     1       9.277   6.695  -0.016  1.00  0.00      LIG  
ATOM   4379 H30  LIG     1       8.699  13.467   1.729  1.00  0.00      LIG  
ATOM   4380 H31  LIG     1      10.142  12.351   3.255  1.00  0.00      LIG  
ATOM   4381 H32  LIG     1       9.870  13.988   3.810  1.00  0.00      LIG  
ATOM   4382 H33  LIG     1      12.320  13.700   2.112  1.00  0.00      LIG  
ATOM   4383 H34  LIG     1      12.094  12.323   4.830  1.00  0.00      LIG  
ATOM   4384 H35  LIG     1      13.079  14.758   4.097  1.00  0.00      LIG  
ATOM   4385 H36  LIG     1      13.040  10.205  -1.096  1.00  0.00      LIG  
ATOM   4386 H37  LIG     1      12.134   9.616   0.298  1.00  0.00      LIG  
ATOM   4387 H38  LIG     1      12.935  11.178   0.354  1.00  0.00      LIG  
ATOM   4388 H39  LIG     1       9.269  15.526   0.548  1.00  0.00      LIG  
ATOM   4389 H40  LIG     1      10.816  15.629   1.409  1.00  0.00      LIG  
ATOM   4390 H41  LIG     1       9.299  15.757   2.300  1.00  0.00      LIG  
ATOM   4391 H42  LIG     1      15.211  13.703   3.079  1.00  0.00      LIG  
ATOM   4392 H43  LIG     1      14.296  13.007   1.727  1.00  0.00      LIG  
ATOM   4393 H44  LIG     1      15.676  12.134   2.400  1.00  0.00      LIG  
ATOM   4394 H45  LIG     1      13.944  10.894   5.432  1.00  0.00      LIG  
ATOM   4395 H46  LIG     1      15.290  12.040   5.296  1.00  0.00      LIG  
ATOM   4396 H47  LIG     1      15.279  10.563   4.314  1.00  0.00      LIG  
TER
REMARK  Energy: 277.149
REMARK  SimpleFitness: 277.149
REMARK  FullFitness: -703.70667
REMARK  InterFull: -24.1327
REMARK  IntraFull: 302.766
REMARK  solvFull: -1196.96
REMARK  surfFull: 214.62
REMARK  extraFull: 0.0
REMARK  deltaGcompsolvpol: -1196.96
REMARK  deltaGcompsolvnonpol: 214.62
REMARK  deltaGprotsolvpol: -1219.71
REMARK  deltaGprotsolvnonpol: 208.651
REMARK  deltaGligsolvpol: -9.10359
REMARK  deltaGligsolvnonpol: 15.333
REMARK  deltaGvdw: -24.1327
REMARK  deltaGelec: 0.0
REMARK  deltaG: -5.2093487
REMARK  Cluster: 2
REMARK  ClusterRank: 6
ATOM   4315 C    LIG     1       6.978   7.218  -3.284  1.00  0.00      LIG  
ATOM   4316 C1   LIG     1       7.816   6.117  -3.868  1.00  0.00      LIG  
ATOM   4317 C2   LIG     1       9.248   6.474  -4.184  1.00  0.00      LIG  
ATOM   4318 C3   LIG     1       9.678   7.654  -3.293  1.00  0.00      LIG  
ATOM   4319 C4   LIG     1       9.091   7.696  -1.872  1.00  0.00      LIG  
ATOM   4320 C5   LIG     1       7.574   7.851  -2.026  1.00  0.00      LIG  
ATOM   4321 C6   LIG     1      11.168   7.887  -3.235  1.00  0.00      LIG  
ATOM   4322 C7   LIG     1      11.399   9.349  -2.932  1.00  0.00      LIG  
ATOM   4323 C8   LIG     1      10.538   9.915  -1.788  1.00  0.00      LIG  
ATOM   4324 C9   LIG     1       9.777   8.804  -1.005  1.00  0.00      LIG  
ATOM   4325 C10  LIG     1      11.442  10.703  -0.791  1.00  0.00      LIG  
ATOM   4326 C11  LIG     1      10.586  11.267   0.285  1.00  0.00      LIG  
ATOM   4327 C12  LIG     1       9.730  10.319   1.049  1.00  0.00      LIG  
ATOM   4328 C13  LIG     1       8.908   9.437   0.116  1.00  0.00      LIG  
ATOM   4329 C14  LIG     1      10.630  12.597   0.370  1.00  0.00      LIG  
ATOM   4330 C15  LIG     1      11.536  13.163  -0.662  1.00  0.00      LIG  
ATOM   4331 C16  LIG     1      12.109  11.951  -1.375  1.00  0.00      LIG  
ATOM   4332 O    LIG     1       8.308   8.461   0.959  1.00  0.00      LIG  
ATOM   4333 C17  LIG     1      10.135   5.231  -4.109  1.00  0.00      LIG  
ATOM   4334 C18  LIG     1       9.285   6.937  -5.633  1.00  0.00      LIG  
ATOM   4335 C19  LIG     1       9.532  10.882  -2.450  1.00  0.00      LIG  
ATOM   4336 C20  LIG     1       9.346   6.382  -1.117  1.00  0.00      LIG  
ATOM   4337 H    LIG     1      10.541   8.241  -0.468  1.00  0.00      LIG  
ATOM   4338 C21  LIG     1       9.794  13.467   1.271  1.00  0.00      LIG  
ATOM   4339 C22  LIG     1      10.224  13.432   2.735  1.00  0.00      LIG  
ATOM   4340 C23  LIG     1      11.681  13.836   2.971  1.00  0.00      LIG  
ATOM   4341 C24  LIG     1      12.517  12.666   3.382  1.00  0.00      LIG  
ATOM   4342 O1   LIG     1      11.706  14.775   4.032  1.00  0.00      LIG  
ATOM   4343 C25  LIG     1      12.561   9.863  -0.161  1.00  0.00      LIG  
ATOM   4344 O2   LIG     1       7.297   5.109  -4.320  1.00  0.00      LIG  
ATOM   4345 H1   LIG     1       9.279   8.525  -3.816  1.00  0.00      LIG  
ATOM   4346 C26  LIG     1       9.717  14.908   0.791  1.00  0.00      LIG  
ATOM   4347 C27  LIG     1      13.995  12.743   3.524  1.00  0.00      LIG  
ATOM   4348 C28  LIG     1      14.738  14.008   3.257  1.00  0.00      LIG  
ATOM   4349 C29  LIG     1      14.672  11.757   4.405  1.00  0.00      LIG  
ATOM   4350 O3   LIG     1      13.393  12.155   2.352  1.00  0.00      LIG  
ATOM   4351 H2   LIG     1       5.987   6.816  -3.058  1.00  0.00      LIG  
ATOM   4352 H3   LIG     1       6.855   7.978  -4.061  1.00  0.00      LIG  
ATOM   4353 H4   LIG     1       7.078   7.422  -1.151  1.00  0.00      LIG  
ATOM   4354 H5   LIG     1       7.301   8.908  -2.045  1.00  0.00      LIG  
ATOM   4355 H6   LIG     1      11.640   7.656  -4.193  1.00  0.00      LIG  
ATOM   4356 H7   LIG     1      11.644   7.256  -2.481  1.00  0.00      LIG  
ATOM   4357 H8   LIG     1      11.175   9.908  -3.845  1.00  0.00      LIG  
ATOM   4358 H9   LIG     1      12.467   9.501  -2.774  1.00  0.00      LIG  
ATOM   4359 H10  LIG     1       9.056  10.840   1.735  1.00  0.00      LIG  
ATOM   4360 H11  LIG     1      10.367   9.698   1.685  1.00  0.00      LIG  
ATOM   4361 H12  LIG     1       8.095  10.029  -0.313  1.00  0.00      LIG  
ATOM   4362 H13  LIG     1      12.332  13.763  -0.212  1.00  0.00      LIG  
ATOM   4363 H14  LIG     1      10.982  13.780  -1.374  1.00  0.00      LIG  
ATOM   4364 H15  LIG     1      11.987  12.043  -2.456  1.00  0.00      LIG  
ATOM   4365 H16  LIG     1      13.189  11.919  -1.204  1.00  0.00      LIG  
ATOM   4366 H17  LIG     1       9.031   7.894   1.277  1.00  0.00      LIG  
ATOM   4367 H18  LIG     1       9.753   4.446  -4.769  1.00  0.00      LIG  
ATOM   4368 H19  LIG     1      10.178   4.807  -3.104  1.00  0.00      LIG  
ATOM   4369 H20  LIG     1      11.156   5.450  -4.432  1.00  0.00      LIG  
ATOM   4370 H21  LIG     1       8.639   7.806  -5.791  1.00  0.00      LIG  
ATOM   4371 H22  LIG     1       8.948   6.145  -6.309  1.00  0.00      LIG  
ATOM   4372 H23  LIG     1      10.301   7.215  -5.925  1.00  0.00      LIG  
ATOM   4373 H24  LIG     1      10.035  11.615  -3.083  1.00  0.00      LIG  
ATOM   4374 H25  LIG     1       8.932  11.439  -1.728  1.00  0.00      LIG  
ATOM   4375 H26  LIG     1       8.828  10.354  -3.093  1.00  0.00      LIG  
ATOM   4376 H27  LIG     1      10.409   6.128  -1.114  1.00  0.00      LIG  
ATOM   4377 H28  LIG     1       8.802   5.541  -1.548  1.00  0.00      LIG  
ATOM   4378 H29  LIG     1       9.027   6.440  -0.077  1.00  0.00      LIG  
ATOM   4379 H30  LIG     1       8.768  13.087   1.235  1.00  0.00      LIG  
ATOM   4380 H31  LIG     1      10.046  12.426   3.127  1.00  0.00      LIG  
ATOM   4381 H32  LIG     1       9.547  14.088   3.291  1.00  0.00      LIG  
ATOM   4382 H33  LIG     1      12.104  14.332   2.095  1.00  0.00      LIG  
ATOM   4383 H34  LIG     1      11.989  11.966   4.016  1.00  0.00      LIG  
ATOM   4384 H35  LIG     1      12.468  14.525   4.584  1.00  0.00      LIG  
ATOM   4385 H36  LIG     1      13.253   9.478  -0.913  1.00  0.00      LIG  
ATOM   4386 H37  LIG     1      12.188   9.015   0.418  1.00  0.00      LIG  
ATOM   4387 H38  LIG     1      13.161  10.470   0.519  1.00  0.00      LIG  
ATOM   4388 H39  LIG     1       9.307  14.961  -0.221  1.00  0.00      LIG  
ATOM   4389 H40  LIG     1      10.696  15.395   0.788  1.00  0.00      LIG  
ATOM   4390 H41  LIG     1       9.060  15.487   1.446  1.00  0.00      LIG  
ATOM   4391 H42  LIG     1      14.709  14.652   4.140  1.00  0.00      LIG  
ATOM   4392 H43  LIG     1      14.323  14.566   2.413  1.00  0.00      LIG  
ATOM   4393 H44  LIG     1      15.785  13.790   3.029  1.00  0.00      LIG  
ATOM   4394 H45  LIG     1      14.058  10.866   4.557  1.00  0.00      LIG  
ATOM   4395 H46  LIG     1      14.872  12.205   5.379  1.00  0.00      LIG  
ATOM   4396 H47  LIG     1      15.622  11.447   3.964  1.00  0.00      LIG  
TER
REMARK  Energy: 277.149
REMARK  SimpleFitness: 277.149
REMARK  FullFitness: -703.70667
REMARK  InterFull: -24.1327
REMARK  IntraFull: 302.766
REMARK  solvFull: -1196.96
REMARK  surfFull: 214.62
REMARK  extraFull: 0.0
REMARK  deltaGcompsolvpol: -1196.96
REMARK  deltaGcompsolvnonpol: 214.62
REMARK  deltaGprotsolvpol: -1219.71
REMARK  deltaGprotsolvnonpol: 208.651
REMARK  deltaGligsolvpol: -9.10359
REMARK  deltaGligsolvnonpol: 15.333
REMARK  deltaGvdw: -24.1327
REMARK  deltaGelec: 0.0
REMARK  deltaG: -5.2093487
REMARK  Cluster: 2
REMARK  ClusterRank: 7
ATOM   4315 C    LIG     1       6.978   7.218  -3.284  1.00  0.00      LIG  
ATOM   4316 C1   LIG     1       7.816   6.117  -3.868  1.00  0.00      LIG  
ATOM   4317 C2   LIG     1       9.248   6.474  -4.184  1.00  0.00      LIG  
ATOM   4318 C3   LIG     1       9.678   7.654  -3.293  1.00  0.00      LIG  
ATOM   4319 C4   LIG     1       9.091   7.696  -1.872  1.00  0.00      LIG  
ATOM   4320 C5   LIG     1       7.574   7.851  -2.026  1.00  0.00      LIG  
ATOM   4321 C6   LIG     1      11.168   7.887  -3.235  1.00  0.00      LIG  
ATOM   4322 C7   LIG     1      11.399   9.349  -2.932  1.00  0.00      LIG  
ATOM   4323 C8   LIG     1      10.538   9.915  -1.788  1.00  0.00      LIG  
ATOM   4324 C9   LIG     1       9.777   8.804  -1.005  1.00  0.00      LIG  
ATOM   4325 C10  LIG     1      11.442  10.703  -0.791  1.00  0.00      LIG  
ATOM   4326 C11  LIG     1      10.586  11.267   0.285  1.00  0.00      LIG  
ATOM   4327 C12  LIG     1       9.730  10.319   1.049  1.00  0.00      LIG  
ATOM   4328 C13  LIG     1       8.908   9.437   0.116  1.00  0.00      LIG  
ATOM   4329 C14  LIG     1      10.630  12.597   0.370  1.00  0.00      LIG  
ATOM   4330 C15  LIG     1      11.536  13.163  -0.662  1.00  0.00      LIG  
ATOM   4331 C16  LIG     1      12.109  11.951  -1.375  1.00  0.00      LIG  
ATOM   4332 O    LIG     1       8.308   8.461   0.959  1.00  0.00      LIG  
ATOM   4333 C17  LIG     1      10.135   5.231  -4.109  1.00  0.00      LIG  
ATOM   4334 C18  LIG     1       9.285   6.937  -5.633  1.00  0.00      LIG  
ATOM   4335 C19  LIG     1       9.532  10.882  -2.450  1.00  0.00      LIG  
ATOM   4336 C20  LIG     1       9.346   6.382  -1.117  1.00  0.00      LIG  
ATOM   4337 H    LIG     1      10.541   8.241  -0.468  1.00  0.00      LIG  
ATOM   4338 C21  LIG     1       9.794  13.467   1.271  1.00  0.00      LIG  
ATOM   4339 C22  LIG     1      10.224  13.432   2.735  1.00  0.00      LIG  
ATOM   4340 C23  LIG     1      11.681  13.836   2.971  1.00  0.00      LIG  
ATOM   4341 C24  LIG     1      12.517  12.666   3.382  1.00  0.00      LIG  
ATOM   4342 O1   LIG     1      11.706  14.775   4.032  1.00  0.00      LIG  
ATOM   4343 C25  LIG     1      12.561   9.863  -0.161  1.00  0.00      LIG  
ATOM   4344 O2   LIG     1       7.297   5.109  -4.320  1.00  0.00      LIG  
ATOM   4345 H1   LIG     1       9.279   8.525  -3.816  1.00  0.00      LIG  
ATOM   4346 C26  LIG     1       9.717  14.908   0.791  1.00  0.00      LIG  
ATOM   4347 C27  LIG     1      13.995  12.743   3.524  1.00  0.00      LIG  
ATOM   4348 C28  LIG     1      14.738  14.008   3.257  1.00  0.00      LIG  
ATOM   4349 C29  LIG     1      14.672  11.757   4.405  1.00  0.00      LIG  
ATOM   4350 O3   LIG     1      13.393  12.155   2.352  1.00  0.00      LIG  
ATOM   4351 H2   LIG     1       5.987   6.816  -3.058  1.00  0.00      LIG  
ATOM   4352 H3   LIG     1       6.855   7.978  -4.061  1.00  0.00      LIG  
ATOM   4353 H4   LIG     1       7.078   7.422  -1.151  1.00  0.00      LIG  
ATOM   4354 H5   LIG     1       7.301   8.908  -2.045  1.00  0.00      LIG  
ATOM   4355 H6   LIG     1      11.640   7.656  -4.193  1.00  0.00      LIG  
ATOM   4356 H7   LIG     1      11.644   7.256  -2.481  1.00  0.00      LIG  
ATOM   4357 H8   LIG     1      11.175   9.908  -3.845  1.00  0.00      LIG  
ATOM   4358 H9   LIG     1      12.467   9.501  -2.774  1.00  0.00      LIG  
ATOM   4359 H10  LIG     1       9.056  10.840   1.735  1.00  0.00      LIG  
ATOM   4360 H11  LIG     1      10.367   9.698   1.685  1.00  0.00      LIG  
ATOM   4361 H12  LIG     1       8.095  10.029  -0.313  1.00  0.00      LIG  
ATOM   4362 H13  LIG     1      12.332  13.763  -0.212  1.00  0.00      LIG  
ATOM   4363 H14  LIG     1      10.982  13.780  -1.374  1.00  0.00      LIG  
ATOM   4364 H15  LIG     1      11.987  12.043  -2.456  1.00  0.00      LIG  
ATOM   4365 H16  LIG     1      13.189  11.919  -1.204  1.00  0.00      LIG  
ATOM   4366 H17  LIG     1       9.031   7.894   1.277  1.00  0.00      LIG  
ATOM   4367 H18  LIG     1       9.753   4.446  -4.769  1.00  0.00      LIG  
ATOM   4368 H19  LIG     1      10.178   4.807  -3.104  1.00  0.00      LIG  
ATOM   4369 H20  LIG     1      11.156   5.450  -4.432  1.00  0.00      LIG  
ATOM   4370 H21  LIG     1       8.639   7.806  -5.791  1.00  0.00      LIG  
ATOM   4371 H22  LIG     1       8.948   6.145  -6.309  1.00  0.00      LIG  
ATOM   4372 H23  LIG     1      10.301   7.215  -5.925  1.00  0.00      LIG  
ATOM   4373 H24  LIG     1      10.035  11.615  -3.083  1.00  0.00      LIG  
ATOM   4374 H25  LIG     1       8.932  11.439  -1.728  1.00  0.00      LIG  
ATOM   4375 H26  LIG     1       8.828  10.354  -3.093  1.00  0.00      LIG  
ATOM   4376 H27  LIG     1      10.409   6.128  -1.114  1.00  0.00      LIG  
ATOM   4377 H28  LIG     1       8.802   5.541  -1.548  1.00  0.00      LIG  
ATOM   4378 H29  LIG     1       9.027   6.440  -0.077  1.00  0.00      LIG  
ATOM   4379 H30  LIG     1       8.768  13.087   1.235  1.00  0.00      LIG  
ATOM   4380 H31  LIG     1      10.046  12.426   3.127  1.00  0.00      LIG  
ATOM   4381 H32  LIG     1       9.547  14.088   3.291  1.00  0.00      LIG  
ATOM   4382 H33  LIG     1      12.104  14.332   2.095  1.00  0.00      LIG  
ATOM   4383 H34  LIG     1      11.989  11.966   4.016  1.00  0.00      LIG  
ATOM   4384 H35  LIG     1      12.468  14.525   4.584  1.00  0.00      LIG  
ATOM   4385 H36  LIG     1      13.253   9.478  -0.913  1.00  0.00      LIG  
ATOM   4386 H37  LIG     1      12.188   9.015   0.418  1.00  0.00      LIG  
ATOM   4387 H38  LIG     1      13.161  10.470   0.519  1.00  0.00      LIG  
ATOM   4388 H39  LIG     1       9.307  14.961  -0.221  1.00  0.00      LIG  
ATOM   4389 H40  LIG     1      10.696  15.395   0.788  1.00  0.00      LIG  
ATOM   4390 H41  LIG     1       9.060  15.487   1.446  1.00  0.00      LIG  
ATOM   4391 H42  LIG     1      14.709  14.652   4.140  1.00  0.00      LIG  
ATOM   4392 H43  LIG     1      14.323  14.566   2.413  1.00  0.00      LIG  
ATOM   4393 H44  LIG     1      15.785  13.790   3.029  1.00  0.00      LIG  
ATOM   4394 H45  LIG     1      14.058  10.866   4.557  1.00  0.00      LIG  
ATOM   4395 H46  LIG     1      14.872  12.205   5.379  1.00  0.00      LIG  
ATOM   4396 H47  LIG     1      15.622  11.447   3.964  1.00  0.00      LIG  
TER
REMARK  Energy: 277.405
REMARK  SimpleFitness: 277.405
REMARK  FullFitness: -705.7706
REMARK  InterFull: -29.9906
REMARK  IntraFull: 309.439
REMARK  solvFull: -1196.71
REMARK  surfFull: 211.491
REMARK  extraFull: 0.0
REMARK  deltaGcompsolvpol: -1196.71
REMARK  deltaGcompsolvnonpol: 211.491
REMARK  deltaGprotsolvpol: -1219.71
REMARK  deltaGprotsolvnonpol: 208.651
REMARK  deltaGligsolvpol: -10.1792
REMARK  deltaGligsolvnonpol: 15.5696
REMARK  deltaGvdw: -29.9906
REMARK  deltaGelec: 0.0
REMARK  deltaG: -6.0007644
REMARK  Cluster: 3
REMARK  ClusterRank: 0
ATOM   4315 C    LIG     1      17.890  12.333   5.277  1.00  0.00      LIG  
ATOM   4316 C1   LIG     1      18.713  11.094   5.081  1.00  0.00      LIG  
ATOM   4317 C2   LIG     1      18.078  10.009   4.244  1.00  0.00      LIG  
ATOM   4318 C3   LIG     1      17.038  10.652   3.306  1.00  0.00      LIG  
ATOM   4319 C4   LIG     1      17.367  12.057   2.766  1.00  0.00      LIG  
ATOM   4320 C5   LIG     1      17.465  12.998   3.973  1.00  0.00      LIG  
ATOM   4321 C6   LIG     1      16.577   9.766   2.174  1.00  0.00      LIG  
ATOM   4322 C7   LIG     1      15.188  10.202   1.764  1.00  0.00      LIG  
ATOM   4323 C8   LIG     1      15.001  11.725   1.635  1.00  0.00      LIG  
ATOM   4324 C9   LIG     1      16.343  12.504   1.669  1.00  0.00      LIG  
ATOM   4325 C10  LIG     1      14.257  12.054   0.303  1.00  0.00      LIG  
ATOM   4326 C11  LIG     1      14.043  13.521   0.128  1.00  0.00      LIG  
ATOM   4327 C12  LIG     1      15.244  14.388   0.335  1.00  0.00      LIG  
ATOM   4328 C13  LIG     1      16.059  14.025   1.571  1.00  0.00      LIG  
ATOM   4329 C14  LIG     1      12.809  13.806  -0.322  1.00  0.00      LIG  
ATOM   4330 C15  LIG     1      12.007  12.562  -0.456  1.00  0.00      LIG  
ATOM   4331 C16  LIG     1      12.842  11.489   0.207  1.00  0.00      LIG  
ATOM   4332 O    LIG     1      17.254  14.795   1.479  1.00  0.00      LIG  
ATOM   4333 C17  LIG     1      19.158   9.173   3.561  1.00  0.00      LIG  
ATOM   4334 C18  LIG     1      17.351   9.070   5.197  1.00  0.00      LIG  
ATOM   4335 C19  LIG     1      14.141  12.151   2.838  1.00  0.00      LIG  
ATOM   4336 C20  LIG     1      18.732  12.087   2.063  1.00  0.00      LIG  
ATOM   4337 H    LIG     1      16.860  12.259   0.741  1.00  0.00      LIG  
ATOM   4338 C21  LIG     1      12.151  15.062  -0.851  1.00  0.00      LIG  
ATOM   4339 C22  LIG     1      10.931  15.530  -0.057  1.00  0.00      LIG  
ATOM   4340 C23  LIG     1      11.200  15.924   1.396  1.00  0.00      LIG  
ATOM   4341 C24  LIG     1      11.201  14.738   2.327  1.00  0.00      LIG  
ATOM   4342 O1   LIG     1      10.249  16.919   1.782  1.00  0.00      LIG  
ATOM   4343 C25  LIG     1      14.990  11.564  -0.956  1.00  0.00      LIG  
ATOM   4344 O2   LIG     1      19.708  10.881   5.757  1.00  0.00      LIG  
ATOM   4345 H1   LIG     1      16.160  10.762   3.945  1.00  0.00      LIG  
ATOM   4346 C26  LIG     1      13.044  16.254  -1.146  1.00  0.00      LIG  
ATOM   4347 C27  LIG     1      10.023  13.898   2.682  1.00  0.00      LIG  
ATOM   4348 C28  LIG     1       8.629  14.193   2.237  1.00  0.00      LIG  
ATOM   4349 C29  LIG     1      10.275  12.499   3.116  1.00  0.00      LIG  
ATOM   4350 O3   LIG     1      10.542  14.880   3.608  1.00  0.00      LIG  
ATOM   4351 H2   LIG     1      18.461  13.039   5.886  1.00  0.00      LIG  
ATOM   4352 H3   LIG     1      17.000  12.052   5.845  1.00  0.00      LIG  
ATOM   4353 H4   LIG     1      18.172  13.801   3.747  1.00  0.00      LIG  
ATOM   4354 H5   LIG     1      16.503  13.479   4.166  1.00  0.00      LIG  
ATOM   4355 H6   LIG     1      16.529   8.720   2.486  1.00  0.00      LIG  
ATOM   4356 H7   LIG     1      17.258   9.819   1.322  1.00  0.00      LIG  
ATOM   4357 H8   LIG     1      14.494   9.826   2.521  1.00  0.00      LIG  
ATOM   4358 H9   LIG     1      14.917   9.663   0.856  1.00  0.00      LIG  
ATOM   4359 H10  LIG     1      14.973  15.440   0.419  1.00  0.00      LIG  
ATOM   4360 H11  LIG     1      15.882  14.315  -0.551  1.00  0.00      LIG  
ATOM   4361 H12  LIG     1      15.530  14.378   2.460  1.00  0.00      LIG  
ATOM   4362 H13  LIG     1      11.848  12.331  -1.514  1.00  0.00      LIG  
ATOM   4363 H14  LIG     1      11.035  12.646   0.034  1.00  0.00      LIG  
ATOM   4364 H15  LIG     1      12.398  11.256   1.175  1.00  0.00      LIG  
ATOM   4365 H16  LIG     1      12.814  10.563  -0.374  1.00  0.00      LIG  
ATOM   4366 H17  LIG     1      16.983  15.707   1.280  1.00  0.00      LIG  
ATOM   4367 H18  LIG     1      19.825   8.729   4.305  1.00  0.00      LIG  
ATOM   4368 H19  LIG     1      19.780   9.767   2.890  1.00  0.00      LIG  
ATOM   4369 H20  LIG     1      18.724   8.350   2.989  1.00  0.00      LIG  
ATOM   4370 H21  LIG     1      16.554   9.588   5.739  1.00  0.00      LIG  
ATOM   4371 H22  LIG     1      18.038   8.653   5.941  1.00  0.00      LIG  
ATOM   4372 H23  LIG     1      16.901   8.235   4.654  1.00  0.00      LIG  
ATOM   4373 H24  LIG     1      14.699  12.126   3.773  1.00  0.00      LIG  
ATOM   4374 H25  LIG     1      13.289  11.483   2.976  1.00  0.00      LIG  
ATOM   4375 H26  LIG     1      13.757  13.164   2.739  1.00  0.00      LIG  
ATOM   4376 H27  LIG     1      18.799  11.315   1.292  1.00  0.00      LIG  
ATOM   4377 H28  LIG     1      19.559  11.943   2.760  1.00  0.00      LIG  
ATOM   4378 H29  LIG     1      18.913  13.044   1.575  1.00  0.00      LIG  
ATOM   4379 H30  LIG     1      11.765  14.771  -1.832  1.00  0.00      LIG  
ATOM   4380 H31  LIG     1      10.157  14.758  -0.091  1.00  0.00      LIG  
ATOM   4381 H32  LIG     1      10.505  16.386  -0.590  1.00  0.00      LIG  
ATOM   4382 H33  LIG     1      12.179  16.400   1.474  1.00  0.00      LIG  
ATOM   4383 H34  LIG     1      12.166  14.259   2.322  1.00  0.00      LIG  
ATOM   4384 H35  LIG     1       9.380  16.483   1.769  1.00  0.00      LIG  
ATOM   4385 H36  LIG     1      15.074  10.476  -0.980  1.00  0.00      LIG  
ATOM   4386 H37  LIG     1      15.997  11.976  -1.052  1.00  0.00      LIG  
ATOM   4387 H38  LIG     1      14.449  11.847  -1.865  1.00  0.00      LIG  
ATOM   4388 H39  LIG     1      13.876  15.968  -1.795  1.00  0.00      LIG  
ATOM   4389 H40  LIG     1      13.452  16.690  -0.232  1.00  0.00      LIG  
ATOM   4390 H41  LIG     1      12.472  17.034  -1.655  1.00  0.00      LIG  
ATOM   4391 H42  LIG     1       8.537  15.141   1.707  1.00  0.00      LIG  
ATOM   4392 H43  LIG     1       7.963  14.231   3.102  1.00  0.00      LIG  
ATOM   4393 H44  LIG     1       8.277  13.403   1.568  1.00  0.00      LIG  
ATOM   4394 H45  LIG     1       9.737  12.282   4.039  1.00  0.00      LIG  
ATOM   4395 H46  LIG     1       9.946  11.800   2.344  1.00  0.00      LIG  
ATOM   4396 H47  LIG     1      11.336  12.324   3.305  1.00  0.00      LIG  
TER
REMARK  Energy: 277.548
REMARK  SimpleFitness: 277.548
REMARK  FullFitness: -705.3401
REMARK  InterFull: -29.1251
REMARK  IntraFull: 308.887
REMARK  solvFull: -1196.61
REMARK  surfFull: 211.508
REMARK  extraFull: 0.0
REMARK  deltaGcompsolvpol: -1196.61
REMARK  deltaGcompsolvnonpol: 211.508
REMARK  deltaGprotsolvpol: -1219.71
REMARK  deltaGprotsolvnonpol: 208.651
REMARK  deltaGligsolvpol: -10.1107
REMARK  deltaGligsolvnonpol: 15.5635
REMARK  deltaGvdw: -29.1251
REMARK  deltaGelec: 0.0
REMARK  deltaG: -5.9147763
REMARK  Cluster: 3
REMARK  ClusterRank: 1
ATOM   4315 C    LIG     1      17.903  12.446   5.310  1.00  0.00      LIG  
ATOM   4316 C1   LIG     1      18.745  11.221   5.105  1.00  0.00      LIG  
ATOM   4317 C2   LIG     1      18.142  10.138   4.246  1.00  0.00      LIG  
ATOM   4318 C3   LIG     1      17.106  10.774   3.299  1.00  0.00      LIG  
ATOM   4319 C4   LIG     1      17.414  12.195   2.788  1.00  0.00      LIG  
ATOM   4320 C5   LIG     1      17.461  13.114   4.014  1.00  0.00      LIG  
ATOM   4321 C6   LIG     1      16.691   9.898   2.142  1.00  0.00      LIG  
ATOM   4322 C7   LIG     1      15.303  10.309   1.703  1.00  0.00      LIG  
ATOM   4323 C8   LIG     1      15.079  11.829   1.603  1.00  0.00      LIG  
ATOM   4324 C9   LIG     1      16.401  12.639   1.680  1.00  0.00      LIG  
ATOM   4325 C10  LIG     1      14.357  12.168   0.262  1.00  0.00      LIG  
ATOM   4326 C11  LIG     1      14.103  13.630   0.119  1.00  0.00      LIG  
ATOM   4327 C12  LIG     1      15.268  14.531   0.377  1.00  0.00      LIG  
ATOM   4328 C13  LIG     1      16.083  14.155   1.609  1.00  0.00      LIG  
ATOM   4329 C14  LIG     1      12.873  13.888  -0.360  1.00  0.00      LIG  
ATOM   4330 C15  LIG     1      12.112  12.625  -0.539  1.00  0.00      LIG  
ATOM   4331 C16  LIG     1      12.963  11.561   0.116  1.00  0.00      LIG  
ATOM   4332 O    LIG     1      17.262  14.952   1.544  1.00  0.00      LIG  
ATOM   4333 C17  LIG     1      19.244   9.328   3.566  1.00  0.00      LIG  
ATOM   4334 C18  LIG     1      17.416   9.173   5.175  1.00  0.00      LIG  
ATOM   4335 C19  LIG     1      14.178  12.208   2.793  1.00  0.00      LIG  
ATOM   4336 C20  LIG     1      18.793  12.269   2.115  1.00  0.00      LIG  
ATOM   4337 H    LIG     1      16.944  12.425   0.759  1.00  0.00      LIG  
ATOM   4338 C21  LIG     1      12.203  15.134  -0.891  1.00  0.00      LIG  
ATOM   4339 C22  LIG     1      10.956  15.567  -0.122  1.00  0.00      LIG  
ATOM   4340 C23  LIG     1      11.173  15.927   1.351  1.00  0.00      LIG  
ATOM   4341 C24  LIG     1      11.165  14.731   2.270  1.00  0.00      LIG  
ATOM   4342 O1   LIG     1      10.203  16.908   1.725  1.00  0.00      LIG  
ATOM   4343 C25  LIG     1      15.136  11.735  -0.991  1.00  0.00      LIG  
ATOM   4344 O2   LIG     1      19.732  11.012   5.798  1.00  0.00      LIG  
ATOM   4345 H1   LIG     1      16.214  10.854   3.922  1.00  0.00      LIG  
ATOM   4346 C26  LIG     1      13.078  16.345  -1.159  1.00  0.00      LIG  
ATOM   4347 C27  LIG     1       9.998  13.848   2.539  1.00  0.00      LIG  
ATOM   4348 C28  LIG     1       8.647  14.103   1.959  1.00  0.00      LIG  
ATOM   4349 C29  LIG     1      10.284  12.446   2.948  1.00  0.00      LIG  
ATOM   4350 O3   LIG     1      10.418  14.832   3.511  1.00  0.00      LIG  
ATOM   4351 H2   LIG     1      18.469  13.158   5.917  1.00  0.00      LIG  
ATOM   4352 H3   LIG     1      17.021  12.149   5.884  1.00  0.00      LIG  
ATOM   4353 H4   LIG     1      18.132  13.953   3.810  1.00  0.00      LIG  
ATOM   4354 H5   LIG     1      16.478  13.548   4.206  1.00  0.00      LIG  
ATOM   4355 H6   LIG     1      16.661   8.846   2.435  1.00  0.00      LIG  
ATOM   4356 H7   LIG     1      17.392   9.979   1.308  1.00  0.00      LIG  
ATOM   4357 H8   LIG     1      14.595   9.897   2.428  1.00  0.00      LIG  
ATOM   4358 H9   LIG     1      15.075   9.785   0.774  1.00  0.00      LIG  
ATOM   4359 H10  LIG     1      14.951  15.567   0.501  1.00  0.00      LIG  
ATOM   4360 H11  LIG     1      15.916  14.522  -0.505  1.00  0.00      LIG  
ATOM   4361 H12  LIG     1      15.540  14.477   2.501  1.00  0.00      LIG  
ATOM   4362 H13  LIG     1      11.979  12.414  -1.604  1.00  0.00      LIG  
ATOM   4363 H14  LIG     1      11.127  12.671  -0.068  1.00  0.00      LIG  
ATOM   4364 H15  LIG     1      12.504  11.287   1.066  1.00  0.00      LIG  
ATOM   4365 H16  LIG     1      12.980  10.651  -0.490  1.00  0.00      LIG  
ATOM   4366 H17  LIG     1      16.971  15.868   1.403  1.00  0.00      LIG  
ATOM   4367 H18  LIG     1      19.937   8.919   4.306  1.00  0.00      LIG  
ATOM   4368 H19  LIG     1      19.835   9.932   2.875  1.00  0.00      LIG  
ATOM   4369 H20  LIG     1      18.830   8.481   3.014  1.00  0.00      LIG  
ATOM   4370 H21  LIG     1      16.606   9.673   5.715  1.00  0.00      LIG  
ATOM   4371 H22  LIG     1      18.097   8.752   5.920  1.00  0.00      LIG  
ATOM   4372 H23  LIG     1      16.983   8.343   4.611  1.00  0.00      LIG  
ATOM   4373 H24  LIG     1      14.710  12.167   3.743  1.00  0.00      LIG  
ATOM   4374 H25  LIG     1      13.333  11.524   2.890  1.00  0.00      LIG  
ATOM   4375 H26  LIG     1      13.778  13.216   2.710  1.00  0.00      LIG  
ATOM   4376 H27  LIG     1      18.888  11.523   1.323  1.00  0.00      LIG  
ATOM   4377 H28  LIG     1      19.609  12.115   2.823  1.00  0.00      LIG  
ATOM   4378 H29  LIG     1      18.971  13.244   1.662  1.00  0.00      LIG  
ATOM   4379 H30  LIG     1      11.847  14.841  -1.883  1.00  0.00      LIG  
ATOM   4380 H31  LIG     1      10.195  14.788  -0.207  1.00  0.00      LIG  
ATOM   4381 H32  LIG     1      10.537  16.432  -0.645  1.00  0.00      LIG  
ATOM   4382 H33  LIG     1      12.145  16.411   1.465  1.00  0.00      LIG  
ATOM   4383 H34  LIG     1      12.145  14.288   2.323  1.00  0.00      LIG  
ATOM   4384 H35  LIG     1       9.344  16.453   1.739  1.00  0.00      LIG  
ATOM   4385 H36  LIG     1      15.279  10.654  -1.027  1.00  0.00      LIG  
ATOM   4386 H37  LIG     1      16.121  12.204  -1.063  1.00  0.00      LIG  
ATOM   4387 H38  LIG     1      14.595  12.003  -1.904  1.00  0.00      LIG  
ATOM   4388 H39  LIG     1      13.943  16.075  -1.771  1.00  0.00      LIG  
ATOM   4389 H40  LIG     1      13.437  16.796  -0.232  1.00  0.00      LIG  
ATOM   4390 H41  LIG     1      12.510  17.108  -1.698  1.00  0.00      LIG  
ATOM   4391 H42  LIG     1       8.390  15.165   1.943  1.00  0.00      LIG  
ATOM   4392 H43  LIG     1       7.882  13.593   2.542  1.00  0.00      LIG  
ATOM   4393 H44  LIG     1       8.598  13.721   0.937  1.00  0.00      LIG  
ATOM   4394 H45  LIG     1       9.659  12.159   3.793  1.00  0.00      LIG  
ATOM   4395 H46  LIG     1      10.090  11.763   2.118  1.00  0.00      LIG  
ATOM   4396 H47  LIG     1      11.325  12.324   3.256  1.00  0.00      LIG  
TER
REMARK  Energy: 277.541
REMARK  SimpleFitness: 277.541
REMARK  FullFitness: -704.7932
REMARK  InterFull: -28.4622
REMARK  IntraFull: 308.865
REMARK  solvFull: -1196.64
REMARK  surfFull: 211.444
REMARK  extraFull: 0.0
REMARK  deltaGcompsolvpol: -1196.64
REMARK  deltaGcompsolvnonpol: 211.444
REMARK  deltaGprotsolvpol: -1219.71
REMARK  deltaGprotsolvnonpol: 208.651
REMARK  deltaGligsolvpol: -10.0674
REMARK  deltaGligsolvnonpol: 15.5638
REMARK  deltaGvdw: -28.4622
REMARK  deltaGelec: 0.0
REMARK  deltaG: -5.8626366
REMARK  Cluster: 3
REMARK  ClusterRank: 2
ATOM   4315 C    LIG     1      17.733  12.315   5.269  1.00  0.00      LIG  
ATOM   4316 C1   LIG     1      18.561  11.082   5.058  1.00  0.00      LIG  
ATOM   4317 C2   LIG     1      17.949  10.022   4.177  1.00  0.00      LIG  
ATOM   4318 C3   LIG     1      16.951  10.688   3.211  1.00  0.00      LIG  
ATOM   4319 C4   LIG     1      17.296  12.112   2.733  1.00  0.00      LIG  
ATOM   4320 C5   LIG     1      17.328  13.010   3.975  1.00  0.00      LIG  
ATOM   4321 C6   LIG     1      16.555   9.838   2.028  1.00  0.00      LIG  
ATOM   4322 C7   LIG     1      15.191  10.282   1.545  1.00  0.00      LIG  
ATOM   4323 C8   LIG     1      14.992  11.807   1.475  1.00  0.00      LIG  
ATOM   4324 C9   LIG     1      16.322  12.595   1.607  1.00  0.00      LIG  
ATOM   4325 C10  LIG     1      14.311  12.188   0.124  1.00  0.00      LIG  
ATOM   4326 C11  LIG     1      14.068  13.656   0.026  1.00  0.00      LIG  
ATOM   4327 C12  LIG     1      15.241  14.534   0.325  1.00  0.00      LIG  
ATOM   4328 C13  LIG     1      16.029  14.118   1.563  1.00  0.00      LIG  
ATOM   4329 C14  LIG     1      12.842  13.941  -0.447  1.00  0.00      LIG  
ATOM   4330 C15  LIG     1      12.077  12.689  -0.689  1.00  0.00      LIG  
ATOM   4331 C16  LIG     1      12.921  11.591  -0.081  1.00  0.00      LIG  
ATOM   4332 O    LIG     1      17.221  14.897   1.536  1.00  0.00      LIG  
ATOM   4333 C17  LIG     1      19.046   9.191   3.514  1.00  0.00      LIG  
ATOM   4334 C18  LIG     1      17.181   9.072   5.087  1.00  0.00      LIG  
ATOM   4335 C19  LIG     1      14.064  12.173   2.649  1.00  0.00      LIG  
ATOM   4336 C20  LIG     1      18.693  12.172   2.095  1.00  0.00      LIG  
ATOM   4337 H    LIG     1      16.887  12.393   0.697  1.00  0.00      LIG  
ATOM   4338 C21  LIG     1      12.179  15.213  -0.928  1.00  0.00      LIG  
ATOM   4339 C22  LIG     1      10.912  15.608  -0.169  1.00  0.00      LIG  
ATOM   4340 C23  LIG     1      11.088  15.914   1.320  1.00  0.00      LIG  
ATOM   4341 C24  LIG     1      11.076  14.681   2.192  1.00  0.00      LIG  
ATOM   4342 O1   LIG     1      10.096  16.865   1.707  1.00  0.00      LIG  
ATOM   4343 C25  LIG     1      15.121  11.788  -1.120  1.00  0.00      LIG  
ATOM   4344 O2   LIG     1      19.535  10.848   5.759  1.00  0.00      LIG  
ATOM   4345 H1   LIG     1      16.044  10.772   3.811  1.00  0.00      LIG  
ATOM   4346 C26  LIG     1      13.055  16.437  -1.112  1.00  0.00      LIG  
ATOM   4347 C27  LIG     1       9.931  13.743   2.371  1.00  0.00      LIG  
ATOM   4348 C28  LIG     1       8.598  13.963   1.739  1.00  0.00      LIG  
ATOM   4349 C29  LIG     1      10.255  12.335   2.728  1.00  0.00      LIG  
ATOM   4350 O3   LIG     1      10.266  14.706   3.399  1.00  0.00      LIG  
ATOM   4351 H2   LIG     1      18.294  13.008   5.901  1.00  0.00      LIG  
ATOM   4352 H3   LIG     1      16.836  12.020   5.818  1.00  0.00      LIG  
ATOM   4353 H4   LIG     1      18.013  13.844   3.801  1.00  0.00      LIG  
ATOM   4354 H5   LIG     1      16.345  13.451   4.154  1.00  0.00      LIG  
ATOM   4355 H6   LIG     1      16.492   8.783   2.306  1.00  0.00      LIG  
ATOM   4356 H7   LIG     1      17.285   9.916   1.219  1.00  0.00      LIG  
ATOM   4357 H8   LIG     1      14.450   9.864   2.232  1.00  0.00      LIG  
ATOM   4358 H9   LIG     1      14.993   9.787   0.595  1.00  0.00      LIG  
ATOM   4359 H10  LIG     1      14.940  15.572   0.468  1.00  0.00      LIG  
ATOM   4360 H11  LIG     1      15.905  14.535  -0.545  1.00  0.00      LIG  
ATOM   4361 H12  LIG     1      15.474  14.429   2.451  1.00  0.00      LIG  
ATOM   4362 H13  LIG     1      11.949  12.530  -1.763  1.00  0.00      LIG  
ATOM   4363 H14  LIG     1      11.090  12.715  -0.222  1.00  0.00      LIG  
ATOM   4364 H15  LIG     1      12.451  11.257   0.844  1.00  0.00      LIG  
ATOM   4365 H16  LIG     1      12.950  10.718  -0.740  1.00  0.00      LIG  
ATOM   4366 H17  LIG     1      16.948  15.821   1.406  1.00  0.00      LIG  
ATOM   4367 H18  LIG     1      19.713   8.761   4.268  1.00  0.00      LIG  
ATOM   4368 H19  LIG     1      19.665   9.784   2.840  1.00  0.00      LIG  
ATOM   4369 H20  LIG     1      18.625   8.355   2.949  1.00  0.00      LIG  
ATOM   4370 H21  LIG     1      16.381   9.592   5.623  1.00  0.00      LIG  
ATOM   4371 H22  LIG     1      17.842   8.624   5.835  1.00  0.00      LIG  
ATOM   4372 H23  LIG     1      16.730   8.261   4.509  1.00  0.00      LIG  
ATOM   4373 H24  LIG     1      14.563  12.083   3.613  1.00  0.00      LIG  
ATOM   4374 H25  LIG     1      13.196  11.513   2.696  1.00  0.00      LIG  
ATOM   4375 H26  LIG     1      13.700  13.196   2.591  1.00  0.00      LIG  
ATOM   4376 H27  LIG     1      18.794  11.440   1.290  1.00  0.00      LIG  
ATOM   4377 H28  LIG     1      19.490  11.990   2.817  1.00  0.00      LIG  
ATOM   4378 H29  LIG     1      18.896  13.153   1.665  1.00  0.00      LIG  
ATOM   4379 H30  LIG     1      11.843  14.973  -1.940  1.00  0.00      LIG  
ATOM   4380 H31  LIG     1      10.160  14.828  -0.299  1.00  0.00      LIG  
ATOM   4381 H32  LIG     1      10.497  16.488  -0.669  1.00  0.00      LIG  
ATOM   4382 H33  LIG     1      12.048  16.410   1.476  1.00  0.00      LIG  
ATOM   4383 H34  LIG     1      12.068  14.271   2.277  1.00  0.00      LIG  
ATOM   4384 H35  LIG     1       9.252  16.382   1.729  1.00  0.00      LIG  
ATOM   4385 H36  LIG     1      15.255  10.707  -1.187  1.00  0.00      LIG  
ATOM   4386 H37  LIG     1      16.111  12.248  -1.154  1.00  0.00      LIG  
ATOM   4387 H38  LIG     1      14.605  12.089  -2.038  1.00  0.00      LIG  
ATOM   4388 H39  LIG     1      13.924  16.206  -1.735  1.00  0.00      LIG  
ATOM   4389 H40  LIG     1      13.409  16.827  -0.155  1.00  0.00      LIG  
ATOM   4390 H41  LIG     1      12.488  17.233  -1.603  1.00  0.00      LIG  
ATOM   4391 H42  LIG     1       8.603  13.587   0.712  1.00  0.00      LIG  
ATOM   4392 H43  LIG     1       8.314  15.018   1.718  1.00  0.00      LIG  
ATOM   4393 H44  LIG     1       7.825  13.422   2.287  1.00  0.00      LIG  
ATOM   4394 H45  LIG     1      11.179  12.270   3.309  1.00  0.00      LIG  
ATOM   4395 H46  LIG     1       9.458  11.890   3.323  1.00  0.00      LIG  
ATOM   4396 H47  LIG     1      10.375  11.736   1.822  1.00  0.00      LIG  
TER
REMARK  Energy: 274.936
REMARK  SimpleFitness: 274.936
REMARK  FullFitness: -704.0918
REMARK  InterFull: -19.4738
REMARK  IntraFull: 304.288
REMARK  solvFull: -1200.25
REMARK  surfFull: 211.344
REMARK  extraFull: 0.0
REMARK  deltaGcompsolvpol: -1200.25
REMARK  deltaGcompsolvnonpol: 211.344
REMARK  deltaGprotsolvpol: -1219.71
REMARK  deltaGprotsolvnonpol: 208.651
REMARK  deltaGligsolvpol: -9.06523
REMARK  deltaGligsolvnonpol: 15.301
REMARK  deltaGvdw: -19.4738
REMARK  deltaGelec: 0.0
REMARK  deltaG: -5.279197
REMARK  Cluster: 3
REMARK  ClusterRank: 3
ATOM   4315 C    LIG     1      17.251  12.248   5.053  1.00  0.00      LIG  
ATOM   4316 C1   LIG     1      17.887  10.893   4.986  1.00  0.00      LIG  
ATOM   4317 C2   LIG     1      17.118   9.848   4.221  1.00  0.00      LIG  
ATOM   4318 C3   LIG     1      16.276  10.540   3.128  1.00  0.00      LIG  
ATOM   4319 C4   LIG     1      16.870  11.829   2.529  1.00  0.00      LIG  
ATOM   4320 C5   LIG     1      16.969  12.843   3.677  1.00  0.00      LIG  
ATOM   4321 C6   LIG     1      15.822   9.624   2.017  1.00  0.00      LIG  
ATOM   4322 C7   LIG     1      14.596  10.208   1.347  1.00  0.00      LIG  
ATOM   4323 C8   LIG     1      14.633  11.728   1.113  1.00  0.00      LIG  
ATOM   4324 C9   LIG     1      16.053  12.328   1.292  1.00  0.00      LIG  
ATOM   4325 C10  LIG     1      14.125  12.054  -0.328  1.00  0.00      LIG  
ATOM   4326 C11  LIG     1      14.102  13.529  -0.545  1.00  0.00      LIG  
ATOM   4327 C12  LIG     1      15.381  14.246  -0.250  1.00  0.00      LIG  
ATOM   4328 C13  LIG     1      15.999  13.862   1.087  1.00  0.00      LIG  
ATOM   4329 C14  LIG     1      12.914  13.968  -0.993  1.00  0.00      LIG  
ATOM   4330 C15  LIG     1      11.989  12.824  -1.213  1.00  0.00      LIG  
ATOM   4331 C16  LIG     1      12.681  11.632  -0.592  1.00  0.00      LIG  
ATOM   4332 O    LIG     1      17.295  14.456   1.087  1.00  0.00      LIG  
ATOM   4333 C17  LIG     1      18.066   8.761   3.719  1.00  0.00      LIG  
ATOM   4334 C18  LIG     1      16.179   9.175   5.211  1.00  0.00      LIG  
ATOM   4335 C19  LIG     1      13.677  12.349   2.155  1.00  0.00      LIG  
ATOM   4336 C20  LIG     1      18.289  11.605   1.976  1.00  0.00      LIG  
ATOM   4337 H    LIG     1      16.639  11.958   0.451  1.00  0.00      LIG  
ATOM   4338 C21  LIG     1      12.368  15.336  -1.336  1.00  0.00      LIG  
ATOM   4339 C22  LIG     1      11.200  15.748  -0.436  1.00  0.00      LIG  
ATOM   4340 C23  LIG     1      11.327  15.382   1.041  1.00  0.00      LIG  
ATOM   4341 C24  LIG     1      10.047  15.687   1.742  1.00  0.00      LIG  
ATOM   4342 O1   LIG     1      12.373  16.114   1.661  1.00  0.00      LIG  
ATOM   4343 C25  LIG     1      14.954  11.427  -1.457  1.00  0.00      LIG  
ATOM   4344 O2   LIG     1      18.879  10.618   5.645  1.00  0.00      LIG  
ATOM   4345 H1   LIG     1      15.363  10.831   3.650  1.00  0.00      LIG  
ATOM   4346 C26  LIG     1      13.342  16.493  -1.451  1.00  0.00      LIG  
ATOM   4347 C27  LIG     1       9.514  14.833   2.831  1.00  0.00      LIG  
ATOM   4348 C28  LIG     1      10.261  13.629   3.294  1.00  0.00      LIG  
ATOM   4349 C29  LIG     1       8.572  15.443   3.799  1.00  0.00      LIG  
ATOM   4350 O3   LIG     1       8.990  14.732   1.488  1.00  0.00      LIG  
ATOM   4351 H2   LIG     1      17.907  12.914   5.619  1.00  0.00      LIG  
ATOM   4352 H3   LIG     1      16.319  12.149   5.617  1.00  0.00      LIG  
ATOM   4353 H4   LIG     1      17.753  13.569   3.452  1.00  0.00      LIG  
ATOM   4354 H5   LIG     1      16.039  13.409   3.764  1.00  0.00      LIG  
ATOM   4355 H6   LIG     1      15.556   8.640   2.410  1.00  0.00      LIG  
ATOM   4356 H7   LIG     1      16.614   9.474   1.280  1.00  0.00      LIG  
ATOM   4357 H8   LIG     1      13.735   9.973   1.980  1.00  0.00      LIG  
ATOM   4358 H9   LIG     1      14.421   9.648   0.428  1.00  0.00      LIG  
ATOM   4359 H10  LIG     1      15.266  15.328  -0.260  1.00  0.00      LIG  
ATOM   4360 H11  LIG     1      16.091  14.029  -1.053  1.00  0.00      LIG  
ATOM   4361 H12  LIG     1      15.434  14.341   1.890  1.00  0.00      LIG  
ATOM   4362 H13  LIG     1      11.832  12.669  -2.285  1.00  0.00      LIG  
ATOM   4363 H14  LIG     1      11.016  12.980  -0.740  1.00  0.00      LIG  
ATOM   4364 H15  LIG     1      12.143  11.335   0.309  1.00  0.00      LIG  
ATOM   4365 H16  LIG     1      12.631  10.773  -1.267  1.00  0.00      LIG  
ATOM   4366 H17  LIG     1      17.175  15.384   0.825  1.00  0.00      LIG  
ATOM   4367 H18  LIG     1      18.644   8.338   4.546  1.00  0.00      LIG  
ATOM   4368 H19  LIG     1      18.781   9.145   2.988  1.00  0.00      LIG  
ATOM   4369 H20  LIG     1      17.517   7.934   3.263  1.00  0.00      LIG  
ATOM   4370 H21  LIG     1      15.472   9.889   5.646  1.00  0.00      LIG  
ATOM   4371 H22  LIG     1      16.735   8.719   6.035  1.00  0.00      LIG  
ATOM   4372 H23  LIG     1      15.604   8.389   4.718  1.00  0.00      LIG  
ATOM   4373 H24  LIG     1      14.090  12.308   3.163  1.00  0.00      LIG  
ATOM   4374 H25  LIG     1      12.724  11.818   2.194  1.00  0.00      LIG  
ATOM   4375 H26  LIG     1      13.452  13.397   1.958  1.00  0.00      LIG  
ATOM   4376 H27  LIG     1      18.306  10.794   1.245  1.00  0.00      LIG  
ATOM   4377 H28  LIG     1      19.015  11.368   2.753  1.00  0.00      LIG  
ATOM   4378 H29  LIG     1      18.668  12.496   1.476  1.00  0.00      LIG  
ATOM   4379 H30  LIG     1      11.958  15.236  -2.345  1.00  0.00      LIG  
ATOM   4380 H31  LIG     1      10.297  15.265  -0.814  1.00  0.00      LIG  
ATOM   4381 H32  LIG     1      11.036  16.825  -0.538  1.00  0.00      LIG  
ATOM   4382 H33  LIG     1      11.570  14.326   1.137  1.00  0.00      LIG  
ATOM   4383 H34  LIG     1       9.787  16.738   1.716  1.00  0.00      LIG  
ATOM   4384 H35  LIG     1      12.554  15.666   2.504  1.00  0.00      LIG  
ATOM   4385 H36  LIG     1      14.931  10.337  -1.418  1.00  0.00      LIG  
ATOM   4386 H37  LIG     1      16.001  11.738  -1.445  1.00  0.00      LIG  
ATOM   4387 H38  LIG     1      14.553  11.711  -2.436  1.00  0.00      LIG  
ATOM   4388 H39  LIG     1      14.174  16.239  -2.115  1.00  0.00      LIG  
ATOM   4389 H40  LIG     1      13.746  16.771  -0.475  1.00  0.00      LIG  
ATOM   4390 H41  LIG     1      12.837  17.370  -1.862  1.00  0.00      LIG  
ATOM   4391 H42  LIG     1       9.637  13.028   3.956  1.00  0.00      LIG  
ATOM   4392 H43  LIG     1      11.151  13.933   3.852  1.00  0.00      LIG  
ATOM   4393 H44  LIG     1      10.573  12.992   2.462  1.00  0.00      LIG  
ATOM   4394 H45  LIG     1       8.076  16.323   3.379  1.00  0.00      LIG  
ATOM   4395 H46  LIG     1       9.113  15.749   4.698  1.00  0.00      LIG  
ATOM   4396 H47  LIG     1       7.803  14.724   4.090  1.00  0.00      LIG  
TER
REMARK  Energy: 275.001
REMARK  SimpleFitness: 275.001
REMARK  FullFitness: -703.9763
REMARK  InterFull: -19.6523
REMARK  IntraFull: 304.352
REMARK  solvFull: -1200.06
REMARK  surfFull: 211.384
REMARK  extraFull: 0.0
REMARK  deltaGcompsolvpol: -1200.06
REMARK  deltaGcompsolvnonpol: 211.384
REMARK  deltaGprotsolvpol: -1219.71
REMARK  deltaGprotsolvnonpol: 208.651
REMARK  deltaGligsolvpol: -9.00979
REMARK  deltaGligsolvnonpol: 15.3002
REMARK  deltaGvdw: -19.6523
REMARK  deltaGelec: 0.0
REMARK  deltaG: -5.2839913
REMARK  Cluster: 3
REMARK  ClusterRank: 4
ATOM   4315 C    LIG     1      17.240  12.283   5.023  1.00  0.00      LIG  
ATOM   4316 C1   LIG     1      17.880  10.931   4.951  1.00  0.00      LIG  
ATOM   4317 C2   LIG     1      17.120   9.890   4.169  1.00  0.00      LIG  
ATOM   4318 C3   LIG     1      16.290  10.588   3.071  1.00  0.00      LIG  
ATOM   4319 C4   LIG     1      16.885  11.884   2.490  1.00  0.00      LIG  
ATOM   4320 C5   LIG     1      16.967  12.888   3.649  1.00  0.00      LIG  
ATOM   4321 C6   LIG     1      15.856   9.678   1.945  1.00  0.00      LIG  
ATOM   4322 C7   LIG     1      14.639  10.260   1.258  1.00  0.00      LIG  
ATOM   4323 C8   LIG     1      14.666  11.784   1.044  1.00  0.00      LIG  
ATOM   4324 C9   LIG     1      16.079  12.392   1.248  1.00  0.00      LIG  
ATOM   4325 C10  LIG     1      14.172  12.123  -0.400  1.00  0.00      LIG  
ATOM   4326 C11  LIG     1      14.137  13.601  -0.596  1.00  0.00      LIG  
ATOM   4327 C12  LIG     1      15.413  14.319  -0.285  1.00  0.00      LIG  
ATOM   4328 C13  LIG     1      16.017  13.928   1.056  1.00  0.00      LIG  
ATOM   4329 C14  LIG     1      12.946  14.037  -1.033  1.00  0.00      LIG  
ATOM   4330 C15  LIG     1      12.030  12.891  -1.275  1.00  0.00      LIG  
ATOM   4331 C16  LIG     1      12.735  11.690  -0.686  1.00  0.00      LIG  
ATOM   4332 O    LIG     1      17.307  14.532   1.078  1.00  0.00      LIG  
ATOM   4333 C17  LIG     1      18.076   8.809   3.671  1.00  0.00      LIG  
ATOM   4334 C18  LIG     1      16.169   9.211   5.143  1.00  0.00      LIG  
ATOM   4335 C19  LIG     1      13.692  12.383   2.080  1.00  0.00      LIG  
ATOM   4336 C20  LIG     1      18.310  11.671   1.950  1.00  0.00      LIG  
ATOM   4337 H    LIG     1      16.679  12.035   0.410  1.00  0.00      LIG  
ATOM   4338 C21  LIG     1      12.386  15.407  -1.352  1.00  0.00      LIG  
ATOM   4339 C22  LIG     1      11.214  15.795  -0.444  1.00  0.00      LIG  
ATOM   4340 C23  LIG     1      11.349  15.416   1.031  1.00  0.00      LIG  
ATOM   4341 C24  LIG     1      10.074  15.718   1.746  1.00  0.00      LIG  
ATOM   4342 O1   LIG     1      12.403  16.139   1.650  1.00  0.00      LIG  
ATOM   4343 C25  LIG     1      15.025  11.523  -1.528  1.00  0.00      LIG  
ATOM   4344 O2   LIG     1      18.863  10.651   5.621  1.00  0.00      LIG  
ATOM   4345 H1   LIG     1      15.368  10.870   3.582  1.00  0.00      LIG  
ATOM   4346 C26  LIG     1      13.355  16.570  -1.452  1.00  0.00      LIG  
ATOM   4347 C27  LIG     1       9.539  14.850   2.824  1.00  0.00      LIG  
ATOM   4348 C28  LIG     1      10.272  13.630   3.262  1.00  0.00      LIG  
ATOM   4349 C29  LIG     1       8.601  15.445   3.807  1.00  0.00      LIG  
ATOM   4350 O3   LIG     1       9.010  14.773   1.482  1.00  0.00      LIG  
ATOM   4351 H2   LIG     1      17.890  12.946   5.600  1.00  0.00      LIG  
ATOM   4352 H3   LIG     1      16.304  12.176   5.578  1.00  0.00      LIG  
ATOM   4353 H4   LIG     1      17.751  13.620   3.437  1.00  0.00      LIG  
ATOM   4354 H5   LIG     1      16.034  13.449   3.731  1.00  0.00      LIG  
ATOM   4355 H6   LIG     1      15.589   8.690   2.327  1.00  0.00      LIG  
ATOM   4356 H7   LIG     1      16.661   9.537   1.220  1.00  0.00      LIG  
ATOM   4357 H8   LIG     1      13.768  10.010   1.870  1.00  0.00      LIG  
ATOM   4358 H9   LIG     1      14.489   9.711   0.329  1.00  0.00      LIG  
ATOM   4359 H10  LIG     1      15.299  15.401  -0.294  1.00  0.00      LIG  
ATOM   4360 H11  LIG     1      16.133  14.106  -1.081  1.00  0.00      LIG  
ATOM   4361 H12  LIG     1      15.437  14.394   1.856  1.00  0.00      LIG  
ATOM   4362 H13  LIG     1      11.867  12.759  -2.349  1.00  0.00      LIG  
ATOM   4363 H14  LIG     1      11.059  13.027  -0.792  1.00  0.00      LIG  
ATOM   4364 H15  LIG     1      12.197  11.359   0.203  1.00  0.00      LIG  
ATOM   4365 H16  LIG     1      12.701  10.851  -1.386  1.00  0.00      LIG  
ATOM   4366 H17  LIG     1      17.186  15.455   0.801  1.00  0.00      LIG  
ATOM   4367 H18  LIG     1      18.645   8.381   4.503  1.00  0.00      LIG  
ATOM   4368 H19  LIG     1      18.799   9.198   2.952  1.00  0.00      LIG  
ATOM   4369 H20  LIG     1      17.534   7.984   3.203  1.00  0.00      LIG  
ATOM   4370 H21  LIG     1      15.454   9.921   5.570  1.00  0.00      LIG  
ATOM   4371 H22  LIG     1      16.715   8.752   5.973  1.00  0.00      LIG  
ATOM   4372 H23  LIG     1      15.604   8.426   4.638  1.00  0.00      LIG  
ATOM   4373 H24  LIG     1      14.094  12.340   3.092  1.00  0.00      LIG  
ATOM   4374 H25  LIG     1      12.744  11.842   2.103  1.00  0.00      LIG  
ATOM   4375 H26  LIG     1      13.458  13.431   1.891  1.00  0.00      LIG  
ATOM   4376 H27  LIG     1      18.336  10.869   1.209  1.00  0.00      LIG  
ATOM   4377 H28  LIG     1      19.029  11.425   2.732  1.00  0.00      LIG  
ATOM   4378 H29  LIG     1      18.692  12.569   1.465  1.00  0.00      LIG  
ATOM   4379 H30  LIG     1      11.976  15.320  -2.361  1.00  0.00      LIG  
ATOM   4380 H31  LIG     1      10.314  15.307  -0.825  1.00  0.00      LIG  
ATOM   4381 H32  LIG     1      11.034  16.870  -0.538  1.00  0.00      LIG  
ATOM   4382 H33  LIG     1      11.591  14.358   1.116  1.00  0.00      LIG  
ATOM   4383 H34  LIG     1       9.818  16.770   1.736  1.00  0.00      LIG  
ATOM   4384 H35  LIG     1      12.646  15.638   2.447  1.00  0.00      LIG  
ATOM   4385 H36  LIG     1      15.033  10.432  -1.493  1.00  0.00      LIG  
ATOM   4386 H37  LIG     1      16.063  11.863  -1.508  1.00  0.00      LIG  
ATOM   4387 H38  LIG     1      14.622  11.801  -2.507  1.00  0.00      LIG  
ATOM   4388 H39  LIG     1      14.179  16.333  -2.131  1.00  0.00      LIG  
ATOM   4389 H40  LIG     1      13.771  16.831  -0.476  1.00  0.00      LIG  
ATOM   4390 H41  LIG     1      12.842  17.454  -1.840  1.00  0.00      LIG  
ATOM   4391 H42  LIG     1      11.178  13.912   3.804  1.00  0.00      LIG  
ATOM   4392 H43  LIG     1      10.555  12.996   2.416  1.00  0.00      LIG  
ATOM   4393 H44  LIG     1       9.648  13.034   3.930  1.00  0.00      LIG  
ATOM   4394 H45  LIG     1       8.142  16.362   3.424  1.00  0.00      LIG  
ATOM   4395 H46  LIG     1       9.136  15.690   4.728  1.00  0.00      LIG  
ATOM   4396 H47  LIG     1       7.803  14.740   4.052  1.00  0.00      LIG  
TER
REMARK  Energy: 278.294
REMARK  SimpleFitness: 278.294
REMARK  FullFitness: -700.8496
REMARK  InterFull: -18.8466
REMARK  IntraFull: 306.414
REMARK  solvFull: -1200.49
REMARK  surfFull: 212.073
REMARK  extraFull: 0.0
REMARK  deltaGcompsolvpol: -1200.49
REMARK  deltaGcompsolvnonpol: 212.073
REMARK  deltaGprotsolvpol: -1219.71
REMARK  deltaGprotsolvnonpol: 208.651
REMARK  deltaGligsolvpol: -10.13
REMARK  deltaGligsolvnonpol: 15.4524
REMARK  deltaGvdw: -18.8466
REMARK  deltaGelec: 0.0
REMARK  deltaG: -5.114746
REMARK  Cluster: 3
REMARK  ClusterRank: 5
ATOM   4315 C    LIG     1      17.582  11.271   4.504  1.00  0.00      LIG  
ATOM   4316 C1   LIG     1      18.297   9.954   4.532  1.00  0.00      LIG  
ATOM   4317 C2   LIG     1      17.553   8.791   3.924  1.00  0.00      LIG  
ATOM   4318 C3   LIG     1      16.542   9.324   2.887  1.00  0.00      LIG  
ATOM   4319 C4   LIG     1      16.979  10.566   2.087  1.00  0.00      LIG  
ATOM   4320 C5   LIG     1      17.160  11.703   3.101  1.00  0.00      LIG  
ATOM   4321 C6   LIG     1      15.993   8.282   1.942  1.00  0.00      LIG  
ATOM   4322 C7   LIG     1      14.649   8.747   1.423  1.00  0.00      LIG  
ATOM   4323 C8   LIG     1      14.575  10.233   1.027  1.00  0.00      LIG  
ATOM   4324 C9   LIG     1      15.984  10.884   0.921  1.00  0.00      LIG  
ATOM   4325 C10  LIG     1      13.836  10.374  -0.341  1.00  0.00      LIG  
ATOM   4326 C11  LIG     1      13.761  11.809  -0.717  1.00  0.00      LIG  
ATOM   4327 C12  LIG     1      15.048  12.562  -0.754  1.00  0.00      LIG  
ATOM   4328 C13  LIG     1      15.849  12.379   0.528  1.00  0.00      LIG  
ATOM   4329 C14  LIG     1      12.510  12.227  -0.935  1.00  0.00      LIG  
ATOM   4330 C15  LIG     1      11.530  11.138  -0.726  1.00  0.00      LIG  
ATOM   4331 C16  LIG     1      12.367   9.940  -0.321  1.00  0.00      LIG  
ATOM   4332 O    LIG     1      17.107  12.998   0.284  1.00  0.00      LIG  
ATOM   4333 C17  LIG     1      18.534   7.739   3.410  1.00  0.00      LIG  
ATOM   4334 C18  LIG     1      16.787   8.130   5.058  1.00  0.00      LIG  
ATOM   4335 C19  LIG     1      13.752  10.946   2.124  1.00  0.00      LIG  
ATOM   4336 C20  LIG     1      18.333  10.345   1.394  1.00  0.00      LIG  
ATOM   4337 H    LIG     1      16.462  10.415   0.060  1.00  0.00      LIG  
ATOM   4338 C21  LIG     1      11.991  13.592  -1.285  1.00  0.00      LIG  
ATOM   4339 C22  LIG     1      12.299  14.594  -0.166  1.00  0.00      LIG  
ATOM   4340 C23  LIG     1      11.254  15.695   0.028  1.00  0.00      LIG  
ATOM   4341 C24  LIG     1       9.898  15.239   0.497  1.00  0.00      LIG  
ATOM   4342 O1   LIG     1      11.095  16.445  -1.169  1.00  0.00      LIG  
ATOM   4343 C25  LIG     1      14.492   9.617  -1.504  1.00  0.00      LIG  
ATOM   4344 O2   LIG     1      19.282   9.785   5.239  1.00  0.00      LIG  
ATOM   4345 H1   LIG     1      15.686   9.626   3.493  1.00  0.00      LIG  
ATOM   4346 C26  LIG     1      12.549  14.039  -2.631  1.00  0.00      LIG  
ATOM   4347 C27  LIG     1       9.635  14.948   1.935  1.00  0.00      LIG  
ATOM   4348 C28  LIG     1      10.714  14.929   2.963  1.00  0.00      LIG  
ATOM   4349 C29  LIG     1       8.254  15.162   2.440  1.00  0.00      LIG  
ATOM   4350 O3   LIG     1       9.762  13.878   0.971  1.00  0.00      LIG  
ATOM   4351 H2   LIG     1      18.235  12.031   4.942  1.00  0.00      LIG  
ATOM   4352 H3   LIG     1      16.703  11.179   5.147  1.00  0.00      LIG  
ATOM   4353 H4   LIG     1      17.903  12.409   2.718  1.00  0.00      LIG  
ATOM   4354 H5   LIG     1      16.231  12.266   3.212  1.00  0.00      LIG  
ATOM   4355 H6   LIG     1      15.851   7.327   2.453  1.00  0.00      LIG  
ATOM   4356 H7   LIG     1      16.677   8.097   1.111  1.00  0.00      LIG  
ATOM   4357 H8   LIG     1      13.913   8.560   2.207  1.00  0.00      LIG  
ATOM   4358 H9   LIG     1      14.355   8.080   0.612  1.00  0.00      LIG  
ATOM   4359 H10  LIG     1      14.889  13.629  -0.924  1.00  0.00      LIG  
ATOM   4360 H11  LIG     1      15.639  12.219  -1.609  1.00  0.00      LIG  
ATOM   4361 H12  LIG     1      15.371  12.945   1.331  1.00  0.00      LIG  
ATOM   4362 H13  LIG     1      10.969  10.933  -1.642  1.00  0.00      LIG  
ATOM   4363 H14  LIG     1      10.825  11.400   0.068  1.00  0.00      LIG  
ATOM   4364 H15  LIG     1      12.038   9.555   0.646  1.00  0.00      LIG  
ATOM   4365 H16  LIG     1      12.197   9.125  -1.031  1.00  0.00      LIG  
ATOM   4366 H17  LIG     1      16.917  13.874  -0.094  1.00  0.00      LIG  
ATOM   4367 H18  LIG     1      19.201   7.409   4.211  1.00  0.00      LIG  
ATOM   4368 H19  LIG     1      19.167   8.118   2.606  1.00  0.00      LIG  
ATOM   4369 H20  LIG     1      18.011   6.852   3.045  1.00  0.00      LIG  
ATOM   4370 H21  LIG     1      16.024   8.797   5.471  1.00  0.00      LIG  
ATOM   4371 H22  LIG     1      17.456   7.847   5.876  1.00  0.00      LIG  
ATOM   4372 H23  LIG     1      16.293   7.222   4.706  1.00  0.00      LIG  
ATOM   4373 H24  LIG     1      14.292  11.002   3.068  1.00  0.00      LIG  
ATOM   4374 H25  LIG     1      12.821  10.417   2.335  1.00  0.00      LIG  
ATOM   4375 H26  LIG     1      13.482  11.970   1.860  1.00  0.00      LIG  
ATOM   4376 H27  LIG     1      18.323   9.438   0.784  1.00  0.00      LIG  
ATOM   4377 H28  LIG     1      19.156  10.259   2.105  1.00  0.00      LIG  
ATOM   4378 H29  LIG     1      18.594  11.173   0.736  1.00  0.00      LIG  
ATOM   4379 H30  LIG     1      10.907  13.506  -1.390  1.00  0.00      LIG  
ATOM   4380 H31  LIG     1      13.256  15.070  -0.398  1.00  0.00      LIG  
ATOM   4381 H32  LIG     1      12.426  14.079   0.792  1.00  0.00      LIG  
ATOM   4382 H33  LIG     1      11.650  16.398   0.763  1.00  0.00      LIG  
ATOM   4383 H34  LIG     1       9.079  15.655  -0.076  1.00  0.00      LIG  
ATOM   4384 H35  LIG     1      10.460  17.153  -0.969  1.00  0.00      LIG  
ATOM   4385 H36  LIG     1      14.454   8.536  -1.355  1.00  0.00      LIG  
ATOM   4386 H37  LIG     1      15.536   9.896  -1.662  1.00  0.00      LIG  
ATOM   4387 H38  LIG     1      13.965   9.818  -2.442  1.00  0.00      LIG  
ATOM   4388 H39  LIG     1      12.378  13.277  -3.398  1.00  0.00      LIG  
ATOM   4389 H40  LIG     1      13.622  14.234  -2.577  1.00  0.00      LIG  
ATOM   4390 H41  LIG     1      12.066  14.958  -2.968  1.00  0.00      LIG  
ATOM   4391 H42  LIG     1      10.276  14.998   3.963  1.00  0.00      LIG  
ATOM   4392 H43  LIG     1      11.395  15.774   2.836  1.00  0.00      LIG  
ATOM   4393 H44  LIG     1      11.297  14.004   2.919  1.00  0.00      LIG  
ATOM   4394 H45  LIG     1       7.510  14.975   1.660  1.00  0.00      LIG  
ATOM   4395 H46  LIG     1       8.134  16.191   2.789  1.00  0.00      LIG  
ATOM   4396 H47  LIG     1       8.056  14.490   3.278  1.00  0.00      LIG  
TER
REMARK  Energy: 278.688
REMARK  SimpleFitness: 278.688
REMARK  FullFitness: -700.69165
REMARK  InterFull: -18.7517
REMARK  IntraFull: 306.583
REMARK  solvFull: -1200.7
REMARK  surfFull: 212.177
REMARK  extraFull: 0.0
REMARK  deltaGcompsolvpol: -1200.7
REMARK  deltaGcompsolvnonpol: 212.177
REMARK  deltaGprotsolvpol: -1219.71
REMARK  deltaGprotsolvnonpol: 208.651
REMARK  deltaGligsolvpol: -10.1661
REMARK  deltaGligsolvnonpol: 15.4544
REMARK  deltaGvdw: -18.7517
REMARK  deltaGelec: 0.0
REMARK  deltaG: -5.1067595
REMARK  Cluster: 3
REMARK  ClusterRank: 6
ATOM   4315 C    LIG     1      17.665  11.177   4.396  1.00  0.00      LIG  
ATOM   4316 C1   LIG     1      18.371   9.855   4.384  1.00  0.00      LIG  
ATOM   4317 C2   LIG     1      17.597   8.705   3.787  1.00  0.00      LIG  
ATOM   4318 C3   LIG     1      16.560   9.261   2.788  1.00  0.00      LIG  
ATOM   4319 C4   LIG     1      16.983  10.509   1.991  1.00  0.00      LIG  
ATOM   4320 C5   LIG     1      17.204  11.632   3.012  1.00  0.00      LIG  
ATOM   4321 C6   LIG     1      15.977   8.235   1.847  1.00  0.00      LIG  
ATOM   4322 C7   LIG     1      14.620   8.719   1.381  1.00  0.00      LIG  
ATOM   4323 C8   LIG     1      14.548  10.207   0.990  1.00  0.00      LIG  
ATOM   4324 C9   LIG     1      15.959  10.849   0.855  1.00  0.00      LIG  
ATOM   4325 C10  LIG     1      13.777  10.360  -0.359  1.00  0.00      LIG  
ATOM   4326 C11  LIG     1      13.708  11.796  -0.737  1.00  0.00      LIG  
ATOM   4327 C12  LIG     1      14.998  12.542  -0.788  1.00  0.00      LIG  
ATOM   4328 C13  LIG     1      15.822  12.347   0.478  1.00  0.00      LIG  
ATOM   4329 C14  LIG     1      12.459  12.221  -0.958  1.00  0.00      LIG  
ATOM   4330 C15  LIG     1      11.473  11.137  -0.743  1.00  0.00      LIG  
ATOM   4331 C16  LIG     1      12.303   9.943  -0.307  1.00  0.00      LIG  
ATOM   4332 O    LIG     1      17.077  12.966   0.215  1.00  0.00      LIG  
ATOM   4333 C17  LIG     1      18.552   7.652   3.227  1.00  0.00      LIG  
ATOM   4334 C18  LIG     1      16.865   8.035   4.939  1.00  0.00      LIG  
ATOM   4335 C19  LIG     1      13.760  10.921   2.110  1.00  0.00      LIG  
ATOM   4336 C20  LIG     1      18.316  10.287   1.258  1.00  0.00      LIG  
ATOM   4337 H    LIG     1      16.409  10.385  -0.023  1.00  0.00      LIG  
ATOM   4338 C21  LIG     1      11.946  13.587  -1.320  1.00  0.00      LIG  
ATOM   4339 C22  LIG     1      12.256  14.594  -0.206  1.00  0.00      LIG  
ATOM   4340 C23  LIG     1      11.216  15.699   0.003  1.00  0.00      LIG  
ATOM   4341 C24  LIG     1       9.865  15.248   0.488  1.00  0.00      LIG  
ATOM   4342 O1   LIG     1      11.051  16.455  -1.190  1.00  0.00      LIG  
ATOM   4343 C25  LIG     1      14.397   9.597  -1.538  1.00  0.00      LIG  
ATOM   4344 O2   LIG     1      19.374   9.670   5.058  1.00  0.00      LIG  
ATOM   4345 H1   LIG     1      15.725   9.563   3.423  1.00  0.00      LIG  
ATOM   4346 C26  LIG     1      12.504  14.034  -2.665  1.00  0.00      LIG  
ATOM   4347 C27  LIG     1       9.640  14.888   1.916  1.00  0.00      LIG  
ATOM   4348 C28  LIG     1      10.752  14.795   2.909  1.00  0.00      LIG  
ATOM   4349 C29  LIG     1       8.278  15.090   2.476  1.00  0.00      LIG  
ATOM   4350 O3   LIG     1       9.712  13.869   0.896  1.00  0.00      LIG  
ATOM   4351 H2   LIG     1      18.337  11.925   4.823  1.00  0.00      LIG  
ATOM   4352 H3   LIG     1      16.806  11.084   5.067  1.00  0.00      LIG  
ATOM   4353 H4   LIG     1      17.941  12.336   2.617  1.00  0.00      LIG  
ATOM   4354 H5   LIG     1      16.283  12.201   3.157  1.00  0.00      LIG  
ATOM   4355 H6   LIG     1      15.843   7.274   2.350  1.00  0.00      LIG  
ATOM   4356 H7   LIG     1      16.633   8.062   0.990  1.00  0.00      LIG  
ATOM   4357 H8   LIG     1      13.914   8.541   2.195  1.00  0.00      LIG  
ATOM   4358 H9   LIG     1      14.285   8.058   0.581  1.00  0.00      LIG  
ATOM   4359 H10  LIG     1      14.841  13.611  -0.949  1.00  0.00      LIG  
ATOM   4360 H11  LIG     1      15.570  12.203  -1.656  1.00  0.00      LIG  
ATOM   4361 H12  LIG     1      15.362  12.909   1.294  1.00  0.00      LIG  
ATOM   4362 H13  LIG     1      10.925  10.919  -1.664  1.00  0.00      LIG  
ATOM   4363 H14  LIG     1      10.753  11.413   0.032  1.00  0.00      LIG  
ATOM   4364 H15  LIG     1      11.980   9.593   0.675  1.00  0.00      LIG  
ATOM   4365 H16  LIG     1      12.117   9.106  -0.987  1.00  0.00      LIG  
ATOM   4366 H17  LIG     1      16.884  13.838  -0.169  1.00  0.00      LIG  
ATOM   4367 H18  LIG     1      19.261   7.324   3.993  1.00  0.00      LIG  
ATOM   4368 H19  LIG     1      19.141   8.026   2.389  1.00  0.00      LIG  
ATOM   4369 H20  LIG     1      18.010   6.763   2.893  1.00  0.00      LIG  
ATOM   4370 H21  LIG     1      16.122   8.703   5.387  1.00  0.00      LIG  
ATOM   4371 H22  LIG     1      17.559   7.737   5.730  1.00  0.00      LIG  
ATOM   4372 H23  LIG     1      16.352   7.134   4.596  1.00  0.00      LIG  
ATOM   4373 H24  LIG     1      14.333  10.978   3.035  1.00  0.00      LIG  
ATOM   4374 H25  LIG     1      12.839  10.389   2.353  1.00  0.00      LIG  
ATOM   4375 H26  LIG     1      13.481  11.944   1.853  1.00  0.00      LIG  
ATOM   4376 H27  LIG     1      18.274   9.400   0.621  1.00  0.00      LIG  
ATOM   4377 H28  LIG     1      19.157  10.168   1.942  1.00  0.00      LIG  
ATOM   4378 H29  LIG     1      18.573  11.131   0.618  1.00  0.00      LIG  
ATOM   4379 H30  LIG     1      10.862  13.499  -1.428  1.00  0.00      LIG  
ATOM   4380 H31  LIG     1      13.210  15.074  -0.443  1.00  0.00      LIG  
ATOM   4381 H32  LIG     1      12.393  14.076   0.747  1.00  0.00      LIG  
ATOM   4382 H33  LIG     1      11.617  16.396   0.742  1.00  0.00      LIG  
ATOM   4383 H34  LIG     1       9.041  15.720  -0.034  1.00  0.00      LIG  
ATOM   4384 H35  LIG     1      10.401  17.152  -0.991  1.00  0.00      LIG  
ATOM   4385 H36  LIG     1      14.355   8.517  -1.384  1.00  0.00      LIG  
ATOM   4386 H37  LIG     1      15.438   9.870  -1.723  1.00  0.00      LIG  
ATOM   4387 H38  LIG     1      13.846   9.799  -2.463  1.00  0.00      LIG  
ATOM   4388 H39  LIG     1      12.348  13.269  -3.431  1.00  0.00      LIG  
ATOM   4389 H40  LIG     1      13.574  14.245  -2.605  1.00  0.00      LIG  
ATOM   4390 H41  LIG     1      12.009  14.945  -3.006  1.00  0.00      LIG  
ATOM   4391 H42  LIG     1      10.346  14.697   3.918  1.00  0.00      LIG  
ATOM   4392 H43  LIG     1      11.377  15.690   2.885  1.00  0.00      LIG  
ATOM   4393 H44  LIG     1      11.390  13.924   2.724  1.00  0.00      LIG  
ATOM   4394 H45  LIG     1       7.513  15.038   1.696  1.00  0.00      LIG  
ATOM   4395 H46  LIG     1       8.207  16.066   2.962  1.00  0.00      LIG  
ATOM   4396 H47  LIG     1       8.059  14.321   3.221  1.00  0.00      LIG  
TER
REMARK  Energy: 283.951
REMARK  SimpleFitness: 283.951
REMARK  FullFitness: -693.91736
REMARK  InterFull: -14.4323
REMARK  IntraFull: 307.597
REMARK  solvFull: -1199.9
REMARK  surfFull: 212.818
REMARK  extraFull: 0.0
REMARK  deltaGcompsolvpol: -1199.9
REMARK  deltaGcompsolvnonpol: 212.818
REMARK  deltaGprotsolvpol: -1219.71
REMARK  deltaGprotsolvnonpol: 208.651
REMARK  deltaGligsolvpol: -9.46933
REMARK  deltaGligsolvnonpol: 15.3882
REMARK  deltaGvdw: -14.4323
REMARK  deltaGelec: 0.0
REMARK  deltaG: -4.624931
REMARK  Cluster: 3
REMARK  ClusterRank: 7
ATOM   4315 C    LIG     1      17.958  10.410   4.027  1.00  0.00      LIG  
ATOM   4316 C1   LIG     1      18.625   9.108   3.691  1.00  0.00      LIG  
ATOM   4317 C2   LIG     1      17.785   8.115   2.925  1.00  0.00      LIG  
ATOM   4318 C3   LIG     1      16.693   8.874   2.145  1.00  0.00      LIG  
ATOM   4319 C4   LIG     1      17.085  10.257   1.596  1.00  0.00      LIG  
ATOM   4320 C5   LIG     1      17.384  11.140   2.813  1.00  0.00      LIG  
ATOM   4321 C6   LIG     1      16.025   8.069   1.057  1.00  0.00      LIG  
ATOM   4322 C7   LIG     1      14.642   8.636   0.822  1.00  0.00      LIG  
ATOM   4323 C8   LIG     1      14.583  10.171   0.725  1.00  0.00      LIG  
ATOM   4324 C9   LIG     1      15.992  10.821   0.627  1.00  0.00      LIG  
ATOM   4325 C10  LIG     1      13.741  10.582  -0.522  1.00  0.00      LIG  
ATOM   4326 C11  LIG     1      13.678  12.061  -0.632  1.00  0.00      LIG  
ATOM   4327 C12  LIG     1      14.972  12.802  -0.593  1.00  0.00      LIG  
ATOM   4328 C13  LIG     1      15.853  12.364   0.570  1.00  0.00      LIG  
ATOM   4329 C14  LIG     1      12.429  12.513  -0.786  1.00  0.00      LIG  
ATOM   4330 C15  LIG     1      11.444  11.409  -0.776  1.00  0.00      LIG  
ATOM   4331 C16  LIG     1      12.266  10.174  -0.464  1.00  0.00      LIG  
ATOM   4332 O    LIG     1      17.098  13.024   0.372  1.00  0.00      LIG  
ATOM   4333 C17  LIG     1      18.676   7.201   2.085  1.00  0.00      LIG  
ATOM   4334 C18  LIG     1      17.117   7.219   3.956  1.00  0.00      LIG  
ATOM   4335 C19  LIG     1      13.878  10.664   2.006  1.00  0.00      LIG  
ATOM   4336 C20  LIG     1      18.363  10.195   0.743  1.00  0.00      LIG  
ATOM   4337 H    LIG     1      16.378  10.547  -0.355  1.00  0.00      LIG  
ATOM   4338 C21  LIG     1      11.923  13.914  -0.959  1.00  0.00      LIG  
ATOM   4339 C22  LIG     1      12.290  14.777   0.248  1.00  0.00      LIG  
ATOM   4340 C23  LIG     1      11.251  15.834   0.622  1.00  0.00      LIG  
ATOM   4341 C24  LIG     1       9.943  15.327   1.163  1.00  0.00      LIG  
ATOM   4342 O1   LIG     1      10.978  16.670  -0.492  1.00  0.00      LIG  
ATOM   4343 C25  LIG     1      14.276  10.051  -1.859  1.00  0.00      LIG  
ATOM   4344 O2   LIG     1      19.661   8.773   4.244  1.00  0.00      LIG  
ATOM   4345 H1   LIG     1      15.911   9.045   2.889  1.00  0.00      LIG  
ATOM   4346 C26  LIG     1      12.451  14.503  -2.260  1.00  0.00      LIG  
ATOM   4347 C27  LIG     1       9.814  14.825   2.557  1.00  0.00      LIG  
ATOM   4348 C28  LIG     1      10.969  14.575   3.464  1.00  0.00      LIG  
ATOM   4349 C29  LIG     1       8.501  15.042   3.218  1.00  0.00      LIG  
ATOM   4350 O3   LIG     1       9.802  13.915   1.433  1.00  0.00      LIG  
ATOM   4351 H2   LIG     1      18.688  11.051   4.528  1.00  0.00      LIG  
ATOM   4352 H3   LIG     1      17.161  10.192   4.744  1.00  0.00      LIG  
ATOM   4353 H4   LIG     1      18.084  11.927   2.522  1.00  0.00      LIG  
ATOM   4354 H5   LIG     1      16.475  11.646   3.147  1.00  0.00      LIG  
ATOM   4355 H6   LIG     1      15.920   7.022   1.351  1.00  0.00      LIG  
ATOM   4356 H7   LIG     1      16.607   8.088   0.132  1.00  0.00      LIG  
ATOM   4357 H8   LIG     1      14.011   8.314   1.655  1.00  0.00      LIG  
ATOM   4358 H9   LIG     1      14.218   8.142  -0.052  1.00  0.00      LIG  
ATOM   4359 H10  LIG     1      14.822  13.884  -0.541  1.00  0.00      LIG  
ATOM   4360 H11  LIG     1      15.500  12.631  -1.535  1.00  0.00      LIG  
ATOM   4361 H12  LIG     1      15.439  12.751   1.505  1.00  0.00      LIG  
ATOM   4362 H13  LIG     1      10.958  11.320  -1.752  1.00  0.00      LIG  
ATOM   4363 H14  LIG     1      10.680  11.569  -0.009  1.00  0.00      LIG  
ATOM   4364 H15  LIG     1      11.960   9.773   0.503  1.00  0.00      LIG  
ATOM   4365 H16  LIG     1      12.048   9.388  -1.191  1.00  0.00      LIG  
ATOM   4366 H17  LIG     1      16.891  13.960   0.207  1.00  0.00      LIG  
ATOM   4367 H18  LIG     1      19.427   6.710   2.712  1.00  0.00      LIG  
ATOM   4368 H19  LIG     1      19.217   7.744   1.309  1.00  0.00      LIG  
ATOM   4369 H20  LIG     1      18.094   6.410   1.607  1.00  0.00      LIG  
ATOM   4370 H21  LIG     1      16.480   7.794   4.635  1.00  0.00      LIG  
ATOM   4371 H22  LIG     1      17.861   6.696   4.564  1.00  0.00      LIG  
ATOM   4372 H23  LIG     1      16.496   6.464   3.467  1.00  0.00      LIG  
ATOM   4373 H24  LIG     1      14.513  10.548   2.884  1.00  0.00      LIG  
ATOM   4374 H25  LIG     1      12.971  10.093   2.209  1.00  0.00      LIG  
ATOM   4375 H26  LIG     1      13.589  11.716   1.959  1.00  0.00      LIG  
ATOM   4376 H27  LIG     1      18.271   9.451  -0.052  1.00  0.00      LIG  
ATOM   4377 H28  LIG     1      19.247   9.952   1.333  1.00  0.00      LIG  
ATOM   4378 H29  LIG     1      18.579  11.150   0.265  1.00  0.00      LIG  
ATOM   4379 H30  LIG     1      10.833  13.864  -1.030  1.00  0.00      LIG  
ATOM   4380 H31  LIG     1      13.228  15.290   0.017  1.00  0.00      LIG  
ATOM   4381 H32  LIG     1      12.480  14.157   1.129  1.00  0.00      LIG  
ATOM   4382 H33  LIG     1      11.699  16.477   1.383  1.00  0.00      LIG  
ATOM   4383 H34  LIG     1       9.083  15.844   0.754  1.00  0.00      LIG  
ATOM   4384 H35  LIG     1      10.171  16.318  -0.901  1.00  0.00      LIG  
ATOM   4385 H36  LIG     1      14.223   8.962  -1.907  1.00  0.00      LIG  
ATOM   4386 H37  LIG     1      15.310  10.345  -2.053  1.00  0.00      LIG  
ATOM   4387 H38  LIG     1      13.677  10.428  -2.694  1.00  0.00      LIG  
ATOM   4388 H39  LIG     1      12.176  13.875  -3.112  1.00  0.00      LIG  
ATOM   4389 H40  LIG     1      13.539  14.597  -2.245  1.00  0.00      LIG  
ATOM   4390 H41  LIG     1      12.040  15.499  -2.437  1.00  0.00      LIG  
ATOM   4391 H42  LIG     1      11.105  13.501   3.624  1.00  0.00      LIG  
ATOM   4392 H43  LIG     1      10.775  15.032   4.436  1.00  0.00      LIG  
ATOM   4393 H44  LIG     1      11.904  14.990   3.085  1.00  0.00      LIG  
ATOM   4394 H45  LIG     1       8.425  16.079   3.555  1.00  0.00      LIG  
ATOM   4395 H46  LIG     1       8.402  14.393   4.090  1.00  0.00      LIG  
ATOM   4396 H47  LIG     1       7.670  14.844   2.535  1.00  0.00      LIG  
TER
REMARK  Energy: 273.119
REMARK  SimpleFitness: 273.119
REMARK  FullFitness: -705.428
REMARK  InterFull: -31.747
REMARK  IntraFull: 304.404
REMARK  solvFull: -1190.19
REMARK  surfFull: 212.105
REMARK  extraFull: 0.0
REMARK  deltaGcompsolvpol: -1190.19
REMARK  deltaGcompsolvnonpol: 212.105
REMARK  deltaGprotsolvpol: -1219.71
REMARK  deltaGprotsolvnonpol: 208.651
REMARK  deltaGligsolvpol: -9.21202
REMARK  deltaGligsolvnonpol: 15.5
REMARK  deltaGvdw: -31.747
REMARK  deltaGelec: 0.0
REMARK  deltaG: -5.762418
REMARK  Cluster: 4
REMARK  ClusterRank: 0
ATOM   4315 C    LIG     1       7.801  11.639   1.163  1.00  0.00      LIG  
ATOM   4316 C1   LIG     1       8.054  10.307   1.804  1.00  0.00      LIG  
ATOM   4317 C2   LIG     1       9.295   9.585   1.348  1.00  0.00      LIG  
ATOM   4318 C3   LIG     1      10.306  10.634   0.843  1.00  0.00      LIG  
ATOM   4319 C4   LIG     1      10.326  11.990   1.577  1.00  0.00      LIG  
ATOM   4320 C5   LIG     1       8.944  12.629   1.382  1.00  0.00      LIG  
ATOM   4321 C6   LIG     1      11.717  10.132   0.669  1.00  0.00      LIG  
ATOM   4322 C7   LIG     1      12.390  10.978  -0.393  1.00  0.00      LIG  
ATOM   4323 C8   LIG     1      12.143  12.495  -0.273  1.00  0.00      LIG  
ATOM   4324 C9   LIG     1      11.524  12.881   1.103  1.00  0.00      LIG  
ATOM   4325 C10  LIG     1      13.484  13.266  -0.480  1.00  0.00      LIG  
ATOM   4326 C11  LIG     1      13.239  14.725  -0.344  1.00  0.00      LIG  
ATOM   4327 C12  LIG     1      12.603  15.188   0.919  1.00  0.00      LIG  
ATOM   4328 C13  LIG     1      11.315  14.418   1.187  1.00  0.00      LIG  
ATOM   4329 C14  LIG     1      13.519  15.427  -1.446  1.00  0.00      LIG  
ATOM   4330 C15  LIG     1      13.962  14.530  -2.543  1.00  0.00      LIG  
ATOM   4331 C16  LIG     1      14.066  13.161  -1.892  1.00  0.00      LIG  
ATOM   4332 O    LIG     1      10.867  14.848   2.469  1.00  0.00      LIG  
ATOM   4333 C17  LIG     1       9.797   8.648   2.442  1.00  0.00      LIG  
ATOM   4334 C18  LIG     1       8.891   8.695   0.181  1.00  0.00      LIG  
ATOM   4335 C19  LIG     1      11.170  12.873  -1.409  1.00  0.00      LIG  
ATOM   4336 C20  LIG     1      10.542  11.804   3.087  1.00  0.00      LIG  
ATOM   4337 H    LIG     1      12.296  12.670   1.845  1.00  0.00      LIG  
ATOM   4338 C21  LIG     1      13.249  16.893  -1.664  1.00  0.00      LIG  
ATOM   4339 C22  LIG     1      14.168  17.599  -2.664  1.00  0.00      LIG  
ATOM   4340 C23  LIG     1      15.543  18.003  -2.136  1.00  0.00      LIG  
ATOM   4341 C24  LIG     1      16.535  16.866  -2.125  1.00  0.00      LIG  
ATOM   4342 O1   LIG     1      15.413  18.684  -0.894  1.00  0.00      LIG  
ATOM   4343 C25  LIG     1      14.594  12.865   0.499  1.00  0.00      LIG  
ATOM   4344 O2   LIG     1       7.214   9.773   2.514  1.00  0.00      LIG  
ATOM   4345 H1   LIG     1       9.962  10.832  -0.172  1.00  0.00      LIG  
ATOM   4346 C26  LIG     1      11.828  17.053  -2.171  1.00  0.00      LIG  
ATOM   4347 C27  LIG     1      17.111  16.110  -0.971  1.00  0.00      LIG  
ATOM   4348 C28  LIG     1      16.718  16.333   0.451  1.00  0.00      LIG  
ATOM   4349 C29  LIG     1      17.739  14.791  -1.255  1.00  0.00      LIG  
ATOM   4350 O3   LIG     1      17.826  17.218  -1.566  1.00  0.00      LIG  
ATOM   4351 H2   LIG     1       6.872  12.049   1.565  1.00  0.00      LIG  
ATOM   4352 H3   LIG     1       7.646  11.470   0.093  1.00  0.00      LIG  
ATOM   4353 H4   LIG     1       8.710  13.250   2.250  1.00  0.00      LIG  
ATOM   4354 H5   LIG     1       8.948  13.297   0.518  1.00  0.00      LIG  
ATOM   4355 H6   LIG     1      11.727   9.091   0.338  1.00  0.00      LIG  
ATOM   4356 H7   LIG     1      12.278  10.179   1.605  1.00  0.00      LIG  
ATOM   4357 H8   LIG     1      12.014  10.643  -1.364  1.00  0.00      LIG  
ATOM   4358 H9   LIG     1      13.448  10.720  -0.407  1.00  0.00      LIG  
ATOM   4359 H10  LIG     1      12.386  16.259   0.898  1.00  0.00      LIG  
ATOM   4360 H11  LIG     1      13.300  15.050   1.751  1.00  0.00      LIG  
ATOM   4361 H12  LIG     1      10.557  14.740   0.467  1.00  0.00      LIG  
ATOM   4362 H13  LIG     1      14.927  14.827  -2.958  1.00  0.00      LIG  
ATOM   4363 H14  LIG     1      13.221  14.519  -3.347  1.00  0.00      LIG  
ATOM   4364 H15  LIG     1      13.589  12.395  -2.508  1.00  0.00      LIG  
ATOM   4365 H16  LIG     1      15.122  12.880  -1.840  1.00  0.00      LIG  
ATOM   4366 H17  LIG     1      10.154  14.240   2.727  1.00  0.00      LIG  
ATOM   4367 H18  LIG     1       9.024   7.922   2.712  1.00  0.00      LIG  
ATOM   4368 H19  LIG     1      10.061   9.182   3.355  1.00  0.00      LIG  
ATOM   4369 H20  LIG     1      10.669   8.079   2.110  1.00  0.00      LIG  
ATOM   4370 H21  LIG     1       8.480   9.282  -0.647  1.00  0.00      LIG  
ATOM   4371 H22  LIG     1       8.128   7.973   0.484  1.00  0.00      LIG  
ATOM   4372 H23  LIG     1       9.751   8.135  -0.196  1.00  0.00      LIG  
ATOM   4373 H24  LIG     1      10.166  12.488  -1.241  1.00  0.00      LIG  
ATOM   4374 H25  LIG     1      11.495  12.468  -2.370  1.00  0.00      LIG  
ATOM   4375 H26  LIG     1      11.066  13.952  -1.529  1.00  0.00      LIG  
ATOM   4376 H27  LIG     1      11.447  11.227   3.291  1.00  0.00      LIG  
ATOM   4377 H28  LIG     1       9.706  11.294   3.566  1.00  0.00      LIG  
ATOM   4378 H29  LIG     1      10.644  12.756   3.606  1.00  0.00      LIG  
ATOM   4379 H30  LIG     1      13.314  17.412  -0.706  1.00  0.00      LIG  
ATOM   4380 H31  LIG     1      13.661  18.527  -2.941  1.00  0.00      LIG  
ATOM   4381 H32  LIG     1      14.270  17.022  -3.587  1.00  0.00      LIG  
ATOM   4382 H33  LIG     1      15.940  18.741  -2.838  1.00  0.00      LIG  
ATOM   4383 H34  LIG     1      16.547  16.376  -3.090  1.00  0.00      LIG  
ATOM   4384 H35  LIG     1      16.312  18.727  -0.524  1.00  0.00      LIG  
ATOM   4385 H36  LIG     1      14.964  11.858   0.296  1.00  0.00      LIG  
ATOM   4386 H37  LIG     1      14.276  12.901   1.543  1.00  0.00      LIG  
ATOM   4387 H38  LIG     1      15.455  13.534   0.409  1.00  0.00      LIG  
ATOM   4388 H39  LIG     1      11.105  16.613  -1.477  1.00  0.00      LIG  
ATOM   4389 H40  LIG     1      11.704  16.573  -3.146  1.00  0.00      LIG  
ATOM   4390 H41  LIG     1      11.581  18.112  -2.284  1.00  0.00      LIG  
ATOM   4391 H42  LIG     1      15.683  16.025   0.611  1.00  0.00      LIG  
ATOM   4392 H43  LIG     1      16.820  17.380   0.748  1.00  0.00      LIG  
ATOM   4393 H44  LIG     1      17.355  15.740   1.113  1.00  0.00      LIG  
ATOM   4394 H45  LIG     1      18.618  14.647  -0.622  1.00  0.00      LIG  
ATOM   4395 H46  LIG     1      18.051  14.709  -2.301  1.00  0.00      LIG  
ATOM   4396 H47  LIG     1      17.032  13.985  -1.050  1.00  0.00      LIG  
TER
REMARK  Energy: 273.119
REMARK  SimpleFitness: 273.119
REMARK  FullFitness: -705.428
REMARK  InterFull: -31.747
REMARK  IntraFull: 304.404
REMARK  solvFull: -1190.19
REMARK  surfFull: 212.105
REMARK  extraFull: 0.0
REMARK  deltaGcompsolvpol: -1190.19
REMARK  deltaGcompsolvnonpol: 212.105
REMARK  deltaGprotsolvpol: -1219.71
REMARK  deltaGprotsolvnonpol: 208.651
REMARK  deltaGligsolvpol: -9.21202
REMARK  deltaGligsolvnonpol: 15.5
REMARK  deltaGvdw: -31.747
REMARK  deltaGelec: 0.0
REMARK  deltaG: -5.762418
REMARK  Cluster: 4
REMARK  ClusterRank: 1
ATOM   4315 C    LIG     1       7.801  11.639   1.163  1.00  0.00      LIG  
ATOM   4316 C1   LIG     1       8.054  10.307   1.804  1.00  0.00      LIG  
ATOM   4317 C2   LIG     1       9.295   9.585   1.348  1.00  0.00      LIG  
ATOM   4318 C3   LIG     1      10.306  10.634   0.843  1.00  0.00      LIG  
ATOM   4319 C4   LIG     1      10.326  11.990   1.577  1.00  0.00      LIG  
ATOM   4320 C5   LIG     1       8.944  12.629   1.382  1.00  0.00      LIG  
ATOM   4321 C6   LIG     1      11.717  10.132   0.669  1.00  0.00      LIG  
ATOM   4322 C7   LIG     1      12.390  10.978  -0.393  1.00  0.00      LIG  
ATOM   4323 C8   LIG     1      12.143  12.495  -0.273  1.00  0.00      LIG  
ATOM   4324 C9   LIG     1      11.524  12.881   1.103  1.00  0.00      LIG  
ATOM   4325 C10  LIG     1      13.484  13.266  -0.480  1.00  0.00      LIG  
ATOM   4326 C11  LIG     1      13.239  14.725  -0.344  1.00  0.00      LIG  
ATOM   4327 C12  LIG     1      12.603  15.188   0.919  1.00  0.00      LIG  
ATOM   4328 C13  LIG     1      11.315  14.418   1.187  1.00  0.00      LIG  
ATOM   4329 C14  LIG     1      13.519  15.427  -1.446  1.00  0.00      LIG  
ATOM   4330 C15  LIG     1      13.962  14.530  -2.543  1.00  0.00      LIG  
ATOM   4331 C16  LIG     1      14.066  13.161  -1.892  1.00  0.00      LIG  
ATOM   4332 O    LIG     1      10.867  14.848   2.469  1.00  0.00      LIG  
ATOM   4333 C17  LIG     1       9.797   8.648   2.442  1.00  0.00      LIG  
ATOM   4334 C18  LIG     1       8.891   8.695   0.181  1.00  0.00      LIG  
ATOM   4335 C19  LIG     1      11.170  12.873  -1.409  1.00  0.00      LIG  
ATOM   4336 C20  LIG     1      10.542  11.804   3.087  1.00  0.00      LIG  
ATOM   4337 H    LIG     1      12.296  12.670   1.845  1.00  0.00      LIG  
ATOM   4338 C21  LIG     1      13.249  16.893  -1.664  1.00  0.00      LIG  
ATOM   4339 C22  LIG     1      14.168  17.599  -2.664  1.00  0.00      LIG  
ATOM   4340 C23  LIG     1      15.543  18.003  -2.136  1.00  0.00      LIG  
ATOM   4341 C24  LIG     1      16.535  16.866  -2.125  1.00  0.00      LIG  
ATOM   4342 O1   LIG     1      15.413  18.684  -0.894  1.00  0.00      LIG  
ATOM   4343 C25  LIG     1      14.594  12.865   0.499  1.00  0.00      LIG  
ATOM   4344 O2   LIG     1       7.214   9.773   2.514  1.00  0.00      LIG  
ATOM   4345 H1   LIG     1       9.962  10.832  -0.172  1.00  0.00      LIG  
ATOM   4346 C26  LIG     1      11.828  17.053  -2.171  1.00  0.00      LIG  
ATOM   4347 C27  LIG     1      17.111  16.110  -0.971  1.00  0.00      LIG  
ATOM   4348 C28  LIG     1      16.718  16.333   0.451  1.00  0.00      LIG  
ATOM   4349 C29  LIG     1      17.739  14.791  -1.255  1.00  0.00      LIG  
ATOM   4350 O3   LIG     1      17.826  17.218  -1.566  1.00  0.00      LIG  
ATOM   4351 H2   LIG     1       6.872  12.049   1.565  1.00  0.00      LIG  
ATOM   4352 H3   LIG     1       7.646  11.470   0.093  1.00  0.00      LIG  
ATOM   4353 H4   LIG     1       8.710  13.250   2.250  1.00  0.00      LIG  
ATOM   4354 H5   LIG     1       8.948  13.297   0.518  1.00  0.00      LIG  
ATOM   4355 H6   LIG     1      11.727   9.091   0.338  1.00  0.00      LIG  
ATOM   4356 H7   LIG     1      12.278  10.179   1.605  1.00  0.00      LIG  
ATOM   4357 H8   LIG     1      12.014  10.643  -1.364  1.00  0.00      LIG  
ATOM   4358 H9   LIG     1      13.448  10.720  -0.407  1.00  0.00      LIG  
ATOM   4359 H10  LIG     1      12.386  16.259   0.898  1.00  0.00      LIG  
ATOM   4360 H11  LIG     1      13.300  15.050   1.751  1.00  0.00      LIG  
ATOM   4361 H12  LIG     1      10.557  14.740   0.467  1.00  0.00      LIG  
ATOM   4362 H13  LIG     1      14.927  14.827  -2.958  1.00  0.00      LIG  
ATOM   4363 H14  LIG     1      13.221  14.519  -3.347  1.00  0.00      LIG  
ATOM   4364 H15  LIG     1      13.589  12.395  -2.508  1.00  0.00      LIG  
ATOM   4365 H16  LIG     1      15.122  12.880  -1.840  1.00  0.00      LIG  
ATOM   4366 H17  LIG     1      10.154  14.240   2.727  1.00  0.00      LIG  
ATOM   4367 H18  LIG     1       9.024   7.922   2.712  1.00  0.00      LIG  
ATOM   4368 H19  LIG     1      10.061   9.182   3.355  1.00  0.00      LIG  
ATOM   4369 H20  LIG     1      10.669   8.079   2.110  1.00  0.00      LIG  
ATOM   4370 H21  LIG     1       8.480   9.282  -0.647  1.00  0.00      LIG  
ATOM   4371 H22  LIG     1       8.128   7.973   0.484  1.00  0.00      LIG  
ATOM   4372 H23  LIG     1       9.751   8.135  -0.196  1.00  0.00      LIG  
ATOM   4373 H24  LIG     1      10.166  12.488  -1.241  1.00  0.00      LIG  
ATOM   4374 H25  LIG     1      11.495  12.468  -2.370  1.00  0.00      LIG  
ATOM   4375 H26  LIG     1      11.066  13.952  -1.529  1.00  0.00      LIG  
ATOM   4376 H27  LIG     1      11.447  11.227   3.291  1.00  0.00      LIG  
ATOM   4377 H28  LIG     1       9.706  11.294   3.566  1.00  0.00      LIG  
ATOM   4378 H29  LIG     1      10.644  12.756   3.606  1.00  0.00      LIG  
ATOM   4379 H30  LIG     1      13.314  17.412  -0.706  1.00  0.00      LIG  
ATOM   4380 H31  LIG     1      13.661  18.527  -2.941  1.00  0.00      LIG  
ATOM   4381 H32  LIG     1      14.270  17.022  -3.587  1.00  0.00      LIG  
ATOM   4382 H33  LIG     1      15.940  18.741  -2.838  1.00  0.00      LIG  
ATOM   4383 H34  LIG     1      16.547  16.376  -3.090  1.00  0.00      LIG  
ATOM   4384 H35  LIG     1      16.312  18.727  -0.524  1.00  0.00      LIG  
ATOM   4385 H36  LIG     1      14.964  11.858   0.296  1.00  0.00      LIG  
ATOM   4386 H37  LIG     1      14.276  12.901   1.543  1.00  0.00      LIG  
ATOM   4387 H38  LIG     1      15.455  13.534   0.409  1.00  0.00      LIG  
ATOM   4388 H39  LIG     1      11.105  16.613  -1.477  1.00  0.00      LIG  
ATOM   4389 H40  LIG     1      11.704  16.573  -3.146  1.00  0.00      LIG  
ATOM   4390 H41  LIG     1      11.581  18.112  -2.284  1.00  0.00      LIG  
ATOM   4391 H42  LIG     1      15.683  16.025   0.611  1.00  0.00      LIG  
ATOM   4392 H43  LIG     1      16.820  17.380   0.748  1.00  0.00      LIG  
ATOM   4393 H44  LIG     1      17.355  15.740   1.113  1.00  0.00      LIG  
ATOM   4394 H45  LIG     1      18.618  14.647  -0.622  1.00  0.00      LIG  
ATOM   4395 H46  LIG     1      18.051  14.709  -2.301  1.00  0.00      LIG  
ATOM   4396 H47  LIG     1      17.032  13.985  -1.050  1.00  0.00      LIG  
TER
REMARK  Energy: 273.119
REMARK  SimpleFitness: 273.119
REMARK  FullFitness: -705.428
REMARK  InterFull: -31.747
REMARK  IntraFull: 304.404
REMARK  solvFull: -1190.19
REMARK  surfFull: 212.105
REMARK  extraFull: 0.0
REMARK  deltaGcompsolvpol: -1190.19
REMARK  deltaGcompsolvnonpol: 212.105
REMARK  deltaGprotsolvpol: -1219.71
REMARK  deltaGprotsolvnonpol: 208.651
REMARK  deltaGligsolvpol: -9.21202
REMARK  deltaGligsolvnonpol: 15.5
REMARK  deltaGvdw: -31.747
REMARK  deltaGelec: 0.0
REMARK  deltaG: -5.762418
REMARK  Cluster: 4
REMARK  ClusterRank: 2
ATOM   4315 C    LIG     1       7.801  11.639   1.163  1.00  0.00      LIG  
ATOM   4316 C1   LIG     1       8.054  10.307   1.804  1.00  0.00      LIG  
ATOM   4317 C2   LIG     1       9.295   9.585   1.348  1.00  0.00      LIG  
ATOM   4318 C3   LIG     1      10.306  10.634   0.843  1.00  0.00      LIG  
ATOM   4319 C4   LIG     1      10.326  11.990   1.577  1.00  0.00      LIG  
ATOM   4320 C5   LIG     1       8.944  12.629   1.382  1.00  0.00      LIG  
ATOM   4321 C6   LIG     1      11.717  10.132   0.669  1.00  0.00      LIG  
ATOM   4322 C7   LIG     1      12.390  10.978  -0.393  1.00  0.00      LIG  
ATOM   4323 C8   LIG     1      12.143  12.495  -0.273  1.00  0.00      LIG  
ATOM   4324 C9   LIG     1      11.524  12.881   1.103  1.00  0.00      LIG  
ATOM   4325 C10  LIG     1      13.484  13.266  -0.480  1.00  0.00      LIG  
ATOM   4326 C11  LIG     1      13.239  14.725  -0.344  1.00  0.00      LIG  
ATOM   4327 C12  LIG     1      12.603  15.188   0.919  1.00  0.00      LIG  
ATOM   4328 C13  LIG     1      11.315  14.418   1.187  1.00  0.00      LIG  
ATOM   4329 C14  LIG     1      13.519  15.427  -1.446  1.00  0.00      LIG  
ATOM   4330 C15  LIG     1      13.962  14.530  -2.543  1.00  0.00      LIG  
ATOM   4331 C16  LIG     1      14.066  13.161  -1.892  1.00  0.00      LIG  
ATOM   4332 O    LIG     1      10.867  14.848   2.469  1.00  0.00      LIG  
ATOM   4333 C17  LIG     1       9.797   8.648   2.442  1.00  0.00      LIG  
ATOM   4334 C18  LIG     1       8.891   8.695   0.181  1.00  0.00      LIG  
ATOM   4335 C19  LIG     1      11.170  12.873  -1.409  1.00  0.00      LIG  
ATOM   4336 C20  LIG     1      10.542  11.804   3.087  1.00  0.00      LIG  
ATOM   4337 H    LIG     1      12.296  12.670   1.845  1.00  0.00      LIG  
ATOM   4338 C21  LIG     1      13.249  16.893  -1.664  1.00  0.00      LIG  
ATOM   4339 C22  LIG     1      14.168  17.599  -2.664  1.00  0.00      LIG  
ATOM   4340 C23  LIG     1      15.543  18.003  -2.136  1.00  0.00      LIG  
ATOM   4341 C24  LIG     1      16.535  16.866  -2.125  1.00  0.00      LIG  
ATOM   4342 O1   LIG     1      15.413  18.684  -0.894  1.00  0.00      LIG  
ATOM   4343 C25  LIG     1      14.594  12.865   0.499  1.00  0.00      LIG  
ATOM   4344 O2   LIG     1       7.214   9.773   2.514  1.00  0.00      LIG  
ATOM   4345 H1   LIG     1       9.962  10.832  -0.172  1.00  0.00      LIG  
ATOM   4346 C26  LIG     1      11.828  17.053  -2.171  1.00  0.00      LIG  
ATOM   4347 C27  LIG     1      17.111  16.110  -0.971  1.00  0.00      LIG  
ATOM   4348 C28  LIG     1      16.718  16.333   0.451  1.00  0.00      LIG  
ATOM   4349 C29  LIG     1      17.739  14.791  -1.255  1.00  0.00      LIG  
ATOM   4350 O3   LIG     1      17.826  17.218  -1.566  1.00  0.00      LIG  
ATOM   4351 H2   LIG     1       6.872  12.049   1.565  1.00  0.00      LIG  
ATOM   4352 H3   LIG     1       7.646  11.470   0.093  1.00  0.00      LIG  
ATOM   4353 H4   LIG     1       8.710  13.250   2.250  1.00  0.00      LIG  
ATOM   4354 H5   LIG     1       8.948  13.297   0.518  1.00  0.00      LIG  
ATOM   4355 H6   LIG     1      11.727   9.091   0.338  1.00  0.00      LIG  
ATOM   4356 H7   LIG     1      12.278  10.179   1.605  1.00  0.00      LIG  
ATOM   4357 H8   LIG     1      12.014  10.643  -1.364  1.00  0.00      LIG  
ATOM   4358 H9   LIG     1      13.448  10.720  -0.407  1.00  0.00      LIG  
ATOM   4359 H10  LIG     1      12.386  16.259   0.898  1.00  0.00      LIG  
ATOM   4360 H11  LIG     1      13.300  15.050   1.751  1.00  0.00      LIG  
ATOM   4361 H12  LIG     1      10.557  14.740   0.467  1.00  0.00      LIG  
ATOM   4362 H13  LIG     1      14.927  14.827  -2.958  1.00  0.00      LIG  
ATOM   4363 H14  LIG     1      13.221  14.519  -3.347  1.00  0.00      LIG  
ATOM   4364 H15  LIG     1      13.589  12.395  -2.508  1.00  0.00      LIG  
ATOM   4365 H16  LIG     1      15.122  12.880  -1.840  1.00  0.00      LIG  
ATOM   4366 H17  LIG     1      10.154  14.240   2.727  1.00  0.00      LIG  
ATOM   4367 H18  LIG     1       9.024   7.922   2.712  1.00  0.00      LIG  
ATOM   4368 H19  LIG     1      10.061   9.182   3.355  1.00  0.00      LIG  
ATOM   4369 H20  LIG     1      10.669   8.079   2.110  1.00  0.00      LIG  
ATOM   4370 H21  LIG     1       8.480   9.282  -0.647  1.00  0.00      LIG  
ATOM   4371 H22  LIG     1       8.128   7.973   0.484  1.00  0.00      LIG  
ATOM   4372 H23  LIG     1       9.751   8.135  -0.196  1.00  0.00      LIG  
ATOM   4373 H24  LIG     1      10.166  12.488  -1.241  1.00  0.00      LIG  
ATOM   4374 H25  LIG     1      11.495  12.468  -2.370  1.00  0.00      LIG  
ATOM   4375 H26  LIG     1      11.066  13.952  -1.529  1.00  0.00      LIG  
ATOM   4376 H27  LIG     1      11.447  11.227   3.291  1.00  0.00      LIG  
ATOM   4377 H28  LIG     1       9.706  11.294   3.566  1.00  0.00      LIG  
ATOM   4378 H29  LIG     1      10.644  12.756   3.606  1.00  0.00      LIG  
ATOM   4379 H30  LIG     1      13.314  17.412  -0.706  1.00  0.00      LIG  
ATOM   4380 H31  LIG     1      13.661  18.527  -2.941  1.00  0.00      LIG  
ATOM   4381 H32  LIG     1      14.270  17.022  -3.587  1.00  0.00      LIG  
ATOM   4382 H33  LIG     1      15.940  18.741  -2.838  1.00  0.00      LIG  
ATOM   4383 H34  LIG     1      16.547  16.376  -3.090  1.00  0.00      LIG  
ATOM   4384 H35  LIG     1      16.312  18.727  -0.524  1.00  0.00      LIG  
ATOM   4385 H36  LIG     1      14.964  11.858   0.296  1.00  0.00      LIG  
ATOM   4386 H37  LIG     1      14.276  12.901   1.543  1.00  0.00      LIG  
ATOM   4387 H38  LIG     1      15.455  13.534   0.409  1.00  0.00      LIG  
ATOM   4388 H39  LIG     1      11.105  16.613  -1.477  1.00  0.00      LIG  
ATOM   4389 H40  LIG     1      11.704  16.573  -3.146  1.00  0.00      LIG  
ATOM   4390 H41  LIG     1      11.581  18.112  -2.284  1.00  0.00      LIG  
ATOM   4391 H42  LIG     1      15.683  16.025   0.611  1.00  0.00      LIG  
ATOM   4392 H43  LIG     1      16.820  17.380   0.748  1.00  0.00      LIG  
ATOM   4393 H44  LIG     1      17.355  15.740   1.113  1.00  0.00      LIG  
ATOM   4394 H45  LIG     1      18.618  14.647  -0.622  1.00  0.00      LIG  
ATOM   4395 H46  LIG     1      18.051  14.709  -2.301  1.00  0.00      LIG  
ATOM   4396 H47  LIG     1      17.032  13.985  -1.050  1.00  0.00      LIG  
TER
REMARK  Energy: 273.119
REMARK  SimpleFitness: 273.119
REMARK  FullFitness: -705.428
REMARK  InterFull: -31.747
REMARK  IntraFull: 304.404
REMARK  solvFull: -1190.19
REMARK  surfFull: 212.105
REMARK  extraFull: 0.0
REMARK  deltaGcompsolvpol: -1190.19
REMARK  deltaGcompsolvnonpol: 212.105
REMARK  deltaGprotsolvpol: -1219.71
REMARK  deltaGprotsolvnonpol: 208.651
REMARK  deltaGligsolvpol: -9.21202
REMARK  deltaGligsolvnonpol: 15.5
REMARK  deltaGvdw: -31.747
REMARK  deltaGelec: 0.0
REMARK  deltaG: -5.762418
REMARK  Cluster: 4
REMARK  ClusterRank: 3
ATOM   4315 C    LIG     1       7.801  11.639   1.163  1.00  0.00      LIG  
ATOM   4316 C1   LIG     1       8.054  10.307   1.804  1.00  0.00      LIG  
ATOM   4317 C2   LIG     1       9.295   9.585   1.348  1.00  0.00      LIG  
ATOM   4318 C3   LIG     1      10.306  10.634   0.843  1.00  0.00      LIG  
ATOM   4319 C4   LIG     1      10.326  11.990   1.577  1.00  0.00      LIG  
ATOM   4320 C5   LIG     1       8.944  12.629   1.382  1.00  0.00      LIG  
ATOM   4321 C6   LIG     1      11.717  10.132   0.669  1.00  0.00      LIG  
ATOM   4322 C7   LIG     1      12.390  10.978  -0.393  1.00  0.00      LIG  
ATOM   4323 C8   LIG     1      12.143  12.495  -0.273  1.00  0.00      LIG  
ATOM   4324 C9   LIG     1      11.524  12.881   1.103  1.00  0.00      LIG  
ATOM   4325 C10  LIG     1      13.484  13.266  -0.480  1.00  0.00      LIG  
ATOM   4326 C11  LIG     1      13.239  14.725  -0.344  1.00  0.00      LIG  
ATOM   4327 C12  LIG     1      12.603  15.188   0.919  1.00  0.00      LIG  
ATOM   4328 C13  LIG     1      11.315  14.418   1.187  1.00  0.00      LIG  
ATOM   4329 C14  LIG     1      13.519  15.427  -1.446  1.00  0.00      LIG  
ATOM   4330 C15  LIG     1      13.962  14.530  -2.543  1.00  0.00      LIG  
ATOM   4331 C16  LIG     1      14.066  13.161  -1.892  1.00  0.00      LIG  
ATOM   4332 O    LIG     1      10.867  14.848   2.469  1.00  0.00      LIG  
ATOM   4333 C17  LIG     1       9.797   8.648   2.442  1.00  0.00      LIG  
ATOM   4334 C18  LIG     1       8.891   8.695   0.181  1.00  0.00      LIG  
ATOM   4335 C19  LIG     1      11.170  12.873  -1.409  1.00  0.00      LIG  
ATOM   4336 C20  LIG     1      10.542  11.804   3.087  1.00  0.00      LIG  
ATOM   4337 H    LIG     1      12.296  12.670   1.845  1.00  0.00      LIG  
ATOM   4338 C21  LIG     1      13.249  16.893  -1.664  1.00  0.00      LIG  
ATOM   4339 C22  LIG     1      14.168  17.599  -2.664  1.00  0.00      LIG  
ATOM   4340 C23  LIG     1      15.543  18.003  -2.136  1.00  0.00      LIG  
ATOM   4341 C24  LIG     1      16.535  16.866  -2.125  1.00  0.00      LIG  
ATOM   4342 O1   LIG     1      15.413  18.684  -0.894  1.00  0.00      LIG  
ATOM   4343 C25  LIG     1      14.594  12.865   0.499  1.00  0.00      LIG  
ATOM   4344 O2   LIG     1       7.214   9.773   2.514  1.00  0.00      LIG  
ATOM   4345 H1   LIG     1       9.962  10.832  -0.172  1.00  0.00      LIG  
ATOM   4346 C26  LIG     1      11.828  17.053  -2.171  1.00  0.00      LIG  
ATOM   4347 C27  LIG     1      17.111  16.110  -0.971  1.00  0.00      LIG  
ATOM   4348 C28  LIG     1      16.718  16.333   0.451  1.00  0.00      LIG  
ATOM   4349 C29  LIG     1      17.739  14.791  -1.255  1.00  0.00      LIG  
ATOM   4350 O3   LIG     1      17.826  17.218  -1.566  1.00  0.00      LIG  
ATOM   4351 H2   LIG     1       6.872  12.049   1.565  1.00  0.00      LIG  
ATOM   4352 H3   LIG     1       7.646  11.470   0.093  1.00  0.00      LIG  
ATOM   4353 H4   LIG     1       8.710  13.250   2.250  1.00  0.00      LIG  
ATOM   4354 H5   LIG     1       8.948  13.297   0.518  1.00  0.00      LIG  
ATOM   4355 H6   LIG     1      11.727   9.091   0.338  1.00  0.00      LIG  
ATOM   4356 H7   LIG     1      12.278  10.179   1.605  1.00  0.00      LIG  
ATOM   4357 H8   LIG     1      12.014  10.643  -1.364  1.00  0.00      LIG  
ATOM   4358 H9   LIG     1      13.448  10.720  -0.407  1.00  0.00      LIG  
ATOM   4359 H10  LIG     1      12.386  16.259   0.898  1.00  0.00      LIG  
ATOM   4360 H11  LIG     1      13.300  15.050   1.751  1.00  0.00      LIG  
ATOM   4361 H12  LIG     1      10.557  14.740   0.467  1.00  0.00      LIG  
ATOM   4362 H13  LIG     1      14.927  14.827  -2.958  1.00  0.00      LIG  
ATOM   4363 H14  LIG     1      13.221  14.519  -3.347  1.00  0.00      LIG  
ATOM   4364 H15  LIG     1      13.589  12.395  -2.508  1.00  0.00      LIG  
ATOM   4365 H16  LIG     1      15.122  12.880  -1.840  1.00  0.00      LIG  
ATOM   4366 H17  LIG     1      10.154  14.240   2.727  1.00  0.00      LIG  
ATOM   4367 H18  LIG     1       9.024   7.922   2.712  1.00  0.00      LIG  
ATOM   4368 H19  LIG     1      10.061   9.182   3.355  1.00  0.00      LIG  
ATOM   4369 H20  LIG     1      10.669   8.079   2.110  1.00  0.00      LIG  
ATOM   4370 H21  LIG     1       8.480   9.282  -0.647  1.00  0.00      LIG  
ATOM   4371 H22  LIG     1       8.128   7.973   0.484  1.00  0.00      LIG  
ATOM   4372 H23  LIG     1       9.751   8.135  -0.196  1.00  0.00      LIG  
ATOM   4373 H24  LIG     1      10.166  12.488  -1.241  1.00  0.00      LIG  
ATOM   4374 H25  LIG     1      11.495  12.468  -2.370  1.00  0.00      LIG  
ATOM   4375 H26  LIG     1      11.066  13.952  -1.529  1.00  0.00      LIG  
ATOM   4376 H27  LIG     1      11.447  11.227   3.291  1.00  0.00      LIG  
ATOM   4377 H28  LIG     1       9.706  11.294   3.566  1.00  0.00      LIG  
ATOM   4378 H29  LIG     1      10.644  12.756   3.606  1.00  0.00      LIG  
ATOM   4379 H30  LIG     1      13.314  17.412  -0.706  1.00  0.00      LIG  
ATOM   4380 H31  LIG     1      13.661  18.527  -2.941  1.00  0.00      LIG  
ATOM   4381 H32  LIG     1      14.270  17.022  -3.587  1.00  0.00      LIG  
ATOM   4382 H33  LIG     1      15.940  18.741  -2.838  1.00  0.00      LIG  
ATOM   4383 H34  LIG     1      16.547  16.376  -3.090  1.00  0.00      LIG  
ATOM   4384 H35  LIG     1      16.312  18.727  -0.524  1.00  0.00      LIG  
ATOM   4385 H36  LIG     1      14.964  11.858   0.296  1.00  0.00      LIG  
ATOM   4386 H37  LIG     1      14.276  12.901   1.543  1.00  0.00      LIG  
ATOM   4387 H38  LIG     1      15.455  13.534   0.409  1.00  0.00      LIG  
ATOM   4388 H39  LIG     1      11.105  16.613  -1.477  1.00  0.00      LIG  
ATOM   4389 H40  LIG     1      11.704  16.573  -3.146  1.00  0.00      LIG  
ATOM   4390 H41  LIG     1      11.581  18.112  -2.284  1.00  0.00      LIG  
ATOM   4391 H42  LIG     1      15.683  16.025   0.611  1.00  0.00      LIG  
ATOM   4392 H43  LIG     1      16.820  17.380   0.748  1.00  0.00      LIG  
ATOM   4393 H44  LIG     1      17.355  15.740   1.113  1.00  0.00      LIG  
ATOM   4394 H45  LIG     1      18.618  14.647  -0.622  1.00  0.00      LIG  
ATOM   4395 H46  LIG     1      18.051  14.709  -2.301  1.00  0.00      LIG  
ATOM   4396 H47  LIG     1      17.032  13.985  -1.050  1.00  0.00      LIG  
TER
REMARK  Energy: 273.723
REMARK  SimpleFitness: 273.723
REMARK  FullFitness: -704.03674
REMARK  InterFull: -30.6508
REMARK  IntraFull: 306.106
REMARK  solvFull: -1191.59
REMARK  surfFull: 212.098
REMARK  extraFull: 0.0
REMARK  deltaGcompsolvpol: -1191.59
REMARK  deltaGcompsolvnonpol: 212.098
REMARK  deltaGprotsolvpol: -1219.71
REMARK  deltaGprotsolvnonpol: 208.651
REMARK  deltaGligsolvpol: -9.93714
REMARK  deltaGligsolvnonpol: 15.4866
REMARK  deltaGvdw: -30.6508
REMARK  deltaGelec: 0.0
REMARK  deltaG: -5.6994147
REMARK  Cluster: 4
REMARK  ClusterRank: 4
ATOM   4315 C    LIG     1       7.816  11.648   1.171  1.00  0.00      LIG  
ATOM   4316 C1   LIG     1       8.066  10.310   1.801  1.00  0.00      LIG  
ATOM   4317 C2   LIG     1       9.306   9.589   1.340  1.00  0.00      LIG  
ATOM   4318 C3   LIG     1      10.319  10.639   0.844  1.00  0.00      LIG  
ATOM   4319 C4   LIG     1      10.342  11.991   1.586  1.00  0.00      LIG  
ATOM   4320 C5   LIG     1       8.960  12.634   1.400  1.00  0.00      LIG  
ATOM   4321 C6   LIG     1      11.730  10.138   0.663  1.00  0.00      LIG  
ATOM   4322 C7   LIG     1      12.396  10.988  -0.399  1.00  0.00      LIG  
ATOM   4323 C8   LIG     1      12.154  12.505  -0.266  1.00  0.00      LIG  
ATOM   4324 C9   LIG     1      11.541  12.882   1.115  1.00  0.00      LIG  
ATOM   4325 C10  LIG     1      13.496  13.274  -0.472  1.00  0.00      LIG  
ATOM   4326 C11  LIG     1      13.253  14.732  -0.326  1.00  0.00      LIG  
ATOM   4327 C12  LIG     1      12.623  15.188   0.943  1.00  0.00      LIG  
ATOM   4328 C13  LIG     1      11.334  14.420   1.210  1.00  0.00      LIG  
ATOM   4329 C14  LIG     1      13.517  15.438  -1.429  1.00  0.00      LIG  
ATOM   4330 C15  LIG     1      13.954  14.547  -2.534  1.00  0.00      LIG  
ATOM   4331 C16  LIG     1      14.071  13.177  -1.888  1.00  0.00      LIG  
ATOM   4332 O    LIG     1      10.891  14.841   2.496  1.00  0.00      LIG  
ATOM   4333 C17  LIG     1       9.805   8.645   2.430  1.00  0.00      LIG  
ATOM   4334 C18  LIG     1       8.901   8.709   0.167  1.00  0.00      LIG  
ATOM   4335 C19  LIG     1      11.177  12.893  -1.395  1.00  0.00      LIG  
ATOM   4336 C20  LIG     1      10.560  11.793   3.095  1.00  0.00      LIG  
ATOM   4337 H    LIG     1      12.314  12.664   1.853  1.00  0.00      LIG  
ATOM   4338 C21  LIG     1      13.226  16.898  -1.648  1.00  0.00      LIG  
ATOM   4339 C22  LIG     1      14.181  17.630  -2.593  1.00  0.00      LIG  
ATOM   4340 C23  LIG     1      15.540  18.003  -2.005  1.00  0.00      LIG  
ATOM   4341 C24  LIG     1      16.534  16.868  -2.067  1.00  0.00      LIG  
ATOM   4342 O1   LIG     1      15.369  18.578  -0.714  1.00  0.00      LIG  
ATOM   4343 C25  LIG     1      14.610  12.863   0.499  1.00  0.00      LIG  
ATOM   4344 O2   LIG     1       7.226   9.773   2.509  1.00  0.00      LIG  
ATOM   4345 H1   LIG     1       9.974  10.844  -0.170  1.00  0.00      LIG  
ATOM   4346 C26  LIG     1      11.827  17.038  -2.215  1.00  0.00      LIG  
ATOM   4347 C27  LIG     1      17.157  16.076  -0.961  1.00  0.00      LIG  
ATOM   4348 C28  LIG     1      16.820  16.251   0.482  1.00  0.00      LIG  
ATOM   4349 C29  LIG     1      17.779  14.770  -1.310  1.00  0.00      LIG  
ATOM   4350 O3   LIG     1      17.845  17.205  -1.546  1.00  0.00      LIG  
ATOM   4351 H2   LIG     1       6.887  12.057   1.576  1.00  0.00      LIG  
ATOM   4352 H3   LIG     1       7.661  11.488   0.101  1.00  0.00      LIG  
ATOM   4353 H4   LIG     1       8.729  13.243   2.278  1.00  0.00      LIG  
ATOM   4354 H5   LIG     1       8.963  13.314   0.546  1.00  0.00      LIG  
ATOM   4355 H6   LIG     1      11.739   9.098   0.329  1.00  0.00      LIG  
ATOM   4356 H7   LIG     1      12.294  10.181   1.599  1.00  0.00      LIG  
ATOM   4357 H8   LIG     1      12.011  10.660  -1.369  1.00  0.00      LIG  
ATOM   4358 H9   LIG     1      13.454  10.727  -0.426  1.00  0.00      LIG  
ATOM   4359 H10  LIG     1      12.408  16.260   0.930  1.00  0.00      LIG  
ATOM   4360 H11  LIG     1      13.324  15.046   1.771  1.00  0.00      LIG  
ATOM   4361 H12  LIG     1      10.576  14.749   0.495  1.00  0.00      LIG  
ATOM   4362 H13  LIG     1      14.912  14.851  -2.959  1.00  0.00      LIG  
ATOM   4363 H14  LIG     1      13.204  14.534  -3.330  1.00  0.00      LIG  
ATOM   4364 H15  LIG     1      13.594  12.410  -2.503  1.00  0.00      LIG  
ATOM   4365 H16  LIG     1      15.128  12.902  -1.843  1.00  0.00      LIG  
ATOM   4366 H17  LIG     1      10.167  14.241   2.744  1.00  0.00      LIG  
ATOM   4367 H18  LIG     1       9.038   7.906   2.679  1.00  0.00      LIG  
ATOM   4368 H19  LIG     1      10.048   9.172   3.354  1.00  0.00      LIG  
ATOM   4369 H20  LIG     1      10.690   8.092   2.106  1.00  0.00      LIG  
ATOM   4370 H21  LIG     1       8.495   9.302  -0.659  1.00  0.00      LIG  
ATOM   4371 H22  LIG     1       8.132   7.989   0.463  1.00  0.00      LIG  
ATOM   4372 H23  LIG     1       9.758   8.145  -0.211  1.00  0.00      LIG  
ATOM   4373 H24  LIG     1      10.173  12.507  -1.227  1.00  0.00      LIG  
ATOM   4374 H25  LIG     1      11.498  12.497  -2.361  1.00  0.00      LIG  
ATOM   4375 H26  LIG     1      11.071  13.973  -1.505  1.00  0.00      LIG  
ATOM   4376 H27  LIG     1      11.465  11.215   3.294  1.00  0.00      LIG  
ATOM   4377 H28  LIG     1       9.724  11.280   3.571  1.00  0.00      LIG  
ATOM   4378 H29  LIG     1      10.662  12.742   3.620  1.00  0.00      LIG  
ATOM   4379 H30  LIG     1      13.233  17.410  -0.685  1.00  0.00      LIG  
ATOM   4380 H31  LIG     1      13.689  18.571  -2.855  1.00  0.00      LIG  
ATOM   4381 H32  LIG     1      14.308  17.083  -3.531  1.00  0.00      LIG  
ATOM   4382 H33  LIG     1      15.947  18.799  -2.635  1.00  0.00      LIG  
ATOM   4383 H34  LIG     1      16.515  16.414  -3.048  1.00  0.00      LIG  
ATOM   4384 H35  LIG     1      15.068  17.857  -0.135  1.00  0.00      LIG  
ATOM   4385 H36  LIG     1      14.970  11.853   0.292  1.00  0.00      LIG  
ATOM   4386 H37  LIG     1      14.298  12.901   1.545  1.00  0.00      LIG  
ATOM   4387 H38  LIG     1      15.475  13.525   0.402  1.00  0.00      LIG  
ATOM   4388 H39  LIG     1      11.084  16.595  -1.546  1.00  0.00      LIG  
ATOM   4389 H40  LIG     1      11.747  16.547  -3.190  1.00  0.00      LIG  
ATOM   4390 H41  LIG     1      11.572  18.093  -2.348  1.00  0.00      LIG  
ATOM   4391 H42  LIG     1      15.788  15.943   0.669  1.00  0.00      LIG  
ATOM   4392 H43  LIG     1      16.940  17.286   0.810  1.00  0.00      LIG  
ATOM   4393 H44  LIG     1      17.476  15.630   1.097  1.00  0.00      LIG  
ATOM   4394 H45  LIG     1      18.694  14.621  -0.730  1.00  0.00      LIG  
ATOM   4395 H46  LIG     1      18.034  14.715  -2.373  1.00  0.00      LIG  
ATOM   4396 H47  LIG     1      17.092  13.952  -1.082  1.00  0.00      LIG  
TER
REMARK  Energy: 273.723
REMARK  SimpleFitness: 273.723
REMARK  FullFitness: -704.03674
REMARK  InterFull: -30.6508
REMARK  IntraFull: 306.106
REMARK  solvFull: -1191.59
REMARK  surfFull: 212.098
REMARK  extraFull: 0.0
REMARK  deltaGcompsolvpol: -1191.59
REMARK  deltaGcompsolvnonpol: 212.098
REMARK  deltaGprotsolvpol: -1219.71
REMARK  deltaGprotsolvnonpol: 208.651
REMARK  deltaGligsolvpol: -9.93714
REMARK  deltaGligsolvnonpol: 15.4866
REMARK  deltaGvdw: -30.6508
REMARK  deltaGelec: 0.0
REMARK  deltaG: -5.6994147
REMARK  Cluster: 4
REMARK  ClusterRank: 5
ATOM   4315 C    LIG     1       7.816  11.648   1.171  1.00  0.00      LIG  
ATOM   4316 C1   LIG     1       8.066  10.310   1.801  1.00  0.00      LIG  
ATOM   4317 C2   LIG     1       9.306   9.589   1.340  1.00  0.00      LIG  
ATOM   4318 C3   LIG     1      10.319  10.639   0.844  1.00  0.00      LIG  
ATOM   4319 C4   LIG     1      10.342  11.991   1.586  1.00  0.00      LIG  
ATOM   4320 C5   LIG     1       8.960  12.634   1.400  1.00  0.00      LIG  
ATOM   4321 C6   LIG     1      11.730  10.138   0.663  1.00  0.00      LIG  
ATOM   4322 C7   LIG     1      12.396  10.988  -0.399  1.00  0.00      LIG  
ATOM   4323 C8   LIG     1      12.154  12.505  -0.266  1.00  0.00      LIG  
ATOM   4324 C9   LIG     1      11.541  12.882   1.115  1.00  0.00      LIG  
ATOM   4325 C10  LIG     1      13.496  13.274  -0.472  1.00  0.00      LIG  
ATOM   4326 C11  LIG     1      13.253  14.732  -0.326  1.00  0.00      LIG  
ATOM   4327 C12  LIG     1      12.623  15.188   0.943  1.00  0.00      LIG  
ATOM   4328 C13  LIG     1      11.334  14.420   1.210  1.00  0.00      LIG  
ATOM   4329 C14  LIG     1      13.517  15.438  -1.429  1.00  0.00      LIG  
ATOM   4330 C15  LIG     1      13.954  14.547  -2.534  1.00  0.00      LIG  
ATOM   4331 C16  LIG     1      14.071  13.177  -1.888  1.00  0.00      LIG  
ATOM   4332 O    LIG     1      10.891  14.841   2.496  1.00  0.00      LIG  
ATOM   4333 C17  LIG     1       9.805   8.645   2.430  1.00  0.00      LIG  
ATOM   4334 C18  LIG     1       8.901   8.709   0.167  1.00  0.00      LIG  
ATOM   4335 C19  LIG     1      11.177  12.893  -1.395  1.00  0.00      LIG  
ATOM   4336 C20  LIG     1      10.560  11.793   3.095  1.00  0.00      LIG  
ATOM   4337 H    LIG     1      12.314  12.664   1.853  1.00  0.00      LIG  
ATOM   4338 C21  LIG     1      13.226  16.898  -1.648  1.00  0.00      LIG  
ATOM   4339 C22  LIG     1      14.181  17.630  -2.593  1.00  0.00      LIG  
ATOM   4340 C23  LIG     1      15.540  18.003  -2.005  1.00  0.00      LIG  
ATOM   4341 C24  LIG     1      16.534  16.868  -2.067  1.00  0.00      LIG  
ATOM   4342 O1   LIG     1      15.369  18.578  -0.714  1.00  0.00      LIG  
ATOM   4343 C25  LIG     1      14.610  12.863   0.499  1.00  0.00      LIG  
ATOM   4344 O2   LIG     1       7.226   9.773   2.509  1.00  0.00      LIG  
ATOM   4345 H1   LIG     1       9.974  10.844  -0.170  1.00  0.00      LIG  
ATOM   4346 C26  LIG     1      11.827  17.038  -2.215  1.00  0.00      LIG  
ATOM   4347 C27  LIG     1      17.157  16.076  -0.961  1.00  0.00      LIG  
ATOM   4348 C28  LIG     1      16.820  16.251   0.482  1.00  0.00      LIG  
ATOM   4349 C29  LIG     1      17.779  14.770  -1.310  1.00  0.00      LIG  
ATOM   4350 O3   LIG     1      17.845  17.205  -1.546  1.00  0.00      LIG  
ATOM   4351 H2   LIG     1       6.887  12.057   1.576  1.00  0.00      LIG  
ATOM   4352 H3   LIG     1       7.661  11.488   0.101  1.00  0.00      LIG  
ATOM   4353 H4   LIG     1       8.729  13.243   2.278  1.00  0.00      LIG  
ATOM   4354 H5   LIG     1       8.963  13.314   0.546  1.00  0.00      LIG  
ATOM   4355 H6   LIG     1      11.739   9.098   0.329  1.00  0.00      LIG  
ATOM   4356 H7   LIG     1      12.294  10.181   1.599  1.00  0.00      LIG  
ATOM   4357 H8   LIG     1      12.011  10.660  -1.369  1.00  0.00      LIG  
ATOM   4358 H9   LIG     1      13.454  10.727  -0.426  1.00  0.00      LIG  
ATOM   4359 H10  LIG     1      12.408  16.260   0.930  1.00  0.00      LIG  
ATOM   4360 H11  LIG     1      13.324  15.046   1.771  1.00  0.00      LIG  
ATOM   4361 H12  LIG     1      10.576  14.749   0.495  1.00  0.00      LIG  
ATOM   4362 H13  LIG     1      14.912  14.851  -2.959  1.00  0.00      LIG  
ATOM   4363 H14  LIG     1      13.204  14.534  -3.330  1.00  0.00      LIG  
ATOM   4364 H15  LIG     1      13.594  12.410  -2.503  1.00  0.00      LIG  
ATOM   4365 H16  LIG     1      15.128  12.902  -1.843  1.00  0.00      LIG  
ATOM   4366 H17  LIG     1      10.167  14.241   2.744  1.00  0.00      LIG  
ATOM   4367 H18  LIG     1       9.038   7.906   2.679  1.00  0.00      LIG  
ATOM   4368 H19  LIG     1      10.048   9.172   3.354  1.00  0.00      LIG  
ATOM   4369 H20  LIG     1      10.690   8.092   2.106  1.00  0.00      LIG  
ATOM   4370 H21  LIG     1       8.495   9.302  -0.659  1.00  0.00      LIG  
ATOM   4371 H22  LIG     1       8.132   7.989   0.463  1.00  0.00      LIG  
ATOM   4372 H23  LIG     1       9.758   8.145  -0.211  1.00  0.00      LIG  
ATOM   4373 H24  LIG     1      10.173  12.507  -1.227  1.00  0.00      LIG  
ATOM   4374 H25  LIG     1      11.498  12.497  -2.361  1.00  0.00      LIG  
ATOM   4375 H26  LIG     1      11.071  13.973  -1.505  1.00  0.00      LIG  
ATOM   4376 H27  LIG     1      11.465  11.215   3.294  1.00  0.00      LIG  
ATOM   4377 H28  LIG     1       9.724  11.280   3.571  1.00  0.00      LIG  
ATOM   4378 H29  LIG     1      10.662  12.742   3.620  1.00  0.00      LIG  
ATOM   4379 H30  LIG     1      13.233  17.410  -0.685  1.00  0.00      LIG  
ATOM   4380 H31  LIG     1      13.689  18.571  -2.855  1.00  0.00      LIG  
ATOM   4381 H32  LIG     1      14.308  17.083  -3.531  1.00  0.00      LIG  
ATOM   4382 H33  LIG     1      15.947  18.799  -2.635  1.00  0.00      LIG  
ATOM   4383 H34  LIG     1      16.515  16.414  -3.048  1.00  0.00      LIG  
ATOM   4384 H35  LIG     1      15.068  17.857  -0.135  1.00  0.00      LIG  
ATOM   4385 H36  LIG     1      14.970  11.853   0.292  1.00  0.00      LIG  
ATOM   4386 H37  LIG     1      14.298  12.901   1.545  1.00  0.00      LIG  
ATOM   4387 H38  LIG     1      15.475  13.525   0.402  1.00  0.00      LIG  
ATOM   4388 H39  LIG     1      11.084  16.595  -1.546  1.00  0.00      LIG  
ATOM   4389 H40  LIG     1      11.747  16.547  -3.190  1.00  0.00      LIG  
ATOM   4390 H41  LIG     1      11.572  18.093  -2.348  1.00  0.00      LIG  
ATOM   4391 H42  LIG     1      15.788  15.943   0.669  1.00  0.00      LIG  
ATOM   4392 H43  LIG     1      16.940  17.286   0.810  1.00  0.00      LIG  
ATOM   4393 H44  LIG     1      17.476  15.630   1.097  1.00  0.00      LIG  
ATOM   4394 H45  LIG     1      18.694  14.621  -0.730  1.00  0.00      LIG  
ATOM   4395 H46  LIG     1      18.034  14.715  -2.373  1.00  0.00      LIG  
ATOM   4396 H47  LIG     1      17.092  13.952  -1.082  1.00  0.00      LIG  
TER
REMARK  Energy: 273.723
REMARK  SimpleFitness: 273.723
REMARK  FullFitness: -704.03674
REMARK  InterFull: -30.6508
REMARK  IntraFull: 306.106
REMARK  solvFull: -1191.59
REMARK  surfFull: 212.098
REMARK  extraFull: 0.0
REMARK  deltaGcompsolvpol: -1191.59
REMARK  deltaGcompsolvnonpol: 212.098
REMARK  deltaGprotsolvpol: -1219.71
REMARK  deltaGprotsolvnonpol: 208.651
REMARK  deltaGligsolvpol: -9.93714
REMARK  deltaGligsolvnonpol: 15.4866
REMARK  deltaGvdw: -30.6508
REMARK  deltaGelec: 0.0
REMARK  deltaG: -5.6994147
REMARK  Cluster: 4
REMARK  ClusterRank: 6
ATOM   4315 C    LIG     1       7.816  11.648   1.171  1.00  0.00      LIG  
ATOM   4316 C1   LIG     1       8.066  10.310   1.801  1.00  0.00      LIG  
ATOM   4317 C2   LIG     1       9.306   9.589   1.340  1.00  0.00      LIG  
ATOM   4318 C3   LIG     1      10.319  10.639   0.844  1.00  0.00      LIG  
ATOM   4319 C4   LIG     1      10.342  11.991   1.586  1.00  0.00      LIG  
ATOM   4320 C5   LIG     1       8.960  12.634   1.400  1.00  0.00      LIG  
ATOM   4321 C6   LIG     1      11.730  10.138   0.663  1.00  0.00      LIG  
ATOM   4322 C7   LIG     1      12.396  10.988  -0.399  1.00  0.00      LIG  
ATOM   4323 C8   LIG     1      12.154  12.505  -0.266  1.00  0.00      LIG  
ATOM   4324 C9   LIG     1      11.541  12.882   1.115  1.00  0.00      LIG  
ATOM   4325 C10  LIG     1      13.496  13.274  -0.472  1.00  0.00      LIG  
ATOM   4326 C11  LIG     1      13.253  14.732  -0.326  1.00  0.00      LIG  
ATOM   4327 C12  LIG     1      12.623  15.188   0.943  1.00  0.00      LIG  
ATOM   4328 C13  LIG     1      11.334  14.420   1.210  1.00  0.00      LIG  
ATOM   4329 C14  LIG     1      13.517  15.438  -1.429  1.00  0.00      LIG  
ATOM   4330 C15  LIG     1      13.954  14.547  -2.534  1.00  0.00      LIG  
ATOM   4331 C16  LIG     1      14.071  13.177  -1.888  1.00  0.00      LIG  
ATOM   4332 O    LIG     1      10.891  14.841   2.496  1.00  0.00      LIG  
ATOM   4333 C17  LIG     1       9.805   8.645   2.430  1.00  0.00      LIG  
ATOM   4334 C18  LIG     1       8.901   8.709   0.167  1.00  0.00      LIG  
ATOM   4335 C19  LIG     1      11.177  12.893  -1.395  1.00  0.00      LIG  
ATOM   4336 C20  LIG     1      10.560  11.793   3.095  1.00  0.00      LIG  
ATOM   4337 H    LIG     1      12.314  12.664   1.853  1.00  0.00      LIG  
ATOM   4338 C21  LIG     1      13.226  16.898  -1.648  1.00  0.00      LIG  
ATOM   4339 C22  LIG     1      14.181  17.630  -2.593  1.00  0.00      LIG  
ATOM   4340 C23  LIG     1      15.540  18.003  -2.005  1.00  0.00      LIG  
ATOM   4341 C24  LIG     1      16.534  16.868  -2.067  1.00  0.00      LIG  
ATOM   4342 O1   LIG     1      15.369  18.578  -0.714  1.00  0.00      LIG  
ATOM   4343 C25  LIG     1      14.610  12.863   0.499  1.00  0.00      LIG  
ATOM   4344 O2   LIG     1       7.226   9.773   2.509  1.00  0.00      LIG  
ATOM   4345 H1   LIG     1       9.974  10.844  -0.170  1.00  0.00      LIG  
ATOM   4346 C26  LIG     1      11.827  17.038  -2.215  1.00  0.00      LIG  
ATOM   4347 C27  LIG     1      17.157  16.076  -0.961  1.00  0.00      LIG  
ATOM   4348 C28  LIG     1      16.820  16.251   0.482  1.00  0.00      LIG  
ATOM   4349 C29  LIG     1      17.779  14.770  -1.310  1.00  0.00      LIG  
ATOM   4350 O3   LIG     1      17.845  17.205  -1.546  1.00  0.00      LIG  
ATOM   4351 H2   LIG     1       6.887  12.057   1.576  1.00  0.00      LIG  
ATOM   4352 H3   LIG     1       7.661  11.488   0.101  1.00  0.00      LIG  
ATOM   4353 H4   LIG     1       8.729  13.243   2.278  1.00  0.00      LIG  
ATOM   4354 H5   LIG     1       8.963  13.314   0.546  1.00  0.00      LIG  
ATOM   4355 H6   LIG     1      11.739   9.098   0.329  1.00  0.00      LIG  
ATOM   4356 H7   LIG     1      12.294  10.181   1.599  1.00  0.00      LIG  
ATOM   4357 H8   LIG     1      12.011  10.660  -1.369  1.00  0.00      LIG  
ATOM   4358 H9   LIG     1      13.454  10.727  -0.426  1.00  0.00      LIG  
ATOM   4359 H10  LIG     1      12.408  16.260   0.930  1.00  0.00      LIG  
ATOM   4360 H11  LIG     1      13.324  15.046   1.771  1.00  0.00      LIG  
ATOM   4361 H12  LIG     1      10.576  14.749   0.495  1.00  0.00      LIG  
ATOM   4362 H13  LIG     1      14.912  14.851  -2.959  1.00  0.00      LIG  
ATOM   4363 H14  LIG     1      13.204  14.534  -3.330  1.00  0.00      LIG  
ATOM   4364 H15  LIG     1      13.594  12.410  -2.503  1.00  0.00      LIG  
ATOM   4365 H16  LIG     1      15.128  12.902  -1.843  1.00  0.00      LIG  
ATOM   4366 H17  LIG     1      10.167  14.241   2.744  1.00  0.00      LIG  
ATOM   4367 H18  LIG     1       9.038   7.906   2.679  1.00  0.00      LIG  
ATOM   4368 H19  LIG     1      10.048   9.172   3.354  1.00  0.00      LIG  
ATOM   4369 H20  LIG     1      10.690   8.092   2.106  1.00  0.00      LIG  
ATOM   4370 H21  LIG     1       8.495   9.302  -0.659  1.00  0.00      LIG  
ATOM   4371 H22  LIG     1       8.132   7.989   0.463  1.00  0.00      LIG  
ATOM   4372 H23  LIG     1       9.758   8.145  -0.211  1.00  0.00      LIG  
ATOM   4373 H24  LIG     1      10.173  12.507  -1.227  1.00  0.00      LIG  
ATOM   4374 H25  LIG     1      11.498  12.497  -2.361  1.00  0.00      LIG  
ATOM   4375 H26  LIG     1      11.071  13.973  -1.505  1.00  0.00      LIG  
ATOM   4376 H27  LIG     1      11.465  11.215   3.294  1.00  0.00      LIG  
ATOM   4377 H28  LIG     1       9.724  11.280   3.571  1.00  0.00      LIG  
ATOM   4378 H29  LIG     1      10.662  12.742   3.620  1.00  0.00      LIG  
ATOM   4379 H30  LIG     1      13.233  17.410  -0.685  1.00  0.00      LIG  
ATOM   4380 H31  LIG     1      13.689  18.571  -2.855  1.00  0.00      LIG  
ATOM   4381 H32  LIG     1      14.308  17.083  -3.531  1.00  0.00      LIG  
ATOM   4382 H33  LIG     1      15.947  18.799  -2.635  1.00  0.00      LIG  
ATOM   4383 H34  LIG     1      16.515  16.414  -3.048  1.00  0.00      LIG  
ATOM   4384 H35  LIG     1      15.068  17.857  -0.135  1.00  0.00      LIG  
ATOM   4385 H36  LIG     1      14.970  11.853   0.292  1.00  0.00      LIG  
ATOM   4386 H37  LIG     1      14.298  12.901   1.545  1.00  0.00      LIG  
ATOM   4387 H38  LIG     1      15.475  13.525   0.402  1.00  0.00      LIG  
ATOM   4388 H39  LIG     1      11.084  16.595  -1.546  1.00  0.00      LIG  
ATOM   4389 H40  LIG     1      11.747  16.547  -3.190  1.00  0.00      LIG  
ATOM   4390 H41  LIG     1      11.572  18.093  -2.348  1.00  0.00      LIG  
ATOM   4391 H42  LIG     1      15.788  15.943   0.669  1.00  0.00      LIG  
ATOM   4392 H43  LIG     1      16.940  17.286   0.810  1.00  0.00      LIG  
ATOM   4393 H44  LIG     1      17.476  15.630   1.097  1.00  0.00      LIG  
ATOM   4394 H45  LIG     1      18.694  14.621  -0.730  1.00  0.00      LIG  
ATOM   4395 H46  LIG     1      18.034  14.715  -2.373  1.00  0.00      LIG  
ATOM   4396 H47  LIG     1      17.092  13.952  -1.082  1.00  0.00      LIG  
TER
REMARK  Energy: 275.689
REMARK  SimpleFitness: 275.689
REMARK  FullFitness: -702.56464
REMARK  InterFull: -26.7887
REMARK  IntraFull: 306.384
REMARK  solvFull: -1194.24
REMARK  surfFull: 212.08
REMARK  extraFull: 0.0
REMARK  deltaGcompsolvpol: -1194.24
REMARK  deltaGcompsolvnonpol: 212.08
REMARK  deltaGprotsolvpol: -1219.71
REMARK  deltaGprotsolvnonpol: 208.651
REMARK  deltaGligsolvpol: -10.0843
REMARK  deltaGligsolvnonpol: 15.4819
REMARK  deltaGvdw: -26.7887
REMARK  deltaGelec: 0.0
REMARK  deltaG: -5.488494
REMARK  Cluster: 4
REMARK  ClusterRank: 7
ATOM   4315 C    LIG     1       7.746  11.538   1.160  1.00  0.00      LIG  
ATOM   4316 C1   LIG     1       8.019  10.215   1.810  1.00  0.00      LIG  
ATOM   4317 C2   LIG     1       9.264   9.503   1.348  1.00  0.00      LIG  
ATOM   4318 C3   LIG     1      10.264  10.558   0.833  1.00  0.00      LIG  
ATOM   4319 C4   LIG     1      10.271  11.918   1.558  1.00  0.00      LIG  
ATOM   4320 C5   LIG     1       8.881  12.540   1.359  1.00  0.00      LIG  
ATOM   4321 C6   LIG     1      11.680  10.069   0.660  1.00  0.00      LIG  
ATOM   4322 C7   LIG     1      12.348  10.917  -0.405  1.00  0.00      LIG  
ATOM   4323 C8   LIG     1      12.085  12.432  -0.295  1.00  0.00      LIG  
ATOM   4324 C9   LIG     1      11.459  12.818   1.078  1.00  0.00      LIG  
ATOM   4325 C10  LIG     1      13.416  13.220  -0.503  1.00  0.00      LIG  
ATOM   4326 C11  LIG     1      13.159  14.677  -0.366  1.00  0.00      LIG  
ATOM   4327 C12  LIG     1      12.512  15.134   0.893  1.00  0.00      LIG  
ATOM   4328 C13  LIG     1      11.228  14.352   1.149  1.00  0.00      LIG  
ATOM   4329 C14  LIG     1      13.441  15.386  -1.463  1.00  0.00      LIG  
ATOM   4330 C15  LIG     1      13.892  14.495  -2.562  1.00  0.00      LIG  
ATOM   4331 C16  LIG     1      14.000  13.123  -1.916  1.00  0.00      LIG  
ATOM   4332 O    LIG     1      10.758  14.787   2.421  1.00  0.00      LIG  
ATOM   4333 C17  LIG     1       9.780   8.573   2.442  1.00  0.00      LIG  
ATOM   4334 C18  LIG     1       8.859   8.606   0.186  1.00  0.00      LIG  
ATOM   4335 C19  LIG     1      11.111  12.792  -1.435  1.00  0.00      LIG  
ATOM   4336 C20  LIG     1      10.492  11.744   3.070  1.00  0.00      LIG  
ATOM   4337 H    LIG     1      12.233  12.623   1.823  1.00  0.00      LIG  
ATOM   4338 C21  LIG     1      13.170  16.852  -1.673  1.00  0.00      LIG  
ATOM   4339 C22  LIG     1      14.104  17.571  -2.649  1.00  0.00      LIG  
ATOM   4340 C23  LIG     1      15.470  17.966  -2.094  1.00  0.00      LIG  
ATOM   4341 C24  LIG     1      16.465  16.831  -2.124  1.00  0.00      LIG  
ATOM   4342 O1   LIG     1      15.316  18.589  -0.823  1.00  0.00      LIG  
ATOM   4343 C25  LIG     1      14.532  12.833   0.475  1.00  0.00      LIG  
ATOM   4344 O2   LIG     1       7.192   9.679   2.534  1.00  0.00      LIG  
ATOM   4345 H1   LIG     1       9.916  10.747  -0.184  1.00  0.00      LIG  
ATOM   4346 C26  LIG     1      11.758  17.019  -2.198  1.00  0.00      LIG  
ATOM   4347 C27  LIG     1      17.063  16.052  -0.996  1.00  0.00      LIG  
ATOM   4348 C28  LIG     1      16.703  16.249   0.439  1.00  0.00      LIG  
ATOM   4349 C29  LIG     1      17.682  14.738  -1.318  1.00  0.00      LIG  
ATOM   4350 O3   LIG     1      17.766  17.170  -1.585  1.00  0.00      LIG  
ATOM   4351 H2   LIG     1       6.816  11.943   1.569  1.00  0.00      LIG  
ATOM   4352 H3   LIG     1       7.582  11.357   0.094  1.00  0.00      LIG  
ATOM   4353 H4   LIG     1       8.644  13.172   2.219  1.00  0.00      LIG  
ATOM   4354 H5   LIG     1       8.875  13.197   0.487  1.00  0.00      LIG  
ATOM   4355 H6   LIG     1      11.699   9.027   0.333  1.00  0.00      LIG  
ATOM   4356 H7   LIG     1      12.239  10.123   1.597  1.00  0.00      LIG  
ATOM   4357 H8   LIG     1      11.980  10.572  -1.375  1.00  0.00      LIG  
ATOM   4358 H9   LIG     1      13.409  10.670  -0.412  1.00  0.00      LIG  
ATOM   4359 H10  LIG     1      12.285  16.203   0.872  1.00  0.00      LIG  
ATOM   4360 H11  LIG     1      13.204  15.000   1.730  1.00  0.00      LIG  
ATOM   4361 H12  LIG     1      10.474  14.656   0.419  1.00  0.00      LIG  
ATOM   4362 H13  LIG     1      14.857  14.799  -2.972  1.00  0.00      LIG  
ATOM   4363 H14  LIG     1      13.154  14.484  -3.370  1.00  0.00      LIG  
ATOM   4364 H15  LIG     1      13.530  12.357  -2.536  1.00  0.00      LIG  
ATOM   4365 H16  LIG     1      15.057  12.847  -1.862  1.00  0.00      LIG  
ATOM   4366 H17  LIG     1      10.581  15.738   2.334  1.00  0.00      LIG  
ATOM   4367 H18  LIG     1       9.013   7.846   2.723  1.00  0.00      LIG  
ATOM   4368 H19  LIG     1      10.052   9.113   3.349  1.00  0.00      LIG  
ATOM   4369 H20  LIG     1      10.651   8.006   2.105  1.00  0.00      LIG  
ATOM   4370 H21  LIG     1       8.442   9.187  -0.642  1.00  0.00      LIG  
ATOM   4371 H22  LIG     1       8.101   7.881   0.497  1.00  0.00      LIG  
ATOM   4372 H23  LIG     1       9.720   8.049  -0.191  1.00  0.00      LIG  
ATOM   4373 H24  LIG     1      10.108  12.405  -1.263  1.00  0.00      LIG  
ATOM   4374 H25  LIG     1      11.438  12.377  -2.392  1.00  0.00      LIG  
ATOM   4375 H26  LIG     1      11.004  13.868  -1.568  1.00  0.00      LIG  
ATOM   4376 H27  LIG     1      11.406  11.182   3.275  1.00  0.00      LIG  
ATOM   4377 H28  LIG     1       9.665  11.224   3.554  1.00  0.00      LIG  
ATOM   4378 H29  LIG     1      10.580  12.701   3.582  1.00  0.00      LIG  
ATOM   4379 H30  LIG     1      13.216  17.361  -0.709  1.00  0.00      LIG  
ATOM   4380 H31  LIG     1      13.601  18.505  -2.919  1.00  0.00      LIG  
ATOM   4381 H32  LIG     1      14.216  17.009  -3.580  1.00  0.00      LIG  
ATOM   4382 H33  LIG     1      15.867  18.736  -2.759  1.00  0.00      LIG  
ATOM   4383 H34  LIG     1      16.460  16.361  -3.099  1.00  0.00      LIG  
ATOM   4384 H35  LIG     1      15.062  17.883  -0.205  1.00  0.00      LIG  
ATOM   4385 H36  LIG     1      14.910  11.828   0.277  1.00  0.00      LIG  
ATOM   4386 H37  LIG     1      14.215  12.873   1.519  1.00  0.00      LIG  
ATOM   4387 H38  LIG     1      15.387  13.508   0.378  1.00  0.00      LIG  
ATOM   4388 H39  LIG     1      11.026  16.572  -1.519  1.00  0.00      LIG  
ATOM   4389 H40  LIG     1      11.649  16.549  -3.179  1.00  0.00      LIG  
ATOM   4390 H41  LIG     1      11.513  18.079  -2.303  1.00  0.00      LIG  
ATOM   4391 H42  LIG     1      15.669  15.943   0.614  1.00  0.00      LIG  
ATOM   4392 H43  LIG     1      16.816  17.290   0.752  1.00  0.00      LIG  
ATOM   4393 H44  LIG     1      17.351  15.640   1.074  1.00  0.00      LIG  
ATOM   4394 H45  LIG     1      18.584  14.587  -0.719  1.00  0.00      LIG  
ATOM   4395 H46  LIG     1      17.957  14.670  -2.375  1.00  0.00      LIG  
ATOM   4396 H47  LIG     1      16.984  13.928  -1.097  1.00  0.00      LIG  
TER
REMARK  Energy: 274.503
REMARK  SimpleFitness: 274.503
REMARK  FullFitness: -704.2981
REMARK  InterFull: -29.3801
REMARK  IntraFull: 308.224
REMARK  solvFull: -1193.96
REMARK  surfFull: 210.818
REMARK  extraFull: 0.0
REMARK  deltaGcompsolvpol: -1193.96
REMARK  deltaGcompsolvnonpol: 210.818
REMARK  deltaGprotsolvpol: -1219.71
REMARK  deltaGprotsolvnonpol: 208.651
REMARK  deltaGligsolvpol: -9.02275
REMARK  deltaGligsolvnonpol: 15.6483
REMARK  deltaGvdw: -29.3801
REMARK  deltaGelec: 0.0
REMARK  deltaG: -5.916597
REMARK  Cluster: 5
REMARK  ClusterRank: 0
ATOM   4315 C    LIG     1      16.333  17.183   5.537  1.00  0.00      LIG  
ATOM   4316 C1   LIG     1      17.633  16.672   6.088  1.00  0.00      LIG  
ATOM   4317 C2   LIG     1      17.863  15.185   5.966  1.00  0.00      LIG  
ATOM   4318 C3   LIG     1      17.012  14.639   4.810  1.00  0.00      LIG  
ATOM   4319 C4   LIG     1      16.839  15.557   3.590  1.00  0.00      LIG  
ATOM   4320 C5   LIG     1      16.099  16.810   4.073  1.00  0.00      LIG  
ATOM   4321 C6   LIG     1      17.380  13.246   4.363  1.00  0.00      LIG  
ATOM   4322 C7   LIG     1      16.140  12.610   3.778  1.00  0.00      LIG  
ATOM   4323 C8   LIG     1      15.359  13.510   2.803  1.00  0.00      LIG  
ATOM   4324 C9   LIG     1      16.143  14.796   2.414  1.00  0.00      LIG  
ATOM   4325 C10  LIG     1      15.027  12.704   1.513  1.00  0.00      LIG  
ATOM   4326 C11  LIG     1      14.259  13.558   0.565  1.00  0.00      LIG  
ATOM   4327 C12  LIG     1      14.880  14.867   0.209  1.00  0.00      LIG  
ATOM   4328 C13  LIG     1      15.291  15.656   1.447  1.00  0.00      LIG  
ATOM   4329 C14  LIG     1      13.094  13.004   0.200  1.00  0.00      LIG  
ATOM   4330 C15  LIG     1      12.890  11.698   0.871  1.00  0.00      LIG  
ATOM   4331 C16  LIG     1      14.108  11.504   1.746  1.00  0.00      LIG  
ATOM   4332 O    LIG     1      15.988  16.799   0.963  1.00  0.00      LIG  
ATOM   4333 C17  LIG     1      19.358  14.879   5.902  1.00  0.00      LIG  
ATOM   4334 C18  LIG     1      17.359  14.547   7.246  1.00  0.00      LIG  
ATOM   4335 C19  LIG     1      14.045  13.894   3.517  1.00  0.00      LIG  
ATOM   4336 C20  LIG     1      18.195  16.012   3.032  1.00  0.00      LIG  
ATOM   4337 H    LIG     1      16.989  14.463   1.811  1.00  0.00      LIG  
ATOM   4338 C21  LIG     1      12.016  13.419  -0.764  1.00  0.00      LIG  
ATOM   4339 C22  LIG     1      10.830  14.065  -0.048  1.00  0.00      LIG  
ATOM   4340 C23  LIG     1      11.097  15.487   0.451  1.00  0.00      LIG  
ATOM   4341 C24  LIG     1      10.636  15.672   1.878  1.00  0.00      LIG  
ATOM   4342 O1   LIG     1      10.511  16.430  -0.450  1.00  0.00      LIG  
ATOM   4343 C25  LIG     1      16.255  12.162   0.767  1.00  0.00      LIG  
ATOM   4344 O2   LIG     1      18.307  17.359   6.839  1.00  0.00      LIG  
ATOM   4345 H1   LIG     1      16.019  14.533   5.252  1.00  0.00      LIG  
ATOM   4346 C26  LIG     1      12.479  14.207  -1.979  1.00  0.00      LIG  
ATOM   4347 C27  LIG     1       9.221  15.595   2.330  1.00  0.00      LIG  
ATOM   4348 C28  LIG     1       8.086  15.409   1.392  1.00  0.00      LIG  
ATOM   4349 C29  LIG     1       8.967  15.152   3.725  1.00  0.00      LIG  
ATOM   4350 O3   LIG     1       9.891  16.873   2.210  1.00  0.00      LIG  
ATOM   4351 H2   LIG     1      16.319  18.270   5.644  1.00  0.00      LIG  
ATOM   4352 H3   LIG     1      15.530  16.779   6.159  1.00  0.00      LIG  
ATOM   4353 H4   LIG     1      16.387  17.660   3.448  1.00  0.00      LIG  
ATOM   4354 H5   LIG     1      15.020  16.692   3.947  1.00  0.00      LIG  
ATOM   4355 H6   LIG     1      17.714  12.633   5.203  1.00  0.00      LIG  
ATOM   4356 H7   LIG     1      18.189  13.259   3.628  1.00  0.00      LIG  
ATOM   4357 H8   LIG     1      15.484  12.346   4.612  1.00  0.00      LIG  
ATOM   4358 H9   LIG     1      16.425  11.654   3.338  1.00  0.00      LIG  
ATOM   4359 H10  LIG     1      14.212  15.491  -0.384  1.00  0.00      LIG  
ATOM   4360 H11  LIG     1      15.755  14.693  -0.425  1.00  0.00      LIG  
ATOM   4361 H12  LIG     1      14.394  16.028   1.949  1.00  0.00      LIG  
ATOM   4362 H13  LIG     1      12.811  10.892   0.135  1.00  0.00      LIG  
ATOM   4363 H14  LIG     1      11.980  11.708   1.478  1.00  0.00      LIG  
ATOM   4364 H15  LIG     1      13.807  11.373   2.787  1.00  0.00      LIG  
ATOM   4365 H16  LIG     1      14.610  10.572   1.469  1.00  0.00      LIG  
ATOM   4366 H17  LIG     1      15.433  17.189   0.267  1.00  0.00      LIG  
ATOM   4367 H18  LIG     1      19.872  15.288   6.778  1.00  0.00      LIG  
ATOM   4368 H19  LIG     1      19.835  15.313   5.022  1.00  0.00      LIG  
ATOM   4369 H20  LIG     1      19.544  13.803   5.898  1.00  0.00      LIG  
ATOM   4370 H21  LIG     1      16.275  14.653   7.337  1.00  0.00      LIG  
ATOM   4371 H22  LIG     1      17.810  15.014   8.123  1.00  0.00      LIG  
ATOM   4372 H23  LIG     1      17.598  13.482   7.272  1.00  0.00      LIG  
ATOM   4373 H24  LIG     1      14.215  14.608   4.323  1.00  0.00      LIG  
ATOM   4374 H25  LIG     1      13.563  13.027   3.974  1.00  0.00      LIG  
ATOM   4375 H26  LIG     1      13.315  14.350   2.847  1.00  0.00      LIG  
ATOM   4376 H27  LIG     1      18.846  15.158   2.827  1.00  0.00      LIG  
ATOM   4377 H28  LIG     1      18.721  16.680   3.715  1.00  0.00      LIG  
ATOM   4378 H29  LIG     1      18.087  16.565   2.100  1.00  0.00      LIG  
ATOM   4379 H30  LIG     1      11.641  12.479  -1.178  1.00  0.00      LIG  
ATOM   4380 H31  LIG     1      10.542  13.423   0.791  1.00  0.00      LIG  
ATOM   4381 H32  LIG     1       9.980  14.066  -0.735  1.00  0.00      LIG  
ATOM   4382 H33  LIG     1      12.168  15.686   0.443  1.00  0.00      LIG  
ATOM   4383 H34  LIG     1      11.390  15.333   2.576  1.00  0.00      LIG  
ATOM   4384 H35  LIG     1       9.675  16.707  -0.040  1.00  0.00      LIG  
ATOM   4385 H36  LIG     1      16.794  11.421   1.361  1.00  0.00      LIG  
ATOM   4386 H37  LIG     1      16.965  12.942   0.485  1.00  0.00      LIG  
ATOM   4387 H38  LIG     1      15.954  11.657  -0.157  1.00  0.00      LIG  
ATOM   4388 H39  LIG     1      13.368  13.751  -2.424  1.00  0.00      LIG  
ATOM   4389 H40  LIG     1      12.712  15.246  -1.740  1.00  0.00      LIG  
ATOM   4390 H41  LIG     1      11.695  14.215  -2.739  1.00  0.00      LIG  
ATOM   4391 H42  LIG     1       8.066  14.379   1.025  1.00  0.00      LIG  
ATOM   4392 H43  LIG     1       8.146  16.086   0.535  1.00  0.00      LIG  
ATOM   4393 H44  LIG     1       7.140  15.600   1.904  1.00  0.00      LIG  
ATOM   4394 H45  LIG     1       8.015  15.552   4.081  1.00  0.00      LIG  
ATOM   4395 H46  LIG     1       9.757  15.477   4.406  1.00  0.00      LIG  
ATOM   4396 H47  LIG     1       8.918  14.062   3.760  1.00  0.00      LIG  
TER
REMARK  Energy: 274.503
REMARK  SimpleFitness: 274.503
REMARK  FullFitness: -704.2981
REMARK  InterFull: -29.3801
REMARK  IntraFull: 308.224
REMARK  solvFull: -1193.96
REMARK  surfFull: 210.818
REMARK  extraFull: 0.0
REMARK  deltaGcompsolvpol: -1193.96
REMARK  deltaGcompsolvnonpol: 210.818
REMARK  deltaGprotsolvpol: -1219.71
REMARK  deltaGprotsolvnonpol: 208.651
REMARK  deltaGligsolvpol: -9.02275
REMARK  deltaGligsolvnonpol: 15.6483
REMARK  deltaGvdw: -29.3801
REMARK  deltaGelec: 0.0
REMARK  deltaG: -5.916597
REMARK  Cluster: 5
REMARK  ClusterRank: 1
ATOM   4315 C    LIG     1      16.333  17.183   5.537  1.00  0.00      LIG  
ATOM   4316 C1   LIG     1      17.633  16.672   6.088  1.00  0.00      LIG  
ATOM   4317 C2   LIG     1      17.863  15.185   5.966  1.00  0.00      LIG  
ATOM   4318 C3   LIG     1      17.012  14.639   4.810  1.00  0.00      LIG  
ATOM   4319 C4   LIG     1      16.839  15.557   3.590  1.00  0.00      LIG  
ATOM   4320 C5   LIG     1      16.099  16.810   4.073  1.00  0.00      LIG  
ATOM   4321 C6   LIG     1      17.380  13.246   4.363  1.00  0.00      LIG  
ATOM   4322 C7   LIG     1      16.140  12.610   3.778  1.00  0.00      LIG  
ATOM   4323 C8   LIG     1      15.359  13.510   2.803  1.00  0.00      LIG  
ATOM   4324 C9   LIG     1      16.143  14.796   2.414  1.00  0.00      LIG  
ATOM   4325 C10  LIG     1      15.027  12.704   1.513  1.00  0.00      LIG  
ATOM   4326 C11  LIG     1      14.259  13.558   0.565  1.00  0.00      LIG  
ATOM   4327 C12  LIG     1      14.880  14.867   0.209  1.00  0.00      LIG  
ATOM   4328 C13  LIG     1      15.291  15.656   1.447  1.00  0.00      LIG  
ATOM   4329 C14  LIG     1      13.094  13.004   0.200  1.00  0.00      LIG  
ATOM   4330 C15  LIG     1      12.890  11.698   0.871  1.00  0.00      LIG  
ATOM   4331 C16  LIG     1      14.108  11.504   1.746  1.00  0.00      LIG  
ATOM   4332 O    LIG     1      15.988  16.799   0.963  1.00  0.00      LIG  
ATOM   4333 C17  LIG     1      19.358  14.879   5.902  1.00  0.00      LIG  
ATOM   4334 C18  LIG     1      17.359  14.547   7.246  1.00  0.00      LIG  
ATOM   4335 C19  LIG     1      14.045  13.894   3.517  1.00  0.00      LIG  
ATOM   4336 C20  LIG     1      18.195  16.012   3.032  1.00  0.00      LIG  
ATOM   4337 H    LIG     1      16.989  14.463   1.811  1.00  0.00      LIG  
ATOM   4338 C21  LIG     1      12.016  13.419  -0.764  1.00  0.00      LIG  
ATOM   4339 C22  LIG     1      10.830  14.065  -0.048  1.00  0.00      LIG  
ATOM   4340 C23  LIG     1      11.097  15.487   0.451  1.00  0.00      LIG  
ATOM   4341 C24  LIG     1      10.636  15.672   1.878  1.00  0.00      LIG  
ATOM   4342 O1   LIG     1      10.511  16.430  -0.450  1.00  0.00      LIG  
ATOM   4343 C25  LIG     1      16.255  12.162   0.767  1.00  0.00      LIG  
ATOM   4344 O2   LIG     1      18.307  17.359   6.839  1.00  0.00      LIG  
ATOM   4345 H1   LIG     1      16.019  14.533   5.252  1.00  0.00      LIG  
ATOM   4346 C26  LIG     1      12.479  14.207  -1.979  1.00  0.00      LIG  
ATOM   4347 C27  LIG     1       9.221  15.595   2.330  1.00  0.00      LIG  
ATOM   4348 C28  LIG     1       8.086  15.409   1.392  1.00  0.00      LIG  
ATOM   4349 C29  LIG     1       8.967  15.152   3.725  1.00  0.00      LIG  
ATOM   4350 O3   LIG     1       9.891  16.873   2.210  1.00  0.00      LIG  
ATOM   4351 H2   LIG     1      16.319  18.270   5.644  1.00  0.00      LIG  
ATOM   4352 H3   LIG     1      15.530  16.779   6.159  1.00  0.00      LIG  
ATOM   4353 H4   LIG     1      16.387  17.660   3.448  1.00  0.00      LIG  
ATOM   4354 H5   LIG     1      15.020  16.692   3.947  1.00  0.00      LIG  
ATOM   4355 H6   LIG     1      17.714  12.633   5.203  1.00  0.00      LIG  
ATOM   4356 H7   LIG     1      18.189  13.259   3.628  1.00  0.00      LIG  
ATOM   4357 H8   LIG     1      15.484  12.346   4.612  1.00  0.00      LIG  
ATOM   4358 H9   LIG     1      16.425  11.654   3.338  1.00  0.00      LIG  
ATOM   4359 H10  LIG     1      14.212  15.491  -0.384  1.00  0.00      LIG  
ATOM   4360 H11  LIG     1      15.755  14.693  -0.425  1.00  0.00      LIG  
ATOM   4361 H12  LIG     1      14.394  16.028   1.949  1.00  0.00      LIG  
ATOM   4362 H13  LIG     1      12.811  10.892   0.135  1.00  0.00      LIG  
ATOM   4363 H14  LIG     1      11.980  11.708   1.478  1.00  0.00      LIG  
ATOM   4364 H15  LIG     1      13.807  11.373   2.787  1.00  0.00      LIG  
ATOM   4365 H16  LIG     1      14.610  10.572   1.469  1.00  0.00      LIG  
ATOM   4366 H17  LIG     1      15.433  17.189   0.267  1.00  0.00      LIG  
ATOM   4367 H18  LIG     1      19.872  15.288   6.778  1.00  0.00      LIG  
ATOM   4368 H19  LIG     1      19.835  15.313   5.022  1.00  0.00      LIG  
ATOM   4369 H20  LIG     1      19.544  13.803   5.898  1.00  0.00      LIG  
ATOM   4370 H21  LIG     1      16.275  14.653   7.337  1.00  0.00      LIG  
ATOM   4371 H22  LIG     1      17.810  15.014   8.123  1.00  0.00      LIG  
ATOM   4372 H23  LIG     1      17.598  13.482   7.272  1.00  0.00      LIG  
ATOM   4373 H24  LIG     1      14.215  14.608   4.323  1.00  0.00      LIG  
ATOM   4374 H25  LIG     1      13.563  13.027   3.974  1.00  0.00      LIG  
ATOM   4375 H26  LIG     1      13.315  14.350   2.847  1.00  0.00      LIG  
ATOM   4376 H27  LIG     1      18.846  15.158   2.827  1.00  0.00      LIG  
ATOM   4377 H28  LIG     1      18.721  16.680   3.715  1.00  0.00      LIG  
ATOM   4378 H29  LIG     1      18.087  16.565   2.100  1.00  0.00      LIG  
ATOM   4379 H30  LIG     1      11.641  12.479  -1.178  1.00  0.00      LIG  
ATOM   4380 H31  LIG     1      10.542  13.423   0.791  1.00  0.00      LIG  
ATOM   4381 H32  LIG     1       9.980  14.066  -0.735  1.00  0.00      LIG  
ATOM   4382 H33  LIG     1      12.168  15.686   0.443  1.00  0.00      LIG  
ATOM   4383 H34  LIG     1      11.390  15.333   2.576  1.00  0.00      LIG  
ATOM   4384 H35  LIG     1       9.675  16.707  -0.040  1.00  0.00      LIG  
ATOM   4385 H36  LIG     1      16.794  11.421   1.361  1.00  0.00      LIG  
ATOM   4386 H37  LIG     1      16.965  12.942   0.485  1.00  0.00      LIG  
ATOM   4387 H38  LIG     1      15.954  11.657  -0.157  1.00  0.00      LIG  
ATOM   4388 H39  LIG     1      13.368  13.751  -2.424  1.00  0.00      LIG  
ATOM   4389 H40  LIG     1      12.712  15.246  -1.740  1.00  0.00      LIG  
ATOM   4390 H41  LIG     1      11.695  14.215  -2.739  1.00  0.00      LIG  
ATOM   4391 H42  LIG     1       8.066  14.379   1.025  1.00  0.00      LIG  
ATOM   4392 H43  LIG     1       8.146  16.086   0.535  1.00  0.00      LIG  
ATOM   4393 H44  LIG     1       7.140  15.600   1.904  1.00  0.00      LIG  
ATOM   4394 H45  LIG     1       8.015  15.552   4.081  1.00  0.00      LIG  
ATOM   4395 H46  LIG     1       9.757  15.477   4.406  1.00  0.00      LIG  
ATOM   4396 H47  LIG     1       8.918  14.062   3.760  1.00  0.00      LIG  
TER
REMARK  Energy: 274.503
REMARK  SimpleFitness: 274.503
REMARK  FullFitness: -704.2981
REMARK  InterFull: -29.3801
REMARK  IntraFull: 308.224
REMARK  solvFull: -1193.96
REMARK  surfFull: 210.818
REMARK  extraFull: 0.0
REMARK  deltaGcompsolvpol: -1193.96
REMARK  deltaGcompsolvnonpol: 210.818
REMARK  deltaGprotsolvpol: -1219.71
REMARK  deltaGprotsolvnonpol: 208.651
REMARK  deltaGligsolvpol: -9.02275
REMARK  deltaGligsolvnonpol: 15.6483
REMARK  deltaGvdw: -29.3801
REMARK  deltaGelec: 0.0
REMARK  deltaG: -5.916597
REMARK  Cluster: 5
REMARK  ClusterRank: 2
ATOM   4315 C    LIG     1      16.333  17.183   5.537  1.00  0.00      LIG  
ATOM   4316 C1   LIG     1      17.633  16.672   6.088  1.00  0.00      LIG  
ATOM   4317 C2   LIG     1      17.863  15.185   5.966  1.00  0.00      LIG  
ATOM   4318 C3   LIG     1      17.012  14.639   4.810  1.00  0.00      LIG  
ATOM   4319 C4   LIG     1      16.839  15.557   3.590  1.00  0.00      LIG  
ATOM   4320 C5   LIG     1      16.099  16.810   4.073  1.00  0.00      LIG  
ATOM   4321 C6   LIG     1      17.380  13.246   4.363  1.00  0.00      LIG  
ATOM   4322 C7   LIG     1      16.140  12.610   3.778  1.00  0.00      LIG  
ATOM   4323 C8   LIG     1      15.359  13.510   2.803  1.00  0.00      LIG  
ATOM   4324 C9   LIG     1      16.143  14.796   2.414  1.00  0.00      LIG  
ATOM   4325 C10  LIG     1      15.027  12.704   1.513  1.00  0.00      LIG  
ATOM   4326 C11  LIG     1      14.259  13.558   0.565  1.00  0.00      LIG  
ATOM   4327 C12  LIG     1      14.880  14.867   0.209  1.00  0.00      LIG  
ATOM   4328 C13  LIG     1      15.291  15.656   1.447  1.00  0.00      LIG  
ATOM   4329 C14  LIG     1      13.094  13.004   0.200  1.00  0.00      LIG  
ATOM   4330 C15  LIG     1      12.890  11.698   0.871  1.00  0.00      LIG  
ATOM   4331 C16  LIG     1      14.108  11.504   1.746  1.00  0.00      LIG  
ATOM   4332 O    LIG     1      15.988  16.799   0.963  1.00  0.00      LIG  
ATOM   4333 C17  LIG     1      19.358  14.879   5.902  1.00  0.00      LIG  
ATOM   4334 C18  LIG     1      17.359  14.547   7.246  1.00  0.00      LIG  
ATOM   4335 C19  LIG     1      14.045  13.894   3.517  1.00  0.00      LIG  
ATOM   4336 C20  LIG     1      18.195  16.012   3.032  1.00  0.00      LIG  
ATOM   4337 H    LIG     1      16.989  14.463   1.811  1.00  0.00      LIG  
ATOM   4338 C21  LIG     1      12.016  13.419  -0.764  1.00  0.00      LIG  
ATOM   4339 C22  LIG     1      10.830  14.065  -0.048  1.00  0.00      LIG  
ATOM   4340 C23  LIG     1      11.097  15.487   0.451  1.00  0.00      LIG  
ATOM   4341 C24  LIG     1      10.636  15.672   1.878  1.00  0.00      LIG  
ATOM   4342 O1   LIG     1      10.511  16.430  -0.450  1.00  0.00      LIG  
ATOM   4343 C25  LIG     1      16.255  12.162   0.767  1.00  0.00      LIG  
ATOM   4344 O2   LIG     1      18.307  17.359   6.839  1.00  0.00      LIG  
ATOM   4345 H1   LIG     1      16.019  14.533   5.252  1.00  0.00      LIG  
ATOM   4346 C26  LIG     1      12.479  14.207  -1.979  1.00  0.00      LIG  
ATOM   4347 C27  LIG     1       9.221  15.595   2.330  1.00  0.00      LIG  
ATOM   4348 C28  LIG     1       8.086  15.409   1.392  1.00  0.00      LIG  
ATOM   4349 C29  LIG     1       8.967  15.152   3.725  1.00  0.00      LIG  
ATOM   4350 O3   LIG     1       9.891  16.873   2.210  1.00  0.00      LIG  
ATOM   4351 H2   LIG     1      16.319  18.270   5.644  1.00  0.00      LIG  
ATOM   4352 H3   LIG     1      15.530  16.779   6.159  1.00  0.00      LIG  
ATOM   4353 H4   LIG     1      16.387  17.660   3.448  1.00  0.00      LIG  
ATOM   4354 H5   LIG     1      15.020  16.692   3.947  1.00  0.00      LIG  
ATOM   4355 H6   LIG     1      17.714  12.633   5.203  1.00  0.00      LIG  
ATOM   4356 H7   LIG     1      18.189  13.259   3.628  1.00  0.00      LIG  
ATOM   4357 H8   LIG     1      15.484  12.346   4.612  1.00  0.00      LIG  
ATOM   4358 H9   LIG     1      16.425  11.654   3.338  1.00  0.00      LIG  
ATOM   4359 H10  LIG     1      14.212  15.491  -0.384  1.00  0.00      LIG  
ATOM   4360 H11  LIG     1      15.755  14.693  -0.425  1.00  0.00      LIG  
ATOM   4361 H12  LIG     1      14.394  16.028   1.949  1.00  0.00      LIG  
ATOM   4362 H13  LIG     1      12.811  10.892   0.135  1.00  0.00      LIG  
ATOM   4363 H14  LIG     1      11.980  11.708   1.478  1.00  0.00      LIG  
ATOM   4364 H15  LIG     1      13.807  11.373   2.787  1.00  0.00      LIG  
ATOM   4365 H16  LIG     1      14.610  10.572   1.469  1.00  0.00      LIG  
ATOM   4366 H17  LIG     1      15.433  17.189   0.267  1.00  0.00      LIG  
ATOM   4367 H18  LIG     1      19.872  15.288   6.778  1.00  0.00      LIG  
ATOM   4368 H19  LIG     1      19.835  15.313   5.022  1.00  0.00      LIG  
ATOM   4369 H20  LIG     1      19.544  13.803   5.898  1.00  0.00      LIG  
ATOM   4370 H21  LIG     1      16.275  14.653   7.337  1.00  0.00      LIG  
ATOM   4371 H22  LIG     1      17.810  15.014   8.123  1.00  0.00      LIG  
ATOM   4372 H23  LIG     1      17.598  13.482   7.272  1.00  0.00      LIG  
ATOM   4373 H24  LIG     1      14.215  14.608   4.323  1.00  0.00      LIG  
ATOM   4374 H25  LIG     1      13.563  13.027   3.974  1.00  0.00      LIG  
ATOM   4375 H26  LIG     1      13.315  14.350   2.847  1.00  0.00      LIG  
ATOM   4376 H27  LIG     1      18.846  15.158   2.827  1.00  0.00      LIG  
ATOM   4377 H28  LIG     1      18.721  16.680   3.715  1.00  0.00      LIG  
ATOM   4378 H29  LIG     1      18.087  16.565   2.100  1.00  0.00      LIG  
ATOM   4379 H30  LIG     1      11.641  12.479  -1.178  1.00  0.00      LIG  
ATOM   4380 H31  LIG     1      10.542  13.423   0.791  1.00  0.00      LIG  
ATOM   4381 H32  LIG     1       9.980  14.066  -0.735  1.00  0.00      LIG  
ATOM   4382 H33  LIG     1      12.168  15.686   0.443  1.00  0.00      LIG  
ATOM   4383 H34  LIG     1      11.390  15.333   2.576  1.00  0.00      LIG  
ATOM   4384 H35  LIG     1       9.675  16.707  -0.040  1.00  0.00      LIG  
ATOM   4385 H36  LIG     1      16.794  11.421   1.361  1.00  0.00      LIG  
ATOM   4386 H37  LIG     1      16.965  12.942   0.485  1.00  0.00      LIG  
ATOM   4387 H38  LIG     1      15.954  11.657  -0.157  1.00  0.00      LIG  
ATOM   4388 H39  LIG     1      13.368  13.751  -2.424  1.00  0.00      LIG  
ATOM   4389 H40  LIG     1      12.712  15.246  -1.740  1.00  0.00      LIG  
ATOM   4390 H41  LIG     1      11.695  14.215  -2.739  1.00  0.00      LIG  
ATOM   4391 H42  LIG     1       8.066  14.379   1.025  1.00  0.00      LIG  
ATOM   4392 H43  LIG     1       8.146  16.086   0.535  1.00  0.00      LIG  
ATOM   4393 H44  LIG     1       7.140  15.600   1.904  1.00  0.00      LIG  
ATOM   4394 H45  LIG     1       8.015  15.552   4.081  1.00  0.00      LIG  
ATOM   4395 H46  LIG     1       9.757  15.477   4.406  1.00  0.00      LIG  
ATOM   4396 H47  LIG     1       8.918  14.062   3.760  1.00  0.00      LIG  
TER
REMARK  Energy: 274.503
REMARK  SimpleFitness: 274.503
REMARK  FullFitness: -704.2981
REMARK  InterFull: -29.3801
REMARK  IntraFull: 308.224
REMARK  solvFull: -1193.96
REMARK  surfFull: 210.818
REMARK  extraFull: 0.0
REMARK  deltaGcompsolvpol: -1193.96
REMARK  deltaGcompsolvnonpol: 210.818
REMARK  deltaGprotsolvpol: -1219.71
REMARK  deltaGprotsolvnonpol: 208.651
REMARK  deltaGligsolvpol: -9.02275
REMARK  deltaGligsolvnonpol: 15.6483
REMARK  deltaGvdw: -29.3801
REMARK  deltaGelec: 0.0
REMARK  deltaG: -5.916597
REMARK  Cluster: 5
REMARK  ClusterRank: 3
ATOM   4315 C    LIG     1      16.333  17.183   5.537  1.00  0.00      LIG  
ATOM   4316 C1   LIG     1      17.633  16.672   6.088  1.00  0.00      LIG  
ATOM   4317 C2   LIG     1      17.863  15.185   5.966  1.00  0.00      LIG  
ATOM   4318 C3   LIG     1      17.012  14.639   4.810  1.00  0.00      LIG  
ATOM   4319 C4   LIG     1      16.839  15.557   3.590  1.00  0.00      LIG  
ATOM   4320 C5   LIG     1      16.099  16.810   4.073  1.00  0.00      LIG  
ATOM   4321 C6   LIG     1      17.380  13.246   4.363  1.00  0.00      LIG  
ATOM   4322 C7   LIG     1      16.140  12.610   3.778  1.00  0.00      LIG  
ATOM   4323 C8   LIG     1      15.359  13.510   2.803  1.00  0.00      LIG  
ATOM   4324 C9   LIG     1      16.143  14.796   2.414  1.00  0.00      LIG  
ATOM   4325 C10  LIG     1      15.027  12.704   1.513  1.00  0.00      LIG  
ATOM   4326 C11  LIG     1      14.259  13.558   0.565  1.00  0.00      LIG  
ATOM   4327 C12  LIG     1      14.880  14.867   0.209  1.00  0.00      LIG  
ATOM   4328 C13  LIG     1      15.291  15.656   1.447  1.00  0.00      LIG  
ATOM   4329 C14  LIG     1      13.094  13.004   0.200  1.00  0.00      LIG  
ATOM   4330 C15  LIG     1      12.890  11.698   0.871  1.00  0.00      LIG  
ATOM   4331 C16  LIG     1      14.108  11.504   1.746  1.00  0.00      LIG  
ATOM   4332 O    LIG     1      15.988  16.799   0.963  1.00  0.00      LIG  
ATOM   4333 C17  LIG     1      19.358  14.879   5.902  1.00  0.00      LIG  
ATOM   4334 C18  LIG     1      17.359  14.547   7.246  1.00  0.00      LIG  
ATOM   4335 C19  LIG     1      14.045  13.894   3.517  1.00  0.00      LIG  
ATOM   4336 C20  LIG     1      18.195  16.012   3.032  1.00  0.00      LIG  
ATOM   4337 H    LIG     1      16.989  14.463   1.811  1.00  0.00      LIG  
ATOM   4338 C21  LIG     1      12.016  13.419  -0.764  1.00  0.00      LIG  
ATOM   4339 C22  LIG     1      10.830  14.065  -0.048  1.00  0.00      LIG  
ATOM   4340 C23  LIG     1      11.097  15.487   0.451  1.00  0.00      LIG  
ATOM   4341 C24  LIG     1      10.636  15.672   1.878  1.00  0.00      LIG  
ATOM   4342 O1   LIG     1      10.511  16.430  -0.450  1.00  0.00      LIG  
ATOM   4343 C25  LIG     1      16.255  12.162   0.767  1.00  0.00      LIG  
ATOM   4344 O2   LIG     1      18.307  17.359   6.839  1.00  0.00      LIG  
ATOM   4345 H1   LIG     1      16.019  14.533   5.252  1.00  0.00      LIG  
ATOM   4346 C26  LIG     1      12.479  14.207  -1.979  1.00  0.00      LIG  
ATOM   4347 C27  LIG     1       9.221  15.595   2.330  1.00  0.00      LIG  
ATOM   4348 C28  LIG     1       8.086  15.409   1.392  1.00  0.00      LIG  
ATOM   4349 C29  LIG     1       8.967  15.152   3.725  1.00  0.00      LIG  
ATOM   4350 O3   LIG     1       9.891  16.873   2.210  1.00  0.00      LIG  
ATOM   4351 H2   LIG     1      16.319  18.270   5.644  1.00  0.00      LIG  
ATOM   4352 H3   LIG     1      15.530  16.779   6.159  1.00  0.00      LIG  
ATOM   4353 H4   LIG     1      16.387  17.660   3.448  1.00  0.00      LIG  
ATOM   4354 H5   LIG     1      15.020  16.692   3.947  1.00  0.00      LIG  
ATOM   4355 H6   LIG     1      17.714  12.633   5.203  1.00  0.00      LIG  
ATOM   4356 H7   LIG     1      18.189  13.259   3.628  1.00  0.00      LIG  
ATOM   4357 H8   LIG     1      15.484  12.346   4.612  1.00  0.00      LIG  
ATOM   4358 H9   LIG     1      16.425  11.654   3.338  1.00  0.00      LIG  
ATOM   4359 H10  LIG     1      14.212  15.491  -0.384  1.00  0.00      LIG  
ATOM   4360 H11  LIG     1      15.755  14.693  -0.425  1.00  0.00      LIG  
ATOM   4361 H12  LIG     1      14.394  16.028   1.949  1.00  0.00      LIG  
ATOM   4362 H13  LIG     1      12.811  10.892   0.135  1.00  0.00      LIG  
ATOM   4363 H14  LIG     1      11.980  11.708   1.478  1.00  0.00      LIG  
ATOM   4364 H15  LIG     1      13.807  11.373   2.787  1.00  0.00      LIG  
ATOM   4365 H16  LIG     1      14.610  10.572   1.469  1.00  0.00      LIG  
ATOM   4366 H17  LIG     1      15.433  17.189   0.267  1.00  0.00      LIG  
ATOM   4367 H18  LIG     1      19.872  15.288   6.778  1.00  0.00      LIG  
ATOM   4368 H19  LIG     1      19.835  15.313   5.022  1.00  0.00      LIG  
ATOM   4369 H20  LIG     1      19.544  13.803   5.898  1.00  0.00      LIG  
ATOM   4370 H21  LIG     1      16.275  14.653   7.337  1.00  0.00      LIG  
ATOM   4371 H22  LIG     1      17.810  15.014   8.123  1.00  0.00      LIG  
ATOM   4372 H23  LIG     1      17.598  13.482   7.272  1.00  0.00      LIG  
ATOM   4373 H24  LIG     1      14.215  14.608   4.323  1.00  0.00      LIG  
ATOM   4374 H25  LIG     1      13.563  13.027   3.974  1.00  0.00      LIG  
ATOM   4375 H26  LIG     1      13.315  14.350   2.847  1.00  0.00      LIG  
ATOM   4376 H27  LIG     1      18.846  15.158   2.827  1.00  0.00      LIG  
ATOM   4377 H28  LIG     1      18.721  16.680   3.715  1.00  0.00      LIG  
ATOM   4378 H29  LIG     1      18.087  16.565   2.100  1.00  0.00      LIG  
ATOM   4379 H30  LIG     1      11.641  12.479  -1.178  1.00  0.00      LIG  
ATOM   4380 H31  LIG     1      10.542  13.423   0.791  1.00  0.00      LIG  
ATOM   4381 H32  LIG     1       9.980  14.066  -0.735  1.00  0.00      LIG  
ATOM   4382 H33  LIG     1      12.168  15.686   0.443  1.00  0.00      LIG  
ATOM   4383 H34  LIG     1      11.390  15.333   2.576  1.00  0.00      LIG  
ATOM   4384 H35  LIG     1       9.675  16.707  -0.040  1.00  0.00      LIG  
ATOM   4385 H36  LIG     1      16.794  11.421   1.361  1.00  0.00      LIG  
ATOM   4386 H37  LIG     1      16.965  12.942   0.485  1.00  0.00      LIG  
ATOM   4387 H38  LIG     1      15.954  11.657  -0.157  1.00  0.00      LIG  
ATOM   4388 H39  LIG     1      13.368  13.751  -2.424  1.00  0.00      LIG  
ATOM   4389 H40  LIG     1      12.712  15.246  -1.740  1.00  0.00      LIG  
ATOM   4390 H41  LIG     1      11.695  14.215  -2.739  1.00  0.00      LIG  
ATOM   4391 H42  LIG     1       8.066  14.379   1.025  1.00  0.00      LIG  
ATOM   4392 H43  LIG     1       8.146  16.086   0.535  1.00  0.00      LIG  
ATOM   4393 H44  LIG     1       7.140  15.600   1.904  1.00  0.00      LIG  
ATOM   4394 H45  LIG     1       8.015  15.552   4.081  1.00  0.00      LIG  
ATOM   4395 H46  LIG     1       9.757  15.477   4.406  1.00  0.00      LIG  
ATOM   4396 H47  LIG     1       8.918  14.062   3.760  1.00  0.00      LIG  
TER
REMARK  Energy: 274.571
REMARK  SimpleFitness: 274.571
REMARK  FullFitness: -703.9725
REMARK  InterFull: -29.2455
REMARK  IntraFull: 308.332
REMARK  solvFull: -1193.85
REMARK  surfFull: 210.791
REMARK  extraFull: 0.0
REMARK  deltaGcompsolvpol: -1193.85
REMARK  deltaGcompsolvnonpol: 210.791
REMARK  deltaGprotsolvpol: -1219.71
REMARK  deltaGprotsolvnonpol: 208.651
REMARK  deltaGligsolvpol: -9.06453
REMARK  deltaGligsolvnonpol: 15.6468
REMARK  deltaGvdw: -29.2455
REMARK  deltaGelec: 0.0
REMARK  deltaG: -5.8969874
REMARK  Cluster: 5
REMARK  ClusterRank: 4
ATOM   4315 C    LIG     1      16.330  17.228   5.580  1.00  0.00      LIG  
ATOM   4316 C1   LIG     1      17.636  16.721   6.115  1.00  0.00      LIG  
ATOM   4317 C2   LIG     1      17.876  15.238   5.973  1.00  0.00      LIG  
ATOM   4318 C3   LIG     1      17.020  14.701   4.816  1.00  0.00      LIG  
ATOM   4319 C4   LIG     1      16.835  15.633   3.609  1.00  0.00      LIG  
ATOM   4320 C5   LIG     1      16.093  16.878   4.112  1.00  0.00      LIG  
ATOM   4321 C6   LIG     1      17.390  13.316   4.350  1.00  0.00      LIG  
ATOM   4322 C7   LIG     1      16.147  12.682   3.771  1.00  0.00      LIG  
ATOM   4323 C8   LIG     1      15.359  13.588   2.808  1.00  0.00      LIG  
ATOM   4324 C9   LIG     1      16.136  14.883   2.429  1.00  0.00      LIG  
ATOM   4325 C10  LIG     1      15.027  12.794   1.510  1.00  0.00      LIG  
ATOM   4326 C11  LIG     1      14.251  13.654   0.575  1.00  0.00      LIG  
ATOM   4327 C12  LIG     1      14.863  14.972   0.232  1.00  0.00      LIG  
ATOM   4328 C13  LIG     1      15.276  15.749   1.476  1.00  0.00      LIG  
ATOM   4329 C14  LIG     1      13.092  13.094   0.203  1.00  0.00      LIG  
ATOM   4330 C15  LIG     1      12.899  11.777   0.856  1.00  0.00      LIG  
ATOM   4331 C16  LIG     1      14.117  11.585   1.732  1.00  0.00      LIG  
ATOM   4332 O    LIG     1      15.967  16.899   1.002  1.00  0.00      LIG  
ATOM   4333 C17  LIG     1      19.373  14.945   5.896  1.00  0.00      LIG  
ATOM   4334 C18  LIG     1      17.383  14.580   7.247  1.00  0.00      LIG  
ATOM   4335 C19  LIG     1      14.046  13.958   3.530  1.00  0.00      LIG  
ATOM   4336 C20  LIG     1      18.186  16.100   3.048  1.00  0.00      LIG  
ATOM   4337 H    LIG     1      16.980  14.560   1.819  1.00  0.00      LIG  
ATOM   4338 C21  LIG     1      12.013  13.510  -0.759  1.00  0.00      LIG  
ATOM   4339 C22  LIG     1      10.817  14.130  -0.038  1.00  0.00      LIG  
ATOM   4340 C23  LIG     1      11.065  15.547   0.485  1.00  0.00      LIG  
ATOM   4341 C24  LIG     1      10.595  15.709   1.912  1.00  0.00      LIG  
ATOM   4342 O1   LIG     1      10.478  16.496  -0.407  1.00  0.00      LIG  
ATOM   4343 C25  LIG     1      16.255  12.269   0.753  1.00  0.00      LIG  
ATOM   4344 O2   LIG     1      18.311  17.404   6.872  1.00  0.00      LIG  
ATOM   4345 H1   LIG     1      16.030  14.585   5.262  1.00  0.00      LIG  
ATOM   4346 C26  LIG     1      12.474  14.324  -1.959  1.00  0.00      LIG  
ATOM   4347 C27  LIG     1       9.180  15.601   2.359  1.00  0.00      LIG  
ATOM   4348 C28  LIG     1       8.051  15.398   1.414  1.00  0.00      LIG  
ATOM   4349 C29  LIG     1       8.930  15.143   3.748  1.00  0.00      LIG  
ATOM   4350 O3   LIG     1       9.824  16.893   2.250  1.00  0.00      LIG  
ATOM   4351 H2   LIG     1      16.305  18.313   5.706  1.00  0.00      LIG  
ATOM   4352 H3   LIG     1      15.534  16.805   6.200  1.00  0.00      LIG  
ATOM   4353 H4   LIG     1      16.379  17.737   3.499  1.00  0.00      LIG  
ATOM   4354 H5   LIG     1      15.014  16.759   3.986  1.00  0.00      LIG  
ATOM   4355 H6   LIG     1      17.736  12.695   5.180  1.00  0.00      LIG  
ATOM   4356 H7   LIG     1      18.192  13.341   3.607  1.00  0.00      LIG  
ATOM   4357 H8   LIG     1      15.498  12.413   4.609  1.00  0.00      LIG  
ATOM   4358 H9   LIG     1      16.428  11.729   3.322  1.00  0.00      LIG  
ATOM   4359 H10  LIG     1      14.188  15.599  -0.349  1.00  0.00      LIG  
ATOM   4360 H11  LIG     1      15.734  14.810  -0.409  1.00  0.00      LIG  
ATOM   4361 H12  LIG     1      14.381  16.113   1.986  1.00  0.00      LIG  
ATOM   4362 H13  LIG     1      12.832  10.980   0.110  1.00  0.00      LIG  
ATOM   4363 H14  LIG     1      11.988  11.768   1.461  1.00  0.00      LIG  
ATOM   4364 H15  LIG     1      13.814  11.444   2.771  1.00  0.00      LIG  
ATOM   4365 H16  LIG     1      14.626  10.659   1.447  1.00  0.00      LIG  
ATOM   4366 H17  LIG     1      15.408  17.295   0.312  1.00  0.00      LIG  
ATOM   4367 H18  LIG     1      19.886  15.339   6.779  1.00  0.00      LIG  
ATOM   4368 H19  LIG     1      19.844  15.403   5.025  1.00  0.00      LIG  
ATOM   4369 H20  LIG     1      19.568  13.871   5.868  1.00  0.00      LIG  
ATOM   4370 H21  LIG     1      17.833  15.042   8.127  1.00  0.00      LIG  
ATOM   4371 H22  LIG     1      17.632  13.516   7.260  1.00  0.00      LIG  
ATOM   4372 H23  LIG     1      16.298  14.675   7.342  1.00  0.00      LIG  
ATOM   4373 H24  LIG     1      14.218  14.658   4.348  1.00  0.00      LIG  
ATOM   4374 H25  LIG     1      13.567  13.082   3.974  1.00  0.00      LIG  
ATOM   4375 H26  LIG     1      13.313  14.425   2.870  1.00  0.00      LIG  
ATOM   4376 H27  LIG     1      18.838  15.252   2.828  1.00  0.00      LIG  
ATOM   4377 H28  LIG     1      18.713  16.763   3.736  1.00  0.00      LIG  
ATOM   4378 H29  LIG     1      18.070  16.664   2.123  1.00  0.00      LIG  
ATOM   4379 H30  LIG     1      11.651  12.572  -1.190  1.00  0.00      LIG  
ATOM   4380 H31  LIG     1      10.532  13.472   0.790  1.00  0.00      LIG  
ATOM   4381 H32  LIG     1       9.969  14.131  -0.728  1.00  0.00      LIG  
ATOM   4382 H33  LIG     1      12.135  15.757   0.487  1.00  0.00      LIG  
ATOM   4383 H34  LIG     1      11.352  15.380   2.610  1.00  0.00      LIG  
ATOM   4384 H35  LIG     1       9.622  16.736  -0.014  1.00  0.00      LIG  
ATOM   4385 H36  LIG     1      16.807  11.533   1.340  1.00  0.00      LIG  
ATOM   4386 H37  LIG     1      16.954  13.059   0.469  1.00  0.00      LIG  
ATOM   4387 H38  LIG     1      15.953  11.765  -0.170  1.00  0.00      LIG  
ATOM   4388 H39  LIG     1      13.378  13.892  -2.399  1.00  0.00      LIG  
ATOM   4389 H40  LIG     1      12.684  15.364  -1.703  1.00  0.00      LIG  
ATOM   4390 H41  LIG     1      11.701  14.328  -2.729  1.00  0.00      LIG  
ATOM   4391 H42  LIG     1       8.028  14.361   1.071  1.00  0.00      LIG  
ATOM   4392 H43  LIG     1       8.123  16.055   0.543  1.00  0.00      LIG  
ATOM   4393 H44  LIG     1       7.103  15.607   1.913  1.00  0.00      LIG  
ATOM   4394 H45  LIG     1       7.942  15.470   4.083  1.00  0.00      LIG  
ATOM   4395 H46  LIG     1       9.676  15.529   4.446  1.00  0.00      LIG  
ATOM   4396 H47  LIG     1       8.963  14.052   3.788  1.00  0.00      LIG  
TER
REMARK  Energy: 274.571
REMARK  SimpleFitness: 274.571
REMARK  FullFitness: -703.9725
REMARK  InterFull: -29.2455
REMARK  IntraFull: 308.332
REMARK  solvFull: -1193.85
REMARK  surfFull: 210.791
REMARK  extraFull: 0.0
REMARK  deltaGcompsolvpol: -1193.85
REMARK  deltaGcompsolvnonpol: 210.791
REMARK  deltaGprotsolvpol: -1219.71
REMARK  deltaGprotsolvnonpol: 208.651
REMARK  deltaGligsolvpol: -9.06453
REMARK  deltaGligsolvnonpol: 15.6468
REMARK  deltaGvdw: -29.2455
REMARK  deltaGelec: 0.0
REMARK  deltaG: -5.8969874
REMARK  Cluster: 5
REMARK  ClusterRank: 5
ATOM   4315 C    LIG     1      16.330  17.228   5.580  1.00  0.00      LIG  
ATOM   4316 C1   LIG     1      17.636  16.721   6.115  1.00  0.00      LIG  
ATOM   4317 C2   LIG     1      17.876  15.238   5.973  1.00  0.00      LIG  
ATOM   4318 C3   LIG     1      17.020  14.701   4.816  1.00  0.00      LIG  
ATOM   4319 C4   LIG     1      16.835  15.633   3.609  1.00  0.00      LIG  
ATOM   4320 C5   LIG     1      16.093  16.878   4.112  1.00  0.00      LIG  
ATOM   4321 C6   LIG     1      17.390  13.316   4.350  1.00  0.00      LIG  
ATOM   4322 C7   LIG     1      16.147  12.682   3.771  1.00  0.00      LIG  
ATOM   4323 C8   LIG     1      15.359  13.588   2.808  1.00  0.00      LIG  
ATOM   4324 C9   LIG     1      16.136  14.883   2.429  1.00  0.00      LIG  
ATOM   4325 C10  LIG     1      15.027  12.794   1.510  1.00  0.00      LIG  
ATOM   4326 C11  LIG     1      14.251  13.654   0.575  1.00  0.00      LIG  
ATOM   4327 C12  LIG     1      14.863  14.972   0.232  1.00  0.00      LIG  
ATOM   4328 C13  LIG     1      15.276  15.749   1.476  1.00  0.00      LIG  
ATOM   4329 C14  LIG     1      13.092  13.094   0.203  1.00  0.00      LIG  
ATOM   4330 C15  LIG     1      12.899  11.777   0.856  1.00  0.00      LIG  
ATOM   4331 C16  LIG     1      14.117  11.585   1.732  1.00  0.00      LIG  
ATOM   4332 O    LIG     1      15.967  16.899   1.002  1.00  0.00      LIG  
ATOM   4333 C17  LIG     1      19.373  14.945   5.896  1.00  0.00      LIG  
ATOM   4334 C18  LIG     1      17.383  14.580   7.247  1.00  0.00      LIG  
ATOM   4335 C19  LIG     1      14.046  13.958   3.530  1.00  0.00      LIG  
ATOM   4336 C20  LIG     1      18.186  16.100   3.048  1.00  0.00      LIG  
ATOM   4337 H    LIG     1      16.980  14.560   1.819  1.00  0.00      LIG  
ATOM   4338 C21  LIG     1      12.013  13.510  -0.759  1.00  0.00      LIG  
ATOM   4339 C22  LIG     1      10.817  14.130  -0.038  1.00  0.00      LIG  
ATOM   4340 C23  LIG     1      11.065  15.547   0.485  1.00  0.00      LIG  
ATOM   4341 C24  LIG     1      10.595  15.709   1.912  1.00  0.00      LIG  
ATOM   4342 O1   LIG     1      10.478  16.496  -0.407  1.00  0.00      LIG  
ATOM   4343 C25  LIG     1      16.255  12.269   0.753  1.00  0.00      LIG  
ATOM   4344 O2   LIG     1      18.311  17.404   6.872  1.00  0.00      LIG  
ATOM   4345 H1   LIG     1      16.030  14.585   5.262  1.00  0.00      LIG  
ATOM   4346 C26  LIG     1      12.474  14.324  -1.959  1.00  0.00      LIG  
ATOM   4347 C27  LIG     1       9.180  15.601   2.359  1.00  0.00      LIG  
ATOM   4348 C28  LIG     1       8.051  15.398   1.414  1.00  0.00      LIG  
ATOM   4349 C29  LIG     1       8.930  15.143   3.748  1.00  0.00      LIG  
ATOM   4350 O3   LIG     1       9.824  16.893   2.250  1.00  0.00      LIG  
ATOM   4351 H2   LIG     1      16.305  18.313   5.706  1.00  0.00      LIG  
ATOM   4352 H3   LIG     1      15.534  16.805   6.200  1.00  0.00      LIG  
ATOM   4353 H4   LIG     1      16.379  17.737   3.499  1.00  0.00      LIG  
ATOM   4354 H5   LIG     1      15.014  16.759   3.986  1.00  0.00      LIG  
ATOM   4355 H6   LIG     1      17.736  12.695   5.180  1.00  0.00      LIG  
ATOM   4356 H7   LIG     1      18.192  13.341   3.607  1.00  0.00      LIG  
ATOM   4357 H8   LIG     1      15.498  12.413   4.609  1.00  0.00      LIG  
ATOM   4358 H9   LIG     1      16.428  11.729   3.322  1.00  0.00      LIG  
ATOM   4359 H10  LIG     1      14.188  15.599  -0.349  1.00  0.00      LIG  
ATOM   4360 H11  LIG     1      15.734  14.810  -0.409  1.00  0.00      LIG  
ATOM   4361 H12  LIG     1      14.381  16.113   1.986  1.00  0.00      LIG  
ATOM   4362 H13  LIG     1      12.832  10.980   0.110  1.00  0.00      LIG  
ATOM   4363 H14  LIG     1      11.988  11.768   1.461  1.00  0.00      LIG  
ATOM   4364 H15  LIG     1      13.814  11.444   2.771  1.00  0.00      LIG  
ATOM   4365 H16  LIG     1      14.626  10.659   1.447  1.00  0.00      LIG  
ATOM   4366 H17  LIG     1      15.408  17.295   0.312  1.00  0.00      LIG  
ATOM   4367 H18  LIG     1      19.886  15.339   6.779  1.00  0.00      LIG  
ATOM   4368 H19  LIG     1      19.844  15.403   5.025  1.00  0.00      LIG  
ATOM   4369 H20  LIG     1      19.568  13.871   5.868  1.00  0.00      LIG  
ATOM   4370 H21  LIG     1      17.833  15.042   8.127  1.00  0.00      LIG  
ATOM   4371 H22  LIG     1      17.632  13.516   7.260  1.00  0.00      LIG  
ATOM   4372 H23  LIG     1      16.298  14.675   7.342  1.00  0.00      LIG  
ATOM   4373 H24  LIG     1      14.218  14.658   4.348  1.00  0.00      LIG  
ATOM   4374 H25  LIG     1      13.567  13.082   3.974  1.00  0.00      LIG  
ATOM   4375 H26  LIG     1      13.313  14.425   2.870  1.00  0.00      LIG  
ATOM   4376 H27  LIG     1      18.838  15.252   2.828  1.00  0.00      LIG  
ATOM   4377 H28  LIG     1      18.713  16.763   3.736  1.00  0.00      LIG  
ATOM   4378 H29  LIG     1      18.070  16.664   2.123  1.00  0.00      LIG  
ATOM   4379 H30  LIG     1      11.651  12.572  -1.190  1.00  0.00      LIG  
ATOM   4380 H31  LIG     1      10.532  13.472   0.790  1.00  0.00      LIG  
ATOM   4381 H32  LIG     1       9.969  14.131  -0.728  1.00  0.00      LIG  
ATOM   4382 H33  LIG     1      12.135  15.757   0.487  1.00  0.00      LIG  
ATOM   4383 H34  LIG     1      11.352  15.380   2.610  1.00  0.00      LIG  
ATOM   4384 H35  LIG     1       9.622  16.736  -0.014  1.00  0.00      LIG  
ATOM   4385 H36  LIG     1      16.807  11.533   1.340  1.00  0.00      LIG  
ATOM   4386 H37  LIG     1      16.954  13.059   0.469  1.00  0.00      LIG  
ATOM   4387 H38  LIG     1      15.953  11.765  -0.170  1.00  0.00      LIG  
ATOM   4388 H39  LIG     1      13.378  13.892  -2.399  1.00  0.00      LIG  
ATOM   4389 H40  LIG     1      12.684  15.364  -1.703  1.00  0.00      LIG  
ATOM   4390 H41  LIG     1      11.701  14.328  -2.729  1.00  0.00      LIG  
ATOM   4391 H42  LIG     1       8.028  14.361   1.071  1.00  0.00      LIG  
ATOM   4392 H43  LIG     1       8.123  16.055   0.543  1.00  0.00      LIG  
ATOM   4393 H44  LIG     1       7.103  15.607   1.913  1.00  0.00      LIG  
ATOM   4394 H45  LIG     1       7.942  15.470   4.083  1.00  0.00      LIG  
ATOM   4395 H46  LIG     1       9.676  15.529   4.446  1.00  0.00      LIG  
ATOM   4396 H47  LIG     1       8.963  14.052   3.788  1.00  0.00      LIG  
TER
REMARK  Energy: 275.393
REMARK  SimpleFitness: 275.393
REMARK  FullFitness: -703.4107
REMARK  InterFull: -28.3917
REMARK  IntraFull: 308.234
REMARK  solvFull: -1194.24
REMARK  surfFull: 210.987
REMARK  extraFull: 0.0
REMARK  deltaGcompsolvpol: -1194.24
REMARK  deltaGcompsolvnonpol: 210.987
REMARK  deltaGprotsolvpol: -1219.71
REMARK  deltaGprotsolvnonpol: 208.651
REMARK  deltaGligsolvpol: -8.88653
REMARK  deltaGligsolvnonpol: 15.5985
REMARK  deltaGvdw: -28.3917
REMARK  deltaGelec: 0.0
REMARK  deltaG: -5.82787
REMARK  Cluster: 5
REMARK  ClusterRank: 6
ATOM   4315 C    LIG     1      16.599  17.131   5.778  1.00  0.00      LIG  
ATOM   4316 C1   LIG     1      17.935  16.598   6.211  1.00  0.00      LIG  
ATOM   4317 C2   LIG     1      18.184  15.136   5.934  1.00  0.00      LIG  
ATOM   4318 C3   LIG     1      17.286  14.682   4.776  1.00  0.00      LIG  
ATOM   4319 C4   LIG     1      17.028  15.707   3.662  1.00  0.00      LIG  
ATOM   4320 C5   LIG     1      16.280  16.882   4.304  1.00  0.00      LIG  
ATOM   4321 C6   LIG     1      17.672  13.353   4.174  1.00  0.00      LIG  
ATOM   4322 C7   LIG     1      16.419  12.735   3.606  1.00  0.00      LIG  
ATOM   4323 C8   LIG     1      15.574  13.694   2.749  1.00  0.00      LIG  
ATOM   4324 C9   LIG     1      16.296  15.041   2.453  1.00  0.00      LIG  
ATOM   4325 C10  LIG     1      15.226  12.999   1.401  1.00  0.00      LIG  
ATOM   4326 C11  LIG     1      14.393  13.901   0.560  1.00  0.00      LIG  
ATOM   4327 C12  LIG     1      14.934  15.274   0.322  1.00  0.00      LIG  
ATOM   4328 C13  LIG     1      15.368  15.955   1.615  1.00  0.00      LIG  
ATOM   4329 C14  LIG     1      13.266  13.310   0.141  1.00  0.00      LIG  
ATOM   4330 C15  LIG     1      13.157  11.928   0.667  1.00  0.00      LIG  
ATOM   4331 C16  LIG     1      14.370  11.741   1.549  1.00  0.00      LIG  
ATOM   4332 O    LIG     1      15.999  17.168   1.220  1.00  0.00      LIG  
ATOM   4333 C17  LIG     1      19.679  14.867   5.763  1.00  0.00      LIG  
ATOM   4334 C18  LIG     1      17.761  14.368   7.172  1.00  0.00      LIG  
ATOM   4335 C19  LIG     1      14.275  13.961   3.541  1.00  0.00      LIG  
ATOM   4336 C20  LIG     1      18.341  16.258   3.083  1.00  0.00      LIG  
ATOM   4337 H    LIG     1      17.121  14.802   1.782  1.00  0.00      LIG  
ATOM   4338 C21  LIG     1      12.163  13.738  -0.787  1.00  0.00      LIG  
ATOM   4339 C22  LIG     1      10.942  14.238  -0.016  1.00  0.00      LIG  
ATOM   4340 C23  LIG     1      11.096  15.650   0.550  1.00  0.00      LIG  
ATOM   4341 C24  LIG     1      10.598  15.744   1.972  1.00  0.00      LIG  
ATOM   4342 O1   LIG     1      10.464  16.586  -0.326  1.00  0.00      LIG  
ATOM   4343 C25  LIG     1      16.444  12.582   0.565  1.00  0.00      LIG  
ATOM   4344 O2   LIG     1      18.628  17.219   7.004  1.00  0.00      LIG  
ATOM   4345 H1   LIG     1      16.320  14.505   5.256  1.00  0.00      LIG  
ATOM   4346 C26  LIG     1      12.576  14.658  -1.926  1.00  0.00      LIG  
ATOM   4347 C27  LIG     1       9.180  15.584   2.395  1.00  0.00      LIG  
ATOM   4348 C28  LIG     1       8.072  15.376   1.425  1.00  0.00      LIG  
ATOM   4349 C29  LIG     1       8.922  15.082   3.767  1.00  0.00      LIG  
ATOM   4350 O3   LIG     1       9.790  16.896   2.334  1.00  0.00      LIG  
ATOM   4351 H2   LIG     1      16.573  18.205   5.980  1.00  0.00      LIG  
ATOM   4352 H3   LIG     1      15.840  16.660   6.410  1.00  0.00      LIG  
ATOM   4353 H4   LIG     1      16.496  17.796   3.743  1.00  0.00      LIG  
ATOM   4354 H5   LIG     1      15.201  16.730   4.233  1.00  0.00      LIG  
ATOM   4355 H6   LIG     1      18.073  12.674   4.931  1.00  0.00      LIG  
ATOM   4356 H7   LIG     1      18.434  13.463   3.398  1.00  0.00      LIG  
ATOM   4357 H8   LIG     1      15.814  12.394   4.451  1.00  0.00      LIG  
ATOM   4358 H9   LIG     1      16.696  11.823   3.077  1.00  0.00      LIG  
ATOM   4359 H10  LIG     1      14.207  15.918  -0.173  1.00  0.00      LIG  
ATOM   4360 H11  LIG     1      15.783  15.211  -0.366  1.00  0.00      LIG  
ATOM   4361 H12  LIG     1      14.482  16.239   2.188  1.00  0.00      LIG  
ATOM   4362 H13  LIG     1      13.162  11.201  -0.149  1.00  0.00      LIG  
ATOM   4363 H14  LIG     1      12.237  11.796   1.244  1.00  0.00      LIG  
ATOM   4364 H15  LIG     1      14.055  11.536   2.573  1.00  0.00      LIG  
ATOM   4365 H16  LIG     1      14.923  10.851   1.232  1.00  0.00      LIG  
ATOM   4366 H17  LIG     1      15.400  17.599   0.588  1.00  0.00      LIG  
ATOM   4367 H18  LIG     1      20.241  15.226   6.630  1.00  0.00      LIG  
ATOM   4368 H19  LIG     1      20.094  15.365   4.886  1.00  0.00      LIG  
ATOM   4369 H20  LIG     1      19.881  13.797   5.672  1.00  0.00      LIG  
ATOM   4370 H21  LIG     1      16.714  14.559   7.429  1.00  0.00      LIG  
ATOM   4371 H22  LIG     1      18.376  14.660   8.021  1.00  0.00      LIG  
ATOM   4372 H23  LIG     1      17.890  13.293   7.029  1.00  0.00      LIG  
ATOM   4373 H24  LIG     1      14.454  14.611   4.398  1.00  0.00      LIG  
ATOM   4374 H25  LIG     1      13.851  13.038   3.943  1.00  0.00      LIG  
ATOM   4375 H26  LIG     1      13.496  14.438   2.943  1.00  0.00      LIG  
ATOM   4376 H27  LIG     1      19.002  15.449   2.762  1.00  0.00      LIG  
ATOM   4377 H28  LIG     1      18.887  16.868   3.804  1.00  0.00      LIG  
ATOM   4378 H29  LIG     1      18.170  16.899   2.218  1.00  0.00      LIG  
ATOM   4379 H30  LIG     1      11.848  12.816  -1.284  1.00  0.00      LIG  
ATOM   4380 H31  LIG     1      10.724  13.532   0.793  1.00  0.00      LIG  
ATOM   4381 H32  LIG     1      10.081  14.203  -0.688  1.00  0.00      LIG  
ATOM   4382 H33  LIG     1      12.152  15.923   0.577  1.00  0.00      LIG  
ATOM   4383 H34  LIG     1      11.355  15.412   2.670  1.00  0.00      LIG  
ATOM   4384 H35  LIG     1       9.686  16.916   0.158  1.00  0.00      LIG  
ATOM   4385 H36  LIG     1      17.046  11.830   1.078  1.00  0.00      LIG  
ATOM   4386 H37  LIG     1      17.101  13.419   0.318  1.00  0.00      LIG  
ATOM   4387 H38  LIG     1      16.128  12.132  -0.382  1.00  0.00      LIG  
ATOM   4388 H39  LIG     1      13.473  14.281  -2.426  1.00  0.00      LIG  
ATOM   4389 H40  LIG     1      12.778  15.676  -1.591  1.00  0.00      LIG  
ATOM   4390 H41  LIG     1      11.778  14.715  -2.667  1.00  0.00      LIG  
ATOM   4391 H42  LIG     1       8.079  14.347   1.058  1.00  0.00      LIG  
ATOM   4392 H43  LIG     1       8.139  16.053   0.571  1.00  0.00      LIG  
ATOM   4393 H44  LIG     1       7.112  15.557   1.913  1.00  0.00      LIG  
ATOM   4394 H45  LIG     1       7.910  15.347   4.084  1.00  0.00      LIG  
ATOM   4395 H46  LIG     1       9.630  15.493   4.491  1.00  0.00      LIG  
ATOM   4396 H47  LIG     1       9.014  13.993   3.784  1.00  0.00      LIG  
TER
REMARK  Energy: 275.393
REMARK  SimpleFitness: 275.393
REMARK  FullFitness: -703.4107
REMARK  InterFull: -28.3917
REMARK  IntraFull: 308.234
REMARK  solvFull: -1194.24
REMARK  surfFull: 210.987
REMARK  extraFull: 0.0
REMARK  deltaGcompsolvpol: -1194.24
REMARK  deltaGcompsolvnonpol: 210.987
REMARK  deltaGprotsolvpol: -1219.71
REMARK  deltaGprotsolvnonpol: 208.651
REMARK  deltaGligsolvpol: -8.88653
REMARK  deltaGligsolvnonpol: 15.5985
REMARK  deltaGvdw: -28.3917
REMARK  deltaGelec: 0.0
REMARK  deltaG: -5.82787
REMARK  Cluster: 5
REMARK  ClusterRank: 7
ATOM   4315 C    LIG     1      16.599  17.131   5.778  1.00  0.00      LIG  
ATOM   4316 C1   LIG     1      17.935  16.598   6.211  1.00  0.00      LIG  
ATOM   4317 C2   LIG     1      18.184  15.136   5.934  1.00  0.00      LIG  
ATOM   4318 C3   LIG     1      17.286  14.682   4.776  1.00  0.00      LIG  
ATOM   4319 C4   LIG     1      17.028  15.707   3.662  1.00  0.00      LIG  
ATOM   4320 C5   LIG     1      16.280  16.882   4.304  1.00  0.00      LIG  
ATOM   4321 C6   LIG     1      17.672  13.353   4.174  1.00  0.00      LIG  
ATOM   4322 C7   LIG     1      16.419  12.735   3.606  1.00  0.00      LIG  
ATOM   4323 C8   LIG     1      15.574  13.694   2.749  1.00  0.00      LIG  
ATOM   4324 C9   LIG     1      16.296  15.041   2.453  1.00  0.00      LIG  
ATOM   4325 C10  LIG     1      15.226  12.999   1.401  1.00  0.00      LIG  
ATOM   4326 C11  LIG     1      14.393  13.901   0.560  1.00  0.00      LIG  
ATOM   4327 C12  LIG     1      14.934  15.274   0.322  1.00  0.00      LIG  
ATOM   4328 C13  LIG     1      15.368  15.955   1.615  1.00  0.00      LIG  
ATOM   4329 C14  LIG     1      13.266  13.310   0.141  1.00  0.00      LIG  
ATOM   4330 C15  LIG     1      13.157  11.928   0.667  1.00  0.00      LIG  
ATOM   4331 C16  LIG     1      14.370  11.741   1.549  1.00  0.00      LIG  
ATOM   4332 O    LIG     1      15.999  17.168   1.220  1.00  0.00      LIG  
ATOM   4333 C17  LIG     1      19.679  14.867   5.763  1.00  0.00      LIG  
ATOM   4334 C18  LIG     1      17.761  14.368   7.172  1.00  0.00      LIG  
ATOM   4335 C19  LIG     1      14.275  13.961   3.541  1.00  0.00      LIG  
ATOM   4336 C20  LIG     1      18.341  16.258   3.083  1.00  0.00      LIG  
ATOM   4337 H    LIG     1      17.121  14.802   1.782  1.00  0.00      LIG  
ATOM   4338 C21  LIG     1      12.163  13.738  -0.787  1.00  0.00      LIG  
ATOM   4339 C22  LIG     1      10.942  14.238  -0.016  1.00  0.00      LIG  
ATOM   4340 C23  LIG     1      11.096  15.650   0.550  1.00  0.00      LIG  
ATOM   4341 C24  LIG     1      10.598  15.744   1.972  1.00  0.00      LIG  
ATOM   4342 O1   LIG     1      10.464  16.586  -0.326  1.00  0.00      LIG  
ATOM   4343 C25  LIG     1      16.444  12.582   0.565  1.00  0.00      LIG  
ATOM   4344 O2   LIG     1      18.628  17.219   7.004  1.00  0.00      LIG  
ATOM   4345 H1   LIG     1      16.320  14.505   5.256  1.00  0.00      LIG  
ATOM   4346 C26  LIG     1      12.576  14.658  -1.926  1.00  0.00      LIG  
ATOM   4347 C27  LIG     1       9.180  15.584   2.395  1.00  0.00      LIG  
ATOM   4348 C28  LIG     1       8.072  15.376   1.425  1.00  0.00      LIG  
ATOM   4349 C29  LIG     1       8.922  15.082   3.767  1.00  0.00      LIG  
ATOM   4350 O3   LIG     1       9.790  16.896   2.334  1.00  0.00      LIG  
ATOM   4351 H2   LIG     1      16.573  18.205   5.980  1.00  0.00      LIG  
ATOM   4352 H3   LIG     1      15.840  16.660   6.410  1.00  0.00      LIG  
ATOM   4353 H4   LIG     1      16.496  17.796   3.743  1.00  0.00      LIG  
ATOM   4354 H5   LIG     1      15.201  16.730   4.233  1.00  0.00      LIG  
ATOM   4355 H6   LIG     1      18.073  12.674   4.931  1.00  0.00      LIG  
ATOM   4356 H7   LIG     1      18.434  13.463   3.398  1.00  0.00      LIG  
ATOM   4357 H8   LIG     1      15.814  12.394   4.451  1.00  0.00      LIG  
ATOM   4358 H9   LIG     1      16.696  11.823   3.077  1.00  0.00      LIG  
ATOM   4359 H10  LIG     1      14.207  15.918  -0.173  1.00  0.00      LIG  
ATOM   4360 H11  LIG     1      15.783  15.211  -0.366  1.00  0.00      LIG  
ATOM   4361 H12  LIG     1      14.482  16.239   2.188  1.00  0.00      LIG  
ATOM   4362 H13  LIG     1      13.162  11.201  -0.149  1.00  0.00      LIG  
ATOM   4363 H14  LIG     1      12.237  11.796   1.244  1.00  0.00      LIG  
ATOM   4364 H15  LIG     1      14.055  11.536   2.573  1.00  0.00      LIG  
ATOM   4365 H16  LIG     1      14.923  10.851   1.232  1.00  0.00      LIG  
ATOM   4366 H17  LIG     1      15.400  17.599   0.588  1.00  0.00      LIG  
ATOM   4367 H18  LIG     1      20.241  15.226   6.630  1.00  0.00      LIG  
ATOM   4368 H19  LIG     1      20.094  15.365   4.886  1.00  0.00      LIG  
ATOM   4369 H20  LIG     1      19.881  13.797   5.672  1.00  0.00      LIG  
ATOM   4370 H21  LIG     1      16.714  14.559   7.429  1.00  0.00      LIG  
ATOM   4371 H22  LIG     1      18.376  14.660   8.021  1.00  0.00      LIG  
ATOM   4372 H23  LIG     1      17.890  13.293   7.029  1.00  0.00      LIG  
ATOM   4373 H24  LIG     1      14.454  14.611   4.398  1.00  0.00      LIG  
ATOM   4374 H25  LIG     1      13.851  13.038   3.943  1.00  0.00      LIG  
ATOM   4375 H26  LIG     1      13.496  14.438   2.943  1.00  0.00      LIG  
ATOM   4376 H27  LIG     1      19.002  15.449   2.762  1.00  0.00      LIG  
ATOM   4377 H28  LIG     1      18.887  16.868   3.804  1.00  0.00      LIG  
ATOM   4378 H29  LIG     1      18.170  16.899   2.218  1.00  0.00      LIG  
ATOM   4379 H30  LIG     1      11.848  12.816  -1.284  1.00  0.00      LIG  
ATOM   4380 H31  LIG     1      10.724  13.532   0.793  1.00  0.00      LIG  
ATOM   4381 H32  LIG     1      10.081  14.203  -0.688  1.00  0.00      LIG  
ATOM   4382 H33  LIG     1      12.152  15.923   0.577  1.00  0.00      LIG  
ATOM   4383 H34  LIG     1      11.355  15.412   2.670  1.00  0.00      LIG  
ATOM   4384 H35  LIG     1       9.686  16.916   0.158  1.00  0.00      LIG  
ATOM   4385 H36  LIG     1      17.046  11.830   1.078  1.00  0.00      LIG  
ATOM   4386 H37  LIG     1      17.101  13.419   0.318  1.00  0.00      LIG  
ATOM   4387 H38  LIG     1      16.128  12.132  -0.382  1.00  0.00      LIG  
ATOM   4388 H39  LIG     1      13.473  14.281  -2.426  1.00  0.00      LIG  
ATOM   4389 H40  LIG     1      12.778  15.676  -1.591  1.00  0.00      LIG  
ATOM   4390 H41  LIG     1      11.778  14.715  -2.667  1.00  0.00      LIG  
ATOM   4391 H42  LIG     1       8.079  14.347   1.058  1.00  0.00      LIG  
ATOM   4392 H43  LIG     1       8.139  16.053   0.571  1.00  0.00      LIG  
ATOM   4393 H44  LIG     1       7.112  15.557   1.913  1.00  0.00      LIG  
ATOM   4394 H45  LIG     1       7.910  15.347   4.084  1.00  0.00      LIG  
ATOM   4395 H46  LIG     1       9.630  15.493   4.491  1.00  0.00      LIG  
ATOM   4396 H47  LIG     1       9.014  13.993   3.784  1.00  0.00      LIG  
TER
REMARK  Energy: 279.415
REMARK  SimpleFitness: 279.415
REMARK  FullFitness: -698.7381
REMARK  InterFull: -27.6941
REMARK  IntraFull: 313.067
REMARK  solvFull: -1194.89
REMARK  surfFull: 210.779
REMARK  extraFull: 0.0
REMARK  deltaGcompsolvpol: -1194.89
REMARK  deltaGcompsolvnonpol: 210.779
REMARK  deltaGprotsolvpol: -1219.71
REMARK  deltaGprotsolvnonpol: 208.651
REMARK  deltaGligsolvpol: -8.83572
REMARK  deltaGligsolvnonpol: 15.2722
REMARK  deltaGvdw: -27.6941
REMARK  deltaGelec: 0.0
REMARK  deltaG: -5.793576
REMARK  Cluster: 5
REMARK  ClusterRank: 8
ATOM   4315 C    LIG     1      15.796  16.182   6.027  1.00  0.00      LIG  
ATOM   4316 C1   LIG     1      17.285  16.095   6.199  1.00  0.00      LIG  
ATOM   4317 C2   LIG     1      17.918  14.782   5.806  1.00  0.00      LIG  
ATOM   4318 C3   LIG     1      17.008  14.064   4.792  1.00  0.00      LIG  
ATOM   4319 C4   LIG     1      16.267  14.967   3.792  1.00  0.00      LIG  
ATOM   4320 C5   LIG     1      15.325  15.861   4.610  1.00  0.00      LIG  
ATOM   4321 C6   LIG     1      17.653  12.912   4.057  1.00  0.00      LIG  
ATOM   4322 C7   LIG     1      16.570  11.953   3.605  1.00  0.00      LIG  
ATOM   4323 C8   LIG     1      15.325  12.622   2.992  1.00  0.00      LIG  
ATOM   4324 C9   LIG     1      15.566  14.127   2.675  1.00  0.00      LIG  
ATOM   4325 C10  LIG     1      14.901  11.880   1.684  1.00  0.00      LIG  
ATOM   4326 C11  LIG     1      13.708  12.534   1.069  1.00  0.00      LIG  
ATOM   4327 C12  LIG     1      13.851  13.996   0.814  1.00  0.00      LIG  
ATOM   4328 C13  LIG     1      14.286  14.745   2.063  1.00  0.00      LIG  
ATOM   4329 C14  LIG     1      12.703  11.680   0.816  1.00  0.00      LIG  
ATOM   4330 C15  LIG     1      13.072  10.310   1.255  1.00  0.00      LIG  
ATOM   4331 C16  LIG     1      14.444  10.436   1.887  1.00  0.00      LIG  
ATOM   4332 O    LIG     1      14.458  16.099   1.658  1.00  0.00      LIG  
ATOM   4333 C17  LIG     1      19.367  14.990   5.370  1.00  0.00      LIG  
ATOM   4334 C18  LIG     1      17.985  13.941   7.067  1.00  0.00      LIG  
ATOM   4335 C19  LIG     1      14.205  12.481   4.040  1.00  0.00      LIG  
ATOM   4336 C20  LIG     1      17.238  15.891   3.040  1.00  0.00      LIG  
ATOM   4337 H    LIG     1      16.294  14.145   1.863  1.00  0.00      LIG  
ATOM   4338 C21  LIG     1      11.365  11.813   0.114  1.00  0.00      LIG  
ATOM   4339 C22  LIG     1      10.137  11.529   0.991  1.00  0.00      LIG  
ATOM   4340 C23  LIG     1       9.774  12.506   2.114  1.00  0.00      LIG  
ATOM   4341 C24  LIG     1       9.020  13.734   1.647  1.00  0.00      LIG  
ATOM   4342 O1   LIG     1      10.889  12.776   2.947  1.00  0.00      LIG  
ATOM   4343 C25  LIG     1      15.999  11.823   0.612  1.00  0.00      LIG  
ATOM   4344 O2   LIG     1      17.882  16.903   6.895  1.00  0.00      LIG  
ATOM   4345 H1   LIG     1      16.246  13.599   5.420  1.00  0.00      LIG  
ATOM   4346 C26  LIG     1      11.138  13.038  -0.749  1.00  0.00      LIG  
ATOM   4347 C27  LIG     1       9.383  15.185   1.751  1.00  0.00      LIG  
ATOM   4348 C28  LIG     1      10.676  15.689   2.277  1.00  0.00      LIG  
ATOM   4349 C29  LIG     1       8.664  16.151   0.883  1.00  0.00      LIG  
ATOM   4350 O3   LIG     1       8.535  14.562   2.739  1.00  0.00      LIG  
ATOM   4351 H2   LIG     1      15.474  17.190   6.300  1.00  0.00      LIG  
ATOM   4352 H3   LIG     1      15.342  15.487   6.739  1.00  0.00      LIG  
ATOM   4353 H4   LIG     1      15.171  16.803   4.077  1.00  0.00      LIG  
ATOM   4354 H5   LIG     1      14.341  15.398   4.701  1.00  0.00      LIG  
ATOM   4355 H6   LIG     1      18.342  12.368   4.707  1.00  0.00      LIG  
ATOM   4356 H7   LIG     1      18.230  13.262   3.197  1.00  0.00      LIG  
ATOM   4357 H8   LIG     1      16.260  11.375   4.480  1.00  0.00      LIG  
ATOM   4358 H9   LIG     1      17.025  11.219   2.941  1.00  0.00      LIG  
ATOM   4359 H10  LIG     1      12.933  14.447   0.446  1.00  0.00      LIG  
ATOM   4360 H11  LIG     1      14.584  14.156   0.018  1.00  0.00      LIG  
ATOM   4361 H12  LIG     1      13.471  14.738   2.791  1.00  0.00      LIG  
ATOM   4362 H13  LIG     1      13.103   9.628   0.402  1.00  0.00      LIG  
ATOM   4363 H14  LIG     1      12.356   9.924   1.984  1.00  0.00      LIG  
ATOM   4364 H15  LIG     1      14.404  10.127   2.932  1.00  0.00      LIG  
ATOM   4365 H16  LIG     1      15.133   9.737   1.405  1.00  0.00      LIG  
ATOM   4366 H17  LIG     1      13.699  16.324   1.094  1.00  0.00      LIG  
ATOM   4367 H18  LIG     1      19.939  15.486   6.159  1.00  0.00      LIG  
ATOM   4368 H19  LIG     1      19.450  15.614   4.479  1.00  0.00      LIG  
ATOM   4369 H20  LIG     1      19.861  14.037   5.168  1.00  0.00      LIG  
ATOM   4370 H21  LIG     1      16.993  13.780   7.500  1.00  0.00      LIG  
ATOM   4371 H22  LIG     1      18.605  14.426   7.826  1.00  0.00      LIG  
ATOM   4372 H23  LIG     1      18.427  12.965   6.855  1.00  0.00      LIG  
ATOM   4373 H24  LIG     1      14.379  13.113   4.909  1.00  0.00      LIG  
ATOM   4374 H25  LIG     1      14.125  11.460   4.420  1.00  0.00      LIG  
ATOM   4375 H26  LIG     1      13.231  12.759   3.648  1.00  0.00      LIG  
ATOM   4376 H27  LIG     1      18.048  15.321   2.578  1.00  0.00      LIG  
ATOM   4377 H28  LIG     1      17.683  16.644   3.690  1.00  0.00      LIG  
ATOM   4378 H29  LIG     1      16.743  16.444   2.242  1.00  0.00      LIG  
ATOM   4379 H30  LIG     1      11.380  10.992  -0.609  1.00  0.00      LIG  
ATOM   4380 H31  LIG     1      10.285  10.550   1.456  1.00  0.00      LIG  
ATOM   4381 H32  LIG     1       9.270  11.421   0.335  1.00  0.00      LIG  
ATOM   4382 H33  LIG     1       9.075  11.957   2.746  1.00  0.00      LIG  
ATOM   4383 H34  LIG     1       8.295  13.463   0.891  1.00  0.00      LIG  
ATOM   4384 H35  LIG     1      11.637  12.274   2.577  1.00  0.00      LIG  
ATOM   4385 H36  LIG     1      16.842  11.207   0.933  1.00  0.00      LIG  
ATOM   4386 H37  LIG     1      16.390  12.807   0.346  1.00  0.00      LIG  
ATOM   4387 H38  LIG     1      15.621  11.369  -0.309  1.00  0.00      LIG  
ATOM   4388 H39  LIG     1      11.968  13.184  -1.446  1.00  0.00      LIG  
ATOM   4389 H40  LIG     1      11.031  13.940  -0.146  1.00  0.00      LIG  
ATOM   4390 H41  LIG     1      10.221  12.919  -1.332  1.00  0.00      LIG  
ATOM   4391 H42  LIG     1      11.468  15.512   1.550  1.00  0.00      LIG  
ATOM   4392 H43  LIG     1      10.953  15.227   3.228  1.00  0.00      LIG  
ATOM   4393 H44  LIG     1      10.612  16.768   2.440  1.00  0.00      LIG  
ATOM   4394 H45  LIG     1       7.617  15.867   0.752  1.00  0.00      LIG  
ATOM   4395 H46  LIG     1       9.138  16.201  -0.101  1.00  0.00      LIG  
ATOM   4396 H47  LIG     1       8.685  17.150   1.327  1.00  0.00      LIG  
TER
REMARK  Energy: 279.448
REMARK  SimpleFitness: 279.448
REMARK  FullFitness: -697.48895
REMARK  InterFull: -26.152
REMARK  IntraFull: 312.855
REMARK  solvFull: -1194.97
REMARK  surfFull: 210.778
REMARK  extraFull: 0.0
REMARK  deltaGcompsolvpol: -1194.97
REMARK  deltaGcompsolvnonpol: 210.778
REMARK  deltaGprotsolvpol: -1219.71
REMARK  deltaGprotsolvnonpol: 208.651
REMARK  deltaGligsolvpol: -9.52749
REMARK  deltaGligsolvnonpol: 15.3881
REMARK  deltaGvdw: -26.152
REMARK  deltaGelec: 0.0
REMARK  deltaG: -5.6213098
REMARK  Cluster: 5
REMARK  ClusterRank: 9
ATOM   4315 C    LIG     1      15.848  16.483   5.851  1.00  0.00      LIG  
ATOM   4316 C1   LIG     1      17.315  16.281   6.095  1.00  0.00      LIG  
ATOM   4317 C2   LIG     1      17.851  14.901   5.800  1.00  0.00      LIG  
ATOM   4318 C3   LIG     1      16.922  14.204   4.790  1.00  0.00      LIG  
ATOM   4319 C4   LIG     1      16.296  15.102   3.708  1.00  0.00      LIG  
ATOM   4320 C5   LIG     1      15.402  16.115   4.436  1.00  0.00      LIG  
ATOM   4321 C6   LIG     1      17.496  12.962   4.150  1.00  0.00      LIG  
ATOM   4322 C7   LIG     1      16.350  12.070   3.724  1.00  0.00      LIG  
ATOM   4323 C8   LIG     1      15.194  12.798   3.013  1.00  0.00      LIG  
ATOM   4324 C9   LIG     1      15.572  14.251   2.611  1.00  0.00      LIG  
ATOM   4325 C10  LIG     1      14.769  12.004   1.742  1.00  0.00      LIG  
ATOM   4326 C11  LIG     1      13.629  12.677   1.054  1.00  0.00      LIG  
ATOM   4327 C12  LIG     1      13.851  14.120   0.727  1.00  0.00      LIG  
ATOM   4328 C13  LIG     1      14.367  14.927   1.915  1.00  0.00      LIG  
ATOM   4329 C14  LIG     1      12.621  11.832   0.776  1.00  0.00      LIG  
ATOM   4330 C15  LIG     1      12.933  10.469   1.281  1.00  0.00      LIG  
ATOM   4331 C16  LIG     1      14.243  10.600   2.024  1.00  0.00      LIG  
ATOM   4332 O    LIG     1      14.680  16.217   1.401  1.00  0.00      LIG  
ATOM   4333 C17  LIG     1      19.327  14.970   5.412  1.00  0.00      LIG  
ATOM   4334 C18  LIG     1      17.804  14.125   7.105  1.00  0.00      LIG  
ATOM   4335 C19  LIG     1      14.015  12.822   4.004  1.00  0.00      LIG  
ATOM   4336 C20  LIG     1      17.367  15.900   2.949  1.00  0.00      LIG  
ATOM   4337 H    LIG     1      16.331  14.163   1.832  1.00  0.00      LIG  
ATOM   4338 C21  LIG     1      11.352  11.947  -0.043  1.00  0.00      LIG  
ATOM   4339 C22  LIG     1      10.051  11.538   0.668  1.00  0.00      LIG  
ATOM   4340 C23  LIG     1       9.548  12.358   1.858  1.00  0.00      LIG  
ATOM   4341 C24  LIG     1       8.965  13.702   1.468  1.00  0.00      LIG  
ATOM   4342 O1   LIG     1      10.520  12.396   2.897  1.00  0.00      LIG  
ATOM   4343 C25  LIG     1      15.891  11.825   0.708  1.00  0.00      LIG  
ATOM   4344 O2   LIG     1      17.951  17.076   6.771  1.00  0.00      LIG  
ATOM   4345 H1   LIG     1      16.100  13.842   5.410  1.00  0.00      LIG  
ATOM   4346 C26  LIG     1      11.149  13.214  -0.847  1.00  0.00      LIG  
ATOM   4347 C27  LIG     1       9.440  15.077   1.818  1.00  0.00      LIG  
ATOM   4348 C28  LIG     1      10.680  15.327   2.596  1.00  0.00      LIG  
ATOM   4349 C29  LIG     1       8.967  16.226   1.001  1.00  0.00      LIG  
ATOM   4350 O3   LIG     1       8.388  14.439   2.575  1.00  0.00      LIG  
ATOM   4351 H2   LIG     1      15.606  17.531   6.048  1.00  0.00      LIG  
ATOM   4352 H3   LIG     1      15.307  15.876   6.582  1.00  0.00      LIG  
ATOM   4353 H4   LIG     1      15.339  17.031   3.842  1.00  0.00      LIG  
ATOM   4354 H5   LIG     1      14.382  15.735   4.518  1.00  0.00      LIG  
ATOM   4355 H6   LIG     1      18.118  12.407   4.856  1.00  0.00      LIG  
ATOM   4356 H7   LIG     1      18.124  13.210   3.291  1.00  0.00      LIG  
ATOM   4357 H8   LIG     1      15.958  11.588   4.624  1.00  0.00      LIG  
ATOM   4358 H9   LIG     1      16.763  11.255   3.130  1.00  0.00      LIG  
ATOM   4359 H10  LIG     1      12.945  14.606   0.367  1.00  0.00      LIG  
ATOM   4360 H11  LIG     1      14.564  14.191  -0.099  1.00  0.00      LIG  
ATOM   4361 H12  LIG     1      13.556  15.070   2.630  1.00  0.00      LIG  
ATOM   4362 H13  LIG     1      13.032   9.768   0.448  1.00  0.00      LIG  
ATOM   4363 H14  LIG     1      12.155  10.102   1.955  1.00  0.00      LIG  
ATOM   4364 H15  LIG     1      14.084  10.394   3.083  1.00  0.00      LIG  
ATOM   4365 H16  LIG     1      14.945   9.836   1.679  1.00  0.00      LIG  
ATOM   4366 H17  LIG     1      13.929  16.490   0.848  1.00  0.00      LIG  
ATOM   4367 H18  LIG     1      19.909  15.458   6.199  1.00  0.00      LIG  
ATOM   4368 H19  LIG     1      19.492  15.541   4.497  1.00  0.00      LIG  
ATOM   4369 H20  LIG     1      19.750  13.972   5.275  1.00  0.00      LIG  
ATOM   4370 H21  LIG     1      16.785  14.051   7.495  1.00  0.00      LIG  
ATOM   4371 H22  LIG     1      18.419  14.610   7.867  1.00  0.00      LIG  
ATOM   4372 H23  LIG     1      18.191  13.113   6.965  1.00  0.00      LIG  
ATOM   4373 H24  LIG     1      14.208  13.507   4.826  1.00  0.00      LIG  
ATOM   4374 H25  LIG     1      13.842  11.844   4.460  1.00  0.00      LIG  
ATOM   4375 H26  LIG     1      13.075  13.138   3.549  1.00  0.00      LIG  
ATOM   4376 H27  LIG     1      18.146  15.243   2.556  1.00  0.00      LIG  
ATOM   4377 H28  LIG     1      17.846  16.654   3.576  1.00  0.00      LIG  
ATOM   4378 H29  LIG     1      16.949  16.443   2.102  1.00  0.00      LIG  
ATOM   4379 H30  LIG     1      11.483  11.180  -0.812  1.00  0.00      LIG  
ATOM   4380 H31  LIG     1      10.173  10.508   1.015  1.00  0.00      LIG  
ATOM   4381 H32  LIG     1       9.257  11.509  -0.084  1.00  0.00      LIG  
ATOM   4382 H33  LIG     1       8.711  11.790   2.272  1.00  0.00      LIG  
ATOM   4383 H34  LIG     1       8.348  13.602   0.585  1.00  0.00      LIG  
ATOM   4384 H35  LIG     1      11.379  12.542   2.464  1.00  0.00      LIG  
ATOM   4385 H36  LIG     1      16.710  11.220   1.103  1.00  0.00      LIG  
ATOM   4386 H37  LIG     1      16.313  12.771   0.364  1.00  0.00      LIG  
ATOM   4387 H38  LIG     1      15.521  11.301  -0.179  1.00  0.00      LIG  
ATOM   4388 H39  LIG     1      12.008  13.405  -1.496  1.00  0.00      LIG  
ATOM   4389 H40  LIG     1      11.008  14.081  -0.201  1.00  0.00      LIG  
ATOM   4390 H41  LIG     1      10.263  13.116  -1.478  1.00  0.00      LIG  
ATOM   4391 H42  LIG     1      11.486  14.697   2.222  1.00  0.00      LIG  
ATOM   4392 H43  LIG     1      10.541  15.117   3.660  1.00  0.00      LIG  
ATOM   4393 H44  LIG     1      10.992  16.369   2.487  1.00  0.00      LIG  
ATOM   4394 H45  LIG     1       7.989  16.028   0.556  1.00  0.00      LIG  
ATOM   4395 H46  LIG     1       9.678  16.433   0.196  1.00  0.00      LIG  
ATOM   4396 H47  LIG     1       8.882  17.122   1.621  1.00  0.00      LIG  
TER
REMARK  Energy: 283.304
REMARK  SimpleFitness: 283.304
REMARK  FullFitness: -695.2758
REMARK  InterFull: -21.1628
REMARK  IntraFull: 311.338
REMARK  solvFull: -1197.25
REMARK  surfFull: 211.799
REMARK  extraFull: 0.0
REMARK  deltaGcompsolvpol: -1197.25
REMARK  deltaGcompsolvnonpol: 211.799
REMARK  deltaGprotsolvpol: -1219.71
REMARK  deltaGprotsolvnonpol: 208.651
REMARK  deltaGligsolvpol: -8.97739
REMARK  deltaGligsolvnonpol: 15.2807
REMARK  deltaGvdw: -21.1628
REMARK  deltaGelec: 0.0
REMARK  deltaG: -5.215789
REMARK  Cluster: 5
REMARK  ClusterRank: 10
ATOM   4315 C    LIG     1      16.615  15.587   5.221  1.00  0.00      LIG  
ATOM   4316 C1   LIG     1      18.089  15.301   5.235  1.00  0.00      LIG  
ATOM   4317 C2   LIG     1      18.490  13.895   4.857  1.00  0.00      LIG  
ATOM   4318 C3   LIG     1      17.383  13.276   3.980  1.00  0.00      LIG  
ATOM   4319 C4   LIG     1      16.664  14.236   3.016  1.00  0.00      LIG  
ATOM   4320 C5   LIG     1      15.947  15.280   3.882  1.00  0.00      LIG  
ATOM   4321 C6   LIG     1      17.786  12.022   3.240  1.00  0.00      LIG  
ATOM   4322 C7   LIG     1      16.541  11.207   2.967  1.00  0.00      LIG  
ATOM   4323 C8   LIG     1      15.343  12.015   2.435  1.00  0.00      LIG  
ATOM   4324 C9   LIG     1      15.738  13.461   2.021  1.00  0.00      LIG  
ATOM   4325 C10  LIG     1      14.721  11.288   1.202  1.00  0.00      LIG  
ATOM   4326 C11  LIG     1      13.554  12.045   0.664  1.00  0.00      LIG  
ATOM   4327 C12  LIG     1      13.795  13.490   0.374  1.00  0.00      LIG  
ATOM   4328 C13  LIG     1      14.484  14.217   1.522  1.00  0.00      LIG  
ATOM   4329 C14  LIG     1      12.476  11.272   0.467  1.00  0.00      LIG  
ATOM   4330 C15  LIG     1      12.749   9.878   0.903  1.00  0.00      LIG  
ATOM   4331 C16  LIG     1      14.138   9.910   1.505  1.00  0.00      LIG  
ATOM   4332 O    LIG     1      14.784  15.517   1.026  1.00  0.00      LIG  
ATOM   4333 C17  LIG     1      19.897  13.875   4.262  1.00  0.00      LIG  
ATOM   4334 C18  LIG     1      18.574  13.108   6.153  1.00  0.00      LIG  
ATOM   4335 C19  LIG     1      14.311  12.064   3.580  1.00  0.00      LIG  
ATOM   4336 C20  LIG     1      17.659  14.989   2.117  1.00  0.00      LIG  
ATOM   4337 H    LIG     1      16.368  13.360   1.137  1.00  0.00      LIG  
ATOM   4338 C21  LIG     1      11.135  11.503  -0.197  1.00  0.00      LIG  
ATOM   4339 C22  LIG     1       9.916  11.436   0.737  1.00  0.00      LIG  
ATOM   4340 C23  LIG     1       9.718  12.535   1.787  1.00  0.00      LIG  
ATOM   4341 C24  LIG     1       9.236  13.843   1.195  1.00  0.00      LIG  
ATOM   4342 O1   LIG     1      10.873  12.644   2.605  1.00  0.00      LIG  
ATOM   4343 C25  LIG     1      15.699  11.080   0.035  1.00  0.00      LIG  
ATOM   4344 O2   LIG     1      18.867  16.053   5.802  1.00  0.00      LIG  
ATOM   4345 H1   LIG     1      16.635  12.944   4.703  1.00  0.00      LIG  
ATOM   4346 C26  LIG     1      11.042  12.662  -1.173  1.00  0.00      LIG  
ATOM   4347 C27  LIG     1       9.737  15.236   1.423  1.00  0.00      LIG  
ATOM   4348 C28  LIG     1      10.917  15.574   2.261  1.00  0.00      LIG  
ATOM   4349 C29  LIG     1       9.374  16.283   0.431  1.00  0.00      LIG  
ATOM   4350 O3   LIG     1       8.613  14.722   2.169  1.00  0.00      LIG  
ATOM   4351 H2   LIG     1      16.465  16.640   5.471  1.00  0.00      LIG  
ATOM   4352 H3   LIG     1      16.156  14.990   6.014  1.00  0.00      LIG  
ATOM   4353 H4   LIG     1      15.856  16.213   3.320  1.00  0.00      LIG  
ATOM   4354 H5   LIG     1      14.927  14.956   4.105  1.00  0.00      LIG  
ATOM   4355 H6   LIG     1      18.467  11.413   3.840  1.00  0.00      LIG  
ATOM   4356 H7   LIG     1      18.300  12.257   2.305  1.00  0.00      LIG  
ATOM   4357 H8   LIG     1      16.250  10.730   3.907  1.00  0.00      LIG  
ATOM   4358 H9   LIG     1      16.815  10.380   2.312  1.00  0.00      LIG  
ATOM   4359 H10  LIG     1      12.868  14.019   0.157  1.00  0.00      LIG  
ATOM   4360 H11  LIG     1      14.404  13.574  -0.531  1.00  0.00      LIG  
ATOM   4361 H12  LIG     1      13.772  14.352   2.339  1.00  0.00      LIG  
ATOM   4362 H13  LIG     1      12.715   9.198   0.048  1.00  0.00      LIG  
ATOM   4363 H14  LIG     1      12.019   9.543   1.646  1.00  0.00      LIG  
ATOM   4364 H15  LIG     1      14.081   9.683   2.569  1.00  0.00      LIG  
ATOM   4365 H16  LIG     1      14.753   9.117   1.069  1.00  0.00      LIG  
ATOM   4366 H17  LIG     1      13.981  15.841   0.585  1.00  0.00      LIG  
ATOM   4367 H18  LIG     1      20.615  14.323   4.955  1.00  0.00      LIG  
ATOM   4368 H19  LIG     1      19.965  14.438   3.329  1.00  0.00      LIG  
ATOM   4369 H20  LIG     1      20.233  12.853   4.070  1.00  0.00      LIG  
ATOM   4370 H21  LIG     1      17.618  13.113   6.685  1.00  0.00      LIG  
ATOM   4371 H22  LIG     1      19.326  13.532   6.825  1.00  0.00      LIG  
ATOM   4372 H23  LIG     1      18.849  12.068   5.960  1.00  0.00      LIG  
ATOM   4373 H24  LIG     1      14.632  12.723   4.387  1.00  0.00      LIG  
ATOM   4374 H25  LIG     1      14.160  11.082   4.031  1.00  0.00      LIG  
ATOM   4375 H26  LIG     1      13.335  12.423   3.254  1.00  0.00      LIG  
ATOM   4376 H27  LIG     1      18.324  14.295   1.597  1.00  0.00      LIG  
ATOM   4377 H28  LIG     1      18.276  15.693   2.677  1.00  0.00      LIG  
ATOM   4378 H29  LIG     1      17.153  15.579   1.354  1.00  0.00      LIG  
ATOM   4379 H30  LIG     1      11.025  10.629  -0.846  1.00  0.00      LIG  
ATOM   4380 H31  LIG     1       9.968  10.484   1.273  1.00  0.00      LIG  
ATOM   4381 H32  LIG     1       9.017  11.388   0.116  1.00  0.00      LIG  
ATOM   4382 H33  LIG     1       8.922  12.182   2.447  1.00  0.00      LIG  
ATOM   4383 H34  LIG     1       8.664  13.661   0.295  1.00  0.00      LIG  
ATOM   4384 H35  LIG     1      11.635  12.449   2.031  1.00  0.00      LIG  
ATOM   4385 H36  LIG     1      16.530  10.429   0.313  1.00  0.00      LIG  
ATOM   4386 H37  LIG     1      16.122  12.014  -0.342  1.00  0.00      LIG  
ATOM   4387 H38  LIG     1      15.200  10.596  -0.810  1.00  0.00      LIG  
ATOM   4388 H39  LIG     1      11.869  12.639  -1.888  1.00  0.00      LIG  
ATOM   4389 H40  LIG     1      11.058  13.627  -0.664  1.00  0.00      LIG  
ATOM   4390 H41  LIG     1      10.106  12.604  -1.735  1.00  0.00      LIG  
ATOM   4391 H42  LIG     1      11.831  15.280   1.745  1.00  0.00      LIG  
ATOM   4392 H43  LIG     1      10.888  15.087   3.239  1.00  0.00      LIG  
ATOM   4393 H44  LIG     1      10.957  16.653   2.424  1.00  0.00      LIG  
ATOM   4394 H45  LIG     1       8.397  16.096  -0.016  1.00  0.00      LIG  
ATOM   4395 H46  LIG     1      10.119  16.318  -0.368  1.00  0.00      LIG  
ATOM   4396 H47  LIG     1       9.340  17.264   0.913  1.00  0.00      LIG  
TER
REMARK  Energy: 279.155
REMARK  SimpleFitness: 279.155
REMARK  FullFitness: -703.35095
REMARK  InterFull: -22.51
REMARK  IntraFull: 306.294
REMARK  solvFull: -1201.07
REMARK  surfFull: 213.935
REMARK  extraFull: 0.0
REMARK  deltaGcompsolvpol: -1201.07
REMARK  deltaGcompsolvnonpol: 213.935
REMARK  deltaGprotsolvpol: -1219.71
REMARK  deltaGprotsolvnonpol: 208.651
REMARK  deltaGligsolvpol: -9.55282
REMARK  deltaGligsolvnonpol: 15.0536
REMARK  deltaGvdw: -22.51
REMARK  deltaGelec: 0.0
REMARK  deltaG: -5.3182487
REMARK  Cluster: 6
REMARK  ClusterRank: 0
ATOM   4315 C    LIG     1      11.796   3.901   0.640  1.00  0.00      LIG  
ATOM   4316 C1   LIG     1      11.014   3.441  -0.556  1.00  0.00      LIG  
ATOM   4317 C2   LIG     1      11.230   4.145  -1.881  1.00  0.00      LIG  
ATOM   4318 C3   LIG     1      11.481   5.647  -1.641  1.00  0.00      LIG  
ATOM   4319 C4   LIG     1      12.452   6.057  -0.523  1.00  0.00      LIG  
ATOM   4320 C5   LIG     1      11.888   5.415   0.743  1.00  0.00      LIG  
ATOM   4321 C6   LIG     1      11.771   6.473  -2.874  1.00  0.00      LIG  
ATOM   4322 C7   LIG     1      11.270   7.883  -2.638  1.00  0.00      LIG  
ATOM   4323 C8   LIG     1      11.548   8.453  -1.234  1.00  0.00      LIG  
ATOM   4324 C9   LIG     1      12.609   7.616  -0.467  1.00  0.00      LIG  
ATOM   4325 C10  LIG     1      12.051   9.925  -1.355  1.00  0.00      LIG  
ATOM   4326 C11  LIG     1      12.243  10.490   0.012  1.00  0.00      LIG  
ATOM   4327 C12  LIG     1      13.187   9.716   0.875  1.00  0.00      LIG  
ATOM   4328 C13  LIG     1      12.855   8.229   0.931  1.00  0.00      LIG  
ATOM   4329 C14  LIG     1      11.493  11.581   0.240  1.00  0.00      LIG  
ATOM   4330 C15  LIG     1      10.708  11.922  -0.978  1.00  0.00      LIG  
ATOM   4331 C16  LIG     1      11.047  10.870  -2.005  1.00  0.00      LIG  
ATOM   4332 O    LIG     1      13.967   7.628   1.588  1.00  0.00      LIG  
ATOM   4333 C17  LIG     1      12.274   3.409  -2.713  1.00  0.00      LIG  
ATOM   4334 C18  LIG     1       9.916   4.000  -2.645  1.00  0.00      LIG  
ATOM   4335 C19  LIG     1      10.201   8.449  -0.469  1.00  0.00      LIG  
ATOM   4336 C20  LIG     1      13.876   5.527  -0.754  1.00  0.00      LIG  
ATOM   4337 H    LIG     1      13.545   7.779  -0.999  1.00  0.00      LIG  
ATOM   4338 C21  LIG     1      11.304  12.495   1.436  1.00  0.00      LIG  
ATOM   4339 C22  LIG     1       9.854  12.489   1.923  1.00  0.00      LIG  
ATOM   4340 C23  LIG     1       9.087  13.690   1.377  1.00  0.00      LIG  
ATOM   4341 C24  LIG     1       9.243  14.898   2.248  1.00  0.00      LIG  
ATOM   4342 O1   LIG     1       7.708  13.357   1.326  1.00  0.00      LIG  
ATOM   4343 C25  LIG     1      13.353  10.099  -2.150  1.00  0.00      LIG  
ATOM   4344 O2   LIG     1      10.440   2.362  -0.514  1.00  0.00      LIG  
ATOM   4345 H1   LIG     1      10.494   5.966  -1.313  1.00  0.00      LIG  
ATOM   4346 C26  LIG     1      12.180  12.258   2.650  1.00  0.00      LIG  
ATOM   4347 C27  LIG     1       9.457  16.256   1.685  1.00  0.00      LIG  
ATOM   4348 C28  LIG     1       9.596  16.498   0.222  1.00  0.00      LIG  
ATOM   4349 C29  LIG     1       9.055  17.427   2.494  1.00  0.00      LIG  
ATOM   4350 O3   LIG     1      10.554  15.512   2.256  1.00  0.00      LIG  
ATOM   4351 H2   LIG     1      12.786   3.439   0.599  1.00  0.00      LIG  
ATOM   4352 H3   LIG     1      11.290   3.517   1.530  1.00  0.00      LIG  
ATOM   4353 H4   LIG     1      12.510   5.639   1.611  1.00  0.00      LIG  
ATOM   4354 H5   LIG     1      10.895   5.824   0.945  1.00  0.00      LIG  
ATOM   4355 H6   LIG     1      11.272   6.076  -3.759  1.00  0.00      LIG  
ATOM   4356 H7   LIG     1      12.839   6.486  -3.102  1.00  0.00      LIG  
ATOM   4357 H8   LIG     1      10.189   7.881  -2.801  1.00  0.00      LIG  
ATOM   4358 H9   LIG     1      11.670   8.514  -3.432  1.00  0.00      LIG  
ATOM   4359 H10  LIG     1      13.228  10.085   1.897  1.00  0.00      LIG  
ATOM   4360 H11  LIG     1      14.204   9.852   0.496  1.00  0.00      LIG  
ATOM   4361 H12  LIG     1      11.982   8.077   1.570  1.00  0.00      LIG  
ATOM   4362 H13  LIG     1      10.969  12.919  -1.344  1.00  0.00      LIG  
ATOM   4363 H14  LIG     1       9.634  11.894  -0.779  1.00  0.00      LIG  
ATOM   4364 H15  LIG     1      10.139  10.373  -2.353  1.00  0.00      LIG  
ATOM   4365 H16  LIG     1      11.478  11.354  -2.886  1.00  0.00      LIG  
ATOM   4366 H17  LIG     1      14.107   8.137   2.405  1.00  0.00      LIG  
ATOM   4367 H18  LIG     1      11.904   2.417  -2.985  1.00  0.00      LIG  
ATOM   4368 H19  LIG     1      13.208   3.250  -2.175  1.00  0.00      LIG  
ATOM   4369 H20  LIG     1      12.492   3.943  -3.641  1.00  0.00      LIG  
ATOM   4370 H21  LIG     1       9.089   4.472  -2.105  1.00  0.00      LIG  
ATOM   4371 H22  LIG     1       9.652   2.949  -2.798  1.00  0.00      LIG  
ATOM   4372 H23  LIG     1       9.978   4.457  -3.635  1.00  0.00      LIG  
ATOM   4373 H24  LIG     1       9.864   7.443  -0.225  1.00  0.00      LIG  
ATOM   4374 H25  LIG     1       9.405   8.904  -1.061  1.00  0.00      LIG  
ATOM   4375 H26  LIG     1      10.242   8.984   0.481  1.00  0.00      LIG  
ATOM   4376 H27  LIG     1      14.290   5.900  -1.693  1.00  0.00      LIG  
ATOM   4377 H28  LIG     1      13.943   4.443  -0.782  1.00  0.00      LIG  
ATOM   4378 H29  LIG     1      14.547   5.844   0.044  1.00  0.00      LIG  
ATOM   4379 H30  LIG     1      11.549  13.499   1.081  1.00  0.00      LIG  
ATOM   4380 H31  LIG     1       9.828  12.517   3.017  1.00  0.00      LIG  
ATOM   4381 H32  LIG     1       9.353  11.554   1.647  1.00  0.00      LIG  
ATOM   4382 H33  LIG     1       9.399  13.882   0.351  1.00  0.00      LIG  
ATOM   4383 H34  LIG     1       8.742  14.796   3.203  1.00  0.00      LIG  
ATOM   4384 H35  LIG     1       7.266  14.080   0.849  1.00  0.00      LIG  
ATOM   4385 H36  LIG     1      13.232   9.798  -3.193  1.00  0.00      LIG  
ATOM   4386 H37  LIG     1      14.192   9.535  -1.738  1.00  0.00      LIG  
ATOM   4387 H38  LIG     1      13.656  11.151  -2.162  1.00  0.00      LIG  
ATOM   4388 H39  LIG     1      13.240  12.274   2.381  1.00  0.00      LIG  
ATOM   4389 H40  LIG     1      11.946  11.296   3.114  1.00  0.00      LIG  
ATOM   4390 H41  LIG     1      12.007  13.038   3.397  1.00  0.00      LIG  
ATOM   4391 H42  LIG     1      10.034  17.483   0.047  1.00  0.00      LIG  
ATOM   4392 H43  LIG     1       8.615  16.476  -0.257  1.00  0.00      LIG  
ATOM   4393 H44  LIG     1      10.238  15.756  -0.262  1.00  0.00      LIG  
ATOM   4394 H45  LIG     1       8.807  17.145   3.522  1.00  0.00      LIG  
ATOM   4395 H46  LIG     1       8.186  17.904   2.050  1.00  0.00      LIG  
ATOM   4396 H47  LIG     1       9.864  18.160   2.517  1.00  0.00      LIG  
TER
REMARK  Energy: 279.155
REMARK  SimpleFitness: 279.155
REMARK  FullFitness: -703.35095
REMARK  InterFull: -22.51
REMARK  IntraFull: 306.294
REMARK  solvFull: -1201.07
REMARK  surfFull: 213.935
REMARK  extraFull: 0.0
REMARK  deltaGcompsolvpol: -1201.07
REMARK  deltaGcompsolvnonpol: 213.935
REMARK  deltaGprotsolvpol: -1219.71
REMARK  deltaGprotsolvnonpol: 208.651
REMARK  deltaGligsolvpol: -9.55282
REMARK  deltaGligsolvnonpol: 15.0536
REMARK  deltaGvdw: -22.51
REMARK  deltaGelec: 0.0
REMARK  deltaG: -5.3182487
REMARK  Cluster: 6
REMARK  ClusterRank: 1
ATOM   4315 C    LIG     1      11.796   3.901   0.640  1.00  0.00      LIG  
ATOM   4316 C1   LIG     1      11.014   3.441  -0.556  1.00  0.00      LIG  
ATOM   4317 C2   LIG     1      11.230   4.145  -1.881  1.00  0.00      LIG  
ATOM   4318 C3   LIG     1      11.481   5.647  -1.641  1.00  0.00      LIG  
ATOM   4319 C4   LIG     1      12.452   6.057  -0.523  1.00  0.00      LIG  
ATOM   4320 C5   LIG     1      11.888   5.415   0.743  1.00  0.00      LIG  
ATOM   4321 C6   LIG     1      11.771   6.473  -2.874  1.00  0.00      LIG  
ATOM   4322 C7   LIG     1      11.270   7.883  -2.638  1.00  0.00      LIG  
ATOM   4323 C8   LIG     1      11.548   8.453  -1.234  1.00  0.00      LIG  
ATOM   4324 C9   LIG     1      12.609   7.616  -0.467  1.00  0.00      LIG  
ATOM   4325 C10  LIG     1      12.051   9.925  -1.355  1.00  0.00      LIG  
ATOM   4326 C11  LIG     1      12.243  10.490   0.012  1.00  0.00      LIG  
ATOM   4327 C12  LIG     1      13.187   9.716   0.875  1.00  0.00      LIG  
ATOM   4328 C13  LIG     1      12.855   8.229   0.931  1.00  0.00      LIG  
ATOM   4329 C14  LIG     1      11.493  11.581   0.240  1.00  0.00      LIG  
ATOM   4330 C15  LIG     1      10.708  11.922  -0.978  1.00  0.00      LIG  
ATOM   4331 C16  LIG     1      11.047  10.870  -2.005  1.00  0.00      LIG  
ATOM   4332 O    LIG     1      13.967   7.628   1.588  1.00  0.00      LIG  
ATOM   4333 C17  LIG     1      12.274   3.409  -2.713  1.00  0.00      LIG  
ATOM   4334 C18  LIG     1       9.916   4.000  -2.645  1.00  0.00      LIG  
ATOM   4335 C19  LIG     1      10.201   8.449  -0.469  1.00  0.00      LIG  
ATOM   4336 C20  LIG     1      13.876   5.527  -0.754  1.00  0.00      LIG  
ATOM   4337 H    LIG     1      13.545   7.779  -0.999  1.00  0.00      LIG  
ATOM   4338 C21  LIG     1      11.304  12.495   1.436  1.00  0.00      LIG  
ATOM   4339 C22  LIG     1       9.854  12.489   1.923  1.00  0.00      LIG  
ATOM   4340 C23  LIG     1       9.087  13.690   1.377  1.00  0.00      LIG  
ATOM   4341 C24  LIG     1       9.243  14.898   2.248  1.00  0.00      LIG  
ATOM   4342 O1   LIG     1       7.708  13.357   1.326  1.00  0.00      LIG  
ATOM   4343 C25  LIG     1      13.353  10.099  -2.150  1.00  0.00      LIG  
ATOM   4344 O2   LIG     1      10.440   2.362  -0.514  1.00  0.00      LIG  
ATOM   4345 H1   LIG     1      10.494   5.966  -1.313  1.00  0.00      LIG  
ATOM   4346 C26  LIG     1      12.180  12.258   2.650  1.00  0.00      LIG  
ATOM   4347 C27  LIG     1       9.457  16.256   1.685  1.00  0.00      LIG  
ATOM   4348 C28  LIG     1       9.596  16.498   0.222  1.00  0.00      LIG  
ATOM   4349 C29  LIG     1       9.055  17.427   2.494  1.00  0.00      LIG  
ATOM   4350 O3   LIG     1      10.554  15.512   2.256  1.00  0.00      LIG  
ATOM   4351 H2   LIG     1      12.786   3.439   0.599  1.00  0.00      LIG  
ATOM   4352 H3   LIG     1      11.290   3.517   1.530  1.00  0.00      LIG  
ATOM   4353 H4   LIG     1      12.510   5.639   1.611  1.00  0.00      LIG  
ATOM   4354 H5   LIG     1      10.895   5.824   0.945  1.00  0.00      LIG  
ATOM   4355 H6   LIG     1      11.272   6.076  -3.759  1.00  0.00      LIG  
ATOM   4356 H7   LIG     1      12.839   6.486  -3.102  1.00  0.00      LIG  
ATOM   4357 H8   LIG     1      10.189   7.881  -2.801  1.00  0.00      LIG  
ATOM   4358 H9   LIG     1      11.670   8.514  -3.432  1.00  0.00      LIG  
ATOM   4359 H10  LIG     1      13.228  10.085   1.897  1.00  0.00      LIG  
ATOM   4360 H11  LIG     1      14.204   9.852   0.496  1.00  0.00      LIG  
ATOM   4361 H12  LIG     1      11.982   8.077   1.570  1.00  0.00      LIG  
ATOM   4362 H13  LIG     1      10.969  12.919  -1.344  1.00  0.00      LIG  
ATOM   4363 H14  LIG     1       9.634  11.894  -0.779  1.00  0.00      LIG  
ATOM   4364 H15  LIG     1      10.139  10.373  -2.353  1.00  0.00      LIG  
ATOM   4365 H16  LIG     1      11.478  11.354  -2.886  1.00  0.00      LIG  
ATOM   4366 H17  LIG     1      14.107   8.137   2.405  1.00  0.00      LIG  
ATOM   4367 H18  LIG     1      11.904   2.417  -2.985  1.00  0.00      LIG  
ATOM   4368 H19  LIG     1      13.208   3.250  -2.175  1.00  0.00      LIG  
ATOM   4369 H20  LIG     1      12.492   3.943  -3.641  1.00  0.00      LIG  
ATOM   4370 H21  LIG     1       9.089   4.472  -2.105  1.00  0.00      LIG  
ATOM   4371 H22  LIG     1       9.652   2.949  -2.798  1.00  0.00      LIG  
ATOM   4372 H23  LIG     1       9.978   4.457  -3.635  1.00  0.00      LIG  
ATOM   4373 H24  LIG     1       9.864   7.443  -0.225  1.00  0.00      LIG  
ATOM   4374 H25  LIG     1       9.405   8.904  -1.061  1.00  0.00      LIG  
ATOM   4375 H26  LIG     1      10.242   8.984   0.481  1.00  0.00      LIG  
ATOM   4376 H27  LIG     1      14.290   5.900  -1.693  1.00  0.00      LIG  
ATOM   4377 H28  LIG     1      13.943   4.443  -0.782  1.00  0.00      LIG  
ATOM   4378 H29  LIG     1      14.547   5.844   0.044  1.00  0.00      LIG  
ATOM   4379 H30  LIG     1      11.549  13.499   1.081  1.00  0.00      LIG  
ATOM   4380 H31  LIG     1       9.828  12.517   3.017  1.00  0.00      LIG  
ATOM   4381 H32  LIG     1       9.353  11.554   1.647  1.00  0.00      LIG  
ATOM   4382 H33  LIG     1       9.399  13.882   0.351  1.00  0.00      LIG  
ATOM   4383 H34  LIG     1       8.742  14.796   3.203  1.00  0.00      LIG  
ATOM   4384 H35  LIG     1       7.266  14.080   0.849  1.00  0.00      LIG  
ATOM   4385 H36  LIG     1      13.232   9.798  -3.193  1.00  0.00      LIG  
ATOM   4386 H37  LIG     1      14.192   9.535  -1.738  1.00  0.00      LIG  
ATOM   4387 H38  LIG     1      13.656  11.151  -2.162  1.00  0.00      LIG  
ATOM   4388 H39  LIG     1      13.240  12.274   2.381  1.00  0.00      LIG  
ATOM   4389 H40  LIG     1      11.946  11.296   3.114  1.00  0.00      LIG  
ATOM   4390 H41  LIG     1      12.007  13.038   3.397  1.00  0.00      LIG  
ATOM   4391 H42  LIG     1      10.034  17.483   0.047  1.00  0.00      LIG  
ATOM   4392 H43  LIG     1       8.615  16.476  -0.257  1.00  0.00      LIG  
ATOM   4393 H44  LIG     1      10.238  15.756  -0.262  1.00  0.00      LIG  
ATOM   4394 H45  LIG     1       8.807  17.145   3.522  1.00  0.00      LIG  
ATOM   4395 H46  LIG     1       8.186  17.904   2.050  1.00  0.00      LIG  
ATOM   4396 H47  LIG     1       9.864  18.160   2.517  1.00  0.00      LIG  
TER
REMARK  Energy: 279.155
REMARK  SimpleFitness: 279.155
REMARK  FullFitness: -703.35095
REMARK  InterFull: -22.51
REMARK  IntraFull: 306.294
REMARK  solvFull: -1201.07
REMARK  surfFull: 213.935
REMARK  extraFull: 0.0
REMARK  deltaGcompsolvpol: -1201.07
REMARK  deltaGcompsolvnonpol: 213.935
REMARK  deltaGprotsolvpol: -1219.71
REMARK  deltaGprotsolvnonpol: 208.651
REMARK  deltaGligsolvpol: -9.55282
REMARK  deltaGligsolvnonpol: 15.0536
REMARK  deltaGvdw: -22.51
REMARK  deltaGelec: 0.0
REMARK  deltaG: -5.3182487
REMARK  Cluster: 6
REMARK  ClusterRank: 2
ATOM   4315 C    LIG     1      11.796   3.901   0.640  1.00  0.00      LIG  
ATOM   4316 C1   LIG     1      11.014   3.441  -0.556  1.00  0.00      LIG  
ATOM   4317 C2   LIG     1      11.230   4.145  -1.881  1.00  0.00      LIG  
ATOM   4318 C3   LIG     1      11.481   5.647  -1.641  1.00  0.00      LIG  
ATOM   4319 C4   LIG     1      12.452   6.057  -0.523  1.00  0.00      LIG  
ATOM   4320 C5   LIG     1      11.888   5.415   0.743  1.00  0.00      LIG  
ATOM   4321 C6   LIG     1      11.771   6.473  -2.874  1.00  0.00      LIG  
ATOM   4322 C7   LIG     1      11.270   7.883  -2.638  1.00  0.00      LIG  
ATOM   4323 C8   LIG     1      11.548   8.453  -1.234  1.00  0.00      LIG  
ATOM   4324 C9   LIG     1      12.609   7.616  -0.467  1.00  0.00      LIG  
ATOM   4325 C10  LIG     1      12.051   9.925  -1.355  1.00  0.00      LIG  
ATOM   4326 C11  LIG     1      12.243  10.490   0.012  1.00  0.00      LIG  
ATOM   4327 C12  LIG     1      13.187   9.716   0.875  1.00  0.00      LIG  
ATOM   4328 C13  LIG     1      12.855   8.229   0.931  1.00  0.00      LIG  
ATOM   4329 C14  LIG     1      11.493  11.581   0.240  1.00  0.00      LIG  
ATOM   4330 C15  LIG     1      10.708  11.922  -0.978  1.00  0.00      LIG  
ATOM   4331 C16  LIG     1      11.047  10.870  -2.005  1.00  0.00      LIG  
ATOM   4332 O    LIG     1      13.967   7.628   1.588  1.00  0.00      LIG  
ATOM   4333 C17  LIG     1      12.274   3.409  -2.713  1.00  0.00      LIG  
ATOM   4334 C18  LIG     1       9.916   4.000  -2.645  1.00  0.00      LIG  
ATOM   4335 C19  LIG     1      10.201   8.449  -0.469  1.00  0.00      LIG  
ATOM   4336 C20  LIG     1      13.876   5.527  -0.754  1.00  0.00      LIG  
ATOM   4337 H    LIG     1      13.545   7.779  -0.999  1.00  0.00      LIG  
ATOM   4338 C21  LIG     1      11.304  12.495   1.436  1.00  0.00      LIG  
ATOM   4339 C22  LIG     1       9.854  12.489   1.923  1.00  0.00      LIG  
ATOM   4340 C23  LIG     1       9.087  13.690   1.377  1.00  0.00      LIG  
ATOM   4341 C24  LIG     1       9.243  14.898   2.248  1.00  0.00      LIG  
ATOM   4342 O1   LIG     1       7.708  13.357   1.326  1.00  0.00      LIG  
ATOM   4343 C25  LIG     1      13.353  10.099  -2.150  1.00  0.00      LIG  
ATOM   4344 O2   LIG     1      10.440   2.362  -0.514  1.00  0.00      LIG  
ATOM   4345 H1   LIG     1      10.494   5.966  -1.313  1.00  0.00      LIG  
ATOM   4346 C26  LIG     1      12.180  12.258   2.650  1.00  0.00      LIG  
ATOM   4347 C27  LIG     1       9.457  16.256   1.685  1.00  0.00      LIG  
ATOM   4348 C28  LIG     1       9.596  16.498   0.222  1.00  0.00      LIG  
ATOM   4349 C29  LIG     1       9.055  17.427   2.494  1.00  0.00      LIG  
ATOM   4350 O3   LIG     1      10.554  15.512   2.256  1.00  0.00      LIG  
ATOM   4351 H2   LIG     1      12.786   3.439   0.599  1.00  0.00      LIG  
ATOM   4352 H3   LIG     1      11.290   3.517   1.530  1.00  0.00      LIG  
ATOM   4353 H4   LIG     1      12.510   5.639   1.611  1.00  0.00      LIG  
ATOM   4354 H5   LIG     1      10.895   5.824   0.945  1.00  0.00      LIG  
ATOM   4355 H6   LIG     1      11.272   6.076  -3.759  1.00  0.00      LIG  
ATOM   4356 H7   LIG     1      12.839   6.486  -3.102  1.00  0.00      LIG  
ATOM   4357 H8   LIG     1      10.189   7.881  -2.801  1.00  0.00      LIG  
ATOM   4358 H9   LIG     1      11.670   8.514  -3.432  1.00  0.00      LIG  
ATOM   4359 H10  LIG     1      13.228  10.085   1.897  1.00  0.00      LIG  
ATOM   4360 H11  LIG     1      14.204   9.852   0.496  1.00  0.00      LIG  
ATOM   4361 H12  LIG     1      11.982   8.077   1.570  1.00  0.00      LIG  
ATOM   4362 H13  LIG     1      10.969  12.919  -1.344  1.00  0.00      LIG  
ATOM   4363 H14  LIG     1       9.634  11.894  -0.779  1.00  0.00      LIG  
ATOM   4364 H15  LIG     1      10.139  10.373  -2.353  1.00  0.00      LIG  
ATOM   4365 H16  LIG     1      11.478  11.354  -2.886  1.00  0.00      LIG  
ATOM   4366 H17  LIG     1      14.107   8.137   2.405  1.00  0.00      LIG  
ATOM   4367 H18  LIG     1      11.904   2.417  -2.985  1.00  0.00      LIG  
ATOM   4368 H19  LIG     1      13.208   3.250  -2.175  1.00  0.00      LIG  
ATOM   4369 H20  LIG     1      12.492   3.943  -3.641  1.00  0.00      LIG  
ATOM   4370 H21  LIG     1       9.089   4.472  -2.105  1.00  0.00      LIG  
ATOM   4371 H22  LIG     1       9.652   2.949  -2.798  1.00  0.00      LIG  
ATOM   4372 H23  LIG     1       9.978   4.457  -3.635  1.00  0.00      LIG  
ATOM   4373 H24  LIG     1       9.864   7.443  -0.225  1.00  0.00      LIG  
ATOM   4374 H25  LIG     1       9.405   8.904  -1.061  1.00  0.00      LIG  
ATOM   4375 H26  LIG     1      10.242   8.984   0.481  1.00  0.00      LIG  
ATOM   4376 H27  LIG     1      14.290   5.900  -1.693  1.00  0.00      LIG  
ATOM   4377 H28  LIG     1      13.943   4.443  -0.782  1.00  0.00      LIG  
ATOM   4378 H29  LIG     1      14.547   5.844   0.044  1.00  0.00      LIG  
ATOM   4379 H30  LIG     1      11.549  13.499   1.081  1.00  0.00      LIG  
ATOM   4380 H31  LIG     1       9.828  12.517   3.017  1.00  0.00      LIG  
ATOM   4381 H32  LIG     1       9.353  11.554   1.647  1.00  0.00      LIG  
ATOM   4382 H33  LIG     1       9.399  13.882   0.351  1.00  0.00      LIG  
ATOM   4383 H34  LIG     1       8.742  14.796   3.203  1.00  0.00      LIG  
ATOM   4384 H35  LIG     1       7.266  14.080   0.849  1.00  0.00      LIG  
ATOM   4385 H36  LIG     1      13.232   9.798  -3.193  1.00  0.00      LIG  
ATOM   4386 H37  LIG     1      14.192   9.535  -1.738  1.00  0.00      LIG  
ATOM   4387 H38  LIG     1      13.656  11.151  -2.162  1.00  0.00      LIG  
ATOM   4388 H39  LIG     1      13.240  12.274   2.381  1.00  0.00      LIG  
ATOM   4389 H40  LIG     1      11.946  11.296   3.114  1.00  0.00      LIG  
ATOM   4390 H41  LIG     1      12.007  13.038   3.397  1.00  0.00      LIG  
ATOM   4391 H42  LIG     1      10.034  17.483   0.047  1.00  0.00      LIG  
ATOM   4392 H43  LIG     1       8.615  16.476  -0.257  1.00  0.00      LIG  
ATOM   4393 H44  LIG     1      10.238  15.756  -0.262  1.00  0.00      LIG  
ATOM   4394 H45  LIG     1       8.807  17.145   3.522  1.00  0.00      LIG  
ATOM   4395 H46  LIG     1       8.186  17.904   2.050  1.00  0.00      LIG  
ATOM   4396 H47  LIG     1       9.864  18.160   2.517  1.00  0.00      LIG  
TER
REMARK  Energy: 288.067
REMARK  SimpleFitness: 288.067
REMARK  FullFitness: -693.4098
REMARK  InterFull: -14.5048
REMARK  IntraFull: 308.733
REMARK  solvFull: -1201.5
REMARK  surfFull: 213.862
REMARK  extraFull: 0.0
REMARK  deltaGcompsolvpol: -1201.5
REMARK  deltaGcompsolvnonpol: 213.862
REMARK  deltaGprotsolvpol: -1219.71
REMARK  deltaGprotsolvnonpol: 208.651
REMARK  deltaGligsolvpol: -9.50772
REMARK  deltaGligsolvnonpol: 15.0663
REMARK  deltaGvdw: -14.5048
REMARK  deltaGelec: 0.0
REMARK  deltaG: -4.5981436
REMARK  Cluster: 6
REMARK  ClusterRank: 3
ATOM   4315 C    LIG     1      11.786   4.069   0.452  1.00  0.00      LIG  
ATOM   4316 C1   LIG     1      10.920   3.734  -0.731  1.00  0.00      LIG  
ATOM   4317 C2   LIG     1      11.050   4.573  -1.988  1.00  0.00      LIG  
ATOM   4318 C3   LIG     1      11.340   6.037  -1.610  1.00  0.00      LIG  
ATOM   4319 C4   LIG     1      12.410   6.316  -0.541  1.00  0.00      LIG  
ATOM   4320 C5   LIG     1      11.932   5.562   0.696  1.00  0.00      LIG  
ATOM   4321 C6   LIG     1      11.542   6.982  -2.772  1.00  0.00      LIG  
ATOM   4322 C7   LIG     1      11.076   8.354  -2.345  1.00  0.00      LIG  
ATOM   4323 C8   LIG     1      11.511   8.778  -0.931  1.00  0.00      LIG  
ATOM   4324 C9   LIG     1      12.612   7.858  -0.343  1.00  0.00      LIG  
ATOM   4325 C10  LIG     1      12.058  10.232  -0.981  1.00  0.00      LIG  
ATOM   4326 C11  LIG     1      12.379  10.697   0.400  1.00  0.00      LIG  
ATOM   4327 C12  LIG     1      13.340   9.827   1.149  1.00  0.00      LIG  
ATOM   4328 C13  LIG     1      12.989   8.338   1.079  1.00  0.00      LIG  
ATOM   4329 C14  LIG     1      11.732  11.825   0.730  1.00  0.00      LIG  
ATOM   4330 C15  LIG     1      10.838  12.227  -0.388  1.00  0.00      LIG  
ATOM   4331 C16  LIG     1      11.044  11.240  -1.497  1.00  0.00      LIG  
ATOM   4332 O    LIG     1      14.136   7.658   1.579  1.00  0.00      LIG  
ATOM   4333 C17  LIG     1      12.019   3.925  -2.972  1.00  0.00      LIG  
ATOM   4334 C18  LIG     1       9.680   4.517  -2.662  1.00  0.00      LIG  
ATOM   4335 C19  LIG     1      10.245   8.742  -0.040  1.00  0.00      LIG  
ATOM   4336 C20  LIG     1      13.795   5.788  -0.944  1.00  0.00      LIG  
ATOM   4337 H    LIG     1      13.506   8.048  -0.934  1.00  0.00      LIG  
ATOM   4338 C21  LIG     1      11.765  12.754   1.935  1.00  0.00      LIG  
ATOM   4339 C22  LIG     1      10.409  12.877   2.638  1.00  0.00      LIG  
ATOM   4340 C23  LIG     1       9.548  13.979   2.026  1.00  0.00      LIG  
ATOM   4341 C24  LIG     1       9.937  15.347   2.462  1.00  0.00      LIG  
ATOM   4342 O1   LIG     1       8.194  13.800   2.393  1.00  0.00      LIG  
ATOM   4343 C25  LIG     1      13.300  10.432  -1.861  1.00  0.00      LIG  
ATOM   4344 O2   LIG     1      10.351   2.657  -0.766  1.00  0.00      LIG  
ATOM   4345 H1   LIG     1      10.391   6.331  -1.164  1.00  0.00      LIG  
ATOM   4346 C26  LIG     1      12.810  12.472   2.997  1.00  0.00      LIG  
ATOM   4347 C27  LIG     1       9.707  16.480   1.533  1.00  0.00      LIG  
ATOM   4348 C28  LIG     1       9.289  16.321   0.119  1.00  0.00      LIG  
ATOM   4349 C29  LIG     1       9.364  17.773   2.135  1.00  0.00      LIG  
ATOM   4350 O3   LIG     1      11.045  15.997   1.790  1.00  0.00      LIG  
ATOM   4351 H2   LIG     1      12.758   3.592   0.311  1.00  0.00      LIG  
ATOM   4352 H3   LIG     1      11.321   3.614   1.331  1.00  0.00      LIG  
ATOM   4353 H4   LIG     1      12.625   5.689   1.528  1.00  0.00      LIG  
ATOM   4354 H5   LIG     1      10.969   5.970   1.015  1.00  0.00      LIG  
ATOM   4355 H6   LIG     1      10.965   6.685  -3.650  1.00  0.00      LIG  
ATOM   4356 H7   LIG     1      12.588   7.019  -3.084  1.00  0.00      LIG  
ATOM   4357 H8   LIG     1       9.983   8.359  -2.385  1.00  0.00      LIG  
ATOM   4358 H9   LIG     1      11.387   9.065  -3.111  1.00  0.00      LIG  
ATOM   4359 H10  LIG     1      13.404  10.096   2.202  1.00  0.00      LIG  
ATOM   4360 H11  LIG     1      14.345   9.993   0.750  1.00  0.00      LIG  
ATOM   4361 H12  LIG     1      12.170   8.129   1.772  1.00  0.00      LIG  
ATOM   4362 H13  LIG     1      11.054  13.245  -0.721  1.00  0.00      LIG  
ATOM   4363 H14  LIG     1       9.792  12.171  -0.078  1.00  0.00      LIG  
ATOM   4364 H15  LIG     1      10.086  10.800  -1.787  1.00  0.00      LIG  
ATOM   4365 H16  LIG     1      11.419  11.763  -2.381  1.00  0.00      LIG  
ATOM   4366 H17  LIG     1      14.383   8.109   2.404  1.00  0.00      LIG  
ATOM   4367 H18  LIG     1      11.599   2.990  -3.352  1.00  0.00      LIG  
ATOM   4368 H19  LIG     1      12.975   3.666  -2.516  1.00  0.00      LIG  
ATOM   4369 H20  LIG     1      12.207   4.570  -3.833  1.00  0.00      LIG  
ATOM   4370 H21  LIG     1       8.905   4.943  -2.018  1.00  0.00      LIG  
ATOM   4371 H22  LIG     1       9.388   3.489  -2.897  1.00  0.00      LIG  
ATOM   4372 H23  LIG     1       9.677   5.067  -3.605  1.00  0.00      LIG  
ATOM   4373 H24  LIG     1       9.887   7.726   0.122  1.00  0.00      LIG  
ATOM   4374 H25  LIG     1       9.418   9.290  -0.496  1.00  0.00      LIG  
ATOM   4375 H26  LIG     1      10.399   9.167   0.954  1.00  0.00      LIG  
ATOM   4376 H27  LIG     1      14.126   6.225  -1.889  1.00  0.00      LIG  
ATOM   4377 H28  LIG     1      13.837   4.708  -1.056  1.00  0.00      LIG  
ATOM   4378 H29  LIG     1      14.547   6.040  -0.195  1.00  0.00      LIG  
ATOM   4379 H30  LIG     1      12.032  13.731   1.531  1.00  0.00      LIG  
ATOM   4380 H31  LIG     1      10.559  13.099   3.700  1.00  0.00      LIG  
ATOM   4381 H32  LIG     1       9.874  11.921   2.612  1.00  0.00      LIG  
ATOM   4382 H33  LIG     1       9.561  13.901   0.950  1.00  0.00      LIG  
ATOM   4383 H34  LIG     1       9.827  15.504   3.526  1.00  0.00      LIG  
ATOM   4384 H35  LIG     1       7.711  14.550   2.011  1.00  0.00      LIG  
ATOM   4385 H36  LIG     1      13.091  10.195  -2.906  1.00  0.00      LIG  
ATOM   4386 H37  LIG     1      14.158   9.836  -1.546  1.00  0.00      LIG  
ATOM   4387 H38  LIG     1      13.620  11.479  -1.836  1.00  0.00      LIG  
ATOM   4388 H39  LIG     1      13.804  12.374   2.552  1.00  0.00      LIG  
ATOM   4389 H40  LIG     1      12.572  11.561   3.552  1.00  0.00      LIG  
ATOM   4390 H41  LIG     1      12.844  13.297   3.715  1.00  0.00      LIG  
ATOM   4391 H42  LIG     1       9.613  17.187  -0.463  1.00  0.00      LIG  
ATOM   4392 H43  LIG     1       8.201  16.263   0.072  1.00  0.00      LIG  
ATOM   4393 H44  LIG     1       9.713  15.433  -0.356  1.00  0.00      LIG  
ATOM   4394 H45  LIG     1       9.863  17.913   3.078  1.00  0.00      LIG  
ATOM   4395 H46  LIG     1       8.290  17.855   2.300  1.00  0.00      LIG  
ATOM   4396 H47  LIG     1       9.692  18.570   1.475  1.00  0.00      LIG  
TER
REMARK  Energy: 288.067
REMARK  SimpleFitness: 288.067
REMARK  FullFitness: -693.4098
REMARK  InterFull: -14.5048
REMARK  IntraFull: 308.733
REMARK  solvFull: -1201.5
REMARK  surfFull: 213.862
REMARK  extraFull: 0.0
REMARK  deltaGcompsolvpol: -1201.5
REMARK  deltaGcompsolvnonpol: 213.862
REMARK  deltaGprotsolvpol: -1219.71
REMARK  deltaGprotsolvnonpol: 208.651
REMARK  deltaGligsolvpol: -9.50772
REMARK  deltaGligsolvnonpol: 15.0663
REMARK  deltaGvdw: -14.5048
REMARK  deltaGelec: 0.0
REMARK  deltaG: -4.5981436
REMARK  Cluster: 6
REMARK  ClusterRank: 4
ATOM   4315 C    LIG     1      11.786   4.069   0.452  1.00  0.00      LIG  
ATOM   4316 C1   LIG     1      10.920   3.734  -0.731  1.00  0.00      LIG  
ATOM   4317 C2   LIG     1      11.050   4.573  -1.988  1.00  0.00      LIG  
ATOM   4318 C3   LIG     1      11.340   6.037  -1.610  1.00  0.00      LIG  
ATOM   4319 C4   LIG     1      12.410   6.316  -0.541  1.00  0.00      LIG  
ATOM   4320 C5   LIG     1      11.932   5.562   0.696  1.00  0.00      LIG  
ATOM   4321 C6   LIG     1      11.542   6.982  -2.772  1.00  0.00      LIG  
ATOM   4322 C7   LIG     1      11.076   8.354  -2.345  1.00  0.00      LIG  
ATOM   4323 C8   LIG     1      11.511   8.778  -0.931  1.00  0.00      LIG  
ATOM   4324 C9   LIG     1      12.612   7.858  -0.343  1.00  0.00      LIG  
ATOM   4325 C10  LIG     1      12.058  10.232  -0.981  1.00  0.00      LIG  
ATOM   4326 C11  LIG     1      12.379  10.697   0.400  1.00  0.00      LIG  
ATOM   4327 C12  LIG     1      13.340   9.827   1.149  1.00  0.00      LIG  
ATOM   4328 C13  LIG     1      12.989   8.338   1.079  1.00  0.00      LIG  
ATOM   4329 C14  LIG     1      11.732  11.825   0.730  1.00  0.00      LIG  
ATOM   4330 C15  LIG     1      10.838  12.227  -0.388  1.00  0.00      LIG  
ATOM   4331 C16  LIG     1      11.044  11.240  -1.497  1.00  0.00      LIG  
ATOM   4332 O    LIG     1      14.136   7.658   1.579  1.00  0.00      LIG  
ATOM   4333 C17  LIG     1      12.019   3.925  -2.972  1.00  0.00      LIG  
ATOM   4334 C18  LIG     1       9.680   4.517  -2.662  1.00  0.00      LIG  
ATOM   4335 C19  LIG     1      10.245   8.742  -0.040  1.00  0.00      LIG  
ATOM   4336 C20  LIG     1      13.795   5.788  -0.944  1.00  0.00      LIG  
ATOM   4337 H    LIG     1      13.506   8.048  -0.934  1.00  0.00      LIG  
ATOM   4338 C21  LIG     1      11.765  12.754   1.935  1.00  0.00      LIG  
ATOM   4339 C22  LIG     1      10.409  12.877   2.638  1.00  0.00      LIG  
ATOM   4340 C23  LIG     1       9.548  13.979   2.026  1.00  0.00      LIG  
ATOM   4341 C24  LIG     1       9.937  15.347   2.462  1.00  0.00      LIG  
ATOM   4342 O1   LIG     1       8.194  13.800   2.393  1.00  0.00      LIG  
ATOM   4343 C25  LIG     1      13.300  10.432  -1.861  1.00  0.00      LIG  
ATOM   4344 O2   LIG     1      10.351   2.657  -0.766  1.00  0.00      LIG  
ATOM   4345 H1   LIG     1      10.391   6.331  -1.164  1.00  0.00      LIG  
ATOM   4346 C26  LIG     1      12.810  12.472   2.997  1.00  0.00      LIG  
ATOM   4347 C27  LIG     1       9.707  16.480   1.533  1.00  0.00      LIG  
ATOM   4348 C28  LIG     1       9.289  16.321   0.119  1.00  0.00      LIG  
ATOM   4349 C29  LIG     1       9.364  17.773   2.135  1.00  0.00      LIG  
ATOM   4350 O3   LIG     1      11.045  15.997   1.790  1.00  0.00      LIG  
ATOM   4351 H2   LIG     1      12.758   3.592   0.311  1.00  0.00      LIG  
ATOM   4352 H3   LIG     1      11.321   3.614   1.331  1.00  0.00      LIG  
ATOM   4353 H4   LIG     1      12.625   5.689   1.528  1.00  0.00      LIG  
ATOM   4354 H5   LIG     1      10.969   5.970   1.015  1.00  0.00      LIG  
ATOM   4355 H6   LIG     1      10.965   6.685  -3.650  1.00  0.00      LIG  
ATOM   4356 H7   LIG     1      12.588   7.019  -3.084  1.00  0.00      LIG  
ATOM   4357 H8   LIG     1       9.983   8.359  -2.385  1.00  0.00      LIG  
ATOM   4358 H9   LIG     1      11.387   9.065  -3.111  1.00  0.00      LIG  
ATOM   4359 H10  LIG     1      13.404  10.096   2.202  1.00  0.00      LIG  
ATOM   4360 H11  LIG     1      14.345   9.993   0.750  1.00  0.00      LIG  
ATOM   4361 H12  LIG     1      12.170   8.129   1.772  1.00  0.00      LIG  
ATOM   4362 H13  LIG     1      11.054  13.245  -0.721  1.00  0.00      LIG  
ATOM   4363 H14  LIG     1       9.792  12.171  -0.078  1.00  0.00      LIG  
ATOM   4364 H15  LIG     1      10.086  10.800  -1.787  1.00  0.00      LIG  
ATOM   4365 H16  LIG     1      11.419  11.763  -2.381  1.00  0.00      LIG  
ATOM   4366 H17  LIG     1      14.383   8.109   2.404  1.00  0.00      LIG  
ATOM   4367 H18  LIG     1      11.599   2.990  -3.352  1.00  0.00      LIG  
ATOM   4368 H19  LIG     1      12.975   3.666  -2.516  1.00  0.00      LIG  
ATOM   4369 H20  LIG     1      12.207   4.570  -3.833  1.00  0.00      LIG  
ATOM   4370 H21  LIG     1       8.905   4.943  -2.018  1.00  0.00      LIG  
ATOM   4371 H22  LIG     1       9.388   3.489  -2.897  1.00  0.00      LIG  
ATOM   4372 H23  LIG     1       9.677   5.067  -3.605  1.00  0.00      LIG  
ATOM   4373 H24  LIG     1       9.887   7.726   0.122  1.00  0.00      LIG  
ATOM   4374 H25  LIG     1       9.418   9.290  -0.496  1.00  0.00      LIG  
ATOM   4375 H26  LIG     1      10.399   9.167   0.954  1.00  0.00      LIG  
ATOM   4376 H27  LIG     1      14.126   6.225  -1.889  1.00  0.00      LIG  
ATOM   4377 H28  LIG     1      13.837   4.708  -1.056  1.00  0.00      LIG  
ATOM   4378 H29  LIG     1      14.547   6.040  -0.195  1.00  0.00      LIG  
ATOM   4379 H30  LIG     1      12.032  13.731   1.531  1.00  0.00      LIG  
ATOM   4380 H31  LIG     1      10.559  13.099   3.700  1.00  0.00      LIG  
ATOM   4381 H32  LIG     1       9.874  11.921   2.612  1.00  0.00      LIG  
ATOM   4382 H33  LIG     1       9.561  13.901   0.950  1.00  0.00      LIG  
ATOM   4383 H34  LIG     1       9.827  15.504   3.526  1.00  0.00      LIG  
ATOM   4384 H35  LIG     1       7.711  14.550   2.011  1.00  0.00      LIG  
ATOM   4385 H36  LIG     1      13.091  10.195  -2.906  1.00  0.00      LIG  
ATOM   4386 H37  LIG     1      14.158   9.836  -1.546  1.00  0.00      LIG  
ATOM   4387 H38  LIG     1      13.620  11.479  -1.836  1.00  0.00      LIG  
ATOM   4388 H39  LIG     1      13.804  12.374   2.552  1.00  0.00      LIG  
ATOM   4389 H40  LIG     1      12.572  11.561   3.552  1.00  0.00      LIG  
ATOM   4390 H41  LIG     1      12.844  13.297   3.715  1.00  0.00      LIG  
ATOM   4391 H42  LIG     1       9.613  17.187  -0.463  1.00  0.00      LIG  
ATOM   4392 H43  LIG     1       8.201  16.263   0.072  1.00  0.00      LIG  
ATOM   4393 H44  LIG     1       9.713  15.433  -0.356  1.00  0.00      LIG  
ATOM   4394 H45  LIG     1       9.863  17.913   3.078  1.00  0.00      LIG  
ATOM   4395 H46  LIG     1       8.290  17.855   2.300  1.00  0.00      LIG  
ATOM   4396 H47  LIG     1       9.692  18.570   1.475  1.00  0.00      LIG  
TER
REMARK  Energy: 288.067
REMARK  SimpleFitness: 288.067
REMARK  FullFitness: -693.4098
REMARK  InterFull: -14.5048
REMARK  IntraFull: 308.733
REMARK  solvFull: -1201.5
REMARK  surfFull: 213.862
REMARK  extraFull: 0.0
REMARK  deltaGcompsolvpol: -1201.5
REMARK  deltaGcompsolvnonpol: 213.862
REMARK  deltaGprotsolvpol: -1219.71
REMARK  deltaGprotsolvnonpol: 208.651
REMARK  deltaGligsolvpol: -9.50772
REMARK  deltaGligsolvnonpol: 15.0663
REMARK  deltaGvdw: -14.5048
REMARK  deltaGelec: 0.0
REMARK  deltaG: -4.5981436
REMARK  Cluster: 6
REMARK  ClusterRank: 5
ATOM   4315 C    LIG     1      11.786   4.069   0.452  1.00  0.00      LIG  
ATOM   4316 C1   LIG     1      10.920   3.734  -0.731  1.00  0.00      LIG  
ATOM   4317 C2   LIG     1      11.050   4.573  -1.988  1.00  0.00      LIG  
ATOM   4318 C3   LIG     1      11.340   6.037  -1.610  1.00  0.00      LIG  
ATOM   4319 C4   LIG     1      12.410   6.316  -0.541  1.00  0.00      LIG  
ATOM   4320 C5   LIG     1      11.932   5.562   0.696  1.00  0.00      LIG  
ATOM   4321 C6   LIG     1      11.542   6.982  -2.772  1.00  0.00      LIG  
ATOM   4322 C7   LIG     1      11.076   8.354  -2.345  1.00  0.00      LIG  
ATOM   4323 C8   LIG     1      11.511   8.778  -0.931  1.00  0.00      LIG  
ATOM   4324 C9   LIG     1      12.612   7.858  -0.343  1.00  0.00      LIG  
ATOM   4325 C10  LIG     1      12.058  10.232  -0.981  1.00  0.00      LIG  
ATOM   4326 C11  LIG     1      12.379  10.697   0.400  1.00  0.00      LIG  
ATOM   4327 C12  LIG     1      13.340   9.827   1.149  1.00  0.00      LIG  
ATOM   4328 C13  LIG     1      12.989   8.338   1.079  1.00  0.00      LIG  
ATOM   4329 C14  LIG     1      11.732  11.825   0.730  1.00  0.00      LIG  
ATOM   4330 C15  LIG     1      10.838  12.227  -0.388  1.00  0.00      LIG  
ATOM   4331 C16  LIG     1      11.044  11.240  -1.497  1.00  0.00      LIG  
ATOM   4332 O    LIG     1      14.136   7.658   1.579  1.00  0.00      LIG  
ATOM   4333 C17  LIG     1      12.019   3.925  -2.972  1.00  0.00      LIG  
ATOM   4334 C18  LIG     1       9.680   4.517  -2.662  1.00  0.00      LIG  
ATOM   4335 C19  LIG     1      10.245   8.742  -0.040  1.00  0.00      LIG  
ATOM   4336 C20  LIG     1      13.795   5.788  -0.944  1.00  0.00      LIG  
ATOM   4337 H    LIG     1      13.506   8.048  -0.934  1.00  0.00      LIG  
ATOM   4338 C21  LIG     1      11.765  12.754   1.935  1.00  0.00      LIG  
ATOM   4339 C22  LIG     1      10.409  12.877   2.638  1.00  0.00      LIG  
ATOM   4340 C23  LIG     1       9.548  13.979   2.026  1.00  0.00      LIG  
ATOM   4341 C24  LIG     1       9.937  15.347   2.462  1.00  0.00      LIG  
ATOM   4342 O1   LIG     1       8.194  13.800   2.393  1.00  0.00      LIG  
ATOM   4343 C25  LIG     1      13.300  10.432  -1.861  1.00  0.00      LIG  
ATOM   4344 O2   LIG     1      10.351   2.657  -0.766  1.00  0.00      LIG  
ATOM   4345 H1   LIG     1      10.391   6.331  -1.164  1.00  0.00      LIG  
ATOM   4346 C26  LIG     1      12.810  12.472   2.997  1.00  0.00      LIG  
ATOM   4347 C27  LIG     1       9.707  16.480   1.533  1.00  0.00      LIG  
ATOM   4348 C28  LIG     1       9.289  16.321   0.119  1.00  0.00      LIG  
ATOM   4349 C29  LIG     1       9.364  17.773   2.135  1.00  0.00      LIG  
ATOM   4350 O3   LIG     1      11.045  15.997   1.790  1.00  0.00      LIG  
ATOM   4351 H2   LIG     1      12.758   3.592   0.311  1.00  0.00      LIG  
ATOM   4352 H3   LIG     1      11.321   3.614   1.331  1.00  0.00      LIG  
ATOM   4353 H4   LIG     1      12.625   5.689   1.528  1.00  0.00      LIG  
ATOM   4354 H5   LIG     1      10.969   5.970   1.015  1.00  0.00      LIG  
ATOM   4355 H6   LIG     1      10.965   6.685  -3.650  1.00  0.00      LIG  
ATOM   4356 H7   LIG     1      12.588   7.019  -3.084  1.00  0.00      LIG  
ATOM   4357 H8   LIG     1       9.983   8.359  -2.385  1.00  0.00      LIG  
ATOM   4358 H9   LIG     1      11.387   9.065  -3.111  1.00  0.00      LIG  
ATOM   4359 H10  LIG     1      13.404  10.096   2.202  1.00  0.00      LIG  
ATOM   4360 H11  LIG     1      14.345   9.993   0.750  1.00  0.00      LIG  
ATOM   4361 H12  LIG     1      12.170   8.129   1.772  1.00  0.00      LIG  
ATOM   4362 H13  LIG     1      11.054  13.245  -0.721  1.00  0.00      LIG  
ATOM   4363 H14  LIG     1       9.792  12.171  -0.078  1.00  0.00      LIG  
ATOM   4364 H15  LIG     1      10.086  10.800  -1.787  1.00  0.00      LIG  
ATOM   4365 H16  LIG     1      11.419  11.763  -2.381  1.00  0.00      LIG  
ATOM   4366 H17  LIG     1      14.383   8.109   2.404  1.00  0.00      LIG  
ATOM   4367 H18  LIG     1      11.599   2.990  -3.352  1.00  0.00      LIG  
ATOM   4368 H19  LIG     1      12.975   3.666  -2.516  1.00  0.00      LIG  
ATOM   4369 H20  LIG     1      12.207   4.570  -3.833  1.00  0.00      LIG  
ATOM   4370 H21  LIG     1       8.905   4.943  -2.018  1.00  0.00      LIG  
ATOM   4371 H22  LIG     1       9.388   3.489  -2.897  1.00  0.00      LIG  
ATOM   4372 H23  LIG     1       9.677   5.067  -3.605  1.00  0.00      LIG  
ATOM   4373 H24  LIG     1       9.887   7.726   0.122  1.00  0.00      LIG  
ATOM   4374 H25  LIG     1       9.418   9.290  -0.496  1.00  0.00      LIG  
ATOM   4375 H26  LIG     1      10.399   9.167   0.954  1.00  0.00      LIG  
ATOM   4376 H27  LIG     1      14.126   6.225  -1.889  1.00  0.00      LIG  
ATOM   4377 H28  LIG     1      13.837   4.708  -1.056  1.00  0.00      LIG  
ATOM   4378 H29  LIG     1      14.547   6.040  -0.195  1.00  0.00      LIG  
ATOM   4379 H30  LIG     1      12.032  13.731   1.531  1.00  0.00      LIG  
ATOM   4380 H31  LIG     1      10.559  13.099   3.700  1.00  0.00      LIG  
ATOM   4381 H32  LIG     1       9.874  11.921   2.612  1.00  0.00      LIG  
ATOM   4382 H33  LIG     1       9.561  13.901   0.950  1.00  0.00      LIG  
ATOM   4383 H34  LIG     1       9.827  15.504   3.526  1.00  0.00      LIG  
ATOM   4384 H35  LIG     1       7.711  14.550   2.011  1.00  0.00      LIG  
ATOM   4385 H36  LIG     1      13.091  10.195  -2.906  1.00  0.00      LIG  
ATOM   4386 H37  LIG     1      14.158   9.836  -1.546  1.00  0.00      LIG  
ATOM   4387 H38  LIG     1      13.620  11.479  -1.836  1.00  0.00      LIG  
ATOM   4388 H39  LIG     1      13.804  12.374   2.552  1.00  0.00      LIG  
ATOM   4389 H40  LIG     1      12.572  11.561   3.552  1.00  0.00      LIG  
ATOM   4390 H41  LIG     1      12.844  13.297   3.715  1.00  0.00      LIG  
ATOM   4391 H42  LIG     1       9.613  17.187  -0.463  1.00  0.00      LIG  
ATOM   4392 H43  LIG     1       8.201  16.263   0.072  1.00  0.00      LIG  
ATOM   4393 H44  LIG     1       9.713  15.433  -0.356  1.00  0.00      LIG  
ATOM   4394 H45  LIG     1       9.863  17.913   3.078  1.00  0.00      LIG  
ATOM   4395 H46  LIG     1       8.290  17.855   2.300  1.00  0.00      LIG  
ATOM   4396 H47  LIG     1       9.692  18.570   1.475  1.00  0.00      LIG  
TER
REMARK  Energy: 288.067
REMARK  SimpleFitness: 288.067
REMARK  FullFitness: -693.4098
REMARK  InterFull: -14.5048
REMARK  IntraFull: 308.733
REMARK  solvFull: -1201.5
REMARK  surfFull: 213.862
REMARK  extraFull: 0.0
REMARK  deltaGcompsolvpol: -1201.5
REMARK  deltaGcompsolvnonpol: 213.862
REMARK  deltaGprotsolvpol: -1219.71
REMARK  deltaGprotsolvnonpol: 208.651
REMARK  deltaGligsolvpol: -9.50772
REMARK  deltaGligsolvnonpol: 15.0663
REMARK  deltaGvdw: -14.5048
REMARK  deltaGelec: 0.0
REMARK  deltaG: -4.5981436
REMARK  Cluster: 6
REMARK  ClusterRank: 6
ATOM   4315 C    LIG     1      11.786   4.069   0.452  1.00  0.00      LIG  
ATOM   4316 C1   LIG     1      10.920   3.734  -0.731  1.00  0.00      LIG  
ATOM   4317 C2   LIG     1      11.050   4.573  -1.988  1.00  0.00      LIG  
ATOM   4318 C3   LIG     1      11.340   6.037  -1.610  1.00  0.00      LIG  
ATOM   4319 C4   LIG     1      12.410   6.316  -0.541  1.00  0.00      LIG  
ATOM   4320 C5   LIG     1      11.932   5.562   0.696  1.00  0.00      LIG  
ATOM   4321 C6   LIG     1      11.542   6.982  -2.772  1.00  0.00      LIG  
ATOM   4322 C7   LIG     1      11.076   8.354  -2.345  1.00  0.00      LIG  
ATOM   4323 C8   LIG     1      11.511   8.778  -0.931  1.00  0.00      LIG  
ATOM   4324 C9   LIG     1      12.612   7.858  -0.343  1.00  0.00      LIG  
ATOM   4325 C10  LIG     1      12.058  10.232  -0.981  1.00  0.00      LIG  
ATOM   4326 C11  LIG     1      12.379  10.697   0.400  1.00  0.00      LIG  
ATOM   4327 C12  LIG     1      13.340   9.827   1.149  1.00  0.00      LIG  
ATOM   4328 C13  LIG     1      12.989   8.338   1.079  1.00  0.00      LIG  
ATOM   4329 C14  LIG     1      11.732  11.825   0.730  1.00  0.00      LIG  
ATOM   4330 C15  LIG     1      10.838  12.227  -0.388  1.00  0.00      LIG  
ATOM   4331 C16  LIG     1      11.044  11.240  -1.497  1.00  0.00      LIG  
ATOM   4332 O    LIG     1      14.136   7.658   1.579  1.00  0.00      LIG  
ATOM   4333 C17  LIG     1      12.019   3.925  -2.972  1.00  0.00      LIG  
ATOM   4334 C18  LIG     1       9.680   4.517  -2.662  1.00  0.00      LIG  
ATOM   4335 C19  LIG     1      10.245   8.742  -0.040  1.00  0.00      LIG  
ATOM   4336 C20  LIG     1      13.795   5.788  -0.944  1.00  0.00      LIG  
ATOM   4337 H    LIG     1      13.506   8.048  -0.934  1.00  0.00      LIG  
ATOM   4338 C21  LIG     1      11.765  12.754   1.935  1.00  0.00      LIG  
ATOM   4339 C22  LIG     1      10.409  12.877   2.638  1.00  0.00      LIG  
ATOM   4340 C23  LIG     1       9.548  13.979   2.026  1.00  0.00      LIG  
ATOM   4341 C24  LIG     1       9.937  15.347   2.462  1.00  0.00      LIG  
ATOM   4342 O1   LIG     1       8.194  13.800   2.393  1.00  0.00      LIG  
ATOM   4343 C25  LIG     1      13.300  10.432  -1.861  1.00  0.00      LIG  
ATOM   4344 O2   LIG     1      10.351   2.657  -0.766  1.00  0.00      LIG  
ATOM   4345 H1   LIG     1      10.391   6.331  -1.164  1.00  0.00      LIG  
ATOM   4346 C26  LIG     1      12.810  12.472   2.997  1.00  0.00      LIG  
ATOM   4347 C27  LIG     1       9.707  16.480   1.533  1.00  0.00      LIG  
ATOM   4348 C28  LIG     1       9.289  16.321   0.119  1.00  0.00      LIG  
ATOM   4349 C29  LIG     1       9.364  17.773   2.135  1.00  0.00      LIG  
ATOM   4350 O3   LIG     1      11.045  15.997   1.790  1.00  0.00      LIG  
ATOM   4351 H2   LIG     1      12.758   3.592   0.311  1.00  0.00      LIG
[truncated: 1,325,201 more chars]
