# Supplementary material for: Exploring the mechanism of Alisma orientale for the treatment of pregnancy induced hypertension and potential hepato-nephrotoxicity by using network pharmacology, network toxicology, molecular docking and molecular dynamics simulation
Source: Front Pharmacol. 2022 Nov 15;13:1027112. doi: 10.3389/fphar.2022.1027112 (PMC9705790; doi:10.3389/fphar.2022.1027112)
Supplement: Supplementary file 12 [file DataSheet5.zip › EGFR/EGFR830/eadock3.err]

sib.fastconf.EADock3: running @ selenium/127.0.1.1 development version. /home/swissdock/swissdock/tmp//cache/eadock3/eadock3.jar MD5: 6b55cadf59de6f950f604b9d6d6562d2
sib.fastconf.EADock3: 5000 binding modes will be generated
sib.fastconf.EADock3: the 5000 with the most favorable SimpleFitness will be evaluated with FACTS.
sib.fastconf.EADock3: 250 binding modes will be retained
sib.fastconf.EADock3: minimize with 100 steps of SD then 250 steps of ABNR
sib.fastconf.EADock3: side chains closer than 0.0 A to any atom of the ligand will be optimized.
sib.fastconf.EADock3: Clustering radius is 2.0
sib.fastconf.EADock3: Maximum cluster size is 8
sib.fastconf.EADock3: clusters will have the exact size.
sib.fastconf.EADock3: Output file is clusters.zip
sib.fastconf.EADock3: Ligand selection is SEGID LIG
sib.fastconf.EADock3: temporary files will be kept.
sib.fastconf.EADock3: Translations allowed.
sib.fastconf.EADock3: solvation model is FACTS
sib.fastconf.EADock3: Centering rotations on the whole ligand.
sib.fastconf.EADock3: System  : 4396 atoms
sib.fastconf.EADock3: Ligand  : 82 atoms
sib.fastconf.EADock3: Receptor: 4314 atoms
sib.fastconf.EADock3:   Fixed part   : 4314 atoms
sib.fastconf.EADock3:   Flexible part: 0 atoms
sib.fastconf.EADock3: Blind docking
sib.fastconf.biodatastructures.molecules.FlexibleMoleculeBuilder: No RotateBond directive found.
sib.fastconf.biodatastructures.molecules.FlexibleMoleculeBuilder: Multiple keyword found in RotateBond directive.
sib.fastconf.biodatastructures.molecules.FlexibleMoleculeBuilder: Identify bonds.
sib.fastconf.biodatastructures.molecules.FlexibleMolecule: Total of 86 bonds found.
sib.fastconf.biodatastructures.molecules.FlexibleMolecule: Restricting dihedral rotations based on the number of atom on each side.
sib.fastconf.biodatastructures.molecules.FlexibleMolecule: 14 rotatable dihedral angles found.
sib.fastconf.biodatastructures.molecules.FlexibleMolecule: no user specified bond list.
sib.fastconf.biodatastructures.molecules.FlexibleMolecule: Filtering out dihedrals defined with an hydrogen.
sib.fastconf.biodatastructures.molecules.FlexibleMolecule: accepting bond 4326_4329_4338_4339
sib.fastconf.biodatastructures.molecules.FlexibleMolecule: accepting bond 4329_4338_4339_4340
sib.fastconf.biodatastructures.molecules.FlexibleMolecule: accepting bond 4338_4339_4340_4341
sib.fastconf.biodatastructures.molecules.FlexibleMolecule: accepting bond 4339_4340_4341_4347
sib.fastconf.biodatastructures.molecules.FlexibleMolecule: found # 58 core atoms : [ 4315 4316 4317 4318 4319 4320 4321 4322 4323 4324 4325 4326 4327 4328 4329 4330 4331 4332 4333 4334 4335 4336 4337 4338 4343 4344 4345 4351 4352 4353 4354 4355 4356 4357 4358 4359 4360 4361 4362 4363 4364 4365 4366 4367 4368 4369 4370 4371 4372 4373 4374 4375 4376 4377 4378 4385 4386 4387 ]
sib.fastconf.biodatastructures.molecules.FlexibleMolecule: found rotatable bond # 0 between 4329 4338
sib.fastconf.biodatastructures.molecules.FlexibleMolecule: Group FIX (56): [ 4315 4316 4320 4351 4352 4317 4344 4319 4353 4354 4318 4333 4334 4324 4336 4321 4345 4367 4368 4369 4370 4371 4372 4323 4328 4337 4376 4377 4378 4322 4355 4356 4325 4335 4327 4332 4361 4357 4358 4326 4331 4343 4373 4374 4375 4359 4360 4366 4330 4364 4365 4385 4386 4387 4362 4363 ] 
sib.fastconf.biodatastructures.molecules.FlexibleMolecule: Group ROTATABLE (24): [ 4339 4346 4379 4340 4380 4381 4341 4342 4382 4347 4350 4383 4384 4388 4389 4390 4348 4349 4391 4392 4393 4394 4395 4396 ] 
sib.fastconf.biodatastructures.molecules.FlexibleMolecule: Group ROTATABLE (Validation) (2): [ 4339 4346 ] 
sib.fastconf.biodatastructures.molecules.FlexibleMolecule: Group ROTATABLE (Non Validation) (18): [ 4340 4380 4381 4341 4342 4382 4347 4350 4383 4384 4348 4349 4391 4392 4393 4394 4395 4396 ] 
sib.fastconf.biodatastructures.molecules.FlexibleMolecule: found rotatable bond # 1 between 4338 4339
sib.fastconf.biodatastructures.molecules.FlexibleMolecule: Group FIX (62): [ 4315 4316 4320 4351 4352 4317 4344 4319 4353 4354 4318 4333 4334 4324 4336 4321 4345 4367 4368 4369 4370 4371 4372 4323 4328 4337 4376 4377 4378 4322 4355 4356 4325 4335 4327 4332 4361 4357 4358 4326 4331 4343 4373 4374 4375 4359 4360 4366 4329 4330 4364 4365 4385 4386 4387 4362 4363 4346 4379 4388 4389 4390 ] 
sib.fastconf.biodatastructures.molecules.FlexibleMolecule: Group ROTATABLE (18): [ 4340 4380 4381 4341 4342 4382 4347 4350 4383 4384 4348 4349 4391 4392 4393 4394 4395 4396 ] 
sib.fastconf.biodatastructures.molecules.FlexibleMolecule: Group ROTATABLE (Validation) (1): [ 4340 ] 
sib.fastconf.biodatastructures.molecules.FlexibleMolecule: Group ROTATABLE (Non Validation) (15): [ 4341 4342 4382 4347 4350 4383 4384 4348 4349 4391 4392 4393 4394 4395 4396 ] 
sib.fastconf.biodatastructures.molecules.FlexibleMolecule: found rotatable bond # 2 between 4339 4340
sib.fastconf.biodatastructures.molecules.FlexibleMolecule: Group FIX (65): [ 4315 4316 4320 4351 4352 4317 4344 4319 4353 4354 4318 4333 4334 4324 4336 4321 4345 4367 4368 4369 4370 4371 4372 4323 4328 4337 4376 4377 4378 4322 4355 4356 4325 4335 4327 4332 4361 4357 4358 4326 4331 4343 4373 4374 4375 4359 4360 4366 4329 4330 4364 4365 4385 4386 4387 4338 4362 4363 4346 4379 4380 4381 4388 4389 4390 ] 
sib.fastconf.biodatastructures.molecules.FlexibleMolecule: Group ROTATABLE (15): [ 4341 4342 4382 4347 4350 4383 4384 4348 4349 4391 4392 4393 4394 4395 4396 ] 
sib.fastconf.biodatastructures.molecules.FlexibleMolecule: Group ROTATABLE (Validation) (2): [ 4341 4342 ] 
sib.fastconf.biodatastructures.molecules.FlexibleMolecule: Group ROTATABLE (Non Validation) (11): [ 4347 4350 4383 4348 4349 4391 4392 4393 4394 4395 4396 ] 
sib.fastconf.biodatastructures.molecules.FlexibleMolecule: found rotatable bond # 3 between 4340 4341
sib.fastconf.biodatastructures.molecules.FlexibleMolecule: Group FIX (69): [ 4315 4316 4320 4351 4352 4317 4344 4319 4353 4354 4318 4333 4334 4324 4336 4321 4345 4367 4368 4369 4370 4371 4372 4323 4328 4337 4376 4377 4378 4322 4355 4356 4325 4335 4327 4332 4361 4357 4358 4326 4331 4343 4373 4374 4375 4359 4360 4366 4329 4330 4364 4365 4385 4386 4387 4338 4362 4363 4339 4346 4379 4380 4381 4388 4389 4390 4342 4382 4384 ] 
sib.fastconf.biodatastructures.molecules.FlexibleMolecule: Group ROTATABLE (11): [ 4347 4350 4383 4348 4349 4391 4392 4393 4394 4395 4396 ] 
sib.fastconf.biodatastructures.molecules.FlexibleMolecule: Group ROTATABLE (Validation) (4): [ 4347 4350 4348 4349 ] 
sib.fastconf.biodatastructures.molecules.FlexibleMolecule: Group ROTATABLE (Non Validation) (0): [ ] 
sib.fastconf.biodatastructures.molecules.FlexibleMolecule: Bond 4329 4338 has no putative parent, best bet is root node
sib.fastconf.biodatastructures.molecules.FlexibleMoleculeRotatable bond tree initialized 5 elements
sib.fastconf.biodatastructures.molecules.FlexibleMolecule: Detecting chiral carbons
sib.fastconf.biodatastructures.molecules.FlexibleMolecule: Atom 4323 C8   [ 0.68 -1.083 0.674 ] is chiral
sib.fastconf.biodatastructures.molecules.FlexibleMolecule: Atom 4325 C10  [ -0.784 -1.058 0.136 ] is chiral
sib.fastconf.biodatastructures.molecules.FlexibleMolecule: Atom 4328 C13  [ 0.972 1.325 -0.098 ] is chiral
sib.fastconf.biodatastructures.molecules.FlexibleMolecule: Atom 4338 C21  [ -3.169 1.739 1.173 ] is chiral
sib.fastconf.biodatastructures.molecules.FlexibleMolecule: Atom 4340 C23  [ -4.971 1.285 -0.576 ] is chiral
sib.fastconf.biodatastructures.molecules.FlexibleMolecule: Atom 4341 C24  [ -4.618 2.427 -1.477 ] is chiral
sib.fastconf.FastconfBuilder: Initialize non bonded list.
sib.fastconf.biodatastructures.scoring.moleculargrids.grids.InsideMolecularGrid: Calculating inside grid [382][463][438]
sib.fastconf.biodatastructures.scoring.moleculargrids.grids.InsideMolecularGrid: Inside grid calculated in 690 ms
sib.fastconf.biodatastructures.scoring.moleculargrids.grids.InsideMolecularGrid: Smoothing inside grid.
sib.fastconf.biodatastructures.scoring.moleculargrids.grids.InsideMolecularGrid: Inside grid smoothed in 830 ms
sib.fastconf.biodatastructures.scoring.EvaluatorBuilder: generation of the electrostatic grid took 0 ms.
sib.fastconf.FastconfBuilder: Initial energy: 179.23997
sib.fastconf.EADock3: EADock3 starting
sib.fastconf.EADock3: Box volume 423949.1 ?
sib.fastconf.EADock3: Xmin: -19.146 Xmax: 47.215 Xsize: 66.362
sib.fastconf.EADock3: Ymin: -19.361 Ymax: 63.089 Ysize: 82.450
sib.fastconf.EADock3: Zmin: -29.935 Zmax: 47.548 Zsize: 77.483
sib.fastconf.EADock3: Calculating pocket bias.
sib.fastconf.EADock3: 1 cavities identified.
sib.fastconf.EADock3: 2 magic points identified.
sib.fastconf.EADock3: 2 pocket points were identified in 1670 ms
sib.fastconf.EADock3: Calculating surface bias.
sib.fastconf.EADock3: 8500 surface points were identified in 5210 ms
sib.fastconf.EADock3: 0.0 % done
sib.fastconf.EADock3: 0.1 % done
sib.fastconf.EADock3: 0.2 % done
sib.fastconf.EADock3: 0.3 % done
sib.fastconf.EADock3: 0.4 % done
sib.fastconf.EADock3: 0.5 % done
sib.fastconf.EADock3: 0.6 % done
sib.fastconf.EADock3: 0.7 % done
sib.fastconf.EADock3: 0.8 % done
sib.fastconf.EADock3: 0.9 % done
sib.fastconf.EADock3: 1.0 % done
sib.fastconf.EADock3: 1.1 % done
sib.fastconf.EADock3: only 36/500001 BM accepted, exiting DSS.
sib.fastconf.EADock3: The generation of 36 conformations took 1145140 s
sib.fastconf.EADock3: The DSS engine failed 495001 times to find a suitable BMs within the allowed time limit of 500 ms
sib.fastconf.EADock3: Minimizing binding mode 0, energy is 481.01224, rmsd is 18.786013
sib.fastconf.EADock3: Minimizing binding mode 1, energy is 1351.0499, rmsd is 20.087116
sib.fastconf.EADock3: Minimizing binding mode 2, energy is 1511.9038, rmsd is 1.6046457
sib.fastconf.EADock3: Minimizing binding mode 3, energy is 1775.5878, rmsd is 18.686724
sib.fastconf.EADock3: Minimizing binding mode 4, energy is 1835.9181, rmsd is 1.949316
sib.fastconf.EADock3: Minimizing binding mode 5, energy is 1843.6853, rmsd is 18.67597
sib.fastconf.EADock3: Minimizing binding mode 6, energy is 1844.6676, rmsd is 17.630335
sib.fastconf.EADock3: Minimizing binding mode 7, energy is 1930.7987, rmsd is 19.498323
sib.fastconf.EADock3: Minimizing binding mode 8, energy is 1977.7513, rmsd is 3.6175385
sib.fastconf.EADock3: Minimizing binding mode 9, energy is 2012.0422, rmsd is 1.3724357
sib.fastconf.EADock3: Minimizing binding mode 10, energy is 2012.4998, rmsd is 16.327065
sib.fastconf.EADock3: Minimizing binding mode 11, energy is 2097.5967, rmsd is 3.3128178
sib.fastconf.EADock3: Minimizing binding mode 12, energy is 2157.9858, rmsd is 16.893837
sib.fastconf.EADock3: Minimizing binding mode 13, energy is 2189.383, rmsd is 18.651304
sib.fastconf.EADock3: Minimizing binding mode 14, energy is 2198.9094, rmsd is 18.353489
sib.fastconf.EADock3: Minimizing binding mode 15, energy is 2288.6118, rmsd is 15.406084
sib.fastconf.EADock3: Minimizing binding mode 16, energy is 2357.3103, rmsd is 20.16727
sib.fastconf.EADock3: Minimizing binding mode 17, energy is 2430.6416, rmsd is 18.515093
sib.fastconf.EADock3: Minimizing binding mode 18, energy is 2539.7383, rmsd is 18.150219
sib.fastconf.EADock3: Minimizing binding mode 19, energy is 2783.0188, rmsd is 19.35962
sib.fastconf.EADock3: Minimizing binding mode 20, energy is 3134.0388, rmsd is 17.974619
sib.fastconf.EADock3: Minimizing binding mode 21, energy is 3177.6638, rmsd is 19.378252
sib.fastconf.EADock3: Minimizing binding mode 22, energy is 3183.0771, rmsd is 16.931509
sib.fastconf.EADock3: Minimizing binding mode 23, energy is 3406.471, rmsd is 19.55419
sib.fastconf.EADock3: Minimizing binding mode 24, energy is 3457.3577, rmsd is 17.128252
sib.fastconf.EADock3: Minimizing binding mode 25, energy is 3500.9067, rmsd is 17.697216
sib.fastconf.EADock3: Minimizing binding mode 26, energy is 3744.1797, rmsd is 18.728941
sib.fastconf.EADock3: Minimizing binding mode 27, energy is 3983.3647, rmsd is 19.450188
sib.fastconf.EADock3: Minimizing binding mode 28, energy is 4225.5713, rmsd is 20.024567
sib.fastconf.EADock3: Minimizing binding mode 29, energy is 4333.7905, rmsd is 18.733587
sib.fastconf.EADock3: Minimizing binding mode 30, energy is 4532.304, rmsd is 18.85639
sib.fastconf.EADock3: Minimizing binding mode 31, energy is 4623.4717, rmsd is 19.388435
sib.fastconf.EADock3: Minimizing binding mode 32, energy is 4677.7334, rmsd is 19.787542
sib.fastconf.EADock3: Minimizing binding mode 33, energy is 4956.795, rmsd is 17.414755
sib.fastconf.EADock3: Minimizing binding mode 34, energy is 5089.687, rmsd is 18.32552
sib.fastconf.EADock3: Minimizing binding mode 35, energy is 5612.6147, rmsd is 18.687681
sib.fastconf.EADock3: Filter out binding modes with an energy above 3.4028235E38 (3.4028235E38 above the most favorable binding mode, which has an energy of 271.356)
sib.wrappers.md.charmm.ExtendedCharmmWrapper: CHARMM timers: CPU time: 16.52 seconds
sib.wrappers.md.charmm.ExtendedCharmmWrapper: CHARMM timers: Elapsed time: 1185.24 seconds.
sib.fastconf.EADock3: Starting clustering
sib.fastconf.EADock3: Clustering iteration 0 took 0 ms and merged 5 clusters.
sib.fastconf.EADock3: Clustering iteration 1 took 0 ms and merged 0 clusters.
sib.fastconf.EADock3: Clustering took 0 ms.
sib.fastconf.EADock3: 36 elements were gathered in 31 clusters.
sib.fastconf.EADock3: Evaluating cluster 0/31
sib.fastconf.EADock3: Evaluating binding mode 0/1 with FACTS
sib.fastconf.EADock3: Evaluating cluster 1/31
sib.fastconf.EADock3: Evaluating binding mode 0/1 with FACTS
sib.fastconf.EADock3: Evaluating cluster 2/31
sib.fastconf.EADock3: Evaluating binding mode 0/1 with FACTS
sib.fastconf.EADock3: Evaluating cluster 3/31
sib.fastconf.EADock3: Evaluating binding mode 0/1 with FACTS
sib.fastconf.EADock3: Evaluating cluster 4/31
sib.fastconf.EADock3: Evaluating binding mode 0/1 with FACTS
sib.fastconf.EADock3: Evaluating cluster 5/31
sib.fastconf.EADock3: Evaluating binding mode 0/1 with FACTS
sib.fastconf.EADock3: Evaluating cluster 6/31
sib.fastconf.EADock3: Evaluating binding mode 0/1 with FACTS
sib.fastconf.EADock3: Evaluating cluster 7/31
sib.fastconf.EADock3: Evaluating binding mode 0/1 with FACTS
sib.fastconf.EADock3: Evaluating cluster 8/31
sib.fastconf.EADock3: Evaluating binding mode 0/1 with FACTS
sib.fastconf.EADock3: Evaluating cluster 9/31
sib.fastconf.EADock3: Evaluating binding mode 0/1 with FACTS
sib.fastconf.EADock3: Evaluating cluster 10/31
sib.fastconf.EADock3: Evaluating binding mode 0/1 with FACTS
sib.fastconf.EADock3: Evaluating cluster 11/31
sib.fastconf.EADock3: Evaluating binding mode 0/1 with FACTS
sib.fastconf.EADock3: Evaluating cluster 12/31
sib.fastconf.EADock3: Evaluating binding mode 0/1 with FACTS
sib.fastconf.EADock3: Evaluating cluster 13/31
sib.fastconf.EADock3: Evaluating binding mode 0/1 with FACTS
sib.fastconf.EADock3: Evaluating cluster 14/31
sib.fastconf.EADock3: Evaluating binding mode 0/1 with FACTS
sib.fastconf.EADock3: Evaluating cluster 15/31
sib.fastconf.EADock3: Evaluating binding mode 0/1 with FACTS
sib.fastconf.EADock3: Evaluating cluster 16/31
sib.fastconf.EADock3: Evaluating binding mode 0/3 with FACTS
sib.fastconf.EADock3: Evaluating binding mode 1/3 with FACTS
sib.fastconf.EADock3: Evaluating binding mode 2/3 with FACTS
sib.fastconf.EADock3: Evaluating cluster 17/31
sib.fastconf.EADock3: Evaluating binding mode 0/1 with FACTS
sib.fastconf.EADock3: Evaluating cluster 18/31
sib.fastconf.EADock3: Evaluating binding mode 0/1 with FACTS
sib.fastconf.EADock3: Evaluating cluster 19/31
sib.fastconf.EADock3: Evaluating binding mode 0/1 with FACTS
sib.fastconf.EADock3: Evaluating cluster 20/31
sib.fastconf.EADock3: Evaluating binding mode 0/1 with FACTS
sib.fastconf.EADock3: Evaluating cluster 21/31
sib.fastconf.EADock3: Evaluating binding mode 0/2 with FACTS
sib.fastconf.EADock3: Evaluating binding mode 1/2 with FACTS
sib.fastconf.EADock3: Evaluating cluster 22/31
sib.fastconf.EADock3: Evaluating binding mode 0/1 with FACTS
sib.fastconf.EADock3: Evaluating cluster 23/31
sib.fastconf.EADock3: Evaluating binding mode 0/2 with FACTS
sib.fastconf.EADock3: Evaluating binding mode 1/2 with FACTS
sib.fastconf.EADock3: Evaluating cluster 24/31
sib.fastconf.EADock3: Evaluating binding mode 0/1 with FACTS
sib.fastconf.EADock3: Evaluating cluster 25/31
sib.fastconf.EADock3: Evaluating binding mode 0/1 with FACTS
sib.fastconf.EADock3: Evaluating cluster 26/31
sib.fastconf.EADock3: Evaluating binding mode 0/1 with FACTS
sib.fastconf.EADock3: Evaluating cluster 27/31
sib.fastconf.EADock3: Evaluating binding mode 0/2 with FACTS
sib.fastconf.EADock3: Evaluating binding mode 1/2 with FACTS
sib.fastconf.EADock3: Evaluating cluster 28/31
sib.fastconf.EADock3: Evaluating binding mode 0/1 with FACTS
sib.fastconf.EADock3: Evaluating cluster 29/31
sib.fastconf.EADock3: Evaluating binding mode 0/1 with FACTS
sib.fastconf.EADock3: Evaluating cluster 30/31
sib.fastconf.EADock3: Evaluating binding mode 0/1 with FACTS
sib.wrappers.md.charmm.ExtendedCharmmWrapper: CHARMM timers: CPU time: 8.18 seconds
sib.wrappers.md.charmm.ExtendedCharmmWrapper: CHARMM timers: Elapsed time: 8.29457 seconds.
sib.fastconf.EADock3: Starting cluster expansion.
sib.fastconf.EADock3: System  : 4396 atoms
sib.fastconf.EADock3: Ligand  : 82 atoms
sib.fastconf.EADock3: Receptor: 4314 atoms
sib.fastconf.EADock3:   Fixed part   : 4314 atoms
sib.fastconf.EADock3:   Flexible part: 0 atoms
sib.fastconf.EADock3: Expanding cluster 0/31
sib.fastconf.EADock3: Expanding cluster 1/31
sib.fastconf.EADock3: Expanding cluster 2/31
sib.fastconf.EADock3: Expanding cluster 3/31
sib.fastconf.EADock3: Expanding cluster 4/31
sib.fastconf.EADock3: Expanding cluster 5/31
sib.fastconf.EADock3: Expanding cluster 6/31
sib.fastconf.EADock3: Expanding cluster 7/31
sib.fastconf.EADock3: Expanding cluster 8/31
sib.fastconf.EADock3: Expanding cluster 9/31
sib.fastconf.EADock3: Expanding cluster 10/31
sib.fastconf.EADock3: Expanding cluster 11/31
sib.fastconf.EADock3: Expanding cluster 12/31
sib.fastconf.EADock3: Expanding cluster 13/31
sib.fastconf.EADock3: Expanding cluster 14/31
sib.fastconf.EADock3: Expanding cluster 15/31
sib.fastconf.EADock3: Expanding cluster 16/31
sib.fastconf.EADock3: Expanding cluster 17/31
sib.fastconf.EADock3: Expanding cluster 18/31
sib.fastconf.EADock3: Expanding cluster 19/31
sib.fastconf.EADock3: Expanding cluster 20/31
sib.fastconf.EADock3: Expanding cluster 21/31
sib.fastconf.EADock3: Expanding cluster 22/31
sib.fastconf.EADock3: Expanding cluster 23/31
sib.fastconf.EADock3: Expanding cluster 24/31
sib.fastconf.EADock3: Expanding cluster 25/31
sib.fastconf.EADock3: Expanding cluster 26/31
sib.fastconf.EADock3: Expanding cluster 27/31
sib.fastconf.EADock3: Expanding cluster 28/31
sib.fastconf.EADock3: Expanding cluster 29/31
sib.fastconf.EADock3: Expanding cluster 30/31
sib.wrappers.md.charmm.ExtendedCharmmWrapper: CHARMM timers: CPU time: 126.74 seconds
sib.wrappers.md.charmm.ExtendedCharmmWrapper: CHARMM timers: Elapsed time: 127.453 seconds.
sib.fastconf.EADock3: Starting clustering
sib.fastconf.EADock3: Clustering iteration 0 took 0 ms and merged 218 clusters.
sib.fastconf.EADock3: Clustering iteration 1 took 0 ms and merged 0 clusters.
sib.fastconf.EADock3: Clustering took 10 ms.
sib.fastconf.EADock3: 248 elements were gathered in 30 clusters.
sib.fastconf.EADock3: clusters expanded, 248 binding modes generated
sib.fastconf.EADock3: Evaluating cluster 0/30
sib.fastconf.EADock3: Evaluating binding mode 0/8 with FACTS
sib.fastconf.EADock3: Evaluating binding mode 1/8 with FACTS
sib.fastconf.EADock3: Evaluating binding mode 2/8 with FACTS
sib.fastconf.EADock3: Evaluating binding mode 3/8 with FACTS
sib.fastconf.EADock3: Evaluating binding mode 4/8 with FACTS
sib.fastconf.EADock3: Evaluating binding mode 5/8 with FACTS
sib.fastconf.EADock3: Evaluating binding mode 6/8 with FACTS
sib.fastconf.EADock3: Evaluating binding mode 7/8 with FACTS
sib.fastconf.EADock3: Evaluating cluster 1/30
sib.fastconf.EADock3: Evaluating binding mode 0/8 with FACTS
sib.fastconf.EADock3: Evaluating binding mode 1/8 with FACTS
sib.fastconf.EADock3: Evaluating binding mode 2/8 with FACTS
sib.fastconf.EADock3: Evaluating binding mode 3/8 with FACTS
sib.fastconf.EADock3: Evaluating binding mode 4/8 with FACTS
sib.fastconf.EADock3: Evaluating binding mode 5/8 with FACTS
sib.fastconf.EADock3: Evaluating binding mode 6/8 with FACTS
sib.fastconf.EADock3: Evaluating binding mode 7/8 with FACTS
sib.fastconf.EADock3: Evaluating cluster 2/30
sib.fastconf.EADock3: Evaluating binding mode 0/8 with FACTS
sib.fastconf.EADock3: Evaluating binding mode 1/8 with FACTS
sib.fastconf.EADock3: Evaluating binding mode 2/8 with FACTS
sib.fastconf.EADock3: Evaluating binding mode 3/8 with FACTS
sib.fastconf.EADock3: Evaluating binding mode 4/8 with FACTS
sib.fastconf.EADock3: Evaluating binding mode 5/8 with FACTS
sib.fastconf.EADock3: Evaluating binding mode 6/8 with FACTS
sib.fastconf.EADock3: Evaluating binding mode 7/8 with FACTS
sib.fastconf.EADock3: Evaluating cluster 3/30
sib.fastconf.EADock3: Evaluating binding mode 0/8 with FACTS
sib.fastconf.EADock3: Evaluating binding mode 1/8 with FACTS
sib.fastconf.EADock3: Evaluating binding mode 2/8 with FACTS
sib.fastconf.EADock3: Evaluating binding mode 3/8 with FACTS
sib.fastconf.EADock3: Evaluating binding mode 4/8 with FACTS
sib.fastconf.EADock3: Evaluating binding mode 5/8 with FACTS
sib.fastconf.EADock3: Evaluating binding mode 6/8 with FACTS
sib.fastconf.EADock3: Evaluating binding mode 7/8 with FACTS
sib.fastconf.EADock3: Evaluating cluster 4/30
sib.fastconf.EADock3: Evaluating binding mode 0/8 with FACTS
sib.fastconf.EADock3: Evaluating binding mode 1/8 with FACTS
sib.fastconf.EADock3: Evaluating binding mode 2/8 with FACTS
sib.fastconf.EADock3: Evaluating binding mode 3/8 with FACTS
sib.fastconf.EADock3: Evaluating binding mode 4/8 with FACTS
sib.fastconf.EADock3: Evaluating binding mode 5/8 with FACTS
sib.fastconf.EADock3: Evaluating binding mode 6/8 with FACTS
sib.fastconf.EADock3: Evaluating binding mode 7/8 with FACTS
sib.fastconf.EADock3: Evaluating cluster 5/30
sib.fastconf.EADock3: Evaluating binding mode 0/8 with FACTS
sib.fastconf.EADock3: Evaluating binding mode 1/8 with FACTS
sib.fastconf.EADock3: Evaluating binding mode 2/8 with FACTS
sib.fastconf.EADock3: Evaluating binding mode 3/8 with FACTS
sib.fastconf.EADock3: Evaluating binding mode 4/8 with FACTS
sib.fastconf.EADock3: Evaluating binding mode 5/8 with FACTS
sib.fastconf.EADock3: Evaluating binding mode 6/8 with FACTS
sib.fastconf.EADock3: Evaluating binding mode 7/8 with FACTS
sib.fastconf.EADock3: Evaluating cluster 6/30
sib.fastconf.EADock3: Evaluating binding mode 0/8 with FACTS
sib.fastconf.EADock3: Evaluating binding mode 1/8 with FACTS
sib.fastconf.EADock3: Evaluating binding mode 2/8 with FACTS
sib.fastconf.EADock3: Evaluating binding mode 3/8 with FACTS
sib.fastconf.EADock3: Evaluating binding mode 4/8 with FACTS
sib.fastconf.EADock3: Evaluating binding mode 5/8 with FACTS
sib.fastconf.EADock3: Evaluating binding mode 6/8 with FACTS
sib.fastconf.EADock3: Evaluating binding mode 7/8 with FACTS
sib.fastconf.EADock3: Evaluating cluster 7/30
sib.fastconf.EADock3: Evaluating binding mode 0/8 with FACTS
sib.fastconf.EADock3: Evaluating binding mode 1/8 with FACTS
sib.fastconf.EADock3: Evaluating binding mode 2/8 with FACTS
sib.fastconf.EADock3: Evaluating binding mode 3/8 with FACTS
sib.fastconf.EADock3: Evaluating binding mode 4/8 with FACTS
sib.fastconf.EADock3: Evaluating binding mode 5/8 with FACTS
sib.fastconf.EADock3: Evaluating binding mode 6/8 with FACTS
sib.fastconf.EADock3: Evaluating binding mode 7/8 with FACTS
sib.fastconf.EADock3: Evaluating cluster 8/30
sib.fastconf.EADock3: Evaluating binding mode 0/11 with FACTS
sib.fastconf.EADock3: Evaluating binding mode 1/11 with FACTS
sib.fastconf.EADock3: Evaluating binding mode 2/11 with FACTS
sib.fastconf.EADock3: Evaluating binding mode 3/11 with FACTS
sib.fastconf.EADock3: Evaluating binding mode 4/11 with FACTS
sib.fastconf.EADock3: Evaluating binding mode 5/11 with FACTS
sib.fastconf.EADock3: Evaluating binding mode 6/11 with FACTS
sib.fastconf.EADock3: Evaluating binding mode 7/11 with FACTS
sib.fastconf.EADock3: Evaluating binding mode 8/11 with FACTS
sib.fastconf.EADock3: Evaluating binding mode 9/11 with FACTS
sib.fastconf.EADock3: Evaluating binding mode 10/11 with FACTS
sib.fastconf.EADock3: Evaluating cluster 9/30
sib.fastconf.EADock3: Evaluating binding mode 0/5 with FACTS
sib.fastconf.EADock3: Evaluating binding mode 1/5 with FACTS
sib.fastconf.EADock3: Evaluating binding mode 2/5 with FACTS
sib.fastconf.EADock3: Evaluating binding mode 3/5 with FACTS
sib.fastconf.EADock3: Evaluating binding mode 4/5 with FACTS
sib.fastconf.EADock3: Evaluating cluster 10/30
sib.fastconf.EADock3: Evaluating binding mode 0/8 with FACTS
sib.fastconf.EADock3: Evaluating binding mode 1/8 with FACTS
sib.fastconf.EADock3: Evaluating binding mode 2/8 with FACTS
sib.fastconf.EADock3: Evaluating binding mode 3/8 with FACTS
sib.fastconf.EADock3: Evaluating binding mode 4/8 with FACTS
sib.fastconf.EADock3: Evaluating binding mode 5/8 with FACTS
sib.fastconf.EADock3: Evaluating binding mode 6/8 with FACTS
sib.fastconf.EADock3: Evaluating binding mode 7/8 with FACTS
sib.fastconf.EADock3: Evaluating cluster 11/30
sib.fastconf.EADock3: Evaluating binding mode 0/8 with FACTS
sib.fastconf.EADock3: Evaluating binding mode 1/8 with FACTS
sib.fastconf.EADock3: Evaluating binding mode 2/8 with FACTS
sib.fastconf.EADock3: Evaluating binding mode 3/8 with FACTS
sib.fastconf.EADock3: Evaluating binding mode 4/8 with FACTS
sib.fastconf.EADock3: Evaluating binding mode 5/8 with FACTS
sib.fastconf.EADock3: Evaluating binding mode 6/8 with FACTS
sib.fastconf.EADock3: Evaluating binding mode 7/8 with FACTS
sib.fastconf.EADock3: Evaluating cluster 12/30
sib.fastconf.EADock3: Evaluating binding mode 0/16 with FACTS
sib.fastconf.EADock3: Evaluating binding mode 1/16 with FACTS
sib.fastconf.EADock3: Evaluating binding mode 2/16 with FACTS
sib.fastconf.EADock3: Evaluating binding mode 3/16 with FACTS
sib.fastconf.EADock3: Evaluating binding mode 4/16 with FACTS
sib.fastconf.EADock3: Evaluating binding mode 5/16 with FACTS
sib.fastconf.EADock3: Evaluating binding mode 6/16 with FACTS
sib.fastconf.EADock3: Evaluating binding mode 7/16 with FACTS
sib.fastconf.EADock3: Evaluating binding mode 8/16 with FACTS
sib.fastconf.EADock3: Evaluating binding mode 9/16 with FACTS
sib.fastconf.EADock3: Evaluating binding mode 10/16 with FACTS
sib.fastconf.EADock3: Evaluating binding mode 11/16 with FACTS
sib.fastconf.EADock3: Evaluating binding mode 12/16 with FACTS
sib.fastconf.EADock3: Evaluating binding mode 13/16 with FACTS
sib.fastconf.EADock3: Evaluating binding mode 14/16 with FACTS
sib.fastconf.EADock3: Evaluating binding mode 15/16 with FACTS
sib.fastconf.EADock3: Evaluating cluster 13/30
sib.fastconf.EADock3: Evaluating binding mode 0/8 with FACTS
sib.fastconf.EADock3: Evaluating binding mode 1/8 with FACTS
sib.fastconf.EADock3: Evaluating binding mode 2/8 with FACTS
sib.fastconf.EADock3: Evaluating binding mode 3/8 with FACTS
sib.fastconf.EADock3: Evaluating binding mode 4/8 with FACTS
sib.fastconf.EADock3: Evaluating binding mode 5/8 with FACTS
sib.fastconf.EADock3: Evaluating binding mode 6/8 with FACTS
sib.fastconf.EADock3: Evaluating binding mode 7/8 with FACTS
sib.fastconf.EADock3: Evaluating cluster 14/30
sib.fastconf.EADock3: Evaluating binding mode 0/8 with FACTS
sib.fastconf.EADock3: Evaluating binding mode 1/8 with FACTS
sib.fastconf.EADock3: Evaluating binding mode 2/8 with FACTS
sib.fastconf.EADock3: Evaluating binding mode 3/8 with FACTS
sib.fastconf.EADock3: Evaluating binding mode 4/8 with FACTS
sib.fastconf.EADock3: Evaluating binding mode 5/8 with FACTS
sib.fastconf.EADock3: Evaluating binding mode 6/8 with FACTS
sib.fastconf.EADock3: Evaluating binding mode 7/8 with FACTS
sib.fastconf.EADock3: Evaluating cluster 15/30
sib.fastconf.EADock3: Evaluating binding mode 0/8 with FACTS
sib.fastconf.EADock3: Evaluating binding mode 1/8 with FACTS
sib.fastconf.EADock3: Evaluating binding mode 2/8 with FACTS
sib.fastconf.EADock3: Evaluating binding mode 3/8 with FACTS
sib.fastconf.EADock3: Evaluating binding mode 4/8 with FACTS
sib.fastconf.EADock3: Evaluating binding mode 5/8 with FACTS
sib.fastconf.EADock3: Evaluating binding mode 6/8 with FACTS
sib.fastconf.EADock3: Evaluating binding mode 7/8 with FACTS
sib.fastconf.EADock3: Evaluating cluster 16/30
sib.fastconf.EADock3: Evaluating binding mode 0/8 with FACTS
sib.fastconf.EADock3: Evaluating binding mode 1/8 with FACTS
sib.fastconf.EADock3: Evaluating binding mode 2/8 with FACTS
sib.fastconf.EADock3: Evaluating binding mode 3/8 with FACTS
sib.fastconf.EADock3: Evaluating binding mode 4/8 with FACTS
sib.fastconf.EADock3: Evaluating binding mode 5/8 with FACTS
sib.fastconf.EADock3: Evaluating binding mode 6/8 with FACTS
sib.fastconf.EADock3: Evaluating binding mode 7/8 with FACTS
sib.fastconf.EADock3: Evaluating cluster 17/30
sib.fastconf.EADock3: Evaluating binding mode 0/8 with FACTS
sib.fastconf.EADock3: Evaluating binding mode 1/8 with FACTS
sib.fastconf.EADock3: Evaluating binding mode 2/8 with FACTS
sib.fastconf.EADock3: Evaluating binding mode 3/8 with FACTS
sib.fastconf.EADock3: Evaluating binding mode 4/8 with FACTS
sib.fastconf.EADock3: Evaluating binding mode 5/8 with FACTS
sib.fastconf.EADock3: Evaluating binding mode 6/8 with FACTS
sib.fastconf.EADock3: Evaluating binding mode 7/8 with FACTS
sib.fastconf.EADock3: Evaluating cluster 18/30
sib.fastconf.EADock3: Evaluating binding mode 0/8 with FACTS
sib.fastconf.EADock3: Evaluating binding mode 1/8 with FACTS
sib.fastconf.EADock3: Evaluating binding mode 2/8 with FACTS
sib.fastconf.EADock3: Evaluating binding mode 3/8 with FACTS
sib.fastconf.EADock3: Evaluating binding mode 4/8 with FACTS
sib.fastconf.EADock3: Evaluating binding mode 5/8 with FACTS
sib.fastconf.EADock3: Evaluating binding mode 6/8 with FACTS
sib.fastconf.EADock3: Evaluating binding mode 7/8 with FACTS
sib.fastconf.EADock3: Evaluating cluster 19/30
sib.fastconf.EADock3: Evaluating binding mode 0/8 with FACTS
sib.fastconf.EADock3: Evaluating binding mode 1/8 with FACTS
sib.fastconf.EADock3: Evaluating binding mode 2/8 with FACTS
sib.fastconf.EADock3: Evaluating binding mode 3/8 with FACTS
sib.fastconf.EADock3: Evaluating binding mode 4/8 with FACTS
sib.fastconf.EADock3: Evaluating binding mode 5/8 with FACTS
sib.fastconf.EADock3: Evaluating binding mode 6/8 with FACTS
sib.fastconf.EADock3: Evaluating binding mode 7/8 with FACTS
sib.fastconf.EADock3: Evaluating cluster 20/30
sib.fastconf.EADock3: Evaluating binding mode 0/8 with FACTS
sib.fastconf.EADock3: Evaluating binding mode 1/8 with FACTS
sib.fastconf.EADock3: Evaluating binding mode 2/8 with FACTS
sib.fastconf.EADock3: Evaluating binding mode 3/8 with FACTS
sib.fastconf.EADock3: Evaluating binding mode 4/8 with FACTS
sib.fastconf.EADock3: Evaluating binding mode 5/8 with FACTS
sib.fastconf.EADock3: Evaluating binding mode 6/8 with FACTS
sib.fastconf.EADock3: Evaluating binding mode 7/8 with FACTS
sib.fastconf.EADock3: Evaluating cluster 21/30
sib.fastconf.EADock3: Evaluating binding mode 0/8 with FACTS
sib.fastconf.EADock3: Evaluating binding mode 1/8 with FACTS
sib.fastconf.EADock3: Evaluating binding mode 2/8 with FACTS
sib.fastconf.EADock3: Evaluating binding mode 3/8 with FACTS
sib.fastconf.EADock3: Evaluating binding mode 4/8 with FACTS
sib.fastconf.EADock3: Evaluating binding mode 5/8 with FACTS
sib.fastconf.EADock3: Evaluating binding mode 6/8 with FACTS
sib.fastconf.EADock3: Evaluating binding mode 7/8 with FACTS
sib.fastconf.EADock3: Evaluating cluster 22/30
sib.fastconf.EADock3: Evaluating binding mode 0/8 with FACTS
sib.fastconf.EADock3: Evaluating binding mode 1/8 with FACTS
sib.fastconf.EADock3: Evaluating binding mode 2/8 with FACTS
sib.fastconf.EADock3: Evaluating binding mode 3/8 with FACTS
sib.fastconf.EADock3: Evaluating binding mode 4/8 with FACTS
sib.fastconf.EADock3: Evaluating binding mode 5/8 with FACTS
sib.fastconf.EADock3: Evaluating binding mode 6/8 with FACTS
sib.fastconf.EADock3: Evaluating binding mode 7/8 with FACTS
sib.fastconf.EADock3: Evaluating cluster 23/30
sib.fastconf.EADock3: Evaluating binding mode 0/8 with FACTS
sib.fastconf.EADock3: Evaluating binding mode 1/8 with FACTS
sib.fastconf.EADock3: Evaluating binding mode 2/8 with FACTS
sib.fastconf.EADock3: Evaluating binding mode 3/8 with FACTS
sib.fastconf.EADock3: Evaluating binding mode 4/8 with FACTS
sib.fastconf.EADock3: Evaluating binding mode 5/8 with FACTS
sib.fastconf.EADock3: Evaluating binding mode 6/8 with FACTS
sib.fastconf.EADock3: Evaluating binding mode 7/8 with FACTS
sib.fastconf.EADock3: Evaluating cluster 24/30
sib.fastconf.EADock3: Evaluating binding mode 0/8 with FACTS
sib.fastconf.EADock3: Evaluating binding mode 1/8 with FACTS
sib.fastconf.EADock3: Evaluating binding mode 2/8 with FACTS
sib.fastconf.EADock3: Evaluating binding mode 3/8 with FACTS
sib.fastconf.EADock3: Evaluating binding mode 4/8 with FACTS
sib.fastconf.EADock3: Evaluating binding mode 5/8 with FACTS
sib.fastconf.EADock3: Evaluating binding mode 6/8 with FACTS
sib.fastconf.EADock3: Evaluating binding mode 7/8 with FACTS
sib.fastconf.EADock3: Evaluating cluster 25/30
sib.fastconf.EADock3: Evaluating binding mode 0/8 with FACTS
sib.fastconf.EADock3: Evaluating binding mode 1/8 with FACTS
sib.fastconf.EADock3: Evaluating binding mode 2/8 with FACTS
sib.fastconf.EADock3: Evaluating binding mode 3/8 with FACTS
sib.fastconf.EADock3: Evaluating binding mode 4/8 with FACTS
sib.fastconf.EADock3: Evaluating binding mode 5/8 with FACTS
sib.fastconf.EADock3: Evaluating binding mode 6/8 with FACTS
sib.fastconf.EADock3: Evaluating binding mode 7/8 with FACTS
sib.fastconf.EADock3: Evaluating cluster 26/30
sib.fastconf.EADock3: Evaluating binding mode 0/8 with FACTS
sib.fastconf.EADock3: Evaluating binding mode 1/8 with FACTS
sib.fastconf.EADock3: Evaluating binding mode 2/8 with FACTS
sib.fastconf.EADock3: Evaluating binding mode 3/8 with FACTS
sib.fastconf.EADock3: Evaluating binding mode 4/8 with FACTS
sib.fastconf.EADock3: Evaluating binding mode 5/8 with FACTS
sib.fastconf.EADock3: Evaluating binding mode 6/8 with FACTS
sib.fastconf.EADock3: Evaluating binding mode 7/8 with FACTS
sib.fastconf.EADock3: Evaluating cluster 27/30
sib.fastconf.EADock3: Evaluating binding mode 0/8 with FACTS
sib.fastconf.EADock3: Evaluating binding mode 1/8 with FACTS
sib.fastconf.EADock3: Evaluating binding mode 2/8 with FACTS
sib.fastconf.EADock3: Evaluating binding mode 3/8 with FACTS
sib.fastconf.EADock3: Evaluating binding mode 4/8 with FACTS
sib.fastconf.EADock3: Evaluating binding mode 5/8 with FACTS
sib.fastconf.EADock3: Evaluating binding mode 6/8 with FACTS
sib.fastconf.EADock3: Evaluating binding mode 7/8 with FACTS
sib.fastconf.EADock3: Evaluating cluster 28/30
sib.fastconf.EADock3: Evaluating binding mode 0/8 with FACTS
sib.fastconf.EADock3: Evaluating binding mode 1/8 with FACTS
sib.fastconf.EADock3: Evaluating binding mode 2/8 with FACTS
sib.fastconf.EADock3: Evaluating binding mode 3/8 with FACTS
sib.fastconf.EADock3: Evaluating binding mode 4/8 with FACTS
sib.fastconf.EADock3: Evaluating binding mode 5/8 with FACTS
sib.fastconf.EADock3: Evaluating binding mode 6/8 with FACTS
sib.fastconf.EADock3: Evaluating binding mode 7/8 with FACTS
sib.fastconf.EADock3: Evaluating cluster 29/30
sib.fastconf.EADock3: Evaluating binding mode 0/8 with FACTS
sib.fastconf.EADock3: Evaluating binding mode 1/8 with FACTS
sib.fastconf.EADock3: Evaluating binding mode 2/8 with FACTS
sib.fastconf.EADock3: Evaluating binding mode 3/8 with FACTS
sib.fastconf.EADock3: Evaluating binding mode 4/8 with FACTS
sib.fastconf.EADock3: Evaluating binding mode 5/8 with FACTS
sib.fastconf.EADock3: Evaluating binding mode 6/8 with FACTS
sib.fastconf.EADock3: Evaluating binding mode 7/8 with FACTS
sib.wrappers.md.charmm.ExtendedCharmmWrapper: CHARMM timers: CPU time: 22.26 seconds
sib.wrappers.md.charmm.ExtendedCharmmWrapper: CHARMM timers: Elapsed time: 22.7 seconds.
sib.fastconf.EADock3: EADock3Cluster 0 : 8 elements, SimpleFitness: 267.0449, FullFitness: -711.4648 , RMSD: 17.890345 , elements: [ 267.666 -711.4648 17.890345 ] [ 266.996 -710.9324 18.044188 ] [ 266.996 -710.9324 18.044188 ] [ 266.996 -710.9324 18.044188 ] [ 266.996 -710.9324 18.044188 ] [ 266.903 -710.6249 18.081217 ] [ 266.903 -710.6249 18.081217 ] [ 266.903 -710.6249 18.081217 ] 
sib.fastconf.EADock3: EADock3Cluster 1 : 8 elements, SimpleFitness: 269.95053, FullFitness: -707.19727 , RMSD: 18.623194 , elements: [ 269.917 -707.19727 18.623194 ] [ 269.963 -707.1803 18.616432 ] [ 269.963 -707.1803 18.616432 ] [ 269.963 -707.1803 18.616432 ] [ 269.963 -707.1803 18.616432 ] [ 269.945 -707.17004 18.617443 ] [ 269.945 -707.17004 18.617443 ] [ 269.945 -707.17004 18.617443 ] 
sib.fastconf.EADock3: EADock3Cluster 2 : 8 elements, SimpleFitness: 275.07086, FullFitness: -706.20233 , RMSD: 16.189325 , elements: [ 274.404 -706.20233 16.189325 ] [ 274.404 -706.20233 16.189325 ] [ 274.404 -706.20233 16.189325 ] [ 274.404 -706.20233 16.189325 ] [ 274.404 -706.20233 16.189325 ] [ 274.249 -706.0257 16.228844 ] [ 277.149 -703.70667 16.189478 ] [ 277.149 -703.70667 16.189478 ] 
sib.fastconf.EADock3: EADock3Cluster 3 : 8 elements, SimpleFitness: 277.9205, FullFitness: -705.7706 , RMSD: 19.647228 , elements: [ 277.405 -705.7706 19.647228 ] [ 277.548 -705.3401 19.724468 ] [ 277.541 -704.7932 19.61941 ] [ 274.936 -704.0918 19.474277 ] [ 275.001 -703.9763 19.521322 ] [ 278.294 -700.8496 18.707018 ] [ 278.688 -700.69165 18.664572 ] [ 283.951 -693.91736 18.665268 ] 
sib.fastconf.EADock3: EADock3Cluster 4 : 8 elements, SimpleFitness: 273.66675, FullFitness: -705.428 , RMSD: 19.757036 , elements: [ 273.119 -705.428 19.757036 ] [ 273.119 -705.428 19.757036 ] [ 273.119 -705.428 19.757036 ] [ 273.119 -705.428 19.757036 ] [ 273.723 -704.03674 19.757252 ] [ 273.723 -704.03674 19.757252 ] [ 273.723 -704.03674 19.757252 ] [ 275.689 -702.56464 19.673244 ] 
sib.fastconf.EADock3: EADock3Cluster 5 : 11 elements, SimpleFitness: 276.37338, FullFitness: -704.2981 , RMSD: 20.96614 , elements: [ 274.503 -704.2981 20.96614 ] [ 274.503 -704.2981 20.96614 ] [ 274.503 -704.2981 20.96614 ] [ 274.503 -704.2981 20.96614 ] [ 274.571 -703.9725 21.007408 ] [ 274.571 -703.9725 21.007408 ] [ 275.393 -703.4107 21.164997 ] [ 275.393 -703.4107 21.164997 ] [ 279.415 -698.7381 20.103374 ] [ 279.448 -697.48895 20.117987 ] [ 283.304 -695.2758 19.775429 ] 
sib.fastconf.EADock3: EADock3Cluster 6 : 8 elements, SimpleFitness: 284.8694, FullFitness: -703.35095 , RMSD: 15.51203 , elements: [ 279.155 -703.35095 15.51203 ] [ 279.155 -703.35095 15.51203 ] [ 279.155 -703.35095 15.51203 ] [ 288.067 -693.4098 15.800698 ] [ 288.067 -693.4098 15.800698 ] [ 288.067 -693.4098 15.800698 ] [ 288.067 -693.4098 15.800698 ] [ 289.222 -692.2998 15.79854 ] 
sib.fastconf.EADock3: EADock3Cluster 7 : 16 elements, SimpleFitness: 286.38538, FullFitness: -701.888 , RMSD: 18.717916 , elements: [ 280.432 -701.888 18.717916 ] [ 280.432 -701.888 18.717916 ] [ 281.117 -701.39465 18.948256 ] [ 281.117 -701.39465 18.948256 ] [ 282.338 -699.8824 18.90115 ] [ 282.338 -699.8824 18.90115 ] [ 282.338 -699.8824 18.90115 ] [ 282.338 -699.8824 18.90115 ] [ 290.391 -697.6281 19.413427 ] [ 290.391 -697.6281 19.413427 ] [ 290.327 -697.2013 19.382969 ] [ 290.327 -697.2013 19.382969 ] [ 292.07 -694.6521 19.449854 ] [ 292.07 -694.6521 19.449854 ] [ 292.07 -694.6521 19.449854 ] [ 292.07 -694.6521 19.449854 ] 
sib.fastconf.EADock3: EADock3Cluster 8 : 8 elements, SimpleFitness: 283.5055, FullFitness: -701.25635 , RMSD: 19.296465 , elements: [ 283.505 -701.25635 19.296465 ] [ 283.505 -701.25635 19.296465 ] [ 283.505 -701.25635 19.296465 ] [ 283.361 -700.7588 19.242224 ] [ 283.542 -700.60535 19.22792 ] [ 283.542 -700.60535 19.22792 ] [ 283.542 -700.60535 19.22792 ] [ 283.542 -700.60535 19.22792 ] 
sib.fastconf.EADock3: EADock3Cluster 9 : 8 elements, SimpleFitness: 282.97626, FullFitness: -700.50323 , RMSD: 17.814228 , elements: [ 281.934 -700.50323 17.814228 ] [ 282.863 -698.88025 17.785603 ] [ 282.998 -698.78516 17.759096 ] [ 282.998 -698.78516 17.759096 ] [ 283.023 -694.50696 17.778046 ] [ 283.384 -694.23865 17.798706 ] [ 283.384 -694.23865 17.798706 ] [ 283.226 -693.8412 17.677637 ] 
sib.fastconf.EADock3: EADock3Cluster 10 : 8 elements, SimpleFitness: 281.36963, FullFitness: -699.30505 , RMSD: 20.603424 , elements: [ 275.004 -699.30505 20.603424 ] [ 275.051 -699.1113 20.61277 ] [ 284.551 -698.69525 20.308659 ] [ 284.551 -698.69525 20.308659 ] [ 284.518 -698.4781 20.278906 ] [ 284.518 -698.4781 20.278906 ] [ 286.165 -697.5206 20.200615 ] [ 276.599 -696.6152 20.56152 ] 
sib.fastconf.EADock3: EADock3Cluster 11 : 8 elements, SimpleFitness: 285.77463, FullFitness: -698.3495 , RMSD: 19.390278 , elements: [ 284.793 -698.3495 19.390278 ] [ 284.793 -698.3495 19.390278 ] [ 284.793 -698.3495 19.390278 ] [ 284.793 -698.3495 19.390278 ] [ 286.274 -696.58514 19.269665 ] [ 286.917 -696.0949 19.136202 ] [ 286.917 -696.0949 19.136202 ] [ 286.917 -696.0949 19.136202 ] 
sib.fastconf.EADock3: EADock3Cluster 12 : 8 elements, SimpleFitness: 282.25687, FullFitness: -698.176 , RMSD: 17.410805 , elements: [ 281.139 -698.176 17.410805 ] [ 281.139 -698.176 17.410805 ] [ 281.139 -698.176 17.410805 ] [ 282.678 -695.77325 17.311335 ] [ 282.99 -694.7876 17.411678 ] [ 282.99 -694.7876 17.411678 ] [ 282.99 -694.7876 17.411678 ] [ 282.99 -694.7876 17.411678 ] 
sib.fastconf.EADock3: EADock3Cluster 13 : 8 elements, SimpleFitness: 279.47687, FullFitness: -697.41113 , RMSD: 18.113737 , elements: [ 278.88 -697.41113 18.113737 ] [ 278.88 -697.41113 18.113737 ] [ 278.88 -697.41113 18.113737 ] [ 279.783 -696.69244 18.115007 ] [ 279.783 -696.69244 18.115007 ] [ 279.783 -696.69244 18.115007 ] [ 279.913 -695.2715 18.103043 ] [ 279.913 -695.2715 18.103043 ] 
sib.fastconf.EADock3: EADock3Cluster 14 : 8 elements, SimpleFitness: 286.8515, FullFitness: -696.6724 , RMSD: 19.066284 , elements: [ 284.25 -696.6724 19.066284 ] [ 284.25 -696.6724 19.066284 ] [ 284.25 -696.6724 19.066284 ] [ 284.783 -695.6988 18.781097 ] [ 284.783 -695.6988 18.781097 ] [ 290.832 -690.3051 18.818422 ] [ 290.832 -690.3051 18.818422 ] [ 290.832 -690.3051 18.818422 ] 
sib.fastconf.EADock3: EADock3Cluster 15 : 5 elements, SimpleFitness: 290.624, FullFitness: -693.4065 , RMSD: 19.188593 , elements: [ 289.725 -693.4065 19.188593 ] [ 290.491 -692.6035 19.108114 ] [ 290.491 -692.6035 19.108114 ] [ 290.491 -692.6035 19.108114 ] [ 291.922 -690.6449 19.056395 ] 
sib.fastconf.EADock3: EADock3Cluster 16 : 8 elements, SimpleFitness: 283.41626, FullFitness: -692.5597 , RMSD: 19.424416 , elements: [ 283.005 -692.5597 19.424416 ] [ 283.005 -692.5597 19.424416 ] [ 283.005 -692.5597 19.424416 ] [ 283.005 -692.5597 19.424416 ] [ 283.093 -692.4306 19.385315 ] [ 283.093 -692.4306 19.385315 ] [ 283.093 -692.4306 19.385315 ] [ 286.031 -689.52954 19.44051 ] 
sib.fastconf.EADock3: EADock3Cluster 17 : 8 elements, SimpleFitness: 291.24338, FullFitness: -689.11664 , RMSD: 19.442146 , elements: [ 290.952 -689.11664 19.442146 ] [ 290.952 -689.11664 19.442146 ] [ 291.414 -688.31445 19.503393 ] [ 291.414 -688.31445 19.503393 ] [ 291.414 -688.31445 19.503393 ] [ 291.267 -688.2677 19.477556 ] [ 291.267 -688.2677 19.477556 ] [ 291.267 -688.2677 19.477556 ] 
sib.fastconf.EADock3: EADock3Cluster 18 : 8 elements, SimpleFitness: 514.0015, FullFitness: -458.31592 , RMSD: 14.426006 , elements: [ 513.786 -458.31592 14.426006 ] [ 513.786 -458.31592 14.426006 ] [ 513.786 -458.31592 14.426006 ] [ 513.786 -458.31592 14.426006 ] [ 513.84 -458.06302 14.423685 ] [ 513.84 -458.06302 14.423685 ] [ 514.594 -457.65802 14.29223 ] [ 514.594 -457.65802 14.29223 ] 
sib.fastconf.EADock3: EADock3Cluster 19 : 8 elements, SimpleFitness: 721.7693, FullFitness: -259.08203 , RMSD: 19.428753 , elements: [ 721.584 -259.08203 19.428753 ] [ 721.584 -259.08203 19.428753 ] [ 721.584 -259.08203 19.428753 ] [ 721.584 -259.08203 19.428753 ] [ 721.584 -259.08203 19.428753 ] [ 722.036 -258.62604 19.375963 ] [ 722.036 -258.62604 19.375963 ] [ 722.162 -258.48804 19.348984 ] 
sib.fastconf.EADock3: EADock3Cluster 20 : 8 elements, SimpleFitness: 753.4264, FullFitness: -229.85999 , RMSD: 20.284365 , elements: [ 753.297 -229.85999 20.284365 ] [ 753.297 -229.85999 20.284365 ] [ 753.297 -229.85999 20.284365 ] [ 753.335 -229.84402 20.299583 ] [ 753.335 -229.84402 20.299583 ] [ 753.335 -229.84402 20.299583 ] [ 753.335 -229.84402 20.299583 ] [ 754.18 -228.58806 20.294107 ] 
sib.fastconf.EADock3: EADock3Cluster 21 : 8 elements, SimpleFitness: 815.0806, FullFitness: -163.37291 , RMSD: 20.24466 , elements: [ 815.285 -163.37291 20.24466 ] [ 815.285 -163.37291 20.24466 ] [ 815.232 -163.33505 20.220451 ] [ 815.232 -163.33505 20.220451 ] [ 815.232 -163.33505 20.220451 ] [ 814.793 -163.28694 20.414885 ] [ 814.793 -163.28694 20.414885 ] [ 814.793 -163.28694 20.414885 ] 
sib.fastconf.EADock3: EADock3Cluster 22 : 8 elements, SimpleFitness: 1018.75366, FullFitness: 39.63002 , RMSD: 16.077316 , elements: [ 1018.54 39.63002 16.077316 ] [ 1018.54 39.63002 16.077316 ] [ 1018.79 39.928894 16.062487 ] [ 1018.79 39.928894 16.062487 ] [ 1018.79 39.928894 16.062487 ] [ 1018.86 40.037018 16.040844 ] [ 1018.86 40.037018 16.040844 ] [ 1018.86 40.037018 16.040844 ] 
sib.fastconf.EADock3: EADock3Cluster 23 : 8 elements, SimpleFitness: 1046.7025, FullFitness: 64.653885 , RMSD: 16.576054 , elements: [ 1046.13 64.653885 16.576054 ] [ 1046.13 64.653885 16.576054 ] [ 1046.88 65.37392 16.572443 ] [ 1046.88 65.37392 16.572443 ] [ 1046.88 65.37392 16.572443 ] [ 1046.88 65.37392 16.572443 ] [ 1046.92 65.41412 16.586632 ] [ 1046.92 65.41412 16.586632 ] 
sib.fastconf.EADock3: EADock3Cluster 24 : 8 elements, SimpleFitness: 1058.6599, FullFitness: 75.64197 , RMSD: 18.501068 , elements: [ 1058.38 75.64197 18.501068 ] [ 1058.38 75.64197 18.501068 ] [ 1058.34 75.85698 18.615133 ] [ 1058.34 75.85698 18.615133 ] [ 1058.34 75.85698 18.615133 ] [ 1058.34 75.85698 18.615133 ] [ 1059.58 77.86502 18.61423 ] [ 1059.58 77.86502 18.61423 ] 
sib.fastconf.EADock3: EADock3Cluster 25 : 8 elements, SimpleFitness: 1111.2837, FullFitness: 127.87694 , RMSD: 20.902533 , elements: [ 1111.24 127.87694 20.902533 ] [ 1111.24 127.87694 20.902533 ] [ 1111.24 127.87694 20.902533 ] [ 1111.24 127.87694 20.902533 ] [ 1111.26 127.94205 20.906717 ] [ 1111.26 127.94205 20.906717 ] [ 1111.26 127.94205 20.906717 ] [ 1111.53 130.86807 21.088947 ] 
sib.fastconf.EADock3: EADock3Cluster 26 : 8 elements, SimpleFitness: 1541.6226, FullFitness: 563.68494 , RMSD: 17.729118 , elements: [ 1540.5 563.68494 17.729118 ] [ 1540.5 563.68494 17.729118 ] [ 1540.5 563.68494 17.729118 ] [ 1540.5 563.68494 17.729118 ] [ 1542.74 567.219 17.778536 ] [ 1542.74 567.219 17.778536 ] [ 1542.74 567.219 17.778536 ] [ 1542.76 567.3401 17.80893 ] 
sib.fastconf.EADock3: EADock3Cluster 27 : 8 elements, SimpleFitness: 2575.0571, FullFitness: 1598.1663 , RMSD: 20.231031 , elements: [ 2574.4 1598.1663 20.231031 ] [ 2574.4 1598.1663 20.231031 ] [ 2574.46 1598.3119 20.268675 ] [ 2575.44 1601.2998 20.322042 ] [ 2575.44 1601.2998 20.322042 ] [ 2575.44 1601.2998 20.322042 ] [ 2575.44 1601.2998 20.322042 ] [ 2575.44 1601.2998 20.322042 ] 
sib.fastconf.EADock3: EADock3Cluster 28 : 8 elements, SimpleFitness: 4200.63, FullFitness: 3221.3523 , RMSD: 16.87412 , elements: [ 4197.42 3221.3523 16.87412 ] [ 4197.42 3221.3523 16.87412 ] [ 4197.42 3221.3523 16.87412 ] [ 4201.08 3226.3262 17.111498 ] [ 4201.08 3226.3262 17.111498 ] [ 4203.54 3230.5354 17.15821 ] [ 4203.54 3230.5354 17.15821 ] [ 4203.54 3230.5354 17.15821 ] 
sib.fastconf.EADock3: EADock3Cluster 29 : 8 elements, SimpleFitness: 5068.965, FullFitness: 4088.8948 , RMSD: 17.674614 , elements: [ 5068.05 4088.8948 17.674614 ] [ 5068.66 4089.4287 17.660479 ] [ 5068.66 4089.4287 17.660479 ] [ 5069.27 4090.082 17.663975 ] [ 5069.27 4090.082 17.663975 ] [ 5069.27 4090.082 17.663975 ] [ 5069.27 4090.082 17.663975 ] [ 5069.27 4090.082 17.663975 ] 
sib.wrappers.md.charmm.ExtendedCharmmWrapper: CHARMM timers: CPU time: 1.45 seconds
sib.wrappers.md.charmm.ExtendedCharmmWrapper: CHARMM timers: Elapsed time: 1.46166 seconds.
sib.wrappers.md.charmm.ExtendedCharmmWrapper: CHARMM timers: CPU time: 14.32 seconds
sib.wrappers.md.charmm.ExtendedCharmmWrapper: CHARMM timers: Elapsed time: 14.4409 seconds.
sib.fastconf.EADock3$Flusher: Closing java.util.zip.ZipOutputStream@3b85c6ac
sib.fastconf.EADock3$Flusher: Closing java.util.zip.ZipOutputStream@4bb664bb
