# Supplementary material for: Exploring the mechanism of Alisma orientale for the treatment of pregnancy induced hypertension and potential hepato-nephrotoxicity by using network pharmacology, network toxicology, molecular docking and molecular dynamics simulation
Source: Front Pharmacol. 2022 Nov 15;13:1027112. doi: 10.3389/fphar.2022.1027112 (PMC9705790; doi:10.3389/fphar.2022.1027112)
Supplement: Supplementary file 12 [file DataSheet5.zip › EGFR/EGFR854N/clusters.dock4.csv]

Cluster ClusterRank deltaG deltaGelec deltaGvdw deltaGligsolvnonpol deltaGligsolvpol deltaGprotsolvnonpol deltaGprotsolvpol deltaGcompsolvnonpol deltaGcompsolvpol extraFull surfFull solvFull IntraFull InterFull FullFitness SimpleFitness Energy
0 0 -6.121246 0.0 -19.7452 15.1723 -13.3129 208.651 -1219.71 213.365 -1221.16 0.0 213.365 -1221.16 308.625 -19.7452 -718.9153 279.522 279.522
0 1 -6.121246 0.0 -19.7452 15.1723 -13.3129 208.651 -1219.71 213.365 -1221.16 0.0 213.365 -1221.16 308.625 -19.7452 -718.9153 279.522 279.522
0 2 -6.121246 0.0 -19.7452 15.1723 -13.3129 208.651 -1219.71 213.365 -1221.16 0.0 213.365 -1221.16 308.625 -19.7452 -718.9153 279.522 279.522
0 3 -6.121246 0.0 -19.7452 15.1723 -13.3129 208.651 -1219.71 213.365 -1221.16 0.0 213.365 -1221.16 308.625 -19.7452 -718.9153 279.522 279.522
0 4 -6.121246 0.0 -19.7452 15.1723 -13.3129 208.651 -1219.71 213.365 -1221.16 0.0 213.365 -1221.16 308.625 -19.7452 -718.9153 279.522 279.522
0 5 -6.122185 0.0 -19.6592 15.1718 -13.2893 208.651 -1219.71 213.355 -1221.27 0.0 213.355 -1221.27 308.762 -19.6592 -718.81226 279.697 279.697
0 6 -6.122185 0.0 -19.6592 15.1718 -13.2893 208.651 -1219.71 213.355 -1221.27 0.0 213.355 -1221.27 308.762 -19.6592 -718.81226 279.697 279.697
0 7 -6.1278234 0.0 -19.7256 15.1676 -13.3187 208.651 -1219.71 213.358 -1221.3 0.0 213.358 -1221.3 308.979 -19.7256 -718.6886 279.809 279.809
1 0 -6.0428925 0.0 -34.366 15.4454 -14.3595 208.651 -1219.71 210.587 -1193.61 0.0 210.587 -1193.61 302.942 -34.366 -714.447 264.626 264.626
1 1 -6.0428925 0.0 -34.366 15.4454 -14.3595 208.651 -1219.71 210.587 -1193.61 0.0 210.587 -1193.61 302.942 -34.366 -714.447 264.626 264.626
1 2 -6.0428925 0.0 -34.366 15.4454 -14.3595 208.651 -1219.71 210.587 -1193.61 0.0 210.587 -1193.61 302.942 -34.366 -714.447 264.626 264.626
1 3 -6.0428925 0.0 -34.366 15.4454 -14.3595 208.651 -1219.71 210.587 -1193.61 0.0 210.587 -1193.61 302.942 -34.366 -714.447 264.626 264.626
1 4 -5.945326 0.0 -33.4266 15.4625 -14.3331 208.651 -1219.71 210.752 -1193.67 0.0 210.752 -1193.67 302.551 -33.4266 -713.79364 264.974 264.974
1 5 -5.9299483 0.0 -33.4357 15.4379 -14.3635 208.651 -1219.71 210.737 -1193.45 0.0 210.737 -1193.45 302.661 -33.4357 -713.4876 265.219 265.219
1 6 -5.9299483 0.0 -33.4357 15.4379 -14.3635 208.651 -1219.71 210.737 -1193.45 0.0 210.737 -1193.45 302.661 -33.4357 -713.4876 265.219 265.219
1 7 -5.9299483 0.0 -33.4357 15.4379 -14.3635 208.651 -1219.71 210.737 -1193.45 0.0 210.737 -1193.45 302.661 -33.4357 -713.4876 265.219 265.219
2 0 -5.2506747 0.0 -26.0159 15.5237 -13.1921 208.651 -1219.71 213.625 -1196.98 0.0 213.625 -1196.98 296.248 -26.0159 -713.1229 266.01 266.01
2 1 -5.2506747 0.0 -26.0159 15.5237 -13.1921 208.651 -1219.71 213.625 -1196.98 0.0 213.625 -1196.98 296.248 -26.0159 -713.1229 266.01 266.01
2 2 -5.1906757 0.0 -25.6193 15.5231 -13.1737 208.651 -1219.71 213.654 -1196.64 0.0 213.654 -1196.64 296.317 -25.6193 -712.2883 266.436 266.436
2 3 -5.1906757 0.0 -25.6193 15.5231 -13.1737 208.651 -1219.71 213.654 -1196.64 0.0 213.654 -1196.64 296.317 -25.6193 -712.2883 266.436 266.436
2 4 -5.1906757 0.0 -25.6193 15.5231 -13.1737 208.651 -1219.71 213.654 -1196.64 0.0 213.654 -1196.64 296.317 -25.6193 -712.2883 266.436 266.436
2 5 -5.0671587 0.0 -24.3742 15.5067 -13.2065 208.651 -1219.71 213.981 -1197.11 0.0 213.981 -1197.11 296.287 -24.3742 -711.2162 267.585 267.585
2 6 -5.0671587 0.0 -24.3742 15.5067 -13.2065 208.651 -1219.71 213.981 -1197.11 0.0 213.981 -1197.11 296.287 -24.3742 -711.2162 267.585 267.585
2 7 -5.0671587 0.0 -24.3742 15.5067 -13.2065 208.651 -1219.71 213.981 -1197.11 0.0 213.981 -1197.11 296.287 -24.3742 -711.2162 267.585 267.585
3 0 -5.832868 0.0 -32.7721 15.4225 -13.1344 208.651 -1219.71 211.64 -1193.08 0.0 211.64 -1193.08 301.358 -32.7721 -712.854 264.36 264.36
3 1 -5.832868 0.0 -32.7721 15.4225 -13.1344 208.651 -1219.71 211.64 -1193.08 0.0 211.64 -1193.08 301.358 -32.7721 -712.854 264.36 264.36
3 2 -5.832868 0.0 -32.7721 15.4225 -13.1344 208.651 -1219.71 211.64 -1193.08 0.0 211.64 -1193.08 301.358 -32.7721 -712.854 264.36 264.36
3 3 -5.832868 0.0 -32.7721 15.4225 -13.1344 208.651 -1219.71 211.64 -1193.08 0.0 211.64 -1193.08 301.358 -32.7721 -712.854 264.36 264.36
3 4 -5.7810435 0.0 -32.5315 15.4422 -13.0879 208.651 -1219.71 211.486 -1192.29 0.0 211.486 -1192.29 300.841 -32.5315 -712.4945 263.675 263.675
3 5 -5.7360935 0.0 -31.4569 15.3696 -13.0401 208.651 -1219.71 211.977 -1194.04 0.0 211.977 -1194.04 301.227 -31.4569 -712.29297 265.848 265.848
3 6 -5.7360935 0.0 -31.4569 15.3696 -13.0401 208.651 -1219.71 211.977 -1194.04 0.0 211.977 -1194.04 301.227 -31.4569 -712.29297 265.848 265.848
3 7 -5.7360935 0.0 -31.4569 15.3696 -13.0401 208.651 -1219.71 211.977 -1194.04 0.0 211.977 -1194.04 301.227 -31.4569 -712.29297 265.848 265.848
4 0 -6.1621113 0.0 -36.1484 15.3362 -12.6831 208.651 -1219.71 210.823 -1191.66 0.0 210.823 -1191.66 307.812 -36.1484 -709.17346 273.647 273.647
4 1 -6.1621113 0.0 -36.1484 15.3362 -12.6831 208.651 -1219.71 210.823 -1191.66 0.0 210.823 -1191.66 307.812 -36.1484 -709.17346 273.647 273.647
4 2 -6.1621113 0.0 -36.1484 15.3362 -12.6831 208.651 -1219.71 210.823 -1191.66 0.0 210.823 -1191.66 307.812 -36.1484 -709.17346 273.647 273.647
4 3 -6.258857 0.0 -36.9932 15.2714 -12.5407 208.651 -1219.71 210.97 -1192.12 0.0 210.97 -1192.12 309.333 -36.9932 -708.8102 275.826 275.826
4 4 -6.258857 0.0 -36.9932 15.2714 -12.5407 208.651 -1219.71 210.97 -1192.12 0.0 210.97 -1192.12 309.333 -36.9932 -708.8102 275.826 275.826
4 5 -6.258857 0.0 -36.9932 15.2714 -12.5407 208.651 -1219.71 210.97 -1192.12 0.0 210.97 -1192.12 309.333 -36.9932 -708.8102 275.826 275.826
4 6 -6.2804747 0.0 -37.7096 15.2563 -12.7104 208.651 -1219.71 211.016 -1191.63 0.0 211.016 -1191.63 309.572 -37.7096 -708.7516 275.777 275.777
4 7 -6.2804747 0.0 -37.7096 15.2563 -12.7104 208.651 -1219.71 211.016 -1191.63 0.0 211.016 -1191.63 309.572 -37.7096 -708.7516 275.777 275.777
5 0 -6.0483303 0.0 -34.8469 15.2694 -11.6303 208.651 -1219.71 211.869 -1192.48 0.0 211.869 -1192.48 306.677 -34.8469 -708.7809 271.053 271.053
5 1 -5.840875 0.0 -31.6108 15.3149 -11.687 208.651 -1219.71 211.831 -1194.02 0.0 211.831 -1194.02 309.624 -31.6108 -704.17584 275.181 275.181
5 2 -5.7353106 0.0 -29.9071 15.3163 -11.6957 208.651 -1219.71 211.86 -1194.98 0.0 211.86 -1194.98 309.78 -29.9071 -703.2471 276.074 276.074
5 3 -5.733645 0.0 -30.8777 15.3397 -12.3 208.651 -1219.71 211.672 -1193.73 0.0 211.672 -1193.73 312.304 -30.8777 -700.6317 278.228 278.228
5 4 -5.717992 0.0 -30.6772 15.3343 -12.2589 208.651 -1219.71 211.697 -1193.79 0.0 211.697 -1193.79 312.152 -30.6772 -700.6182 278.152 278.152
5 5 -5.717992 0.0 -30.6772 15.3343 -12.2589 208.651 -1219.71 211.697 -1193.79 0.0 211.697 -1193.79 312.152 -30.6772 -700.6182 278.152 278.152
5 6 -5.7068834 0.0 -30.5572 15.3245 -12.2766 208.651 -1219.71 211.699 -1193.83 0.0 211.699 -1193.83 312.084 -30.5572 -700.6041 278.159 278.159
5 7 -5.7068834 0.0 -30.5572 15.3245 -12.2766 208.651 -1219.71 211.699 -1193.83 0.0 211.699 -1193.83 312.084 -30.5572 -700.6041 278.159 278.159
6 0 -5.333799 0.0 -25.7317 15.5589 -13.5499 208.651 -1219.71 212.874 -1197.92 0.0 212.874 -1197.92 302.611 -25.7317 -708.16675 270.465 270.465
6 1 -5.333799 0.0 -25.7317 15.5589 -13.5499 208.651 -1219.71 212.874 -1197.92 0.0 212.874 -1197.92 302.611 -25.7317 -708.16675 270.465 270.465
6 2 -5.2863503 0.0 -25.2334 15.4887 -13.4517 208.651 -1219.71 212.987 -1198.1 0.0 212.987 -1198.1 302.377 -25.2334 -707.96936 270.85 270.85
6 3 -5.2863503 0.0 -25.2334 15.4887 -13.4517 208.651 -1219.71 212.987 -1198.1 0.0 212.987 -1198.1 302.377 -25.2334 -707.96936 270.85 270.85
6 4 -5.094763 0.0 -22.5966 15.4858 -13.3316 208.651 -1219.71 212.916 -1198.82 0.0 212.916 -1198.82 302.905 -22.5966 -705.5955 272.271 272.271
6 5 -5.094763 0.0 -22.5966 15.4858 -13.3316 208.651 -1219.71 212.916 -1198.82 0.0 212.916 -1198.82 302.905 -22.5966 -705.5955 272.271 272.271
6 6 -5.094763 0.0 -22.5966 15.4858 -13.3316 208.651 -1219.71 212.916 -1198.82 0.0 212.916 -1198.82 302.905 -22.5966 -705.5955 272.271 272.271
6 7 -5.094763 0.0 -22.5966 15.4858 -13.3316 208.651 -1219.71 212.916 -1198.82 0.0 212.916 -1198.82 302.905 -22.5966 -705.5955 272.271 272.271
7 0 -5.3965955 0.0 -27.4541 15.3066 -12.2323 208.651 -1219.71 213.504 -1196.33 0.0 213.504 -1196.33 302.124 -27.4541 -708.156 271.513 271.513
7 1 -5.3910756 0.0 -27.4083 15.3028 -12.2221 208.651 -1219.71 213.5 -1196.3 0.0 213.5 -1196.3 302.071 -27.4083 -708.1373 271.523 271.523
7 2 -5.3910756 0.0 -27.4083 15.3028 -12.2221 208.651 -1219.71 213.5 -1196.3 0.0 213.5 -1196.3 302.071 -27.4083 -708.1373 271.523 271.523
7 3 -5.3910756 0.0 -27.4083 15.3028 -12.2221 208.651 -1219.71 213.5 -1196.3 0.0 213.5 -1196.3 302.071 -27.4083 -708.1373 271.523 271.523
7 4 -5.3941994 0.0 -27.3836 15.308 -12.2509 208.651 -1219.71 213.5 -1196.41 0.0 213.5 -1196.41 302.206 -27.3836 -708.08765 271.573 271.573
7 5 -5.3941994 0.0 -27.3836 15.308 -12.2509 208.651 -1219.71 213.5 -1196.41 0.0 213.5 -1196.41 302.206 -27.3836 -708.08765 271.573 271.573
7 6 -5.3941994 0.0 -27.3836 15.308 -12.2509 208.651 -1219.71 213.5 -1196.41 0.0 213.5 -1196.41 302.206 -27.3836 -708.08765 271.573 271.573
7 7 -5.3941994 0.0 -27.3836 15.308 -12.2509 208.651 -1219.71 213.5 -1196.41 0.0 213.5 -1196.41 302.206 -27.3836 -708.08765 271.573 271.573
8 0 -5.219877 0.0 -23.7096 15.2356 -11.9844 208.651 -1219.71 211.814 -1196.48 0.0 211.814 -1196.48 300.516 -23.7096 -707.8596 271.325 271.325
8 1 -5.219877 0.0 -23.7096 15.2356 -11.9844 208.651 -1219.71 211.814 -1196.48 0.0 211.814 -1196.48 300.516 -23.7096 -707.8596 271.325 271.325
8 2 -5.134089 0.0 -22.8303 15.2422 -12.0872 208.651 -1219.71 212.021 -1196.85 0.0 212.021 -1196.85 300.731 -22.8303 -706.9283 272.09 272.09
8 3 -5.134089 0.0 -22.8303 15.2422 -12.0872 208.651 -1219.71 212.021 -1196.85 0.0 212.021 -1196.85 300.731 -22.8303 -706.9283 272.09 272.09
8 4 -5.0005045 0.0 -21.2055 15.2365 -13.391 208.651 -1219.71 211.936 -1198.36 0.0 211.936 -1198.36 303.307 -21.2055 -704.3225 273.153 273.153
8 5 -5.0005045 0.0 -21.2055 15.2365 -13.391 208.651 -1219.71 211.936 -1198.36 0.0 211.936 -1198.36 303.307 -21.2055 -704.3225 273.153 273.153
8 6 -5.0005045 0.0 -21.2055 15.2365 -13.391 208.651 -1219.71 211.936 -1198.36 0.0 211.936 -1198.36 303.307 -21.2055 -704.3225 273.153 273.153
8 7 -5.0005045 0.0 -21.2055 15.2365 -13.391 208.651 -1219.71 211.936 -1198.36 0.0 211.936 -1198.36 303.307 -21.2055 -704.3225 273.153 273.153
9 0 -4.9667387 0.0 -20.2545 15.67 -13.3605 208.651 -1219.71 215.211 -1203.64 0.0 215.211 -1203.64 301.448 -20.2545 -707.23553 277.701 277.701
9 1 -4.9667387 0.0 -20.2545 15.67 -13.3605 208.651 -1219.71 215.211 -1203.64 0.0 215.211 -1203.64 301.448 -20.2545 -707.23553 277.701 277.701
9 2 -5.003457 0.0 -21.3037 15.6639 -13.3363 208.651 -1219.71 215.17 -1202.54 0.0 215.17 -1202.54 301.472 -21.3037 -707.2018 277.61 277.61
9 3 -5.003457 0.0 -21.3037 15.6639 -13.3363 208.651 -1219.71 215.17 -1202.54 0.0 215.17 -1202.54 301.472 -21.3037 -707.2018 277.61 277.61
9 4 -5.003457 0.0 -21.3037 15.6639 -13.3363 208.651 -1219.71 215.17 -1202.54 0.0 215.17 -1202.54 301.472 -21.3037 -707.2018 277.61 277.61
9 5 -5.1437793 0.0 -24.3734 15.6786 -14.3169 208.651 -1219.71 215.425 -1201.44 0.0 215.425 -1201.44 303.747 -24.3734 -706.64136 278.519 278.519
9 6 -5.1437793 0.0 -24.3734 15.6786 -14.3169 208.651 -1219.71 215.425 -1201.44 0.0 215.425 -1201.44 303.747 -24.3734 -706.64136 278.519 278.519
9 7 -5.1437793 0.0 -24.3734 15.6786 -14.3169 208.651 -1219.71 215.425 -1201.44 0.0 215.425 -1201.44 303.747 -24.3734 -706.64136 278.519 278.519
10 0 -4.922208 0.0 -20.1826 15.3937 -12.0137 208.651 -1219.71 215.325 -1202.28 0.0 215.325 -1202.28 300.503 -20.1826 -706.6346 275.052 275.052
10 1 -4.922208 0.0 -20.1826 15.3937 -12.0137 208.651 -1219.71 215.325 -1202.28 0.0 215.325 -1202.28 300.503 -20.1826 -706.6346 275.052 275.052
10 2 -4.922208 0.0 -20.1826 15.3937 -12.0137 208.651 -1219.71 215.325 -1202.28 0.0 215.325 -1202.28 300.503 -20.1826 -706.6346 275.052 275.052
10 3 -4.9351697 0.0 -20.2074 15.4036 -11.9934 208.651 -1219.71 215.184 -1202.2 0.0 215.184 -1202.2 300.778 -20.2074 -706.4453 275.288 275.288
10 4 -4.9351697 0.0 -20.2074 15.4036 -11.9934 208.651 -1219.71 215.184 -1202.2 0.0 215.184 -1202.2 300.778 -20.2074 -706.4453 275.288 275.288
10 5 -4.9351697 0.0 -20.2074 15.4036 -11.9934 208.651 -1219.71 215.184 -1202.2 0.0 215.184 -1202.2 300.778 -20.2074 -706.4453 275.288 275.288
10 6 -4.9363756 0.0 -20.0831 15.4125 -11.9761 208.651 -1219.71 215.08 -1202.22 0.0 215.08 -1202.22 301.336 -20.0831 -705.887 275.894 275.894
10 7 -4.9363756 0.0 -20.0831 15.4125 -11.9761 208.651 -1219.71 215.08 -1202.22 0.0 215.08 -1202.22 301.336 -20.0831 -705.887 275.894 275.894
11 0 -5.1783442 0.0 -16.4952 15.0753 -12.4881 208.651 -1219.71 212.568 -1208.87 0.0 212.568 -1208.87 307.475 -16.4952 -705.3222 279.414 279.414
11 1 -5.1783442 0.0 -16.4952 15.0753 -12.4881 208.651 -1219.71 212.568 -1208.87 0.0 212.568 -1208.87 307.475 -16.4952 -705.3222 279.414 279.414
11 2 -5.1394777 0.0 -15.9361 15.0721 -12.4782 208.651 -1219.71 212.52 -1209.02 0.0 212.52 -1209.02 307.964 -15.9361 -704.4721 280.034 280.034
11 3 -5.1394777 0.0 -15.9361 15.0721 -12.4782 208.651 -1219.71 212.52 -1209.02 0.0 212.52 -1209.02 307.964 -15.9361 -704.4721 280.034 280.034
11 4 -5.1394777 0.0 -15.9361 15.0721 -12.4782 208.651 -1219.71 212.52 -1209.02 0.0 212.52 -1209.02 307.964 -15.9361 -704.4721 280.034 280.034
11 5 -5.1394777 0.0 -15.9361 15.0721 -12.4782 208.651 -1219.71 212.52 -1209.02 0.0 212.52 -1209.02 307.964 -15.9361 -704.4721 280.034 280.034
11 6 -5.1343412 0.0 -15.6216 15.0593 -12.4759 208.651 -1219.71 212.559 -1209.5 0.0 212.559 -1209.5 308.11 -15.6216 -704.4526 280.25 280.25
11 7 -5.1343412 0.0 -15.6216 15.0593 -12.4759 208.651 -1219.71 212.559 -1209.5 0.0 212.559 -1209.5 308.11 -15.6216 -704.4526 280.25 280.25
12 0 -4.9618125 0.0 -18.6837 15.4254 -12.0323 208.651 -1219.71 213.77 -1202.81 0.0 213.77 -1202.81 302.41 -18.6837 -705.3137 275.377 275.377
12 1 -4.940109 0.0 -18.4752 15.4268 -11.994 208.651 -1219.71 213.733 -1202.68 0.0 213.733 -1202.68 302.448 -18.4752 -704.97424 275.439 275.439
12 2 -4.9483857 0.0 -18.5972 15.4466 -11.931 208.651 -1219.71 213.621 -1202.36 0.0 213.621 -1202.36 302.452 -18.5972 -704.88416 275.342 275.342
12 3 -5.081299 0.0 -23.3634 15.464 -12.169 208.651 -1219.71 213.598 -1197.34 0.0 213.598 -1197.34 316.523 -23.3634 -690.58234 287.51 287.51
12 4 -5.0278373 0.0 -22.8048 15.4792 -12.4068 208.651 -1219.71 213.55 -1197.47 0.0 213.55 -1197.47 317.281 -22.8048 -689.4438 288.213 288.213
12 5 -5.0278373 0.0 -22.8048 15.4792 -12.4068 208.651 -1219.71 213.55 -1197.47 0.0 213.55 -1197.47 317.281 -22.8048 -689.4438 288.213 288.213
12 6 -4.5573463 0.0 -17.1543 15.4834 -12.1508 208.651 -1219.71 213.528 -1198.22 0.0 213.528 -1198.22 317.706 -17.1543 -684.14026 291.357 291.357
12 7 -4.5573463 0.0 -17.1543 15.4834 -12.1508 208.651 -1219.71 213.528 -1198.22 0.0 213.528 -1198.22 317.706 -17.1543 -684.14026 291.357 291.357
13 0 -5.798215 0.0 -26.5424 15.1659 -10.5411 208.651 -1219.71 212.108 -1200.67 0.0 212.108 -1200.67 310.15 -26.5424 -704.95447 281.554 281.554
13 1 -5.798215 0.0 -26.5424 15.1659 -10.5411 208.651 -1219.71 212.108 -1200.67 0.0 212.108 -1200.67 310.15 -26.5424 -704.95447 281.554 281.554
13 2 -5.798215 0.0 -26.5424 15.1659 -10.5411 208.651 -1219.71 212.108 -1200.67 0.0 212.108 -1200.67 310.15 -26.5424 -704.95447 281.554 281.554
13 3 -5.798215 0.0 -26.5424 15.1659 -10.5411 208.651 -1219.71 212.108 -1200.67 0.0 212.108 -1200.67 310.15 -26.5424 -704.95447 281.554 281.554
13 4 -5.804896 0.0 -26.547 15.1687 -10.534 208.651 -1219.71 212.127 -1200.79 0.0 212.127 -1200.79 310.335 -26.547 -704.87506 281.658 281.658
13 5 -5.804896 0.0 -26.547 15.1687 -10.534 208.651 -1219.71 212.127 -1200.79 0.0 212.127 -1200.79 310.335 -26.547 -704.87506 281.658 281.658
13 6 -5.8518605 0.0 -27.551 15.161 -10.5223 208.651 -1219.71 211.981 -1199.78 0.0 211.981 -1199.78 310.917 -27.551 -704.43304 281.828 281.828
13 7 -5.8518605 0.0 -27.551 15.161 -10.5223 208.651 -1219.71 211.981 -1199.78 0.0 211.981 -1199.78 310.917 -27.551 -704.43304 281.828 281.828
14 0 -5.7031226 0.0 -32.9183 15.4045 -14.071 208.651 -1219.71 211.13 -1190.91 0.0 211.13 -1190.91 307.983 -32.9183 -704.71533 271.146 271.146
14 1 -5.7031226 0.0 -32.9183 15.4045 -14.071 208.651 -1219.71 211.13 -1190.91 0.0 211.13 -1190.91 307.983 -32.9183 -704.71533 271.146 271.146
14 2 -5.6883926 0.0 -32.7913 15.3988 -14.0725 208.651 -1219.71 211.165 -1190.93 0.0 211.165 -1190.93 308.242 -32.7913 -704.3144 271.376 271.376
14 3 -5.6883926 0.0 -32.7913 15.3988 -14.0725 208.651 -1219.71 211.165 -1190.93 0.0 211.165 -1190.93 308.242 -32.7913 -704.3144 271.376 271.376
14 4 -5.6883926 0.0 -32.7913 15.3988 -14.0725 208.651 -1219.71 211.165 -1190.93 0.0 211.165 -1190.93 308.242 -32.7913 -704.3144 271.376 271.376
14 5 -5.6883926 0.0 -32.7913 15.3988 -14.0725 208.651 -1219.71 211.165 -1190.93 0.0 211.165 -1190.93 308.242 -32.7913 -704.3144 271.376 271.376
14 6 -5.68361 0.0 -33.2773 15.4254 -14.1457 208.651 -1219.71 211.312 -1190.36 0.0 211.312 -1190.36 309.839 -33.2773 -702.4863 273.096 273.096
14 7 -5.68361 0.0 -33.2773 15.4254 -14.1457 208.651 -1219.71 211.312 -1190.36 0.0 211.312 -1190.36 309.839 -33.2773 -702.4863 273.096 273.096
15 0 -5.0314665 0.0 -22.8163 15.1856 -11.9752 208.651 -1219.71 211.872 -1194.94 0.0 211.872 -1194.94 302.289 -22.8163 -703.5952 273.392 273.392
15 1 -5.059765 0.0 -23.4247 15.1588 -12.0656 208.651 -1219.71 211.999 -1194.79 0.0 211.999 -1194.79 303.735 -23.4247 -702.4807 274.324 274.324
15 2 -5.059765 0.0 -23.4247 15.1588 -12.0656 208.651 -1219.71 211.999 -1194.79 0.0 211.999 -1194.79 303.735 -23.4247 -702.4807 274.324 274.324
15 3 -5.059765 0.0 -23.4247 15.1588 -12.0656 208.651 -1219.71 211.999 -1194.79 0.0 211.999 -1194.79 303.735 -23.4247 -702.4807 274.324 274.324
15 4 -5.059765 0.0 -23.4247 15.1588 -12.0656 208.651 -1219.71 211.999 -1194.79 0.0 211.999 -1194.79 303.735 -23.4247 -702.4807 274.324 274.324
15 5 -4.988285 0.0 -21.3381 15.1418 -13.6443 208.651 -1219.71 211.881 -1198.27 0.0 211.881 -1198.27 307.27 -21.3381 -700.45715 275.973 275.973
15 6 -4.988285 0.0 -21.3381 15.1418 -13.6443 208.651 -1219.71 211.881 -1198.27 0.0 211.881 -1198.27 307.27 -21.3381 -700.45715 275.973 275.973
15 7 -4.988285 0.0 -21.3381 15.1418 -13.6443 208.651 -1219.71 211.881 -1198.27 0.0 211.881 -1198.27 307.27 -21.3381 -700.45715 275.973 275.973
16 0 -5.0942273 0.0 -25.3654 15.3899 -12.3513 208.651 -1219.71 212.813 -1193.54 0.0 212.813 -1193.54 302.811 -25.3654 -703.28143 275.577 275.577
16 1 -5.0942273 0.0 -25.3654 15.3899 -12.3513 208.651 -1219.71 212.813 -1193.54 0.0 212.813 -1193.54 302.811 -25.3654 -703.28143 275.577 275.577
16 2 -4.9352937 0.0 -23.5409 15.3709 -12.3924 208.651 -1219.71 213.244 -1194.5 0.0 213.244 -1194.5 302.346 -23.5409 -702.45087 276.574 276.574
16 3 -4.9352937 0.0 -23.5409 15.3709 -12.3924 208.651 -1219.71 213.244 -1194.5 0.0 213.244 -1194.5 302.346 -23.5409 -702.45087 276.574 276.574
16 4 -4.9352937 0.0 -23.5409 15.3709 -12.3924 208.651 -1219.71 213.244 -1194.5 0.0 213.244 -1194.5 302.346 -23.5409 -702.45087 276.574 276.574
16 5 -4.9352937 0.0 -23.5409 15.3709 -12.3924 208.651 -1219.71 213.244 -1194.5 0.0 213.244 -1194.5 302.346 -23.5409 -702.45087 276.574 276.574
16 6 -4.419772 0.0 -14.1913 15.2665 -11.4651 208.651 -1219.71 214.038 -1200.99 0.0 214.038 -1200.99 303.283 -14.1913 -697.86035 281.747 281.747
16 7 -4.419772 0.0 -14.1913 15.2665 -11.4651 208.651 -1219.71 214.038 -1200.99 0.0 214.038 -1200.99 303.283 -14.1913 -697.86035 281.747 281.747
17 0 -5.5777364 0.0 -31.9777 15.1222 -12.2282 208.651 -1219.71 211.202 -1189.02 0.0 211.202 -1189.02 306.927 -31.9777 -702.86865 270.677 270.677
17 1 -5.6308775 0.0 -33.049 15.133 -12.3163 208.651 -1219.71 210.999 -1187.99 0.0 210.999 -1187.99 307.254 -33.049 -702.786 269.924 269.924
17 2 -5.6308775 0.0 -33.049 15.133 -12.3163 208.651 -1219.71 210.999 -1187.99 0.0 210.999 -1187.99 307.254 -33.049 -702.786 269.924 269.924
17 3 -5.6308775 0.0 -33.049 15.133 -12.3163 208.651 -1219.71 210.999 -1187.99 0.0 210.999 -1187.99 307.254 -33.049 -702.786 269.924 269.924
17 4 -5.6308775 0.0 -33.049 15.133 -12.3163 208.651 -1219.71 210.999 -1187.99 0.0 210.999 -1187.99 307.254 -33.049 -702.786 269.924 269.924
17 5 -5.6308775 0.0 -33.049 15.133 -12.3163 208.651 -1219.71 210.999 -1187.99 0.0 210.999 -1187.99 307.254 -33.049 -702.786 269.924 269.924
17 6 -5.3629875 0.0 -27.8267 15.1293 -12.0727 208.651 -1219.71 211.072 -1191.56 0.0 211.072 -1191.56 306.553 -27.8267 -701.7617 270.645 270.645
17 7 -5.3629875 0.0 -27.8267 15.1293 -12.0727 208.651 -1219.71 211.072 -1191.56 0.0 211.072 -1191.56 306.553 -27.8267 -701.7617 270.645 270.645
18 0 -5.1754894 0.0 -21.7118 15.3302 -12.1208 208.651 -1219.71 211.398 -1198.19 0.0 211.398 -1198.19 306.046 -21.7118 -702.4577 272.459 272.459
18 1 -5.1754894 0.0 -21.7118 15.3302 -12.1208 208.651 -1219.71 211.398 -1198.19 0.0 211.398 -1198.19 306.046 -21.7118 -702.4577 272.459 272.459
18 2 -5.1756454 0.0 -21.7726 15.3339 -12.1287 208.651 -1219.71 211.404 -1198.11 0.0 211.404 -1198.11 306.041 -21.7726 -702.4376 272.434 272.434
18 3 -5.1756454 0.0 -21.7726 15.3339 -12.1287 208.651 -1219.71 211.404 -1198.11 0.0 211.404 -1198.11 306.041 -21.7726 -702.4376 272.434 272.434
18 4 -5.1756454 0.0 -21.7726 15.3339 -12.1287 208.651 -1219.71 211.404 -1198.11 0.0 211.404 -1198.11 306.041 -21.7726 -702.4376 272.434 272.434
18 5 -5.0605526 0.0 -20.6227 15.3079 -12.0623 208.651 -1219.71 211.74 -1198.5 0.0 211.74 -1198.5 305.914 -20.6227 -701.46875 274.222 274.222
18 6 -5.0605526 0.0 -20.6227 15.3079 -12.0623 208.651 -1219.71 211.74 -1198.5 0.0 211.74 -1198.5 305.914 -20.6227 -701.46875 274.222 274.222
18 7 -5.0605526 0.0 -20.6227 15.3079 -12.0623 208.651 -1219.71 211.74 -1198.5 0.0 211.74 -1198.5 305.914 -20.6227 -701.46875 274.222 274.222
19 0 -5.2306976 0.0 -23.3764 15.2931 -13.0029 208.651 -1219.71 211.619 -1197.8 0.0 211.619 -1197.8 307.131 -23.3764 -702.4264 272.939 272.939
19 1 -5.2427936 0.0 -23.4059 15.274 -13.0362 208.651 -1219.71 211.48 -1197.8 0.0 211.48 -1197.8 307.698 -23.4059 -702.02795 273.326 273.326
19 2 -5.2427936 0.0 -23.4059 15.274 -13.0362 208.651 -1219.71 211.48 -1197.8 0.0 211.48 -1197.8 307.698 -23.4059 -702.02795 273.326 273.326
19 3 -4.6879106 0.0 -17.6071 15.3933 -13.6531 208.651 -1219.71 212.315 -1199.42 0.0 212.315 -1199.42 304.749 -17.6071 -699.96313 274.032 274.032
20 0 -5.4978623 0.0 -26.3055 14.8666 -12.4764 208.651 -1219.71 211.968 -1198.31 0.0 211.968 -1198.31 310.581 -26.3055 -702.0665 278.989 278.989
20 1 -5.4978623 0.0 -26.3055 14.8666 -12.4764 208.651 -1219.71 211.968 -1198.31 0.0 211.968 -1198.31 310.581 -26.3055 -702.0665 278.989 278.989
20 2 -5.4978623 0.0 -26.3055 14.8666 -12.4764 208.651 -1219.71 211.968 -1198.31 0.0 211.968 -1198.31 310.581 -26.3055 -702.0665 278.989 278.989
20 3 -5.170297 0.0 -24.1201 15.2472 -11.7677 208.651 -1219.71 211.406 -1194.17 0.0 211.406 -1194.17 311.263 -24.1201 -695.6211 280.668 280.668
20 4 -5.170297 0.0 -24.1201 15.2472 -11.7677 208.651 -1219.71 211.406 -1194.17 0.0 211.406 -1194.17 311.263 -24.1201 -695.6211 280.668 280.668
20 5 -5.170297 0.0 -24.1201 15.2472 -11.7677 208.651 -1219.71 211.406 -1194.17 0.0 211.406 -1194.17 311.263 -24.1201 -695.6211 280.668 280.668
20 6 -4.7447934 0.0 -16.9851 15.0941 -11.7867 208.651 -1219.71 211.67 -1198.91 0.0 211.67 -1198.91 309.617 -16.9851 -694.60815 281.852 281.852
20 7 -4.7447934 0.0 -16.9851 15.0941 -11.7867 208.651 -1219.71 211.67 -1198.91 0.0 211.67 -1198.91 309.617 -16.9851 -694.60815 281.852 281.852
21 0 -5.301118 0.0 -20.2782 15.1701 -10.629 208.651 -1219.71 211.434 -1201.27 0.0 211.434 -1201.27 308.234 -20.2782 -701.8802 278.31 278.31
21 1 -5.301118 0.0 -20.2782 15.1701 -10.629 208.651 -1219.71 211.434 -1201.27 0.0 211.434 -1201.27 308.234 -20.2782 -701.8802 278.31 278.31
21 2 -5.301118 0.0 -20.2782 15.1701 -10.629 208.651 -1219.71 211.434 -1201.27 0.0 211.434 -1201.27 308.234 -20.2782 -701.8802 278.31 278.31
21 3 -5.301118 0.0 -20.2782 15.1701 -10.629 208.651 -1219.71 211.434 -1201.27 0.0 211.434 -1201.27 308.234 -20.2782 -701.8802 278.31 278.31
21 4 -5.297846 0.0 -20.4335 15.1776 -10.5977 208.651 -1219.71 211.464 -1200.98 0.0 211.464 -1200.98 308.365 -20.4335 -701.5845 278.451 278.451
21 5 -5.297846 0.0 -20.4335 15.1776 -10.5977 208.651 -1219.71 211.464 -1200.98 0.0 211.464 -1200.98 308.365 -20.4335 -701.5845 278.451 278.451
21 6 -5.297846 0.0 -20.4335 15.1776 -10.5977 208.651 -1219.71 211.464 -1200.98 0.0 211.464 -1200.98 308.365 -20.4335 -701.5845 278.451 278.451
21 7 -5.2434554 0.0 -19.8386 15.1822 -10.6081 208.651 -1219.71 211.332 -1200.81 0.0 211.332 -1200.81 308.57 -19.8386 -700.7466 279.141 279.141
22 0 -5.130692 0.0 -25.6668 15.1083 -12.3703 208.651 -1219.71 212.448 -1193.56 0.0 212.448 -1193.56 305.21 -25.6668 -701.56885 272.2 272.2
22 1 -5.130692 0.0 -25.6668 15.1083 -12.3703 208.651 -1219.71 212.448 -1193.56 0.0 212.448 -1193.56 305.21 -25.6668 -701.56885 272.2 272.2
22 2 -5.130692 0.0 -25.6668 15.1083 -12.3703 208.651 -1219.71 212.448 -1193.56 0.0 212.448 -1193.56 305.21 -25.6668 -701.56885 272.2 272.2
22 3 -5.1505475 0.0 -25.1742 15.1145 -12.1383 208.651 -1219.71 212.277 -1194.14 0.0 212.277 -1194.14 305.51 -25.1742 -701.5272 272.262 272.262
22 4 -5.2147775 0.0 -25.5013 15.1064 -12.0848 208.651 -1219.71 212.081 -1194.34 0.0 212.081 -1194.34 306.363 -25.5013 -701.3973 272.445 272.445
22 5 -5.2147775 0.0 -25.5013 15.1064 -12.0848 208.651 -1219.71 212.081 -1194.34 0.0 212.081 -1194.34 306.363 -25.5013 -701.3973 272.445 272.445
22 6 -5.2147775 0.0 -25.5013 15.1064 -12.0848 208.651 -1219.71 212.081 -1194.34 0.0 212.081 -1194.34 306.363 -25.5013 -701.3973 272.445 272.445
22 7 -5.2147775 0.0 -25.5013 15.1064 -12.0848 208.651 -1219.71 212.081 -1194.34 0.0 212.081 -1194.34 306.363 -25.5013 -701.3973 272.445 272.445
23 0 -5.1840134 0.0 -24.5335 15.0672 -12.8981 208.651 -1219.71 213.739 -1198.77 0.0 213.739 -1198.77 308.677 -24.5335 -700.8875 279.647 279.647
23 1 -5.1840134 0.0 -24.5335 15.0672 -12.8981 208.651 -1219.71 213.739 -1198.77 0.0 213.739 -1198.77 308.677 -24.5335 -700.8875 279.647 279.647
23 2 -5.1702895 0.0 -24.2125 15.06 -12.811 208.651 -1219.71 213.761 -1199.0 0.0 213.761 -1199.0 308.809 -24.2125 -700.6425 280.189 280.189
23 3 -5.1702895 0.0 -24.2125 15.06 -12.811 208.651 -1219.71 213.761 -1199.0 0.0 213.761 -1199.0 308.809 -24.2125 -700.6425 280.189 280.189
23 4 -5.158443 0.0 -24.427 15.0624 -12.8679 208.651 -1219.71 213.704 -1198.44 0.0 213.704 -1198.44 308.711 -24.427 -700.45197 279.813 279.813
23 5 -5.158443 0.0 -24.427 15.0624 -12.8679 208.651 -1219.71 213.704 -1198.44 0.0 213.704 -1198.44 308.711 -24.427 -700.45197 279.813 279.813
23 6 -5.158443 0.0 -24.427 15.0624 -12.8679 208.651 -1219.71 213.704 -1198.44 0.0 213.704 -1198.44 308.711 -24.427 -700.45197 279.813 279.813
23 7 -5.158443 0.0 -24.427 15.0624 -12.8679 208.651 -1219.71 213.704 -1198.44 0.0 213.704 -1198.44 308.711 -24.427 -700.45197 279.813 279.813
24 0 -5.0738797 0.0 -20.4478 15.1651 -12.693 208.651 -1219.71 210.33 -1197.66 0.0 210.33 -1197.66 307.57 -20.4478 -700.2078 277.023 277.023
24 1 -5.0738797 0.0 -20.4478 15.1651 -12.693 208.651 -1219.71 210.33 -1197.66 0.0 210.33 -1197.66 307.57 -20.4478 -700.2078 277.023 277.023
24 2 -5.1045947 0.0 -20.9597 15.1138 -12.2695 208.651 -1219.71 210.397 -1197.13 0.0 210.397 -1197.13 307.804 -20.9597 -699.8887 277.44 277.44
24 3 -5.1045947 0.0 -20.9597 15.1138 -12.2695 208.651 -1219.71 210.397 -1197.13 0.0 210.397 -1197.13 307.804 -20.9597 -699.8887 277.44 277.44
24 4 -5.1045947 0.0 -20.9597 15.1138 -12.2695 208.651 -1219.71 210.397 -1197.13 0.0 210.397 -1197.13 307.804 -20.9597 -699.8887 277.44 277.44
24 5 -5.0333223 0.0 -20.3316 15.132 -12.6154 208.651 -1219.71 210.582 -1197.54 0.0 210.582 -1197.54 308.358 -20.3316 -698.93164 278.758 278.758
24 6 -5.0333223 0.0 -20.3316 15.132 -12.6154 208.651 -1219.71 210.582 -1197.54 0.0 210.582 -1197.54 308.358 -20.3316 -698.93164 278.758 278.758
24 7 -5.0333223 0.0 -20.3316 15.132 -12.6154 208.651 -1219.71 210.582 -1197.54 0.0 210.582 -1197.54 308.358 -20.3316 -698.93164 278.758 278.758
25 0 -4.52799 0.0 -14.0228 15.3535 -12.0138 208.651 -1219.71 214.903 -1204.77 0.0 214.903 -1204.77 303.989 -14.0228 -699.9008 281.759 281.759
25 1 -4.4656277 0.0 -14.295 15.3976 -12.1086 208.651 -1219.71 214.588 -1202.87 0.0 214.588 -1202.87 305.501 -14.295 -697.076 282.851 282.851
25 2 -4.4656277 0.0 -14.295 15.3976 -12.1086 208.651 -1219.71 214.588 -1202.87 0.0 214.588 -1202.87 305.501 -14.295 -697.076 282.851 282.851
25 3 -4.4811587 0.0 -14.4436 15.3953 -12.09 208.651 -1219.71 214.511 -1202.76 0.0 214.511 -1202.76 305.81 -14.4436 -696.8826 283.034 283.034
25 4 -4.4811587 0.0 -14.4436 15.3953 -12.09 208.651 -1219.71 214.511 -1202.76 0.0 214.511 -1202.76 305.81 -14.4436 -696.8826 283.034 283.034
25 5 -4.4811587 0.0 -14.4436 15.3953 -12.09 208.651 -1219.71 214.511 -1202.76 0.0 214.511 -1202.76 305.81 -14.4436 -696.8826 283.034 283.034
25 6 -4.4811587 0.0 -14.4436 15.3953 -12.09 208.651 -1219.71 214.511 -1202.76 0.0 214.511 -1202.76 305.81 -14.4436 -696.8826 283.034 283.034
25 7 -4.4811587 0.0 -14.4436 15.3953 -12.09 208.651 -1219.71 214.511 -1202.76 0.0 214.511 -1202.76 305.81 -14.4436 -696.8826 283.034 283.034
26 0 -5.510961 0.0 -29.0577 15.5016 -11.4306 208.651 -1219.71 211.727 -1191.87 0.0 211.727 -1191.87 309.353 -29.0577 -699.8477 277.491 277.491
26 1 -5.510961 0.0 -29.0577 15.5016 -11.4306 208.651 -1219.71 211.727 -1191.87 0.0 211.727 -1191.87 309.353 -29.0577 -699.8477 277.491 277.491
26 2 -5.510961 0.0 -29.0577 15.5016 -11.4306 208.651 -1219.71 211.727 -1191.87 0.0 211.727 -1191.87 309.353 -29.0577 -699.8477 277.491 277.491
26 3 -5.2720613 0.0 -27.707 15.4921 -13.2033 208.651 -1219.71 211.616 -1191.67 0.0 211.616 -1191.67 312.882 -27.707 -694.879 280.414 280.414
26 4 -5.2720613 0.0 -27.707 15.4921 -13.2033 208.651 -1219.71 211.616 -1191.67 0.0 211.616 -1191.67 312.882 -27.707 -694.879 280.414 280.414
26 5 -4.945152 0.0 -21.7897 15.5139 -12.1312 208.651 -1219.71 211.72 -1194.53 0.0 211.72 -1194.53 311.027 -21.7897 -693.57275 280.964 280.964
26 6 -4.945152 0.0 -21.7897 15.5139 -12.1312 208.651 -1219.71 211.72 -1194.53 0.0 211.72 -1194.53 311.027 -21.7897 -693.57275 280.964 280.964
26 7 -4.945152 0.0 -21.7897 15.5139 -12.1312 208.651 -1219.71 211.72 -1194.53 0.0 211.72 -1194.53 311.027 -21.7897 -693.57275 280.964 280.964
27 0 -5.2850757 0.0 -25.6573 15.5996 -13.9606 208.651 -1219.71 213.646 -1198.78 0.0 213.646 -1198.78 311.249 -25.6573 -699.54236 281.523 281.523
27 1 -5.2850757 0.0 -25.6573 15.5996 -13.9606 208.651 -1219.71 213.646 -1198.78 0.0 213.646 -1198.78 311.249 -25.6573 -699.54236 281.523 281.523
27 2 -5.2850757 0.0 -25.6573 15.5996 -13.9606 208.651 -1219.71 213.646 -1198.78 0.0 213.646 -1198.78 311.249 -25.6573 -699.54236 281.523 281.523
27 3 -5.283287 0.0 -26.4372 15.6172 -13.95 208.651 -1219.71 213.46 -1197.22 0.0 213.46 -1197.22 311.673 -26.4372 -698.5241 281.463 281.463
27 4 -5.283287 0.0 -26.4372 15.6172 -13.95 208.651 -1219.71 213.46 -1197.22 0.0 213.46 -1197.22 311.673 -26.4372 -698.5241 281.463 281.463
27 5 -5.283287 0.0 -26.4372 15.6172 -13.95 208.651 -1219.71 213.46 -1197.22 0.0 213.46 -1197.22 311.673 -26.4372 -698.5241 281.463 281.463
27 6 -4.903783 0.0 -22.1853 15.5743 -12.5663 208.651 -1219.71 213.341 -1196.09 0.0 213.341 -1196.09 312.424 -22.1853 -692.51025 284.809 284.809
27 7 -4.903783 0.0 -22.1853 15.5743 -12.5663 208.651 -1219.71 213.341 -1196.09 0.0 213.341 -1196.09 312.424 -22.1853 -692.51025 284.809 284.809
28 0 -4.8263745 0.0 -15.6907 15.1904 -10.9865 208.651 -1219.71 211.751 -1201.42 0.0 211.751 -1201.42 306.155 -15.6907 -699.2047 279.817 279.817
28 1 -4.985554 0.0 -18.9588 15.1567 -11.1774 208.651 -1219.71 211.743 -1199.2 0.0 211.743 -1199.2 307.45 -18.9588 -698.96576 279.022 279.022
28 2 -4.985554 0.0 -18.9588 15.1567 -11.1774 208.651 -1219.71 211.743 -1199.2 0.0 211.743 -1199.2 307.45 -18.9588 -698.96576 279.022 279.022
28 3 -4.801395 0.0 -15.9638 15.1537 -11.1087 208.651 -1219.71 211.519 -1200.41 0.0 211.519 -1200.41 306.464 -15.9638 -698.39087 279.94 279.94
29 0 -5.23948 0.0 -24.1022 15.516 -13.8079 208.651 -1219.71 212.808 -1199.12 0.0 212.808 -1199.12 311.41 -24.1022 -699.0042 277.94 277.94
29 1 -5.23948 0.0 -24.1022 15.516 -13.8079 208.651 -1219.71 212.808 -1199.12 0.0 212.808 -1199.12 311.41 -24.1022 -699.0042 277.94 277.94
29 2 -5.23948 0.0 -24.1022 15.516 -13.8079 208.651 -1219.71 212.808 -1199.12 0.0 212.808 -1199.12 311.41 -24.1022 -699.0042 277.94 277.94
29 3 -5.2313066 0.0 -24.2715 15.5268 -13.7903 208.651 -1219.71 212.743 -1198.59 0.0 212.743 -1198.59 311.449 -24.2715 -698.6695 277.996 277.996
29 4 -5.2313066 0.0 -24.2715 15.5268 -13.7903 208.651 -1219.71 212.743 -1198.59 0.0 212.743 -1198.59 311.449 -24.2715 -698.6695 277.996 277.996
29 5 -5.2313066 0.0 -24.2715 15.5268 -13.7903 208.651 -1219.71 212.743 -1198.59 0.0 212.743 -1198.59 311.449 -24.2715 -698.6695 277.996 277.996
29 6 -5.245027 0.0 -24.5838 15.5404 -13.8115 208.651 -1219.71 212.632 -1198.16 0.0 212.632 -1198.16 311.875 -24.5838 -698.2368 278.104 278.104
29 7 -5.245027 0.0 -24.5838 15.5404 -13.8115 208.651 -1219.71 212.632 -1198.16 0.0 212.632 -1198.16 311.875 -24.5838 -698.2368 278.104 278.104
30 0 -4.6315336 0.0 -15.7226 14.9639 -11.5045 208.651 -1219.71 214.633 -1203.51 0.0 214.633 -1203.51 307.175 -15.7226 -697.4246 285.363 285.363
30 1 -4.7265863 0.0 -16.4406 14.945 -11.3181 208.651 -1219.71 214.422 -1203.47 0.0 214.422 -1203.47 309.06 -16.4406 -696.4286 285.648 285.648
30 2 -4.7265863 0.0 -16.4406 14.945 -11.3181 208.651 -1219.71 214.422 -1203.47 0.0 214.422 -1203.47 309.06 -16.4406 -696.4286 285.648 285.648
30 3 -4.7265863 0.0 -16.4406 14.945 -11.3181 208.651 -1219.71 214.422 -1203.47 0.0 214.422 -1203.47 309.06 -16.4406 -696.4286 285.648 285.648
30 4 -4.7050886 0.0 -16.8361 14.928 -11.3071 208.651 -1219.71 214.278 -1202.3 0.0 214.278 -1202.3 309.462 -16.8361 -695.3961 285.868 285.868
30 5 -4.7050886 0.0 -16.8361 14.928 -11.3071 208.651 -1219.71 214.278 -1202.3 0.0 214.278 -1202.3 309.462 -16.8361 -695.3961 285.868 285.868
30 6 -4.7050886 0.0 -16.8361 14.928 -11.3071 208.651 -1219.71 214.278 -1202.3 0.0 214.278 -1202.3 309.462 -16.8361 -695.3961 285.868 285.868
30 7 -4.7050886 0.0 -16.8361 14.928 -11.3071 208.651 -1219.71 214.278 -1202.3 0.0 214.278 -1202.3 309.462 -16.8361 -695.3961 285.868 285.868
31 0 -5.105618 0.0 -22.7978 15.0366 -12.7871 208.651 -1219.71 212.705 -1198.51 0.0 212.705 -1198.51 314.367 -22.7978 -694.2358 285.295 285.295
31 1 -5.105618 0.0 -22.7978 15.0366 -12.7871 208.651 -1219.71 212.705 -1198.51 0.0 212.705 -1198.51 314.367 -22.7978 -694.2358 285.295 285.295
31 2 -5.105618 0.0 -22.7978 15.0366 -12.7871 208.651 -1219.71 212.705 -1198.51 0.0 212.705 -1198.51 314.367 -22.7978 -694.2358 285.295 285.295
31 3 -5.179638 0.0 -23.5627 15.0014 -12.8311 208.651 -1219.71 212.475 -1198.28 0.0 212.475 -1198.28 315.41 -23.5627 -693.95776 285.318 285.318
31 4 -5.179638 0.0 -23.5627 15.0014 -12.8311 208.651 -1219.71 212.475 -1198.28 0.0 212.475 -1198.28 315.41 -23.5627 -693.95776 285.318 285.318
31 5 -4.7117686 0.0 -17.9452 15.0101 -10.8756 208.651 -1219.71 212.553 -1197.47 0.0 212.553 -1197.47 313.925 -17.9452 -688.9372 287.139 287.139
31 6 -4.7117686 0.0 -17.9452 15.0101 -10.8756 208.651 -1219.71 212.553 -1197.47 0.0 212.553 -1197.47 313.925 -17.9452 -688.9372 287.139 287.139
31 7 -4.7117686 0.0 -17.9452 15.0101 -10.8756 208.651 -1219.71 212.553 -1197.47 0.0 212.553 -1197.47 313.925 -17.9452 -688.9372 287.139 287.139
32 0 -4.893763 0.0 -20.803 15.3565 -12.2723 208.651 -1219.71 213.952 -1199.05 0.0 213.952 -1199.05 313.044 -20.803 -692.85706 287.316 287.316
32 1 -4.893763 0.0 -20.803 15.3565 -12.2723 208.651 -1219.71 213.952 -1199.05 0.0 213.952 -1199.05 313.044 -20.803 -692.85706 287.316 287.316
32 2 -4.8633 0.0 -20.5216 15.3514 -12.5065 208.651 -1219.71 213.726 -1198.88 0.0 213.726 -1198.88 313.912 -20.5216 -691.7636 288.378 288.378
32 3 -4.762778 0.0 -19.5201 15.3731 -12.4634 208.651 -1219.71 213.772 -1198.78 0.0 213.772 -1198.78 313.947 -19.5201 -690.5812 289.446 289.446
32 4 -4.762778 0.0 -19.5201 15.3731 -12.4634 208.651 -1219.71 213.772 -1198.78 0.0 213.772 -1198.78 313.947 -19.5201 -690.5812 289.446 289.446
32 5 -4.762778 0.0 -19.5201 15.3731 -12.4634 208.651 -1219.71 213.772 -1198.78 0.0 213.772 -1198.78 313.947 -19.5201 -690.5812 289.446 289.446
32 6 -4.762778 0.0 -19.5201 15.3731 -12.4634 208.651 -1219.71 213.772 -1198.78 0.0 213.772 -1198.78 313.947 -19.5201 -690.5812 289.446 289.446
32 7 -4.762778 0.0 -19.5201 15.3731 -12.4634 208.651 -1219.71 213.772 -1198.78 0.0 213.772 -1198.78 313.947 -19.5201 -690.5812 289.446 289.446
