# Supplementary material for: Exploring the mechanism of Alisma orientale for the treatment of pregnancy induced hypertension and potential hepato-nephrotoxicity by using network pharmacology, network toxicology, molecular docking and molecular dynamics simulation
Source: Front Pharmacol. 2022 Nov 15;13:1027112. doi: 10.3389/fphar.2022.1027112 (PMC9705790; doi:10.3389/fphar.2022.1027112)
Supplement: Supplementary file 12 [file DataSheet5.zip › EGFR/EGFR854N/clusters.dock4.pdb]

REMARK  Energy: 279.522
REMARK  SimpleFitness: 279.522
REMARK  FullFitness: -718.9153
REMARK  InterFull: -19.7452
REMARK  IntraFull: 308.625
REMARK  solvFull: -1221.16
REMARK  surfFull: 213.365
REMARK  extraFull: 0.0
REMARK  deltaGcompsolvpol: -1221.16
REMARK  deltaGcompsolvnonpol: 213.365
REMARK  deltaGprotsolvpol: -1219.71
REMARK  deltaGprotsolvnonpol: 208.651
REMARK  deltaGligsolvpol: -13.3129
REMARK  deltaGligsolvnonpol: 15.1723
REMARK  deltaGvdw: -19.7452
REMARK  deltaGelec: 0.0
REMARK  deltaG: -6.121246
REMARK  Cluster: 0
REMARK  ClusterRank: 0
ATOM   4315 C    LIG     1      29.344  -7.690  25.516  1.00  0.00      LIG  
ATOM   4316 C1   LIG     1      29.230  -6.196  25.588  1.00  0.00      LIG  
ATOM   4317 C2   LIG     1      29.496  -5.507  24.259  1.00  0.00      LIG  
ATOM   4318 C3   LIG     1      30.482  -8.291  24.716  1.00  0.00      LIG  
ATOM   4319 C4   LIG     1      29.987  -9.661  24.260  1.00  0.00      LIG  
ATOM   4320 C5   LIG     1      31.679  -8.568  25.619  1.00  0.00      LIG  
ATOM   4321 C6   LIG     1      30.750  -7.429  23.466  1.00  0.00      LIG  
ATOM   4322 C7   LIG     1      31.891  -7.889  22.586  1.00  0.00      LIG  
ATOM   4323 C8   LIG     1      31.575  -7.489  21.162  1.00  0.00      LIG  
ATOM   4324 C9   LIG     1      31.025  -6.061  20.995  1.00  0.00      LIG  
ATOM   4325 C10  LIG     1      29.530  -6.194  20.633  1.00  0.00      LIG  
ATOM   4326 C11  LIG     1      31.772  -5.357  19.824  1.00  0.00      LIG  
ATOM   4327 C12  LIG     1      33.290  -5.221  20.024  1.00  0.00      LIG  
ATOM   4328 C13  LIG     1      31.590  -6.034  18.467  1.00  0.00      LIG  
ATOM   4329 C14  LIG     1      31.137  -4.915  17.596  1.00  0.00      LIG  
ATOM   4330 C15  LIG     1      30.886  -3.686  18.358  1.00  0.00      LIG  
ATOM   4331 C16  LIG     1      30.439  -2.428  17.663  1.00  0.00      LIG  
ATOM   4332 C17  LIG     1      28.924  -2.245  17.738  1.00  0.00      LIG  
ATOM   4333 C18  LIG     1      28.106  -3.023  16.697  1.00  0.00      LIG  
ATOM   4334 C19  LIG     1      26.782  -2.315  16.465  1.00  0.00      LIG  
ATOM   4335 C20  LIG     1      25.631  -2.930  15.746  1.00  0.00      LIG  
ATOM   4336 C21  LIG     1      24.253  -2.457  16.046  1.00  0.00      LIG  
ATOM   4337 C22  LIG     1      25.731  -4.284  15.133  1.00  0.00      LIG  
ATOM   4338 C23  LIG     1      31.104  -1.166  18.181  1.00  0.00      LIG  
ATOM   4339 C24  LIG     1      31.230  -3.980  19.621  1.00  0.00      LIG  
ATOM   4340 C25  LIG     1      31.162  -3.107  20.830  1.00  0.00      LIG  
ATOM   4341 C26  LIG     1      30.572  -3.801  22.052  1.00  0.00      LIG  
ATOM   4342 C27  LIG     1      31.181  -5.204  22.283  1.00  0.00      LIG  
ATOM   4343 C28  LIG     1      30.836  -5.904  23.643  1.00  0.00      LIG  
ATOM   4344 C29  LIG     1      31.970  -5.482  24.590  1.00  0.00      LIG  
ATOM   4345 O    LIG     1      28.715  -8.374  26.309  1.00  0.00      LIG  
ATOM   4346 O1   LIG     1      30.940  -5.008  16.394  1.00  0.00      LIG  
ATOM   4347 O2   LIG     1      28.851  -3.156  15.486  1.00  0.00      LIG  
ATOM   4348 O3   LIG     1      30.831  -2.915  23.135  1.00  0.00      LIG  
ATOM   4349 O4   LIG     1      26.445  -1.927  15.105  1.00  0.00      LIG  
ATOM   4350 H    LIG     1      29.906  -5.838  26.367  1.00  0.00      LIG  
ATOM   4351 H1   LIG     1      28.211  -5.962  25.905  1.00  0.00      LIG  
ATOM   4352 H2   LIG     1      29.446  -4.434  24.442  1.00  0.00      LIG  
ATOM   4353 H3   LIG     1      28.691  -5.752  23.561  1.00  0.00      LIG  
ATOM   4354 H4   LIG     1      29.106  -9.571  23.617  1.00  0.00      LIG  
ATOM   4355 H5   LIG     1      29.715 -10.294  25.109  1.00  0.00      LIG  
ATOM   4356 H6   LIG     1      30.759 -10.198  23.704  1.00  0.00      LIG  
ATOM   4357 H7   LIG     1      31.429  -9.346  26.346  1.00  0.00      LIG  
ATOM   4358 H8   LIG     1      31.983  -7.696  26.199  1.00  0.00      LIG  
ATOM   4359 H9   LIG     1      32.538  -8.923  25.045  1.00  0.00      LIG  
ATOM   4360 H10  LIG     1      29.848  -7.609  22.881  1.00  0.00      LIG  
ATOM   4361 H11  LIG     1      32.022  -8.971  22.617  1.00  0.00      LIG  
ATOM   4362 H12  LIG     1      32.842  -7.453  22.898  1.00  0.00      LIG  
ATOM   4363 H13  LIG     1      30.833  -8.195  20.780  1.00  0.00      LIG  
ATOM   4364 H14  LIG     1      32.465  -7.671  20.558  1.00  0.00      LIG  
ATOM   4365 H15  LIG     1      29.368  -6.960  19.871  1.00  0.00      LIG  
ATOM   4366 H16  LIG     1      29.094  -5.268  20.252  1.00  0.00      LIG  
ATOM   4367 H17  LIG     1      28.928  -6.484  21.494  1.00  0.00      LIG  
ATOM   4368 H18  LIG     1      33.558  -4.646  20.913  1.00  0.00      LIG  
ATOM   4369 H19  LIG     1      33.747  -4.711  19.170  1.00  0.00      LIG  
ATOM   4370 H20  LIG     1      33.777  -6.195  20.099  1.00  0.00      LIG  
ATOM   4371 H21  LIG     1      30.836  -6.822  18.448  1.00  0.00      LIG  
ATOM   4372 H22  LIG     1      32.535  -6.426  18.080  1.00  0.00      LIG  
ATOM   4373 H23  LIG     1      30.774  -2.479  16.625  1.00  0.00      LIG  
ATOM   4374 H24  LIG     1      28.723  -1.177  17.626  1.00  0.00      LIG  
ATOM   4375 H25  LIG     1      28.554  -2.478  18.740  1.00  0.00      LIG  
ATOM   4376 H26  LIG     1      27.922  -4.033  17.072  1.00  0.00      LIG  
ATOM   4377 H27  LIG     1      26.551  -1.618  17.260  1.00  0.00      LIG  
ATOM   4378 H28  LIG     1      24.258  -1.471  16.521  1.00  0.00      LIG  
ATOM   4379 H29  LIG     1      23.754  -3.160  16.717  1.00  0.00      LIG  
ATOM   4380 H30  LIG     1      23.670  -2.393  15.123  1.00  0.00      LIG  
ATOM   4381 H31  LIG     1      25.513  -5.048  15.884  1.00  0.00      LIG  
ATOM   4382 H32  LIG     1      26.721  -4.481  14.714  1.00  0.00      LIG  
ATOM   4383 H33  LIG     1      24.999  -4.378  14.326  1.00  0.00      LIG  
ATOM   4384 H34  LIG     1      30.678  -0.850  19.136  1.00  0.00      LIG  
ATOM   4385 H35  LIG     1      30.943  -0.346  17.476  1.00  0.00      LIG  
ATOM   4386 H36  LIG     1      32.182  -1.301  18.302  1.00  0.00      LIG  
ATOM   4387 H37  LIG     1      30.567  -2.212  20.643  1.00  0.00      LIG  
ATOM   4388 H38  LIG     1      32.171  -2.751  21.059  1.00  0.00      LIG  
ATOM   4389 H39  LIG     1      29.485  -3.865  21.946  1.00  0.00      LIG  
ATOM   4390 H40  LIG     1      32.250  -5.017  22.383  1.00  0.00      LIG  
ATOM   4391 H41  LIG     1      31.822  -5.791  25.621  1.00  0.00      LIG  
ATOM   4392 H42  LIG     1      32.075  -4.397  24.614  1.00  0.00      LIG  
ATOM   4393 H43  LIG     1      32.931  -5.883  24.262  1.00  0.00      LIG  
ATOM   4394 H44  LIG     1      29.629  -3.706  15.699  1.00  0.00      LIG  
ATOM   4395 H45  LIG     1      30.576  -3.390  23.943  1.00  0.00      LIG  
TER
REMARK  Energy: 279.522
REMARK  SimpleFitness: 279.522
REMARK  FullFitness: -718.9153
REMARK  InterFull: -19.7452
REMARK  IntraFull: 308.625
REMARK  solvFull: -1221.16
REMARK  surfFull: 213.365
REMARK  extraFull: 0.0
REMARK  deltaGcompsolvpol: -1221.16
REMARK  deltaGcompsolvnonpol: 213.365
REMARK  deltaGprotsolvpol: -1219.71
REMARK  deltaGprotsolvnonpol: 208.651
REMARK  deltaGligsolvpol: -13.3129
REMARK  deltaGligsolvnonpol: 15.1723
REMARK  deltaGvdw: -19.7452
REMARK  deltaGelec: 0.0
REMARK  deltaG: -6.121246
REMARK  Cluster: 0
REMARK  ClusterRank: 1
ATOM   4315 C    LIG     1      29.344  -7.690  25.516  1.00  0.00      LIG  
ATOM   4316 C1   LIG     1      29.230  -6.196  25.588  1.00  0.00      LIG  
ATOM   4317 C2   LIG     1      29.496  -5.507  24.259  1.00  0.00      LIG  
ATOM   4318 C3   LIG     1      30.482  -8.291  24.716  1.00  0.00      LIG  
ATOM   4319 C4   LIG     1      29.987  -9.661  24.260  1.00  0.00      LIG  
ATOM   4320 C5   LIG     1      31.679  -8.568  25.619  1.00  0.00      LIG  
ATOM   4321 C6   LIG     1      30.750  -7.429  23.466  1.00  0.00      LIG  
ATOM   4322 C7   LIG     1      31.891  -7.889  22.586  1.00  0.00      LIG  
ATOM   4323 C8   LIG     1      31.575  -7.489  21.162  1.00  0.00      LIG  
ATOM   4324 C9   LIG     1      31.025  -6.061  20.995  1.00  0.00      LIG  
ATOM   4325 C10  LIG     1      29.530  -6.194  20.633  1.00  0.00      LIG  
ATOM   4326 C11  LIG     1      31.772  -5.357  19.824  1.00  0.00      LIG  
ATOM   4327 C12  LIG     1      33.290  -5.221  20.024  1.00  0.00      LIG  
ATOM   4328 C13  LIG     1      31.590  -6.034  18.467  1.00  0.00      LIG  
ATOM   4329 C14  LIG     1      31.137  -4.915  17.596  1.00  0.00      LIG  
ATOM   4330 C15  LIG     1      30.886  -3.686  18.358  1.00  0.00      LIG  
ATOM   4331 C16  LIG     1      30.439  -2.428  17.663  1.00  0.00      LIG  
ATOM   4332 C17  LIG     1      28.924  -2.245  17.738  1.00  0.00      LIG  
ATOM   4333 C18  LIG     1      28.106  -3.023  16.697  1.00  0.00      LIG  
ATOM   4334 C19  LIG     1      26.782  -2.315  16.465  1.00  0.00      LIG  
ATOM   4335 C20  LIG     1      25.631  -2.930  15.746  1.00  0.00      LIG  
ATOM   4336 C21  LIG     1      24.253  -2.457  16.046  1.00  0.00      LIG  
ATOM   4337 C22  LIG     1      25.731  -4.284  15.133  1.00  0.00      LIG  
ATOM   4338 C23  LIG     1      31.104  -1.166  18.181  1.00  0.00      LIG  
ATOM   4339 C24  LIG     1      31.230  -3.980  19.621  1.00  0.00      LIG  
ATOM   4340 C25  LIG     1      31.162  -3.107  20.830  1.00  0.00      LIG  
ATOM   4341 C26  LIG     1      30.572  -3.801  22.052  1.00  0.00      LIG  
ATOM   4342 C27  LIG     1      31.181  -5.204  22.283  1.00  0.00      LIG  
ATOM   4343 C28  LIG     1      30.836  -5.904  23.643  1.00  0.00      LIG  
ATOM   4344 C29  LIG     1      31.970  -5.482  24.590  1.00  0.00      LIG  
ATOM   4345 O    LIG     1      28.715  -8.374  26.309  1.00  0.00      LIG  
ATOM   4346 O1   LIG     1      30.940  -5.008  16.394  1.00  0.00      LIG  
ATOM   4347 O2   LIG     1      28.851  -3.156  15.486  1.00  0.00      LIG  
ATOM   4348 O3   LIG     1      30.831  -2.915  23.135  1.00  0.00      LIG  
ATOM   4349 O4   LIG     1      26.445  -1.927  15.105  1.00  0.00      LIG  
ATOM   4350 H    LIG     1      29.906  -5.838  26.367  1.00  0.00      LIG  
ATOM   4351 H1   LIG     1      28.211  -5.962  25.905  1.00  0.00      LIG  
ATOM   4352 H2   LIG     1      29.446  -4.434  24.442  1.00  0.00      LIG  
ATOM   4353 H3   LIG     1      28.691  -5.752  23.561  1.00  0.00      LIG  
ATOM   4354 H4   LIG     1      29.106  -9.571  23.617  1.00  0.00      LIG  
ATOM   4355 H5   LIG     1      29.715 -10.294  25.109  1.00  0.00      LIG  
ATOM   4356 H6   LIG     1      30.759 -10.198  23.704  1.00  0.00      LIG  
ATOM   4357 H7   LIG     1      31.429  -9.346  26.346  1.00  0.00      LIG  
ATOM   4358 H8   LIG     1      31.983  -7.696  26.199  1.00  0.00      LIG  
ATOM   4359 H9   LIG     1      32.538  -8.923  25.045  1.00  0.00      LIG  
ATOM   4360 H10  LIG     1      29.848  -7.609  22.881  1.00  0.00      LIG  
ATOM   4361 H11  LIG     1      32.022  -8.971  22.617  1.00  0.00      LIG  
ATOM   4362 H12  LIG     1      32.842  -7.453  22.898  1.00  0.00      LIG  
ATOM   4363 H13  LIG     1      30.833  -8.195  20.780  1.00  0.00      LIG  
ATOM   4364 H14  LIG     1      32.465  -7.671  20.558  1.00  0.00      LIG  
ATOM   4365 H15  LIG     1      29.368  -6.960  19.871  1.00  0.00      LIG  
ATOM   4366 H16  LIG     1      29.094  -5.268  20.252  1.00  0.00      LIG  
ATOM   4367 H17  LIG     1      28.928  -6.484  21.494  1.00  0.00      LIG  
ATOM   4368 H18  LIG     1      33.558  -4.646  20.913  1.00  0.00      LIG  
ATOM   4369 H19  LIG     1      33.747  -4.711  19.170  1.00  0.00      LIG  
ATOM   4370 H20  LIG     1      33.777  -6.195  20.099  1.00  0.00      LIG  
ATOM   4371 H21  LIG     1      30.836  -6.822  18.448  1.00  0.00      LIG  
ATOM   4372 H22  LIG     1      32.535  -6.426  18.080  1.00  0.00      LIG  
ATOM   4373 H23  LIG     1      30.774  -2.479  16.625  1.00  0.00      LIG  
ATOM   4374 H24  LIG     1      28.723  -1.177  17.626  1.00  0.00      LIG  
ATOM   4375 H25  LIG     1      28.554  -2.478  18.740  1.00  0.00      LIG  
ATOM   4376 H26  LIG     1      27.922  -4.033  17.072  1.00  0.00      LIG  
ATOM   4377 H27  LIG     1      26.551  -1.618  17.260  1.00  0.00      LIG  
ATOM   4378 H28  LIG     1      24.258  -1.471  16.521  1.00  0.00      LIG  
ATOM   4379 H29  LIG     1      23.754  -3.160  16.717  1.00  0.00      LIG  
ATOM   4380 H30  LIG     1      23.670  -2.393  15.123  1.00  0.00      LIG  
ATOM   4381 H31  LIG     1      25.513  -5.048  15.884  1.00  0.00      LIG  
ATOM   4382 H32  LIG     1      26.721  -4.481  14.714  1.00  0.00      LIG  
ATOM   4383 H33  LIG     1      24.999  -4.378  14.326  1.00  0.00      LIG  
ATOM   4384 H34  LIG     1      30.678  -0.850  19.136  1.00  0.00      LIG  
ATOM   4385 H35  LIG     1      30.943  -0.346  17.476  1.00  0.00      LIG  
ATOM   4386 H36  LIG     1      32.182  -1.301  18.302  1.00  0.00      LIG  
ATOM   4387 H37  LIG     1      30.567  -2.212  20.643  1.00  0.00      LIG  
ATOM   4388 H38  LIG     1      32.171  -2.751  21.059  1.00  0.00      LIG  
ATOM   4389 H39  LIG     1      29.485  -3.865  21.946  1.00  0.00      LIG  
ATOM   4390 H40  LIG     1      32.250  -5.017  22.383  1.00  0.00      LIG  
ATOM   4391 H41  LIG     1      31.822  -5.791  25.621  1.00  0.00      LIG  
ATOM   4392 H42  LIG     1      32.075  -4.397  24.614  1.00  0.00      LIG  
ATOM   4393 H43  LIG     1      32.931  -5.883  24.262  1.00  0.00      LIG  
ATOM   4394 H44  LIG     1      29.629  -3.706  15.699  1.00  0.00      LIG  
ATOM   4395 H45  LIG     1      30.576  -3.390  23.943  1.00  0.00      LIG  
TER
REMARK  Energy: 279.522
REMARK  SimpleFitness: 279.522
REMARK  FullFitness: -718.9153
REMARK  InterFull: -19.7452
REMARK  IntraFull: 308.625
REMARK  solvFull: -1221.16
REMARK  surfFull: 213.365
REMARK  extraFull: 0.0
REMARK  deltaGcompsolvpol: -1221.16
REMARK  deltaGcompsolvnonpol: 213.365
REMARK  deltaGprotsolvpol: -1219.71
REMARK  deltaGprotsolvnonpol: 208.651
REMARK  deltaGligsolvpol: -13.3129
REMARK  deltaGligsolvnonpol: 15.1723
REMARK  deltaGvdw: -19.7452
REMARK  deltaGelec: 0.0
REMARK  deltaG: -6.121246
REMARK  Cluster: 0
REMARK  ClusterRank: 2
ATOM   4315 C    LIG     1      29.344  -7.690  25.516  1.00  0.00      LIG  
ATOM   4316 C1   LIG     1      29.230  -6.196  25.588  1.00  0.00      LIG  
ATOM   4317 C2   LIG     1      29.496  -5.507  24.259  1.00  0.00      LIG  
ATOM   4318 C3   LIG     1      30.482  -8.291  24.716  1.00  0.00      LIG  
ATOM   4319 C4   LIG     1      29.987  -9.661  24.260  1.00  0.00      LIG  
ATOM   4320 C5   LIG     1      31.679  -8.568  25.619  1.00  0.00      LIG  
ATOM   4321 C6   LIG     1      30.750  -7.429  23.466  1.00  0.00      LIG  
ATOM   4322 C7   LIG     1      31.891  -7.889  22.586  1.00  0.00      LIG  
ATOM   4323 C8   LIG     1      31.575  -7.489  21.162  1.00  0.00      LIG  
ATOM   4324 C9   LIG     1      31.025  -6.061  20.995  1.00  0.00      LIG  
ATOM   4325 C10  LIG     1      29.530  -6.194  20.633  1.00  0.00      LIG  
ATOM   4326 C11  LIG     1      31.772  -5.357  19.824  1.00  0.00      LIG  
ATOM   4327 C12  LIG     1      33.290  -5.221  20.024  1.00  0.00      LIG  
ATOM   4328 C13  LIG     1      31.590  -6.034  18.467  1.00  0.00      LIG  
ATOM   4329 C14  LIG     1      31.137  -4.915  17.596  1.00  0.00      LIG  
ATOM   4330 C15  LIG     1      30.886  -3.686  18.358  1.00  0.00      LIG  
ATOM   4331 C16  LIG     1      30.439  -2.428  17.663  1.00  0.00      LIG  
ATOM   4332 C17  LIG     1      28.924  -2.245  17.738  1.00  0.00      LIG  
ATOM   4333 C18  LIG     1      28.106  -3.023  16.697  1.00  0.00      LIG  
ATOM   4334 C19  LIG     1      26.782  -2.315  16.465  1.00  0.00      LIG  
ATOM   4335 C20  LIG     1      25.631  -2.930  15.746  1.00  0.00      LIG  
ATOM   4336 C21  LIG     1      24.253  -2.457  16.046  1.00  0.00      LIG  
ATOM   4337 C22  LIG     1      25.731  -4.284  15.133  1.00  0.00      LIG  
ATOM   4338 C23  LIG     1      31.104  -1.166  18.181  1.00  0.00      LIG  
ATOM   4339 C24  LIG     1      31.230  -3.980  19.621  1.00  0.00      LIG  
ATOM   4340 C25  LIG     1      31.162  -3.107  20.830  1.00  0.00      LIG  
ATOM   4341 C26  LIG     1      30.572  -3.801  22.052  1.00  0.00      LIG  
ATOM   4342 C27  LIG     1      31.181  -5.204  22.283  1.00  0.00      LIG  
ATOM   4343 C28  LIG     1      30.836  -5.904  23.643  1.00  0.00      LIG  
ATOM   4344 C29  LIG     1      31.970  -5.482  24.590  1.00  0.00      LIG  
ATOM   4345 O    LIG     1      28.715  -8.374  26.309  1.00  0.00      LIG  
ATOM   4346 O1   LIG     1      30.940  -5.008  16.394  1.00  0.00      LIG  
ATOM   4347 O2   LIG     1      28.851  -3.156  15.486  1.00  0.00      LIG  
ATOM   4348 O3   LIG     1      30.831  -2.915  23.135  1.00  0.00      LIG  
ATOM   4349 O4   LIG     1      26.445  -1.927  15.105  1.00  0.00      LIG  
ATOM   4350 H    LIG     1      29.906  -5.838  26.367  1.00  0.00      LIG  
ATOM   4351 H1   LIG     1      28.211  -5.962  25.905  1.00  0.00      LIG  
ATOM   4352 H2   LIG     1      29.446  -4.434  24.442  1.00  0.00      LIG  
ATOM   4353 H3   LIG     1      28.691  -5.752  23.561  1.00  0.00      LIG  
ATOM   4354 H4   LIG     1      29.106  -9.571  23.617  1.00  0.00      LIG  
ATOM   4355 H5   LIG     1      29.715 -10.294  25.109  1.00  0.00      LIG  
ATOM   4356 H6   LIG     1      30.759 -10.198  23.704  1.00  0.00      LIG  
ATOM   4357 H7   LIG     1      31.429  -9.346  26.346  1.00  0.00      LIG  
ATOM   4358 H8   LIG     1      31.983  -7.696  26.199  1.00  0.00      LIG  
ATOM   4359 H9   LIG     1      32.538  -8.923  25.045  1.00  0.00      LIG  
ATOM   4360 H10  LIG     1      29.848  -7.609  22.881  1.00  0.00      LIG  
ATOM   4361 H11  LIG     1      32.022  -8.971  22.617  1.00  0.00      LIG  
ATOM   4362 H12  LIG     1      32.842  -7.453  22.898  1.00  0.00      LIG  
ATOM   4363 H13  LIG     1      30.833  -8.195  20.780  1.00  0.00      LIG  
ATOM   4364 H14  LIG     1      32.465  -7.671  20.558  1.00  0.00      LIG  
ATOM   4365 H15  LIG     1      29.368  -6.960  19.871  1.00  0.00      LIG  
ATOM   4366 H16  LIG     1      29.094  -5.268  20.252  1.00  0.00      LIG  
ATOM   4367 H17  LIG     1      28.928  -6.484  21.494  1.00  0.00      LIG  
ATOM   4368 H18  LIG     1      33.558  -4.646  20.913  1.00  0.00      LIG  
ATOM   4369 H19  LIG     1      33.747  -4.711  19.170  1.00  0.00      LIG  
ATOM   4370 H20  LIG     1      33.777  -6.195  20.099  1.00  0.00      LIG  
ATOM   4371 H21  LIG     1      30.836  -6.822  18.448  1.00  0.00      LIG  
ATOM   4372 H22  LIG     1      32.535  -6.426  18.080  1.00  0.00      LIG  
ATOM   4373 H23  LIG     1      30.774  -2.479  16.625  1.00  0.00      LIG  
ATOM   4374 H24  LIG     1      28.723  -1.177  17.626  1.00  0.00      LIG  
ATOM   4375 H25  LIG     1      28.554  -2.478  18.740  1.00  0.00      LIG  
ATOM   4376 H26  LIG     1      27.922  -4.033  17.072  1.00  0.00      LIG  
ATOM   4377 H27  LIG     1      26.551  -1.618  17.260  1.00  0.00      LIG  
ATOM   4378 H28  LIG     1      24.258  -1.471  16.521  1.00  0.00      LIG  
ATOM   4379 H29  LIG     1      23.754  -3.160  16.717  1.00  0.00      LIG  
ATOM   4380 H30  LIG     1      23.670  -2.393  15.123  1.00  0.00      LIG  
ATOM   4381 H31  LIG     1      25.513  -5.048  15.884  1.00  0.00      LIG  
ATOM   4382 H32  LIG     1      26.721  -4.481  14.714  1.00  0.00      LIG  
ATOM   4383 H33  LIG     1      24.999  -4.378  14.326  1.00  0.00      LIG  
ATOM   4384 H34  LIG     1      30.678  -0.850  19.136  1.00  0.00      LIG  
ATOM   4385 H35  LIG     1      30.943  -0.346  17.476  1.00  0.00      LIG  
ATOM   4386 H36  LIG     1      32.182  -1.301  18.302  1.00  0.00      LIG  
ATOM   4387 H37  LIG     1      30.567  -2.212  20.643  1.00  0.00      LIG  
ATOM   4388 H38  LIG     1      32.171  -2.751  21.059  1.00  0.00      LIG  
ATOM   4389 H39  LIG     1      29.485  -3.865  21.946  1.00  0.00      LIG  
ATOM   4390 H40  LIG     1      32.250  -5.017  22.383  1.00  0.00      LIG  
ATOM   4391 H41  LIG     1      31.822  -5.791  25.621  1.00  0.00      LIG  
ATOM   4392 H42  LIG     1      32.075  -4.397  24.614  1.00  0.00      LIG  
ATOM   4393 H43  LIG     1      32.931  -5.883  24.262  1.00  0.00      LIG  
ATOM   4394 H44  LIG     1      29.629  -3.706  15.699  1.00  0.00      LIG  
ATOM   4395 H45  LIG     1      30.576  -3.390  23.943  1.00  0.00      LIG  
TER
REMARK  Energy: 279.522
REMARK  SimpleFitness: 279.522
REMARK  FullFitness: -718.9153
REMARK  InterFull: -19.7452
REMARK  IntraFull: 308.625
REMARK  solvFull: -1221.16
REMARK  surfFull: 213.365
REMARK  extraFull: 0.0
REMARK  deltaGcompsolvpol: -1221.16
REMARK  deltaGcompsolvnonpol: 213.365
REMARK  deltaGprotsolvpol: -1219.71
REMARK  deltaGprotsolvnonpol: 208.651
REMARK  deltaGligsolvpol: -13.3129
REMARK  deltaGligsolvnonpol: 15.1723
REMARK  deltaGvdw: -19.7452
REMARK  deltaGelec: 0.0
REMARK  deltaG: -6.121246
REMARK  Cluster: 0
REMARK  ClusterRank: 3
ATOM   4315 C    LIG     1      29.344  -7.690  25.516  1.00  0.00      LIG  
ATOM   4316 C1   LIG     1      29.230  -6.196  25.588  1.00  0.00      LIG  
ATOM   4317 C2   LIG     1      29.496  -5.507  24.259  1.00  0.00      LIG  
ATOM   4318 C3   LIG     1      30.482  -8.291  24.716  1.00  0.00      LIG  
ATOM   4319 C4   LIG     1      29.987  -9.661  24.260  1.00  0.00      LIG  
ATOM   4320 C5   LIG     1      31.679  -8.568  25.619  1.00  0.00      LIG  
ATOM   4321 C6   LIG     1      30.750  -7.429  23.466  1.00  0.00      LIG  
ATOM   4322 C7   LIG     1      31.891  -7.889  22.586  1.00  0.00      LIG  
ATOM   4323 C8   LIG     1      31.575  -7.489  21.162  1.00  0.00      LIG  
ATOM   4324 C9   LIG     1      31.025  -6.061  20.995  1.00  0.00      LIG  
ATOM   4325 C10  LIG     1      29.530  -6.194  20.633  1.00  0.00      LIG  
ATOM   4326 C11  LIG     1      31.772  -5.357  19.824  1.00  0.00      LIG  
ATOM   4327 C12  LIG     1      33.290  -5.221  20.024  1.00  0.00      LIG  
ATOM   4328 C13  LIG     1      31.590  -6.034  18.467  1.00  0.00      LIG  
ATOM   4329 C14  LIG     1      31.137  -4.915  17.596  1.00  0.00      LIG  
ATOM   4330 C15  LIG     1      30.886  -3.686  18.358  1.00  0.00      LIG  
ATOM   4331 C16  LIG     1      30.439  -2.428  17.663  1.00  0.00      LIG  
ATOM   4332 C17  LIG     1      28.924  -2.245  17.738  1.00  0.00      LIG  
ATOM   4333 C18  LIG     1      28.106  -3.023  16.697  1.00  0.00      LIG  
ATOM   4334 C19  LIG     1      26.782  -2.315  16.465  1.00  0.00      LIG  
ATOM   4335 C20  LIG     1      25.631  -2.930  15.746  1.00  0.00      LIG  
ATOM   4336 C21  LIG     1      24.253  -2.457  16.046  1.00  0.00      LIG  
ATOM   4337 C22  LIG     1      25.731  -4.284  15.133  1.00  0.00      LIG  
ATOM   4338 C23  LIG     1      31.104  -1.166  18.181  1.00  0.00      LIG  
ATOM   4339 C24  LIG     1      31.230  -3.980  19.621  1.00  0.00      LIG  
ATOM   4340 C25  LIG     1      31.162  -3.107  20.830  1.00  0.00      LIG  
ATOM   4341 C26  LIG     1      30.572  -3.801  22.052  1.00  0.00      LIG  
ATOM   4342 C27  LIG     1      31.181  -5.204  22.283  1.00  0.00      LIG  
ATOM   4343 C28  LIG     1      30.836  -5.904  23.643  1.00  0.00      LIG  
ATOM   4344 C29  LIG     1      31.970  -5.482  24.590  1.00  0.00      LIG  
ATOM   4345 O    LIG     1      28.715  -8.374  26.309  1.00  0.00      LIG  
ATOM   4346 O1   LIG     1      30.940  -5.008  16.394  1.00  0.00      LIG  
ATOM   4347 O2   LIG     1      28.851  -3.156  15.486  1.00  0.00      LIG  
ATOM   4348 O3   LIG     1      30.831  -2.915  23.135  1.00  0.00      LIG  
ATOM   4349 O4   LIG     1      26.445  -1.927  15.105  1.00  0.00      LIG  
ATOM   4350 H    LIG     1      29.906  -5.838  26.367  1.00  0.00      LIG  
ATOM   4351 H1   LIG     1      28.211  -5.962  25.905  1.00  0.00      LIG  
ATOM   4352 H2   LIG     1      29.446  -4.434  24.442  1.00  0.00      LIG  
ATOM   4353 H3   LIG     1      28.691  -5.752  23.561  1.00  0.00      LIG  
ATOM   4354 H4   LIG     1      29.106  -9.571  23.617  1.00  0.00      LIG  
ATOM   4355 H5   LIG     1      29.715 -10.294  25.109  1.00  0.00      LIG  
ATOM   4356 H6   LIG     1      30.759 -10.198  23.704  1.00  0.00      LIG  
ATOM   4357 H7   LIG     1      31.429  -9.346  26.346  1.00  0.00      LIG  
ATOM   4358 H8   LIG     1      31.983  -7.696  26.199  1.00  0.00      LIG  
ATOM   4359 H9   LIG     1      32.538  -8.923  25.045  1.00  0.00      LIG  
ATOM   4360 H10  LIG     1      29.848  -7.609  22.881  1.00  0.00      LIG  
ATOM   4361 H11  LIG     1      32.022  -8.971  22.617  1.00  0.00      LIG  
ATOM   4362 H12  LIG     1      32.842  -7.453  22.898  1.00  0.00      LIG  
ATOM   4363 H13  LIG     1      30.833  -8.195  20.780  1.00  0.00      LIG  
ATOM   4364 H14  LIG     1      32.465  -7.671  20.558  1.00  0.00      LIG  
ATOM   4365 H15  LIG     1      29.368  -6.960  19.871  1.00  0.00      LIG  
ATOM   4366 H16  LIG     1      29.094  -5.268  20.252  1.00  0.00      LIG  
ATOM   4367 H17  LIG     1      28.928  -6.484  21.494  1.00  0.00      LIG  
ATOM   4368 H18  LIG     1      33.558  -4.646  20.913  1.00  0.00      LIG  
ATOM   4369 H19  LIG     1      33.747  -4.711  19.170  1.00  0.00      LIG  
ATOM   4370 H20  LIG     1      33.777  -6.195  20.099  1.00  0.00      LIG  
ATOM   4371 H21  LIG     1      30.836  -6.822  18.448  1.00  0.00      LIG  
ATOM   4372 H22  LIG     1      32.535  -6.426  18.080  1.00  0.00      LIG  
ATOM   4373 H23  LIG     1      30.774  -2.479  16.625  1.00  0.00      LIG  
ATOM   4374 H24  LIG     1      28.723  -1.177  17.626  1.00  0.00      LIG  
ATOM   4375 H25  LIG     1      28.554  -2.478  18.740  1.00  0.00      LIG  
ATOM   4376 H26  LIG     1      27.922  -4.033  17.072  1.00  0.00      LIG  
ATOM   4377 H27  LIG     1      26.551  -1.618  17.260  1.00  0.00      LIG  
ATOM   4378 H28  LIG     1      24.258  -1.471  16.521  1.00  0.00      LIG  
ATOM   4379 H29  LIG     1      23.754  -3.160  16.717  1.00  0.00      LIG  
ATOM   4380 H30  LIG     1      23.670  -2.393  15.123  1.00  0.00      LIG  
ATOM   4381 H31  LIG     1      25.513  -5.048  15.884  1.00  0.00      LIG  
ATOM   4382 H32  LIG     1      26.721  -4.481  14.714  1.00  0.00      LIG  
ATOM   4383 H33  LIG     1      24.999  -4.378  14.326  1.00  0.00      LIG  
ATOM   4384 H34  LIG     1      30.678  -0.850  19.136  1.00  0.00      LIG  
ATOM   4385 H35  LIG     1      30.943  -0.346  17.476  1.00  0.00      LIG  
ATOM   4386 H36  LIG     1      32.182  -1.301  18.302  1.00  0.00      LIG  
ATOM   4387 H37  LIG     1      30.567  -2.212  20.643  1.00  0.00      LIG  
ATOM   4388 H38  LIG     1      32.171  -2.751  21.059  1.00  0.00      LIG  
ATOM   4389 H39  LIG     1      29.485  -3.865  21.946  1.00  0.00      LIG  
ATOM   4390 H40  LIG     1      32.250  -5.017  22.383  1.00  0.00      LIG  
ATOM   4391 H41  LIG     1      31.822  -5.791  25.621  1.00  0.00      LIG  
ATOM   4392 H42  LIG     1      32.075  -4.397  24.614  1.00  0.00      LIG  
ATOM   4393 H43  LIG     1      32.931  -5.883  24.262  1.00  0.00      LIG  
ATOM   4394 H44  LIG     1      29.629  -3.706  15.699  1.00  0.00      LIG  
ATOM   4395 H45  LIG     1      30.576  -3.390  23.943  1.00  0.00      LIG  
TER
REMARK  Energy: 279.522
REMARK  SimpleFitness: 279.522
REMARK  FullFitness: -718.9153
REMARK  InterFull: -19.7452
REMARK  IntraFull: 308.625
REMARK  solvFull: -1221.16
REMARK  surfFull: 213.365
REMARK  extraFull: 0.0
REMARK  deltaGcompsolvpol: -1221.16
REMARK  deltaGcompsolvnonpol: 213.365
REMARK  deltaGprotsolvpol: -1219.71
REMARK  deltaGprotsolvnonpol: 208.651
REMARK  deltaGligsolvpol: -13.3129
REMARK  deltaGligsolvnonpol: 15.1723
REMARK  deltaGvdw: -19.7452
REMARK  deltaGelec: 0.0
REMARK  deltaG: -6.121246
REMARK  Cluster: 0
REMARK  ClusterRank: 4
ATOM   4315 C    LIG     1      29.344  -7.690  25.516  1.00  0.00      LIG  
ATOM   4316 C1   LIG     1      29.230  -6.196  25.588  1.00  0.00      LIG  
ATOM   4317 C2   LIG     1      29.496  -5.507  24.259  1.00  0.00      LIG  
ATOM   4318 C3   LIG     1      30.482  -8.291  24.716  1.00  0.00      LIG  
ATOM   4319 C4   LIG     1      29.987  -9.661  24.260  1.00  0.00      LIG  
ATOM   4320 C5   LIG     1      31.679  -8.568  25.619  1.00  0.00      LIG  
ATOM   4321 C6   LIG     1      30.750  -7.429  23.466  1.00  0.00      LIG  
ATOM   4322 C7   LIG     1      31.891  -7.889  22.586  1.00  0.00      LIG  
ATOM   4323 C8   LIG     1      31.575  -7.489  21.162  1.00  0.00      LIG  
ATOM   4324 C9   LIG     1      31.025  -6.061  20.995  1.00  0.00      LIG  
ATOM   4325 C10  LIG     1      29.530  -6.194  20.633  1.00  0.00      LIG  
ATOM   4326 C11  LIG     1      31.772  -5.357  19.824  1.00  0.00      LIG  
ATOM   4327 C12  LIG     1      33.290  -5.221  20.024  1.00  0.00      LIG  
ATOM   4328 C13  LIG     1      31.590  -6.034  18.467  1.00  0.00      LIG  
ATOM   4329 C14  LIG     1      31.137  -4.915  17.596  1.00  0.00      LIG  
ATOM   4330 C15  LIG     1      30.886  -3.686  18.358  1.00  0.00      LIG  
ATOM   4331 C16  LIG     1      30.439  -2.428  17.663  1.00  0.00      LIG  
ATOM   4332 C17  LIG     1      28.924  -2.245  17.738  1.00  0.00      LIG  
ATOM   4333 C18  LIG     1      28.106  -3.023  16.697  1.00  0.00      LIG  
ATOM   4334 C19  LIG     1      26.782  -2.315  16.465  1.00  0.00      LIG  
ATOM   4335 C20  LIG     1      25.631  -2.930  15.746  1.00  0.00      LIG  
ATOM   4336 C21  LIG     1      24.253  -2.457  16.046  1.00  0.00      LIG  
ATOM   4337 C22  LIG     1      25.731  -4.284  15.133  1.00  0.00      LIG  
ATOM   4338 C23  LIG     1      31.104  -1.166  18.181  1.00  0.00      LIG  
ATOM   4339 C24  LIG     1      31.230  -3.980  19.621  1.00  0.00      LIG  
ATOM   4340 C25  LIG     1      31.162  -3.107  20.830  1.00  0.00      LIG  
ATOM   4341 C26  LIG     1      30.572  -3.801  22.052  1.00  0.00      LIG  
ATOM   4342 C27  LIG     1      31.181  -5.204  22.283  1.00  0.00      LIG  
ATOM   4343 C28  LIG     1      30.836  -5.904  23.643  1.00  0.00      LIG  
ATOM   4344 C29  LIG     1      31.970  -5.482  24.590  1.00  0.00      LIG  
ATOM   4345 O    LIG     1      28.715  -8.374  26.309  1.00  0.00      LIG  
ATOM   4346 O1   LIG     1      30.940  -5.008  16.394  1.00  0.00      LIG  
ATOM   4347 O2   LIG     1      28.851  -3.156  15.486  1.00  0.00      LIG  
ATOM   4348 O3   LIG     1      30.831  -2.915  23.135  1.00  0.00      LIG  
ATOM   4349 O4   LIG     1      26.445  -1.927  15.105  1.00  0.00      LIG  
ATOM   4350 H    LIG     1      29.906  -5.838  26.367  1.00  0.00      LIG  
ATOM   4351 H1   LIG     1      28.211  -5.962  25.905  1.00  0.00      LIG  
ATOM   4352 H2   LIG     1      29.446  -4.434  24.442  1.00  0.00      LIG  
ATOM   4353 H3   LIG     1      28.691  -5.752  23.561  1.00  0.00      LIG  
ATOM   4354 H4   LIG     1      29.106  -9.571  23.617  1.00  0.00      LIG  
ATOM   4355 H5   LIG     1      29.715 -10.294  25.109  1.00  0.00      LIG  
ATOM   4356 H6   LIG     1      30.759 -10.198  23.704  1.00  0.00      LIG  
ATOM   4357 H7   LIG     1      31.429  -9.346  26.346  1.00  0.00      LIG  
ATOM   4358 H8   LIG     1      31.983  -7.696  26.199  1.00  0.00      LIG  
ATOM   4359 H9   LIG     1      32.538  -8.923  25.045  1.00  0.00      LIG  
ATOM   4360 H10  LIG     1      29.848  -7.609  22.881  1.00  0.00      LIG  
ATOM   4361 H11  LIG     1      32.022  -8.971  22.617  1.00  0.00      LIG  
ATOM   4362 H12  LIG     1      32.842  -7.453  22.898  1.00  0.00      LIG  
ATOM   4363 H13  LIG     1      30.833  -8.195  20.780  1.00  0.00      LIG  
ATOM   4364 H14  LIG     1      32.465  -7.671  20.558  1.00  0.00      LIG  
ATOM   4365 H15  LIG     1      29.368  -6.960  19.871  1.00  0.00      LIG  
ATOM   4366 H16  LIG     1      29.094  -5.268  20.252  1.00  0.00      LIG  
ATOM   4367 H17  LIG     1      28.928  -6.484  21.494  1.00  0.00      LIG  
ATOM   4368 H18  LIG     1      33.558  -4.646  20.913  1.00  0.00      LIG  
ATOM   4369 H19  LIG     1      33.747  -4.711  19.170  1.00  0.00      LIG  
ATOM   4370 H20  LIG     1      33.777  -6.195  20.099  1.00  0.00      LIG  
ATOM   4371 H21  LIG     1      30.836  -6.822  18.448  1.00  0.00      LIG  
ATOM   4372 H22  LIG     1      32.535  -6.426  18.080  1.00  0.00      LIG  
ATOM   4373 H23  LIG     1      30.774  -2.479  16.625  1.00  0.00      LIG  
ATOM   4374 H24  LIG     1      28.723  -1.177  17.626  1.00  0.00      LIG  
ATOM   4375 H25  LIG     1      28.554  -2.478  18.740  1.00  0.00      LIG  
ATOM   4376 H26  LIG     1      27.922  -4.033  17.072  1.00  0.00      LIG  
ATOM   4377 H27  LIG     1      26.551  -1.618  17.260  1.00  0.00      LIG  
ATOM   4378 H28  LIG     1      24.258  -1.471  16.521  1.00  0.00      LIG  
ATOM   4379 H29  LIG     1      23.754  -3.160  16.717  1.00  0.00      LIG  
ATOM   4380 H30  LIG     1      23.670  -2.393  15.123  1.00  0.00      LIG  
ATOM   4381 H31  LIG     1      25.513  -5.048  15.884  1.00  0.00      LIG  
ATOM   4382 H32  LIG     1      26.721  -4.481  14.714  1.00  0.00      LIG  
ATOM   4383 H33  LIG     1      24.999  -4.378  14.326  1.00  0.00      LIG  
ATOM   4384 H34  LIG     1      30.678  -0.850  19.136  1.00  0.00      LIG  
ATOM   4385 H35  LIG     1      30.943  -0.346  17.476  1.00  0.00      LIG  
ATOM   4386 H36  LIG     1      32.182  -1.301  18.302  1.00  0.00      LIG  
ATOM   4387 H37  LIG     1      30.567  -2.212  20.643  1.00  0.00      LIG  
ATOM   4388 H38  LIG     1      32.171  -2.751  21.059  1.00  0.00      LIG  
ATOM   4389 H39  LIG     1      29.485  -3.865  21.946  1.00  0.00      LIG  
ATOM   4390 H40  LIG     1      32.250  -5.017  22.383  1.00  0.00      LIG  
ATOM   4391 H41  LIG     1      31.822  -5.791  25.621  1.00  0.00      LIG  
ATOM   4392 H42  LIG     1      32.075  -4.397  24.614  1.00  0.00      LIG  
ATOM   4393 H43  LIG     1      32.931  -5.883  24.262  1.00  0.00      LIG  
ATOM   4394 H44  LIG     1      29.629  -3.706  15.699  1.00  0.00      LIG  
ATOM   4395 H45  LIG     1      30.576  -3.390  23.943  1.00  0.00      LIG  
TER
REMARK  Energy: 279.697
REMARK  SimpleFitness: 279.697
REMARK  FullFitness: -718.81226
REMARK  InterFull: -19.6592
REMARK  IntraFull: 308.762
REMARK  solvFull: -1221.27
REMARK  surfFull: 213.355
REMARK  extraFull: 0.0
REMARK  deltaGcompsolvpol: -1221.27
REMARK  deltaGcompsolvnonpol: 213.355
REMARK  deltaGprotsolvpol: -1219.71
REMARK  deltaGprotsolvnonpol: 208.651
REMARK  deltaGligsolvpol: -13.2893
REMARK  deltaGligsolvnonpol: 15.1718
REMARK  deltaGvdw: -19.6592
REMARK  deltaGelec: 0.0
REMARK  deltaG: -6.122185
REMARK  Cluster: 0
REMARK  ClusterRank: 5
ATOM   4315 C    LIG     1      29.416  -7.627  25.519  1.00  0.00      LIG  
ATOM   4316 C1   LIG     1      29.308  -6.134  25.596  1.00  0.00      LIG  
ATOM   4317 C2   LIG     1      29.579  -5.446  24.267  1.00  0.00      LIG  
ATOM   4318 C3   LIG     1      30.573  -8.224  24.746  1.00  0.00      LIG  
ATOM   4319 C4   LIG     1      30.107  -9.607  24.298  1.00  0.00      LIG  
ATOM   4320 C5   LIG     1      31.761  -8.466  25.672  1.00  0.00      LIG  
ATOM   4321 C6   LIG     1      30.843  -7.370  23.490  1.00  0.00      LIG  
ATOM   4322 C7   LIG     1      31.988  -7.831  22.616  1.00  0.00      LIG  
ATOM   4323 C8   LIG     1      31.674  -7.444  21.188  1.00  0.00      LIG  
ATOM   4324 C9   LIG     1      31.112  -6.021  21.009  1.00  0.00      LIG  
ATOM   4325 C10  LIG     1      29.618  -6.171  20.645  1.00  0.00      LIG  
ATOM   4326 C11  LIG     1      31.854  -5.321  19.832  1.00  0.00      LIG  
ATOM   4327 C12  LIG     1      33.370  -5.167  20.032  1.00  0.00      LIG  
ATOM   4328 C13  LIG     1      31.682  -6.012  18.482  1.00  0.00      LIG  
ATOM   4329 C14  LIG     1      31.202  -4.911  17.603  1.00  0.00      LIG  
ATOM   4330 C15  LIG     1      30.942  -3.675  18.353  1.00  0.00      LIG  
ATOM   4331 C16  LIG     1      30.476  -2.431  17.647  1.00  0.00      LIG  
ATOM   4332 C17  LIG     1      28.959  -2.263  17.734  1.00  0.00      LIG  
ATOM   4333 C18  LIG     1      28.138  -3.046  16.698  1.00  0.00      LIG  
ATOM   4334 C19  LIG     1      26.811  -2.343  16.469  1.00  0.00      LIG  
ATOM   4335 C20  LIG     1      25.669  -2.956  15.732  1.00  0.00      LIG  
ATOM   4336 C21  LIG     1      24.284  -2.496  16.030  1.00  0.00      LIG  
ATOM   4337 C22  LIG     1      25.785  -4.299  15.097  1.00  0.00      LIG  
ATOM   4338 C23  LIG     1      31.138  -1.158  18.145  1.00  0.00      LIG  
ATOM   4339 C24  LIG     1      31.296  -3.952  19.617  1.00  0.00      LIG  
ATOM   4340 C25  LIG     1      31.221  -3.068  20.818  1.00  0.00      LIG  
ATOM   4341 C26  LIG     1      30.641  -3.756  22.048  1.00  0.00      LIG  
ATOM   4342 C27  LIG     1      31.262  -5.153  22.290  1.00  0.00      LIG  
ATOM   4343 C28  LIG     1      30.921  -5.843  23.655  1.00  0.00      LIG  
ATOM   4344 C29  LIG     1      32.053  -5.409  24.599  1.00  0.00      LIG  
ATOM   4345 O    LIG     1      28.766  -8.313  26.295  1.00  0.00      LIG  
ATOM   4346 O1   LIG     1      30.995  -5.021  16.404  1.00  0.00      LIG  
ATOM   4347 O2   LIG     1      28.880  -3.183  15.485  1.00  0.00      LIG  
ATOM   4348 O3   LIG     1      30.896  -2.859  23.123  1.00  0.00      LIG  
ATOM   4349 O4   LIG     1      26.479  -1.935  15.113  1.00  0.00      LIG  
ATOM   4350 H    LIG     1      29.985  -5.780  26.376  1.00  0.00      LIG  
ATOM   4351 H1   LIG     1      28.290  -5.895  25.912  1.00  0.00      LIG  
ATOM   4352 H2   LIG     1      29.529  -4.372  24.449  1.00  0.00      LIG  
ATOM   4353 H3   LIG     1      28.777  -5.692  23.566  1.00  0.00      LIG  
ATOM   4354 H4   LIG     1      29.241  -9.536  23.632  1.00  0.00      LIG  
ATOM   4355 H5   LIG     1      29.819 -10.232  25.149  1.00  0.00      LIG  
ATOM   4356 H6   LIG     1      30.899 -10.142  23.770  1.00  0.00      LIG  
ATOM   4357 H7   LIG     1      31.527  -9.264  26.382  1.00  0.00      LIG  
ATOM   4358 H8   LIG     1      32.014  -7.590  26.271  1.00  0.00      LIG  
ATOM   4359 H9   LIG     1      32.647  -8.774  25.111  1.00  0.00      LIG  
ATOM   4360 H10  LIG     1      29.944  -7.559  22.904  1.00  0.00      LIG  
ATOM   4361 H11  LIG     1      32.126  -8.913  22.655  1.00  0.00      LIG  
ATOM   4362 H12  LIG     1      32.937  -7.389  22.927  1.00  0.00      LIG  
ATOM   4363 H13  LIG     1      30.939  -8.159  20.809  1.00  0.00      LIG  
ATOM   4364 H14  LIG     1      32.567  -7.622  20.589  1.00  0.00      LIG  
ATOM   4365 H15  LIG     1      29.466  -6.940  19.885  1.00  0.00      LIG  
ATOM   4366 H16  LIG     1      29.172  -5.251  20.262  1.00  0.00      LIG  
ATOM   4367 H17  LIG     1      29.018  -6.466  21.506  1.00  0.00      LIG  
ATOM   4368 H18  LIG     1      33.631  -4.573  20.911  1.00  0.00      LIG  
ATOM   4369 H19  LIG     1      33.822  -4.666  19.170  1.00  0.00      LIG  
ATOM   4370 H20  LIG     1      33.867  -6.134  20.124  1.00  0.00      LIG  
ATOM   4371 H21  LIG     1      30.947  -6.819  18.473  1.00  0.00      LIG  
ATOM   4372 H22  LIG     1      32.634  -6.387  18.095  1.00  0.00      LIG  
ATOM   4373 H23  LIG     1      30.801  -2.492  16.607  1.00  0.00      LIG  
ATOM   4374 H24  LIG     1      28.745  -1.198  17.627  1.00  0.00      LIG  
ATOM   4375 H25  LIG     1      28.599  -2.505  18.738  1.00  0.00      LIG  
ATOM   4376 H26  LIG     1      27.958  -4.055  17.079  1.00  0.00      LIG  
ATOM   4377 H27  LIG     1      26.568  -1.662  17.274  1.00  0.00      LIG  
ATOM   4378 H28  LIG     1      24.282  -1.525  16.534  1.00  0.00      LIG  
ATOM   4379 H29  LIG     1      23.780  -3.218  16.676  1.00  0.00      LIG  
ATOM   4380 H30  LIG     1      23.709  -2.404  15.105  1.00  0.00      LIG  
ATOM   4381 H31  LIG     1      25.612  -5.079  15.843  1.00  0.00      LIG  
ATOM   4382 H32  LIG     1      26.766  -4.463  14.646  1.00  0.00      LIG  
ATOM   4383 H33  LIG     1      25.033  -4.406  14.311  1.00  0.00      LIG  
ATOM   4384 H34  LIG     1      30.716  -0.832  19.098  1.00  0.00      LIG  
ATOM   4385 H35  LIG     1      30.969  -0.348  17.429  1.00  0.00      LIG  
ATOM   4386 H36  LIG     1      32.218  -1.285  18.261  1.00  0.00      LIG  
ATOM   4387 H37  LIG     1      30.617  -2.181  20.623  1.00  0.00      LIG  
ATOM   4388 H38  LIG     1      32.227  -2.697  21.042  1.00  0.00      LIG  
ATOM   4389 H39  LIG     1      29.555  -3.829  21.946  1.00  0.00      LIG  
ATOM   4390 H40  LIG     1      32.329  -4.957  22.390  1.00  0.00      LIG  
ATOM   4391 H41  LIG     1      31.897  -5.696  25.636  1.00  0.00      LIG  
ATOM   4392 H42  LIG     1      32.167  -4.325  24.602  1.00  0.00      LIG  
ATOM   4393 H43  LIG     1      33.014  -5.823  24.287  1.00  0.00      LIG  
ATOM   4394 H44  LIG     1      29.658  -3.730  15.696  1.00  0.00      LIG  
ATOM   4395 H45  LIG     1      30.644  -3.328  23.936  1.00  0.00      LIG  
TER
REMARK  Energy: 279.697
REMARK  SimpleFitness: 279.697
REMARK  FullFitness: -718.81226
REMARK  InterFull: -19.6592
REMARK  IntraFull: 308.762
REMARK  solvFull: -1221.27
REMARK  surfFull: 213.355
REMARK  extraFull: 0.0
REMARK  deltaGcompsolvpol: -1221.27
REMARK  deltaGcompsolvnonpol: 213.355
REMARK  deltaGprotsolvpol: -1219.71
REMARK  deltaGprotsolvnonpol: 208.651
REMARK  deltaGligsolvpol: -13.2893
REMARK  deltaGligsolvnonpol: 15.1718
REMARK  deltaGvdw: -19.6592
REMARK  deltaGelec: 0.0
REMARK  deltaG: -6.122185
REMARK  Cluster: 0
REMARK  ClusterRank: 6
ATOM   4315 C    LIG     1      29.416  -7.627  25.519  1.00  0.00      LIG  
ATOM   4316 C1   LIG     1      29.308  -6.134  25.596  1.00  0.00      LIG  
ATOM   4317 C2   LIG     1      29.579  -5.446  24.267  1.00  0.00      LIG  
ATOM   4318 C3   LIG     1      30.573  -8.224  24.746  1.00  0.00      LIG  
ATOM   4319 C4   LIG     1      30.107  -9.607  24.298  1.00  0.00      LIG  
ATOM   4320 C5   LIG     1      31.761  -8.466  25.672  1.00  0.00      LIG  
ATOM   4321 C6   LIG     1      30.843  -7.370  23.490  1.00  0.00      LIG  
ATOM   4322 C7   LIG     1      31.988  -7.831  22.616  1.00  0.00      LIG  
ATOM   4323 C8   LIG     1      31.674  -7.444  21.188  1.00  0.00      LIG  
ATOM   4324 C9   LIG     1      31.112  -6.021  21.009  1.00  0.00      LIG  
ATOM   4325 C10  LIG     1      29.618  -6.171  20.645  1.00  0.00      LIG  
ATOM   4326 C11  LIG     1      31.854  -5.321  19.832  1.00  0.00      LIG  
ATOM   4327 C12  LIG     1      33.370  -5.167  20.032  1.00  0.00      LIG  
ATOM   4328 C13  LIG     1      31.682  -6.012  18.482  1.00  0.00      LIG  
ATOM   4329 C14  LIG     1      31.202  -4.911  17.603  1.00  0.00      LIG  
ATOM   4330 C15  LIG     1      30.942  -3.675  18.353  1.00  0.00      LIG  
ATOM   4331 C16  LIG     1      30.476  -2.431  17.647  1.00  0.00      LIG  
ATOM   4332 C17  LIG     1      28.959  -2.263  17.734  1.00  0.00      LIG  
ATOM   4333 C18  LIG     1      28.138  -3.046  16.698  1.00  0.00      LIG  
ATOM   4334 C19  LIG     1      26.811  -2.343  16.469  1.00  0.00      LIG  
ATOM   4335 C20  LIG     1      25.669  -2.956  15.732  1.00  0.00      LIG  
ATOM   4336 C21  LIG     1      24.284  -2.496  16.030  1.00  0.00      LIG  
ATOM   4337 C22  LIG     1      25.785  -4.299  15.097  1.00  0.00      LIG  
ATOM   4338 C23  LIG     1      31.138  -1.158  18.145  1.00  0.00      LIG  
ATOM   4339 C24  LIG     1      31.296  -3.952  19.617  1.00  0.00      LIG  
ATOM   4340 C25  LIG     1      31.221  -3.068  20.818  1.00  0.00      LIG  
ATOM   4341 C26  LIG     1      30.641  -3.756  22.048  1.00  0.00      LIG  
ATOM   4342 C27  LIG     1      31.262  -5.153  22.290  1.00  0.00      LIG  
ATOM   4343 C28  LIG     1      30.921  -5.843  23.655  1.00  0.00      LIG  
ATOM   4344 C29  LIG     1      32.053  -5.409  24.599  1.00  0.00      LIG  
ATOM   4345 O    LIG     1      28.766  -8.313  26.295  1.00  0.00      LIG  
ATOM   4346 O1   LIG     1      30.995  -5.021  16.404  1.00  0.00      LIG  
ATOM   4347 O2   LIG     1      28.880  -3.183  15.485  1.00  0.00      LIG  
ATOM   4348 O3   LIG     1      30.896  -2.859  23.123  1.00  0.00      LIG  
ATOM   4349 O4   LIG     1      26.479  -1.935  15.113  1.00  0.00      LIG  
ATOM   4350 H    LIG     1      29.985  -5.780  26.376  1.00  0.00      LIG  
ATOM   4351 H1   LIG     1      28.290  -5.895  25.912  1.00  0.00      LIG  
ATOM   4352 H2   LIG     1      29.529  -4.372  24.449  1.00  0.00      LIG  
ATOM   4353 H3   LIG     1      28.777  -5.692  23.566  1.00  0.00      LIG  
ATOM   4354 H4   LIG     1      29.241  -9.536  23.632  1.00  0.00      LIG  
ATOM   4355 H5   LIG     1      29.819 -10.232  25.149  1.00  0.00      LIG  
ATOM   4356 H6   LIG     1      30.899 -10.142  23.770  1.00  0.00      LIG  
ATOM   4357 H7   LIG     1      31.527  -9.264  26.382  1.00  0.00      LIG  
ATOM   4358 H8   LIG     1      32.014  -7.590  26.271  1.00  0.00      LIG  
ATOM   4359 H9   LIG     1      32.647  -8.774  25.111  1.00  0.00      LIG  
ATOM   4360 H10  LIG     1      29.944  -7.559  22.904  1.00  0.00      LIG  
ATOM   4361 H11  LIG     1      32.126  -8.913  22.655  1.00  0.00      LIG  
ATOM   4362 H12  LIG     1      32.937  -7.389  22.927  1.00  0.00      LIG  
ATOM   4363 H13  LIG     1      30.939  -8.159  20.809  1.00  0.00      LIG  
ATOM   4364 H14  LIG     1      32.567  -7.622  20.589  1.00  0.00      LIG  
ATOM   4365 H15  LIG     1      29.466  -6.940  19.885  1.00  0.00      LIG  
ATOM   4366 H16  LIG     1      29.172  -5.251  20.262  1.00  0.00      LIG  
ATOM   4367 H17  LIG     1      29.018  -6.466  21.506  1.00  0.00      LIG  
ATOM   4368 H18  LIG     1      33.631  -4.573  20.911  1.00  0.00      LIG  
ATOM   4369 H19  LIG     1      33.822  -4.666  19.170  1.00  0.00      LIG  
ATOM   4370 H20  LIG     1      33.867  -6.134  20.124  1.00  0.00      LIG  
ATOM   4371 H21  LIG     1      30.947  -6.819  18.473  1.00  0.00      LIG  
ATOM   4372 H22  LIG     1      32.634  -6.387  18.095  1.00  0.00      LIG  
ATOM   4373 H23  LIG     1      30.801  -2.492  16.607  1.00  0.00      LIG  
ATOM   4374 H24  LIG     1      28.745  -1.198  17.627  1.00  0.00      LIG  
ATOM   4375 H25  LIG     1      28.599  -2.505  18.738  1.00  0.00      LIG  
ATOM   4376 H26  LIG     1      27.958  -4.055  17.079  1.00  0.00      LIG  
ATOM   4377 H27  LIG     1      26.568  -1.662  17.274  1.00  0.00      LIG  
ATOM   4378 H28  LIG     1      24.282  -1.525  16.534  1.00  0.00      LIG  
ATOM   4379 H29  LIG     1      23.780  -3.218  16.676  1.00  0.00      LIG  
ATOM   4380 H30  LIG     1      23.709  -2.404  15.105  1.00  0.00      LIG  
ATOM   4381 H31  LIG     1      25.612  -5.079  15.843  1.00  0.00      LIG  
ATOM   4382 H32  LIG     1      26.766  -4.463  14.646  1.00  0.00      LIG  
ATOM   4383 H33  LIG     1      25.033  -4.406  14.311  1.00  0.00      LIG  
ATOM   4384 H34  LIG     1      30.716  -0.832  19.098  1.00  0.00      LIG  
ATOM   4385 H35  LIG     1      30.969  -0.348  17.429  1.00  0.00      LIG  
ATOM   4386 H36  LIG     1      32.218  -1.285  18.261  1.00  0.00      LIG  
ATOM   4387 H37  LIG     1      30.617  -2.181  20.623  1.00  0.00      LIG  
ATOM   4388 H38  LIG     1      32.227  -2.697  21.042  1.00  0.00      LIG  
ATOM   4389 H39  LIG     1      29.555  -3.829  21.946  1.00  0.00      LIG  
ATOM   4390 H40  LIG     1      32.329  -4.957  22.390  1.00  0.00      LIG  
ATOM   4391 H41  LIG     1      31.897  -5.696  25.636  1.00  0.00      LIG  
ATOM   4392 H42  LIG     1      32.167  -4.325  24.602  1.00  0.00      LIG  
ATOM   4393 H43  LIG     1      33.014  -5.823  24.287  1.00  0.00      LIG  
ATOM   4394 H44  LIG     1      29.658  -3.730  15.696  1.00  0.00      LIG  
ATOM   4395 H45  LIG     1      30.644  -3.328  23.936  1.00  0.00      LIG  
TER
REMARK  Energy: 279.809
REMARK  SimpleFitness: 279.809
REMARK  FullFitness: -718.6886
REMARK  InterFull: -19.7256
REMARK  IntraFull: 308.979
REMARK  solvFull: -1221.3
REMARK  surfFull: 213.358
REMARK  extraFull: 0.0
REMARK  deltaGcompsolvpol: -1221.3
REMARK  deltaGcompsolvnonpol: 213.358
REMARK  deltaGprotsolvpol: -1219.71
REMARK  deltaGprotsolvnonpol: 208.651
REMARK  deltaGligsolvpol: -13.3187
REMARK  deltaGligsolvnonpol: 15.1676
REMARK  deltaGvdw: -19.7256
REMARK  deltaGelec: 0.0
REMARK  deltaG: -6.1278234
REMARK  Cluster: 0
REMARK  ClusterRank: 7
ATOM   4315 C    LIG     1      29.512  -7.648  25.539  1.00  0.00      LIG  
ATOM   4316 C1   LIG     1      29.370  -6.155  25.599  1.00  0.00      LIG  
ATOM   4317 C2   LIG     1      29.610  -5.473  24.262  1.00  0.00      LIG  
ATOM   4318 C3   LIG     1      30.645  -8.237  24.723  1.00  0.00      LIG  
ATOM   4319 C4   LIG     1      30.153  -9.609  24.269  1.00  0.00      LIG  
ATOM   4320 C5   LIG     1      31.859  -8.503  25.607  1.00  0.00      LIG  
ATOM   4321 C6   LIG     1      30.890  -7.375  23.469  1.00  0.00      LIG  
ATOM   4322 C7   LIG     1      32.032  -7.821  22.583  1.00  0.00      LIG  
ATOM   4323 C8   LIG     1      31.699  -7.437  21.159  1.00  0.00      LIG  
ATOM   4324 C9   LIG     1      31.120  -6.020  20.989  1.00  0.00      LIG  
ATOM   4325 C10  LIG     1      29.624  -6.186  20.639  1.00  0.00      LIG  
ATOM   4326 C11  LIG     1      31.842  -5.308  19.807  1.00  0.00      LIG  
ATOM   4327 C12  LIG     1      33.358  -5.140  19.993  1.00  0.00      LIG  
ATOM   4328 C13  LIG     1      31.664  -5.998  18.456  1.00  0.00      LIG  
ATOM   4329 C14  LIG     1      31.166  -4.897  17.585  1.00  0.00      LIG  
ATOM   4330 C15  LIG     1      30.903  -3.666  18.341  1.00  0.00      LIG  
ATOM   4331 C16  LIG     1      30.430  -2.420  17.642  1.00  0.00      LIG  
ATOM   4332 C17  LIG     1      28.911  -2.259  17.723  1.00  0.00      LIG  
ATOM   4333 C18  LIG     1      28.099  -3.040  16.678  1.00  0.00      LIG  
ATOM   4334 C19  LIG     1      26.776  -2.334  16.434  1.00  0.00      LIG  
ATOM   4335 C20  LIG     1      25.626  -2.958  15.719  1.00  0.00      LIG  
ATOM   4336 C21  LIG     1      24.247  -2.473  15.998  1.00  0.00      LIG  
ATOM   4337 C22  LIG     1      25.727  -4.325  15.135  1.00  0.00      LIG  
ATOM   4338 C23  LIG     1      31.076  -1.143  18.148  1.00  0.00      LIG  
ATOM   4339 C24  LIG     1      31.269  -3.944  19.602  1.00  0.00      LIG  
ATOM   4340 C25  LIG     1      31.199  -3.064  20.807  1.00  0.00      LIG  
ATOM   4341 C26  LIG     1      30.637  -3.762  22.040  1.00  0.00      LIG  
ATOM   4342 C27  LIG     1      31.273  -5.153  22.272  1.00  0.00      LIG  
ATOM   4343 C28  LIG     1      30.953  -5.850  23.638  1.00  0.00      LIG  
ATOM   4344 C29  LIG     1      32.087  -5.406  24.575  1.00  0.00      LIG  
ATOM   4345 O    LIG     1      28.910  -8.336  26.350  1.00  0.00      LIG  
ATOM   4346 O1   LIG     1      30.954  -5.005  16.386  1.00  0.00      LIG  
ATOM   4347 O2   LIG     1      28.852  -3.174  15.472  1.00  0.00      LIG  
ATOM   4348 O3   LIG     1      30.895  -2.865  23.116  1.00  0.00      LIG  
ATOM   4349 O4   LIG     1      26.445  -1.967  15.065  1.00  0.00      LIG  
ATOM   4350 H    LIG     1      30.047  -5.778  26.369  1.00  0.00      LIG  
ATOM   4351 H1   LIG     1      28.350  -5.938  25.925  1.00  0.00      LIG  
ATOM   4352 H2   LIG     1      29.538  -4.399  24.437  1.00  0.00      LIG  
ATOM   4353 H3   LIG     1      28.805  -5.741  23.573  1.00  0.00      LIG  
ATOM   4354 H4   LIG     1      29.262  -9.521  23.638  1.00  0.00      LIG  
ATOM   4355 H5   LIG     1      29.894 -10.247  25.120  1.00  0.00      LIG  
ATOM   4356 H6   LIG     1      30.920 -10.139  23.700  1.00  0.00      LIG  
ATOM   4357 H7   LIG     1      31.625  -9.276  26.344  1.00  0.00      LIG  
ATOM   4358 H8   LIG     1      32.169  -7.624  26.174  1.00  0.00      LIG  
ATOM   4359 H9   LIG     1      32.709  -8.858  25.020  1.00  0.00      LIG  
ATOM   4360 H10  LIG     1      29.987  -7.573  22.891  1.00  0.00      LIG  
ATOM   4361 H11  LIG     1      32.183  -8.901  22.621  1.00  0.00      LIG  
ATOM   4362 H12  LIG     1      32.978  -7.366  22.885  1.00  0.00      LIG  
ATOM   4363 H13  LIG     1      30.967  -8.160  20.789  1.00  0.00      LIG  
ATOM   4364 H14  LIG     1      32.587  -7.604  20.549  1.00  0.00      LIG  
ATOM   4365 H15  LIG     1      29.473  -6.959  19.882  1.00  0.00      LIG  
ATOM   4366 H16  LIG     1      29.166  -5.271  20.257  1.00  0.00      LIG  
ATOM   4367 H17  LIG     1      29.036  -6.485  21.505  1.00  0.00      LIG  
ATOM   4368 H18  LIG     1      33.621  -4.549  20.874  1.00  0.00      LIG  
ATOM   4369 H19  LIG     1      33.798  -4.629  19.130  1.00  0.00      LIG  
ATOM   4370 H20  LIG     1      33.865  -6.103  20.074  1.00  0.00      LIG  
ATOM   4371 H21  LIG     1      30.938  -6.812  18.451  1.00  0.00      LIG  
ATOM   4372 H22  LIG     1      32.616  -6.361  18.060  1.00  0.00      LIG  
ATOM   4373 H23  LIG     1      30.760  -2.470  16.603  1.00  0.00      LIG  
ATOM   4374 H24  LIG     1      28.693  -1.194  17.618  1.00  0.00      LIG  
ATOM   4375 H25  LIG     1      28.549  -2.504  18.725  1.00  0.00      LIG  
ATOM   4376 H26  LIG     1      27.914  -4.049  17.056  1.00  0.00      LIG  
ATOM   4377 H27  LIG     1      26.542  -1.625  17.216  1.00  0.00      LIG  
ATOM   4378 H28  LIG     1      24.253  -1.467  16.426  1.00  0.00      LIG  
ATOM   4379 H29  LIG     1      23.749  -3.144  16.701  1.00  0.00      LIG  
ATOM   4380 H30  LIG     1      23.662  -2.451  15.074  1.00  0.00      LIG  
ATOM   4381 H31  LIG     1      25.470  -5.072  15.891  1.00  0.00      LIG  
ATOM   4382 H32  LIG     1      26.729  -4.547  14.758  1.00  0.00      LIG  
ATOM   4383 H33  LIG     1      25.027  -4.427  14.302  1.00  0.00      LIG  
ATOM   4384 H34  LIG     1      30.648  -0.827  19.102  1.00  0.00      LIG  
ATOM   4385 H35  LIG     1      30.902  -0.330  17.438  1.00  0.00      LIG  
ATOM   4386 H36  LIG     1      32.157  -1.262  18.267  1.00  0.00      LIG  
ATOM   4387 H37  LIG     1      30.583  -2.182  20.622  1.00  0.00      LIG  
ATOM   4388 H38  LIG     1      32.203  -2.684  21.021  1.00  0.00      LIG  
ATOM   4389 H39  LIG     1      29.551  -3.846  21.948  1.00  0.00      LIG  
ATOM   4390 H40  LIG     1      32.340  -4.948  22.363  1.00  0.00      LIG  
ATOM   4391 H41  LIG     1      31.952  -5.716  25.609  1.00  0.00      LIG  
ATOM   4392 H42  LIG     1      32.174  -4.320  24.595  1.00  0.00      LIG  
ATOM   4393 H43  LIG     1      33.053  -5.792  24.244  1.00  0.00      LIG  
ATOM   4394 H44  LIG     1      29.633  -3.715  15.692  1.00  0.00      LIG  
ATOM   4395 H45  LIG     1      30.662  -3.341  23.930  1.00  0.00      LIG  
TER
REMARK  Energy: 264.626
REMARK  SimpleFitness: 264.626
REMARK  FullFitness: -714.447
REMARK  InterFull: -34.366
REMARK  IntraFull: 302.942
REMARK  solvFull: -1193.61
REMARK  surfFull: 210.587
REMARK  extraFull: 0.0
REMARK  deltaGcompsolvpol: -1193.61
REMARK  deltaGcompsolvnonpol: 210.587
REMARK  deltaGprotsolvpol: -1219.71
REMARK  deltaGprotsolvnonpol: 208.651
REMARK  deltaGligsolvpol: -14.3595
REMARK  deltaGligsolvnonpol: 15.4454
REMARK  deltaGvdw: -34.366
REMARK  deltaGelec: 0.0
REMARK  deltaG: -6.0428925
REMARK  Cluster: 1
REMARK  ClusterRank: 0
ATOM   4315 C    LIG     1       7.667   7.718   2.600  1.00  0.00      LIG  
ATOM   4316 C1   LIG     1       9.115   7.338   2.555  1.00  0.00      LIG  
ATOM   4317 C2   LIG     1      10.029   8.546   2.407  1.00  0.00      LIG  
ATOM   4318 C3   LIG     1       7.164   8.721   1.585  1.00  0.00      LIG  
ATOM   4319 C4   LIG     1       5.912   9.342   2.201  1.00  0.00      LIG  
ATOM   4320 C5   LIG     1       6.685   8.015   0.321  1.00  0.00      LIG  
ATOM   4321 C6   LIG     1       8.227   9.824   1.394  1.00  0.00      LIG  
ATOM   4322 C7   LIG     1       7.880  10.891   0.384  1.00  0.00      LIG  
ATOM   4323 C8   LIG     1       8.551  12.183   0.794  1.00  0.00      LIG  
ATOM   4324 C9   LIG     1       9.995  12.045   1.314  1.00  0.00      LIG  
ATOM   4325 C10  LIG     1       9.957  12.243   2.847  1.00  0.00      LIG  
ATOM   4326 C11  LIG     1      10.871  13.171   0.688  1.00  0.00      LIG  
ATOM   4327 C12  LIG     1      10.997  13.115  -0.840  1.00  0.00      LIG  
ATOM   4328 C13  LIG     1      10.403  14.581   1.031  1.00  0.00      LIG  
ATOM   4329 C14  LIG     1      11.569  15.171   1.747  1.00  0.00      LIG  
ATOM   4330 C15  LIG     1      12.672  14.196   1.897  1.00  0.00      LIG  
ATOM   4331 C16  LIG     1      13.954  14.393   2.665  1.00  0.00      LIG  
ATOM   4332 C17  LIG     1      15.088  14.796   1.731  1.00  0.00      LIG  
ATOM   4333 C18  LIG     1      16.465  14.608   2.360  1.00  0.00      LIG  
ATOM   4334 C19  LIG     1      16.748  13.155   2.618  1.00  0.00      LIG  
ATOM   4335 C20  LIG     1      16.751  12.529   3.972  1.00  0.00      LIG  
ATOM   4336 C21  LIG     1      16.498  11.066   4.068  1.00  0.00      LIG  
ATOM   4337 C22  LIG     1      16.524  13.301   5.227  1.00  0.00      LIG  
ATOM   4338 C23  LIG     1      13.837  15.403   3.794  1.00  0.00      LIG  
ATOM   4339 C24  LIG     1      12.238  13.093   1.272  1.00  0.00      LIG  
ATOM   4340 C25  LIG     1      12.935  11.777   1.145  1.00  0.00      LIG  
ATOM   4341 C26  LIG     1      12.059  10.593   1.564  1.00  0.00      LIG  
ATOM   4342 C27  LIG     1      10.621  10.663   0.984  1.00  0.00      LIG  
ATOM   4343 C28  LIG     1       9.698   9.407   1.194  1.00  0.00      LIG  
ATOM   4344 C29  LIG     1       9.919   8.557  -0.066  1.00  0.00      LIG  
ATOM   4345 O    LIG     1       6.885   7.048   3.263  1.00  0.00      LIG  
ATOM   4346 O1   LIG     1      11.583  16.326   2.145  1.00  0.00      LIG  
ATOM   4347 O2   LIG     1      17.416  15.096   1.421  1.00  0.00      LIG  
ATOM   4348 O3   LIG     1      12.753   9.433   1.117  1.00  0.00      LIG  
ATOM   4349 O4   LIG     1      17.989  12.874   3.312  1.00  0.00      LIG  
ATOM   4350 H    LIG     1       9.257   6.617   1.747  1.00  0.00      LIG  
ATOM   4351 H1   LIG     1       9.351   6.830   3.494  1.00  0.00      LIG  
ATOM   4352 H2   LIG     1      11.047   8.162   2.341  1.00  0.00      LIG  
ATOM   4353 H3   LIG     1       9.964   9.160   3.309  1.00  0.00      LIG  
ATOM   4354 H4   LIG     1       6.142   9.846   3.144  1.00  0.00      LIG  
ATOM   4355 H5   LIG     1       5.149   8.586   2.411  1.00  0.00      LIG  
ATOM   4356 H6   LIG     1       5.454  10.071   1.530  1.00  0.00      LIG  
ATOM   4357 H7   LIG     1       5.805   7.406   0.544  1.00  0.00      LIG  
ATOM   4358 H8   LIG     1       7.428   7.334  -0.094  1.00  0.00      LIG  
ATOM   4359 H9   LIG     1       6.398   8.733  -0.450  1.00  0.00      LIG  
ATOM   4360 H10  LIG     1       8.189  10.322   2.363  1.00  0.00      LIG  
ATOM   4361 H11  LIG     1       6.805  11.069   0.330  1.00  0.00      LIG  
ATOM   4362 H12  LIG     1       8.196  10.603  -0.621  1.00  0.00      LIG  
ATOM   4363 H13  LIG     1       7.941  12.638   1.579  1.00  0.00      LIG  
ATOM   4364 H14  LIG     1       8.477  12.871  -0.049  1.00  0.00      LIG  
ATOM   4365 H15  LIG     1       9.352  13.110   3.121  1.00  0.00      LIG  
ATOM   4366 H16  LIG     1      10.937  12.388   3.304  1.00  0.00      LIG  
ATOM   4367 H17  LIG     1       9.527  11.381   3.356  1.00  0.00      LIG  
ATOM   4368 H18  LIG     1      11.480  12.203  -1.201  1.00  0.00      LIG  
ATOM   4369 H19  LIG     1      11.595  13.955  -1.206  1.00  0.00      LIG  
ATOM   4370 H20  LIG     1      10.023  13.183  -1.326  1.00  0.00      LIG  
ATOM   4371 H21  LIG     1       9.525  14.618   1.679  1.00  0.00      LIG  
ATOM   4372 H22  LIG     1      10.213  15.172   0.130  1.00  0.00      LIG  
ATOM   4373 H23  LIG     1      14.203  13.435   3.130  1.00  0.00      LIG  
ATOM   4374 H24  LIG     1      14.963  15.841   1.429  1.00  0.00      LIG  
ATOM   4375 H25  LIG     1      15.045  14.214   0.803  1.00  0.00      LIG  
ATOM   4376 H26  LIG     1      16.570  15.212   3.262  1.00  0.00      LIG  
ATOM   4377 H27  LIG     1      16.509  12.535   1.763  1.00  0.00      LIG  
ATOM   4378 H28  LIG     1      16.752  10.551   3.136  1.00  0.00      LIG  
ATOM   4379 H29  LIG     1      15.443  10.882   4.285  1.00  0.00      LIG  
ATOM   4380 H30  LIG     1      17.096  10.632   4.874  1.00  0.00      LIG  
ATOM   4381 H31  LIG     1      15.456  13.337   5.455  1.00  0.00      LIG  
ATOM   4382 H32  LIG     1      16.902  14.324   5.163  1.00  0.00      LIG  
ATOM   4383 H33  LIG     1      17.031  12.811   6.062  1.00  0.00      LIG  
ATOM   4384 H34  LIG     1      13.780  16.421   3.399  1.00  0.00      LIG  
ATOM   4385 H35  LIG     1      14.702  15.359   4.458  1.00  0.00      LIG  
ATOM   4386 H36  LIG     1      12.943  15.219   4.395  1.00  0.00      LIG  
ATOM   4387 H37  LIG     1      13.867  11.756   1.719  1.00  0.00      LIG  
ATOM   4388 H38  LIG     1      13.245  11.650   0.104  1.00  0.00      LIG  
ATOM   4389 H39  LIG     1      12.028  10.547   2.655  1.00  0.00      LIG  
ATOM   4390 H40  LIG     1      10.770  10.662  -0.096  1.00  0.00      LIG  
ATOM   4391 H41  LIG     1       9.383   7.611  -0.060  1.00  0.00      LIG  
ATOM   4392 H42  LIG     1      10.974   8.300  -0.176  1.00  0.00      LIG  
ATOM   4393 H43  LIG     1       9.623   9.095  -0.969  1.00  0.00      LIG  
ATOM   4394 H44  LIG     1      17.104  15.974   1.144  1.00  0.00      LIG  
ATOM   4395 H45  LIG     1      12.216   8.670   1.390  1.00  0.00      LIG  
TER
REMARK  Energy: 264.626
REMARK  SimpleFitness: 264.626
REMARK  FullFitness: -714.447
REMARK  InterFull: -34.366
REMARK  IntraFull: 302.942
REMARK  solvFull: -1193.61
REMARK  surfFull: 210.587
REMARK  extraFull: 0.0
REMARK  deltaGcompsolvpol: -1193.61
REMARK  deltaGcompsolvnonpol: 210.587
REMARK  deltaGprotsolvpol: -1219.71
REMARK  deltaGprotsolvnonpol: 208.651
REMARK  deltaGligsolvpol: -14.3595
REMARK  deltaGligsolvnonpol: 15.4454
REMARK  deltaGvdw: -34.366
REMARK  deltaGelec: 0.0
REMARK  deltaG: -6.0428925
REMARK  Cluster: 1
REMARK  ClusterRank: 1
ATOM   4315 C    LIG     1       7.667   7.718   2.600  1.00  0.00      LIG  
ATOM   4316 C1   LIG     1       9.115   7.338   2.555  1.00  0.00      LIG  
ATOM   4317 C2   LIG     1      10.029   8.546   2.407  1.00  0.00      LIG  
ATOM   4318 C3   LIG     1       7.164   8.721   1.585  1.00  0.00      LIG  
ATOM   4319 C4   LIG     1       5.912   9.342   2.201  1.00  0.00      LIG  
ATOM   4320 C5   LIG     1       6.685   8.015   0.321  1.00  0.00      LIG  
ATOM   4321 C6   LIG     1       8.227   9.824   1.394  1.00  0.00      LIG  
ATOM   4322 C7   LIG     1       7.880  10.891   0.384  1.00  0.00      LIG  
ATOM   4323 C8   LIG     1       8.551  12.183   0.794  1.00  0.00      LIG  
ATOM   4324 C9   LIG     1       9.995  12.045   1.314  1.00  0.00      LIG  
ATOM   4325 C10  LIG     1       9.957  12.243   2.847  1.00  0.00      LIG  
ATOM   4326 C11  LIG     1      10.871  13.171   0.688  1.00  0.00      LIG  
ATOM   4327 C12  LIG     1      10.997  13.115  -0.840  1.00  0.00      LIG  
ATOM   4328 C13  LIG     1      10.403  14.581   1.031  1.00  0.00      LIG  
ATOM   4329 C14  LIG     1      11.569  15.171   1.747  1.00  0.00      LIG  
ATOM   4330 C15  LIG     1      12.672  14.196   1.897  1.00  0.00      LIG  
ATOM   4331 C16  LIG     1      13.954  14.393   2.665  1.00  0.00      LIG  
ATOM   4332 C17  LIG     1      15.088  14.796   1.731  1.00  0.00      LIG  
ATOM   4333 C18  LIG     1      16.465  14.608   2.360  1.00  0.00      LIG  
ATOM   4334 C19  LIG     1      16.748  13.155   2.618  1.00  0.00      LIG  
ATOM   4335 C20  LIG     1      16.751  12.529   3.972  1.00  0.00      LIG  
ATOM   4336 C21  LIG     1      16.498  11.066   4.068  1.00  0.00      LIG  
ATOM   4337 C22  LIG     1      16.524  13.301   5.227  1.00  0.00      LIG  
ATOM   4338 C23  LIG     1      13.837  15.403   3.794  1.00  0.00      LIG  
ATOM   4339 C24  LIG     1      12.238  13.093   1.272  1.00  0.00      LIG  
ATOM   4340 C25  LIG     1      12.935  11.777   1.145  1.00  0.00      LIG  
ATOM   4341 C26  LIG     1      12.059  10.593   1.564  1.00  0.00      LIG  
ATOM   4342 C27  LIG     1      10.621  10.663   0.984  1.00  0.00      LIG  
ATOM   4343 C28  LIG     1       9.698   9.407   1.194  1.00  0.00      LIG  
ATOM   4344 C29  LIG     1       9.919   8.557  -0.066  1.00  0.00      LIG  
ATOM   4345 O    LIG     1       6.885   7.048   3.263  1.00  0.00      LIG  
ATOM   4346 O1   LIG     1      11.583  16.326   2.145  1.00  0.00      LIG  
ATOM   4347 O2   LIG     1      17.416  15.096   1.421  1.00  0.00      LIG  
ATOM   4348 O3   LIG     1      12.753   9.433   1.117  1.00  0.00      LIG  
ATOM   4349 O4   LIG     1      17.989  12.874   3.312  1.00  0.00      LIG  
ATOM   4350 H    LIG     1       9.257   6.617   1.747  1.00  0.00      LIG  
ATOM   4351 H1   LIG     1       9.351   6.830   3.494  1.00  0.00      LIG  
ATOM   4352 H2   LIG     1      11.047   8.162   2.341  1.00  0.00      LIG  
ATOM   4353 H3   LIG     1       9.964   9.160   3.309  1.00  0.00      LIG  
ATOM   4354 H4   LIG     1       6.142   9.846   3.144  1.00  0.00      LIG  
ATOM   4355 H5   LIG     1       5.149   8.586   2.411  1.00  0.00      LIG  
ATOM   4356 H6   LIG     1       5.454  10.071   1.530  1.00  0.00      LIG  
ATOM   4357 H7   LIG     1       5.805   7.406   0.544  1.00  0.00      LIG  
ATOM   4358 H8   LIG     1       7.428   7.334  -0.094  1.00  0.00      LIG  
ATOM   4359 H9   LIG     1       6.398   8.733  -0.450  1.00  0.00      LIG  
ATOM   4360 H10  LIG     1       8.189  10.322   2.363  1.00  0.00      LIG  
ATOM   4361 H11  LIG     1       6.805  11.069   0.330  1.00  0.00      LIG  
ATOM   4362 H12  LIG     1       8.196  10.603  -0.621  1.00  0.00      LIG  
ATOM   4363 H13  LIG     1       7.941  12.638   1.579  1.00  0.00      LIG  
ATOM   4364 H14  LIG     1       8.477  12.871  -0.049  1.00  0.00      LIG  
ATOM   4365 H15  LIG     1       9.352  13.110   3.121  1.00  0.00      LIG  
ATOM   4366 H16  LIG     1      10.937  12.388   3.304  1.00  0.00      LIG  
ATOM   4367 H17  LIG     1       9.527  11.381   3.356  1.00  0.00      LIG  
ATOM   4368 H18  LIG     1      11.480  12.203  -1.201  1.00  0.00      LIG  
ATOM   4369 H19  LIG     1      11.595  13.955  -1.206  1.00  0.00      LIG  
ATOM   4370 H20  LIG     1      10.023  13.183  -1.326  1.00  0.00      LIG  
ATOM   4371 H21  LIG     1       9.525  14.618   1.679  1.00  0.00      LIG  
ATOM   4372 H22  LIG     1      10.213  15.172   0.130  1.00  0.00      LIG  
ATOM   4373 H23  LIG     1      14.203  13.435   3.130  1.00  0.00      LIG  
ATOM   4374 H24  LIG     1      14.963  15.841   1.429  1.00  0.00      LIG  
ATOM   4375 H25  LIG     1      15.045  14.214   0.803  1.00  0.00      LIG  
ATOM   4376 H26  LIG     1      16.570  15.212   3.262  1.00  0.00      LIG  
ATOM   4377 H27  LIG     1      16.509  12.535   1.763  1.00  0.00      LIG  
ATOM   4378 H28  LIG     1      16.752  10.551   3.136  1.00  0.00      LIG  
ATOM   4379 H29  LIG     1      15.443  10.882   4.285  1.00  0.00      LIG  
ATOM   4380 H30  LIG     1      17.096  10.632   4.874  1.00  0.00      LIG  
ATOM   4381 H31  LIG     1      15.456  13.337   5.455  1.00  0.00      LIG  
ATOM   4382 H32  LIG     1      16.902  14.324   5.163  1.00  0.00      LIG  
ATOM   4383 H33  LIG     1      17.031  12.811   6.062  1.00  0.00      LIG  
ATOM   4384 H34  LIG     1      13.780  16.421   3.399  1.00  0.00      LIG  
ATOM   4385 H35  LIG     1      14.702  15.359   4.458  1.00  0.00      LIG  
ATOM   4386 H36  LIG     1      12.943  15.219   4.395  1.00  0.00      LIG  
ATOM   4387 H37  LIG     1      13.867  11.756   1.719  1.00  0.00      LIG  
ATOM   4388 H38  LIG     1      13.245  11.650   0.104  1.00  0.00      LIG  
ATOM   4389 H39  LIG     1      12.028  10.547   2.655  1.00  0.00      LIG  
ATOM   4390 H40  LIG     1      10.770  10.662  -0.096  1.00  0.00      LIG  
ATOM   4391 H41  LIG     1       9.383   7.611  -0.060  1.00  0.00      LIG  
ATOM   4392 H42  LIG     1      10.974   8.300  -0.176  1.00  0.00      LIG  
ATOM   4393 H43  LIG     1       9.623   9.095  -0.969  1.00  0.00      LIG  
ATOM   4394 H44  LIG     1      17.104  15.974   1.144  1.00  0.00      LIG  
ATOM   4395 H45  LIG     1      12.216   8.670   1.390  1.00  0.00      LIG  
TER
REMARK  Energy: 264.626
REMARK  SimpleFitness: 264.626
REMARK  FullFitness: -714.447
REMARK  InterFull: -34.366
REMARK  IntraFull: 302.942
REMARK  solvFull: -1193.61
REMARK  surfFull: 210.587
REMARK  extraFull: 0.0
REMARK  deltaGcompsolvpol: -1193.61
REMARK  deltaGcompsolvnonpol: 210.587
REMARK  deltaGprotsolvpol: -1219.71
REMARK  deltaGprotsolvnonpol: 208.651
REMARK  deltaGligsolvpol: -14.3595
REMARK  deltaGligsolvnonpol: 15.4454
REMARK  deltaGvdw: -34.366
REMARK  deltaGelec: 0.0
REMARK  deltaG: -6.0428925
REMARK  Cluster: 1
REMARK  ClusterRank: 2
ATOM   4315 C    LIG     1       7.667   7.718   2.600  1.00  0.00      LIG  
ATOM   4316 C1   LIG     1       9.115   7.338   2.555  1.00  0.00      LIG  
ATOM   4317 C2   LIG     1      10.029   8.546   2.407  1.00  0.00      LIG  
ATOM   4318 C3   LIG     1       7.164   8.721   1.585  1.00  0.00      LIG  
ATOM   4319 C4   LIG     1       5.912   9.342   2.201  1.00  0.00      LIG  
ATOM   4320 C5   LIG     1       6.685   8.015   0.321  1.00  0.00      LIG  
ATOM   4321 C6   LIG     1       8.227   9.824   1.394  1.00  0.00      LIG  
ATOM   4322 C7   LIG     1       7.880  10.891   0.384  1.00  0.00      LIG  
ATOM   4323 C8   LIG     1       8.551  12.183   0.794  1.00  0.00      LIG  
ATOM   4324 C9   LIG     1       9.995  12.045   1.314  1.00  0.00      LIG  
ATOM   4325 C10  LIG     1       9.957  12.243   2.847  1.00  0.00      LIG  
ATOM   4326 C11  LIG     1      10.871  13.171   0.688  1.00  0.00      LIG  
ATOM   4327 C12  LIG     1      10.997  13.115  -0.840  1.00  0.00      LIG  
ATOM   4328 C13  LIG     1      10.403  14.581   1.031  1.00  0.00      LIG  
ATOM   4329 C14  LIG     1      11.569  15.171   1.747  1.00  0.00      LIG  
ATOM   4330 C15  LIG     1      12.672  14.196   1.897  1.00  0.00      LIG  
ATOM   4331 C16  LIG     1      13.954  14.393   2.665  1.00  0.00      LIG  
ATOM   4332 C17  LIG     1      15.088  14.796   1.731  1.00  0.00      LIG  
ATOM   4333 C18  LIG     1      16.465  14.608   2.360  1.00  0.00      LIG  
ATOM   4334 C19  LIG     1      16.748  13.155   2.618  1.00  0.00      LIG  
ATOM   4335 C20  LIG     1      16.751  12.529   3.972  1.00  0.00      LIG  
ATOM   4336 C21  LIG     1      16.498  11.066   4.068  1.00  0.00      LIG  
ATOM   4337 C22  LIG     1      16.524  13.301   5.227  1.00  0.00      LIG  
ATOM   4338 C23  LIG     1      13.837  15.403   3.794  1.00  0.00      LIG  
ATOM   4339 C24  LIG     1      12.238  13.093   1.272  1.00  0.00      LIG  
ATOM   4340 C25  LIG     1      12.935  11.777   1.145  1.00  0.00      LIG  
ATOM   4341 C26  LIG     1      12.059  10.593   1.564  1.00  0.00      LIG  
ATOM   4342 C27  LIG     1      10.621  10.663   0.984  1.00  0.00      LIG  
ATOM   4343 C28  LIG     1       9.698   9.407   1.194  1.00  0.00      LIG  
ATOM   4344 C29  LIG     1       9.919   8.557  -0.066  1.00  0.00      LIG  
ATOM   4345 O    LIG     1       6.885   7.048   3.263  1.00  0.00      LIG  
ATOM   4346 O1   LIG     1      11.583  16.326   2.145  1.00  0.00      LIG  
ATOM   4347 O2   LIG     1      17.416  15.096   1.421  1.00  0.00      LIG  
ATOM   4348 O3   LIG     1      12.753   9.433   1.117  1.00  0.00      LIG  
ATOM   4349 O4   LIG     1      17.989  12.874   3.312  1.00  0.00      LIG  
ATOM   4350 H    LIG     1       9.257   6.617   1.747  1.00  0.00      LIG  
ATOM   4351 H1   LIG     1       9.351   6.830   3.494  1.00  0.00      LIG  
ATOM   4352 H2   LIG     1      11.047   8.162   2.341  1.00  0.00      LIG  
ATOM   4353 H3   LIG     1       9.964   9.160   3.309  1.00  0.00      LIG  
ATOM   4354 H4   LIG     1       6.142   9.846   3.144  1.00  0.00      LIG  
ATOM   4355 H5   LIG     1       5.149   8.586   2.411  1.00  0.00      LIG  
ATOM   4356 H6   LIG     1       5.454  10.071   1.530  1.00  0.00      LIG  
ATOM   4357 H7   LIG     1       5.805   7.406   0.544  1.00  0.00      LIG  
ATOM   4358 H8   LIG     1       7.428   7.334  -0.094  1.00  0.00      LIG  
ATOM   4359 H9   LIG     1       6.398   8.733  -0.450  1.00  0.00      LIG  
ATOM   4360 H10  LIG     1       8.189  10.322   2.363  1.00  0.00      LIG  
ATOM   4361 H11  LIG     1       6.805  11.069   0.330  1.00  0.00      LIG  
ATOM   4362 H12  LIG     1       8.196  10.603  -0.621  1.00  0.00      LIG  
ATOM   4363 H13  LIG     1       7.941  12.638   1.579  1.00  0.00      LIG  
ATOM   4364 H14  LIG     1       8.477  12.871  -0.049  1.00  0.00      LIG  
ATOM   4365 H15  LIG     1       9.352  13.110   3.121  1.00  0.00      LIG  
ATOM   4366 H16  LIG     1      10.937  12.388   3.304  1.00  0.00      LIG  
ATOM   4367 H17  LIG     1       9.527  11.381   3.356  1.00  0.00      LIG  
ATOM   4368 H18  LIG     1      11.480  12.203  -1.201  1.00  0.00      LIG  
ATOM   4369 H19  LIG     1      11.595  13.955  -1.206  1.00  0.00      LIG  
ATOM   4370 H20  LIG     1      10.023  13.183  -1.326  1.00  0.00      LIG  
ATOM   4371 H21  LIG     1       9.525  14.618   1.679  1.00  0.00      LIG  
ATOM   4372 H22  LIG     1      10.213  15.172   0.130  1.00  0.00      LIG  
ATOM   4373 H23  LIG     1      14.203  13.435   3.130  1.00  0.00      LIG  
ATOM   4374 H24  LIG     1      14.963  15.841   1.429  1.00  0.00      LIG  
ATOM   4375 H25  LIG     1      15.045  14.214   0.803  1.00  0.00      LIG  
ATOM   4376 H26  LIG     1      16.570  15.212   3.262  1.00  0.00      LIG  
ATOM   4377 H27  LIG     1      16.509  12.535   1.763  1.00  0.00      LIG  
ATOM   4378 H28  LIG     1      16.752  10.551   3.136  1.00  0.00      LIG  
ATOM   4379 H29  LIG     1      15.443  10.882   4.285  1.00  0.00      LIG  
ATOM   4380 H30  LIG     1      17.096  10.632   4.874  1.00  0.00      LIG  
ATOM   4381 H31  LIG     1      15.456  13.337   5.455  1.00  0.00      LIG  
ATOM   4382 H32  LIG     1      16.902  14.324   5.163  1.00  0.00      LIG  
ATOM   4383 H33  LIG     1      17.031  12.811   6.062  1.00  0.00      LIG  
ATOM   4384 H34  LIG     1      13.780  16.421   3.399  1.00  0.00      LIG  
ATOM   4385 H35  LIG     1      14.702  15.359   4.458  1.00  0.00      LIG  
ATOM   4386 H36  LIG     1      12.943  15.219   4.395  1.00  0.00      LIG  
ATOM   4387 H37  LIG     1      13.867  11.756   1.719  1.00  0.00      LIG  
ATOM   4388 H38  LIG     1      13.245  11.650   0.104  1.00  0.00      LIG  
ATOM   4389 H39  LIG     1      12.028  10.547   2.655  1.00  0.00      LIG  
ATOM   4390 H40  LIG     1      10.770  10.662  -0.096  1.00  0.00      LIG  
ATOM   4391 H41  LIG     1       9.383   7.611  -0.060  1.00  0.00      LIG  
ATOM   4392 H42  LIG     1      10.974   8.300  -0.176  1.00  0.00      LIG  
ATOM   4393 H43  LIG     1       9.623   9.095  -0.969  1.00  0.00      LIG  
ATOM   4394 H44  LIG     1      17.104  15.974   1.144  1.00  0.00      LIG  
ATOM   4395 H45  LIG     1      12.216   8.670   1.390  1.00  0.00      LIG  
TER
REMARK  Energy: 264.626
REMARK  SimpleFitness: 264.626
REMARK  FullFitness: -714.447
REMARK  InterFull: -34.366
REMARK  IntraFull: 302.942
REMARK  solvFull: -1193.61
REMARK  surfFull: 210.587
REMARK  extraFull: 0.0
REMARK  deltaGcompsolvpol: -1193.61
REMARK  deltaGcompsolvnonpol: 210.587
REMARK  deltaGprotsolvpol: -1219.71
REMARK  deltaGprotsolvnonpol: 208.651
REMARK  deltaGligsolvpol: -14.3595
REMARK  deltaGligsolvnonpol: 15.4454
REMARK  deltaGvdw: -34.366
REMARK  deltaGelec: 0.0
REMARK  deltaG: -6.0428925
REMARK  Cluster: 1
REMARK  ClusterRank: 3
ATOM   4315 C    LIG     1       7.667   7.718   2.600  1.00  0.00      LIG  
ATOM   4316 C1   LIG     1       9.115   7.338   2.555  1.00  0.00      LIG  
ATOM   4317 C2   LIG     1      10.029   8.546   2.407  1.00  0.00      LIG  
ATOM   4318 C3   LIG     1       7.164   8.721   1.585  1.00  0.00      LIG  
ATOM   4319 C4   LIG     1       5.912   9.342   2.201  1.00  0.00      LIG  
ATOM   4320 C5   LIG     1       6.685   8.015   0.321  1.00  0.00      LIG  
ATOM   4321 C6   LIG     1       8.227   9.824   1.394  1.00  0.00      LIG  
ATOM   4322 C7   LIG     1       7.880  10.891   0.384  1.00  0.00      LIG  
ATOM   4323 C8   LIG     1       8.551  12.183   0.794  1.00  0.00      LIG  
ATOM   4324 C9   LIG     1       9.995  12.045   1.314  1.00  0.00      LIG  
ATOM   4325 C10  LIG     1       9.957  12.243   2.847  1.00  0.00      LIG  
ATOM   4326 C11  LIG     1      10.871  13.171   0.688  1.00  0.00      LIG  
ATOM   4327 C12  LIG     1      10.997  13.115  -0.840  1.00  0.00      LIG  
ATOM   4328 C13  LIG     1      10.403  14.581   1.031  1.00  0.00      LIG  
ATOM   4329 C14  LIG     1      11.569  15.171   1.747  1.00  0.00      LIG  
ATOM   4330 C15  LIG     1      12.672  14.196   1.897  1.00  0.00      LIG  
ATOM   4331 C16  LIG     1      13.954  14.393   2.665  1.00  0.00      LIG  
ATOM   4332 C17  LIG     1      15.088  14.796   1.731  1.00  0.00      LIG  
ATOM   4333 C18  LIG     1      16.465  14.608   2.360  1.00  0.00      LIG  
ATOM   4334 C19  LIG     1      16.748  13.155   2.618  1.00  0.00      LIG  
ATOM   4335 C20  LIG     1      16.751  12.529   3.972  1.00  0.00      LIG  
ATOM   4336 C21  LIG     1      16.498  11.066   4.068  1.00  0.00      LIG  
ATOM   4337 C22  LIG     1      16.524  13.301   5.227  1.00  0.00      LIG  
ATOM   4338 C23  LIG     1      13.837  15.403   3.794  1.00  0.00      LIG  
ATOM   4339 C24  LIG     1      12.238  13.093   1.272  1.00  0.00      LIG  
ATOM   4340 C25  LIG     1      12.935  11.777   1.145  1.00  0.00      LIG  
ATOM   4341 C26  LIG     1      12.059  10.593   1.564  1.00  0.00      LIG  
ATOM   4342 C27  LIG     1      10.621  10.663   0.984  1.00  0.00      LIG  
ATOM   4343 C28  LIG     1       9.698   9.407   1.194  1.00  0.00      LIG  
ATOM   4344 C29  LIG     1       9.919   8.557  -0.066  1.00  0.00      LIG  
ATOM   4345 O    LIG     1       6.885   7.048   3.263  1.00  0.00      LIG  
ATOM   4346 O1   LIG     1      11.583  16.326   2.145  1.00  0.00      LIG  
ATOM   4347 O2   LIG     1      17.416  15.096   1.421  1.00  0.00      LIG  
ATOM   4348 O3   LIG     1      12.753   9.433   1.117  1.00  0.00      LIG  
ATOM   4349 O4   LIG     1      17.989  12.874   3.312  1.00  0.00      LIG  
ATOM   4350 H    LIG     1       9.257   6.617   1.747  1.00  0.00      LIG  
ATOM   4351 H1   LIG     1       9.351   6.830   3.494  1.00  0.00      LIG  
ATOM   4352 H2   LIG     1      11.047   8.162   2.341  1.00  0.00      LIG  
ATOM   4353 H3   LIG     1       9.964   9.160   3.309  1.00  0.00      LIG  
ATOM   4354 H4   LIG     1       6.142   9.846   3.144  1.00  0.00      LIG  
ATOM   4355 H5   LIG     1       5.149   8.586   2.411  1.00  0.00      LIG  
ATOM   4356 H6   LIG     1       5.454  10.071   1.530  1.00  0.00      LIG  
ATOM   4357 H7   LIG     1       5.805   7.406   0.544  1.00  0.00      LIG  
ATOM   4358 H8   LIG     1       7.428   7.334  -0.094  1.00  0.00      LIG  
ATOM   4359 H9   LIG     1       6.398   8.733  -0.450  1.00  0.00      LIG  
ATOM   4360 H10  LIG     1       8.189  10.322   2.363  1.00  0.00      LIG  
ATOM   4361 H11  LIG     1       6.805  11.069   0.330  1.00  0.00      LIG  
ATOM   4362 H12  LIG     1       8.196  10.603  -0.621  1.00  0.00      LIG  
ATOM   4363 H13  LIG     1       7.941  12.638   1.579  1.00  0.00      LIG  
ATOM   4364 H14  LIG     1       8.477  12.871  -0.049  1.00  0.00      LIG  
ATOM   4365 H15  LIG     1       9.352  13.110   3.121  1.00  0.00      LIG  
ATOM   4366 H16  LIG     1      10.937  12.388   3.304  1.00  0.00      LIG  
ATOM   4367 H17  LIG     1       9.527  11.381   3.356  1.00  0.00      LIG  
ATOM   4368 H18  LIG     1      11.480  12.203  -1.201  1.00  0.00      LIG  
ATOM   4369 H19  LIG     1      11.595  13.955  -1.206  1.00  0.00      LIG  
ATOM   4370 H20  LIG     1      10.023  13.183  -1.326  1.00  0.00      LIG  
ATOM   4371 H21  LIG     1       9.525  14.618   1.679  1.00  0.00      LIG  
ATOM   4372 H22  LIG     1      10.213  15.172   0.130  1.00  0.00      LIG  
ATOM   4373 H23  LIG     1      14.203  13.435   3.130  1.00  0.00      LIG  
ATOM   4374 H24  LIG     1      14.963  15.841   1.429  1.00  0.00      LIG  
ATOM   4375 H25  LIG     1      15.045  14.214   0.803  1.00  0.00      LIG  
ATOM   4376 H26  LIG     1      16.570  15.212   3.262  1.00  0.00      LIG  
ATOM   4377 H27  LIG     1      16.509  12.535   1.763  1.00  0.00      LIG  
ATOM   4378 H28  LIG     1      16.752  10.551   3.136  1.00  0.00      LIG  
ATOM   4379 H29  LIG     1      15.443  10.882   4.285  1.00  0.00      LIG  
ATOM   4380 H30  LIG     1      17.096  10.632   4.874  1.00  0.00      LIG  
ATOM   4381 H31  LIG     1      15.456  13.337   5.455  1.00  0.00      LIG  
ATOM   4382 H32  LIG     1      16.902  14.324   5.163  1.00  0.00      LIG  
ATOM   4383 H33  LIG     1      17.031  12.811   6.062  1.00  0.00      LIG  
ATOM   4384 H34  LIG     1      13.780  16.421   3.399  1.00  0.00      LIG  
ATOM   4385 H35  LIG     1      14.702  15.359   4.458  1.00  0.00      LIG  
ATOM   4386 H36  LIG     1      12.943  15.219   4.395  1.00  0.00      LIG  
ATOM   4387 H37  LIG     1      13.867  11.756   1.719  1.00  0.00      LIG  
ATOM   4388 H38  LIG     1      13.245  11.650   0.104  1.00  0.00      LIG  
ATOM   4389 H39  LIG     1      12.028  10.547   2.655  1.00  0.00      LIG  
ATOM   4390 H40  LIG     1      10.770  10.662  -0.096  1.00  0.00      LIG  
ATOM   4391 H41  LIG     1       9.383   7.611  -0.060  1.00  0.00      LIG  
ATOM   4392 H42  LIG     1      10.974   8.300  -0.176  1.00  0.00      LIG  
ATOM   4393 H43  LIG     1       9.623   9.095  -0.969  1.00  0.00      LIG  
ATOM   4394 H44  LIG     1      17.104  15.974   1.144  1.00  0.00      LIG  
ATOM   4395 H45  LIG     1      12.216   8.670   1.390  1.00  0.00      LIG  
TER
REMARK  Energy: 264.974
REMARK  SimpleFitness: 264.974
REMARK  FullFitness: -713.79364
REMARK  InterFull: -33.4266
REMARK  IntraFull: 302.551
REMARK  solvFull: -1193.67
REMARK  surfFull: 210.752
REMARK  extraFull: 0.0
REMARK  deltaGcompsolvpol: -1193.67
REMARK  deltaGcompsolvnonpol: 210.752
REMARK  deltaGprotsolvpol: -1219.71
REMARK  deltaGprotsolvnonpol: 208.651
REMARK  deltaGligsolvpol: -14.3331
REMARK  deltaGligsolvnonpol: 15.4625
REMARK  deltaGvdw: -33.4266
REMARK  deltaGelec: 0.0
REMARK  deltaG: -5.945326
REMARK  Cluster: 1
REMARK  ClusterRank: 4
ATOM   4315 C    LIG     1       7.738   7.620   2.631  1.00  0.00      LIG  
ATOM   4316 C1   LIG     1       9.196   7.282   2.577  1.00  0.00      LIG  
ATOM   4317 C2   LIG     1      10.074   8.511   2.410  1.00  0.00      LIG  
ATOM   4318 C3   LIG     1       7.198   8.629   1.639  1.00  0.00      LIG  
ATOM   4319 C4   LIG     1       5.967   9.237   2.305  1.00  0.00      LIG  
ATOM   4320 C5   LIG     1       6.684   7.928   0.387  1.00  0.00      LIG  
ATOM   4321 C6   LIG     1       8.236   9.749   1.419  1.00  0.00      LIG  
ATOM   4322 C7   LIG     1       7.855  10.810   0.412  1.00  0.00      LIG  
ATOM   4323 C8   LIG     1       8.504  12.114   0.825  1.00  0.00      LIG  
ATOM   4324 C9   LIG     1       9.964  11.997   1.306  1.00  0.00      LIG  
ATOM   4325 C10  LIG     1       9.960  12.194   2.840  1.00  0.00      LIG  
ATOM   4326 C11  LIG     1      10.809  13.132   0.654  1.00  0.00      LIG  
ATOM   4327 C12  LIG     1      10.893  13.078  -0.876  1.00  0.00      LIG  
ATOM   4328 C13  LIG     1      10.335  14.539   1.010  1.00  0.00      LIG  
ATOM   4329 C14  LIG     1      11.517  15.141   1.689  1.00  0.00      LIG  
ATOM   4330 C15  LIG     1      12.623  14.171   1.826  1.00  0.00      LIG  
ATOM   4331 C16  LIG     1      13.911  14.380   2.580  1.00  0.00      LIG  
ATOM   4332 C17  LIG     1      14.992  14.914   1.652  1.00  0.00      LIG  
ATOM   4333 C18  LIG     1      16.387  14.846   2.267  1.00  0.00      LIG  
ATOM   4334 C19  LIG     1      16.830  13.423   2.462  1.00  0.00      LIG  
ATOM   4335 C20  LIG     1      16.914  12.728   3.781  1.00  0.00      LIG  
ATOM   4336 C21  LIG     1      16.855  11.241   3.797  1.00  0.00      LIG  
ATOM   4337 C22  LIG     1      16.596  13.390   5.076  1.00  0.00      LIG  
ATOM   4338 C23  LIG     1      13.745  15.295   3.782  1.00  0.00      LIG  
ATOM   4339 C24  LIG     1      12.190  13.068   1.206  1.00  0.00      LIG  
ATOM   4340 C25  LIG     1      12.902  11.763   1.065  1.00  0.00      LIG  
ATOM   4341 C26  LIG     1      12.051  10.571   1.507  1.00  0.00      LIG  
ATOM   4342 C27  LIG     1      10.601  10.624   0.959  1.00  0.00      LIG  
ATOM   4343 C28  LIG     1       9.706   9.354   1.195  1.00  0.00      LIG  
ATOM   4344 C29  LIG     1       9.915   8.497  -0.061  1.00  0.00      LIG  
ATOM   4345 O    LIG     1       6.980   6.913   3.280  1.00  0.00      LIG  
ATOM   4346 O1   LIG     1      11.542  16.303   2.074  1.00  0.00      LIG  
ATOM   4347 O2   LIG     1      17.268  15.470   1.341  1.00  0.00      LIG  
ATOM   4348 O3   LIG     1      12.750   9.419   1.049  1.00  0.00      LIG  
ATOM   4349 O4   LIG     1      18.097  13.262   3.149  1.00  0.00      LIG  
ATOM   4350 H    LIG     1       9.353   6.557   1.777  1.00  0.00      LIG  
ATOM   4351 H1   LIG     1       9.455   6.791   3.519  1.00  0.00      LIG  
ATOM   4352 H2   LIG     1      11.100   8.153   2.333  1.00  0.00      LIG  
ATOM   4353 H3   LIG     1      10.007   9.129   3.310  1.00  0.00      LIG  
ATOM   4354 H4   LIG     1       6.228   9.719   3.250  1.00  0.00      LIG  
ATOM   4355 H5   LIG     1       5.210   8.477   2.521  1.00  0.00      LIG  
ATOM   4356 H6   LIG     1       5.492   9.982   1.664  1.00  0.00      LIG  
ATOM   4357 H7   LIG     1       5.864   7.251   0.646  1.00  0.00      LIG  
ATOM   4358 H8   LIG     1       7.444   7.317  -0.097  1.00  0.00      LIG  
ATOM   4359 H9   LIG     1       6.297   8.647  -0.340  1.00  0.00      LIG  
ATOM   4360 H10  LIG     1       8.206  10.251   2.386  1.00  0.00      LIG  
ATOM   4361 H11  LIG     1       6.775  10.964   0.364  1.00  0.00      LIG  
ATOM   4362 H12  LIG     1       8.172  10.536  -0.597  1.00  0.00      LIG  
ATOM   4363 H13  LIG     1       7.906  12.538   1.636  1.00  0.00      LIG  
ATOM   4364 H14  LIG     1       8.393  12.816  -0.001  1.00  0.00      LIG  
ATOM   4365 H15  LIG     1       9.379  13.072   3.129  1.00  0.00      LIG  
ATOM   4366 H16  LIG     1      10.953  12.317   3.276  1.00  0.00      LIG  
ATOM   4367 H17  LIG     1       9.521  11.342   3.357  1.00  0.00      LIG  
ATOM   4368 H18  LIG     1      11.364  12.166  -1.252  1.00  0.00      LIG  
ATOM   4369 H19  LIG     1      11.483  13.917  -1.257  1.00  0.00      LIG  
ATOM   4370 H20  LIG     1       9.906  13.150  -1.333  1.00  0.00      LIG  
ATOM   4371 H21  LIG     1       9.479  14.565   1.688  1.00  0.00      LIG  
ATOM   4372 H22  LIG     1      10.106  15.125   0.115  1.00  0.00      LIG  
ATOM   4373 H23  LIG     1      14.230  13.410   2.967  1.00  0.00      LIG  
ATOM   4374 H24  LIG     1      14.759  15.947   1.373  1.00  0.00      LIG  
ATOM   4375 H25  LIG     1      14.995  14.350   0.712  1.00  0.00      LIG  
ATOM   4376 H26  LIG     1      16.434  15.424   3.192  1.00  0.00      LIG  
ATOM   4377 H27  LIG     1      16.675  12.825   1.573  1.00  0.00      LIG  
ATOM   4378 H28  LIG     1      17.220  10.812   2.859  1.00  0.00      LIG  
ATOM   4379 H29  LIG     1      15.823  10.913   3.948  1.00  0.00      LIG  
ATOM   4380 H30  LIG     1      17.464  10.844   4.615  1.00  0.00      LIG  
ATOM   4381 H31  LIG     1      15.544  13.230   5.327  1.00  0.00      LIG  
ATOM   4382 H32  LIG     1      16.788  14.465   5.050  1.00  0.00      LIG  
ATOM   4383 H33  LIG     1      17.204  12.958   5.875  1.00  0.00      LIG  
ATOM   4384 H34  LIG     1      13.645  16.337   3.469  1.00  0.00      LIG  
ATOM   4385 H35  LIG     1      14.608  15.237   4.446  1.00  0.00      LIG  
ATOM   4386 H36  LIG     1      12.858  15.024   4.361  1.00  0.00      LIG  
ATOM   4387 H37  LIG     1      13.843  11.754   1.622  1.00  0.00      LIG  
ATOM   4388 H38  LIG     1      13.193  11.638   0.018  1.00  0.00      LIG  
ATOM   4389 H39  LIG     1      12.044  10.528   2.598  1.00  0.00      LIG  
ATOM   4390 H40  LIG     1      10.722  10.622  -0.124  1.00  0.00      LIG  
ATOM   4391 H41  LIG     1       9.405   7.537  -0.028  1.00  0.00      LIG  
ATOM   4392 H42  LIG     1      10.972   8.268  -0.202  1.00  0.00      LIG  
ATOM   4393 H43  LIG     1       9.574   9.016  -0.960  1.00  0.00      LIG  
ATOM   4394 H44  LIG     1      16.813  16.266   1.018  1.00  0.00      LIG  
ATOM   4395 H45  LIG     1      12.234   8.651   1.347  1.00  0.00      LIG  
TER
REMARK  Energy: 265.219
REMARK  SimpleFitness: 265.219
REMARK  FullFitness: -713.4876
REMARK  InterFull: -33.4357
REMARK  IntraFull: 302.661
REMARK  solvFull: -1193.45
REMARK  surfFull: 210.737
REMARK  extraFull: 0.0
REMARK  deltaGcompsolvpol: -1193.45
REMARK  deltaGcompsolvnonpol: 210.737
REMARK  deltaGprotsolvpol: -1219.71
REMARK  deltaGprotsolvnonpol: 208.651
REMARK  deltaGligsolvpol: -14.3635
REMARK  deltaGligsolvnonpol: 15.4379
REMARK  deltaGvdw: -33.4357
REMARK  deltaGelec: 0.0
REMARK  deltaG: -5.9299483
REMARK  Cluster: 1
REMARK  ClusterRank: 5
ATOM   4315 C    LIG     1       7.697   7.682   2.602  1.00  0.00      LIG  
ATOM   4316 C1   LIG     1       9.146   7.312   2.524  1.00  0.00      LIG  
ATOM   4317 C2   LIG     1      10.046   8.528   2.376  1.00  0.00      LIG  
ATOM   4318 C3   LIG     1       7.167   8.695   1.609  1.00  0.00      LIG  
ATOM   4319 C4   LIG     1       5.926   9.300   2.260  1.00  0.00      LIG  
ATOM   4320 C5   LIG     1       6.671   8.004   0.344  1.00  0.00      LIG  
ATOM   4321 C6   LIG     1       8.217   9.808   1.414  1.00  0.00      LIG  
ATOM   4322 C7   LIG     1       7.847  10.892   0.428  1.00  0.00      LIG  
ATOM   4323 C8   LIG     1       8.514  12.178   0.864  1.00  0.00      LIG  
ATOM   4324 C9   LIG     1       9.972  12.036   1.342  1.00  0.00      LIG  
ATOM   4325 C10  LIG     1       9.971  12.208   2.878  1.00  0.00      LIG  
ATOM   4326 C11  LIG     1      10.827  13.173   0.711  1.00  0.00      LIG  
ATOM   4327 C12  LIG     1      10.917  13.139  -0.820  1.00  0.00      LIG  
ATOM   4328 C13  LIG     1      10.360  14.578   1.081  1.00  0.00      LIG  
ATOM   4329 C14  LIG     1      11.559  15.178   1.731  1.00  0.00      LIG  
ATOM   4330 C15  LIG     1      12.658  14.200   1.866  1.00  0.00      LIG  
ATOM   4331 C16  LIG     1      13.961  14.427   2.587  1.00  0.00      LIG  
ATOM   4332 C17  LIG     1      14.994  15.021   1.638  1.00  0.00      LIG  
ATOM   4333 C18  LIG     1      16.406  15.026   2.216  1.00  0.00      LIG  
ATOM   4334 C19  LIG     1      16.895  13.626   2.459  1.00  0.00      LIG  
ATOM   4335 C20  LIG     1      17.149  13.057   3.815  1.00  0.00      LIG  
ATOM   4336 C21  LIG     1      17.081  11.580   3.978  1.00  0.00      LIG  
ATOM   4337 C22  LIG     1      17.017  13.842   5.075  1.00  0.00      LIG  
ATOM   4338 C23  LIG     1      13.800  15.311   3.812  1.00  0.00      LIG  
ATOM   4339 C24  LIG     1      12.209  13.093   1.260  1.00  0.00      LIG  
ATOM   4340 C25  LIG     1      12.910  11.782   1.112  1.00  0.00      LIG  
ATOM   4341 C26  LIG     1      12.044  10.585   1.517  1.00  0.00      LIG  
ATOM   4342 C27  LIG     1      10.595  10.664   0.970  1.00  0.00      LIG  
ATOM   4343 C28  LIG     1       9.684   9.401   1.180  1.00  0.00      LIG  
ATOM   4344 C29  LIG     1       9.880   8.570  -0.097  1.00  0.00      LIG  
ATOM   4345 O    LIG     1       6.935   7.002   3.275  1.00  0.00      LIG  
ATOM   4346 O1   LIG     1      11.598  16.340   2.107  1.00  0.00      LIG  
ATOM   4347 O2   LIG     1      17.241  15.646   1.245  1.00  0.00      LIG  
ATOM   4348 O3   LIG     1      12.733   9.440   1.027  1.00  0.00      LIG  
ATOM   4349 O4   LIG     1      18.241  13.510   2.985  1.00  0.00      LIG  
ATOM   4350 H    LIG     1       9.279   6.603   1.705  1.00  0.00      LIG  
ATOM   4351 H1   LIG     1       9.404   6.793   3.451  1.00  0.00      LIG  
ATOM   4352 H2   LIG     1      11.067   8.156   2.290  1.00  0.00      LIG  
ATOM   4353 H3   LIG     1       9.991   9.130   3.288  1.00  0.00      LIG  
ATOM   4354 H4   LIG     1       6.175   9.792   3.203  1.00  0.00      LIG  
ATOM   4355 H5   LIG     1       5.171   8.538   2.476  1.00  0.00      LIG  
ATOM   4356 H6   LIG     1       5.452  10.036   1.608  1.00  0.00      LIG  
ATOM   4357 H7   LIG     1       5.782   7.407   0.567  1.00  0.00      LIG  
ATOM   4358 H8   LIG     1       7.404   7.315  -0.076  1.00  0.00      LIG  
ATOM   4359 H9   LIG     1       6.393   8.731  -0.422  1.00  0.00      LIG  
ATOM   4360 H10  LIG     1       8.194  10.291   2.391  1.00  0.00      LIG  
ATOM   4361 H11  LIG     1       6.770  11.061   0.387  1.00  0.00      LIG  
ATOM   4362 H12  LIG     1       8.159  10.634  -0.586  1.00  0.00      LIG  
ATOM   4363 H13  LIG     1       7.920  12.595   1.682  1.00  0.00      LIG  
ATOM   4364 H14  LIG     1       8.409  12.898   0.052  1.00  0.00      LIG  
ATOM   4365 H15  LIG     1       9.388  13.080   3.180  1.00  0.00      LIG  
ATOM   4366 H16  LIG     1      10.964  12.327   3.315  1.00  0.00      LIG  
ATOM   4367 H17  LIG     1       9.534  11.346   3.381  1.00  0.00      LIG  
ATOM   4368 H18  LIG     1      11.400  12.238  -1.205  1.00  0.00      LIG  
ATOM   4369 H19  LIG     1      11.498  13.991  -1.188  1.00  0.00      LIG  
ATOM   4370 H20  LIG     1       9.929  13.205  -1.278  1.00  0.00      LIG  
ATOM   4371 H21  LIG     1       9.522  14.605   1.781  1.00  0.00      LIG  
ATOM   4372 H22  LIG     1      10.110  15.166   0.194  1.00  0.00      LIG  
ATOM   4373 H23  LIG     1      14.322  13.459   2.942  1.00  0.00      LIG  
ATOM   4374 H24  LIG     1      14.707  16.043   1.370  1.00  0.00      LIG  
ATOM   4375 H25  LIG     1      15.003  14.461   0.697  1.00  0.00      LIG  
ATOM   4376 H26  LIG     1      16.454  15.642   3.116  1.00  0.00      LIG  
ATOM   4377 H27  LIG     1      16.625  12.954   1.655  1.00  0.00      LIG  
ATOM   4378 H28  LIG     1      17.231  11.061   3.027  1.00  0.00      LIG  
ATOM   4379 H29  LIG     1      16.104  11.293   4.376  1.00  0.00      LIG  
ATOM   4380 H30  LIG     1      17.850  11.243   4.678  1.00  0.00      LIG  
ATOM   4381 H31  LIG     1      16.003  13.747   5.473  1.00  0.00      LIG  
ATOM   4382 H32  LIG     1      17.237  14.903   4.930  1.00  0.00      LIG  
ATOM   4383 H33  LIG     1      17.712  13.458   5.827  1.00  0.00      LIG  
ATOM   4384 H34  LIG     1      13.688  16.359   3.523  1.00  0.00      LIG  
ATOM   4385 H35  LIG     1      14.671  15.244   4.464  1.00  0.00      LIG  
ATOM   4386 H36  LIG     1      12.921  15.021   4.393  1.00  0.00      LIG  
ATOM   4387 H37  LIG     1      13.842  11.756   1.684  1.00  0.00      LIG  
ATOM   4388 H38  LIG     1      13.217  11.671   0.068  1.00  0.00      LIG  
ATOM   4389 H39  LIG     1      12.035  10.510   2.607  1.00  0.00      LIG  
ATOM   4390 H40  LIG     1      10.719  10.680  -0.112  1.00  0.00      LIG  
ATOM   4391 H41  LIG     1       9.365   7.613  -0.083  1.00  0.00      LIG  
ATOM   4392 H42  LIG     1      10.935   8.338  -0.251  1.00  0.00      LIG  
ATOM   4393 H43  LIG     1       9.537   9.111  -0.982  1.00  0.00      LIG  
ATOM   4394 H44  LIG     1      16.794  16.467   0.980  1.00  0.00      LIG  
ATOM   4395 H45  LIG     1      12.195   8.669   1.274  1.00  0.00      LIG  
TER
REMARK  Energy: 265.219
REMARK  SimpleFitness: 265.219
REMARK  FullFitness: -713.4876
REMARK  InterFull: -33.4357
REMARK  IntraFull: 302.661
REMARK  solvFull: -1193.45
REMARK  surfFull: 210.737
REMARK  extraFull: 0.0
REMARK  deltaGcompsolvpol: -1193.45
REMARK  deltaGcompsolvnonpol: 210.737
REMARK  deltaGprotsolvpol: -1219.71
REMARK  deltaGprotsolvnonpol: 208.651
REMARK  deltaGligsolvpol: -14.3635
REMARK  deltaGligsolvnonpol: 15.4379
REMARK  deltaGvdw: -33.4357
REMARK  deltaGelec: 0.0
REMARK  deltaG: -5.9299483
REMARK  Cluster: 1
REMARK  ClusterRank: 6
ATOM   4315 C    LIG     1       7.697   7.682   2.602  1.00  0.00      LIG  
ATOM   4316 C1   LIG     1       9.146   7.312   2.524  1.00  0.00      LIG  
ATOM   4317 C2   LIG     1      10.046   8.528   2.376  1.00  0.00      LIG  
ATOM   4318 C3   LIG     1       7.167   8.695   1.609  1.00  0.00      LIG  
ATOM   4319 C4   LIG     1       5.926   9.300   2.260  1.00  0.00      LIG  
ATOM   4320 C5   LIG     1       6.671   8.004   0.344  1.00  0.00      LIG  
ATOM   4321 C6   LIG     1       8.217   9.808   1.414  1.00  0.00      LIG  
ATOM   4322 C7   LIG     1       7.847  10.892   0.428  1.00  0.00      LIG  
ATOM   4323 C8   LIG     1       8.514  12.178   0.864  1.00  0.00      LIG  
ATOM   4324 C9   LIG     1       9.972  12.036   1.342  1.00  0.00      LIG  
ATOM   4325 C10  LIG     1       9.971  12.208   2.878  1.00  0.00      LIG  
ATOM   4326 C11  LIG     1      10.827  13.173   0.711  1.00  0.00      LIG  
ATOM   4327 C12  LIG     1      10.917  13.139  -0.820  1.00  0.00      LIG  
ATOM   4328 C13  LIG     1      10.360  14.578   1.081  1.00  0.00      LIG  
ATOM   4329 C14  LIG     1      11.559  15.178   1.731  1.00  0.00      LIG  
ATOM   4330 C15  LIG     1      12.658  14.200   1.866  1.00  0.00      LIG  
ATOM   4331 C16  LIG     1      13.961  14.427   2.587  1.00  0.00      LIG  
ATOM   4332 C17  LIG     1      14.994  15.021   1.638  1.00  0.00      LIG  
ATOM   4333 C18  LIG     1      16.406  15.026   2.216  1.00  0.00      LIG  
ATOM   4334 C19  LIG     1      16.895  13.626   2.459  1.00  0.00      LIG  
ATOM   4335 C20  LIG     1      17.149  13.057   3.815  1.00  0.00      LIG  
ATOM   4336 C21  LIG     1      17.081  11.580   3.978  1.00  0.00      LIG  
ATOM   4337 C22  LIG     1      17.017  13.842   5.075  1.00  0.00      LIG  
ATOM   4338 C23  LIG     1      13.800  15.311   3.812  1.00  0.00      LIG  
ATOM   4339 C24  LIG     1      12.209  13.093   1.260  1.00  0.00      LIG  
ATOM   4340 C25  LIG     1      12.910  11.782   1.112  1.00  0.00      LIG  
ATOM   4341 C26  LIG     1      12.044  10.585   1.517  1.00  0.00      LIG  
ATOM   4342 C27  LIG     1      10.595  10.664   0.970  1.00  0.00      LIG  
ATOM   4343 C28  LIG     1       9.684   9.401   1.180  1.00  0.00      LIG  
ATOM   4344 C29  LIG     1       9.880   8.570  -0.097  1.00  0.00      LIG  
ATOM   4345 O    LIG     1       6.935   7.002   3.275  1.00  0.00      LIG  
ATOM   4346 O1   LIG     1      11.598  16.340   2.107  1.00  0.00      LIG  
ATOM   4347 O2   LIG     1      17.241  15.646   1.245  1.00  0.00      LIG  
ATOM   4348 O3   LIG     1      12.733   9.440   1.027  1.00  0.00      LIG  
ATOM   4349 O4   LIG     1      18.241  13.510   2.985  1.00  0.00      LIG  
ATOM   4350 H    LIG     1       9.279   6.603   1.705  1.00  0.00      LIG  
ATOM   4351 H1   LIG     1       9.404   6.793   3.451  1.00  0.00      LIG  
ATOM   4352 H2   LIG     1      11.067   8.156   2.290  1.00  0.00      LIG  
ATOM   4353 H3   LIG     1       9.991   9.130   3.288  1.00  0.00      LIG  
ATOM   4354 H4   LIG     1       6.175   9.792   3.203  1.00  0.00      LIG  
ATOM   4355 H5   LIG     1       5.171   8.538   2.476  1.00  0.00      LIG  
ATOM   4356 H6   LIG     1       5.452  10.036   1.608  1.00  0.00      LIG  
ATOM   4357 H7   LIG     1       5.782   7.407   0.567  1.00  0.00      LIG  
ATOM   4358 H8   LIG     1       7.404   7.315  -0.076  1.00  0.00      LIG  
ATOM   4359 H9   LIG     1       6.393   8.731  -0.422  1.00  0.00      LIG  
ATOM   4360 H10  LIG     1       8.194  10.291   2.391  1.00  0.00      LIG  
ATOM   4361 H11  LIG     1       6.770  11.061   0.387  1.00  0.00      LIG  
ATOM   4362 H12  LIG     1       8.159  10.634  -0.586  1.00  0.00      LIG  
ATOM   4363 H13  LIG     1       7.920  12.595   1.682  1.00  0.00      LIG  
ATOM   4364 H14  LIG     1       8.409  12.898   0.052  1.00  0.00      LIG  
ATOM   4365 H15  LIG     1       9.388  13.080   3.180  1.00  0.00      LIG  
ATOM   4366 H16  LIG     1      10.964  12.327   3.315  1.00  0.00      LIG  
ATOM   4367 H17  LIG     1       9.534  11.346   3.381  1.00  0.00      LIG  
ATOM   4368 H18  LIG     1      11.400  12.238  -1.205  1.00  0.00      LIG  
ATOM   4369 H19  LIG     1      11.498  13.991  -1.188  1.00  0.00      LIG  
ATOM   4370 H20  LIG     1       9.929  13.205  -1.278  1.00  0.00      LIG  
ATOM   4371 H21  LIG     1       9.522  14.605   1.781  1.00  0.00      LIG  
ATOM   4372 H22  LIG     1      10.110  15.166   0.194  1.00  0.00      LIG  
ATOM   4373 H23  LIG     1      14.322  13.459   2.942  1.00  0.00      LIG  
ATOM   4374 H24  LIG     1      14.707  16.043   1.370  1.00  0.00      LIG  
ATOM   4375 H25  LIG     1      15.003  14.461   0.697  1.00  0.00      LIG  
ATOM   4376 H26  LIG     1      16.454  15.642   3.116  1.00  0.00      LIG  
ATOM   4377 H27  LIG     1      16.625  12.954   1.655  1.00  0.00      LIG  
ATOM   4378 H28  LIG     1      17.231  11.061   3.027  1.00  0.00      LIG  
ATOM   4379 H29  LIG     1      16.104  11.293   4.376  1.00  0.00      LIG  
ATOM   4380 H30  LIG     1      17.850  11.243   4.678  1.00  0.00      LIG  
ATOM   4381 H31  LIG     1      16.003  13.747   5.473  1.00  0.00      LIG  
ATOM   4382 H32  LIG     1      17.237  14.903   4.930  1.00  0.00      LIG  
ATOM   4383 H33  LIG     1      17.712  13.458   5.827  1.00  0.00      LIG  
ATOM   4384 H34  LIG     1      13.688  16.359   3.523  1.00  0.00      LIG  
ATOM   4385 H35  LIG     1      14.671  15.244   4.464  1.00  0.00      LIG  
ATOM   4386 H36  LIG     1      12.921  15.021   4.393  1.00  0.00      LIG  
ATOM   4387 H37  LIG     1      13.842  11.756   1.684  1.00  0.00      LIG  
ATOM   4388 H38  LIG     1      13.217  11.671   0.068  1.00  0.00      LIG  
ATOM   4389 H39  LIG     1      12.035  10.510   2.607  1.00  0.00      LIG  
ATOM   4390 H40  LIG     1      10.719  10.680  -0.112  1.00  0.00      LIG  
ATOM   4391 H41  LIG     1       9.365   7.613  -0.083  1.00  0.00      LIG  
ATOM   4392 H42  LIG     1      10.935   8.338  -0.251  1.00  0.00      LIG  
ATOM   4393 H43  LIG     1       9.537   9.111  -0.982  1.00  0.00      LIG  
ATOM   4394 H44  LIG     1      16.794  16.467   0.980  1.00  0.00      LIG  
ATOM   4395 H45  LIG     1      12.195   8.669   1.274  1.00  0.00      LIG  
TER
REMARK  Energy: 265.219
REMARK  SimpleFitness: 265.219
REMARK  FullFitness: -713.4876
REMARK  InterFull: -33.4357
REMARK  IntraFull: 302.661
REMARK  solvFull: -1193.45
REMARK  surfFull: 210.737
REMARK  extraFull: 0.0
REMARK  deltaGcompsolvpol: -1193.45
REMARK  deltaGcompsolvnonpol: 210.737
REMARK  deltaGprotsolvpol: -1219.71
REMARK  deltaGprotsolvnonpol: 208.651
REMARK  deltaGligsolvpol: -14.3635
REMARK  deltaGligsolvnonpol: 15.4379
REMARK  deltaGvdw: -33.4357
REMARK  deltaGelec: 0.0
REMARK  deltaG: -5.9299483
REMARK  Cluster: 1
REMARK  ClusterRank: 7
ATOM   4315 C    LIG     1       7.697   7.682   2.602  1.00  0.00      LIG  
ATOM   4316 C1   LIG     1       9.146   7.312   2.524  1.00  0.00      LIG  
ATOM   4317 C2   LIG     1      10.046   8.528   2.376  1.00  0.00      LIG  
ATOM   4318 C3   LIG     1       7.167   8.695   1.609  1.00  0.00      LIG  
ATOM   4319 C4   LIG     1       5.926   9.300   2.260  1.00  0.00      LIG  
ATOM   4320 C5   LIG     1       6.671   8.004   0.344  1.00  0.00      LIG  
ATOM   4321 C6   LIG     1       8.217   9.808   1.414  1.00  0.00      LIG  
ATOM   4322 C7   LIG     1       7.847  10.892   0.428  1.00  0.00      LIG  
ATOM   4323 C8   LIG     1       8.514  12.178   0.864  1.00  0.00      LIG  
ATOM   4324 C9   LIG     1       9.972  12.036   1.342  1.00  0.00      LIG  
ATOM   4325 C10  LIG     1       9.971  12.208   2.878  1.00  0.00      LIG  
ATOM   4326 C11  LIG     1      10.827  13.173   0.711  1.00  0.00      LIG  
ATOM   4327 C12  LIG     1      10.917  13.139  -0.820  1.00  0.00      LIG  
ATOM   4328 C13  LIG     1      10.360  14.578   1.081  1.00  0.00      LIG  
ATOM   4329 C14  LIG     1      11.559  15.178   1.731  1.00  0.00      LIG  
ATOM   4330 C15  LIG     1      12.658  14.200   1.866  1.00  0.00      LIG  
ATOM   4331 C16  LIG     1      13.961  14.427   2.587  1.00  0.00      LIG  
ATOM   4332 C17  LIG     1      14.994  15.021   1.638  1.00  0.00      LIG  
ATOM   4333 C18  LIG     1      16.406  15.026   2.216  1.00  0.00      LIG  
ATOM   4334 C19  LIG     1      16.895  13.626   2.459  1.00  0.00      LIG  
ATOM   4335 C20  LIG     1      17.149  13.057   3.815  1.00  0.00      LIG  
ATOM   4336 C21  LIG     1      17.081  11.580   3.978  1.00  0.00      LIG  
ATOM   4337 C22  LIG     1      17.017  13.842   5.075  1.00  0.00      LIG  
ATOM   4338 C23  LIG     1      13.800  15.311   3.812  1.00  0.00      LIG  
ATOM   4339 C24  LIG     1      12.209  13.093   1.260  1.00  0.00      LIG  
ATOM   4340 C25  LIG     1      12.910  11.782   1.112  1.00  0.00      LIG  
ATOM   4341 C26  LIG     1      12.044  10.585   1.517  1.00  0.00      LIG  
ATOM   4342 C27  LIG     1      10.595  10.664   0.970  1.00  0.00      LIG  
ATOM   4343 C28  LIG     1       9.684   9.401   1.180  1.00  0.00      LIG  
ATOM   4344 C29  LIG     1       9.880   8.570  -0.097  1.00  0.00      LIG  
ATOM   4345 O    LIG     1       6.935   7.002   3.275  1.00  0.00      LIG  
ATOM   4346 O1   LIG     1      11.598  16.340   2.107  1.00  0.00      LIG  
ATOM   4347 O2   LIG     1      17.241  15.646   1.245  1.00  0.00      LIG  
ATOM   4348 O3   LIG     1      12.733   9.440   1.027  1.00  0.00      LIG  
ATOM   4349 O4   LIG     1      18.241  13.510   2.985  1.00  0.00      LIG  
ATOM   4350 H    LIG     1       9.279   6.603   1.705  1.00  0.00      LIG  
ATOM   4351 H1   LIG     1       9.404   6.793   3.451  1.00  0.00      LIG  
ATOM   4352 H2   LIG     1      11.067   8.156   2.290  1.00  0.00      LIG  
ATOM   4353 H3   LIG     1       9.991   9.130   3.288  1.00  0.00      LIG  
ATOM   4354 H4   LIG     1       6.175   9.792   3.203  1.00  0.00      LIG  
ATOM   4355 H5   LIG     1       5.171   8.538   2.476  1.00  0.00      LIG  
ATOM   4356 H6   LIG     1       5.452  10.036   1.608  1.00  0.00      LIG  
ATOM   4357 H7   LIG     1       5.782   7.407   0.567  1.00  0.00      LIG  
ATOM   4358 H8   LIG     1       7.404   7.315  -0.076  1.00  0.00      LIG  
ATOM   4359 H9   LIG     1       6.393   8.731  -0.422  1.00  0.00      LIG  
ATOM   4360 H10  LIG     1       8.194  10.291   2.391  1.00  0.00      LIG  
ATOM   4361 H11  LIG     1       6.770  11.061   0.387  1.00  0.00      LIG  
ATOM   4362 H12  LIG     1       8.159  10.634  -0.586  1.00  0.00      LIG  
ATOM   4363 H13  LIG     1       7.920  12.595   1.682  1.00  0.00      LIG  
ATOM   4364 H14  LIG     1       8.409  12.898   0.052  1.00  0.00      LIG  
ATOM   4365 H15  LIG     1       9.388  13.080   3.180  1.00  0.00      LIG  
ATOM   4366 H16  LIG     1      10.964  12.327   3.315  1.00  0.00      LIG  
ATOM   4367 H17  LIG     1       9.534  11.346   3.381  1.00  0.00      LIG  
ATOM   4368 H18  LIG     1      11.400  12.238  -1.205  1.00  0.00      LIG  
ATOM   4369 H19  LIG     1      11.498  13.991  -1.188  1.00  0.00      LIG  
ATOM   4370 H20  LIG     1       9.929  13.205  -1.278  1.00  0.00      LIG  
ATOM   4371 H21  LIG     1       9.522  14.605   1.781  1.00  0.00      LIG  
ATOM   4372 H22  LIG     1      10.110  15.166   0.194  1.00  0.00      LIG  
ATOM   4373 H23  LIG     1      14.322  13.459   2.942  1.00  0.00      LIG  
ATOM   4374 H24  LIG     1      14.707  16.043   1.370  1.00  0.00      LIG  
ATOM   4375 H25  LIG     1      15.003  14.461   0.697  1.00  0.00      LIG  
ATOM   4376 H26  LIG     1      16.454  15.642   3.116  1.00  0.00      LIG  
ATOM   4377 H27  LIG     1      16.625  12.954   1.655  1.00  0.00      LIG  
ATOM   4378 H28  LIG     1      17.231  11.061   3.027  1.00  0.00      LIG  
ATOM   4379 H29  LIG     1      16.104  11.293   4.376  1.00  0.00      LIG  
ATOM   4380 H30  LIG     1      17.850  11.243   4.678  1.00  0.00      LIG  
ATOM   4381 H31  LIG     1      16.003  13.747   5.473  1.00  0.00      LIG  
ATOM   4382 H32  LIG     1      17.237  14.903   4.930  1.00  0.00      LIG  
ATOM   4383 H33  LIG     1      17.712  13.458   5.827  1.00  0.00      LIG  
ATOM   4384 H34  LIG     1      13.688  16.359   3.523  1.00  0.00      LIG  
ATOM   4385 H35  LIG     1      14.671  15.244   4.464  1.00  0.00      LIG  
ATOM   4386 H36  LIG     1      12.921  15.021   4.393  1.00  0.00      LIG  
ATOM   4387 H37  LIG     1      13.842  11.756   1.684  1.00  0.00      LIG  
ATOM   4388 H38  LIG     1      13.217  11.671   0.068  1.00  0.00      LIG  
ATOM   4389 H39  LIG     1      12.035  10.510   2.607  1.00  0.00      LIG  
ATOM   4390 H40  LIG     1      10.719  10.680  -0.112  1.00  0.00      LIG  
ATOM   4391 H41  LIG     1       9.365   7.613  -0.083  1.00  0.00      LIG  
ATOM   4392 H42  LIG     1      10.935   8.338  -0.251  1.00  0.00      LIG  
ATOM   4393 H43  LIG     1       9.537   9.111  -0.982  1.00  0.00      LIG  
ATOM   4394 H44  LIG     1      16.794  16.467   0.980  1.00  0.00      LIG  
ATOM   4395 H45  LIG     1      12.195   8.669   1.274  1.00  0.00      LIG  
TER
REMARK  Energy: 266.01
REMARK  SimpleFitness: 266.01
REMARK  FullFitness: -713.1229
REMARK  InterFull: -26.0159
REMARK  IntraFull: 296.248
REMARK  solvFull: -1196.98
REMARK  surfFull: 213.625
REMARK  extraFull: 0.0
REMARK  deltaGcompsolvpol: -1196.98
REMARK  deltaGcompsolvnonpol: 213.625
REMARK  deltaGprotsolvpol: -1219.71
REMARK  deltaGprotsolvnonpol: 208.651
REMARK  deltaGligsolvpol: -13.1921
REMARK  deltaGligsolvnonpol: 15.5237
REMARK  deltaGvdw: -26.0159
REMARK  deltaGelec: 0.0
REMARK  deltaG: -5.2506747
REMARK  Cluster: 2
REMARK  ClusterRank: 0
ATOM   4315 C    LIG     1      14.924   8.751  -3.358  1.00  0.00      LIG  
ATOM   4316 C1   LIG     1      14.470  10.098  -3.841  1.00  0.00      LIG  
ATOM   4317 C2   LIG     1      13.575  10.825  -2.848  1.00  0.00      LIG  
ATOM   4318 C3   LIG     1      13.923   7.857  -2.654  1.00  0.00      LIG  
ATOM   4319 C4   LIG     1      14.744   6.970  -1.720  1.00  0.00      LIG  
ATOM   4320 C5   LIG     1      13.262   6.908  -3.647  1.00  0.00      LIG  
ATOM   4321 C6   LIG     1      12.978   8.719  -1.794  1.00  0.00      LIG  
ATOM   4322 C7   LIG     1      11.895   7.972  -1.048  1.00  0.00      LIG  
ATOM   4323 C8   LIG     1      11.597   8.725   0.232  1.00  0.00      LIG  
ATOM   4324 C9   LIG     1      11.502  10.255   0.078  1.00  0.00      LIG  
ATOM   4325 C10  LIG     1      12.778  10.852   0.715  1.00  0.00      LIG  
ATOM   4326 C11  LIG     1      10.260  10.781   0.858  1.00  0.00      LIG  
ATOM   4327 C12  LIG     1       8.916  10.200   0.395  1.00  0.00      LIG  
ATOM   4328 C13  LIG     1      10.323  10.539   2.362  1.00  0.00      LIG  
ATOM   4329 C14  LIG     1      10.270  11.913   2.930  1.00  0.00      LIG  
ATOM   4330 C15  LIG     1      10.164  12.946   1.890  1.00  0.00      LIG  
ATOM   4331 C16  LIG     1      10.030  14.406   2.236  1.00  0.00      LIG  
ATOM   4332 C17  LIG     1      11.190  15.268   1.748  1.00  0.00      LIG  
ATOM   4333 C18  LIG     1      12.532  14.863   2.343  1.00  0.00      LIG  
ATOM   4334 C19  LIG     1      13.587  15.847   1.948  1.00  0.00      LIG  
ATOM   4335 C20  LIG     1      14.378  15.735   0.695  1.00  0.00      LIG  
ATOM   4336 C21  LIG     1      14.978  16.973   0.128  1.00  0.00      LIG  
ATOM   4337 C22  LIG     1      14.184  14.611  -0.261  1.00  0.00      LIG  
ATOM   4338 C23  LIG     1       8.735  14.980   1.691  1.00  0.00      LIG  
ATOM   4339 C24  LIG     1      10.186  12.267   0.734  1.00  0.00      LIG  
ATOM   4340 C25  LIG     1      10.165  12.801  -0.656  1.00  0.00      LIG  
ATOM   4341 C26  LIG     1      11.296  12.230  -1.508  1.00  0.00      LIG  
ATOM   4342 C27  LIG     1      11.393  10.688  -1.412  1.00  0.00      LIG  
ATOM   4343 C28  LIG     1      12.371   9.987  -2.419  1.00  0.00      LIG  
ATOM   4344 C29  LIG     1      11.514   9.682  -3.656  1.00  0.00      LIG  
ATOM   4345 O    LIG     1      15.979   8.293  -3.773  1.00  0.00      LIG  
ATOM   4346 O1   LIG     1      10.307  12.160   4.125  1.00  0.00      LIG  
ATOM   4347 O2   LIG     1      12.423  14.875   3.759  1.00  0.00      LIG  
ATOM   4348 O3   LIG     1      11.025  12.672  -2.834  1.00  0.00      LIG  
ATOM   4349 O4   LIG     1      14.940  15.333   1.966  1.00  0.00      LIG  
ATOM   4350 H    LIG     1      13.974   9.966  -4.805  1.00  0.00      LIG  
ATOM   4351 H1   LIG     1      15.365  10.702  -4.010  1.00  0.00      LIG  
ATOM   4352 H2   LIG     1      13.261  11.757  -3.319  1.00  0.00      LIG  
ATOM   4353 H3   LIG     1      14.162  11.091  -1.965  1.00  0.00      LIG  
ATOM   4354 H4   LIG     1      15.277   7.567  -0.973  1.00  0.00      LIG  
ATOM   4355 H5   LIG     1      15.489   6.385  -2.269  1.00  0.00      LIG  
ATOM   4356 H6   LIG     1      14.110   6.254  -1.192  1.00  0.00      LIG  
ATOM   4357 H7   LIG     1      13.996   6.194  -4.030  1.00  0.00      LIG  
ATOM   4358 H8   LIG     1      12.857   7.422  -4.519  1.00  0.00      LIG  
ATOM   4359 H9   LIG     1      12.460   6.333  -3.178  1.00  0.00      LIG  
ATOM   4360 H10  LIG     1      13.663   9.066  -1.022  1.00  0.00      LIG  
ATOM   4361 H11  LIG     1      12.201   6.958  -0.788  1.00  0.00      LIG  
ATOM   4362 H12  LIG     1      10.988   7.878  -1.651  1.00  0.00      LIG  
ATOM   4363 H13  LIG     1      12.396   8.497   0.943  1.00  0.00      LIG  
ATOM   4364 H14  LIG     1      10.701   8.290   0.674  1.00  0.00      LIG  
ATOM   4365 H15  LIG     1      12.983  10.410   1.693  1.00  0.00      LIG  
ATOM   4366 H16  LIG     1      12.721  11.932   0.855  1.00  0.00      LIG  
ATOM   4367 H17  LIG     1      13.664  10.674   0.108  1.00  0.00      LIG  
ATOM   4368 H18  LIG     1       8.716  10.371  -0.665  1.00  0.00      LIG  
ATOM   4369 H19  LIG     1       8.089  10.654   0.950  1.00  0.00      LIG  
ATOM   4370 H20  LIG     1       8.857   9.126   0.578  1.00  0.00      LIG  
ATOM   4371 H21  LIG     1      11.232  10.043   2.697  1.00  0.00      LIG  
ATOM   4372 H22  LIG     1       9.454   9.980   2.722  1.00  0.00      LIG  
ATOM   4373 H23  LIG     1       9.971  14.506   3.323  1.00  0.00      LIG  
ATOM   4374 H24  LIG     1      10.973  16.303   2.030  1.00  0.00      LIG  
ATOM   4375 H25  LIG     1      11.251  15.254   0.657  1.00  0.00      LIG  
ATOM   4376 H26  LIG     1      12.793  13.846   2.044  1.00  0.00      LIG  
ATOM   4377 H27  LIG     1      13.412  16.836   2.353  1.00  0.00      LIG  
ATOM   4378 H28  LIG     1      14.326  17.382  -0.649  1.00  0.00      LIG  
ATOM   4379 H29  LIG     1      15.950  16.752  -0.320  1.00  0.00      LIG  
ATOM   4380 H30  LIG     1      15.119  17.741   0.895  1.00  0.00      LIG  
ATOM   4381 H31  LIG     1      13.318  14.805  -0.899  1.00  0.00      LIG  
ATOM   4382 H32  LIG     1      14.031  13.657   0.249  1.00  0.00      LIG  
ATOM   4383 H33  LIG     1      15.063  14.508  -0.902  1.00  0.00      LIG  
ATOM   4384 H34  LIG     1       7.874  14.391   2.020  1.00  0.00      LIG  
ATOM   4385 H35  LIG     1       8.739  15.004   0.599  1.00  0.00      LIG  
ATOM   4386 H36  LIG     1       8.601  16.006   2.046  1.00  0.00      LIG  
ATOM   4387 H37  LIG     1      10.227  13.892  -0.667  1.00  0.00      LIG  
ATOM   4388 H38  LIG     1       9.201  12.565  -1.116  1.00  0.00      LIG  
ATOM   4389 H39  LIG     1      12.241  12.687  -1.208  1.00  0.00      LIG  
ATOM   4390 H40  LIG     1      10.417  10.336  -1.748  1.00  0.00      LIG  
ATOM   4391 H41  LIG     1      12.070   9.237  -4.478  1.00  0.00      LIG  
ATOM   4392 H42  LIG     1      11.068  10.590  -4.062  1.00  0.00      LIG  
ATOM   4393 H43  LIG     1      10.694   9.001  -3.413  1.00  0.00      LIG  
ATOM   4394 H44  LIG     1      13.275  14.554   4.104  1.00  0.00      LIG  
ATOM   4395 H45  LIG     1      11.637  12.186  -3.415  1.00  0.00      LIG  
TER
REMARK  Energy: 266.01
REMARK  SimpleFitness: 266.01
REMARK  FullFitness: -713.1229
REMARK  InterFull: -26.0159
REMARK  IntraFull: 296.248
REMARK  solvFull: -1196.98
REMARK  surfFull: 213.625
REMARK  extraFull: 0.0
REMARK  deltaGcompsolvpol: -1196.98
REMARK  deltaGcompsolvnonpol: 213.625
REMARK  deltaGprotsolvpol: -1219.71
REMARK  deltaGprotsolvnonpol: 208.651
REMARK  deltaGligsolvpol: -13.1921
REMARK  deltaGligsolvnonpol: 15.5237
REMARK  deltaGvdw: -26.0159
REMARK  deltaGelec: 0.0
REMARK  deltaG: -5.2506747
REMARK  Cluster: 2
REMARK  ClusterRank: 1
ATOM   4315 C    LIG     1      14.924   8.751  -3.358  1.00  0.00      LIG  
ATOM   4316 C1   LIG     1      14.470  10.098  -3.841  1.00  0.00      LIG  
ATOM   4317 C2   LIG     1      13.575  10.825  -2.848  1.00  0.00      LIG  
ATOM   4318 C3   LIG     1      13.923   7.857  -2.654  1.00  0.00      LIG  
ATOM   4319 C4   LIG     1      14.744   6.970  -1.720  1.00  0.00      LIG  
ATOM   4320 C5   LIG     1      13.262   6.908  -3.647  1.00  0.00      LIG  
ATOM   4321 C6   LIG     1      12.978   8.719  -1.794  1.00  0.00      LIG  
ATOM   4322 C7   LIG     1      11.895   7.972  -1.048  1.00  0.00      LIG  
ATOM   4323 C8   LIG     1      11.597   8.725   0.232  1.00  0.00      LIG  
ATOM   4324 C9   LIG     1      11.502  10.255   0.078  1.00  0.00      LIG  
ATOM   4325 C10  LIG     1      12.778  10.852   0.715  1.00  0.00      LIG  
ATOM   4326 C11  LIG     1      10.260  10.781   0.858  1.00  0.00      LIG  
ATOM   4327 C12  LIG     1       8.916  10.200   0.395  1.00  0.00      LIG  
ATOM   4328 C13  LIG     1      10.323  10.539   2.362  1.00  0.00      LIG  
ATOM   4329 C14  LIG     1      10.270  11.913   2.930  1.00  0.00      LIG  
ATOM   4330 C15  LIG     1      10.164  12.946   1.890  1.00  0.00      LIG  
ATOM   4331 C16  LIG     1      10.030  14.406   2.236  1.00  0.00      LIG  
ATOM   4332 C17  LIG     1      11.190  15.268   1.748  1.00  0.00      LIG  
ATOM   4333 C18  LIG     1      12.532  14.863   2.343  1.00  0.00      LIG  
ATOM   4334 C19  LIG     1      13.587  15.847   1.948  1.00  0.00      LIG  
ATOM   4335 C20  LIG     1      14.378  15.735   0.695  1.00  0.00      LIG  
ATOM   4336 C21  LIG     1      14.978  16.973   0.128  1.00  0.00      LIG  
ATOM   4337 C22  LIG     1      14.184  14.611  -0.261  1.00  0.00      LIG  
ATOM   4338 C23  LIG     1       8.735  14.980   1.691  1.00  0.00      LIG  
ATOM   4339 C24  LIG     1      10.186  12.267   0.734  1.00  0.00      LIG  
ATOM   4340 C25  LIG     1      10.165  12.801  -0.656  1.00  0.00      LIG  
ATOM   4341 C26  LIG     1      11.296  12.230  -1.508  1.00  0.00      LIG  
ATOM   4342 C27  LIG     1      11.393  10.688  -1.412  1.00  0.00      LIG  
ATOM   4343 C28  LIG     1      12.371   9.987  -2.419  1.00  0.00      LIG  
ATOM   4344 C29  LIG     1      11.514   9.682  -3.656  1.00  0.00      LIG  
ATOM   4345 O    LIG     1      15.979   8.293  -3.773  1.00  0.00      LIG  
ATOM   4346 O1   LIG     1      10.307  12.160   4.125  1.00  0.00      LIG  
ATOM   4347 O2   LIG     1      12.423  14.875   3.759  1.00  0.00      LIG  
ATOM   4348 O3   LIG     1      11.025  12.672  -2.834  1.00  0.00      LIG  
ATOM   4349 O4   LIG     1      14.940  15.333   1.966  1.00  0.00      LIG  
ATOM   4350 H    LIG     1      13.974   9.966  -4.805  1.00  0.00      LIG  
ATOM   4351 H1   LIG     1      15.365  10.702  -4.010  1.00  0.00      LIG  
ATOM   4352 H2   LIG     1      13.261  11.757  -3.319  1.00  0.00      LIG  
ATOM   4353 H3   LIG     1      14.162  11.091  -1.965  1.00  0.00      LIG  
ATOM   4354 H4   LIG     1      15.277   7.567  -0.973  1.00  0.00      LIG  
ATOM   4355 H5   LIG     1      15.489   6.385  -2.269  1.00  0.00      LIG  
ATOM   4356 H6   LIG     1      14.110   6.254  -1.192  1.00  0.00      LIG  
ATOM   4357 H7   LIG     1      13.996   6.194  -4.030  1.00  0.00      LIG  
ATOM   4358 H8   LIG     1      12.857   7.422  -4.519  1.00  0.00      LIG  
ATOM   4359 H9   LIG     1      12.460   6.333  -3.178  1.00  0.00      LIG  
ATOM   4360 H10  LIG     1      13.663   9.066  -1.022  1.00  0.00      LIG  
ATOM   4361 H11  LIG     1      12.201   6.958  -0.788  1.00  0.00      LIG  
ATOM   4362 H12  LIG     1      10.988   7.878  -1.651  1.00  0.00      LIG  
ATOM   4363 H13  LIG     1      12.396   8.497   0.943  1.00  0.00      LIG  
ATOM   4364 H14  LIG     1      10.701   8.290   0.674  1.00  0.00      LIG  
ATOM   4365 H15  LIG     1      12.983  10.410   1.693  1.00  0.00      LIG  
ATOM   4366 H16  LIG     1      12.721  11.932   0.855  1.00  0.00      LIG  
ATOM   4367 H17  LIG     1      13.664  10.674   0.108  1.00  0.00      LIG  
ATOM   4368 H18  LIG     1       8.716  10.371  -0.665  1.00  0.00      LIG  
ATOM   4369 H19  LIG     1       8.089  10.654   0.950  1.00  0.00      LIG  
ATOM   4370 H20  LIG     1       8.857   9.126   0.578  1.00  0.00      LIG  
ATOM   4371 H21  LIG     1      11.232  10.043   2.697  1.00  0.00      LIG  
ATOM   4372 H22  LIG     1       9.454   9.980   2.722  1.00  0.00      LIG  
ATOM   4373 H23  LIG     1       9.971  14.506   3.323  1.00  0.00      LIG  
ATOM   4374 H24  LIG     1      10.973  16.303   2.030  1.00  0.00      LIG  
ATOM   4375 H25  LIG     1      11.251  15.254   0.657  1.00  0.00      LIG  
ATOM   4376 H26  LIG     1      12.793  13.846   2.044  1.00  0.00      LIG  
ATOM   4377 H27  LIG     1      13.412  16.836   2.353  1.00  0.00      LIG  
ATOM   4378 H28  LIG     1      14.326  17.382  -0.649  1.00  0.00      LIG  
ATOM   4379 H29  LIG     1      15.950  16.752  -0.320  1.00  0.00      LIG  
ATOM   4380 H30  LIG     1      15.119  17.741   0.895  1.00  0.00      LIG  
ATOM   4381 H31  LIG     1      13.318  14.805  -0.899  1.00  0.00      LIG  
ATOM   4382 H32  LIG     1      14.031  13.657   0.249  1.00  0.00      LIG  
ATOM   4383 H33  LIG     1      15.063  14.508  -0.902  1.00  0.00      LIG  
ATOM   4384 H34  LIG     1       7.874  14.391   2.020  1.00  0.00      LIG  
ATOM   4385 H35  LIG     1       8.739  15.004   0.599  1.00  0.00      LIG  
ATOM   4386 H36  LIG     1       8.601  16.006   2.046  1.00  0.00      LIG  
ATOM   4387 H37  LIG     1      10.227  13.892  -0.667  1.00  0.00      LIG  
ATOM   4388 H38  LIG     1       9.201  12.565  -1.116  1.00  0.00      LIG  
ATOM   4389 H39  LIG     1      12.241  12.687  -1.208  1.00  0.00      LIG  
ATOM   4390 H40  LIG     1      10.417  10.336  -1.748  1.00  0.00      LIG  
ATOM   4391 H41  LIG     1      12.070   9.237  -4.478  1.00  0.00      LIG  
ATOM   4392 H42  LIG     1      11.068  10.590  -4.062  1.00  0.00      LIG  
ATOM   4393 H43  LIG     1      10.694   9.001  -3.413  1.00  0.00      LIG  
ATOM   4394 H44  LIG     1      13.275  14.554   4.104  1.00  0.00      LIG  
ATOM   4395 H45  LIG     1      11.637  12.186  -3.415  1.00  0.00      LIG  
TER
REMARK  Energy: 266.436
REMARK  SimpleFitness: 266.436
REMARK  FullFitness: -712.2883
REMARK  InterFull: -25.6193
REMARK  IntraFull: 296.317
REMARK  solvFull: -1196.64
REMARK  surfFull: 213.654
REMARK  extraFull: 0.0
REMARK  deltaGcompsolvpol: -1196.64
REMARK  deltaGcompsolvnonpol: 213.654
REMARK  deltaGprotsolvpol: -1219.71
REMARK  deltaGprotsolvnonpol: 208.651
REMARK  deltaGligsolvpol: -13.1737
REMARK  deltaGligsolvnonpol: 15.5231
REMARK  deltaGvdw: -25.6193
REMARK  deltaGelec: 0.0
REMARK  deltaG: -5.1906757
REMARK  Cluster: 2
REMARK  ClusterRank: 2
ATOM   4315 C    LIG     1      15.038   8.826  -3.331  1.00  0.00      LIG  
ATOM   4316 C1   LIG     1      14.643  10.196  -3.804  1.00  0.00      LIG  
ATOM   4317 C2   LIG     1      13.752  10.939  -2.820  1.00  0.00      LIG  
ATOM   4318 C3   LIG     1      13.981   7.958  -2.679  1.00  0.00      LIG  
ATOM   4319 C4   LIG     1      14.734   7.011  -1.748  1.00  0.00      LIG  
ATOM   4320 C5   LIG     1      13.303   7.071  -3.718  1.00  0.00      LIG  
ATOM   4321 C6   LIG     1      13.053   8.837  -1.820  1.00  0.00      LIG  
ATOM   4322 C7   LIG     1      11.928   8.116  -1.113  1.00  0.00      LIG  
ATOM   4323 C8   LIG     1      11.640   8.848   0.179  1.00  0.00      LIG  
ATOM   4324 C9   LIG     1      11.605  10.384   0.056  1.00  0.00      LIG  
ATOM   4325 C10  LIG     1      12.887  10.922   0.733  1.00  0.00      LIG  
ATOM   4326 C11  LIG     1      10.364  10.933   0.822  1.00  0.00      LIG  
ATOM   4327 C12  LIG     1       9.012  10.412   0.315  1.00  0.00      LIG  
ATOM   4328 C13  LIG     1      10.384  10.652   2.320  1.00  0.00      LIG  
ATOM   4329 C14  LIG     1      10.310  12.012   2.919  1.00  0.00      LIG  
ATOM   4330 C15  LIG     1      10.277  13.072   1.902  1.00  0.00      LIG  
ATOM   4331 C16  LIG     1      10.146  14.525   2.275  1.00  0.00      LIG  
ATOM   4332 C17  LIG     1      11.321  15.391   1.834  1.00  0.00      LIG  
ATOM   4333 C18  LIG     1      12.655  14.939   2.411  1.00  0.00      LIG  
ATOM   4334 C19  LIG     1      13.728  15.920   2.062  1.00  0.00      LIG  
ATOM   4335 C20  LIG     1      14.518  15.841   0.807  1.00  0.00      LIG  
ATOM   4336 C21  LIG     1      15.139  17.087   0.285  1.00  0.00      LIG  
ATOM   4337 C22  LIG     1      14.301  14.755  -0.188  1.00  0.00      LIG  
ATOM   4338 C23  LIG     1       8.866  15.112   1.708  1.00  0.00      LIG  
ATOM   4339 C24  LIG     1      10.338  12.423   0.731  1.00  0.00      LIG  
ATOM   4340 C25  LIG     1      10.380  12.993  -0.644  1.00  0.00      LIG  
ATOM   4341 C26  LIG     1      11.506  12.400  -1.486  1.00  0.00      LIG  
ATOM   4342 C27  LIG     1      11.541  10.854  -1.425  1.00  0.00      LIG  
ATOM   4343 C28  LIG     1      12.510  10.139  -2.430  1.00  0.00      LIG  
ATOM   4344 C29  LIG     1      11.663   9.893  -3.688  1.00  0.00      LIG  
ATOM   4345 O    LIG     1      16.085   8.338  -3.727  1.00  0.00      LIG  
ATOM   4346 O1   LIG     1      10.294  12.227   4.119  1.00  0.00      LIG  
ATOM   4347 O2   LIG     1      12.543  14.895   3.825  1.00  0.00      LIG  
ATOM   4348 O3   LIG     1      11.277  12.880  -2.806  1.00  0.00      LIG  
ATOM   4349 O4   LIG     1      15.072  15.384   2.063  1.00  0.00      LIG  
ATOM   4350 H    LIG     1      14.164  10.093  -4.780  1.00  0.00      LIG  
ATOM   4351 H1   LIG     1      15.563  10.768  -3.946  1.00  0.00      LIG  
ATOM   4352 H2   LIG     1      13.482  11.888  -3.284  1.00  0.00      LIG  
ATOM   4353 H3   LIG     1      14.328  11.172  -1.921  1.00  0.00      LIG  
ATOM   4354 H4   LIG     1      15.248   7.564  -0.955  1.00  0.00      LIG  
ATOM   4355 H5   LIG     1      15.487   6.428  -2.286  1.00  0.00      LIG  
ATOM   4356 H6   LIG     1      14.057   6.294  -1.279  1.00  0.00      LIG  
ATOM   4357 H7   LIG     1      13.995   6.293  -4.055  1.00  0.00      LIG  
ATOM   4358 H8   LIG     1      13.004   7.621  -4.611  1.00  0.00      LIG  
ATOM   4359 H9   LIG     1      12.424   6.570  -3.305  1.00  0.00      LIG  
ATOM   4360 H10  LIG     1      13.735   9.143  -1.026  1.00  0.00      LIG  
ATOM   4361 H11  LIG     1      12.188   7.083  -0.873  1.00  0.00      LIG  
ATOM   4362 H12  LIG     1      11.029   8.073  -1.732  1.00  0.00      LIG  
ATOM   4363 H13  LIG     1      12.420   8.574   0.895  1.00  0.00      LIG  
ATOM   4364 H14  LIG     1      10.721   8.438   0.598  1.00  0.00      LIG  
ATOM   4365 H15  LIG     1      13.065  10.440   1.697  1.00  0.00      LIG  
ATOM   4366 H16  LIG     1      12.857  11.997   0.911  1.00  0.00      LIG  
ATOM   4367 H17  LIG     1      13.777  10.740   0.133  1.00  0.00      LIG  
ATOM   4368 H18  LIG     1       8.845  10.605  -0.747  1.00  0.00      LIG  
ATOM   4369 H19  LIG     1       8.190  10.891   0.856  1.00  0.00      LIG  
ATOM   4370 H20  LIG     1       8.906   9.338   0.483  1.00  0.00      LIG  
ATOM   4371 H21  LIG     1      11.287  10.153   2.672  1.00  0.00      LIG  
ATOM   4372 H22  LIG     1       9.507  10.079   2.638  1.00  0.00      LIG  
ATOM   4373 H23  LIG     1      10.064  14.602   3.362  1.00  0.00      LIG  
ATOM   4374 H24  LIG     1      11.118  16.415   2.164  1.00  0.00      LIG  
ATOM   4375 H25  LIG     1      11.386  15.431   0.744  1.00  0.00      LIG  
ATOM   4376 H26  LIG     1      12.899  13.930   2.070  1.00  0.00      LIG  
ATOM   4377 H27  LIG     1      13.567  16.896   2.503  1.00  0.00      LIG  
ATOM   4378 H28  LIG     1      14.510  17.516  -0.500  1.00  0.00      LIG  
ATOM   4379 H29  LIG     1      16.120  16.868  -0.144  1.00  0.00      LIG  
ATOM   4380 H30  LIG     1      15.265  17.835   1.073  1.00  0.00      LIG  
ATOM   4381 H31  LIG     1      13.408  14.966  -0.783  1.00  0.00      LIG  
ATOM   4382 H32  LIG     1      14.180  13.778   0.287  1.00  0.00      LIG  
ATOM   4383 H33  LIG     1      15.156  14.692  -0.867  1.00  0.00      LIG  
ATOM   4384 H34  LIG     1       7.994  14.538   2.035  1.00  0.00      LIG  
ATOM   4385 H35  LIG     1       8.883  15.118   0.615  1.00  0.00      LIG  
ATOM   4386 H36  LIG     1       8.742  16.144   2.047  1.00  0.00      LIG  
ATOM   4387 H37  LIG     1      10.486  14.080  -0.627  1.00  0.00      LIG  
ATOM   4388 H38  LIG     1       9.419  12.808  -1.133  1.00  0.00      LIG  
ATOM   4389 H39  LIG     1      12.463  12.812  -1.157  1.00  0.00      LIG  
ATOM   4390 H40  LIG     1      10.559  10.549  -1.788  1.00  0.00      LIG  
ATOM   4391 H41  LIG     1      12.219   9.451  -4.511  1.00  0.00      LIG  
ATOM   4392 H42  LIG     1      11.254  10.825  -4.078  1.00  0.00      LIG  
ATOM   4393 H43  LIG     1      10.818   9.234  -3.476  1.00  0.00      LIG  
ATOM   4394 H44  LIG     1      13.388  14.546   4.159  1.00  0.00      LIG  
ATOM   4395 H45  LIG     1      11.873  12.377  -3.388  1.00  0.00      LIG  
TER
REMARK  Energy: 266.436
REMARK  SimpleFitness: 266.436
REMARK  FullFitness: -712.2883
REMARK  InterFull: -25.6193
REMARK  IntraFull: 296.317
REMARK  solvFull: -1196.64
REMARK  surfFull: 213.654
REMARK  extraFull: 0.0
REMARK  deltaGcompsolvpol: -1196.64
REMARK  deltaGcompsolvnonpol: 213.654
REMARK  deltaGprotsolvpol: -1219.71
REMARK  deltaGprotsolvnonpol: 208.651
REMARK  deltaGligsolvpol: -13.1737
REMARK  deltaGligsolvnonpol: 15.5231
REMARK  deltaGvdw: -25.6193
REMARK  deltaGelec: 0.0
REMARK  deltaG: -5.1906757
REMARK  Cluster: 2
REMARK  ClusterRank: 3
ATOM   4315 C    LIG     1      15.038   8.826  -3.331  1.00  0.00      LIG  
ATOM   4316 C1   LIG     1      14.643  10.196  -3.804  1.00  0.00      LIG  
ATOM   4317 C2   LIG     1      13.752  10.939  -2.820  1.00  0.00      LIG  
ATOM   4318 C3   LIG     1      13.981   7.958  -2.679  1.00  0.00      LIG  
ATOM   4319 C4   LIG     1      14.734   7.011  -1.748  1.00  0.00      LIG  
ATOM   4320 C5   LIG     1      13.303   7.071  -3.718  1.00  0.00      LIG  
ATOM   4321 C6   LIG     1      13.053   8.837  -1.820  1.00  0.00      LIG  
ATOM   4322 C7   LIG     1      11.928   8.116  -1.113  1.00  0.00      LIG  
ATOM   4323 C8   LIG     1      11.640   8.848   0.179  1.00  0.00      LIG  
ATOM   4324 C9   LIG     1      11.605  10.384   0.056  1.00  0.00      LIG  
ATOM   4325 C10  LIG     1      12.887  10.922   0.733  1.00  0.00      LIG  
ATOM   4326 C11  LIG     1      10.364  10.933   0.822  1.00  0.00      LIG  
ATOM   4327 C12  LIG     1       9.012  10.412   0.315  1.00  0.00      LIG  
ATOM   4328 C13  LIG     1      10.384  10.652   2.320  1.00  0.00      LIG  
ATOM   4329 C14  LIG     1      10.310  12.012   2.919  1.00  0.00      LIG  
ATOM   4330 C15  LIG     1      10.277  13.072   1.902  1.00  0.00      LIG  
ATOM   4331 C16  LIG     1      10.146  14.525   2.275  1.00  0.00      LIG  
ATOM   4332 C17  LIG     1      11.321  15.391   1.834  1.00  0.00      LIG  
ATOM   4333 C18  LIG     1      12.655  14.939   2.411  1.00  0.00      LIG  
ATOM   4334 C19  LIG     1      13.728  15.920   2.062  1.00  0.00      LIG  
ATOM   4335 C20  LIG     1      14.518  15.841   0.807  1.00  0.00      LIG  
ATOM   4336 C21  LIG     1      15.139  17.087   0.285  1.00  0.00      LIG  
ATOM   4337 C22  LIG     1      14.301  14.755  -0.188  1.00  0.00      LIG  
ATOM   4338 C23  LIG     1       8.866  15.112   1.708  1.00  0.00      LIG  
ATOM   4339 C24  LIG     1      10.338  12.423   0.731  1.00  0.00      LIG  
ATOM   4340 C25  LIG     1      10.380  12.993  -0.644  1.00  0.00      LIG  
ATOM   4341 C26  LIG     1      11.506  12.400  -1.486  1.00  0.00      LIG  
ATOM   4342 C27  LIG     1      11.541  10.854  -1.425  1.00  0.00      LIG  
ATOM   4343 C28  LIG     1      12.510  10.139  -2.430  1.00  0.00      LIG  
ATOM   4344 C29  LIG     1      11.663   9.893  -3.688  1.00  0.00      LIG  
ATOM   4345 O    LIG     1      16.085   8.338  -3.727  1.00  0.00      LIG  
ATOM   4346 O1   LIG     1      10.294  12.227   4.119  1.00  0.00      LIG  
ATOM   4347 O2   LIG     1      12.543  14.895   3.825  1.00  0.00      LIG  
ATOM   4348 O3   LIG     1      11.277  12.880  -2.806  1.00  0.00      LIG  
ATOM   4349 O4   LIG     1      15.072  15.384   2.063  1.00  0.00      LIG  
ATOM   4350 H    LIG     1      14.164  10.093  -4.780  1.00  0.00      LIG  
ATOM   4351 H1   LIG     1      15.563  10.768  -3.946  1.00  0.00      LIG  
ATOM   4352 H2   LIG     1      13.482  11.888  -3.284  1.00  0.00      LIG  
ATOM   4353 H3   LIG     1      14.328  11.172  -1.921  1.00  0.00      LIG  
ATOM   4354 H4   LIG     1      15.248   7.564  -0.955  1.00  0.00      LIG  
ATOM   4355 H5   LIG     1      15.487   6.428  -2.286  1.00  0.00      LIG  
ATOM   4356 H6   LIG     1      14.057   6.294  -1.279  1.00  0.00      LIG  
ATOM   4357 H7   LIG     1      13.995   6.293  -4.055  1.00  0.00      LIG  
ATOM   4358 H8   LIG     1      13.004   7.621  -4.611  1.00  0.00      LIG  
ATOM   4359 H9   LIG     1      12.424   6.570  -3.305  1.00  0.00      LIG  
ATOM   4360 H10  LIG     1      13.735   9.143  -1.026  1.00  0.00      LIG  
ATOM   4361 H11  LIG     1      12.188   7.083  -0.873  1.00  0.00      LIG  
ATOM   4362 H12  LIG     1      11.029   8.073  -1.732  1.00  0.00      LIG  
ATOM   4363 H13  LIG     1      12.420   8.574   0.895  1.00  0.00      LIG  
ATOM   4364 H14  LIG     1      10.721   8.438   0.598  1.00  0.00      LIG  
ATOM   4365 H15  LIG     1      13.065  10.440   1.697  1.00  0.00      LIG  
ATOM   4366 H16  LIG     1      12.857  11.997   0.911  1.00  0.00      LIG  
ATOM   4367 H17  LIG     1      13.777  10.740   0.133  1.00  0.00      LIG  
ATOM   4368 H18  LIG     1       8.845  10.605  -0.747  1.00  0.00      LIG  
ATOM   4369 H19  LIG     1       8.190  10.891   0.856  1.00  0.00      LIG  
ATOM   4370 H20  LIG     1       8.906   9.338   0.483  1.00  0.00      LIG  
ATOM   4371 H21  LIG     1      11.287  10.153   2.672  1.00  0.00      LIG  
ATOM   4372 H22  LIG     1       9.507  10.079   2.638  1.00  0.00      LIG  
ATOM   4373 H23  LIG     1      10.064  14.602   3.362  1.00  0.00      LIG  
ATOM   4374 H24  LIG     1      11.118  16.415   2.164  1.00  0.00      LIG  
ATOM   4375 H25  LIG     1      11.386  15.431   0.744  1.00  0.00      LIG  
ATOM   4376 H26  LIG     1      12.899  13.930   2.070  1.00  0.00      LIG  
ATOM   4377 H27  LIG     1      13.567  16.896   2.503  1.00  0.00      LIG  
ATOM   4378 H28  LIG     1      14.510  17.516  -0.500  1.00  0.00      LIG  
ATOM   4379 H29  LIG     1      16.120  16.868  -0.144  1.00  0.00      LIG  
ATOM   4380 H30  LIG     1      15.265  17.835   1.073  1.00  0.00      LIG  
ATOM   4381 H31  LIG     1      13.408  14.966  -0.783  1.00  0.00      LIG  
ATOM   4382 H32  LIG     1      14.180  13.778   0.287  1.00  0.00      LIG  
ATOM   4383 H33  LIG     1      15.156  14.692  -0.867  1.00  0.00      LIG  
ATOM   4384 H34  LIG     1       7.994  14.538   2.035  1.00  0.00      LIG  
ATOM   4385 H35  LIG     1       8.883  15.118   0.615  1.00  0.00      LIG  
ATOM   4386 H36  LIG     1       8.742  16.144   2.047  1.00  0.00      LIG  
ATOM   4387 H37  LIG     1      10.486  14.080  -0.627  1.00  0.00      LIG  
ATOM   4388 H38  LIG     1       9.419  12.808  -1.133  1.00  0.00      LIG  
ATOM   4389 H39  LIG     1      12.463  12.812  -1.157  1.00  0.00      LIG  
ATOM   4390 H40  LIG     1      10.559  10.549  -1.788  1.00  0.00      LIG  
ATOM   4391 H41  LIG     1      12.219   9.451  -4.511  1.00  0.00      LIG  
ATOM   4392 H42  LIG     1      11.254  10.825  -4.078  1.00  0.00      LIG  
ATOM   4393 H43  LIG     1      10.818   9.234  -3.476  1.00  0.00      LIG  
ATOM   4394 H44  LIG     1      13.388  14.546   4.159  1.00  0.00      LIG  
ATOM   4395 H45  LIG     1      11.873  12.377  -3.388  1.00  0.00      LIG  
TER
REMARK  Energy: 266.436
REMARK  SimpleFitness: 266.436
REMARK  FullFitness: -712.2883
REMARK  InterFull: -25.6193
REMARK  IntraFull: 296.317
REMARK  solvFull: -1196.64
REMARK  surfFull: 213.654
REMARK  extraFull: 0.0
REMARK  deltaGcompsolvpol: -1196.64
REMARK  deltaGcompsolvnonpol: 213.654
REMARK  deltaGprotsolvpol: -1219.71
REMARK  deltaGprotsolvnonpol: 208.651
REMARK  deltaGligsolvpol: -13.1737
REMARK  deltaGligsolvnonpol: 15.5231
REMARK  deltaGvdw: -25.6193
REMARK  deltaGelec: 0.0
REMARK  deltaG: -5.1906757
REMARK  Cluster: 2
REMARK  ClusterRank: 4
ATOM   4315 C    LIG     1      15.038   8.826  -3.331  1.00  0.00      LIG  
ATOM   4316 C1   LIG     1      14.643  10.196  -3.804  1.00  0.00      LIG  
ATOM   4317 C2   LIG     1      13.752  10.939  -2.820  1.00  0.00      LIG  
ATOM   4318 C3   LIG     1      13.981   7.958  -2.679  1.00  0.00      LIG  
ATOM   4319 C4   LIG     1      14.734   7.011  -1.748  1.00  0.00      LIG  
ATOM   4320 C5   LIG     1      13.303   7.071  -3.718  1.00  0.00      LIG  
ATOM   4321 C6   LIG     1      13.053   8.837  -1.820  1.00  0.00      LIG  
ATOM   4322 C7   LIG     1      11.928   8.116  -1.113  1.00  0.00      LIG  
ATOM   4323 C8   LIG     1      11.640   8.848   0.179  1.00  0.00      LIG  
ATOM   4324 C9   LIG     1      11.605  10.384   0.056  1.00  0.00      LIG  
ATOM   4325 C10  LIG     1      12.887  10.922   0.733  1.00  0.00      LIG  
ATOM   4326 C11  LIG     1      10.364  10.933   0.822  1.00  0.00      LIG  
ATOM   4327 C12  LIG     1       9.012  10.412   0.315  1.00  0.00      LIG  
ATOM   4328 C13  LIG     1      10.384  10.652   2.320  1.00  0.00      LIG  
ATOM   4329 C14  LIG     1      10.310  12.012   2.919  1.00  0.00      LIG  
ATOM   4330 C15  LIG     1      10.277  13.072   1.902  1.00  0.00      LIG  
ATOM   4331 C16  LIG     1      10.146  14.525   2.275  1.00  0.00      LIG  
ATOM   4332 C17  LIG     1      11.321  15.391   1.834  1.00  0.00      LIG  
ATOM   4333 C18  LIG     1      12.655  14.939   2.411  1.00  0.00      LIG  
ATOM   4334 C19  LIG     1      13.728  15.920   2.062  1.00  0.00      LIG  
ATOM   4335 C20  LIG     1      14.518  15.841   0.807  1.00  0.00      LIG  
ATOM   4336 C21  LIG     1      15.139  17.087   0.285  1.00  0.00      LIG  
ATOM   4337 C22  LIG     1      14.301  14.755  -0.188  1.00  0.00      LIG  
ATOM   4338 C23  LIG     1       8.866  15.112   1.708  1.00  0.00      LIG  
ATOM   4339 C24  LIG     1      10.338  12.423   0.731  1.00  0.00      LIG  
ATOM   4340 C25  LIG     1      10.380  12.993  -0.644  1.00  0.00      LIG  
ATOM   4341 C26  LIG     1      11.506  12.400  -1.486  1.00  0.00      LIG  
ATOM   4342 C27  LIG     1      11.541  10.854  -1.425  1.00  0.00      LIG  
ATOM   4343 C28  LIG     1      12.510  10.139  -2.430  1.00  0.00      LIG  
ATOM   4344 C29  LIG     1      11.663   9.893  -3.688  1.00  0.00      LIG  
ATOM   4345 O    LIG     1      16.085   8.338  -3.727  1.00  0.00      LIG  
ATOM   4346 O1   LIG     1      10.294  12.227   4.119  1.00  0.00      LIG  
ATOM   4347 O2   LIG     1      12.543  14.895   3.825  1.00  0.00      LIG  
ATOM   4348 O3   LIG     1      11.277  12.880  -2.806  1.00  0.00      LIG  
ATOM   4349 O4   LIG     1      15.072  15.384   2.063  1.00  0.00      LIG  
ATOM   4350 H    LIG     1      14.164  10.093  -4.780  1.00  0.00      LIG  
ATOM   4351 H1   LIG     1      15.563  10.768  -3.946  1.00  0.00      LIG  
ATOM   4352 H2   LIG     1      13.482  11.888  -3.284  1.00  0.00      LIG  
ATOM   4353 H3   LIG     1      14.328  11.172  -1.921  1.00  0.00      LIG  
ATOM   4354 H4   LIG     1      15.248   7.564  -0.955  1.00  0.00      LIG  
ATOM   4355 H5   LIG     1      15.487   6.428  -2.286  1.00  0.00      LIG  
ATOM   4356 H6   LIG     1      14.057   6.294  -1.279  1.00  0.00      LIG  
ATOM   4357 H7   LIG     1      13.995   6.293  -4.055  1.00  0.00      LIG  
ATOM   4358 H8   LIG     1      13.004   7.621  -4.611  1.00  0.00      LIG  
ATOM   4359 H9   LIG     1      12.424   6.570  -3.305  1.00  0.00      LIG  
ATOM   4360 H10  LIG     1      13.735   9.143  -1.026  1.00  0.00      LIG  
ATOM   4361 H11  LIG     1      12.188   7.083  -0.873  1.00  0.00      LIG  
ATOM   4362 H12  LIG     1      11.029   8.073  -1.732  1.00  0.00      LIG  
ATOM   4363 H13  LIG     1      12.420   8.574   0.895  1.00  0.00      LIG  
ATOM   4364 H14  LIG     1      10.721   8.438   0.598  1.00  0.00      LIG  
ATOM   4365 H15  LIG     1      13.065  10.440   1.697  1.00  0.00      LIG  
ATOM   4366 H16  LIG     1      12.857  11.997   0.911  1.00  0.00      LIG  
ATOM   4367 H17  LIG     1      13.777  10.740   0.133  1.00  0.00      LIG  
ATOM   4368 H18  LIG     1       8.845  10.605  -0.747  1.00  0.00      LIG  
ATOM   4369 H19  LIG     1       8.190  10.891   0.856  1.00  0.00      LIG  
ATOM   4370 H20  LIG     1       8.906   9.338   0.483  1.00  0.00      LIG  
ATOM   4371 H21  LIG     1      11.287  10.153   2.672  1.00  0.00      LIG  
ATOM   4372 H22  LIG     1       9.507  10.079   2.638  1.00  0.00      LIG  
ATOM   4373 H23  LIG     1      10.064  14.602   3.362  1.00  0.00      LIG  
ATOM   4374 H24  LIG     1      11.118  16.415   2.164  1.00  0.00      LIG  
ATOM   4375 H25  LIG     1      11.386  15.431   0.744  1.00  0.00      LIG  
ATOM   4376 H26  LIG     1      12.899  13.930   2.070  1.00  0.00      LIG  
ATOM   4377 H27  LIG     1      13.567  16.896   2.503  1.00  0.00      LIG  
ATOM   4378 H28  LIG     1      14.510  17.516  -0.500  1.00  0.00      LIG  
ATOM   4379 H29  LIG     1      16.120  16.868  -0.144  1.00  0.00      LIG  
ATOM   4380 H30  LIG     1      15.265  17.835   1.073  1.00  0.00      LIG  
ATOM   4381 H31  LIG     1      13.408  14.966  -0.783  1.00  0.00      LIG  
ATOM   4382 H32  LIG     1      14.180  13.778   0.287  1.00  0.00      LIG  
ATOM   4383 H33  LIG     1      15.156  14.692  -0.867  1.00  0.00      LIG  
ATOM   4384 H34  LIG     1       7.994  14.538   2.035  1.00  0.00      LIG  
ATOM   4385 H35  LIG     1       8.883  15.118   0.615  1.00  0.00      LIG  
ATOM   4386 H36  LIG     1       8.742  16.144   2.047  1.00  0.00      LIG  
ATOM   4387 H37  LIG     1      10.486  14.080  -0.627  1.00  0.00      LIG  
ATOM   4388 H38  LIG     1       9.419  12.808  -1.133  1.00  0.00      LIG  
ATOM   4389 H39  LIG     1      12.463  12.812  -1.157  1.00  0.00      LIG  
ATOM   4390 H40  LIG     1      10.559  10.549  -1.788  1.00  0.00      LIG  
ATOM   4391 H41  LIG     1      12.219   9.451  -4.511  1.00  0.00      LIG  
ATOM   4392 H42  LIG     1      11.254  10.825  -4.078  1.00  0.00      LIG  
ATOM   4393 H43  LIG     1      10.818   9.234  -3.476  1.00  0.00      LIG  
ATOM   4394 H44  LIG     1      13.388  14.546   4.159  1.00  0.00      LIG  
ATOM   4395 H45  LIG     1      11.873  12.377  -3.388  1.00  0.00      LIG  
TER
REMARK  Energy: 267.585
REMARK  SimpleFitness: 267.585
REMARK  FullFitness: -711.2162
REMARK  InterFull: -24.3742
REMARK  IntraFull: 296.287
REMARK  solvFull: -1197.11
REMARK  surfFull: 213.981
REMARK  extraFull: 0.0
REMARK  deltaGcompsolvpol: -1197.11
REMARK  deltaGcompsolvnonpol: 213.981
REMARK  deltaGprotsolvpol: -1219.71
REMARK  deltaGprotsolvnonpol: 208.651
REMARK  deltaGligsolvpol: -13.2065
REMARK  deltaGligsolvnonpol: 15.5067
REMARK  deltaGvdw: -24.3742
REMARK  deltaGelec: 0.0
REMARK  deltaG: -5.0671587
REMARK  Cluster: 2
REMARK  ClusterRank: 5
ATOM   4315 C    LIG     1      14.874   8.586  -3.351  1.00  0.00      LIG  
ATOM   4316 C1   LIG     1      14.643  10.001  -3.798  1.00  0.00      LIG  
ATOM   4317 C2   LIG     1      13.808  10.815  -2.821  1.00  0.00      LIG  
ATOM   4318 C3   LIG     1      13.720   7.822  -2.732  1.00  0.00      LIG  
ATOM   4319 C4   LIG     1      14.356   6.789  -1.804  1.00  0.00      LIG  
ATOM   4320 C5   LIG     1      12.976   7.019  -3.794  1.00  0.00      LIG  
ATOM   4321 C6   LIG     1      12.870   8.783  -1.876  1.00  0.00      LIG  
ATOM   4322 C7   LIG     1      11.661   8.175  -1.203  1.00  0.00      LIG  
ATOM   4323 C8   LIG     1      11.424   8.921   0.094  1.00  0.00      LIG  
ATOM   4324 C9   LIG     1      11.541  10.454  -0.011  1.00  0.00      LIG  
ATOM   4325 C10  LIG     1      12.852  10.854   0.702  1.00  0.00      LIG  
ATOM   4326 C11  LIG     1      10.344  11.119   0.735  1.00  0.00      LIG  
ATOM   4327 C12  LIG     1       8.958  10.728   0.200  1.00  0.00      LIG  
ATOM   4328 C13  LIG     1      10.307  10.843   2.235  1.00  0.00      LIG  
ATOM   4329 C14  LIG     1      10.366  12.206   2.832  1.00  0.00      LIG  
ATOM   4330 C15  LIG     1      10.456  13.261   1.814  1.00  0.00      LIG  
ATOM   4331 C16  LIG     1      10.480  14.723   2.176  1.00  0.00      LIG  
ATOM   4332 C17  LIG     1      11.765  15.438   1.769  1.00  0.00      LIG  
ATOM   4333 C18  LIG     1      13.002  14.895   2.470  1.00  0.00      LIG  
ATOM   4334 C19  LIG     1      14.196  15.735   2.143  1.00  0.00      LIG  
ATOM   4335 C20  LIG     1      15.083  15.481   0.978  1.00  0.00      LIG  
ATOM   4336 C21  LIG     1      15.883  16.614   0.441  1.00  0.00      LIG  
ATOM   4337 C22  LIG     1      14.842  14.352   0.038  1.00  0.00      LIG  
ATOM   4338 C23  LIG     1       9.298  15.456   1.566  1.00  0.00      LIG  
ATOM   4339 C24  LIG     1      10.465  12.604   0.646  1.00  0.00      LIG  
ATOM   4340 C25  LIG     1      10.584  13.166  -0.725  1.00  0.00      LIG  
ATOM   4341 C26  LIG     1      11.678  12.484  -1.537  1.00  0.00      LIG  
ATOM   4342 C27  LIG     1      11.562  10.942  -1.489  1.00  0.00      LIG  
ATOM   4343 C28  LIG     1      12.480  10.143  -2.478  1.00  0.00      LIG  
ATOM   4344 C29  LIG     1      11.648  10.004  -3.762  1.00  0.00      LIG  
ATOM   4345 O    LIG     1      15.873   7.995  -3.735  1.00  0.00      LIG  
ATOM   4346 O1   LIG     1      10.350  12.428   4.031  1.00  0.00      LIG  
ATOM   4347 O2   LIG     1      12.785  14.971   3.871  1.00  0.00      LIG  
ATOM   4348 O3   LIG     1      11.532  13.001  -2.856  1.00  0.00      LIG  
ATOM   4349 O4   LIG     1      15.469  15.067   2.309  1.00  0.00      LIG  
ATOM   4350 H    LIG     1      14.186   9.975  -4.790  1.00  0.00      LIG  
ATOM   4351 H1   LIG     1      15.623  10.474  -3.900  1.00  0.00      LIG  
ATOM   4352 H2   LIG     1      13.651  11.797  -3.270  1.00  0.00      LIG  
ATOM   4353 H3   LIG     1      14.382  10.970  -1.904  1.00  0.00      LIG  
ATOM   4354 H4   LIG     1      14.931   7.272  -1.008  1.00  0.00      LIG  
ATOM   4355 H5   LIG     1      15.036   6.124  -2.346  1.00  0.00      LIG  
ATOM   4356 H6   LIG     1      13.599   6.153  -1.340  1.00  0.00      LIG  
ATOM   4357 H7   LIG     1      13.611   6.209  -4.163  1.00  0.00      LIG  
ATOM   4358 H8   LIG     1      12.709   7.615  -4.666  1.00  0.00      LIG  
ATOM   4359 H9   LIG     1      12.069   6.565  -3.387  1.00  0.00      LIG  
ATOM   4360 H10  LIG     1      13.563   9.005  -1.064  1.00  0.00      LIG  
ATOM   4361 H11  LIG     1      11.807   7.120  -0.969  1.00  0.00      LIG  
ATOM   4362 H12  LIG     1      10.776   8.232  -1.841  1.00  0.00      LIG  
ATOM   4363 H13  LIG     1      12.161   8.564   0.818  1.00  0.00      LIG  
ATOM   4364 H14  LIG     1      10.463   8.598   0.496  1.00  0.00      LIG  
ATOM   4365 H15  LIG     1      12.954  10.355   1.668  1.00  0.00      LIG  
ATOM   4366 H16  LIG     1      12.927  11.926   0.885  1.00  0.00      LIG  
ATOM   4367 H17  LIG     1      13.734  10.582   0.124  1.00  0.00      LIG  
ATOM   4368 H18  LIG     1       8.833  10.933  -0.865  1.00  0.00      LIG  
ATOM   4369 H19  LIG     1       8.173  11.283   0.725  1.00  0.00      LIG  
ATOM   4370 H20  LIG     1       8.749   9.669   0.363  1.00  0.00      LIG  
ATOM   4371 H21  LIG     1      11.140  10.246   2.608  1.00  0.00      LIG  
ATOM   4372 H22  LIG     1       9.366  10.372   2.534  1.00  0.00      LIG  
ATOM   4373 H23  LIG     1      10.368  14.819   3.260  1.00  0.00      LIG  
ATOM   4374 H24  LIG     1      11.650  16.495   2.026  1.00  0.00      LIG  
ATOM   4375 H25  LIG     1      11.908  15.397   0.686  1.00  0.00      LIG  
ATOM   4376 H26  LIG     1      13.156  13.844   2.214  1.00  0.00      LIG  
ATOM   4377 H27  LIG     1      14.104  16.754   2.499  1.00  0.00      LIG  
ATOM   4378 H28  LIG     1      15.355  17.083  -0.394  1.00  0.00      LIG  
ATOM   4379 H29  LIG     1      16.851  16.255   0.079  1.00  0.00      LIG  
ATOM   4380 H30  LIG     1      16.062  17.378   1.204  1.00  0.00      LIG  
ATOM   4381 H31  LIG     1      14.075  14.629  -0.689  1.00  0.00      LIG  
ATOM   4382 H32  LIG     1      14.522  13.445   0.557  1.00  0.00      LIG  
ATOM   4383 H33  LIG     1      15.760  14.117  -0.507  1.00  0.00      LIG  
ATOM   4384 H34  LIG     1       8.353  14.977   1.841  1.00  0.00      LIG  
ATOM   4385 H35  LIG     1       9.364  15.484   0.475  1.00  0.00      LIG  
ATOM   4386 H36  LIG     1       9.273  16.489   1.924  1.00  0.00      LIG  
ATOM   4387 H37  LIG     1      10.771  14.242  -0.708  1.00  0.00      LIG  
ATOM   4388 H38  LIG     1       9.623  13.052  -1.236  1.00  0.00      LIG  
ATOM   4389 H39  LIG     1      12.656  12.806  -1.172  1.00  0.00      LIG  
ATOM   4390 H40  LIG     1      10.564  10.737  -1.877  1.00  0.00      LIG  
ATOM   4391 H41  LIG     1      12.178   9.519  -4.578  1.00  0.00      LIG  
ATOM   4392 H42  LIG     1      11.346  10.977  -4.148  1.00  0.00      LIG  
ATOM   4393 H43  LIG     1      10.734   9.432  -3.583  1.00  0.00      LIG  
ATOM   4394 H44  LIG     1      13.571  14.582   4.294  1.00  0.00      LIG  
ATOM   4395 H45  LIG     1      12.151  12.501  -3.417  1.00  0.00      LIG  
TER
REMARK  Energy: 267.585
REMARK  SimpleFitness: 267.585
REMARK  FullFitness: -711.2162
REMARK  InterFull: -24.3742
REMARK  IntraFull: 296.287
REMARK  solvFull: -1197.11
REMARK  surfFull: 213.981
REMARK  extraFull: 0.0
REMARK  deltaGcompsolvpol: -1197.11
REMARK  deltaGcompsolvnonpol: 213.981
REMARK  deltaGprotsolvpol: -1219.71
REMARK  deltaGprotsolvnonpol: 208.651
REMARK  deltaGligsolvpol: -13.2065
REMARK  deltaGligsolvnonpol: 15.5067
REMARK  deltaGvdw: -24.3742
REMARK  deltaGelec: 0.0
REMARK  deltaG: -5.0671587
REMARK  Cluster: 2
REMARK  ClusterRank: 6
ATOM   4315 C    LIG     1      14.874   8.586  -3.351  1.00  0.00      LIG  
ATOM   4316 C1   LIG     1      14.643  10.001  -3.798  1.00  0.00      LIG  
ATOM   4317 C2   LIG     1      13.808  10.815  -2.821  1.00  0.00      LIG  
ATOM   4318 C3   LIG     1      13.720   7.822  -2.732  1.00  0.00      LIG  
ATOM   4319 C4   LIG     1      14.356   6.789  -1.804  1.00  0.00      LIG  
ATOM   4320 C5   LIG     1      12.976   7.019  -3.794  1.00  0.00      LIG  
ATOM   4321 C6   LIG     1      12.870   8.783  -1.876  1.00  0.00      LIG  
ATOM   4322 C7   LIG     1      11.661   8.175  -1.203  1.00  0.00      LIG  
ATOM   4323 C8   LIG     1      11.424   8.921   0.094  1.00  0.00      LIG  
ATOM   4324 C9   LIG     1      11.541  10.454  -0.011  1.00  0.00      LIG  
ATOM   4325 C10  LIG     1      12.852  10.854   0.702  1.00  0.00      LIG  
ATOM   4326 C11  LIG     1      10.344  11.119   0.735  1.00  0.00      LIG  
ATOM   4327 C12  LIG     1       8.958  10.728   0.200  1.00  0.00      LIG  
ATOM   4328 C13  LIG     1      10.307  10.843   2.235  1.00  0.00      LIG  
ATOM   4329 C14  LIG     1      10.366  12.206   2.832  1.00  0.00      LIG  
ATOM   4330 C15  LIG     1      10.456  13.261   1.814  1.00  0.00      LIG  
ATOM   4331 C16  LIG     1      10.480  14.723   2.176  1.00  0.00      LIG  
ATOM   4332 C17  LIG     1      11.765  15.438   1.769  1.00  0.00      LIG  
ATOM   4333 C18  LIG     1      13.002  14.895   2.470  1.00  0.00      LIG  
ATOM   4334 C19  LIG     1      14.196  15.735   2.143  1.00  0.00      LIG  
ATOM   4335 C20  LIG     1      15.083  15.481   0.978  1.00  0.00      LIG  
ATOM   4336 C21  LIG     1      15.883  16.614   0.441  1.00  0.00      LIG  
ATOM   4337 C22  LIG     1      14.842  14.352   0.038  1.00  0.00      LIG  
ATOM   4338 C23  LIG     1       9.298  15.456   1.566  1.00  0.00      LIG  
ATOM   4339 C24  LIG     1      10.465  12.604   0.646  1.00  0.00      LIG  
ATOM   4340 C25  LIG     1      10.584  13.166  -0.725  1.00  0.00      LIG  
ATOM   4341 C26  LIG     1      11.678  12.484  -1.537  1.00  0.00      LIG  
ATOM   4342 C27  LIG     1      11.562  10.942  -1.489  1.00  0.00      LIG  
ATOM   4343 C28  LIG     1      12.480  10.143  -2.478  1.00  0.00      LIG  
ATOM   4344 C29  LIG     1      11.648  10.004  -3.762  1.00  0.00      LIG  
ATOM   4345 O    LIG     1      15.873   7.995  -3.735  1.00  0.00      LIG  
ATOM   4346 O1   LIG     1      10.350  12.428   4.031  1.00  0.00      LIG  
ATOM   4347 O2   LIG     1      12.785  14.971   3.871  1.00  0.00      LIG  
ATOM   4348 O3   LIG     1      11.532  13.001  -2.856  1.00  0.00      LIG  
ATOM   4349 O4   LIG     1      15.469  15.067   2.309  1.00  0.00      LIG  
ATOM   4350 H    LIG     1      14.186   9.975  -4.790  1.00  0.00      LIG  
ATOM   4351 H1   LIG     1      15.623  10.474  -3.900  1.00  0.00      LIG  
ATOM   4352 H2   LIG     1      13.651  11.797  -3.270  1.00  0.00      LIG  
ATOM   4353 H3   LIG     1      14.382  10.970  -1.904  1.00  0.00      LIG  
ATOM   4354 H4   LIG     1      14.931   7.272  -1.008  1.00  0.00      LIG  
ATOM   4355 H5   LIG     1      15.036   6.124  -2.346  1.00  0.00      LIG  
ATOM   4356 H6   LIG     1      13.599   6.153  -1.340  1.00  0.00      LIG  
ATOM   4357 H7   LIG     1      13.611   6.209  -4.163  1.00  0.00      LIG  
ATOM   4358 H8   LIG     1      12.709   7.615  -4.666  1.00  0.00      LIG  
ATOM   4359 H9   LIG     1      12.069   6.565  -3.387  1.00  0.00      LIG  
ATOM   4360 H10  LIG     1      13.563   9.005  -1.064  1.00  0.00      LIG  
ATOM   4361 H11  LIG     1      11.807   7.120  -0.969  1.00  0.00      LIG  
ATOM   4362 H12  LIG     1      10.776   8.232  -1.841  1.00  0.00      LIG  
ATOM   4363 H13  LIG     1      12.161   8.564   0.818  1.00  0.00      LIG  
ATOM   4364 H14  LIG     1      10.463   8.598   0.496  1.00  0.00      LIG  
ATOM   4365 H15  LIG     1      12.954  10.355   1.668  1.00  0.00      LIG  
ATOM   4366 H16  LIG     1      12.927  11.926   0.885  1.00  0.00      LIG  
ATOM   4367 H17  LIG     1      13.734  10.582   0.124  1.00  0.00      LIG  
ATOM   4368 H18  LIG     1       8.833  10.933  -0.865  1.00  0.00      LIG  
ATOM   4369 H19  LIG     1       8.173  11.283   0.725  1.00  0.00      LIG  
ATOM   4370 H20  LIG     1       8.749   9.669   0.363  1.00  0.00      LIG  
ATOM   4371 H21  LIG     1      11.140  10.246   2.608  1.00  0.00      LIG  
ATOM   4372 H22  LIG     1       9.366  10.372   2.534  1.00  0.00      LIG  
ATOM   4373 H23  LIG     1      10.368  14.819   3.260  1.00  0.00      LIG  
ATOM   4374 H24  LIG     1      11.650  16.495   2.026  1.00  0.00      LIG  
ATOM   4375 H25  LIG     1      11.908  15.397   0.686  1.00  0.00      LIG  
ATOM   4376 H26  LIG     1      13.156  13.844   2.214  1.00  0.00      LIG  
ATOM   4377 H27  LIG     1      14.104  16.754   2.499  1.00  0.00      LIG  
ATOM   4378 H28  LIG     1      15.355  17.083  -0.394  1.00  0.00      LIG  
ATOM   4379 H29  LIG     1      16.851  16.255   0.079  1.00  0.00      LIG  
ATOM   4380 H30  LIG     1      16.062  17.378   1.204  1.00  0.00      LIG  
ATOM   4381 H31  LIG     1      14.075  14.629  -0.689  1.00  0.00      LIG  
ATOM   4382 H32  LIG     1      14.522  13.445   0.557  1.00  0.00      LIG  
ATOM   4383 H33  LIG     1      15.760  14.117  -0.507  1.00  0.00      LIG  
ATOM   4384 H34  LIG     1       8.353  14.977   1.841  1.00  0.00      LIG  
ATOM   4385 H35  LIG     1       9.364  15.484   0.475  1.00  0.00      LIG  
ATOM   4386 H36  LIG     1       9.273  16.489   1.924  1.00  0.00      LIG  
ATOM   4387 H37  LIG     1      10.771  14.242  -0.708  1.00  0.00      LIG  
ATOM   4388 H38  LIG     1       9.623  13.052  -1.236  1.00  0.00      LIG  
ATOM   4389 H39  LIG     1      12.656  12.806  -1.172  1.00  0.00      LIG  
ATOM   4390 H40  LIG     1      10.564  10.737  -1.877  1.00  0.00      LIG  
ATOM   4391 H41  LIG     1      12.178   9.519  -4.578  1.00  0.00      LIG  
ATOM   4392 H42  LIG     1      11.346  10.977  -4.148  1.00  0.00      LIG  
ATOM   4393 H43  LIG     1      10.734   9.432  -3.583  1.00  0.00      LIG  
ATOM   4394 H44  LIG     1      13.571  14.582   4.294  1.00  0.00      LIG  
ATOM   4395 H45  LIG     1      12.151  12.501  -3.417  1.00  0.00      LIG  
TER
REMARK  Energy: 267.585
REMARK  SimpleFitness: 267.585
REMARK  FullFitness: -711.2162
REMARK  InterFull: -24.3742
REMARK  IntraFull: 296.287
REMARK  solvFull: -1197.11
REMARK  surfFull: 213.981
REMARK  extraFull: 0.0
REMARK  deltaGcompsolvpol: -1197.11
REMARK  deltaGcompsolvnonpol: 213.981
REMARK  deltaGprotsolvpol: -1219.71
REMARK  deltaGprotsolvnonpol: 208.651
REMARK  deltaGligsolvpol: -13.2065
REMARK  deltaGligsolvnonpol: 15.5067
REMARK  deltaGvdw: -24.3742
REMARK  deltaGelec: 0.0
REMARK  deltaG: -5.0671587
REMARK  Cluster: 2
REMARK  ClusterRank: 7
ATOM   4315 C    LIG     1      14.874   8.586  -3.351  1.00  0.00      LIG  
ATOM   4316 C1   LIG     1      14.643  10.001  -3.798  1.00  0.00      LIG  
ATOM   4317 C2   LIG     1      13.808  10.815  -2.821  1.00  0.00      LIG  
ATOM   4318 C3   LIG     1      13.720   7.822  -2.732  1.00  0.00      LIG  
ATOM   4319 C4   LIG     1      14.356   6.789  -1.804  1.00  0.00      LIG  
ATOM   4320 C5   LIG     1      12.976   7.019  -3.794  1.00  0.00      LIG  
ATOM   4321 C6   LIG     1      12.870   8.783  -1.876  1.00  0.00      LIG  
ATOM   4322 C7   LIG     1      11.661   8.175  -1.203  1.00  0.00      LIG  
ATOM   4323 C8   LIG     1      11.424   8.921   0.094  1.00  0.00      LIG  
ATOM   4324 C9   LIG     1      11.541  10.454  -0.011  1.00  0.00      LIG  
ATOM   4325 C10  LIG     1      12.852  10.854   0.702  1.00  0.00      LIG  
ATOM   4326 C11  LIG     1      10.344  11.119   0.735  1.00  0.00      LIG  
ATOM   4327 C12  LIG     1       8.958  10.728   0.200  1.00  0.00      LIG  
ATOM   4328 C13  LIG     1      10.307  10.843   2.235  1.00  0.00      LIG  
ATOM   4329 C14  LIG     1      10.366  12.206   2.832  1.00  0.00      LIG  
ATOM   4330 C15  LIG     1      10.456  13.261   1.814  1.00  0.00      LIG  
ATOM   4331 C16  LIG     1      10.480  14.723   2.176  1.00  0.00      LIG  
ATOM   4332 C17  LIG     1      11.765  15.438   1.769  1.00  0.00      LIG  
ATOM   4333 C18  LIG     1      13.002  14.895   2.470  1.00  0.00      LIG  
ATOM   4334 C19  LIG     1      14.196  15.735   2.143  1.00  0.00      LIG  
ATOM   4335 C20  LIG     1      15.083  15.481   0.978  1.00  0.00      LIG  
ATOM   4336 C21  LIG     1      15.883  16.614   0.441  1.00  0.00      LIG  
ATOM   4337 C22  LIG     1      14.842  14.352   0.038  1.00  0.00      LIG  
ATOM   4338 C23  LIG     1       9.298  15.456   1.566  1.00  0.00      LIG  
ATOM   4339 C24  LIG     1      10.465  12.604   0.646  1.00  0.00      LIG  
ATOM   4340 C25  LIG     1      10.584  13.166  -0.725  1.00  0.00      LIG  
ATOM   4341 C26  LIG     1      11.678  12.484  -1.537  1.00  0.00      LIG  
ATOM   4342 C27  LIG     1      11.562  10.942  -1.489  1.00  0.00      LIG  
ATOM   4343 C28  LIG     1      12.480  10.143  -2.478  1.00  0.00      LIG  
ATOM   4344 C29  LIG     1      11.648  10.004  -3.762  1.00  0.00      LIG  
ATOM   4345 O    LIG     1      15.873   7.995  -3.735  1.00  0.00      LIG  
ATOM   4346 O1   LIG     1      10.350  12.428   4.031  1.00  0.00      LIG  
ATOM   4347 O2   LIG     1      12.785  14.971   3.871  1.00  0.00      LIG  
ATOM   4348 O3   LIG     1      11.532  13.001  -2.856  1.00  0.00      LIG  
ATOM   4349 O4   LIG     1      15.469  15.067   2.309  1.00  0.00      LIG  
ATOM   4350 H    LIG     1      14.186   9.975  -4.790  1.00  0.00      LIG  
ATOM   4351 H1   LIG     1      15.623  10.474  -3.900  1.00  0.00      LIG  
ATOM   4352 H2   LIG     1      13.651  11.797  -3.270  1.00  0.00      LIG  
ATOM   4353 H3   LIG     1      14.382  10.970  -1.904  1.00  0.00      LIG  
ATOM   4354 H4   LIG     1      14.931   7.272  -1.008  1.00  0.00      LIG  
ATOM   4355 H5   LIG     1      15.036   6.124  -2.346  1.00  0.00      LIG  
ATOM   4356 H6   LIG     1      13.599   6.153  -1.340  1.00  0.00      LIG  
ATOM   4357 H7   LIG     1      13.611   6.209  -4.163  1.00  0.00      LIG  
ATOM   4358 H8   LIG     1      12.709   7.615  -4.666  1.00  0.00      LIG  
ATOM   4359 H9   LIG     1      12.069   6.565  -3.387  1.00  0.00      LIG  
ATOM   4360 H10  LIG     1      13.563   9.005  -1.064  1.00  0.00      LIG  
ATOM   4361 H11  LIG     1      11.807   7.120  -0.969  1.00  0.00      LIG  
ATOM   4362 H12  LIG     1      10.776   8.232  -1.841  1.00  0.00      LIG  
ATOM   4363 H13  LIG     1      12.161   8.564   0.818  1.00  0.00      LIG  
ATOM   4364 H14  LIG     1      10.463   8.598   0.496  1.00  0.00      LIG  
ATOM   4365 H15  LIG     1      12.954  10.355   1.668  1.00  0.00      LIG  
ATOM   4366 H16  LIG     1      12.927  11.926   0.885  1.00  0.00      LIG  
ATOM   4367 H17  LIG     1      13.734  10.582   0.124  1.00  0.00      LIG  
ATOM   4368 H18  LIG     1       8.833  10.933  -0.865  1.00  0.00      LIG  
ATOM   4369 H19  LIG     1       8.173  11.283   0.725  1.00  0.00      LIG  
ATOM   4370 H20  LIG     1       8.749   9.669   0.363  1.00  0.00      LIG  
ATOM   4371 H21  LIG     1      11.140  10.246   2.608  1.00  0.00      LIG  
ATOM   4372 H22  LIG     1       9.366  10.372   2.534  1.00  0.00      LIG  
ATOM   4373 H23  LIG     1      10.368  14.819   3.260  1.00  0.00      LIG  
ATOM   4374 H24  LIG     1      11.650  16.495   2.026  1.00  0.00      LIG  
ATOM   4375 H25  LIG     1      11.908  15.397   0.686  1.00  0.00      LIG  
ATOM   4376 H26  LIG     1      13.156  13.844   2.214  1.00  0.00      LIG  
ATOM   4377 H27  LIG     1      14.104  16.754   2.499  1.00  0.00      LIG  
ATOM   4378 H28  LIG     1      15.355  17.083  -0.394  1.00  0.00      LIG  
ATOM   4379 H29  LIG     1      16.851  16.255   0.079  1.00  0.00      LIG  
ATOM   4380 H30  LIG     1      16.062  17.378   1.204  1.00  0.00      LIG  
ATOM   4381 H31  LIG     1      14.075  14.629  -0.689  1.00  0.00      LIG  
ATOM   4382 H32  LIG     1      14.522  13.445   0.557  1.00  0.00      LIG  
ATOM   4383 H33  LIG     1      15.760  14.117  -0.507  1.00  0.00      LIG  
ATOM   4384 H34  LIG     1       8.353  14.977   1.841  1.00  0.00      LIG  
ATOM   4385 H35  LIG     1       9.364  15.484   0.475  1.00  0.00      LIG  
ATOM   4386 H36  LIG     1       9.273  16.489   1.924  1.00  0.00      LIG  
ATOM   4387 H37  LIG     1      10.771  14.242  -0.708  1.00  0.00      LIG  
ATOM   4388 H38  LIG     1       9.623  13.052  -1.236  1.00  0.00      LIG  
ATOM   4389 H39  LIG     1      12.656  12.806  -1.172  1.00  0.00      LIG  
ATOM   4390 H40  LIG     1      10.564  10.737  -1.877  1.00  0.00      LIG  
ATOM   4391 H41  LIG     1      12.178   9.519  -4.578  1.00  0.00      LIG  
ATOM   4392 H42  LIG     1      11.346  10.977  -4.148  1.00  0.00      LIG  
ATOM   4393 H43  LIG     1      10.734   9.432  -3.583  1.00  0.00      LIG  
ATOM   4394 H44  LIG     1      13.571  14.582   4.294  1.00  0.00      LIG  
ATOM   4395 H45  LIG     1      12.151  12.501  -3.417  1.00  0.00      LIG  
TER
REMARK  Energy: 264.36
REMARK  SimpleFitness: 264.36
REMARK  FullFitness: -712.854
REMARK  InterFull: -32.7721
REMARK  IntraFull: 301.358
REMARK  solvFull: -1193.08
REMARK  surfFull: 211.64
REMARK  extraFull: 0.0
REMARK  deltaGcompsolvpol: -1193.08
REMARK  deltaGcompsolvnonpol: 211.64
REMARK  deltaGprotsolvpol: -1219.71
REMARK  deltaGprotsolvnonpol: 208.651
REMARK  deltaGligsolvpol: -13.1344
REMARK  deltaGligsolvnonpol: 15.4225
REMARK  deltaGvdw: -32.7721
REMARK  deltaGelec: 0.0
REMARK  deltaG: -5.832868
REMARK  Cluster: 3
REMARK  ClusterRank: 0
ATOM   4315 C    LIG     1       6.561   7.268   0.982  1.00  0.00      LIG  
ATOM   4316 C1   LIG     1       6.829   7.879   2.327  1.00  0.00      LIG  
ATOM   4317 C2   LIG     1       7.749   9.088   2.267  1.00  0.00      LIG  
ATOM   4318 C3   LIG     1       7.708   7.138  -0.001  1.00  0.00      LIG  
ATOM   4319 C4   LIG     1       7.073   7.193  -1.389  1.00  0.00      LIG  
ATOM   4320 C5   LIG     1       8.350   5.759   0.101  1.00  0.00      LIG  
ATOM   4321 C6   LIG     1       8.655   8.347   0.140  1.00  0.00      LIG  
ATOM   4322 C7   LIG     1       9.877   8.338  -0.750  1.00  0.00      LIG  
ATOM   4323 C8   LIG     1      10.229   9.775  -1.075  1.00  0.00      LIG  
ATOM   4324 C9   LIG     1      10.181  10.740   0.125  1.00  0.00      LIG  
ATOM   4325 C10  LIG     1       8.938  11.639  -0.076  1.00  0.00      LIG  
ATOM   4326 C11  LIG     1      11.459  11.636   0.129  1.00  0.00      LIG  
ATOM   4327 C12  LIG     1      12.781  10.863   0.203  1.00  0.00      LIG  
ATOM   4328 C13  LIG     1      11.582  12.574  -1.072  1.00  0.00      LIG  
ATOM   4329 C14  LIG     1      11.562  13.934  -0.457  1.00  0.00      LIG  
ATOM   4330 C15  LIG     1      11.416  13.871   1.007  1.00  0.00      LIG  
ATOM   4331 C16  LIG     1      11.236  15.056   1.914  1.00  0.00      LIG  
ATOM   4332 C17  LIG     1      12.517  15.850   2.115  1.00  0.00      LIG  
ATOM   4333 C18  LIG     1      13.462  15.159   3.096  1.00  0.00      LIG  
ATOM   4334 C19  LIG     1      14.470  14.283   2.387  1.00  0.00      LIG  
ATOM   4335 C20  LIG     1      15.135  13.136   3.069  1.00  0.00      LIG  
ATOM   4336 C21  LIG     1      15.632  11.996   2.258  1.00  0.00      LIG  
ATOM   4337 C22  LIG     1      14.908  12.848   4.512  1.00  0.00      LIG  
ATOM   4338 C23  LIG     1      10.139  15.981   1.414  1.00  0.00      LIG  
ATOM   4339 C24  LIG     1      11.387  12.566   1.292  1.00  0.00      LIG  
ATOM   4340 C25  LIG     1      11.207  11.952   2.634  1.00  0.00      LIG  
ATOM   4341 C26  LIG     1      10.021  11.001   2.648  1.00  0.00      LIG  
ATOM   4342 C27  LIG     1      10.080   9.983   1.484  1.00  0.00      LIG  
ATOM   4343 C28  LIG     1       9.066   8.788   1.553  1.00  0.00      LIG  
ATOM   4344 C29  LIG     1       9.807   7.685   2.324  1.00  0.00      LIG  
ATOM   4345 O    LIG     1       5.522   6.649   0.809  1.00  0.00      LIG  
ATOM   4346 O1   LIG     1      11.658  14.971  -1.098  1.00  0.00      LIG  
ATOM   4347 O2   LIG     1      14.103  16.186   3.851  1.00  0.00      LIG  
ATOM   4348 O3   LIG     1      10.072  10.378   3.923  1.00  0.00      LIG  
ATOM   4349 O4   LIG     1      15.853  14.363   2.827  1.00  0.00      LIG  
ATOM   4350 H    LIG     1       7.230   7.103   2.983  1.00  0.00      LIG  
ATOM   4351 H1   LIG     1       5.867   8.192   2.741  1.00  0.00      LIG  
ATOM   4352 H2   LIG     1       7.917   9.413   3.294  1.00  0.00      LIG  
ATOM   4353 H3   LIG     1       7.235   9.903   1.751  1.00  0.00      LIG  
ATOM   4354 H4   LIG     1       6.564   8.147  -1.555  1.00  0.00      LIG  
ATOM   4355 H5   LIG     1       6.335   6.397  -1.526  1.00  0.00      LIG  
ATOM   4356 H6   LIG     1       7.822   7.067  -2.174  1.00  0.00      LIG  
ATOM   4357 H7   LIG     1       7.648   4.993  -0.240  1.00  0.00      LIG  
ATOM   4358 H8   LIG     1       8.619   5.491   1.123  1.00  0.00      LIG  
ATOM   4359 H9   LIG     1       9.242   5.686  -0.525  1.00  0.00      LIG  
ATOM   4360 H10  LIG     1       8.028   9.148  -0.250  1.00  0.00      LIG  
ATOM   4361 H11  LIG     1       9.699   7.808  -1.687  1.00  0.00      LIG  
ATOM   4362 H12  LIG     1      10.721   7.841  -0.267  1.00  0.00      LIG  
ATOM   4363 H13  LIG     1       9.519  10.123  -1.829  1.00  0.00      LIG  
ATOM   4364 H14  LIG     1      11.193   9.780  -1.583  1.00  0.00      LIG  
ATOM   4365 H15  LIG     1       8.911  12.496   0.599  1.00  0.00      LIG  
ATOM   4366 H16  LIG     1       8.009  11.096   0.089  1.00  0.00      LIG  
ATOM   4367 H17  LIG     1       8.887  12.031  -1.094  1.00  0.00      LIG  
ATOM   4368 H18  LIG     1      12.856  10.224   1.085  1.00  0.00      LIG  
ATOM   4369 H19  LIG     1      13.624  11.559   0.238  1.00  0.00      LIG  
ATOM   4370 H20  LIG     1      12.937  10.238  -0.678  1.00  0.00      LIG  
ATOM   4371 H21  LIG     1      10.771  12.487  -1.796  1.00  0.00      LIG  
ATOM   4372 H22  LIG     1      12.537  12.442  -1.588  1.00  0.00      LIG  
ATOM   4373 H23  LIG     1      10.905  14.711   2.897  1.00  0.00      LIG  
ATOM   4374 H24  LIG     1      12.237  16.833   2.502  1.00  0.00      LIG  
ATOM   4375 H25  LIG     1      13.015  16.038   1.159  1.00  0.00      LIG  
ATOM   4376 H26  LIG     1      12.875  14.563   3.800  1.00  0.00      LIG  
ATOM   4377 H27  LIG     1      14.288  14.206   1.323  1.00  0.00      LIG  
ATOM   4378 H28  LIG     1      15.770  12.278   1.210  1.00  0.00      LIG  
ATOM   4379 H29  LIG     1      14.920  11.168   2.303  1.00  0.00      LIG  
ATOM   4380 H30  LIG     1      16.591  11.645   2.648  1.00  0.00      LIG  
ATOM   4381 H31  LIG     1      13.971  12.301   4.643  1.00  0.00      LIG  
ATOM   4382 H32  LIG     1      14.864  13.762   5.111  1.00  0.00      LIG  
ATOM   4383 H33  LIG     1      15.721  12.231   4.903  1.00  0.00      LIG  
ATOM   4384 H34  LIG     1       9.214  15.430   1.220  1.00  0.00      LIG  
ATOM   4385 H35  LIG     1      10.438  16.492   0.495  1.00  0.00      LIG  
ATOM   4386 H36  LIG     1       9.926  16.750   2.161  1.00  0.00      LIG  
ATOM   4387 H37  LIG     1      11.077  12.702   3.418  1.00  0.00      LIG  
ATOM   4388 H38  LIG     1      12.119  11.411   2.906  1.00  0.00      LIG  
ATOM   4389 H39  LIG     1       9.092  11.574   2.609  1.00  0.00      LIG  
ATOM   4390 H40  LIG     1      11.042   9.486   1.613  1.00  0.00      LIG  
ATOM   4391 H41  LIG     1       9.215   6.789   2.489  1.00  0.00      LIG  
ATOM   4392 H42  LIG     1      10.099   8.029   3.315  1.00  0.00      LIG  
ATOM   4393 H43  LIG     1      10.719   7.382   1.805  1.00  0.00      LIG  
ATOM   4394 H44  LIG     1      14.947  15.803   4.151  1.00  0.00      LIG  
ATOM   4395 H45  LIG     1      10.897   9.859   3.947  1.00  0.00      LIG  
TER
REMARK  Energy: 264.36
REMARK  SimpleFitness: 264.36
REMARK  FullFitness: -712.854
REMARK  InterFull: -32.7721
REMARK  IntraFull: 301.358
REMARK  solvFull: -1193.08
REMARK  surfFull: 211.64
REMARK  extraFull: 0.0
REMARK  deltaGcompsolvpol: -1193.08
REMARK  deltaGcompsolvnonpol: 211.64
REMARK  deltaGprotsolvpol: -1219.71
REMARK  deltaGprotsolvnonpol: 208.651
REMARK  deltaGligsolvpol: -13.1344
REMARK  deltaGligsolvnonpol: 15.4225
REMARK  deltaGvdw: -32.7721
REMARK  deltaGelec: 0.0
REMARK  deltaG: -5.832868
REMARK  Cluster: 3
REMARK  ClusterRank: 1
ATOM   4315 C    LIG     1       6.561   7.268   0.982  1.00  0.00      LIG  
ATOM   4316 C1   LIG     1       6.829   7.879   2.327  1.00  0.00      LIG  
ATOM   4317 C2   LIG     1       7.749   9.088   2.267  1.00  0.00      LIG  
ATOM   4318 C3   LIG     1       7.708   7.138  -0.001  1.00  0.00      LIG  
ATOM   4319 C4   LIG     1       7.073   7.193  -1.389  1.00  0.00      LIG  
ATOM   4320 C5   LIG     1       8.350   5.759   0.101  1.00  0.00      LIG  
ATOM   4321 C6   LIG     1       8.655   8.347   0.140  1.00  0.00      LIG  
ATOM   4322 C7   LIG     1       9.877   8.338  -0.750  1.00  0.00      LIG  
ATOM   4323 C8   LIG     1      10.229   9.775  -1.075  1.00  0.00      LIG  
ATOM   4324 C9   LIG     1      10.181  10.740   0.125  1.00  0.00      LIG  
ATOM   4325 C10  LIG     1       8.938  11.639  -0.076  1.00  0.00      LIG  
ATOM   4326 C11  LIG     1      11.459  11.636   0.129  1.00  0.00      LIG  
ATOM   4327 C12  LIG     1      12.781  10.863   0.203  1.00  0.00      LIG  
ATOM   4328 C13  LIG     1      11.582  12.574  -1.072  1.00  0.00      LIG  
ATOM   4329 C14  LIG     1      11.562  13.934  -0.457  1.00  0.00      LIG  
ATOM   4330 C15  LIG     1      11.416  13.871   1.007  1.00  0.00      LIG  
ATOM   4331 C16  LIG     1      11.236  15.056   1.914  1.00  0.00      LIG  
ATOM   4332 C17  LIG     1      12.517  15.850   2.115  1.00  0.00      LIG  
ATOM   4333 C18  LIG     1      13.462  15.159   3.096  1.00  0.00      LIG  
ATOM   4334 C19  LIG     1      14.470  14.283   2.387  1.00  0.00      LIG  
ATOM   4335 C20  LIG     1      15.135  13.136   3.069  1.00  0.00      LIG  
ATOM   4336 C21  LIG     1      15.632  11.996   2.258  1.00  0.00      LIG  
ATOM   4337 C22  LIG     1      14.908  12.848   4.512  1.00  0.00      LIG  
ATOM   4338 C23  LIG     1      10.139  15.981   1.414  1.00  0.00      LIG  
ATOM   4339 C24  LIG     1      11.387  12.566   1.292  1.00  0.00      LIG  
ATOM   4340 C25  LIG     1      11.207  11.952   2.634  1.00  0.00      LIG  
ATOM   4341 C26  LIG     1      10.021  11.001   2.648  1.00  0.00      LIG  
ATOM   4342 C27  LIG     1      10.080   9.983   1.484  1.00  0.00      LIG  
ATOM   4343 C28  LIG     1       9.066   8.788   1.553  1.00  0.00      LIG  
ATOM   4344 C29  LIG     1       9.807   7.685   2.324  1.00  0.00      LIG  
ATOM   4345 O    LIG     1       5.522   6.649   0.809  1.00  0.00      LIG  
ATOM   4346 O1   LIG     1      11.658  14.971  -1.098  1.00  0.00      LIG  
ATOM   4347 O2   LIG     1      14.103  16.186   3.851  1.00  0.00      LIG  
ATOM   4348 O3   LIG     1      10.072  10.378   3.923  1.00  0.00      LIG  
ATOM   4349 O4   LIG     1      15.853  14.363   2.827  1.00  0.00      LIG  
ATOM   4350 H    LIG     1       7.230   7.103   2.983  1.00  0.00      LIG  
ATOM   4351 H1   LIG     1       5.867   8.192   2.741  1.00  0.00      LIG  
ATOM   4352 H2   LIG     1       7.917   9.413   3.294  1.00  0.00      LIG  
ATOM   4353 H3   LIG     1       7.235   9.903   1.751  1.00  0.00      LIG  
ATOM   4354 H4   LIG     1       6.564   8.147  -1.555  1.00  0.00      LIG  
ATOM   4355 H5   LIG     1       6.335   6.397  -1.526  1.00  0.00      LIG  
ATOM   4356 H6   LIG     1       7.822   7.067  -2.174  1.00  0.00      LIG  
ATOM   4357 H7   LIG     1       7.648   4.993  -0.240  1.00  0.00      LIG  
ATOM   4358 H8   LIG     1       8.619   5.491   1.123  1.00  0.00      LIG  
ATOM   4359 H9   LIG     1       9.242   5.686  -0.525  1.00  0.00      LIG  
ATOM   4360 H10  LIG     1       8.028   9.148  -0.250  1.00  0.00      LIG  
ATOM   4361 H11  LIG     1       9.699   7.808  -1.687  1.00  0.00      LIG  
ATOM   4362 H12  LIG     1      10.721   7.841  -0.267  1.00  0.00      LIG  
ATOM   4363 H13  LIG     1       9.519  10.123  -1.829  1.00  0.00      LIG  
ATOM   4364 H14  LIG     1      11.193   9.780  -1.583  1.00  0.00      LIG  
ATOM   4365 H15  LIG     1       8.911  12.496   0.599  1.00  0.00      LIG  
ATOM   4366 H16  LIG     1       8.009  11.096   0.089  1.00  0.00      LIG  
ATOM   4367 H17  LIG     1       8.887  12.031  -1.094  1.00  0.00      LIG  
ATOM   4368 H18  LIG     1      12.856  10.224   1.085  1.00  0.00      LIG  
ATOM   4369 H19  LIG     1      13.624  11.559   0.238  1.00  0.00      LIG  
ATOM   4370 H20  LIG     1      12.937  10.238  -0.678  1.00  0.00      LIG  
ATOM   4371 H21  LIG     1      10.771  12.487  -1.796  1.00  0.00      LIG  
ATOM   4372 H22  LIG     1      12.537  12.442  -1.588  1.00  0.00      LIG  
ATOM   4373 H23  LIG     1      10.905  14.711   2.897  1.00  0.00      LIG  
ATOM   4374 H24  LIG     1      12.237  16.833   2.502  1.00  0.00      LIG  
ATOM   4375 H25  LIG     1      13.015  16.038   1.159  1.00  0.00      LIG  
ATOM   4376 H26  LIG     1      12.875  14.563   3.800  1.00  0.00      LIG  
ATOM   4377 H27  LIG     1      14.288  14.206   1.323  1.00  0.00      LIG  
ATOM   4378 H28  LIG     1      15.770  12.278   1.210  1.00  0.00      LIG  
ATOM   4379 H29  LIG     1      14.920  11.168   2.303  1.00  0.00      LIG  
ATOM   4380 H30  LIG     1      16.591  11.645   2.648  1.00  0.00      LIG  
ATOM   4381 H31  LIG     1      13.971  12.301   4.643  1.00  0.00      LIG  
ATOM   4382 H32  LIG     1      14.864  13.762   5.111  1.00  0.00      LIG  
ATOM   4383 H33  LIG     1      15.721  12.231   4.903  1.00  0.00      LIG  
ATOM   4384 H34  LIG     1       9.214  15.430   1.220  1.00  0.00      LIG  
ATOM   4385 H35  LIG     1      10.438  16.492   0.495  1.00  0.00      LIG  
ATOM   4386 H36  LIG     1       9.926  16.750   2.161  1.00  0.00      LIG  
ATOM   4387 H37  LIG     1      11.077  12.702   3.418  1.00  0.00      LIG  
ATOM   4388 H38  LIG     1      12.119  11.411   2.906  1.00  0.00      LIG  
ATOM   4389 H39  LIG     1       9.092  11.574   2.609  1.00  0.00      LIG  
ATOM   4390 H40  LIG     1      11.042   9.486   1.613  1.00  0.00      LIG  
ATOM   4391 H41  LIG     1       9.215   6.789   2.489  1.00  0.00      LIG  
ATOM   4392 H42  LIG     1      10.099   8.029   3.315  1.00  0.00      LIG  
ATOM   4393 H43  LIG     1      10.719   7.382   1.805  1.00  0.00      LIG  
ATOM   4394 H44  LIG     1      14.947  15.803   4.151  1.00  0.00      LIG  
ATOM   4395 H45  LIG     1      10.897   9.859   3.947  1.00  0.00      LIG  
TER
REMARK  Energy: 264.36
REMARK  SimpleFitness: 264.36
REMARK  FullFitness: -712.854
REMARK  InterFull: -32.7721
REMARK  IntraFull: 301.358
REMARK  solvFull: -1193.08
REMARK  surfFull: 211.64
REMARK  extraFull: 0.0
REMARK  deltaGcompsolvpol: -1193.08
REMARK  deltaGcompsolvnonpol: 211.64
REMARK  deltaGprotsolvpol: -1219.71
REMARK  deltaGprotsolvnonpol: 208.651
REMARK  deltaGligsolvpol: -13.1344
REMARK  deltaGligsolvnonpol: 15.4225
REMARK  deltaGvdw: -32.7721
REMARK  deltaGelec: 0.0
REMARK  deltaG: -5.832868
REMARK  Cluster: 3
REMARK  ClusterRank: 2
ATOM   4315 C    LIG     1       6.561   7.268   0.982  1.00  0.00      LIG  
ATOM   4316 C1   LIG     1       6.829   7.879   2.327  1.00  0.00      LIG  
ATOM   4317 C2   LIG     1       7.749   9.088   2.267  1.00  0.00      LIG  
ATOM   4318 C3   LIG     1       7.708   7.138  -0.001  1.00  0.00      LIG  
ATOM   4319 C4   LIG     1       7.073   7.193  -1.389  1.00  0.00      LIG  
ATOM   4320 C5   LIG     1       8.350   5.759   0.101  1.00  0.00      LIG  
ATOM   4321 C6   LIG     1       8.655   8.347   0.140  1.00  0.00      LIG  
ATOM   4322 C7   LIG     1       9.877   8.338  -0.750  1.00  0.00      LIG  
ATOM   4323 C8   LIG     1      10.229   9.775  -1.075  1.00  0.00      LIG  
ATOM   4324 C9   LIG     1      10.181  10.740   0.125  1.00  0.00      LIG  
ATOM   4325 C10  LIG     1       8.938  11.639  -0.076  1.00  0.00      LIG  
ATOM   4326 C11  LIG     1      11.459  11.636   0.129  1.00  0.00      LIG  
ATOM   4327 C12  LIG     1      12.781  10.863   0.203  1.00  0.00      LIG  
ATOM   4328 C13  LIG     1      11.582  12.574  -1.072  1.00  0.00      LIG  
ATOM   4329 C14  LIG     1      11.562  13.934  -0.457  1.00  0.00      LIG  
ATOM   4330 C15  LIG     1      11.416  13.871   1.007  1.00  0.00      LIG  
ATOM   4331 C16  LIG     1      11.236  15.056   1.914  1.00  0.00      LIG  
ATOM   4332 C17  LIG     1      12.517  15.850   2.115  1.00  0.00      LIG  
ATOM   4333 C18  LIG     1      13.462  15.159   3.096  1.00  0.00      LIG  
ATOM   4334 C19  LIG     1      14.470  14.283   2.387  1.00  0.00      LIG  
ATOM   4335 C20  LIG     1      15.135  13.136   3.069  1.00  0.00      LIG  
ATOM   4336 C21  LIG     1      15.632  11.996   2.258  1.00  0.00      LIG  
ATOM   4337 C22  LIG     1      14.908  12.848   4.512  1.00  0.00      LIG  
ATOM   4338 C23  LIG     1      10.139  15.981   1.414  1.00  0.00      LIG  
ATOM   4339 C24  LIG     1      11.387  12.566   1.292  1.00  0.00      LIG  
ATOM   4340 C25  LIG     1      11.207  11.952   2.634  1.00  0.00      LIG  
ATOM   4341 C26  LIG     1      10.021  11.001   2.648  1.00  0.00      LIG  
ATOM   4342 C27  LIG     1      10.080   9.983   1.484  1.00  0.00      LIG  
ATOM   4343 C28  LIG     1       9.066   8.788   1.553  1.00  0.00      LIG  
ATOM   4344 C29  LIG     1       9.807   7.685   2.324  1.00  0.00      LIG  
ATOM   4345 O    LIG     1       5.522   6.649   0.809  1.00  0.00      LIG  
ATOM   4346 O1   LIG     1      11.658  14.971  -1.098  1.00  0.00      LIG  
ATOM   4347 O2   LIG     1      14.103  16.186   3.851  1.00  0.00      LIG  
ATOM   4348 O3   LIG     1      10.072  10.378   3.923  1.00  0.00      LIG  
ATOM   4349 O4   LIG     1      15.853  14.363   2.827  1.00  0.00      LIG  
ATOM   4350 H    LIG     1       7.230   7.103   2.983  1.00  0.00      LIG  
ATOM   4351 H1   LIG     1       5.867   8.192   2.741  1.00  0.00      LIG  
ATOM   4352 H2   LIG     1       7.917   9.413   3.294  1.00  0.00      LIG  
ATOM   4353 H3   LIG     1       7.235   9.903   1.751  1.00  0.00      LIG  
ATOM   4354 H4   LIG     1       6.564   8.147  -1.555  1.00  0.00      LIG  
ATOM   4355 H5   LIG     1       6.335   6.397  -1.526  1.00  0.00      LIG  
ATOM   4356 H6   LIG     1       7.822   7.067  -2.174  1.00  0.00      LIG  
ATOM   4357 H7   LIG     1       7.648   4.993  -0.240  1.00  0.00      LIG  
ATOM   4358 H8   LIG     1       8.619   5.491   1.123  1.00  0.00      LIG  
ATOM   4359 H9   LIG     1       9.242   5.686  -0.525  1.00  0.00      LIG  
ATOM   4360 H10  LIG     1       8.028   9.148  -0.250  1.00  0.00      LIG  
ATOM   4361 H11  LIG     1       9.699   7.808  -1.687  1.00  0.00      LIG  
ATOM   4362 H12  LIG     1      10.721   7.841  -0.267  1.00  0.00      LIG  
ATOM   4363 H13  LIG     1       9.519  10.123  -1.829  1.00  0.00      LIG  
ATOM   4364 H14  LIG     1      11.193   9.780  -1.583  1.00  0.00      LIG  
ATOM   4365 H15  LIG     1       8.911  12.496   0.599  1.00  0.00      LIG  
ATOM   4366 H16  LIG     1       8.009  11.096   0.089  1.00  0.00      LIG  
ATOM   4367 H17  LIG     1       8.887  12.031  -1.094  1.00  0.00      LIG  
ATOM   4368 H18  LIG     1      12.856  10.224   1.085  1.00  0.00      LIG  
ATOM   4369 H19  LIG     1      13.624  11.559   0.238  1.00  0.00      LIG  
ATOM   4370 H20  LIG     1      12.937  10.238  -0.678  1.00  0.00      LIG  
ATOM   4371 H21  LIG     1      10.771  12.487  -1.796  1.00  0.00      LIG  
ATOM   4372 H22  LIG     1      12.537  12.442  -1.588  1.00  0.00      LIG  
ATOM   4373 H23  LIG     1      10.905  14.711   2.897  1.00  0.00      LIG  
ATOM   4374 H24  LIG     1      12.237  16.833   2.502  1.00  0.00      LIG  
ATOM   4375 H25  LIG     1      13.015  16.038   1.159  1.00  0.00      LIG  
ATOM   4376 H26  LIG     1      12.875  14.563   3.800  1.00  0.00      LIG  
ATOM   4377 H27  LIG     1      14.288  14.206   1.323  1.00  0.00      LIG  
ATOM   4378 H28  LIG     1      15.770  12.278   1.210  1.00  0.00      LIG  
ATOM   4379 H29  LIG     1      14.920  11.168   2.303  1.00  0.00      LIG  
ATOM   4380 H30  LIG     1      16.591  11.645   2.648  1.00  0.00      LIG  
ATOM   4381 H31  LIG     1      13.971  12.301   4.643  1.00  0.00      LIG  
ATOM   4382 H32  LIG     1      14.864  13.762   5.111  1.00  0.00      LIG  
ATOM   4383 H33  LIG     1      15.721  12.231   4.903  1.00  0.00      LIG  
ATOM   4384 H34  LIG     1       9.214  15.430   1.220  1.00  0.00      LIG  
ATOM   4385 H35  LIG     1      10.438  16.492   0.495  1.00  0.00      LIG  
ATOM   4386 H36  LIG     1       9.926  16.750   2.161  1.00  0.00      LIG  
ATOM   4387 H37  LIG     1      11.077  12.702   3.418  1.00  0.00      LIG  
ATOM   4388 H38  LIG     1      12.119  11.411   2.906  1.00  0.00      LIG  
ATOM   4389 H39  LIG     1       9.092  11.574   2.609  1.00  0.00      LIG  
ATOM   4390 H40  LIG     1      11.042   9.486   1.613  1.00  0.00      LIG  
ATOM   4391 H41  LIG     1       9.215   6.789   2.489  1.00  0.00      LIG  
ATOM   4392 H42  LIG     1      10.099   8.029   3.315  1.00  0.00      LIG  
ATOM   4393 H43  LIG     1      10.719   7.382   1.805  1.00  0.00      LIG  
ATOM   4394 H44  LIG     1      14.947  15.803   4.151  1.00  0.00      LIG  
ATOM   4395 H45  LIG     1      10.897   9.859   3.947  1.00  0.00      LIG  
TER
REMARK  Energy: 264.36
REMARK  SimpleFitness: 264.36
REMARK  FullFitness: -712.854
REMARK  InterFull: -32.7721
REMARK  IntraFull: 301.358
REMARK  solvFull: -1193.08
REMARK  surfFull: 211.64
REMARK  extraFull: 0.0
REMARK  deltaGcompsolvpol: -1193.08
REMARK  deltaGcompsolvnonpol: 211.64
REMARK  deltaGprotsolvpol: -1219.71
REMARK  deltaGprotsolvnonpol: 208.651
REMARK  deltaGligsolvpol: -13.1344
REMARK  deltaGligsolvnonpol: 15.4225
REMARK  deltaGvdw: -32.7721
REMARK  deltaGelec: 0.0
REMARK  deltaG: -5.832868
REMARK  Cluster: 3
REMARK  ClusterRank: 3
ATOM   4315 C    LIG     1       6.561   7.268   0.982  1.00  0.00      LIG  
ATOM   4316 C1   LIG     1       6.829   7.879   2.327  1.00  0.00      LIG  
ATOM   4317 C2   LIG     1       7.749   9.088   2.267  1.00  0.00      LIG  
ATOM   4318 C3   LIG     1       7.708   7.138  -0.001  1.00  0.00      LIG  
ATOM   4319 C4   LIG     1       7.073   7.193  -1.389  1.00  0.00      LIG  
ATOM   4320 C5   LIG     1       8.350   5.759   0.101  1.00  0.00      LIG  
ATOM   4321 C6   LIG     1       8.655   8.347   0.140  1.00  0.00      LIG  
ATOM   4322 C7   LIG     1       9.877   8.338  -0.750  1.00  0.00      LIG  
ATOM   4323 C8   LIG     1      10.229   9.775  -1.075  1.00  0.00      LIG  
ATOM   4324 C9   LIG     1      10.181  10.740   0.125  1.00  0.00      LIG  
ATOM   4325 C10  LIG     1       8.938  11.639  -0.076  1.00  0.00      LIG  
ATOM   4326 C11  LIG     1      11.459  11.636   0.129  1.00  0.00      LIG  
ATOM   4327 C12  LIG     1      12.781  10.863   0.203  1.00  0.00      LIG  
ATOM   4328 C13  LIG     1      11.582  12.574  -1.072  1.00  0.00      LIG  
ATOM   4329 C14  LIG     1      11.562  13.934  -0.457  1.00  0.00      LIG  
ATOM   4330 C15  LIG     1      11.416  13.871   1.007  1.00  0.00      LIG  
ATOM   4331 C16  LIG     1      11.236  15.056   1.914  1.00  0.00      LIG  
ATOM   4332 C17  LIG     1      12.517  15.850   2.115  1.00  0.00      LIG  
ATOM   4333 C18  LIG     1      13.462  15.159   3.096  1.00  0.00      LIG  
ATOM   4334 C19  LIG     1      14.470  14.283   2.387  1.00  0.00      LIG  
ATOM   4335 C20  LIG     1      15.135  13.136   3.069  1.00  0.00      LIG  
ATOM   4336 C21  LIG     1      15.632  11.996   2.258  1.00  0.00      LIG  
ATOM   4337 C22  LIG     1      14.908  12.848   4.512  1.00  0.00      LIG  
ATOM   4338 C23  LIG     1      10.139  15.981   1.414  1.00  0.00      LIG  
ATOM   4339 C24  LIG     1      11.387  12.566   1.292  1.00  0.00      LIG  
ATOM   4340 C25  LIG     1      11.207  11.952   2.634  1.00  0.00      LIG  
ATOM   4341 C26  LIG     1      10.021  11.001   2.648  1.00  0.00      LIG  
ATOM   4342 C27  LIG     1      10.080   9.983   1.484  1.00  0.00      LIG  
ATOM   4343 C28  LIG     1       9.066   8.788   1.553  1.00  0.00      LIG  
ATOM   4344 C29  LIG     1       9.807   7.685   2.324  1.00  0.00      LIG  
ATOM   4345 O    LIG     1       5.522   6.649   0.809  1.00  0.00      LIG  
ATOM   4346 O1   LIG     1      11.658  14.971  -1.098  1.00  0.00      LIG  
ATOM   4347 O2   LIG     1      14.103  16.186   3.851  1.00  0.00      LIG  
ATOM   4348 O3   LIG     1      10.072  10.378   3.923  1.00  0.00      LIG  
ATOM   4349 O4   LIG     1      15.853  14.363   2.827  1.00  0.00      LIG  
ATOM   4350 H    LIG     1       7.230   7.103   2.983  1.00  0.00      LIG  
ATOM   4351 H1   LIG     1       5.867   8.192   2.741  1.00  0.00      LIG  
ATOM   4352 H2   LIG     1       7.917   9.413   3.294  1.00  0.00      LIG  
ATOM   4353 H3   LIG     1       7.235   9.903   1.751  1.00  0.00      LIG  
ATOM   4354 H4   LIG     1       6.564   8.147  -1.555  1.00  0.00      LIG  
ATOM   4355 H5   LIG     1       6.335   6.397  -1.526  1.00  0.00      LIG  
ATOM   4356 H6   LIG     1       7.822   7.067  -2.174  1.00  0.00      LIG  
ATOM   4357 H7   LIG     1       7.648   4.993  -0.240  1.00  0.00      LIG  
ATOM   4358 H8   LIG     1       8.619   5.491   1.123  1.00  0.00      LIG  
ATOM   4359 H9   LIG     1       9.242   5.686  -0.525  1.00  0.00      LIG  
ATOM   4360 H10  LIG     1       8.028   9.148  -0.250  1.00  0.00      LIG  
ATOM   4361 H11  LIG     1       9.699   7.808  -1.687  1.00  0.00      LIG  
ATOM   4362 H12  LIG     1      10.721   7.841  -0.267  1.00  0.00      LIG  
ATOM   4363 H13  LIG     1       9.519  10.123  -1.829  1.00  0.00      LIG  
ATOM   4364 H14  LIG     1      11.193   9.780  -1.583  1.00  0.00      LIG  
ATOM   4365 H15  LIG     1       8.911  12.496   0.599  1.00  0.00      LIG  
ATOM   4366 H16  LIG     1       8.009  11.096   0.089  1.00  0.00      LIG  
ATOM   4367 H17  LIG     1       8.887  12.031  -1.094  1.00  0.00      LIG  
ATOM   4368 H18  LIG     1      12.856  10.224   1.085  1.00  0.00      LIG  
ATOM   4369 H19  LIG     1      13.624  11.559   0.238  1.00  0.00      LIG  
ATOM   4370 H20  LIG     1      12.937  10.238  -0.678  1.00  0.00      LIG  
ATOM   4371 H21  LIG     1      10.771  12.487  -1.796  1.00  0.00      LIG  
ATOM   4372 H22  LIG     1      12.537  12.442  -1.588  1.00  0.00      LIG  
ATOM   4373 H23  LIG     1      10.905  14.711   2.897  1.00  0.00      LIG  
ATOM   4374 H24  LIG     1      12.237  16.833   2.502  1.00  0.00      LIG  
ATOM   4375 H25  LIG     1      13.015  16.038   1.159  1.00  0.00      LIG  
ATOM   4376 H26  LIG     1      12.875  14.563   3.800  1.00  0.00      LIG  
ATOM   4377 H27  LIG     1      14.288  14.206   1.323  1.00  0.00      LIG  
ATOM   4378 H28  LIG     1      15.770  12.278   1.210  1.00  0.00      LIG  
ATOM   4379 H29  LIG     1      14.920  11.168   2.303  1.00  0.00      LIG  
ATOM   4380 H30  LIG     1      16.591  11.645   2.648  1.00  0.00      LIG  
ATOM   4381 H31  LIG     1      13.971  12.301   4.643  1.00  0.00      LIG  
ATOM   4382 H32  LIG     1      14.864  13.762   5.111  1.00  0.00      LIG  
ATOM   4383 H33  LIG     1      15.721  12.231   4.903  1.00  0.00      LIG  
ATOM   4384 H34  LIG     1       9.214  15.430   1.220  1.00  0.00      LIG  
ATOM   4385 H35  LIG     1      10.438  16.492   0.495  1.00  0.00      LIG  
ATOM   4386 H36  LIG     1       9.926  16.750   2.161  1.00  0.00      LIG  
ATOM   4387 H37  LIG     1      11.077  12.702   3.418  1.00  0.00      LIG  
ATOM   4388 H38  LIG     1      12.119  11.411   2.906  1.00  0.00      LIG  
ATOM   4389 H39  LIG     1       9.092  11.574   2.609  1.00  0.00      LIG  
ATOM   4390 H40  LIG     1      11.042   9.486   1.613  1.00  0.00      LIG  
ATOM   4391 H41  LIG     1       9.215   6.789   2.489  1.00  0.00      LIG  
ATOM   4392 H42  LIG     1      10.099   8.029   3.315  1.00  0.00      LIG  
ATOM   4393 H43  LIG     1      10.719   7.382   1.805  1.00  0.00      LIG  
ATOM   4394 H44  LIG     1      14.947  15.803   4.151  1.00  0.00      LIG  
ATOM   4395 H45  LIG     1      10.897   9.859   3.947  1.00  0.00      LIG  
TER
REMARK  Energy: 263.675
REMARK  SimpleFitness: 263.675
REMARK  FullFitness: -712.4945
REMARK  InterFull: -32.5315
REMARK  IntraFull: 300.841
REMARK  solvFull: -1192.29
REMARK  surfFull: 211.486
REMARK  extraFull: 0.0
REMARK  deltaGcompsolvpol: -1192.29
REMARK  deltaGcompsolvnonpol: 211.486
REMARK  deltaGprotsolvpol: -1219.71
REMARK  deltaGprotsolvnonpol: 208.651
REMARK  deltaGligsolvpol: -13.0879
REMARK  deltaGligsolvnonpol: 15.4422
REMARK  deltaGvdw: -32.5315
REMARK  deltaGelec: 0.0
REMARK  deltaG: -5.7810435
REMARK  Cluster: 3
REMARK  ClusterRank: 4
ATOM   4315 C    LIG     1       6.310   7.360   1.374  1.00  0.00      LIG  
ATOM   4316 C1   LIG     1       6.692   7.985   2.683  1.00  0.00      LIG  
ATOM   4317 C2   LIG     1       7.643   9.161   2.534  1.00  0.00      LIG  
ATOM   4318 C3   LIG     1       7.378   7.185   0.312  1.00  0.00      LIG  
ATOM   4319 C4   LIG     1       6.643   7.238  -1.024  1.00  0.00      LIG  
ATOM   4320 C5   LIG     1       7.986   5.788   0.388  1.00  0.00      LIG  
ATOM   4321 C6   LIG     1       8.369   8.367   0.363  1.00  0.00      LIG  
ATOM   4322 C7   LIG     1       9.523   8.309  -0.613  1.00  0.00      LIG  
ATOM   4323 C8   LIG     1       9.905   9.729  -0.979  1.00  0.00      LIG  
ATOM   4324 C9   LIG     1       9.979  10.708   0.209  1.00  0.00      LIG  
ATOM   4325 C10  LIG     1       8.758  11.648   0.082  1.00  0.00      LIG  
ATOM   4326 C11  LIG     1      11.287  11.558   0.117  1.00  0.00      LIG  
ATOM   4327 C12  LIG     1      12.579  10.734   0.097  1.00  0.00      LIG  
ATOM   4328 C13  LIG     1      11.357  12.492  -1.090  1.00  0.00      LIG  
ATOM   4329 C14  LIG     1      11.424  13.854  -0.479  1.00  0.00      LIG  
ATOM   4330 C15  LIG     1      11.373  13.797   0.991  1.00  0.00      LIG  
ATOM   4331 C16  LIG     1      11.259  14.985   1.906  1.00  0.00      LIG  
ATOM   4332 C17  LIG     1      12.532  15.811   1.996  1.00  0.00      LIG  
ATOM   4333 C18  LIG     1      13.556  15.195   2.947  1.00  0.00      LIG  
ATOM   4334 C19  LIG     1      14.432  14.172   2.263  1.00  0.00      LIG  
ATOM   4335 C20  LIG     1      14.991  12.995   2.991  1.00  0.00      LIG  
ATOM   4336 C21  LIG     1      15.344  11.766   2.234  1.00  0.00      LIG  
ATOM   4337 C22  LIG     1      14.790  12.810   4.455  1.00  0.00      LIG  
ATOM   4338 C23  LIG     1      10.109  15.885   1.487  1.00  0.00      LIG  
ATOM   4339 C24  LIG     1      11.333  12.493   1.278  1.00  0.00      LIG  
ATOM   4340 C25  LIG     1      11.225  11.889   2.630  1.00  0.00      LIG  
ATOM   4341 C26  LIG     1      10.000  11.000   2.730  1.00  0.00      LIG  
ATOM   4342 C27  LIG     1       9.943   9.968   1.580  1.00  0.00      LIG  
ATOM   4343 C28  LIG     1       8.897   8.810   1.735  1.00  0.00      LIG  
ATOM   4344 C29  LIG     1       9.657   7.692   2.465  1.00  0.00      LIG  
ATOM   4345 O    LIG     1       5.245   6.765   1.291  1.00  0.00      LIG  
ATOM   4346 O1   LIG     1      11.518  14.887  -1.126  1.00  0.00      LIG  
ATOM   4347 O2   LIG     1      14.336  16.273   3.459  1.00  0.00      LIG  
ATOM   4348 O3   LIG     1      10.099  10.398   4.009  1.00  0.00      LIG  
ATOM   4349 O4   LIG     1      15.829  14.122   2.666  1.00  0.00      LIG  
ATOM   4350 H    LIG     1       7.114   7.206   3.322  1.00  0.00      LIG  
ATOM   4351 H1   LIG     1       5.772   8.336   3.158  1.00  0.00      LIG  
ATOM   4352 H2   LIG     1       7.894   9.495   3.540  1.00  0.00      LIG  
ATOM   4353 H3   LIG     1       7.121   9.986   2.043  1.00  0.00      LIG  
ATOM   4354 H4   LIG     1       6.146   8.203  -1.167  1.00  0.00      LIG  
ATOM   4355 H5   LIG     1       5.877   6.460  -1.094  1.00  0.00      LIG  
ATOM   4356 H6   LIG     1       7.328   7.083  -1.860  1.00  0.00      LIG  
ATOM   4357 H7   LIG     1       7.235   5.036   0.127  1.00  0.00      LIG  
ATOM   4358 H8   LIG     1       8.337   5.530   1.387  1.00  0.00      LIG  
ATOM   4359 H9   LIG     1       8.816   5.676  -0.313  1.00  0.00      LIG  
ATOM   4360 H10  LIG     1       7.741   9.184   0.008  1.00  0.00      LIG  
ATOM   4361 H11  LIG     1       9.256   7.779  -1.528  1.00  0.00      LIG  
ATOM   4362 H12  LIG     1      10.380   7.783  -0.187  1.00  0.00      LIG  
ATOM   4363 H13  LIG     1       9.157  10.097  -1.686  1.00  0.00      LIG  
ATOM   4364 H14  LIG     1      10.829   9.692  -1.554  1.00  0.00      LIG  
ATOM   4365 H15  LIG     1       8.810  12.514   0.745  1.00  0.00      LIG  
ATOM   4366 H16  LIG     1       7.825  11.139   0.318  1.00  0.00      LIG  
ATOM   4367 H17  LIG     1       8.649  12.030  -0.936  1.00  0.00      LIG  
ATOM   4368 H18  LIG     1      12.691  10.090   0.972  1.00  0.00      LIG  
ATOM   4369 H19  LIG     1      13.449  11.397   0.072  1.00  0.00      LIG  
ATOM   4370 H20  LIG     1      12.647  10.105  -0.792  1.00  0.00      LIG  
ATOM   4371 H21  LIG     1      10.497  12.429  -1.758  1.00  0.00      LIG  
ATOM   4372 H22  LIG     1      12.271  12.330  -1.668  1.00  0.00      LIG  
ATOM   4373 H23  LIG     1      11.019  14.644   2.916  1.00  0.00      LIG  
ATOM   4374 H24  LIG     1      12.254  16.802   2.366  1.00  0.00      LIG  
ATOM   4375 H25  LIG     1      12.969  15.973   1.005  1.00  0.00      LIG  
ATOM   4376 H26  LIG     1      13.029  14.749   3.794  1.00  0.00      LIG  
ATOM   4377 H27  LIG     1      14.220  14.075   1.206  1.00  0.00      LIG  
ATOM   4378 H28  LIG     1      15.463  11.972   1.166  1.00  0.00      LIG  
ATOM   4379 H29  LIG     1      14.560  11.014   2.355  1.00  0.00      LIG  
ATOM   4380 H30  LIG     1      16.280  11.345   2.610  1.00  0.00      LIG  
ATOM   4381 H31  LIG     1      13.821  12.341   4.643  1.00  0.00      LIG  
ATOM   4382 H32  LIG     1      14.829  13.759   4.996  1.00  0.00      LIG  
ATOM   4383 H33  LIG     1      15.569  12.160   4.863  1.00  0.00      LIG  
ATOM   4384 H34  LIG     1       9.179  15.317   1.385  1.00  0.00      LIG  
ATOM   4385 H35  LIG     1      10.319  16.381   0.536  1.00  0.00      LIG  
ATOM   4386 H36  LIG     1       9.950  16.665   2.236  1.00  0.00      LIG  
ATOM   4387 H37  LIG     1      11.192  12.644   3.420  1.00  0.00      LIG  
ATOM   4388 H38  LIG     1      12.126  11.304   2.837  1.00  0.00      LIG  
ATOM   4389 H39  LIG     1       9.100  11.617   2.735  1.00  0.00      LIG  
ATOM   4390 H40  LIG     1      10.895   9.439   1.650  1.00  0.00      LIG  
ATOM   4391 H41  LIG     1       9.045   6.827   2.705  1.00  0.00      LIG  
ATOM   4392 H42  LIG     1      10.052   8.045   3.417  1.00  0.00      LIG  
ATOM   4393 H43  LIG     1      10.506   7.338   1.877  1.00  0.00      LIG  
ATOM   4394 H44  LIG     1      15.186  15.880   3.723  1.00  0.00      LIG  
ATOM   4395 H45  LIG     1      10.911   9.857   4.002  1.00  0.00      LIG  
TER
REMARK  Energy: 265.848
REMARK  SimpleFitness: 265.848
REMARK  FullFitness: -712.29297
REMARK  InterFull: -31.4569
REMARK  IntraFull: 301.227
REMARK  solvFull: -1194.04
REMARK  surfFull: 211.977
REMARK  extraFull: 0.0
REMARK  deltaGcompsolvpol: -1194.04
REMARK  deltaGcompsolvnonpol: 211.977
REMARK  deltaGprotsolvpol: -1219.71
REMARK  deltaGprotsolvnonpol: 208.651
REMARK  deltaGligsolvpol: -13.0401
REMARK  deltaGligsolvnonpol: 15.3696
REMARK  deltaGvdw: -31.4569
REMARK  deltaGelec: 0.0
REMARK  deltaG: -5.7360935
REMARK  Cluster: 3
REMARK  ClusterRank: 5
ATOM   4315 C    LIG     1       6.818   6.993   0.503  1.00  0.00      LIG  
ATOM   4316 C1   LIG     1       6.975   7.585   1.875  1.00  0.00      LIG  
ATOM   4317 C2   LIG     1       7.826   8.846   1.892  1.00  0.00      LIG  
ATOM   4318 C3   LIG     1       8.029   6.942  -0.409  1.00  0.00      LIG  
ATOM   4319 C4   LIG     1       7.478   6.978  -1.832  1.00  0.00      LIG  
ATOM   4320 C5   LIG     1       8.741   5.598  -0.280  1.00  0.00      LIG  
ATOM   4321 C6   LIG     1       8.895   8.199  -0.192  1.00  0.00      LIG  
ATOM   4322 C7   LIG     1      10.166   8.270  -1.008  1.00  0.00      LIG  
ATOM   4323 C8   LIG     1      10.459   9.729  -1.286  1.00  0.00      LIG  
ATOM   4324 C9   LIG     1      10.299  10.663  -0.072  1.00  0.00      LIG  
ATOM   4325 C10  LIG     1       9.036  11.515  -0.333  1.00  0.00      LIG  
ATOM   4326 C11  LIG     1      11.539  11.604   0.026  1.00  0.00      LIG  
ATOM   4327 C12  LIG     1      12.882  10.882   0.185  1.00  0.00      LIG  
ATOM   4328 C13  LIG     1      11.710  12.551  -1.161  1.00  0.00      LIG  
ATOM   4329 C14  LIG     1      11.682  13.904  -0.533  1.00  0.00      LIG  
ATOM   4330 C15  LIG     1      11.437  13.829   0.918  1.00  0.00      LIG  
ATOM   4331 C16  LIG     1      11.231  15.016   1.819  1.00  0.00      LIG  
ATOM   4332 C17  LIG     1      12.498  15.829   2.043  1.00  0.00      LIG  
ATOM   4333 C18  LIG     1      13.440  15.155   3.042  1.00  0.00      LIG  
ATOM   4334 C19  LIG     1      14.501  14.329   2.350  1.00  0.00      LIG  
ATOM   4335 C20  LIG     1      15.201  13.207   3.038  1.00  0.00      LIG  
ATOM   4336 C21  LIG     1      15.773  12.098   2.229  1.00  0.00      LIG  
ATOM   4337 C22  LIG     1      14.951  12.899   4.473  1.00  0.00      LIG  
ATOM   4338 C23  LIG     1      10.140  15.929   1.284  1.00  0.00      LIG  
ATOM   4339 C24  LIG     1      11.368  12.525   1.188  1.00  0.00      LIG  
ATOM   4340 C25  LIG     1      11.092  11.896   2.511  1.00  0.00      LIG  
ATOM   4341 C26  LIG     1       9.961  10.879   2.437  1.00  0.00      LIG  
ATOM   4342 C27  LIG     1      10.148   9.882   1.267  1.00  0.00      LIG  
ATOM   4343 C28  LIG     1       9.198   8.634   1.252  1.00  0.00      LIG  
ATOM   4344 C29  LIG     1       9.956   7.559   2.048  1.00  0.00      LIG  
ATOM   4345 O    LIG     1       5.826   6.327   0.253  1.00  0.00      LIG  
ATOM   4346 O1   LIG     1      11.814  14.946  -1.161  1.00  0.00      LIG  
ATOM   4347 O2   LIG     1      14.025  16.188   3.837  1.00  0.00      LIG  
ATOM   4348 O3   LIG     1       9.970  10.235   3.704  1.00  0.00      LIG  
ATOM   4349 O4   LIG     1      15.869  14.467   2.824  1.00  0.00      LIG  
ATOM   4350 H    LIG     1       7.383   6.815   2.534  1.00  0.00      LIG  
ATOM   4351 H1   LIG     1       5.974   7.831   2.240  1.00  0.00      LIG  
ATOM   4352 H2   LIG     1       7.915   9.161   2.933  1.00  0.00      LIG  
ATOM   4353 H3   LIG     1       7.301   9.642   1.357  1.00  0.00      LIG  
ATOM   4354 H4   LIG     1       6.926   7.905  -2.021  1.00  0.00      LIG  
ATOM   4355 H5   LIG     1       6.796   6.143  -2.022  1.00  0.00      LIG  
ATOM   4356 H6   LIG     1       8.278   6.903  -2.572  1.00  0.00      LIG  
ATOM   4357 H7   LIG     1       8.111   4.801  -0.685  1.00  0.00      LIG  
ATOM   4358 H8   LIG     1       8.947   5.325   0.756  1.00  0.00      LIG  
ATOM   4359 H9   LIG     1       9.680   5.587  -0.837  1.00  0.00      LIG  
ATOM   4360 H10  LIG     1       8.250   8.975  -0.606  1.00  0.00      LIG  
ATOM   4361 H11  LIG     1      10.070   7.751  -1.963  1.00  0.00      LIG  
ATOM   4362 H12  LIG     1      11.006   7.805  -0.485  1.00  0.00      LIG  
ATOM   4363 H13  LIG     1       9.771  10.058  -2.070  1.00  0.00      LIG  
ATOM   4364 H14  LIG     1      11.447   9.797  -1.741  1.00  0.00      LIG  
ATOM   4365 H15  LIG     1       8.938  12.363   0.347  1.00  0.00      LIG  
ATOM   4366 H16  LIG     1       8.122  10.933  -0.227  1.00  0.00      LIG  
ATOM   4367 H17  LIG     1       9.028  11.919  -1.348  1.00  0.00      LIG  
ATOM   4368 H18  LIG     1      12.935  10.264   1.085  1.00  0.00      LIG  
ATOM   4369 H19  LIG     1      13.697  11.608   0.252  1.00  0.00      LIG  
ATOM   4370 H20  LIG     1      13.106  10.246  -0.673  1.00  0.00      LIG  
ATOM   4371 H21  LIG     1      10.919  12.485  -1.909  1.00  0.00      LIG  
ATOM   4372 H22  LIG     1      12.678  12.412  -1.650  1.00  0.00      LIG  
ATOM   4373 H23  LIG     1      10.886  14.670   2.796  1.00  0.00      LIG  
ATOM   4374 H24  LIG     1      12.195  16.807   2.424  1.00  0.00      LIG  
ATOM   4375 H25  LIG     1      13.007  16.026   1.093  1.00  0.00      LIG  
ATOM   4376 H26  LIG     1      12.855  14.521   3.714  1.00  0.00      LIG  
ATOM   4377 H27  LIG     1      14.349  14.252   1.282  1.00  0.00      LIG  
ATOM   4378 H28  LIG     1      15.978  12.413   1.201  1.00  0.00      LIG  
ATOM   4379 H29  LIG     1      15.077  11.257   2.201  1.00  0.00      LIG  
ATOM   4380 H30  LIG     1      16.710  11.750   2.674  1.00  0.00      LIG  
ATOM   4381 H31  LIG     1      14.058  12.277   4.572  1.00  0.00      LIG  
ATOM   4382 H32  LIG     1      14.814  13.806   5.070  1.00  0.00      LIG  
ATOM   4383 H33  LIG     1      15.797  12.345   4.889  1.00  0.00      LIG  
ATOM   4384 H34  LIG     1       9.217  15.372   1.091  1.00  0.00      LIG  
ATOM   4385 H35  LIG     1      10.449  16.417   0.356  1.00  0.00      LIG  
ATOM   4386 H36  LIG     1       9.920  16.715   2.012  1.00  0.00      LIG  
ATOM   4387 H37  LIG     1      10.853  12.640   3.276  1.00  0.00      LIG  
ATOM   4388 H38  LIG     1      12.003  11.406   2.866  1.00  0.00      LIG  
ATOM   4389 H39  LIG     1       9.003  11.398   2.352  1.00  0.00      LIG  
ATOM   4390 H40  LIG     1      11.124   9.434   1.456  1.00  0.00      LIG  
ATOM   4391 H41  LIG     1       9.406   6.630   2.171  1.00  0.00      LIG  
ATOM   4392 H42  LIG     1      10.180   7.903   3.058  1.00  0.00      LIG  
ATOM   4393 H43  LIG     1      10.906   7.310   1.572  1.00  0.00      LIG  
ATOM   4394 H44  LIG     1      14.899  15.849   4.104  1.00  0.00      LIG  
ATOM   4395 H45  LIG     1      10.820   9.763   3.769  1.00  0.00      LIG  
TER
REMARK  Energy: 265.848
REMARK  SimpleFitness: 265.848
REMARK  FullFitness: -712.29297
REMARK  InterFull: -31.4569
REMARK  IntraFull: 301.227
REMARK  solvFull: -1194.04
REMARK  surfFull: 211.977
REMARK  extraFull: 0.0
REMARK  deltaGcompsolvpol: -1194.04
REMARK  deltaGcompsolvnonpol: 211.977
REMARK  deltaGprotsolvpol: -1219.71
REMARK  deltaGprotsolvnonpol: 208.651
REMARK  deltaGligsolvpol: -13.0401
REMARK  deltaGligsolvnonpol: 15.3696
REMARK  deltaGvdw: -31.4569
REMARK  deltaGelec: 0.0
REMARK  deltaG: -5.7360935
REMARK  Cluster: 3
REMARK  ClusterRank: 6
ATOM   4315 C    LIG     1       6.818   6.993   0.503  1.00  0.00      LIG  
ATOM   4316 C1   LIG     1       6.975   7.585   1.875  1.00  0.00      LIG  
ATOM   4317 C2   LIG     1       7.826   8.846   1.892  1.00  0.00      LIG  
ATOM   4318 C3   LIG     1       8.029   6.942  -0.409  1.00  0.00      LIG  
ATOM   4319 C4   LIG     1       7.478   6.978  -1.832  1.00  0.00      LIG  
ATOM   4320 C5   LIG     1       8.741   5.598  -0.280  1.00  0.00      LIG  
ATOM   4321 C6   LIG     1       8.895   8.199  -0.192  1.00  0.00      LIG  
ATOM   4322 C7   LIG     1      10.166   8.270  -1.008  1.00  0.00      LIG  
ATOM   4323 C8   LIG     1      10.459   9.729  -1.286  1.00  0.00      LIG  
ATOM   4324 C9   LIG     1      10.299  10.663  -0.072  1.00  0.00      LIG  
ATOM   4325 C10  LIG     1       9.036  11.515  -0.333  1.00  0.00      LIG  
ATOM   4326 C11  LIG     1      11.539  11.604   0.026  1.00  0.00      LIG  
ATOM   4327 C12  LIG     1      12.882  10.882   0.185  1.00  0.00      LIG  
ATOM   4328 C13  LIG     1      11.710  12.551  -1.161  1.00  0.00      LIG  
ATOM   4329 C14  LIG     1      11.682  13.904  -0.533  1.00  0.00      LIG  
ATOM   4330 C15  LIG     1      11.437  13.829   0.918  1.00  0.00      LIG  
ATOM   4331 C16  LIG     1      11.231  15.016   1.819  1.00  0.00      LIG  
ATOM   4332 C17  LIG     1      12.498  15.829   2.043  1.00  0.00      LIG  
ATOM   4333 C18  LIG     1      13.440  15.155   3.042  1.00  0.00      LIG  
ATOM   4334 C19  LIG     1      14.501  14.329   2.350  1.00  0.00      LIG  
ATOM   4335 C20  LIG     1      15.201  13.207   3.038  1.00  0.00      LIG  
ATOM   4336 C21  LIG     1      15.773  12.098   2.229  1.00  0.00      LIG  
ATOM   4337 C22  LIG     1      14.951  12.899   4.473  1.00  0.00      LIG  
ATOM   4338 C23  LIG     1      10.140  15.929   1.284  1.00  0.00      LIG  
ATOM   4339 C24  LIG     1      11.368  12.525   1.188  1.00  0.00      LIG  
ATOM   4340 C25  LIG     1      11.092  11.896   2.511  1.00  0.00      LIG  
ATOM   4341 C26  LIG     1       9.961  10.879   2.437  1.00  0.00      LIG  
ATOM   4342 C27  LIG     1      10.148   9.882   1.267  1.00  0.00      LIG  
ATOM   4343 C28  LIG     1       9.198   8.634   1.252  1.00  0.00      LIG  
ATOM   4344 C29  LIG     1       9.956   7.559   2.048  1.00  0.00      LIG  
ATOM   4345 O    LIG     1       5.826   6.327   0.253  1.00  0.00      LIG  
ATOM   4346 O1   LIG     1      11.814  14.946  -1.161  1.00  0.00      LIG  
ATOM   4347 O2   LIG     1      14.025  16.188   3.837  1.00  0.00      LIG  
ATOM   4348 O3   LIG     1       9.970  10.235   3.704  1.00  0.00      LIG  
ATOM   4349 O4   LIG     1      15.869  14.467   2.824  1.00  0.00      LIG  
ATOM   4350 H    LIG     1       7.383   6.815   2.534  1.00  0.00      LIG  
ATOM   4351 H1   LIG     1       5.974   7.831   2.240  1.00  0.00      LIG  
ATOM   4352 H2   LIG     1       7.915   9.161   2.933  1.00  0.00      LIG  
ATOM   4353 H3   LIG     1       7.301   9.642   1.357  1.00  0.00      LIG  
ATOM   4354 H4   LIG     1       6.926   7.905  -2.021  1.00  0.00      LIG  
ATOM   4355 H5   LIG     1       6.796   6.143  -2.022  1.00  0.00      LIG  
ATOM   4356 H6   LIG     1       8.278   6.903  -2.572  1.00  0.00      LIG  
ATOM   4357 H7   LIG     1       8.111   4.801  -0.685  1.00  0.00      LIG  
ATOM   4358 H8   LIG     1       8.947   5.325   0.756  1.00  0.00      LIG  
ATOM   4359 H9   LIG     1       9.680   5.587  -0.837  1.00  0.00      LIG  
ATOM   4360 H10  LIG     1       8.250   8.975  -0.606  1.00  0.00      LIG  
ATOM   4361 H11  LIG     1      10.070   7.751  -1.963  1.00  0.00      LIG  
ATOM   4362 H12  LIG     1      11.006   7.805  -0.485  1.00  0.00      LIG  
ATOM   4363 H13  LIG     1       9.771  10.058  -2.070  1.00  0.00      LIG  
ATOM   4364 H14  LIG     1      11.447   9.797  -1.741  1.00  0.00      LIG  
ATOM   4365 H15  LIG     1       8.938  12.363   0.347  1.00  0.00      LIG  
ATOM   4366 H16  LIG     1       8.122  10.933  -0.227  1.00  0.00      LIG  
ATOM   4367 H17  LIG     1       9.028  11.919  -1.348  1.00  0.00      LIG  
ATOM   4368 H18  LIG     1      12.935  10.264   1.085  1.00  0.00      LIG  
ATOM   4369 H19  LIG     1      13.697  11.608   0.252  1.00  0.00      LIG  
ATOM   4370 H20  LIG     1      13.106  10.246  -0.673  1.00  0.00      LIG  
ATOM   4371 H21  LIG     1      10.919  12.485  -1.909  1.00  0.00      LIG  
ATOM   4372 H22  LIG     1      12.678  12.412  -1.650  1.00  0.00      LIG  
ATOM   4373 H23  LIG     1      10.886  14.670   2.796  1.00  0.00      LIG  
ATOM   4374 H24  LIG     1      12.195  16.807   2.424  1.00  0.00      LIG  
ATOM   4375 H25  LIG     1      13.007  16.026   1.093  1.00  0.00      LIG  
ATOM   4376 H26  LIG     1      12.855  14.521   3.714  1.00  0.00      LIG  
ATOM   4377 H27  LIG     1      14.349  14.252   1.282  1.00  0.00      LIG  
ATOM   4378 H28  LIG     1      15.978  12.413   1.201  1.00  0.00      LIG  
ATOM   4379 H29  LIG     1      15.077  11.257   2.201  1.00  0.00      LIG  
ATOM   4380 H30  LIG     1      16.710  11.750   2.674  1.00  0.00      LIG  
ATOM   4381 H31  LIG     1      14.058  12.277   4.572  1.00  0.00      LIG  
ATOM   4382 H32  LIG     1      14.814  13.806   5.070  1.00  0.00      LIG  
ATOM   4383 H33  LIG     1      15.797  12.345   4.889  1.00  0.00      LIG  
ATOM   4384 H34  LIG     1       9.217  15.372   1.091  1.00  0.00      LIG  
ATOM   4385 H35  LIG     1      10.449  16.417   0.356  1.00  0.00      LIG  
ATOM   4386 H36  LIG     1       9.920  16.715   2.012  1.00  0.00      LIG  
ATOM   4387 H37  LIG     1      10.853  12.640   3.276  1.00  0.00      LIG  
ATOM   4388 H38  LIG     1      12.003  11.406   2.866  1.00  0.00      LIG  
ATOM   4389 H39  LIG     1       9.003  11.398   2.352  1.00  0.00      LIG  
ATOM   4390 H40  LIG     1      11.124   9.434   1.456  1.00  0.00      LIG  
ATOM   4391 H41  LIG     1       9.406   6.630   2.171  1.00  0.00      LIG  
ATOM   4392 H42  LIG     1      10.180   7.903   3.058  1.00  0.00      LIG  
ATOM   4393 H43  LIG     1      10.906   7.310   1.572  1.00  0.00      LIG  
ATOM   4394 H44  LIG     1      14.899  15.849   4.104  1.00  0.00      LIG  
ATOM   4395 H45  LIG     1      10.820   9.763   3.769  1.00  0.00      LIG  
TER
REMARK  Energy: 265.848
REMARK  SimpleFitness: 265.848
REMARK  FullFitness: -712.29297
REMARK  InterFull: -31.4569
REMARK  IntraFull: 301.227
REMARK  solvFull: -1194.04
REMARK  surfFull: 211.977
REMARK  extraFull: 0.0
REMARK  deltaGcompsolvpol: -1194.04
REMARK  deltaGcompsolvnonpol: 211.977
REMARK  deltaGprotsolvpol: -1219.71
REMARK  deltaGprotsolvnonpol: 208.651
REMARK  deltaGligsolvpol: -13.0401
REMARK  deltaGligsolvnonpol: 15.3696
REMARK  deltaGvdw: -31.4569
REMARK  deltaGelec: 0.0
REMARK  deltaG: -5.7360935
REMARK  Cluster: 3
REMARK  ClusterRank: 7
ATOM   4315 C    LIG     1       6.818   6.993   0.503  1.00  0.00      LIG  
ATOM   4316 C1   LIG     1       6.975   7.585   1.875  1.00  0.00      LIG  
ATOM   4317 C2   LIG     1       7.826   8.846   1.892  1.00  0.00      LIG  
ATOM   4318 C3   LIG     1       8.029   6.942  -0.409  1.00  0.00      LIG  
ATOM   4319 C4   LIG     1       7.478   6.978  -1.832  1.00  0.00      LIG  
ATOM   4320 C5   LIG     1       8.741   5.598  -0.280  1.00  0.00      LIG  
ATOM   4321 C6   LIG     1       8.895   8.199  -0.192  1.00  0.00      LIG  
ATOM   4322 C7   LIG     1      10.166   8.270  -1.008  1.00  0.00      LIG  
ATOM   4323 C8   LIG     1      10.459   9.729  -1.286  1.00  0.00      LIG  
ATOM   4324 C9   LIG     1      10.299  10.663  -0.072  1.00  0.00      LIG  
ATOM   4325 C10  LIG     1       9.036  11.515  -0.333  1.00  0.00      LIG  
ATOM   4326 C11  LIG     1      11.539  11.604   0.026  1.00  0.00      LIG  
ATOM   4327 C12  LIG     1      12.882  10.882   0.185  1.00  0.00      LIG  
ATOM   4328 C13  LIG     1      11.710  12.551  -1.161  1.00  0.00      LIG  
ATOM   4329 C14  LIG     1      11.682  13.904  -0.533  1.00  0.00      LIG  
ATOM   4330 C15  LIG     1      11.437  13.829   0.918  1.00  0.00      LIG  
ATOM   4331 C16  LIG     1      11.231  15.016   1.819  1.00  0.00      LIG  
ATOM   4332 C17  LIG     1      12.498  15.829   2.043  1.00  0.00      LIG  
ATOM   4333 C18  LIG     1      13.440  15.155   3.042  1.00  0.00      LIG  
ATOM   4334 C19  LIG     1      14.501  14.329   2.350  1.00  0.00      LIG  
ATOM   4335 C20  LIG     1      15.201  13.207   3.038  1.00  0.00      LIG  
ATOM   4336 C21  LIG     1      15.773  12.098   2.229  1.00  0.00      LIG  
ATOM   4337 C22  LIG     1      14.951  12.899   4.473  1.00  0.00      LIG  
ATOM   4338 C23  LIG     1      10.140  15.929   1.284  1.00  0.00      LIG  
ATOM   4339 C24  LIG     1      11.368  12.525   1.188  1.00  0.00      LIG  
ATOM   4340 C25  LIG     1      11.092  11.896   2.511  1.00  0.00      LIG  
ATOM   4341 C26  LIG     1       9.961  10.879   2.437  1.00  0.00      LIG  
ATOM   4342 C27  LIG     1      10.148   9.882   1.267  1.00  0.00      LIG  
ATOM   4343 C28  LIG     1       9.198   8.634   1.252  1.00  0.00      LIG  
ATOM   4344 C29  LIG     1       9.956   7.559   2.048  1.00  0.00      LIG  
ATOM   4345 O    LIG     1       5.826   6.327   0.253  1.00  0.00      LIG  
ATOM   4346 O1   LIG     1      11.814  14.946  -1.161  1.00  0.00      LIG  
ATOM   4347 O2   LIG     1      14.025  16.188   3.837  1.00  0.00      LIG  
ATOM   4348 O3   LIG     1       9.970  10.235   3.704  1.00  0.00      LIG  
ATOM   4349 O4   LIG     1      15.869  14.467   2.824  1.00  0.00      LIG  
ATOM   4350 H    LIG     1       7.383   6.815   2.534  1.00  0.00      LIG  
ATOM   4351 H1   LIG     1       5.974   7.831   2.240  1.00  0.00      LIG  
ATOM   4352 H2   LIG     1       7.915   9.161   2.933  1.00  0.00      LIG  
ATOM   4353 H3   LIG     1       7.301   9.642   1.357  1.00  0.00      LIG  
ATOM   4354 H4   LIG     1       6.926   7.905  -2.021  1.00  0.00      LIG  
ATOM   4355 H5   LIG     1       6.796   6.143  -2.022  1.00  0.00      LIG  
ATOM   4356 H6   LIG     1       8.278   6.903  -2.572  1.00  0.00      LIG  
ATOM   4357 H7   LIG     1       8.111   4.801  -0.685  1.00  0.00      LIG  
ATOM   4358 H8   LIG     1       8.947   5.325   0.756  1.00  0.00      LIG  
ATOM   4359 H9   LIG     1       9.680   5.587  -0.837  1.00  0.00      LIG  
ATOM   4360 H10  LIG     1       8.250   8.975  -0.606  1.00  0.00      LIG  
ATOM   4361 H11  LIG     1      10.070   7.751  -1.963  1.00  0.00      LIG  
ATOM   4362 H12  LIG     1      11.006   7.805  -0.485  1.00  0.00      LIG  
ATOM   4363 H13  LIG     1       9.771  10.058  -2.070  1.00  0.00      LIG  
ATOM   4364 H14  LIG     1      11.447   9.797  -1.741  1.00  0.00      LIG  
ATOM   4365 H15  LIG     1       8.938  12.363   0.347  1.00  0.00      LIG  
ATOM   4366 H16  LIG     1       8.122  10.933  -0.227  1.00  0.00      LIG  
ATOM   4367 H17  LIG     1       9.028  11.919  -1.348  1.00  0.00      LIG  
ATOM   4368 H18  LIG     1      12.935  10.264   1.085  1.00  0.00      LIG  
ATOM   4369 H19  LIG     1      13.697  11.608   0.252  1.00  0.00      LIG  
ATOM   4370 H20  LIG     1      13.106  10.246  -0.673  1.00  0.00      LIG  
ATOM   4371 H21  LIG     1      10.919  12.485  -1.909  1.00  0.00      LIG  
ATOM   4372 H22  LIG     1      12.678  12.412  -1.650  1.00  0.00      LIG  
ATOM   4373 H23  LIG     1      10.886  14.670   2.796  1.00  0.00      LIG  
ATOM   4374 H24  LIG     1      12.195  16.807   2.424  1.00  0.00      LIG  
ATOM   4375 H25  LIG     1      13.007  16.026   1.093  1.00  0.00      LIG  
ATOM   4376 H26  LIG     1      12.855  14.521   3.714  1.00  0.00      LIG  
ATOM   4377 H27  LIG     1      14.349  14.252   1.282  1.00  0.00      LIG  
ATOM   4378 H28  LIG     1      15.978  12.413   1.201  1.00  0.00      LIG  
ATOM   4379 H29  LIG     1      15.077  11.257   2.201  1.00  0.00      LIG  
ATOM   4380 H30  LIG     1      16.710  11.750   2.674  1.00  0.00      LIG  
ATOM   4381 H31  LIG     1      14.058  12.277   4.572  1.00  0.00      LIG  
ATOM   4382 H32  LIG     1      14.814  13.806   5.070  1.00  0.00      LIG  
ATOM   4383 H33  LIG     1      15.797  12.345   4.889  1.00  0.00      LIG  
ATOM   4384 H34  LIG     1       9.217  15.372   1.091  1.00  0.00      LIG  
ATOM   4385 H35  LIG     1      10.449  16.417   0.356  1.00  0.00      LIG  
ATOM   4386 H36  LIG     1       9.920  16.715   2.012  1.00  0.00      LIG  
ATOM   4387 H37  LIG     1      10.853  12.640   3.276  1.00  0.00      LIG  
ATOM   4388 H38  LIG     1      12.003  11.406   2.866  1.00  0.00      LIG  
ATOM   4389 H39  LIG     1       9.003  11.398   2.352  1.00  0.00      LIG  
ATOM   4390 H40  LIG     1      11.124   9.434   1.456  1.00  0.00      LIG  
ATOM   4391 H41  LIG     1       9.406   6.630   2.171  1.00  0.00      LIG  
ATOM   4392 H42  LIG     1      10.180   7.903   3.058  1.00  0.00      LIG  
ATOM   4393 H43  LIG     1      10.906   7.310   1.572  1.00  0.00      LIG  
ATOM   4394 H44  LIG     1      14.899  15.849   4.104  1.00  0.00      LIG  
ATOM   4395 H45  LIG     1      10.820   9.763   3.769  1.00  0.00      LIG  
TER
REMARK  Energy: 273.647
REMARK  SimpleFitness: 273.647
REMARK  FullFitness: -709.17346
REMARK  InterFull: -36.1484
REMARK  IntraFull: 307.812
REMARK  solvFull: -1191.66
REMARK  surfFull: 210.823
REMARK  extraFull: 0.0
REMARK  deltaGcompsolvpol: -1191.66
REMARK  deltaGcompsolvnonpol: 210.823
REMARK  deltaGprotsolvpol: -1219.71
REMARK  deltaGprotsolvnonpol: 208.651
REMARK  deltaGligsolvpol: -12.6831
REMARK  deltaGligsolvnonpol: 15.3362
REMARK  deltaGvdw: -36.1484
REMARK  deltaGelec: 0.0
REMARK  deltaG: -6.1621113
REMARK  Cluster: 4
REMARK  ClusterRank: 0
ATOM   4315 C    LIG     1      18.772  10.949   2.800  1.00  0.00      LIG  
ATOM   4316 C1   LIG     1      18.360  11.046   1.360  1.00  0.00      LIG  
ATOM   4317 C2   LIG     1      17.000  11.690   1.149  1.00  0.00      LIG  
ATOM   4318 C3   LIG     1      17.720  10.749   3.874  1.00  0.00      LIG  
ATOM   4319 C4   LIG     1      18.190  11.631   5.025  1.00  0.00      LIG  
ATOM   4320 C5   LIG     1      17.745   9.317   4.402  1.00  0.00      LIG  
ATOM   4321 C6   LIG     1      16.339  11.268   3.434  1.00  0.00      LIG  
ATOM   4322 C7   LIG     1      15.193  10.926   4.358  1.00  0.00      LIG  
ATOM   4323 C8   LIG     1      14.115  11.985   4.232  1.00  0.00      LIG  
ATOM   4324 C9   LIG     1      13.871  12.519   2.806  1.00  0.00      LIG  
ATOM   4325 C10  LIG     1      14.548  13.911   2.716  1.00  0.00      LIG  
ATOM   4326 C11  LIG     1      12.336  12.696   2.564  1.00  0.00      LIG  
ATOM   4327 C12  LIG     1      11.498  11.419   2.711  1.00  0.00      LIG  
ATOM   4328 C13  LIG     1      11.687  13.713   3.489  1.00  0.00      LIG  
ATOM   4329 C14  LIG     1      11.236  14.776   2.559  1.00  0.00      LIG  
ATOM   4330 C15  LIG     1      11.561  14.482   1.160  1.00  0.00      LIG  
ATOM   4331 C16  LIG     1      11.281  15.545   0.125  1.00  0.00      LIG  
ATOM   4332 C17  LIG     1      11.985  15.340  -1.213  1.00  0.00      LIG  
ATOM   4333 C18  LIG     1      12.009  16.593  -2.096  1.00  0.00      LIG  
ATOM   4334 C19  LIG     1      13.116  17.578  -1.820  1.00  0.00      LIG  
ATOM   4335 C20  LIG     1      14.560  17.377  -2.142  1.00  0.00      LIG  
ATOM   4336 C21  LIG     1      15.401  18.587  -2.345  1.00  0.00      LIG  
ATOM   4337 C22  LIG     1      15.096  16.126  -2.755  1.00  0.00      LIG  
ATOM   4338 C23  LIG     1       9.776  15.654  -0.074  1.00  0.00      LIG  
ATOM   4339 C24  LIG     1      12.134  13.265   1.195  1.00  0.00      LIG  
ATOM   4340 C25  LIG     1      12.689  12.416   0.100  1.00  0.00      LIG  
ATOM   4341 C26  LIG     1      14.168  12.115   0.311  1.00  0.00      LIG  
ATOM   4342 C27  LIG     1      14.455  11.564   1.729  1.00  0.00      LIG  
ATOM   4343 C28  LIG     1      15.906  11.026   1.981  1.00  0.00      LIG  
ATOM   4344 C29  LIG     1      15.846   9.532   1.632  1.00  0.00      LIG  
ATOM   4345 O    LIG     1      19.957  10.826   3.073  1.00  0.00      LIG  
ATOM   4346 O1   LIG     1      10.632  15.778   2.908  1.00  0.00      LIG  
ATOM   4347 O2   LIG     1      12.058  16.183  -3.457  1.00  0.00      LIG  
ATOM   4348 O3   LIG     1      14.507  11.176  -0.704  1.00  0.00      LIG  
ATOM   4349 O4   LIG     1      14.071  17.214  -0.791  1.00  0.00      LIG  
ATOM   4350 H    LIG     1      18.394  10.043   0.929  1.00  0.00      LIG  
ATOM   4351 H1   LIG     1      19.114  11.648   0.846  1.00  0.00      LIG  
ATOM   4352 H2   LIG     1      16.785  11.632   0.082  1.00  0.00      LIG  
ATOM   4353 H3   LIG     1      17.058  12.750   1.408  1.00  0.00      LIG  
ATOM   4354 H4   LIG     1      18.370  12.661   4.700  1.00  0.00      LIG  
ATOM   4355 H5   LIG     1      19.117  11.253   5.467  1.00  0.00      LIG  
ATOM   4356 H6   LIG     1      17.442  11.671   5.817  1.00  0.00      LIG  
ATOM   4357 H7   LIG     1      18.760   9.034   4.697  1.00  0.00      LIG  
ATOM   4358 H8   LIG     1      17.418   8.591   3.658  1.00  0.00      LIG  
ATOM   4359 H9   LIG     1      17.111   9.211   5.286  1.00  0.00      LIG  
ATOM   4360 H10  LIG     1      16.481  12.340   3.538  1.00  0.00      LIG  
ATOM   4361 H11  LIG     1      15.512  10.886   5.401  1.00  0.00      LIG  
ATOM   4362 H12  LIG     1      14.782   9.943   4.124  1.00  0.00      LIG  
ATOM   4363 H13  LIG     1      14.404  12.825   4.869  1.00  0.00      LIG  
ATOM   4364 H14  LIG     1      13.210  11.586   4.691  1.00  0.00      LIG  
ATOM   4365 H15  LIG     1      14.280  14.543   3.566  1.00  0.00      LIG  
ATOM   4366 H16  LIG     1      14.289  14.462   1.810  1.00  0.00      LIG  
ATOM   4367 H17  LIG     1      15.634  13.852   2.713  1.00  0.00      LIG  
ATOM   4368 H18  LIG     1      11.861  10.591   2.100  1.00  0.00      LIG  
ATOM   4369 H19  LIG     1      10.459  11.604   2.418  1.00  0.00      LIG  
ATOM   4370 H20  LIG     1      11.471  11.081   3.749  1.00  0.00      LIG  
ATOM   4371 H21  LIG     1      12.361  14.141   4.230  1.00  0.00      LIG  
ATOM   4372 H22  LIG     1      10.807  13.300   3.989  1.00  0.00      LIG  
ATOM   4373 H23  LIG     1      11.638  16.495   0.528  1.00  0.00      LIG  
ATOM   4374 H24  LIG     1      11.478  14.528  -1.743  1.00  0.00      LIG  
ATOM   4375 H25  LIG     1      13.005  14.990  -1.045  1.00  0.00      LIG  
ATOM   4376 H26  LIG     1      11.065  17.129  -1.982  1.00  0.00      LIG  
ATOM   4377 H27  LIG     1      12.746  18.595  -1.831  1.00  0.00      LIG  
ATOM   4378 H28  LIG     1      14.998  19.453  -1.813  1.00  0.00      LIG  
ATOM   4379 H29  LIG     1      15.454  18.836  -3.409  1.00  0.00      LIG  
ATOM   4380 H30  LIG     1      16.417  18.404  -1.984  1.00  0.00      LIG  
ATOM   4381 H31  LIG     1      14.994  16.172  -3.843  1.00  0.00      LIG  
ATOM   4382 H32  LIG     1      14.584  15.228  -2.402  1.00  0.00      LIG  
ATOM   4383 H33  LIG     1      16.156  16.020  -2.512  1.00  0.00      LIG  
ATOM   4384 H34  LIG     1       9.523  16.452  -0.776  1.00  0.00      LIG  
ATOM   4385 H35  LIG     1       9.372  14.715  -0.463  1.00  0.00      LIG  
ATOM   4386 H36  LIG     1       9.254  15.876   0.860  1.00  0.00      LIG  
ATOM   4387 H37  LIG     1      12.548  12.852  -0.888  1.00  0.00      LIG  
ATOM   4388 H38  LIG     1      12.128  11.478   0.055  1.00  0.00      LIG  
ATOM   4389 H39  LIG     1      14.752  13.021   0.124  1.00  0.00      LIG  
ATOM   4390 H40  LIG     1      13.850  10.659   1.792  1.00  0.00      LIG  
ATOM   4391 H41  LIG     1      16.785   9.006   1.792  1.00  0.00      LIG  
ATOM   4392 H42  LIG     1      15.594   9.387   0.581  1.00  0.00      LIG  
ATOM   4393 H43  LIG     1      15.087   9.016   2.223  1.00  0.00      LIG  
ATOM   4394 H44  LIG     1      11.949  16.985  -4.003  1.00  0.00      LIG  
ATOM   4395 H45  LIG     1      15.408  10.869  -0.507  1.00  0.00      LIG  
TER
REMARK  Energy: 273.647
REMARK  SimpleFitness: 273.647
REMARK  FullFitness: -709.17346
REMARK  InterFull: -36.1484
REMARK  IntraFull: 307.812
REMARK  solvFull: -1191.66
REMARK  surfFull: 210.823
REMARK  extraFull: 0.0
REMARK  deltaGcompsolvpol: -1191.66
REMARK  deltaGcompsolvnonpol: 210.823
REMARK  deltaGprotsolvpol: -1219.71
REMARK  deltaGprotsolvnonpol: 208.651
REMARK  deltaGligsolvpol: -12.6831
REMARK  deltaGligsolvnonpol: 15.3362
REMARK  deltaGvdw: -36.1484
REMARK  deltaGelec: 0.0
REMARK  deltaG: -6.1621113
REMARK  Cluster: 4
REMARK  ClusterRank: 1
ATOM   4315 C    LIG     1      18.772  10.949   2.800  1.00  0.00      LIG  
ATOM   4316 C1   LIG     1      18.360  11.046   1.360  1.00  0.00      LIG  
ATOM   4317 C2   LIG     1      17.000  11.690   1.149  1.00  0.00      LIG  
ATOM   4318 C3   LIG     1      17.720  10.749   3.874  1.00  0.00      LIG  
ATOM   4319 C4   LIG     1      18.190  11.631   5.025  1.00  0.00      LIG  
ATOM   4320 C5   LIG     1      17.745   9.317   4.402  1.00  0.00      LIG  
ATOM   4321 C6   LIG     1      16.339  11.268   3.434  1.00  0.00      LIG  
ATOM   4322 C7   LIG     1      15.193  10.926   4.358  1.00  0.00      LIG  
ATOM   4323 C8   LIG     1      14.115  11.985   4.232  1.00  0.00      LIG  
ATOM   4324 C9   LIG     1      13.871  12.519   2.806  1.00  0.00      LIG  
ATOM   4325 C10  LIG     1      14.548  13.911   2.716  1.00  0.00      LIG  
ATOM   4326 C11  LIG     1      12.336  12.696   2.564  1.00  0.00      LIG  
ATOM   4327 C12  LIG     1      11.498  11.419   2.711  1.00  0.00      LIG  
ATOM   4328 C13  LIG     1      11.687  13.713   3.489  1.00  0.00      LIG  
ATOM   4329 C14  LIG     1      11.236  14.776   2.559  1.00  0.00      LIG  
ATOM   4330 C15  LIG     1      11.561  14.482   1.160  1.00  0.00      LIG  
ATOM   4331 C16  LIG     1      11.281  15.545   0.125  1.00  0.00      LIG  
ATOM   4332 C17  LIG     1      11.985  15.340  -1.213  1.00  0.00      LIG  
ATOM   4333 C18  LIG     1      12.009  16.593  -2.096  1.00  0.00      LIG  
ATOM   4334 C19  LIG     1      13.116  17.578  -1.820  1.00  0.00      LIG  
ATOM   4335 C20  LIG     1      14.560  17.377  -2.142  1.00  0.00      LIG  
ATOM   4336 C21  LIG     1      15.401  18.587  -2.345  1.00  0.00      LIG  
ATOM   4337 C22  LIG     1      15.096  16.126  -2.755  1.00  0.00      LIG  
ATOM   4338 C23  LIG     1       9.776  15.654  -0.074  1.00  0.00      LIG  
ATOM   4339 C24  LIG     1      12.134  13.265   1.195  1.00  0.00      LIG  
ATOM   4340 C25  LIG     1      12.689  12.416   0.100  1.00  0.00      LIG  
ATOM   4341 C26  LIG     1      14.168  12.115   0.311  1.00  0.00      LIG  
ATOM   4342 C27  LIG     1      14.455  11.564   1.729  1.00  0.00      LIG  
ATOM   4343 C28  LIG     1      15.906  11.026   1.981  1.00  0.00      LIG  
ATOM   4344 C29  LIG     1      15.846   9.532   1.632  1.00  0.00      LIG  
ATOM   4345 O    LIG     1      19.957  10.826   3.073  1.00  0.00      LIG  
ATOM   4346 O1   LIG     1      10.632  15.778   2.908  1.00  0.00      LIG  
ATOM   4347 O2   LIG     1      12.058  16.183  -3.457  1.00  0.00      LIG  
ATOM   4348 O3   LIG     1      14.507  11.176  -0.704  1.00  0.00      LIG  
ATOM   4349 O4   LIG     1      14.071  17.214  -0.791  1.00  0.00      LIG  
ATOM   4350 H    LIG     1      18.394  10.043   0.929  1.00  0.00      LIG  
ATOM   4351 H1   LIG     1      19.114  11.648   0.846  1.00  0.00      LIG  
ATOM   4352 H2   LIG     1      16.785  11.632   0.082  1.00  0.00      LIG  
ATOM   4353 H3   LIG     1      17.058  12.750   1.408  1.00  0.00      LIG  
ATOM   4354 H4   LIG     1      18.370  12.661   4.700  1.00  0.00      LIG  
ATOM   4355 H5   LIG     1      19.117  11.253   5.467  1.00  0.00      LIG  
ATOM   4356 H6   LIG     1      17.442  11.671   5.817  1.00  0.00      LIG  
ATOM   4357 H7   LIG     1      18.760   9.034   4.697  1.00  0.00      LIG  
ATOM   4358 H8   LIG     1      17.418   8.591   3.658  1.00  0.00      LIG  
ATOM   4359 H9   LIG     1      17.111   9.211   5.286  1.00  0.00      LIG  
ATOM   4360 H10  LIG     1      16.481  12.340   3.538  1.00  0.00      LIG  
ATOM   4361 H11  LIG     1      15.512  10.886   5.401  1.00  0.00      LIG  
ATOM   4362 H12  LIG     1      14.782   9.943   4.124  1.00  0.00      LIG  
ATOM   4363 H13  LIG     1      14.404  12.825   4.869  1.00  0.00      LIG  
ATOM   4364 H14  LIG     1      13.210  11.586   4.691  1.00  0.00      LIG  
ATOM   4365 H15  LIG     1      14.280  14.543   3.566  1.00  0.00      LIG  
ATOM   4366 H16  LIG     1      14.289  14.462   1.810  1.00  0.00      LIG  
ATOM   4367 H17  LIG     1      15.634  13.852   2.713  1.00  0.00      LIG  
ATOM   4368 H18  LIG     1      11.861  10.591   2.100  1.00  0.00      LIG  
ATOM   4369 H19  LIG     1      10.459  11.604   2.418  1.00  0.00      LIG  
ATOM   4370 H20  LIG     1      11.471  11.081   3.749  1.00  0.00      LIG  
ATOM   4371 H21  LIG     1      12.361  14.141   4.230  1.00  0.00      LIG  
ATOM   4372 H22  LIG     1      10.807  13.300   3.989  1.00  0.00      LIG  
ATOM   4373 H23  LIG     1      11.638  16.495   0.528  1.00  0.00      LIG  
ATOM   4374 H24  LIG     1      11.478  14.528  -1.743  1.00  0.00      LIG  
ATOM   4375 H25  LIG     1      13.005  14.990  -1.045  1.00  0.00      LIG  
ATOM   4376 H26  LIG     1      11.065  17.129  -1.982  1.00  0.00      LIG  
ATOM   4377 H27  LIG     1      12.746  18.595  -1.831  1.00  0.00      LIG  
ATOM   4378 H28  LIG     1      14.998  19.453  -1.813  1.00  0.00      LIG  
ATOM   4379 H29  LIG     1      15.454  18.836  -3.409  1.00  0.00      LIG  
ATOM   4380 H30  LIG     1      16.417  18.404  -1.984  1.00  0.00      LIG  
ATOM   4381 H31  LIG     1      14.994  16.172  -3.843  1.00  0.00      LIG  
ATOM   4382 H32  LIG     1      14.584  15.228  -2.402  1.00  0.00      LIG  
ATOM   4383 H33  LIG     1      16.156  16.020  -2.512  1.00  0.00      LIG  
ATOM   4384 H34  LIG     1       9.523  16.452  -0.776  1.00  0.00      LIG  
ATOM   4385 H35  LIG     1       9.372  14.715  -0.463  1.00  0.00      LIG  
ATOM   4386 H36  LIG     1       9.254  15.876   0.860  1.00  0.00      LIG  
ATOM   4387 H37  LIG     1      12.548  12.852  -0.888  1.00  0.00      LIG  
ATOM   4388 H38  LIG     1      12.128  11.478   0.055  1.00  0.00      LIG  
ATOM   4389 H39  LIG     1      14.752  13.021   0.124  1.00  0.00      LIG  
ATOM   4390 H40  LIG     1      13.850  10.659   1.792  1.00  0.00      LIG  
ATOM   4391 H41  LIG     1      16.785   9.006   1.792  1.00  0.00      LIG  
ATOM   4392 H42  LIG     1      15.594   9.387   0.581  1.00  0.00      LIG  
ATOM   4393 H43  LIG     1      15.087   9.016   2.223  1.00  0.00      LIG  
ATOM   4394 H44  LIG     1      11.949  16.985  -4.003  1.00  0.00      LIG  
ATOM   4395 H45  LIG     1      15.408  10.869  -0.507  1.00  0.00      LIG  
TER
REMARK  Energy: 273.647
REMARK  SimpleFitness: 273.647
REMARK  FullFitness: -709.17346
REMARK  InterFull: -36.1484
REMARK  IntraFull: 307.812
REMARK  solvFull: -1191.66
REMARK  surfFull: 210.823
REMARK  extraFull: 0.0
REMARK  deltaGcompsolvpol: -1191.66
REMARK  deltaGcompsolvnonpol: 210.823
REMARK  deltaGprotsolvpol: -1219.71
REMARK  deltaGprotsolvnonpol: 208.651
REMARK  deltaGligsolvpol: -12.6831
REMARK  deltaGligsolvnonpol: 15.3362
REMARK  deltaGvdw: -36.1484
REMARK  deltaGelec: 0.0
REMARK  deltaG: -6.1621113
REMARK  Cluster: 4
REMARK  ClusterRank: 2
ATOM   4315 C    LIG     1      18.772  10.949   2.800  1.00  0.00      LIG  
ATOM   4316 C1   LIG     1      18.360  11.046   1.360  1.00  0.00      LIG  
ATOM   4317 C2   LIG     1      17.000  11.690   1.149  1.00  0.00      LIG  
ATOM   4318 C3   LIG     1      17.720  10.749   3.874  1.00  0.00      LIG  
ATOM   4319 C4   LIG     1      18.190  11.631   5.025  1.00  0.00      LIG  
ATOM   4320 C5   LIG     1      17.745   9.317   4.402  1.00  0.00      LIG  
ATOM   4321 C6   LIG     1      16.339  11.268   3.434  1.00  0.00      LIG  
ATOM   4322 C7   LIG     1      15.193  10.926   4.358  1.00  0.00      LIG  
ATOM   4323 C8   LIG     1      14.115  11.985   4.232  1.00  0.00      LIG  
ATOM   4324 C9   LIG     1      13.871  12.519   2.806  1.00  0.00      LIG  
ATOM   4325 C10  LIG     1      14.548  13.911   2.716  1.00  0.00      LIG  
ATOM   4326 C11  LIG     1      12.336  12.696   2.564  1.00  0.00      LIG  
ATOM   4327 C12  LIG     1      11.498  11.419   2.711  1.00  0.00      LIG  
ATOM   4328 C13  LIG     1      11.687  13.713   3.489  1.00  0.00      LIG  
ATOM   4329 C14  LIG     1      11.236  14.776   2.559  1.00  0.00      LIG  
ATOM   4330 C15  LIG     1      11.561  14.482   1.160  1.00  0.00      LIG  
ATOM   4331 C16  LIG     1      11.281  15.545   0.125  1.00  0.00      LIG  
ATOM   4332 C17  LIG     1      11.985  15.340  -1.213  1.00  0.00      LIG  
ATOM   4333 C18  LIG     1      12.009  16.593  -2.096  1.00  0.00      LIG  
ATOM   4334 C19  LIG     1      13.116  17.578  -1.820  1.00  0.00      LIG  
ATOM   4335 C20  LIG     1      14.560  17.377  -2.142  1.00  0.00      LIG  
ATOM   4336 C21  LIG     1      15.401  18.587  -2.345  1.00  0.00      LIG  
ATOM   4337 C22  LIG     1      15.096  16.126  -2.755  1.00  0.00      LIG  
ATOM   4338 C23  LIG     1       9.776  15.654  -0.074  1.00  0.00      LIG  
ATOM   4339 C24  LIG     1      12.134  13.265   1.195  1.00  0.00      LIG  
ATOM   4340 C25  LIG     1      12.689  12.416   0.100  1.00  0.00      LIG  
ATOM   4341 C26  LIG     1      14.168  12.115   0.311  1.00  0.00      LIG  
ATOM   4342 C27  LIG     1      14.455  11.564   1.729  1.00  0.00      LIG  
ATOM   4343 C28  LIG     1      15.906  11.026   1.981  1.00  0.00      LIG  
ATOM   4344 C29  LIG     1      15.846   9.532   1.632  1.00  0.00      LIG  
ATOM   4345 O    LIG     1      19.957  10.826   3.073  1.00  0.00      LIG  
ATOM   4346 O1   LIG     1      10.632  15.778   2.908  1.00  0.00      LIG  
ATOM   4347 O2   LIG     1      12.058  16.183  -3.457  1.00  0.00      LIG  
ATOM   4348 O3   LIG     1      14.507  11.176  -0.704  1.00  0.00      LIG  
ATOM   4349 O4   LIG     1      14.071  17.214  -0.791  1.00  0.00      LIG  
ATOM   4350 H    LIG     1      18.394  10.043   0.929  1.00  0.00      LIG  
ATOM   4351 H1   LIG     1      19.114  11.648   0.846  1.00  0.00      LIG  
ATOM   4352 H2   LIG     1      16.785  11.632   0.082  1.00  0.00      LIG  
ATOM   4353 H3   LIG     1      17.058  12.750   1.408  1.00  0.00      LIG  
ATOM   4354 H4   LIG     1      18.370  12.661   4.700  1.00  0.00      LIG  
ATOM   4355 H5   LIG     1      19.117  11.253   5.467  1.00  0.00      LIG  
ATOM   4356 H6   LIG     1      17.442  11.671   5.817  1.00  0.00      LIG  
ATOM   4357 H7   LIG     1      18.760   9.034   4.697  1.00  0.00      LIG  
ATOM   4358 H8   LIG     1      17.418   8.591   3.658  1.00  0.00      LIG  
ATOM   4359 H9   LIG     1      17.111   9.211   5.286  1.00  0.00      LIG  
ATOM   4360 H10  LIG     1      16.481  12.340   3.538  1.00  0.00      LIG  
ATOM   4361 H11  LIG     1      15.512  10.886   5.401  1.00  0.00      LIG  
ATOM   4362 H12  LIG     1      14.782   9.943   4.124  1.00  0.00      LIG  
ATOM   4363 H13  LIG     1      14.404  12.825   4.869  1.00  0.00      LIG  
ATOM   4364 H14  LIG     1      13.210  11.586   4.691  1.00  0.00      LIG  
ATOM   4365 H15  LIG     1      14.280  14.543   3.566  1.00  0.00      LIG  
ATOM   4366 H16  LIG     1      14.289  14.462   1.810  1.00  0.00      LIG  
ATOM   4367 H17  LIG     1      15.634  13.852   2.713  1.00  0.00      LIG  
ATOM   4368 H18  LIG     1      11.861  10.591   2.100  1.00  0.00      LIG  
ATOM   4369 H19  LIG     1      10.459  11.604   2.418  1.00  0.00      LIG  
ATOM   4370 H20  LIG     1      11.471  11.081   3.749  1.00  0.00      LIG  
ATOM   4371 H21  LIG     1      12.361  14.141   4.230  1.00  0.00      LIG  
ATOM   4372 H22  LIG     1      10.807  13.300   3.989  1.00  0.00      LIG  
ATOM   4373 H23  LIG     1      11.638  16.495   0.528  1.00  0.00      LIG  
ATOM   4374 H24  LIG     1      11.478  14.528  -1.743  1.00  0.00      LIG  
ATOM   4375 H25  LIG     1      13.005  14.990  -1.045  1.00  0.00      LIG  
ATOM   4376 H26  LIG     1      11.065  17.129  -1.982  1.00  0.00      LIG  
ATOM   4377 H27  LIG     1      12.746  18.595  -1.831  1.00  0.00      LIG  
ATOM   4378 H28  LIG     1      14.998  19.453  -1.813  1.00  0.00      LIG  
ATOM   4379 H29  LIG     1      15.454  18.836  -3.409  1.00  0.00      LIG  
ATOM   4380 H30  LIG     1      16.417  18.404  -1.984  1.00  0.00      LIG  
ATOM   4381 H31  LIG     1      14.994  16.172  -3.843  1.00  0.00      LIG  
ATOM   4382 H32  LIG     1      14.584  15.228  -2.402  1.00  0.00      LIG  
ATOM   4383 H33  LIG     1      16.156  16.020  -2.512  1.00  0.00      LIG  
ATOM   4384 H34  LIG     1       9.523  16.452  -0.776  1.00  0.00      LIG  
ATOM   4385 H35  LIG     1       9.372  14.715  -0.463  1.00  0.00      LIG  
ATOM   4386 H36  LIG     1       9.254  15.876   0.860  1.00  0.00      LIG  
ATOM   4387 H37  LIG     1      12.548  12.852  -0.888  1.00  0.00      LIG  
ATOM   4388 H38  LIG     1      12.128  11.478   0.055  1.00  0.00      LIG  
ATOM   4389 H39  LIG     1      14.752  13.021   0.124  1.00  0.00      LIG  
ATOM   4390 H40  LIG     1      13.850  10.659   1.792  1.00  0.00      LIG  
ATOM   4391 H41  LIG     1      16.785   9.006   1.792  1.00  0.00      LIG  
ATOM   4392 H42  LIG     1      15.594   9.387   0.581  1.00  0.00      LIG  
ATOM   4393 H43  LIG     1      15.087   9.016   2.223  1.00  0.00      LIG  
ATOM   4394 H44  LIG     1      11.949  16.985  -4.003  1.00  0.00      LIG  
ATOM   4395 H45  LIG     1      15.408  10.869  -0.507  1.00  0.00      LIG  
TER
REMARK  Energy: 275.826
REMARK  SimpleFitness: 275.826
REMARK  FullFitness: -708.8102
REMARK  InterFull: -36.9932
REMARK  IntraFull: 309.333
REMARK  solvFull: -1192.12
REMARK  surfFull: 210.97
REMARK  extraFull: 0.0
REMARK  deltaGcompsolvpol: -1192.12
REMARK  deltaGcompsolvnonpol: 210.97
REMARK  deltaGprotsolvpol: -1219.71
REMARK  deltaGprotsolvnonpol: 208.651
REMARK  deltaGligsolvpol: -12.5407
REMARK  deltaGligsolvnonpol: 15.2714
REMARK  deltaGvdw: -36.9932
REMARK  deltaGelec: 0.0
REMARK  deltaG: -6.258857
REMARK  Cluster: 4
REMARK  ClusterRank: 3
ATOM   4315 C    LIG     1      18.774  10.976   2.611  1.00  0.00      LIG  
ATOM   4316 C1   LIG     1      18.362  11.150   1.178  1.00  0.00      LIG  
ATOM   4317 C2   LIG     1      16.988  11.776   1.009  1.00  0.00      LIG  
ATOM   4318 C3   LIG     1      17.727  10.614   3.646  1.00  0.00      LIG  
ATOM   4319 C4   LIG     1      18.170  11.346   4.908  1.00  0.00      LIG  
ATOM   4320 C5   LIG     1      17.792   9.129   3.988  1.00  0.00      LIG  
ATOM   4321 C6   LIG     1      16.338  11.154   3.257  1.00  0.00      LIG  
ATOM   4322 C7   LIG     1      15.199  10.721   4.152  1.00  0.00      LIG  
ATOM   4323 C8   LIG     1      14.094  11.760   4.114  1.00  0.00      LIG  
ATOM   4324 C9   LIG     1      13.844  12.415   2.742  1.00  0.00      LIG  
ATOM   4325 C10  LIG     1      14.500  13.819   2.778  1.00  0.00      LIG  
ATOM   4326 C11  LIG     1      12.306  12.586   2.513  1.00  0.00      LIG  
ATOM   4327 C12  LIG     1      11.487  11.290   2.529  1.00  0.00      LIG  
ATOM   4328 C13  LIG     1      11.633  13.496   3.529  1.00  0.00      LIG  
ATOM   4329 C14  LIG     1      11.122  14.613   2.698  1.00  0.00      LIG  
ATOM   4330 C15  LIG     1      11.478  14.469   1.284  1.00  0.00      LIG  
ATOM   4331 C16  LIG     1      11.178  15.608   0.346  1.00  0.00      LIG  
ATOM   4332 C17  LIG     1      12.069  15.670  -0.891  1.00  0.00      LIG  
ATOM   4333 C18  LIG     1      11.967  17.023  -1.611  1.00  0.00      LIG  
ATOM   4334 C19  LIG     1      13.238  17.803  -1.812  1.00  0.00      LIG  
ATOM   4335 C20  LIG     1      14.395  17.359  -2.638  1.00  0.00      LIG  
ATOM   4336 C21  LIG     1      15.262  18.414  -3.228  1.00  0.00      LIG  
ATOM   4337 C22  LIG     1      14.435  16.033  -3.323  1.00  0.00      LIG  
ATOM   4338 C23  LIG     1       9.706  15.570  -0.022  1.00  0.00      LIG  
ATOM   4339 C24  LIG     1      12.096  13.277   1.206  1.00  0.00      LIG  
ATOM   4340 C25  LIG     1      12.673  12.558   0.033  1.00  0.00      LIG  
ATOM   4341 C26  LIG     1      14.153  12.250   0.222  1.00  0.00      LIG  
ATOM   4342 C27  LIG     1      14.445  11.572   1.583  1.00  0.00      LIG  
ATOM   4343 C28  LIG     1      15.904  11.033   1.788  1.00  0.00      LIG  
ATOM   4344 C29  LIG     1      15.856   9.574   1.311  1.00  0.00      LIG  
ATOM   4345 O    LIG     1      19.962  10.890   2.881  1.00  0.00      LIG  
ATOM   4346 O1   LIG     1      10.462  15.546   3.130  1.00  0.00      LIG  
ATOM   4347 O2   LIG     1      11.359  16.827  -2.872  1.00  0.00      LIG  
ATOM   4348 O3   LIG     1      14.500  11.413  -0.876  1.00  0.00      LIG  
ATOM   4349 O4   LIG     1      14.443  17.292  -1.193  1.00  0.00      LIG  
ATOM   4350 H    LIG     1      18.419  10.177   0.686  1.00  0.00      LIG  
ATOM   4351 H1   LIG     1      19.103  11.800   0.705  1.00  0.00      LIG  
ATOM   4352 H2   LIG     1      16.776  11.790  -0.060  1.00  0.00      LIG  
ATOM   4353 H3   LIG     1      17.022  12.817   1.342  1.00  0.00      LIG  
ATOM   4354 H4   LIG     1      18.253  12.425   4.739  1.00  0.00      LIG  
ATOM   4355 H5   LIG     1      19.142  10.988   5.262  1.00  0.00      LIG  
ATOM   4356 H6   LIG     1      17.456  11.191   5.714  1.00  0.00      LIG  
ATOM   4357 H7   LIG     1      18.796   8.861   4.329  1.00  0.00      LIG  
ATOM   4358 H8   LIG     1      17.573   8.489   3.133  1.00  0.00      LIG  
ATOM   4359 H9   LIG     1      17.098   8.877   4.794  1.00  0.00      LIG  
ATOM   4360 H10  LIG     1      16.467  12.216   3.453  1.00  0.00      LIG  
ATOM   4361 H11  LIG     1      15.520  10.604   5.189  1.00  0.00      LIG  
ATOM   4362 H12  LIG     1      14.810   9.749   3.841  1.00  0.00      LIG  
ATOM   4363 H13  LIG     1      14.353  12.545   4.829  1.00  0.00      LIG  
ATOM   4364 H14  LIG     1      13.196  11.297   4.523  1.00  0.00      LIG  
ATOM   4365 H15  LIG     1      14.231  14.364   3.686  1.00  0.00      LIG  
ATOM   4366 H16  LIG     1      14.225  14.449   1.931  1.00  0.00      LIG  
ATOM   4367 H17  LIG     1      15.586  13.778   2.760  1.00  0.00      LIG  
ATOM   4368 H18  LIG     1      11.872  10.524   1.853  1.00  0.00      LIG  
ATOM   4369 H19  LIG     1      10.451  11.485   2.235  1.00  0.00      LIG  
ATOM   4370 H20  LIG     1      11.447  10.863   3.533  1.00  0.00      LIG  
ATOM   4371 H21  LIG     1      12.305  13.894   4.287  1.00  0.00      LIG  
ATOM   4372 H22  LIG     1      10.783  13.006   4.011  1.00  0.00      LIG  
ATOM   4373 H23  LIG     1      11.356  16.535   0.894  1.00  0.00      LIG  
ATOM   4374 H24  LIG     1      11.773  14.864  -1.569  1.00  0.00      LIG  
ATOM   4375 H25  LIG     1      13.094  15.461  -0.579  1.00  0.00      LIG  
ATOM   4376 H26  LIG     1      11.284  17.667  -1.055  1.00  0.00      LIG  
ATOM   4377 H27  LIG     1      13.052  18.869  -1.770  1.00  0.00      LIG  
ATOM   4378 H28  LIG     1      15.227  19.341  -2.646  1.00  0.00      LIG  
ATOM   4379 H29  LIG     1      14.935  18.637  -4.247  1.00  0.00      LIG  
ATOM   4380 H30  LIG     1      16.299  18.068  -3.263  1.00  0.00      LIG  
ATOM   4381 H31  LIG     1      13.817  16.059  -4.225  1.00  0.00      LIG  
ATOM   4382 H32  LIG     1      14.079  15.222  -2.684  1.00  0.00      LIG  
ATOM   4383 H33  LIG     1      15.460  15.797  -3.618  1.00  0.00      LIG  
ATOM   4384 H34  LIG     1       9.442  16.395  -0.687  1.00  0.00      LIG  
ATOM   4385 H35  LIG     1       9.457  14.630  -0.523  1.00  0.00      LIG  
ATOM   4386 H36  LIG     1       9.073  15.650   0.866  1.00  0.00      LIG  
ATOM   4387 H37  LIG     1      12.536  13.097  -0.902  1.00  0.00      LIG  
ATOM   4388 H38  LIG     1      12.123  11.624  -0.117  1.00  0.00      LIG  
ATOM   4389 H39  LIG     1      14.729  13.174   0.123  1.00  0.00      LIG  
ATOM   4390 H40  LIG     1      13.854  10.656   1.559  1.00  0.00      LIG  
ATOM   4391 H41  LIG     1      16.811   9.057   1.379  1.00  0.00      LIG  
ATOM   4392 H42  LIG     1      15.556   9.514   0.264  1.00  0.00      LIG  
ATOM   4393 H43  LIG     1      15.134   8.992   1.888  1.00  0.00      LIG  
ATOM   4394 H44  LIG     1      11.584  17.588  -3.440  1.00  0.00      LIG  
ATOM   4395 H45  LIG     1      15.392  11.073  -0.695  1.00  0.00      LIG  
TER
REMARK  Energy: 275.826
REMARK  SimpleFitness: 275.826
REMARK  FullFitness: -708.8102
REMARK  InterFull: -36.9932
REMARK  IntraFull: 309.333
REMARK  solvFull: -1192.12
REMARK  surfFull: 210.97
REMARK  extraFull: 0.0
REMARK  deltaGcompsolvpol: -1192.12
REMARK  deltaGcompsolvnonpol: 210.97
REMARK  deltaGprotsolvpol: -1219.71
REMARK  deltaGprotsolvnonpol: 208.651
REMARK  deltaGligsolvpol: -12.5407
REMARK  deltaGligsolvnonpol: 15.2714
REMARK  deltaGvdw: -36.9932
REMARK  deltaGelec: 0.0
REMARK  deltaG: -6.258857
REMARK  Cluster: 4
REMARK  ClusterRank: 4
ATOM   4315 C    LIG     1      18.774  10.976   2.611  1.00  0.00      LIG  
ATOM   4316 C1   LIG     1      18.362  11.150   1.178  1.00  0.00      LIG  
ATOM   4317 C2   LIG     1      16.988  11.776   1.009  1.00  0.00      LIG  
ATOM   4318 C3   LIG     1      17.727  10.614   3.646  1.00  0.00      LIG  
ATOM   4319 C4   LIG     1      18.170  11.346   4.908  1.00  0.00      LIG  
ATOM   4320 C5   LIG     1      17.792   9.129   3.988  1.00  0.00      LIG  
ATOM   4321 C6   LIG     1      16.338  11.154   3.257  1.00  0.00      LIG  
ATOM   4322 C7   LIG     1      15.199  10.721   4.152  1.00  0.00      LIG  
ATOM   4323 C8   LIG     1      14.094  11.760   4.114  1.00  0.00      LIG  
ATOM   4324 C9   LIG     1      13.844  12.415   2.742  1.00  0.00      LIG  
ATOM   4325 C10  LIG     1      14.500  13.819   2.778  1.00  0.00      LIG  
ATOM   4326 C11  LIG     1      12.306  12.586   2.513  1.00  0.00      LIG  
ATOM   4327 C12  LIG     1      11.487  11.290   2.529  1.00  0.00      LIG  
ATOM   4328 C13  LIG     1      11.633  13.496   3.529  1.00  0.00      LIG  
ATOM   4329 C14  LIG     1      11.122  14.613   2.698  1.00  0.00      LIG  
ATOM   4330 C15  LIG     1      11.478  14.469   1.284  1.00  0.00      LIG  
ATOM   4331 C16  LIG     1      11.178  15.608   0.346  1.00  0.00      LIG  
ATOM   4332 C17  LIG     1      12.069  15.670  -0.891  1.00  0.00      LIG  
ATOM   4333 C18  LIG     1      11.967  17.023  -1.611  1.00  0.00      LIG  
ATOM   4334 C19  LIG     1      13.238  17.803  -1.812  1.00  0.00      LIG  
ATOM   4335 C20  LIG     1      14.395  17.359  -2.638  1.00  0.00      LIG  
ATOM   4336 C21  LIG     1      15.262  18.414  -3.228  1.00  0.00      LIG  
ATOM   4337 C22  LIG     1      14.435  16.033  -3.323  1.00  0.00      LIG  
ATOM   4338 C23  LIG     1       9.706  15.570  -0.022  1.00  0.00      LIG  
ATOM   4339 C24  LIG     1      12.096  13.277   1.206  1.00  0.00      LIG  
ATOM   4340 C25  LIG     1      12.673  12.558   0.033  1.00  0.00      LIG  
ATOM   4341 C26  LIG     1      14.153  12.250   0.222  1.00  0.00      LIG  
ATOM   4342 C27  LIG     1      14.445  11.572   1.583  1.00  0.00      LIG  
ATOM   4343 C28  LIG     1      15.904  11.033   1.788  1.00  0.00      LIG  
ATOM   4344 C29  LIG     1      15.856   9.574   1.311  1.00  0.00      LIG  
ATOM   4345 O    LIG     1      19.962  10.890   2.881  1.00  0.00      LIG  
ATOM   4346 O1   LIG     1      10.462  15.546   3.130  1.00  0.00      LIG  
ATOM   4347 O2   LIG     1      11.359  16.827  -2.872  1.00  0.00      LIG  
ATOM   4348 O3   LIG     1      14.500  11.413  -0.876  1.00  0.00      LIG  
ATOM   4349 O4   LIG     1      14.443  17.292  -1.193  1.00  0.00      LIG  
ATOM   4350 H    LIG     1      18.419  10.177   0.686  1.00  0.00      LIG  
ATOM   4351 H1   LIG     1      19.103  11.800   0.705  1.00  0.00      LIG  
ATOM   4352 H2   LIG     1      16.776  11.790  -0.060  1.00  0.00      LIG  
ATOM   4353 H3   LIG     1      17.022  12.817   1.342  1.00  0.00      LIG  
ATOM   4354 H4   LIG     1      18.253  12.425   4.739  1.00  0.00      LIG  
ATOM   4355 H5   LIG     1      19.142  10.988   5.262  1.00  0.00      LIG  
ATOM   4356 H6   LIG     1      17.456  11.191   5.714  1.00  0.00      LIG  
ATOM   4357 H7   LIG     1      18.796   8.861   4.329  1.00  0.00      LIG  
ATOM   4358 H8   LIG     1      17.573   8.489   3.133  1.00  0.00      LIG  
ATOM   4359 H9   LIG     1      17.098   8.877   4.794  1.00  0.00      LIG  
ATOM   4360 H10  LIG     1      16.467  12.216   3.453  1.00  0.00      LIG  
ATOM   4361 H11  LIG     1      15.520  10.604   5.189  1.00  0.00      LIG  
ATOM   4362 H12  LIG     1      14.810   9.749   3.841  1.00  0.00      LIG  
ATOM   4363 H13  LIG     1      14.353  12.545   4.829  1.00  0.00      LIG  
ATOM   4364 H14  LIG     1      13.196  11.297   4.523  1.00  0.00      LIG  
ATOM   4365 H15  LIG     1      14.231  14.364   3.686  1.00  0.00      LIG  
ATOM   4366 H16  LIG     1      14.225  14.449   1.931  1.00  0.00      LIG  
ATOM   4367 H17  LIG     1      15.586  13.778   2.760  1.00  0.00      LIG  
ATOM   4368 H18  LIG     1      11.872  10.524   1.853  1.00  0.00      LIG  
ATOM   4369 H19  LIG     1      10.451  11.485   2.235  1.00  0.00      LIG  
ATOM   4370 H20  LIG     1      11.447  10.863   3.533  1.00  0.00      LIG  
ATOM   4371 H21  LIG     1      12.305  13.894   4.287  1.00  0.00      LIG  
ATOM   4372 H22  LIG     1      10.783  13.006   4.011  1.00  0.00      LIG  
ATOM   4373 H23  LIG     1      11.356  16.535   0.894  1.00  0.00      LIG  
ATOM   4374 H24  LIG     1      11.773  14.864  -1.569  1.00  0.00      LIG  
ATOM   4375 H25  LIG     1      13.094  15.461  -0.579  1.00  0.00      LIG  
ATOM   4376 H26  LIG     1      11.284  17.667  -1.055  1.00  0.00      LIG  
ATOM   4377 H27  LIG     1      13.052  18.869  -1.770  1.00  0.00      LIG  
ATOM   4378 H28  LIG     1      15.227  19.341  -2.646  1.00  0.00      LIG  
ATOM   4379 H29  LIG     1      14.935  18.637  -4.247  1.00  0.00      LIG  
ATOM   4380 H30  LIG     1      16.299  18.068  -3.263  1.00  0.00      LIG  
ATOM   4381 H31  LIG     1      13.817  16.059  -4.225  1.00  0.00      LIG  
ATOM   4382 H32  LIG     1      14.079  15.222  -2.684  1.00  0.00      LIG  
ATOM   4383 H33  LIG     1      15.460  15.797  -3.618  1.00  0.00      LIG  
ATOM   4384 H34  LIG     1       9.442  16.395  -0.687  1.00  0.00      LIG  
ATOM   4385 H35  LIG     1       9.457  14.630  -0.523  1.00  0.00      LIG  
ATOM   4386 H36  LIG     1       9.073  15.650   0.866  1.00  0.00      LIG  
ATOM   4387 H37  LIG     1      12.536  13.097  -0.902  1.00  0.00      LIG  
ATOM   4388 H38  LIG     1      12.123  11.624  -0.117  1.00  0.00      LIG  
ATOM   4389 H39  LIG     1      14.729  13.174   0.123  1.00  0.00      LIG  
ATOM   4390 H40  LIG     1      13.854  10.656   1.559  1.00  0.00      LIG  
ATOM   4391 H41  LIG     1      16.811   9.057   1.379  1.00  0.00      LIG  
ATOM   4392 H42  LIG     1      15.556   9.514   0.264  1.00  0.00      LIG  
ATOM   4393 H43  LIG     1      15.134   8.992   1.888  1.00  0.00      LIG  
ATOM   4394 H44  LIG     1      11.584  17.588  -3.440  1.00  0.00      LIG  
ATOM   4395 H45  LIG     1      15.392  11.073  -0.695  1.00  0.00      LIG  
TER
REMARK  Energy: 275.826
REMARK  SimpleFitness: 275.826
REMARK  FullFitness: -708.8102
REMARK  InterFull: -36.9932
REMARK  IntraFull: 309.333
REMARK  solvFull: -1192.12
REMARK  surfFull: 210.97
REMARK  extraFull: 0.0
REMARK  deltaGcompsolvpol: -1192.12
REMARK  deltaGcompsolvnonpol: 210.97
REMARK  deltaGprotsolvpol: -1219.71
REMARK  deltaGprotsolvnonpol: 208.651
REMARK  deltaGligsolvpol: -12.5407
REMARK  deltaGligsolvnonpol: 15.2714
REMARK  deltaGvdw: -36.9932
REMARK  deltaGelec: 0.0
REMARK  deltaG: -6.258857
REMARK  Cluster: 4
REMARK  ClusterRank: 5
ATOM   4315 C    LIG     1      18.774  10.976   2.611  1.00  0.00      LIG  
ATOM   4316 C1   LIG     1      18.362  11.150   1.178  1.00  0.00      LIG  
ATOM   4317 C2   LIG     1      16.988  11.776   1.009  1.00  0.00      LIG  
ATOM   4318 C3   LIG     1      17.727  10.614   3.646  1.00  0.00      LIG  
ATOM   4319 C4   LIG     1      18.170  11.346   4.908  1.00  0.00      LIG  
ATOM   4320 C5   LIG     1      17.792   9.129   3.988  1.00  0.00      LIG  
ATOM   4321 C6   LIG     1      16.338  11.154   3.257  1.00  0.00      LIG  
ATOM   4322 C7   LIG     1      15.199  10.721   4.152  1.00  0.00      LIG  
ATOM   4323 C8   LIG     1      14.094  11.760   4.114  1.00  0.00      LIG  
ATOM   4324 C9   LIG     1      13.844  12.415   2.742  1.00  0.00      LIG  
ATOM   4325 C10  LIG     1      14.500  13.819   2.778  1.00  0.00      LIG  
ATOM   4326 C11  LIG     1      12.306  12.586   2.513  1.00  0.00      LIG  
ATOM   4327 C12  LIG     1      11.487  11.290   2.529  1.00  0.00      LIG  
ATOM   4328 C13  LIG     1      11.633  13.496   3.529  1.00  0.00      LIG  
ATOM   4329 C14  LIG     1      11.122  14.613   2.698  1.00  0.00      LIG  
ATOM   4330 C15  LIG     1      11.478  14.469   1.284  1.00  0.00      LIG  
ATOM   4331 C16  LIG     1      11.178  15.608   0.346  1.00  0.00      LIG  
ATOM   4332 C17  LIG     1      12.069  15.670  -0.891  1.00  0.00      LIG  
ATOM   4333 C18  LIG     1      11.967  17.023  -1.611  1.00  0.00      LIG  
ATOM   4334 C19  LIG     1      13.238  17.803  -1.812  1.00  0.00      LIG  
ATOM   4335 C20  LIG     1      14.395  17.359  -2.638  1.00  0.00      LIG  
ATOM   4336 C21  LIG     1      15.262  18.414  -3.228  1.00  0.00      LIG  
ATOM   4337 C22  LIG     1      14.435  16.033  -3.323  1.00  0.00      LIG  
ATOM   4338 C23  LIG     1       9.706  15.570  -0.022  1.00  0.00      LIG  
ATOM   4339 C24  LIG     1      12.096  13.277   1.206  1.00  0.00      LIG  
ATOM   4340 C25  LIG     1      12.673  12.558   0.033  1.00  0.00      LIG  
ATOM   4341 C26  LIG     1      14.153  12.250   0.222  1.00  0.00      LIG  
ATOM   4342 C27  LIG     1      14.445  11.572   1.583  1.00  0.00      LIG  
ATOM   4343 C28  LIG     1      15.904  11.033   1.788  1.00  0.00      LIG  
ATOM   4344 C29  LIG     1      15.856   9.574   1.311  1.00  0.00      LIG  
ATOM   4345 O    LIG     1      19.962  10.890   2.881  1.00  0.00      LIG  
ATOM   4346 O1   LIG     1      10.462  15.546   3.130  1.00  0.00      LIG  
ATOM   4347 O2   LIG     1      11.359  16.827  -2.872  1.00  0.00      LIG  
ATOM   4348 O3   LIG     1      14.500  11.413  -0.876  1.00  0.00      LIG  
ATOM   4349 O4   LIG     1      14.443  17.292  -1.193  1.00  0.00      LIG  
ATOM   4350 H    LIG     1      18.419  10.177   0.686  1.00  0.00      LIG  
ATOM   4351 H1   LIG     1      19.103  11.800   0.705  1.00  0.00      LIG  
ATOM   4352 H2   LIG     1      16.776  11.790  -0.060  1.00  0.00      LIG  
ATOM   4353 H3   LIG     1      17.022  12.817   1.342  1.00  0.00      LIG  
ATOM   4354 H4   LIG     1      18.253  12.425   4.739  1.00  0.00      LIG  
ATOM   4355 H5   LIG     1      19.142  10.988   5.262  1.00  0.00      LIG  
ATOM   4356 H6   LIG     1      17.456  11.191   5.714  1.00  0.00      LIG  
ATOM   4357 H7   LIG     1      18.796   8.861   4.329  1.00  0.00      LIG  
ATOM   4358 H8   LIG     1      17.573   8.489   3.133  1.00  0.00      LIG  
ATOM   4359 H9   LIG     1      17.098   8.877   4.794  1.00  0.00      LIG  
ATOM   4360 H10  LIG     1      16.467  12.216   3.453  1.00  0.00      LIG  
ATOM   4361 H11  LIG     1      15.520  10.604   5.189  1.00  0.00      LIG  
ATOM   4362 H12  LIG     1      14.810   9.749   3.841  1.00  0.00      LIG  
ATOM   4363 H13  LIG     1      14.353  12.545   4.829  1.00  0.00      LIG  
ATOM   4364 H14  LIG     1      13.196  11.297   4.523  1.00  0.00      LIG  
ATOM   4365 H15  LIG     1      14.231  14.364   3.686  1.00  0.00      LIG  
ATOM   4366 H16  LIG     1      14.225  14.449   1.931  1.00  0.00      LIG  
ATOM   4367 H17  LIG     1      15.586  13.778   2.760  1.00  0.00      LIG  
ATOM   4368 H18  LIG     1      11.872  10.524   1.853  1.00  0.00      LIG  
ATOM   4369 H19  LIG     1      10.451  11.485   2.235  1.00  0.00      LIG  
ATOM   4370 H20  LIG     1      11.447  10.863   3.533  1.00  0.00      LIG  
ATOM   4371 H21  LIG     1      12.305  13.894   4.287  1.00  0.00      LIG  
ATOM   4372 H22  LIG     1      10.783  13.006   4.011  1.00  0.00      LIG  
ATOM   4373 H23  LIG     1      11.356  16.535   0.894  1.00  0.00      LIG  
ATOM   4374 H24  LIG     1      11.773  14.864  -1.569  1.00  0.00      LIG  
ATOM   4375 H25  LIG     1      13.094  15.461  -0.579  1.00  0.00      LIG  
ATOM   4376 H26  LIG     1      11.284  17.667  -1.055  1.00  0.00      LIG  
ATOM   4377 H27  LIG     1      13.052  18.869  -1.770  1.00  0.00      LIG  
ATOM   4378 H28  LIG     1      15.227  19.341  -2.646  1.00  0.00      LIG  
ATOM   4379 H29  LIG     1      14.935  18.637  -4.247  1.00  0.00      LIG  
ATOM   4380 H30  LIG     1      16.299  18.068  -3.263  1.00  0.00      LIG  
ATOM   4381 H31  LIG     1      13.817  16.059  -4.225  1.00  0.00      LIG  
ATOM   4382 H32  LIG     1      14.079  15.222  -2.684  1.00  0.00      LIG  
ATOM   4383 H33  LIG     1      15.460  15.797  -3.618  1.00  0.00      LIG  
ATOM   4384 H34  LIG     1       9.442  16.395  -0.687  1.00  0.00      LIG  
ATOM   4385 H35  LIG     1       9.457  14.630  -0.523  1.00  0.00      LIG  
ATOM   4386 H36  LIG     1       9.073  15.650   0.866  1.00  0.00      LIG  
ATOM   4387 H37  LIG     1      12.536  13.097  -0.902  1.00  0.00      LIG  
ATOM   4388 H38  LIG     1      12.123  11.624  -0.117  1.00  0.00      LIG  
ATOM   4389 H39  LIG     1      14.729  13.174   0.123  1.00  0.00      LIG  
ATOM   4390 H40  LIG     1      13.854  10.656   1.559  1.00  0.00      LIG  
ATOM   4391 H41  LIG     1      16.811   9.057   1.379  1.00  0.00      LIG  
ATOM   4392 H42  LIG     1      15.556   9.514   0.264  1.00  0.00      LIG  
ATOM   4393 H43  LIG     1      15.134   8.992   1.888  1.00  0.00      LIG  
ATOM   4394 H44  LIG     1      11.584  17.588  -3.440  1.00  0.00      LIG  
ATOM   4395 H45  LIG     1      15.392  11.073  -0.695  1.00  0.00      LIG  
TER
REMARK  Energy: 275.777
REMARK  SimpleFitness: 275.777
REMARK  FullFitness: -708.7516
REMARK  InterFull: -37.7096
REMARK  IntraFull: 309.572
REMARK  solvFull: -1191.63
REMARK  surfFull: 211.016
REMARK  extraFull: 0.0
REMARK  deltaGcompsolvpol: -1191.63
REMARK  deltaGcompsolvnonpol: 211.016
REMARK  deltaGprotsolvpol: -1219.71
REMARK  deltaGprotsolvnonpol: 208.651
REMARK  deltaGligsolvpol: -12.7104
REMARK  deltaGligsolvnonpol: 15.2563
REMARK  deltaGvdw: -37.7096
REMARK  deltaGelec: 0.0
REMARK  deltaG: -6.2804747
REMARK  Cluster: 4
REMARK  ClusterRank: 6
ATOM   4315 C    LIG     1      18.910  10.858   2.651  1.00  0.00      LIG  
ATOM   4316 C1   LIG     1      18.498  11.035   1.218  1.00  0.00      LIG  
ATOM   4317 C2   LIG     1      17.139  11.693   1.050  1.00  0.00      LIG  
ATOM   4318 C3   LIG     1      17.858  10.549   3.699  1.00  0.00      LIG  
ATOM   4319 C4   LIG     1      18.325  11.307   4.936  1.00  0.00      LIG  
ATOM   4320 C5   LIG     1      17.890   9.074   4.086  1.00  0.00      LIG  
ATOM   4321 C6   LIG     1      16.477  11.107   3.304  1.00  0.00      LIG  
ATOM   4322 C7   LIG     1      15.329  10.702   4.200  1.00  0.00      LIG  
ATOM   4323 C8   LIG     1      14.245  11.763   4.150  1.00  0.00      LIG  
ATOM   4324 C9   LIG     1      14.007  12.407   2.770  1.00  0.00      LIG  
ATOM   4325 C10  LIG     1      14.684  13.801   2.792  1.00  0.00      LIG  
ATOM   4326 C11  LIG     1      12.473  12.602   2.533  1.00  0.00      LIG  
ATOM   4327 C12  LIG     1      11.638  11.316   2.559  1.00  0.00      LIG  
ATOM   4328 C13  LIG     1      11.808  13.529   3.538  1.00  0.00      LIG  
ATOM   4329 C14  LIG     1      11.280  14.625   2.690  1.00  0.00      LIG  
ATOM   4330 C15  LIG     1      11.650  14.474   1.281  1.00  0.00      LIG  
ATOM   4331 C16  LIG     1      11.314  15.588   0.322  1.00  0.00      LIG  
ATOM   4332 C17  LIG     1      12.250  15.689  -0.882  1.00  0.00      LIG  
ATOM   4333 C18  LIG     1      12.058  16.983  -1.689  1.00  0.00      LIG  
ATOM   4334 C19  LIG     1      13.252  17.886  -1.866  1.00  0.00      LIG  
ATOM   4335 C20  LIG     1      14.541  17.507  -2.512  1.00  0.00      LIG  
ATOM   4336 C21  LIG     1      15.342  18.594  -3.140  1.00  0.00      LIG  
ATOM   4337 C22  LIG     1      14.823  16.132  -3.019  1.00  0.00      LIG  
ATOM   4338 C23  LIG     1       9.859  15.449  -0.084  1.00  0.00      LIG  
ATOM   4339 C24  LIG     1      12.274  13.285   1.219  1.00  0.00      LIG  
ATOM   4340 C25  LIG     1      12.846  12.549   0.053  1.00  0.00      LIG  
ATOM   4341 C26  LIG     1      14.319  12.212   0.251  1.00  0.00      LIG  
ATOM   4342 C27  LIG     1      14.595  11.543   1.620  1.00  0.00      LIG  
ATOM   4343 C28  LIG     1      16.042  10.978   1.836  1.00  0.00      LIG  
ATOM   4344 C29  LIG     1      15.968   9.514   1.376  1.00  0.00      LIG  
ATOM   4345 O    LIG     1      20.097  10.741   2.918  1.00  0.00      LIG  
ATOM   4346 O1   LIG     1      10.578  15.538   3.102  1.00  0.00      LIG  
ATOM   4347 O2   LIG     1      11.568  16.643  -2.975  1.00  0.00      LIG  
ATOM   4348 O3   LIG     1      14.649  11.351  -0.835  1.00  0.00      LIG  
ATOM   4349 O4   LIG     1      14.429  17.604  -1.071  1.00  0.00      LIG  
ATOM   4350 H    LIG     1      18.531  10.059   0.730  1.00  0.00      LIG  
ATOM   4351 H1   LIG     1      19.252  11.666   0.740  1.00  0.00      LIG  
ATOM   4352 H2   LIG     1      16.926  11.705  -0.019  1.00  0.00      LIG  
ATOM   4353 H3   LIG     1      17.198  12.734   1.379  1.00  0.00      LIG  
ATOM   4354 H4   LIG     1      18.442  12.376   4.734  1.00  0.00      LIG  
ATOM   4355 H5   LIG     1      19.285  10.930   5.302  1.00  0.00      LIG  
ATOM   4356 H6   LIG     1      17.606  11.201   5.747  1.00  0.00      LIG  
ATOM   4357 H7   LIG     1      18.897   8.784   4.398  1.00  0.00      LIG  
ATOM   4358 H8   LIG     1      17.614   8.415   3.264  1.00  0.00      LIG  
ATOM   4359 H9   LIG     1      17.223   8.872   4.928  1.00  0.00      LIG  
ATOM   4360 H10  LIG     1      16.624  12.168   3.487  1.00  0.00      LIG  
ATOM   4361 H11  LIG     1      15.649  10.589   5.238  1.00  0.00      LIG  
ATOM   4362 H12  LIG     1      14.920   9.736   3.898  1.00  0.00      LIG  
ATOM   4363 H13  LIG     1      14.521  12.551   4.856  1.00  0.00      LIG  
ATOM   4364 H14  LIG     1      13.338  11.323   4.566  1.00  0.00      LIG  
ATOM   4365 H15  LIG     1      14.415  14.363   3.689  1.00  0.00      LIG  
ATOM   4366 H16  LIG     1      14.426  14.423   1.934  1.00  0.00      LIG  
ATOM   4367 H17  LIG     1      15.769  13.741   2.786  1.00  0.00      LIG  
ATOM   4368 H18  LIG     1      12.010  10.540   1.888  1.00  0.00      LIG  
ATOM   4369 H19  LIG     1      10.603  11.519   2.269  1.00  0.00      LIG  
ATOM   4370 H20  LIG     1      11.598  10.897   3.566  1.00  0.00      LIG  
ATOM   4371 H21  LIG     1      12.489  13.946   4.278  1.00  0.00      LIG  
ATOM   4372 H22  LIG     1      10.968  13.044   4.041  1.00  0.00      LIG  
ATOM   4373 H23  LIG     1      11.412  16.532   0.863  1.00  0.00      LIG  
ATOM   4374 H24  LIG     1      12.068  14.829  -1.531  1.00  0.00      LIG  
ATOM   4375 H25  LIG     1      13.274  15.599  -0.515  1.00  0.00      LIG  
ATOM   4376 H26  LIG     1      11.278  17.583  -1.214  1.00  0.00      LIG  
ATOM   4377 H27  LIG     1      12.943  18.919  -1.969  1.00  0.00      LIG  
ATOM   4378 H28  LIG     1      15.107  19.572  -2.711  1.00  0.00      LIG  
ATOM   4379 H29  LIG     1      15.139  18.633  -4.213  1.00  0.00      LIG  
ATOM   4380 H30  LIG     1      16.410  18.406  -3.001  1.00  0.00      LIG  
ATOM   4381 H31  LIG     1      14.229  15.930  -3.914  1.00  0.00      LIG  
ATOM   4382 H32  LIG     1      14.607  15.360  -2.276  1.00  0.00      LIG  
ATOM   4383 H33  LIG     1      15.879  16.042  -3.285  1.00  0.00      LIG  
ATOM   4384 H34  LIG     1       9.547  16.273  -0.730  1.00  0.00      LIG  
ATOM   4385 H35  LIG     1       9.697  14.508  -0.617  1.00  0.00      LIG  
ATOM   4386 H36  LIG     1       9.200  15.452   0.788  1.00  0.00      LIG  
ATOM   4387 H37  LIG     1      12.724  13.085  -0.886  1.00  0.00      LIG  
ATOM   4388 H38  LIG     1      12.277  11.626  -0.093  1.00  0.00      LIG  
ATOM   4389 H39  LIG     1      14.916  13.122   0.140  1.00  0.00      LIG  
ATOM   4390 H40  LIG     1      13.988  10.638   1.603  1.00  0.00      LIG  
ATOM   4391 H41  LIG     1      16.908   8.975   1.475  1.00  0.00      LIG  
ATOM   4392 H42  LIG     1      15.690   9.449   0.324  1.00  0.00      LIG  
ATOM   4393 H43  LIG     1      15.219   8.958   1.945  1.00  0.00      LIG  
ATOM   4394 H44  LIG     1      11.664  17.427  -3.549  1.00  0.00      LIG  
ATOM   4395 H45  LIG     1      15.523  10.977  -0.635  1.00  0.00      LIG  
TER
REMARK  Energy: 275.777
REMARK  SimpleFitness: 275.777
REMARK  FullFitness: -708.7516
REMARK  InterFull: -37.7096
REMARK  IntraFull: 309.572
REMARK  solvFull: -1191.63
REMARK  surfFull: 211.016
REMARK  extraFull: 0.0
REMARK  deltaGcompsolvpol: -1191.63
REMARK  deltaGcompsolvnonpol: 211.016
REMARK  deltaGprotsolvpol: -1219.71
REMARK  deltaGprotsolvnonpol: 208.651
REMARK  deltaGligsolvpol: -12.7104
REMARK  deltaGligsolvnonpol: 15.2563
REMARK  deltaGvdw: -37.7096
REMARK  deltaGelec: 0.0
REMARK  deltaG: -6.2804747
REMARK  Cluster: 4
REMARK  ClusterRank: 7
ATOM   4315 C    LIG     1      18.910  10.858   2.651  1.00  0.00      LIG  
ATOM   4316 C1   LIG     1      18.498  11.035   1.218  1.00  0.00      LIG  
ATOM   4317 C2   LIG     1      17.139  11.693   1.050  1.00  0.00      LIG  
ATOM   4318 C3   LIG     1      17.858  10.549   3.699  1.00  0.00      LIG  
ATOM   4319 C4   LIG     1      18.325  11.307   4.936  1.00  0.00      LIG  
ATOM   4320 C5   LIG     1      17.890   9.074   4.086  1.00  0.00      LIG  
ATOM   4321 C6   LIG     1      16.477  11.107   3.304  1.00  0.00      LIG  
ATOM   4322 C7   LIG     1      15.329  10.702   4.200  1.00  0.00      LIG  
ATOM   4323 C8   LIG     1      14.245  11.763   4.150  1.00  0.00      LIG  
ATOM   4324 C9   LIG     1      14.007  12.407   2.770  1.00  0.00      LIG  
ATOM   4325 C10  LIG     1      14.684  13.801   2.792  1.00  0.00      LIG  
ATOM   4326 C11  LIG     1      12.473  12.602   2.533  1.00  0.00      LIG  
ATOM   4327 C12  LIG     1      11.638  11.316   2.559  1.00  0.00      LIG  
ATOM   4328 C13  LIG     1      11.808  13.529   3.538  1.00  0.00      LIG  
ATOM   4329 C14  LIG     1      11.280  14.625   2.690  1.00  0.00      LIG  
ATOM   4330 C15  LIG     1      11.650  14.474   1.281  1.00  0.00      LIG  
ATOM   4331 C16  LIG     1      11.314  15.588   0.322  1.00  0.00      LIG  
ATOM   4332 C17  LIG     1      12.250  15.689  -0.882  1.00  0.00      LIG  
ATOM   4333 C18  LIG     1      12.058  16.983  -1.689  1.00  0.00      LIG  
ATOM   4334 C19  LIG     1      13.252  17.886  -1.866  1.00  0.00      LIG  
ATOM   4335 C20  LIG     1      14.541  17.507  -2.512  1.00  0.00      LIG  
ATOM   4336 C21  LIG     1      15.342  18.594  -3.140  1.00  0.00      LIG  
ATOM   4337 C22  LIG     1      14.823  16.132  -3.019  1.00  0.00      LIG  
ATOM   4338 C23  LIG     1       9.859  15.449  -0.084  1.00  0.00      LIG  
ATOM   4339 C24  LIG     1      12.274  13.285   1.219  1.00  0.00      LIG  
ATOM   4340 C25  LIG     1      12.846  12.549   0.053  1.00  0.00      LIG  
ATOM   4341 C26  LIG     1      14.319  12.212   0.251  1.00  0.00      LIG  
ATOM   4342 C27  LIG     1      14.595  11.543   1.620  1.00  0.00      LIG  
ATOM   4343 C28  LIG     1      16.042  10.978   1.836  1.00  0.00      LIG  
ATOM   4344 C29  LIG     1      15.968   9.514   1.376  1.00  0.00      LIG  
ATOM   4345 O    LIG     1      20.097  10.741   2.918  1.00  0.00      LIG  
ATOM   4346 O1   LIG     1      10.578  15.538   3.102  1.00  0.00      LIG  
ATOM   4347 O2   LIG     1      11.568  16.643  -2.975  1.00  0.00      LIG  
ATOM   4348 O3   LIG     1      14.649  11.351  -0.835  1.00  0.00      LIG  
ATOM   4349 O4   LIG     1      14.429  17.604  -1.071  1.00  0.00      LIG  
ATOM   4350 H    LIG     1      18.531  10.059   0.730  1.00  0.00      LIG  
ATOM   4351 H1   LIG     1      19.252  11.666   0.740  1.00  0.00      LIG  
ATOM   4352 H2   LIG     1      16.926  11.705  -0.019  1.00  0.00      LIG  
ATOM   4353 H3   LIG     1      17.198  12.734   1.379  1.00  0.00      LIG  
ATOM   4354 H4   LIG     1      18.442  12.376   4.734  1.00  0.00      LIG  
ATOM   4355 H5   LIG     1      19.285  10.930   5.302  1.00  0.00      LIG  
ATOM   4356 H6   LIG     1      17.606  11.201   5.747  1.00  0.00      LIG  
ATOM   4357 H7   LIG     1      18.897   8.784   4.398  1.00  0.00      LIG  
ATOM   4358 H8   LIG     1      17.614   8.415   3.264  1.00  0.00      LIG  
ATOM   4359 H9   LIG     1      17.223   8.872   4.928  1.00  0.00      LIG  
ATOM   4360 H10  LIG     1      16.624  12.168   3.487  1.00  0.00      LIG  
ATOM   4361 H11  LIG     1      15.649  10.589   5.238  1.00  0.00      LIG  
ATOM   4362 H12  LIG     1      14.920   9.736   3.898  1.00  0.00      LIG  
ATOM   4363 H13  LIG     1      14.521  12.551   4.856  1.00  0.00      LIG  
ATOM   4364 H14  LIG     1      13.338  11.323   4.566  1.00  0.00      LIG  
ATOM   4365 H15  LIG     1      14.415  14.363   3.689  1.00  0.00      LIG  
ATOM   4366 H16  LIG     1      14.426  14.423   1.934  1.00  0.00      LIG  
ATOM   4367 H17  LIG     1      15.769  13.741   2.786  1.00  0.00      LIG  
ATOM   4368 H18  LIG     1      12.010  10.540   1.888  1.00  0.00      LIG  
ATOM   4369 H19  LIG     1      10.603  11.519   2.269  1.00  0.00      LIG  
ATOM   4370 H20  LIG     1      11.598  10.897   3.566  1.00  0.00      LIG  
ATOM   4371 H21  LIG     1      12.489  13.946   4.278  1.00  0.00      LIG  
ATOM   4372 H22  LIG     1      10.968  13.044   4.041  1.00  0.00      LIG  
ATOM   4373 H23  LIG     1      11.412  16.532   0.863  1.00  0.00      LIG  
ATOM   4374 H24  LIG     1      12.068  14.829  -1.531  1.00  0.00      LIG  
ATOM   4375 H25  LIG     1      13.274  15.599  -0.515  1.00  0.00      LIG  
ATOM   4376 H26  LIG     1      11.278  17.583  -1.214  1.00  0.00      LIG  
ATOM   4377 H27  LIG     1      12.943  18.919  -1.969  1.00  0.00      LIG  
ATOM   4378 H28  LIG     1      15.107  19.572  -2.711  1.00  0.00      LIG  
ATOM   4379 H29  LIG     1      15.139  18.633  -4.213  1.00  0.00      LIG  
ATOM   4380 H30  LIG     1      16.410  18.406  -3.001  1.00  0.00      LIG  
ATOM   4381 H31  LIG     1      14.229  15.930  -3.914  1.00  0.00      LIG  
ATOM   4382 H32  LIG     1      14.607  15.360  -2.276  1.00  0.00      LIG  
ATOM   4383 H33  LIG     1      15.879  16.042  -3.285  1.00  0.00      LIG  
ATOM   4384 H34  LIG     1       9.547  16.273  -0.730  1.00  0.00      LIG  
ATOM   4385 H35  LIG     1       9.697  14.508  -0.617  1.00  0.00      LIG  
ATOM   4386 H36  LIG     1       9.200  15.452   0.788  1.00  0.00      LIG  
ATOM   4387 H37  LIG     1      12.724  13.085  -0.886  1.00  0.00      LIG  
ATOM   4388 H38  LIG     1      12.277  11.626  -0.093  1.00  0.00      LIG  
ATOM   4389 H39  LIG     1      14.916  13.122   0.140  1.00  0.00      LIG  
ATOM   4390 H40  LIG     1      13.988  10.638   1.603  1.00  0.00      LIG  
ATOM   4391 H41  LIG     1      16.908   8.975   1.475  1.00  0.00      LIG  
ATOM   4392 H42  LIG     1      15.690   9.449   0.324  1.00  0.00      LIG  
ATOM   4393 H43  LIG     1      15.219   8.958   1.945  1.00  0.00      LIG  
ATOM   4394 H44  LIG     1      11.664  17.427  -3.549  1.00  0.00      LIG  
ATOM   4395 H45  LIG     1      15.523  10.977  -0.635  1.00  0.00      LIG  
TER
REMARK  Energy: 271.053
REMARK  SimpleFitness: 271.053
REMARK  FullFitness: -708.7809
REMARK  InterFull: -34.8469
REMARK  IntraFull: 306.677
REMARK  solvFull: -1192.48
REMARK  surfFull: 211.869
REMARK  extraFull: 0.0
REMARK  deltaGcompsolvpol: -1192.48
REMARK  deltaGcompsolvnonpol: 211.869
REMARK  deltaGprotsolvpol: -1219.71
REMARK  deltaGprotsolvnonpol: 208.651
REMARK  deltaGligsolvpol: -11.6303
REMARK  deltaGligsolvnonpol: 15.2694
REMARK  deltaGvdw: -34.8469
REMARK  deltaGelec: 0.0
REMARK  deltaG: -6.0483303
REMARK  Cluster: 5
REMARK  ClusterRank: 0
ATOM   4315 C    LIG     1      12.120   7.478  -1.995  1.00  0.00      LIG  
ATOM   4316 C1   LIG     1      10.680   7.803  -1.719  1.00  0.00      LIG  
ATOM   4317 C2   LIG     1      10.497   9.064  -0.892  1.00  0.00      LIG  
ATOM   4318 C3   LIG     1      13.130   7.655  -0.878  1.00  0.00      LIG  
ATOM   4319 C4   LIG     1      14.460   7.940  -1.572  1.00  0.00      LIG  
ATOM   4320 C5   LIG     1      13.328   6.340  -0.130  1.00  0.00      LIG  
ATOM   4321 C6   LIG     1      12.755   8.882  -0.021  1.00  0.00      LIG  
ATOM   4322 C7   LIG     1      13.659   9.154   1.160  1.00  0.00      LIG  
ATOM   4323 C8   LIG     1      13.640  10.637   1.485  1.00  0.00      LIG  
ATOM   4324 C9   LIG     1      12.267  11.325   1.367  1.00  0.00      LIG  
ATOM   4325 C10  LIG     1      12.282  12.142   0.056  1.00  0.00      LIG  
ATOM   4326 C11  LIG     1      12.064  12.309   2.565  1.00  0.00      LIG  
ATOM   4327 C12  LIG     1      12.099  11.665   3.952  1.00  0.00      LIG  
ATOM   4328 C13  LIG     1      13.077  13.446   2.635  1.00  0.00      LIG  
ATOM   4329 C14  LIG     1      12.205  14.642   2.793  1.00  0.00      LIG  
ATOM   4330 C15  LIG     1      10.784  14.338   2.549  1.00  0.00      LIG  
ATOM   4331 C16  LIG     1       9.766  15.458   2.535  1.00  0.00      LIG  
ATOM   4332 C17  LIG     1       9.858  16.413   1.338  1.00  0.00      LIG  
ATOM   4333 C18  LIG     1      10.065  15.833  -0.066  1.00  0.00      LIG  
ATOM   4334 C19  LIG     1      11.523  15.702  -0.424  1.00  0.00      LIG  
ATOM   4335 C20  LIG     1      12.235  16.615  -1.361  1.00  0.00      LIG  
ATOM   4336 C21  LIG     1      13.711  16.752  -1.223  1.00  0.00      LIG  
ATOM   4337 C22  LIG     1      11.552  17.712  -2.103  1.00  0.00      LIG  
ATOM   4338 C23  LIG     1       8.315  15.089   2.772  1.00  0.00      LIG  
ATOM   4339 C24  LIG     1      10.745  13.000   2.448  1.00  0.00      LIG  
ATOM   4340 C25  LIG     1       9.572  12.095   2.267  1.00  0.00      LIG  
ATOM   4341 C26  LIG     1       9.755  11.035   1.197  1.00  0.00      LIG  
ATOM   4342 C27  LIG     1      11.103  10.294   1.336  1.00  0.00      LIG  
ATOM   4343 C28  LIG     1      11.288   9.037   0.416  1.00  0.00      LIG  
ATOM   4344 C29  LIG     1      10.793   7.859   1.271  1.00  0.00      LIG  
ATOM   4345 O    LIG     1      12.404   6.831  -2.990  1.00  0.00      LIG  
ATOM   4346 O1   LIG     1      12.624  15.777   2.956  1.00  0.00      LIG  
ATOM   4347 O2   LIG     1       9.423  14.570  -0.192  1.00  0.00      LIG  
ATOM   4348 O3   LIG     1       8.640  10.162   1.362  1.00  0.00      LIG  
ATOM   4349 O4   LIG     1      11.813  15.302  -1.785  1.00  0.00      LIG  
ATOM   4350 H    LIG     1      10.220   6.938  -1.238  1.00  0.00      LIG  
ATOM   4351 H1   LIG     1      10.187   7.944  -2.685  1.00  0.00      LIG  
ATOM   4352 H2   LIG     1       9.428   9.168  -0.711  1.00  0.00      LIG  
ATOM   4353 H3   LIG     1      10.810   9.927  -1.486  1.00  0.00      LIG  
ATOM   4354 H4   LIG     1      14.411   8.862  -2.160  1.00  0.00      LIG  
ATOM   4355 H5   LIG     1      14.742   7.130  -2.252  1.00  0.00      LIG  
ATOM   4356 H6   LIG     1      15.273   8.041  -0.850  1.00  0.00      LIG  
ATOM   4357 H7   LIG     1      13.802   5.603  -0.785  1.00  0.00      LIG  
ATOM   4358 H8   LIG     1      12.389   5.894   0.198  1.00  0.00      LIG  
ATOM   4359 H9   LIG     1      13.976   6.468   0.740  1.00  0.00      LIG  
ATOM   4360 H10  LIG     1      12.950   9.696  -0.719  1.00  0.00      LIG  
ATOM   4361 H11  LIG     1      14.691   8.865   0.957  1.00  0.00      LIG  
ATOM   4362 H12  LIG     1      13.347   8.571   2.026  1.00  0.00      LIG  
ATOM   4363 H13  LIG     1      14.333  11.133   0.801  1.00  0.00      LIG  
ATOM   4364 H14  LIG     1      14.089  10.765   2.470  1.00  0.00      LIG  
ATOM   4365 H15  LIG     1      11.453  12.847  -0.016  1.00  0.00      LIG  
ATOM   4366 H16  LIG     1      12.213  11.508  -0.827  1.00  0.00      LIG  
ATOM   4367 H17  LIG     1      13.203  12.719  -0.050  1.00  0.00      LIG  
ATOM   4368 H18  LIG     1      11.324  10.907   4.090  1.00  0.00      LIG  
ATOM   4369 H19  LIG     1      11.949  12.415   4.732  1.00  0.00      LIG  
ATOM   4370 H20  LIG     1      13.067  11.206   4.157  1.00  0.00      LIG  
ATOM   4371 H21  LIG     1      13.683  13.572   1.737  1.00  0.00      LIG  
ATOM   4372 H22  LIG     1      13.732  13.361   3.507  1.00  0.00      LIG  
ATOM   4373 H23  LIG     1       9.993  16.065   3.411  1.00  0.00      LIG  
ATOM   4374 H24  LIG     1      10.649  17.133   1.543  1.00  0.00      LIG  
ATOM   4375 H25  LIG     1       8.932  16.995   1.321  1.00  0.00      LIG  
ATOM   4376 H26  LIG     1       9.574  16.503  -0.776  1.00  0.00      LIG  
ATOM   4377 H27  LIG     1      12.106  15.217   0.338  1.00  0.00      LIG  
ATOM   4378 H28  LIG     1      14.145  15.901  -0.687  1.00  0.00      LIG  
ATOM   4379 H29  LIG     1      13.953  17.665  -0.672  1.00  0.00      LIG  
ATOM   4380 H30  LIG     1      14.176  16.812  -2.211  1.00  0.00      LIG  
ATOM   4381 H31  LIG     1      11.442  18.595  -1.472  1.00  0.00      LIG  
ATOM   4382 H32  LIG     1      10.560  17.418  -2.457  1.00  0.00      LIG  
ATOM   4383 H33  LIG     1      12.149  17.994  -2.974  1.00  0.00      LIG  
ATOM   4384 H34  LIG     1       7.721  15.991   2.942  1.00  0.00      LIG  
ATOM   4385 H35  LIG     1       8.214  14.453   3.654  1.00  0.00      LIG  
ATOM   4386 H36  LIG     1       7.887  14.572   1.911  1.00  0.00      LIG  
ATOM   4387 H37  LIG     1       8.660  12.642   2.036  1.00  0.00      LIG  
ATOM   4388 H38  LIG     1       9.381  11.599   3.222  1.00  0.00      LIG  
ATOM   4389 H39  LIG     1       9.664  11.495   0.209  1.00  0.00      LIG  
ATOM   4390 H40  LIG     1      11.073   9.858   2.336  1.00  0.00      LIG  
ATOM   4391 H41  LIG     1      10.772   6.910   0.742  1.00  0.00      LIG  
ATOM   4392 H42  LIG     1       9.775   8.024   1.623  1.00  0.00      LIG  
ATOM   4393 H43  LIG     1      11.415   7.720   2.156  1.00  0.00      LIG  
ATOM   4394 H44  LIG     1       8.484  14.710   0.026  1.00  0.00      LIG  
ATOM   4395 H45  LIG     1       8.795   9.404   0.774  1.00  0.00      LIG  
TER
REMARK  Energy: 275.181
REMARK  SimpleFitness: 275.181
REMARK  FullFitness: -704.17584
REMARK  InterFull: -31.6108
REMARK  IntraFull: 309.624
REMARK  solvFull: -1194.02
REMARK  surfFull: 211.831
REMARK  extraFull: 0.0
REMARK  deltaGcompsolvpol: -1194.02
REMARK  deltaGcompsolvnonpol: 211.831
REMARK  deltaGprotsolvpol: -1219.71
REMARK  deltaGprotsolvnonpol: 208.651
REMARK  deltaGligsolvpol: -11.687
REMARK  deltaGligsolvnonpol: 15.3149
REMARK  deltaGvdw: -31.6108
REMARK  deltaGelec: 0.0
REMARK  deltaG: -5.840875
REMARK  Cluster: 5
REMARK  ClusterRank: 1
ATOM   4315 C    LIG     1      11.559   7.380  -1.832  1.00  0.00      LIG  
ATOM   4316 C1   LIG     1      10.173   7.852  -1.509  1.00  0.00      LIG  
ATOM   4317 C2   LIG     1      10.148   9.153  -0.724  1.00  0.00      LIG  
ATOM   4318 C3   LIG     1      12.627   7.483  -0.762  1.00  0.00      LIG  
ATOM   4319 C4   LIG     1      13.954   7.586  -1.511  1.00  0.00      LIG  
ATOM   4320 C5   LIG     1      12.714   6.186   0.036  1.00  0.00      LIG  
ATOM   4321 C6   LIG     1      12.418   8.779   0.052  1.00  0.00      LIG  
ATOM   4322 C7   LIG     1      13.403   8.999   1.175  1.00  0.00      LIG  
ATOM   4323 C8   LIG     1      13.530  10.480   1.487  1.00  0.00      LIG  
ATOM   4324 C9   LIG     1      12.233  11.304   1.376  1.00  0.00      LIG  
ATOM   4325 C10  LIG     1      12.297  12.061   0.032  1.00  0.00      LIG  
ATOM   4326 C11  LIG     1      12.168  12.351   2.536  1.00  0.00      LIG  
ATOM   4327 C12  LIG     1      12.177  11.757   3.947  1.00  0.00      LIG  
ATOM   4328 C13  LIG     1      13.289  13.387   2.532  1.00  0.00      LIG  
ATOM   4329 C14  LIG     1      12.542  14.673   2.633  1.00  0.00      LIG  
ATOM   4330 C15  LIG     1      11.095  14.500   2.424  1.00  0.00      LIG  
ATOM   4331 C16  LIG     1      10.164  15.695   2.422  1.00  0.00      LIG  
ATOM   4332 C17  LIG     1       9.702  16.341   1.110  1.00  0.00      LIG  
ATOM   4333 C18  LIG     1      10.103  15.731  -0.222  1.00  0.00      LIG  
ATOM   4334 C19  LIG     1      11.579  15.741  -0.532  1.00  0.00      LIG  
ATOM   4335 C20  LIG     1      12.249  16.728  -1.424  1.00  0.00      LIG  
ATOM   4336 C21  LIG     1      13.714  16.943  -1.266  1.00  0.00      LIG  
ATOM   4337 C22  LIG     1      11.509  17.812  -2.126  1.00  0.00      LIG  
ATOM   4338 C23  LIG     1       8.970  15.535   3.348  1.00  0.00      LIG  
ATOM   4339 C24  LIG     1      10.925  13.171   2.416  1.00  0.00      LIG  
ATOM   4340 C25  LIG     1       9.656  12.401   2.326  1.00  0.00      LIG  
ATOM   4341 C26  LIG     1       9.692  11.269   1.309  1.00  0.00      LIG  
ATOM   4342 C27  LIG     1      10.969  10.401   1.424  1.00  0.00      LIG  
ATOM   4343 C28  LIG     1      10.994   9.097   0.549  1.00  0.00      LIG  
ATOM   4344 C29  LIG     1      10.425   8.007   1.471  1.00  0.00      LIG  
ATOM   4345 O    LIG     1      11.735   6.685  -2.822  1.00  0.00      LIG  
ATOM   4346 O1   LIG     1      13.065  15.770   2.769  1.00  0.00      LIG  
ATOM   4347 O2   LIG     1       9.590  14.410  -0.292  1.00  0.00      LIG  
ATOM   4348 O3   LIG     1       8.509  10.520   1.570  1.00  0.00      LIG  
ATOM   4349 O4   LIG     1      11.912  15.409  -1.901  1.00  0.00      LIG  
ATOM   4350 H    LIG     1       9.654   7.053  -0.975  1.00  0.00      LIG  
ATOM   4351 H1   LIG     1       9.652   8.005  -2.458  1.00  0.00      LIG  
ATOM   4352 H2   LIG     1       9.102   9.364  -0.500  1.00  0.00      LIG  
ATOM   4353 H3   LIG     1      10.512   9.964  -1.361  1.00  0.00      LIG  
ATOM   4354 H4   LIG     1      13.993   8.490  -2.127  1.00  0.00      LIG  
ATOM   4355 H5   LIG     1      14.112   6.728  -2.172  1.00  0.00      LIG  
ATOM   4356 H6   LIG     1      14.800   7.606  -0.821  1.00  0.00      LIG  
ATOM   4357 H7   LIG     1      13.096   5.379  -0.596  1.00  0.00      LIG  
ATOM   4358 H8   LIG     1      11.744   5.848   0.403  1.00  0.00      LIG  
ATOM   4359 H9   LIG     1      13.393   6.285   0.886  1.00  0.00      LIG  
ATOM   4360 H10  LIG     1      12.661   9.540  -0.688  1.00  0.00      LIG  
ATOM   4361 H11  LIG     1      14.395   8.622   0.929  1.00  0.00      LIG  
ATOM   4362 H12  LIG     1      13.089   8.450   2.061  1.00  0.00      LIG  
ATOM   4363 H13  LIG     1      14.264  10.898   0.794  1.00  0.00      LIG  
ATOM   4364 H14  LIG     1      13.996  10.567   2.468  1.00  0.00      LIG  
ATOM   4365 H15  LIG     1      11.559  12.857  -0.045  1.00  0.00      LIG  
ATOM   4366 H16  LIG     1      12.118  11.407  -0.819  1.00  0.00      LIG  
ATOM   4367 H17  LIG     1      13.277  12.517  -0.127  1.00  0.00      LIG  
ATOM   4368 H18  LIG     1      11.357  11.059   4.127  1.00  0.00      LIG  
ATOM   4369 H19  LIG     1      12.088  12.548   4.696  1.00  0.00      LIG  
ATOM   4370 H20  LIG     1      13.113  11.239   4.161  1.00  0.00      LIG  
ATOM   4371 H21  LIG     1      13.894  13.399   1.625  1.00  0.00      LIG  
ATOM   4372 H22  LIG     1      13.943  13.283   3.401  1.00  0.00      LIG  
ATOM   4373 H23  LIG     1      10.737  16.496   2.875  1.00  0.00      LIG  
ATOM   4374 H24  LIG     1      10.020  17.386   1.113  1.00  0.00      LIG  
ATOM   4375 H25  LIG     1       8.608  16.369   1.132  1.00  0.00      LIG  
ATOM   4376 H26  LIG     1       9.572  16.304  -0.984  1.00  0.00      LIG  
ATOM   4377 H27  LIG     1      12.181  15.257   0.212  1.00  0.00      LIG  
ATOM   4378 H28  LIG     1      14.180  16.129  -0.701  1.00  0.00      LIG  
ATOM   4379 H29  LIG     1      13.903  17.879  -0.736  1.00  0.00      LIG  
ATOM   4380 H30  LIG     1      14.193  17.001  -2.247  1.00  0.00      LIG  
ATOM   4381 H31  LIG     1      11.331  18.652  -1.453  1.00  0.00      LIG  
ATOM   4382 H32  LIG     1      10.544  17.474  -2.514  1.00  0.00      LIG  
ATOM   4383 H33  LIG     1      12.102  18.176  -2.968  1.00  0.00      LIG  
ATOM   4384 H34  LIG     1       8.495  16.507   3.512  1.00  0.00      LIG  
ATOM   4385 H35  LIG     1       9.271  15.139   4.322  1.00  0.00      LIG  
ATOM   4386 H36  LIG     1       8.218  14.870   2.916  1.00  0.00      LIG  
ATOM   4387 H37  LIG     1       8.805  13.046   2.097  1.00  0.00      LIG  
ATOM   4388 H38  LIG     1       9.451  11.981   3.313  1.00  0.00      LIG  
ATOM   4389 H39  LIG     1       9.600  11.684   0.302  1.00  0.00      LIG  
ATOM   4390 H40  LIG     1      10.941  10.004   2.440  1.00  0.00      LIG  
ATOM   4391 H41  LIG     1      10.280   7.047   0.982  1.00  0.00      LIG  
ATOM   4392 H42  LIG     1       9.448   8.292   1.859  1.00  0.00      LIG  
ATOM   4393 H43  LIG     1      11.075   7.834   2.331  1.00  0.00      LIG  
ATOM   4394 H44  LIG     1       8.647  14.465  -0.055  1.00  0.00      LIG  
ATOM   4395 H45  LIG     1       8.564   9.722   1.017  1.00  0.00      LIG  
TER
REMARK  Energy: 276.074
REMARK  SimpleFitness: 276.074
REMARK  FullFitness: -703.2471
REMARK  InterFull: -29.9071
REMARK  IntraFull: 309.78
REMARK  solvFull: -1194.98
REMARK  surfFull: 211.86
REMARK  extraFull: 0.0
REMARK  deltaGcompsolvpol: -1194.98
REMARK  deltaGcompsolvnonpol: 211.86
REMARK  deltaGprotsolvpol: -1219.71
REMARK  deltaGprotsolvnonpol: 208.651
REMARK  deltaGligsolvpol: -11.6957
REMARK  deltaGligsolvnonpol: 15.3163
REMARK  deltaGvdw: -29.9071
REMARK  deltaGelec: 0.0
REMARK  deltaG: -5.7353106
REMARK  Cluster: 5
REMARK  ClusterRank: 2
ATOM   4315 C    LIG     1      11.041   7.299  -1.776  1.00  0.00      LIG  
ATOM   4316 C1   LIG     1       9.706   7.848  -1.373  1.00  0.00      LIG  
ATOM   4317 C2   LIG     1       9.807   9.154  -0.602  1.00  0.00      LIG  
ATOM   4318 C3   LIG     1      12.177   7.351  -0.775  1.00  0.00      LIG  
ATOM   4319 C4   LIG     1      13.455   7.388  -1.609  1.00  0.00      LIG  
ATOM   4320 C5   LIG     1      12.242   6.052   0.022  1.00  0.00      LIG  
ATOM   4321 C6   LIG     1      12.092   8.656   0.044  1.00  0.00      LIG  
ATOM   4322 C7   LIG     1      13.153   8.822   1.107  1.00  0.00      LIG  
ATOM   4323 C8   LIG     1      13.377  10.291   1.421  1.00  0.00      LIG  
ATOM   4324 C9   LIG     1      12.132  11.196   1.348  1.00  0.00      LIG  
ATOM   4325 C10  LIG     1      12.179  11.922  -0.015  1.00  0.00      LIG  
ATOM   4326 C11  LIG     1      12.184  12.275   2.481  1.00  0.00      LIG  
ATOM   4327 C12  LIG     1      12.236  11.721   3.909  1.00  0.00      LIG  
ATOM   4328 C13  LIG     1      13.353  13.250   2.389  1.00  0.00      LIG  
ATOM   4329 C14  LIG     1      12.677  14.575   2.511  1.00  0.00      LIG  
ATOM   4330 C15  LIG     1      11.214  14.473   2.371  1.00  0.00      LIG  
ATOM   4331 C16  LIG     1      10.340  15.708   2.396  1.00  0.00      LIG  
ATOM   4332 C17  LIG     1       9.773  16.309   1.104  1.00  0.00      LIG  
ATOM   4333 C18  LIG     1      10.156  15.722  -0.242  1.00  0.00      LIG  
ATOM   4334 C19  LIG     1      11.622  15.755  -0.584  1.00  0.00      LIG  
ATOM   4335 C20  LIG     1      12.257  16.766  -1.473  1.00  0.00      LIG  
ATOM   4336 C21  LIG     1      13.721  17.002  -1.345  1.00  0.00      LIG  
ATOM   4337 C22  LIG     1      11.484  17.851  -2.134  1.00  0.00      LIG  
ATOM   4338 C23  LIG     1       9.208  15.614   3.407  1.00  0.00      LIG  
ATOM   4339 C24  LIG     1      10.980  13.154   2.403  1.00  0.00      LIG  
ATOM   4340 C25  LIG     1       9.672  12.455   2.401  1.00  0.00      LIG  
ATOM   4341 C26  LIG     1       9.591  11.306   1.410  1.00  0.00      LIG  
ATOM   4342 C27  LIG     1      10.821  10.371   1.476  1.00  0.00      LIG  
ATOM   4343 C28  LIG     1      10.722   9.059   0.620  1.00  0.00      LIG  
ATOM   4344 C29  LIG     1      10.149   8.013   1.589  1.00  0.00      LIG  
ATOM   4345 O    LIG     1      11.116   6.583  -2.765  1.00  0.00      LIG  
ATOM   4346 O1   LIG     1      13.261  15.644   2.607  1.00  0.00      LIG  
ATOM   4347 O2   LIG     1       9.658  14.394  -0.311  1.00  0.00      LIG  
ATOM   4348 O3   LIG     1       8.383  10.629   1.751  1.00  0.00      LIG  
ATOM   4349 O4   LIG     1      11.929  15.451  -1.967  1.00  0.00      LIG  
ATOM   4350 H    LIG     1       9.178   7.083  -0.799  1.00  0.00      LIG  
ATOM   4351 H1   LIG     1       9.137   8.026  -2.289  1.00  0.00      LIG  
ATOM   4352 H2   LIG     1       8.790   9.430  -0.322  1.00  0.00      LIG  
ATOM   4353 H3   LIG     1      10.181   9.936  -1.269  1.00  0.00      LIG  
ATOM   4354 H4   LIG     1      13.494   8.286  -2.233  1.00  0.00      LIG  
ATOM   4355 H5   LIG     1      13.532   6.520  -2.271  1.00  0.00      LIG  
ATOM   4356 H6   LIG     1      14.344   7.376  -0.974  1.00  0.00      LIG  
ATOM   4357 H7   LIG     1      12.525   5.223  -0.634  1.00  0.00      LIG  
ATOM   4358 H8   LIG     1      11.284   5.777   0.462  1.00  0.00      LIG  
ATOM   4359 H9   LIG     1      12.989   6.108   0.817  1.00  0.00      LIG  
ATOM   4360 H10  LIG     1      12.335   9.398  -0.714  1.00  0.00      LIG  
ATOM   4361 H11  LIG     1      14.109   8.396   0.798  1.00  0.00      LIG  
ATOM   4362 H12  LIG     1      12.866   8.282   2.008  1.00  0.00      LIG  
ATOM   4363 H13  LIG     1      14.121  10.669   0.714  1.00  0.00      LIG  
ATOM   4364 H14  LIG     1      13.869  10.341   2.392  1.00  0.00      LIG  
ATOM   4365 H15  LIG     1      11.520  12.785  -0.058  1.00  0.00      LIG  
ATOM   4366 H16  LIG     1      11.880  11.283  -0.843  1.00  0.00      LIG  
ATOM   4367 H17  LIG     1      13.186  12.278  -0.243  1.00  0.00      LIG  
ATOM   4368 H18  LIG     1      11.401  11.056   4.142  1.00  0.00      LIG  
ATOM   4369 H19  LIG     1      12.208  12.533   4.640  1.00  0.00      LIG  
ATOM   4370 H20  LIG     1      13.164  11.177   4.093  1.00  0.00      LIG  
ATOM   4371 H21  LIG     1      13.900  13.221   1.446  1.00  0.00      LIG  
ATOM   4372 H22  LIG     1      14.053  13.124   3.221  1.00  0.00      LIG  
ATOM   4373 H23  LIG     1      10.982  16.502   2.766  1.00  0.00      LIG  
ATOM   4374 H24  LIG     1      10.019  17.374   1.095  1.00  0.00      LIG  
ATOM   4375 H25  LIG     1       8.683  16.260   1.174  1.00  0.00      LIG  
ATOM   4376 H26  LIG     1       9.600  16.293  -0.986  1.00  0.00      LIG  
ATOM   4377 H27  LIG     1      12.247  15.265   0.138  1.00  0.00      LIG  
ATOM   4378 H28  LIG     1      14.222  16.163  -0.852  1.00  0.00      LIG  
ATOM   4379 H29  LIG     1      13.908  17.904  -0.758  1.00  0.00      LIG  
ATOM   4380 H30  LIG     1      14.169  17.138  -2.333  1.00  0.00      LIG  
ATOM   4381 H31  LIG     1      11.254  18.647  -1.424  1.00  0.00      LIG  
ATOM   4382 H32  LIG     1      10.544  17.489  -2.557  1.00  0.00      LIG  
ATOM   4383 H33  LIG     1      12.074  18.285  -2.945  1.00  0.00      LIG  
ATOM   4384 H34  LIG     1       8.780  16.606   3.577  1.00  0.00      LIG  
ATOM   4385 H35  LIG     1       9.562  15.230   4.368  1.00  0.00      LIG  
ATOM   4386 H36  LIG     1       8.403  14.969   3.050  1.00  0.00      LIG  
ATOM   4387 H37  LIG     1       8.847  13.141   2.196  1.00  0.00      LIG  
ATOM   4388 H38  LIG     1       9.502  12.072   3.410  1.00  0.00      LIG  
ATOM   4389 H39  LIG     1       9.470  11.709   0.401  1.00  0.00      LIG  
ATOM   4390 H40  LIG     1      10.824   9.993   2.500  1.00  0.00      LIG  
ATOM   4391 H41  LIG     1       9.919   7.059   1.123  1.00  0.00      LIG  
ATOM   4392 H42  LIG     1       9.216   8.358   2.034  1.00  0.00      LIG  
ATOM   4393 H43  LIG     1      10.840   7.815   2.411  1.00  0.00      LIG  
ATOM   4394 H44  LIG     1       8.730  14.430  -0.020  1.00  0.00      LIG  
ATOM   4395 H45  LIG     1       8.354   9.828   1.200  1.00  0.00      LIG  
TER
REMARK  Energy: 278.228
REMARK  SimpleFitness: 278.228
REMARK  FullFitness: -700.6317
REMARK  InterFull: -30.8777
REMARK  IntraFull: 312.304
REMARK  solvFull: -1193.73
REMARK  surfFull: 211.672
REMARK  extraFull: 0.0
REMARK  deltaGcompsolvpol: -1193.73
REMARK  deltaGcompsolvnonpol: 211.672
REMARK  deltaGprotsolvpol: -1219.71
REMARK  deltaGprotsolvnonpol: 208.651
REMARK  deltaGligsolvpol: -12.3
REMARK  deltaGligsolvnonpol: 15.3397
REMARK  deltaGvdw: -30.8777
REMARK  deltaGelec: 0.0
REMARK  deltaG: -5.733645
REMARK  Cluster: 5
REMARK  ClusterRank: 3
ATOM   4315 C    LIG     1      12.050   7.546  -1.928  1.00  0.00      LIG  
ATOM   4316 C1   LIG     1      10.630   7.919  -1.628  1.00  0.00      LIG  
ATOM   4317 C2   LIG     1      10.511   9.174  -0.779  1.00  0.00      LIG  
ATOM   4318 C3   LIG     1      13.074   7.646  -0.817  1.00  0.00      LIG  
ATOM   4319 C4   LIG     1      14.415   7.869  -1.513  1.00  0.00      LIG  
ATOM   4320 C5   LIG     1      13.204   6.310  -0.092  1.00  0.00      LIG  
ATOM   4321 C6   LIG     1      12.771   8.876   0.065  1.00  0.00      LIG  
ATOM   4322 C7   LIG     1      13.702   9.063   1.243  1.00  0.00      LIG  
ATOM   4323 C8   LIG     1      13.735  10.515   1.686  1.00  0.00      LIG  
ATOM   4324 C9   LIG     1      12.426  11.308   1.503  1.00  0.00      LIG  
ATOM   4325 C10  LIG     1      12.557  12.096   0.185  1.00  0.00      LIG  
ATOM   4326 C11  LIG     1      12.252  12.340   2.665  1.00  0.00      LIG  
ATOM   4327 C12  LIG     1      12.240  11.733   4.071  1.00  0.00      LIG  
ATOM   4328 C13  LIG     1      13.304  13.445   2.706  1.00  0.00      LIG  
ATOM   4329 C14  LIG     1      12.475  14.687   2.769  1.00  0.00      LIG  
ATOM   4330 C15  LIG     1      11.046  14.417   2.543  1.00  0.00      LIG  
ATOM   4331 C16  LIG     1      10.027  15.530   2.503  1.00  0.00      LIG  
ATOM   4332 C17  LIG     1       9.080  15.611   1.311  1.00  0.00      LIG  
ATOM   4333 C18  LIG     1       9.676  15.523  -0.086  1.00  0.00      LIG  
ATOM   4334 C19  LIG     1      10.770  16.512  -0.405  1.00  0.00      LIG  
ATOM   4335 C20  LIG     1      11.883  16.381  -1.409  1.00  0.00      LIG  
ATOM   4336 C21  LIG     1      12.444  17.642  -1.970  1.00  0.00      LIG  
ATOM   4337 C22  LIG     1      12.286  15.165  -2.175  1.00  0.00      LIG  
ATOM   4338 C23  LIG     1       9.144  15.470   3.735  1.00  0.00      LIG  
ATOM   4339 C24  LIG     1      10.964  13.080   2.509  1.00  0.00      LIG  
ATOM   4340 C25  LIG     1       9.745  12.244   2.379  1.00  0.00      LIG  
ATOM   4341 C26  LIG     1       9.883  11.167   1.315  1.00  0.00      LIG  
ATOM   4342 C27  LIG     1      11.195  10.357   1.454  1.00  0.00      LIG  
ATOM   4343 C28  LIG     1      11.316   9.099   0.521  1.00  0.00      LIG  
ATOM   4344 C29  LIG     1      10.768   7.939   1.367  1.00  0.00      LIG  
ATOM   4345 O    LIG     1      12.298   6.913  -2.945  1.00  0.00      LIG  
ATOM   4346 O1   LIG     1      12.918  15.805   2.980  1.00  0.00      LIG  
ATOM   4347 O2   LIG     1       9.968  14.173  -0.396  1.00  0.00      LIG  
ATOM   4348 O3   LIG     1       8.725  10.353   1.484  1.00  0.00      LIG  
ATOM   4349 O4   LIG     1      12.118  16.203   0.009  1.00  0.00      LIG  
ATOM   4350 H    LIG     1      10.144   7.064  -1.154  1.00  0.00      LIG  
ATOM   4351 H1   LIG     1      10.129   8.094  -2.583  1.00  0.00      LIG  
ATOM   4352 H2   LIG     1       9.449   9.319  -0.580  1.00  0.00      LIG  
ATOM   4353 H3   LIG     1      10.848  10.033  -1.365  1.00  0.00      LIG  
ATOM   4354 H4   LIG     1      14.416   8.806  -2.079  1.00  0.00      LIG  
ATOM   4355 H5   LIG     1      14.647   7.060  -2.212  1.00  0.00      LIG  
ATOM   4356 H6   LIG     1      15.236   7.905  -0.794  1.00  0.00      LIG  
ATOM   4357 H7   LIG     1      13.617   5.555  -0.767  1.00  0.00      LIG  
ATOM   4358 H8   LIG     1      12.245   5.919   0.249  1.00  0.00      LIG  
ATOM   4359 H9   LIG     1      13.875   6.383   0.766  1.00  0.00      LIG  
ATOM   4360 H10  LIG     1      13.005   9.691  -0.618  1.00  0.00      LIG  
ATOM   4361 H11  LIG     1      14.723   8.764   1.005  1.00  0.00      LIG  
ATOM   4362 H12  LIG     1      13.393   8.427   2.072  1.00  0.00      LIG  
ATOM   4363 H13  LIG     1      14.532  11.013   1.128  1.00  0.00      LIG  
ATOM   4364 H14  LIG     1      14.087  10.519   2.717  1.00  0.00      LIG  
ATOM   4365 H15  LIG     1      13.593  12.384  -0.008  1.00  0.00      LIG  
ATOM   4366 H16  LIG     1      11.987  13.019   0.190  1.00  0.00      LIG  
ATOM   4367 H17  LIG     1      12.214  11.531  -0.679  1.00  0.00      LIG  
ATOM   4368 H18  LIG     1      11.460  10.981   4.204  1.00  0.00      LIG  
ATOM   4369 H19  LIG     1      12.066  12.508   4.820  1.00  0.00      LIG  
ATOM   4370 H20  LIG     1      13.198  11.279   4.327  1.00  0.00      LIG  
ATOM   4371 H21  LIG     1      13.952  13.495   1.830  1.00  0.00      LIG  
ATOM   4372 H22  LIG     1      13.919  13.381   3.608  1.00  0.00      LIG  
ATOM   4373 H23  LIG     1      10.563  16.482   2.528  1.00  0.00      LIG  
ATOM   4374 H24  LIG     1       8.550  16.565   1.391  1.00  0.00      LIG  
ATOM   4375 H25  LIG     1       8.323  14.829   1.416  1.00  0.00      LIG  
ATOM   4376 H26  LIG     1       8.863  15.802  -0.752  1.00  0.00      LIG  
ATOM   4377 H27  LIG     1      10.401  17.513  -0.229  1.00  0.00      LIG  
ATOM   4378 H28  LIG     1      11.893  18.521  -1.625  1.00  0.00      LIG  
ATOM   4379 H29  LIG     1      12.386  17.622  -3.061  1.00  0.00      LIG  
ATOM   4380 H30  LIG     1      13.494  17.753  -1.687  1.00  0.00      LIG  
ATOM   4381 H31  LIG     1      11.877  15.206  -3.187  1.00  0.00      LIG  
ATOM   4382 H32  LIG     1      11.963  14.235  -1.710  1.00  0.00      LIG  
ATOM   4383 H33  LIG     1      13.375  15.127  -2.258  1.00  0.00      LIG  
ATOM   4384 H34  LIG     1       9.738  15.468   4.652  1.00  0.00      LIG  
ATOM   4385 H35  LIG     1       8.519  14.573   3.733  1.00  0.00      LIG  
ATOM   4386 H36  LIG     1       8.480  16.338   3.764  1.00  0.00      LIG  
ATOM   4387 H37  LIG     1       8.860  12.849   2.167  1.00  0.00      LIG  
ATOM   4388 H38  LIG     1       9.547  11.771   3.344  1.00  0.00      LIG  
ATOM   4389 H39  LIG     1       9.821  11.625   0.324  1.00  0.00      LIG  
ATOM   4390 H40  LIG     1      11.139   9.921   2.453  1.00  0.00      LIG  
ATOM   4391 H41  LIG     1      10.680   7.001   0.824  1.00  0.00      LIG  
ATOM   4392 H42  LIG     1       9.768   8.160   1.741  1.00  0.00      LIG  
ATOM   4393 H43  LIG     1      11.400   7.749   2.236  1.00  0.00      LIG  
ATOM   4394 H44  LIG     1       9.256  13.643   0.001  1.00  0.00      LIG  
ATOM   4395 H45  LIG     1       8.857   9.568   0.925  1.00  0.00      LIG  
TER
REMARK  Energy: 278.152
REMARK  SimpleFitness: 278.152
REMARK  FullFitness: -700.6182
REMARK  InterFull: -30.6772
REMARK  IntraFull: 312.152
REMARK  solvFull: -1193.79
REMARK  surfFull: 211.697
REMARK  extraFull: 0.0
REMARK  deltaGcompsolvpol: -1193.79
REMARK  deltaGcompsolvnonpol: 211.697
REMARK  deltaGprotsolvpol: -1219.71
REMARK  deltaGprotsolvnonpol: 208.651
REMARK  deltaGligsolvpol: -12.2589
REMARK  deltaGligsolvnonpol: 15.3343
REMARK  deltaGvdw: -30.6772
REMARK  deltaGelec: 0.0
REMARK  deltaG: -5.717992
REMARK  Cluster: 5
REMARK  ClusterRank: 4
ATOM   4315 C    LIG     1      12.077   7.511  -1.925  1.00  0.00      LIG  
ATOM   4316 C1   LIG     1      10.658   7.887  -1.628  1.00  0.00      LIG  
ATOM   4317 C2   LIG     1      10.542   9.144  -0.782  1.00  0.00      LIG  
ATOM   4318 C3   LIG     1      13.097   7.606  -0.808  1.00  0.00      LIG  
ATOM   4319 C4   LIG     1      14.441   7.829  -1.498  1.00  0.00      LIG  
ATOM   4320 C5   LIG     1      13.217   6.264  -0.092  1.00  0.00      LIG  
ATOM   4321 C6   LIG     1      12.794   8.834   0.077  1.00  0.00      LIG  
ATOM   4322 C7   LIG     1      13.719   9.019   1.258  1.00  0.00      LIG  
ATOM   4323 C8   LIG     1      13.750  10.470   1.709  1.00  0.00      LIG  
ATOM   4324 C9   LIG     1      12.447  11.270   1.511  1.00  0.00      LIG  
ATOM   4325 C10  LIG     1      12.593  12.053   0.192  1.00  0.00      LIG  
ATOM   4326 C11  LIG     1      12.268  12.312   2.665  1.00  0.00      LIG  
ATOM   4327 C12  LIG     1      12.247  11.719   4.076  1.00  0.00      LIG  
ATOM   4328 C13  LIG     1      13.321  13.417   2.704  1.00  0.00      LIG  
ATOM   4329 C14  LIG     1      12.491  14.656   2.773  1.00  0.00      LIG  
ATOM   4330 C15  LIG     1      11.064  14.389   2.537  1.00  0.00      LIG  
ATOM   4331 C16  LIG     1      10.048  15.503   2.498  1.00  0.00      LIG  
ATOM   4332 C17  LIG     1       9.103  15.582   1.305  1.00  0.00      LIG  
ATOM   4333 C18  LIG     1       9.704  15.502  -0.091  1.00  0.00      LIG  
ATOM   4334 C19  LIG     1      10.791  16.499  -0.407  1.00  0.00      LIG  
ATOM   4335 C20  LIG     1      11.906  16.373  -1.411  1.00  0.00      LIG  
ATOM   4336 C21  LIG     1      12.458  17.634  -1.978  1.00  0.00      LIG  
ATOM   4337 C22  LIG     1      12.312  15.157  -2.175  1.00  0.00      LIG  
ATOM   4338 C23  LIG     1       9.166  15.441   3.731  1.00  0.00      LIG  
ATOM   4339 C24  LIG     1      10.981  13.053   2.500  1.00  0.00      LIG  
ATOM   4340 C25  LIG     1       9.762  12.218   2.367  1.00  0.00      LIG  
ATOM   4341 C26  LIG     1       9.906  11.140   1.305  1.00  0.00      LIG  
ATOM   4342 C27  LIG     1      11.213  10.325   1.455  1.00  0.00      LIG  
ATOM   4343 C28  LIG     1      11.337   9.065   0.524  1.00  0.00      LIG  
ATOM   4344 C29  LIG     1      10.780   7.908   1.367  1.00  0.00      LIG  
ATOM   4345 O    LIG     1      12.325   6.878  -2.940  1.00  0.00      LIG  
ATOM   4346 O1   LIG     1      12.932  15.774   2.998  1.00  0.00      LIG  
ATOM   4347 O2   LIG     1      10.007  14.156  -0.408  1.00  0.00      LIG  
ATOM   4348 O3   LIG     1       8.745  10.329   1.467  1.00  0.00      LIG  
ATOM   4349 O4   LIG     1      12.142  16.200   0.008  1.00  0.00      LIG  
ATOM   4350 H    LIG     1      10.168   7.035  -1.153  1.00  0.00      LIG  
ATOM   4351 H1   LIG     1      10.159   8.062  -2.584  1.00  0.00      LIG  
ATOM   4352 H2   LIG     1       9.479   9.297  -0.597  1.00  0.00      LIG  
ATOM   4353 H3   LIG     1      10.891  10.000  -1.366  1.00  0.00      LIG  
ATOM   4354 H4   LIG     1      14.445   8.766  -2.062  1.00  0.00      LIG  
ATOM   4355 H5   LIG     1      14.675   7.020  -2.198  1.00  0.00      LIG  
ATOM   4356 H6   LIG     1      15.258   7.864  -0.775  1.00  0.00      LIG  
ATOM   4357 H7   LIG     1      13.627   5.512  -0.771  1.00  0.00      LIG  
ATOM   4358 H8   LIG     1      12.256   5.876   0.245  1.00  0.00      LIG  
ATOM   4359 H9   LIG     1      13.889   6.329   0.768  1.00  0.00      LIG  
ATOM   4360 H10  LIG     1      13.037   9.647  -0.604  1.00  0.00      LIG  
ATOM   4361 H11  LIG     1      14.742   8.719   1.025  1.00  0.00      LIG  
ATOM   4362 H12  LIG     1      13.407   8.378   2.083  1.00  0.00      LIG  
ATOM   4363 H13  LIG     1      14.557  10.969   1.167  1.00  0.00      LIG  
ATOM   4364 H14  LIG     1      14.085  10.466   2.745  1.00  0.00      LIG  
ATOM   4365 H15  LIG     1      13.628  12.358   0.020  1.00  0.00      LIG  
ATOM   4366 H16  LIG     1      12.004  12.964   0.179  1.00  0.00      LIG  
ATOM   4367 H17  LIG     1      12.280  11.479  -0.678  1.00  0.00      LIG  
ATOM   4368 H18  LIG     1      11.460  10.975   4.212  1.00  0.00      LIG  
ATOM   4369 H19  LIG     1      12.077  12.502   4.817  1.00  0.00      LIG  
ATOM   4370 H20  LIG     1      13.201  11.260   4.339  1.00  0.00      LIG  
ATOM   4371 H21  LIG     1      13.965  13.472   1.825  1.00  0.00      LIG  
ATOM   4372 H22  LIG     1      13.940  13.351   3.603  1.00  0.00      LIG  
ATOM   4373 H23  LIG     1      10.583  16.456   2.523  1.00  0.00      LIG  
ATOM   4374 H24  LIG     1       8.565  16.531   1.386  1.00  0.00      LIG  
ATOM   4375 H25  LIG     1       8.352  14.792   1.405  1.00  0.00      LIG  
ATOM   4376 H26  LIG     1       8.888  15.778  -0.756  1.00  0.00      LIG  
ATOM   4377 H27  LIG     1      10.417  17.498  -0.236  1.00  0.00      LIG  
ATOM   4378 H28  LIG     1      11.921  18.515  -1.615  1.00  0.00      LIG  
ATOM   4379 H29  LIG     1      12.372  17.621  -3.067  1.00  0.00      LIG  
ATOM   4380 H30  LIG     1      13.515  17.737  -1.721  1.00  0.00      LIG  
ATOM   4381 H31  LIG     1      11.865  15.171  -3.172  1.00  0.00      LIG  
ATOM   4382 H32  LIG     1      12.035  14.225  -1.684  1.00  0.00      LIG  
ATOM   4383 H33  LIG     1      13.398  15.149  -2.300  1.00  0.00      LIG  
ATOM   4384 H34  LIG     1       9.764  15.432   4.645  1.00  0.00      LIG  
ATOM   4385 H35  LIG     1       8.538  14.547   3.726  1.00  0.00      LIG  
ATOM   4386 H36  LIG     1       8.507  16.312   3.766  1.00  0.00      LIG  
ATOM   4387 H37  LIG     1       8.878  12.823   2.149  1.00  0.00      LIG  
ATOM   4388 H38  LIG     1       9.557  11.748   3.333  1.00  0.00      LIG  
ATOM   4389 H39  LIG     1       9.854  11.597   0.314  1.00  0.00      LIG  
ATOM   4390 H40  LIG     1      11.148   9.892   2.455  1.00  0.00      LIG  
ATOM   4391 H41  LIG     1      10.702   6.967   0.828  1.00  0.00      LIG  
ATOM   4392 H42  LIG     1       9.775   8.131   1.725  1.00  0.00      LIG  
ATOM   4393 H43  LIG     1      11.399   7.724   2.246  1.00  0.00      LIG  
ATOM   4394 H44  LIG     1       9.318  13.614   0.013  1.00  0.00      LIG  
ATOM   4395 H45  LIG     1       8.876   9.548   0.903  1.00  0.00      LIG  
TER
REMARK  Energy: 278.152
REMARK  SimpleFitness: 278.152
REMARK  FullFitness: -700.6182
REMARK  InterFull: -30.6772
REMARK  IntraFull: 312.152
REMARK  solvFull: -1193.79
REMARK  surfFull: 211.697
REMARK  extraFull: 0.0
REMARK  deltaGcompsolvpol: -1193.79
REMARK  deltaGcompsolvnonpol: 211.697
REMARK  deltaGprotsolvpol: -1219.71
REMARK  deltaGprotsolvnonpol: 208.651
REMARK  deltaGligsolvpol: -12.2589
REMARK  deltaGligsolvnonpol: 15.3343
REMARK  deltaGvdw: -30.6772
REMARK  deltaGelec: 0.0
REMARK  deltaG: -5.717992
REMARK  Cluster: 5
REMARK  ClusterRank: 5
ATOM   4315 C    LIG     1      12.077   7.511  -1.925  1.00  0.00      LIG  
ATOM   4316 C1   LIG     1      10.658   7.887  -1.628  1.00  0.00      LIG  
ATOM   4317 C2   LIG     1      10.542   9.144  -0.782  1.00  0.00      LIG  
ATOM   4318 C3   LIG     1      13.097   7.606  -0.808  1.00  0.00      LIG  
ATOM   4319 C4   LIG     1      14.441   7.829  -1.498  1.00  0.00      LIG  
ATOM   4320 C5   LIG     1      13.217   6.264  -0.092  1.00  0.00      LIG  
ATOM   4321 C6   LIG     1      12.794   8.834   0.077  1.00  0.00      LIG  
ATOM   4322 C7   LIG     1      13.719   9.019   1.258  1.00  0.00      LIG  
ATOM   4323 C8   LIG     1      13.750  10.470   1.709  1.00  0.00      LIG  
ATOM   4324 C9   LIG     1      12.447  11.270   1.511  1.00  0.00      LIG  
ATOM   4325 C10  LIG     1      12.593  12.053   0.192  1.00  0.00      LIG  
ATOM   4326 C11  LIG     1      12.268  12.312   2.665  1.00  0.00      LIG  
ATOM   4327 C12  LIG     1      12.247  11.719   4.076  1.00  0.00      LIG  
ATOM   4328 C13  LIG     1      13.321  13.417   2.704  1.00  0.00      LIG  
ATOM   4329 C14  LIG     1      12.491  14.656   2.773  1.00  0.00      LIG  
ATOM   4330 C15  LIG     1      11.064  14.389   2.537  1.00  0.00      LIG  
ATOM   4331 C16  LIG     1      10.048  15.503   2.498  1.00  0.00      LIG  
ATOM   4332 C17  LIG     1       9.103  15.582   1.305  1.00  0.00      LIG  
ATOM   4333 C18  LIG     1       9.704  15.502  -0.091  1.00  0.00      LIG  
ATOM   4334 C19  LIG     1      10.791  16.499  -0.407  1.00  0.00      LIG  
ATOM   4335 C20  LIG     1      11.906  16.373  -1.411  1.00  0.00      LIG  
ATOM   4336 C21  LIG     1      12.458  17.634  -1.978  1.00  0.00      LIG  
ATOM   4337 C22  LIG     1      12.312  15.157  -2.175  1.00  0.00      LIG  
ATOM   4338 C23  LIG     1       9.166  15.441   3.731  1.00  0.00      LIG  
ATOM   4339 C24  LIG     1      10.981  13.053   2.500  1.00  0.00      LIG  
ATOM   4340 C25  LIG     1       9.762  12.218   2.367  1.00  0.00      LIG  
ATOM   4341 C26  LIG     1       9.906  11.140   1.305  1.00  0.00      LIG  
ATOM   4342 C27  LIG     1      11.213  10.325   1.455  1.00  0.00      LIG  
ATOM   4343 C28  LIG     1      11.337   9.065   0.524  1.00  0.00      LIG  
ATOM   4344 C29  LIG     1      10.780   7.908   1.367  1.00  0.00      LIG  
ATOM   4345 O    LIG     1      12.325   6.878  -2.940  1.00  0.00      LIG  
ATOM   4346 O1   LIG     1      12.932  15.774   2.998  1.00  0.00      LIG  
ATOM   4347 O2   LIG     1      10.007  14.156  -0.408  1.00  0.00      LIG  
ATOM   4348 O3   LIG     1       8.745  10.329   1.467  1.00  0.00      LIG  
ATOM   4349 O4   LIG     1      12.142  16.200   0.008  1.00  0.00      LIG  
ATOM   4350 H    LIG     1      10.168   7.035  -1.153  1.00  0.00      LIG  
ATOM   4351 H1   LIG     1      10.159   8.062  -2.584  1.00  0.00      LIG  
ATOM   4352 H2   LIG     1       9.479   9.297  -0.597  1.00  0.00      LIG  
ATOM   4353 H3   LIG     1      10.891  10.000  -1.366  1.00  0.00      LIG  
ATOM   4354 H4   LIG     1      14.445   8.766  -2.062  1.00  0.00      LIG  
ATOM   4355 H5   LIG     1      14.675   7.020  -2.198  1.00  0.00      LIG  
ATOM   4356 H6   LIG     1      15.258   7.864  -0.775  1.00  0.00      LIG  
ATOM   4357 H7   LIG     1      13.627   5.512  -0.771  1.00  0.00      LIG  
ATOM   4358 H8   LIG     1      12.256   5.876   0.245  1.00  0.00      LIG  
ATOM   4359 H9   LIG     1      13.889   6.329   0.768  1.00  0.00      LIG  
ATOM   4360 H10  LIG     1      13.037   9.647  -0.604  1.00  0.00      LIG  
ATOM   4361 H11  LIG     1      14.742   8.719   1.025  1.00  0.00      LIG  
ATOM   4362 H12  LIG     1      13.407   8.378   2.083  1.00  0.00      LIG  
ATOM   4363 H13  LIG     1      14.557  10.969   1.167  1.00  0.00      LIG  
ATOM   4364 H14  LIG     1      14.085  10.466   2.745  1.00  0.00      LIG  
ATOM   4365 H15  LIG     1      13.628  12.358   0.020  1.00  0.00      LIG  
ATOM   4366 H16  LIG     1      12.004  12.964   0.179  1.00  0.00      LIG  
ATOM   4367 H17  LIG     1      12.280  11.479  -0.678  1.00  0.00      LIG  
ATOM   4368 H18  LIG     1      11.460  10.975   4.212  1.00  0.00      LIG  
ATOM   4369 H19  LIG     1      12.077  12.502   4.817  1.00  0.00      LIG  
ATOM   4370 H20  LIG     1      13.201  11.260   4.339  1.00  0.00      LIG  
ATOM   4371 H21  LIG     1      13.965  13.472   1.825  1.00  0.00      LIG  
ATOM   4372 H22  LIG     1      13.940  13.351   3.603  1.00  0.00      LIG  
ATOM   4373 H23  LIG     1      10.583  16.456   2.523  1.00  0.00      LIG  
ATOM   4374 H24  LIG     1       8.565  16.531   1.386  1.00  0.00      LIG  
ATOM   4375 H25  LIG     1       8.352  14.792   1.405  1.00  0.00      LIG  
ATOM   4376 H26  LIG     1       8.888  15.778  -0.756  1.00  0.00      LIG  
ATOM   4377 H27  LIG     1      10.417  17.498  -0.236  1.00  0.00      LIG  
ATOM   4378 H28  LIG     1      11.921  18.515  -1.615  1.00  0.00      LIG  
ATOM   4379 H29  LIG     1      12.372  17.621  -3.067  1.00  0.00      LIG  
ATOM   4380 H30  LIG     1      13.515  17.737  -1.721  1.00  0.00      LIG  
ATOM   4381 H31  LIG     1      11.865  15.171  -3.172  1.00  0.00      LIG  
ATOM   4382 H32  LIG     1      12.035  14.225  -1.684  1.00  0.00      LIG  
ATOM   4383 H33  LIG     1      13.398  15.149  -2.300  1.00  0.00      LIG  
ATOM   4384 H34  LIG     1       9.764  15.432   4.645  1.00  0.00      LIG  
ATOM   4385 H35  LIG     1       8.538  14.547   3.726  1.00  0.00      LIG  
ATOM   4386 H36  LIG     1       8.507  16.312   3.766  1.00  0.00      LIG  
ATOM   4387 H37  LIG     1       8.878  12.823   2.149  1.00  0.00      LIG  
ATOM   4388 H38  LIG     1       9.557  11.748   3.333  1.00  0.00      LIG  
ATOM   4389 H39  LIG     1       9.854  11.597   0.314  1.00  0.00      LIG  
ATOM   4390 H40  LIG     1      11.148   9.892   2.455  1.00  0.00      LIG  
ATOM   4391 H41  LIG     1      10.702   6.967   0.828  1.00  0.00      LIG  
ATOM   4392 H42  LIG     1       9.775   8.131   1.725  1.00  0.00      LIG  
ATOM   4393 H43  LIG     1      11.399   7.724   2.246  1.00  0.00      LIG  
ATOM   4394 H44  LIG     1       9.318  13.614   0.013  1.00  0.00      LIG  
ATOM   4395 H45  LIG     1       8.876   9.548   0.903  1.00  0.00      LIG  
TER
REMARK  Energy: 278.159
REMARK  SimpleFitness: 278.159
REMARK  FullFitness: -700.6041
REMARK  InterFull: -30.5572
REMARK  IntraFull: 312.084
REMARK  solvFull: -1193.83
REMARK  surfFull: 211.699
REMARK  extraFull: 0.0
REMARK  deltaGcompsolvpol: -1193.83
REMARK  deltaGcompsolvnonpol: 211.699
REMARK  deltaGprotsolvpol: -1219.71
REMARK  deltaGprotsolvnonpol: 208.651
REMARK  deltaGligsolvpol: -12.2766
REMARK  deltaGligsolvnonpol: 15.3245
REMARK  deltaGvdw: -30.5572
REMARK  deltaGelec: 0.0
REMARK  deltaG: -5.7068834
REMARK  Cluster: 5
REMARK  ClusterRank: 6
ATOM   4315 C    LIG     1      12.106   7.505  -1.924  1.00  0.00      LIG  
ATOM   4316 C1   LIG     1      10.684   7.888  -1.643  1.00  0.00      LIG  
ATOM   4317 C2   LIG     1      10.561   9.145  -0.798  1.00  0.00      LIG  
ATOM   4318 C3   LIG     1      13.116   7.603  -0.800  1.00  0.00      LIG  
ATOM   4319 C4   LIG     1      14.464   7.827  -1.482  1.00  0.00      LIG  
ATOM   4320 C5   LIG     1      13.238   6.266  -0.077  1.00  0.00      LIG  
ATOM   4321 C6   LIG     1      12.806   8.833   0.080  1.00  0.00      LIG  
ATOM   4322 C7   LIG     1      13.721   9.015   1.270  1.00  0.00      LIG  
ATOM   4323 C8   LIG     1      13.752  10.466   1.718  1.00  0.00      LIG  
ATOM   4324 C9   LIG     1      12.451  11.268   1.514  1.00  0.00      LIG  
ATOM   4325 C10  LIG     1      12.605  12.054   0.198  1.00  0.00      LIG  
ATOM   4326 C11  LIG     1      12.265  12.305   2.671  1.00  0.00      LIG  
ATOM   4327 C12  LIG     1      12.233  11.706   4.078  1.00  0.00      LIG  
ATOM   4328 C13  LIG     1      13.321  13.406   2.723  1.00  0.00      LIG  
ATOM   4329 C14  LIG     1      12.496  14.650   2.777  1.00  0.00      LIG  
ATOM   4330 C15  LIG     1      11.068  14.387   2.539  1.00  0.00      LIG  
ATOM   4331 C16  LIG     1      10.057  15.508   2.498  1.00  0.00      LIG  
ATOM   4332 C17  LIG     1       9.110  15.599   1.308  1.00  0.00      LIG  
ATOM   4333 C18  LIG     1       9.704  15.509  -0.089  1.00  0.00      LIG  
ATOM   4334 C19  LIG     1      10.785  16.509  -0.413  1.00  0.00      LIG  
ATOM   4335 C20  LIG     1      11.896  16.383  -1.418  1.00  0.00      LIG  
ATOM   4336 C21  LIG     1      12.426  17.647  -2.002  1.00  0.00      LIG  
ATOM   4337 C22  LIG     1      12.314  15.164  -2.172  1.00  0.00      LIG  
ATOM   4338 C23  LIG     1       9.172  15.455   3.729  1.00  0.00      LIG  
ATOM   4339 C24  LIG     1      10.982  13.051   2.499  1.00  0.00      LIG  
ATOM   4340 C25  LIG     1       9.762  12.219   2.354  1.00  0.00      LIG  
ATOM   4341 C26  LIG     1       9.912  11.143   1.289  1.00  0.00      LIG  
ATOM   4342 C27  LIG     1      11.216  10.324   1.447  1.00  0.00      LIG  
ATOM   4343 C28  LIG     1      11.345   9.065   0.514  1.00  0.00      LIG  
ATOM   4344 C29  LIG     1      10.780   7.907   1.350  1.00  0.00      LIG  
ATOM   4345 O    LIG     1      12.362   6.867  -2.935  1.00  0.00      LIG  
ATOM   4346 O1   LIG     1      12.941  15.766   2.997  1.00  0.00      LIG  
ATOM   4347 O2   LIG     1      10.013  14.162  -0.396  1.00  0.00      LIG  
ATOM   4348 O3   LIG     1       8.748  10.335   1.437  1.00  0.00      LIG  
ATOM   4349 O4   LIG     1      12.139  16.224   0.001  1.00  0.00      LIG  
ATOM   4350 H    LIG     1      10.185   7.037  -1.175  1.00  0.00      LIG  
ATOM   4351 H1   LIG     1      10.198   8.064  -2.606  1.00  0.00      LIG  
ATOM   4352 H2   LIG     1       9.497   9.297  -0.619  1.00  0.00      LIG  
ATOM   4353 H3   LIG     1      10.915  10.000  -1.378  1.00  0.00      LIG  
ATOM   4354 H4   LIG     1      14.470   8.763  -2.050  1.00  0.00      LIG  
ATOM   4355 H5   LIG     1      14.705   7.017  -2.177  1.00  0.00      LIG  
ATOM   4356 H6   LIG     1      15.277   7.866  -0.754  1.00  0.00      LIG  
ATOM   4357 H7   LIG     1      13.647   5.510  -0.753  1.00  0.00      LIG  
ATOM   4358 H8   LIG     1      12.277   5.880   0.264  1.00  0.00      LIG  
ATOM   4359 H9   LIG     1      13.910   6.335   0.781  1.00  0.00      LIG  
ATOM   4360 H10  LIG     1      13.056   9.647  -0.599  1.00  0.00      LIG  
ATOM   4361 H11  LIG     1      14.745   8.711   1.047  1.00  0.00      LIG  
ATOM   4362 H12  LIG     1      13.397   8.377   2.091  1.00  0.00      LIG  
ATOM   4363 H13  LIG     1      14.561  10.963   1.177  1.00  0.00      LIG  
ATOM   4364 H14  LIG     1      14.083  10.464   2.755  1.00  0.00      LIG  
ATOM   4365 H15  LIG     1      13.641  12.356   0.031  1.00  0.00      LIG  
ATOM   4366 H16  LIG     1      12.018  12.967   0.184  1.00  0.00      LIG  
ATOM   4367 H17  LIG     1      12.293  11.482  -0.675  1.00  0.00      LIG  
ATOM   4368 H18  LIG     1      11.447  10.959   4.204  1.00  0.00      LIG  
ATOM   4369 H19  LIG     1      12.054  12.485   4.822  1.00  0.00      LIG  
ATOM   4370 H20  LIG     1      13.185  11.248   4.349  1.00  0.00      LIG  
ATOM   4371 H21  LIG     1      13.979  13.455   1.854  1.00  0.00      LIG  
ATOM   4372 H22  LIG     1      13.926  13.341   3.632  1.00  0.00      LIG  
ATOM   4373 H23  LIG     1      10.599  16.456   2.525  1.00  0.00      LIG  
ATOM   4374 H24  LIG     1       8.590  16.558   1.389  1.00  0.00      LIG  
ATOM   4375 H25  LIG     1       8.347  14.822   1.413  1.00  0.00      LIG  
ATOM   4376 H26  LIG     1       8.886  15.776  -0.753  1.00  0.00      LIG  
ATOM   4377 H27  LIG     1      10.403  17.507  -0.248  1.00  0.00      LIG  
ATOM   4378 H28  LIG     1      11.907  18.526  -1.613  1.00  0.00      LIG  
ATOM   4379 H29  LIG     1      12.294  17.637  -3.086  1.00  0.00      LIG  
ATOM   4380 H30  LIG     1      13.494  17.749  -1.792  1.00  0.00      LIG  
ATOM   4381 H31  LIG     1      11.875  15.169  -3.172  1.00  0.00      LIG  
ATOM   4382 H32  LIG     1      12.039  14.235  -1.675  1.00  0.00      LIG  
ATOM   4383 H33  LIG     1      13.401  15.162  -2.289  1.00  0.00      LIG  
ATOM   4384 H34  LIG     1       9.765  15.425   4.646  1.00  0.00      LIG  
ATOM   4385 H35  LIG     1       8.522  14.575   3.712  1.00  0.00      LIG  
ATOM   4386 H36  LIG     1       8.533  16.341   3.768  1.00  0.00      LIG  
ATOM   4387 H37  LIG     1       8.882  12.828   2.131  1.00  0.00      LIG  
ATOM   4388 H38  LIG     1       9.549  11.746   3.316  1.00  0.00      LIG  
ATOM   4389 H39  LIG     1       9.870  11.603   0.298  1.00  0.00      LIG  
ATOM   4390 H40  LIG     1      11.141   9.889   2.445  1.00  0.00      LIG  
ATOM   4391 H41  LIG     1      10.707   6.967   0.809  1.00  0.00      LIG  
ATOM   4392 H42  LIG     1       9.771   8.130   1.699  1.00  0.00      LIG  
ATOM   4393 H43  LIG     1      11.391   7.722   2.235  1.00  0.00      LIG  
ATOM   4394 H44  LIG     1       9.321  13.622   0.024  1.00  0.00      LIG  
ATOM   4395 H45  LIG     1       8.870   9.567   0.853  1.00  0.00      LIG  
TER
REMARK  Energy: 278.159
REMARK  SimpleFitness: 278.159
REMARK  FullFitness: -700.6041
REMARK  InterFull: -30.5572
REMARK  IntraFull: 312.084
REMARK  solvFull: -1193.83
REMARK  surfFull: 211.699
REMARK  extraFull: 0.0
REMARK  deltaGcompsolvpol: -1193.83
REMARK  deltaGcompsolvnonpol: 211.699
REMARK  deltaGprotsolvpol: -1219.71
REMARK  deltaGprotsolvnonpol: 208.651
REMARK  deltaGligsolvpol: -12.2766
REMARK  deltaGligsolvnonpol: 15.3245
REMARK  deltaGvdw: -30.5572
REMARK  deltaGelec: 0.0
REMARK  deltaG: -5.7068834
REMARK  Cluster: 5
REMARK  ClusterRank: 7
ATOM   4315 C    LIG     1      12.106   7.505  -1.924  1.00  0.00      LIG  
ATOM   4316 C1   LIG     1      10.684   7.888  -1.643  1.00  0.00      LIG  
ATOM   4317 C2   LIG     1      10.561   9.145  -0.798  1.00  0.00      LIG  
ATOM   4318 C3   LIG     1      13.116   7.603  -0.800  1.00  0.00      LIG  
ATOM   4319 C4   LIG     1      14.464   7.827  -1.482  1.00  0.00      LIG  
ATOM   4320 C5   LIG     1      13.238   6.266  -0.077  1.00  0.00      LIG  
ATOM   4321 C6   LIG     1      12.806   8.833   0.080  1.00  0.00      LIG  
ATOM   4322 C7   LIG     1      13.721   9.015   1.270  1.00  0.00      LIG  
ATOM   4323 C8   LIG     1      13.752  10.466   1.718  1.00  0.00      LIG  
ATOM   4324 C9   LIG     1      12.451  11.268   1.514  1.00  0.00      LIG  
ATOM   4325 C10  LIG     1      12.605  12.054   0.198  1.00  0.00      LIG  
ATOM   4326 C11  LIG     1      12.265  12.305   2.671  1.00  0.00      LIG  
ATOM   4327 C12  LIG     1      12.233  11.706   4.078  1.00  0.00      LIG  
ATOM   4328 C13  LIG     1      13.321  13.406   2.723  1.00  0.00      LIG  
ATOM   4329 C14  LIG     1      12.496  14.650   2.777  1.00  0.00      LIG  
ATOM   4330 C15  LIG     1      11.068  14.387   2.539  1.00  0.00      LIG  
ATOM   4331 C16  LIG     1      10.057  15.508   2.498  1.00  0.00      LIG  
ATOM   4332 C17  LIG     1       9.110  15.599   1.308  1.00  0.00      LIG  
ATOM   4333 C18  LIG     1       9.704  15.509  -0.089  1.00  0.00      LIG  
ATOM   4334 C19  LIG     1      10.785  16.509  -0.413  1.00  0.00      LIG  
ATOM   4335 C20  LIG     1      11.896  16.383  -1.418  1.00  0.00      LIG  
ATOM   4336 C21  LIG     1      12.426  17.647  -2.002  1.00  0.00      LIG  
ATOM   4337 C22  LIG     1      12.314  15.164  -2.172  1.00  0.00      LIG  
ATOM   4338 C23  LIG     1       9.172  15.455   3.729  1.00  0.00      LIG  
ATOM   4339 C24  LIG     1      10.982  13.051   2.499  1.00  0.00      LIG  
ATOM   4340 C25  LIG     1       9.762  12.219   2.354  1.00  0.00      LIG  
ATOM   4341 C26  LIG     1       9.912  11.143   1.289  1.00  0.00      LIG  
ATOM   4342 C27  LIG     1      11.216  10.324   1.447  1.00  0.00      LIG  
ATOM   4343 C28  LIG     1      11.345   9.065   0.514  1.00  0.00      LIG  
ATOM   4344 C29  LIG     1      10.780   7.907   1.350  1.00  0.00      LIG  
ATOM   4345 O    LIG     1      12.362   6.867  -2.935  1.00  0.00      LIG  
ATOM   4346 O1   LIG     1      12.941  15.766   2.997  1.00  0.00      LIG  
ATOM   4347 O2   LIG     1      10.013  14.162  -0.396  1.00  0.00      LIG  
ATOM   4348 O3   LIG     1       8.748  10.335   1.437  1.00  0.00      LIG  
ATOM   4349 O4   LIG     1      12.139  16.224   0.001  1.00  0.00      LIG  
ATOM   4350 H    LIG     1      10.185   7.037  -1.175  1.00  0.00      LIG  
ATOM   4351 H1   LIG     1      10.198   8.064  -2.606  1.00  0.00      LIG  
ATOM   4352 H2   LIG     1       9.497   9.297  -0.619  1.00  0.00      LIG  
ATOM   4353 H3   LIG     1      10.915  10.000  -1.378  1.00  0.00      LIG  
ATOM   4354 H4   LIG     1      14.470   8.763  -2.050  1.00  0.00      LIG  
ATOM   4355 H5   LIG     1      14.705   7.017  -2.177  1.00  0.00      LIG  
ATOM   4356 H6   LIG     1      15.277   7.866  -0.754  1.00  0.00      LIG  
ATOM   4357 H7   LIG     1      13.647   5.510  -0.753  1.00  0.00      LIG  
ATOM   4358 H8   LIG     1      12.277   5.880   0.264  1.00  0.00      LIG  
ATOM   4359 H9   LIG     1      13.910   6.335   0.781  1.00  0.00      LIG  
ATOM   4360 H10  LIG     1      13.056   9.647  -0.599  1.00  0.00      LIG  
ATOM   4361 H11  LIG     1      14.745   8.711   1.047  1.00  0.00      LIG  
ATOM   4362 H12  LIG     1      13.397   8.377   2.091  1.00  0.00      LIG  
ATOM   4363 H13  LIG     1      14.561  10.963   1.177  1.00  0.00      LIG  
ATOM   4364 H14  LIG     1      14.083  10.464   2.755  1.00  0.00      LIG  
ATOM   4365 H15  LIG     1      13.641  12.356   0.031  1.00  0.00      LIG  
ATOM   4366 H16  LIG     1      12.018  12.967   0.184  1.00  0.00      LIG  
ATOM   4367 H17  LIG     1      12.293  11.482  -0.675  1.00  0.00      LIG  
ATOM   4368 H18  LIG     1      11.447  10.959   4.204  1.00  0.00      LIG  
ATOM   4369 H19  LIG     1      12.054  12.485   4.822  1.00  0.00      LIG  
ATOM   4370 H20  LIG     1      13.185  11.248   4.349  1.00  0.00      LIG  
ATOM   4371 H21  LIG     1      13.979  13.455   1.854  1.00  0.00      LIG  
ATOM   4372 H22  LIG     1      13.926  13.341   3.632  1.00  0.00      LIG  
ATOM   4373 H23  LIG     1      10.599  16.456   2.525  1.00  0.00      LIG  
ATOM   4374 H24  LIG     1       8.590  16.558   1.389  1.00  0.00      LIG  
ATOM   4375 H25  LIG     1       8.347  14.822   1.413  1.00  0.00      LIG  
ATOM   4376 H26  LIG     1       8.886  15.776  -0.753  1.00  0.00      LIG  
ATOM   4377 H27  LIG     1      10.403  17.507  -0.248  1.00  0.00      LIG  
ATOM   4378 H28  LIG     1      11.907  18.526  -1.613  1.00  0.00      LIG  
ATOM   4379 H29  LIG     1      12.294  17.637  -3.086  1.00  0.00      LIG  
ATOM   4380 H30  LIG     1      13.494  17.749  -1.792  1.00  0.00      LIG  
ATOM   4381 H31  LIG     1      11.875  15.169  -3.172  1.00  0.00      LIG  
ATOM   4382 H32  LIG     1      12.039  14.235  -1.675  1.00  0.00      LIG  
ATOM   4383 H33  LIG     1      13.401  15.162  -2.289  1.00  0.00      LIG  
ATOM   4384 H34  LIG     1       9.765  15.425   4.646  1.00  0.00      LIG  
ATOM   4385 H35  LIG     1       8.522  14.575   3.712  1.00  0.00      LIG  
ATOM   4386 H36  LIG     1       8.533  16.341   3.768  1.00  0.00      LIG  
ATOM   4387 H37  LIG     1       8.882  12.828   2.131  1.00  0.00      LIG  
ATOM   4388 H38  LIG     1       9.549  11.746   3.316  1.00  0.00      LIG  
ATOM   4389 H39  LIG     1       9.870  11.603   0.298  1.00  0.00      LIG  
ATOM   4390 H40  LIG     1      11.141   9.889   2.445  1.00  0.00      LIG  
ATOM   4391 H41  LIG     1      10.707   6.967   0.809  1.00  0.00      LIG  
ATOM   4392 H42  LIG     1       9.771   8.130   1.699  1.00  0.00      LIG  
ATOM   4393 H43  LIG     1      11.391   7.722   2.235  1.00  0.00      LIG  
ATOM   4394 H44  LIG     1       9.321  13.622   0.024  1.00  0.00      LIG  
ATOM   4395 H45  LIG     1       8.870   9.567   0.853  1.00  0.00      LIG  
TER
REMARK  Energy: 270.465
REMARK  SimpleFitness: 270.465
REMARK  FullFitness: -708.16675
REMARK  InterFull: -25.7317
REMARK  IntraFull: 302.611
REMARK  solvFull: -1197.92
REMARK  surfFull: 212.874
REMARK  extraFull: 0.0
REMARK  deltaGcompsolvpol: -1197.92
REMARK  deltaGcompsolvnonpol: 212.874
REMARK  deltaGprotsolvpol: -1219.71
REMARK  deltaGprotsolvnonpol: 208.651
REMARK  deltaGligsolvpol: -13.5499
REMARK  deltaGligsolvnonpol: 15.5589
REMARK  deltaGvdw: -25.7317
REMARK  deltaGelec: 0.0
REMARK  deltaG: -5.333799
REMARK  Cluster: 6
REMARK  ClusterRank: 0
ATOM   4315 C    LIG     1      11.563   4.567   0.477  1.00  0.00      LIG  
ATOM   4316 C1   LIG     1      12.752   5.406   0.839  1.00  0.00      LIG  
ATOM   4317 C2   LIG     1      12.430   6.890   0.929  1.00  0.00      LIG  
ATOM   4318 C3   LIG     1      10.640   5.062  -0.617  1.00  0.00      LIG  
ATOM   4319 C4   LIG     1       9.274   4.445  -0.326  1.00  0.00      LIG  
ATOM   4320 C5   LIG     1      11.074   4.511  -1.971  1.00  0.00      LIG  
ATOM   4321 C6   LIG     1      10.504   6.593  -0.523  1.00  0.00      LIG  
ATOM   4322 C7   LIG     1       9.635   7.234  -1.581  1.00  0.00      LIG  
ATOM   4323 C8   LIG     1       8.992   8.459  -0.975  1.00  0.00      LIG  
ATOM   4324 C9   LIG     1       9.939   9.336  -0.135  1.00  0.00      LIG  
ATOM   4325 C10  LIG     1       9.533   9.134   1.345  1.00  0.00      LIG  
ATOM   4326 C11  LIG     1       9.731  10.831  -0.527  1.00  0.00      LIG  
ATOM   4327 C12  LIG     1       9.976  11.154  -2.008  1.00  0.00      LIG  
ATOM   4328 C13  LIG     1       8.343  11.367  -0.193  1.00  0.00      LIG  
ATOM   4329 C14  LIG     1       8.609  12.348   0.895  1.00  0.00      LIG  
ATOM   4330 C15  LIG     1      10.055  12.559   1.104  1.00  0.00      LIG  
ATOM   4331 C16  LIG     1      10.679  13.489   2.108  1.00  0.00      LIG  
ATOM   4332 C17  LIG     1      10.014  14.861   2.181  1.00  0.00      LIG  
ATOM   4333 C18  LIG     1      10.684  15.899   1.295  1.00  0.00      LIG  
ATOM   4334 C19  LIG     1      10.847  15.447  -0.132  1.00  0.00      LIG  
ATOM   4335 C20  LIG     1      12.190  15.275  -0.769  1.00  0.00      LIG  
ATOM   4336 C21  LIG     1      12.353  14.374  -1.942  1.00  0.00      LIG  
ATOM   4337 C22  LIG     1      13.453  15.593  -0.048  1.00  0.00      LIG  
ATOM   4338 C23  LIG     1      10.660  12.838   3.474  1.00  0.00      LIG  
ATOM   4339 C24  LIG     1      10.644  11.669   0.300  1.00  0.00      LIG  
ATOM   4340 C25  LIG     1      12.094  11.340   0.247  1.00  0.00      LIG  
ATOM   4341 C26  LIG     1      12.336   9.866   0.545  1.00  0.00      LIG  
ATOM   4342 C27  LIG     1      11.438   8.958  -0.330  1.00  0.00      LIG  
ATOM   4343 C28  LIG     1      11.782   7.430  -0.345  1.00  0.00      LIG  
ATOM   4344 C29  LIG     1      12.768   7.266  -1.512  1.00  0.00      LIG  
ATOM   4345 O    LIG     1      11.516   3.404   0.850  1.00  0.00      LIG  
ATOM   4346 O1   LIG     1       7.729  12.847   1.576  1.00  0.00      LIG  
ATOM   4347 O2   LIG     1       9.867  17.065   1.344  1.00  0.00      LIG  
ATOM   4348 O3   LIG     1      13.724   9.663   0.301  1.00  0.00      LIG  
ATOM   4349 O4   LIG     1      11.377  16.438  -1.046  1.00  0.00      LIG  
ATOM   4350 H    LIG     1      13.544   5.209   0.113  1.00  0.00      LIG  
ATOM   4351 H1   LIG     1      13.108   5.063   1.814  1.00  0.00      LIG  
ATOM   4352 H2   LIG     1      13.363   7.408   1.151  1.00  0.00      LIG  
ATOM   4353 H3   LIG     1      11.759   7.060   1.774  1.00  0.00      LIG  
ATOM   4354 H4   LIG     1       8.877   4.800   0.630  1.00  0.00      LIG  
ATOM   4355 H5   LIG     1       9.325   3.353  -0.277  1.00  0.00      LIG  
ATOM   4356 H6   LIG     1       8.551   4.691  -1.107  1.00  0.00      LIG  
ATOM   4357 H7   LIG     1      10.866   3.439  -2.024  1.00  0.00      LIG  
ATOM   4358 H8   LIG     1      12.144   4.625  -2.148  1.00  0.00      LIG  
ATOM   4359 H9   LIG     1      10.534   4.989  -2.792  1.00  0.00      LIG  
ATOM   4360 H10  LIG     1       9.948   6.699   0.409  1.00  0.00      LIG  
ATOM   4361 H11  LIG     1       8.844   6.567  -1.926  1.00  0.00      LIG  
ATOM   4362 H12  LIG     1      10.213   7.510  -2.465  1.00  0.00      LIG  
ATOM   4363 H13  LIG     1       8.174   8.115  -0.337  1.00  0.00      LIG  
ATOM   4364 H14  LIG     1       8.501   9.011  -1.776  1.00  0.00      LIG  
ATOM   4365 H15  LIG     1       8.447   9.138   1.465  1.00  0.00      LIG  
ATOM   4366 H16  LIG     1       9.929   9.901   2.012  1.00  0.00      LIG  
ATOM   4367 H17  LIG     1       9.886   8.182   1.740  1.00  0.00      LIG  
ATOM   4368 H18  LIG     1      10.960  10.836  -2.359  1.00  0.00      LIG  
ATOM   4369 H19  LIG     1       9.911  12.232  -2.183  1.00  0.00      LIG  
ATOM   4370 H20  LIG     1       9.227  10.690  -2.652  1.00  0.00      LIG  
ATOM   4371 H21  LIG     1       7.640  10.605   0.151  1.00  0.00      LIG  
ATOM   4372 H22  LIG     1       7.904  11.908  -1.037  1.00  0.00      LIG  
ATOM   4373 H23  LIG     1      11.728  13.647   1.848  1.00  0.00      LIG  
ATOM   4374 H24  LIG     1      10.048  15.226   3.212  1.00  0.00      LIG  
ATOM   4375 H25  LIG     1       8.951  14.819   1.941  1.00  0.00      LIG  
ATOM   4376 H26  LIG     1      11.640  16.165   1.744  1.00  0.00      LIG  
ATOM   4377 H27  LIG     1      10.009  14.862  -0.483  1.00  0.00      LIG  
ATOM   4378 H28  LIG     1      13.002  13.535  -1.681  1.00  0.00      LIG  
ATOM   4379 H29  LIG     1      12.815  14.912  -2.774  1.00  0.00      LIG  
ATOM   4380 H30  LIG     1      11.398  13.967  -2.278  1.00  0.00      LIG  
ATOM   4381 H31  LIG     1      13.712  14.775   0.630  1.00  0.00      LIG  
ATOM   4382 H32  LIG     1      13.378  16.515   0.534  1.00  0.00      LIG  
ATOM   4383 H33  LIG     1      14.270  15.715  -0.763  1.00  0.00      LIG  
ATOM   4384 H34  LIG     1      11.139  11.854   3.456  1.00  0.00      LIG  
ATOM   4385 H35  LIG     1       9.640  12.717   3.840  1.00  0.00      LIG  
ATOM   4386 H36  LIG     1      11.203  13.464   4.184  1.00  0.00      LIG  
ATOM   4387 H37  LIG     1      12.680  11.951   0.938  1.00  0.00      LIG  
ATOM   4388 H38  LIG     1      12.483  11.578  -0.747  1.00  0.00      LIG  
ATOM   4389 H39  LIG     1      12.163   9.673   1.607  1.00  0.00      LIG  
ATOM   4390 H40  LIG     1      11.678   9.260  -1.349  1.00  0.00      LIG  
ATOM   4391 H41  LIG     1      13.175   6.264  -1.608  1.00  0.00      LIG  
ATOM   4392 H42  LIG     1      13.628   7.927  -1.397  1.00  0.00      LIG  
ATOM   4393 H43  LIG     1      12.300   7.513  -2.467  1.00  0.00      LIG  
ATOM   4394 H44  LIG     1       8.977  16.786   1.068  1.00  0.00      LIG  
ATOM   4395 H45  LIG     1      13.882   8.708   0.389  1.00  0.00      LIG  
TER
REMARK  Energy: 270.465
REMARK  SimpleFitness: 270.465
REMARK  FullFitness: -708.16675
REMARK  InterFull: -25.7317
REMARK  IntraFull: 302.611
REMARK  solvFull: -1197.92
REMARK  surfFull: 212.874
REMARK  extraFull: 0.0
REMARK  deltaGcompsolvpol: -1197.92
REMARK  deltaGcompsolvnonpol: 212.874
REMARK  deltaGprotsolvpol: -1219.71
REMARK  deltaGprotsolvnonpol: 208.651
REMARK  deltaGligsolvpol: -13.5499
REMARK  deltaGligsolvnonpol: 15.5589
REMARK  deltaGvdw: -25.7317
REMARK  deltaGelec: 0.0
REMARK  deltaG: -5.333799
REMARK  Cluster: 6
REMARK  ClusterRank: 1
ATOM   4315 C    LIG     1      11.563   4.567   0.477  1.00  0.00      LIG  
ATOM   4316 C1   LIG     1      12.752   5.406   0.839  1.00  0.00      LIG  
ATOM   4317 C2   LIG     1      12.430   6.890   0.929  1.00  0.00      LIG  
ATOM   4318 C3   LIG     1      10.640   5.062  -0.617  1.00  0.00      LIG  
ATOM   4319 C4   LIG     1       9.274   4.445  -0.326  1.00  0.00      LIG  
ATOM   4320 C5   LIG     1      11.074   4.511  -1.971  1.00  0.00      LIG  
ATOM   4321 C6   LIG     1      10.504   6.593  -0.523  1.00  0.00      LIG  
ATOM   4322 C7   LIG     1       9.635   7.234  -1.581  1.00  0.00      LIG  
ATOM   4323 C8   LIG     1       8.992   8.459  -0.975  1.00  0.00      LIG  
ATOM   4324 C9   LIG     1       9.939   9.336  -0.135  1.00  0.00      LIG  
ATOM   4325 C10  LIG     1       9.533   9.134   1.345  1.00  0.00      LIG  
ATOM   4326 C11  LIG     1       9.731  10.831  -0.527  1.00  0.00      LIG  
ATOM   4327 C12  LIG     1       9.976  11.154  -2.008  1.00  0.00      LIG  
ATOM   4328 C13  LIG     1       8.343  11.367  -0.193  1.00  0.00      LIG  
ATOM   4329 C14  LIG     1       8.609  12.348   0.895  1.00  0.00      LIG  
ATOM   4330 C15  LIG     1      10.055  12.559   1.104  1.00  0.00      LIG  
ATOM   4331 C16  LIG     1      10.679  13.489   2.108  1.00  0.00      LIG  
ATOM   4332 C17  LIG     1      10.014  14.861   2.181  1.00  0.00      LIG  
ATOM   4333 C18  LIG     1      10.684  15.899   1.295  1.00  0.00      LIG  
ATOM   4334 C19  LIG     1      10.847  15.447  -0.132  1.00  0.00      LIG  
ATOM   4335 C20  LIG     1      12.190  15.275  -0.769  1.00  0.00      LIG  
ATOM   4336 C21  LIG     1      12.353  14.374  -1.942  1.00  0.00      LIG  
ATOM   4337 C22  LIG     1      13.453  15.593  -0.048  1.00  0.00      LIG  
ATOM   4338 C23  LIG     1      10.660  12.838   3.474  1.00  0.00      LIG  
ATOM   4339 C24  LIG     1      10.644  11.669   0.300  1.00  0.00      LIG  
ATOM   4340 C25  LIG     1      12.094  11.340   0.247  1.00  0.00      LIG  
ATOM   4341 C26  LIG     1      12.336   9.866   0.545  1.00  0.00      LIG  
ATOM   4342 C27  LIG     1      11.438   8.958  -0.330  1.00  0.00      LIG  
ATOM   4343 C28  LIG     1      11.782   7.430  -0.345  1.00  0.00      LIG  
ATOM   4344 C29  LIG     1      12.768   7.266  -1.512  1.00  0.00      LIG  
ATOM   4345 O    LIG     1      11.516   3.404   0.850  1.00  0.00      LIG  
ATOM   4346 O1   LIG     1       7.729  12.847   1.576  1.00  0.00      LIG  
ATOM   4347 O2   LIG     1       9.867  17.065   1.344  1.00  0.00      LIG  
ATOM   4348 O3   LIG     1      13.724   9.663   0.301  1.00  0.00      LIG  
ATOM   4349 O4   LIG     1      11.377  16.438  -1.046  1.00  0.00      LIG  
ATOM   4350 H    LIG     1      13.544   5.209   0.113  1.00  0.00      LIG  
ATOM   4351 H1   LIG     1      13.108   5.063   1.814  1.00  0.00      LIG  
ATOM   4352 H2   LIG     1      13.363   7.408   1.151  1.00  0.00      LIG  
ATOM   4353 H3   LIG     1      11.759   7.060   1.774  1.00  0.00      LIG  
ATOM   4354 H4   LIG     1       8.877   4.800   0.630  1.00  0.00      LIG  
ATOM   4355 H5   LIG     1       9.325   3.353  -0.277  1.00  0.00      LIG  
ATOM   4356 H6   LIG     1       8.551   4.691  -1.107  1.00  0.00      LIG  
ATOM   4357 H7   LIG     1      10.866   3.439  -2.024  1.00  0.00      LIG  
ATOM   4358 H8   LIG     1      12.144   4.625  -2.148  1.00  0.00      LIG  
ATOM   4359 H9   LIG     1      10.534   4.989  -2.792  1.00  0.00      LIG  
ATOM   4360 H10  LIG     1       9.948   6.699   0.409  1.00  0.00      LIG  
ATOM   4361 H11  LIG     1       8.844   6.567  -1.926  1.00  0.00      LIG  
ATOM   4362 H12  LIG     1      10.213   7.510  -2.465  1.00  0.00      LIG  
ATOM   4363 H13  LIG     1       8.174   8.115  -0.337  1.00  0.00      LIG  
ATOM   4364 H14  LIG     1       8.501   9.011  -1.776  1.00  0.00      LIG  
ATOM   4365 H15  LIG     1       8.447   9.138   1.465  1.00  0.00      LIG  
ATOM   4366 H16  LIG     1       9.929   9.901   2.012  1.00  0.00      LIG  
ATOM   4367 H17  LIG     1       9.886   8.182   1.740  1.00  0.00      LIG  
ATOM   4368 H18  LIG     1      10.960  10.836  -2.359  1.00  0.00      LIG  
ATOM   4369 H19  LIG     1       9.911  12.232  -2.183  1.00  0.00      LIG  
ATOM   4370 H20  LIG     1       9.227  10.690  -2.652  1.00  0.00      LIG  
ATOM   4371 H21  LIG     1       7.640  10.605   0.151  1.00  0.00      LIG  
ATOM   4372 H22  LIG     1       7.904  11.908  -1.037  1.00  0.00      LIG  
ATOM   4373 H23  LIG     1      11.728  13.647   1.848  1.00  0.00      LIG  
ATOM   4374 H24  LIG     1      10.048  15.226   3.212  1.00  0.00      LIG  
ATOM   4375 H25  LIG     1       8.951  14.819   1.941  1.00  0.00      LIG  
ATOM   4376 H26  LIG     1      11.640  16.165   1.744  1.00  0.00      LIG  
ATOM   4377 H27  LIG     1      10.009  14.862  -0.483  1.00  0.00      LIG  
ATOM   4378 H28  LIG     1      13.002  13.535  -1.681  1.00  0.00      LIG  
ATOM   4379 H29  LIG     1      12.815  14.912  -2.774  1.00  0.00      LIG  
ATOM   4380 H30  LIG     1      11.398  13.967  -2.278  1.00  0.00      LIG  
ATOM   4381 H31  LIG     1      13.712  14.775   0.630  1.00  0.00      LIG  
ATOM   4382 H32  LIG     1      13.378  16.515   0.534  1.00  0.00      LIG  
ATOM   4383 H33  LIG     1      14.270  15.715  -0.763  1.00  0.00      LIG  
ATOM   4384 H34  LIG     1      11.139  11.854   3.456  1.00  0.00      LIG  
ATOM   4385 H35  LIG     1       9.640  12.717   3.840  1.00  0.00      LIG  
ATOM   4386 H36  LIG     1      11.203  13.464   4.184  1.00  0.00      LIG  
ATOM   4387 H37  LIG     1      12.680  11.951   0.938  1.00  0.00      LIG  
ATOM   4388 H38  LIG     1      12.483  11.578  -0.747  1.00  0.00      LIG  
ATOM   4389 H39  LIG     1      12.163   9.673   1.607  1.00  0.00      LIG  
ATOM   4390 H40  LIG     1      11.678   9.260  -1.349  1.00  0.00      LIG  
ATOM   4391 H41  LIG     1      13.175   6.264  -1.608  1.00  0.00      LIG  
ATOM   4392 H42  LIG     1      13.628   7.927  -1.397  1.00  0.00      LIG  
ATOM   4393 H43  LIG     1      12.300   7.513  -2.467  1.00  0.00      LIG  
ATOM   4394 H44  LIG     1       8.977  16.786   1.068  1.00  0.00      LIG  
ATOM   4395 H45  LIG     1      13.882   8.708   0.389  1.00  0.00      LIG  
TER
REMARK  Energy: 270.85
REMARK  SimpleFitness: 270.85
REMARK  FullFitness: -707.96936
REMARK  InterFull: -25.2334
REMARK  IntraFull: 302.377
REMARK  solvFull: -1198.1
REMARK  surfFull: 212.987
REMARK  extraFull: 0.0
REMARK  deltaGcompsolvpol: -1198.1
REMARK  deltaGcompsolvnonpol: 212.987
REMARK  deltaGprotsolvpol: -1219.71
REMARK  deltaGprotsolvnonpol: 208.651
REMARK  deltaGligsolvpol: -13.4517
REMARK  deltaGligsolvnonpol: 15.4887
REMARK  deltaGvdw: -25.2334
REMARK  deltaGelec: 0.0
REMARK  deltaG: -5.2863503
REMARK  Cluster: 6
REMARK  ClusterRank: 2
ATOM   4315 C    LIG     1      11.780   4.440   0.720  1.00  0.00      LIG  
ATOM   4316 C1   LIG     1      12.974   5.331   0.901  1.00  0.00      LIG  
ATOM   4317 C2   LIG     1      12.620   6.812   0.909  1.00  0.00      LIG  
ATOM   4318 C3   LIG     1      10.755   4.819  -0.328  1.00  0.00      LIG  
ATOM   4319 C4   LIG     1       9.440   4.187   0.122  1.00  0.00      LIG  
ATOM   4320 C5   LIG     1      11.083   4.166  -1.665  1.00  0.00      LIG  
ATOM   4321 C6   LIG     1      10.582   6.351  -0.341  1.00  0.00      LIG  
ATOM   4322 C7   LIG     1       9.606   6.895  -1.357  1.00  0.00      LIG  
ATOM   4323 C8   LIG     1       8.986   8.152  -0.787  1.00  0.00      LIG  
ATOM   4324 C9   LIG     1       9.968   9.104  -0.076  1.00  0.00      LIG  
ATOM   4325 C10  LIG     1       9.710   8.973   1.445  1.00  0.00      LIG  
ATOM   4326 C11  LIG     1       9.669  10.572  -0.515  1.00  0.00      LIG  
ATOM   4327 C12  LIG     1       9.779  10.831  -2.024  1.00  0.00      LIG  
ATOM   4328 C13  LIG     1       8.293  11.078  -0.089  1.00  0.00      LIG  
ATOM   4329 C14  LIG     1       8.609  12.159   0.883  1.00  0.00      LIG  
ATOM   4330 C15  LIG     1      10.057  12.418   0.972  1.00  0.00      LIG  
ATOM   4331 C16  LIG     1      10.704  13.442   1.868  1.00  0.00      LIG  
ATOM   4332 C17  LIG     1      10.017  14.808   1.840  1.00  0.00      LIG  
ATOM   4333 C18  LIG     1      10.799  15.851   1.064  1.00  0.00      LIG  
ATOM   4334 C19  LIG     1      11.073  15.411  -0.347  1.00  0.00      LIG  
ATOM   4335 C20  LIG     1      12.451  15.324  -0.910  1.00  0.00      LIG  
ATOM   4336 C21  LIG     1      12.709  14.410  -2.054  1.00  0.00      LIG  
ATOM   4337 C22  LIG     1      13.649  15.715  -0.115  1.00  0.00      LIG  
ATOM   4338 C23  LIG     1      10.704  12.924   3.292  1.00  0.00      LIG  
ATOM   4339 C24  LIG     1      10.612  11.490   0.185  1.00  0.00      LIG  
ATOM   4340 C25  LIG     1      12.063  11.207   0.011  1.00  0.00      LIG  
ATOM   4341 C26  LIG     1      12.398   9.751   0.329  1.00  0.00      LIG  
ATOM   4342 C27  LIG     1      11.451   8.758  -0.394  1.00  0.00      LIG  
ATOM   4343 C28  LIG     1      11.841   7.238  -0.333  1.00  0.00      LIG  
ATOM   4344 C29  LIG     1      12.730   7.011  -1.565  1.00  0.00      LIG  
ATOM   4345 O    LIG     1      11.792   3.317   1.201  1.00  0.00      LIG  
ATOM   4346 O1   LIG     1       7.760  12.723   1.558  1.00  0.00      LIG  
ATOM   4347 O2   LIG     1       9.993  17.024   1.055  1.00  0.00      LIG  
ATOM   4348 O3   LIG     1      13.755   9.590  -0.068  1.00  0.00      LIG  
ATOM   4349 O4   LIG     1      11.584  16.432  -1.242  1.00  0.00      LIG  
ATOM   4350 H    LIG     1      13.697   5.092   0.119  1.00  0.00      LIG  
ATOM   4351 H1   LIG     1      13.431   5.070   1.859  1.00  0.00      LIG  
ATOM   4352 H2   LIG     1      13.554   7.368   0.997  1.00  0.00      LIG  
ATOM   4353 H3   LIG     1      12.027   7.035   1.799  1.00  0.00      LIG  
ATOM   4354 H4   LIG     1       9.116   4.587   1.088  1.00  0.00      LIG  
ATOM   4355 H5   LIG     1       9.529   3.101   0.228  1.00  0.00      LIG  
ATOM   4356 H6   LIG     1       8.643   4.366  -0.603  1.00  0.00      LIG  
ATOM   4357 H7   LIG     1      10.978   3.080  -1.586  1.00  0.00      LIG  
ATOM   4358 H8   LIG     1      12.107   4.350  -1.988  1.00  0.00      LIG  
ATOM   4359 H9   LIG     1      10.403   4.502  -2.451  1.00  0.00      LIG  
ATOM   4360 H10  LIG     1      10.100   6.504   0.623  1.00  0.00      LIG  
ATOM   4361 H11  LIG     1       8.806   6.188  -1.581  1.00  0.00      LIG  
ATOM   4362 H12  LIG     1      10.098   7.114  -2.306  1.00  0.00      LIG  
ATOM   4363 H13  LIG     1       8.218   7.846  -0.071  1.00  0.00      LIG  
ATOM   4364 H14  LIG     1       8.434   8.638  -1.590  1.00  0.00      LIG  
ATOM   4365 H15  LIG     1       8.645   9.025   1.676  1.00  0.00      LIG  
ATOM   4366 H16  LIG     1      10.207   9.745   2.034  1.00  0.00      LIG  
ATOM   4367 H17  LIG     1      10.061   8.025   1.848  1.00  0.00      LIG  
ATOM   4368 H18  LIG     1      10.743  10.534  -2.441  1.00  0.00      LIG  
ATOM   4369 H19  LIG     1       9.650  11.895  -2.243  1.00  0.00      LIG  
ATOM   4370 H20  LIG     1       8.999  10.305  -2.579  1.00  0.00      LIG  
ATOM   4371 H21  LIG     1       7.666  10.324   0.391  1.00  0.00      LIG  
ATOM   4372 H22  LIG     1       7.749  11.520  -0.928  1.00  0.00      LIG  
ATOM   4373 H23  LIG     1      11.746  13.579   1.568  1.00  0.00      LIG  
ATOM   4374 H24  LIG     1       9.885  15.173   2.864  1.00  0.00      LIG  
ATOM   4375 H25  LIG     1       9.008  14.756   1.423  1.00  0.00      LIG  
ATOM   4376 H26  LIG     1      11.717  16.089   1.607  1.00  0.00      LIG  
ATOM   4377 H27  LIG     1      10.309  14.751  -0.733  1.00  0.00      LIG  
ATOM   4378 H28  LIG     1      13.249  13.524  -1.713  1.00  0.00      LIG  
ATOM   4379 H29  LIG     1      13.321  14.913  -2.808  1.00  0.00      LIG  
ATOM   4380 H30  LIG     1      11.780  14.084  -2.529  1.00  0.00      LIG  
ATOM   4381 H31  LIG     1      13.876  14.942   0.624  1.00  0.00      LIG  
ATOM   4382 H32  LIG     1      13.499  16.661   0.413  1.00  0.00      LIG  
ATOM   4383 H33  LIG     1      14.515  15.833  -0.770  1.00  0.00      LIG  
ATOM   4384 H34  LIG     1      11.190  11.946   3.360  1.00  0.00      LIG  
ATOM   4385 H35  LIG     1       9.684  12.831   3.674  1.00  0.00      LIG  
ATOM   4386 H36  LIG     1      11.243  13.618   3.942  1.00  0.00      LIG  
ATOM   4387 H37  LIG     1      12.681  11.864   0.629  1.00  0.00      LIG  
ATOM   4388 H38  LIG     1      12.348  11.433  -1.020  1.00  0.00      LIG  
ATOM   4389 H39  LIG     1      12.363   9.599   1.411  1.00  0.00      LIG  
ATOM   4390 H40  LIG     1      11.582   8.991  -1.451  1.00  0.00      LIG  
ATOM   4391 H41  LIG     1      13.139   6.006  -1.636  1.00  0.00      LIG  
ATOM   4392 H42  LIG     1      13.590   7.680  -1.556  1.00  0.00      LIG  
ATOM   4393 H43  LIG     1      12.184   7.203  -2.491  1.00  0.00      LIG  
ATOM   4394 H44  LIG     1       9.272  16.851   0.426  1.00  0.00      LIG  
ATOM   4395 H45  LIG     1      13.964   8.645   0.030  1.00  0.00      LIG  
TER
REMARK  Energy: 270.85
REMARK  SimpleFitness: 270.85
REMARK  FullFitness: -707.96936
REMARK  InterFull: -25.2334
REMARK  IntraFull: 302.377
REMARK  solvFull: -1198.1
REMARK  surfFull: 212.987
REMARK  extraFull: 0.0
REMARK  deltaGcompsolvpol: -1198.1
REMARK  deltaGcompsolvnonpol: 212.987
REMARK  deltaGprotsolvpol: -1219.71
REMARK  deltaGprotsolvnonpol: 208.651
REMARK  deltaGligsolvpol: -13.4517
REMARK  deltaGligsolvnonpol: 15.4887
REMARK  deltaGvdw: -25.2334
REMARK  deltaGelec: 0.0
REMARK  deltaG: -5.2863503
REMARK  Cluster: 6
REMARK  ClusterRank: 3
ATOM   4315 C    LIG     1      11.780   4.440   0.720  1.00  0.00      LIG  
ATOM   4316 C1   LIG     1      12.974   5.331   0.901  1.00  0.00      LIG  
ATOM   4317 C2   LIG     1      12.620   6.812   0.909  1.00  0.00      LIG  
ATOM   4318 C3   LIG     1      10.755   4.819  -0.328  1.00  0.00      LIG  
ATOM   4319 C4   LIG     1       9.440   4.187   0.122  1.00  0.00      LIG  
ATOM   4320 C5   LIG     1      11.083   4.166  -1.665  1.00  0.00      LIG  
ATOM   4321 C6   LIG     1      10.582   6.351  -0.341  1.00  0.00      LIG  
ATOM   4322 C7   LIG     1       9.606   6.895  -1.357  1.00  0.00      LIG  
ATOM   4323 C8   LIG     1       8.986   8.152  -0.787  1.00  0.00      LIG  
ATOM   4324 C9   LIG     1       9.968   9.104  -0.076  1.00  0.00      LIG  
ATOM   4325 C10  LIG     1       9.710   8.973   1.445  1.00  0.00      LIG  
ATOM   4326 C11  LIG     1       9.669  10.572  -0.515  1.00  0.00      LIG  
ATOM   4327 C12  LIG     1       9.779  10.831  -2.024  1.00  0.00      LIG  
ATOM   4328 C13  LIG     1       8.293  11.078  -0.089  1.00  0.00      LIG  
ATOM   4329 C14  LIG     1       8.609  12.159   0.883  1.00  0.00      LIG  
ATOM   4330 C15  LIG     1      10.057  12.418   0.972  1.00  0.00      LIG  
ATOM   4331 C16  LIG     1      10.704  13.442   1.868  1.00  0.00      LIG  
ATOM   4332 C17  LIG     1      10.017  14.808   1.840  1.00  0.00      LIG  
ATOM   4333 C18  LIG     1      10.799  15.851   1.064  1.00  0.00      LIG  
ATOM   4334 C19  LIG     1      11.073  15.411  -0.347  1.00  0.00      LIG  
ATOM   4335 C20  LIG     1      12.451  15.324  -0.910  1.00  0.00      LIG  
ATOM   4336 C21  LIG     1      12.709  14.410  -2.054  1.00  0.00      LIG  
ATOM   4337 C22  LIG     1      13.649  15.715  -0.115  1.00  0.00      LIG  
ATOM   4338 C23  LIG     1      10.704  12.924   3.292  1.00  0.00      LIG  
ATOM   4339 C24  LIG     1      10.612  11.490   0.185  1.00  0.00      LIG  
ATOM   4340 C25  LIG     1      12.063  11.207   0.011  1.00  0.00      LIG  
ATOM   4341 C26  LIG     1      12.398   9.751   0.329  1.00  0.00      LIG  
ATOM   4342 C27  LIG     1      11.451   8.758  -0.394  1.00  0.00      LIG  
ATOM   4343 C28  LIG     1      11.841   7.238  -0.333  1.00  0.00      LIG  
ATOM   4344 C29  LIG     1      12.730   7.011  -1.565  1.00  0.00      LIG  
ATOM   4345 O    LIG     1      11.792   3.317   1.201  1.00  0.00      LIG  
ATOM   4346 O1   LIG     1       7.760  12.723   1.558  1.00  0.00      LIG  
ATOM   4347 O2   LIG     1       9.993  17.024   1.055  1.00  0.00      LIG  
ATOM   4348 O3   LIG     1      13.755   9.590  -0.068  1.00  0.00      LIG  
ATOM   4349 O4   LIG     1      11.584  16.432  -1.242  1.00  0.00      LIG  
ATOM   4350 H    LIG     1      13.697   5.092   0.119  1.00  0.00      LIG  
ATOM   4351 H1   LIG     1      13.431   5.070   1.859  1.00  0.00      LIG  
ATOM   4352 H2   LIG     1      13.554   7.368   0.997  1.00  0.00      LIG  
ATOM   4353 H3   LIG     1      12.027   7.035   1.799  1.00  0.00      LIG  
ATOM   4354 H4   LIG     1       9.116   4.587   1.088  1.00  0.00      LIG  
ATOM   4355 H5   LIG     1       9.529   3.101   0.228  1.00  0.00      LIG  
ATOM   4356 H6   LIG     1       8.643   4.366  -0.603  1.00  0.00      LIG  
ATOM   4357 H7   LIG     1      10.978   3.080  -1.586  1.00  0.00      LIG  
ATOM   4358 H8   LIG     1      12.107   4.350  -1.988  1.00  0.00      LIG  
ATOM   4359 H9   LIG     1      10.403   4.502  -2.451  1.00  0.00      LIG  
ATOM   4360 H10  LIG     1      10.100   6.504   0.623  1.00  0.00      LIG  
ATOM   4361 H11  LIG     1       8.806   6.188  -1.581  1.00  0.00      LIG  
ATOM   4362 H12  LIG     1      10.098   7.114  -2.306  1.00  0.00      LIG  
ATOM   4363 H13  LIG     1       8.218   7.846  -0.071  1.00  0.00      LIG  
ATOM   4364 H14  LIG     1       8.434   8.638  -1.590  1.00  0.00      LIG  
ATOM   4365 H15  LIG     1       8.645   9.025   1.676  1.00  0.00      LIG  
ATOM   4366 H16  LIG     1      10.207   9.745   2.034  1.00  0.00      LIG  
ATOM   4367 H17  LIG     1      10.061   8.025   1.848  1.00  0.00      LIG  
ATOM   4368 H18  LIG     1      10.743  10.534  -2.441  1.00  0.00      LIG  
ATOM   4369 H19  LIG     1       9.650  11.895  -2.243  1.00  0.00      LIG  
ATOM   4370 H20  LIG     1       8.999  10.305  -2.579  1.00  0.00      LIG  
ATOM   4371 H21  LIG     1       7.666  10.324   0.391  1.00  0.00      LIG  
ATOM   4372 H22  LIG     1       7.749  11.520  -0.928  1.00  0.00      LIG  
ATOM   4373 H23  LIG     1      11.746  13.579   1.568  1.00  0.00      LIG  
ATOM   4374 H24  LIG     1       9.885  15.173   2.864  1.00  0.00      LIG  
ATOM   4375 H25  LIG     1       9.008  14.756   1.423  1.00  0.00      LIG  
ATOM   4376 H26  LIG     1      11.717  16.089   1.607  1.00  0.00      LIG  
ATOM   4377 H27  LIG     1      10.309  14.751  -0.733  1.00  0.00      LIG  
ATOM   4378 H28  LIG     1      13.249  13.524  -1.713  1.00  0.00      LIG  
ATOM   4379 H29  LIG     1      13.321  14.913  -2.808  1.00  0.00      LIG  
ATOM   4380 H30  LIG     1      11.780  14.084  -2.529  1.00  0.00      LIG  
ATOM   4381 H31  LIG     1      13.876  14.942   0.624  1.00  0.00      LIG  
ATOM   4382 H32  LIG     1      13.499  16.661   0.413  1.00  0.00      LIG  
ATOM   4383 H33  LIG     1      14.515  15.833  -0.770  1.00  0.00      LIG  
ATOM   4384 H34  LIG     1      11.190  11.946   3.360  1.00  0.00      LIG  
ATOM   4385 H35  LIG     1       9.684  12.831   3.674  1.00  0.00      LIG  
ATOM   4386 H36  LIG     1      11.243  13.618   3.942  1.00  0.00      LIG  
ATOM   4387 H37  LIG     1      12.681  11.864   0.629  1.00  0.00      LIG  
ATOM   4388 H38  LIG     1      12.348  11.433  -1.020  1.00  0.00      LIG  
ATOM   4389 H39  LIG     1      12.363   9.599   1.411  1.00  0.00      LIG  
ATOM   4390 H40  LIG     1      11.582   8.991  -1.451  1.00  0.00      LIG  
ATOM   4391 H41  LIG     1      13.139   6.006  -1.636  1.00  0.00      LIG  
ATOM   4392 H42  LIG     1      13.590   7.680  -1.556  1.00  0.00      LIG  
ATOM   4393 H43  LIG     1      12.184   7.203  -2.491  1.00  0.00      LIG  
ATOM   4394 H44  LIG     1       9.272  16.851   0.426  1.00  0.00      LIG  
ATOM   4395 H45  LIG     1      13.964   8.645   0.030  1.00  0.00      LIG  
TER
REMARK  Energy: 272.271
REMARK  SimpleFitness: 272.271
REMARK  FullFitness: -705.5955
REMARK  InterFull: -22.5966
REMARK  IntraFull: 302.905
REMARK  solvFull: -1198.82
REMARK  surfFull: 212.916
REMARK  extraFull: 0.0
REMARK  deltaGcompsolvpol: -1198.82
REMARK  deltaGcompsolvnonpol: 212.916
REMARK  deltaGprotsolvpol: -1219.71
REMARK  deltaGprotsolvnonpol: 208.651
REMARK  deltaGligsolvpol: -13.3316
REMARK  deltaGligsolvnonpol: 15.4858
REMARK  deltaGvdw: -22.5966
REMARK  deltaGelec: 0.0
REMARK  deltaG: -5.094763
REMARK  Cluster: 6
REMARK  ClusterRank: 4
ATOM   4315 C    LIG     1      11.653   4.475   0.689  1.00  0.00      LIG  
ATOM   4316 C1   LIG     1      12.822   5.378   0.950  1.00  0.00      LIG  
ATOM   4317 C2   LIG     1      12.438   6.850   1.001  1.00  0.00      LIG  
ATOM   4318 C3   LIG     1      10.639   4.891  -0.358  1.00  0.00      LIG  
ATOM   4319 C4   LIG     1       9.324   4.235   0.056  1.00  0.00      LIG  
ATOM   4320 C5   LIG     1      10.990   4.283  -1.712  1.00  0.00      LIG  
ATOM   4321 C6   LIG     1      10.455   6.424  -0.321  1.00  0.00      LIG  
ATOM   4322 C7   LIG     1       9.502   6.997  -1.344  1.00  0.00      LIG  
ATOM   4323 C8   LIG     1       8.869   8.236  -0.751  1.00  0.00      LIG  
ATOM   4324 C9   LIG     1       9.842   9.182  -0.022  1.00  0.00      LIG  
ATOM   4325 C10  LIG     1       9.539   9.052   1.487  1.00  0.00      LIG  
ATOM   4326 C11  LIG     1       9.577  10.652  -0.472  1.00  0.00      LIG  
ATOM   4327 C12  LIG     1       9.730  10.904  -1.978  1.00  0.00      LIG  
ATOM   4328 C13  LIG     1       8.198  11.177  -0.092  1.00  0.00      LIG  
ATOM   4329 C14  LIG     1       8.502  12.257   0.886  1.00  0.00      LIG  
ATOM   4330 C15  LIG     1       9.948  12.507   1.009  1.00  0.00      LIG  
ATOM   4331 C16  LIG     1      10.572  13.575   1.870  1.00  0.00      LIG  
ATOM   4332 C17  LIG     1       9.923  14.945   1.678  1.00  0.00      LIG  
ATOM   4333 C18  LIG     1      10.720  15.899   0.802  1.00  0.00      LIG  
ATOM   4334 C19  LIG     1      11.133  15.292  -0.507  1.00  0.00      LIG  
ATOM   4335 C20  LIG     1      12.549  15.178  -0.961  1.00  0.00      LIG  
ATOM   4336 C21  LIG     1      12.895  14.164  -1.989  1.00  0.00      LIG  
ATOM   4337 C22  LIG     1      13.693  15.684  -0.151  1.00  0.00      LIG  
ATOM   4338 C23  LIG     1      10.491  13.173   3.326  1.00  0.00      LIG  
ATOM   4339 C24  LIG     1      10.511  11.558   0.255  1.00  0.00      LIG  
ATOM   4340 C25  LIG     1      11.961  11.256   0.133  1.00  0.00      LIG  
ATOM   4341 C26  LIG     1      12.262   9.801   0.471  1.00  0.00      LIG  
ATOM   4342 C27  LIG     1      11.330   8.828  -0.297  1.00  0.00      LIG  
ATOM   4343 C28  LIG     1      11.712   7.308  -0.260  1.00  0.00      LIG  
ATOM   4344 C29  LIG     1      12.636   7.108  -1.471  1.00  0.00      LIG  
ATOM   4345 O    LIG     1      11.680   3.326   1.107  1.00  0.00      LIG  
ATOM   4346 O1   LIG     1       7.649  12.823   1.549  1.00  0.00      LIG  
ATOM   4347 O2   LIG     1       9.871  17.017   0.556  1.00  0.00      LIG  
ATOM   4348 O3   LIG     1      13.633   9.621   0.132  1.00  0.00      LIG  
ATOM   4349 O4   LIG     1      11.695  16.224  -1.467  1.00  0.00      LIG  
ATOM   4350 H    LIG     1      13.584   5.183   0.192  1.00  0.00      LIG  
ATOM   4351 H1   LIG     1      13.242   5.087   1.915  1.00  0.00      LIG  
ATOM   4352 H2   LIG     1      13.352   7.421   1.165  1.00  0.00      LIG  
ATOM   4353 H3   LIG     1      11.793   7.025   1.866  1.00  0.00      LIG  
ATOM   4354 H4   LIG     1       8.996   4.586   1.039  1.00  0.00      LIG  
ATOM   4355 H5   LIG     1       9.417   3.146   0.109  1.00  0.00      LIG  
ATOM   4356 H6   LIG     1       8.531   4.448  -0.664  1.00  0.00      LIG  
ATOM   4357 H7   LIG     1      10.847   3.199  -1.686  1.00  0.00      LIG  
ATOM   4358 H8   LIG     1      12.033   4.443  -1.989  1.00  0.00      LIG  
ATOM   4359 H9   LIG     1      10.352   4.680  -2.504  1.00  0.00      LIG  
ATOM   4360 H10  LIG     1       9.953   6.555   0.639  1.00  0.00      LIG  
ATOM   4361 H11  LIG     1       8.706   6.296  -1.597  1.00  0.00      LIG  
ATOM   4362 H12  LIG     1      10.012   7.238  -2.279  1.00  0.00      LIG  
ATOM   4363 H13  LIG     1       8.110   7.902  -0.039  1.00  0.00      LIG  
ATOM   4364 H14  LIG     1       8.305   8.736  -1.539  1.00  0.00      LIG  
ATOM   4365 H15  LIG     1       8.465   9.092   1.684  1.00  0.00      LIG  
ATOM   4366 H16  LIG     1      10.005   9.834   2.088  1.00  0.00      LIG  
ATOM   4367 H17  LIG     1       9.895   8.107   1.894  1.00  0.00      LIG  
ATOM   4368 H18  LIG     1      10.715  10.628  -2.361  1.00  0.00      LIG  
ATOM   4369 H19  LIG     1       9.584  11.964  -2.209  1.00  0.00      LIG  
ATOM   4370 H20  LIG     1       8.984  10.353  -2.555  1.00  0.00      LIG  
ATOM   4371 H21  LIG     1       7.548  10.431   0.369  1.00  0.00      LIG  
ATOM   4372 H22  LIG     1       7.688  11.627  -0.948  1.00  0.00      LIG  
ATOM   4373 H23  LIG     1      11.633  13.667   1.637  1.00  0.00      LIG  
ATOM   4374 H24  LIG     1       9.799  15.424   2.652  1.00  0.00      LIG  
ATOM   4375 H25  LIG     1       8.911  14.863   1.274  1.00  0.00      LIG  
ATOM   4376 H26  LIG     1      11.576  16.269   1.366  1.00  0.00      LIG  
ATOM   4377 H27  LIG     1      10.411  14.577  -0.872  1.00  0.00      LIG  
ATOM   4378 H28  LIG     1      13.411  13.321  -1.527  1.00  0.00      LIG  
ATOM   4379 H29  LIG     1      13.563  14.595  -2.739  1.00  0.00      LIG  
ATOM   4380 H30  LIG     1      12.000  13.793  -2.495  1.00  0.00      LIG  
ATOM   4381 H31  LIG     1      13.940  14.970   0.637  1.00  0.00      LIG  
ATOM   4382 H32  LIG     1      13.478  16.654   0.303  1.00  0.00      LIG  
ATOM   4383 H33  LIG     1      14.576  15.804  -0.783  1.00  0.00      LIG  
ATOM   4384 H34  LIG     1      10.864  12.158   3.483  1.00  0.00      LIG  
ATOM   4385 H35  LIG     1       9.463  13.225   3.691  1.00  0.00      LIG  
ATOM   4386 H36  LIG     1      11.103  13.848   3.928  1.00  0.00      LIG  
ATOM   4387 H37  LIG     1      12.563  11.907   0.771  1.00  0.00      LIG  
ATOM   4388 H38  LIG     1      12.284  11.467  -0.889  1.00  0.00      LIG  
ATOM   4389 H39  LIG     1      12.175   9.653   1.551  1.00  0.00      LIG  
ATOM   4390 H40  LIG     1      11.490   9.084  -1.343  1.00  0.00      LIG  
ATOM   4391 H41  LIG     1      13.023   6.098  -1.569  1.00  0.00      LIG  
ATOM   4392 H42  LIG     1      13.513   7.753  -1.405  1.00  0.00      LIG  
ATOM   4393 H43  LIG     1      12.122   7.350  -2.405  1.00  0.00      LIG  
ATOM   4394 H44  LIG     1       9.319  16.786  -0.208  1.00  0.00      LIG  
ATOM   4395 H45  LIG     1      13.828   8.677   0.254  1.00  0.00      LIG  
TER
REMARK  Energy: 272.271
REMARK  SimpleFitness: 272.271
REMARK  FullFitness: -705.5955
REMARK  InterFull: -22.5966
REMARK  IntraFull: 302.905
REMARK  solvFull: -1198.82
REMARK  surfFull: 212.916
REMARK  extraFull: 0.0
REMARK  deltaGcompsolvpol: -1198.82
REMARK  deltaGcompsolvnonpol: 212.916
REMARK  deltaGprotsolvpol: -1219.71
REMARK  deltaGprotsolvnonpol: 208.651
REMARK  deltaGligsolvpol: -13.3316
REMARK  deltaGligsolvnonpol: 15.4858
REMARK  deltaGvdw: -22.5966
REMARK  deltaGelec: 0.0
REMARK  deltaG: -5.094763
REMARK  Cluster: 6
REMARK  ClusterRank: 5
ATOM   4315 C    LIG     1      11.653   4.475   0.689  1.00  0.00      LIG  
ATOM   4316 C1   LIG     1      12.822   5.378   0.950  1.00  0.00      LIG  
ATOM   4317 C2   LIG     1      12.438   6.850   1.001  1.00  0.00      LIG  
ATOM   4318 C3   LIG     1      10.639   4.891  -0.358  1.00  0.00      LIG  
ATOM   4319 C4   LIG     1       9.324   4.235   0.056  1.00  0.00      LIG  
ATOM   4320 C5   LIG     1      10.990   4.283  -1.712  1.00  0.00      LIG  
ATOM   4321 C6   LIG     1      10.455   6.424  -0.321  1.00  0.00      LIG  
ATOM   4322 C7   LIG     1       9.502   6.997  -1.344  1.00  0.00      LIG  
ATOM   4323 C8   LIG     1       8.869   8.236  -0.751  1.00  0.00      LIG  
ATOM   4324 C9   LIG     1       9.842   9.182  -0.022  1.00  0.00      LIG  
ATOM   4325 C10  LIG     1       9.539   9.052   1.487  1.00  0.00      LIG  
ATOM   4326 C11  LIG     1       9.577  10.652  -0.472  1.00  0.00      LIG  
ATOM   4327 C12  LIG     1       9.730  10.904  -1.978  1.00  0.00      LIG  
ATOM   4328 C13  LIG     1       8.198  11.177  -0.092  1.00  0.00      LIG  
ATOM   4329 C14  LIG     1       8.502  12.257   0.886  1.00  0.00      LIG  
ATOM   4330 C15  LIG     1       9.948  12.507   1.009  1.00  0.00      LIG  
ATOM   4331 C16  LIG     1      10.572  13.575   1.870  1.00  0.00      LIG  
ATOM   4332 C17  LIG     1       9.923  14.945   1.678  1.00  0.00      LIG  
ATOM   4333 C18  LIG     1      10.720  15.899   0.802  1.00  0.00      LIG  
ATOM   4334 C19  LIG     1      11.133  15.292  -0.507  1.00  0.00      LIG  
ATOM   4335 C20  LIG     1      12.549  15.178  -0.961  1.00  0.00      LIG  
ATOM   4336 C21  LIG     1      12.895  14.164  -1.989  1.00  0.00      LIG  
ATOM   4337 C22  LIG     1      13.693  15.684  -0.151  1.00  0.00      LIG  
ATOM   4338 C23  LIG     1      10.491  13.173   3.326  1.00  0.00      LIG  
ATOM   4339 C24  LIG     1      10.511  11.558   0.255  1.00  0.00      LIG  
ATOM   4340 C25  LIG     1      11.961  11.256   0.133  1.00  0.00      LIG  
ATOM   4341 C26  LIG     1      12.262   9.801   0.471  1.00  0.00      LIG  
ATOM   4342 C27  LIG     1      11.330   8.828  -0.297  1.00  0.00      LIG  
ATOM   4343 C28  LIG     1      11.712   7.308  -0.260  1.00  0.00      LIG  
ATOM   4344 C29  LIG     1      12.636   7.108  -1.471  1.00  0.00      LIG  
ATOM   4345 O    LIG     1      11.680   3.326   1.107  1.00  0.00      LIG  
ATOM   4346 O1   LIG     1       7.649  12.823   1.549  1.00  0.00      LIG  
ATOM   4347 O2   LIG     1       9.871  17.017   0.556  1.00  0.00      LIG  
ATOM   4348 O3   LIG     1      13.633   9.621   0.132  1.00  0.00      LIG  
ATOM   4349 O4   LIG     1      11.695  16.224  -1.467  1.00  0.00      LIG  
ATOM   4350 H    LIG     1      13.584   5.183   0.192  1.00  0.00      LIG  
ATOM   4351 H1   LIG     1      13.242   5.087   1.915  1.00  0.00      LIG  
ATOM   4352 H2   LIG     1      13.352   7.421   1.165  1.00  0.00      LIG  
ATOM   4353 H3   LIG     1      11.793   7.025   1.866  1.00  0.00      LIG  
ATOM   4354 H4   LIG     1       8.996   4.586   1.039  1.00  0.00      LIG  
ATOM   4355 H5   LIG     1       9.417   3.146   0.109  1.00  0.00      LIG  
ATOM   4356 H6   LIG     1       8.531   4.448  -0.664  1.00  0.00      LIG  
ATOM   4357 H7   LIG     1      10.847   3.199  -1.686  1.00  0.00      LIG  
ATOM   4358 H8   LIG     1      12.033   4.443  -1.989  1.00  0.00      LIG  
ATOM   4359 H9   LIG     1      10.352   4.680  -2.504  1.00  0.00      LIG  
ATOM   4360 H10  LIG     1       9.953   6.555   0.639  1.00  0.00      LIG  
ATOM   4361 H11  LIG     1       8.706   6.296  -1.597  1.00  0.00      LIG  
ATOM   4362 H12  LIG     1      10.012   7.238  -2.279  1.00  0.00      LIG  
ATOM   4363 H13  LIG     1       8.110   7.902  -0.039  1.00  0.00      LIG  
ATOM   4364 H14  LIG     1       8.305   8.736  -1.539  1.00  0.00      LIG  
ATOM   4365 H15  LIG     1       8.465   9.092   1.684  1.00  0.00      LIG  
ATOM   4366 H16  LIG     1      10.005   9.834   2.088  1.00  0.00      LIG  
ATOM   4367 H17  LIG     1       9.895   8.107   1.894  1.00  0.00      LIG  
ATOM   4368 H18  LIG     1      10.715  10.628  -2.361  1.00  0.00      LIG  
ATOM   4369 H19  LIG     1       9.584  11.964  -2.209  1.00  0.00      LIG  
ATOM   4370 H20  LIG     1       8.984  10.353  -2.555  1.00  0.00      LIG  
ATOM   4371 H21  LIG     1       7.548  10.431   0.369  1.00  0.00      LIG  
ATOM   4372 H22  LIG     1       7.688  11.627  -0.948  1.00  0.00      LIG  
ATOM   4373 H23  LIG     1      11.633  13.667   1.637  1.00  0.00      LIG  
ATOM   4374 H24  LIG     1       9.799  15.424   2.652  1.00  0.00      LIG  
ATOM   4375 H25  LIG     1       8.911  14.863   1.274  1.00  0.00      LIG  
ATOM   4376 H26  LIG     1      11.576  16.269   1.366  1.00  0.00      LIG  
ATOM   4377 H27  LIG     1      10.411  14.577  -0.872  1.00  0.00      LIG  
ATOM   4378 H28  LIG     1      13.411  13.321  -1.527  1.00  0.00      LIG  
ATOM   4379 H29  LIG     1      13.563  14.595  -2.739  1.00  0.00      LIG  
ATOM   4380 H30  LIG     1      12.000  13.793  -2.495  1.00  0.00      LIG  
ATOM   4381 H31  LIG     1      13.940  14.970   0.637  1.00  0.00      LIG  
ATOM   4382 H32  LIG     1      13.478  16.654   0.303  1.00  0.00      LIG  
ATOM   4383 H33  LIG     1      14.576  15.804  -0.783  1.00  0.00      LIG  
ATOM   4384 H34  LIG     1      10.864  12.158   3.483  1.00  0.00      LIG  
ATOM   4385 H35  LIG     1       9.463  13.225   3.691  1.00  0.00      LIG  
ATOM   4386 H36  LIG     1      11.103  13.848   3.928  1.00  0.00      LIG  
ATOM   4387 H37  LIG     1      12.563  11.907   0.771  1.00  0.00      LIG  
ATOM   4388 H38  LIG     1      12.284  11.467  -0.889  1.00  0.00      LIG  
ATOM   4389 H39  LIG     1      12.175   9.653   1.551  1.00  0.00      LIG  
ATOM   4390 H40  LIG     1      11.490   9.084  -1.343  1.00  0.00      LIG  
ATOM   4391 H41  LIG     1      13.023   6.098  -1.569  1.00  0.00      LIG  
ATOM   4392 H42  LIG     1      13.513   7.753  -1.405  1.00  0.00      LIG  
ATOM   4393 H43  LIG     1      12.122   7.350  -2.405  1.00  0.00      LIG  
ATOM   4394 H44  LIG     1       9.319  16.786  -0.208  1.00  0.00      LIG  
ATOM   4395 H45  LIG     1      13.828   8.677   0.254  1.00  0.00      LIG  
TER
REMARK  Energy: 272.271
REMARK  SimpleFitness: 272.271
REMARK  FullFitness: -705.5955
REMARK  InterFull: -22.5966
REMARK  IntraFull: 302.905
REMARK  solvFull: -1198.82
REMARK  surfFull: 212.916
REMARK  extraFull: 0.0
REMARK  deltaGcompsolvpol: -1198.82
REMARK  deltaGcompsolvnonpol: 212.916
REMARK  deltaGprotsolvpol: -1219.71
REMARK  deltaGprotsolvnonpol: 208.651
REMARK  deltaGligsolvpol: -13.3316
REMARK  deltaGligsolvnonpol: 15.4858
REMARK  deltaGvdw: -22.5966
REMARK  deltaGelec: 0.0
REMARK  deltaG: -5.094763
REMARK  Cluster: 6
REMARK  ClusterRank: 6
ATOM   4315 C    LIG     1      11.653   4.475   0.689  1.00  0.00      LIG  
ATOM   4316 C1   LIG     1      12.822   5.378   0.950  1.00  0.00      LIG  
ATOM   4317 C2   LIG     1      12.438   6.850   1.001  1.00  0.00      LIG  
ATOM   4318 C3   LIG     1      10.639   4.891  -0.358  1.00  0.00      LIG  
ATOM   4319 C4   LIG     1       9.324   4.235   0.056  1.00  0.00      LIG  
ATOM   4320 C5   LIG     1      10.990   4.283  -1.712  1.00  0.00      LIG  
ATOM   4321 C6   LIG     1      10.455   6.424  -0.321  1.00  0.00      LIG  
ATOM   4322 C7   LIG     1       9.502   6.997  -1.344  1.00  0.00      LIG  
ATOM   4323 C8   LIG     1       8.869   8.236  -0.751  1.00  0.00      LIG  
ATOM   4324 C9   LIG     1       9.842   9.182  -0.022  1.00  0.00      LIG  
ATOM   4325 C10  LIG     1       9.539   9.052   1.487  1.00  0.00      LIG  
ATOM   4326 C11  LIG     1       9.577  10.652  -0.472  1.00  0.00      LIG  
ATOM   4327 C12  LIG     1       9.730  10.904  -1.978  1.00  0.00      LIG  
ATOM   4328 C13  LIG     1       8.198  11.177  -0.092  1.00  0.00      LIG  
ATOM   4329 C14  LIG     1       8.502  12.257   0.886  1.00  0.00      LIG  
ATOM   4330 C15  LIG     1       9.948  12.507   1.009  1.00  0.00      LIG  
ATOM   4331 C16  LIG     1      10.572  13.575   1.870  1.00  0.00      LIG  
ATOM   4332 C17  LIG     1       9.923  14.945   1.678  1.00  0.00      LIG  
ATOM   4333 C18  LIG     1      10.720  15.899   0.802  1.00  0.00      LIG  
ATOM   4334 C19  LIG     1      11.133  15.292  -0.507  1.00  0.00      LIG  
ATOM   4335 C20  LIG     1      12.549  15.178  -0.961  1.00  0.00      LIG  
ATOM   4336 C21  LIG     1      12.895  14.164  -1.989  1.00  0.00      LIG  
ATOM   4337 C22  LIG     1      13.693  15.684  -0.151  1.00  0.00      LIG  
ATOM   4338 C23  LIG     1      10.491  13.173   3.326  1.00  0.00      LIG  
ATOM   4339 C24  LIG     1      10.511  11.558   0.255  1.00  0.00      LIG  
ATOM   4340 C25  LIG     1      11.961  11.256   0.133  1.00  0.00      LIG  
ATOM   4341 C26  LIG     1      12.262   9.801   0.471  1.00  0.00      LIG  
ATOM   4342 C27  LIG     1      11.330   8.828  -0.297  1.00  0.00      LIG  
ATOM   4343 C28  LIG     1      11.712   7.308  -0.260  1.00  0.00      LIG  
ATOM   4344 C29  LIG     1      12.636   7.108  -1.471  1.00  0.00      LIG  
ATOM   4345 O    LIG     1      11.680   3.326   1.107  1.00  0.00      LIG  
ATOM   4346 O1   LIG     1       7.649  12.823   1.549  1.00  0.00      LIG  
ATOM   4347 O2   LIG     1       9.871  17.017   0.556  1.00  0.00      LIG  
ATOM   4348 O3   LIG     1      13.633   9.621   0.132  1.00  0.00      LIG  
ATOM   4349 O4   LIG     1      11.695  16.224  -1.467  1.00  0.00      LIG  
ATOM   4350 H    LIG     1      13.584   5.183   0.192  1.00  0.00      LIG  
ATOM   4351 H1   LIG     1      13.242   5.087   1.915  1.00  0.00      LIG  
ATOM   4352 H2   LIG     1      13.352   7.421   1.165  1.00  0.00      LIG  
ATOM   4353 H3   LIG     1      11.793   7.025   1.866  1.00  0.00      LIG  
ATOM   4354 H4   LIG     1       8.996   4.586   1.039  1.00  0.00      LIG  
ATOM   4355 H5   LIG     1       9.417   3.146   0.109  1.00  0.00      LIG  
ATOM   4356 H6   LIG     1       8.531   4.448  -0.664  1.00  0.00      LIG  
ATOM   4357 H7   LIG     1      10.847   3.199  -1.686  1.00  0.00      LIG  
ATOM   4358 H8   LIG     1      12.033   4.443  -1.989  1.00  0.00      LIG  
ATOM   4359 H9   LIG     1      10.352   4.680  -2.504  1.00  0.00      LIG  
ATOM   4360 H10  LIG     1       9.953   6.555   0.639  1.00  0.00      LIG  
ATOM   4361 H11  LIG     1       8.706   6.296  -1.597  1.00  0.00      LIG  
ATOM   4362 H12  LIG     1      10.012   7.238  -2.279  1.00  0.00      LIG  
ATOM   4363 H13  LIG     1       8.110   7.902  -0.039  1.00  0.00      LIG  
ATOM   4364 H14  LIG     1       8.305   8.736  -1.539  1.00  0.00      LIG  
ATOM   4365 H15  LIG     1       8.465   9.092   1.684  1.00  0.00      LIG  
ATOM   4366 H16  LIG     1      10.005   9.834   2.088  1.00  0.00      LIG  
ATOM   4367 H17  LIG     1       9.895   8.107   1.894  1.00  0.00      LIG  
ATOM   4368 H18  LIG     1      10.715  10.628  -2.361  1.00  0.00      LIG  
ATOM   4369 H19  LIG     1       9.584  11.964  -2.209  1.00  0.00      LIG  
ATOM   4370 H20  LIG     1       8.984  10.353  -2.555  1.00  0.00      LIG  
ATOM   4371 H21  LIG     1       7.548  10.431   0.369  1.00  0.00      LIG  
ATOM   4372 H22  LIG     1       7.688  11.627  -0.948  1.00  0.00      LIG  
ATOM   4373 H23  LIG     1      11.633  13.667   1.637  1.00  0.00      LIG  
ATOM   4374 H24  LIG     1       9.799  15.424   2.652  1.00  0.00      LIG  
ATOM   4375 H25  LIG     1       8.911  14.863   1.274  1.00  0.00      LIG  
ATOM   4376 H26  LIG     1      11.576  16.269   1.366  1.00  0.00      LIG  
ATOM   4377 H27  LIG     1      10.411  14.577  -0.872  1.00  0.00      LIG  
ATOM   4378 H28  LIG     1      13.411  13.321  -1.527  1.00  0.00      LIG  
ATOM   4379 H29  LIG     1      13.563  14.595  -2.739  1.00  0.00      LIG  
ATOM   4380 H30  LIG     1      12.000  13.793  -2.495  1.00  0.00      LIG  
ATOM   4381 H31  LIG     1      13.940  14.970   0.637  1.00  0.00      LIG  
ATOM   4382 H32  LIG     1      13.478  16.654   0.303  1.00  0.00      LIG  
ATOM   4383 H33  LIG     1      14.576  15.804  -0.783  1.00  0.00      LIG  
ATOM   4384 H34  LIG     1      10.864  12.158   3.483  1.00  0.00      LIG  
ATOM   4385 H35  LIG     1       9.463  13.225   3.691  1.00  0.00      LIG  
ATOM   4386 H36  LIG     1      11.103  13.848   3.928  1.00  0.00      LIG  
ATOM   4387 H37  LIG     1      12.563  11.907   0.771  1.00  0.00      LIG  
ATOM   4388 H38  LIG     1      12.284  11.467  -0.889  1.00  0.00      LIG  
ATOM   4389 H39  LIG     1      12.175   9.653   1.551  1.00  0.00      LIG  
ATOM   4390 H40  LIG     1      11.490   9.084  -1.343  1.00  0.00      LIG  
ATOM   4391 H41  LIG     1      13.023   6.098  -1.569  1.00  0.00      LIG  
ATOM   4392 H42  LIG     1      13.513   7.753  -1.405  1.00  0.00      LIG  
ATOM   4393 H43  LIG     1      12.122   7.350  -2.405  1.00  0.00      LIG  
ATOM   4394 H44  LIG     1       9.319  16.786  -0.208  1.00  0.00      LIG  
ATOM   4395 H45  LIG     1      13.828   8.677   0.254  1.00  0.00      LIG  
TER
REMARK  Energy: 272.271
REMARK  SimpleFitness: 272.271
REMARK  FullFitness: -705.5955
REMARK  InterFull: -22.5966
REMARK  IntraFull: 302.905
REMARK  solvFull: -1198.82
REMARK  surfFull: 212.916
REMARK  extraFull: 0.0
REMARK  deltaGcompsolvpol: -1198.82
REMARK  deltaGcompsolvnonpol: 212.916
REMARK  deltaGprotsolvpol: -1219.71
REMARK  deltaGprotsolvnonpol: 208.651
REMARK  deltaGligsolvpol: -13.3316
REMARK  deltaGligsolvnonpol: 15.4858
REMARK  deltaGvdw: -22.5966
REMARK  deltaGelec: 0.0
REMARK  deltaG: -5.094763
REMARK  Cluster: 6
REMARK  ClusterRank: 7
ATOM   4315 C    LIG     1      11.653   4.475   0.689  1.00  0.00      LIG  
ATOM   4316 C1   LIG     1      12.822   5.378   0.950  1.00  0.00      LIG  
ATOM   4317 C2   LIG     1      12.438   6.850   1.001  1.00  0.00      LIG  
ATOM   4318 C3   LIG     1      10.639   4.891  -0.358  1.00  0.00      LIG  
ATOM   4319 C4   LIG     1       9.324   4.235   0.056  1.00  0.00      LIG  
ATOM   4320 C5   LIG     1      10.990   4.283  -1.712  1.00  0.00      LIG  
ATOM   4321 C6   LIG     1      10.455   6.424  -0.321  1.00  0.00      LIG  
ATOM   4322 C7   LIG     1       9.502   6.997  -1.344  1.00  0.00      LIG  
ATOM   4323 C8   LIG     1       8.869   8.236  -0.751  1.00  0.00      LIG  
ATOM   4324 C9   LIG     1       9.842   9.182  -0.022  1.00  0.00      LIG  
ATOM   4325 C10  LIG     1       9.539   9.052   1.487  1.00  0.00      LIG  
ATOM   4326 C11  LIG     1       9.577  10.652  -0.472  1.00  0.00      LIG  
ATOM   4327 C12  LIG     1       9.730  10.904  -1.978  1.00  0.00      LIG  
ATOM   4328 C13  LIG     1       8.198  11.177  -0.092  1.00  0.00      LIG  
ATOM   4329 C14  LIG     1       8.502  12.257   0.886  1.00  0.00      LIG  
ATOM   4330 C15  LIG     1       9.948  12.507   1.009  1.00  0.00      LIG  
ATOM   4331 C16  LIG     1      10.572  13.575   1.870  1.00  0.00      LIG  
ATOM   4332 C17  LIG     1       9.923  14.945   1.678  1.00  0.00      LIG  
ATOM   4333 C18  LIG     1      10.720  15.899   0.802  1.00  0.00      LIG  
ATOM   4334 C19  LIG     1      11.133  15.292  -0.507  1.00  0.00      LIG  
ATOM   4335 C20  LIG     1      12.549  15.178  -0.961  1.00  0.00      LIG  
ATOM   4336 C21  LIG     1      12.895  14.164  -1.989  1.00  0.00      LIG  
ATOM   4337 C22  LIG     1      13.693  15.684  -0.151  1.00  0.00      LIG  
ATOM   4338 C23  LIG     1      10.491  13.173   3.326  1.00  0.00      LIG  
ATOM   4339 C24  LIG     1      10.511  11.558   0.255  1.00  0.00      LIG  
ATOM   4340 C25  LIG     1      11.961  11.256   0.133  1.00  0.00      LIG  
ATOM   4341 C26  LIG     1      12.262   9.801   0.471  1.00  0.00      LIG  
ATOM   4342 C27  LIG     1      11.330   8.828  -0.297  1.00  0.00      LIG  
ATOM   4343 C28  LIG     1      11.712   7.308  -0.260  1.00  0.00      LIG  
ATOM   4344 C29  LIG     1      12.636   7.108  -1.471  1.00  0.00      LIG  
ATOM   4345 O    LIG     1      11.680   3.326   1.107  1.00  0.00      LIG  
ATOM   4346 O1   LIG     1       7.649  12.823   1.549  1.00  0.00      LIG  
ATOM   4347 O2   LIG     1       9.871  17.017   0.556  1.00  0.00      LIG  
ATOM   4348 O3   LIG     1      13.633   9.621   0.132  1.00  0.00      LIG  
ATOM   4349 O4   LIG     1      11.695  16.224  -1.467  1.00  0.00      LIG  
ATOM   4350 H    LIG     1      13.584   5.183   0.192  1.00  0.00      LIG  
ATOM   4351 H1   LIG     1      13.242   5.087   1.915  1.00  0.00      LIG  
ATOM   4352 H2   LIG     1      13.352   7.421   1.165  1.00  0.00      LIG  
ATOM   4353 H3   LIG     1      11.793   7.025   1.866  1.00  0.00      LIG  
ATOM   4354 H4   LIG     1       8.996   4.586   1.039  1.00  0.00      LIG  
ATOM   4355 H5   LIG     1       9.417   3.146   0.109  1.00  0.00      LIG  
ATOM   4356 H6   LIG     1       8.531   4.448  -0.664  1.00  0.00      LIG  
ATOM   4357 H7   LIG     1      10.847   3.199  -1.686  1.00  0.00      LIG  
ATOM   4358 H8   LIG     1      12.033   4.443  -1.989  1.00  0.00      LIG  
ATOM   4359 H9   LIG     1      10.352   4.680  -2.504  1.00  0.00      LIG  
ATOM   4360 H10  LIG     1       9.953   6.555   0.639  1.00  0.00      LIG  
ATOM   4361 H11  LIG     1       8.706   6.296  -1.597  1.00  0.00      LIG  
ATOM   4362 H12  LIG     1      10.012   7.238  -2.279  1.00  0.00      LIG  
ATOM   4363 H13  LIG     1       8.110   7.902  -0.039  1.00  0.00      LIG  
ATOM   4364 H14  LIG     1       8.305   8.736  -1.539  1.00  0.00      LIG  
ATOM   4365 H15  LIG     1       8.465   9.092   1.684  1.00  0.00      LIG  
ATOM   4366 H16  LIG     1      10.005   9.834   2.088  1.00  0.00      LIG  
ATOM   4367 H17  LIG     1       9.895   8.107   1.894  1.00  0.00      LIG  
ATOM   4368 H18  LIG     1      10.715  10.628  -2.361  1.00  0.00      LIG  
ATOM   4369 H19  LIG     1       9.584  11.964  -2.209  1.00  0.00      LIG  
ATOM   4370 H20  LIG     1       8.984  10.353  -2.555  1.00  0.00      LIG  
ATOM   4371 H21  LIG     1       7.548  10.431   0.369  1.00  0.00      LIG  
ATOM   4372 H22  LIG     1       7.688  11.627  -0.948  1.00  0.00      LIG  
ATOM   4373 H23  LIG     1      11.633  13.667   1.637  1.00  0.00      LIG  
ATOM   4374 H24  LIG     1       9.799  15.424   2.652  1.00  0.00      LIG  
ATOM   4375 H25  LIG     1       8.911  14.863   1.274  1.00  0.00      LIG  
ATOM   4376 H26  LIG     1      11.576  16.269   1.366  1.00  0.00      LIG  
ATOM   4377 H27  LIG     1      10.411  14.577  -0.872  1.00  0.00      LIG  
ATOM   4378 H28  LIG     1      13.411  13.321  -1.527  1.00  0.00      LIG  
ATOM   4379 H29  LIG     1      13.563  14.595  -2.739  1.00  0.00      LIG  
ATOM   4380 H30  LIG     1      12.000  13.793  -2.495  1.00  0.00      LIG  
ATOM   4381 H31  LIG     1      13.940  14.970   0.637  1.00  0.00      LIG  
ATOM   4382 H32  LIG     1      13.478  16.654   0.303  1.00  0.00      LIG  
ATOM   4383 H33  LIG     1      14.576  15.804  -0.783  1.00  0.00      LIG  
ATOM   4384 H34  LIG     1      10.864  12.158   3.483  1.00  0.00      LIG  
ATOM   4385 H35  LIG     1       9.463  13.225   3.691  1.00  0.00      LIG  
ATOM   4386 H36  LIG     1      11.103  13.848   3.928  1.00  0.00      LIG  
ATOM   4387 H37  LIG     1      12.563  11.907   0.771  1.00  0.00      LIG  
ATOM   4388 H38  LIG     1      12.284  11.467  -0.889  1.00  0.00      LIG  
ATOM   4389 H39  LIG     1      12.175   9.653   1.551  1.00  0.00      LIG  
ATOM   4390 H40  LIG     1      11.490   9.084  -1.343  1.00  0.00      LIG  
ATOM   4391 H41  LIG     1      13.023   6.098  -1.569  1.00  0.00      LIG  
ATOM   4392 H42  LIG     1      13.513   7.753  -1.405  1.00  0.00      LIG  
ATOM   4393 H43  LIG     1      12.122   7.350  -2.405  1.00  0.00      LIG  
ATOM   4394 H44  LIG     1       9.319  16.786  -0.208  1.00  0.00      LIG  
ATOM   4395 H45  LIG     1      13.828   8.677   0.254  1.00  0.00      LIG  
TER
REMARK  Energy: 271.513
REMARK  SimpleFitness: 271.513
REMARK  FullFitness: -708.156
REMARK  InterFull: -27.4541
REMARK  IntraFull: 302.124
REMARK  solvFull: -1196.33
REMARK  surfFull: 213.504
REMARK  extraFull: 0.0
REMARK  deltaGcompsolvpol: -1196.33
REMARK  deltaGcompsolvnonpol: 213.504
REMARK  deltaGprotsolvpol: -1219.71
REMARK  deltaGprotsolvnonpol: 208.651
REMARK  deltaGligsolvpol: -12.2323
REMARK  deltaGligsolvnonpol: 15.3066
REMARK  deltaGvdw: -27.4541
REMARK  deltaGelec: 0.0
REMARK  deltaG: -5.3965955
REMARK  Cluster: 7
REMARK  ClusterRank: 0
ATOM   4315 C    LIG     1      14.432  12.238  -5.841  1.00  0.00      LIG  
ATOM   4316 C1   LIG     1      13.925  11.082  -5.027  1.00  0.00      LIG  
ATOM   4317 C2   LIG     1      13.467  11.479  -3.632  1.00  0.00      LIG  
ATOM   4318 C3   LIG     1      15.296  13.283  -5.164  1.00  0.00      LIG  
ATOM   4319 C4   LIG     1      15.044  14.580  -5.928  1.00  0.00      LIG  
ATOM   4320 C5   LIG     1      16.775  12.966  -5.366  1.00  0.00      LIG  
ATOM   4321 C6   LIG     1      14.832  13.484  -3.708  1.00  0.00      LIG  
ATOM   4322 C7   LIG     1      15.637  14.466  -2.887  1.00  0.00      LIG  
ATOM   4323 C8   LIG     1      14.715  15.104  -1.869  1.00  0.00      LIG  
ATOM   4324 C9   LIG     1      13.750  14.130  -1.165  1.00  0.00      LIG  
ATOM   4325 C10  LIG     1      12.345  14.394  -1.747  1.00  0.00      LIG  
ATOM   4326 C11  LIG     1      13.724  14.429   0.365  1.00  0.00      LIG  
ATOM   4327 C12  LIG     1      15.085  14.287   1.064  1.00  0.00      LIG  
ATOM   4328 C13  LIG     1      13.227  15.828   0.716  1.00  0.00      LIG  
ATOM   4329 C14  LIG     1      12.083  15.560   1.630  1.00  0.00      LIG  
ATOM   4330 C15  LIG     1      11.830  14.125   1.809  1.00  0.00      LIG  
ATOM   4331 C16  LIG     1      10.738  13.691   2.758  1.00  0.00      LIG  
ATOM   4332 C17  LIG     1       9.333  13.832   2.175  1.00  0.00      LIG  
ATOM   4333 C18  LIG     1       9.131  13.101   0.849  1.00  0.00      LIG  
ATOM   4334 C19  LIG     1       7.749  12.533   0.746  1.00  0.00      LIG  
ATOM   4335 C20  LIG     1       7.407  11.121   1.062  1.00  0.00      LIG  
ATOM   4336 C21  LIG     1       5.997  10.786   1.397  1.00  0.00      LIG  
ATOM   4337 C22  LIG     1       8.432  10.142   1.523  1.00  0.00      LIG  
ATOM   4338 C23  LIG     1      10.911  12.315   3.377  1.00  0.00      LIG  
ATOM   4339 C24  LIG     1      12.763  13.515   1.057  1.00  0.00      LIG  
ATOM   4340 C25  LIG     1      12.983  12.057   0.812  1.00  0.00      LIG  
ATOM   4341 C26  LIG     1      13.139  11.716  -0.667  1.00  0.00      LIG  
ATOM   4342 C27  LIG     1      14.146  12.644  -1.391  1.00  0.00      LIG  
ATOM   4343 C28  LIG     1      14.540  12.238  -2.854  1.00  0.00      LIG  
ATOM   4344 C29  LIG     1      15.771  11.334  -2.693  1.00  0.00      LIG  
ATOM   4345 O    LIG     1      14.381  12.173  -7.060  1.00  0.00      LIG  
ATOM   4346 O1   LIG     1      11.411  16.430   2.166  1.00  0.00      LIG  
ATOM   4347 O2   LIG     1       9.280  14.049  -0.198  1.00  0.00      LIG  
ATOM   4348 O3   LIG     1      13.551  10.354  -0.692  1.00  0.00      LIG  
ATOM   4349 O4   LIG     1       7.584  11.551  -0.305  1.00  0.00      LIG  
ATOM   4350 H    LIG     1      14.708  10.322  -4.989  1.00  0.00      LIG  
ATOM   4351 H1   LIG     1      13.076  10.653  -5.564  1.00  0.00      LIG  
ATOM   4352 H2   LIG     1      13.176  10.563  -3.116  1.00  0.00      LIG  
ATOM   4353 H3   LIG     1      12.572  12.101  -3.712  1.00  0.00      LIG  
ATOM   4354 H4   LIG     1      13.993  14.879  -5.867  1.00  0.00      LIG  
ATOM   4355 H5   LIG     1      15.298  14.480  -6.988  1.00  0.00      LIG  
ATOM   4356 H6   LIG     1      15.652  15.398  -5.535  1.00  0.00      LIG  
ATOM   4357 H7   LIG     1      17.034  13.048  -6.425  1.00  0.00      LIG  
ATOM   4358 H8   LIG     1      17.035  11.951  -5.066  1.00  0.00      LIG  
ATOM   4359 H9   LIG     1      17.410  13.666  -4.818  1.00  0.00      LIG  
ATOM   4360 H10  LIG     1      13.871  13.971  -3.866  1.00  0.00      LIG  
ATOM   4361 H11  LIG     1      16.068  15.258  -3.503  1.00  0.00      LIG  
ATOM   4362 H12  LIG     1      16.473  13.975  -2.385  1.00  0.00      LIG  
ATOM   4363 H13  LIG     1      14.123  15.862  -2.389  1.00  0.00      LIG  
ATOM   4364 H14  LIG     1      15.330  15.667  -1.167  1.00  0.00      LIG  
ATOM   4365 H15  LIG     1      12.097  15.457  -1.747  1.00  0.00      LIG  
ATOM   4366 H16  LIG     1      11.561  13.877  -1.198  1.00  0.00      LIG  
ATOM   4367 H17  LIG     1      12.252  14.062  -2.779  1.00  0.00      LIG  
ATOM   4368 H18  LIG     1      15.523  13.292   0.955  1.00  0.00      LIG  
ATOM   4369 H19  LIG     1      14.987  14.474   2.138  1.00  0.00      LIG  
ATOM   4370 H20  LIG     1      15.809  15.012   0.688  1.00  0.00      LIG  
ATOM   4371 H21  LIG     1      12.879  16.414  -0.136  1.00  0.00      LIG  
ATOM   4372 H22  LIG     1      13.983  16.401   1.259  1.00  0.00      LIG  
ATOM   4373 H23  LIG     1      10.782  14.372   3.613  1.00  0.00      LIG  
ATOM   4374 H24  LIG     1       9.103  14.896   2.060  1.00  0.00      LIG  
ATOM   4375 H25  LIG     1       8.638  13.449   2.921  1.00  0.00      LIG  
ATOM   4376 H26  LIG     1       9.892  12.331   0.704  1.00  0.00      LIG  
ATOM   4377 H27  LIG     1       6.979  13.285   0.859  1.00  0.00      LIG  
ATOM   4378 H28  LIG     1       5.870  10.735   2.481  1.00  0.00      LIG  
ATOM   4379 H29  LIG     1       5.729   9.814   0.974  1.00  0.00      LIG  
ATOM   4380 H30  LIG     1       5.302  11.534   1.005  1.00  0.00      LIG  
ATOM   4381 H31  LIG     1       8.587  10.242   2.601  1.00  0.00      LIG  
ATOM   4382 H32  LIG     1       9.393  10.280   1.020  1.00  0.00      LIG  
ATOM   4383 H33  LIG     1       8.093   9.123   1.321  1.00  0.00      LIG  
ATOM   4384 H34  LIG     1      11.915  12.196   3.796  1.00  0.00      LIG  
ATOM   4385 H35  LIG     1      10.742  11.519   2.651  1.00  0.00      LIG  
ATOM   4386 H36  LIG     1      10.189  12.175   4.185  1.00  0.00      LIG  
ATOM   4387 H37  LIG     1      12.167  11.452   1.206  1.00  0.00      LIG  
ATOM   4388 H38  LIG     1      13.873  11.736   1.361  1.00  0.00      LIG  
ATOM   4389 H39  LIG     1      12.160  11.762  -1.152  1.00  0.00      LIG  
ATOM   4390 H40  LIG     1      15.080  12.504  -0.847  1.00  0.00      LIG  
ATOM   4391 H41  LIG     1      16.142  10.924  -3.629  1.00  0.00      LIG  
ATOM   4392 H42  LIG     1      15.548  10.473  -2.062  1.00  0.00      LIG  
ATOM   4393 H43  LIG     1      16.599  11.871  -2.224  1.00  0.00      LIG  
ATOM   4394 H44  LIG     1       8.383  14.382  -0.382  1.00  0.00      LIG  
ATOM   4395 H45  LIG     1      13.796  10.155  -1.612  1.00  0.00      LIG  
TER
REMARK  Energy: 271.523
REMARK  SimpleFitness: 271.523
REMARK  FullFitness: -708.1373
REMARK  InterFull: -27.4083
REMARK  IntraFull: 302.071
REMARK  solvFull: -1196.3
REMARK  surfFull: 213.5
REMARK  extraFull: 0.0
REMARK  deltaGcompsolvpol: -1196.3
REMARK  deltaGcompsolvnonpol: 213.5
REMARK  deltaGprotsolvpol: -1219.71
REMARK  deltaGprotsolvnonpol: 208.651
REMARK  deltaGligsolvpol: -12.2221
REMARK  deltaGligsolvnonpol: 15.3028
REMARK  deltaGvdw: -27.4083
REMARK  deltaGelec: 0.0
REMARK  deltaG: -5.3910756
REMARK  Cluster: 7
REMARK  ClusterRank: 1
ATOM   4315 C    LIG     1      14.437  12.246  -5.866  1.00  0.00      LIG  
ATOM   4316 C1   LIG     1      13.936  11.088  -5.051  1.00  0.00      LIG  
ATOM   4317 C2   LIG     1      13.476  11.485  -3.656  1.00  0.00      LIG  
ATOM   4318 C3   LIG     1      15.296  13.295  -5.190  1.00  0.00      LIG  
ATOM   4319 C4   LIG     1      15.041  14.591  -5.957  1.00  0.00      LIG  
ATOM   4320 C5   LIG     1      16.776  12.985  -5.390  1.00  0.00      LIG  
ATOM   4321 C6   LIG     1      14.830  13.498  -3.735  1.00  0.00      LIG  
ATOM   4322 C7   LIG     1      15.628  14.486  -2.916  1.00  0.00      LIG  
ATOM   4323 C8   LIG     1      14.701  15.120  -1.899  1.00  0.00      LIG  
ATOM   4324 C9   LIG     1      13.742  14.141  -1.194  1.00  0.00      LIG  
ATOM   4325 C10  LIG     1      12.336  14.395  -1.776  1.00  0.00      LIG  
ATOM   4326 C11  LIG     1      13.715  14.444   0.336  1.00  0.00      LIG  
ATOM   4327 C12  LIG     1      15.076  14.311   1.034  1.00  0.00      LIG  
ATOM   4328 C13  LIG     1      13.209  15.840   0.685  1.00  0.00      LIG  
ATOM   4329 C14  LIG     1      12.073  15.566   1.607  1.00  0.00      LIG  
ATOM   4330 C15  LIG     1      11.827  14.130   1.786  1.00  0.00      LIG  
ATOM   4331 C16  LIG     1      10.744  13.690   2.742  1.00  0.00      LIG  
ATOM   4332 C17  LIG     1       9.335  13.824   2.169  1.00  0.00      LIG  
ATOM   4333 C18  LIG     1       9.131  13.094   0.842  1.00  0.00      LIG  
ATOM   4334 C19  LIG     1       7.748  12.528   0.742  1.00  0.00      LIG  
ATOM   4335 C20  LIG     1       7.407  11.115   1.055  1.00  0.00      LIG  
ATOM   4336 C21  LIG     1       5.998  10.780   1.397  1.00  0.00      LIG  
ATOM   4337 C22  LIG     1       8.433  10.135   1.510  1.00  0.00      LIG  
ATOM   4338 C23  LIG     1      10.925  12.315   3.360  1.00  0.00      LIG  
ATOM   4339 C24  LIG     1      12.760  13.524   1.030  1.00  0.00      LIG  
ATOM   4340 C25  LIG     1      12.987  12.068   0.787  1.00  0.00      LIG  
ATOM   4341 C26  LIG     1      13.146  11.725  -0.692  1.00  0.00      LIG  
ATOM   4342 C27  LIG     1      14.147  12.658  -1.417  1.00  0.00      LIG  
ATOM   4343 C28  LIG     1      14.544  12.252  -2.880  1.00  0.00      LIG  
ATOM   4344 C29  LIG     1      15.781  11.355  -2.716  1.00  0.00      LIG  
ATOM   4345 O    LIG     1      14.387  12.179  -7.085  1.00  0.00      LIG  
ATOM   4346 O1   LIG     1      11.405  16.431   2.156  1.00  0.00      LIG  
ATOM   4347 O2   LIG     1       9.280  14.042  -0.205  1.00  0.00      LIG  
ATOM   4348 O3   LIG     1      13.566  10.365  -0.715  1.00  0.00      LIG  
ATOM   4349 O4   LIG     1       7.578  11.549  -0.312  1.00  0.00      LIG  
ATOM   4350 H    LIG     1      14.723  10.332  -5.012  1.00  0.00      LIG  
ATOM   4351 H1   LIG     1      13.090  10.653  -5.588  1.00  0.00      LIG  
ATOM   4352 H2   LIG     1      13.189  10.569  -3.139  1.00  0.00      LIG  
ATOM   4353 H3   LIG     1      12.577  12.102  -3.739  1.00  0.00      LIG  
ATOM   4354 H4   LIG     1      13.989  14.887  -5.897  1.00  0.00      LIG  
ATOM   4355 H5   LIG     1      15.295  14.490  -7.016  1.00  0.00      LIG  
ATOM   4356 H6   LIG     1      15.646  15.411  -5.565  1.00  0.00      LIG  
ATOM   4357 H7   LIG     1      17.037  13.070  -6.449  1.00  0.00      LIG  
ATOM   4358 H8   LIG     1      17.040  11.970  -5.092  1.00  0.00      LIG  
ATOM   4359 H9   LIG     1      17.408  13.686  -4.840  1.00  0.00      LIG  
ATOM   4360 H10  LIG     1      13.865  13.978  -3.895  1.00  0.00      LIG  
ATOM   4361 H11  LIG     1      16.055  15.279  -3.533  1.00  0.00      LIG  
ATOM   4362 H12  LIG     1      16.466  14.001  -2.412  1.00  0.00      LIG  
ATOM   4363 H13  LIG     1      14.104  15.873  -2.422  1.00  0.00      LIG  
ATOM   4364 H14  LIG     1      15.312  15.688  -1.199  1.00  0.00      LIG  
ATOM   4365 H15  LIG     1      12.083  15.457  -1.782  1.00  0.00      LIG  
ATOM   4366 H16  LIG     1      11.555  13.877  -1.223  1.00  0.00      LIG  
ATOM   4367 H17  LIG     1      12.244  14.056  -2.806  1.00  0.00      LIG  
ATOM   4368 H18  LIG     1      15.522  13.320   0.923  1.00  0.00      LIG  
ATOM   4369 H19  LIG     1      14.978  14.496   2.109  1.00  0.00      LIG  
ATOM   4370 H20  LIG     1      15.794  15.042   0.659  1.00  0.00      LIG  
ATOM   4371 H21  LIG     1      12.851  16.422  -0.166  1.00  0.00      LIG  
ATOM   4372 H22  LIG     1      13.964  16.420   1.223  1.00  0.00      LIG  
ATOM   4373 H23  LIG     1      10.791  14.371   3.597  1.00  0.00      LIG  
ATOM   4374 H24  LIG     1       9.098  14.888   2.057  1.00  0.00      LIG  
ATOM   4375 H25  LIG     1       8.647  13.434   2.917  1.00  0.00      LIG  
ATOM   4376 H26  LIG     1       9.890  12.324   0.696  1.00  0.00      LIG  
ATOM   4377 H27  LIG     1       6.979  13.281   0.861  1.00  0.00      LIG  
ATOM   4378 H28  LIG     1       5.877  10.722   2.481  1.00  0.00      LIG  
ATOM   4379 H29  LIG     1       5.727   9.811   0.970  1.00  0.00      LIG  
ATOM   4380 H30  LIG     1       5.301  11.531   1.014  1.00  0.00      LIG  
ATOM   4381 H31  LIG     1       8.596  10.237   2.586  1.00  0.00      LIG  
ATOM   4382 H32  LIG     1       9.391  10.269   1.000  1.00  0.00      LIG  
ATOM   4383 H33  LIG     1       8.090   9.117   1.312  1.00  0.00      LIG  
ATOM   4384 H34  LIG     1      11.932  12.197   3.771  1.00  0.00      LIG  
ATOM   4385 H35  LIG     1      10.752  11.519   2.634  1.00  0.00      LIG  
ATOM   4386 H36  LIG     1      10.208  12.174   4.173  1.00  0.00      LIG  
ATOM   4387 H37  LIG     1      12.173  11.459   1.180  1.00  0.00      LIG  
ATOM   4388 H38  LIG     1      13.878  11.751   1.337  1.00  0.00      LIG  
ATOM   4389 H39  LIG     1      12.167  11.764  -1.178  1.00  0.00      LIG  
ATOM   4390 H40  LIG     1      15.082  12.524  -0.873  1.00  0.00      LIG  
ATOM   4391 H41  LIG     1      16.153  10.944  -3.651  1.00  0.00      LIG  
ATOM   4392 H42  LIG     1      15.564  10.495  -2.082  1.00  0.00      LIG  
ATOM   4393 H43  LIG     1      16.606  11.899  -2.250  1.00  0.00      LIG  
ATOM   4394 H44  LIG     1       8.382  14.371  -0.394  1.00  0.00      LIG  
ATOM   4395 H45  LIG     1      13.810  10.166  -1.634  1.00  0.00      LIG  
TER
REMARK  Energy: 271.523
REMARK  SimpleFitness: 271.523
REMARK  FullFitness: -708.1373
REMARK  InterFull: -27.4083
REMARK  IntraFull: 302.071
REMARK  solvFull: -1196.3
REMARK  surfFull: 213.5
REMARK  extraFull: 0.0
REMARK  deltaGcompsolvpol: -1196.3
REMARK  deltaGcompsolvnonpol: 213.5
REMARK  deltaGprotsolvpol: -1219.71
REMARK  deltaGprotsolvnonpol: 208.651
REMARK  deltaGligsolvpol: -12.2221
REMARK  deltaGligsolvnonpol: 15.3028
REMARK  deltaGvdw: -27.4083
REMARK  deltaGelec: 0.0
REMARK  deltaG: -5.3910756
REMARK  Cluster: 7
REMARK  ClusterRank: 2
ATOM   4315 C    LIG     1      14.437  12.246  -5.866  1.00  0.00      LIG  
ATOM   4316 C1   LIG     1      13.936  11.088  -5.051  1.00  0.00      LIG  
ATOM   4317 C2   LIG     1      13.476  11.485  -3.656  1.00  0.00      LIG  
ATOM   4318 C3   LIG     1      15.296  13.295  -5.190  1.00  0.00      LIG  
ATOM   4319 C4   LIG     1      15.041  14.591  -5.957  1.00  0.00      LIG  
ATOM   4320 C5   LIG     1      16.776  12.985  -5.390  1.00  0.00      LIG
[truncated: 1,361,050 more chars]
