# Supplementary material for: Exploring the mechanism of Alisma orientale for the treatment of pregnancy induced hypertension and potential hepato-nephrotoxicity by using network pharmacology, network toxicology, molecular docking and molecular dynamics simulation
Source: Front Pharmacol. 2022 Nov 15;13:1027112. doi: 10.3389/fphar.2022.1027112 (PMC9705790; doi:10.3389/fphar.2022.1027112)
Supplement: Supplementary file 12 [file DataSheet5.zip › EGFR/EGFR854N/eadock3.err]

sib.fastconf.EADock3: running @ selenium/127.0.1.1 development version. /home/swissdock/swissdock/tmp//cache/eadock3/eadock3.jar MD5: 6b55cadf59de6f950f604b9d6d6562d2
sib.fastconf.EADock3: 5000 binding modes will be generated
sib.fastconf.EADock3: the 5000 with the most favorable SimpleFitness will be evaluated with FACTS.
sib.fastconf.EADock3: 250 binding modes will be retained
sib.fastconf.EADock3: minimize with 100 steps of SD then 250 steps of ABNR
sib.fastconf.EADock3: side chains closer than 0.0 A to any atom of the ligand will be optimized.
sib.fastconf.EADock3: Clustering radius is 2.0
sib.fastconf.EADock3: Maximum cluster size is 8
sib.fastconf.EADock3: clusters will have the exact size.
sib.fastconf.EADock3: Output file is clusters.zip
sib.fastconf.EADock3: Ligand selection is SEGID LIG
sib.fastconf.EADock3: temporary files will be kept.
sib.fastconf.EADock3: Translations allowed.
sib.fastconf.EADock3: solvation model is FACTS
sib.fastconf.EADock3: Centering rotations on the whole ligand.
sib.fastconf.EADock3: System  : 4395 atoms
sib.fastconf.EADock3: Ligand  : 81 atoms
sib.fastconf.EADock3: Receptor: 4314 atoms
sib.fastconf.EADock3:   Fixed part   : 4314 atoms
sib.fastconf.EADock3:   Flexible part: 0 atoms
sib.fastconf.EADock3: Blind docking
sib.fastconf.biodatastructures.molecules.FlexibleMoleculeBuilder: No RotateBond directive found.
sib.fastconf.biodatastructures.molecules.FlexibleMoleculeBuilder: Multiple keyword found in RotateBond directive.
sib.fastconf.biodatastructures.molecules.FlexibleMoleculeBuilder: Identify bonds.
sib.fastconf.biodatastructures.molecules.FlexibleMolecule: Total of 85 bonds found.
sib.fastconf.biodatastructures.molecules.FlexibleMolecule: Restricting dihedral rotations based on the number of atom on each side.
sib.fastconf.biodatastructures.molecules.FlexibleMolecule: 14 rotatable dihedral angles found.
sib.fastconf.biodatastructures.molecules.FlexibleMolecule: no user specified bond list.
sib.fastconf.biodatastructures.molecules.FlexibleMolecule: Filtering out dihedrals defined with an hydrogen.
sib.fastconf.biodatastructures.molecules.FlexibleMolecule: accepting bond 4329_4330_4331_4332
sib.fastconf.biodatastructures.molecules.FlexibleMolecule: accepting bond 4330_4331_4332_4333
sib.fastconf.biodatastructures.molecules.FlexibleMolecule: accepting bond 4331_4332_4333_4334
sib.fastconf.biodatastructures.molecules.FlexibleMolecule: accepting bond 4332_4333_4334_4335
sib.fastconf.biodatastructures.molecules.FlexibleMolecule: found # 57 core atoms : [ 4315 4316 4317 4318 4319 4320 4321 4322 4323 4324 4325 4326 4327 4328 4329 4330 4331 4339 4340 4341 4342 4343 4344 4345 4346 4348 4350 4351 4352 4353 4354 4355 4356 4357 4358 4359 4360 4361 4362 4363 4364 4365 4366 4367 4368 4369 4370 4371 4372 4387 4388 4389 4390 4391 4392 4393 4395 ]
sib.fastconf.biodatastructures.molecules.FlexibleMolecule: found rotatable bond # 0 between 4330 4331
sib.fastconf.biodatastructures.molecules.FlexibleMolecule: Group FIX (55): [ 4315 4316 4318 4345 4317 4350 4351 4319 4320 4321 4343 4352 4353 4354 4355 4356 4357 4358 4359 4322 4360 4342 4344 4323 4361 4362 4324 4341 4390 4391 4392 4393 4363 4364 4325 4326 4340 4348 4389 4365 4366 4367 4327 4328 4339 4387 4388 4395 4368 4369 4370 4329 4371 4372 4346 ] 
sib.fastconf.biodatastructures.molecules.FlexibleMolecule: Group ROTATABLE (24): [ 4332 4338 4373 4333 4374 4375 4334 4347 4376 4335 4349 4377 4336 4337 4378 4379 4380 4381 4382 4383 4384 4385 4386 4394 ] 
sib.fastconf.biodatastructures.molecules.FlexibleMolecule: Group ROTATABLE (Validation) (2): [ 4332 4338 ] 
sib.fastconf.biodatastructures.molecules.FlexibleMolecule: Group ROTATABLE (Non Validation) (18): [ 4333 4374 4375 4334 4347 4376 4335 4349 4377 4336 4337 4378 4379 4380 4381 4382 4383 4394 ] 
sib.fastconf.biodatastructures.molecules.FlexibleMolecule: found rotatable bond # 1 between 4331 4332
sib.fastconf.biodatastructures.molecules.FlexibleMolecule: Group FIX (61): [ 4315 4316 4318 4345 4317 4350 4351 4319 4320 4321 4343 4352 4353 4354 4355 4356 4357 4358 4359 4322 4360 4342 4344 4323 4361 4362 4324 4341 4390 4391 4392 4393 4363 4364 4325 4326 4340 4348 4389 4365 4366 4367 4327 4328 4339 4387 4388 4395 4368 4369 4370 4329 4371 4372 4330 4346 4338 4373 4384 4385 4386 ] 
sib.fastconf.biodatastructures.molecules.FlexibleMolecule: Group ROTATABLE (18): [ 4333 4374 4375 4334 4347 4376 4335 4349 4377 4336 4337 4378 4379 4380 4381 4382 4383 4394 ] 
sib.fastconf.biodatastructures.molecules.FlexibleMolecule: Group ROTATABLE (Validation) (1): [ 4333 ] 
sib.fastconf.biodatastructures.molecules.FlexibleMolecule: Group ROTATABLE (Non Validation) (15): [ 4334 4347 4376 4335 4349 4377 4336 4337 4378 4379 4380 4381 4382 4383 4394 ] 
sib.fastconf.biodatastructures.molecules.FlexibleMolecule: found rotatable bond # 2 between 4332 4333
sib.fastconf.biodatastructures.molecules.FlexibleMolecule: Group FIX (64): [ 4315 4316 4318 4345 4317 4350 4351 4319 4320 4321 4343 4352 4353 4354 4355 4356 4357 4358 4359 4322 4360 4342 4344 4323 4361 4362 4324 4341 4390 4391 4392 4393 4363 4364 4325 4326 4340 4348 4389 4365 4366 4367 4327 4328 4339 4387 4388 4395 4368 4369 4370 4329 4371 4372 4330 4346 4331 4338 4373 4374 4375 4384 4385 4386 ] 
sib.fastconf.biodatastructures.molecules.FlexibleMolecule: Group ROTATABLE (15): [ 4334 4347 4376 4335 4349 4377 4336 4337 4378 4379 4380 4381 4382 4383 4394 ] 
sib.fastconf.biodatastructures.molecules.FlexibleMolecule: Group ROTATABLE (Validation) (2): [ 4334 4347 ] 
sib.fastconf.biodatastructures.molecules.FlexibleMolecule: Group ROTATABLE (Non Validation) (11): [ 4335 4349 4377 4336 4337 4378 4379 4380 4381 4382 4383 ] 
sib.fastconf.biodatastructures.molecules.FlexibleMolecule: found rotatable bond # 3 between 4333 4334
sib.fastconf.biodatastructures.molecules.FlexibleMolecule: Group FIX (68): [ 4315 4316 4318 4345 4317 4350 4351 4319 4320 4321 4343 4352 4353 4354 4355 4356 4357 4358 4359 4322 4360 4342 4344 4323 4361 4362 4324 4341 4390 4391 4392 4393 4363 4364 4325 4326 4340 4348 4389 4365 4366 4367 4327 4328 4339 4387 4388 4395 4368 4369 4370 4329 4371 4372 4330 4346 4331 4332 4338 4373 4374 4375 4384 4385 4386 4347 4376 4394 ] 
sib.fastconf.biodatastructures.molecules.FlexibleMolecule: Group ROTATABLE (11): [ 4335 4349 4377 4336 4337 4378 4379 4380 4381 4382 4383 ] 
sib.fastconf.biodatastructures.molecules.FlexibleMolecule: Group ROTATABLE (Validation) (4): [ 4335 4349 4336 4337 ] 
sib.fastconf.biodatastructures.molecules.FlexibleMolecule: Group ROTATABLE (Non Validation) (0): [ ] 
sib.fastconf.biodatastructures.molecules.FlexibleMolecule: Bond 4330 4331 has no putative parent, best bet is root node
sib.fastconf.biodatastructures.molecules.FlexibleMoleculeRotatable bond tree initialized 5 elements
sib.fastconf.biodatastructures.molecules.FlexibleMolecule: Detecting chiral carbons
sib.fastconf.biodatastructures.molecules.FlexibleMolecule: Atom 4324 C9   [ -0.025 -1.267 -0.973 ] is chiral
sib.fastconf.biodatastructures.molecules.FlexibleMolecule: Atom 4326 C11  [ 1.35 -0.663 -1.399 ] is chiral
sib.fastconf.biodatastructures.molecules.FlexibleMolecule: Atom 4331 C16  [ 2.316 2.918 -0.256 ] is chiral
sib.fastconf.biodatastructures.molecules.FlexibleMolecule: Atom 4333 C18  [ 1.256 4.865 0.981 ] is chiral
sib.fastconf.biodatastructures.molecules.FlexibleMolecule: Atom 4334 C19  [ 0.822 5.626 -0.237 ] is chiral
sib.fastconf.biodatastructures.molecules.FlexibleMolecule: Atom 4341 C26  [ 0.545 -0.785 1.458 ] is chiral
sib.fastconf.FastconfBuilder: Initialize non bonded list.
sib.fastconf.biodatastructures.scoring.moleculargrids.grids.InsideMolecularGrid: Calculating inside grid [382][463][438]
sib.fastconf.biodatastructures.scoring.moleculargrids.grids.InsideMolecularGrid: Inside grid calculated in 660 ms
sib.fastconf.biodatastructures.scoring.moleculargrids.grids.InsideMolecularGrid: Smoothing inside grid.
sib.fastconf.biodatastructures.scoring.moleculargrids.grids.InsideMolecularGrid: Inside grid smoothed in 800 ms
sib.fastconf.biodatastructures.scoring.EvaluatorBuilder: generation of the electrostatic grid took 0 ms.
sib.fastconf.FastconfBuilder: Initial energy: 175.64563
sib.fastconf.EADock3: EADock3 starting
sib.fastconf.EADock3: Box volume 423949.1 Å
sib.fastconf.EADock3: Xmin: -19.146 Xmax: 47.215 Xsize: 66.362
sib.fastconf.EADock3: Ymin: -19.361 Ymax: 63.089 Ysize: 82.450
sib.fastconf.EADock3: Zmin: -29.935 Zmax: 47.548 Zsize: 77.483
sib.fastconf.EADock3: Calculating pocket bias.
sib.fastconf.EADock3: 1 cavities identified.
sib.fastconf.EADock3: 2 magic points identified.
sib.fastconf.EADock3: 2 pocket points were identified in 1530 ms
sib.fastconf.EADock3: Calculating surface bias.
sib.fastconf.EADock3: 8500 surface points were identified in 4830 ms
sib.fastconf.EADock3: 0.0 % done
sib.fastconf.EADock3: 0.1 % done
sib.fastconf.EADock3: 0.2 % done
sib.fastconf.EADock3: 0.3 % done
sib.fastconf.EADock3: 0.4 % done
sib.fastconf.EADock3: 0.5 % done
sib.fastconf.EADock3: 0.6 % done
sib.fastconf.EADock3: 0.7 % done
sib.fastconf.EADock3: 0.8 % done
sib.fastconf.EADock3: 0.9 % done
sib.fastconf.EADock3: 1.0 % done
sib.fastconf.EADock3: 1.1 % done
sib.fastconf.EADock3: 1.2 % done
sib.fastconf.EADock3: 1.3 % done
sib.fastconf.EADock3: 1.4 % done
sib.fastconf.EADock3: 1.5 % done
sib.fastconf.EADock3: only 54/500001 BM accepted, exiting DSS.
sib.fastconf.EADock3: The generation of 54 conformations took 947180 s
sib.fastconf.EADock3: The DSS engine failed 495001 times to find a suitable BMs within the allowed time limit of 500 ms
sib.fastconf.EADock3: Minimizing binding mode 0, energy is 820.12085, rmsd is 18.496708
sib.fastconf.EADock3: Minimizing binding mode 1, energy is 901.29553, rmsd is 17.443274
sib.fastconf.EADock3: Minimizing binding mode 2, energy is 943.66766, rmsd is 18.791698
sib.fastconf.EADock3: Minimizing binding mode 3, energy is 980.8156, rmsd is 16.435995
sib.fastconf.EADock3: Minimizing binding mode 4, energy is 1016.85834, rmsd is 18.308514
sib.fastconf.EADock3: Minimizing binding mode 5, energy is 1110.301, rmsd is 18.509659
sib.fastconf.EADock3: Minimizing binding mode 6, energy is 1194.2378, rmsd is 18.388184
sib.fastconf.EADock3: Minimizing binding mode 7, energy is 1227.9209, rmsd is 19.841827
sib.fastconf.EADock3: Minimizing binding mode 8, energy is 1268.3484, rmsd is 17.811312
sib.fastconf.EADock3: Minimizing binding mode 9, energy is 1277.7628, rmsd is 36.66673
sib.fastconf.EADock3: Minimizing binding mode 10, energy is 1288.0505, rmsd is 20.055536
sib.fastconf.EADock3: Minimizing binding mode 11, energy is 1299.8212, rmsd is 17.703775
sib.fastconf.EADock3: Minimizing binding mode 12, energy is 1459.9037, rmsd is 17.424515
sib.fastconf.EADock3: Minimizing binding mode 13, energy is 1467.8837, rmsd is 17.709373
sib.fastconf.EADock3: Minimizing binding mode 14, energy is 1527.9346, rmsd is 18.997196
sib.fastconf.EADock3: Minimizing binding mode 15, energy is 1582.8726, rmsd is 18.172556
sib.fastconf.EADock3: Minimizing binding mode 16, energy is 1726.069, rmsd is 16.576565
sib.fastconf.EADock3: Minimizing binding mode 17, energy is 1683.366, rmsd is 2.0335991
sib.fastconf.EADock3: Minimizing binding mode 18, energy is 1852.8895, rmsd is 16.97092
sib.fastconf.EADock3: Minimizing binding mode 19, energy is 1858.4277, rmsd is 17.84107
sib.fastconf.EADock3: Minimizing binding mode 20, energy is 1917.2374, rmsd is 19.46953
sib.fastconf.EADock3: Minimizing binding mode 21, energy is 1941.9562, rmsd is 20.456152
sib.fastconf.EADock3: Minimizing binding mode 22, energy is 2026.019, rmsd is 17.902487
sib.fastconf.EADock3: Minimizing binding mode 23, energy is 2067.5232, rmsd is 17.711609
sib.fastconf.EADock3: Minimizing binding mode 24, energy is 2085.2866, rmsd is 18.847673
sib.fastconf.EADock3: Minimizing binding mode 25, energy is 2122.2034, rmsd is 16.928051
sib.fastconf.EADock3: Minimizing binding mode 26, energy is 2282.8823, rmsd is 18.969957
sib.fastconf.EADock3: Minimizing binding mode 27, energy is 2354.3555, rmsd is 20.257019
sib.fastconf.EADock3: Minimizing binding mode 28, energy is 2457.7295, rmsd is 17.930387
sib.fastconf.EADock3: Minimizing binding mode 29, energy is 2464.391, rmsd is 1.7492645
sib.fastconf.EADock3: Minimizing binding mode 30, energy is 2492.1248, rmsd is 2.4114897
sib.fastconf.EADock3: Minimizing binding mode 31, energy is 2556.1611, rmsd is 19.048351
sib.fastconf.EADock3: Minimizing binding mode 32, energy is 2633.6648, rmsd is 46.29285
sib.fastconf.EADock3: Minimizing binding mode 33, energy is 2816.885, rmsd is 17.15176
sib.fastconf.EADock3: Minimizing binding mode 34, energy is 2827.183, rmsd is 16.872295
sib.fastconf.EADock3: Minimizing binding mode 35, energy is 2851.3525, rmsd is 20.14641
sib.fastconf.EADock3: Minimizing binding mode 36, energy is 3001.64, rmsd is 17.74843
sib.fastconf.EADock3: Minimizing binding mode 37, energy is 3094.6265, rmsd is 18.891853
sib.fastconf.EADock3: Minimizing binding mode 38, energy is 3108.435, rmsd is 19.661852
sib.fastconf.EADock3: Minimizing binding mode 39, energy is 3113.6172, rmsd is 19.779686
sib.fastconf.EADock3: Minimizing binding mode 40, energy is 3151.019, rmsd is 16.802286
sib.fastconf.EADock3: Minimizing binding mode 41, energy is 3154.0417, rmsd is 17.82467
sib.fastconf.EADock3: Minimizing binding mode 42, energy is 3229.1216, rmsd is 18.923532
sib.fastconf.EADock3: Minimizing binding mode 43, energy is 3248.46, rmsd is 19.277138
sib.fastconf.EADock3: Minimizing binding mode 44, energy is 3372.237, rmsd is 18.838364
sib.fastconf.EADock3: Minimizing binding mode 45, energy is 3431.4517, rmsd is 18.81916
sib.fastconf.EADock3: Minimizing binding mode 46, energy is 3604.965, rmsd is 2.766168
sib.fastconf.EADock3: Minimizing binding mode 47, energy is 3742.3228, rmsd is 17.803087
sib.fastconf.EADock3: Minimizing binding mode 48, energy is 3793.4387, rmsd is 19.09184
sib.fastconf.EADock3: Minimizing binding mode 49, energy is 3884.9385, rmsd is 20.043774
sib.fastconf.EADock3: Minimizing binding mode 50, energy is 4031.168, rmsd is 16.93129
sib.fastconf.EADock3: Minimizing binding mode 51, energy is 4233.9116, rmsd is 19.743954
sib.fastconf.EADock3: Minimizing binding mode 52, energy is 4315.809, rmsd is 17.405058
sib.fastconf.EADock3: Minimizing binding mode 53, energy is 4599.107, rmsd is 17.44116
sib.fastconf.EADock3: Filter out binding modes with an energy above 3.4028235E38 (3.4028235E38 above the most favorable binding mode, which has an energy of 271.608)
sib.wrappers.md.charmm.ExtendedCharmmWrapper: CHARMM timers: CPU time: 19.78 seconds
sib.wrappers.md.charmm.ExtendedCharmmWrapper: CHARMM timers: Elapsed time: 986.6 seconds.
sib.fastconf.EADock3: Starting clustering
sib.fastconf.EADock3: Clustering iteration 0 took 0 ms and merged 4 clusters.
sib.fastconf.EADock3: Clustering iteration 1 took 0 ms and merged 0 clusters.
sib.fastconf.EADock3: Clustering took 0 ms.
sib.fastconf.EADock3: 54 elements were gathered in 50 clusters.
sib.fastconf.EADock3: Evaluating cluster 0/50
sib.fastconf.EADock3: Evaluating binding mode 0/1 with FACTS
sib.fastconf.EADock3: Evaluating cluster 1/50
sib.fastconf.EADock3: Evaluating binding mode 0/1 with FACTS
sib.fastconf.EADock3: Evaluating cluster 2/50
sib.fastconf.EADock3: Evaluating binding mode 0/2 with FACTS
sib.fastconf.EADock3: Evaluating binding mode 1/2 with FACTS
sib.fastconf.EADock3: Evaluating cluster 3/50
sib.fastconf.EADock3: Evaluating binding mode 0/1 with FACTS
sib.fastconf.EADock3: Evaluating cluster 4/50
sib.fastconf.EADock3: Evaluating binding mode 0/1 with FACTS
sib.fastconf.EADock3: Evaluating cluster 5/50
sib.fastconf.EADock3: Evaluating binding mode 0/1 with FACTS
sib.fastconf.EADock3: Evaluating cluster 6/50
sib.fastconf.EADock3: Evaluating binding mode 0/1 with FACTS
sib.fastconf.EADock3: Evaluating cluster 7/50
sib.fastconf.EADock3: Evaluating binding mode 0/1 with FACTS
sib.fastconf.EADock3: Evaluating cluster 8/50
sib.fastconf.EADock3: Evaluating binding mode 0/1 with FACTS
sib.fastconf.EADock3: Evaluating cluster 9/50
sib.fastconf.EADock3: Evaluating binding mode 0/1 with FACTS
sib.fastconf.EADock3: Evaluating cluster 10/50
sib.fastconf.EADock3: Evaluating binding mode 0/1 with FACTS
sib.fastconf.EADock3: Evaluating cluster 11/50
sib.fastconf.EADock3: Evaluating binding mode 0/1 with FACTS
sib.fastconf.EADock3: Evaluating cluster 12/50
sib.fastconf.EADock3: Evaluating binding mode 0/1 with FACTS
sib.fastconf.EADock3: Evaluating cluster 13/50
sib.fastconf.EADock3: Evaluating binding mode 0/1 with FACTS
sib.fastconf.EADock3: Evaluating cluster 14/50
sib.fastconf.EADock3: Evaluating binding mode 0/1 with FACTS
sib.fastconf.EADock3: Evaluating cluster 15/50
sib.fastconf.EADock3: Evaluating binding mode 0/1 with FACTS
sib.fastconf.EADock3: Evaluating cluster 16/50
sib.fastconf.EADock3: Evaluating binding mode 0/1 with FACTS
sib.fastconf.EADock3: Evaluating cluster 17/50
sib.fastconf.EADock3: Evaluating binding mode 0/2 with FACTS
sib.fastconf.EADock3: Evaluating binding mode 1/2 with FACTS
sib.fastconf.EADock3: Evaluating cluster 18/50
sib.fastconf.EADock3: Evaluating binding mode 0/1 with FACTS
sib.fastconf.EADock3: Evaluating cluster 19/50
sib.fastconf.EADock3: Evaluating binding mode 0/1 with FACTS
sib.fastconf.EADock3: Evaluating cluster 20/50
sib.fastconf.EADock3: Evaluating binding mode 0/1 with FACTS
sib.fastconf.EADock3: Evaluating cluster 21/50
sib.fastconf.EADock3: Evaluating binding mode 0/1 with FACTS
sib.fastconf.EADock3: Evaluating cluster 22/50
sib.fastconf.EADock3: Evaluating binding mode 0/1 with FACTS
sib.fastconf.EADock3: Evaluating cluster 23/50
sib.fastconf.EADock3: Evaluating binding mode 0/1 with FACTS
sib.fastconf.EADock3: Evaluating cluster 24/50
sib.fastconf.EADock3: Evaluating binding mode 0/1 with FACTS
sib.fastconf.EADock3: Evaluating cluster 25/50
sib.fastconf.EADock3: Evaluating binding mode 0/1 with FACTS
sib.fastconf.EADock3: Evaluating cluster 26/50
sib.fastconf.EADock3: Evaluating binding mode 0/1 with FACTS
sib.fastconf.EADock3: Evaluating cluster 27/50
sib.fastconf.EADock3: Evaluating binding mode 0/2 with FACTS
sib.fastconf.EADock3: Evaluating binding mode 1/2 with FACTS
sib.fastconf.EADock3: Evaluating cluster 28/50
sib.fastconf.EADock3: Evaluating binding mode 0/1 with FACTS
sib.fastconf.EADock3: Evaluating cluster 29/50
sib.fastconf.EADock3: Evaluating binding mode 0/1 with FACTS
sib.fastconf.EADock3: Evaluating cluster 30/50
sib.fastconf.EADock3: Evaluating binding mode 0/1 with FACTS
sib.fastconf.EADock3: Evaluating cluster 31/50
sib.fastconf.EADock3: Evaluating binding mode 0/1 with FACTS
sib.fastconf.EADock3: Evaluating cluster 32/50
sib.fastconf.EADock3: Evaluating binding mode 0/1 with FACTS
sib.fastconf.EADock3: Evaluating cluster 33/50
sib.fastconf.EADock3: Evaluating binding mode 0/1 with FACTS
sib.fastconf.EADock3: Evaluating cluster 34/50
sib.fastconf.EADock3: Evaluating binding mode 0/1 with FACTS
sib.fastconf.EADock3: Evaluating cluster 35/50
sib.fastconf.EADock3: Evaluating binding mode 0/1 with FACTS
sib.fastconf.EADock3: Evaluating cluster 36/50
sib.fastconf.EADock3: Evaluating binding mode 0/1 with FACTS
sib.fastconf.EADock3: Evaluating cluster 37/50
sib.fastconf.EADock3: Evaluating binding mode 0/1 with FACTS
sib.fastconf.EADock3: Evaluating cluster 38/50
sib.fastconf.EADock3: Evaluating binding mode 0/1 with FACTS
sib.fastconf.EADock3: Evaluating cluster 39/50
sib.fastconf.EADock3: Evaluating binding mode 0/1 with FACTS
sib.fastconf.EADock3: Evaluating cluster 40/50
sib.fastconf.EADock3: Evaluating binding mode 0/1 with FACTS
sib.fastconf.EADock3: Evaluating cluster 41/50
sib.fastconf.EADock3: Evaluating binding mode 0/2 with FACTS
sib.fastconf.EADock3: Evaluating binding mode 1/2 with FACTS
sib.fastconf.EADock3: Evaluating cluster 42/50
sib.fastconf.EADock3: Evaluating binding mode 0/1 with FACTS
sib.fastconf.EADock3: Evaluating cluster 43/50
sib.fastconf.EADock3: Evaluating binding mode 0/1 with FACTS
sib.fastconf.EADock3: Evaluating cluster 44/50
sib.fastconf.EADock3: Evaluating binding mode 0/1 with FACTS
sib.fastconf.EADock3: Evaluating cluster 45/50
sib.fastconf.EADock3: Evaluating binding mode 0/1 with FACTS
sib.fastconf.EADock3: Evaluating cluster 46/50
sib.fastconf.EADock3: Evaluating binding mode 0/1 with FACTS
sib.fastconf.EADock3: Evaluating cluster 47/50
sib.fastconf.EADock3: Evaluating binding mode 0/1 with FACTS
sib.fastconf.EADock3: Evaluating cluster 48/50
sib.fastconf.EADock3: Evaluating binding mode 0/1 with FACTS
sib.fastconf.EADock3: Evaluating cluster 49/50
sib.fastconf.EADock3: Evaluating binding mode 0/1 with FACTS
sib.wrappers.md.charmm.ExtendedCharmmWrapper: CHARMM timers: CPU time: 10.28 seconds
sib.wrappers.md.charmm.ExtendedCharmmWrapper: CHARMM timers: Elapsed time: 10.4691 seconds.
sib.fastconf.EADock3: Starting cluster expansion.
sib.fastconf.EADock3: System  : 4395 atoms
sib.fastconf.EADock3: Ligand  : 81 atoms
sib.fastconf.EADock3: Receptor: 4314 atoms
sib.fastconf.EADock3:   Fixed part   : 4314 atoms
sib.fastconf.EADock3:   Flexible part: 0 atoms
sib.fastconf.EADock3: Expanding cluster 0/32
sib.fastconf.EADock3: Expanding cluster 1/32
sib.fastconf.EADock3: Expanding cluster 2/32
sib.fastconf.EADock3: Expanding cluster 3/32
sib.fastconf.EADock3: Expanding cluster 4/32
sib.fastconf.EADock3: Expanding cluster 5/32
sib.fastconf.EADock3: Expanding cluster 6/32
sib.fastconf.EADock3: Expanding cluster 7/32
sib.fastconf.EADock3: Expanding cluster 8/32
sib.fastconf.EADock3: Expanding cluster 9/32
sib.fastconf.EADock3: Expanding cluster 10/32
sib.fastconf.EADock3: Expanding cluster 11/32
sib.fastconf.EADock3: Expanding cluster 12/32
sib.fastconf.EADock3: Expanding cluster 13/32
sib.fastconf.EADock3: Expanding cluster 14/32
sib.fastconf.EADock3: Expanding cluster 15/32
sib.fastconf.EADock3: Expanding cluster 16/32
sib.fastconf.EADock3: Expanding cluster 17/32
sib.fastconf.EADock3: Expanding cluster 18/32
sib.fastconf.EADock3: Expanding cluster 19/32
sib.fastconf.EADock3: Expanding cluster 20/32
sib.fastconf.EADock3: Expanding cluster 21/32
sib.fastconf.EADock3: Expanding cluster 22/32
sib.fastconf.EADock3: Expanding cluster 23/32
sib.fastconf.EADock3: Expanding cluster 24/32
sib.fastconf.EADock3: Expanding cluster 25/32
sib.fastconf.EADock3: Expanding cluster 26/32
sib.fastconf.EADock3: Expanding cluster 27/32
sib.fastconf.EADock3: Expanding cluster 28/32
sib.fastconf.EADock3: Expanding cluster 29/32
sib.fastconf.EADock3: Expanding cluster 30/32
sib.fastconf.EADock3: Expanding cluster 31/32
sib.wrappers.md.charmm.ExtendedCharmmWrapper: CHARMM timers: CPU time: 105.4 seconds
sib.wrappers.md.charmm.ExtendedCharmmWrapper: CHARMM timers: Elapsed time: 105.906 seconds.
sib.fastconf.EADock3: Starting clustering
sib.fastconf.EADock3: Clustering iteration 0 took 0 ms and merged 223 clusters.
sib.fastconf.EADock3: Clustering iteration 1 took 0 ms and merged 0 clusters.
sib.fastconf.EADock3: Clustering took 10 ms.
sib.fastconf.EADock3: 256 elements were gathered in 33 clusters.
sib.fastconf.EADock3: clusters expanded, 256 binding modes generated
sib.fastconf.EADock3: Evaluating cluster 0/33
sib.fastconf.EADock3: Evaluating binding mode 0/8 with FACTS
sib.fastconf.EADock3: Evaluating binding mode 1/8 with FACTS
sib.fastconf.EADock3: Evaluating binding mode 2/8 with FACTS
sib.fastconf.EADock3: Evaluating binding mode 3/8 with FACTS
sib.fastconf.EADock3: Evaluating binding mode 4/8 with FACTS
sib.fastconf.EADock3: Evaluating binding mode 5/8 with FACTS
sib.fastconf.EADock3: Evaluating binding mode 6/8 with FACTS
sib.fastconf.EADock3: Evaluating binding mode 7/8 with FACTS
sib.fastconf.EADock3: Evaluating cluster 1/33
sib.fastconf.EADock3: Evaluating binding mode 0/8 with FACTS
sib.fastconf.EADock3: Evaluating binding mode 1/8 with FACTS
sib.fastconf.EADock3: Evaluating binding mode 2/8 with FACTS
sib.fastconf.EADock3: Evaluating binding mode 3/8 with FACTS
sib.fastconf.EADock3: Evaluating binding mode 4/8 with FACTS
sib.fastconf.EADock3: Evaluating binding mode 5/8 with FACTS
sib.fastconf.EADock3: Evaluating binding mode 6/8 with FACTS
sib.fastconf.EADock3: Evaluating binding mode 7/8 with FACTS
sib.fastconf.EADock3: Evaluating cluster 2/33
sib.fastconf.EADock3: Evaluating binding mode 0/8 with FACTS
sib.fastconf.EADock3: Evaluating binding mode 1/8 with FACTS
sib.fastconf.EADock3: Evaluating binding mode 2/8 with FACTS
sib.fastconf.EADock3: Evaluating binding mode 3/8 with FACTS
sib.fastconf.EADock3: Evaluating binding mode 4/8 with FACTS
sib.fastconf.EADock3: Evaluating binding mode 5/8 with FACTS
sib.fastconf.EADock3: Evaluating binding mode 6/8 with FACTS
sib.fastconf.EADock3: Evaluating binding mode 7/8 with FACTS
sib.fastconf.EADock3: Evaluating cluster 3/33
sib.fastconf.EADock3: Evaluating binding mode 0/8 with FACTS
sib.fastconf.EADock3: Evaluating binding mode 1/8 with FACTS
sib.fastconf.EADock3: Evaluating binding mode 2/8 with FACTS
sib.fastconf.EADock3: Evaluating binding mode 3/8 with FACTS
sib.fastconf.EADock3: Evaluating binding mode 4/8 with FACTS
sib.fastconf.EADock3: Evaluating binding mode 5/8 with FACTS
sib.fastconf.EADock3: Evaluating binding mode 6/8 with FACTS
sib.fastconf.EADock3: Evaluating binding mode 7/8 with FACTS
sib.fastconf.EADock3: Evaluating cluster 4/33
sib.fastconf.EADock3: Evaluating binding mode 0/8 with FACTS
sib.fastconf.EADock3: Evaluating binding mode 1/8 with FACTS
sib.fastconf.EADock3: Evaluating binding mode 2/8 with FACTS
sib.fastconf.EADock3: Evaluating binding mode 3/8 with FACTS
sib.fastconf.EADock3: Evaluating binding mode 4/8 with FACTS
sib.fastconf.EADock3: Evaluating binding mode 5/8 with FACTS
sib.fastconf.EADock3: Evaluating binding mode 6/8 with FACTS
sib.fastconf.EADock3: Evaluating binding mode 7/8 with FACTS
sib.fastconf.EADock3: Evaluating cluster 5/33
sib.fastconf.EADock3: Evaluating binding mode 0/8 with FACTS
sib.fastconf.EADock3: Evaluating binding mode 1/8 with FACTS
sib.fastconf.EADock3: Evaluating binding mode 2/8 with FACTS
sib.fastconf.EADock3: Evaluating binding mode 3/8 with FACTS
sib.fastconf.EADock3: Evaluating binding mode 4/8 with FACTS
sib.fastconf.EADock3: Evaluating binding mode 5/8 with FACTS
sib.fastconf.EADock3: Evaluating binding mode 6/8 with FACTS
sib.fastconf.EADock3: Evaluating binding mode 7/8 with FACTS
sib.fastconf.EADock3: Evaluating cluster 6/33
sib.fastconf.EADock3: Evaluating binding mode 0/8 with FACTS
sib.fastconf.EADock3: Evaluating binding mode 1/8 with FACTS
sib.fastconf.EADock3: Evaluating binding mode 2/8 with FACTS
sib.fastconf.EADock3: Evaluating binding mode 3/8 with FACTS
sib.fastconf.EADock3: Evaluating binding mode 4/8 with FACTS
sib.fastconf.EADock3: Evaluating binding mode 5/8 with FACTS
sib.fastconf.EADock3: Evaluating binding mode 6/8 with FACTS
sib.fastconf.EADock3: Evaluating binding mode 7/8 with FACTS
sib.fastconf.EADock3: Evaluating cluster 7/33
sib.fastconf.EADock3: Evaluating binding mode 0/8 with FACTS
sib.fastconf.EADock3: Evaluating binding mode 1/8 with FACTS
sib.fastconf.EADock3: Evaluating binding mode 2/8 with FACTS
sib.fastconf.EADock3: Evaluating binding mode 3/8 with FACTS
sib.fastconf.EADock3: Evaluating binding mode 4/8 with FACTS
sib.fastconf.EADock3: Evaluating binding mode 5/8 with FACTS
sib.fastconf.EADock3: Evaluating binding mode 6/8 with FACTS
sib.fastconf.EADock3: Evaluating binding mode 7/8 with FACTS
sib.fastconf.EADock3: Evaluating cluster 8/33
sib.fastconf.EADock3: Evaluating binding mode 0/8 with FACTS
sib.fastconf.EADock3: Evaluating binding mode 1/8 with FACTS
sib.fastconf.EADock3: Evaluating binding mode 2/8 with FACTS
sib.fastconf.EADock3: Evaluating binding mode 3/8 with FACTS
sib.fastconf.EADock3: Evaluating binding mode 4/8 with FACTS
sib.fastconf.EADock3: Evaluating binding mode 5/8 with FACTS
sib.fastconf.EADock3: Evaluating binding mode 6/8 with FACTS
sib.fastconf.EADock3: Evaluating binding mode 7/8 with FACTS
sib.fastconf.EADock3: Evaluating cluster 9/33
sib.fastconf.EADock3: Evaluating binding mode 0/8 with FACTS
sib.fastconf.EADock3: Evaluating binding mode 1/8 with FACTS
sib.fastconf.EADock3: Evaluating binding mode 2/8 with FACTS
sib.fastconf.EADock3: Evaluating binding mode 3/8 with FACTS
sib.fastconf.EADock3: Evaluating binding mode 4/8 with FACTS
sib.fastconf.EADock3: Evaluating binding mode 5/8 with FACTS
sib.fastconf.EADock3: Evaluating binding mode 6/8 with FACTS
sib.fastconf.EADock3: Evaluating binding mode 7/8 with FACTS
sib.fastconf.EADock3: Evaluating cluster 10/33
sib.fastconf.EADock3: Evaluating binding mode 0/8 with FACTS
sib.fastconf.EADock3: Evaluating binding mode 1/8 with FACTS
sib.fastconf.EADock3: Evaluating binding mode 2/8 with FACTS
sib.fastconf.EADock3: Evaluating binding mode 3/8 with FACTS
sib.fastconf.EADock3: Evaluating binding mode 4/8 with FACTS
sib.fastconf.EADock3: Evaluating binding mode 5/8 with FACTS
sib.fastconf.EADock3: Evaluating binding mode 6/8 with FACTS
sib.fastconf.EADock3: Evaluating binding mode 7/8 with FACTS
sib.fastconf.EADock3: Evaluating cluster 11/33
sib.fastconf.EADock3: Evaluating binding mode 0/8 with FACTS
sib.fastconf.EADock3: Evaluating binding mode 1/8 with FACTS
sib.fastconf.EADock3: Evaluating binding mode 2/8 with FACTS
sib.fastconf.EADock3: Evaluating binding mode 3/8 with FACTS
sib.fastconf.EADock3: Evaluating binding mode 4/8 with FACTS
sib.fastconf.EADock3: Evaluating binding mode 5/8 with FACTS
sib.fastconf.EADock3: Evaluating binding mode 6/8 with FACTS
sib.fastconf.EADock3: Evaluating binding mode 7/8 with FACTS
sib.fastconf.EADock3: Evaluating cluster 12/33
sib.fastconf.EADock3: Evaluating binding mode 0/4 with FACTS
sib.fastconf.EADock3: Evaluating binding mode 1/4 with FACTS
sib.fastconf.EADock3: Evaluating binding mode 2/4 with FACTS
sib.fastconf.EADock3: Evaluating binding mode 3/4 with FACTS
sib.fastconf.EADock3: Evaluating cluster 13/33
sib.fastconf.EADock3: Evaluating binding mode 0/4 with FACTS
sib.fastconf.EADock3: Evaluating binding mode 1/4 with FACTS
sib.fastconf.EADock3: Evaluating binding mode 2/4 with FACTS
sib.fastconf.EADock3: Evaluating binding mode 3/4 with FACTS
sib.fastconf.EADock3: Evaluating cluster 14/33
sib.fastconf.EADock3: Evaluating binding mode 0/8 with FACTS
sib.fastconf.EADock3: Evaluating binding mode 1/8 with FACTS
sib.fastconf.EADock3: Evaluating binding mode 2/8 with FACTS
sib.fastconf.EADock3: Evaluating binding mode 3/8 with FACTS
sib.fastconf.EADock3: Evaluating binding mode 4/8 with FACTS
sib.fastconf.EADock3: Evaluating binding mode 5/8 with FACTS
sib.fastconf.EADock3: Evaluating binding mode 6/8 with FACTS
sib.fastconf.EADock3: Evaluating binding mode 7/8 with FACTS
sib.fastconf.EADock3: Evaluating cluster 15/33
sib.fastconf.EADock3: Evaluating binding mode 0/8 with FACTS
sib.fastconf.EADock3: Evaluating binding mode 1/8 with FACTS
sib.fastconf.EADock3: Evaluating binding mode 2/8 with FACTS
sib.fastconf.EADock3: Evaluating binding mode 3/8 with FACTS
sib.fastconf.EADock3: Evaluating binding mode 4/8 with FACTS
sib.fastconf.EADock3: Evaluating binding mode 5/8 with FACTS
sib.fastconf.EADock3: Evaluating binding mode 6/8 with FACTS
sib.fastconf.EADock3: Evaluating binding mode 7/8 with FACTS
sib.fastconf.EADock3: Evaluating cluster 16/33
sib.fastconf.EADock3: Evaluating binding mode 0/8 with FACTS
sib.fastconf.EADock3: Evaluating binding mode 1/8 with FACTS
sib.fastconf.EADock3: Evaluating binding mode 2/8 with FACTS
sib.fastconf.EADock3: Evaluating binding mode 3/8 with FACTS
sib.fastconf.EADock3: Evaluating binding mode 4/8 with FACTS
sib.fastconf.EADock3: Evaluating binding mode 5/8 with FACTS
sib.fastconf.EADock3: Evaluating binding mode 6/8 with FACTS
sib.fastconf.EADock3: Evaluating binding mode 7/8 with FACTS
sib.fastconf.EADock3: Evaluating cluster 17/33
sib.fastconf.EADock3: Evaluating binding mode 0/8 with FACTS
sib.fastconf.EADock3: Evaluating binding mode 1/8 with FACTS
sib.fastconf.EADock3: Evaluating binding mode 2/8 with FACTS
sib.fastconf.EADock3: Evaluating binding mode 3/8 with FACTS
sib.fastconf.EADock3: Evaluating binding mode 4/8 with FACTS
sib.fastconf.EADock3: Evaluating binding mode 5/8 with FACTS
sib.fastconf.EADock3: Evaluating binding mode 6/8 with FACTS
sib.fastconf.EADock3: Evaluating binding mode 7/8 with FACTS
sib.fastconf.EADock3: Evaluating cluster 18/33
sib.fastconf.EADock3: Evaluating binding mode 0/8 with FACTS
sib.fastconf.EADock3: Evaluating binding mode 1/8 with FACTS
sib.fastconf.EADock3: Evaluating binding mode 2/8 with FACTS
sib.fastconf.EADock3: Evaluating binding mode 3/8 with FACTS
sib.fastconf.EADock3: Evaluating binding mode 4/8 with FACTS
sib.fastconf.EADock3: Evaluating binding mode 5/8 with FACTS
sib.fastconf.EADock3: Evaluating binding mode 6/8 with FACTS
sib.fastconf.EADock3: Evaluating binding mode 7/8 with FACTS
sib.fastconf.EADock3: Evaluating cluster 19/33
sib.fastconf.EADock3: Evaluating binding mode 0/8 with FACTS
sib.fastconf.EADock3: Evaluating binding mode 1/8 with FACTS
sib.fastconf.EADock3: Evaluating binding mode 2/8 with FACTS
sib.fastconf.EADock3: Evaluating binding mode 3/8 with FACTS
sib.fastconf.EADock3: Evaluating binding mode 4/8 with FACTS
sib.fastconf.EADock3: Evaluating binding mode 5/8 with FACTS
sib.fastconf.EADock3: Evaluating binding mode 6/8 with FACTS
sib.fastconf.EADock3: Evaluating binding mode 7/8 with FACTS
sib.fastconf.EADock3: Evaluating cluster 20/33
sib.fastconf.EADock3: Evaluating binding mode 0/8 with FACTS
sib.fastconf.EADock3: Evaluating binding mode 1/8 with FACTS
sib.fastconf.EADock3: Evaluating binding mode 2/8 with FACTS
sib.fastconf.EADock3: Evaluating binding mode 3/8 with FACTS
sib.fastconf.EADock3: Evaluating binding mode 4/8 with FACTS
sib.fastconf.EADock3: Evaluating binding mode 5/8 with FACTS
sib.fastconf.EADock3: Evaluating binding mode 6/8 with FACTS
sib.fastconf.EADock3: Evaluating binding mode 7/8 with FACTS
sib.fastconf.EADock3: Evaluating cluster 21/33
sib.fastconf.EADock3: Evaluating binding mode 0/8 with FACTS
sib.fastconf.EADock3: Evaluating binding mode 1/8 with FACTS
sib.fastconf.EADock3: Evaluating binding mode 2/8 with FACTS
sib.fastconf.EADock3: Evaluating binding mode 3/8 with FACTS
sib.fastconf.EADock3: Evaluating binding mode 4/8 with FACTS
sib.fastconf.EADock3: Evaluating binding mode 5/8 with FACTS
sib.fastconf.EADock3: Evaluating binding mode 6/8 with FACTS
sib.fastconf.EADock3: Evaluating binding mode 7/8 with FACTS
sib.fastconf.EADock3: Evaluating cluster 22/33
sib.fastconf.EADock3: Evaluating binding mode 0/8 with FACTS
sib.fastconf.EADock3: Evaluating binding mode 1/8 with FACTS
sib.fastconf.EADock3: Evaluating binding mode 2/8 with FACTS
sib.fastconf.EADock3: Evaluating binding mode 3/8 with FACTS
sib.fastconf.EADock3: Evaluating binding mode 4/8 with FACTS
sib.fastconf.EADock3: Evaluating binding mode 5/8 with FACTS
sib.fastconf.EADock3: Evaluating binding mode 6/8 with FACTS
sib.fastconf.EADock3: Evaluating binding mode 7/8 with FACTS
sib.fastconf.EADock3: Evaluating cluster 23/33
sib.fastconf.EADock3: Evaluating binding mode 0/8 with FACTS
sib.fastconf.EADock3: Evaluating binding mode 1/8 with FACTS
sib.fastconf.EADock3: Evaluating binding mode 2/8 with FACTS
sib.fastconf.EADock3: Evaluating binding mode 3/8 with FACTS
sib.fastconf.EADock3: Evaluating binding mode 4/8 with FACTS
sib.fastconf.EADock3: Evaluating binding mode 5/8 with FACTS
sib.fastconf.EADock3: Evaluating binding mode 6/8 with FACTS
sib.fastconf.EADock3: Evaluating binding mode 7/8 with FACTS
sib.fastconf.EADock3: Evaluating cluster 24/33
sib.fastconf.EADock3: Evaluating binding mode 0/8 with FACTS
sib.fastconf.EADock3: Evaluating binding mode 1/8 with FACTS
sib.fastconf.EADock3: Evaluating binding mode 2/8 with FACTS
sib.fastconf.EADock3: Evaluating binding mode 3/8 with FACTS
sib.fastconf.EADock3: Evaluating binding mode 4/8 with FACTS
sib.fastconf.EADock3: Evaluating binding mode 5/8 with FACTS
sib.fastconf.EADock3: Evaluating binding mode 6/8 with FACTS
sib.fastconf.EADock3: Evaluating binding mode 7/8 with FACTS
sib.fastconf.EADock3: Evaluating cluster 25/33
sib.fastconf.EADock3: Evaluating binding mode 0/8 with FACTS
sib.fastconf.EADock3: Evaluating binding mode 1/8 with FACTS
sib.fastconf.EADock3: Evaluating binding mode 2/8 with FACTS
sib.fastconf.EADock3: Evaluating binding mode 3/8 with FACTS
sib.fastconf.EADock3: Evaluating binding mode 4/8 with FACTS
sib.fastconf.EADock3: Evaluating binding mode 5/8 with FACTS
sib.fastconf.EADock3: Evaluating binding mode 6/8 with FACTS
sib.fastconf.EADock3: Evaluating binding mode 7/8 with FACTS
sib.fastconf.EADock3: Evaluating cluster 26/33
sib.fastconf.EADock3: Evaluating binding mode 0/8 with FACTS
sib.fastconf.EADock3: Evaluating binding mode 1/8 with FACTS
sib.fastconf.EADock3: Evaluating binding mode 2/8 with FACTS
sib.fastconf.EADock3: Evaluating binding mode 3/8 with FACTS
sib.fastconf.EADock3: Evaluating binding mode 4/8 with FACTS
sib.fastconf.EADock3: Evaluating binding mode 5/8 with FACTS
sib.fastconf.EADock3: Evaluating binding mode 6/8 with FACTS
sib.fastconf.EADock3: Evaluating binding mode 7/8 with FACTS
sib.fastconf.EADock3: Evaluating cluster 27/33
sib.fastconf.EADock3: Evaluating binding mode 0/8 with FACTS
sib.fastconf.EADock3: Evaluating binding mode 1/8 with FACTS
sib.fastconf.EADock3: Evaluating binding mode 2/8 with FACTS
sib.fastconf.EADock3: Evaluating binding mode 3/8 with FACTS
sib.fastconf.EADock3: Evaluating binding mode 4/8 with FACTS
sib.fastconf.EADock3: Evaluating binding mode 5/8 with FACTS
sib.fastconf.EADock3: Evaluating binding mode 6/8 with FACTS
sib.fastconf.EADock3: Evaluating binding mode 7/8 with FACTS
sib.fastconf.EADock3: Evaluating cluster 28/33
sib.fastconf.EADock3: Evaluating binding mode 0/8 with FACTS
sib.fastconf.EADock3: Evaluating binding mode 1/8 with FACTS
sib.fastconf.EADock3: Evaluating binding mode 2/8 with FACTS
sib.fastconf.EADock3: Evaluating binding mode 3/8 with FACTS
sib.fastconf.EADock3: Evaluating binding mode 4/8 with FACTS
sib.fastconf.EADock3: Evaluating binding mode 5/8 with FACTS
sib.fastconf.EADock3: Evaluating binding mode 6/8 with FACTS
sib.fastconf.EADock3: Evaluating binding mode 7/8 with FACTS
sib.fastconf.EADock3: Evaluating cluster 29/33
sib.fastconf.EADock3: Evaluating binding mode 0/8 with FACTS
sib.fastconf.EADock3: Evaluating binding mode 1/8 with FACTS
sib.fastconf.EADock3: Evaluating binding mode 2/8 with FACTS
sib.fastconf.EADock3: Evaluating binding mode 3/8 with FACTS
sib.fastconf.EADock3: Evaluating binding mode 4/8 with FACTS
sib.fastconf.EADock3: Evaluating binding mode 5/8 with FACTS
sib.fastconf.EADock3: Evaluating binding mode 6/8 with FACTS
sib.fastconf.EADock3: Evaluating binding mode 7/8 with FACTS
sib.fastconf.EADock3: Evaluating cluster 30/33
sib.fastconf.EADock3: Evaluating binding mode 0/8 with FACTS
sib.fastconf.EADock3: Evaluating binding mode 1/8 with FACTS
sib.fastconf.EADock3: Evaluating binding mode 2/8 with FACTS
sib.fastconf.EADock3: Evaluating binding mode 3/8 with FACTS
sib.fastconf.EADock3: Evaluating binding mode 4/8 with FACTS
sib.fastconf.EADock3: Evaluating binding mode 5/8 with FACTS
sib.fastconf.EADock3: Evaluating binding mode 6/8 with FACTS
sib.fastconf.EADock3: Evaluating binding mode 7/8 with FACTS
sib.fastconf.EADock3: Evaluating cluster 31/33
sib.fastconf.EADock3: Evaluating binding mode 0/8 with FACTS
sib.fastconf.EADock3: Evaluating binding mode 1/8 with FACTS
sib.fastconf.EADock3: Evaluating binding mode 2/8 with FACTS
sib.fastconf.EADock3: Evaluating binding mode 3/8 with FACTS
sib.fastconf.EADock3: Evaluating binding mode 4/8 with FACTS
sib.fastconf.EADock3: Evaluating binding mode 5/8 with FACTS
sib.fastconf.EADock3: Evaluating binding mode 6/8 with FACTS
sib.fastconf.EADock3: Evaluating binding mode 7/8 with FACTS
sib.fastconf.EADock3: Evaluating cluster 32/33
sib.fastconf.EADock3: Evaluating binding mode 0/8 with FACTS
sib.fastconf.EADock3: Evaluating binding mode 1/8 with FACTS
sib.fastconf.EADock3: Evaluating binding mode 2/8 with FACTS
sib.fastconf.EADock3: Evaluating binding mode 3/8 with FACTS
sib.fastconf.EADock3: Evaluating binding mode 4/8 with FACTS
sib.fastconf.EADock3: Evaluating binding mode 5/8 with FACTS
sib.fastconf.EADock3: Evaluating binding mode 6/8 with FACTS
sib.fastconf.EADock3: Evaluating binding mode 7/8 with FACTS
sib.wrappers.md.charmm.ExtendedCharmmWrapper: CHARMM timers: CPU time: 19.21 seconds
sib.wrappers.md.charmm.ExtendedCharmmWrapper: CHARMM timers: Elapsed time: 19.6874 seconds.
sib.fastconf.EADock3: EADock3Cluster 0 : 8 elements, SimpleFitness: 279.60162, FullFitness: -718.9153 , RMSD: 36.944206 , elements: [ 279.522 -718.9153 36.944206 ] [ 279.522 -718.9153 36.944206 ] [ 279.522 -718.9153 36.944206 ] [ 279.522 -718.9153 36.944206 ] [ 279.522 -718.9153 36.944206 ] [ 279.697 -718.81226 37.000813 ] [ 279.697 -718.81226 37.000813 ] [ 279.809 -718.6886 36.998684 ] 
sib.fastconf.EADock3: EADock3Cluster 1 : 8 elements, SimpleFitness: 264.89188, FullFitness: -714.447 , RMSD: 17.008797 , elements: [ 264.626 -714.447 17.008797 ] [ 264.626 -714.447 17.008797 ] [ 264.626 -714.447 17.008797 ] [ 264.626 -714.447 17.008797 ] [ 264.974 -713.79364 17.001501 ] [ 265.219 -713.4876 17.084389 ] [ 265.219 -713.4876 17.084389 ] [ 265.219 -713.4876 17.084389 ] 
sib.fastconf.EADock3: EADock3Cluster 2 : 8 elements, SimpleFitness: 266.76038, FullFitness: -713.1229 , RMSD: 17.521473 , elements: [ 266.01 -713.1229 17.521473 ] [ 266.01 -713.1229 17.521473 ] [ 266.436 -712.2883 17.680708 ] [ 266.436 -712.2883 17.680708 ] [ 266.436 -712.2883 17.680708 ] [ 267.585 -711.2162 17.72859 ] [ 267.585 -711.2162 17.72859 ] [ 267.585 -711.2162 17.72859 ] 
sib.fastconf.EADock3: EADock3Cluster 3 : 8 elements, SimpleFitness: 264.83237, FullFitness: -712.854 , RMSD: 15.765163 , elements: [ 264.36 -712.854 15.765163 ] [ 264.36 -712.854 15.765163 ] [ 264.36 -712.854 15.765163 ] [ 264.36 -712.854 15.765163 ] [ 263.675 -712.4945 15.652175 ] [ 265.848 -712.29297 15.773168 ] [ 265.848 -712.29297 15.773168 ] [ 265.848 -712.29297 15.773168 ] 
sib.fastconf.EADock3: EADock3Cluster 4 : 8 elements, SimpleFitness: 274.9966, FullFitness: -709.17346 , RMSD: 20.270794 , elements: [ 273.647 -709.17346 20.270794 ] [ 273.647 -709.17346 20.270794 ] [ 273.647 -709.17346 20.270794 ] [ 275.826 -708.8102 20.228441 ] [ 275.826 -708.8102 20.228441 ] [ 275.826 -708.8102 20.228441 ] [ 275.777 -708.7516 20.318521 ] [ 275.777 -708.7516 20.318521 ] 
sib.fastconf.EADock3: EADock3Cluster 5 : 8 elements, SimpleFitness: 276.64474, FullFitness: -708.7809 , RMSD: 17.04135 , elements: [ 271.053 -708.7809 17.04135 ] [ 275.181 -704.17584 16.967813 ] [ 276.074 -703.2471 16.822048 ] [ 278.228 -700.6317 17.050331 ] [ 278.152 -700.6182 17.045435 ] [ 278.152 -700.6182 17.045435 ] [ 278.159 -700.6041 17.051973 ] [ 278.159 -700.6041 17.051973 ] 
sib.fastconf.EADock3: EADock3Cluster 6 : 8 elements, SimpleFitness: 271.46423, FullFitness: -708.16675 , RMSD: 15.245198 , elements: [ 270.465 -708.16675 15.245198 ] [ 270.465 -708.16675 15.245198 ] [ 270.85 -707.96936 15.220519 ] [ 270.85 -707.96936 15.220519 ] [ 272.271 -705.5955 15.190474 ] [ 272.271 -705.5955 15.190474 ] [ 272.271 -705.5955 15.190474 ] [ 272.271 -705.5955 15.190474 ] 
sib.fastconf.EADock3: EADock3Cluster 7 : 8 elements, SimpleFitness: 271.54675, FullFitness: -708.156 , RMSD: 19.190931 , elements: [ 271.513 -708.156 19.190931 ] [ 271.523 -708.1373 19.198433 ] [ 271.523 -708.1373 19.198433 ] [ 271.523 -708.1373 19.198433 ] [ 271.573 -708.08765 19.217415 ] [ 271.573 -708.08765 19.217415 ] [ 271.573 -708.08765 19.217415 ] [ 271.573 -708.08765 19.217415 ] 
sib.fastconf.EADock3: EADock3Cluster 8 : 8 elements, SimpleFitness: 272.43027, FullFitness: -707.8596 , RMSD: 19.172075 , elements: [ 271.325 -707.8596 19.172075 ] [ 271.325 -707.8596 19.172075 ] [ 272.09 -706.9283 19.351519 ] [ 272.09 -706.9283 19.351519 ] [ 273.153 -704.3225 19.278252 ] [ 273.153 -704.3225 19.278252 ] [ 273.153 -704.3225 19.278252 ] [ 273.153 -704.3225 19.278252 ] 
sib.fastconf.EADock3: EADock3Cluster 9 : 8 elements, SimpleFitness: 277.97363, FullFitness: -707.23553 , RMSD: 48.537235 , elements: [ 277.701 -707.23553 48.537235 ] [ 277.701 -707.23553 48.537235 ] [ 277.61 -707.2018 48.507694 ] [ 277.61 -707.2018 48.507694 ] [ 277.61 -707.2018 48.507694 ] [ 278.519 -706.64136 48.610012 ] [ 278.519 -706.64136 48.610012 ] [ 278.519 -706.64136 48.610012 ] 
sib.fastconf.EADock3: EADock3Cluster 10 : 8 elements, SimpleFitness: 275.35098, FullFitness: -706.6346 , RMSD: 19.793797 , elements: [ 275.052 -706.6346 19.793797 ] [ 275.052 -706.6346 19.793797 ] [ 275.052 -706.6346 19.793797 ] [ 275.288 -706.4453 19.745424 ] [ 275.288 -706.4453 19.745424 ] [ 275.288 -706.4453 19.745424 ] [ 275.894 -705.887 19.655605 ] [ 275.894 -705.887 19.655605 ] 
sib.fastconf.EADock3: EADock3Cluster 11 : 8 elements, SimpleFitness: 279.93298, FullFitness: -705.3222 , RMSD: 19.501905 , elements: [ 279.414 -705.3222 19.501905 ] [ 279.414 -705.3222 19.501905 ] [ 280.034 -704.4721 19.38606 ] [ 280.034 -704.4721 19.38606 ] [ 280.034 -704.4721 19.38606 ] [ 280.034 -704.4721 19.38606 ] [ 280.25 -704.4526 19.230265 ] [ 280.25 -704.4526 19.230265 ] 
sib.fastconf.EADock3: EADock3Cluster 12 : 8 elements, SimpleFitness: 284.101, FullFitness: -705.3137 , RMSD: 17.394842 , elements: [ 275.377 -705.3137 17.394842 ] [ 275.439 -704.97424 17.41949 ] [ 275.342 -704.88416 17.338518 ] [ 287.51 -690.58234 17.06111 ] [ 288.213 -689.4438 17.111546 ] [ 288.213 -689.4438 17.111546 ] [ 291.357 -684.14026 17.189516 ] [ 291.357 -684.14026 17.189516 ] 
sib.fastconf.EADock3: EADock3Cluster 13 : 8 elements, SimpleFitness: 281.6485, FullFitness: -704.95447 , RMSD: 19.124603 , elements: [ 281.554 -704.95447 19.124603 ] [ 281.554 -704.95447 19.124603 ] [ 281.554 -704.95447 19.124603 ] [ 281.554 -704.95447 19.124603 ] [ 281.658 -704.87506 19.146118 ] [ 281.658 -704.87506 19.146118 ] [ 281.828 -704.43304 19.179337 ] [ 281.828 -704.43304 19.179337 ] 
sib.fastconf.EADock3: EADock3Cluster 14 : 8 elements, SimpleFitness: 271.74847, FullFitness: -704.71533 , RMSD: 17.042505 , elements: [ 271.146 -704.71533 17.042505 ] [ 271.146 -704.71533 17.042505 ] [ 271.376 -704.3144 16.938536 ] [ 271.376 -704.3144 16.938536 ] [ 271.376 -704.3144 16.938536 ] [ 271.376 -704.3144 16.938536 ] [ 273.096 -702.4863 17.103472 ] [ 273.096 -702.4863 17.103472 ] 
sib.fastconf.EADock3: EADock3Cluster 15 : 8 elements, SimpleFitness: 274.82587, FullFitness: -703.5952 , RMSD: 20.846207 , elements: [ 273.392 -703.5952 20.846207 ] [ 274.324 -702.4807 20.820349 ] [ 274.324 -702.4807 20.820349 ] [ 274.324 -702.4807 20.820349 ] [ 274.324 -702.4807 20.820349 ] [ 275.973 -700.45715 20.912855 ] [ 275.973 -700.45715 20.912855 ] [ 275.973 -700.45715 20.912855 ] 
sib.fastconf.EADock3: EADock3Cluster 16 : 8 elements, SimpleFitness: 277.618, FullFitness: -703.28143 , RMSD: 17.762127 , elements: [ 275.577 -703.28143 17.762127 ] [ 275.577 -703.28143 17.762127 ] [ 276.574 -702.45087 17.91013 ] [ 276.574 -702.45087 17.91013 ] [ 276.574 -702.45087 17.91013 ] [ 276.574 -702.45087 17.91013 ] [ 281.747 -697.86035 17.774504 ] [ 281.747 -697.86035 17.774504 ] 
sib.fastconf.EADock3: EADock3Cluster 17 : 8 elements, SimpleFitness: 270.1984, FullFitness: -702.86865 , RMSD: 14.92042 , elements: [ 270.677 -702.86865 14.92042 ] [ 269.924 -702.786 14.789613 ] [ 269.924 -702.786 14.789613 ] [ 269.924 -702.786 14.789613 ] [ 269.924 -702.786 14.789613 ] [ 269.924 -702.786 14.789613 ] [ 270.645 -701.7617 14.672142 ] [ 270.645 -701.7617 14.672142 ] 
sib.fastconf.EADock3: EADock3Cluster 18 : 8 elements, SimpleFitness: 273.11072, FullFitness: -702.4577 , RMSD: 15.697969 , elements: [ 272.459 -702.4577 15.697969 ] [ 272.459 -702.4577 15.697969 ] [ 272.434 -702.4376 15.6717 ] [ 272.434 -702.4376 15.6717 ] [ 272.434 -702.4376 15.6717 ] [ 274.222 -701.46875 15.8024 ] [ 274.222 -701.46875 15.8024 ] [ 274.222 -701.46875 15.8024 ] 
sib.fastconf.EADock3: EADock3Cluster 19 : 4 elements, SimpleFitness: 273.40576, FullFitness: -702.4264 , RMSD: 16.326298 , elements: [ 272.939 -702.4264 16.326298 ] [ 273.326 -702.02795 16.258682 ] [ 273.326 -702.02795 16.258682 ] [ 274.032 -699.96313 16.467798 ] 
sib.fastconf.EADock3: EADock3Cluster 20 : 8 elements, SimpleFitness: 280.33438, FullFitness: -702.0665 , RMSD: 17.434666 , elements: [ 278.989 -702.0665 17.434666 ] [ 278.989 -702.0665 17.434666 ] [ 278.989 -702.0665 17.434666 ] [ 280.668 -695.6211 17.909437 ] [ 280.668 -695.6211 17.909437 ] [ 280.668 -695.6211 17.909437 ] [ 281.852 -694.60815 17.688202 ] [ 281.852 -694.60815 17.688202 ] 
sib.fastconf.EADock3: EADock3Cluster 21 : 8 elements, SimpleFitness: 278.46674, FullFitness: -701.8802 , RMSD: 19.713015 , elements: [ 278.31 -701.8802 19.713015 ] [ 278.31 -701.8802 19.713015 ] [ 278.31 -701.8802 19.713015 ] [ 278.31 -701.8802 19.713015 ] [ 278.451 -701.5845 19.761765 ] [ 278.451 -701.5845 19.761765 ] [ 278.451 -701.5845 19.761765 ] [ 279.141 -700.7466 19.787548 ] 
sib.fastconf.EADock3: EADock3Cluster 22 : 8 elements, SimpleFitness: 272.3303, FullFitness: -701.56885 , RMSD: 21.756058 , elements: [ 272.2 -701.56885 21.756058 ] [ 272.2 -701.56885 21.756058 ] [ 272.2 -701.56885 21.756058 ] [ 272.262 -701.5272 21.821548 ] [ 272.445 -701.3973 21.86692 ] [ 272.445 -701.3973 21.86692 ] [ 272.445 -701.3973 21.86692 ] [ 272.445 -701.3973 21.86692 ] 
sib.fastconf.EADock3: EADock3Cluster 23 : 8 elements, SimpleFitness: 279.86548, FullFitness: -700.8875 , RMSD: 19.610497 , elements: [ 279.647 -700.8875 19.610497 ] [ 279.647 -700.8875 19.610497 ] [ 280.189 -700.6425 19.426945 ] [ 280.189 -700.6425 19.426945 ] [ 279.813 -700.45197 19.56341 ] [ 279.813 -700.45197 19.56341 ] [ 279.813 -700.45197 19.56341 ] [ 279.813 -700.45197 19.56341 ] 
sib.fastconf.EADock3: EADock3Cluster 24 : 8 elements, SimpleFitness: 277.83002, FullFitness: -700.2078 , RMSD: 18.230728 , elements: [ 277.023 -700.2078 18.230728 ] [ 277.023 -700.2078 18.230728 ] [ 277.44 -699.8887 18.410048 ] [ 277.44 -699.8887 18.410048 ] [ 277.44 -699.8887 18.410048 ] [ 278.758 -698.93164 17.872627 ] [ 278.758 -698.93164 17.872627 ] [ 278.758 -698.93164 17.872627 ] 
sib.fastconf.EADock3: EADock3Cluster 25 : 8 elements, SimpleFitness: 282.82886, FullFitness: -699.9008 , RMSD: 20.699272 , elements: [ 281.759 -699.9008 20.699272 ] [ 282.851 -697.076 20.504967 ] [ 282.851 -697.076 20.504967 ] [ 283.034 -696.8826 20.47575 ] [ 283.034 -696.8826 20.47575 ] [ 283.034 -696.8826 20.47575 ] [ 283.034 -696.8826 20.47575 ] [ 283.034 -696.8826 20.47575 ] 
sib.fastconf.EADock3: EADock3Cluster 26 : 8 elements, SimpleFitness: 279.5241, FullFitness: -699.8477 , RMSD: 18.64932 , elements: [ 277.491 -699.8477 18.64932 ] [ 277.491 -699.8477 18.64932 ] [ 277.491 -699.8477 18.64932 ] [ 280.414 -694.879 18.50202 ] [ 280.414 -694.879 18.50202 ] [ 280.964 -693.57275 18.619686 ] [ 280.964 -693.57275 18.619686 ] [ 280.964 -693.57275 18.619686 ] 
sib.fastconf.EADock3: EADock3Cluster 27 : 8 elements, SimpleFitness: 282.322, FullFitness: -699.54236 , RMSD: 20.55301 , elements: [ 281.523 -699.54236 20.55301 ] [ 281.523 -699.54236 20.55301 ] [ 281.523 -699.54236 20.55301 ] [ 281.463 -698.5241 20.318365 ] [ 281.463 -698.5241 20.318365 ] [ 281.463 -698.5241 20.318365 ] [ 284.809 -692.51025 20.341496 ] [ 284.809 -692.51025 20.341496 ] 
sib.fastconf.EADock3: EADock3Cluster 28 : 4 elements, SimpleFitness: 279.45026, FullFitness: -699.2047 , RMSD: 16.455029 , elements: [ 279.817 -699.2047 16.455029 ] [ 279.022 -698.96576 16.782389 ] [ 279.022 -698.96576 16.782389 ] [ 279.94 -698.39087 16.3755 ] 
sib.fastconf.EADock3: EADock3Cluster 29 : 8 elements, SimpleFitness: 278.002, FullFitness: -699.0042 , RMSD: 15.562636 , elements: [ 277.94 -699.0042 15.562636 ] [ 277.94 -699.0042 15.562636 ] [ 277.94 -699.0042 15.562636 ] [ 277.996 -698.6695 15.547398 ] [ 277.996 -698.6695 15.547398 ] [ 277.996 -698.6695 15.547398 ] [ 278.104 -698.2368 15.574728 ] [ 278.104 -698.2368 15.574728 ] 
sib.fastconf.EADock3: EADock3Cluster 30 : 8 elements, SimpleFitness: 285.72238, FullFitness: -697.4246 , RMSD: 18.278486 , elements: [ 285.363 -697.4246 18.278486 ] [ 285.648 -696.4286 18.182648 ] [ 285.648 -696.4286 18.182648 ] [ 285.648 -696.4286 18.182648 ] [ 285.868 -695.3961 18.14798 ] [ 285.868 -695.3961 18.14798 ] [ 285.868 -695.3961 18.14798 ] [ 285.868 -695.3961 18.14798 ] 
sib.fastconf.EADock3: EADock3Cluster 31 : 8 elements, SimpleFitness: 285.99225, FullFitness: -694.2358 , RMSD: 19.217125 , elements: [ 285.295 -694.2358 19.217125 ] [ 285.295 -694.2358 19.217125 ] [ 285.295 -694.2358 19.217125 ] [ 285.318 -693.95776 19.20023 ] [ 285.318 -693.95776 19.20023 ] [ 287.139 -688.9372 19.265715 ] [ 287.139 -688.9372 19.265715 ] [ 287.139 -688.9372 19.265715 ] 
sib.fastconf.EADock3: EADock3Cluster 32 : 8 elements, SimpleFitness: 288.78003, FullFitness: -692.85706 , RMSD: 18.543474 , elements: [ 287.316 -692.85706 18.543474 ] [ 287.316 -692.85706 18.543474 ] [ 288.378 -691.7636 18.671612 ] [ 289.446 -690.5812 18.663319 ] [ 289.446 -690.5812 18.663319 ] [ 289.446 -690.5812 18.663319 ] [ 289.446 -690.5812 18.663319 ] [ 289.446 -690.5812 18.663319 ] 
sib.wrappers.md.charmm.ExtendedCharmmWrapper: CHARMM timers: CPU time: 1.29 seconds
sib.wrappers.md.charmm.ExtendedCharmmWrapper: CHARMM timers: Elapsed time: 1.30374 seconds.
sib.wrappers.md.charmm.ExtendedCharmmWrapper: CHARMM timers: CPU time: 13.05 seconds
sib.wrappers.md.charmm.ExtendedCharmmWrapper: CHARMM timers: Elapsed time: 13.1581 seconds.
sib.fastconf.EADock3$Flusher: Closing java.util.zip.ZipOutputStream@7f1633fd
sib.fastconf.EADock3$Flusher: Closing java.util.zip.ZipOutputStream@aaf683a
