# Supplementary material for: Exploring the mechanism of Alisma orientale for the treatment of pregnancy induced hypertension and potential hepato-nephrotoxicity by using network pharmacology, network toxicology, molecular docking and molecular dynamics simulation
Source: Front Pharmacol. 2022 Nov 15;13:1027112. doi: 10.3389/fphar.2022.1027112 (PMC9705790; doi:10.3389/fphar.2022.1027112)
Supplement: Supplementary file 12 [file DataSheet5.zip › EGFR/EGFRBIG/clusters.dock4.csv]

Cluster ClusterRank deltaG deltaGelec deltaGvdw deltaGligsolvnonpol deltaGligsolvpol deltaGprotsolvnonpol deltaGprotsolvpol deltaGcompsolvnonpol deltaGcompsolvpol extraFull surfFull solvFull IntraFull InterFull FullFitness SimpleFitness Energy
0 0 -6.3620605 0.0 -25.5407 16.129 -14.4782 208.651 -1219.71 212.315 -1214.2 0.0 212.315 -1214.2 270.067 -25.5407 -757.35864 260.671 260.671
0 1 -6.3620605 0.0 -25.5407 16.129 -14.4782 208.651 -1219.71 212.315 -1214.2 0.0 212.315 -1214.2 270.067 -25.5407 -757.35864 260.671 260.671
0 2 -6.320392 0.0 -25.2894 16.0722 -14.5163 208.651 -1219.71 212.371 -1214.12 0.0 212.371 -1214.12 270.095 -25.2894 -756.94336 260.821 260.821
0 3 -6.320392 0.0 -25.2894 16.0722 -14.5163 208.651 -1219.71 212.371 -1214.12 0.0 212.371 -1214.12 270.095 -25.2894 -756.94336 260.821 260.821
0 4 -6.3318934 0.0 -25.0838 16.1013 -14.6137 208.651 -1219.71 212.301 -1214.57 0.0 212.301 -1214.57 270.717 -25.0838 -756.63574 261.276 261.276
0 5 -6.3318934 0.0 -25.0838 16.1013 -14.6137 208.651 -1219.71 212.301 -1214.57 0.0 212.301 -1214.57 270.717 -25.0838 -756.63574 261.276 261.276
0 6 -6.3318934 0.0 -25.0838 16.1013 -14.6137 208.651 -1219.71 212.301 -1214.57 0.0 212.301 -1214.57 270.717 -25.0838 -756.63574 261.276 261.276
0 7 -6.3318934 0.0 -25.0838 16.1013 -14.6137 208.651 -1219.71 212.301 -1214.57 0.0 212.301 -1214.57 270.717 -25.0838 -756.63574 261.276 261.276
1 0 -5.7100806 0.0 -29.2656 16.1933 -12.7842 208.651 -1219.71 211.975 -1195.47 0.0 211.975 -1195.47 265.983 -29.2656 -746.7776 255.471 255.471
1 1 -5.6960945 0.0 -29.2241 16.186 -12.8218 208.651 -1219.71 211.998 -1195.39 0.0 211.998 -1195.39 265.947 -29.2241 -746.6691 255.462 255.462
1 2 -5.6960945 0.0 -29.2241 16.186 -12.8218 208.651 -1219.71 211.998 -1195.39 0.0 211.998 -1195.39 265.947 -29.2241 -746.6691 255.462 255.462
1 3 -5.6960945 0.0 -29.2241 16.186 -12.8218 208.651 -1219.71 211.998 -1195.39 0.0 211.998 -1195.39 265.947 -29.2241 -746.6691 255.462 255.462
1 4 -5.701771 0.0 -29.2452 16.1963 -12.7569 208.651 -1219.71 211.979 -1195.34 0.0 211.979 -1195.34 266.104 -29.2452 -746.50214 255.512 255.512
1 5 -5.701771 0.0 -29.2452 16.1963 -12.7569 208.651 -1219.71 211.979 -1195.34 0.0 211.979 -1195.34 266.104 -29.2452 -746.50214 255.512 255.512
1 6 -5.701771 0.0 -29.2452 16.1963 -12.7569 208.651 -1219.71 211.979 -1195.34 0.0 211.979 -1195.34 266.104 -29.2452 -746.50214 255.512 255.512
1 7 -5.701771 0.0 -29.2452 16.1963 -12.7569 208.651 -1219.71 211.979 -1195.34 0.0 211.979 -1195.34 266.104 -29.2452 -746.50214 255.512 255.512
2 0 -5.399599 0.0 -27.7033 16.0775 -13.4072 208.651 -1219.71 213.894 -1196.58 0.0 213.894 -1196.58 268.593 -27.7033 -741.7963 261.197 261.197
2 1 -5.399599 0.0 -27.7033 16.0775 -13.4072 208.651 -1219.71 213.894 -1196.58 0.0 213.894 -1196.58 268.593 -27.7033 -741.7963 261.197 261.197
2 2 -5.3890014 0.0 -28.9339 16.1024 -12.9614 208.651 -1219.71 212.697 -1192.17 0.0 212.697 -1192.17 269.071 -28.9339 -739.33594 260.834 260.834
2 3 -5.3890014 0.0 -28.9339 16.1024 -12.9614 208.651 -1219.71 212.697 -1192.17 0.0 212.697 -1192.17 269.071 -28.9339 -739.33594 260.834 260.834
2 4 -5.447479 0.0 -30.436 16.1604 -13.4314 208.651 -1219.71 213.102 -1191.81 0.0 213.102 -1191.81 269.883 -30.436 -739.26105 261.845 261.845
2 5 -5.447479 0.0 -30.436 16.1604 -13.4314 208.651 -1219.71 213.102 -1191.81 0.0 213.102 -1191.81 269.883 -30.436 -739.26105 261.845 261.845
2 6 -5.447479 0.0 -30.436 16.1604 -13.4314 208.651 -1219.71 213.102 -1191.81 0.0 213.102 -1191.81 269.883 -30.436 -739.26105 261.845 261.845
2 7 -5.447479 0.0 -30.436 16.1604 -13.4314 208.651 -1219.71 213.102 -1191.81 0.0 213.102 -1191.81 269.883 -30.436 -739.26105 261.845 261.845
3 0 -6.2273793 0.0 -34.3861 15.9586 -13.0325 208.651 -1219.71 209.427 -1192.68 0.0 209.427 -1192.68 276.463 -34.3861 -741.17615 262.327 262.327
3 1 -6.2426753 0.0 -34.5496 15.9945 -12.9424 208.651 -1219.71 209.413 -1192.51 0.0 209.413 -1192.51 276.615 -34.5496 -741.0316 262.21 262.21
3 2 -6.2426753 0.0 -34.5496 15.9945 -12.9424 208.651 -1219.71 209.413 -1192.51 0.0 209.413 -1192.51 276.615 -34.5496 -741.0316 262.21 262.21
3 3 -6.327514 0.0 -35.6643 15.9972 -13.2434 208.651 -1219.71 209.4 -1192.45 0.0 209.4 -1192.45 277.979 -35.6643 -740.7352 262.864 262.864
3 4 -6.327514 0.0 -35.6643 15.9972 -13.2434 208.651 -1219.71 209.4 -1192.45 0.0 209.4 -1192.45 277.979 -35.6643 -740.7352 262.864 262.864
3 5 -6.327514 0.0 -35.6643 15.9972 -13.2434 208.651 -1219.71 209.4 -1192.45 0.0 209.4 -1192.45 277.979 -35.6643 -740.7352 262.864 262.864
3 6 -6.327514 0.0 -35.6643 15.9972 -13.2434 208.651 -1219.71 209.4 -1192.45 0.0 209.4 -1192.45 277.979 -35.6643 -740.7352 262.864 262.864
3 7 -6.327514 0.0 -35.6643 15.9972 -13.2434 208.651 -1219.71 209.4 -1192.45 0.0 209.4 -1192.45 277.979 -35.6643 -740.7352 262.864 262.864
4 0 -5.444914 0.0 -26.8588 15.679 -13.1929 208.651 -1219.71 212.343 -1196.63 0.0 212.343 -1196.63 272.23 -26.8588 -738.9158 267.385 267.385
4 1 -5.444914 0.0 -26.8588 15.679 -13.1929 208.651 -1219.71 212.343 -1196.63 0.0 212.343 -1196.63 272.23 -26.8588 -738.9158 267.385 267.385
4 2 -5.4602985 0.0 -27.0104 15.6824 -13.2096 208.651 -1219.71 212.344 -1196.66 0.0 212.344 -1196.66 272.469 -27.0104 -738.8574 267.448 267.448
4 3 -5.4602985 0.0 -27.0104 15.6824 -13.2096 208.651 -1219.71 212.344 -1196.66 0.0 212.344 -1196.66 272.469 -27.0104 -738.8574 267.448 267.448
4 4 -5.4602985 0.0 -27.0104 15.6824 -13.2096 208.651 -1219.71 212.344 -1196.66 0.0 212.344 -1196.66 272.469 -27.0104 -738.8574 267.448 267.448
4 5 -5.4602985 0.0 -27.0104 15.6824 -13.2096 208.651 -1219.71 212.344 -1196.66 0.0 212.344 -1196.66 272.469 -27.0104 -738.8574 267.448 267.448
4 6 -5.4004664 0.0 -26.4499 15.663 -13.2829 208.651 -1219.71 212.278 -1196.55 0.0 212.278 -1196.55 272.344 -26.4499 -738.3779 267.849 267.849
4 7 -5.4004664 0.0 -26.4499 15.663 -13.2829 208.651 -1219.71 212.278 -1196.55 0.0 212.278 -1196.55 272.344 -26.4499 -738.3779 267.849 267.849
5 0 -6.275442 0.0 -34.0169 15.949 -13.5159 208.651 -1219.71 210.317 -1195.91 0.0 210.317 -1195.91 281.548 -34.0169 -738.0619 267.67 267.67
5 1 -6.275442 0.0 -34.0169 15.949 -13.5159 208.651 -1219.71 210.317 -1195.91 0.0 210.317 -1195.91 281.548 -34.0169 -738.0619 267.67 267.67
5 2 -6.275442 0.0 -34.0169 15.949 -13.5159 208.651 -1219.71 210.317 -1195.91 0.0 210.317 -1195.91 281.548 -34.0169 -738.0619 267.67 267.67
5 3 -6.275442 0.0 -34.0169 15.949 -13.5159 208.651 -1219.71 210.317 -1195.91 0.0 210.317 -1195.91 281.548 -34.0169 -738.0619 267.67 267.67
5 4 -5.8545556 0.0 -29.5466 15.9808 -13.9248 208.651 -1219.71 210.49 -1196.57 0.0 210.49 -1196.57 280.317 -29.5466 -735.3096 268.598 268.598
5 5 -5.8545556 0.0 -29.5466 15.9808 -13.9248 208.651 -1219.71 210.49 -1196.57 0.0 210.49 -1196.57 280.317 -29.5466 -735.3096 268.598 268.598
5 6 -5.9388824 0.0 -30.1378 15.9479 -13.9559 208.651 -1219.71 210.305 -1196.83 0.0 210.305 -1196.83 281.52 -30.1378 -735.14276 268.806 268.806
5 7 -5.9388824 0.0 -30.1378 15.9479 -13.9559 208.651 -1219.71 210.305 -1196.83 0.0 210.305 -1196.83 281.52 -30.1378 -735.14276 268.806 268.806
6 0 -5.170223 0.0 -21.7151 15.9819 -13.5623 208.651 -1219.71 211.519 -1198.72 0.0 211.519 -1198.72 270.959 -21.7151 -737.9571 266.629 266.629
6 1 -5.264795 0.0 -20.6529 16.1728 -15.7407 208.651 -1219.71 211.04 -1203.05 0.0 211.04 -1203.05 275.295 -20.6529 -737.368 266.03 266.03
6 2 -5.264795 0.0 -20.6529 16.1728 -15.7407 208.651 -1219.71 211.04 -1203.05 0.0 211.04 -1203.05 275.295 -20.6529 -737.368 266.03 266.03
6 3 -5.229706 0.0 -20.0985 16.1749 -15.7802 208.651 -1219.71 211.48 -1204.05 0.0 211.48 -1204.05 275.494 -20.0985 -737.17456 267.798 267.798
6 4 -5.200297 0.0 -22.968 15.9922 -13.4751 208.651 -1219.71 211.408 -1197.0 0.0 211.408 -1197.0 273.077 -22.968 -735.483 267.587 267.587
6 5 -5.200297 0.0 -22.968 15.9922 -13.4751 208.651 -1219.71 211.408 -1197.0 0.0 211.408 -1197.0 273.077 -22.968 -735.483 267.587 267.587
6 6 -5.1499286 0.0 -21.0673 15.9461 -14.1243 208.651 -1219.71 211.301 -1199.67 0.0 211.301 -1199.67 274.753 -21.0673 -734.68335 268.743 268.743
6 7 -5.008458 0.0 -17.4518 16.1633 -15.8495 208.651 -1219.71 211.355 -1204.42 0.0 211.355 -1204.42 275.864 -17.4518 -734.65283 269.238 269.238
7 0 -5.9188795 0.0 -32.0278 15.4582 -11.5803 208.651 -1219.71 211.681 -1194.09 0.0 211.681 -1194.09 276.949 -32.0278 -737.4878 266.85 266.85
7 1 -5.9188795 0.0 -32.0278 15.4582 -11.5803 208.651 -1219.71 211.681 -1194.09 0.0 211.681 -1194.09 276.949 -32.0278 -737.4878 266.85 266.85
7 2 -5.91532 0.0 -31.9785 15.459 -11.5981 208.651 -1219.71 211.691 -1194.14 0.0 211.691 -1194.14 276.964 -31.9785 -737.46356 266.869 266.869
7 3 -5.91532 0.0 -31.9785 15.459 -11.5981 208.651 -1219.71 211.691 -1194.14 0.0 211.691 -1194.14 276.964 -31.9785 -737.46356 266.869 266.869
7 4 -5.9007354 0.0 -31.7979 15.4518 -11.6538 208.651 -1219.71 211.686 -1194.24 0.0 211.686 -1194.24 277.017 -31.7979 -737.33484 266.913 266.913
7 5 -5.9007354 0.0 -31.7979 15.4518 -11.6538 208.651 -1219.71 211.686 -1194.24 0.0 211.686 -1194.24 277.017 -31.7979 -737.33484 266.913 266.913
7 6 -5.9007354 0.0 -31.7979 15.4518 -11.6538 208.651 -1219.71 211.686 -1194.24 0.0 211.686 -1194.24 277.017 -31.7979 -737.33484 266.913 266.913
7 7 -5.9007354 0.0 -31.7979 15.4518 -11.6538 208.651 -1219.71 211.686 -1194.24 0.0 211.686 -1194.24 277.017 -31.7979 -737.33484 266.913 266.913
8 0 -5.4267354 0.0 -24.1037 15.8021 -13.2194 208.651 -1219.71 212.836 -1201.19 0.0 212.836 -1201.19 277.939 -24.1037 -734.5186 273.353 273.353
8 1 -5.4267354 0.0 -24.1037 15.8021 -13.2194 208.651 -1219.71 212.836 -1201.19 0.0 212.836 -1201.19 277.939 -24.1037 -734.5186 273.353 273.353
8 2 -5.4267354 0.0 -24.1037 15.8021 -13.2194 208.651 -1219.71 212.836 -1201.19 0.0 212.836 -1201.19 277.939 -24.1037 -734.5186 273.353 273.353
8 3 -5.4733763 0.0 -25.0097 15.7681 -13.3039 208.651 -1219.71 212.701 -1200.48 0.0 212.701 -1200.48 278.464 -25.0097 -734.3247 273.412 273.412
8 4 -5.4733763 0.0 -25.0097 15.7681 -13.3039 208.651 -1219.71 212.701 -1200.48 0.0 212.701 -1200.48 278.464 -25.0097 -734.3247 273.412 273.412
8 5 -5.401448 0.0 -24.4256 15.7736 -13.0052 208.651 -1219.71 212.869 -1200.16 0.0 212.869 -1200.16 278.266 -24.4256 -733.4506 274.258 274.258
8 6 -5.401448 0.0 -24.4256 15.7736 -13.0052 208.651 -1219.71 212.869 -1200.16 0.0 212.869 -1200.16 278.266 -24.4256 -733.4506 274.258 274.258
8 7 -5.401448 0.0 -24.4256 15.7736 -13.0052 208.651 -1219.71 212.869 -1200.16 0.0 212.869 -1200.16 278.266 -24.4256 -733.4506 274.258 274.258
9 0 -5.123615 0.0 -22.1875 16.0449 -13.5016 208.651 -1219.71 212.457 -1198.52 0.0 212.457 -1198.52 274.046 -22.1875 -734.20447 268.933 268.933
9 1 -5.021225 0.0 -20.0487 16.006 -13.406 208.651 -1219.71 212.795 -1200.64 0.0 212.795 -1200.64 278.712 -20.0487 -729.1817 274.574 274.574
9 2 -5.021225 0.0 -20.0487 16.006 -13.406 208.651 -1219.71 212.795 -1200.64 0.0 212.795 -1200.64 278.712 -20.0487 -729.1817 274.574 274.574
9 3 -5.021225 0.0 -20.0487 16.006 -13.406 208.651 -1219.71 212.795 -1200.64 0.0 212.795 -1200.64 278.712 -20.0487 -729.1817 274.574 274.574
9 4 -5.021225 0.0 -20.0487 16.006 -13.406 208.651 -1219.71 212.795 -1200.64 0.0 212.795 -1200.64 278.712 -20.0487 -729.1817 274.574 274.574
9 5 -5.021225 0.0 -20.0487 16.006 -13.406 208.651 -1219.71 212.795 -1200.64 0.0 212.795 -1200.64 278.712 -20.0487 -729.1817 274.574 274.574
9 6 -4.957638 0.0 -18.1462 15.9288 -13.8673 208.651 -1219.71 212.457 -1202.6 0.0 212.457 -1202.6 283.757 -18.1462 -724.5322 279.021 279.021
9 7 -4.957638 0.0 -18.1462 15.9288 -13.8673 208.651 -1219.71 212.457 -1202.6 0.0 212.457 -1202.6 283.757 -18.1462 -724.5322 279.021 279.021
10 0 -5.5734596 0.0 -31.4173 16.0785 -13.602 208.651 -1219.71 211.453 -1190.1 0.0 211.453 -1190.1 275.87 -31.4173 -734.1943 265.625 265.625
10 1 -5.5734596 0.0 -31.4173 16.0785 -13.602 208.651 -1219.71 211.453 -1190.1 0.0 211.453 -1190.1 275.87 -31.4173 -734.1943 265.625 265.625
10 2 -5.467611 0.0 -30.3917 15.9791 -14.6895 208.651 -1219.71 211.248 -1190.88 0.0 211.248 -1190.88 278.992 -30.3917 -731.0317 267.413 267.413
10 3 -5.4675245 0.0 -30.3111 15.966 -14.6171 208.651 -1219.71 211.105 -1190.73 0.0 211.105 -1190.73 279.728 -30.3111 -730.2081 267.93 267.93
10 4 -5.4675245 0.0 -30.3111 15.966 -14.6171 208.651 -1219.71 211.105 -1190.73 0.0 211.105 -1190.73 279.728 -30.3111 -730.2081 267.93 267.93
10 5 -5.4675245 0.0 -30.3111 15.966 -14.6171 208.651 -1219.71 211.105 -1190.73 0.0 211.105 -1190.73 279.728 -30.3111 -730.2081 267.93 267.93
10 6 -5.4675245 0.0 -30.3111 15.966 -14.6171 208.651 -1219.71 211.105 -1190.73 0.0 211.105 -1190.73 279.728 -30.3111 -730.2081 267.93 267.93
10 7 -5.4675245 0.0 -30.3111 15.966 -14.6171 208.651 -1219.71 211.105 -1190.73 0.0 211.105 -1190.73 279.728 -30.3111 -730.2081 267.93 267.93
11 0 -5.4785247 0.0 -29.3332 16.0972 -15.3073 208.651 -1219.71 210.64 -1192.19 0.0 210.64 -1192.19 277.036 -29.3332 -733.8471 263.936 263.936
11 1 -5.4785247 0.0 -29.3332 16.0972 -15.3073 208.651 -1219.71 210.64 -1192.19 0.0 210.64 -1192.19 277.036 -29.3332 -733.8471 263.936 263.936
11 2 -5.4785247 0.0 -29.3332 16.0972 -15.3073 208.651 -1219.71 210.64 -1192.19 0.0 210.64 -1192.19 277.036 -29.3332 -733.8471 263.936 263.936
11 3 -5.4785247 0.0 -29.3332 16.0972 -15.3073 208.651 -1219.71 210.64 -1192.19 0.0 210.64 -1192.19 277.036 -29.3332 -733.8471 263.936 263.936
11 4 -5.3975224 0.0 -28.1734 16.0968 -15.3529 208.651 -1219.71 210.546 -1192.56 0.0 210.546 -1192.56 276.603 -28.1734 -733.5845 264.253 264.253
11 5 -5.3975224 0.0 -28.1734 16.0968 -15.3529 208.651 -1219.71 210.546 -1192.56 0.0 210.546 -1192.56 276.603 -28.1734 -733.5845 264.253 264.253
11 6 -5.3975224 0.0 -28.1734 16.0968 -15.3529 208.651 -1219.71 210.546 -1192.56 0.0 210.546 -1192.56 276.603 -28.1734 -733.5845 264.253 264.253
11 7 -5.349272 0.0 -27.2983 16.0917 -14.8161 208.651 -1219.71 210.536 -1192.58 0.0 210.536 -1192.58 276.748 -27.2983 -732.59424 264.351 264.351
12 0 -5.161053 0.0 -27.355 15.9871 -12.7521 208.651 -1219.71 213.496 -1192.09 0.0 213.496 -1192.09 272.829 -27.355 -733.12 265.218 265.218
12 1 -5.1289654 0.0 -24.7141 16.1261 -13.0491 208.651 -1219.71 214.984 -1198.03 0.0 214.984 -1198.03 276.466 -24.7141 -731.2941 272.804 272.804
12 2 -5.1289654 0.0 -24.7141 16.1261 -13.0491 208.651 -1219.71 214.984 -1198.03 0.0 214.984 -1198.03 276.466 -24.7141 -731.2941 272.804 272.804
12 3 -4.9184217 0.0 -25.5748 16.0464 -13.1898 208.651 -1219.71 212.957 -1190.39 0.0 212.957 -1190.39 275.797 -25.5748 -727.2108 266.201 266.201
12 4 -4.9184217 0.0 -25.5748 16.0464 -13.1898 208.651 -1219.71 212.957 -1190.39 0.0 212.957 -1190.39 275.797 -25.5748 -727.2108 266.201 266.201
12 5 -4.9184217 0.0 -25.5748 16.0464 -13.1898 208.651 -1219.71 212.957 -1190.39 0.0 212.957 -1190.39 275.797 -25.5748 -727.2108 266.201 266.201
12 6 -4.9184217 0.0 -25.5748 16.0464 -13.1898 208.651 -1219.71 212.957 -1190.39 0.0 212.957 -1190.39 275.797 -25.5748 -727.2108 266.201 266.201
12 7 -4.9184217 0.0 -25.5748 16.0464 -13.1898 208.651 -1219.71 212.957 -1190.39 0.0 212.957 -1190.39 275.797 -25.5748 -727.2108 266.201 266.201
13 0 -5.3967757 0.0 -25.1054 15.9736 -12.983 208.651 -1219.71 214.343 -1200.98 0.0 214.343 -1200.98 278.774 -25.1054 -732.9684 270.753 270.753
13 1 -5.3967757 0.0 -25.1054 15.9736 -12.983 208.651 -1219.71 214.343 -1200.98 0.0 214.343 -1200.98 278.774 -25.1054 -732.9684 270.753 270.753
13 2 -5.3967757 0.0 -25.1054 15.9736 -12.983 208.651 -1219.71 214.343 -1200.98 0.0 214.343 -1200.98 278.774 -25.1054 -732.9684 270.753 270.753
13 3 -5.3967757 0.0 -25.1054 15.9736 -12.983 208.651 -1219.71 214.343 -1200.98 0.0 214.343 -1200.98 278.774 -25.1054 -732.9684 270.753 270.753
13 4 -5.3967757 0.0 -25.1054 15.9736 -12.983 208.651 -1219.71 214.343 -1200.98 0.0 214.343 -1200.98 278.774 -25.1054 -732.9684 270.753 270.753
13 5 -5.4121704 0.0 -25.5281 15.9965 -12.9474 208.651 -1219.71 214.306 -1200.45 0.0 214.306 -1200.45 279.048 -25.5281 -732.624 270.833 270.833
13 6 -4.9104033 0.0 -20.6052 15.8754 -15.7619 208.651 -1219.71 214.285 -1202.83 0.0 214.285 -1202.83 280.524 -20.6052 -728.6261 272.969 272.969
13 7 -4.9104033 0.0 -20.6052 15.8754 -15.7619 208.651 -1219.71 214.285 -1202.83 0.0 214.285 -1202.83 280.524 -20.6052 -728.6261 272.969 272.969
14 0 -5.390179 0.0 -25.7481 15.8197 -13.6406 208.651 -1219.71 211.966 -1197.1 0.0 211.966 -1197.1 279.106 -25.7481 -731.77606 271.387 271.387
14 1 -5.390179 0.0 -25.7481 15.8197 -13.6406 208.651 -1219.71 211.966 -1197.1 0.0 211.966 -1197.1 279.106 -25.7481 -731.77606 271.387 271.387
14 2 -5.390179 0.0 -25.7481 15.8197 -13.6406 208.651 -1219.71 211.966 -1197.1 0.0 211.966 -1197.1 279.106 -25.7481 -731.77606 271.387 271.387
14 3 -5.390179 0.0 -25.7481 15.8197 -13.6406 208.651 -1219.71 211.966 -1197.1 0.0 211.966 -1197.1 279.106 -25.7481 -731.77606 271.387 271.387
14 4 -5.4403405 0.0 -26.1813 15.8182 -13.6924 208.651 -1219.71 211.931 -1197.25 0.0 211.931 -1197.25 279.744 -26.1813 -731.75635 271.346 271.346
14 5 -5.44074 0.0 -26.2702 15.8404 -13.7507 208.651 -1219.71 211.929 -1197.14 0.0 211.929 -1197.14 280.207 -26.2702 -731.27423 271.524 271.524
14 6 -5.44074 0.0 -26.2702 15.8404 -13.7507 208.651 -1219.71 211.929 -1197.14 0.0 211.929 -1197.14 280.207 -26.2702 -731.27423 271.524 271.524
14 7 -5.44074 0.0 -26.2702 15.8404 -13.7507 208.651 -1219.71 211.929 -1197.14 0.0 211.929 -1197.14 280.207 -26.2702 -731.27423 271.524 271.524
15 0 -5.267235 0.0 -29.3867 16.0796 -14.6254 208.651 -1219.71 212.419 -1190.75 0.0 212.419 -1190.75 278.916 -29.3867 -728.8017 268.027 268.027
15 1 -5.1869316 0.0 -29.4299 16.0593 -14.4152 208.651 -1219.71 212.217 -1188.88 0.0 212.217 -1188.88 281.363 -29.4299 -724.7299 270.218 270.218
15 2 -5.1869316 0.0 -29.4299 16.0593 -14.4152 208.651 -1219.71 212.217 -1188.88 0.0 212.217 -1188.88 281.363 -29.4299 -724.7299 270.218 270.218
15 3 -5.1869316 0.0 -29.4299 16.0593 -14.4152 208.651 -1219.71 212.217 -1188.88 0.0 212.217 -1188.88 281.363 -29.4299 -724.7299 270.218 270.218
15 4 -5.1869316 0.0 -29.4299 16.0593 -14.4152 208.651 -1219.71 212.217 -1188.88 0.0 212.217 -1188.88 281.363 -29.4299 -724.7299 270.218 270.218
15 5 -5.07487 0.0 -28.7304 16.0492 -13.4296 208.651 -1219.71 212.301 -1187.29 0.0 212.301 -1187.29 279.642 -28.7304 -724.0774 270.157 270.157
15 6 -5.07487 0.0 -28.7304 16.0492 -13.4296 208.651 -1219.71 212.301 -1187.29 0.0 212.301 -1187.29 279.642 -28.7304 -724.0774 270.157 270.157
15 7 -5.07487 0.0 -28.7304 16.0492 -13.4296 208.651 -1219.71 212.301 -1187.29 0.0 212.301 -1187.29 279.642 -28.7304 -724.0774 270.157 270.157
16 0 -5.240095 0.0 -20.2838 15.6805 -12.1405 208.651 -1219.71 211.766 -1201.5 0.0 211.766 -1201.5 284.301 -20.2838 -725.7168 282.388 282.388
16 1 -5.240095 0.0 -20.2838 15.6805 -12.1405 208.651 -1219.71 211.766 -1201.5 0.0 211.766 -1201.5 284.301 -20.2838 -725.7168 282.388 282.388
16 2 -5.240095 0.0 -20.2838 15.6805 -12.1405 208.651 -1219.71 211.766 -1201.5 0.0 211.766 -1201.5 284.301 -20.2838 -725.7168 282.388 282.388
16 3 -3.168433 0.0 0.76711 16.0554 -14.7339 208.651 -1219.71 211.402 -1201.64 0.0 211.402 -1201.64 337.784 0.76711 -651.6869 355.18 355.18
16 4 -3.168433 0.0 0.76711 16.0554 -14.7339 208.651 -1219.71 211.402 -1201.64 0.0 211.402 -1201.64 337.784 0.76711 -651.6869 355.18 355.18
16 5 -2.9929576 0.0 3.19362 16.0052 -15.9925 208.651 -1219.71 211.331 -1203.75 0.0 211.331 -1203.75 340.083 3.19362 -649.1424 357.282 357.282
16 6 -2.9929576 0.0 3.19362 16.0052 -15.9925 208.651 -1219.71 211.331 -1203.75 0.0 211.331 -1203.75 340.083 3.19362 -649.1424 357.282 357.282
16 7 -2.9929576 0.0 3.19362 16.0052 -15.9925 208.651 -1219.71 211.331 -1203.75 0.0 211.331 -1203.75 340.083 3.19362 -649.1424 357.282 357.282
17 0 -5.1910834 0.0 -20.8681 15.8796 -15.0389 208.651 -1219.71 212.027 -1202.79 0.0 212.027 -1202.79 288.134 -20.8681 -723.4972 281.161 281.161
17 1 -4.7429733 0.0 -13.261 15.9378 -15.8096 208.651 -1219.71 212.171 -1208.13 0.0 212.171 -1208.13 286.417 -13.261 -722.803 282.448 282.448
17 2 -4.7429733 0.0 -13.261 15.9378 -15.8096 208.651 -1219.71 212.171 -1208.13 0.0 212.171 -1208.13 286.417 -13.261 -722.803 282.448 282.448
17 3 -4.7429733 0.0 -13.261 15.9378 -15.8096 208.651 -1219.71 212.171 -1208.13 0.0 212.171 -1208.13 286.417 -13.261 -722.803 282.448 282.448
17 4 -4.7429733 0.0 -13.261 15.9378 -15.8096 208.651 -1219.71 212.171 -1208.13 0.0 212.171 -1208.13 286.417 -13.261 -722.803 282.448 282.448
17 5 -4.7429733 0.0 -13.261 15.9378 -15.8096 208.651 -1219.71 212.171 -1208.13 0.0 212.171 -1208.13 286.417 -13.261 -722.803 282.448 282.448
17 6 -5.0974655 0.0 -19.7763 15.8703 -14.8174 208.651 -1219.71 212.007 -1202.71 0.0 212.007 -1202.71 287.864 -19.7763 -722.61523 281.823 281.823
17 7 -5.0974655 0.0 -19.7763 15.8703 -14.8174 208.651 -1219.71 212.007 -1202.71 0.0 212.007 -1202.71 287.864 -19.7763 -722.61523 281.823 281.823
18 0 -4.8812814 0.0 -21.4287 16.3324 -11.2403 208.651 -1219.71 211.527 -1191.59 0.0 211.527 -1191.59 278.477 -21.4287 -723.0147 275.18 275.18
18 1 -4.8812814 0.0 -21.4287 16.3324 -11.2403 208.651 -1219.71 211.527 -1191.59 0.0 211.527 -1191.59 278.477 -21.4287 -723.0147 275.18 275.18
18 2 -4.8812814 0.0 -21.4287 16.3324 -11.2403 208.651 -1219.71 211.527 -1191.59 0.0 211.527 -1191.59 278.477 -21.4287 -723.0147 275.18 275.18
18 3 -4.7668576 0.0 -20.3053 16.3494 -11.2983 208.651 -1219.71 211.625 -1191.64 0.0 211.625 -1191.64 277.647 -20.3053 -722.67334 274.67 274.67
18 4 -4.7668576 0.0 -20.3053 16.3494 -11.2983 208.651 -1219.71 211.625 -1191.64 0.0 211.625 -1191.64 277.647 -20.3053 -722.67334 274.67 274.67
18 5 -4.7732673 0.0 -19.8518 16.3719 -10.7751 208.651 -1219.71 211.413 -1191.56 0.0 211.413 -1191.56 287.247 -19.8518 -712.75183 285.809 285.809
18 6 -4.7732673 0.0 -19.8518 16.3719 -10.7751 208.651 -1219.71 211.413 -1191.56 0.0 211.413 -1191.56 287.247 -19.8518 -712.75183 285.809 285.809
18 7 -4.7732673 0.0 -19.8518 16.3719 -10.7751 208.651 -1219.71 211.413 -1191.56 0.0 211.413 -1191.56 287.247 -19.8518 -712.75183 285.809 285.809
19 0 -4.5605564 0.0 -16.6706 15.8093 -13.974 208.651 -1219.71 210.947 -1196.35 0.0 210.947 -1196.35 279.093 -16.6706 -722.9806 272.014 272.014
19 1 -4.5605564 0.0 -16.6706 15.8093 -13.974 208.651 -1219.71 210.947 -1196.35 0.0 210.947 -1196.35 279.093 -16.6706 -722.9806 272.014 272.014
19 2 -4.5934258 0.0 -17.1202 15.7827 -14.01 208.651 -1219.71 210.734 -1195.94 0.0 210.734 -1195.94 279.894 -17.1202 -722.4321 272.391 272.391
19 3 -4.6069803 0.0 -17.255 15.786 -13.9143 208.651 -1219.71 210.739 -1195.86 0.0 210.739 -1195.86 280.005 -17.255 -722.371 272.539 272.539
19 4 -4.6069803 0.0 -17.255 15.786 -13.9143 208.651 -1219.71 210.739 -1195.86 0.0 210.739 -1195.86 280.005 -17.255 -722.371 272.539 272.539
19 5 -4.6069803 0.0 -17.255 15.786 -13.9143 208.651 -1219.71 210.739 -1195.86 0.0 210.739 -1195.86 280.005 -17.255 -722.371 272.539 272.539
19 6 -4.6069803 0.0 -17.255 15.786 -13.9143 208.651 -1219.71 210.739 -1195.86 0.0 210.739 -1195.86 280.005 -17.255 -722.371 272.539 272.539
19 7 -4.6069803 0.0 -17.255 15.786 -13.9143 208.651 -1219.71 210.739 -1195.86 0.0 210.739 -1195.86 280.005 -17.255 -722.371 272.539 272.539
20 0 -5.1175413 0.0 -23.6649 15.7412 -14.1129 208.651 -1219.71 213.597 -1198.98 0.0 213.597 -1198.98 287.127 -23.6649 -721.92084 281.398 281.398
20 1 -5.1175413 0.0 -23.6649 15.7412 -14.1129 208.651 -1219.71 213.597 -1198.98 0.0 213.597 -1198.98 287.127 -23.6649 -721.92084 281.398 281.398
20 2 -5.1175413 0.0 -23.6649 15.7412 -14.1129 208.651 -1219.71 213.597 -1198.98 0.0 213.597 -1198.98 287.127 -23.6649 -721.92084 281.398 281.398
20 3 -5.0603743 0.0 -22.9803 15.7329 -14.0342 208.651 -1219.71 213.624 -1199.08 0.0 213.624 -1199.08 287.038 -22.9803 -721.3983 281.619 281.619
20 4 -5.0603743 0.0 -22.9803 15.7329 -14.0342 208.651 -1219.71 213.624 -1199.08 0.0 213.624 -1199.08 287.038 -22.9803 -721.3983 281.619 281.619
20 5 -5.0967627 0.0 -23.199 15.7354 -14.0988 208.651 -1219.71 213.574 -1199.32 0.0 213.574 -1199.32 288.107 -23.199 -720.838 282.326 282.326
20 6 -5.0967627 0.0 -23.199 15.7354 -14.0988 208.651 -1219.71 213.574 -1199.32 0.0 213.574 -1199.32 288.107 -23.199 -720.838 282.326 282.326
20 7 -5.0967627 0.0 -23.199 15.7354 -14.0988 208.651 -1219.71 213.574 -1199.32 0.0 213.574 -1199.32 288.107 -23.199 -720.838 282.326 282.326
21 0 -4.6926746 0.0 -14.955 16.0884 -14.9712 208.651 -1219.71 213.343 -1205.43 0.0 213.343 -1205.43 289.38 -14.955 -717.662 283.568 283.568
21 1 -4.6873765 0.0 -17.6618 16.1298 -15.0225 208.651 -1219.71 213.468 -1201.34 0.0 213.468 -1201.34 289.93 -17.6618 -715.60376 285.711 285.711
21 2 -4.6873765 0.0 -17.6618 16.1298 -15.0225 208.651 -1219.71 213.468 -1201.34 0.0 213.468 -1201.34 289.93 -17.6618 -715.60376 285.711 285.711
21 3 -4.6873765 0.0 -17.6618 16.1298 -15.0225 208.651 -1219.71 213.468 -1201.34 0.0 213.468 -1201.34 289.93 -17.6618 -715.60376 285.711 285.711
21 4 -4.9047384 0.0 -20.3716 16.0595 -14.7388 208.651 -1219.71 213.12 -1199.99 0.0 213.12 -1199.99 292.326 -20.3716 -714.91565 286.563 286.563
21 5 -4.9047384 0.0 -20.3716 16.0595 -14.7388 208.651 -1219.71 213.12 -1199.99 0.0 213.12 -1199.99 292.326 -20.3716 -714.91565 286.563 286.563
21 6 -4.9047384 0.0 -20.3716 16.0595 -14.7388 208.651 -1219.71 213.12 -1199.99 0.0 213.12 -1199.99 292.326 -20.3716 -714.91565 286.563 286.563
21 7 -4.9047384 0.0 -20.3716 16.0595 -14.7388 208.651 -1219.71 213.12 -1199.99 0.0 213.12 -1199.99 292.326 -20.3716 -714.91565 286.563 286.563
22 0 -5.2849 0.0 -26.1645 15.9803 -13.7892 208.651 -1219.71 212.887 -1196.06 0.0 212.887 -1196.06 291.805 -26.1645 -717.5326 286.768 286.768
22 1 -5.3025436 0.0 -26.4062 15.9962 -13.8492 208.651 -1219.71 212.861 -1195.97 0.0 212.861 -1195.97 292.437 -26.4062 -717.0781 287.242 287.242
22 2 -5.2808766 0.0 -26.2408 15.9761 -13.8073 208.651 -1219.71 212.854 -1195.85 0.0 212.854 -1195.85 292.26 -26.2408 -716.9768 287.21 287.21
22 3 -5.2808766 0.0 -26.2408 15.9761 -13.8073 208.651 -1219.71 212.854 -1195.85 0.0 212.854 -1195.85 292.26 -26.2408 -716.9768 287.21 287.21
22 4 -5.2808766 0.0 -26.2408 15.9761 -13.8073 208.651 -1219.71 212.854 -1195.85 0.0 212.854 -1195.85 292.26 -26.2408 -716.9768 287.21 287.21
22 5 -5.2808766 0.0 -26.2408 15.9761 -13.8073 208.651 -1219.71 212.854 -1195.85 0.0 212.854 -1195.85 292.26 -26.2408 -716.9768 287.21 287.21
22 6 -5.2808766 0.0 -26.2408 15.9761 -13.8073 208.651 -1219.71 212.854 -1195.85 0.0 212.854 -1195.85 292.26 -26.2408 -716.9768 287.21 287.21
22 7 -5.2808766 0.0 -26.2408 15.9761 -13.8073 208.651 -1219.71 212.854 -1195.85 0.0 212.854 -1195.85 292.26 -26.2408 -716.9768 287.21 287.21
23 0 -4.314636 0.0 -10.9736 16.0268 -12.0108 208.651 -1219.71 211.692 -1199.99 0.0 211.692 -1199.99 284.689 -10.9736 -714.5826 290.493 290.493
23 1 -4.314636 0.0 -10.9736 16.0268 -12.0108 208.651 -1219.71 211.692 -1199.99 0.0 211.692 -1199.99 284.689 -10.9736 -714.5826 290.493 290.493
23 2 -4.314636 0.0 -10.9736 16.0268 -12.0108 208.651 -1219.71 211.692 -1199.99 0.0 211.692 -1199.99 284.689 -10.9736 -714.5826 290.493 290.493
23 3 -4.3042274 0.0 -10.3306 16.005 -12.0174 208.651 -1219.71 211.437 -1200.46 0.0 211.437 -1200.46 285.991 -10.3306 -713.36255 291.839 291.839
23 4 -4.3042274 0.0 -10.3306 16.005 -12.0174 208.651 -1219.71 211.437 -1200.46 0.0 211.437 -1200.46 285.991 -10.3306 -713.36255 291.839 291.839
23 5 -4.3042274 0.0 -10.3306 16.005 -12.0174 208.651 -1219.71 211.437 -1200.46 0.0 211.437 -1200.46 285.991 -10.3306 -713.36255 291.839 291.839
23 6 -4.341136 0.0 -10.7755 16.0188 -11.9532 208.651 -1219.71 211.366 -1200.18 0.0 211.366 -1200.18 286.407 -10.7755 -713.1826 292.124 292.124
23 7 -4.341136 0.0 -10.7755 16.0188 -11.9532 208.651 -1219.71 211.366 -1200.18 0.0 211.366 -1200.18 286.407 -10.7755 -713.1826 292.124 292.124
24 0 -4.1098785 0.0 -12.6955 15.9556 -12.8251 208.651 -1219.71 214.314 -1198.96 0.0 214.314 -1198.96 284.237 -12.6955 -713.1045 286.629 286.629
24 1 -4.0458007 0.0 -12.5841 15.9986 -12.9274 208.651 -1219.71 214.074 -1197.75 0.0 214.074 -1197.75 285.379 -12.5841 -710.8811 287.934 287.934
24 2 -4.0458007 0.0 -12.5841 15.9986 -12.9274 208.651 -1219.71 214.074 -1197.75 0.0 214.074 -1197.75 285.379 -12.5841 -710.8811 287.934 287.934
24 3 -4.0458007 0.0 -12.5841 15.9986 -12.9274 208.651 -1219.71 214.074 -1197.75 0.0 214.074 -1197.75 285.379 -12.5841 -710.8811 287.934 287.934
24 4 -4.0458007 0.0 -12.5841 15.9986 -12.9274 208.651 -1219.71 214.074 -1197.75 0.0 214.074 -1197.75 285.379 -12.5841 -710.8811 287.934 287.934
24 5 -4.0458007 0.0 -12.5841 15.9986 -12.9274 208.651 -1219.71 214.074 -1197.75 0.0 214.074 -1197.75 285.379 -12.5841 -710.8811 287.934 287.934
24 6 -4.0458007 0.0 -12.5841 15.9986 -12.9274 208.651 -1219.71 214.074 -1197.75 0.0 214.074 -1197.75 285.379 -12.5841 -710.8811 287.934 287.934
24 7 -4.0420375 0.0 -12.7569 16.0392 -13.2668 208.651 -1219.71 213.713 -1197.14 0.0 213.713 -1197.14 286.502 -12.7569 -709.6819 288.908 288.908
25 0 27.076939 0.0 313.229 15.6603 -19.7209 208.651 -1219.71 209.713 -1193.41 0.0 209.713 -1193.41 509.043 313.229 -161.42506 833.56 833.56
25 1 27.076939 0.0 313.229 15.6603 -19.7209 208.651 -1219.71 209.713 -1193.41 0.0 209.713 -1193.41 509.043 313.229 -161.42506 833.56 833.56
25 2 27.076939 0.0 313.229 15.6603 -19.7209 208.651 -1219.71 209.713 -1193.41 0.0 209.713 -1193.41 509.043 313.229 -161.42506 833.56 833.56
25 3 27.076939 0.0 313.229 15.6603 -19.7209 208.651 -1219.71 209.713 -1193.41 0.0 209.713 -1193.41 509.043 313.229 -161.42506 833.56 833.56
25 4 27.066889 0.0 312.535 15.6637 -19.9276 208.651 -1219.71 209.724 -1192.72 0.0 209.724 -1192.72 509.045 312.535 -161.41595 833.263 833.263
25 5 27.066889 0.0 312.535 15.6637 -19.9276 208.651 -1219.71 209.724 -1192.72 0.0 209.724 -1192.72 509.045 312.535 -161.41595 833.263 833.263
25 6 27.066889 0.0 312.535 15.6637 -19.9276 208.651 -1219.71 209.724 -1192.72 0.0 209.724 -1192.72 509.045 312.535 -161.41595 833.263 833.263
25 7 27.08286 0.0 313.4 15.6737 -19.7043 208.651 -1219.71 209.674 -1193.48 0.0 209.674 -1193.48 509.044 313.4 -161.36201 833.607 833.607
26 0 54.244663 0.0 603.161 16.0835 -16.2449 208.651 -1219.71 211.469 -1196.24 0.0 211.469 -1196.24 454.873 603.161 73.26294 1075.2 1075.2
26 1 54.211372 0.0 602.168 16.0308 -15.9066 208.651 -1219.71 211.584 -1195.17 0.0 211.584 -1195.17 458.386 602.168 76.96791 1078.86 1078.86
26 2 54.211372 0.0 602.168 16.0308 -15.9066 208.651 -1219.71 211.584 -1195.17 0.0 211.584 -1195.17 458.386 602.168 76.96791 1078.86 1078.86
26 3 54.211372 0.0 602.168 16.0308 -15.9066 208.651 -1219.71 211.584 -1195.17 0.0 211.584 -1195.17 458.386 602.168 76.96791 1078.86 1078.86
26 4 54.211372 0.0 602.168 16.0308 -15.9066 208.651 -1219.71 211.584 -1195.17 0.0 211.584 -1195.17 458.386 602.168 76.96791 1078.86 1078.86
26 5 54.374718 0.0 604.015 16.0594 -16.2747 208.651 -1219.71 211.597 -1195.7 0.0 211.597 -1195.7 458.109 604.015 78.02107 1079.0 1079.0
26 6 54.374718 0.0 604.015 16.0594 -16.2747 208.651 -1219.71 211.597 -1195.7 0.0 211.597 -1195.7 458.109 604.015 78.02107 1079.0 1079.0
26 7 54.374718 0.0 604.015 16.0594 -16.2747 208.651 -1219.71 211.597 -1195.7 0.0 211.597 -1195.7 458.109 604.015 78.02107 1079.0 1079.0
26 8 61.198612 0.0 676.302 16.1675 -15.4563 208.651 -1219.71 211.092 -1194.17 0.0 211.092 -1194.17 736.719 676.302 429.94293 1421.85 1421.85
26 9 61.198612 0.0 676.302 16.1675 -15.4563 208.651 -1219.71 211.092 -1194.17 0.0 211.092 -1194.17 736.719 676.302 429.94293 1421.85 1421.85
26 10 61.198612 0.0 676.302 16.1675 -15.4563 208.651 -1219.71 211.092 -1194.17 0.0 211.092 -1194.17 736.719 676.302 429.94293 1421.85 1421.85
26 11 61.198612 0.0 676.302 16.1675 -15.4563 208.651 -1219.71 211.092 -1194.17 0.0 211.092 -1194.17 736.719 676.302 429.94293 1421.85 1421.85
26 12 61.345436 0.0 677.924 16.1799 -15.5226 208.651 -1219.71 211.095 -1194.33 0.0 211.095 -1194.33 735.752 677.924 430.44107 1422.5 1422.5
26 13 61.345436 0.0 677.924 16.1799 -15.5226 208.651 -1219.71 211.095 -1194.33 0.0 211.095 -1194.33 735.752 677.924 430.44107 1422.5 1422.5
26 14 61.254997 0.0 677.654 15.9286 -15.6191 208.651 -1219.71 210.794 -1195.41 0.0 210.794 -1195.41 765.8 677.654 458.83795 1449.37 1449.37
26 15 61.254997 0.0 677.654 15.9286 -15.6191 208.651 -1219.71 210.794 -1195.41 0.0 210.794 -1195.41 765.8 677.654 458.83795 1449.37 1449.37
27 0 47.545033 0.0 536.182 15.915 -15.9413 208.651 -1219.71 210.67 -1200.9 0.0 210.67 -1200.9 644.758 536.182 190.70992 1196.16 1196.16
27 1 47.545033 0.0 536.182 15.915 -15.9413 208.651 -1219.71 210.67 -1200.9 0.0 210.67 -1200.9 644.758 536.182 190.70992 1196.16 1196.16
27 2 47.392845 0.0 534.824 15.5889 -13.2209 208.651 -1219.71 210.721 -1199.15 0.0 210.721 -1199.15 645.387 534.824 191.7819 1199.44 1199.44
27 3 47.392845 0.0 534.824 15.5889 -13.2209 208.651 -1219.71 210.721 -1199.15 0.0 210.721 -1199.15 645.387 534.824 191.7819 1199.44 1199.44
27 4 47.736336 0.0 537.956 15.8942 -15.6975 208.651 -1219.71 210.764 -1200.45 0.0 210.764 -1200.45 644.299 537.956 192.56906 1198.12 1198.12
27 5 47.736336 0.0 537.956 15.8942 -15.6975 208.651 -1219.71 210.764 -1200.45 0.0 210.764 -1200.45 644.299 537.956 192.56906 1198.12 1198.12
27 6 47.736336 0.0 537.956 15.8942 -15.6975 208.651 -1219.71 210.764 -1200.45 0.0 210.764 -1200.45 644.299 537.956 192.56906 1198.12 1198.12
27 7 47.736336 0.0 537.956 15.8942 -15.6975 208.651 -1219.71 210.764 -1200.45 0.0 210.764 -1200.45 644.299 537.956 192.56906 1198.12 1198.12
28 0 45.712475 0.0 512.569 15.7736 -14.6894 208.651 -1219.71 211.019 -1193.85 0.0 211.019 -1193.85 784.818 512.569 314.55597 1306.81 1306.81
28 1 45.712475 0.0 512.569 15.7736 -14.6894 208.651 -1219.71 211.019 -1193.85 0.0 211.019 -1193.85 784.818 512.569 314.55597 1306.81 1306.81
28 2 45.712475 0.0 512.569 15.7736 -14.6894 208.651 -1219.71 211.019 -1193.85 0.0 211.019 -1193.85 784.818 512.569 314.55597 1306.81 1306.81
28 3 45.712475 0.0 512.569 15.7736 -14.6894 208.651 -1219.71 211.019 -1193.85 0.0 211.019 -1193.85 784.818 512.569 314.55597 1306.81 1306.81
28 4 45.67675 0.0 511.635 15.8689 -13.3361 208.651 -1219.71 211.097 -1191.61 0.0 211.097 -1191.61 786.834 511.635 317.956 1310.88 1310.88
28 5 45.67675 0.0 511.635 15.8689 -13.3361 208.651 -1219.71 211.097 -1191.61 0.0 211.097 -1191.61 786.834 511.635 317.956 1310.88 1310.88
28 6 45.67675 0.0 511.635 15.8689 -13.3361 208.651 -1219.71 211.097 -1191.61 0.0 211.097 -1191.61 786.834 511.635 317.956 1310.88 1310.88
28 7 55.35903 0.0 611.716 15.7002 -15.6721 208.651 -1219.71 211.097 -1190.7 0.0 211.097 -1190.7 733.157 611.716 365.27008 1354.76 1354.76
29 0 66.60155 0.0 731.43 15.9549 -12.8724 208.651 -1219.71 209.568 -1186.49 0.0 209.568 -1186.49 739.322 731.43 493.82996 1489.96 1489.96
29 1 66.60155 0.0 731.43 15.9549 -12.8724 208.651 -1219.71 209.568 -1186.49 0.0 209.568 -1186.49 739.322 731.43 493.82996 1489.96 1489.96
29 2 66.60063 0.0 731.44 15.9688 -12.8573 208.651 -1219.71 209.572 -1186.49 0.0 209.572 -1186.49 739.323 731.44 493.84497 1490.07 1490.07
29 3 66.60063 0.0 731.44 15.9688 -12.8573 208.651 -1219.71 209.572 -1186.49 0.0 209.572 -1186.49 739.323 731.44 493.84497 1490.07 1490.07
29 4 66.60063 0.0 731.44 15.9688 -12.8573 208.651 -1219.71 209.572 -1186.49 0.0 209.572 -1186.49 739.323 731.44 493.84497 1490.07 1490.07
29 5 66.62868 0.0 731.702 15.941 -12.8515 208.651 -1219.71 209.563 -1186.46 0.0 209.563 -1186.46 739.05 731.702 493.85498 1489.89 1489.89
29 6 66.62868 0.0 731.702 15.941 -12.8515 208.651 -1219.71 209.563 -1186.46 0.0 209.563 -1186.46 739.05 731.702 493.85498 1489.89 1489.89
29 7 66.62868 0.0 731.702 15.941 -12.8515 208.651 -1219.71 209.563 -1186.46 0.0 209.563 -1186.46 739.05 731.702 493.85498 1489.89 1489.89
30 0 88.34642 0.0 962.331 15.5936 -11.2856 208.651 -1219.71 212.687 -1191.89 0.0 212.687 -1191.89 752.778 962.331 735.906 1742.67 1742.67
30 1 88.34642 0.0 962.331 15.5936 -11.2856 208.651 -1219.71 212.687 -1191.89 0.0 212.687 -1191.89 752.778 962.331 735.906 1742.67 1742.67
30 2 88.34642 0.0 962.331 15.5936 -11.2856 208.651 -1219.71 212.687 -1191.89 0.0 212.687 -1191.89 752.778 962.331 735.906 1742.67 1742.67
30 3 88.35965 0.0 962.932 15.6098 -11.418 208.651 -1219.71 212.661 -1192.67 0.0 212.661 -1192.67 753.245 962.932 736.16797 1742.7 1742.7
30 4 88.61623 0.0 965.34 15.6131 -11.5055 208.651 -1219.71 212.582 -1192.16 0.0 212.582 -1192.16 752.042 965.34 737.8041 1743.74 1743.74
30 5 88.61623 0.0 965.34 15.6131 -11.5055 208.651 -1219.71 212.582 -1192.16 0.0 212.582 -1192.16 752.042 965.34 737.8041 1743.74 1743.74
30 6 88.61623 0.0 965.34 15.6131 -11.5055 208.651 -1219.71 212.582 -1192.16 0.0 212.582 -1192.16 752.042 965.34 737.8041 1743.74 1743.74
30 7 88.61623 0.0 965.34 15.6131 -11.5055 208.651 -1219.71 212.582 -1192.16 0.0 212.582 -1192.16 752.042 965.34 737.8041 1743.74 1743.74
