# Supplementary material for: Exploring the mechanism of Alisma orientale for the treatment of pregnancy induced hypertension and potential hepato-nephrotoxicity by using network pharmacology, network toxicology, molecular docking and molecular dynamics simulation
Source: Front Pharmacol. 2022 Nov 15;13:1027112. doi: 10.3389/fphar.2022.1027112 (PMC9705790; doi:10.3389/fphar.2022.1027112)
Supplement: Supplementary file 12 [file DataSheet5.zip › EGFR/EGFRBIG/clusters.dock4.pdb]

REMARK  Energy: 260.671
REMARK  SimpleFitness: 260.671
REMARK  FullFitness: -757.35864
REMARK  InterFull: -25.5407
REMARK  IntraFull: 270.067
REMARK  solvFull: -1214.2
REMARK  surfFull: 212.315
REMARK  extraFull: 0.0
REMARK  deltaGcompsolvpol: -1214.2
REMARK  deltaGcompsolvnonpol: 212.315
REMARK  deltaGprotsolvpol: -1219.71
REMARK  deltaGprotsolvnonpol: 208.651
REMARK  deltaGligsolvpol: -14.4782
REMARK  deltaGligsolvnonpol: 16.129
REMARK  deltaGvdw: -25.5407
REMARK  deltaGelec: 0.0
REMARK  deltaG: -6.3620605
REMARK  Cluster: 0
REMARK  ClusterRank: 0
ATOM   4315 O    LIG     1      22.076  19.957  24.721  1.00  0.00      LIG  
ATOM   4316 O1   LIG     1      26.739  24.967  24.534  1.00  0.00      LIG  
ATOM   4317 O2   LIG     1      19.718  25.384  19.301  1.00  0.00      LIG  
ATOM   4318 O3   LIG     1      17.463  24.859  20.863  1.00  0.00      LIG  
ATOM   4319 O4   LIG     1      17.816  21.094  18.910  1.00  0.00      LIG  
ATOM   4320 O5   LIG     1      17.774  23.299  18.414  1.00  0.00      LIG  
ATOM   4321 C    LIG     1      22.153  22.270  25.544  1.00  0.00      LIG  
ATOM   4322 C1   LIG     1      23.695  22.291  25.704  1.00  0.00      LIG  
ATOM   4323 C2   LIG     1      21.420  22.112  26.875  1.00  0.00      LIG  
ATOM   4324 C3   LIG     1      19.926  22.470  26.737  1.00  0.00      LIG  
ATOM   4325 C4   LIG     1      24.112  23.502  26.573  1.00  0.00      LIG  
ATOM   4326 C5   LIG     1      22.111  22.848  28.019  1.00  0.00      LIG  
ATOM   4327 C6   LIG     1      21.565  21.265  24.523  1.00  0.00      LIG  
ATOM   4328 C7   LIG     1      23.003  23.965  27.525  1.00  0.00      LIG  
ATOM   4329 C8   LIG     1      19.432  22.240  25.355  1.00  0.00      LIG  
ATOM   4330 C9   LIG     1      24.733  24.700  25.812  1.00  0.00      LIG  
ATOM   4331 C10  LIG     1      24.340  22.347  24.322  1.00  0.00      LIG  
ATOM   4332 C11  LIG     1      20.039  21.139  24.570  1.00  0.00      LIG  
ATOM   4333 C12  LIG     1      19.552  23.938  26.927  1.00  0.00      LIG  
ATOM   4334 C13  LIG     1      24.283  21.040  26.380  1.00  0.00      LIG  
ATOM   4335 C14  LIG     1      18.574  23.175  24.943  1.00  0.00      LIG  
ATOM   4336 C15  LIG     1      18.391  24.211  25.988  1.00  0.00      LIG  
ATOM   4337 C16  LIG     1      19.128  21.627  27.720  1.00  0.00      LIG  
ATOM   4338 C17  LIG     1      25.774  22.819  24.386  1.00  0.00      LIG  
ATOM   4339 C18  LIG     1      25.824  24.230  24.874  1.00  0.00      LIG  
ATOM   4340 C19  LIG     1      17.932  23.273  23.589  1.00  0.00      LIG  
ATOM   4341 C20  LIG     1      25.391  25.642  26.814  1.00  0.00      LIG  
ATOM   4342 C21  LIG     1      23.745  25.546  25.008  1.00  0.00      LIG  
ATOM   4343 C22  LIG     1      18.877  24.037  22.648  1.00  0.00      LIG  
ATOM   4344 C23  LIG     1      18.582  24.011  21.135  1.00  0.00      LIG  
ATOM   4345 C24  LIG     1      19.849  24.478  20.428  1.00  0.00      LIG  
ATOM   4346 C25  LIG     1      16.565  23.926  23.705  1.00  0.00      LIG  
ATOM   4347 C26  LIG     1      20.425  25.855  20.472  1.00  0.00      LIG  
ATOM   4348 C27  LIG     1      18.220  22.580  20.695  1.00  0.00      LIG  
ATOM   4349 C28  LIG     1      21.895  25.989  20.279  1.00  0.00      LIG  
ATOM   4350 C29  LIG     1      19.766  27.015  21.139  1.00  0.00      LIG  
ATOM   4351 C30  LIG     1      17.994  22.401  19.211  1.00  0.00      LIG  
ATOM   4352 H    LIG     1      21.883  23.255  25.152  1.00  0.00      LIG  
ATOM   4353 H1   LIG     1      21.457  21.050  27.136  1.00  0.00      LIG  
ATOM   4354 H2   LIG     1      24.908  23.139  27.230  1.00  0.00      LIG  
ATOM   4355 H3   LIG     1      22.733  22.139  28.571  1.00  0.00      LIG  
ATOM   4356 H4   LIG     1      21.389  23.230  28.744  1.00  0.00      LIG  
ATOM   4357 H5   LIG     1      21.855  21.567  23.513  1.00  0.00      LIG  
ATOM   4358 H6   LIG     1      22.372  24.717  27.056  1.00  0.00      LIG  
ATOM   4359 H7   LIG     1      23.454  24.449  28.395  1.00  0.00      LIG  
ATOM   4360 H8   LIG     1      23.765  23.006  23.666  1.00  0.00      LIG  
ATOM   4361 H9   LIG     1      24.320  21.356  23.859  1.00  0.00      LIG  
ATOM   4362 H10  LIG     1      19.722  20.193  25.017  1.00  0.00      LIG  
ATOM   4363 H11  LIG     1      19.660  21.121  23.545  1.00  0.00      LIG  
ATOM   4364 H12  LIG     1      20.376  24.589  26.628  1.00  0.00      LIG  
ATOM   4365 H13  LIG     1      19.297  24.174  27.964  1.00  0.00      LIG  
ATOM   4366 H14  LIG     1      24.282  20.182  25.706  1.00  0.00      LIG  
ATOM   4367 H15  LIG     1      25.324  21.201  26.669  1.00  0.00      LIG  
ATOM   4368 H16  LIG     1      23.741  20.753  27.282  1.00  0.00      LIG  
ATOM   4369 H17  LIG     1      18.454  25.225  25.583  1.00  0.00      LIG  
ATOM   4370 H18  LIG     1      17.431  24.080  26.496  1.00  0.00      LIG  
ATOM   4371 H19  LIG     1      19.297  20.560  27.550  1.00  0.00      LIG  
ATOM   4372 H20  LIG     1      18.053  21.814  27.634  1.00  0.00      LIG  
ATOM   4373 H21  LIG     1      19.423  21.855  28.747  1.00  0.00      LIG  
ATOM   4374 H22  LIG     1      26.211  22.796  23.384  1.00  0.00      LIG  
ATOM   4375 H23  LIG     1      26.384  22.198  25.046  1.00  0.00      LIG  
ATOM   4376 H24  LIG     1      17.778  22.253  23.231  1.00  0.00      LIG  
ATOM   4377 H25  LIG     1      26.128  25.112  27.425  1.00  0.00      LIG  
ATOM   4378 H26  LIG     1      24.654  26.092  27.483  1.00  0.00      LIG  
ATOM   4379 H27  LIG     1      25.906  26.468  26.314  1.00  0.00      LIG  
ATOM   4380 H28  LIG     1      24.270  26.287  24.397  1.00  0.00      LIG  
ATOM   4381 H29  LIG     1      23.142  24.938  24.332  1.00  0.00      LIG  
ATOM   4382 H30  LIG     1      23.068  26.096  25.665  1.00  0.00      LIG  
ATOM   4383 H31  LIG     1      21.559  19.366  24.149  1.00  0.00      LIG  
ATOM   4384 H32  LIG     1      19.890  23.642  22.789  1.00  0.00      LIG  
ATOM   4385 H33  LIG     1      18.911  25.077  22.986  1.00  0.00      LIG  
ATOM   4386 H34  LIG     1      20.558  23.666  20.339  1.00  0.00      LIG  
ATOM   4387 H35  LIG     1      15.962  23.460  24.490  1.00  0.00      LIG  
ATOM   4388 H36  LIG     1      16.020  23.819  22.768  1.00  0.00      LIG  
ATOM   4389 H37  LIG     1      16.652  24.995  23.921  1.00  0.00      LIG  
ATOM   4390 H38  LIG     1      17.285  22.267  21.166  1.00  0.00      LIG  
ATOM   4391 H39  LIG     1      19.020  21.898  20.997  1.00  0.00      LIG  
ATOM   4392 H40  LIG     1      22.395  26.038  21.249  1.00  0.00      LIG  
ATOM   4393 H41  LIG     1      22.121  26.907  19.729  1.00  0.00      LIG  
ATOM   4394 H42  LIG     1      22.309  25.143  19.722  1.00  0.00      LIG  
ATOM   4395 H43  LIG     1      20.153  27.950  20.726  1.00  0.00      LIG  
ATOM   4396 H44  LIG     1      19.981  27.003  22.210  1.00  0.00      LIG  
ATOM   4397 H45  LIG     1      18.683  27.018  21.003  1.00  0.00      LIG  
ATOM   4398 H46  LIG     1      17.391  24.881  19.891  1.00  0.00      LIG  
ATOM   4399 H47  LIG     1      17.515  21.013  17.980  1.00  0.00      LIG  
TER
REMARK  Energy: 260.671
REMARK  SimpleFitness: 260.671
REMARK  FullFitness: -757.35864
REMARK  InterFull: -25.5407
REMARK  IntraFull: 270.067
REMARK  solvFull: -1214.2
REMARK  surfFull: 212.315
REMARK  extraFull: 0.0
REMARK  deltaGcompsolvpol: -1214.2
REMARK  deltaGcompsolvnonpol: 212.315
REMARK  deltaGprotsolvpol: -1219.71
REMARK  deltaGprotsolvnonpol: 208.651
REMARK  deltaGligsolvpol: -14.4782
REMARK  deltaGligsolvnonpol: 16.129
REMARK  deltaGvdw: -25.5407
REMARK  deltaGelec: 0.0
REMARK  deltaG: -6.3620605
REMARK  Cluster: 0
REMARK  ClusterRank: 1
ATOM   4315 O    LIG     1      22.076  19.957  24.721  1.00  0.00      LIG  
ATOM   4316 O1   LIG     1      26.739  24.967  24.534  1.00  0.00      LIG  
ATOM   4317 O2   LIG     1      19.718  25.384  19.301  1.00  0.00      LIG  
ATOM   4318 O3   LIG     1      17.463  24.859  20.863  1.00  0.00      LIG  
ATOM   4319 O4   LIG     1      17.816  21.094  18.910  1.00  0.00      LIG  
ATOM   4320 O5   LIG     1      17.774  23.299  18.414  1.00  0.00      LIG  
ATOM   4321 C    LIG     1      22.153  22.270  25.544  1.00  0.00      LIG  
ATOM   4322 C1   LIG     1      23.695  22.291  25.704  1.00  0.00      LIG  
ATOM   4323 C2   LIG     1      21.420  22.112  26.875  1.00  0.00      LIG  
ATOM   4324 C3   LIG     1      19.926  22.470  26.737  1.00  0.00      LIG  
ATOM   4325 C4   LIG     1      24.112  23.502  26.573  1.00  0.00      LIG  
ATOM   4326 C5   LIG     1      22.111  22.848  28.019  1.00  0.00      LIG  
ATOM   4327 C6   LIG     1      21.565  21.265  24.523  1.00  0.00      LIG  
ATOM   4328 C7   LIG     1      23.003  23.965  27.525  1.00  0.00      LIG  
ATOM   4329 C8   LIG     1      19.432  22.240  25.355  1.00  0.00      LIG  
ATOM   4330 C9   LIG     1      24.733  24.700  25.812  1.00  0.00      LIG  
ATOM   4331 C10  LIG     1      24.340  22.347  24.322  1.00  0.00      LIG  
ATOM   4332 C11  LIG     1      20.039  21.139  24.570  1.00  0.00      LIG  
ATOM   4333 C12  LIG     1      19.552  23.938  26.927  1.00  0.00      LIG  
ATOM   4334 C13  LIG     1      24.283  21.040  26.380  1.00  0.00      LIG  
ATOM   4335 C14  LIG     1      18.574  23.175  24.943  1.00  0.00      LIG  
ATOM   4336 C15  LIG     1      18.391  24.211  25.988  1.00  0.00      LIG  
ATOM   4337 C16  LIG     1      19.128  21.627  27.720  1.00  0.00      LIG  
ATOM   4338 C17  LIG     1      25.774  22.819  24.386  1.00  0.00      LIG  
ATOM   4339 C18  LIG     1      25.824  24.230  24.874  1.00  0.00      LIG  
ATOM   4340 C19  LIG     1      17.932  23.273  23.589  1.00  0.00      LIG  
ATOM   4341 C20  LIG     1      25.391  25.642  26.814  1.00  0.00      LIG  
ATOM   4342 C21  LIG     1      23.745  25.546  25.008  1.00  0.00      LIG  
ATOM   4343 C22  LIG     1      18.877  24.037  22.648  1.00  0.00      LIG  
ATOM   4344 C23  LIG     1      18.582  24.011  21.135  1.00  0.00      LIG  
ATOM   4345 C24  LIG     1      19.849  24.478  20.428  1.00  0.00      LIG  
ATOM   4346 C25  LIG     1      16.565  23.926  23.705  1.00  0.00      LIG  
ATOM   4347 C26  LIG     1      20.425  25.855  20.472  1.00  0.00      LIG  
ATOM   4348 C27  LIG     1      18.220  22.580  20.695  1.00  0.00      LIG  
ATOM   4349 C28  LIG     1      21.895  25.989  20.279  1.00  0.00      LIG  
ATOM   4350 C29  LIG     1      19.766  27.015  21.139  1.00  0.00      LIG  
ATOM   4351 C30  LIG     1      17.994  22.401  19.211  1.00  0.00      LIG  
ATOM   4352 H    LIG     1      21.883  23.255  25.152  1.00  0.00      LIG  
ATOM   4353 H1   LIG     1      21.457  21.050  27.136  1.00  0.00      LIG  
ATOM   4354 H2   LIG     1      24.908  23.139  27.230  1.00  0.00      LIG  
ATOM   4355 H3   LIG     1      22.733  22.139  28.571  1.00  0.00      LIG  
ATOM   4356 H4   LIG     1      21.389  23.230  28.744  1.00  0.00      LIG  
ATOM   4357 H5   LIG     1      21.855  21.567  23.513  1.00  0.00      LIG  
ATOM   4358 H6   LIG     1      22.372  24.717  27.056  1.00  0.00      LIG  
ATOM   4359 H7   LIG     1      23.454  24.449  28.395  1.00  0.00      LIG  
ATOM   4360 H8   LIG     1      23.765  23.006  23.666  1.00  0.00      LIG  
ATOM   4361 H9   LIG     1      24.320  21.356  23.859  1.00  0.00      LIG  
ATOM   4362 H10  LIG     1      19.722  20.193  25.017  1.00  0.00      LIG  
ATOM   4363 H11  LIG     1      19.660  21.121  23.545  1.00  0.00      LIG  
ATOM   4364 H12  LIG     1      20.376  24.589  26.628  1.00  0.00      LIG  
ATOM   4365 H13  LIG     1      19.297  24.174  27.964  1.00  0.00      LIG  
ATOM   4366 H14  LIG     1      24.282  20.182  25.706  1.00  0.00      LIG  
ATOM   4367 H15  LIG     1      25.324  21.201  26.669  1.00  0.00      LIG  
ATOM   4368 H16  LIG     1      23.741  20.753  27.282  1.00  0.00      LIG  
ATOM   4369 H17  LIG     1      18.454  25.225  25.583  1.00  0.00      LIG  
ATOM   4370 H18  LIG     1      17.431  24.080  26.496  1.00  0.00      LIG  
ATOM   4371 H19  LIG     1      19.297  20.560  27.550  1.00  0.00      LIG  
ATOM   4372 H20  LIG     1      18.053  21.814  27.634  1.00  0.00      LIG  
ATOM   4373 H21  LIG     1      19.423  21.855  28.747  1.00  0.00      LIG  
ATOM   4374 H22  LIG     1      26.211  22.796  23.384  1.00  0.00      LIG  
ATOM   4375 H23  LIG     1      26.384  22.198  25.046  1.00  0.00      LIG  
ATOM   4376 H24  LIG     1      17.778  22.253  23.231  1.00  0.00      LIG  
ATOM   4377 H25  LIG     1      26.128  25.112  27.425  1.00  0.00      LIG  
ATOM   4378 H26  LIG     1      24.654  26.092  27.483  1.00  0.00      LIG  
ATOM   4379 H27  LIG     1      25.906  26.468  26.314  1.00  0.00      LIG  
ATOM   4380 H28  LIG     1      24.270  26.287  24.397  1.00  0.00      LIG  
ATOM   4381 H29  LIG     1      23.142  24.938  24.332  1.00  0.00      LIG  
ATOM   4382 H30  LIG     1      23.068  26.096  25.665  1.00  0.00      LIG  
ATOM   4383 H31  LIG     1      21.559  19.366  24.149  1.00  0.00      LIG  
ATOM   4384 H32  LIG     1      19.890  23.642  22.789  1.00  0.00      LIG  
ATOM   4385 H33  LIG     1      18.911  25.077  22.986  1.00  0.00      LIG  
ATOM   4386 H34  LIG     1      20.558  23.666  20.339  1.00  0.00      LIG  
ATOM   4387 H35  LIG     1      15.962  23.460  24.490  1.00  0.00      LIG  
ATOM   4388 H36  LIG     1      16.020  23.819  22.768  1.00  0.00      LIG  
ATOM   4389 H37  LIG     1      16.652  24.995  23.921  1.00  0.00      LIG  
ATOM   4390 H38  LIG     1      17.285  22.267  21.166  1.00  0.00      LIG  
ATOM   4391 H39  LIG     1      19.020  21.898  20.997  1.00  0.00      LIG  
ATOM   4392 H40  LIG     1      22.395  26.038  21.249  1.00  0.00      LIG  
ATOM   4393 H41  LIG     1      22.121  26.907  19.729  1.00  0.00      LIG  
ATOM   4394 H42  LIG     1      22.309  25.143  19.722  1.00  0.00      LIG  
ATOM   4395 H43  LIG     1      20.153  27.950  20.726  1.00  0.00      LIG  
ATOM   4396 H44  LIG     1      19.981  27.003  22.210  1.00  0.00      LIG  
ATOM   4397 H45  LIG     1      18.683  27.018  21.003  1.00  0.00      LIG  
ATOM   4398 H46  LIG     1      17.391  24.881  19.891  1.00  0.00      LIG  
ATOM   4399 H47  LIG     1      17.515  21.013  17.980  1.00  0.00      LIG  
TER
REMARK  Energy: 260.821
REMARK  SimpleFitness: 260.821
REMARK  FullFitness: -756.94336
REMARK  InterFull: -25.2894
REMARK  IntraFull: 270.095
REMARK  solvFull: -1214.12
REMARK  surfFull: 212.371
REMARK  extraFull: 0.0
REMARK  deltaGcompsolvpol: -1214.12
REMARK  deltaGcompsolvnonpol: 212.371
REMARK  deltaGprotsolvpol: -1219.71
REMARK  deltaGprotsolvnonpol: 208.651
REMARK  deltaGligsolvpol: -14.5163
REMARK  deltaGligsolvnonpol: 16.0722
REMARK  deltaGvdw: -25.2894
REMARK  deltaGelec: 0.0
REMARK  deltaG: -6.320392
REMARK  Cluster: 0
REMARK  ClusterRank: 2
ATOM   4315 O    LIG     1      22.296  19.942  24.878  1.00  0.00      LIG  
ATOM   4316 O1   LIG     1      26.676  25.317  24.410  1.00  0.00      LIG  
ATOM   4317 O2   LIG     1      19.719  25.488  19.376  1.00  0.00      LIG  
ATOM   4318 O3   LIG     1      17.488  24.868  20.938  1.00  0.00      LIG  
ATOM   4319 O4   LIG     1      17.842  21.208  18.773  1.00  0.00      LIG  
ATOM   4320 O5   LIG     1      17.740  23.434  18.408  1.00  0.00      LIG  
ATOM   4321 C    LIG     1      22.299  22.314  25.486  1.00  0.00      LIG  
ATOM   4322 C1   LIG     1      23.835  22.457  25.641  1.00  0.00      LIG  
ATOM   4323 C2   LIG     1      21.583  22.134  26.825  1.00  0.00      LIG  
ATOM   4324 C3   LIG     1      20.063  22.352  26.682  1.00  0.00      LIG  
ATOM   4325 C4   LIG     1      24.157  23.717  26.479  1.00  0.00      LIG  
ATOM   4326 C5   LIG     1      22.218  22.949  27.947  1.00  0.00      LIG  
ATOM   4327 C6   LIG     1      21.798  21.221  24.513  1.00  0.00      LIG  
ATOM   4328 C7   LIG     1      23.012  24.121  27.414  1.00  0.00      LIG  
ATOM   4329 C8   LIG     1      19.592  22.124  25.290  1.00  0.00      LIG  
ATOM   4330 C9   LIG     1      24.687  24.937  25.685  1.00  0.00      LIG  
ATOM   4331 C10  LIG     1      24.470  22.525  24.255  1.00  0.00      LIG  
ATOM   4332 C11  LIG     1      20.271  21.099  24.453  1.00  0.00      LIG  
ATOM   4333 C12  LIG     1      19.558  23.772  26.928  1.00  0.00      LIG  
ATOM   4334 C13  LIG     1      24.518  21.269  26.341  1.00  0.00      LIG  
ATOM   4335 C14  LIG     1      18.663  23.006  24.910  1.00  0.00      LIG  
ATOM   4336 C15  LIG     1      18.386  23.981  25.991  1.00  0.00      LIG  
ATOM   4337 C16  LIG     1      19.344  21.407  27.633  1.00  0.00      LIG  
ATOM   4338 C17  LIG     1      25.866  23.104  24.302  1.00  0.00      LIG  
ATOM   4339 C18  LIG     1      25.813  24.525  24.761  1.00  0.00      LIG  
ATOM   4340 C19  LIG     1      18.020  23.107  23.558  1.00  0.00      LIG  
ATOM   4341 C20  LIG     1      25.271  25.951  26.664  1.00  0.00      LIG  
ATOM   4342 C21  LIG     1      23.641  25.687  24.857  1.00  0.00      LIG  
ATOM   4343 C22  LIG     1      18.930  23.948  22.648  1.00  0.00      LIG  
ATOM   4344 C23  LIG     1      18.610  24.005  21.142  1.00  0.00      LIG  
ATOM   4345 C24  LIG     1      19.865  24.512  20.440  1.00  0.00      LIG  
ATOM   4346 C25  LIG     1      16.617  23.682  23.683  1.00  0.00      LIG  
ATOM   4347 C26  LIG     1      20.446  25.882  20.563  1.00  0.00      LIG  
ATOM   4348 C27  LIG     1      18.239  22.599  20.635  1.00  0.00      LIG  
ATOM   4349 C28  LIG     1      21.912  26.024  20.356  1.00  0.00      LIG  
ATOM   4350 C29  LIG     1      19.802  27.002  21.312  1.00  0.00      LIG  
ATOM   4351 C30  LIG     1      18.001  22.499  19.146  1.00  0.00      LIG  
ATOM   4352 H    LIG     1      21.956  23.262  25.059  1.00  0.00      LIG  
ATOM   4353 H1   LIG     1      21.711  21.088  27.116  1.00  0.00      LIG  
ATOM   4354 H2   LIG     1      24.974  23.432  27.148  1.00  0.00      LIG  
ATOM   4355 H3   LIG     1      22.902  22.310  28.510  1.00  0.00      LIG  
ATOM   4356 H4   LIG     1      21.474  23.286  28.673  1.00  0.00      LIG  
ATOM   4357 H5   LIG     1      22.161  21.426  23.503  1.00  0.00      LIG  
ATOM   4358 H6   LIG     1      22.321  24.799  26.916  1.00  0.00      LIG  
ATOM   4359 H7   LIG     1      23.417  24.671  28.268  1.00  0.00      LIG  
ATOM   4360 H8   LIG     1      23.846  23.124  23.585  1.00  0.00      LIG  
ATOM   4361 H9   LIG     1      24.520  21.524  23.817  1.00  0.00      LIG  
ATOM   4362 H10  LIG     1      19.928  20.115  24.780  1.00  0.00      LIG  
ATOM   4363 H11  LIG     1      19.964  21.185  23.407  1.00  0.00      LIG  
ATOM   4364 H12  LIG     1      20.320  24.509  26.667  1.00  0.00      LIG  
ATOM   4365 H13  LIG     1      19.275  23.939  27.971  1.00  0.00      LIG  
ATOM   4366 H14  LIG     1      24.562  20.393  25.691  1.00  0.00      LIG  
ATOM   4367 H15  LIG     1      25.551  21.509  26.606  1.00  0.00      LIG  
ATOM   4368 H16  LIG     1      24.015  20.975  27.263  1.00  0.00      LIG  
ATOM   4369 H17  LIG     1      18.366  25.012  25.624  1.00  0.00      LIG  
ATOM   4370 H18  LIG     1      17.438  23.752  26.487  1.00  0.00      LIG  
ATOM   4371 H19  LIG     1      19.604  20.365  27.422  1.00  0.00      LIG  
ATOM   4372 H20  LIG     1      18.257  21.505  27.554  1.00  0.00      LIG  
ATOM   4373 H21  LIG     1      19.624  21.622  28.667  1.00  0.00      LIG  
ATOM   4374 H22  LIG     1      26.303  23.092  23.299  1.00  0.00      LIG  
ATOM   4375 H23  LIG     1      26.521  22.543  24.971  1.00  0.00      LIG  
ATOM   4376 H24  LIG     1      17.922  22.092  23.166  1.00  0.00      LIG  
ATOM   4377 H25  LIG     1      26.045  25.495  27.289  1.00  0.00      LIG  
ATOM   4378 H26  LIG     1      24.499  26.359  27.321  1.00  0.00      LIG  
ATOM   4379 H27  LIG     1      25.721  26.802  26.144  1.00  0.00      LIG  
ATOM   4380 H28  LIG     1      24.109  26.448  24.224  1.00  0.00      LIG  
ATOM   4381 H29  LIG     1      23.084  25.018  24.197  1.00  0.00      LIG  
ATOM   4382 H30  LIG     1      22.924  26.203  25.500  1.00  0.00      LIG  
ATOM   4383 H31  LIG     1      21.841  19.293  24.316  1.00  0.00      LIG  
ATOM   4384 H32  LIG     1      19.954  23.568  22.748  1.00  0.00      LIG  
ATOM   4385 H33  LIG     1      18.948  24.967  23.046  1.00  0.00      LIG  
ATOM   4386 H34  LIG     1      20.571  23.705  20.288  1.00  0.00      LIG  
ATOM   4387 H35  LIG     1      16.038  23.170  24.458  1.00  0.00      LIG  
ATOM   4388 H36  LIG     1      16.081  23.557  22.741  1.00  0.00      LIG  
ATOM   4389 H37  LIG     1      16.642  24.751  23.916  1.00  0.00      LIG  
ATOM   4390 H38  LIG     1      17.309  22.261  21.100  1.00  0.00      LIG  
ATOM   4391 H39  LIG     1      19.043  21.905  20.897  1.00  0.00      LIG  
ATOM   4392 H40  LIG     1      22.428  26.011  21.320  1.00  0.00      LIG  
ATOM   4393 H41  LIG     1      22.133  26.972  19.859  1.00  0.00      LIG  
ATOM   4394 H42  LIG     1      22.313  25.212  19.742  1.00  0.00      LIG  
ATOM   4395 H43  LIG     1      20.190  27.960  20.957  1.00  0.00      LIG  
ATOM   4396 H44  LIG     1      20.029  26.920  22.378  1.00  0.00      LIG  
ATOM   4397 H45  LIG     1      18.717  27.020  21.190  1.00  0.00      LIG  
ATOM   4398 H46  LIG     1      17.394  24.940  19.971  1.00  0.00      LIG  
ATOM   4399 H47  LIG     1      17.520  21.178  17.847  1.00  0.00      LIG  
TER
REMARK  Energy: 260.821
REMARK  SimpleFitness: 260.821
REMARK  FullFitness: -756.94336
REMARK  InterFull: -25.2894
REMARK  IntraFull: 270.095
REMARK  solvFull: -1214.12
REMARK  surfFull: 212.371
REMARK  extraFull: 0.0
REMARK  deltaGcompsolvpol: -1214.12
REMARK  deltaGcompsolvnonpol: 212.371
REMARK  deltaGprotsolvpol: -1219.71
REMARK  deltaGprotsolvnonpol: 208.651
REMARK  deltaGligsolvpol: -14.5163
REMARK  deltaGligsolvnonpol: 16.0722
REMARK  deltaGvdw: -25.2894
REMARK  deltaGelec: 0.0
REMARK  deltaG: -6.320392
REMARK  Cluster: 0
REMARK  ClusterRank: 3
ATOM   4315 O    LIG     1      22.296  19.942  24.878  1.00  0.00      LIG  
ATOM   4316 O1   LIG     1      26.676  25.317  24.410  1.00  0.00      LIG  
ATOM   4317 O2   LIG     1      19.719  25.488  19.376  1.00  0.00      LIG  
ATOM   4318 O3   LIG     1      17.488  24.868  20.938  1.00  0.00      LIG  
ATOM   4319 O4   LIG     1      17.842  21.208  18.773  1.00  0.00      LIG  
ATOM   4320 O5   LIG     1      17.740  23.434  18.408  1.00  0.00      LIG  
ATOM   4321 C    LIG     1      22.299  22.314  25.486  1.00  0.00      LIG  
ATOM   4322 C1   LIG     1      23.835  22.457  25.641  1.00  0.00      LIG  
ATOM   4323 C2   LIG     1      21.583  22.134  26.825  1.00  0.00      LIG  
ATOM   4324 C3   LIG     1      20.063  22.352  26.682  1.00  0.00      LIG  
ATOM   4325 C4   LIG     1      24.157  23.717  26.479  1.00  0.00      LIG  
ATOM   4326 C5   LIG     1      22.218  22.949  27.947  1.00  0.00      LIG  
ATOM   4327 C6   LIG     1      21.798  21.221  24.513  1.00  0.00      LIG  
ATOM   4328 C7   LIG     1      23.012  24.121  27.414  1.00  0.00      LIG  
ATOM   4329 C8   LIG     1      19.592  22.124  25.290  1.00  0.00      LIG  
ATOM   4330 C9   LIG     1      24.687  24.937  25.685  1.00  0.00      LIG  
ATOM   4331 C10  LIG     1      24.470  22.525  24.255  1.00  0.00      LIG  
ATOM   4332 C11  LIG     1      20.271  21.099  24.453  1.00  0.00      LIG  
ATOM   4333 C12  LIG     1      19.558  23.772  26.928  1.00  0.00      LIG  
ATOM   4334 C13  LIG     1      24.518  21.269  26.341  1.00  0.00      LIG  
ATOM   4335 C14  LIG     1      18.663  23.006  24.910  1.00  0.00      LIG  
ATOM   4336 C15  LIG     1      18.386  23.981  25.991  1.00  0.00      LIG  
ATOM   4337 C16  LIG     1      19.344  21.407  27.633  1.00  0.00      LIG  
ATOM   4338 C17  LIG     1      25.866  23.104  24.302  1.00  0.00      LIG  
ATOM   4339 C18  LIG     1      25.813  24.525  24.761  1.00  0.00      LIG  
ATOM   4340 C19  LIG     1      18.020  23.107  23.558  1.00  0.00      LIG  
ATOM   4341 C20  LIG     1      25.271  25.951  26.664  1.00  0.00      LIG  
ATOM   4342 C21  LIG     1      23.641  25.687  24.857  1.00  0.00      LIG  
ATOM   4343 C22  LIG     1      18.930  23.948  22.648  1.00  0.00      LIG  
ATOM   4344 C23  LIG     1      18.610  24.005  21.142  1.00  0.00      LIG  
ATOM   4345 C24  LIG     1      19.865  24.512  20.440  1.00  0.00      LIG  
ATOM   4346 C25  LIG     1      16.617  23.682  23.683  1.00  0.00      LIG  
ATOM   4347 C26  LIG     1      20.446  25.882  20.563  1.00  0.00      LIG  
ATOM   4348 C27  LIG     1      18.239  22.599  20.635  1.00  0.00      LIG  
ATOM   4349 C28  LIG     1      21.912  26.024  20.356  1.00  0.00      LIG  
ATOM   4350 C29  LIG     1      19.802  27.002  21.312  1.00  0.00      LIG  
ATOM   4351 C30  LIG     1      18.001  22.499  19.146  1.00  0.00      LIG  
ATOM   4352 H    LIG     1      21.956  23.262  25.059  1.00  0.00      LIG  
ATOM   4353 H1   LIG     1      21.711  21.088  27.116  1.00  0.00      LIG  
ATOM   4354 H2   LIG     1      24.974  23.432  27.148  1.00  0.00      LIG  
ATOM   4355 H3   LIG     1      22.902  22.310  28.510  1.00  0.00      LIG  
ATOM   4356 H4   LIG     1      21.474  23.286  28.673  1.00  0.00      LIG  
ATOM   4357 H5   LIG     1      22.161  21.426  23.503  1.00  0.00      LIG  
ATOM   4358 H6   LIG     1      22.321  24.799  26.916  1.00  0.00      LIG  
ATOM   4359 H7   LIG     1      23.417  24.671  28.268  1.00  0.00      LIG  
ATOM   4360 H8   LIG     1      23.846  23.124  23.585  1.00  0.00      LIG  
ATOM   4361 H9   LIG     1      24.520  21.524  23.817  1.00  0.00      LIG  
ATOM   4362 H10  LIG     1      19.928  20.115  24.780  1.00  0.00      LIG  
ATOM   4363 H11  LIG     1      19.964  21.185  23.407  1.00  0.00      LIG  
ATOM   4364 H12  LIG     1      20.320  24.509  26.667  1.00  0.00      LIG  
ATOM   4365 H13  LIG     1      19.275  23.939  27.971  1.00  0.00      LIG  
ATOM   4366 H14  LIG     1      24.562  20.393  25.691  1.00  0.00      LIG  
ATOM   4367 H15  LIG     1      25.551  21.509  26.606  1.00  0.00      LIG  
ATOM   4368 H16  LIG     1      24.015  20.975  27.263  1.00  0.00      LIG  
ATOM   4369 H17  LIG     1      18.366  25.012  25.624  1.00  0.00      LIG  
ATOM   4370 H18  LIG     1      17.438  23.752  26.487  1.00  0.00      LIG  
ATOM   4371 H19  LIG     1      19.604  20.365  27.422  1.00  0.00      LIG  
ATOM   4372 H20  LIG     1      18.257  21.505  27.554  1.00  0.00      LIG  
ATOM   4373 H21  LIG     1      19.624  21.622  28.667  1.00  0.00      LIG  
ATOM   4374 H22  LIG     1      26.303  23.092  23.299  1.00  0.00      LIG  
ATOM   4375 H23  LIG     1      26.521  22.543  24.971  1.00  0.00      LIG  
ATOM   4376 H24  LIG     1      17.922  22.092  23.166  1.00  0.00      LIG  
ATOM   4377 H25  LIG     1      26.045  25.495  27.289  1.00  0.00      LIG  
ATOM   4378 H26  LIG     1      24.499  26.359  27.321  1.00  0.00      LIG  
ATOM   4379 H27  LIG     1      25.721  26.802  26.144  1.00  0.00      LIG  
ATOM   4380 H28  LIG     1      24.109  26.448  24.224  1.00  0.00      LIG  
ATOM   4381 H29  LIG     1      23.084  25.018  24.197  1.00  0.00      LIG  
ATOM   4382 H30  LIG     1      22.924  26.203  25.500  1.00  0.00      LIG  
ATOM   4383 H31  LIG     1      21.841  19.293  24.316  1.00  0.00      LIG  
ATOM   4384 H32  LIG     1      19.954  23.568  22.748  1.00  0.00      LIG  
ATOM   4385 H33  LIG     1      18.948  24.967  23.046  1.00  0.00      LIG  
ATOM   4386 H34  LIG     1      20.571  23.705  20.288  1.00  0.00      LIG  
ATOM   4387 H35  LIG     1      16.038  23.170  24.458  1.00  0.00      LIG  
ATOM   4388 H36  LIG     1      16.081  23.557  22.741  1.00  0.00      LIG  
ATOM   4389 H37  LIG     1      16.642  24.751  23.916  1.00  0.00      LIG  
ATOM   4390 H38  LIG     1      17.309  22.261  21.100  1.00  0.00      LIG  
ATOM   4391 H39  LIG     1      19.043  21.905  20.897  1.00  0.00      LIG  
ATOM   4392 H40  LIG     1      22.428  26.011  21.320  1.00  0.00      LIG  
ATOM   4393 H41  LIG     1      22.133  26.972  19.859  1.00  0.00      LIG  
ATOM   4394 H42  LIG     1      22.313  25.212  19.742  1.00  0.00      LIG  
ATOM   4395 H43  LIG     1      20.190  27.960  20.957  1.00  0.00      LIG  
ATOM   4396 H44  LIG     1      20.029  26.920  22.378  1.00  0.00      LIG  
ATOM   4397 H45  LIG     1      18.717  27.020  21.190  1.00  0.00      LIG  
ATOM   4398 H46  LIG     1      17.394  24.940  19.971  1.00  0.00      LIG  
ATOM   4399 H47  LIG     1      17.520  21.178  17.847  1.00  0.00      LIG  
TER
REMARK  Energy: 261.276
REMARK  SimpleFitness: 261.276
REMARK  FullFitness: -756.63574
REMARK  InterFull: -25.0838
REMARK  IntraFull: 270.717
REMARK  solvFull: -1214.57
REMARK  surfFull: 212.301
REMARK  extraFull: 0.0
REMARK  deltaGcompsolvpol: -1214.57
REMARK  deltaGcompsolvnonpol: 212.301
REMARK  deltaGprotsolvpol: -1219.71
REMARK  deltaGprotsolvnonpol: 208.651
REMARK  deltaGligsolvpol: -14.6137
REMARK  deltaGligsolvnonpol: 16.1013
REMARK  deltaGvdw: -25.0838
REMARK  deltaGelec: 0.0
REMARK  deltaG: -6.3318934
REMARK  Cluster: 0
REMARK  ClusterRank: 4
ATOM   4315 O    LIG     1      22.325  19.855  24.876  1.00  0.00      LIG  
ATOM   4316 O1   LIG     1      26.854  25.107  24.938  1.00  0.00      LIG  
ATOM   4317 O2   LIG     1      19.690  25.428  19.239  1.00  0.00      LIG  
ATOM   4318 O3   LIG     1      17.466  24.787  20.803  1.00  0.00      LIG  
ATOM   4319 O4   LIG     1      17.845  21.141  18.625  1.00  0.00      LIG  
ATOM   4320 O5   LIG     1      17.751  23.368  18.261  1.00  0.00      LIG  
ATOM   4321 C    LIG     1      22.309  22.202  25.557  1.00  0.00      LIG  
ATOM   4322 C1   LIG     1      23.832  22.308  25.833  1.00  0.00      LIG  
ATOM   4323 C2   LIG     1      21.497  21.993  26.835  1.00  0.00      LIG  
ATOM   4324 C3   LIG     1      19.995  22.230  26.592  1.00  0.00      LIG  
ATOM   4325 C4   LIG     1      24.116  23.534  26.733  1.00  0.00      LIG  
ATOM   4326 C5   LIG     1      22.055  22.776  28.019  1.00  0.00      LIG  
ATOM   4327 C6   LIG     1      21.865  21.149  24.517  1.00  0.00      LIG  
ATOM   4328 C7   LIG     1      22.901  23.947  27.572  1.00  0.00      LIG  
ATOM   4329 C8   LIG     1      19.609  22.034  25.169  1.00  0.00      LIG  
ATOM   4330 C9   LIG     1      24.753  24.758  26.028  1.00  0.00      LIG  
ATOM   4331 C10  LIG     1      24.575  22.402  24.504  1.00  0.00      LIG  
ATOM   4332 C11  LIG     1      20.346  21.042  24.341  1.00  0.00      LIG  
ATOM   4333 C12  LIG     1      19.480  23.648  26.828  1.00  0.00      LIG  
ATOM   4334 C13  LIG     1      24.436  21.086  26.547  1.00  0.00      LIG  
ATOM   4335 C14  LIG     1      18.674  22.898  24.768  1.00  0.00      LIG  
ATOM   4336 C15  LIG     1      18.340  23.856  25.850  1.00  0.00      LIG  
ATOM   4337 C16  LIG     1      19.205  21.274  27.476  1.00  0.00      LIG  
ATOM   4338 C17  LIG     1      25.979  22.933  24.676  1.00  0.00      LIG  
ATOM   4339 C18  LIG     1      25.937  24.338  25.184  1.00  0.00      LIG  
ATOM   4340 C19  LIG     1      18.050  22.982  23.406  1.00  0.00      LIG  
ATOM   4341 C20  LIG     1      25.289  25.719  27.084  1.00  0.00      LIG  
ATOM   4342 C21  LIG     1      23.802  25.569  25.148  1.00  0.00      LIG  
ATOM   4343 C22  LIG     1      18.916  23.883  22.513  1.00  0.00      LIG  
ATOM   4344 C23  LIG     1      18.598  23.935  21.005  1.00  0.00      LIG  
ATOM   4345 C24  LIG     1      19.847  24.455  20.305  1.00  0.00      LIG  
ATOM   4346 C25  LIG     1      16.613  23.467  23.517  1.00  0.00      LIG  
ATOM   4347 C26  LIG     1      20.414  25.832  20.425  1.00  0.00      LIG  
ATOM   4348 C27  LIG     1      18.236  22.529  20.489  1.00  0.00      LIG  
ATOM   4349 C28  LIG     1      21.879  25.989  20.215  1.00  0.00      LIG  
ATOM   4350 C29  LIG     1      19.758  26.945  21.172  1.00  0.00      LIG  
ATOM   4351 C30  LIG     1      18.006  22.431  18.999  1.00  0.00      LIG  
ATOM   4352 H    LIG     1      22.013  23.167  25.136  1.00  0.00      LIG  
ATOM   4353 H1   LIG     1      21.595  20.938  27.108  1.00  0.00      LIG  
ATOM   4354 H2   LIG     1      24.861  23.205  27.463  1.00  0.00      LIG  
ATOM   4355 H3   LIG     1      22.684  22.114  28.618  1.00  0.00      LIG  
ATOM   4356 H4   LIG     1      21.262  23.111  28.693  1.00  0.00      LIG  
ATOM   4357 H5   LIG     1      22.304  21.379  23.543  1.00  0.00      LIG  
ATOM   4358 H6   LIG     1      22.261  24.637  27.025  1.00  0.00      LIG  
ATOM   4359 H7   LIG     1      23.239  24.483  28.462  1.00  0.00      LIG  
ATOM   4360 H8   LIG     1      24.021  23.041  23.810  1.00  0.00      LIG  
ATOM   4361 H9   LIG     1      24.631  21.415  24.036  1.00  0.00      LIG  
ATOM   4362 H10  LIG     1      19.974  20.047  24.590  1.00  0.00      LIG  
ATOM   4363 H11  LIG     1      20.121  21.183  23.281  1.00  0.00      LIG  
ATOM   4364 H12  LIG     1      20.254  24.383  26.595  1.00  0.00      LIG  
ATOM   4365 H13  LIG     1      19.159  23.812  27.860  1.00  0.00      LIG  
ATOM   4366 H14  LIG     1      24.523  20.232  25.873  1.00  0.00      LIG  
ATOM   4367 H15  LIG     1      25.446  21.297  26.908  1.00  0.00      LIG  
ATOM   4368 H16  LIG     1      23.851  20.769  27.411  1.00  0.00      LIG  
ATOM   4369 H17  LIG     1      18.319  24.891  25.497  1.00  0.00      LIG  
ATOM   4370 H18  LIG     1      17.378  23.604  26.305  1.00  0.00      LIG  
ATOM   4371 H19  LIG     1      19.470  20.234  27.263  1.00  0.00      LIG  
ATOM   4372 H20  LIG     1      18.126  21.381  27.328  1.00  0.00      LIG  
ATOM   4373 H21  LIG     1      19.417  21.468  28.530  1.00  0.00      LIG  
ATOM   4374 H22  LIG     1      26.485  22.944  23.707  1.00  0.00      LIG  
ATOM   4375 H23  LIG     1      26.567  22.327  25.368  1.00  0.00      LIG  
ATOM   4376 H24  LIG     1      18.020  21.966  23.004  1.00  0.00      LIG  
ATOM   4377 H25  LIG     1      25.995  25.214  27.751  1.00  0.00      LIG  
ATOM   4378 H26  LIG     1      24.482  26.133  27.692  1.00  0.00      LIG  
ATOM   4379 H27  LIG     1      25.807  26.569  26.630  1.00  0.00      LIG  
ATOM   4380 H28  LIG     1      24.346  26.327  24.576  1.00  0.00      LIG  
ATOM   4381 H29  LIG     1      23.272  24.939  24.431  1.00  0.00      LIG  
ATOM   4382 H30  LIG     1      23.058  26.095  25.751  1.00  0.00      LIG  
ATOM   4383 H31  LIG     1      21.926  19.232  24.247  1.00  0.00      LIG  
ATOM   4384 H32  LIG     1      19.957  23.554  22.621  1.00  0.00      LIG  
ATOM   4385 H33  LIG     1      18.879  24.898  22.921  1.00  0.00      LIG  
ATOM   4386 H34  LIG     1      20.559  23.656  20.152  1.00  0.00      LIG  
ATOM   4387 H35  LIG     1      16.054  22.901  24.268  1.00  0.00      LIG  
ATOM   4388 H36  LIG     1      16.102  23.333  22.564  1.00  0.00      LIG  
ATOM   4389 H37  LIG     1      16.570  24.530  23.773  1.00  0.00      LIG  
ATOM   4390 H38  LIG     1      17.302  22.188  20.943  1.00  0.00      LIG  
ATOM   4391 H39  LIG     1      19.035  21.831  20.754  1.00  0.00      LIG  
ATOM   4392 H40  LIG     1      22.395  25.996  21.178  1.00  0.00      LIG  
ATOM   4393 H41  LIG     1      22.088  26.932  19.704  1.00  0.00      LIG  
ATOM   4394 H42  LIG     1      22.291  25.174  19.612  1.00  0.00      LIG  
ATOM   4395 H43  LIG     1      20.139  27.905  20.815  1.00  0.00      LIG  
ATOM   4396 H44  LIG     1      19.985  26.865  22.238  1.00  0.00      LIG  
ATOM   4397 H45  LIG     1      18.674  26.953  21.046  1.00  0.00      LIG  
ATOM   4398 H46  LIG     1      17.371  24.861  19.836  1.00  0.00      LIG  
ATOM   4399 H47  LIG     1      17.525  21.112  17.698  1.00  0.00      LIG  
TER
REMARK  Energy: 261.276
REMARK  SimpleFitness: 261.276
REMARK  FullFitness: -756.63574
REMARK  InterFull: -25.0838
REMARK  IntraFull: 270.717
REMARK  solvFull: -1214.57
REMARK  surfFull: 212.301
REMARK  extraFull: 0.0
REMARK  deltaGcompsolvpol: -1214.57
REMARK  deltaGcompsolvnonpol: 212.301
REMARK  deltaGprotsolvpol: -1219.71
REMARK  deltaGprotsolvnonpol: 208.651
REMARK  deltaGligsolvpol: -14.6137
REMARK  deltaGligsolvnonpol: 16.1013
REMARK  deltaGvdw: -25.0838
REMARK  deltaGelec: 0.0
REMARK  deltaG: -6.3318934
REMARK  Cluster: 0
REMARK  ClusterRank: 5
ATOM   4315 O    LIG     1      22.325  19.855  24.876  1.00  0.00      LIG  
ATOM   4316 O1   LIG     1      26.854  25.107  24.938  1.00  0.00      LIG  
ATOM   4317 O2   LIG     1      19.690  25.428  19.239  1.00  0.00      LIG  
ATOM   4318 O3   LIG     1      17.466  24.787  20.803  1.00  0.00      LIG  
ATOM   4319 O4   LIG     1      17.845  21.141  18.625  1.00  0.00      LIG  
ATOM   4320 O5   LIG     1      17.751  23.368  18.261  1.00  0.00      LIG  
ATOM   4321 C    LIG     1      22.309  22.202  25.557  1.00  0.00      LIG  
ATOM   4322 C1   LIG     1      23.832  22.308  25.833  1.00  0.00      LIG  
ATOM   4323 C2   LIG     1      21.497  21.993  26.835  1.00  0.00      LIG  
ATOM   4324 C3   LIG     1      19.995  22.230  26.592  1.00  0.00      LIG  
ATOM   4325 C4   LIG     1      24.116  23.534  26.733  1.00  0.00      LIG  
ATOM   4326 C5   LIG     1      22.055  22.776  28.019  1.00  0.00      LIG  
ATOM   4327 C6   LIG     1      21.865  21.149  24.517  1.00  0.00      LIG  
ATOM   4328 C7   LIG     1      22.901  23.947  27.572  1.00  0.00      LIG  
ATOM   4329 C8   LIG     1      19.609  22.034  25.169  1.00  0.00      LIG  
ATOM   4330 C9   LIG     1      24.753  24.758  26.028  1.00  0.00      LIG  
ATOM   4331 C10  LIG     1      24.575  22.402  24.504  1.00  0.00      LIG  
ATOM   4332 C11  LIG     1      20.346  21.042  24.341  1.00  0.00      LIG  
ATOM   4333 C12  LIG     1      19.480  23.648  26.828  1.00  0.00      LIG  
ATOM   4334 C13  LIG     1      24.436  21.086  26.547  1.00  0.00      LIG  
ATOM   4335 C14  LIG     1      18.674  22.898  24.768  1.00  0.00      LIG  
ATOM   4336 C15  LIG     1      18.340  23.856  25.850  1.00  0.00      LIG  
ATOM   4337 C16  LIG     1      19.205  21.274  27.476  1.00  0.00      LIG  
ATOM   4338 C17  LIG     1      25.979  22.933  24.676  1.00  0.00      LIG  
ATOM   4339 C18  LIG     1      25.937  24.338  25.184  1.00  0.00      LIG  
ATOM   4340 C19  LIG     1      18.050  22.982  23.406  1.00  0.00      LIG  
ATOM   4341 C20  LIG     1      25.289  25.719  27.084  1.00  0.00      LIG  
ATOM   4342 C21  LIG     1      23.802  25.569  25.148  1.00  0.00      LIG  
ATOM   4343 C22  LIG     1      18.916  23.883  22.513  1.00  0.00      LIG  
ATOM   4344 C23  LIG     1      18.598  23.935  21.005  1.00  0.00      LIG  
ATOM   4345 C24  LIG     1      19.847  24.455  20.305  1.00  0.00      LIG  
ATOM   4346 C25  LIG     1      16.613  23.467  23.517  1.00  0.00      LIG  
ATOM   4347 C26  LIG     1      20.414  25.832  20.425  1.00  0.00      LIG  
ATOM   4348 C27  LIG     1      18.236  22.529  20.489  1.00  0.00      LIG  
ATOM   4349 C28  LIG     1      21.879  25.989  20.215  1.00  0.00      LIG  
ATOM   4350 C29  LIG     1      19.758  26.945  21.172  1.00  0.00      LIG  
ATOM   4351 C30  LIG     1      18.006  22.431  18.999  1.00  0.00      LIG  
ATOM   4352 H    LIG     1      22.013  23.167  25.136  1.00  0.00      LIG  
ATOM   4353 H1   LIG     1      21.595  20.938  27.108  1.00  0.00      LIG  
ATOM   4354 H2   LIG     1      24.861  23.205  27.463  1.00  0.00      LIG  
ATOM   4355 H3   LIG     1      22.684  22.114  28.618  1.00  0.00      LIG  
ATOM   4356 H4   LIG     1      21.262  23.111  28.693  1.00  0.00      LIG  
ATOM   4357 H5   LIG     1      22.304  21.379  23.543  1.00  0.00      LIG  
ATOM   4358 H6   LIG     1      22.261  24.637  27.025  1.00  0.00      LIG  
ATOM   4359 H7   LIG     1      23.239  24.483  28.462  1.00  0.00      LIG  
ATOM   4360 H8   LIG     1      24.021  23.041  23.810  1.00  0.00      LIG  
ATOM   4361 H9   LIG     1      24.631  21.415  24.036  1.00  0.00      LIG  
ATOM   4362 H10  LIG     1      19.974  20.047  24.590  1.00  0.00      LIG  
ATOM   4363 H11  LIG     1      20.121  21.183  23.281  1.00  0.00      LIG  
ATOM   4364 H12  LIG     1      20.254  24.383  26.595  1.00  0.00      LIG  
ATOM   4365 H13  LIG     1      19.159  23.812  27.860  1.00  0.00      LIG  
ATOM   4366 H14  LIG     1      24.523  20.232  25.873  1.00  0.00      LIG  
ATOM   4367 H15  LIG     1      25.446  21.297  26.908  1.00  0.00      LIG  
ATOM   4368 H16  LIG     1      23.851  20.769  27.411  1.00  0.00      LIG  
ATOM   4369 H17  LIG     1      18.319  24.891  25.497  1.00  0.00      LIG  
ATOM   4370 H18  LIG     1      17.378  23.604  26.305  1.00  0.00      LIG  
ATOM   4371 H19  LIG     1      19.470  20.234  27.263  1.00  0.00      LIG  
ATOM   4372 H20  LIG     1      18.126  21.381  27.328  1.00  0.00      LIG  
ATOM   4373 H21  LIG     1      19.417  21.468  28.530  1.00  0.00      LIG  
ATOM   4374 H22  LIG     1      26.485  22.944  23.707  1.00  0.00      LIG  
ATOM   4375 H23  LIG     1      26.567  22.327  25.368  1.00  0.00      LIG  
ATOM   4376 H24  LIG     1      18.020  21.966  23.004  1.00  0.00      LIG  
ATOM   4377 H25  LIG     1      25.995  25.214  27.751  1.00  0.00      LIG  
ATOM   4378 H26  LIG     1      24.482  26.133  27.692  1.00  0.00      LIG  
ATOM   4379 H27  LIG     1      25.807  26.569  26.630  1.00  0.00      LIG  
ATOM   4380 H28  LIG     1      24.346  26.327  24.576  1.00  0.00      LIG  
ATOM   4381 H29  LIG     1      23.272  24.939  24.431  1.00  0.00      LIG  
ATOM   4382 H30  LIG     1      23.058  26.095  25.751  1.00  0.00      LIG  
ATOM   4383 H31  LIG     1      21.926  19.232  24.247  1.00  0.00      LIG  
ATOM   4384 H32  LIG     1      19.957  23.554  22.621  1.00  0.00      LIG  
ATOM   4385 H33  LIG     1      18.879  24.898  22.921  1.00  0.00      LIG  
ATOM   4386 H34  LIG     1      20.559  23.656  20.152  1.00  0.00      LIG  
ATOM   4387 H35  LIG     1      16.054  22.901  24.268  1.00  0.00      LIG  
ATOM   4388 H36  LIG     1      16.102  23.333  22.564  1.00  0.00      LIG  
ATOM   4389 H37  LIG     1      16.570  24.530  23.773  1.00  0.00      LIG  
ATOM   4390 H38  LIG     1      17.302  22.188  20.943  1.00  0.00      LIG  
ATOM   4391 H39  LIG     1      19.035  21.831  20.754  1.00  0.00      LIG  
ATOM   4392 H40  LIG     1      22.395  25.996  21.178  1.00  0.00      LIG  
ATOM   4393 H41  LIG     1      22.088  26.932  19.704  1.00  0.00      LIG  
ATOM   4394 H42  LIG     1      22.291  25.174  19.612  1.00  0.00      LIG  
ATOM   4395 H43  LIG     1      20.139  27.905  20.815  1.00  0.00      LIG  
ATOM   4396 H44  LIG     1      19.985  26.865  22.238  1.00  0.00      LIG  
ATOM   4397 H45  LIG     1      18.674  26.953  21.046  1.00  0.00      LIG  
ATOM   4398 H46  LIG     1      17.371  24.861  19.836  1.00  0.00      LIG  
ATOM   4399 H47  LIG     1      17.525  21.112  17.698  1.00  0.00      LIG  
TER
REMARK  Energy: 261.276
REMARK  SimpleFitness: 261.276
REMARK  FullFitness: -756.63574
REMARK  InterFull: -25.0838
REMARK  IntraFull: 270.717
REMARK  solvFull: -1214.57
REMARK  surfFull: 212.301
REMARK  extraFull: 0.0
REMARK  deltaGcompsolvpol: -1214.57
REMARK  deltaGcompsolvnonpol: 212.301
REMARK  deltaGprotsolvpol: -1219.71
REMARK  deltaGprotsolvnonpol: 208.651
REMARK  deltaGligsolvpol: -14.6137
REMARK  deltaGligsolvnonpol: 16.1013
REMARK  deltaGvdw: -25.0838
REMARK  deltaGelec: 0.0
REMARK  deltaG: -6.3318934
REMARK  Cluster: 0
REMARK  ClusterRank: 6
ATOM   4315 O    LIG     1      22.325  19.855  24.876  1.00  0.00      LIG  
ATOM   4316 O1   LIG     1      26.854  25.107  24.938  1.00  0.00      LIG  
ATOM   4317 O2   LIG     1      19.690  25.428  19.239  1.00  0.00      LIG  
ATOM   4318 O3   LIG     1      17.466  24.787  20.803  1.00  0.00      LIG  
ATOM   4319 O4   LIG     1      17.845  21.141  18.625  1.00  0.00      LIG  
ATOM   4320 O5   LIG     1      17.751  23.368  18.261  1.00  0.00      LIG  
ATOM   4321 C    LIG     1      22.309  22.202  25.557  1.00  0.00      LIG  
ATOM   4322 C1   LIG     1      23.832  22.308  25.833  1.00  0.00      LIG  
ATOM   4323 C2   LIG     1      21.497  21.993  26.835  1.00  0.00      LIG  
ATOM   4324 C3   LIG     1      19.995  22.230  26.592  1.00  0.00      LIG  
ATOM   4325 C4   LIG     1      24.116  23.534  26.733  1.00  0.00      LIG  
ATOM   4326 C5   LIG     1      22.055  22.776  28.019  1.00  0.00      LIG  
ATOM   4327 C6   LIG     1      21.865  21.149  24.517  1.00  0.00      LIG  
ATOM   4328 C7   LIG     1      22.901  23.947  27.572  1.00  0.00      LIG  
ATOM   4329 C8   LIG     1      19.609  22.034  25.169  1.00  0.00      LIG  
ATOM   4330 C9   LIG     1      24.753  24.758  26.028  1.00  0.00      LIG  
ATOM   4331 C10  LIG     1      24.575  22.402  24.504  1.00  0.00      LIG  
ATOM   4332 C11  LIG     1      20.346  21.042  24.341  1.00  0.00      LIG  
ATOM   4333 C12  LIG     1      19.480  23.648  26.828  1.00  0.00      LIG  
ATOM   4334 C13  LIG     1      24.436  21.086  26.547  1.00  0.00      LIG  
ATOM   4335 C14  LIG     1      18.674  22.898  24.768  1.00  0.00      LIG  
ATOM   4336 C15  LIG     1      18.340  23.856  25.850  1.00  0.00      LIG  
ATOM   4337 C16  LIG     1      19.205  21.274  27.476  1.00  0.00      LIG  
ATOM   4338 C17  LIG     1      25.979  22.933  24.676  1.00  0.00      LIG  
ATOM   4339 C18  LIG     1      25.937  24.338  25.184  1.00  0.00      LIG  
ATOM   4340 C19  LIG     1      18.050  22.982  23.406  1.00  0.00      LIG  
ATOM   4341 C20  LIG     1      25.289  25.719  27.084  1.00  0.00      LIG  
ATOM   4342 C21  LIG     1      23.802  25.569  25.148  1.00  0.00      LIG  
ATOM   4343 C22  LIG     1      18.916  23.883  22.513  1.00  0.00      LIG  
ATOM   4344 C23  LIG     1      18.598  23.935  21.005  1.00  0.00      LIG  
ATOM   4345 C24  LIG     1      19.847  24.455  20.305  1.00  0.00      LIG  
ATOM   4346 C25  LIG     1      16.613  23.467  23.517  1.00  0.00      LIG  
ATOM   4347 C26  LIG     1      20.414  25.832  20.425  1.00  0.00      LIG  
ATOM   4348 C27  LIG     1      18.236  22.529  20.489  1.00  0.00      LIG  
ATOM   4349 C28  LIG     1      21.879  25.989  20.215  1.00  0.00      LIG  
ATOM   4350 C29  LIG     1      19.758  26.945  21.172  1.00  0.00      LIG  
ATOM   4351 C30  LIG     1      18.006  22.431  18.999  1.00  0.00      LIG  
ATOM   4352 H    LIG     1      22.013  23.167  25.136  1.00  0.00      LIG  
ATOM   4353 H1   LIG     1      21.595  20.938  27.108  1.00  0.00      LIG  
ATOM   4354 H2   LIG     1      24.861  23.205  27.463  1.00  0.00      LIG  
ATOM   4355 H3   LIG     1      22.684  22.114  28.618  1.00  0.00      LIG  
ATOM   4356 H4   LIG     1      21.262  23.111  28.693  1.00  0.00      LIG  
ATOM   4357 H5   LIG     1      22.304  21.379  23.543  1.00  0.00      LIG  
ATOM   4358 H6   LIG     1      22.261  24.637  27.025  1.00  0.00      LIG  
ATOM   4359 H7   LIG     1      23.239  24.483  28.462  1.00  0.00      LIG  
ATOM   4360 H8   LIG     1      24.021  23.041  23.810  1.00  0.00      LIG  
ATOM   4361 H9   LIG     1      24.631  21.415  24.036  1.00  0.00      LIG  
ATOM   4362 H10  LIG     1      19.974  20.047  24.590  1.00  0.00      LIG  
ATOM   4363 H11  LIG     1      20.121  21.183  23.281  1.00  0.00      LIG  
ATOM   4364 H12  LIG     1      20.254  24.383  26.595  1.00  0.00      LIG  
ATOM   4365 H13  LIG     1      19.159  23.812  27.860  1.00  0.00      LIG  
ATOM   4366 H14  LIG     1      24.523  20.232  25.873  1.00  0.00      LIG  
ATOM   4367 H15  LIG     1      25.446  21.297  26.908  1.00  0.00      LIG  
ATOM   4368 H16  LIG     1      23.851  20.769  27.411  1.00  0.00      LIG  
ATOM   4369 H17  LIG     1      18.319  24.891  25.497  1.00  0.00      LIG  
ATOM   4370 H18  LIG     1      17.378  23.604  26.305  1.00  0.00      LIG  
ATOM   4371 H19  LIG     1      19.470  20.234  27.263  1.00  0.00      LIG  
ATOM   4372 H20  LIG     1      18.126  21.381  27.328  1.00  0.00      LIG  
ATOM   4373 H21  LIG     1      19.417  21.468  28.530  1.00  0.00      LIG  
ATOM   4374 H22  LIG     1      26.485  22.944  23.707  1.00  0.00      LIG  
ATOM   4375 H23  LIG     1      26.567  22.327  25.368  1.00  0.00      LIG  
ATOM   4376 H24  LIG     1      18.020  21.966  23.004  1.00  0.00      LIG  
ATOM   4377 H25  LIG     1      25.995  25.214  27.751  1.00  0.00      LIG  
ATOM   4378 H26  LIG     1      24.482  26.133  27.692  1.00  0.00      LIG  
ATOM   4379 H27  LIG     1      25.807  26.569  26.630  1.00  0.00      LIG  
ATOM   4380 H28  LIG     1      24.346  26.327  24.576  1.00  0.00      LIG  
ATOM   4381 H29  LIG     1      23.272  24.939  24.431  1.00  0.00      LIG  
ATOM   4382 H30  LIG     1      23.058  26.095  25.751  1.00  0.00      LIG  
ATOM   4383 H31  LIG     1      21.926  19.232  24.247  1.00  0.00      LIG  
ATOM   4384 H32  LIG     1      19.957  23.554  22.621  1.00  0.00      LIG  
ATOM   4385 H33  LIG     1      18.879  24.898  22.921  1.00  0.00      LIG  
ATOM   4386 H34  LIG     1      20.559  23.656  20.152  1.00  0.00      LIG  
ATOM   4387 H35  LIG     1      16.054  22.901  24.268  1.00  0.00      LIG  
ATOM   4388 H36  LIG     1      16.102  23.333  22.564  1.00  0.00      LIG  
ATOM   4389 H37  LIG     1      16.570  24.530  23.773  1.00  0.00      LIG  
ATOM   4390 H38  LIG     1      17.302  22.188  20.943  1.00  0.00      LIG  
ATOM   4391 H39  LIG     1      19.035  21.831  20.754  1.00  0.00      LIG  
ATOM   4392 H40  LIG     1      22.395  25.996  21.178  1.00  0.00      LIG  
ATOM   4393 H41  LIG     1      22.088  26.932  19.704  1.00  0.00      LIG  
ATOM   4394 H42  LIG     1      22.291  25.174  19.612  1.00  0.00      LIG  
ATOM   4395 H43  LIG     1      20.139  27.905  20.815  1.00  0.00      LIG  
ATOM   4396 H44  LIG     1      19.985  26.865  22.238  1.00  0.00      LIG  
ATOM   4397 H45  LIG     1      18.674  26.953  21.046  1.00  0.00      LIG  
ATOM   4398 H46  LIG     1      17.371  24.861  19.836  1.00  0.00      LIG  
ATOM   4399 H47  LIG     1      17.525  21.112  17.698  1.00  0.00      LIG  
TER
REMARK  Energy: 261.276
REMARK  SimpleFitness: 261.276
REMARK  FullFitness: -756.63574
REMARK  InterFull: -25.0838
REMARK  IntraFull: 270.717
REMARK  solvFull: -1214.57
REMARK  surfFull: 212.301
REMARK  extraFull: 0.0
REMARK  deltaGcompsolvpol: -1214.57
REMARK  deltaGcompsolvnonpol: 212.301
REMARK  deltaGprotsolvpol: -1219.71
REMARK  deltaGprotsolvnonpol: 208.651
REMARK  deltaGligsolvpol: -14.6137
REMARK  deltaGligsolvnonpol: 16.1013
REMARK  deltaGvdw: -25.0838
REMARK  deltaGelec: 0.0
REMARK  deltaG: -6.3318934
REMARK  Cluster: 0
REMARK  ClusterRank: 7
ATOM   4315 O    LIG     1      22.325  19.855  24.876  1.00  0.00      LIG  
ATOM   4316 O1   LIG     1      26.854  25.107  24.938  1.00  0.00      LIG  
ATOM   4317 O2   LIG     1      19.690  25.428  19.239  1.00  0.00      LIG  
ATOM   4318 O3   LIG     1      17.466  24.787  20.803  1.00  0.00      LIG  
ATOM   4319 O4   LIG     1      17.845  21.141  18.625  1.00  0.00      LIG  
ATOM   4320 O5   LIG     1      17.751  23.368  18.261  1.00  0.00      LIG  
ATOM   4321 C    LIG     1      22.309  22.202  25.557  1.00  0.00      LIG  
ATOM   4322 C1   LIG     1      23.832  22.308  25.833  1.00  0.00      LIG  
ATOM   4323 C2   LIG     1      21.497  21.993  26.835  1.00  0.00      LIG  
ATOM   4324 C3   LIG     1      19.995  22.230  26.592  1.00  0.00      LIG  
ATOM   4325 C4   LIG     1      24.116  23.534  26.733  1.00  0.00      LIG  
ATOM   4326 C5   LIG     1      22.055  22.776  28.019  1.00  0.00      LIG  
ATOM   4327 C6   LIG     1      21.865  21.149  24.517  1.00  0.00      LIG  
ATOM   4328 C7   LIG     1      22.901  23.947  27.572  1.00  0.00      LIG  
ATOM   4329 C8   LIG     1      19.609  22.034  25.169  1.00  0.00      LIG  
ATOM   4330 C9   LIG     1      24.753  24.758  26.028  1.00  0.00      LIG  
ATOM   4331 C10  LIG     1      24.575  22.402  24.504  1.00  0.00      LIG  
ATOM   4332 C11  LIG     1      20.346  21.042  24.341  1.00  0.00      LIG  
ATOM   4333 C12  LIG     1      19.480  23.648  26.828  1.00  0.00      LIG  
ATOM   4334 C13  LIG     1      24.436  21.086  26.547  1.00  0.00      LIG  
ATOM   4335 C14  LIG     1      18.674  22.898  24.768  1.00  0.00      LIG  
ATOM   4336 C15  LIG     1      18.340  23.856  25.850  1.00  0.00      LIG  
ATOM   4337 C16  LIG     1      19.205  21.274  27.476  1.00  0.00      LIG  
ATOM   4338 C17  LIG     1      25.979  22.933  24.676  1.00  0.00      LIG  
ATOM   4339 C18  LIG     1      25.937  24.338  25.184  1.00  0.00      LIG  
ATOM   4340 C19  LIG     1      18.050  22.982  23.406  1.00  0.00      LIG  
ATOM   4341 C20  LIG     1      25.289  25.719  27.084  1.00  0.00      LIG  
ATOM   4342 C21  LIG     1      23.802  25.569  25.148  1.00  0.00      LIG  
ATOM   4343 C22  LIG     1      18.916  23.883  22.513  1.00  0.00      LIG  
ATOM   4344 C23  LIG     1      18.598  23.935  21.005  1.00  0.00      LIG  
ATOM   4345 C24  LIG     1      19.847  24.455  20.305  1.00  0.00      LIG  
ATOM   4346 C25  LIG     1      16.613  23.467  23.517  1.00  0.00      LIG  
ATOM   4347 C26  LIG     1      20.414  25.832  20.425  1.00  0.00      LIG  
ATOM   4348 C27  LIG     1      18.236  22.529  20.489  1.00  0.00      LIG  
ATOM   4349 C28  LIG     1      21.879  25.989  20.215  1.00  0.00      LIG  
ATOM   4350 C29  LIG     1      19.758  26.945  21.172  1.00  0.00      LIG  
ATOM   4351 C30  LIG     1      18.006  22.431  18.999  1.00  0.00      LIG  
ATOM   4352 H    LIG     1      22.013  23.167  25.136  1.00  0.00      LIG  
ATOM   4353 H1   LIG     1      21.595  20.938  27.108  1.00  0.00      LIG  
ATOM   4354 H2   LIG     1      24.861  23.205  27.463  1.00  0.00      LIG  
ATOM   4355 H3   LIG     1      22.684  22.114  28.618  1.00  0.00      LIG  
ATOM   4356 H4   LIG     1      21.262  23.111  28.693  1.00  0.00      LIG  
ATOM   4357 H5   LIG     1      22.304  21.379  23.543  1.00  0.00      LIG  
ATOM   4358 H6   LIG     1      22.261  24.637  27.025  1.00  0.00      LIG  
ATOM   4359 H7   LIG     1      23.239  24.483  28.462  1.00  0.00      LIG  
ATOM   4360 H8   LIG     1      24.021  23.041  23.810  1.00  0.00      LIG  
ATOM   4361 H9   LIG     1      24.631  21.415  24.036  1.00  0.00      LIG  
ATOM   4362 H10  LIG     1      19.974  20.047  24.590  1.00  0.00      LIG  
ATOM   4363 H11  LIG     1      20.121  21.183  23.281  1.00  0.00      LIG  
ATOM   4364 H12  LIG     1      20.254  24.383  26.595  1.00  0.00      LIG  
ATOM   4365 H13  LIG     1      19.159  23.812  27.860  1.00  0.00      LIG  
ATOM   4366 H14  LIG     1      24.523  20.232  25.873  1.00  0.00      LIG  
ATOM   4367 H15  LIG     1      25.446  21.297  26.908  1.00  0.00      LIG  
ATOM   4368 H16  LIG     1      23.851  20.769  27.411  1.00  0.00      LIG  
ATOM   4369 H17  LIG     1      18.319  24.891  25.497  1.00  0.00      LIG  
ATOM   4370 H18  LIG     1      17.378  23.604  26.305  1.00  0.00      LIG  
ATOM   4371 H19  LIG     1      19.470  20.234  27.263  1.00  0.00      LIG  
ATOM   4372 H20  LIG     1      18.126  21.381  27.328  1.00  0.00      LIG  
ATOM   4373 H21  LIG     1      19.417  21.468  28.530  1.00  0.00      LIG  
ATOM   4374 H22  LIG     1      26.485  22.944  23.707  1.00  0.00      LIG  
ATOM   4375 H23  LIG     1      26.567  22.327  25.368  1.00  0.00      LIG  
ATOM   4376 H24  LIG     1      18.020  21.966  23.004  1.00  0.00      LIG  
ATOM   4377 H25  LIG     1      25.995  25.214  27.751  1.00  0.00      LIG  
ATOM   4378 H26  LIG     1      24.482  26.133  27.692  1.00  0.00      LIG  
ATOM   4379 H27  LIG     1      25.807  26.569  26.630  1.00  0.00      LIG  
ATOM   4380 H28  LIG     1      24.346  26.327  24.576  1.00  0.00      LIG  
ATOM   4381 H29  LIG     1      23.272  24.939  24.431  1.00  0.00      LIG  
ATOM   4382 H30  LIG     1      23.058  26.095  25.751  1.00  0.00      LIG  
ATOM   4383 H31  LIG     1      21.926  19.232  24.247  1.00  0.00      LIG  
ATOM   4384 H32  LIG     1      19.957  23.554  22.621  1.00  0.00      LIG  
ATOM   4385 H33  LIG     1      18.879  24.898  22.921  1.00  0.00      LIG  
ATOM   4386 H34  LIG     1      20.559  23.656  20.152  1.00  0.00      LIG  
ATOM   4387 H35  LIG     1      16.054  22.901  24.268  1.00  0.00      LIG  
ATOM   4388 H36  LIG     1      16.102  23.333  22.564  1.00  0.00      LIG  
ATOM   4389 H37  LIG     1      16.570  24.530  23.773  1.00  0.00      LIG  
ATOM   4390 H38  LIG     1      17.302  22.188  20.943  1.00  0.00      LIG  
ATOM   4391 H39  LIG     1      19.035  21.831  20.754  1.00  0.00      LIG  
ATOM   4392 H40  LIG     1      22.395  25.996  21.178  1.00  0.00      LIG  
ATOM   4393 H41  LIG     1      22.088  26.932  19.704  1.00  0.00      LIG  
ATOM   4394 H42  LIG     1      22.291  25.174  19.612  1.00  0.00      LIG  
ATOM   4395 H43  LIG     1      20.139  27.905  20.815  1.00  0.00      LIG  
ATOM   4396 H44  LIG     1      19.985  26.865  22.238  1.00  0.00      LIG  
ATOM   4397 H45  LIG     1      18.674  26.953  21.046  1.00  0.00      LIG  
ATOM   4398 H46  LIG     1      17.371  24.861  19.836  1.00  0.00      LIG  
ATOM   4399 H47  LIG     1      17.525  21.112  17.698  1.00  0.00      LIG  
TER
REMARK  Energy: 255.471
REMARK  SimpleFitness: 255.471
REMARK  FullFitness: -746.7776
REMARK  InterFull: -29.2656
REMARK  IntraFull: 265.983
REMARK  solvFull: -1195.47
REMARK  surfFull: 211.975
REMARK  extraFull: 0.0
REMARK  deltaGcompsolvpol: -1195.47
REMARK  deltaGcompsolvnonpol: 211.975
REMARK  deltaGprotsolvpol: -1219.71
REMARK  deltaGprotsolvnonpol: 208.651
REMARK  deltaGligsolvpol: -12.7842
REMARK  deltaGligsolvnonpol: 16.1933
REMARK  deltaGvdw: -29.2656
REMARK  deltaGelec: 0.0
REMARK  deltaG: -5.7100806
REMARK  Cluster: 1
REMARK  ClusterRank: 0
ATOM   4315 O    LIG     1      13.734  11.930  -2.308  1.00  0.00      LIG  
ATOM   4316 O1   LIG     1      17.376  13.349   3.336  1.00  0.00      LIG  
ATOM   4317 O2   LIG     1      10.570  16.438   0.613  1.00  0.00      LIG  
ATOM   4318 O3   LIG     1      11.134  13.305   1.990  1.00  0.00      LIG  
ATOM   4319 O4   LIG     1       8.546  16.991   2.580  1.00  0.00      LIG  
ATOM   4320 O5   LIG     1       7.525  15.239   3.577  1.00  0.00      LIG  
ATOM   4321 C    LIG     1      13.597  11.269   0.072  1.00  0.00      LIG  
ATOM   4322 C1   LIG     1      15.118  11.409   0.339  1.00  0.00      LIG  
ATOM   4323 C2   LIG     1      13.146   9.815  -0.047  1.00  0.00      LIG  
ATOM   4324 C3   LIG     1      11.616   9.694   0.092  1.00  0.00      LIG  
ATOM   4325 C4   LIG     1      15.479  10.733   1.684  1.00  0.00      LIG  
ATOM   4326 C5   LIG     1      13.909   8.880   0.885  1.00  0.00      LIG  
ATOM   4327 C6   LIG     1      12.996  12.084  -1.102  1.00  0.00      LIG  
ATOM   4328 C7   LIG     1      14.507   9.615   2.062  1.00  0.00      LIG  
ATOM   4329 C8   LIG     1      10.918  10.930  -0.346  1.00  0.00      LIG  
ATOM   4330 C9   LIG     1      15.716  11.687   2.885  1.00  0.00      LIG  
ATOM   4331 C10  LIG     1      15.498  12.885   0.347  1.00  0.00      LIG  
ATOM   4332 C11  LIG     1      11.543  11.725  -1.434  1.00  0.00      LIG  
ATOM   4333 C12  LIG     1      11.058   9.551   1.504  1.00  0.00      LIG  
ATOM   4334 C13  LIG     1      16.008  10.767  -0.738  1.00  0.00      LIG  
ATOM   4335 C14  LIG     1       9.838  11.204   0.393  1.00  0.00      LIG  
ATOM   4336 C15  LIG     1       9.692  10.208   1.485  1.00  0.00      LIG  
ATOM   4337 C16  LIG     1      11.145   8.508  -0.736  1.00  0.00      LIG  
ATOM   4338 C17  LIG     1      16.811  13.131   1.055  1.00  0.00      LIG  
ATOM   4339 C18  LIG     1      16.684  12.783   2.503  1.00  0.00      LIG  
ATOM   4340 C19  LIG     1       8.867  12.339   0.229  1.00  0.00      LIG  
ATOM   4341 C20  LIG     1      16.360  10.909   4.028  1.00  0.00      LIG  
ATOM   4342 C21  LIG     1      14.463  12.342   3.468  1.00  0.00      LIG  
ATOM   4343 C22  LIG     1       8.819  13.342   1.389  1.00  0.00      LIG  
ATOM   4344 C23  LIG     1      10.072  14.196   1.667  1.00  0.00      LIG  
ATOM   4345 C24  LIG     1      10.463  15.006   0.440  1.00  0.00      LIG  
ATOM   4346 C25  LIG     1       7.470  11.766   0.072  1.00  0.00      LIG  
ATOM   4347 C26  LIG     1      11.765  15.721   0.240  1.00  0.00      LIG  
ATOM   4348 C27  LIG     1       9.848  15.029   2.946  1.00  0.00      LIG  
ATOM   4349 C28  LIG     1      12.212  16.008  -1.150  1.00  0.00      LIG  
ATOM   4350 C29  LIG     1      12.842  15.773   1.273  1.00  0.00      LIG  
ATOM   4351 C30  LIG     1       8.516  15.727   3.060  1.00  0.00      LIG  
ATOM   4352 H    LIG     1      13.109  11.670   0.964  1.00  0.00      LIG  
ATOM   4353 H1   LIG     1      13.389   9.490  -1.063  1.00  0.00      LIG  
ATOM   4354 H2   LIG     1      16.437  10.231   1.520  1.00  0.00      LIG  
ATOM   4355 H3   LIG     1      14.723   8.407   0.331  1.00  0.00      LIG  
ATOM   4356 H4   LIG     1      13.277   8.060   1.234  1.00  0.00      LIG  
ATOM   4357 H5   LIG     1      13.036  13.143  -0.842  1.00  0.00      LIG  
ATOM   4358 H6   LIG     1      13.685  10.011   2.653  1.00  0.00      LIG  
ATOM   4359 H7   LIG     1      15.018   8.887   2.697  1.00  0.00      LIG  
ATOM   4360 H8   LIG     1      14.711  13.464   0.831  1.00  0.00      LIG  
ATOM   4361 H9   LIG     1      15.573  13.260  -0.677  1.00  0.00      LIG  
ATOM   4362 H10  LIG     1      11.476  11.147  -2.361  1.00  0.00      LIG  
ATOM   4363 H11  LIG     1      10.989  12.649  -1.621  1.00  0.00      LIG  
ATOM   4364 H12  LIG     1      11.679  10.097   2.218  1.00  0.00      LIG  
ATOM   4365 H13  LIG     1      11.002   8.509   1.833  1.00  0.00      LIG  
ATOM   4366 H14  LIG     1      16.008  11.352  -1.659  1.00  0.00      LIG  
ATOM   4367 H15  LIG     1      17.048  10.713  -0.407  1.00  0.00      LIG  
ATOM   4368 H16  LIG     1      15.701   9.752  -0.991  1.00  0.00      LIG  
ATOM   4369 H17  LIG     1       9.477  10.675   2.450  1.00  0.00      LIG  
ATOM   4370 H18  LIG     1       8.906   9.486   1.248  1.00  0.00      LIG  
ATOM   4371 H19  LIG     1      11.441   8.619  -1.784  1.00  0.00      LIG  
ATOM   4372 H20  LIG     1      10.056   8.397  -0.707  1.00  0.00      LIG  
ATOM   4373 H21  LIG     1      11.582   7.580  -0.359  1.00  0.00      LIG  
ATOM   4374 H22  LIG     1      17.067  14.192   0.990  1.00  0.00      LIG  
ATOM   4375 H23  LIG     1      17.627  12.547   0.623  1.00  0.00      LIG  
ATOM   4376 H24  LIG     1       9.088  12.878  -0.694  1.00  0.00      LIG  
ATOM   4377 H25  LIG     1      17.281  10.419   3.699  1.00  0.00      LIG  
ATOM   4378 H26  LIG     1      15.686  10.143   4.420  1.00  0.00      LIG  
ATOM   4379 H27  LIG     1      16.612  11.563   4.869  1.00  0.00      LIG  
ATOM   4380 H28  LIG     1      14.726  13.091   4.222  1.00  0.00      LIG  
ATOM   4381 H29  LIG     1      13.873  12.848   2.702  1.00  0.00      LIG  
ATOM   4382 H30  LIG     1      13.822  11.607   3.960  1.00  0.00      LIG  
ATOM   4383 H31  LIG     1      13.233  12.387  -3.005  1.00  0.00      LIG  
ATOM   4384 H32  LIG     1       8.567  12.795   2.301  1.00  0.00      LIG  
ATOM   4385 H33  LIG     1       7.979  14.010   1.183  1.00  0.00      LIG  
ATOM   4386 H34  LIG     1       9.959  14.674  -0.453  1.00  0.00      LIG  
ATOM   4387 H35  LIG     1       6.756  12.565  -0.140  1.00  0.00      LIG  
ATOM   4388 H36  LIG     1       7.425  11.047  -0.752  1.00  0.00      LIG  
ATOM   4389 H37  LIG     1       7.137  11.266   0.986  1.00  0.00      LIG  
ATOM   4390 H38  LIG     1      10.646  15.756   3.100  1.00  0.00      LIG  
ATOM   4391 H39  LIG     1       9.906  14.379   3.824  1.00  0.00      LIG  
ATOM   4392 H40  LIG     1      12.939  15.261  -1.476  1.00  0.00      LIG  
ATOM   4393 H41  LIG     1      12.688  16.991  -1.197  1.00  0.00      LIG  
ATOM   4394 H42  LIG     1      11.375  16.003  -1.853  1.00  0.00      LIG  
ATOM   4395 H43  LIG     1      13.658  16.415   0.931  1.00  0.00      LIG  
ATOM   4396 H44  LIG     1      13.246  14.776   1.449  1.00  0.00      LIG  
ATOM   4397 H45  LIG     1      12.485  16.172   2.225  1.00  0.00      LIG  
ATOM   4398 H46  LIG     1      11.110  12.594   1.325  1.00  0.00      LIG  
ATOM   4399 H47  LIG     1       7.643  17.379   2.613  1.00  0.00      LIG  
TER
REMARK  Energy: 255.462
REMARK  SimpleFitness: 255.462
REMARK  FullFitness: -746.6691
REMARK  InterFull: -29.2241
REMARK  IntraFull: 265.947
REMARK  solvFull: -1195.39
REMARK  surfFull: 211.998
REMARK  extraFull: 0.0
REMARK  deltaGcompsolvpol: -1195.39
REMARK  deltaGcompsolvnonpol: 211.998
REMARK  deltaGprotsolvpol: -1219.71
REMARK  deltaGprotsolvnonpol: 208.651
REMARK  deltaGligsolvpol: -12.8218
REMARK  deltaGligsolvnonpol: 16.186
REMARK  deltaGvdw: -29.2241
REMARK  deltaGelec: 0.0
REMARK  deltaG: -5.6960945
REMARK  Cluster: 1
REMARK  ClusterRank: 1
ATOM   4315 O    LIG     1      13.714  11.843  -2.365  1.00  0.00      LIG  
ATOM   4316 O1   LIG     1      17.370  13.364   3.295  1.00  0.00      LIG  
ATOM   4317 O2   LIG     1      10.557  16.445   0.631  1.00  0.00      LIG  
ATOM   4318 O3   LIG     1      11.127  13.299   1.976  1.00  0.00      LIG  
ATOM   4319 O4   LIG     1       8.536  16.973   2.604  1.00  0.00      LIG  
ATOM   4320 O5   LIG     1       7.526  15.217   3.603  1.00  0.00      LIG  
ATOM   4321 C    LIG     1      13.588  11.276   0.035  1.00  0.00      LIG  
ATOM   4322 C1   LIG     1      15.109  11.413   0.307  1.00  0.00      LIG  
ATOM   4323 C2   LIG     1      13.134   9.822  -0.076  1.00  0.00      LIG  
ATOM   4324 C3   LIG     1      11.603   9.706   0.053  1.00  0.00      LIG  
ATOM   4325 C4   LIG     1      15.461  10.745   1.658  1.00  0.00      LIG  
ATOM   4326 C5   LIG     1      13.890   8.893   0.867  1.00  0.00      LIG  
ATOM   4327 C6   LIG     1      13.001  12.075  -1.156  1.00  0.00      LIG  
ATOM   4328 C7   LIG     1      14.479   9.637   2.042  1.00  0.00      LIG  
ATOM   4329 C8   LIG     1      10.908  10.949  -0.373  1.00  0.00      LIG  
ATOM   4330 C9   LIG     1      15.704  11.705   2.853  1.00  0.00      LIG  
ATOM   4331 C10  LIG     1      15.494  12.888   0.307  1.00  0.00      LIG  
ATOM   4332 C11  LIG     1      11.528  11.763  -1.451  1.00  0.00      LIG  
ATOM   4333 C12  LIG     1      11.038   9.543   1.460  1.00  0.00      LIG  
ATOM   4334 C13  LIG     1      16.000  10.763  -0.763  1.00  0.00      LIG  
ATOM   4335 C14  LIG     1       9.826  11.212   0.366  1.00  0.00      LIG  
ATOM   4336 C15  LIG     1       9.673  10.202   1.444  1.00  0.00      LIG  
ATOM   4337 C16  LIG     1      11.134   8.531  -0.794  1.00  0.00      LIG  
ATOM   4338 C17  LIG     1      16.807  13.133   1.015  1.00  0.00      LIG  
ATOM   4339 C18  LIG     1      16.677  12.794   2.464  1.00  0.00      LIG  
ATOM   4340 C19  LIG     1       8.854  12.349   0.214  1.00  0.00      LIG  
ATOM   4341 C20  LIG     1      16.344  10.930   4.000  1.00  0.00      LIG  
ATOM   4342 C21  LIG     1      14.454  12.369   3.432  1.00  0.00      LIG  
ATOM   4343 C22  LIG     1       8.810  13.341   1.384  1.00  0.00      LIG  
ATOM   4344 C23  LIG     1      10.063  14.192   1.666  1.00  0.00      LIG  
ATOM   4345 C24  LIG     1      10.450  15.015   0.445  1.00  0.00      LIG  
ATOM   4346 C25  LIG     1       7.457  11.776   0.053  1.00  0.00      LIG  
ATOM   4347 C26  LIG     1      11.751  15.732   0.249  1.00  0.00      LIG  
ATOM   4348 C27  LIG     1       9.843  15.013   2.953  1.00  0.00      LIG  
ATOM   4349 C28  LIG     1      12.194  16.033  -1.140  1.00  0.00      LIG  
ATOM   4350 C29  LIG     1      12.831  15.777   1.279  1.00  0.00      LIG  
ATOM   4351 C30  LIG     1       8.512  15.708   3.080  1.00  0.00      LIG  
ATOM   4352 H    LIG     1      13.097  11.691   0.919  1.00  0.00      LIG  
ATOM   4353 H1   LIG     1      13.383   9.489  -1.088  1.00  0.00      LIG  
ATOM   4354 H2   LIG     1      16.416  10.234   1.499  1.00  0.00      LIG  
ATOM   4355 H3   LIG     1      14.708   8.417   0.321  1.00  0.00      LIG  
ATOM   4356 H4   LIG     1      13.257   8.074   1.216  1.00  0.00      LIG  
ATOM   4357 H5   LIG     1      13.087  13.142  -0.940  1.00  0.00      LIG  
ATOM   4358 H6   LIG     1      13.655  10.044   2.622  1.00  0.00      LIG  
ATOM   4359 H7   LIG     1      14.980   8.914   2.690  1.00  0.00      LIG  
ATOM   4360 H8   LIG     1      14.708  13.473   0.785  1.00  0.00      LIG  
ATOM   4361 H9   LIG     1      15.571  13.255  -0.720  1.00  0.00      LIG  
ATOM   4362 H10  LIG     1      11.414  11.222  -2.396  1.00  0.00      LIG  
ATOM   4363 H11  LIG     1      10.997  12.709  -1.584  1.00  0.00      LIG  
ATOM   4364 H12  LIG     1      11.655  10.078   2.186  1.00  0.00      LIG  
ATOM   4365 H13  LIG     1      10.979   8.497   1.773  1.00  0.00      LIG  
ATOM   4366 H14  LIG     1      16.004  11.344  -1.686  1.00  0.00      LIG  
ATOM   4367 H15  LIG     1      17.039  10.707  -0.428  1.00  0.00      LIG  
ATOM   4368 H16  LIG     1      15.691   9.748  -1.013  1.00  0.00      LIG  
ATOM   4369 H17  LIG     1       9.453  10.654   2.414  1.00  0.00      LIG  
ATOM   4370 H18  LIG     1       8.888   9.483   1.192  1.00  0.00      LIG  
ATOM   4371 H19  LIG     1      11.439   8.654  -1.837  1.00  0.00      LIG  
ATOM   4372 H20  LIG     1      10.045   8.424  -0.774  1.00  0.00      LIG  
ATOM   4373 H21  LIG     1      11.566   7.598  -0.423  1.00  0.00      LIG  
ATOM   4374 H22  LIG     1      17.068  14.191   0.942  1.00  0.00      LIG  
ATOM   4375 H23  LIG     1      17.621  12.542   0.588  1.00  0.00      LIG  
ATOM   4376 H24  LIG     1       9.072  12.895  -0.704  1.00  0.00      LIG  
ATOM   4377 H25  LIG     1      17.263  10.434   3.673  1.00  0.00      LIG  
ATOM   4378 H26  LIG     1      15.667  10.170   4.397  1.00  0.00      LIG  
ATOM   4379 H27  LIG     1      16.600  11.588   4.837  1.00  0.00      LIG  
ATOM   4380 H28  LIG     1      14.720  13.124   4.178  1.00  0.00      LIG  
ATOM   4381 H29  LIG     1      13.865  12.869   2.661  1.00  0.00      LIG  
ATOM   4382 H30  LIG     1      13.811  11.641   3.931  1.00  0.00      LIG  
ATOM   4383 H31  LIG     1      13.216  12.285  -3.074  1.00  0.00      LIG  
ATOM   4384 H32  LIG     1       8.560  12.784   2.291  1.00  0.00      LIG  
ATOM   4385 H33  LIG     1       7.969  14.011   1.187  1.00  0.00      LIG  
ATOM   4386 H34  LIG     1       9.945  14.690  -0.450  1.00  0.00      LIG  
ATOM   4387 H35  LIG     1       6.742  12.577  -0.152  1.00  0.00      LIG  
ATOM   4388 H36  LIG     1       7.412  11.063  -0.775  1.00  0.00      LIG  
ATOM   4389 H37  LIG     1       7.124  11.270   0.964  1.00  0.00      LIG  
ATOM   4390 H38  LIG     1      10.641  15.739   3.112  1.00  0.00      LIG  
ATOM   4391 H39  LIG     1       9.906  14.354   3.825  1.00  0.00      LIG  
ATOM   4392 H40  LIG     1      12.909  15.280  -1.480  1.00  0.00      LIG  
ATOM   4393 H41  LIG     1      12.683  17.010  -1.176  1.00  0.00      LIG  
ATOM   4394 H42  LIG     1      11.353  16.048  -1.838  1.00  0.00      LIG  
ATOM   4395 H43  LIG     1      13.639  16.435   0.947  1.00  0.00      LIG  
ATOM   4396 H44  LIG     1      13.247  14.781   1.433  1.00  0.00      LIG  
ATOM   4397 H45  LIG     1      12.474  16.152   2.240  1.00  0.00      LIG  
ATOM   4398 H46  LIG     1      11.104  12.597   1.301  1.00  0.00      LIG  
ATOM   4399 H47  LIG     1       7.632  17.360   2.643  1.00  0.00      LIG  
TER
REMARK  Energy: 255.462
REMARK  SimpleFitness: 255.462
REMARK  FullFitness: -746.6691
REMARK  InterFull: -29.2241
REMARK  IntraFull: 265.947
REMARK  solvFull: -1195.39
REMARK  surfFull: 211.998
REMARK  extraFull: 0.0
REMARK  deltaGcompsolvpol: -1195.39
REMARK  deltaGcompsolvnonpol: 211.998
REMARK  deltaGprotsolvpol: -1219.71
REMARK  deltaGprotsolvnonpol: 208.651
REMARK  deltaGligsolvpol: -12.8218
REMARK  deltaGligsolvnonpol: 16.186
REMARK  deltaGvdw: -29.2241
REMARK  deltaGelec: 0.0
REMARK  deltaG: -5.6960945
REMARK  Cluster: 1
REMARK  ClusterRank: 2
ATOM   4315 O    LIG     1      13.714  11.843  -2.365  1.00  0.00      LIG  
ATOM   4316 O1   LIG     1      17.370  13.364   3.295  1.00  0.00      LIG  
ATOM   4317 O2   LIG     1      10.557  16.445   0.631  1.00  0.00      LIG  
ATOM   4318 O3   LIG     1      11.127  13.299   1.976  1.00  0.00      LIG  
ATOM   4319 O4   LIG     1       8.536  16.973   2.604  1.00  0.00      LIG  
ATOM   4320 O5   LIG     1       7.526  15.217   3.603  1.00  0.00      LIG  
ATOM   4321 C    LIG     1      13.588  11.276   0.035  1.00  0.00      LIG  
ATOM   4322 C1   LIG     1      15.109  11.413   0.307  1.00  0.00      LIG  
ATOM   4323 C2   LIG     1      13.134   9.822  -0.076  1.00  0.00      LIG  
ATOM   4324 C3   LIG     1      11.603   9.706   0.053  1.00  0.00      LIG  
ATOM   4325 C4   LIG     1      15.461  10.745   1.658  1.00  0.00      LIG  
ATOM   4326 C5   LIG     1      13.890   8.893   0.867  1.00  0.00      LIG  
ATOM   4327 C6   LIG     1      13.001  12.075  -1.156  1.00  0.00      LIG  
ATOM   4328 C7   LIG     1      14.479   9.637   2.042  1.00  0.00      LIG  
ATOM   4329 C8   LIG     1      10.908  10.949  -0.373  1.00  0.00      LIG  
ATOM   4330 C9   LIG     1      15.704  11.705   2.853  1.00  0.00      LIG  
ATOM   4331 C10  LIG     1      15.494  12.888   0.307  1.00  0.00      LIG  
ATOM   4332 C11  LIG     1      11.528  11.763  -1.451  1.00  0.00      LIG  
ATOM   4333 C12  LIG     1      11.038   9.543   1.460  1.00  0.00      LIG  
ATOM   4334 C13  LIG     1      16.000  10.763  -0.763  1.00  0.00      LIG  
ATOM   4335 C14  LIG     1       9.826  11.212   0.366  1.00  0.00      LIG  
ATOM   4336 C15  LIG     1       9.673  10.202   1.444  1.00  0.00      LIG  
ATOM   4337 C16  LIG     1      11.134   8.531  -0.794  1.00  0.00      LIG  
ATOM   4338 C17  LIG     1      16.807  13.133   1.015  1.00  0.00      LIG  
ATOM   4339 C18  LIG     1      16.677  12.794   2.464  1.00  0.00      LIG  
ATOM   4340 C19  LIG     1       8.854  12.349   0.214  1.00  0.00      LIG  
ATOM   4341 C20  LIG     1      16.344  10.930   4.000  1.00  0.00      LIG  
ATOM   4342 C21  LIG     1      14.454  12.369   3.432  1.00  0.00      LIG  
ATOM   4343 C22  LIG     1       8.810  13.341   1.384  1.00  0.00      LIG  
ATOM   4344 C23  LIG     1      10.063  14.192   1.666  1.00  0.00      LIG  
ATOM   4345 C24  LIG     1      10.450  15.015   0.445  1.00  0.00      LIG  
ATOM   4346 C25  LIG     1       7.457  11.776   0.053  1.00  0.00      LIG  
ATOM   4347 C26  LIG     1      11.751  15.732   0.249  1.00  0.00      LIG  
ATOM   4348 C27  LIG     1       9.843  15.013   2.953  1.00  0.00      LIG  
ATOM   4349 C28  LIG     1      12.194  16.033  -1.140  1.00  0.00      LIG  
ATOM   4350 C29  LIG     1      12.831  15.777   1.279  1.00  0.00      LIG  
ATOM   4351 C30  LIG     1       8.512  15.708   3.080  1.00  0.00      LIG  
ATOM   4352 H    LIG     1      13.097  11.691   0.919  1.00  0.00      LIG  
ATOM   4353 H1   LIG     1      13.383   9.489  -1.088  1.00  0.00      LIG  
ATOM   4354 H2   LIG     1      16.416  10.234   1.499  1.00  0.00      LIG  
ATOM   4355 H3   LIG     1      14.708   8.417   0.321  1.00  0.00      LIG  
ATOM   4356 H4   LIG     1      13.257   8.074   1.216  1.00  0.00      LIG  
ATOM   4357 H5   LIG     1      13.087  13.142  -0.940  1.00  0.00      LIG  
ATOM   4358 H6   LIG     1      13.655  10.044   2.622  1.00  0.00      LIG  
ATOM   4359 H7   LIG     1      14.980   8.914   2.690  1.00  0.00      LIG  
ATOM   4360 H8   LIG     1      14.708  13.473   0.785  1.00  0.00      LIG  
ATOM   4361 H9   LIG     1      15.571  13.255  -0.720  1.00  0.00      LIG  
ATOM   4362 H10  LIG     1      11.414  11.222  -2.396  1.00  0.00      LIG  
ATOM   4363 H11  LIG     1      10.997  12.709  -1.584  1.00  0.00      LIG  
ATOM   4364 H12  LIG     1      11.655  10.078   2.186  1.00  0.00      LIG  
ATOM   4365 H13  LIG     1      10.979   8.497   1.773  1.00  0.00      LIG  
ATOM   4366 H14  LIG     1      16.004  11.344  -1.686  1.00  0.00      LIG  
ATOM   4367 H15  LIG     1      17.039  10.707  -0.428  1.00  0.00      LIG  
ATOM   4368 H16  LIG     1      15.691   9.748  -1.013  1.00  0.00      LIG  
ATOM   4369 H17  LIG     1       9.453  10.654   2.414  1.00  0.00      LIG  
ATOM   4370 H18  LIG     1       8.888   9.483   1.192  1.00  0.00      LIG  
ATOM   4371 H19  LIG     1      11.439   8.654  -1.837  1.00  0.00      LIG  
ATOM   4372 H20  LIG     1      10.045   8.424  -0.774  1.00  0.00      LIG  
ATOM   4373 H21  LIG     1      11.566   7.598  -0.423  1.00  0.00      LIG  
ATOM   4374 H22  LIG     1      17.068  14.191   0.942  1.00  0.00      LIG  
ATOM   4375 H23  LIG     1      17.621  12.542   0.588  1.00  0.00      LIG  
ATOM   4376 H24  LIG     1       9.072  12.895  -0.704  1.00  0.00      LIG  
ATOM   4377 H25  LIG     1      17.263  10.434   3.673  1.00  0.00      LIG  
ATOM   4378 H26  LIG     1      15.667  10.170   4.397  1.00  0.00      LIG  
ATOM   4379 H27  LIG     1      16.600  11.588   4.837  1.00  0.00      LIG  
ATOM   4380 H28  LIG     1      14.720  13.124   4.178  1.00  0.00      LIG  
ATOM   4381 H29  LIG     1      13.865  12.869   2.661  1.00  0.00      LIG  
ATOM   4382 H30  LIG     1      13.811  11.641   3.931  1.00  0.00      LIG  
ATOM   4383 H31  LIG     1      13.216  12.285  -3.074  1.00  0.00      LIG  
ATOM   4384 H32  LIG     1       8.560  12.784   2.291  1.00  0.00      LIG  
ATOM   4385 H33  LIG     1       7.969  14.011   1.187  1.00  0.00      LIG  
ATOM   4386 H34  LIG     1       9.945  14.690  -0.450  1.00  0.00      LIG  
ATOM   4387 H35  LIG     1       6.742  12.577  -0.152  1.00  0.00      LIG  
ATOM   4388 H36  LIG     1       7.412  11.063  -0.775  1.00  0.00      LIG  
ATOM   4389 H37  LIG     1       7.124  11.270   0.964  1.00  0.00      LIG  
ATOM   4390 H38  LIG     1      10.641  15.739   3.112  1.00  0.00      LIG  
ATOM   4391 H39  LIG     1       9.906  14.354   3.825  1.00  0.00      LIG  
ATOM   4392 H40  LIG     1      12.909  15.280  -1.480  1.00  0.00      LIG  
ATOM   4393 H41  LIG     1      12.683  17.010  -1.176  1.00  0.00      LIG  
ATOM   4394 H42  LIG     1      11.353  16.048  -1.838  1.00  0.00      LIG  
ATOM   4395 H43  LIG     1      13.639  16.435   0.947  1.00  0.00      LIG  
ATOM   4396 H44  LIG     1      13.247  14.781   1.433  1.00  0.00      LIG  
ATOM   4397 H45  LIG     1      12.474  16.152   2.240  1.00  0.00      LIG  
ATOM   4398 H46  LIG     1      11.104  12.597   1.301  1.00  0.00      LIG  
ATOM   4399 H47  LIG     1       7.632  17.360   2.643  1.00  0.00      LIG  
TER
REMARK  Energy: 255.462
REMARK  SimpleFitness: 255.462
REMARK  FullFitness: -746.6691
REMARK  InterFull: -29.2241
REMARK  IntraFull: 265.947
REMARK  solvFull: -1195.39
REMARK  surfFull: 211.998
REMARK  extraFull: 0.0
REMARK  deltaGcompsolvpol: -1195.39
REMARK  deltaGcompsolvnonpol: 211.998
REMARK  deltaGprotsolvpol: -1219.71
REMARK  deltaGprotsolvnonpol: 208.651
REMARK  deltaGligsolvpol: -12.8218
REMARK  deltaGligsolvnonpol: 16.186
REMARK  deltaGvdw: -29.2241
REMARK  deltaGelec: 0.0
REMARK  deltaG: -5.6960945
REMARK  Cluster: 1
REMARK  ClusterRank: 3
ATOM   4315 O    LIG     1      13.714  11.843  -2.365  1.00  0.00      LIG  
ATOM   4316 O1   LIG     1      17.370  13.364   3.295  1.00  0.00      LIG  
ATOM   4317 O2   LIG     1      10.557  16.445   0.631  1.00  0.00      LIG  
ATOM   4318 O3   LIG     1      11.127  13.299   1.976  1.00  0.00      LIG  
ATOM   4319 O4   LIG     1       8.536  16.973   2.604  1.00  0.00      LIG  
ATOM   4320 O5   LIG     1       7.526  15.217   3.603  1.00  0.00      LIG  
ATOM   4321 C    LIG     1      13.588  11.276   0.035  1.00  0.00      LIG  
ATOM   4322 C1   LIG     1      15.109  11.413   0.307  1.00  0.00      LIG  
ATOM   4323 C2   LIG     1      13.134   9.822  -0.076  1.00  0.00      LIG  
ATOM   4324 C3   LIG     1      11.603   9.706   0.053  1.00  0.00      LIG  
ATOM   4325 C4   LIG     1      15.461  10.745   1.658  1.00  0.00      LIG  
ATOM   4326 C5   LIG     1      13.890   8.893   0.867  1.00  0.00      LIG  
ATOM   4327 C6   LIG     1      13.001  12.075  -1.156  1.00  0.00      LIG  
ATOM   4328 C7   LIG     1      14.479   9.637   2.042  1.00  0.00      LIG  
ATOM   4329 C8   LIG     1      10.908  10.949  -0.373  1.00  0.00      LIG  
ATOM   4330 C9   LIG     1      15.704  11.705   2.853  1.00  0.00      LIG  
ATOM   4331 C10  LIG     1      15.494  12.888   0.307  1.00  0.00      LIG  
ATOM   4332 C11  LIG     1      11.528  11.763  -1.451  1.00  0.00      LIG  
ATOM   4333 C12  LIG     1      11.038   9.543   1.460  1.00  0.00      LIG  
ATOM   4334 C13  LIG     1      16.000  10.763  -0.763  1.00  0.00      LIG  
ATOM   4335 C14  LIG     1       9.826  11.212   0.366  1.00  0.00      LIG  
ATOM   4336 C15  LIG     1       9.673  10.202   1.444  1.00  0.00      LIG  
ATOM   4337 C16  LIG     1      11.134   8.531  -0.794  1.00  0.00      LIG  
ATOM   4338 C17  LIG     1      16.807  13.133   1.015  1.00  0.00      LIG  
ATOM   4339 C18  LIG     1      16.677  12.794   2.464  1.00  0.00      LIG  
ATOM   4340 C19  LIG     1       8.854  12.349   0.214  1.00  0.00      LIG  
ATOM   4341 C20  LIG     1      16.344  10.930   4.000  1.00  0.00      LIG  
ATOM   4342 C21  LIG     1      14.454  12.369   3.432  1.00  0.00      LIG  
ATOM   4343 C22  LIG     1       8.810  13.341   1.384  1.00  0.00      LIG  
ATOM   4344 C23  LIG     1      10.063  14.192   1.666  1.00  0.00      LIG  
ATOM   4345 C24  LIG     1      10.450  15.015   0.445  1.00  0.00      LIG  
ATOM   4346 C25  LIG     1       7.457  11.776   0.053  1.00  0.00      LIG  
ATOM   4347 C26  LIG     1      11.751  15.732   0.249  1.00  0.00      LIG  
ATOM   4348 C27  LIG     1       9.843  15.013   2.953  1.00  0.00      LIG  
ATOM   4349 C28  LIG     1      12.194  16.033  -1.140  1.00  0.00      LIG  
ATOM   4350 C29  LIG     1      12.831  15.777   1.279  1.00  0.00      LIG  
ATOM   4351 C30  LIG     1       8.512  15.708   3.080  1.00  0.00      LIG  
ATOM   4352 H    LIG     1      13.097  11.691   0.919  1.00  0.00      LIG  
ATOM   4353 H1   LIG     1      13.383   9.489  -1.088  1.00  0.00      LIG  
ATOM   4354 H2   LIG     1      16.416  10.234   1.499  1.00  0.00      LIG  
ATOM   4355 H3   LIG     1      14.708   8.417   0.321  1.00  0.00      LIG  
ATOM   4356 H4   LIG     1      13.257   8.074   1.216  1.00  0.00      LIG  
ATOM   4357 H5   LIG     1      13.087  13.142  -0.940  1.00  0.00      LIG  
ATOM   4358 H6   LIG     1      13.655  10.044   2.622  1.00  0.00      LIG  
ATOM   4359 H7   LIG     1      14.980   8.914   2.690  1.00  0.00      LIG  
ATOM   4360 H8   LIG     1      14.708  13.473   0.785  1.00  0.00      LIG  
ATOM   4361 H9   LIG     1      15.571  13.255  -0.720  1.00  0.00      LIG  
ATOM   4362 H10  LIG     1      11.414  11.222  -2.396  1.00  0.00      LIG  
ATOM   4363 H11  LIG     1      10.997  12.709  -1.584  1.00  0.00      LIG  
ATOM   4364 H12  LIG     1      11.655  10.078   2.186  1.00  0.00      LIG  
ATOM   4365 H13  LIG     1      10.979   8.497   1.773  1.00  0.00      LIG  
ATOM   4366 H14  LIG     1      16.004  11.344  -1.686  1.00  0.00      LIG  
ATOM   4367 H15  LIG     1      17.039  10.707  -0.428  1.00  0.00      LIG  
ATOM   4368 H16  LIG     1      15.691   9.748  -1.013  1.00  0.00      LIG  
ATOM   4369 H17  LIG     1       9.453  10.654   2.414  1.00  0.00      LIG  
ATOM   4370 H18  LIG     1       8.888   9.483   1.192  1.00  0.00      LIG  
ATOM   4371 H19  LIG     1      11.439   8.654  -1.837  1.00  0.00      LIG  
ATOM   4372 H20  LIG     1      10.045   8.424  -0.774  1.00  0.00      LIG  
ATOM   4373 H21  LIG     1      11.566   7.598  -0.423  1.00  0.00      LIG  
ATOM   4374 H22  LIG     1      17.068  14.191   0.942  1.00  0.00      LIG  
ATOM   4375 H23  LIG     1      17.621  12.542   0.588  1.00  0.00      LIG  
ATOM   4376 H24  LIG     1       9.072  12.895  -0.704  1.00  0.00      LIG  
ATOM   4377 H25  LIG     1      17.263  10.434   3.673  1.00  0.00      LIG  
ATOM   4378 H26  LIG     1      15.667  10.170   4.397  1.00  0.00      LIG  
ATOM   4379 H27  LIG     1      16.600  11.588   4.837  1.00  0.00      LIG  
ATOM   4380 H28  LIG     1      14.720  13.124   4.178  1.00  0.00      LIG  
ATOM   4381 H29  LIG     1      13.865  12.869   2.661  1.00  0.00      LIG  
ATOM   4382 H30  LIG     1      13.811  11.641   3.931  1.00  0.00      LIG  
ATOM   4383 H31  LIG     1      13.216  12.285  -3.074  1.00  0.00      LIG  
ATOM   4384 H32  LIG     1       8.560  12.784   2.291  1.00  0.00      LIG  
ATOM   4385 H33  LIG     1       7.969  14.011   1.187  1.00  0.00      LIG  
ATOM   4386 H34  LIG     1       9.945  14.690  -0.450  1.00  0.00      LIG  
ATOM   4387 H35  LIG     1       6.742  12.577  -0.152  1.00  0.00      LIG  
ATOM   4388 H36  LIG     1       7.412  11.063  -0.775  1.00  0.00      LIG  
ATOM   4389 H37  LIG     1       7.124  11.270   0.964  1.00  0.00      LIG  
ATOM   4390 H38  LIG     1      10.641  15.739   3.112  1.00  0.00      LIG  
ATOM   4391 H39  LIG     1       9.906  14.354   3.825  1.00  0.00      LIG  
ATOM   4392 H40  LIG     1      12.909  15.280  -1.480  1.00  0.00      LIG  
ATOM   4393 H41  LIG     1      12.683  17.010  -1.176  1.00  0.00      LIG  
ATOM   4394 H42  LIG     1      11.353  16.048  -1.838  1.00  0.00      LIG  
ATOM   4395 H43  LIG     1      13.639  16.435   0.947  1.00  0.00      LIG  
ATOM   4396 H44  LIG     1      13.247  14.781   1.433  1.00  0.00      LIG  
ATOM   4397 H45  LIG     1      12.474  16.152   2.240  1.00  0.00      LIG  
ATOM   4398 H46  LIG     1      11.104  12.597   1.301  1.00  0.00      LIG  
ATOM   4399 H47  LIG     1       7.632  17.360   2.643  1.00  0.00      LIG  
TER
REMARK  Energy: 255.512
REMARK  SimpleFitness: 255.512
REMARK  FullFitness: -746.50214
REMARK  InterFull: -29.2452
REMARK  IntraFull: 266.104
REMARK  solvFull: -1195.34
REMARK  surfFull: 211.979
REMARK  extraFull: 0.0
REMARK  deltaGcompsolvpol: -1195.34
REMARK  deltaGcompsolvnonpol: 211.979
REMARK  deltaGprotsolvpol: -1219.71
REMARK  deltaGprotsolvnonpol: 208.651
REMARK  deltaGligsolvpol: -12.7569
REMARK  deltaGligsolvnonpol: 16.1963
REMARK  deltaGvdw: -29.2452
REMARK  deltaGelec: 0.0
REMARK  deltaG: -5.701771
REMARK  Cluster: 1
REMARK  ClusterRank: 4
ATOM   4315 O    LIG     1      13.650  11.940  -2.364  1.00  0.00      LIG  
ATOM   4316 O1   LIG     1      17.268  13.330   3.333  1.00  0.00      LIG  
ATOM   4317 O2   LIG     1      10.538  16.431   0.613  1.00  0.00      LIG  
ATOM   4318 O3   LIG     1      11.086  13.277   1.981  1.00  0.00      LIG  
ATOM   4319 O4   LIG     1       8.542  16.993   2.603  1.00  0.00      LIG  
ATOM   4320 O5   LIG     1       7.505  15.244   3.587  1.00  0.00      LIG  
ATOM   4321 C    LIG     1      13.518  11.283   0.018  1.00  0.00      LIG  
ATOM   4322 C1   LIG     1      15.037  11.425   0.293  1.00  0.00      LIG  
ATOM   4323 C2   LIG     1      13.069   9.830  -0.121  1.00  0.00      LIG  
ATOM   4324 C3   LIG     1      11.539   9.709   0.019  1.00  0.00      LIG  
ATOM   4325 C4   LIG     1      15.397  10.728   1.627  1.00  0.00      LIG  
ATOM   4326 C5   LIG     1      13.834   8.882   0.794  1.00  0.00      LIG  
ATOM   4327 C6   LIG     1      12.922  12.106  -1.153  1.00  0.00      LIG  
ATOM   4328 C7   LIG     1      14.430   9.598   1.984  1.00  0.00      LIG  
ATOM   4329 C8   LIG     1      10.841  10.953  -0.398  1.00  0.00      LIG  
ATOM   4330 C9   LIG     1      15.625  11.660   2.846  1.00  0.00      LIG  
ATOM   4331 C10  LIG     1      15.407  12.903   0.328  1.00  0.00      LIG  
ATOM   4332 C11  LIG     1      11.461  11.768  -1.474  1.00  0.00      LIG  
ATOM   4333 C12  LIG     1      10.985   9.542   1.430  1.00  0.00      LIG  
ATOM   4334 C13  LIG     1      15.931  10.807  -0.794  1.00  0.00      LIG  
ATOM   4335 C14  LIG     1       9.766  11.216   0.350  1.00  0.00      LIG  
ATOM   4336 C15  LIG     1       9.618  10.200   1.423  1.00  0.00      LIG  
ATOM   4337 C16  LIG     1      11.063   8.537  -0.829  1.00  0.00      LIG  
ATOM   4338 C17  LIG     1      16.717  13.143   1.045  1.00  0.00      LIG  
ATOM   4339 C18  LIG     1      16.586  12.770   2.486  1.00  0.00      LIG  
ATOM   4340 C19  LIG     1       8.798  12.358   0.212  1.00  0.00      LIG  
ATOM   4341 C20  LIG     1      16.270  10.866   3.977  1.00  0.00      LIG  
ATOM   4342 C21  LIG     1      14.368  12.299   3.438  1.00  0.00      LIG  
ATOM   4343 C22  LIG     1       8.773  13.354   1.378  1.00  0.00      LIG  
ATOM   4344 C23  LIG     1      10.038  14.187   1.663  1.00  0.00      LIG  
ATOM   4345 C24  LIG     1      10.448  14.998   0.441  1.00  0.00      LIG  
ATOM   4346 C25  LIG     1       7.395  11.792   0.075  1.00  0.00      LIG  
ATOM   4347 C26  LIG     1      11.747  15.724   0.267  1.00  0.00      LIG  
ATOM   4348 C27  LIG     1       9.824  15.014   2.948  1.00  0.00      LIG  
ATOM   4349 C28  LIG     1      12.220  16.019  -1.113  1.00  0.00      LIG  
ATOM   4350 C29  LIG     1      12.803  15.787   1.323  1.00  0.00      LIG  
ATOM   4351 C30  LIG     1       8.500  15.725   3.070  1.00  0.00      LIG  
ATOM   4352 H    LIG     1      13.026  11.675   0.912  1.00  0.00      LIG  
ATOM   4353 H1   LIG     1      13.309   9.519  -1.142  1.00  0.00      LIG  
ATOM   4354 H2   LIG     1      16.358  10.233   1.457  1.00  0.00      LIG  
ATOM   4355 H3   LIG     1      14.650   8.421   0.232  1.00  0.00      LIG  
ATOM   4356 H4   LIG     1      13.204   8.054   1.130  1.00  0.00      LIG  
ATOM   4357 H5   LIG     1      12.978  13.166  -0.895  1.00  0.00      LIG  
ATOM   4358 H6   LIG     1      13.607   9.979   2.581  1.00  0.00      LIG  
ATOM   4359 H7   LIG     1      14.944   8.861   2.606  1.00  0.00      LIG  
ATOM   4360 H8   LIG     1      14.614  13.469   0.818  1.00  0.00      LIG  
ATOM   4361 H9   LIG     1      15.484  13.295  -0.690  1.00  0.00      LIG  
ATOM   4362 H10  LIG     1      11.376  11.212  -2.414  1.00  0.00      LIG  
ATOM   4363 H11  LIG     1      10.914  12.701  -1.632  1.00  0.00      LIG  
ATOM   4364 H12  LIG     1      11.606  10.077   2.152  1.00  0.00      LIG  
ATOM   4365 H13  LIG     1      10.928   8.495   1.741  1.00  0.00      LIG  
ATOM   4366 H14  LIG     1      15.936  11.415  -1.700  1.00  0.00      LIG  
ATOM   4367 H15  LIG     1      16.969  10.744  -0.459  1.00  0.00      LIG  
ATOM   4368 H16  LIG     1      15.622   9.799  -1.074  1.00  0.00      LIG  
ATOM   4369 H17  LIG     1       9.401  10.647   2.397  1.00  0.00      LIG  
ATOM   4370 H18  LIG     1       8.833   9.482   1.169  1.00  0.00      LIG  
ATOM   4371 H19  LIG     1      11.361   8.663  -1.874  1.00  0.00      LIG  
ATOM   4372 H20  LIG     1       9.974   8.432  -0.803  1.00  0.00      LIG  
ATOM   4373 H21  LIG     1      11.495   7.601  -0.464  1.00  0.00      LIG  
ATOM   4374 H22  LIG     1      16.968  14.205   0.997  1.00  0.00      LIG  
ATOM   4375 H23  LIG     1      17.536  12.569   0.606  1.00  0.00      LIG  
ATOM   4376 H24  LIG     1       9.005  12.902  -0.711  1.00  0.00      LIG  
ATOM   4377 H25  LIG     1      17.194  10.386   3.642  1.00  0.00      LIG  
ATOM   4378 H26  LIG     1      15.598  10.090   4.354  1.00  0.00      LIG  
ATOM   4379 H27  LIG     1      16.516  11.506   4.829  1.00  0.00      LIG  
ATOM   4380 H28  LIG     1      14.625  13.034   4.206  1.00  0.00      LIG  
ATOM   4381 H29  LIG     1      13.778  12.816   2.679  1.00  0.00      LIG  
ATOM   4382 H30  LIG     1      13.728  11.552   3.914  1.00  0.00      LIG  
ATOM   4383 H31  LIG     1      13.150  12.400  -3.059  1.00  0.00      LIG  
ATOM   4384 H32  LIG     1       8.513  12.803   2.285  1.00  0.00      LIG  
ATOM   4385 H33  LIG     1       7.943  14.037   1.178  1.00  0.00      LIG  
ATOM   4386 H34  LIG     1       9.974  14.652  -0.463  1.00  0.00      LIG  
ATOM   4387 H35  LIG     1       6.682  12.595  -0.126  1.00  0.00      LIG  
ATOM   4388 H36  LIG     1       7.332  11.073  -0.747  1.00  0.00      LIG  
ATOM   4389 H37  LIG     1       7.072  11.296   0.995  1.00  0.00      LIG  
ATOM   4390 H38  LIG     1      10.629  15.731   3.108  1.00  0.00      LIG  
ATOM   4391 H39  LIG     1       9.875  14.357   3.821  1.00  0.00      LIG  
ATOM   4392 H40  LIG     1      12.971  15.288  -1.420  1.00  0.00      LIG  
ATOM   4393 H41  LIG     1      12.676  17.012  -1.150  1.00  0.00      LIG  
ATOM   4394 H42  LIG     1      11.400  15.993  -1.835  1.00  0.00      LIG  
ATOM   4395 H43  LIG     1      13.655  16.371   0.965  1.00  0.00      LIG  
ATOM   4396 H44  LIG     1      13.159  14.786   1.567  1.00  0.00      LIG  
ATOM   4397 H45  LIG     1      12.443  16.260   2.240  1.00  0.00      LIG  
ATOM   4398 H46  LIG     1      11.052  12.572   1.310  1.00  0.00      LIG  
ATOM   4399 H47  LIG     1       7.641  17.387   2.643  1.00  0.00      LIG  
TER
REMARK  Energy: 255.512
REMARK  SimpleFitness: 255.512
REMARK  FullFitness: -746.50214
REMARK  InterFull: -29.2452
REMARK  IntraFull: 266.104
REMARK  solvFull: -1195.34
REMARK  surfFull: 211.979
REMARK  extraFull: 0.0
REMARK  deltaGcompsolvpol: -1195.34
REMARK  deltaGcompsolvnonpol: 211.979
REMARK  deltaGprotsolvpol: -1219.71
REMARK  deltaGprotsolvnonpol: 208.651
REMARK  deltaGligsolvpol: -12.7569
REMARK  deltaGligsolvnonpol: 16.1963
REMARK  deltaGvdw: -29.2452
REMARK  deltaGelec: 0.0
REMARK  deltaG: -5.701771
REMARK  Cluster: 1
REMARK  ClusterRank: 5
ATOM   4315 O    LIG     1      13.650  11.940  -2.364  1.00  0.00      LIG  
ATOM   4316 O1   LIG     1      17.268  13.330   3.333  1.00  0.00      LIG  
ATOM   4317 O2   LIG     1      10.538  16.431   0.613  1.00  0.00      LIG  
ATOM   4318 O3   LIG     1      11.086  13.277   1.981  1.00  0.00      LIG  
ATOM   4319 O4   LIG     1       8.542  16.993   2.603  1.00  0.00      LIG  
ATOM   4320 O5   LIG     1       7.505  15.244   3.587  1.00  0.00      LIG  
ATOM   4321 C    LIG     1      13.518  11.283   0.018  1.00  0.00      LIG  
ATOM   4322 C1   LIG     1      15.037  11.425   0.293  1.00  0.00      LIG  
ATOM   4323 C2   LIG     1      13.069   9.830  -0.121  1.00  0.00      LIG  
ATOM   4324 C3   LIG     1      11.539   9.709   0.019  1.00  0.00      LIG  
ATOM   4325 C4   LIG     1      15.397  10.728   1.627  1.00  0.00      LIG  
ATOM   4326 C5   LIG     1      13.834   8.882   0.794  1.00  0.00      LIG  
ATOM   4327 C6   LIG     1      12.922  12.106  -1.153  1.00  0.00      LIG  
ATOM   4328 C7   LIG     1      14.430   9.598   1.984  1.00  0.00      LIG  
ATOM   4329 C8   LIG     1      10.841  10.953  -0.398  1.00  0.00      LIG  
ATOM   4330 C9   LIG     1      15.625  11.660   2.846  1.00  0.00      LIG  
ATOM   4331 C10  LIG     1      15.407  12.903   0.328  1.00  0.00      LIG  
ATOM   4332 C11  LIG     1      11.461  11.768  -1.474  1.00  0.00      LIG  
ATOM   4333 C12  LIG     1      10.985   9.542   1.430  1.00  0.00      LIG  
ATOM   4334 C13  LIG     1      15.931  10.807  -0.794  1.00  0.00      LIG  
ATOM   4335 C14  LIG     1       9.766  11.216   0.350  1.00  0.00      LIG  
ATOM   4336 C15  LIG     1       9.618  10.200   1.423  1.00  0.00      LIG  
ATOM   4337 C16  LIG     1      11.063   8.537  -0.829  1.00  0.00      LIG  
ATOM   4338 C17  LIG     1      16.717  13.143   1.045  1.00  0.00      LIG  
ATOM   4339 C18  LIG     1      16.586  12.770   2.486  1.00  0.00      LIG  
ATOM   4340 C19  LIG     1       8.798  12.358   0.212  1.00  0.00      LIG  
ATOM   4341 C20  LIG     1      16.270  10.866   3.977  1.00  0.00      LIG  
ATOM   4342 C21  LIG     1      14.368  12.299   3.438  1.00  0.00      LIG  
ATOM   4343 C22  LIG     1       8.773  13.354   1.378  1.00  0.00      LIG  
ATOM   4344 C23  LIG     1      10.038  14.187   1.663  1.00  0.00      LIG  
ATOM   4345 C24  LIG     1      10.448  14.998   0.441  1.00  0.00      LIG  
ATOM   4346 C25  LIG     1       7.395  11.792   0.075  1.00  0.00      LIG  
ATOM   4347 C26  LIG     1      11.747  15.724   0.267  1.00  0.00      LIG  
ATOM   4348 C27  LIG     1       9.824  15.014   2.948  1.00  0.00      LIG  
ATOM   4349 C28  LIG     1      12.220  16.019  -1.113  1.00  0.00      LIG  
ATOM   4350 C29  LIG     1      12.803  15.787   1.323  1.00  0.00      LIG  
ATOM   4351 C30  LIG     1       8.500  15.725   3.070  1.00  0.00      LIG  
ATOM   4352 H    LIG     1      13.026  11.675   0.912  1.00  0.00      LIG  
ATOM   4353 H1   LIG     1      13.309   9.519  -1.142  1.00  0.00      LIG  
ATOM   4354 H2   LIG     1      16.358  10.233   1.457  1.00  0.00      LIG  
ATOM   4355 H3   LIG     1      14.650   8.421   0.232  1.00  0.00      LIG  
ATOM   4356 H4   LIG     1      13.204   8.054   1.130  1.00  0.00      LIG  
ATOM   4357 H5   LIG     1      12.978  13.166  -0.895  1.00  0.00      LIG  
ATOM   4358 H6   LIG     1      13.607   9.979   2.581  1.00  0.00      LIG  
ATOM   4359 H7   LIG     1      14.944   8.861   2.606  1.00  0.00      LIG  
ATOM   4360 H8   LIG     1      14.614  13.469   0.818  1.00  0.00      LIG  
ATOM   4361 H9   LIG     1      15.484  13.295  -0.690  1.00  0.00      LIG  
ATOM   4362 H10  LIG     1      11.376  11.212  -2.414  1.00  0.00      LIG  
ATOM   4363 H11  LIG     1      10.914  12.701  -1.632  1.00  0.00      LIG  
ATOM   4364 H12  LIG     1      11.606  10.077   2.152  1.00  0.00      LIG  
ATOM   4365 H13  LIG     1      10.928   8.495   1.741  1.00  0.00      LIG  
ATOM   4366 H14  LIG     1      15.936  11.415  -1.700  1.00  0.00      LIG  
ATOM   4367 H15  LIG     1      16.969  10.744  -0.459  1.00  0.00      LIG  
ATOM   4368 H16  LIG     1      15.622   9.799  -1.074  1.00  0.00      LIG  
ATOM   4369 H17  LIG     1       9.401  10.647   2.397  1.00  0.00      LIG  
ATOM   4370 H18  LIG     1       8.833   9.482   1.169  1.00  0.00      LIG  
ATOM   4371 H19  LIG     1      11.361   8.663  -1.874  1.00  0.00      LIG  
ATOM   4372 H20  LIG     1       9.974   8.432  -0.803  1.00  0.00      LIG  
ATOM   4373 H21  LIG     1      11.495   7.601  -0.464  1.00  0.00      LIG  
ATOM   4374 H22  LIG     1      16.968  14.205   0.997  1.00  0.00      LIG  
ATOM   4375 H23  LIG     1      17.536  12.569   0.606  1.00  0.00      LIG  
ATOM   4376 H24  LIG     1       9.005  12.902  -0.711  1.00  0.00      LIG  
ATOM   4377 H25  LIG     1      17.194  10.386   3.642  1.00  0.00      LIG  
ATOM   4378 H26  LIG     1      15.598  10.090   4.354  1.00  0.00      LIG  
ATOM   4379 H27  LIG     1      16.516  11.506   4.829  1.00  0.00      LIG  
ATOM   4380 H28  LIG     1      14.625  13.034   4.206  1.00  0.00      LIG  
ATOM   4381 H29  LIG     1      13.778  12.816   2.679  1.00  0.00      LIG  
ATOM   4382 H30  LIG     1      13.728  11.552   3.914  1.00  0.00      LIG  
ATOM   4383 H31  LIG     1      13.150  12.400  -3.059  1.00  0.00      LIG  
ATOM   4384 H32  LIG     1       8.513  12.803   2.285  1.00  0.00      LIG  
ATOM   4385 H33  LIG     1       7.943  14.037   1.178  1.00  0.00      LIG  
ATOM   4386 H34  LIG     1       9.974  14.652  -0.463  1.00  0.00      LIG  
ATOM   4387 H35  LIG     1       6.682  12.595  -0.126  1.00  0.00      LIG  
ATOM   4388 H36  LIG     1       7.332  11.073  -0.747  1.00  0.00      LIG  
ATOM   4389 H37  LIG     1       7.072  11.296   0.995  1.00  0.00      LIG  
ATOM   4390 H38  LIG     1      10.629  15.731   3.108  1.00  0.00      LIG  
ATOM   4391 H39  LIG     1       9.875  14.357   3.821  1.00  0.00      LIG  
ATOM   4392 H40  LIG     1      12.971  15.288  -1.420  1.00  0.00      LIG  
ATOM   4393 H41  LIG     1      12.676  17.012  -1.150  1.00  0.00      LIG  
ATOM   4394 H42  LIG     1      11.400  15.993  -1.835  1.00  0.00      LIG  
ATOM   4395 H43  LIG     1      13.655  16.371   0.965  1.00  0.00      LIG  
ATOM   4396 H44  LIG     1      13.159  14.786   1.567  1.00  0.00      LIG  
ATOM   4397 H45  LIG     1      12.443  16.260   2.240  1.00  0.00      LIG  
ATOM   4398 H46  LIG     1      11.052  12.572   1.310  1.00  0.00      LIG  
ATOM   4399 H47  LIG     1       7.641  17.387   2.643  1.00  0.00      LIG  
TER
REMARK  Energy: 255.512
REMARK  SimpleFitness: 255.512
REMARK  FullFitness: -746.50214
REMARK  InterFull: -29.2452
REMARK  IntraFull: 266.104
REMARK  solvFull: -1195.34
REMARK  surfFull: 211.979
REMARK  extraFull: 0.0
REMARK  deltaGcompsolvpol: -1195.34
REMARK  deltaGcompsolvnonpol: 211.979
REMARK  deltaGprotsolvpol: -1219.71
REMARK  deltaGprotsolvnonpol: 208.651
REMARK  deltaGligsolvpol: -12.7569
REMARK  deltaGligsolvnonpol: 16.1963
REMARK  deltaGvdw: -29.2452
REMARK  deltaGelec: 0.0
REMARK  deltaG: -5.701771
REMARK  Cluster: 1
REMARK  ClusterRank: 6
ATOM   4315 O    LIG     1      13.650  11.940  -2.364  1.00  0.00      LIG  
ATOM   4316 O1   LIG     1      17.268  13.330   3.333  1.00  0.00      LIG  
ATOM   4317 O2   LIG     1      10.538  16.431   0.613  1.00  0.00      LIG  
ATOM   4318 O3   LIG     1      11.086  13.277   1.981  1.00  0.00      LIG  
ATOM   4319 O4   LIG     1       8.542  16.993   2.603  1.00  0.00      LIG  
ATOM   4320 O5   LIG     1       7.505  15.244   3.587  1.00  0.00      LIG  
ATOM   4321 C    LIG     1      13.518  11.283   0.018  1.00  0.00      LIG  
ATOM   4322 C1   LIG     1      15.037  11.425   0.293  1.00  0.00      LIG  
ATOM   4323 C2   LIG     1      13.069   9.830  -0.121  1.00  0.00      LIG  
ATOM   4324 C3   LIG     1      11.539   9.709   0.019  1.00  0.00      LIG  
ATOM   4325 C4   LIG     1      15.397  10.728   1.627  1.00  0.00      LIG  
ATOM   4326 C5   LIG     1      13.834   8.882   0.794  1.00  0.00      LIG  
ATOM   4327 C6   LIG     1      12.922  12.106  -1.153  1.00  0.00      LIG  
ATOM   4328 C7   LIG     1      14.430   9.598   1.984  1.00  0.00      LIG  
ATOM   4329 C8   LIG     1      10.841  10.953  -0.398  1.00  0.00      LIG  
ATOM   4330 C9   LIG     1      15.625  11.660   2.846  1.00  0.00      LIG  
ATOM   4331 C10  LIG     1      15.407  12.903   0.328  1.00  0.00      LIG  
ATOM   4332 C11  LIG     1      11.461  11.768  -1.474  1.00  0.00      LIG  
ATOM   4333 C12  LIG     1      10.985   9.542   1.430  1.00  0.00      LIG  
ATOM   4334 C13  LIG     1      15.931  10.807  -0.794  1.00  0.00      LIG  
ATOM   4335 C14  LIG     1       9.766  11.216   0.350  1.00  0.00      LIG  
ATOM   4336 C15  LIG     1       9.618  10.200   1.423  1.00  0.00      LIG  
ATOM   4337 C16  LIG     1      11.063   8.537  -0.829  1.00  0.00      LIG  
ATOM   4338 C17  LIG     1      16.717  13.143   1.045  1.00  0.00      LIG  
ATOM   4339 C18  LIG     1      16.586  12.770   2.486  1.00  0.00      LIG  
ATOM   4340 C19  LIG     1       8.798  12.358   0.212  1.00  0.00      LIG  
ATOM   4341 C20  LIG     1      16.270  10.866   3.977  1.00  0.00      LIG  
ATOM   4342 C21  LIG     1      14.368  12.299   3.438  1.00  0.00      LIG  
ATOM   4343 C22  LIG     1       8.773  13.354   1.378  1.00  0.00      LIG  
ATOM   4344 C23  LIG     1      10.038  14.187   1.663  1.00  0.00      LIG  
ATOM   4345 C24  LIG     1      10.448  14.998   0.441  1.00  0.00      LIG  
ATOM   4346 C25  LIG     1       7.395  11.792   0.075  1.00  0.00      LIG  
ATOM   4347 C26  LIG     1      11.747  15.724   0.267  1.00  0.00      LIG  
ATOM   4348 C27  LIG     1       9.824  15.014   2.948  1.00  0.00      LIG  
ATOM   4349 C28  LIG     1      12.220  16.019  -1.113  1.00  0.00      LIG  
ATOM   4350 C29  LIG     1      12.803  15.787   1.323  1.00  0.00      LIG  
ATOM   4351 C30  LIG     1       8.500  15.725   3.070  1.00  0.00      LIG  
ATOM   4352 H    LIG     1      13.026  11.675   0.912  1.00  0.00      LIG  
ATOM   4353 H1   LIG     1      13.309   9.519  -1.142  1.00  0.00      LIG  
ATOM   4354 H2   LIG     1      16.358  10.233   1.457  1.00  0.00      LIG  
ATOM   4355 H3   LIG     1      14.650   8.421   0.232  1.00  0.00      LIG  
ATOM   4356 H4   LIG     1      13.204   8.054   1.130  1.00  0.00      LIG  
ATOM   4357 H5   LIG     1      12.978  13.166  -0.895  1.00  0.00      LIG  
ATOM   4358 H6   LIG     1      13.607   9.979   2.581  1.00  0.00      LIG  
ATOM   4359 H7   LIG     1      14.944   8.861   2.606  1.00  0.00      LIG  
ATOM   4360 H8   LIG     1      14.614  13.469   0.818  1.00  0.00      LIG  
ATOM   4361 H9   LIG     1      15.484  13.295  -0.690  1.00  0.00      LIG  
ATOM   4362 H10  LIG     1      11.376  11.212  -2.414  1.00  0.00      LIG  
ATOM   4363 H11  LIG     1      10.914  12.701  -1.632  1.00  0.00      LIG  
ATOM   4364 H12  LIG     1      11.606  10.077   2.152  1.00  0.00      LIG  
ATOM   4365 H13  LIG     1      10.928   8.495   1.741  1.00  0.00      LIG  
ATOM   4366 H14  LIG     1      15.936  11.415  -1.700  1.00  0.00      LIG  
ATOM   4367 H15  LIG     1      16.969  10.744  -0.459  1.00  0.00      LIG  
ATOM   4368 H16  LIG     1      15.622   9.799  -1.074  1.00  0.00      LIG  
ATOM   4369 H17  LIG     1       9.401  10.647   2.397  1.00  0.00      LIG  
ATOM   4370 H18  LIG     1       8.833   9.482   1.169  1.00  0.00      LIG  
ATOM   4371 H19  LIG     1      11.361   8.663  -1.874  1.00  0.00      LIG  
ATOM   4372 H20  LIG     1       9.974   8.432  -0.803  1.00  0.00      LIG  
ATOM   4373 H21  LIG     1      11.495   7.601  -0.464  1.00  0.00      LIG  
ATOM   4374 H22  LIG     1      16.968  14.205   0.997  1.00  0.00      LIG  
ATOM   4375 H23  LIG     1      17.536  12.569   0.606  1.00  0.00      LIG  
ATOM   4376 H24  LIG     1       9.005  12.902  -0.711  1.00  0.00      LIG  
ATOM   4377 H25  LIG     1      17.194  10.386   3.642  1.00  0.00      LIG  
ATOM   4378 H26  LIG     1      15.598  10.090   4.354  1.00  0.00      LIG  
ATOM   4379 H27  LIG     1      16.516  11.506   4.829  1.00  0.00      LIG  
ATOM   4380 H28  LIG     1      14.625  13.034   4.206  1.00  0.00      LIG  
ATOM   4381 H29  LIG     1      13.778  12.816   2.679  1.00  0.00      LIG  
ATOM   4382 H30  LIG     1      13.728  11.552   3.914  1.00  0.00      LIG  
ATOM   4383 H31  LIG     1      13.150  12.400  -3.059  1.00  0.00      LIG  
ATOM   4384 H32  LIG     1       8.513  12.803   2.285  1.00  0.00      LIG  
ATOM   4385 H33  LIG     1       7.943  14.037   1.178  1.00  0.00      LIG  
ATOM   4386 H34  LIG     1       9.974  14.652  -0.463  1.00  0.00      LIG  
ATOM   4387 H35  LIG     1       6.682  12.595  -0.126  1.00  0.00      LIG  
ATOM   4388 H36  LIG     1       7.332  11.073  -0.747  1.00  0.00      LIG  
ATOM   4389 H37  LIG     1       7.072  11.296   0.995  1.00  0.00      LIG  
ATOM   4390 H38  LIG     1      10.629  15.731   3.108  1.00  0.00      LIG  
ATOM   4391 H39  LIG     1       9.875  14.357   3.821  1.00  0.00      LIG  
ATOM   4392 H40  LIG     1      12.971  15.288  -1.420  1.00  0.00      LIG  
ATOM   4393 H41  LIG     1      12.676  17.012  -1.150  1.00  0.00      LIG  
ATOM   4394 H42  LIG     1      11.400  15.993  -1.835  1.00  0.00      LIG  
ATOM   4395 H43  LIG     1      13.655  16.371   0.965  1.00  0.00      LIG  
ATOM   4396 H44  LIG     1      13.159  14.786   1.567  1.00  0.00      LIG  
ATOM   4397 H45  LIG     1      12.443  16.260   2.240  1.00  0.00      LIG  
ATOM   4398 H46  LIG     1      11.052  12.572   1.310  1.00  0.00      LIG  
ATOM   4399 H47  LIG     1       7.641  17.387   2.643  1.00  0.00      LIG  
TER
REMARK  Energy: 255.512
REMARK  SimpleFitness: 255.512
REMARK  FullFitness: -746.50214
REMARK  InterFull: -29.2452
REMARK  IntraFull: 266.104
REMARK  solvFull: -1195.34
REMARK  surfFull: 211.979
REMARK  extraFull: 0.0
REMARK  deltaGcompsolvpol: -1195.34
REMARK  deltaGcompsolvnonpol: 211.979
REMARK  deltaGprotsolvpol: -1219.71
REMARK  deltaGprotsolvnonpol: 208.651
REMARK  deltaGligsolvpol: -12.7569
REMARK  deltaGligsolvnonpol: 16.1963
REMARK  deltaGvdw: -29.2452
REMARK  deltaGelec: 0.0
REMARK  deltaG: -5.701771
REMARK  Cluster: 1
REMARK  ClusterRank: 7
ATOM   4315 O    LIG     1      13.650  11.940  -2.364  1.00  0.00      LIG  
ATOM   4316 O1   LIG     1      17.268  13.330   3.333  1.00  0.00      LIG  
ATOM   4317 O2   LIG     1      10.538  16.431   0.613  1.00  0.00      LIG  
ATOM   4318 O3   LIG     1      11.086  13.277   1.981  1.00  0.00      LIG  
ATOM   4319 O4   LIG     1       8.542  16.993   2.603  1.00  0.00      LIG  
ATOM   4320 O5   LIG     1       7.505  15.244   3.587  1.00  0.00      LIG  
ATOM   4321 C    LIG     1      13.518  11.283   0.018  1.00  0.00      LIG  
ATOM   4322 C1   LIG     1      15.037  11.425   0.293  1.00  0.00      LIG  
ATOM   4323 C2   LIG     1      13.069   9.830  -0.121  1.00  0.00      LIG  
ATOM   4324 C3   LIG     1      11.539   9.709   0.019  1.00  0.00      LIG  
ATOM   4325 C4   LIG     1      15.397  10.728   1.627  1.00  0.00      LIG  
ATOM   4326 C5   LIG     1      13.834   8.882   0.794  1.00  0.00      LIG  
ATOM   4327 C6   LIG     1      12.922  12.106  -1.153  1.00  0.00      LIG  
ATOM   4328 C7   LIG     1      14.430   9.598   1.984  1.00  0.00      LIG  
ATOM   4329 C8   LIG     1      10.841  10.953  -0.398  1.00  0.00      LIG  
ATOM   4330 C9   LIG     1      15.625  11.660   2.846  1.00  0.00      LIG  
ATOM   4331 C10  LIG     1      15.407  12.903   0.328  1.00  0.00      LIG  
ATOM   4332 C11  LIG     1      11.461  11.768  -1.474  1.00  0.00      LIG  
ATOM   4333 C12  LIG     1      10.985   9.542   1.430  1.00  0.00      LIG  
ATOM   4334 C13  LIG     1      15.931  10.807  -0.794  1.00  0.00      LIG  
ATOM   4335 C14  LIG     1       9.766  11.216   0.350  1.00  0.00      LIG  
ATOM   4336 C15  LIG     1       9.618  10.200   1.423  1.00  0.00      LIG  
ATOM   4337 C16  LIG     1      11.063   8.537  -0.829  1.00  0.00      LIG  
ATOM   4338 C17  LIG     1      16.717  13.143   1.045  1.00  0.00      LIG  
ATOM   4339 C18  LIG     1      16.586  12.770   2.486  1.00  0.00      LIG  
ATOM   4340 C19  LIG     1       8.798  12.358   0.212  1.00  0.00      LIG  
ATOM   4341 C20  LIG     1      16.270  10.866   3.977  1.00  0.00      LIG  
ATOM   4342 C21  LIG     1      14.368  12.299   3.438  1.00  0.00      LIG  
ATOM   4343 C22  LIG     1       8.773  13.354   1.378  1.00  0.00      LIG  
ATOM   4344 C23  LIG     1      10.038  14.187   1.663  1.00  0.00      LIG  
ATOM   4345 C24  LIG     1      10.448  14.998   0.441  1.00  0.00      LIG  
ATOM   4346 C25  LIG     1       7.395  11.792   0.075  1.00  0.00      LIG  
ATOM   4347 C26  LIG     1      11.747  15.724   0.267  1.00  0.00      LIG  
ATOM   4348 C27  LIG     1       9.824  15.014   2.948  1.00  0.00      LIG  
ATOM   4349 C28  LIG     1      12.220  16.019  -1.113  1.00  0.00      LIG  
ATOM   4350 C29  LIG     1      12.803  15.787   1.323  1.00  0.00      LIG  
ATOM   4351 C30  LIG     1       8.500  15.725   3.070  1.00  0.00      LIG  
ATOM   4352 H    LIG     1      13.026  11.675   0.912  1.00  0.00      LIG  
ATOM   4353 H1   LIG     1      13.309   9.519  -1.142  1.00  0.00      LIG  
ATOM   4354 H2   LIG     1      16.358  10.233   1.457  1.00  0.00      LIG  
ATOM   4355 H3   LIG     1      14.650   8.421   0.232  1.00  0.00      LIG  
ATOM   4356 H4   LIG     1      13.204   8.054   1.130  1.00  0.00      LIG  
ATOM   4357 H5   LIG     1      12.978  13.166  -0.895  1.00  0.00      LIG  
ATOM   4358 H6   LIG     1      13.607   9.979   2.581  1.00  0.00      LIG  
ATOM   4359 H7   LIG     1      14.944   8.861   2.606  1.00  0.00      LIG  
ATOM   4360 H8   LIG     1      14.614  13.469   0.818  1.00  0.00      LIG  
ATOM   4361 H9   LIG     1      15.484  13.295  -0.690  1.00  0.00      LIG  
ATOM   4362 H10  LIG     1      11.376  11.212  -2.414  1.00  0.00      LIG  
ATOM   4363 H11  LIG     1      10.914  12.701  -1.632  1.00  0.00      LIG  
ATOM   4364 H12  LIG     1      11.606  10.077   2.152  1.00  0.00      LIG  
ATOM   4365 H13  LIG     1      10.928   8.495   1.741  1.00  0.00      LIG  
ATOM   4366 H14  LIG     1      15.936  11.415  -1.700  1.00  0.00      LIG  
ATOM   4367 H15  LIG     1      16.969  10.744  -0.459  1.00  0.00      LIG  
ATOM   4368 H16  LIG     1      15.622   9.799  -1.074  1.00  0.00      LIG  
ATOM   4369 H17  LIG     1       9.401  10.647   2.397  1.00  0.00      LIG  
ATOM   4370 H18  LIG     1       8.833   9.482   1.169  1.00  0.00      LIG  
ATOM   4371 H19  LIG     1      11.361   8.663  -1.874  1.00  0.00      LIG  
ATOM   4372 H20  LIG     1       9.974   8.432  -0.803  1.00  0.00      LIG  
ATOM   4373 H21  LIG     1      11.495   7.601  -0.464  1.00  0.00      LIG  
ATOM   4374 H22  LIG     1      16.968  14.205   0.997  1.00  0.00      LIG  
ATOM   4375 H23  LIG     1      17.536  12.569   0.606  1.00  0.00      LIG  
ATOM   4376 H24  LIG     1       9.005  12.902  -0.711  1.00  0.00      LIG  
ATOM   4377 H25  LIG     1      17.194  10.386   3.642  1.00  0.00      LIG  
ATOM   4378 H26  LIG     1      15.598  10.090   4.354  1.00  0.00      LIG  
ATOM   4379 H27  LIG     1      16.516  11.506   4.829  1.00  0.00      LIG  
ATOM   4380 H28  LIG     1      14.625  13.034   4.206  1.00  0.00      LIG  
ATOM   4381 H29  LIG     1      13.778  12.816   2.679  1.00  0.00      LIG  
ATOM   4382 H30  LIG     1      13.728  11.552   3.914  1.00  0.00      LIG  
ATOM   4383 H31  LIG     1      13.150  12.400  -3.059  1.00  0.00      LIG  
ATOM   4384 H32  LIG     1       8.513  12.803   2.285  1.00  0.00      LIG  
ATOM   4385 H33  LIG     1       7.943  14.037   1.178  1.00  0.00      LIG  
ATOM   4386 H34  LIG     1       9.974  14.652  -0.463  1.00  0.00      LIG  
ATOM   4387 H35  LIG     1       6.682  12.595  -0.126  1.00  0.00      LIG  
ATOM   4388 H36  LIG     1       7.332  11.073  -0.747  1.00  0.00      LIG  
ATOM   4389 H37  LIG     1       7.072  11.296   0.995  1.00  0.00      LIG  
ATOM   4390 H38  LIG     1      10.629  15.731   3.108  1.00  0.00      LIG  
ATOM   4391 H39  LIG     1       9.875  14.357   3.821  1.00  0.00      LIG  
ATOM   4392 H40  LIG     1      12.971  15.288  -1.420  1.00  0.00      LIG  
ATOM   4393 H41  LIG     1      12.676  17.012  -1.150  1.00  0.00      LIG  
ATOM   4394 H42  LIG     1      11.400  15.993  -1.835  1.00  0.00      LIG  
ATOM   4395 H43  LIG     1      13.655  16.371   0.965  1.00  0.00      LIG  
ATOM   4396 H44  LIG     1      13.159  14.786   1.567  1.00  0.00      LIG  
ATOM   4397 H45  LIG     1      12.443  16.260   2.240  1.00  0.00      LIG  
ATOM   4398 H46  LIG     1      11.052  12.572   1.310  1.00  0.00      LIG  
ATOM   4399 H47  LIG     1       7.641  17.387   2.643  1.00  0.00      LIG  
TER
REMARK  Energy: 261.197
REMARK  SimpleFitness: 261.197
REMARK  FullFitness: -741.7963
REMARK  InterFull: -27.7033
REMARK  IntraFull: 268.593
REMARK  solvFull: -1196.58
REMARK  surfFull: 213.894
REMARK  extraFull: 0.0
REMARK  deltaGcompsolvpol: -1196.58
REMARK  deltaGcompsolvnonpol: 213.894
REMARK  deltaGprotsolvpol: -1219.71
REMARK  deltaGprotsolvnonpol: 208.651
REMARK  deltaGligsolvpol: -13.4072
REMARK  deltaGligsolvnonpol: 16.0775
REMARK  deltaGvdw: -27.7033
REMARK  deltaGelec: 0.0
REMARK  deltaG: -5.399599
REMARK  Cluster: 2
REMARK  ClusterRank: 0
ATOM   4315 O    LIG     1      11.985   9.385   1.571  1.00  0.00      LIG  
ATOM   4316 O1   LIG     1       9.953  11.244  -5.004  1.00  0.00      LIG  
ATOM   4317 O2   LIG     1      10.761  16.370   0.148  1.00  0.00      LIG  
ATOM   4318 O3   LIG     1      13.103  14.263  -0.652  1.00  0.00      LIG  
ATOM   4319 O4   LIG     1      12.580  17.979  -2.789  1.00  0.00      LIG  
ATOM   4320 O5   LIG     1      11.924  15.821  -2.756  1.00  0.00      LIG  
ATOM   4321 C    LIG     1      12.761  10.571  -0.428  1.00  0.00      LIG  
ATOM   4322 C1   LIG     1      11.950   9.874  -1.543  1.00  0.00      LIG  
ATOM   4323 C2   LIG     1      14.155   9.961  -0.239  1.00  0.00      LIG  
ATOM   4324 C3   LIG     1      15.038  10.849   0.668  1.00  0.00      LIG  
ATOM   4325 C4   LIG     1      12.683  10.038  -2.897  1.00  0.00      LIG  
ATOM   4326 C5   LIG     1      14.789   9.539  -1.562  1.00  0.00      LIG  
ATOM   4327 C6   LIG     1      12.101  10.668   0.961  1.00  0.00      LIG  
ATOM   4328 C7   LIG     1      14.187  10.293  -2.725  1.00  0.00      LIG  
ATOM   4329 C8   LIG     1      14.261  11.896   1.398  1.00  0.00      LIG  
ATOM   4330 C9   LIG     1      12.061  11.055  -3.892  1.00  0.00      LIG  
ATOM   4331 C10  LIG     1      10.547  10.468  -1.598  1.00  0.00      LIG  
ATOM   4332 C11  LIG     1      12.890  11.579   1.905  1.00  0.00      LIG  
ATOM   4333 C12  LIG     1      16.082  11.700  -0.048  1.00  0.00      LIG  
ATOM   4334 C13  LIG     1      11.738   8.375  -1.293  1.00  0.00      LIG  
ATOM   4335 C14  LIG     1      14.887  13.079   1.407  1.00  0.00      LIG  
ATOM   4336 C15  LIG     1      16.216  12.973   0.753  1.00  0.00      LIG  
ATOM   4337 C16  LIG     1      15.759   9.953   1.666  1.00  0.00      LIG  
ATOM   4338 C17  LIG     1       9.854  10.169  -2.907  1.00  0.00      LIG  
ATOM   4339 C18  LIG     1      10.569  10.855  -4.022  1.00  0.00      LIG  
ATOM   4340 C19  LIG     1      14.399  14.395   1.959  1.00  0.00      LIG  
ATOM   4341 C20  LIG     1      12.652  10.829  -5.279  1.00  0.00      LIG  
ATOM   4342 C21  LIG     1      12.296  12.527  -3.559  1.00  0.00      LIG  
ATOM   4343 C22  LIG     1      14.363  15.529   0.922  1.00  0.00      LIG  
ATOM   4344 C23  LIG     1      13.148  15.535  -0.016  1.00  0.00      LIG  
ATOM   4345 C24  LIG     1      11.920  15.836   0.839  1.00  0.00      LIG  
ATOM   4346 C25  LIG     1      15.316  14.826   3.089  1.00  0.00      LIG  
ATOM   4347 C26  LIG     1      10.593  15.142   0.883  1.00  0.00      LIG  
ATOM   4348 C27  LIG     1      13.468  16.627  -1.056  1.00  0.00      LIG  
ATOM   4349 C28  LIG     1       9.782  15.292   2.122  1.00  0.00      LIG  
ATOM   4350 C29  LIG     1      10.188  14.004   0.015  1.00  0.00      LIG  
ATOM   4351 C30  LIG     1      12.522  16.747  -2.232  1.00  0.00      LIG  
ATOM   4352 H    LIG     1      12.882  11.602  -0.771  1.00  0.00      LIG  
ATOM   4353 H1   LIG     1      14.030   9.023   0.307  1.00  0.00      LIG  
ATOM   4354 H2   LIG     1      12.611   9.065  -3.392  1.00  0.00      LIG  
ATOM   4355 H3   LIG     1      14.602   8.474  -1.721  1.00  0.00      LIG  
ATOM   4356 H4   LIG     1      15.876   9.637  -1.554  1.00  0.00      LIG  
ATOM   4357 H5   LIG     1      11.086  11.063   0.893  1.00  0.00      LIG  
ATOM   4358 H6   LIG     1      14.398  11.353  -2.578  1.00  0.00      LIG  
ATOM   4359 H7   LIG     1      14.714   9.996  -3.634  1.00  0.00      LIG  
ATOM   4360 H8   LIG     1      10.597  11.549  -1.448  1.00  0.00      LIG  
ATOM   4361 H9   LIG     1       9.940  10.069  -0.781  1.00  0.00      LIG  
ATOM   4362 H10  LIG     1      12.976  11.135   2.902  1.00  0.00      LIG  
ATOM   4363 H11  LIG     1      12.323  12.507   2.020  1.00  0.00      LIG  
ATOM   4364 H12  LIG     1      15.743  11.981  -1.048  1.00  0.00      LIG  
ATOM   4365 H13  LIG     1      17.042  11.187  -0.151  1.00  0.00      LIG  
ATOM   4366 H14  LIG     1      11.052   8.209  -0.459  1.00  0.00      LIG  
ATOM   4367 H15  LIG     1      11.301   7.888  -2.167  1.00  0.00      LIG  
ATOM   4368 H16  LIG     1      12.665   7.848  -1.068  1.00  0.00      LIG  
ATOM   4369 H17  LIG     1      16.442  13.810   0.089  1.00  0.00      LIG  
ATOM   4370 H18  LIG     1      17.007  12.889   1.504  1.00  0.00      LIG  
ATOM   4371 H19  LIG     1      15.046   9.393   2.278  1.00  0.00      LIG  
ATOM   4372 H20  LIG     1      16.400  10.530   2.339  1.00  0.00      LIG  
ATOM   4373 H21  LIG     1      16.389   9.233   1.138  1.00  0.00      LIG  
ATOM   4374 H22  LIG     1       8.833  10.558  -2.876  1.00  0.00      LIG  
ATOM   4375 H23  LIG     1       9.812   9.099  -3.121  1.00  0.00      LIG  
ATOM   4376 H24  LIG     1      13.399  14.279   2.385  1.00  0.00      LIG  
ATOM   4377 H25  LIG     1      12.495   9.798  -5.608  1.00  0.00      LIG  
ATOM   4378 H26  LIG     1      13.725  11.033  -5.293  1.00  0.00      LIG  
ATOM   4379 H27  LIG     1      12.197  11.491  -6.022  1.00  0.00      LIG  
ATOM   4380 H28  LIG     1      11.741  13.181  -4.238  1.00  0.00      LIG  
ATOM   4381 H29  LIG     1      11.970  12.767  -2.545  1.00  0.00      LIG  
ATOM   4382 H30  LIG     1      13.351  12.795  -3.651  1.00  0.00      LIG  
ATOM   4383 H31  LIG     1      12.042   9.515   2.535  1.00  0.00      LIG  
ATOM   4384 H32  LIG     1      15.275  15.508   0.322  1.00  0.00      LIG  
ATOM   4385 H33  LIG     1      14.389  16.483   1.456  1.00  0.00      LIG  
ATOM   4386 H34  LIG     1      12.213  16.362   1.738  1.00  0.00      LIG  
ATOM   4387 H35  LIG     1      15.387  14.053   3.860  1.00  0.00      LIG  
ATOM   4388 H36  LIG     1      14.932  15.736   3.556  1.00  0.00      LIG  
ATOM   4389 H37  LIG     1      16.324  15.042   2.722  1.00  0.00      LIG  
ATOM   4390 H38  LIG     1      14.452  16.432  -1.493  1.00  0.00      LIG  
ATOM   4391 H39  LIG     1      13.518  17.594  -0.548  1.00  0.00      LIG  
ATOM   4392 H40  LIG     1      10.055  16.194   2.677  1.00  0.00      LIG  
ATOM   4393 H41  LIG     1       9.934  14.429   2.775  1.00  0.00      LIG  
ATOM   4394 H42  LIG     1       8.719  15.353   1.873  1.00  0.00      LIG  
ATOM   4395 H43  LIG     1      10.638  14.057  -0.978  1.00  0.00      LIG  
ATOM   4396 H44  LIG     1      10.480  13.063   0.481  1.00  0.00      LIG  
ATOM   4397 H45  LIG     1       9.102  13.997  -0.110  1.00  0.00      LIG  
ATOM   4398 H46  LIG     1      13.321  13.603   0.030  1.00  0.00      LIG  
ATOM   4399 H47  LIG     1      12.064  17.995  -3.629  1.00  0.00      LIG  
TER
REMARK  Energy: 261.197
REMARK  SimpleFitness: 261.197
REMARK  FullFitness: -741.7963
REMARK  InterFull: -27.7033
REMARK  IntraFull: 268.593
REMARK  solvFull: -1196.58
REMARK  surfFull: 213.894
REMARK  extraFull: 0.0
REMARK  deltaGcompsolvpol: -1196.58
REMARK  deltaGcompsolvnonpol: 213.894
REMARK  deltaGprotsolvpol: -1219.71
REMARK  deltaGprotsolvnonpol: 208.651
REMARK  deltaGligsolvpol: -13.4072
REMARK  deltaGligsolvnonpol: 16.0775
REMARK  deltaGvdw: -27.7033
REMARK  deltaGelec: 0.0
REMARK  deltaG: -5.399599
REMARK  Cluster: 2
REMARK  ClusterRank: 1
ATOM   4315 O    LIG     1      11.985   9.385   1.571  1.00  0.00      LIG  
ATOM   4316 O1   LIG     1       9.953  11.244  -5.004  1.00  0.00      LIG  
ATOM   4317 O2   LIG     1      10.761  16.370   0.148  1.00  0.00      LIG  
ATOM   4318 O3   LIG     1      13.103  14.263  -0.652  1.00  0.00      LIG  
ATOM   4319 O4   LIG     1      12.580  17.979  -2.789  1.00  0.00      LIG  
ATOM   4320 O5   LIG     1      11.924  15.821  -2.756  1.00  0.00      LIG  
ATOM   4321 C    LIG     1      12.761  10.571  -0.428  1.00  0.00      LIG  
ATOM   4322 C1   LIG     1      11.950   9.874  -1.543  1.00  0.00      LIG  
ATOM   4323 C2   LIG     1      14.155   9.961  -0.239  1.00  0.00      LIG  
ATOM   4324 C3   LIG     1      15.038  10.849   0.668  1.00  0.00      LIG  
ATOM   4325 C4   LIG     1      12.683  10.038  -2.897  1.00  0.00      LIG  
ATOM   4326 C5   LIG     1      14.789   9.539  -1.562  1.00  0.00      LIG  
ATOM   4327 C6   LIG     1      12.101  10.668   0.961  1.00  0.00      LIG  
ATOM   4328 C7   LIG     1      14.187  10.293  -2.725  1.00  0.00      LIG  
ATOM   4329 C8   LIG     1      14.261  11.896   1.398  1.00  0.00      LIG  
ATOM   4330 C9   LIG     1      12.061  11.055  -3.892  1.00  0.00      LIG  
ATOM   4331 C10  LIG     1      10.547  10.468  -1.598  1.00  0.00      LIG  
ATOM   4332 C11  LIG     1      12.890  11.579   1.905  1.00  0.00      LIG  
ATOM   4333 C12  LIG     1      16.082  11.700  -0.048  1.00  0.00      LIG  
ATOM   4334 C13  LIG     1      11.738   8.375  -1.293  1.00  0.00      LIG  
ATOM   4335 C14  LIG     1      14.887  13.079   1.407  1.00  0.00      LIG  
ATOM   4336 C15  LIG     1      16.216  12.973   0.753  1.00  0.00      LIG  
ATOM   4337 C16  LIG     1      15.759   9.953   1.666  1.00  0.00      LIG  
ATOM   4338 C17  LIG     1       9.854  10.169  -2.907  1.00  0.00      LIG  
ATOM   4339 C18  LIG     1      10.569  10.855  -4.022  1.00  0.00      LIG  
ATOM   4340 C19  LIG     1      14.399  14.395   1.959  1.00  0.00      LIG  
ATOM   4341 C20  LIG     1      12.652  10.829  -5.279  1.00  0.00      LIG  
ATOM   4342 C21  LIG     1      12.296  12.527  -3.559  1.00  0.00      LIG  
ATOM   4343 C22  LIG     1      14.363  15.529   0.922  1.00  0.00      LIG  
ATOM   4344 C23  LIG     1      13.148  15.535  -0.016  1.00  0.00      LIG  
ATOM   4345 C24  LIG     1      11.920  15.836   0.839  1.00  0.00      LIG  
ATOM   4346 C25  LIG     1      15.316  14.826   3.089  1.00  0.00      LIG  
ATOM   4347 C26  LIG     1      10.593  15.142   0.883  1.00  0.00      LIG  
ATOM   4348 C27  LIG     1      13.468  16.627  -1.056  1.00  0.00      LIG  
ATOM   4349 C28  LIG     1       9.782  15.292   2.122  1.00  0.00      LIG  
ATOM   4350 C29  LIG     1      10.188  14.004   0.015  1.00  0.00      LIG  
ATOM   4351 C30  LIG     1      12.522  16.747  -2.232  1.00  0.00      LIG  
ATOM   4352 H    LIG     1      12.882  11.602  -0.771  1.00  0.00      LIG  
ATOM   4353 H1   LIG     1      14.030   9.023   0.307  1.00  0.00      LIG  
ATOM   4354 H2   LIG     1      12.611   9.065  -3.392  1.00  0.00      LIG  
ATOM   4355 H3   LIG     1      14.602   8.474  -1.721  1.00  0.00      LIG  
ATOM   4356 H4   LIG     1      15.876   9.637  -1.554  1.00  0.00      LIG  
ATOM   4357 H5   LIG     1      11.086  11.063   0.893  1.00  0.00      LIG  
ATOM   4358 H6   LIG     1      14.398  11.353  -2.578  1.00  0.00      LIG  
ATOM   4359 H7   LIG     1      14.714   9.996  -3.634  1.00  0.00      LIG  
ATOM   4360 H8   LIG     1      10.597  11.549  -1.448  1.00  0.00      LIG  
ATOM   4361 H9   LIG     1       9.940  10.069  -0.781  1.00  0.00      LIG  
ATOM   4362 H10  LIG     1      12.976  11.135   2.902  1.00  0.00      LIG  
ATOM   4363 H11  LIG     1      12.323  12.507   2.020  1.00  0.00      LIG  
ATOM   4364 H12  LIG     1      15.743  11.981  -1.048  1.00  0.00      LIG  
ATOM   4365 H13  LIG     1      17.042  11.187  -0.151  1.00  0.00      LIG  
ATOM   4366 H14  LIG     1      11.052   8.209  -0.459  1.00  0.00      LIG  
ATOM   4367 H15  LIG     1      11.301   7.888  -2.167  1.00  0.00      LIG  
ATOM   4368 H16  LIG     1      12.665   7.848  -1.068  1.00  0.00      LIG  
ATOM   4369 H17  LIG     1      16.442  13.810   0.089  1.00  0.00      LIG  
ATOM   4370 H18  LIG     1      17.007  12.889   1.504  1.00  0.00      LIG  
ATOM   4371 H19  LIG     1      15.046   9.393   2.278  1.00  0.00      LIG  
ATOM   4372 H20  LIG     1      16.400  10.530   2.339  1.00  0.00      LIG  
ATOM   4373 H21  LIG     1      16.389   9.233   1.138  1.00  0.00      LIG  
ATOM   4374 H22  LIG     1       8.833  10.558  -2.876  1.00  0.00      LIG  
ATOM   4375 H23  LIG     1       9.812   9.099  -3.121  1.00  0.00      LIG  
ATOM   4376 H24  LIG     1      13.399  14.279   2.385  1.00  0.00      LIG  
ATOM   4377 H25  LIG     1      12.495   9.798  -5.608  1.00  0.00      LIG  
ATOM   4378 H26  LIG     1      13.725  11.033  -5.293  1.00  0.00      LIG  
ATOM   4379 H27  LIG     1      12.197  11.491  -6.022  1.00  0.00      LIG  
ATOM   4380 H28  LIG     1      11.741  13.181  -4.238  1.00  0.00      LIG  
ATOM   4381 H29  LIG     1      11.970  12.767  -2.545  1.00  0.00      LIG  
ATOM   4382 H30  LIG     1      13.351  12.795  -3.651  1.00  0.00      LIG  
ATOM   4383 H31  LIG     1      12.042   9.515   2.535  1.00  0.00      LIG  
ATOM   4384 H32  LIG     1      15.275  15.508   0.322  1.00  0.00      LIG  
ATOM   4385 H33  LIG     1      14.389  16.483   1.456  1.00  0.00      LIG  
ATOM   4386 H34  LIG     1      12.213  16.362   1.738  1.00  0.00      LIG  
ATOM   4387 H35  LIG     1      15.387  14.053   3.860  1.00  0.00      LIG  
ATOM   4388 H36  LIG     1      14.932  15.736   3.556  1.00  0.00      LIG  
ATOM   4389 H37  LIG     1      16.324  15.042   2.722  1.00  0.00      LIG  
ATOM   4390 H38  LIG     1      14.452  16.432  -1.493  1.00  0.00      LIG  
ATOM   4391 H39  LIG     1      13.518  17.594  -0.548  1.00  0.00      LIG  
ATOM   4392 H40  LIG     1      10.055  16.194   2.677  1.00  0.00      LIG  
ATOM   4393 H41  LIG     1       9.934  14.429   2.775  1.00  0.00      LIG  
ATOM   4394 H42  LIG     1       8.719  15.353   1.873  1.00  0.00      LIG  
ATOM   4395 H43  LIG     1      10.638  14.057  -0.978  1.00  0.00      LIG  
ATOM   4396 H44  LIG     1      10.480  13.063   0.481  1.00  0.00      LIG  
ATOM   4397 H45  LIG     1       9.102  13.997  -0.110  1.00  0.00      LIG  
ATOM   4398 H46  LIG     1      13.321  13.603   0.030  1.00  0.00      LIG  
ATOM   4399 H47  LIG     1      12.064  17.995  -3.629  1.00  0.00      LIG  
TER
REMARK  Energy: 260.834
REMARK  SimpleFitness: 260.834
REMARK  FullFitness: -739.33594
REMARK  InterFull: -28.9339
REMARK  IntraFull: 269.071
REMARK  solvFull: -1192.17
REMARK  surfFull: 212.697
REMARK  extraFull: 0.0
REMARK  deltaGcompsolvpol: -1192.17
REMARK  deltaGcompsolvnonpol: 212.697
REMARK  deltaGprotsolvpol: -1219.71
REMARK  deltaGprotsolvnonpol: 208.651
REMARK  deltaGligsolvpol: -12.9614
REMARK  deltaGligsolvnonpol: 16.1024
REMARK  deltaGvdw: -28.9339
REMARK  deltaGelec: 0.0
REMARK  deltaG: -5.3890014
REMARK  Cluster: 2
REMARK  ClusterRank: 2
ATOM   4315 O    LIG     1      11.035   9.327   1.401  1.00  0.00      LIG  
ATOM   4316 O1   LIG     1      10.085  12.110  -5.120  1.00  0.00      LIG  
ATOM   4317 O2   LIG     1      10.594  16.477   0.747  1.00  0.00      LIG  
ATOM   4318 O3   LIG     1      12.674  14.102  -0.054  1.00  0.00      LIG  
ATOM   4319 O4   LIG     1      12.998  17.805  -2.200  1.00  0.00      LIG  
ATOM   4320 O5   LIG     1      11.633  16.023  -2.003  1.00  0.00      LIG  
ATOM   4321 C    LIG     1      12.183  10.586  -0.377  1.00  0.00      LIG  
ATOM   4322 C1   LIG     1      11.442  10.121  -1.649  1.00  0.00      LIG  
ATOM   4323 C2   LIG     1      13.462   9.793  -0.099  1.00  0.00      LIG  
ATOM   4324 C3   LIG     1      14.322  10.489   0.982  1.00  0.00      LIG  
ATOM   4325 C4   LIG     1      12.357  10.309  -2.886  1.00  0.00      LIG  
ATOM   4326 C5   LIG     1      14.203   9.412  -1.378  1.00  0.00      LIG  
ATOM   4327 C6   LIG     1      11.364  10.632   0.929  1.00  0.00      LIG  
ATOM   4328 C7   LIG     1      13.848  10.335  -2.521  1.00  0.00      LIG  
ATOM   4329 C8   LIG     1      13.573  11.536   1.747  1.00  0.00      LIG  
ATOM   4330 C9   LIG     1      11.999  11.489  -3.830  1.00  0.00      LIG  
ATOM   4331 C10  LIG     1      10.145  10.909  -1.799  1.00  0.00      LIG  
ATOM   4332 C11  LIG     1      12.118  11.356   2.045  1.00  0.00      LIG  
ATOM   4333 C12  LIG     1      15.508  11.296   0.465  1.00  0.00      LIG  
ATOM   4334 C13  LIG     1      11.018   8.649  -1.588  1.00  0.00      LIG  
ATOM   4335 C14  LIG     1      14.311  12.634   1.953  1.00  0.00      LIG  
ATOM   4336 C15  LIG     1      15.687  12.446   1.427  1.00  0.00      LIG  
ATOM   4337 C16  LIG     1      14.862   9.426   1.925  1.00  0.00      LIG  
ATOM   4338 C17  LIG     1       9.591  10.832  -3.203  1.00  0.00      LIG  
ATOM   4339 C18  LIG     1      10.521  11.517  -4.146  1.00  0.00      LIG  
ATOM   4340 C19  LIG     1      13.889  13.942   2.574  1.00  0.00      LIG  
ATOM   4341 C20  LIG     1      12.727  11.307  -5.156  1.00  0.00      LIG  
ATOM   4342 C21  LIG     1      12.380  12.877  -3.319  1.00  0.00      LIG  
ATOM   4343 C22  LIG     1      14.027  15.135   1.619  1.00  0.00      LIG  
ATOM   4344 C23  LIG     1      12.869  15.332   0.630  1.00  0.00      LIG  
ATOM   4345 C24  LIG     1      11.652  15.773   1.445  1.00  0.00      LIG  
ATOM   4346 C25  LIG     1      14.749  14.210   3.796  1.00  0.00      LIG  
ATOM   4347 C26  LIG     1      10.249  15.243   1.407  1.00  0.00      LIG  
ATOM   4348 C27  LIG     1      13.411  16.370  -0.369  1.00  0.00      LIG  
ATOM   4349 C28  LIG     1       9.413  15.423   2.626  1.00  0.00      LIG  
ATOM   4350 C29  LIG     1       9.735  14.217   0.457  1.00  0.00      LIG  
ATOM   4351 C30  LIG     1      12.529  16.717  -1.548  1.00  0.00      LIG  
ATOM   4352 H    LIG     1      12.467  11.619  -0.589  1.00  0.00      LIG  
ATOM   4353 H1   LIG     1      13.167   8.834   0.335  1.00  0.00      LIG  
ATOM   4354 H2   LIG     1      12.225   9.404  -3.487  1.00  0.00      LIG  
ATOM   4355 H3   LIG     1      13.914   8.398  -1.667  1.00  0.00      LIG  
ATOM   4356 H4   LIG     1      15.284   9.369  -1.235  1.00  0.00      LIG  
ATOM   4357 H5   LIG     1      10.416  11.150   0.781  1.00  0.00      LIG  
ATOM   4358 H6   LIG     1      14.174  11.339  -2.249  1.00  0.00      LIG  
ATOM   4359 H7   LIG     1      14.441  10.045  -3.392  1.00  0.00      LIG  
ATOM   4360 H8   LIG     1      10.310  11.954  -1.524  1.00  0.00      LIG  
ATOM   4361 H9   LIG     1       9.392  10.522  -1.107  1.00  0.00      LIG  
ATOM   4362 H10  LIG     1      12.014  10.834   3.000  1.00  0.00      LIG  
ATOM   4363 H11  LIG     1      11.652  12.337   2.173  1.00  0.00      LIG  
ATOM   4364 H12  LIG     1      15.292  11.724  -0.517  1.00  0.00      LIG  
ATOM   4365 H13  LIG     1      16.419  10.698   0.378  1.00  0.00      LIG  
ATOM   4366 H14  LIG     1      10.223   8.499  -0.854  1.00  0.00      LIG  
ATOM   4367 H15  LIG     1      10.633   8.310  -2.553  1.00  0.00      LIG  
ATOM   4368 H16  LIG     1      11.841   7.984  -1.326  1.00  0.00      LIG  
ATOM   4369 H17  LIG     1      16.076  13.319   0.899  1.00  0.00      LIG  
ATOM   4370 H18  LIG     1      16.372  12.185   2.239  1.00  0.00      LIG  
ATOM   4371 H19  LIG     1      14.047   8.841   2.359  1.00  0.00      LIG  
ATOM   4372 H20  LIG     1      15.439   9.862   2.746  1.00  0.00      LIG  
ATOM   4373 H21  LIG     1      15.516   8.738   1.384  1.00  0.00      LIG  
ATOM   4374 H22  LIG     1       8.632  11.355  -3.246  1.00  0.00      LIG  
ATOM   4375 H23  LIG     1       9.443   9.803  -3.538  1.00  0.00      LIG  
ATOM   4376 H24  LIG     1      12.854  13.887   2.918  1.00  0.00      LIG  
ATOM   4377 H25  LIG     1      12.500  10.332  -5.597  1.00  0.00      LIG  
ATOM   4378 H26  LIG     1      13.810  11.380  -5.029  1.00  0.00      LIG  
ATOM   4379 H27  LIG     1      12.443  12.075  -5.882  1.00  0.00      LIG  
ATOM   4380 H28  LIG     1      12.010  13.660  -3.989  1.00  0.00      LIG  
ATOM   4381 H29  LIG     1      11.956  13.071  -2.333  1.00  0.00      LIG  
ATOM   4382 H30  LIG     1      13.464  13.000  -3.256  1.00  0.00      LIG  
ATOM   4383 H31  LIG     1      11.848   8.957   1.787  1.00  0.00      LIG  
ATOM   4384 H32  LIG     1      14.962  15.051   1.058  1.00  0.00      LIG  
ATOM   4385 H33  LIG     1      14.133  16.046   2.216  1.00  0.00      LIG  
ATOM   4386 H34  LIG     1      11.973  16.220   2.377  1.00  0.00      LIG  
ATOM   4387 H35  LIG     1      14.709  13.374   4.502  1.00  0.00      LIG  
ATOM   4388 H36  LIG     1      14.397  15.106   4.315  1.00  0.00      LIG  
ATOM   4389 H37  LIG     1      15.793  14.378   3.517  1.00  0.00      LIG  
ATOM   4390 H38  LIG     1      14.337  15.983  -0.806  1.00  0.00      LIG  
ATOM   4391 H39  LIG     1      13.657  17.289   0.167  1.00  0.00      LIG  
ATOM   4392 H40  LIG     1       9.705  16.312   3.190  1.00  0.00      LIG  
ATOM   4393 H41  LIG     1       9.514  14.555   3.281  1.00  0.00      LIG  
ATOM   4394 H42  LIG     1       8.359  15.526   2.354  1.00  0.00      LIG  
ATOM   4395 H43  LIG     1      10.204  14.289  -0.527  1.00  0.00      LIG  
ATOM   4396 H44  LIG     1       9.914  13.219   0.858  1.00  0.00      LIG  
ATOM   4397 H45  LIG     1       8.658  14.341   0.323  1.00  0.00      LIG  
ATOM   4398 H46  LIG     1      12.794  13.397   0.606  1.00  0.00      LIG  
ATOM   4399 H47  LIG     1      12.497  17.930  -3.035  1.00  0.00      LIG  
TER
REMARK  Energy: 260.834
REMARK  SimpleFitness: 260.834
REMARK  FullFitness: -739.33594
REMARK  InterFull: -28.9339
REMARK  IntraFull: 269.071
REMARK  solvFull: -1192.17
REMARK  surfFull: 212.697
REMARK  extraFull: 0.0
REMARK  deltaGcompsolvpol: -1192.17
REMARK  deltaGcompsolvnonpol: 212.697
REMARK  deltaGprotsolvpol: -1219.71
REMARK  deltaGprotsolvnonpol: 208.651
REMARK  deltaGligsolvpol: -12.9614
REMARK  deltaGligsolvnonpol: 16.1024
REMARK  deltaGvdw: -28.9339
REMARK  deltaGelec: 0.0
REMARK  deltaG: -5.3890014
REMARK  Cluster: 2
REMARK  ClusterRank: 3
ATOM   4315 O    LIG     1      11.035   9.327   1.401  1.00  0.00      LIG  
ATOM   4316 O1   LIG     1      10.085  12.110  -5.120  1.00  0.00      LIG  
ATOM   4317 O2   LIG     1      10.594  16.477   0.747  1.00  0.00      LIG  
ATOM   4318 O3   LIG     1      12.674  14.102  -0.054  1.00  0.00      LIG  
ATOM   4319 O4   LIG     1      12.998  17.805  -2.200  1.00  0.00      LIG  
ATOM   4320 O5   LIG     1      11.633  16.023  -2.003  1.00  0.00      LIG  
ATOM   4321 C    LIG     1      12.183  10.586  -0.377  1.00  0.00      LIG  
ATOM   4322 C1   LIG     1      11.442  10.121  -1.649  1.00  0.00      LIG  
ATOM   4323 C2   LIG     1      13.462   9.793  -0.099  1.00  0.00      LIG  
ATOM   4324 C3   LIG     1      14.322  10.489   0.982  1.00  0.00      LIG  
ATOM   4325 C4   LIG     1      12.357  10.309  -2.886  1.00  0.00      LIG  
ATOM   4326 C5   LIG     1      14.203   9.412  -1.378  1.00  0.00      LIG  
ATOM   4327 C6   LIG     1      11.364  10.632   0.929  1.00  0.00      LIG  
ATOM   4328 C7   LIG     1      13.848  10.335  -2.521  1.00  0.00      LIG  
ATOM   4329 C8   LIG     1      13.573  11.536   1.747  1.00  0.00      LIG  
ATOM   4330 C9   LIG     1      11.999  11.489  -3.830  1.00  0.00      LIG  
ATOM   4331 C10  LIG     1      10.145  10.909  -1.799  1.00  0.00      LIG  
ATOM   4332 C11  LIG     1      12.118  11.356   2.045  1.00  0.00      LIG  
ATOM   4333 C12  LIG     1      15.508  11.296   0.465  1.00  0.00      LIG  
ATOM   4334 C13  LIG     1      11.018   8.649  -1.588  1.00  0.00      LIG  
ATOM   4335 C14  LIG     1      14.311  12.634   1.953  1.00  0.00      LIG  
ATOM   4336 C15  LIG     1      15.687  12.446   1.427  1.00  0.00      LIG  
ATOM   4337 C16  LIG     1      14.862   9.426   1.925  1.00  0.00      LIG  
ATOM   4338 C17  LIG     1       9.591  10.832  -3.203  1.00  0.00      LIG  
ATOM   4339 C18  LIG     1      10.521  11.517  -4.146  1.00  0.00      LIG  
ATOM   4340 C19  LIG     1      13.889  13.942   2.574  1.00  0.00      LIG  
ATOM   4341 C20  LIG     1      12.727  11.307  -5.156  1.00  0.00      LIG  
ATOM   4342 C21  LIG     1      12.380  12.877  -3.319  1.00  0.00      LIG  
ATOM   4343 C22  LIG     1      14.027  15.135   1.619  1.00  0.00      LIG  
ATOM   4344 C23  LIG     1      12.869  15.332   0.630  1.00  0.00      LIG  
ATOM   4345 C24  LIG     1      11.652  15.773   1.445  1.00  0.00      LIG  
ATOM   4346 C25  LIG     1      14.749  14.210   3.796  1.00  0.00      LIG  
ATOM   4347 C26  LIG     1      10.249  15.243   1.407  1.00  0.00      LIG  
ATOM   4348 C27  LIG     1      13.411  16.370  -0.369  1.00  0.00      LIG  
ATOM   4349 C28  LIG     1       9.413  15.423   2.626  1.00  0.00      LIG  
ATOM   4350 C29  LIG     1       9.735  14.217   0.457  1.00  0.00      LIG  
ATOM   4351 C30  LIG     1      12.529  16.717  -1.548  1.00  0.00      LIG  
ATOM   4352 H    LIG     1      12.467  11.619  -0.589  1.00  0.00      LIG  
ATOM   4353 H1   LIG     1      13.167   8.834   0.335  1.00  0.00      LIG  
ATOM   4354 H2   LIG     1      12.225   9.404  -3.487  1.00  0.00      LIG  
ATOM   4355 H3   LIG     1      13.914   8.398  -1.667  1.00  0.00      LIG  
ATOM   4356 H4   LIG     1      15.284   9.369  -1.235  1.00  0.00      LIG  
ATOM   4357 H5   LIG     1      10.416  11.150   0.781  1.00  0.00      LIG  
ATOM   4358 H6   LIG     1      14.174  11.339  -2.249  1.00  0.00      LIG  
ATOM   4359 H7   LIG     1      14.441  10.045  -3.392  1.00  0.00      LIG  
ATOM   4360 H8   LIG     1      10.310  11.954  -1.524  1.00  0.00      LIG  
ATOM   4361 H9   LIG     1       9.392  10.522  -1.107  1.00  0.00      LIG  
ATOM   4362 H10  LIG     1      12.014  10.834   3.000  1.00  0.00      LIG  
ATOM   4363 H11  LIG     1      11.652  12.337   2.173  1.00  0.00      LIG  
ATOM   4364 H12  LIG     1      15.292  11.724  -0.517  1.00  0.00      LIG  
ATOM   4365 H13  LIG     1      16.419  10.698   0.378  1.00  0.00      LIG  
ATOM   4366 H14  LIG     1      10.223   8.499  -0.854  1.00  0.00      LIG  
ATOM   4367 H15  LIG     1      10.633   8.310  -2.553  1.00  0.00      LIG  
ATOM   4368 H16  LIG     1      11.841   7.984  -1.326  1.00  0.00      LIG  
ATOM   4369 H17  LIG     1      16.076  13.319   0.899  1.00  0.00      LIG  
ATOM   4370 H18  LIG     1      16.372  12.185   2.239  1.00  0.00      LIG  
ATOM   4371 H19  LIG     1      14.047   8.841   2.359  1.00  0.00      LIG  
ATOM   4372 H20  LIG     1      15.439   9.862   2.746  1.00  0.00      LIG  
ATOM   4373 H21  LIG     1      15.516   8.738   1.384  1.00  0.00      LIG  
ATOM   4374 H22  LIG     1       8.632  11.355  -3.246  1.00  0.00      LIG  
ATOM   4375 H23  LIG     1       9.443   9.803  -3.538  1.00  0.00      LIG  
ATOM   4376 H24  LIG     1      12.854  13.887   2.918  1.00  0.00      LIG  
ATOM   4377 H25  LIG     1      12.500  10.332  -5.597  1.00  0.00      LIG  
ATOM   4378 H26  LIG     1      13.810  11.380  -5.029  1.00  0.00      LIG  
ATOM   4379 H27  LIG     1      12.443  12.075  -5.882  1.00  0.00      LIG  
ATOM   4380 H28  LIG     1      12.010  13.660  -3.989  1.00  0.00      LIG  
ATOM   4381 H29  LIG     1      11.956  13.071  -2.333  1.00  0.00      LIG  
ATOM   4382 H30  LIG     1      13.464  13.000  -3.256  1.00  0.00      LIG  
ATOM   4383 H31  LIG     1      11.848   8.957   1.787  1.00  0.00      LIG  
ATOM   4384 H32  LIG     1      14.962  15.051   1.058  1.00  0.00      LIG  
ATOM   4385 H33  LIG     1      14.133  16.046   2.216  1.00  0.00      LIG  
ATOM   4386 H34  LIG     1      11.973  16.220   2.377  1.00  0.00      LIG  
ATOM   4387 H35  LIG     1      14.709  13.374   4.502  1.00  0.00      LIG  
ATOM   4388 H36  LIG     1      14.397  15.106   4.315  1.00  0.00      LIG  
ATOM   4389 H37  LIG     1      15.793  14.378   3.517  1.00  0.00      LIG  
ATOM   4390 H38  LIG     1      14.337  15.983  -0.806  1.00  0.00      LIG  
ATOM   4391 H39  LIG     1      13.657  17.289   0.167  1.00  0.00      LIG  
ATOM   4392 H40  LIG     1       9.705  16.312   3.190  1.00  0.00      LIG  
ATOM   4393 H41  LIG     1       9.514  14.555   3.281  1.00  0.00      LIG  
ATOM   4394 H42  LIG     1       8.359  15.526   2.354  1.00  0.00      LIG  
ATOM   4395 H43  LIG     1      10.204  14.289  -0.527  1.00  0.00      LIG  
ATOM   4396 H44  LIG     1       9.914  13.219   0.858  1.00  0.00      LIG  
ATOM   4397 H45  LIG     1       8.658  14.341   0.323  1.00  0.00      LIG  
ATOM   4398 H46  LIG     1      12.794  13.397   0.606  1.00  0.00      LIG  
ATOM   4399 H47  LIG     1      12.497  17.930  -3.035  1.00  0.00      LIG  
TER
REMARK  Energy: 261.845
REMARK  SimpleFitness: 261.845
REMARK  FullFitness: -739.26105
REMARK  InterFull: -30.436
REMARK  IntraFull: 269.883
REMARK  solvFull: -1191.81
REMARK  surfFull: 213.102
REMARK  extraFull: 0.0
REMARK  deltaGcompsolvpol: -1191.81
REMARK  deltaGcompsolvnonpol: 213.102
REMARK  deltaGprotsolvpol: -1219.71
REMARK  deltaGprotsolvnonpol: 208.651
REMARK  deltaGligsolvpol: -13.4314
REMARK  deltaGligsolvnonpol: 16.1604
REMARK  deltaGvdw: -30.436
REMARK  deltaGelec: 0.0
REMARK  deltaG: -5.447479
REMARK  Cluster: 2
REMARK  ClusterRank: 4
ATOM   4315 O    LIG     1      11.019   9.489   1.715  1.00  0.00      LIG  
ATOM   4316 O1   LIG     1       9.583  11.345  -5.042  1.00  0.00      LIG  
ATOM   4317 O2   LIG     1      10.620  16.500   0.788  1.00  0.00      LIG  
ATOM   4318 O3   LIG     1      12.705  14.212  -0.392  1.00  0.00      LIG  
ATOM   4319 O4   LIG     1      12.985  17.722  -2.676  1.00  0.00      LIG  
ATOM   4320 O5   LIG     1      11.266  16.459  -1.951  1.00  0.00      LIG  
ATOM   4321 C    LIG     1      12.051  10.508  -0.276  1.00  0.00      LIG  
ATOM   4322 C1   LIG     1      11.196   9.904  -1.414  1.00  0.00      LIG  
ATOM   4323 C2   LIG     1      13.336   9.718  -0.012  1.00  0.00      LIG  
ATOM   4324 C3   LIG     1      14.300  10.516   0.893  1.00  0.00      LIG  
ATOM   4325 C4   LIG     1      12.005   9.911  -2.735  1.00  0.00      LIG  
ATOM   4326 C5   LIG     1      13.957   9.162  -1.289  1.00  0.00      LIG  
ATOM   4327 C6   LIG     1      11.350  10.723   1.082  1.00  0.00      LIG  
ATOM   4328 C7   LIG     1      13.520   9.945  -2.504  1.00  0.00      LIG  
ATOM   4329 C8   LIG     1      13.634  11.653   1.600  1.00  0.00      LIG  
ATOM   4330 C9   LIG     1      11.585  10.973  -3.786  1.00  0.00      LIG  
ATOM   4331 C10  LIG     1       9.900  10.697  -1.555  1.00  0.00      LIG  
ATOM   4332 C11  LIG     1      12.217  11.523   2.058  1.00  0.00      LIG  
ATOM   4333 C12  LIG     1      15.438  11.240   0.182  1.00  0.00      LIG  
ATOM   4334 C13  LIG     1      10.753   8.463  -1.135  1.00  0.00      LIG  
ATOM   4335 C14  LIG     1      14.402  12.745   1.633  1.00  0.00      LIG  
ATOM   4336 C15  LIG     1      15.714  12.488   0.989  1.00  0.00      LIG  
ATOM   4337 C16  LIG     1      14.917   9.563   1.906  1.00  0.00      LIG  
ATOM   4338 C17  LIG     1       9.226  10.456  -2.887  1.00  0.00      LIG  
ATOM   4339 C18  LIG     1      10.087  10.961  -3.998  1.00  0.00      LIG  
ATOM   4340 C19  LIG     1      14.079  14.093   2.216  1.00  0.00      LIG  
ATOM   4341 C20  LIG     1      12.223  10.627  -5.128  1.00  0.00      LIG  
ATOM   4342 C21  LIG     1      12.001  12.412  -3.474  1.00  0.00      LIG  
ATOM   4343 C22  LIG     1      14.157  15.238   1.197  1.00  0.00      LIG  
ATOM   4344 C23  LIG     1      12.912  15.428   0.322  1.00  0.00      LIG  
ATOM   4345 C24  LIG     1      11.772  15.776   1.284  1.00  0.00      LIG  
ATOM   4346 C25  LIG     1      15.053  14.399   3.337  1.00  0.00      LIG  
ATOM   4347 C26  LIG     1      10.396  15.184   1.336  1.00  0.00      LIG  
ATOM   4348 C27  LIG     1      13.344  16.528  -0.667  1.00  0.00      LIG  
ATOM   4349 C28  LIG     1       9.719  15.157   2.660  1.00  0.00      LIG  
ATOM   4350 C29  LIG     1       9.802  14.262   0.333  1.00  0.00      LIG  
ATOM   4351 C30  LIG     1      12.400  16.872  -1.796  1.00  0.00      LIG  
ATOM   4352 H    LIG     1      12.331  11.504  -0.633  1.00  0.00      LIG  
ATOM   4353 H1   LIG     1      13.061   8.830   0.563  1.00  0.00      LIG  
ATOM   4354 H2   LIG     1      11.809   8.942  -3.205  1.00  0.00      LIG  
ATOM   4355 H3   LIG     1      13.628   8.128  -1.422  1.00  0.00      LIG  
ATOM   4356 H4   LIG     1      15.046   9.110  -1.231  1.00  0.00      LIG  
ATOM   4357 H5   LIG     1      10.408  11.256   0.955  1.00  0.00      LIG  
ATOM   4358 H6   LIG     1      13.879  10.967  -2.390  1.00  0.00      LIG  
ATOM   4359 H7   LIG     1      14.031   9.531  -3.377  1.00  0.00      LIG  
ATOM   4360 H8   LIG     1      10.100  11.764  -1.431  1.00  0.00      LIG  
ATOM   4361 H9   LIG     1       9.205  10.420  -0.758  1.00  0.00      LIG  
ATOM   4362 H10  LIG     1      12.208  11.082   3.059  1.00  0.00      LIG  
ATOM   4363 H11  LIG     1      11.775  12.519   2.149  1.00  0.00      LIG  
ATOM   4364 H12  LIG     1      15.136  11.557  -0.818  1.00  0.00      LIG  
ATOM   4365 H13  LIG     1      16.333  10.620   0.084  1.00  0.00      LIG  
ATOM   4366 H14  LIG     1       9.997   8.430  -0.348  1.00  0.00      LIG  
ATOM   4367 H15  LIG     1      10.308   8.009  -2.024  1.00  0.00      LIG  
ATOM   4368 H16  LIG     1      11.578   7.819  -0.829  1.00  0.00      LIG  
ATOM   4369 H17  LIG     1      16.035  13.298   0.330  1.00  0.00      LIG  
ATOM   4370 H18  LIG     1      16.483  12.315   1.747  1.00  0.00      LIG  
ATOM   4371 H19  LIG     1      14.142   9.052   2.483  1.00  0.00      LIG  
ATOM   4372 H20  LIG     1      15.571  10.085   2.611  1.00  0.00      LIG  
ATOM   4373 H21  LIG     1      15.513   8.802   1.396  1.00  0.00      LIG  
ATOM   4374 H22  LIG     1       8.282  11.007  -2.920  1.00  0.00      LIG  
ATOM   4375 H23  LIG     1       9.018   9.397  -3.059  1.00  0.00      LIG  
ATOM   4376 H24  LIG     1      13.083  14.079   2.665  1.00  0.00      LIG  
ATOM   4377 H25  LIG     1      11.968   9.607  -5.432  1.00  0.00      LIG  
ATOM   4378 H26  LIG     1      13.312  10.707  -5.083  1.00  0.00      LIG  
ATOM   4379 H27  LIG     1      11.893  11.304  -5.921  1.00  0.00      LIG  
ATOM   4380 H28  LIG     1      11.583  13.108  -4.208  1.00  0.00      LIG  
ATOM   4381 H29  LIG     1      11.652  12.734  -2.491  1.00  0.00      LIG  
ATOM   4382 H30  LIG     1      13.086  12.531  -3.507  1.00  0.00      LIG  
ATOM   4383 H31  LIG     1      11.849   9.128   2.072  1.00  0.00      LIG  
ATOM   4384 H32  LIG     1      15.035  15.110   0.559  1.00  0.00      LIG  
ATOM   4385 H33  LIG     1      14.329  16.168   1.747  1.00  0.00      LIG  
ATOM   4386 H34  LIG     1      12.173  16.148   2.217  1.00  0.00      LIG  
ATOM   4387 H35  LIG     1      15.043  13.611   4.096  1.00  0.00      LIG  
ATOM   4388 H36  LIG     1      14.779  15.340   3.822  1.00  0.00      LIG  
ATOM   4389 H37  LIG     1      16.073  14.506   2.959  1.00  0.00      LIG  
ATOM   4390 H38  LIG     1      14.263  16.192  -1.158  1.00  0.00      LIG  
ATOM   4391 H39  LIG     1      13.576  17.446  -0.125  1.00  0.00      LIG  
ATOM   4392 H40  LIG     1      10.051  14.283   3.227  1.00  0.00      LIG  
ATOM   4393 H41  LIG     1       8.636  15.089   2.529  1.00  0.00      LIG  
ATOM   4394 H42  LIG     1       9.936  16.052   3.248  1.00  0.00      LIG  
ATOM   4395 H43  LIG     1      10.197  14.426  -0.671  1.00  0.00      LIG  
ATOM   4396 H44  LIG     1       9.995  13.230   0.619  1.00  0.00      LIG  
ATOM   4397 H45  LIG     1       8.719  14.404   0.299  1.00  0.00      LIG  
ATOM   4398 H46  LIG     1      12.878  13.492   0.239  1.00  0.00      LIG  
ATOM   4399 H47  LIG     1      12.378  17.901  -3.428  1.00  0.00      LIG  
TER
REMARK  Energy: 261.845
REMARK  SimpleFitness: 261.845
REMARK  FullFitness: -739.26105
REMARK  InterFull: -30.436
REMARK  IntraFull: 269.883
REMARK  solvFull: -1191.81
REMARK  surfFull: 213.102
REMARK  extraFull: 0.0
REMARK  deltaGcompsolvpol: -1191.81
REMARK  deltaGcompsolvnonpol: 213.102
REMARK  deltaGprotsolvpol: -1219.71
REMARK  deltaGprotsolvnonpol: 208.651
REMARK  deltaGligsolvpol: -13.4314
REMARK  deltaGligsolvnonpol: 16.1604
REMARK  deltaGvdw: -30.436
REMARK  deltaGelec: 0.0
REMARK  deltaG: -5.447479
REMARK  Cluster: 2
REMARK  ClusterRank: 5
ATOM   4315 O    LIG     1      11.019   9.489   1.715  1.00  0.00      LIG  
ATOM   4316 O1   LIG     1       9.583  11.345  -5.042  1.00  0.00      LIG  
ATOM   4317 O2   LIG     1      10.620  16.500   0.788  1.00  0.00      LIG  
ATOM   4318 O3   LIG     1      12.705  14.212  -0.392  1.00  0.00      LIG  
ATOM   4319 O4   LIG     1      12.985  17.722  -2.676  1.00  0.00      LIG  
ATOM   4320 O5   LIG     1      11.266  16.459  -1.951  1.00  0.00      LIG  
ATOM   4321 C    LIG     1      12.051  10.508  -0.276  1.00  0.00      LIG  
ATOM   4322 C1   LIG     1      11.196   9.904  -1.414  1.00  0.00      LIG  
ATOM   4323 C2   LIG     1      13.336   9.718  -0.012  1.00  0.00      LIG  
ATOM   4324 C3   LIG     1      14.300  10.516   0.893  1.00  0.00      LIG  
ATOM   4325 C4   LIG     1      12.005   9.911  -2.735  1.00  0.00      LIG  
ATOM   4326 C5   LIG     1      13.957   9.162  -1.289  1.00  0.00      LIG  
ATOM   4327 C6   LIG     1      11.350  10.723   1.082  1.00  0.00      LIG  
ATOM   4328 C7   LIG     1      13.520   9.945  -2.504  1.00  0.00      LIG  
ATOM   4329 C8   LIG     1      13.634  11.653   1.600  1.00  0.00      LIG  
ATOM   4330 C9   LIG     1      11.585  10.973  -3.786  1.00  0.00      LIG  
ATOM   4331 C10  LIG     1       9.900  10.697  -1.555  1.00  0.00      LIG  
ATOM   4332 C11  LIG     1      12.217  11.523   2.058  1.00  0.00      LIG  
ATOM   4333 C12  LIG     1      15.438  11.240   0.182  1.00  0.00      LIG  
ATOM   4334 C13  LIG     1      10.753   8.463  -1.135  1.00  0.00      LIG  
ATOM   4335 C14  LIG     1      14.402  12.745   1.633  1.00  0.00      LIG  
ATOM   4336 C15  LIG     1      15.714  12.488   0.989  1.00  0.00      LIG  
ATOM   4337 C16  LIG     1      14.917   9.563   1.906  1.00  0.00      LIG  
ATOM   4338 C17  LIG     1       9.226  10.456  -2.887  1.00  0.00      LIG  
ATOM   4339 C18  LIG     1      10.087  10.961  -3.998  1.00  0.00      LIG  
ATOM   4340 C19  LIG     1      14.079  14.093   2.216  1.00  0.00      LIG  
ATOM   4341 C20  LIG     1      12.223  10.627  -5.128  1.00  0.00      LIG  
ATOM   4342 C21  LIG     1      12.001  12.412  -3.474  1.00  0.00      LIG  
ATOM   4343 C22  LIG     1      14.157  15.238   1.197  1.00  0.00      LIG  
ATOM   4344 C23  LIG     1      12.912  15.428   0.322  1.00  0.00      LIG  
ATOM   4345 C24  LIG     1      11.772  15.776   1.284  1.00  0.00      LIG  
ATOM   4346 C25  LIG     1      15.053  14.399   3.337  1.00  0.00      LIG  
ATOM   4347 C26  LIG     1      10.396  15.184   1.336  1.00  0.00      LIG  
ATOM   4348 C27  LIG     1      13.344  16.528  -0.667  1.00  0.00      LIG  
ATOM   4349 C28  LIG     1       9.719  15.157   2.660  1.00  0.00      LIG  
ATOM   4350 C29  LIG     1       9.802  14.262   0.333  1.00  0.00      LIG  
ATOM   4351 C30  LIG     1      12.400  16.872  -1.796  1.00  0.00      LIG  
ATOM   4352 H    LIG     1      12.331  11.504  -0.633  1.00  0.00      LIG  
ATOM   4353 H1   LIG     1      13.061   8.830   0.563  1.00  0.00      LIG  
ATOM   4354 H2   LIG     1      11.809   8.942  -3.205  1.00  0.00      LIG  
ATOM   4355 H3   LIG     1      13.628   8.128  -1.422  1.00  0.00      LIG  
ATOM   4356 H4   LIG     1      15.046   9.110  -1.231  1.00  0.00      LIG  
ATOM   4357 H5   LIG     1      10.408  11.256   0.955  1.00  0.00      LIG  
ATOM   4358 H6   LIG     1      13.879  10.967  -2.390  1.00  0.00      LIG  
ATOM   4359 H7   LIG     1      14.031   9.531  -3.377  1.00  0.00      LIG  
ATOM   4360 H8   LIG     1      10.100  11.764  -1.431  1.00  0.00      LIG  
ATOM   4361 H9   LIG     1       9.205  10.420  -0.758  1.00  0.00      LIG  
ATOM   4362 H10  LIG     1      12.208  11.082   3.059  1.00  0.00      LIG  
ATOM   4363 H11  LIG     1      11.775  12.519   2.149  1.00  0.00      LIG  
ATOM   4364 H12  LIG     1      15.136  11.557  -0.818  1.00  0.00      LIG  
ATOM   4365 H13  LIG     1      16.333  10.620   0.084  1.00  0.00      LIG  
ATOM   4366 H14  LIG     1       9.997   8.430  -0.348  1.00  0.00      LIG  
ATOM   4367 H15  LIG     1      10.308   8.009  -2.024  1.00  0.00      LIG  
ATOM   4368 H16  LIG     1      11.578   7.819  -0.829  1.00  0.00      LIG  
ATOM   4369 H17  LIG     1      16.035  13.298   0.330  1.00  0.00      LIG  
ATOM   4370 H18  LIG     1      16.483  12.315   1.747  1.00  0.00      LIG  
ATOM   4371 H19  LIG     1      14.142   9.052   2.483  1.00  0.00      LIG  
ATOM   4372 H20  LIG     1      15.571  10.085   2.611  1.00  0.00      LIG  
ATOM   4373 H21  LIG     1      15.513   8.802   1.396  1.00  0.00      LIG  
ATOM   4374 H22  LIG     1       8.282  11.007  -2.920  1.00  0.00      LIG  
ATOM   4375 H23  LIG     1       9.018   9.397  -3.059  1.00  0.00      LIG  
ATOM   4376 H24  LIG     1      13.083  14.079   2.665  1.00  0.00      LIG  
ATOM   4377 H25  LIG     1      11.968   9.607  -5.432  1.00  0.00      LIG  
ATOM   4378 H26  LIG     1      13.312  10.707  -5.083  1.00  0.00      LIG  
ATOM   4379 H27  LIG     1      11.893  11.304  -5.921  1.00  0.00      LIG  
ATOM   4380 H28  LIG     1      11.583  13.108  -4.208  1.00  0.00      LIG  
ATOM   4381 H29  LIG     1      11.652  12.734  -2.491  1.00  0.00      LIG  
ATOM   4382 H30  LIG     1      13.086  12.531  -3.507  1.00  0.00      LIG  
ATOM   4383 H31  LIG     1      11.849   9.128   2.072  1.00  0.00      LIG  
ATOM   4384 H32  LIG     1      15.035  15.110   0.559  1.00  0.00      LIG  
ATOM   4385 H33  LIG     1      14.329  16.168   1.747  1.00  0.00      LIG  
ATOM   4386 H34  LIG     1      12.173  16.148   2.217  1.00  0.00      LIG  
ATOM   4387 H35  LIG     1      15.043  13.611   4.096  1.00  0.00      LIG  
ATOM   4388 H36  LIG     1      14.779  15.340   3.822  1.00  0.00      LIG  
ATOM   4389 H37  LIG     1      16.073  14.506   2.959  1.00  0.00      LIG  
ATOM   4390 H38  LIG     1      14.263  16.192  -1.158  1.00  0.00      LIG  
ATOM   4391 H39  LIG     1      13.576  17.446  -0.125  1.00  0.00      LIG  
ATOM   4392 H40  LIG     1      10.051  14.283   3.227  1.00  0.00      LIG  
ATOM   4393 H41  LIG     1       8.636  15.089   2.529  1.00  0.00      LIG  
ATOM   4394 H42  LIG     1       9.936  16.052   3.248  1.00  0.00      LIG  
ATOM   4395 H43  LIG     1      10.197  14.426  -0.671  1.00  0.00      LIG  
ATOM   4396 H44  LIG     1       9.995  13.230   0.619  1.00  0.00      LIG  
ATOM   4397 H45  LIG     1       8.719  14.404   0.299  1.00  0.00      LIG  
ATOM   4398 H46  LIG     1      12.878  13.492   0.239  1.00  0.00      LIG  
ATOM   4399 H47  LIG     1      12.378  17.901  -3.428  1.00  0.00      LIG  
TER
REMARK  Energy: 261.845
REMARK  SimpleFitness: 261.845
REMARK  FullFitness: -739.26105
REMARK  InterFull: -30.436
REMARK  IntraFull: 269.883
REMARK  solvFull: -1191.81
REMARK  surfFull: 213.102
REMARK  extraFull: 0.0
REMARK  deltaGcompsolvpol: -1191.81
REMARK  deltaGcompsolvnonpol: 213.102
REMARK  deltaGprotsolvpol: -1219.71
REMARK  deltaGprotsolvnonpol: 208.651
REMARK  deltaGligsolvpol: -13.4314
REMARK  deltaGligsolvnonpol: 16.1604
REMARK  deltaGvdw: -30.436
REMARK  deltaGelec: 0.0
REMARK  deltaG: -5.447479
REMARK  Cluster: 2
REMARK  ClusterRank: 6
ATOM   4315 O    LIG     1      11.019   9.489   1.715  1.00  0.00      LIG  
ATOM   4316 O1   LIG     1       9.583  11.345  -5.042  1.00  0.00      LIG  
ATOM   4317 O2   LIG     1      10.620  16.500   0.788  1.00  0.00      LIG  
ATOM   4318 O3   LIG     1      12.705  14.212  -0.392  1.00  0.00      LIG  
ATOM   4319 O4   LIG     1      12.985  17.722  -2.676  1.00  0.00      LIG  
ATOM   4320 O5   LIG     1      11.266  16.459  -1.951  1.00  0.00      LIG  
ATOM   4321 C    LIG     1      12.051  10.508  -0.276  1.00  0.00      LIG  
ATOM   4322 C1   LIG     1      11.196   9.904  -1.414  1.00  0.00      LIG  
ATOM   4323 C2   LIG     1      13.336   9.718  -0.012  1.00  0.00      LIG  
ATOM   4324 C3   LIG     1      14.300  10.516   0.893  1.00  0.00      LIG  
ATOM   4325 C4   LIG     1      12.005   9.911  -2.735  1.00  0.00      LIG  
ATOM   4326 C5   LIG     1      13.957   9.162  -1.289  1.00  0.00      LIG  
ATOM   4327 C6   LIG     1      11.350  10.723   1.082  1.00  0.00      LIG  
ATOM   4328 C7   LIG     1      13.520   9.945  -2.504  1.00  0.00      LIG  
ATOM   4329 C8   LIG     1      13.634  11.653   1.600  1.00  0.00      LIG  
ATOM   4330 C9   LIG     1      11.585  10.973  -3.786  1.00  0.00      LIG  
ATOM   4331 C10  LIG     1       9.900  10.697  -1.555  1.00  0.00      LIG  
ATOM   4332 C11  LIG     1      12.217  11.523   2.058  1.00  0.00      LIG  
ATOM   4333 C12  LIG     1      15.438  11.240   0.182  1.00  0.00      LIG  
ATOM   4334 C13  LIG     1      10.753   8.463  -1.135  1.00  0.00      LIG  
ATOM   4335 C14  LIG     1      14.402  12.745   1.633  1.00  0.00      LIG  
ATOM   4336 C15  LIG     1      15.714  12.488   0.989  1.00  0.00      LIG  
ATOM   4337 C16  LIG     1      14.917   9.563   1.906  1.00  0.00      LIG  
ATOM   4338 C17  LIG     1       9.226  10.456  -2.887  1.00  0.00      LIG  
ATOM   4339 C18  LIG     1      10.087  10.961  -3.998  1.00  0.00      LIG  
ATOM   4340 C19  LIG     1      14.079  14.093   2.216  1.00  0.00      LIG  
ATOM   4341 C20  LIG     1      12.223  10.627  -5.128  1.00  0.00      LIG  
ATOM   4342 C21  LIG     1      12.001  12.412  -3.474  1.00  0.00      LIG  
ATOM   4343 C22  LIG     1      14.157  15.238   1.197  1.00  0.00      LIG  
ATOM   4344 C23  LIG     1      12.912  15.428   0.322  1.00  0.00      LIG  
ATOM   4345 C24  LIG     1      11.772  15.776   1.284  1.00  0.00      LIG  
ATOM   4346 C25  LIG     1      15.053  14.399   3.337  1.00  0.00      LIG  
ATOM   4347 C26  LIG     1      10.396  15.184   1.336  1.00  0.00      LIG  
ATOM   4348 C27  LIG     1      13.344  16.528  -0.667  1.00  0.00      LIG  
ATOM   4349 C28  LIG     1       9.719  15.157   2.660  1.00  0.00      LIG  
ATOM   4350 C29  LIG     1       9.802  14.262   0.333  1.00  0.00      LIG  
ATOM   4351 C30  LIG     1      12.400  16.872  -1.796  1.00  0.00      LIG  
ATOM   4352 H    LIG     1      12.331  11.504  -0.633  1.00  0.00      LIG  
ATOM   4353 H1   LIG     1      13.061   8.830   0.563  1.00  0.00      LIG  
ATOM   4354 H2   LIG     1      11.809   8.942  -3.205  1.00  0.00      LIG  
ATOM   4355 H3   LIG     1      13.628   8.128  -1.422  1.00  0.00      LIG  
ATOM   4356 H4   LIG     1      15.046   9.110  -1.231  1.00  0.00      LIG  
ATOM   4357 H5   LIG     1      10.408  11.256   0.955  1.00  0.00      LIG  
ATOM   4358 H6   LIG     1      13.879  10.967  -2.390  1.00  0.00      LIG  
ATOM   4359 H7   LIG     1      14.031   9.531  -3.377  1.00  0.00      LIG  
ATOM   4360 H8   LIG     1      10.100  11.764  -1.431  1.00  0.00      LIG  
ATOM   4361 H9   LIG     1       9.205  10.420  -0.758  1.00  0.00      LIG  
ATOM   4362 H10  LIG     1      12.208  11.082   3.059  1.00  0.00      LIG  
ATOM   4363 H11  LIG     1      11.775  12.519   2.149  1.00  0.00      LIG  
ATOM   4364 H12  LIG     1      15.136  11.557  -0.818  1.00  0.00      LIG  
ATOM   4365 H13  LIG     1      16.333  10.620   0.084  1.00  0.00      LIG  
ATOM   4366 H14  LIG     1       9.997   8.430  -0.348  1.00  0.00      LIG  
ATOM   4367 H15  LIG     1      10.308   8.009  -2.024  1.00  0.00      LIG  
ATOM   4368 H16  LIG     1      11.578   7.819  -0.829  1.00  0.00      LIG  
ATOM   4369 H17  LIG     1      16.035  13.298   0.330  1.00  0.00      LIG  
ATOM   4370 H18  LIG     1      16.483  12.315   1.747  1.00  0.00      LIG  
ATOM   4371 H19  LIG     1      14.142   9.052   2.483  1.00  0.00      LIG  
ATOM   4372 H20  LIG     1      15.571  10.085   2.611  1.00  0.00      LIG  
ATOM   4373 H21  LIG     1      15.513   8.802   1.396  1.00  0.00      LIG  
ATOM   4374 H22  LIG     1       8.282  11.007  -2.920  1.00  0.00      LIG  
ATOM   4375 H23  LIG     1       9.018   9.397  -3.059  1.00  0.00      LIG  
ATOM   4376 H24  LIG     1      13.083  14.079   2.665  1.00  0.00      LIG  
ATOM   4377 H25  LIG     1      11.968   9.607  -5.432  1.00  0.00      LIG  
ATOM   4378 H26  LIG     1      13.312  10.707  -5.083  1.00  0.00      LIG  
ATOM   4379 H27  LIG     1      11.893  11.304  -5.921  1.00  0.00      LIG  
ATOM   4380 H28  LIG     1      11.583  13.108  -4.208  1.00  0.00      LIG  
ATOM   4381 H29  LIG     1      11.652  12.734  -2.491  1.00  0.00      LIG  
ATOM   4382 H30  LIG     1      13.086  12.531  -3.507  1.00  0.00      LIG  
ATOM   4383 H31  LIG     1      11.849   9.128   2.072  1.00  0.00      LIG  
ATOM   4384 H32  LIG     1      15.035  15.110   0.559  1.00  0.00      LIG  
ATOM   4385 H33  LIG     1      14.329  16.168   1.747  1.00  0.00      LIG  
ATOM   4386 H34  LIG     1      12.173  16.148   2.217  1.00  0.00      LIG  
ATOM   4387 H35  LIG     1      15.043  13.611   4.096  1.00  0.00      LIG  
ATOM   4388 H36  LIG     1      14.779  15.340   3.822  1.00  0.00      LIG  
ATOM   4389 H37  LIG     1      16.073  14.506   2.959  1.00  0.00      LIG  
ATOM   4390 H38  LIG     1      14.263  16.192  -1.158  1.00  0.00      LIG  
ATOM   4391 H39  LIG     1      13.576  17.446  -0.125  1.00  0.00      LIG  
ATOM   4392 H40  LIG     1      10.051  14.283   3.227  1.00  0.00      LIG  
ATOM   4393 H41  LIG     1       8.636  15.089   2.529  1.00  0.00      LIG  
ATOM   4394 H42  LIG     1       9.936  16.052   3.248  1.00  0.00      LIG  
ATOM   4395 H43  LIG     1      10.197  14.426  -0.671  1.00  0.00      LIG  
ATOM   4396 H44  LIG     1       9.995  13.230   0.619  1.00  0.00      LIG  
ATOM   4397 H45  LIG     1       8.719  14.404   0.299  1.00  0.00      LIG  
ATOM   4398 H46  LIG     1      12.878  13.492   0.239  1.00  0.00      LIG  
ATOM   4399 H47  LIG     1      12.378  17.901  -3.428  1.00  0.00      LIG  
TER
REMARK  Energy: 261.845
REMARK  SimpleFitness: 261.845
REMARK  FullFitness: -739.26105
REMARK  InterFull: -30.436
REMARK  IntraFull: 269.883
REMARK  solvFull: -1191.81
REMARK  surfFull: 213.102
REMARK  extraFull: 0.0
REMARK  deltaGcompsolvpol: -1191.81
REMARK  deltaGcompsolvnonpol: 213.102
REMARK  deltaGprotsolvpol: -1219.71
REMARK  deltaGprotsolvnonpol: 208.651
REMARK  deltaGligsolvpol: -13.4314
REMARK  deltaGligsolvnonpol: 16.1604
REMARK  deltaGvdw: -30.436
REMARK  deltaGelec: 0.0
REMARK  deltaG: -5.447479
REMARK  Cluster: 2
REMARK  ClusterRank: 7
ATOM   4315 O    LIG     1      11.019   9.489   1.715  1.00  0.00      LIG  
ATOM   4316 O1   LIG     1       9.583  11.345  -5.042  1.00  0.00      LIG  
ATOM   4317 O2   LIG     1      10.620  16.500   0.788  1.00  0.00      LIG  
ATOM   4318 O3   LIG     1      12.705  14.212  -0.392  1.00  0.00      LIG  
ATOM   4319 O4   LIG     1      12.985  17.722  -2.676  1.00  0.00      LIG  
ATOM   4320 O5   LIG     1      11.266  16.459  -1.951  1.00  0.00      LIG  
ATOM   4321 C    LIG     1      12.051  10.508  -0.276  1.00  0.00      LIG  
ATOM   4322 C1   LIG     1      11.196   9.904  -1.414  1.00  0.00      LIG  
ATOM   4323 C2   LIG     1      13.336   9.718  -0.012  1.00  0.00      LIG  
ATOM   4324 C3   LIG     1      14.300  10.516   0.893  1.00  0.00      LIG  
ATOM   4325 C4   LIG     1      12.005   9.911  -2.735  1.00  0.00      LIG  
ATOM   4326 C5   LIG     1      13.957   9.162  -1.289  1.00  0.00      LIG  
ATOM   4327 C6   LIG     1      11.350  10.723   1.082  1.00  0.00      LIG  
ATOM   4328 C7   LIG     1      13.520   9.945  -2.504  1.00  0.00      LIG  
ATOM   4329 C8   LIG     1      13.634  11.653   1.600  1.00  0.00      LIG  
ATOM   4330 C9   LIG     1      11.585  10.973  -3.786  1.00  0.00      LIG  
ATOM   4331 C10  LIG     1       9.900  10.697  -1.555  1.00  0.00      LIG  
ATOM   4332 C11  LIG     1      12.217  11.523   2.058  1.00  0.00      LIG  
ATOM   4333 C12  LIG     1      15.438  11.240   0.182  1.00  0.00      LIG  
ATOM   4334 C13  LIG     1      10.753   8.463  -1.135  1.00  0.00      LIG  
ATOM   4335 C14  LIG     1      14.402  12.745   1.633  1.00  0.00      LIG  
ATOM   4336 C15  LIG     1      15.714  12.488   0.989  1.00  0.00      LIG  
ATOM   4337 C16  LIG     1      14.917   9.563   1.906  1.00  0.00      LIG  
ATOM   4338 C17  LIG     1       9.226  10.456  -2.887  1.00  0.00      LIG  
ATOM   4339 C18  LIG     1      10.087  10.961  -3.998  1.00  0.00      LIG  
ATOM   4340 C19  LIG     1      14.079  14.093   2.216  1.00  0.00      LIG  
ATOM   4341 C20  LIG     1      12.223  10.627  -5.128  1.00  0.00      LIG  
ATOM   4342 C21  LIG     1      12.001  12.412  -3.474  1.00  0.00      LIG  
ATOM   4343 C22  LIG     1      14.157  15.238   1.197  1.00  0.00      LIG  
ATOM   4344 C23  LIG     1      12.912  15.428   0.322  1.00  0.00      LIG  
ATOM   4345 C24  LIG     1      11.772  15.776   1.284  1.00  0.00      LIG  
ATOM   4346 C25  LIG     1      15.053  14.399   3.337  1.00  0.00      LIG  
ATOM   4347 C26  LIG     1      10.396  15.184   1.336  1.00  0.00      LIG  
ATOM   4348 C27  LIG     1      13.344  16.528  -0.667  1.00  0.00      LIG  
ATOM   4349 C28  LIG     1       9.719  15.157   2.660  1.00  0.00      LIG  
ATOM   4350 C29  LIG     1       9.802  14.262   0.333  1.00  0.00      LIG  
ATOM   4351 C30  LIG     1      12.400  16.872  -1.796  1.00  0.00      LIG  
ATOM   4352 H    LIG     1      12.331  11.504  -0.633  1.00  0.00      LIG  
ATOM   4353 H1   LIG     1      13.061   8.830   0.563  1.00  0.00      LIG  
ATOM   4354 H2   LIG     1      11.809   8.942  -3.205  1.00  0.00      LIG  
ATOM   4355 H3   LIG     1      13.628   8.128  -1.422  1.00  0.00      LIG  
ATOM   4356 H4   LIG     1      15.046   9.110  -1.231  1.00  0.00      LIG  
ATOM   4357 H5   LIG     1      10.408  11.256   0.955  1.00  0.00      LIG  
ATOM   4358 H6   LIG     1      13.879  10.967  -2.390  1.00  0.00      LIG  
ATOM   4359 H7   LIG     1      14.031   9.531  -3.377  1.00  0.00      LIG  
ATOM   4360 H8   LIG     1      10.100  11.764  -1.431  1.00  0.00      LIG  
ATOM   4361 H9   LIG     1       9.205  10.420  -0.758  1.00  0.00      LIG  
ATOM   4362 H10  LIG     1      12.208  11.082   3.059  1.00  0.00      LIG  
ATOM   4363 H11  LIG     1      11.775  12.519   2.149  1.00  0.00      LIG  
ATOM   4364 H12  LIG     1      15.136  11.557  -0.818  1.00  0.00      LIG  
ATOM   4365 H13  LIG     1      16.333  10.620   0.084  1.00  0.00      LIG  
ATOM   4366 H14  LIG     1       9.997   8.430  -0.348  1.00  0.00      LIG  
ATOM   4367 H15  LIG     1      10.308   8.009  -2.024  1.00  0.00      LIG  
ATOM   4368 H16  LIG     1      11.578   7.819  -0.829  1.00  0.00      LIG  
ATOM   4369 H17  LIG     1      16.035  13.298   0.330  1.00  0.00      LIG  
ATOM   4370 H18  LIG     1      16.483  12.315   1.747  1.00  0.00      LIG  
ATOM   4371 H19  LIG     1      14.142   9.052   2.483  1.00  0.00      LIG  
ATOM   4372 H20  LIG     1      15.571  10.085   2.611  1.00  0.00      LIG  
ATOM   4373 H21  LIG     1      15.513   8.802   1.396  1.00  0.00      LIG  
ATOM   4374 H22  LIG     1       8.282  11.007  -2.920  1.00  0.00      LIG  
ATOM   4375 H23  LIG     1       9.018   9.397  -3.059  1.00  0.00      LIG  
ATOM   4376 H24  LIG     1      13.083  14.079   2.665  1.00  0.00      LIG  
ATOM   4377 H25  LIG     1      11.968   9.607  -5.432  1.00  0.00      LIG  
ATOM   4378 H26  LIG     1      13.312  10.707  -5.083  1.00  0.00      LIG  
ATOM   4379 H27  LIG     1      11.893  11.304  -5.921  1.00  0.00      LIG  
ATOM   4380 H28  LIG     1      11.583  13.108  -4.208  1.00  0.00      LIG  
ATOM   4381 H29  LIG     1      11.652  12.734  -2.491  1.00  0.00      LIG  
ATOM   4382 H30  LIG     1      13.086  12.531  -3.507  1.00  0.00      LIG  
ATOM   4383 H31  LIG     1      11.849   9.128   2.072  1.00  0.00      LIG  
ATOM   4384 H32  LIG     1      15.035  15.110   0.559  1.00  0.00      LIG  
ATOM   4385 H33  LIG     1      14.329  16.168   1.747  1.00  0.00      LIG  
ATOM   4386 H34  LIG     1      12.173  16.148   2.217  1.00  0.00      LIG  
ATOM   4387 H35  LIG     1      15.043  13.611   4.096  1.00  0.00      LIG  
ATOM   4388 H36  LIG     1      14.779  15.340   3.822  1.00  0.00      LIG  
ATOM   4389 H37  LIG     1      16.073  14.506   2.959  1.00  0.00      LIG  
ATOM   4390 H38  LIG     1      14.263  16.192  -1.158  1.00  0.00      LIG  
ATOM   4391 H39  LIG     1      13.576  17.446  -0.125  1.00  0.00      LIG  
ATOM   4392 H40  LIG     1      10.051  14.283   3.227  1.00  0.00      LIG  
ATOM   4393 H41  LIG     1       8.636  15.089   2.529  1.00  0.00      LIG  
ATOM   4394 H42  LIG     1       9.936  16.052   3.248  1.00  0.00      LIG  
ATOM   4395 H43  LIG     1      10.197  14.426  -0.671  1.00  0.00      LIG  
ATOM   4396 H44  LIG     1       9.995  13.230   0.619  1.00  0.00      LIG  
ATOM   4397 H45  LIG     1       8.719  14.404   0.299  1.00  0.00      LIG  
ATOM   4398 H46  LIG     1      12.878  13.492   0.239  1.00  0.00      LIG  
ATOM   4399 H47  LIG     1      12.378  17.901  -3.428  1.00  0.00      LIG  
TER
REMARK  Energy: 262.327
REMARK  SimpleFitness: 262.327
REMARK  FullFitness: -741.17615
REMARK  InterFull: -34.3861
REMARK  IntraFull: 276.463
REMARK  solvFull: -1192.68
REMARK  surfFull: 209.427
REMARK  extraFull: 0.0
REMARK  deltaGcompsolvpol: -1192.68
REMARK  deltaGcompsolvnonpol: 209.427
REMARK  deltaGprotsolvpol: -1219.71
REMARK  deltaGprotsolvnonpol: 208.651
REMARK  deltaGligsolvpol: -13.0325
REMARK  deltaGligsolvnonpol: 15.9586
REMARK  deltaGvdw: -34.3861
REMARK  deltaGelec: 0.0
REMARK  deltaG: -6.2273793
REMARK  Cluster: 3
REMARK  ClusterRank: 0
ATOM   4315 O    LIG     1      10.612  10.691   3.591  1.00  0.00      LIG  
ATOM   4316 O1   LIG     1       9.290  17.469   1.812  1.00  0.00      LIG  
ATOM   4317 O2   LIG     1      17.335  15.482   6.103  1.00  0.00      LIG  
ATOM   4318 O3   LIG     1      16.458  14.102   3.081  1.00  0.00      LIG  
ATOM   4319 O4   LIG     1      20.907  13.735   4.490  1.00  0.00      LIG  
ATOM   4320 O5   LIG     1      19.449  13.458   6.188  1.00  0.00      LIG  
ATOM   4321 C    LIG     1      11.393  12.617   2.271  1.00  0.00      LIG  
ATOM   4322 C1   LIG     1      10.117  13.347   1.819  1.00  0.00      LIG  
ATOM   4323 C2   LIG     1      11.910  11.636   1.223  1.00  0.00      LIG  
ATOM   4324 C3   LIG     1      13.280  11.049   1.624  1.00  0.00      LIG  
ATOM   4325 C4   LIG     1      10.454  14.210   0.585  1.00  0.00      LIG  
ATOM   4326 C5   LIG     1      11.807  12.186  -0.197  1.00  0.00      LIG  
ATOM   4327 C6   LIG     1      11.328  11.924   3.633  1.00  0.00      LIG  
ATOM   4328 C7   LIG     1      11.671  13.689  -0.201  1.00  0.00      LIG  
ATOM   4329 C8   LIG     1      13.710  11.361   3.028  1.00  0.00      LIG  
ATOM   4330 C9   LIG     1      10.624  15.718   0.884  1.00  0.00      LIG  
ATOM   4331 C10  LIG     1       9.576  14.204   2.960  1.00  0.00      LIG  
ATOM   4332 C11  LIG     1      12.745  11.692   4.126  1.00  0.00      LIG  
ATOM   4333 C12  LIG     1      14.513  11.527   0.869  1.00  0.00      LIG  
ATOM   4334 C13  LIG     1       8.983  12.386   1.447  1.00  0.00      LIG  
ATOM   4335 C14  LIG     1      15.039  11.427   3.138  1.00  0.00      LIG  
ATOM   4336 C15  LIG     1      15.679  11.255   1.806  1.00  0.00      LIG  
ATOM   4337 C16  LIG     1      13.199   9.543   1.399  1.00  0.00      LIG  
ATOM   4338 C17  LIG     1       8.656  15.294   2.468  1.00  0.00      LIG  
ATOM   4339 C18  LIG     1       9.479  16.266   1.703  1.00  0.00      LIG  
ATOM   4340 C19  LIG     1      15.804  11.537   4.431  1.00  0.00      LIG  
ATOM   4341 C20  LIG     1      10.581  16.478  -0.435  1.00  0.00      LIG  
ATOM   4342 C21  LIG     1      11.926  16.059   1.616  1.00  0.00      LIG  
ATOM   4343 C22  LIG     1      17.167  12.232   4.385  1.00  0.00      LIG  
ATOM   4344 C23  LIG     1      17.191  13.768   4.254  1.00  0.00      LIG  
ATOM   4345 C24  LIG     1      16.540  14.461   5.444  1.00  0.00      LIG  
ATOM   4346 C25  LIG     1      16.050  10.112   4.901  1.00  0.00      LIG  
ATOM   4347 C26  LIG     1      16.100  15.897   5.488  1.00  0.00      LIG  
ATOM   4348 C27  LIG     1      18.649  14.193   3.994  1.00  0.00      LIG  
ATOM   4349 C28  LIG     1      15.066  16.297   6.473  1.00  0.00      LIG  
ATOM   4350 C29  LIG     1      16.288  16.869   4.371  1.00  0.00      LIG  
ATOM   4351 C30  LIG     1      19.659  13.698   5.008  1.00  0.00      LIG  
ATOM   4352 H    LIG     1      12.154  13.385   2.398  1.00  0.00      LIG  
ATOM   4353 H1   LIG     1      11.222  10.788   1.222  1.00  0.00      LIG  
ATOM   4354 H2   LIG     1       9.595  14.120  -0.087  1.00  0.00      LIG  
ATOM   4355 H3   LIG     1      10.914  11.771  -0.671  1.00  0.00      LIG  
ATOM   4356 H4   LIG     1      12.637  11.875  -0.834  1.00  0.00      LIG  
ATOM   4357 H5   LIG     1      10.834  12.537   4.383  1.00  0.00      LIG  
ATOM   4358 H6   LIG     1      12.610  14.088   0.184  1.00  0.00      LIG  
ATOM   4359 H7   LIG     1      11.599  14.026  -1.238  1.00  0.00      LIG  
ATOM   4360 H8   LIG     1      10.403  14.644   3.526  1.00  0.00      LIG  
ATOM   4361 H9   LIG     1       9.034  13.580   3.666  1.00  0.00      LIG  
ATOM   4362 H10  LIG     1      12.770  10.933   4.910  1.00  0.00      LIG  
ATOM   4363 H11  LIG     1      13.080  12.629   4.578  1.00  0.00      LIG  
ATOM   4364 H12  LIG     1      14.451  12.604   0.676  1.00  0.00      LIG  
ATOM   4365 H13  LIG     1      14.645  11.017  -0.089  1.00  0.00      LIG  
ATOM   4366 H14  LIG     1       8.695  11.766   2.297  1.00  0.00      LIG  
ATOM   4367 H15  LIG     1       8.094  12.933   1.126  1.00  0.00      LIG  
ATOM   4368 H16  LIG     1       9.247  11.718   0.626  1.00  0.00      LIG  
ATOM   4369 H17  LIG     1      16.489  11.964   1.622  1.00  0.00      LIG  
ATOM   4370 H18  LIG     1      16.063  10.237   1.694  1.00  0.00      LIG  
ATOM   4371 H19  LIG     1      12.331   9.117   1.907  1.00  0.00      LIG  
ATOM   4372 H20  LIG     1      14.085   9.013   1.762  1.00  0.00      LIG  
ATOM   4373 H21  LIG     1      13.096   9.327   0.332  1.00  0.00      LIG  
ATOM   4374 H22  LIG     1       8.209  15.820   3.316  1.00  0.00      LIG  
ATOM   4375 H23  LIG     1       7.857  14.916   1.826  1.00  0.00      LIG  
ATOM   4376 H24  LIG     1      15.196  12.038   5.188  1.00  0.00      LIG  
ATOM   4377 H25  LIG     1       9.661  16.243  -0.973  1.00  0.00      LIG  
ATOM   4378 H26  LIG     1      11.434  16.235  -1.074  1.00  0.00      LIG  
ATOM   4379 H27  LIG     1      10.580  17.560  -0.295  1.00  0.00      LIG  
ATOM   4380 H28  LIG     1      11.859  16.999   2.166  1.00  0.00      LIG  
ATOM   4381 H29  LIG     1      12.181  15.322   2.373  1.00  0.00      LIG  
ATOM   4382 H30  LIG     1      12.763  16.133   0.918  1.00  0.00      LIG  
ATOM   4383 H31  LIG     1      11.279   9.984   3.676  1.00  0.00      LIG  
ATOM   4384 H32  LIG     1      17.754  11.797   3.572  1.00  0.00      LIG  
ATOM   4385 H33  LIG     1      17.682  11.958   5.309  1.00  0.00      LIG  
ATOM   4386 H34  LIG     1      16.018  13.765   6.086  1.00  0.00      LIG  
ATOM   4387 H35  LIG     1      15.109   9.577   5.061  1.00  0.00      LIG  
ATOM   4388 H36  LIG     1      16.599  10.107   5.842  1.00  0.00      LIG  
ATOM   4389 H37  LIG     1      16.643   9.552   4.173  1.00  0.00      LIG  
ATOM   4390 H38  LIG     1      18.742  15.279   3.930  1.00  0.00      LIG  
ATOM   4391 H39  LIG     1      18.945  13.798   3.016  1.00  0.00      LIG  
ATOM   4392 H40  LIG     1      14.108  16.447   5.969  1.00  0.00      LIG  
ATOM   4393 H41  LIG     1      15.346  17.235   6.961  1.00  0.00      LIG  
ATOM   4394 H42  LIG     1      14.931  15.536   7.244  1.00  0.00      LIG  
ATOM   4395 H43  LIG     1      16.372  17.884   4.771  1.00  0.00      LIG  
ATOM   4396 H44  LIG     1      15.423  16.837   3.703  1.00  0.00      LIG  
ATOM   4397 H45  LIG     1      17.185  16.667   3.782  1.00  0.00      LIG  
ATOM   4398 H46  LIG     1      15.618  13.614   3.135  1.00  0.00      LIG  
ATOM   4399 H47  LIG     1      21.557  13.499   5.184  1.00  0.00      LIG  
TER
REMARK  Energy: 262.21
REMARK  SimpleFitness: 262.21
REMARK  FullFitness: -741.0316
REMARK  InterFull: -34.5496
REMARK  IntraFull: 276.615
REMARK  solvFull: -1192.51
REMARK  surfFull: 209.413
REMARK  extraFull: 0.0
REMARK  deltaGcompsolvpol: -1192.51
REMARK  deltaGcompsolvnonpol: 209.413
REMARK  deltaGprotsolvpol: -1219.71
REMARK  deltaGprotsolvnonpol: 208.651
REMARK  deltaGligsolvpol: -12.9424
REMARK  deltaGligsolvnonpol: 15.9945
REMARK  deltaGvdw: -34.5496
REMARK  deltaGelec: 0.0
REMARK  deltaG: -6.2426753
REMARK  Cluster: 3
REMARK  ClusterRank: 1
ATOM   4315 O    LIG     1      10.449  10.703   3.579  1.00  0.00      LIG  
ATOM   4316 O1   LIG     1       9.406  17.554   1.796  1.00  0.00      LIG  
ATOM   4317 O2   LIG     1      17.347  15.389   6.014  1.00  0.00      LIG  
ATOM   4318 O3   LIG     1      16.289  14.032   3.028  1.00  0.00      LIG  
ATOM   4319 O4   LIG     1      20.792  13.511   4.152  1.00  0.00      LIG  
ATOM   4320 O5   LIG     1      19.447  13.261   5.947  1.00  0.00      LIG  
ATOM   4321 C    LIG     1      11.253  12.614   2.241  1.00  0.00      LIG  
ATOM   4322 C1   LIG     1      10.011  13.396   1.786  1.00  0.00      LIG  
ATOM   4323 C2   LIG     1      11.736  11.610   1.199  1.00  0.00      LIG  
ATOM   4324 C3   LIG     1      13.095  11.000   1.604  1.00  0.00      LIG  
ATOM   4325 C4   LIG     1      10.388  14.239   0.550  1.00  0.00      LIG  
ATOM   4326 C5   LIG     1      11.646  12.149  -0.226  1.00  0.00      LIG  
ATOM   4327 C6   LIG     1      11.170  11.933   3.610  1.00  0.00      LIG  
ATOM   4328 C7   LIG     1      11.573  13.656  -0.243  1.00  0.00      LIG  
ATOM   4329 C8   LIG     1      13.537  11.318   3.004  1.00  0.00      LIG  
ATOM   4330 C9   LIG     1      10.631  15.738   0.843  1.00  0.00      LIG  
ATOM   4331 C10  LIG     1       9.508  14.280   2.926  1.00  0.00      LIG  
ATOM   4332 C11  LIG     1      12.585  11.693   4.101  1.00  0.00      LIG  
ATOM   4333 C12  LIG     1      14.335  11.444   0.840  1.00  0.00      LIG  
ATOM   4334 C13  LIG     1       8.840  12.479   1.418  1.00  0.00      LIG  
ATOM   4335 C14  LIG     1      14.868  11.360   3.109  1.00  0.00      LIG  
ATOM   4336 C15  LIG     1      15.500  11.166   1.777  1.00  0.00      LIG  
ATOM   4337 C16  LIG     1      12.980   9.495   1.388  1.00  0.00      LIG  
ATOM   4338 C17  LIG     1       8.646  15.415   2.432  1.00  0.00      LIG  
ATOM   4339 C18  LIG     1       9.524  16.346   1.674  1.00  0.00      LIG  
ATOM   4340 C19  LIG     1      15.640  11.494   4.396  1.00  0.00      LIG  
ATOM   4341 C20  LIG     1      10.607  16.490  -0.481  1.00  0.00      LIG  
ATOM   4342 C21  LIG     1      11.959  16.023   1.556  1.00  0.00      LIG  
ATOM   4343 C22  LIG     1      17.017  12.156   4.317  1.00  0.00      LIG  
ATOM   4344 C23  LIG     1      17.072  13.688   4.166  1.00  0.00      LIG  
ATOM   4345 C24  LIG     1      16.492  14.401   5.380  1.00  0.00      LIG  
ATOM   4346 C25  LIG     1      15.862  10.084   4.917  1.00  0.00      LIG  
ATOM   4347 C26  LIG     1      16.107  15.851   5.438  1.00  0.00      LIG  
ATOM   4348 C27  LIG     1      18.526  14.080   3.834  1.00  0.00      LIG  
ATOM   4349 C28  LIG     1      15.112  16.283   6.451  1.00  0.00      LIG  
ATOM   4350 C29  LIG     1      16.291  16.815   4.315  1.00  0.00      LIG  
ATOM   4351 C30  LIG     1      19.582  13.515   4.760  1.00  0.00      LIG  
ATOM   4352 H    LIG     1      12.041  13.354   2.362  1.00  0.00      LIG  
ATOM   4353 H1   LIG     1      11.026  10.780   1.208  1.00  0.00      LIG  
ATOM   4354 H2   LIG     1       9.522  14.191  -0.118  1.00  0.00      LIG  
ATOM   4355 H3   LIG     1      10.736  11.766  -0.692  1.00  0.00      LIG  
ATOM   4356 H4   LIG     1      12.458  11.794  -0.863  1.00  0.00      LIG  
ATOM   4357 H5   LIG     1      10.677  12.557   4.353  1.00  0.00      LIG  
ATOM   4358 H6   LIG     1      12.532  14.019   0.128  1.00  0.00      LIG  
ATOM   4359 H7   LIG     1      11.506  13.984  -1.283  1.00  0.00      LIG  
ATOM   4360 H8   LIG     1      10.356  14.679   3.493  1.00  0.00      LIG  
ATOM   4361 H9   LIG     1       8.930  13.686   3.630  1.00  0.00      LIG  
ATOM   4362 H10  LIG     1      12.601  10.953   4.902  1.00  0.00      LIG  
ATOM   4363 H11  LIG     1      12.937  12.637   4.528  1.00  0.00      LIG  
ATOM   4364 H12  LIG     1      14.294  12.518   0.630  1.00  0.00      LIG  
ATOM   4365 H13  LIG     1      14.455  10.916  -0.110  1.00  0.00      LIG  
ATOM   4366 H14  LIG     1       8.552  11.851   2.261  1.00  0.00      LIG  
ATOM   4367 H15  LIG     1       7.962  13.059   1.124  1.00  0.00      LIG  
ATOM   4368 H16  LIG     1       9.068  11.818   0.581  1.00  0.00      LIG  
ATOM   4369 H17  LIG     1      16.317  11.865   1.583  1.00  0.00      LIG  
ATOM   4370 H18  LIG     1      15.872  10.143   1.674  1.00  0.00      LIG  
ATOM   4371 H19  LIG     1      12.111   9.090   1.911  1.00  0.00      LIG  
ATOM   4372 H20  LIG     1      13.861   8.952   1.740  1.00  0.00      LIG  
ATOM   4373 H21  LIG     1      12.856   9.277   0.323  1.00  0.00      LIG  
ATOM   4374 H22  LIG     1       8.225  15.962   3.280  1.00  0.00      LIG  
ATOM   4375 H23  LIG     1       7.831  15.081   1.787  1.00  0.00      LIG  
ATOM   4376 H24  LIG     1      15.047  12.034   5.138  1.00  0.00      LIG  
ATOM   4377 H25  LIG     1       9.671  16.290  -1.006  1.00  0.00      LIG  
ATOM   4378 H26  LIG     1      11.439  16.204  -1.128  1.00  0.00      LIG  
ATOM   4379 H27  LIG     1      10.652  17.571  -0.355  1.00  0.00      LIG  
ATOM   4380 H28  LIG     1      11.944  16.964   2.107  1.00  0.00      LIG  
ATOM   4381 H29  LIG     1      12.195  15.276   2.309  1.00  0.00      LIG  
ATOM   4382 H30  LIG     1      12.787  16.060   0.844  1.00  0.00      LIG  
ATOM   4383 H31  LIG     1      11.118   9.997   3.506  1.00  0.00      LIG  
ATOM   4384 H32  LIG     1      17.581  11.697   3.500  1.00  0.00      LIG  
ATOM   4385 H33  LIG     1      17.540  11.882   5.236  1.00  0.00      LIG  
ATOM   4386 H34  LIG     1      15.956  13.727   6.034  1.00  0.00      LIG  
ATOM   4387 H35  LIG     1      14.913   9.569   5.092  1.00  0.00      LIG  
ATOM   4388 H36  LIG     1      16.405  10.106   5.863  1.00  0.00      LIG  
ATOM   4389 H37  LIG     1      16.451   9.489   4.213  1.00  0.00      LIG  
ATOM   4390 H38  LIG     1      18.653  15.164   3.806  1.00  0.00      LIG  
ATOM   4391 H39  LIG     1      18.749  13.718   2.824  1.00  0.00      LIG  
ATOM   4392 H40  LIG     1      14.144  16.456   5.973  1.00  0.00      LIG  
ATOM   4393 H41  LIG     1      15.430  17.215   6.925  1.00  0.00      LIG  
ATOM   4394 H42  LIG     1      14.978  15.528   7.228  1.00  0.00      LIG  
ATOM   4395 H43  LIG     1      16.393  17.830   4.708  1.00  0.00      LIG  
ATOM   4396 H44  LIG     1      15.417  16.791   3.659  1.00  0.00      LIG  
ATOM   4397 H45  LIG     1      17.175  16.600   3.714  1.00  0.00      LIG  
ATOM   4398 H46  LIG     1      15.449  13.551   3.118  1.00  0.00      LIG  
ATOM   4399 H47  LIG     1      21.484  13.232   4.787  1.00  0.00      LIG  
TER
REMARK  Energy: 262.21
REMARK  SimpleFitness: 262.21
REMARK  FullFitness: -741.0316
REMARK  InterFull: -34.5496
REMARK  IntraFull: 276.615
REMARK  solvFull: -1192.51
REMARK  surfFull: 209.413
REMARK  extraFull: 0.0
REMARK  deltaGcompsolvpol: -1192.51
REMARK  deltaGcompsolvnonpol: 209.413
REMARK  deltaGprotsolvpol: -1219.71
REMARK  deltaGprotsolvnonpol: 208.651
REMARK  deltaGligsolvpol: -12.9424
REMARK  deltaGligsolvnonpol: 15.9945
REMARK  deltaGvdw: -34.5496
REMARK  deltaGelec: 0.0
REMARK  deltaG: -6.2426753
REMARK  Cluster: 3
REMARK  ClusterRank: 2
ATOM   4315 O    LIG     1      10.449  10.703   3.579  1.00  0.00      LIG  
ATOM   4316 O1   LIG     1       9.406  17.554   1.796  1.00  0.00      LIG  
ATOM   4317 O2   LIG     1      17.347  15.389   6.014  1.00  0.00      LIG  
ATOM   4318 O3   LIG     1      16.289  14.032   3.028  1.00  0.00      LIG  
ATOM   4319 O4   LIG     1      20.792  13.511   4.152  1.00  0.00      LIG  
ATOM   4320 O5   LIG     1      19.447  13.261   5.947  1.00  0.00      LIG  
ATOM   4321 C    LIG     1      11.253  12.614   2.241  1.00  0.00      LIG  
ATOM   4322 C1   LIG     1      10.011  13.396   1.786  1.00  0.00      LIG  
ATOM   4323 C2   LIG     1      11.736  11.610   1.199  1.00  0.00      LIG  
ATOM   4324 C3   LIG     1      13.095  11.000   1.604  1.00  0.00      LIG  
ATOM   4325 C4   LIG     1      10.388  14.239   0.550  1.00  0.00      LIG  
ATOM   4326 C5   LIG     1      11.646  12.149  -0.226  1.00  0.00      LIG  
ATOM   4327 C6   LIG     1      11.170  11.933   3.610  1.00  0.00      LIG  
ATOM   4328 C7   LIG     1      11.573  13.656  -0.243  1.00  0.00      LIG  
ATOM   4329 C8   LIG     1      13.537  11.318   3.004  1.00  0.00      LIG  
ATOM   4330 C9   LIG     1      10.631  15.738   0.843  1.00  0.00      LIG  
ATOM   4331 C10  LIG     1       9.508  14.280   2.926  1.00  0.00      LIG  
ATOM   4332 C11  LIG     1      12.585  11.693   4.101  1.00  0.00      LIG  
ATOM   4333 C12  LIG     1      14.335  11.444   0.840  1.00  0.00      LIG  
ATOM   4334 C13  LIG     1       8.840  12.479   1.418  1.00  0.00      LIG  
ATOM   4335 C14  LIG     1      14.868  11.360   3.109  1.00  0.00      LIG  
ATOM   4336 C15  LIG     1      15.500  11.166   1.777  1.00  0.00      LIG  
ATOM   4337 C16  LIG     1      12.980   9.495   1.388  1.00  0.00      LIG  
ATOM   4338 C17  LIG     1       8.646  15.415   2.432  1.00  0.00      LIG  
ATOM   4339 C18  LIG     1       9.524  16.346   1.674  1.00  0.00      LIG  
ATOM   4340 C19  LIG     1      15.640  11.494   4.396  1.00  0.00      LIG  
ATOM   4341 C20  LIG     1      10.607  16.490  -0.481  1.00  0.00      LIG  
ATOM   4342 C21  LIG     1      11.959  16.023   1.556  1.00  0.00      LIG  
ATOM   4343 C22  LIG     1      17.017  12.156   4.317  1.00  0.00      LIG  
ATOM   4344 C23  LIG     1      17.072  13.688   4.166  1.00  0.00      LIG  
ATOM   4345 C24  LIG     1      16.492  14.401   5.380  1.00  0.00      LIG  
ATOM   4346 C25  LIG     1      15.862  10.084   4.917  1.00  0.00      LIG  
ATOM   4347 C26  LIG     1      16.107  15.851   5.438  1.00  0.00      LIG  
ATOM   4348 C27  LIG     1      18.526  14.080   3.834  1.00  0.00      LIG  
ATOM   4349 C28  LIG     1      15.112  16.283   6.451  1.00  0.00      LIG  
ATOM   4350 C29  LIG     1      16.291  16.815   4.315  1.00  0.00      LIG  
ATOM   4351 C30  LIG     1      19.582  13.515   4.760  1.00  0.00      LIG  
ATOM   4352 H    LIG     1      12.041  13.354   2.362  1.00  0.00      LIG  
ATOM   4353 H1   LIG     1      11.026  10.780   1.208  1.00  0.00      LIG  
ATOM   4354 H2   LIG     1       9.522  14.191  -0.118  1.00  0.00      LIG  
ATOM   4355 H3   LIG     1      10.736  11.766  -0.692  1.00  0.00      LIG  
ATOM   4356 H4   LIG     1      12.458  11.794  -0.863  1.00  0.00      LIG  
ATOM   4357 H5   LIG     1      10.677  12.557   4.353  1.00  0.00      LIG  
ATOM   4358 H6   LIG     1      12.532  14.019   0.128  1.00  0.00      LIG  
ATOM   4359 H7   LIG     1      11.506  13.984  -1.283  1.00  0.00      LIG  
ATOM   4360 H8   LIG     1      10.356  14.679   3.493  1.00  0.00      LIG  
ATOM   4361 H9   LIG     1       8.930  13.686   3.630  1.00  0.00      LIG  
ATOM   4362 H10  LIG     1      12.601  10.953   4.902  1.00  0.00      LIG  
ATOM   4363 H11  LIG     1      12.937  12.637   4.528  1.00  0.00      LIG  
ATOM   4364 H12  LIG     1      14.294  12.518   0.630  1.00  0.00      LIG  
ATOM   4365 H13  LIG     1      14.455  10.916  -0.110  1.00  0.00      LIG  
ATOM   4366 H14  LIG     1       8.552  11.851   2.261  1.00  0.00      LIG  
ATOM   4367 H15  LIG     1       7.962  13.059   1.124  1.00  0.00      LIG  
ATOM   4368 H16  LIG     1       9.068  11.818   0.581  1.00  0.00      LIG  
ATOM   4369 H17  LIG     1      16.317  11.865   1.583  1.00  0.00      LIG  
ATOM   4370 H18  LIG     1      15.872  10.143   1.674  1.00  0.00      LIG  
ATOM   4371 H19  LIG     1      12.111   9.090   1.911  1.00  0.00      LIG  
ATOM   4372 H20  LIG     1      13.861   8.952   1.740  1.00  0.00      LIG  
ATOM   4373 H21  LIG     1      12.856   9.277   0.323  1.00  0.00      LIG  
ATOM   4374 H22  LIG     1       8.225  15.962   3.280  1.00  0.00      LIG  
ATOM   4375 H23  LIG     1       7.831  15.081   1.787  1.00  0.00      LIG  
ATOM   4376 H24  LIG     1      15.047  12.034   5.138  1.00  0.00      LIG  
ATOM   4377 H25  LIG     1       9.671  16.290  -1.006  1.00  0.00      LIG  
ATOM   4378 H26  LIG     1      11.439  16.204  -1.128  1.00  0.00      LIG  
ATOM   4379 H27  LIG     1      10.652  17.571  -0.355  1.00  0.00      LIG  
ATOM   4380 H28  LIG     1      11.944  16.964   2.107  1.00  0.00      LIG  
ATOM   4381 H29  LIG     1      12.195  15.276   2.309  1.00  0.00      LIG  
ATOM   4382 H30  LIG     1      12.787  16.060   0.844  1.00  0.00      LIG  
ATOM   4383 H31  LIG     1      11.118   9.997   3.506  1.00  0.00      LIG  
ATOM   4384 H32  LIG     1      17.581  11.697   3.500  1.00  0.00      LIG  
ATOM   4385 H33  LIG     1      17.540  11.882   5.236  1.00  0.00      LIG  
ATOM   4386 H34  LIG     1      15.956  13.727   6.034  1.00  0.00      LIG  
ATOM   4387 H35  LIG     1      14.913   9.569   5.092  1.00  0.00      LIG  
ATOM   4388 H36  LIG     1      16.405  10.106   5.863  1.00  0.00      LIG  
ATOM   4389 H37  LIG     1      16.451   9.489   4.213  1.00  0.00      LIG  
ATOM   4390 H38  LIG     1      18.653  15.164   3.806  1.00  0.00      LIG  
ATOM   4391 H39  LIG     1      18.749  13.718   2.824  1.00  0.00      LIG  
ATOM   4392 H40  LIG     1      14.144  16.456   5.973  1.00  0.00      LIG  
ATOM   4393 H41  LIG     1      15.430  17.215   6.925  1.00  0.00      LIG  
ATOM   4394 H42  LIG     1      14.978  15.528   7.228  1.00  0.00      LIG  
ATOM   4395 H43  LIG     1      16.393  17.830   4.708  1.00  0.00      LIG  
ATOM   4396 H44  LIG     1      15.417  16.791   3.659  1.00  0.00      LIG  
ATOM   4397 H45  LIG     1      17.175  16.600   3.714  1.00  0.00      LIG  
ATOM   4398 H46  LIG     1      15.449  13.551   3.118  1.00  0.00      LIG  
ATOM   4399 H47  LIG     1      21.484  13.232   4.787  1.00  0.00      LIG  
TER
REMARK  Energy: 262.864
REMARK  SimpleFitness: 262.864
REMARK  FullFitness: -740.7352
REMARK  InterFull: -35.6643
REMARK  IntraFull: 277.979
REMARK  solvFull: -1192.45
REMARK  surfFull: 209.4
REMARK  extraFull: 0.0
REMARK  deltaGcompsolvpol: -1192.45
REMARK  deltaGcompsolvnonpol: 209.4
REMARK  deltaGprotsolvpol: -1219.71
REMARK  deltaGprotsolvnonpol: 208.651
REMARK  deltaGligsolvpol: -13.2434
REMARK  deltaGligsolvnonpol: 15.9972
REMARK  deltaGvdw: -35.6643
REMARK  deltaGelec: 0.0
REMARK  deltaG: -6.327514
REMARK  Cluster: 3
REMARK  ClusterRank: 3
ATOM   4315 O    LIG     1      10.519  10.670   3.563  1.00  0.00      LIG  
ATOM   4316 O1   LIG     1       9.403  17.513   1.849  1.00  0.00      LIG  
ATOM   4317 O2   LIG     1      17.368  15.386   6.127  1.00  0.00      LIG  
ATOM   4318 O3   LIG     1      16.427  14.032   3.107  1.00  0.00      LIG  
ATOM   4319 O4   LIG     1      20.745  13.006   4.353  1.00  0.00      LIG  
ATOM   4320 O5   LIG     1      19.480  13.350   6.197  1.00  0.00      LIG  
ATOM   4321 C    LIG     1      11.315  12.603   2.253  1.00  0.00      LIG  
ATOM   4322 C1   LIG     1      10.068  13.370   1.795  1.00  0.00      LIG  
ATOM   4323 C2   LIG     1      11.823  11.617   1.207  1.00  0.00      LIG  
ATOM   4324 C3   LIG     1      13.188  11.023   1.621  1.00  0.00      LIG  
ATOM   4325 C4   LIG     1      10.436  14.224   0.564  1.00  0.00      LIG  
ATOM   4326 C5   LIG     1      11.734  12.162  -0.214  1.00  0.00      LIG  
ATOM   4327 C6   LIG     1      11.229  11.906   3.613  1.00  0.00      LIG  
ATOM   4328 C7   LIG     1      11.641  13.668  -0.221  1.00  0.00      LIG  
ATOM   4329 C8   LIG     1      13.610  11.334   3.029  1.00  0.00      LIG  
ATOM   4330 C9   LIG     1      10.646  15.727   0.863  1.00  0.00      LIG  
ATOM   4331 C10  LIG     1       9.561  14.242   2.941  1.00  0.00      LIG  
ATOM   4332 C11  LIG     1      12.640  11.678   4.120  1.00  0.00      LIG  
ATOM   4333 C12  LIG     1      14.432  11.489   0.877  1.00  0.00      LIG  
ATOM   4334 C13  LIG     1       8.907  12.442   1.420  1.00  0.00      LIG  
ATOM   4335 C14  LIG     1      14.939  11.387   3.152  1.00  0.00      LIG  
ATOM   4336 C15  LIG     1      15.587  11.207   1.826  1.00  0.00      LIG  
ATOM   4337 C16  LIG     1      13.096   9.518   1.392  1.00  0.00      LIG  
ATOM   4338 C17  LIG     1       8.672  15.357   2.455  1.00  0.00      LIG  
ATOM   4339 C18  LIG     1       9.529  16.306   1.700  1.00  0.00      LIG  
ATOM   4340 C19  LIG     1      15.694  11.489   4.453  1.00  0.00      LIG  
ATOM   4341 C20  LIG     1      10.600  16.481  -0.459  1.00  0.00      LIG  
ATOM   4342 C21  LIG     1      11.967  16.040   1.577  1.00  0.00      LIG  
ATOM   4343 C22  LIG     1      17.079  12.142   4.420  1.00  0.00      LIG  
ATOM   4344 C23  LIG     1      17.156  13.675   4.277  1.00  0.00      LIG  
ATOM   4345 C24  LIG     1      16.537  14.393   5.469  1.00  0.00      LIG  
ATOM   4346 C25  LIG     1      15.893  10.062   4.938  1.00  0.00      LIG  
ATOM   4347 C26  LIG     1      16.147  15.844   5.512  1.00  0.00      LIG  
ATOM   4348 C27  LIG     1      18.631  14.041   4.011  1.00  0.00      LIG  
ATOM   4349 C28  LIG     1      15.125  16.281   6.494  1.00  0.00      LIG  
ATOM   4350 C29  LIG     1      16.371  16.815   4.401  1.00  0.00      LIG  
ATOM   4351 C30  LIG     1      19.620  13.427   4.984  1.00  0.00      LIG  
ATOM   4352 H    LIG     1      12.092  13.354   2.386  1.00  0.00      LIG  
ATOM   4353 H1   LIG     1      11.127  10.777   1.202  1.00  0.00      LIG  
ATOM   4354 H2   LIG     1       9.577  14.160  -0.113  1.00  0.00      LIG  
ATOM   4355 H3   LIG     1      10.831  11.771  -0.688  1.00  0.00      LIG  
ATOM   4356 H4   LIG     1      12.555  11.821  -0.847  1.00  0.00      LIG  
ATOM   4357 H5   LIG     1      10.722  12.513   4.360  1.00  0.00      LIG  
ATOM   4358 H6   LIG     1      12.591  14.042   0.161  1.00  0.00      LIG  
ATOM   4359 H7   LIG     1      11.581  14.003  -1.259  1.00  0.00      LIG  
ATOM   4360 H8   LIG     1      10.409  14.660   3.493  1.00  0.00      LIG  
ATOM   4361 H9   LIG     1       9.007  13.636   3.655  1.00  0.00      LIG  
ATOM   4362 H10  LIG     1      12.657  10.929   4.912  1.00  0.00      LIG  
ATOM   4363 H11  LIG     1      12.972  12.621   4.564  1.00  0.00      LIG  
ATOM   4364 H12  LIG     1      14.384  12.566   0.683  1.00  0.00      LIG  
ATOM   4365 H13  LIG     1      14.570  10.976  -0.079  1.00  0.00      LIG  
ATOM   4366 H14  LIG     1       8.621  11.811   2.262  1.00  0.00      LIG  
ATOM   4367 H15  LIG     1       8.025  13.015   1.126  1.00  0.00      LIG  
ATOM   4368 H16  LIG     1       9.147  11.789   0.579  1.00  0.00      LIG  
ATOM   4369 H17  LIG     1      16.406  11.906   1.647  1.00  0.00      LIG  
ATOM   4370 H18  LIG     1      15.965  10.186   1.719  1.00  0.00      LIG  
ATOM   4371 H19  LIG     1      12.213   9.099   1.880  1.00  0.00      LIG  
ATOM   4372 H20  LIG     1      13.967   8.977   1.773  1.00  0.00      LIG  
ATOM   4373 H21  LIG     1      13.013   9.305   0.322  1.00  0.00      LIG  
ATOM   4374 H22  LIG     1       8.238  15.890   3.305  1.00  0.00      LIG  
ATOM   4375 H23  LIG     1       7.864  15.009   1.809  1.00  0.00      LIG  
ATOM   4376 H24  LIG     1      15.093  12.012   5.199  1.00  0.00      LIG  
ATOM   4377 H25  LIG     1       9.670  16.258  -0.983  1.00  0.00      LIG  
ATOM   4378 H26  LIG     1      11.438  16.216  -1.108  1.00  0.00      LIG  
ATOM   4379 H27  LIG     1      10.619  17.563  -0.331  1.00  0.00      LIG  
ATOM   4380 H28  LIG     1      11.929  16.971   2.145  1.00  0.00      LIG  
ATOM   4381 H29  LIG     1      12.225  15.285   2.315  1.00  0.00      LIG  
ATOM   4382 H30  LIG     1      12.793  16.108   0.865  1.00  0.00      LIG  
ATOM   4383 H31  LIG     1      11.191   9.965   3.626  1.00  0.00      LIG  
ATOM   4384 H32  LIG     1      17.660  11.684   3.613  1.00  0.00      LIG  
ATOM   4385 H33  LIG     1      17.574  11.860   5.353  1.00  0.00      LIG  
ATOM   4386 H34  LIG     1      15.990  13.719   6.113  1.00  0.00      LIG  
ATOM   4387 H35  LIG     1      14.933   9.574   5.129  1.00  0.00      LIG  
ATOM   4388 H36  LIG     1      16.463  10.042   5.868  1.00  0.00      LIG  
ATOM   4389 H37  LIG     1      16.441   9.463   4.203  1.00  0.00      LIG  
ATOM   4390 H38  LIG     1      18.789  15.122   4.006  1.00  0.00      LIG  
ATOM   4391 H39  LIG     1      18.887  13.697   3.002  1.00  0.00      LIG  
ATOM   4392 H40  LIG     1      14.164  16.425   5.994  1.00  0.00      LIG  
ATOM   4393 H41  LIG     1      15.416  17.231   6.951  1.00  0.00      LIG  
ATOM   4394 H42  LIG     1      14.988  15.542   7.286  1.00  0.00      LIG  
ATOM   4395 H43  LIG     1      16.548  17.813   4.811  1.00  0.00      LIG  
ATOM   4396 H44  LIG     1      15.482  16.864   3.766  1.00  0.00      LIG  
ATOM   4397 H45  LIG     1      17.229  16.554   3.776  1.00  0.00      LIG  
ATOM   4398 H46  LIG     1      15.588  13.541   3.150  1.00  0.00      LIG  
ATOM   4399 H47  LIG     1      21.368  12.616   5.003  1.00  0.00      LIG  
TER
REMARK  Energy: 262.864
REMARK  SimpleFitness: 262.864
REMARK  FullFitness: -740.7352
REMARK  InterFull: -35.6643
REMARK  IntraFull: 277.979
REMARK  solvFull: -1192.45
REMARK  surfFull: 209.4
REMARK  extraFull: 0.0
REMARK  deltaGcompsolvpol: -1192.45
REMARK  deltaGcompsolvnonpol: 209.4
REMARK  deltaGprotsolvpol: -1219.71
REMARK  deltaGprotsolvnonpol: 208.651
REMARK  deltaGligsolvpol: -13.2434
REMARK  deltaGligsolvnonpol: 15.9972
REMARK  deltaGvdw: -35.6643
REMARK  deltaGelec: 0.0
REMARK  deltaG: -6.327514
REMARK  Cluster: 3
REMARK  ClusterRank: 4
ATOM   4315 O    LIG     1      10.519  10.670   3.563  1.00  0.00      LIG  
ATOM   4316 O1   LIG     1       9.403  17.513   1.849  1.00  0.00      LIG  
ATOM   4317 O2   LIG     1      17.368  15.386   6.127  1.00  0.00      LIG  
ATOM   4318 O3   LIG     1      16.427  14.032   3.107  1.00  0.00      LIG  
ATOM   4319 O4   LIG     1      20.745  13.006   4.353  1.00  0.00      LIG  
ATOM   4320 O5   LIG     1      19.480  13.350   6.197  1.00  0.00      LIG  
ATOM   4321 C    LIG     1      11.315  12.603   2.253  1.00  0.00      LIG  
ATOM   4322 C1   LIG     1      10.068  13.370   1.795  1.00  0.00      LIG  
ATOM   4323 C2   LIG     1      11.823  11.617   1.207  1.00  0.00      LIG  
ATOM   4324 C3   LIG     1      13.188  11.023   1.621  1.00  0.00      LIG  
ATOM   4325 C4   LIG     1      10.436  14.224   0.564  1.00  0.00      LIG  
ATOM   4326 C5   LIG     1      11.734  12.162  -0.214  1.00  0.00      LIG  
ATOM   4327 C6   LIG     1      11.229  11.906   3.613  1.00  0.00      LIG  
ATOM   4328 C7   LIG     1      11.641  13.668  -0.221  1.00  0.00      LIG  
ATOM   4329 C8   LIG     1      13.610  11.334   3.029  1.00  0.00      LIG  
ATOM   4330 C9   LIG     1      10.646  15.727   0.863  1.00  0.00      LIG  
ATOM   4331 C10  LIG     1       9.561  14.242   2.941  1.00  0.00      LIG  
ATOM   4332 C11  LIG     1      12.640  11.678   4.120  1.00  0.00      LIG  
ATOM   4333 C12  LIG     1      14.432  11.489   0.877  1.00  0.00      LIG  
ATOM   4334 C13  LIG     1       8.907  12.442   1.420  1.00  0.00      LIG  
ATOM   4335 C14  LIG     1      14.939  11.387   3.152  1.00  0.00      LIG  
ATOM   4336 C15  LIG     1      15.587  11.207   1.826  1.00  0.00      LIG  
ATOM   4337 C16  LIG     1      13.096   9.518   1.392  1.00  0.00      LIG  
ATOM   4338 C17  LIG     1       8.672  15.357   2.455  1.00  0.00      LIG  
ATOM   4339 C18  LIG     1       9.529  16.306   1.700  1.00  0.00      LIG  
ATOM   4340 C19  LIG     1      15.694  11.489   4.453  1.00  0.00      LIG  
ATOM   4341 C20  LIG     1      10.600  16.481  -0.459  1.00  0.00      LIG  
ATOM   4342 C21  LIG     1      11.967  16.040   1.577  1.00  0.00      LIG  
ATOM   4343 C22  LIG     1      17.079  12.142   4.420  1.00  0.00      LIG  
ATOM   4344 C23  LIG     1      17.156  13.675   4.277  1.00  0.00      LIG  
ATOM   4345 C24  LIG     1      16.537  14.393   5.469  1.00  0.00      LIG  
ATOM   4346 C25  LIG     1      15.893  10.062   4.938  1.00  0.00      LIG  
ATOM   4347 C26  LIG     1      16.147  15.844   5.512  1.00  0.00      LIG  
ATOM   4348 C27  LIG     1      18.631  14.041   4.011  1.00  0.00      LIG  
ATOM   4349 C28  LIG     1      15.125  16.281   6.494  1.00  0.00      LIG  
ATOM   4350 C29  LIG     1      16.371  16.815   4.401  1.00  0.00      LIG  
ATOM   4351 C30  LIG     1      19.620  13.427   4.984  1.00  0.00      LIG  
ATOM   4352 H    LIG     1      12.092  13.354   2.386  1.00  0.00      LIG  
ATOM   4353 H1   LIG     1      11.127  10.777   1.202  1.00  0.00      LIG  
ATOM   4354 H2   LIG     1       9.577  14.160  -0.113  1.00  0.00      LIG  
ATOM   4355 H3   LIG     1      10.831  11.771  -0.688  1.00  0.00      LIG  
ATOM   4356 H4   LIG     1      12.555  11.821  -0.847  1.00  0.00      LIG  
ATOM   4357 H5   LIG     1      10.722  12.513   4.360  1.00  0.00      LIG  
ATOM   4358 H6   LIG     1      12.591  14.042   0.161  1.00  0.00      LIG  
ATOM   4359 H7   LIG     1      11.581  14.003  -1.259  1.00  0.00      LIG  
ATOM   4360 H8   LIG     1      10.409  14.660   3.493  1.00  0.00      LIG  
ATOM   4361 H9   LIG     1       9.007  13.636   3.655  1.00  0.00      LIG  
ATOM   4362 H10  LIG     1      12.657  10.929   4.912  1.00  0.00      LIG  
ATOM   4363 H11  LIG     1      12.972  12.621   4.564  1.00  0.00      LIG  
ATOM   4364 H12  LIG     1      14.384  12.566   0.683  1.00  0.00      LIG  
ATOM   4365 H13  LIG     1      14.570  10.976  -0.079  1.00  0.00      LIG  
ATOM   4366 H14  LIG     1       8.621  11.811   2.262  1.00  0.00      LIG  
ATOM   4367 H15  LIG     1       8.025  13.015   1.126  1.00  0.00      LIG  
ATOM   4368 H16  LIG     1       9.147  11.789   0.579  1.00  0.00      LIG  
ATOM   4369 H17  LIG     1      16.406  11.906   1.647  1.00  0.00      LIG  
ATOM   4370 H18  LIG     1      15.965  10.186   1.719  1.00  0.00      LIG  
ATOM   4371 H19  LIG     1      12.213   9.099   1.880  1.00  0.00      LIG  
ATOM   4372 H20  LIG     1      13.967   8.977   1.773  1.00  0.00      LIG  
ATOM   4373 H21  LIG     1      13.013   9.305   0.322  1.00  0.00      LIG  
ATOM   4374 H22  LIG     1       8.238  15.890   3.305  1.00  0.00      LIG  
ATOM   4375 H23  LIG     1       7.864  15.009   1.809  1.00  0.00      LIG  
ATOM   4376 H24  LIG     1      15.093  12.012   5.199  1.00  0.00      LIG  
ATOM   4377 H25  LIG     1       9.670  16.258  -0.983  1.00  0.00      LIG  
ATOM   4378 H26  LIG     1      11.438  16.216  -1.108  1.00  0.00      LIG  
ATOM   4379 H27  LIG     1      10.619  17.563  -0.331  1.00  0.00      LIG  
ATOM   4380 H28  LIG     1      11.929  16.971   2.145  1.00  0.00      LIG  
ATOM   4381 H29  LIG     1      12.225  15.285   2.315  1.00  0.00      LIG  
ATOM   4382 H30  LIG     1      12.793  16.108   0.865  1.00  0.00      LIG  
ATOM   4383 H31  LIG     1      11.191   9.965   3.626  1.00  0.00      LIG  
ATOM   4384 H32  LIG     1      17.660  11.684   3.613  1.00  0.00      LIG  
ATOM   4385 H33  LIG     1      17.574  11.860   5.353  1.00  0.00      LIG  
ATOM   4386 H34  LIG     1      15.990  13.719   6.113  1.00  0.00      LIG  
ATOM   4387 H35  LIG     1      14.933   9.574   5.129  1.00  0.00      LIG  
ATOM   4388 H36  LIG     1      16.463  10.042   5.868  1.00  0.00      LIG  
ATOM   4389 H37  LIG     1      16.441   9.463   4.203  1.00  0.00      LIG  
ATOM   4390 H38  LIG     1      18.789  15.122   4.006  1.00  0.00      LIG  
ATOM   4391 H39  LIG     1      18.887  13.697   3.002  1.00  0.00      LIG  
ATOM   4392 H40  LIG     1      14.164  16.425   5.994  1.00  0.00      LIG  
ATOM   4393 H41  LIG     1      15.416  17.231   6.951  1.00  0.00      LIG  
ATOM   4394 H42  LIG     1      14.988  15.542   7.286  1.00  0.00      LIG  
ATOM   4395 H43  LIG     1      16.548  17.813   4.811  1.00  0.00      LIG  
ATOM   4396 H44  LIG     1      15.482  16.864   3.766  1.00  0.00      LIG  
ATOM   4397 H45  LIG     1      17.229  16.554   3.776  1.00  0.00      LIG  
ATOM   4398 H46  LIG     1      15.588  13.541   3.150  1.00  0.00      LIG  
ATOM   4399 H47  LIG     1      21.368  12.616   5.003  1.00  0.00      LIG  
TER
REMARK  Energy: 262.864
REMARK  SimpleFitness: 262.864
REMARK  FullFitness: -740.7352
REMARK  InterFull: -35.6643
REMARK  IntraFull: 277.979
REMARK  solvFull: -1192.45
REMARK  surfFull: 209.4
REMARK  extraFull: 0.0
REMARK  deltaGcompsolvpol: -1192.45
REMARK  deltaGcompsolvnonpol: 209.4
REMARK  deltaGprotsolvpol: -1219.71
REMARK  deltaGprotsolvnonpol: 208.651
REMARK  deltaGligsolvpol: -13.2434
REMARK  deltaGligsolvnonpol: 15.9972
REMARK  deltaGvdw: -35.6643
REMARK  deltaGelec: 0.0
REMARK  deltaG: -6.327514
REMARK  Cluster: 3
REMARK  ClusterRank: 5
ATOM   4315 O    LIG     1      10.519  10.670   3.563  1.00  0.00      LIG  
ATOM   4316 O1   LIG     1       9.403  17.513   1.849  1.00  0.00      LIG  
ATOM   4317 O2   LIG     1      17.368  15.386   6.127  1.00  0.00      LIG  
ATOM   4318 O3   LIG     1      16.427  14.032   3.107  1.00  0.00      LIG  
ATOM   4319 O4   LIG     1      20.745  13.006   4.353  1.00  0.00      LIG  
ATOM   4320 O5   LIG     1      19.480  13.350   6.197  1.00  0.00      LIG  
ATOM   4321 C    LIG     1      11.315  12.603   2.253  1.00  0.00      LIG  
ATOM   4322 C1   LIG     1      10.068  13.370   1.795  1.00  0.00      LIG  
ATOM   4323 C2   LIG     1      11.823  11.617   1.207  1.00  0.00      LIG  
ATOM   4324 C3   LIG     1      13.188  11.023   1.621  1.00  0.00      LIG  
ATOM   4325 C4   LIG     1      10.436  14.224   0.564  1.00  0.00      LIG  
ATOM   4326 C5   LIG     1      11.734  12.162  -0.214  1.00  0.00      LIG  
ATOM   4327 C6   LIG     1      11.229  11.906   3.613  1.00  0.00      LIG  
ATOM   4328 C7   LIG     1      11.641  13.668  -0.221  1.00  0.00      LIG  
ATOM   4329 C8   LIG     1      13.610  11.334   3.029  1.00  0.00      LIG  
ATOM   4330 C9   LIG     1      10.646  15.727   0.863  1.00  0.00      LIG  
ATOM   4331 C10  LIG     1       9.561  14.242   2.941  1.00  0.00      LIG  
ATOM   4332 C11  LIG     1      12.640  11.678   4.120  1.00  0.00      LIG  
ATOM   4333 C12  LIG     1      14.432  11.489   0.877  1.00  0.00      LIG  
ATOM   4334 C13  LIG     1       8.907  12.442   1.420  1.00  0.00      LIG  
ATOM   4335 C14  LIG     1      14.939  11.387   3.152  1.00  0.00      LIG  
ATOM   4336 C15  LIG     1      15.587  11.207   1.826  1.00  0.00      LIG  
ATOM   4337 C16  LIG     1      13.096   9.518   1.392  1.00  0.00      LIG  
ATOM   4338 C17  LIG     1       8.672  15.357   2.455  1.00  0.00      LIG  
ATOM   4339 C18  LIG     1       9.529  16.306   1.700  1.00  0.00      LIG  
ATOM   4340 C19  LIG     1      15.694  11.489   4.453  1.00  0.00      LIG  
ATOM   4341 C20  LIG     1      10.600  16.481  -0.459  1.00  0.00      LIG  
ATOM   4342 C21  LIG     1      11.967  16.040   1.577  1.00  0.00      LIG  
ATOM   4343 C22  LIG     1      17.079  12.142   4.420  1.00  0.00      LIG  
ATOM   4344 C23  LIG     1      17.156  13.675   4.277  1.00  0.00      LIG  
ATOM   4345 C24  LIG     1      16.537  14.393   5.469  1.00  0.00      LIG  
ATOM   4346 C25  LIG     1      15.893  10.062   4.938  1.00  0.00      LIG  
ATOM   4347 C26  LIG     1      16.147  15.844   5.512  1.00  0.00      LIG  
ATOM   4348 C27  LIG     1      18.631  14.041   4.011  1.00  0.00      LIG  
ATOM   4349 C28  LIG     1      15.125  16.281   6.494  1.00  0.00      LIG  
ATOM   4350 C29  LIG     1      16.371  16.815   4.401  1.00  0.00      LIG  
ATOM   4351 C30  LIG     1      19.620  13.427   4.984  1.00  0.00      LIG  
ATOM   4352 H    LIG     1      12.092  13.354   2.386  1.00  0.00      LIG  
ATOM   4353 H1   LIG     1      11.127  10.777   1.202  1.00  0.00      LIG  
ATOM   4354 H2   LIG     1       9.577  14.160  -0.113  1.00  0.00      LIG  
ATOM   4355 H3   LIG     1      10.831  11.771  -0.688  1.00  0.00      LIG  
ATOM   4356 H4   LIG     1      12.555  11.821  -0.847  1.00  0.00      LIG  
ATOM   4357 H5   LIG     1      10.722  12.513   4.360  1.00  0.00      LIG  
ATOM   4358 H6   LIG     1      12.591  14.042   0.161  1.00  0.00      LIG  
ATOM   4359 H7   LIG     1      11.581  14.003  -1.259  1.00  0.00      LIG  
ATOM   4360 H8   LIG     1      10.409  14.660   3.493  1.00  0.00      LIG  
ATOM   4361 H9   LIG     1       9.007  13.636   3.655  1.00  0.00      LIG  
ATOM   4362 H10  LIG     1      12.657  10.929   4.912  1.00  0.00      LIG  
ATOM   4363 H11  LIG     1      12.972  12.621   4.564  1.00  0.00      LIG  
ATOM   4364 H12  LIG     1      14.384  12.566   0.683  1.00  0.00      LIG  
ATOM   4365 H13  LIG     1      14.570  10.976  -0.079  1.00  0.00      LIG  
ATOM   4366 H14  LIG     1       8.621  11.811   2.262  1.00  0.00      LIG  
ATOM   4367 H15  LIG     1       8.025  13.015   1.126  1.00  0.00      LIG  
ATOM   4368 H16  LIG     1       9.147  11.789   0.579  1.00  0.00      LIG  
ATOM   4369 H17  LIG     1      16.406  11.906   1.647  1.00  0.00      LIG  
ATOM   4370 H18  LIG     1      15.965  10.186   1.719  1.00  0.00      LIG  
ATOM   4371 H19  LIG     1      12.213   9.099   1.880  1.00  0.00      LIG  
ATOM   4372 H20  LIG     1      13.967   8.977   1.773  1.00  0.00      LIG  
ATOM   4373 H21  LIG     1      13.013   9.305   0.322  1.00  0.00      LIG  
ATOM   4374 H22  LIG     1       8.238  15.890   3.305  1.00  0.00      LIG  
ATOM   4375 H23  LIG     1       7.864  15.009   1.809  1.00  0.00      LIG  
ATOM   4376 H24  LIG     1      15.093  12.012   5.199  1.00  0.00      LIG  
ATOM   4377 H25  LIG     1       9.670  16.258  -0.983  1.00  0.00      LIG  
ATOM   4378 H26  LIG     1      11.438  16.216  -1.108  1.00  0.00      LIG  
ATOM   4379 H27  LIG     1      10.619  17.563  -0.331  1.00  0.00      LIG  
ATOM   4380 H28  LIG     1      11.929  16.971   2.145  1.00  0.00      LIG  
ATOM   4381 H29  LIG     1      12.225  15.285   2.315  1.00  0.00      LIG  
ATOM   4382 H30  LIG     1      12.793  16.108   0.865  1.00  0.00      LIG  
ATOM   4383 H31  LIG     1      11.191   9.965   3.626  1.00  0.00      LIG  
ATOM   4384 H32  LIG     1      17.660  11.684   3.613  1.00  0.00      LIG  
ATOM   4385 H33  LIG     1      17.574  11.860   5.353  1.00  0.00      LIG  
ATOM   4386 H34  LIG     1      15.990  13.719   6.113  1.00  0.00      LIG  
ATOM   4387 H35  LIG     1      14.933   9.574   5.129  1.00  0.00      LIG  
ATOM   4388 H36  LIG     1      16.463  10.042   5.868  1.00  0.00      LIG  
ATOM   4389 H37  LIG     1      16.441   9.463   4.203  1.00  0.00      LIG  
ATOM   4390 H38  LIG     1      18.789  15.122   4.006  1.00  0.00      LIG  
ATOM   4391 H39  LIG     1      18.887  13.697   3.002  1.00  0.00      LIG  
ATOM   4392 H40  LIG     1      14.164  16.425   5.994  1.00  0.00      LIG  
ATOM   4393 H41  LIG     1      15.416  17.231   6.951  1.00  0.00      LIG  
ATOM   4394 H42  LIG     1      14.988  15.542   7.286  1.00  0.00      LIG  
ATOM   4395 H43  LIG     1      16.548  17.813   4.811  1.00  0.00      LIG  
ATOM   4396 H44  LIG     1      15.482  16.864   3.766  1.00  0.00      LIG  
ATOM   4397 H45  LIG     1      17.229  16.554   3.776  1.00  0.00      LIG  
ATOM   4398 H46  LIG     1      15.588  13.541   3.150  1.00  0.00      LIG  
ATOM   4399 H47  LIG     1      21.368  12.616   5.003  1.00  0.00      LIG  
TER
REMARK  Energy: 262.864
REMARK  SimpleFitness: 262.864
REMARK  FullFitness: -740.7352
REMARK  InterFull: -35.6643
REMARK  IntraFull: 277.979
REMARK  solvFull: -1192.45
REMARK  surfFull: 209.4
REMARK  extraFull: 0.0
REMARK  deltaGcompsolvpol: -1192.45
REMARK  deltaGcompsolvnonpol: 209.4
REMARK  deltaGprotsolvpol: -1219.71
REMARK  deltaGprotsolvnonpol: 208.651
REMARK  deltaGligsolvpol: -13.2434
REMARK  deltaGligsolvnonpol: 15.9972
REMARK  deltaGvdw: -35.6643
REMARK  deltaGelec: 0.0
REMARK  deltaG: -6.327514
REMARK  Cluster: 3
REMARK  ClusterRank: 6
ATOM   4315 O    LIG     1      10.519  10.670   3.563  1.00  0.00      LIG  
ATOM   4316 O1   LIG     1       9.403  17.513   1.849  1.00  0.00      LIG  
ATOM   4317 O2   LIG     1      17.368  15.386   6.127  1.00  0.00      LIG  
ATOM   4318 O3   LIG     1      16.427  14.032   3.107  1.00  0.00      LIG  
ATOM   4319 O4   LIG     1      20.745  13.006   4.353  1.00  0.00      LIG  
ATOM   4320 O5   LIG     1      19.480  13.350   6.197  1.00  0.00      LIG  
ATOM   4321 C    LIG     1      11.315  12.603   2.253  1.00  0.00      LIG  
ATOM   4322 C1   LIG     1      10.068  13.370   1.795  1.00  0.00      LIG  
ATOM   4323 C2   LIG     1      11.823  11.617   1.207  1.00  0.00      LIG  
ATOM   4324 C3   LIG     1      13.188  11.023   1.621  1.00  0.00      LIG  
ATOM   4325 C4   LIG     1      10.436  14.224   0.564  1.00  0.00      LIG  
ATOM   4326 C5   LIG     1      11.734  12.162  -0.214  1.00  0.00      LIG  
ATOM   4327 C6   LIG     1      11.229  11.906   3.613  1.00  0.00      LIG  
ATOM   4328 C7   LIG     1      11.641  13.668  -0.221  1.00  0.00      LIG  
ATOM   4329 C8   LIG     1      13.610  11.334   3.029  1.00  0.00      LIG  
ATOM   4330 C9   LIG     1      10.646  15.727   0.863  1.00  0.00      LIG  
ATOM   4331 C10  LIG     1       9.561  14.242   2.941  1.00  0.00      LIG  
ATOM   4332 C11  LIG     1      12.640  11.678   4.120  1.00  0.00      LIG  
ATOM   4333 C12  LIG     1      14.432  11.489   0.877  1.00  0.00      LIG  
ATOM   4334 C13  LIG     1       8.907  12.442   1.420  1.00  0.00      LIG  
ATOM   4335 C14  LIG     1      14.939  11.387   3.152  1.00  0.00      LIG  
ATOM   4336 C15  LIG     1      15.587  11.207   1.826  1.00  0.00      LIG  
ATOM   4337 C16  LIG     1      13.096   9.518   1.392  1.00  0.00      LIG  
ATOM   4338 C17  LIG     1       8.672  15.357   2.455  1.00  0.00      LIG  
ATOM   4339 C18  LIG     1       9.529  16.306   1.700  1.00  0.00      LIG  
ATOM   4340 C19  LIG     1      15.694  11.489   4.453  1.00  0.00      LIG  
ATOM   4341 C20  LIG     1      10.600  16.481  -0.459  1.00  0.00      LIG  
ATOM   4342 C21  LIG     1      11.967  16.040   1.577  1.00  0.00      LIG  
ATOM   4343 C22  LIG     1      17.079  12.142   4.420  1.00  0.00      LIG  
ATOM   4344 C23  LIG     1      17.156  13.675   4.277  1.00  0.00      LIG  
ATOM   4345 C24  LIG     1      16.537  14.393   5.469  1.00  0.00      LIG  
ATOM   4346 C25  LIG     1      15.893  10.062   4.938  1.00  0.00      LIG  
ATOM   4347 C26  LIG     1      16.147  15.844   5.512  1.00  0.00      LIG  
ATOM   4348 C27  LIG     1      18.631  14.041   4.011  1.00  0.00      LIG  
ATOM   4349 C28  LIG     1      15.125  16.281   6.494  1.00  0.00      LIG  
ATOM   4350 C29  LIG     1      16.371  16.815   4.401  1.00  0.00      LIG  
ATOM   4351 C30  LIG     1      19.620  13.427   4.984  1.00  0.00      LIG  
ATOM   4352 H    LIG     1      12.092  13.354   2.386  1.00  0.00      LIG  
ATOM   4353 H1   LIG     1      11.127  10.777   1.202  1.00  0.00      LIG  
ATOM   4354 H2   LIG     1       9.577  14.160  -0.113  1.00  0.00      LIG  
ATOM   4355 H3   LIG     1      10.831  11.771  -0.688  1.00  0.00      LIG  
ATOM   4356 H4   LIG     1      12.555  11.821  -0.847  1.00  0.00      LIG  
ATOM   4357 H5   LIG     1      10.722  12.513   4.360  1.00  0.00      LIG  
ATOM   4358 H6   LIG     1      12.591  14.042   0.161  1.00  0.00      LIG  
ATOM   4359 H7   LIG     1      11.581  14.003  -1.259  1.00  0.00      LIG  
ATOM   4360 H8   LIG     1      10.409  14.660   3.493  1.00  0.00      LIG  
ATOM   4361 H9   LIG     1       9.007  13.636   3.655  1.00  0.00      LIG  
ATOM   4362 H10  LIG     1      12.657  10.929   4.912  1.00  0.00      LIG  
ATOM   4363 H11  LIG     1      12.972  12.621   4.564  1.00  0.00      LIG  
ATOM   4364 H12  LIG     1      14.384  12.566   0.683  1.00  0.00      LIG  
ATOM   4365 H13  LIG     1      14.570  10.976  -0.079  1.00  0.00      LIG  
ATOM   4366 H14  LIG     1       8.621  11.811   2.262  1.00  0.00      LIG  
ATOM   4367 H15  LIG     1       8.025  13.015   1.126  1.00  0.00      LIG  
ATOM   4368 H16  LIG     1       9.147  11.789   0.579  1.00  0.00      LIG  
ATOM   4369 H17  LIG     1      16.406  11.906   1.647  1.00  0.00      LIG  
ATOM   4370 H18  LIG     1      15.965  10.186   1.719  1.00  0.00      LIG  
ATOM   4371 H19  LIG     1      12.213   9.099   1.880  1.00  0.00      LIG  
ATOM   4372 H20  LIG     1      13.967   8.977   1.773  1.00  0.00      LIG  
ATOM   4373 H21  LIG     1      13.013   9.305   0.322  1.00  0.00      LIG  
ATOM   4374 H22  LIG     1       8.238  15.890   3.305  1.00  0.00      LIG  
ATOM   4375 H23  LIG     1       7.864  15.009   1.809  1.00  0.00      LIG  
ATOM   4376 H24  LIG     1      15.093  12.012   5.199  1.00  0.00      LIG  
ATOM   4377 H25  LIG     1       9.670  16.258  -0.983  1.00  0.00      LIG  
ATOM   4378 H26  LIG     1      11.438  16.216  -1.108  1.00  0.00      LIG  
ATOM   4379 H27  LIG     1      10.619  17.563  -0.331  1.00  0.00      LIG  
ATOM   4380 H28  LIG     1      11.929  16.971   2.145  1.00  0.00      LIG  
ATOM   4381 H29  LIG     1      12.225  15.285   2.315  1.00  0.00      LIG  
ATOM   4382 H30  LIG     1      12.793  16.108   0.865  1.00  0.00      LIG  
ATOM   4383 H31  LIG     1      11.191   9.965   3.626  1.00  0.00      LIG  
ATOM   4384 H32  LIG     1      17.660  11.684   3.613  1.00  0.00      LIG  
ATOM   4385 H33  LIG     1      17.574  11.860   5.353  1.00  0.00      LIG  
ATOM   4386 H34  LIG     1      15.990  13.719   6.113  1.00  0.00      LIG  
ATOM   4387 H35  LIG     1      14.933   9.574   5.129  1.00  0.00      LIG  
ATOM   4388 H36  LIG     1      16.463  10.042   5.868  1.00  0.00      LIG  
ATOM   4389 H37  LIG     1      16.441   9.463   4.203  1.00  0.00      LIG  
ATOM   4390 H38  LIG     1      18.789  15.122   4.006  1.00  0.00      LIG  
ATOM   4391 H39  LIG     1      18.887  13.697   3.002  1.00  0.00      LIG  
ATOM   4392 H40  LIG     1      14.164  16.425   5.994  1.00  0.00      LIG  
ATOM   4393 H41  LIG     1      15.416  17.231   6.951  1.00  0.00      LIG  
ATOM   4394 H42  LIG     1      14.988  15.542   7.286  1.00  0.00      LIG  
ATOM   4395 H43  LIG     1      16.548  17.813   4.811  1.00  0.00      LIG  
ATOM   4396 H44  LIG     1      15.482  16.864   3.766  1.00  0.00      LIG  
ATOM   4397 H45  LIG     1      17.229  16.554   3.776  1.00  0.00      LIG  
ATOM   4398 H46  LIG     1      15.588  13.541   3.150  1.00  0.00      LIG  
ATOM   4399 H47  LIG     1      21.368  12.616   5.003  1.00  0.00      LIG  
TER
REMARK  Energy: 262.864
REMARK  SimpleFitness: 262.864
REMARK  FullFitness: -740.7352
REMARK  InterFull: -35.6643
REMARK  IntraFull: 277.979
REMARK  solvFull: -1192.45
REMARK  surfFull: 209.4
REMARK  extraFull: 0.0
REMARK  deltaGcompsolvpol: -1192.45
REMARK  deltaGcompsolvnonpol: 209.4
REMARK  deltaGprotsolvpol: -1219.71
REMARK  deltaGprotsolvnonpol: 208.651
REMARK  deltaGligsolvpol: -13.2434
REMARK  deltaGligsolvnonpol: 15.9972
REMARK  deltaGvdw: -35.6643
REMARK  deltaGelec: 0.0
REMARK  deltaG: -6.327514
REMARK  Cluster: 3
REMARK  ClusterRank: 7
ATOM   4315 O    LIG     1      10.519  10.670   3.563  1.00  0.00      LIG  
ATOM   4316 O1   LIG     1       9.403  17.513   1.849  1.00  0.00      LIG  
ATOM   4317 O2   LIG     1      17.368  15.386   6.127  1.00  0.00      LIG  
ATOM   4318 O3   LIG     1      16.427  14.032   3.107  1.00  0.00      LIG  
ATOM   4319 O4   LIG     1      20.745  13.006   4.353  1.00  0.00      LIG  
ATOM   4320 O5   LIG     1      19.480  13.350   6.197  1.00  0.00      LIG  
ATOM   4321 C    LIG     1      11.315  12.603   2.253  1.00  0.00      LIG  
ATOM   4322 C1   LIG     1      10.068  13.370   1.795  1.00  0.00      LIG  
ATOM   4323 C2   LIG     1      11.823  11.617   1.207  1.00  0.00      LIG  
ATOM   4324 C3   LIG     1      13.188  11.023   1.621  1.00  0.00      LIG  
ATOM   4325 C4   LIG     1      10.436  14.224   0.564  1.00  0.00      LIG  
ATOM   4326 C5   LIG     1      11.734  12.162  -0.214  1.00  0.00      LIG  
ATOM   4327 C6   LIG     1      11.229  11.906   3.613  1.00  0.00      LIG  
ATOM   4328 C7   LIG     1      11.641  13.668  -0.221  1.00  0.00      LIG  
ATOM   4329 C8   LIG     1      13.610  11.334   3.029  1.00  0.00      LIG  
ATOM   4330 C9   LIG     1      10.646  15.727   0.863  1.00  0.00      LIG  
ATOM   4331 C10  LIG     1       9.561  14.242   2.941  1.00  0.00      LIG  
ATOM   4332 C11  LIG     1      12.640  11.678   4.120  1.00  0.00      LIG  
ATOM   4333 C12  LIG     1      14.432  11.489   0.877  1.00  0.00      LIG  
ATOM   4334 C13  LIG     1       8.907  12.442   1.420  1.00  0.00      LIG  
ATOM   4335 C14  LIG     1      14.939  11.387   3.152  1.00  0.00      LIG  
ATOM   4336 C15  LIG     1      15.587  11.207   1.826  1.00  0.00      LIG  
ATOM   4337 C16  LIG     1      13.096   9.518   1.392  1.00  0.00      LIG  
ATOM   4338 C17  LIG     1       8.672  15.357   2.455  1.00  0.00      LIG  
ATOM   4339 C18  LIG     1       9.529  16.306   1.700  1.00  0.00      LIG  
ATOM   4340 C19  LIG     1      15.694  11.489   4.453  1.00  0.00      LIG  
ATOM   4341 C20  LIG     1      10.600  16.481  -0.459  1.00  0.00      LIG  
ATOM   4342 C21  LIG     1      11.967  16.040   1.577  1.00  0.00      LIG  
ATOM   4343 C22  LIG     1      17.079  12.142   4.420  1.00  0.00      LIG  
ATOM   4344 C23  LIG     1      17.156  13.675   4.277  1.00  0.00      LIG  
ATOM   4345 C24  LIG     1      16.537  14.393   5.469  1.00  0.00      LIG  
ATOM   4346 C25  LIG     1      15.893  10.062   4.938  1.00  0.00      LIG  
ATOM   4347 C26  LIG     1      16.147  15.844   5.512  1.00  0.00      LIG  
ATOM   4348 C27  LIG     1      18.631  14.041   4.011  1.00  0.00      LIG  
ATOM   4349 C28  LIG     1      15.125  16.281   6.494  1.00  0.00      LIG  
ATOM   4350 C29  LIG     1      16.371  16.815   4.401  1.00  0.00      LIG  
ATOM   4351 C30  LIG     1      19.620  13.427   4.984  1.00  0.00      LIG  
ATOM   4352 H    LIG     1      12.092  13.354   2.386  1.00  0.00      LIG  
ATOM   4353 H1   LIG     1      11.127  10.777   1.202  1.00  0.00      LIG  
ATOM   4354 H2   LIG     1       9.577  14.160  -0.113  1.00  0.00      LIG  
ATOM   4355 H3   LIG     1      10.831  11.771  -0.688  1.00  0.00      LIG  
ATOM   4356 H4   LIG     1      12.555  11.821  -0.847  1.00  0.00      LIG  
ATOM   4357 H5   LIG     1      10.722  12.513   4.360  1.00  0.00      LIG  
ATOM   4358 H6   LIG     1      12.591  14.042   0.161  1.00  0.00      LIG  
ATOM   4359 H7   LIG     1      11.581  14.003  -1.259  1.00  0.00      LIG  
ATOM   4360 H8   LIG     1      10.409  14.660   3.493  1.00  0.00      LIG  
ATOM   4361 H9   LIG     1       9.007  13.636   3.655  1.00  0.00      LIG  
ATOM   4362 H10  LIG     1      12.657  10.929   4.912  1.00  0.00      LIG  
ATOM   4363 H11  LIG     1      12.972  12.621   4.564  1.00  0.00      LIG  
ATOM   4364 H12  LIG     1      14.384  12.566   0.683  1.00  0.00      LIG  
ATOM   4365 H13  LIG     1      14.570  10.976  -0.079  1.00  0.00      LIG  
ATOM   4366 H14  LIG     1       8.621  11.811   2.262  1.00  0.00      LIG  
ATOM   4367 H15  LIG     1       8.025  13.015   1.126  1.00  0.00      LIG  
ATOM   4368 H16  LIG     1       9.147  11.789   0.579  1.00  0.00      LIG  
ATOM   4369 H17  LIG     1      16.406  11.906   1.647  1.00  0.00      LIG  
ATOM   4370 H18  LIG     1      15.965  10.186   1.719  1.00  0.00      LIG  
ATOM   4371 H19  LIG     1      12.213   9.099   1.880  1.00  0.00      LIG  
ATOM   4372 H20  LIG     1      13.967   8.977   1.773  1.00  0.00      LIG  
ATOM   4373 H21  LIG     1      13.013   9.305   0.322  1.00  0.00      LIG  
ATOM   4374 H22  LIG     1       8.238  15.890   3.305  1.00  0.00      LIG  
ATOM   4375 H23  LIG     1       7.864  15.009   1.809  1.00  0.00      LIG  
ATOM   4376 H24  LIG     1      15.093  12.012   5.199  1.00  0.00      LIG  
ATOM   4377 H25  LIG     1       9.670  16.258  -0.983  1.00  0.00      LIG  
ATOM   4378 H26  LIG     1      11.438  16.216  -1.108  1.00  0.00      LIG  
ATOM   4379 H27  LIG     1      10.619  17.563  -0.331  1.00  0.00      LIG  
ATOM   4380 H28  LIG     1      11.929  16.971   2.145  1.00  0.00      LIG  
ATOM   4381 H29  LIG     1      12.225  15.285   2.315  1.00  0.00      LIG  
ATOM   4382 H30  LIG     1      12.793  16.108   0.865  1.00  0.00      LIG  
ATOM   4383 H31  LIG     1      11.191   9.965   3.626  1.00  0.00      LIG  
ATOM   4384 H32  LIG     1      17.660  11.684   3.613  1.00  0.00      LIG  
ATOM   4385 H33  LIG     1      17.574  11.860   5.353  1.00  0.00      LIG  
ATOM   4386 H34  LIG     1      15.990  13.719   6.113  1.00  0.00      LIG  
ATOM   4387 H35  LIG     1      14.933   9.574   5.129  1.00  0.00      LIG  
ATOM   4388 H36  LIG     1      16.463  10.042   5.868  1.00  0.00      LIG  
ATOM   4389 H37  LIG     1      16.441   9.463   4.203  1.00  0.00      LIG  
ATOM   4390 H38  LIG     1      18.789  15.122   4.006  1.00  0.00      LIG  
ATOM   4391 H39  LIG     1      18.887  13.697   3.002  1.00  0.00      LIG  
ATOM   4392 H40  LIG     1      14.164  16.425   5.994  1.00  0.00      LIG  
ATOM   4393 H41  LIG     1      15.416  17.231   6.951  1.00  0.00      LIG  
ATOM   4394 H42  LIG     1      14.988  15.542   7.286  1.00  0.00      LIG  
ATOM   4395 H43  LIG     1      16.548  17.813   4.811  1.00  0.00      LIG  
ATOM   4396 H44  LIG     1      15.482  16.864   3.766  1.00  0.00      LIG  
ATOM   4397 H45  LIG     1      17.229  16.554   3.776  1.00  0.00      LIG  
ATOM   4398 H46  LIG     1      15.588  13.541   3.150  1.00  0.00      LIG  
ATOM   4399 H47  LIG     1      21.368  12.616   5.003  1.00  0.00      LIG  
TER
REMARK  Energy: 267.385
REMARK  SimpleFitness: 267.385
REMARK  FullFitness: -738.9158
REMARK  InterFull: -26.8588
REMARK  IntraFull: 272.23
REMARK  solvFull: -1196.63
REMARK  surfFull: 212.343
REMARK  extraFull: 0.0
REMARK  deltaGcompsolvpol: -1196.63
REMARK  deltaGcompsolvnonpol: 212.343
REMARK  deltaGprotsolvpol: -1219.71
REMARK  deltaGprotsolvnonpol: 208.651
REMARK  deltaGligsolvpol: -13.1929
REMARK  deltaGligsolvnonpol: 15.679
REMARK  deltaGvdw: -26.8588
REMARK  deltaGelec: 0.0
REMARK  deltaG: -5.444914
REMARK  Cluster: 4
REMARK  ClusterRank: 0
ATOM   4315 O    LIG     1       9.782  10.955   0.927  1.00  0.00      LIG  
ATOM   4316 O1   LIG     1      15.464   6.979  -0.444  1.00  0.00      LIG  
ATOM   4317 O2   LIG     1      15.384  17.168  -3.463  1.00  0.00      LIG  
ATOM   4318 O3   LIG     1      12.112  16.094  -3.559  1.00  0.00      LIG  
ATOM   4319 O4   LIG     1      15.158  13.709  -0.909  1.00  0.00      LIG  
ATOM   4320 O5   LIG     1      15.401  15.948  -0.732  1.00  0.00      LIG  
ATOM   4321 C    LIG     1      12.217  11.335   0.689  1.00  0.00      LIG  
ATOM   4322 C1   LIG     1      12.801   9.905   0.588  1.00  0.00      LIG  
ATOM   4323 C2   LIG     1      12.222  11.918   2.108  1.00  0.00      LIG  
ATOM   4324 C3   LIG     1      11.864  13.421   2.095  1.00  0.00      LIG  
ATOM   4325 C4   LIG     1      14.154   9.789   1.332  1.00  0.00      LIG  
ATOM   4326 C5   LIG     1      13.485  11.581   2.887  1.00  0.00      LIG  
ATOM   4327 C6   LIG     1      10.799  11.533   0.107  1.00  0.00      LIG  
ATOM   4328 C7   LIG     1      14.577  11.107   1.968  1.00  0.00      LIG  
ATOM   4329 C8   LIG     1      11.337  13.891   0.782  1.00  0.00      LIG  
ATOM   4330 C9   LIG     1      15.320   9.146   0.549  1.00  0.00      LIG  
ATOM   4331 C10  LIG     1      12.955   9.577  -0.895  1.00  0.00      LIG  
ATOM   4332 C11  LIG     1      10.461  13.009  -0.048  1.00  0.00      LIG  
ATOM   4333 C12  LIG     1      13.017  14.401   2.301  1.00  0.00      LIG  
ATOM   4334 C13  LIG     1      11.865   8.856   1.180  1.00  0.00      LIG  
ATOM   4335 C14  LIG     1      11.789  15.105   0.457  1.00  0.00      LIG  
ATOM   4336 C15  LIG     1      12.652  15.651   1.532  1.00  0.00      LIG  
ATOM   4337 C16  LIG     1      10.836  13.675   3.186  1.00  0.00      LIG  
ATOM   4338 C17  LIG     1      13.605   8.237  -1.156  1.00  0.00      LIG  
ATOM   4339 C18  LIG     1      14.828   8.017  -0.325  1.00  0.00      LIG  
ATOM   4340 C19  LIG     1      11.389  15.880  -0.764  1.00  0.00      LIG  
ATOM   4341 C20  LIG     1      16.290   8.527   1.551  1.00  0.00      LIG  
ATOM   4342 C21  LIG     1      16.141  10.124  -0.292  1.00  0.00      LIG  
ATOM   4343 C22  LIG     1      12.431  16.843  -1.346  1.00  0.00      LIG  
ATOM   4344 C23  LIG     1      13.147  16.348  -2.612  1.00  0.00      LIG  
ATOM   4345 C24  LIG     1      14.009  17.488  -3.133  1.00  0.00      LIG  
ATOM   4346 C25  LIG     1      10.125  16.643  -0.420  1.00  0.00      LIG  
ATOM   4347 C26  LIG     1      14.536  17.654  -4.524  1.00  0.00      LIG  
ATOM   4348 C27  LIG     1      13.889  15.014  -2.403  1.00  0.00      LIG  
ATOM   4349 C28  LIG     1      14.866  19.032  -4.979  1.00  0.00      LIG  
ATOM   4350 C29  LIG     1      14.350  16.663  -5.620  1.00  0.00      LIG  
ATOM   4351 C30  LIG     1      14.849  14.984  -1.239  1.00  0.00      LIG  
ATOM   4352 H    LIG     1      12.884  11.949   0.073  1.00  0.00      LIG  
ATOM   4353 H1   LIG     1      11.422  11.421   2.662  1.00  0.00      LIG  
ATOM   4354 H2   LIG     1      13.967   9.120   2.177  1.00  0.00      LIG  
ATOM   4355 H3   LIG     1      13.255  10.768   3.574  1.00  0.00      LIG  
ATOM   4356 H4   LIG     1      13.836  12.387   3.533  1.00  0.00      LIG  
ATOM   4357 H5   LIG     1      10.704  11.066  -0.875  1.00  0.00      LIG  
ATOM   4358 H6   LIG     1      14.794  11.876   1.222  1.00  0.00      LIG  
ATOM   4359 H7   LIG     1      15.483  10.971   2.561  1.00  0.00      LIG  
ATOM   4360 H8   LIG     1      13.528  10.367  -1.385  1.00  0.00      LIG  
ATOM   4361 H9   LIG     1      11.983   9.563  -1.389  1.00  0.00      LIG  
ATOM   4362 H10  LIG     1       9.413  13.209   0.200  1.00  0.00      LIG  
ATOM   4363 H11  LIG     1      10.593  13.255  -1.103  1.00  0.00      LIG  
ATOM   4364 H12  LIG     1      13.944  14.008   1.871  1.00  0.00      LIG  
ATOM   4365 H13  LIG     1      13.200  14.619   3.357  1.00  0.00      LIG  
ATOM   4366 H14  LIG     1      11.013   8.673   0.520  1.00  0.00      LIG  
ATOM   4367 H15  LIG     1      12.375   7.902   1.334  1.00  0.00      LIG  
ATOM   4368 H16  LIG     1      11.477   9.182   2.147  1.00  0.00      LIG  
ATOM   4369 H17  LIG     1      13.555  16.138   1.159  1.00  0.00      LIG  
ATOM   4370 H18  LIG     1      12.088  16.355   2.150  1.00  0.00      LIG  
ATOM   4371 H19  LIG     1       9.935  13.075   3.028  1.00  0.00      LIG  
ATOM   4372 H20  LIG     1      10.537  14.726   3.234  1.00  0.00      LIG  
ATOM   4373 H21  LIG     1      11.257  13.404   4.156  1.00  0.00      LIG  
ATOM   4374 H22  LIG     1      13.889   8.172  -2.209  1.00  0.00      LIG  
ATOM   4375 H23  LIG     1      12.905   7.426  -0.939  1.00  0.00      LIG  
ATOM   4376 H24  LIG     1      11.131  15.171  -1.547  1.00  0.00      LIG  
ATOM   4377 H25  LIG     1      15.794   7.766   2.162  1.00  0.00      LIG  
ATOM   4378 H26  LIG     1      16.703   9.282   2.224  1.00  0.00      LIG  
ATOM   4379 H27  LIG     1      17.138   8.052   1.047  1.00  0.00      LIG  
ATOM   4380 H28  LIG     1      16.838   9.592  -0.946  1.00  0.00      LIG  
ATOM   4381 H29  LIG     1      15.509  10.747  -0.928  1.00  0.00      LIG  
ATOM   4382 H30  LIG     1      16.736  10.787   0.342  1.00  0.00      LIG  
ATOM   4383 H31  LIG     1       8.930  11.226   0.546  1.00  0.00      LIG  
ATOM   4384 H32  LIG     1      13.167  17.151  -0.603  1.00  0.00      LIG  
ATOM   4385 H33  LIG     1      11.899  17.761  -1.619  1.00  0.00      LIG  
ATOM   4386 H34  LIG     1      13.835  18.397  -2.571  1.00  0.00      LIG  
ATOM   4387 H35  LIG     1       9.324  15.968  -0.103  1.00  0.00      LIG  
ATOM   4388 H36  LIG     1       9.781  17.175  -1.306  1.00  0.00      LIG  
ATOM   4389 H37  LIG     1      10.283  17.369   0.379  1.00  0.00      LIG  
ATOM   4390 H38  LIG     1      14.452  14.746  -3.300  1.00  0.00      LIG  
ATOM   4391 H39  LIG     1      13.153  14.217  -2.251  1.00  0.00      LIG  
ATOM   4392 H40  LIG     1      14.028  19.452  -5.543  1.00  0.00      LIG  
ATOM   4393 H41  LIG     1      15.744  19.016  -5.630  1.00  0.00      LIG  
ATOM   4394 H42  LIG     1      15.078  19.693  -4.134  1.00  0.00      LIG  
ATOM   4395 H43  LIG     1      15.237  16.646  -6.259  1.00  0.00      LIG  
ATOM   4396 H44  LIG     1      13.496  16.954  -6.235  1.00  0.00      LIG  
ATOM   4397 H45  LIG     1      14.182  15.650  -5.249  1.00  0.00      LIG  
ATOM   4398 H46  LIG     1      11.923  16.940  -4.011  1.00  0.00      LIG  
ATOM   4399 H47  LIG     1      15.839  13.706  -0.204  1.00  0.00      LIG  
TER
REMARK  Energy: 267.385
REMARK  SimpleFitness: 267.385
REMARK  FullFitness: -738.9158
REMARK  InterFull: -26.8588
REMARK  IntraFull: 272.23
REMARK  solvFull: -1196.63
REMARK  surfFull: 212.343
REMARK  extraFull: 0.0
REMARK  deltaGcompsolvpol: -1196.63
REMARK  deltaGcompsolvnonpol: 212.343
REMARK  deltaGprotsolvpol: -1219.71
REMARK  deltaGprotsolvnonpol: 208.651
REMARK  deltaGligsolvpol: -13.1929
REMARK  deltaGligsolvnonpol: 15.679
REMARK  deltaGvdw: -26.8588
REMARK  deltaGelec: 0.0
REMARK  deltaG: -5.444914
REMARK  Cluster: 4
REMARK  ClusterRank: 1
ATOM   4315 O    LIG     1       9.782  10.955   0.927  1.00  0.00      LIG  
ATOM   4316 O1   LIG     1      15.464   6.979  -0.444  1.00  0.00      LIG  
ATOM   4317 O2   LIG     1      15.384  17.168  -3.463  1.00  0.00      LIG  
ATOM   4318 O3   LIG     1      12.112  16.094  -3.559  1.00  0.00      LIG  
ATOM   4319 O4   LIG     1      15.158  13.709  -0.909  1.00  0.00      LIG  
ATOM   4320 O5   LIG     1      15.401  15.948  -0.732  1.00  0.00      LIG  
ATOM   4321 C    LIG     1      12.217  11.335   0.689  1.00  0.00      LIG  
ATOM   4322 C1   LIG     1      12.801   9.905   0.588  1.00  0.00      LIG  
ATOM   4323 C2   LIG     1      12.222  11.918   2.108  1.00  0.00      LIG  
ATOM   4324 C3   LIG     1      11.864  13.421   2.095  1.00  0.00      LIG  
ATOM   4325 C4   LIG     1      14.154   9.789   1.332  1.00  0.00      LIG  
ATOM   4326 C5   LIG     1      13.485  11.581   2.887  1.00  0.00      LIG  
ATOM   4327 C6   LIG     1      10.799  11.533   0.107  1.00  0.00      LIG  
ATOM   4328 C7   LIG     1      14.577  11.107   1.968  1.00  0.00      LIG  
ATOM   4329 C8   LIG     1      11.337  13.891   0.782  1.00  0.00      LIG  
ATOM   4330 C9   LIG     1      15.320   9.146   0.549  1.00  0.00      LIG  
ATOM   4331 C10  LIG     1      12.955   9.577  -0.895  1.00  0.00      LIG  
ATOM   4332 C11  LIG     1      10.461  13.009  -0.048  1.00  0.00      LIG  
ATOM   4333 C12  LIG     1      13.017  14.401   2.301  1.00  0.00      LIG  
ATOM   4334 C13  LIG     1      11.865   8.856   1.180  1.00  0.00      LIG  
ATOM   4335 C14  LIG     1      11.789  15.105   0.457  1.00  0.00      LIG  
ATOM   4336 C15  LIG     1      12.652  15.651   1.532  1.00  0.00      LIG  
ATOM   4337 C16  LIG     1      10.836  13.675   3.186  1.00  0.00      LIG  
ATOM   4338 C17  LIG     1      13.605   8.237  -1.156  1.00  0.00      LIG  
ATOM   4339 C18  LIG     1      14.828   8.017  -0.325  1.00  0.00      LIG  
ATOM   4340 C19  LIG     1      11.389  15.880  -0.764  1.00  0.00      LIG  
ATOM   4341 C20  LIG     1      16.290   8.527   1.551  1.00  0.00      LIG  
ATOM   4342 C21  LIG     1      16.141  10.124  -0.292  1.00  0.00      LIG  
ATOM   4343 C22  LIG     1      12.431  16.843  -1.346  1.00  0.00      LIG  
ATOM   4344 C23  LIG     1      13.147  16.348  -2.612  1.00  0.00      LIG  
ATOM   4345 C24  LIG     1      14.009  17.488  -3.133  1.00  0.00      LIG  
ATOM   4346 C25  LIG     1      10.125  16.643  -0.420  1.00  0.00      LIG  
ATOM   4347 C26  LIG     1      14.536  17.654  -4.524  1.00  0.00      LIG  
ATOM   4348 C27  LIG     1      13.889  15.014  -2.403  1.00  0.00      LIG  
ATOM   4349 C28  LIG     1      14.866  19.032  -4.979  1.00  0.00      LIG  
ATOM   4350 C29  LIG     1      14.350  16.663  -5.620  1.00  0.00      LIG  
ATOM   4351 C30  LIG     1      14.849  14.984  -1.239  1.00  0.00      LIG  
ATOM   4352 H    LIG     1      12.884  11.949   0.073  1.00  0.00      LIG  
ATOM   4353 H1   LIG     1      11.422  11.421   2.662  1.00  0.00      LIG  
ATOM   4354 H2   LIG     1      13.967   9.120   2.177  1.00  0.00      LIG  
ATOM   4355 H3   LIG     1      13.255  10.768   3.574  1.00  0.00      LIG  
ATOM   4356 H4   LIG     1      13.836  12.387   3.533  1.00  0.00      LIG  
ATOM   4357 H5   LIG     1      10.704  11.066  -0.875  1.00  0.00      LIG  
ATOM   4358 H6   LIG     1      14.794  11.876   1.222  1.00  0.00      LIG  
ATOM   4359 H7   LIG     1      15.483  10.971   2.561  1.00  0.00      LIG  
ATOM   4360 H8   LIG     1      13.528  10.367  -1.385  1.00  0.00      LIG  
ATOM   4361 H9   LIG     1      11.983   9.563  -1.389  1.00  0.00      LIG  
ATOM   4362 H10  LIG     1       9.413  13.209   0.200  1.00  0.00      LIG  
ATOM   4363 H11  LIG     1      10.593  13.255  -1.103  1.00  0.00      LIG  
ATOM   4364 H12  LIG     1      13.944  14.008   1.871  1.00  0.00      LIG  
ATOM   4365 H13  LIG     1      13.200  14.619   3.357  1.00  0.00      LIG  
ATOM   4366 H14  LIG     1      11.013   8.673   0.520  1.00  0.00      LIG  
ATOM   4367 H15  LIG     1      12.375   7.902   1.334  1.00  0.00      LIG  
ATOM   4368 H16  LIG     1      11.477   9.182   2.147  1.00  0.00      LIG  
ATOM   4369 H17  LIG     1      13.555  16.138   1.159  1.00  0.00      LIG  
ATOM   4370 H18  LIG     1      12.088  16.355   2.150  1.00  0.00      LIG  
ATOM   4371 H19  LIG     1       9.935  13.075   3.028  1.00  0.00      LIG  
ATOM   4372 H20  LIG     1      10.537  14.726   3.234  1.00  0.00      LIG  
ATOM   4373 H21  LIG     1      11.257  13.404   4.156  1.00  0.00      LIG  
ATOM   4374 H22  LIG     1      13.889   8.172  -2.209  1.00  0.00      LIG  
ATOM   4375 H23  LIG     1      12.905   7.426  -0.939  1.00  0.00      LIG  
ATOM   4376 H24  LIG     1      11.131  15.171  -1.547  1.00  0.00      LIG  
ATOM   4377 H25  LIG     1      15.794   7.766   2.162  1.00  0.00      LIG  
ATOM   4378 H26  LIG     1      16.703   9.282   2.224  1.00  0.00      LIG  
ATOM   4379 H27  LIG     1      17.138   8.052   1.047  1.00  0.00      LIG  
ATOM   4380 H28  LIG     1      16.838   9.592  -0.946  1.00  0.00      LIG  
ATOM   4381 H29  LIG     1      15.509  10.747  -0.928  1.00  0.00      LIG  
ATOM   4382 H30  LIG     1      16.736  10.787   0.342  1.00  0.00      LIG  
ATOM   4383 H31  LIG     1       8.930  11.226   0.546  1.00  0.00      LIG  
ATOM   4384 H32  LIG     1      13.167  17.151  -0.603  1.00  0.00      LIG  
ATOM   4385 H33  LIG     1      11.899  17.761  -1.619  1.00  0.00      LIG  
ATOM   4386 H34  LIG     1      13.835  18.397  -2.571  1.00  0.00      LIG  
ATOM   4387 H35  LIG     1       9.324  15.968  -0.103  1.00  0.00      LIG  
ATOM   4388 H36  LIG     1       9.781  17.175  -1.306  1.00  0.00      LIG  
ATOM   4389 H37  LIG     1      10.283  17.369   0.379  1.00  0.00      LIG  
ATOM   4390 H38  LIG     1      14.452  14.746  -3.300  1.00  0.00      LIG  
ATOM   4391 H39  LIG     1      13.153  14.217  -2.251  1.00  0.00      LIG  
ATOM   4392 H40  LIG     1      14.028  19.452  -5.543  1.00  0.00      LIG  
ATOM   4393 H41  LIG     1      15.744  19.016  -5.630  1.00  0.00      LIG  
ATOM   4394 H42  LIG     1      15.078  19.693  -4.134  1.00  0.00      LIG  
ATOM   4395 H43  LIG     1      15.237  16.646  -6.259  1.00  0.00      LIG  
ATOM   4396 H44  LIG     1      13.496  16.954  -6.235  1.00  0.00      LIG  
ATOM   4397 H45  LIG     1      14.182  15.650  -5.249  1.00  0.00      LIG  
ATOM   4398 H46  LIG     1      11.923  16.940  -4.011  1.00  0.00      LIG  
ATOM   4399 H47  LIG     1      15.839  13.706  -0.204  1.00  0.00      LIG  
TER
REMARK  Energy: 267.448
REMARK  SimpleFitness: 267.448
REMARK  FullFitness: -738.8574
REMARK  InterFull: -27.0104
REMARK  IntraFull: 272.469
REMARK  solvFull: -1196.66
REMARK  surfFull: 212.344
REMARK  extraFull: 0.0
REMARK  deltaGcompsolvpol: -1196.66
REMARK  deltaGcompsolvnonpol: 212.344
REMARK  deltaGprotsolvpol: -1219.71
REMARK  deltaGprotsolvnonpol: 208.651
REMARK  deltaGligsolvpol: -13.2096
REMARK  deltaGligsolvnonpol: 15.6824
REMARK  deltaGvdw: -27.0104
REMARK  deltaGelec: 0.0
REMARK  deltaG: -5.4602985
REMARK  Cluster: 4
REMARK  ClusterRank: 2
ATOM   4315 O    LIG     1       9.776  10.988   0.943  1.00  0.00      LIG  
ATOM   4316 O1   LIG     1      15.495   7.020  -0.460  1.00  0.00      LIG  
ATOM   4317 O2   LIG     1      15.414  17.166  -3.479  1.00  0.00      LIG  
ATOM   4318 O3   LIG     1      12.137  16.101  -3.570  1.00  0.00      LIG  
ATOM   4319 O4   LIG     1      15.145  13.715  -0.889  1.00  0.00      LIG  
ATOM   4320 O5   LIG     1      15.453  15.951  -0.770  1.00  0.00      LIG  
ATOM   4321 C    LIG     1      12.212  11.349   0.698  1.00  0.00      LIG  
ATOM   4322 C1   LIG     1      12.790   9.917   0.601  1.00  0.00      LIG  
ATOM   4323 C2   LIG     1      12.217  11.940   2.116  1.00  0.00      LIG  
ATOM   4324 C3   LIG     1      11.862  13.444   2.097  1.00  0.00      LIG  
ATOM   4325 C4   LIG     1      14.147   9.803   1.339  1.00  0.00      LIG  
ATOM   4326 C5   LIG     1      13.476  11.599   2.899  1.00  0.00      LIG  
ATOM   4327 C6   LIG     1      10.795  11.551   0.115  1.00  0.00      LIG  
ATOM   4328 C7   LIG     1      14.568  11.119   1.982  1.00  0.00      LIG  
ATOM   4329 C8   LIG     1      11.350  13.910   0.778  1.00  0.00      LIG  
ATOM   4330 C9   LIG     1      15.317   9.176   0.549  1.00  0.00      LIG  
ATOM   4331 C10  LIG     1      12.933   9.571  -0.878  1.00  0.00      LIG  
ATOM   4332 C11  LIG     1      10.470  13.029  -0.050  1.00  0.00      LIG  
ATOM   4333 C12  LIG     1      13.014  14.424   2.312  1.00  0.00      LIG  
ATOM   4334 C13  LIG     1      11.851   8.875   1.202  1.00  0.00      LIG  
ATOM   4335 C14  LIG     1      11.811  15.118   0.450  1.00  0.00      LIG  
ATOM   4336 C15  LIG     1      12.668  15.670   1.527  1.00  0.00      LIG  
ATOM   4337 C16  LIG     1      10.812  13.704   3.167  1.00  0.00      LIG  
ATOM   4338 C17  LIG     1      13.594   8.234  -1.129  1.00  0.00      LIG  
ATOM   4339 C18  LIG     1      14.838   8.040  -0.323  1.00  0.00      LIG  
ATOM   4340 C19  LIG     1      11.422  15.886  -0.778  1.00  0.00      LIG  
ATOM   4341 C20  LIG     1      16.304   8.574   1.544  1.00  0.00      LIG  
ATOM   4342 C21  LIG     1      16.119  10.165  -0.297  1.00  0.00      LIG  
ATOM   4343 C22  LIG     1      12.465  16.849  -1.356  1.00  0.00      LIG  
ATOM   4344 C23  LIG     1      13.175  16.351  -2.625  1.00  0.00      LIG  
ATOM   4345 C24  LIG     1      14.039  17.486  -3.146  1.00  0.00      LIG  
ATOM   4346 C25  LIG     1      10.151  16.645  -0.453  1.00  0.00      LIG  
ATOM   4347 C26  LIG     1      14.561  17.647  -4.538  1.00  0.00      LIG  
ATOM   4348 C27  LIG     1      13.908  15.014  -2.411  1.00  0.00      LIG  
ATOM   4349 C28  LIG     1      14.882  19.027  -4.993  1.00  0.00      LIG  
ATOM   4350 C29  LIG     1      14.372  16.650  -5.631  1.00  0.00      LIG  
ATOM   4351 C30  LIG     1      14.870  14.989  -1.250  1.00  0.00      LIG  
ATOM   4352 H    LIG     1      12.880  11.956   0.078  1.00  0.00      LIG  
ATOM   4353 H1   LIG     1      11.416  11.451   2.675  1.00  0.00      LIG  
ATOM   4354 H2   LIG     1      13.968   9.124   2.177  1.00  0.00      LIG  
ATOM   4355 H3   LIG     1      13.241  10.794   3.593  1.00  0.00      LIG  
ATOM   4356 H4   LIG     1      13.833  12.410   3.536  1.00  0.00      LIG  
ATOM   4357 H5   LIG     1      10.695  11.077  -0.862  1.00  0.00      LIG  
ATOM   4358 H6   LIG     1      14.791  11.889   1.239  1.00  0.00      LIG  
ATOM   4359 H7   LIG     1      15.472  10.980   2.577  1.00  0.00      LIG  
ATOM   4360 H8   LIG     1      13.491  10.362  -1.384  1.00  0.00      LIG  
ATOM   4361 H9   LIG     1      11.953   9.539  -1.359  1.00  0.00      LIG  
ATOM   4362 H10  LIG     1       9.424  13.240   0.196  1.00  0.00      LIG  
ATOM   4363 H11  LIG     1      10.606  13.269  -1.107  1.00  0.00      LIG  
ATOM   4364 H12  LIG     1      13.945  14.023   1.900  1.00  0.00      LIG  
ATOM   4365 H13  LIG     1      13.182  14.648   3.370  1.00  0.00      LIG  
ATOM   4366 H14  LIG     1      10.996   8.692   0.545  1.00  0.00      LIG  
ATOM   4367 H15  LIG     1      12.358   7.920   1.357  1.00  0.00      LIG  
ATOM   4368 H16  LIG     1      11.465   9.205   2.168  1.00  0.00      LIG  
ATOM   4369 H17  LIG     1      13.579  16.144   1.157  1.00  0.00      LIG  
ATOM   4370 H18  LIG     1      12.104  16.387   2.130  1.00  0.00      LIG  
ATOM   4371 H19  LIG     1       9.911  13.111   2.985  1.00  0.00      LIG  
ATOM   4372 H20  LIG     1      10.520  14.758   3.206  1.00  0.00      LIG  
ATOM   4373 H21  LIG     1      11.207  13.428   4.147  1.00  0.00      LIG  
ATOM   4374 H22  LIG     1      13.861   8.155  -2.187  1.00  0.00      LIG  
ATOM   4375 H23  LIG     1      12.912   7.416  -0.883  1.00  0.00      LIG  
ATOM   4376 H24  LIG     1      11.171  15.171  -1.557  1.00  0.00      LIG  
ATOM   4377 H25  LIG     1      15.822   7.816   2.169  1.00  0.00      LIG  
ATOM   4378 H26  LIG     1      16.717   9.340   2.204  1.00  0.00      LIG  
ATOM   4379 H27  LIG     1      17.150   8.103   1.035  1.00  0.00      LIG  
ATOM   4380 H28  LIG     1      16.818   9.643  -0.958  1.00  0.00      LIG  
ATOM   4381 H29  LIG     1      15.473  10.781  -0.926  1.00  0.00      LIG  
ATOM   4382 H30  LIG     1      16.709  10.833   0.334  1.00  0.00      LIG  
ATOM   4383 H31  LIG     1       8.926  11.267   0.562  1.00  0.00      LIG  
ATOM   4384 H32  LIG     1      13.206  17.157  -0.617  1.00  0.00      LIG  
ATOM   4385 H33  LIG     1      11.932  17.766  -1.625  1.00  0.00      LIG  
ATOM   4386 H34  LIG     1      13.865  18.399  -2.591  1.00  0.00      LIG  
ATOM   4387 H35  LIG     1       9.346  15.966  -0.158  1.00  0.00      LIG  
ATOM   4388 H36  LIG     1       9.823  17.181  -1.343  1.00  0.00      LIG  
ATOM   4389 H37  LIG     1      10.293  17.366   0.355  1.00  0.00      LIG  
ATOM   4390 H38  LIG     1      14.463  14.732  -3.309  1.00  0.00      LIG  
ATOM   4391 H39  LIG     1      13.166  14.225  -2.250  1.00  0.00      LIG  
ATOM   4392 H40  LIG     1      14.038  19.437  -5.554  1.00  0.00      LIG  
ATOM   4393 H41  LIG     1      15.758  19.013  -5.646  1.00  0.00      LIG  
ATOM   4394 H42  LIG     1      15.090  19.697  -4.153  1.00  0.00      LIG  
ATOM   4395 H43  LIG     1      15.266  16.611  -6.258  1.00  0.00      LIG  
ATOM   4396 H44  LIG     1      13.531  16.947  -6.262  1.00  0.00      LIG  
ATOM   4397 H45  LIG     1      14.181  15.644  -5.254  1.00  0.00      LIG  
ATOM   4398 H46  LIG     1      11.974  16.940  -4.044  1.00  0.00      LIG  
ATOM   4399 H47  LIG     1      15.833  13.709  -0.191  1.00  0.00      LIG  
TER
REMARK  Energy: 267.448
REMARK  SimpleFitness: 267.448
REMARK  FullFitness: -738.8574
REMARK  InterFull: -27.0104
REMARK  IntraFull: 272.469
REMARK  solvFull: -1196.66
REMARK  surfFull: 212.344
REMARK  extraFull: 0.0
REMARK  deltaGcompsolvpol: -1196.66
REMARK  deltaGcompsolvnonpol: 212.344
REMARK  deltaGprotsolvpol: -1219.71
REMARK  deltaGprotsolvnonpol: 208.651
REMARK  deltaGligsolvpol: -13.2096
REMARK  deltaGligsolvnonpol: 15.6824
REMARK  deltaGvdw: -27.0104
REMARK  deltaGelec: 0.0
REMARK  deltaG: -5.4602985
REMARK  Cluster: 4
REMARK  ClusterRank: 3
ATOM   4315 O    LIG     1       9.776  10.988   0.943  1.00  0.00      LIG  
ATOM   4316 O1   LIG     1      15.495   7.020  -0.460  1.00  0.00      LIG  
ATOM   4317 O2   LIG     1      15.414  17.166  -3.479  1.00  0.00      LIG  
ATOM   4318 O3   LIG     1      12.137  16.101  -3.570  1.00  0.00      LIG  
ATOM   4319 O4   LIG     1      15.145  13.715  -0.889  1.00  0.00      LIG  
ATOM   4320 O5   LIG     1      15.453  15.951  -0.770  1.00  0.00      LIG  
ATOM   4321 C    LIG     1      12.212  11.349   0.698  1.00  0.00      LIG  
ATOM   4322 C1   LIG     1      12.790   9.917   0.601  1.00  0.00      LIG  
ATOM   4323 C2   LIG     1      12.217  11.940   2.116  1.00  0.00      LIG  
ATOM   4324 C3   LIG     1      11.862  13.444   2.097  1.00  0.00      LIG  
ATOM   4325 C4   LIG     1      14.147   9.803   1.339  1.00  0.00      LIG  
ATOM   4326 C5   LIG     1      13.476  11.599   2.899  1.00  0.00      LIG  
ATOM   4327 C6   LIG     1      10.795  11.551   0.115  1.00  0.00      LIG  
ATOM   4328 C7   LIG     1      14.568  11.119   1.982  1.00  0.00      LIG  
ATOM   4329 C8   LIG     1      11.350  13.910   0.778  1.00  0.00      LIG  
ATOM   4330 C9   LIG     1      15.317   9.176   0.549  1.00  0.00      LIG  
ATOM   4331 C10  LIG     1      12.933   9.571  -0.878  1.00  0.00      LIG  
ATOM   4332 C11  LIG     1      10.470  13.029  -0.050  1.00  0.00      LIG  
ATOM   4333 C12  LIG     1      13.014  14.424   2.312  1.00  0.00      LIG  
ATOM   4334 C13  LIG     1      11.851   8.875   1.202  1.00  0.00      LIG  
ATOM   4335 C14  LIG     1      11.811  15.118   0.450  1.00  0.00      LIG  
ATOM   4336 C15  LIG     1      12.668  15.670   1.527  1.00  0.00      LIG  
ATOM   4337 C16  LIG     1      10.812  13.704   3.167  1.00  0.00      LIG  
ATOM   4338 C17  LIG     1      13.594   8.234  -1.129  1.00  0.00      LIG  
ATOM   4339 C18  LIG     1      14.838   8.040  -0.323  1.00  0.00      LIG  
ATOM   4340 C19  LIG     1      11.422  15.886  -0.778  1.00  0.00      LIG  
ATOM   4341 C20  LIG     1      16.304   8.574   1.544  1.00  0.00      LIG  
ATOM   4342 C21  LIG     1      16.119  10.165  -0.297  1.00  0.00      LIG  
ATOM   4343 C22  LIG     1      12.465  16.849  -1.356  1.00  0.00      LIG  
ATOM   4344 C23  LIG     1      13.175  16.351  -2.625  1.00  0.00      LIG  
ATOM   4345 C24  LIG     1      14.039  17.486  -3.146  1.00  0.00      LIG  
ATOM   4346 C25  LIG     1      10.151  16.645  -0.453  1.00  0.00      LIG  
ATOM   4347 C26  LIG     1      14.561  17.647  -4.538  1.00  0.00      LIG  
ATOM   4348 C27  LIG     1      13.908  15.014  -2.411  1.00  0.00      LIG  
ATOM   4349 C28  LIG     1      14.882  19.027  -4.993  1.00  0.00      LIG  
ATOM   4350 C29  LIG     1      14.372  16.650  -5.631  1.00  0.00      LIG  
ATOM   4351 C30  LIG     1      14.870  14.989  -1.250  1.00  0.00      LIG  
ATOM   4352 H    LIG     1      12.880  11.956   0.078  1.00  0.00      LIG  
ATOM   4353 H1   LIG     1      11.416  11.451   2.675  1.00  0.00      LIG  
ATOM   4354 H2   LIG     1      13.968   9.124   2.177  1.00  0.00      LIG  
ATOM   4355 H3   LIG     1      13.241  10.794   3.593  1.00  0.00      LIG  
ATOM   4356 H4   LIG     1      13.833  12.410   3.536  1.00  0.00      LIG  
ATOM   4357 H5   LIG     1      10.695  11.077  -0.862  1.00  0.00      LIG  
ATOM   4358 H6   LIG     1      14.791  11.889   1.239  1.00  0.00      LIG  
ATOM   4359 H7   LIG     1      15.472  10.980   2.577  1.00  0.00      LIG  
ATOM   4360 H8   LIG     1      13.491  10.362  -1.384  1.00  0.00      LIG  
ATOM   4361 H9   LIG     1      11.953   9.539  -1.359  1.00  0.00      LIG  
ATOM   4362 H10  LIG     1       9.424  13.240   0.196  1.00  0.00      LIG  
ATOM   4363 H11  LIG     1      10.606  13.269  -1.107  1.00  0.00      LIG  
ATOM   4364 H12  LIG     1      13.945  14.023   1.900  1.00  0.00      LIG  
ATOM   4365 H13  LIG     1      13.182  14.648   3.370  1.00  0.00      LIG  
ATOM   4366 H14  LIG     1      10.996   8.692   0.545  1.00  0.00      LIG  
ATOM   4367 H15  LIG     1      12.358   7.920   1.357  1.00  0.00      LIG  
ATOM   4368 H16  LIG     1      11.465   9.205   2.168  1.00  0.00      LIG  
ATOM   4369 H17  LIG     1      13.579  16.144   1.157  1.00  0.00      LIG  
ATOM   4370 H18  LIG     1      12.104  16.387   2.130  1.00  0.00      LIG  
ATOM   4371 H19  LIG     1       9.911  13.111   2.985  1.00  0.00      LIG  
ATOM   4372 H20  LIG     1      10.520  14.758   3.206  1.00  0.00      LIG  
ATOM   4373 H21  LIG     1      11.207  13.428   4.147  1.00  0.00      LIG  
ATOM   4374 H22  LIG     1      13.861   8.155  -2.187  1.00  0.00      LIG  
ATOM   4375 H23  LIG     1      12.912   7.416  -0.883  1.00  0.00      LIG  
ATOM   4376 H24  LIG     1      11.171  15.171  -1.557  1.00  0.00      LIG  
ATOM   4377 H25  LIG     1      15.822   7.816   2.169  1.00  0.00      LIG  
ATOM   4378 H26  LIG     1      16.717   9.340   2.204  1.00  0.00      LIG  
ATOM   4379 H27  LIG     1      17.150   8.103   1.035  1.00  0.00      LIG  
ATOM   4380 H28  LIG     1      16.818   9.643  -0.958  1.00  0.00      LIG  
ATOM   4381 H29  LIG     1      15.473  10.781  -0.926  1.00  0.00      LIG  
ATOM   4382 H30  LIG     1      16.709  10.833   0.334  1.00  0.00      LIG  
ATOM   4383 H31  LIG     1       8.926  11.267   0.562  1.00  0.00      LIG  
ATOM   4384 H32  LIG     1      13.206  17.157  -0.617  1.00  0.00      LIG  
ATOM   4385 H33  LIG     1      11.932  17.766  -1.625  1.00  0.00      LIG  
ATOM   4386 H34  LIG     1      13.865  18.399  -2.591  1.00  0.00      LIG  
ATOM   4387 H35  LIG     1       9.346  15.966  -0.158  1.00  0.00      LIG  
ATOM   4388 H36  LIG     1       9.823  17.181  -1.343  1.00  0.00      LIG  
ATOM   4389 H37  LIG     1      10.293  17.366   0.355  1.00  0.00      LIG  
ATOM   4390 H38  LIG     1      14.463  14.732  -3.309  1.00  0.00      LIG  
ATOM   4391 H39  LIG     1      13.166  14.225  -2.250  1.00  0.00      LIG  
ATOM   4392 H40  LIG     1      14.038  19.437  -5.554  1.00  0.00      LIG  
ATOM   4393 H41  LIG     1      15.758  19.013  -5.646  1.00  0.00      LIG  
ATOM   4394 H42  LIG     1      15.090  19.697  -4.153  1.00  0.00      LIG  
ATOM   4395 H43  LIG     1      15.266  16.611  -6.258  1.00  0.00      LIG  
ATOM   4396 H44  LIG     1      13.531  16.947  -6.262  1.00  0.00      LIG  
ATOM   4397 H45  LIG     1      14.181  15.644  -5.254  1.00  0.00      LIG  
ATOM   4398 H46  LIG     1      11.974  16.940  -4.044  1.00  0.00      LIG  
ATOM   4399 H47  LIG     1      15.833  13.709  -0.191  1.00  0.00      LIG  
TER
REMARK  Energy: 267.448
REMARK  SimpleFitness: 267.448
REMARK  FullFitness: -738.8574
REMARK  InterFull: -27.0104
REMARK  IntraFull: 272.469
REMARK  solvFull: -1196.66
REMARK  surfFull: 212.344
REMARK  extraFull: 0.0
REMARK  deltaGcompsolvpol: -1196.66
REMARK  deltaGcompsolvnonpol: 212.344
REMARK  deltaGprotsolvpol: -1219.71
REMARK  deltaGprotsolvnonpol: 208.651
REMARK  deltaGligsolvpol: -13.2096
REMARK  deltaGligsolvnonpol: 15.6824
REMARK  deltaGvdw: -27.0104
REMARK  deltaGelec: 0.0
REMARK  deltaG: -5.4602985
REMARK  Cluster: 4
REMARK  ClusterRank: 4
ATOM   4315 O    LIG     1       9.776  10.988   0.943  1.00  0.00      LIG  
ATOM   4316 O1   LIG     1      15.495   7.020  -0.460  1.00  0.00      LIG  
ATOM   4317 O2   LIG     1      15.414  17.166  -3.479  1.00  0.00      LIG  
ATOM   4318 O3   LIG     1      12.137  16.101  -3.570  1.00  0.00      LIG  
ATOM   4319 O4   LIG     1      15.145  13.715  -0.889  1.00  0.00      LIG  
ATOM   4320 O5   LIG     1      15.453  15.951  -0.770  1.00  0.00      LIG  
ATOM   4321 C    LIG     1      12.212  11.349   0.698  1.00  0.00      LIG  
ATOM   4322 C1   LIG     1      12.790   9.917   0.601  1.00  0.00      LIG  
ATOM   4323 C2   LIG     1      12.217  11.940   2.116  1.00  0.00      LIG  
ATOM   4324 C3   LIG     1      11.862  13.444   2.097  1.00  0.00      LIG  
ATOM   4325 C4   LIG     1      14.147   9.803   1.339  1.00  0.00      LIG  
ATOM   4326 C5   LIG     1      13.476  11.599   2.899  1.00  0.00      LIG  
ATOM   4327 C6   LIG     1      10.795  11.551   0.115  1.00  0.00      LIG  
ATOM   4328 C7   LIG     1      14.568  11.119   1.982  1.00  0.00      LIG  
ATOM   4329 C8   LIG     1      11.350  13.910   0.778  1.00  0.00      LIG  
ATOM   4330 C9   LIG     1      15.317   9.176   0.549  1.00  0.00      LIG  
ATOM   4331 C10  LIG     1      12.933   9.571  -0.878  1.00  0.00      LIG  
ATOM   4332 C11  LIG     1      10.470  13.029  -0.050  1.00  0.00      LIG  
ATOM   4333 C12  LIG     1      13.014  14.424   2.312  1.00  0.00      LIG  
ATOM   4334 C13  LIG     1      11.851   8.875   1.202  1.00  0.00      LIG  
ATOM   4335 C14  LIG     1      11.811  15.118   0.450  1.00  0.00      LIG  
ATOM   4336 C15  LIG     1      12.668  15.670   1.527  1.00  0.00      LIG  
ATOM   4337 C16  LIG     1      10.812  13.704   3.167  1.00  0.00      LIG  
ATOM   4338 C17  LIG     1      13.594   8.234  -1.129  1.00  0.00      LIG  
ATOM   4339 C18  LIG     1      14.838   8.040  -0.323  1.00  0.00      LIG  
ATOM   4340 C19  LIG     1      11.422  15.886  -0.778  1.00  0.00      LIG  
ATOM   4341 C20  LIG     1      16.304   8.574   1.544  1.00  0.00      LIG  
ATOM   4342 C21  LIG     1      16.119  10.165  -0.297  1.00  0.00      LIG  
ATOM   4343 C22  LIG     1      12.465  16.849  -1.356  1.00  0.00      LIG  
ATOM   4344 C23  LIG     1      13.175  16.351  -2.625  1.00  0.00      LIG  
ATOM   4345 C24  LIG     1      14.039  17.486  -3.146  1.00  0.00      LIG  
ATOM   4346 C25  LIG     1      10.151  16.645  -0.453  1.00  0.00      LIG  
ATOM   4347 C26  LIG     1      14.561  17.647  -4.538  1.00  0.00      LIG  
ATOM   4348 C27  LIG     1      13.908  15.014  -2.411  1.00  0.00      LIG  
ATOM   4349 C28  LIG     1      14.882  19.027  -4.993  1.00  0.00      LIG  
ATOM   4350 C29  LIG     1      14.372  16.650  -5.631  1.00  0.00      LIG  
ATOM   4351 C30  LIG     1      14.870  14.989  -1.250  1.00  0.00      LIG  
ATOM   4352 H    LIG     1      12.880  11.956   0.078  1.00  0.00      LIG  
ATOM   4353 H1   LIG     1      11.416  11.451   2.675  1.00  0.00      LIG  
ATOM   4354 H2   LIG     1      13.968   9.124   2.177  1.00  0.00      LIG  
ATOM   4355 H3   LIG     1      13.241  10.794   3.593  1.00  0.00      LIG  
ATOM   4356 H4   LIG     1      13.833  12.410   3.536  1.00  0.00      LIG  
ATOM   4357 H5   LIG     1      10.695  11.077  -0.862  1.00  0.00      LIG  
ATOM   4358 H6   LIG     1      14.791  11.889   1.239  1.00  0.00      LIG  
ATOM   4359 H7   LIG     1      15.472  10.980   2.577  1.00  0.00      LIG  
ATOM   4360 H8   LIG     1      13.491  10.362  -1.384  1.00  0.00      LIG  
ATOM   4361 H9   LIG     1      11.953   9.539  -1.359  1.00  0.00      LIG  
ATOM   4362 H10  LIG     1       9.424  13.240   0.196  1.00  0.00      LIG  
ATOM   4363 H11  LIG     1      10.606  13.269  -1.107  1.00  0.00      LIG  
ATOM   4364 H12  LIG     1      13.945  14.023   1.900  1.00  0.00      LIG  
ATOM   4365 H13  LIG     1      13.182  14.648   3.370  1.00  0.00      LIG  
ATOM   4366 H14  LIG     1      10.996   8.692   0.545  1.00  0.00      LIG  
ATOM   4367 H15  LIG     1      12.358   7.920   1.357  1.00  0.00      LIG  
ATOM   4368 H16  LIG     1      11.465   9.205   2.168  1.00  0.00      LIG  
ATOM   4369 H17  LIG     1      13.579  16.144   1.157  1.00  0.00      LIG  
ATOM   4370 H18  LIG     1      12.104  16.387   2.130  1.00  0.00      LIG  
ATOM   4371 H19  LIG     1       9.911  13.111   2.985  1.00  0.00      LIG  
ATOM   4372 H20  LIG     1      10.520  14.758   3.206  1.00  0.00      LIG  
ATOM   4373 H21  LIG     1      11.207  13.428   4.147  1.00  0.00      LIG  
ATOM   4374 H22  LIG     1      13.861   8.155  -2.187  1.00  0.00      LIG  
ATOM   4375 H23  LIG     1      12.912   7.416  -0.883  1.00  0.00      LIG  
ATOM   4376 H24  LIG     1      11.171  15.171  -1.557  1.00  0.00      LIG  
ATOM   4377 H25  LIG     1      15.822   7.816   2.169  1.00  0.00      LIG  
ATOM   4378 H26  LIG     1      16.717   9.340   2.204  1.00  0.00      LIG  
ATOM   4379 H27  LIG     1      17.150   8.103   1.035  1.00  0.00      LIG  
ATOM   4380 H28  LIG     1      16.818   9.643  -0.958  1.00  0.00      LIG  
ATOM   4381 H29  LIG     1      15.473  10.781  -0.926  1.00  0.00      LIG  
ATOM   4382 H30  LIG     1      16.709  10.833   0.334  1.00  0.00      LIG  
ATOM   4383 H31  LIG     1       8.926  11.267   0.562  1.00  0.00      LIG  
ATOM   4384 H32  LIG     1      13.206  17.157  -0.617  1.00  0.00      LIG  
ATOM   4385 H33  LIG     1      11.932  17.766  -1.625  1.00  0.00      LIG  
ATOM   4386 H34  LIG     1      13.865  18.399  -2.591  1.00  0.00      LIG  
ATOM   4387 H35  LIG     1       9.346  15.966  -0.158  1.00  0.00      LIG  
ATOM   4388 H36  LIG     1       9.823  17.181  -1.343  1.00  0.00      LIG  
ATOM   4389 H37  LIG     1      10.293  17.366   0.355  1.00  0.00      LIG  
ATOM   4390 H38  LIG     1      14.463  14.732  -3.309  1.00  0.00      LIG  
ATOM   4391 H39  LIG     1      13.166  14.225  -2.250  1.00  0.00      LIG  
ATOM   4392 H40  LIG     1      14.038  19.437  -5.554  1.00  0.00      LIG  
ATOM   4393 H41  LIG     1      15.758  19.013  -5.646  1.00  0.00      LIG  
ATOM   4394 H42  LIG     1      15.090  19.697  -4.153  1.00  0.00      LIG  
ATOM   4395 H43  LIG     1      15.266  16.611  -6.258  1.00  0.00      LIG  
ATOM   4396 H44  LIG     1      13.531  16.947  -6.262  1.00  0.00      LIG  
ATOM   4397 H45  LIG     1      14.181  15.644  -5.254  1.00  0.00      LIG  
ATOM   4398 H46  LIG     1      11.974  16.940  -4.044  1.00  0.00      LIG  
ATOM   4399 H47  LIG     1      15.833  13.709  -0.191  1.00  0.00      LIG  
TER
REMARK  Energy: 267.448
REMARK  SimpleFitness: 267.448
REMARK  FullFitness: -738.8574
REMARK  InterFull: -27.0104
REMARK  IntraFull: 272.469
REMARK  solvFull: -1196.66
REMARK  surfFull: 212.344
REMARK  extraFull: 0.0
REMARK  deltaGcompsolvpol: -1196.66
REMARK  deltaGcompsolvnonpol: 212.344
REMARK  deltaGprotsolvpol: -1219.71
REMARK  deltaGprotsolvnonpol: 208.651
REMARK  deltaGligsolvpol: -13.2096
REMARK  deltaGligsolvnonpol: 15.6824
REMARK  deltaGvdw: -27.0104
REMARK  deltaGelec: 0.0
REMARK  deltaG: -5.4602985
REMARK  Cluster: 4
REMARK  ClusterRank: 5
ATOM   4315 O    LIG     1       9.776  10.988   0.943  1.00  0.00      LIG  
ATOM   4316 O1   LIG     1      15.495   7.020  -0.460  1.00  0.00      LIG  
ATOM   4317 O2   LIG     1      15.414  17.166  -3.479  1.00  0.00      LIG  
ATOM   4318 O3   LIG     1      12.137  16.101  -3.570  1.00  0.00      LIG  
ATOM   4319 O4   LIG     1      15.145  13.715  -0.889  1.00  0.00      LIG  
ATOM   4320 O5   LIG     1      15.453  15.951  -0.770  1.00  0.00      LIG  
ATOM   4321 C    LIG     1      12.212  11.349   0.698  1.00  0.00      LIG  
ATOM   4322 C1   LIG     1      12.790   9.917   0.601  1.00  0.00      LIG  
ATOM   4323 C2   LIG     1      12.217  11.940   2.116  1.00  0.00      LIG  
ATOM   4324 C3   LIG     1      11.862  13.444   2.097  1.00  0.00      LIG  
ATOM   4325 C4   LIG     1      14.147   9.803   1.339  1.00  0.00      LIG  
ATOM   4326 C5   LIG     1      13.476  11.599   2.899  1.00  0.00      LIG  
ATOM   4327 C6   LIG     1      10.795  11.551   0.115  1.00  0.00      LIG  
ATOM   4328 C7   LIG     1      14.568  11.119   1.982  1.00  0.00      LIG  
ATOM   4329 C8   LIG     1      11.350  13.910   0.778  1.00  0.00      LIG  
ATOM   4330 C9   LIG     1      15.317   9.176   0.549  1.00  0.00      LIG  
ATOM   4331 C10  LIG     1      12.933   9.571  -0.878  1.00  0.00      LIG  
ATOM   4332 C11  LIG     1      10.470  13.029  -0.050  1.00  0.00      LIG  
ATOM   4333 C12  LIG     1      13.014  14.424   2.312  1.00  0.00      LIG  
ATOM   4334 C13  LIG     1      11.851   8.875   1.202  1.00  0.00      LIG  
ATOM   4335 C14  LIG     1      11.811  15.118   0.450  1.00  0.00      LIG  
ATOM   4336 C15  LIG     1      12.668  15.670   1.527  1.00  0.00      LIG  
ATOM   4337 C16  LIG     1      10.812  13.704   3.167  1.00  0.00      LIG  
ATOM   4338 C17  LIG     1      13.594   8.234  -1.129  1.00  0.00      LIG  
ATOM   4339 C18  LIG     1      14.838   8.040  -0.323  1.00  0.00      LIG  
ATOM   4340 C19  LIG     1      11.422  15.886  -0.778  1.00  0.00      LIG  
ATOM   4341 C20  LIG     1      16.304   8.574   1.544  1.00  0.00      LIG  
ATOM   4342 C21  LIG     1      16.119  10.165  -0.297  1.00  0.00      LIG  
ATOM   4343 C22  LIG     1      12.465  16.849  -1.356  1.00  0.00      LIG  
ATOM   4344 C23  LIG     1      13.175  16.351  -2.625  1.00  0.00      LIG  
ATOM   4345 C24  LIG     1      14.039  17.486  -3.146  1.00  0.00      LIG  
ATOM   4346 C25  LIG     1      10.151  16.645  -0.453  1.00  0.00      LIG  
ATOM   4347 C26  LIG     1      14.561  17.647  -4.538  1.00  0.00      LIG  
ATOM   4348 C27  LIG     1      13.908  15.014  -2.411  1.00  0.00      LIG  
ATOM   4349 C28  LIG     1      14.882  19.027  -4.993  1.00  0.00      LIG  
ATOM   4350 C29  LIG     1      14.372  16.650  -5.631  1.00  0.00      LIG  
ATOM   4351 C30  LIG     1      14.870  14.989  -1.250  1.00  0.00      LIG  
ATOM   4352 H    LIG     1      12.880  11.956   0.078  1.00  0.00      LIG  
ATOM   4353 H1   LIG     1      11.416  11.451   2.675  1.00  0.00      LIG  
ATOM   4354 H2   LIG     1      13.968   9.124   2.177  1.00  0.00      LIG  
ATOM   4355 H3   LIG     1      13.241  10.794   3.593  1.00  0.00      LIG  
ATOM   4356 H4   LIG     1      13.833  12.410   3.536  1.00  0.00      LIG  
ATOM   4357 H5   LIG     1      10.695  11.077  -0.862  1.00  0.00      LIG  
ATOM   4358 H6   LIG     1      14.791  11.889   1.239  1.00  0.00      LIG  
ATOM   4359 H7   LIG     1      15.472  10.980   2.577  1.00  0.00      LIG  
ATOM   4360 H8   LIG     1      13.491  10.362  -1.384  1.00  0.00      LIG  
ATOM   4361 H9   LIG     1      11.953   9.539  -1.359  1.00  0.00      LIG  
ATOM   4362 H10  LIG     1       9.424  13.240   0.196  1.00  0.00      LIG  
ATOM   4363 H11  LIG     1      10.606  13.269  -1.107  1.00  0.00      LIG  
ATOM   4364 H12  LIG     1      13.945  14.023   1.900  1.00  0.00      LIG  
ATOM   4365 H13  LIG     1      13.182  14.648   3.370  1.00  0.00      LIG  
ATOM   4366 H14  LIG     1      10.996   8.692   0.545  1.00  0.00      LIG  
ATOM   4367 H15  LIG     1      12.358   7.920   1.357  1.00  0.00      LIG  
ATOM   4368 H16  LIG     1      11.465   9.205   2.168  1.00  0.00      LIG  
ATOM   4369 H17  LIG     1      13.579  16.144   1.157  1.00  0.00      LIG  
ATOM   4370 H18  LIG     1      12.104  16.387   2.130  1.00  0.00      LIG  
ATOM   4371 H19  LIG     1       9.911  13.111   2.985  1.00  0.00      LIG  
ATOM   4372 H20  LIG     1      10.520  14.758   3.206  1.00  0.00      LIG  
ATOM   4373 H21  LIG     1      11.207  13.428   4.147  1.00  0.00      LIG  
ATOM   4374 H22  LIG     1      13.861   8.155  -2.187  1.00  0.00      LIG  
ATOM   4375 H23  LIG     1      12.912   7.416  -0.883  1.00  0.00      LIG  
ATOM   4376 H24  LIG     1      11.171  15.171  -1.557  1.00  0.00      LIG  
ATOM   4377 H25  LIG     1      15.822   7.816   2.169  1.00  0.00      LIG  
ATOM   4378 H26  LIG     1      16.717   9.340   2.204  1.00  0.00      LIG  
ATOM   4379 H27  LIG     1      17.150   8.103   1.035  1.00  0.00      LIG  
ATOM   4380 H28  LIG     1      16.818   9.643  -0.958  1.00  0.00      LIG  
ATOM   4381 H29  LIG     1      15.473  10.781  -0.926  1.00  0.00      LIG  
ATOM   4382 H30  LIG     1      16.709  10.833   0.334  1.00  0.00      LIG  
ATOM   4383 H31  LIG     1       8.926  11.267   0.562  1.00  0.00      LIG  
ATOM   4384 H32  LIG     1      13.206  17.157  -0.617  1.00  0.00      LIG  
ATOM   4385 H33  LIG     1      11.932  17.766  -1.625  1.00  0.00      LIG  
ATOM   4386 H34  LIG     1      13.865  18.399  -2.591  1.00  0.00      LIG  
ATOM   4387 H35  LIG     1       9.346  15.966  -0.158  1.00  0.00      LIG  
ATOM   4388 H36  LIG     1       9.823  17.181  -1.343  1.00  0.00      LIG  
ATOM   4389 H37  LIG     1      10.293  17.366   0.355  1.00  0.00      LIG  
ATOM   4390 H38  LIG     1      14.463  14.732  -3.309  1.00  0.00      LIG  
ATOM   4391 H39  LIG     1      13.166  14.225  -2.250  1.00  0.00      LIG  
ATOM   4392 H40  LIG     1      14.038  19.437  -5.554  1.00  0.00      LIG  
ATOM   4393 H41  LIG     1      15.758  19.013  -5.646  1.00  0.00      LIG  
ATOM   4394 H42  LIG     1      15.090  19.697  -4.153  1.00  0.00      LIG  
ATOM   4395 H43  LIG     1      15.266  16.611  -6.258  1.00  0.00      LIG  
ATOM   4396 H44  LIG     1      13.531  16.947  -6.262  1.00  0.00      LIG  
ATOM   4397 H45  LIG     1      14.181  15.644  -5.254  1.00  0.00      LIG  
ATOM   4398 H46  LIG     1      11.974  16.940  -4.044  1.00  0.00      LIG  
ATOM   4399 H47  LIG     1      15.833  13.709  -0.191  1.00  0.00      LIG  
TER
REMARK  Energy: 267.849
REMARK  SimpleFitness: 267.849
REMARK  FullFitness: -738.3779
REMARK  InterFull: -26.4499
REMARK  IntraFull: 272.344
REMARK  solvFull: -1196.55
REMARK  surfFull: 212.278
REMARK  extraFull: 0.0
REMARK  deltaGcompsolvpol: -1196.55
REMARK  deltaGcompsolvnonpol: 212.278
REMARK  deltaGprotsolvpol: -1219.71
REMARK  deltaGprotsolvnonpol: 208.651
REMARK  deltaGligsolvpol: -13.2829
REMARK  deltaGligsolvnonpol: 15.663
REMARK  deltaGvdw: -26.4499
REMARK  deltaGelec: 0.0
REMARK  deltaG: -5.4004664
REMARK  Cluster: 4
REMARK  ClusterRank: 6
ATOM   4315 O    LIG     1       9.655  11.065   0.910  1.00  0.00      LIG  
ATOM   4316 O1   LIG     1      15.388   7.078  -0.536  1.00  0.00      LIG  
ATOM   4317 O2   LIG     1      15.439  17.196  -3.501  1.00  0.00      LIG  
ATOM   4318 O3   LIG     1      12.165  16.124  -3.592  1.00  0.00      LIG  
ATOM   4319 O4   LIG     1      15.155  13.762  -0.874  1.00  0.00      LIG  
ATOM   4320 O5   LIG     1      15.475  15.996  -0.779  1.00  0.00      LIG  
ATOM   4321 C    LIG     1      12.097  11.384   0.698  1.00  0.00      LIG  
ATOM   4322 C1   LIG     1      12.639   9.935   0.630  1.00  0.00      LIG  
ATOM   4323 C2   LIG     1      12.101  11.984   2.111  1.00  0.00      LIG  
ATOM   4324 C3   LIG     1      11.790  13.497   2.081  1.00  0.00      LIG  
ATOM   4325 C4   LIG     1      14.015   9.817   1.333  1.00  0.00      LIG  
ATOM   4326 C5   LIG     1      13.342  11.612   2.908  1.00  0.00      LIG  
ATOM   4327 C6   LIG     1      10.693  11.615   0.098  1.00  0.00      LIG  
ATOM   4328 C7   LIG     1      14.438  11.122   2.001  1.00  0.00      LIG  
ATOM   4329 C8   LIG     1      11.293  13.966   0.758  1.00  0.00      LIG  
ATOM   4330 C9   LIG     1      15.171   9.221   0.497  1.00  0.00      LIG  
ATOM   4331 C10  LIG     1      12.724   9.532  -0.839  1.00  0.00      LIG  
ATOM   4332 C11  LIG     1      10.395  13.100  -0.067  1.00  0.00      LIG  
ATOM   4333 C12  LIG     1      12.971  14.441   2.292  1.00  0.00      LIG  
ATOM   4334 C13  LIG     1      11.696   8.935   1.294  1.00  0.00      LIG  
ATOM   4335 C14  LIG     1      11.791  15.159   0.422  1.00  0.00      LIG  
ATOM   4336 C15  LIG     1      12.662  15.690   1.499  1.00  0.00      LIG  
ATOM   4337 C16  LIG     1      10.754  13.796   3.154  1.00  0.00      LIG  
ATOM   4338 C17  LIG     1      13.379   8.186  -1.057  1.00  0.00      LIG  
ATOM   4339 C18  LIG     1      14.693   8.066  -0.354  1.00  0.00      LIG  
ATOM   4340 C19  LIG     1      11.430  15.926  -0.815  1.00  0.00      LIG  
ATOM   4341 C20  LIG     1      16.216   8.647   1.449  1.00  0.00      LIG  
ATOM   4342 C21  LIG     1      15.908  10.229  -0.383  1.00  0.00      LIG  
ATOM   4343 C22  LIG     1      12.488  16.883  -1.380  1.00  0.00      LIG  
ATOM   4344 C23  LIG     1      13.201  16.384  -2.646  1.00  0.00      LIG  
ATOM   4345 C24  LIG     1      14.063  17.517  -3.175  1.00  0.00      LIG  
ATOM   4346 C25  LIG     1      10.158  16.694  -0.521  1.00  0.00      LIG  
ATOM   4347 C26  LIG     1      14.589  17.667  -4.568  1.00  0.00      LIG  
ATOM   4348 C27  LIG     1      13.939  15.051  -2.424  1.00  0.00      LIG  
ATOM   4349 C28  LIG     1      14.911  19.042  -5.037  1.00  0.00      LIG  
ATOM   4350 C29  LIG     1      14.398  16.661  -5.652  1.00  0.00      LIG  
ATOM   4351 C30  LIG     1      14.894  15.033  -1.255  1.00  0.00      LIG  
ATOM   4352 H    LIG     1      12.786  11.967   0.079  1.00  0.00      LIG  
ATOM   4353 H1   LIG     1      11.280  11.521   2.664  1.00  0.00      LIG  
ATOM   4354 H2   LIG     1      13.866   9.115   2.158  1.00  0.00      LIG  
ATOM   4355 H3   LIG     1      13.082  10.803   3.588  1.00  0.00      LIG  
ATOM   4356 H4   LIG     1      13.700  12.410   3.559  1.00  0.00      LIG  
ATOM   4357 H5   LIG     1      10.597  11.148  -0.883  1.00  0.00      LIG  
ATOM   4358 H6   LIG     1      14.681  11.898   1.271  1.00  0.00      LIG  
ATOM   4359 H7   LIG     1      15.332  10.966   2.608  1.00  0.00      LIG  
ATOM   4360 H8   LIG     1      13.259  10.301  -1.402  1.00  0.00      LIG  
ATOM   4361 H9   LIG     1      11.725   9.476  -1.277  1.00  0.00      LIG  
ATOM   4362 H10  LIG     1       9.353  13.329   0.180  1.00  0.00      LIG  
ATOM   4363 H11  LIG     1      10.533  13.336  -1.125  1.00  0.00      LIG  
ATOM   4364 H12  LIG     1      13.892  14.010   1.885  1.00  0.00      LIG  
ATOM   4365 H13  LIG     1      13.142  14.669   3.348  1.00  0.00      LIG  
ATOM   4366 H14  LIG     1      10.815   8.754   0.673  1.00  0.00      LIG  
ATOM   4367 H15  LIG     1      12.185   7.971   1.457  1.00  0.00      LIG  
ATOM   4368 H16  LIG     1      11.351   9.298   2.263  1.00  0.00      LIG  
ATOM   4369 H17  LIG     1      13.587  16.135   1.129  1.00  0.00      LIG  
ATOM   4370 H18  LIG     1      12.120  16.425   2.101  1.00  0.00      LIG  
ATOM   4371 H19  LIG     1       9.835  13.226   2.987  1.00  0.00      LIG  
ATOM   4372 H20  LIG     1      10.490  14.858   3.182  1.00  0.00      LIG  
ATOM   4373 H21  LIG     1      11.148  13.524   4.135  1.00  0.00      LIG  
ATOM   4374 H22  LIG     1      13.554   8.040  -2.126  1.00  0.00      LIG  
ATOM   4375 H23  LIG     1      12.734   7.379  -0.699  1.00  0.00      LIG  
ATOM   4376 H24  LIG     1      11.192  15.208  -1.596  1.00  0.00      LIG  
ATOM   4377 H25  LIG     1      15.781   7.878   2.095  1.00  0.00      LIG  
ATOM   4378 H26  LIG     1      16.642   9.423   2.088  1.00  0.00      LIG  
ATOM   4379 H27  LIG     1      17.050   8.195   0.903  1.00  0.00      LIG  
ATOM   4380 H28  LIG     1      16.591   9.725  -1.073  1.00  0.00      LIG  
ATOM   4381 H29  LIG     1      15.220  10.828  -0.982  1.00  0.00      LIG  
ATOM   4382 H30  LIG     1      16.508  10.914   0.222  1.00  0.00      LIG  
ATOM   4383 H31  LIG     1       8.814  11.368   0.527  1.00  0.00      LIG  
ATOM   4384 H32  LIG     1      13.226  17.180  -0.633  1.00  0.00      LIG  
ATOM   4385 H33  LIG     1      11.968  17.809  -1.645  1.00  0.00      LIG  
ATOM   4386 H34  LIG     1      13.885  18.434  -2.628  1.00  0.00      LIG  
ATOM   4387 H35  LIG     1       9.340  16.021  -0.246  1.00  0.00      LIG  
ATOM   4388 H36  LIG     1       9.854  17.231  -1.419  1.00  0.00      LIG  
ATOM   4389 H37  LIG     1      10.283  17.414   0.289  1.00  0.00      LIG  
ATOM   4390 H38  LIG     1      14.501  14.766  -3.316  1.00  0.00      LIG  
ATOM   4391 H39  LIG     1      13.198  14.260  -2.264  1.00  0.00      LIG  
ATOM   4392 H40  LIG     1      14.068  19.452  -5.600  1.00  0.00      LIG  
ATOM   4393 H41  LIG     1      15.787  19.023  -5.690  1.00  0.00      LIG  
ATOM   4394 H42  LIG     1      15.122  19.716  -4.201  1.00  0.00      LIG  
ATOM   4395 H43  LIG     1      15.277  16.636  -6.301  1.00  0.00      LIG  
ATOM   4396 H44  LIG     1      13.536  16.938  -6.262  1.00  0.00      LIG  
ATOM   4397 H45  LIG     1      14.236  15.653  -5.264  1.00  0.00      LIG  
ATOM   4398 H46  LIG     1      11.969  16.968  -4.044  1.00  0.00      LIG  
ATOM   4399 H47  LIG     1      15.830  13.765  -0.164  1.00  0.00      LIG  
TER
REMARK  Energy: 267.849
REMARK  SimpleFitness: 267.849
REMARK  FullFitness: -738.3779
REMARK  InterFull: -26.4499
REMARK  IntraFull: 272.344
REMARK  solvFull: -1196.55
REMARK  surfFull: 212.278
REMARK  extraFull: 0.0
REMARK  deltaGcompsolvpol: -1196.55
REMARK  deltaGcompsolvnonpol: 212.278
REMARK  deltaGprotsolvpol: -1219.71
REMARK  deltaGprotsolvnonpol: 208.651
REMARK  deltaGligsolvpol: -13.2829
REMARK  deltaGligsolvnonpol: 15.663
REMARK  deltaGvdw: -26.4499
REMARK  deltaGelec: 0.0
REMARK  deltaG: -5.4004664
REMARK  Cluster: 4
REMARK  ClusterRank: 7
ATOM   4315 O    LIG     1       9.655  11.065   0.910  1.00  0.00      LIG  
ATOM   4316 O1   LIG     1      15.388   7.078  -0.536  1.00  0.00      LIG  
ATOM   4317 O2   LIG     1      15.439  17.196  -3.501  1.00  0.00      LIG  
ATOM   4318 O3   LIG     1      12.165  16.124  -3.592  1.00  0.00      LIG  
ATOM   4319 O4   LIG     1      15.155  13.762  -0.874  1.00  0.00      LIG  
ATOM   4320 O5   LIG     1      15.475  15.996  -0.779  1.00  0.00      LIG  
ATOM   4321 C    LIG     1      12.097  11.384   0.698  1.00  0.00      LIG  
ATOM   4322 C1   LIG     1      12.639   9.935   0.630  1.00  0.00      LIG  
ATOM   4323 C2   LIG     1      12.101  11.984   2.111  1.00  0.00      LIG  
ATOM   4324 C3   LIG     1      11.790  13.497   2.081  1.00  0.00      LIG  
ATOM   4325 C4   LIG     1      14.015   9.817   1.333  1.00  0.00      LIG  
ATOM   4326 C5   LIG     1      13.342  11.612   2.908  1.00  0.00      LIG  
ATOM   4327 C6   LIG     1      10.693  11.615   0.098  1.00  0.00      LIG  
ATOM   4328 C7   LIG     1      14.438  11.122   2.001  1.00  0.00      LIG  
ATOM   4329 C8   LIG     1      11.293  13.966   0.758  1.00  0.00      LIG  
ATOM   4330 C9   LIG     1      15.171   9.221   0.497  1.00  0.00      LIG  
ATOM   4331 C10  LIG     1      12.724   9.532  -0.839  1.00  0.00      LIG  
ATOM   4332 C11  LIG     1      10.395  13.100  -0.067  1.00  0.00      LIG  
ATOM   4333 C12  LIG     1      12.971  14.441   2.292  1.00  0.00      LIG  
ATOM   4334 C13  LIG     1      11.696   8.935   1.294  1.00  0.00      LIG  
ATOM   4335 C14  LIG     1      11.791  15.159   0.422  1.00  0.00      LIG  
ATOM   4336 C15  LIG     1      12.662  15.690   1.499  1.00  0.00      LIG  
ATOM   4337 C16  LIG     1      10.754  13.796   3.154  1.00  0.00      LIG  
ATOM   4338 C17  LIG     1      13.379   8.186  -1.057  1.00  0.00      LIG  
ATOM   4339 C18  LIG     1      14.693   8.066  -0.354  1.00  0.00      LIG  
ATOM   4340 C19  LIG     1      11.430  15.926  -0.815  1.00  0.00      LIG  
ATOM   4341 C20  LIG     1      16.216   8.647   1.449  1.00  0.00      LIG  
ATOM   4342 C21  LIG     1      15.908  10.229  -0.383  1.00  0.00      LIG  
ATOM   4343 C22  LIG     1      12.488  16.883  -1.380  1.00  0.00      LIG  
ATOM   4344 C23  LIG     1      13.201  16.384  -2.646  1.00  0.00      LIG  
ATOM   4345 C24  LIG     1      14.063  17.517  -3.175  1.00  0.00      LIG  
ATOM   4346 C25  LIG     1      10.158  16.694  -0.521  1.00  0.00      LIG  
ATOM   4347 C26  LIG     1      14.589  17.667  -4.568  1.00  0.00      LIG  
ATOM   4348 C27  LIG     1      13.939  15.051  -2.424  1.00  0.00      LIG  
ATOM   4349 C28  LIG     1      14.911  19.042  -5.037  1.00  0.00      LIG  
ATOM   4350 C29  LIG     1      14.398  16.661  -5.652  1.00  0.00      LIG  
ATOM   4351 C30  LIG     1      14.894  15.033  -1.255  1.00  0.00      LIG  
ATOM   4352 H    LIG     1      12.786  11.967   0.079  1.00  0.00      LIG  
ATOM   4353 H1   LIG     1      11.280  11.521   2.664  1.00  0.00      LIG  
ATOM   4354 H2   LIG     1      13.866   9.115   2.158  1.00  0.00      LIG  
ATOM   4355 H3   LIG     1      13.082  10.803   3.588  1.00  0.00      LIG  
ATOM   4356 H4   LIG     1      13.700  12.410   3.559  1.00  0.00      LIG  
ATOM   4357 H5   LIG     1      10.597  11.148  -0.883  1.00  0.00      LIG  
ATOM   4358 H6   LIG     1      14.681  11.898   1.271  1.00  0.00      LIG  
ATOM   4359 H7   LIG     1      15.332  10.966   2.608  1.00  0.00      LIG  
ATOM   4360 H8   LIG     1      13.259  10.301  -1.402  1.00  0.00      LIG  
ATOM   4361 H9   LIG     1      11.725   9.476  -1.277  1.00  0.00      LIG  
ATOM   4362 H10  LIG     1       9.353  13.329   0.180  1.00  0.00      LIG  
ATOM   4363 H11  LIG     1      10.533  13.336  -1.125  1.00  0.00      LIG  
ATOM   4364 H12  LIG     1      13.892  14.010   1.885  1.00  0.00      LIG  
ATOM   4365 H13  LIG     1      13.142  14.669   3.348  1.00  0.00      LIG  
ATOM   4366 H14  LIG     1      10.815   8.754   0.673  1.00  0.00      LIG  
ATOM   4367 H15  LIG     1      12.185   7.971   1.457  1.00  0.00      LIG  
ATOM   4368 H16  LIG     1      11.351   9.298   2.263  1.00  0.00      LIG  
ATOM   4369 H17  LIG     1      13.587  16.135   1.129  1.00  0.00      LIG  
ATOM   4370 H18  LIG     1      12.120  16.425   2.101  1.00  0.00      LIG  
ATOM   4371 H19  LIG     1       9.835  13.226   2.987  1.00  0.00      LIG  
ATOM   4372 H20  LIG     1      10.490  14.858   3.182  1.00  0.00      LIG  
ATOM   4373 H21  LIG     1      11.148  13.524   4.135  1.00  0.00      LIG  
ATOM   4374 H22  LIG     1      13.554   8.040  -2.126  1.00  0.00      LIG  
ATOM   4375 H23  LIG     1      12.734   7.379  -0.699  1.00  0.00      LIG  
ATOM   4376 H24  LIG     1      11.192  15.208  -1.596  1.00  0.00      LIG  
ATOM   4377 H25  LIG     1      15.781   7.878   2.095  1.00  0.00      LIG  
ATOM   4378 H26  LIG     1      16.642   9.423   2.088  1.00  0.00      LIG  
ATOM   4379 H27  LIG     1      17.050   8.195   0.903  1.00  0.00      LIG  
ATOM   4380 H28  LIG     1      16.591   9.725  -1.073  1.00  0.00      LIG  
ATOM   4381 H29  LIG     1      15.220  10.828  -0.982  1.00  0.00      LIG  
ATOM   4382 H30  LIG     1      16.508  10.914   0.222  1.00  0.00      LIG  
ATOM   4383 H31  LIG     1       8.814  11.368   0.527  1.00  0.00      LIG  
ATOM   4384 H32  LIG     1      13.226  17.180  -0.633  1.00  0.00      LIG  
ATOM   4385 H33  LIG     1      11.968  17.809  -1.645  1.00  0.00      LIG  
ATOM   4386 H34  LIG     1      13.885  18.434  -2.628  1.00  0.00      LIG  
ATOM   4387 H35  LIG     1       9.340  16.021  -0.246  1.00  0.00      LIG  
ATOM   4388 H36  LIG     1       9.854  17.231  -1.419  1.00  0.00      LIG  
ATOM   4389 H37  LIG     1      10.283  17.414   0.289  1.00  0.00      LIG  
ATOM   4390 H38  LIG     1      14.501  14.766  -3.316  1.00  0.00      LIG  
ATOM   4391 H39  LIG     1      13.198  14.260  -2.264  1.00  0.00      LIG  
ATOM   4392 H40  LIG     1      14.068  19.452  -5.600  1.00  0.00      LIG  
ATOM   4393 H41  LIG     1      15.787  19.023  -5.690  1.00  0.00      LIG  
ATOM   4394 H42  LIG     1      15.122  19.716  -4.201  1.00  0.00      LIG  
ATOM   4395 H43  LIG     1      15.277  16.636  -6.301  1.00  0.00      LIG  
ATOM   4396 H44  LIG     1      13.536  16.938  -6.262  1.00  0.00      LIG  
ATOM   4397 H45  LIG     1      14.236  15.653  -5.264  1.00  0.00      LIG  
ATOM   4398 H46  LIG     1      11.969  16.968  -4.044  1.00  0.00      LIG  
ATOM   4399 H47  LIG     1      15.830  13.765  -0.164  1.00  0.00      LIG  
TER
REMARK  Energy: 267.67
REMARK  SimpleFitness: 267.67
REMARK  FullFitness: -738.0619
REMARK  InterFull: -34.0169
REMARK  IntraFull: 281.548
REMARK  solvFull: -1195.91
REMARK  surfFull: 210.317
REMARK  extraFull: 0.0
REMARK  deltaGcompsolvpol: -1195.91
REMARK  deltaGcompsolvnonpol: 210.317
REMARK  deltaGprotsolvpol: -1219.71
REMARK  deltaGprotsolvnonpol: 208.651
REMARK  deltaGligsolvpol: -13.5159
REMARK  deltaGligsolvnonpol: 15.949
REMARK  deltaGvdw: -34.0169
REMARK  deltaGelec: 0.0
REMARK  deltaG: -6.275442
REMARK  Cluster: 5
REMARK  ClusterRank: 0
ATOM   4315 O    LIG     1      10.446  11.059   3.719  1.00  0.00      LIG  
ATOM   4316 O1   LIG     1       5.514  10.756  -1.252  1.00  0.00      LIG  
ATOM   4317 O2   LIG     1      15.885  12.655   3.042  1.00  0.00      LIG  
ATOM   4318 O3   LIG     1      13.664  15.117   4.199  1.00  0.00      LIG  
ATOM   4319 O4   LIG     1      14.927  16.628   6.557  1.00  0.00      LIG  
ATOM   4320 O5   LIG     1      16.621  15.126   6.587  1.00  0.00      LIG  
ATOM   4321 C    LIG     1      10.448  11.391   1.261  1.00  0.00      LIG  
ATOM   4322 C1   LIG     1       9.032  10.842   0.923  1.00  0.00      LIG  
ATOM   4323 C2   LIG     1      11.589  10.402   1.026  1.00  0.00      LIG  
ATOM   4324 C3   LIG     1      12.951  11.134   0.977  1.00  0.00      LIG  
ATOM   4325 C4   LIG     1       8.982  10.165  -0.470  1.00  0.00      LIG  
ATOM   4326 C5   LIG     1      11.351   9.497  -0.173  1.00  0.00      LIG  
ATOM   4327 C6   LIG     1      10.655  12.004   2.671  1.00  0.00      LIG  
ATOM   4328 C7   LIG     1      10.353  10.104  -1.128  1.00  0.00      LIG  
ATOM   4329 C8   LIG     1      12.925  12.453   1.676  1.00  0.00      LIG  
ATOM   4330 C9   LIG     1       7.896  10.666  -1.450  1.00  0.00      LIG  
ATOM   4331 C10  LIG     1       8.069  12.025   0.995  1.00  0.00      LIG  
ATOM   4332 C11  LIG     1      12.066  12.559   2.888  1.00  0.00      LIG  
ATOM   4333 C12  LIG     1      13.440  11.559  -0.403  1.00  0.00      LIG  
ATOM   4334 C13  LIG     1       8.539   9.782   1.907  1.00  0.00      LIG  
ATOM   4335 C14  LIG     1      13.664  13.378   1.047  1.00  0.00      LIG  
ATOM   4336 C15  LIG     1      14.259  12.811  -0.186  1.00  0.00      LIG  
ATOM   4337 C16  LIG     1      14.007  10.224   1.588  1.00  0.00      LIG  
ATOM   4338 C17  LIG     1       6.656  11.690   0.577  1.00  0.00      LIG  
ATOM   4339 C18  LIG     1       6.600  10.983  -0.737  1.00  0.00      LIG  
ATOM   4340 C19  LIG     1      13.908  14.843   1.285  1.00  0.00      LIG  
ATOM   4341 C20  LIG     1       7.581   9.550  -2.440  1.00  0.00      LIG  
ATOM   4342 C21  LIG     1       8.311  11.866  -2.294  1.00  0.00      LIG  
ATOM   4343 C22  LIG     1      15.056  15.240   2.237  1.00  0.00      LIG  
ATOM   4344 C23  LIG     1      15.003  14.925   3.751  1.00  0.00      LIG  
ATOM   4345 C24  LIG     1      15.435  13.510   4.121  1.00  0.00      LIG  
ATOM   4346 C25  LIG     1      12.642  15.667   1.438  1.00  0.00      LIG  
ATOM   4347 C26  LIG     1      16.830  12.958   4.084  1.00  0.00      LIG  
ATOM   4348 C27  LIG     1      15.837  16.007   4.462  1.00  0.00      LIG  
ATOM   4349 C28  LIG     1      17.132  11.793   4.956  1.00  0.00      LIG  
ATOM   4350 C29  LIG     1      18.036  13.673   3.570  1.00  0.00      LIG  
ATOM   4351 C30  LIG     1      15.893  15.884   5.970  1.00  0.00      LIG  
ATOM   4352 H    LIG     1      10.593  12.217   0.558  1.00  0.00      LIG  
ATOM   4353 H1   LIG     1      11.624   9.737   1.893  1.00  0.00      LIG  
ATOM   4354 H2   LIG     1       8.729   9.117  -0.281  1.00  0.00      LIG  
ATOM   4355 H3   LIG     1      10.947   8.544   0.181  1.00  0.00      LIG  
ATOM   4356 H4   LIG     1      12.281   9.251  -0.690  1.00  0.00      LIG  
ATOM   4357 H5   LIG     1       9.942  12.815   2.836  1.00  0.00      LIG  
ATOM   4358 H6   LIG     1      10.691  11.093  -1.445  1.00  0.00      LIG  
ATOM   4359 H7   LIG     1      10.314   9.477  -2.022  1.00  0.00      LIG  
ATOM   4360 H8   LIG     1       8.448  12.841   0.375  1.00  0.00      LIG  
ATOM   4361 H9   LIG     1       8.027  12.418   2.012  1.00  0.00      LIG  
ATOM   4362 H10  LIG     1      12.582  12.045   3.706  1.00  0.00      LIG  
ATOM   4363 H11  LIG     1      11.968  13.594   3.208  1.00  0.00      LIG  
ATOM   4364 H12  LIG     1      12.601  11.822  -1.050  1.00  0.00      LIG  
ATOM   4365 H13  LIG     1      14.023  10.780  -0.903  1.00  0.00      LIG  
ATOM   4366 H14  LIG     1       7.638   9.284   1.539  1.00  0.00      LIG  
ATOM   4367 H15  LIG     1       9.297   9.013   2.069  1.00  0.00      LIG  
ATOM   4368 H16  LIG     1       8.283  10.224   2.872  1.00  0.00      LIG  
ATOM   4369 H17  LIG     1      14.158  13.485  -1.041  1.00  0.00      LIG  
ATOM   4370 H18  LIG     1      15.317  12.585  -0.025  1.00  0.00      LIG  
ATOM   4371 H19  LIG     1      13.805  10.037   2.645  1.00  0.00      LIG  
ATOM   4372 H20  LIG     1      15.007  10.660   1.511  1.00  0.00      LIG  
ATOM   4373 H21  LIG     1      14.028   9.262   1.070  1.00  0.00      LIG  
ATOM   4374 H22  LIG     1       6.079  12.614   0.483  1.00  0.00      LIG  
ATOM   4375 H23  LIG     1       6.170  11.056   1.324  1.00  0.00      LIG  
ATOM   4376 H24  LIG     1      14.280  15.192   0.318  1.00  0.00      LIG  
ATOM   4377 H25  LIG     1       7.219   8.656  -1.925  1.00  0.00      LIG  
ATOM   4378 H26  LIG     1       8.465   9.273  -3.019  1.00  0.00      LIG  
ATOM   4379 H27  LIG     1       6.815   9.858  -3.159  1.00  0.00      LIG  
ATOM   4380 H28  LIG     1       7.457  12.286  -2.834  1.00  0.00      LIG  
ATOM   4381 H29  LIG     1       8.735  12.663  -1.681  1.00  0.00      LIG  
ATOM   4382 H30  LIG     1       9.058  11.583  -3.041  1.00  0.00      LIG  
ATOM   4383 H31  LIG     1      11.153  10.394   3.640  1.00  0.00      LIG  
ATOM   4384 H32  LIG     1      15.127  16.328   2.146  1.00  0.00      LIG  
ATOM   4385 H33  LIG     1      15.991  14.863   1.820  1.00  0.00      LIG  
ATOM   4386 H34  LIG     1      14.777  13.070   4.862  1.00  0.00      LIG  
ATOM   4387 H35  LIG     1      11.996  15.546   0.564  1.00  0.00      LIG  
ATOM   4388 H36  LIG     1      12.906  16.721   1.526  1.00  0.00      LIG  
ATOM   4389 H37  LIG     1      12.061  15.397   2.319  1.00  0.00      LIG  
ATOM   4390 H38  LIG     1      15.437  17.000   4.228  1.00  0.00      LIG  
ATOM   4391 H39  LIG     1      16.868  16.018   4.105  1.00  0.00      LIG  
ATOM   4392 H40  LIG     1      17.725  12.120   5.815  1.00  0.00      LIG  
ATOM   4393 H41  LIG     1      17.710  11.046   4.404  1.00  0.00      LIG  
ATOM   4394 H42  LIG     1      16.217  11.318   5.328  1.00  0.00      LIG  
ATOM   4395 H43  LIG     1      18.763  12.949   3.190  1.00  0.00      LIG  
ATOM   4396 H44  LIG     1      18.509  14.235   4.380  1.00  0.00      LIG  
ATOM   4397 H45  LIG     1      17.798  14.365   2.760  1.00  0.00      LIG  
ATOM   4398 H46  LIG     1      13.626  14.783   5.114  1.00  0.00      LIG  
ATOM   4399 H47  LIG     1      14.957  16.525   7.531  1.00  0.00      LIG  
TER
REMARK  Energy: 267.67
REMARK  SimpleFitness: 267.67
REMARK  FullFitness: -738.0619
REMARK  InterFull: -34.0169
REMARK  IntraFull: 281.548
REMARK  solvFull: -1195.91
REMARK  surfFull: 210.317
REMARK  extraFull: 0.0
REMARK  deltaGcompsolvpol: -1195.91
REMARK  deltaGcompsolvnonpol: 210.317
REMARK  deltaGprotsolvpol: -1219.71
REMARK  deltaGprotsolvnonpol: 208.651
REMARK  deltaGligsolvpol: -13.5159
REMARK  deltaGligsolvnonpol: 15.949
REMARK  deltaGvdw: -34.0169
REMARK  deltaGelec: 0.0
REMARK  deltaG: -6.275442
REMARK  Cluster: 5
REMARK  ClusterRank: 1
ATOM   4315 O    LIG     1      10.446  11.059   3.719  1.00  0.00      LIG  
ATOM   4316 O1   LIG     1       5.514  10.756  -1.252  1.00  0.00      LIG  
ATOM   4317 O2   LIG     1      15.885  12.655   3.042  1.00  0.00      LIG  
ATOM   4318 O3   LIG     1      13.664  15.117   4.199  1.00  0.00      LIG  
ATOM   4319 O4   LIG     1      14.927  16.628   6.557  1.00  0.00      LIG  
ATOM   4320 O5   LIG     1      16.621  15.126   6.587  1.00  0.00      LIG  
ATOM   4321 C    LIG     1      10.448  11.391   1.261  1.00  0.00      LIG  
ATOM   4322 C1   LIG     1       9.032  10.842   0.923  1.00  0.00      LIG  
ATOM   4323 C2   LIG     1      11.589  10.402   1.026  1.00  0.00      LIG  
ATOM   4324 C3   LIG     1      12.951  11.134   0.977  1.00  0.00      LIG  
ATOM   4325 C4   LIG     1       8.982  10.165  -0.470  1.00  0.00      LIG  
ATOM   4326 C5   LIG     1      11.351   9.497  -0.173  1.00  0.00      LIG  
ATOM   4327 C6   LIG     1      10.655  12.004   2.671  1.00  0.00      LIG  
ATOM   4328 C7   LIG     1      10.353  10.104  -1.128  1.00  0.00      LIG  
ATOM   4329 C8   LIG     1      12.925  12.453   1.676  1.00  0.00      LIG  
ATOM   4330 C9   LIG     1       7.896  10.666  -1.450  1.00  0.00      LIG  
ATOM   4331 C10  LIG     1       8.069  12.025   0.995  1.00  0.00      LIG  
ATOM   4332 C11  LIG     1      12.066  12.559   2.888  1.00  0.00      LIG  
ATOM   4333 C12  LIG     1      13.440  11.559  -0.403  1.00  0.00      LIG  
ATOM   4334 C13  LIG     1       8.539   9.782   1.907  1.00  0.00      LIG  
ATOM   4335 C14  LIG     1      13.664  13.378   1.047  1.00  0.00      LIG  
ATOM   4336 C15  LIG     1      14.259  12.811  -0.186  1.00  0.00      LIG  
ATOM   4337 C16  LIG     1      14.007  10.224   1.588  1.00  0.00      LIG  
ATOM   4338 C17  LIG     1       6.656  11.690   0.577  1.00  0.00      LIG  
ATOM   4339 C18  LIG     1       6.600  10.983  -0.737  1.00  0.00      LIG  
ATOM   4340 C19  LIG     1      13.908  14.843   1.285  1.00  0.00      LIG  
ATOM   4341 C20  LIG     1       7.581   9.550  -2.440  1.00  0.00      LIG  
ATOM   4342 C21  LIG     1       8.311  11.866  -2.294  1.00  0.00      LIG  
ATOM   4343 C22  LIG     1      15.056  15.240   2.237  1.00  0.00      LIG  
ATOM   4344 C23  LIG     1      15.003  14.925   3.751  1.00  0.00      LIG  
ATOM   4345 C24  LIG     1      15.435  13.510   4.121  1.00  0.00      LIG  
ATOM   4346 C25  LIG     1      12.642  15.667   1.438  1.00  0.00      LIG  
ATOM   4347 C26  LIG     1      16.830  12.958   4.084  1.00  0.00      LIG  
ATOM   4348 C27  LIG     1      15.837  16.007   4.462  1.00  0.00      LIG  
ATOM   4349 C28  LIG     1      17.132  11.793   4.956  1.00  0.00      LIG  
ATOM   4350 C29  LIG     1      18.036  13.673   3.570  1.00  0.00      LIG  
ATOM   4351 C30  LIG     1      15.893  15.884   5.970  1.00  0.00      LIG  
ATOM   4352 H    LIG     1      10.593  12.217   0.558  1.00  0.00      LIG  
ATOM   4353 H1   LIG     1      11.624   9.737   1.893  1.00  0.00      LIG  
ATOM   4354 H2   LIG     1       8.729   9.117  -0.281  1.00  0.00      LIG  
ATOM   4355 H3   LIG     1      10.947   8.544   0.181  1.00  0.00      LIG  
ATOM   4356 H4   LIG     1      12.281   9.251  -0.690  1.00  0.00      LIG  
ATOM   4357 H5   LIG     1       9.942  12.815   2.836  1.00  0.00      LIG  
ATOM   4358 H6   LIG     1      10.691  11.093  -1.445  1.00  0.00      LIG  
ATOM   4359 H7   LIG     1      10.314   9.477  -2.022  1.00  0.00      LIG  
ATOM   4360 H8   LIG     1       8.448  12.841   0.375  1.00  0.00      LIG  
ATOM   4361 H9   LIG     1       8.027  12.418   2.012  1.00  0.00      LIG  
ATOM   4362 H10  LIG     1      12.582  12.045   3.706  1.00  0.00      LIG  
ATOM   4363 H11  LIG     1      11.968  13.594   3.208  1.00  0.00      LIG  
ATOM   4364 H12  LIG     1      12.601  11.822  -1.050  1.00  0.00      LIG  
ATOM   4365 H13  LIG     1      14.023  10.780  -0.903  1.00  0.00      LIG  
ATOM   4366 H14  LIG     1       7.638   9.284   1.539  1.00  0.00      LIG  
ATOM   4367 H15  LIG     1       9.297   9.013   2.069  1.00  0.00      LIG  
ATOM   4368 H16  LIG     1       8.283  10.224   2.872  1.00  0.00      LIG  
ATOM   4369 H17  LIG     1      14.158  13.485  -1.041  1.00  0.00      LIG  
ATOM   4370 H18  LIG     1      15.317  12.585  -0.025  1.00  0.00      LIG  
ATOM   4371 H19  LIG     1      13.805  10.037   2.645  1.00  0.00      LIG  
ATOM   4372 H20  LIG     1      15.007  10.660   1.511  1.00  0.00      LIG  
ATOM   4373 H21  LIG     1      14.028   9.262   1.070  1.00  0.00      LIG  
ATOM   4374 H22  LIG     1       6.079  12.614   0.483  1.00  0.00      LIG  
ATOM   4375 H23  LIG     1       6.170  11.056   1.324  1.00  0.00      LIG  
ATOM   4376 H24  LIG     1      14.280  15.192   0.318  1.00  0.00      LIG  
ATOM   4377 H25  LIG     1       7.219   8.656  -1.925  1.00  0.00      LIG  
ATOM   4378 H26  LIG     1       8.465   9.273  -3.019  1.00  0.00      LIG  
ATOM   4379 H27  LIG     1       6.815   9.858  -3.159  1.00  0.00      LIG  
ATOM   4380 H28  LIG     1       7.457  12.286  -2.834  1.00  0.00      LIG  
ATOM   4381 H29  LIG     1       8.735  12.663  -1.681  1.00  0.00      LIG  
ATOM   4382 H30  LIG     1       9.058  11.583  -3.041  1.00  0.00      LIG  
ATOM   4383 H31  LIG     1      11.153  10.394   3.640  1.00  0.00      LIG  
ATOM   4384 H32  LIG     1      15.127  16.328   2.146  1.00  0.00      LIG  
ATOM   4385 H33  LIG     1      15.991  14.863   1.820  1.00  0.00      LIG  
ATOM   4386 H34  LIG     1      14.777  13.070   4.862  1.00  0.00      LIG  
ATOM   4387 H35  LIG     1      11.996  15.546   0.564  1.00  0.00      LIG  
ATOM   4388 H36  LIG     1      12.906  16.721   1.526  1.00  0.00      LIG  
ATOM   4389 H37  LIG     1      12.061  15.397   2.319  1.00  0.00      LIG  
ATOM   4390 H38  LIG     1      15.437  17.000   4.228  1.00  0.00      LIG  
ATOM   4391 H39  LIG     1      16.868  16.018   4.105  1.00  0.00      LIG  
ATOM   4392 H40  LIG     1      17.725  12.120   5.815  1.00  0.00      LIG  
ATOM   4393 H41  LIG     1      17.710  11.046   4.404  1.00  0.00      LIG  
ATOM   4394 H42  LIG     1      16.217  11.318   5.328  1.00  0.00      LIG  
ATOM   4395 H43  LIG     1      18.763  12.949   3.190  1.00  0.00      LIG  
ATOM   4396 H44  LIG     1      18.509  14.235   4.380  1.00  0.00      LIG  
ATOM   4397 H45  LIG     1      17.798  14.365   2.760  1.00  0.00      LIG  
ATOM   4398 H46  LIG     1      13.626  14.783   5.114  1.00  0.00      LIG  
ATOM   4399 H47  LIG     1      14.957  16.525   7.531  1.00  0.00      LIG  
TER
REMARK  Energy: 267.67
REMARK  SimpleFitness: 267.67
REMARK  FullFitness: -738.0619
REMARK  InterFull: -34.0169
REMARK  IntraFull: 281.548
REMARK  solvFull: -1195.91
REMARK  surfFull: 210.317
REMARK  extraFull: 0.0
REMARK  deltaGcompsolvpol: -1195.91
REMARK  deltaGcompsolvnonpol: 210.317
REMARK  deltaGprotsolvpol: -1219.71
REMARK  deltaGprotsolvnonpol: 208.651
REMARK  deltaGligsolvpol: -13.5159
REMARK  deltaGligsolvnonpol: 15.949
REMARK  deltaGvdw: -34.0169
REMARK  deltaGelec: 0.0
REMARK  deltaG: -6.275442
REMARK  Cluster: 5
REMARK  ClusterRank: 2
ATOM   4315 O    LIG     1      10.446  11.059   3.719  1.00  0.00      LIG  
ATOM   4316 O1   LIG     1       5.514  10.756  -1.252  1.00  0.00      LIG  
ATOM   4317 O2   LIG     1      15.885  12.655   3.042  1.00  0.00      LIG  
ATOM   4318 O3   LIG     1      13.664  15.117   4.199  1.00  0.00      LIG  
ATOM   4319 O4   LIG     1      14.927  16.628   6.557  1.00  0.00      LIG  
ATOM   4320 O5   LIG     1      16.621  15.126   6.587  1.00  0.00      LIG  
ATOM   4321 C    LIG     1      10.448  11.391   1.261  1.00  0.00      LIG  
ATOM   4322 C1   LIG     1       9.032  10.842   0.923  1.00  0.00      LIG  
ATOM   4323 C2   LIG     1      11.589  10.402   1.026  1.00  0.00      LIG  
ATOM   4324 C3   LIG     1      12.951  11.134   0.977  1.00  0.00      LIG  
ATOM   4325 C4   LIG     1       8.982  10.165  -0.470  1.00  0.00      LIG  
ATOM   4326 C5   LIG     1      11.351   9.497  -0.173  1.00  0.00      LIG  
ATOM   4327 C6   LIG     1      10.655  12.004   2.671  1.00  0.00      LIG  
ATOM   4328 C7   LIG     1      10.353  10.104  -1.128  1.00  0.00      LIG  
ATOM   4329 C8   LIG     1      12.925  12.453   1.676  1.00  0.00      LIG  
ATOM   4330 C9   LIG     1       7.896  10.666  -1.450  1.00  0.00      LIG  
ATOM   4331 C10  LIG     1       8.069  12.025   0.995  1.00  0.00      LIG  
ATOM   4332 C11  LIG     1      12.066  12.559   2.888  1.00  0.00      LIG  
ATOM   4333 C12  LIG     1      13.440  11.559  -0.403  1.00  0.00      LIG  
ATOM   4334 C13  LIG     1       8.539   9.782   1.907  1.00  0.00      LIG  
ATOM   4335 C14  LIG     1      13.664  13.378   1.047  1.00  0.00      LIG  
ATOM   4336 C15  LIG     1      14.259  12.811  -0.186  1.00  0.00      LIG  
ATOM   4337 C16  LIG     1      14.007  10.224   1.588  1.00  0.00      LIG  
ATOM   4338 C17  LIG     1       6.656  11.690   0.577  1.00  0.00      LIG  
ATOM   4339 C18  LIG     1       6.600  10.983  -0.737  1.00  0.00      LIG  
ATOM   4340 C19  LIG     1      13.908  14.843   1.285  1.00  0.00      LIG  
ATOM   4341 C20  LIG     1       7.581   9.550  -2.440  1.00  0.00      LIG  
ATOM   4342 C21  LIG     1       8.311  11.866  -2.294  1.00  0.00      LIG  
ATOM   4343 C22  LIG     1      15.056  15.240   2.237  1.00  0.00      LIG  
ATOM   4344 C23  LIG     1      15.003  14.925   3.751  1.00  0.00      LIG  
ATOM   4345 C24  LIG     1      15.435  13.510   4.121  1.00  0.00      LIG  
ATOM   4346 C25  LIG     1      12.642  15.667   1.438  1.00  0.00      LIG  
ATOM   4347 C26  LIG     1      16.830  12.958   4.084  1.00  0.00      LIG  
ATOM   4348 C27  LIG     1      15.837  16.007   4.462  1.00  0.00      LIG  
ATOM   4349 C28  LIG     1      17.132  11.793   4.956  1.00  0.00      LIG  
ATOM   4350 C29  LIG     1      18.036  13.673   3.570  1.00  0.00      LIG  
ATOM   4351 C30  LIG     1      15.893  15.884   5.970  1.00  0.00      LIG  
ATOM   4352 H    LIG     1      10.593  12.217   0.558  1.00  0.00      LIG  
ATOM   4353 H1   LIG     1      11.624   9.737   1.893  1.00  0.00      LIG  
ATOM   4354 H2   LIG     1       8.729   9.117  -0.281  1.00  0.00      LIG  
ATOM   4355 H3   LIG     1      10.947   8.544   0.181  1.00  0.00      LIG  
ATOM   4356 H4   LIG     1      12.281   9.251  -0.690  1.00  0.00      LIG  
ATOM   4357 H5   LIG     1       9.942  12.815   2.836  1.00  0.00      LIG  
ATOM   4358 H6   LIG     1      10.691  11.093  -1.445  1.00  0.00      LIG  
ATOM   4359 H7   LIG     1      10.314   9.477  -2.022  1.00  0.00      LIG  
ATOM   4360 H8   LIG     1       8.448  12.841   0.375  1.00  0.00      LIG  
ATOM   4361 H9   LIG     1       8.027  12.418   2.012  1.00  0.00      LIG  
ATOM   4362 H10  LIG     1      12.582  12.045   3.706  1.00  0.00      LIG  
ATOM   4363 H11  LIG     1      11.968  13.594   3.208  1.00  0.00      LIG  
ATOM   4364 H12  LIG     1      12.601  11.822  -1.050  1.00  0.00      LIG  
ATOM   4365 H13  LIG     1      14.023  10.780  -0.903  1.00  0.00      LIG  
ATOM   4366 H14  LIG     1       7.638   9.284   1.539  1.00  0.00      LIG  
ATOM   4367 H15  LIG     1       9.297   9.013   2.069  1.00  0.00      LIG  
ATOM   4368 H16  LIG     1       8.283  10.224   2.872  1.00  0.00      LIG  
ATOM   4369 H17  LIG     1      14.158  13.485  -1.041  1.00  0.00      LIG  
ATOM   4370 H18  LIG     1      15.317  12.585  -0.025  1.00  0.00      LIG  
ATOM   4371 H19  LIG     1      13.805  10.037   2.645  1.00  0.00      LIG  
ATOM   4372 H20  LIG     1      15.007  10.660   1.511  1.00  0.00      LIG  
ATOM   4373 H21  LIG     1      14.028   9.262   1.070  1.00  0.00      LIG  
ATOM   4374 H22  LIG     1       6.079  12.614   0.483  1.00  0.00      LIG  
ATOM   4375 H23  LIG     1       6.170  11.056   1.324  1.00  0.00      LIG  
ATOM   4376 H24  LIG     1      14.280  15.192   0.318  1.00  0.00      LIG  
ATOM   4377 H25  LIG     1       7.219   8.656  -1.925  1.00  0.00      LIG  
ATOM   4378 H26  LIG     1       8.465   9.273  -3.019  1.00  0.00      LIG  
ATOM   4379 H27  LIG     1       6.815   9.858  -3.159  1.00  0.00      LIG  
ATOM   4380 H28  LIG     1       7.457  12.286  -2.834  1.00  0.00      LIG  
ATOM   4381 H29  LIG     1       8.735  12.663  -1.681  1.00  0.00      LIG  
ATOM   4382 H30  LIG     1       9.058  11.583  -3.041  1.00  0.00      LIG  
ATOM   4383 H31  LIG     1      11.153  10.394   3.640  1.00  0.00      LIG  
ATOM   4384 H32  LIG     1      15.127  16.328   2.146  1.00  0.00      LIG  
ATOM   4385 H33  LIG     1      15.991  14.863   1.820  1.00  0.00      LIG  
ATOM   4386 H34  LIG     1      14.777  13.070   4.862  1.00  0.00      LIG  
ATOM   4387 H35  LIG     1      11.996  15.546   0.564  1.00  0.00      LIG  
ATOM   4388 H36  LIG     1      12.906  16.721   1.526  1.00  0.00      LIG  
ATOM   4389 H37  LIG     1      12.061  15.397   2.319  1.00  0.00      LIG  
ATOM   4390 H38  LIG     1      15.437  17.000   4.228  1.00  0.00      LIG  
ATOM   4391 H39  LIG     1      16.868  16.018   4.105  1.00  0.00      LIG  
ATOM   4392 H40  LIG     1      17.725  12.120   5.815  1.00  0.00      LIG  
ATOM   4393 H41  LIG     1      17.710  11.046   4.404  1.00  0.00      LIG  
ATOM   4394 H42  LIG     1      16.217  11.318   5.328  1.00  0.00      LIG  
ATOM   4395 H43  LIG     1      18.763  12.949   3.190  1.00  0.00      LIG  
ATOM   4396 H44  LIG     1      18.509  14.235   4.380  1.00  0.00      LIG  
ATOM   4397 H45  LIG     1      17.798  14.365   2.760  1.00  0.00      LIG  
ATOM   4398 H46  LIG     1      13.626  14.783   5.114  1.00  0.00      LIG  
ATOM   4399 H47  LIG     1      14.957  16.525   7.531  1.00  0.00      LIG  
TER
REMARK  Energy: 267.67
REMARK  SimpleFitness: 267.67
REMARK  FullFitness: -738.0619
REMARK  InterFull: -34.0169
REMARK  IntraFull: 281.548
REMARK  solvFull: -1195.91
REMARK  surfFull: 210.317
REMARK  extraFull: 0.0
REMARK  deltaGcompsolvpol: -1195.91
REMARK  deltaGcompsolvnonpol: 210.317
REMARK  deltaGprotsolvpol: -1219.71
REMARK  deltaGprotsolvnonpol: 208.651
REMARK  deltaGligsolvpol: -13.5159
REMARK  deltaGligsolvnonpol: 15.949
REMARK  deltaGvdw: -34.0169
REMARK  deltaGelec: 0.0
REMARK  deltaG: -6.275442
REMARK  Cluster: 5
REMARK  ClusterRank: 3
ATOM   4315 O    LIG     1      10.446  11.059   3.719  1.00  0.00      LIG  
ATOM   4316 O1   LIG     1       5.514  10.756  -1.252  1.00  0.00      LIG  
ATOM   4317 O2   LIG     1      15.885  12.655   3.042  1.00  0.00      LIG  
ATOM   4318 O3   LIG     1      13.664  15.117   4.199  1.00  0.00      LIG  
ATOM   4319 O4   LIG     1      14.927  16.628   6.557  1.00  0.00      LIG  
ATOM   4320 O5   LIG     1      16.621  15.126   6.587  1.00  0.00      LIG  
ATOM   4321 C    LIG     1      10.448  11.391   1.261  1.00  0.00      LIG  
ATOM   4322 C1   LIG     1       9.032  10.842   0.923  1.00  0.00      LIG  
ATOM   4323 C2   LIG     1      11.589  10.402   1.026  1.00  0.00      LIG  
ATOM   4324 C3   LIG     1      12.951  11.134   0.977  1.00  0.00      LIG  
ATOM   4325 C4   LIG     1       8.982  10.165  -0.470  1.00  0.00      LIG  
ATOM   4326 C5   LIG     1      11.351   9.497  -0.173  1.00  0.00      LIG  
ATOM   4327 C6   LIG     1      10.655  12.004   2.671  1.00  0.00      LIG  
ATOM   4328 C7   LIG     1      10.353  10.104  -1.128  1.00  0.00      LIG  
ATOM   4329 C8   LIG     1      12.925  12.453   1.676  1.00  0.00      LIG  
ATOM   4330 C9   LIG     1       7.896  10.666  -1.450  1.00  0.00      LIG  
ATOM   4331 C10  LIG     1       8.069  12.025   0.995  1.00  0.00      LIG  
ATOM   4332 C11  LIG     1      12.066  12.559   2.888  1.00  0.00      LIG  
ATOM   4333 C12  LIG     1      13.440  11.559  -0.403  1.00  0.00      LIG  
ATOM   4334 C13  LIG     1       8.539   9.782   1.907  1.00  0.00      LIG  
ATOM   4335 C14  LIG     1      13.664  13.378   1.047  1.00  0.00      LIG  
ATOM   4336 C15  LIG     1      14.259  12.811  -0.186  1.00  0.00      LIG  
ATOM   4337 C16  LIG     1      14.007  10.224   1.588  1.00  0.00      LIG  
ATOM   4338 C17  LIG     1       6.656  11.690   0.577  1.00  0.00      LIG  
ATOM   4339 C18  LIG     1       6.600  10.983  -0.737  1.00  0.00      LIG  
ATOM   4340 C19  LIG     1      13.908  14.843   1.285  1.00  0.00      LIG  
ATOM   4341 C20  LIG     1       7.581   9.550  -2.440  1.00  0.00      LIG  
ATOM   4342 C21  LIG     1       8.311  11.866  -2.294  1.00  0.00      LIG  
ATOM   4343 C22  LIG     1      15.056  15.240   2.237  1.00  0.00      LIG  
ATOM   4344 C23  LIG     1      15.003  14.925   3.751  1.00  0.00      LIG  
ATOM   4345 C24  LIG     1      15.435  13.510   4.121  1.00  0.00      LIG  
ATOM   4346 C25  LIG     1      12.642  15.667   1.438  1.00  0.00      LIG  
ATOM   4347 C26  LIG     1      16.830  12.958   4.084  1.00  0.00      LIG  
ATOM   4348 C27  LIG     1      15.837  16.007   4.462  1.00  0.00      LIG  
ATOM   4349 C28  LIG     1      17.132  11.793   4.956  1.00  0.00      LIG  
ATOM   4350 C29  LIG     1      18.036  13.673   3.570  1.00  0.00      LIG  
ATOM   4351 C30  LIG     1      15.893  15.884   5.970  1.00  0.00      LIG  
ATOM   4352 H    LIG     1      10.593  12.217   0.558  1.00  0.00      LIG  
ATOM   4353 H1   LIG     1      11.624   9.737   1.893  1.00  0.00      LIG  
ATOM   4354 H2   LIG     1       8.729   9.117  -0.281  1.00  0.00      LIG  
ATOM   4355 H3   LIG     1      10.947   8.544   0.181  1.00  0.00      LIG  
ATOM   4356 H4   LIG     1      12.281   9.251  -0.690  1.00  0.00      LIG  
ATOM   4357 H5   LIG     1       9.942  12.815   2.836  1.00  0.00      LIG  
ATOM   4358 H6   LIG     1      10.691  11.093  -1.445  1.00  0.00      LIG  
ATOM   4359 H7   LIG     1      10.314   9.477  -2.022  1.00  0.00      LIG  
ATOM   4360 H8   LIG     1       8.448  12.841   0.375  1.00  0.00      LIG  
ATOM   4361 H9   LIG     1       8.027  12.418   2.012  1.00  0.00      LIG  
ATOM   4362 H10  LIG     1      12.582  12.045   3.706  1.00  0.00      LIG  
ATOM   4363 H11  LIG     1      11.968  13.594   3.208  1.00  0.00      LIG  
ATOM   4364 H12  LIG     1      12.601  11.822  -1.050  1.00  0.00      LIG  
ATOM   4365 H13  LIG     1      14.023  10.780  -0.903  1.00  0.00      LIG  
ATOM   4366 H14  LIG     1       7.638   9.284   1.539  1.00  0.00      LIG  
ATOM   4367 H15  LIG     1       9.297   9.013   2.069  1.00  0.00      LIG  
ATOM   4368 H16  LIG     1       8.283  10.224   2.872  1.00  0.00      LIG  
ATOM   4369 H17  LIG     1      14.158  13.485  -1.041  1.00  0.00      LIG  
ATOM   4370 H18  LIG     1      15.317  12.585  -0.025  1.00  0.00      LIG  
ATOM   4371 H19  LIG     1      13.805  10.037   2.645  1.00  0.00      LIG  
ATOM   4372 H20  LIG     1      15.007  10.660   1.511  1.00  0.00      LIG  
ATOM   4373 H21  LIG     1      14.028   9.262   1.070  1.00  0.00      LIG  
ATOM   4374 H22  LIG     1       6.079  12.614   0.483  1.00  0.00      LIG  
ATOM   4375 H23  LIG     1       6.170  11.056   1.324  1.00  0.00      LIG  
ATOM   4376 H24  LIG     1      14.280  15.192   0.318  1.00  0.00      LIG  
ATOM   4377 H25  LIG     1       7.219   8.656  -1.925  1.00  0.00      LIG  
ATOM   4378 H26  LIG     1       8.465   9.273  -3.019  1.00  0.00      LIG  
ATOM   4379 H27  LIG     1       6.815   9.858  -3.159  1.00  0.00      LIG  
ATOM   4380 H28  LIG     1       7.457  12.286  -2.834  1.00  0.00      LIG  
ATOM   4381 H29  LIG     1       8.735  12.663  -1.681  1.00  0.00      LIG  
ATOM   4382 H30  LIG     1       9.058  11.583  -3.041  1.00  0.00      LIG  
ATOM   4383 H31  LIG     1      11.153  10.394   3.640  1.00  0.00      LIG  
ATOM   4384 H32  LIG     1      15.127  16.328   2.146  1.00  0.00      LIG  
ATOM   4385 H33  LIG     1      15.991  14.863   1.820  1.00  0.00      LIG  
ATOM   4386 H34  LIG     1      14.777  13.070   4.862  1.00  0.00      LIG  
ATOM   4387 H35  LIG     1      11.996  15.546   0.564  1.00  0.00      LIG  
ATOM   4388 H36  LIG     1      12.906  16.721   1.526  1.00  0.00      LIG  
ATOM   4389 H37  LIG     1      12.061  15.397   2.319  1.00  0.00      LIG  
ATOM   4390 H38  LIG     1      15.437  17.000   4.228  1.00  0.00      LIG  
ATOM   4391 H39  LIG     1      16.868  16.018   4.105  1.00  0.00      LIG  
ATOM   4392 H40  LIG     1      17.725  12.120   5.815  1.00  0.00      LIG  
ATOM   4393 H41  LIG     1      17.710  11.046   4.404  1.00  0.00      LIG  
ATOM   4394 H42  LIG     1      16.217  11.318   5.328  1.00  0.00      LIG  
ATOM   4395 H43  LIG     1      18.763  12.949   3.190  1.00  0.00      LIG  
ATOM   4396 H44  LIG     1      18.509  14.235   4.380  1.00  0.00      LIG  
ATOM   4397 H45  LIG     1      17.798  14.365   2.760  1.00  0.00      LIG  
ATOM   4398 H46  LIG     1      13.626  14.783   5.114  1.00  0.00      LIG  
ATOM   4399 H47  LIG     1      14.957  16.525   7.531  1.00  0.00      LIG  
TER
REMARK  Energy: 268.598
REMARK  SimpleFitness: 268.598
REMARK  FullFitness: -735.3096
REMARK  InterFull: -29.5466
REMARK  IntraFull: 280.317
REMARK  solvFull: -1196.57
REMARK  surfFull: 210.49
REMARK  extraFull: 0.0
REMARK  deltaGcompsolvpol: -1196.57
REMARK  deltaGcompsolvnonpol: 210.49
REMARK  deltaGprotsolvpol: -1219.71
REMARK  deltaGprotsolvnonpol: 208.651
REMARK  deltaGligsolvpol: -13.9248
REMARK  deltaGligsolvnonpol: 15.9808
REMARK  deltaGvdw: -29.5466
REMARK  deltaGelec: 0.0
REMARK  deltaG: -5.8545556
REMARK  Cluster: 5
REMARK  ClusterRank: 4
ATOM   4315 O    LIG     1       9.883  10.969   3.640  1.00  0.00      LIG  
ATOM   4316 O1   LIG     1       5.369  10.761  -1.655  1.00  0.00      LIG  
ATOM   4317 O2   LIG     1      15.479  12.864   2.849  1.00  0.00      LIG  
ATOM   4318 O3   LIG     1      13.290  15.266   4.233  1.00  0.00      LIG  
ATOM   4319 O4   LIG     1      14.928  16.123   6.458  1.00  0.00      LIG  
ATOM   4320 O5   LIG     1      17.107  16.240   5.891  1.00  0.00      LIG  
ATOM   4321 C    LIG     1      10.101  11.151   1.173  1.00  0.00      LIG  
ATOM   4322 C1   LIG     1       8.751  10.459   0.834  1.00  0.00      LIG  
ATOM   4323 C2   LIG     1      11.324  10.257   0.966  1.00  0.00      LIG  
ATOM   4324 C3   LIG     1      12.620  11.098   0.897  1.00  0.00      LIG  
ATOM   4325 C4   LIG     1       8.743   9.907  -0.615  1.00  0.00      LIG  
ATOM   4326 C5   LIG     1      11.163   9.306  -0.212  1.00  0.00      LIG  
ATOM   4327 C6   LIG     1      10.235  11.834   2.564  1.00  0.00      LIG  
ATOM   4328 C7   LIG     1      10.147   9.811  -1.209  1.00  0.00      LIG  
ATOM   4329 C8   LIG     1      12.484  12.380   1.648  1.00  0.00      LIG  
ATOM   4330 C9   LIG     1       7.755  10.574  -1.606  1.00  0.00      LIG  
ATOM   4331 C10  LIG     1       7.634  11.476   1.037  1.00  0.00      LIG  
ATOM   4332 C11  LIG     1      11.654  12.320   2.878  1.00  0.00      LIG  
ATOM   4333 C12  LIG     1      13.027  11.615  -0.476  1.00  0.00      LIG  
ATOM   4334 C13  LIG     1       8.425   9.262   1.737  1.00  0.00      LIG  
ATOM   4335 C14  LIG     1      13.084  13.406   1.031  1.00  0.00      LIG  
ATOM   4336 C15  LIG     1      13.703  12.945  -0.234  1.00  0.00      LIG  
ATOM   4337 C16  LIG     1      13.774  10.268   1.438  1.00  0.00      LIG  
ATOM   4338 C17  LIG     1       6.306  11.010   0.488  1.00  0.00      LIG  
ATOM   4339 C18  LIG     1       6.391  10.789  -0.985  1.00  0.00      LIG  
ATOM   4340 C19  LIG     1      13.143  14.882   1.305  1.00  0.00      LIG  
ATOM   4341 C20  LIG     1       7.539   9.639  -2.791  1.00  0.00      LIG  
ATOM   4342 C21  LIG     1       8.242  11.896  -2.194  1.00  0.00      LIG  
ATOM   4343 C22  LIG     1      14.374  15.386   2.089  1.00  0.00      LIG  
ATOM   4344 C23  LIG     1      14.555  15.110   3.601  1.00  0.00      LIG  
ATOM   4345 C24  LIG     1      15.082  13.721   3.944  1.00  0.00      LIG  
ATOM   4346 C25  LIG     1      11.809  15.510   1.686  1.00  0.00      LIG  
ATOM   4347 C26  LIG     1      16.495  13.238   3.797  1.00  0.00      LIG  
ATOM   4348 C27  LIG     1      15.440  16.254   4.140  1.00  0.00      LIG  
ATOM   4349 C28  LIG     1      16.928  12.119   4.677  1.00  0.00      LIG  
ATOM   4350 C29  LIG     1      17.607  13.984   3.140  1.00  0.00      LIG  
ATOM   4351 C30  LIG     1      15.939  16.117   5.562  1.00  0.00      LIG  
ATOM   4352 H    LIG     1      10.184  11.965   0.446  1.00  0.00      LIG  
ATOM   4353 H1   LIG     1      11.410   9.623   1.853  1.00  0.00      LIG  
ATOM   4354 H2   LIG     1       8.407   8.869  -0.540  1.00  0.00      LIG  
ATOM   4355 H3   LIG     1      10.824   8.335   0.159  1.00  0.00      LIG  
ATOM   4356 H4   LIG     1      12.118   9.121  -0.709  1.00  0.00      LIG  
ATOM   4357 H5   LIG     1       9.556  12.690   2.609  1.00  0.00      LIG  
ATOM   4358 H6   LIG     1      10.483  10.775  -1.588  1.00  0.00      LIG  
ATOM   4359 H7   LIG     1      10.142   9.130  -2.062  1.00  0.00      LIG  
ATOM   4360 H8   LIG     1       7.908  12.432   0.583  1.00  0.00      LIG  
ATOM   4361 H9   LIG     1       7.504  11.671   2.098  1.00  0.00      LIG  
ATOM   4362 H10  LIG     1      12.155  11.653   3.588  1.00  0.00      LIG  
ATOM   4363 H11  LIG     1      11.606  13.280   3.391  1.00  0.00      LIG  
ATOM   4364 H12  LIG     1      12.151  11.800  -1.100  1.00  0.00      LIG  
ATOM   4365 H13  LIG     1      13.682  10.921  -1.010  1.00  0.00      LIG  
ATOM   4366 H14  LIG     1       7.602   8.668   1.331  1.00  0.00      LIG  
ATOM   4367 H15  LIG     1       9.280   8.595   1.854  1.00  0.00      LIG  
ATOM   4368 H16  LIG     1       8.105   9.585   2.730  1.00  0.00      LIG  
ATOM   4369 H17  LIG     1      13.503  13.628  -1.063  1.00  0.00      LIG  
ATOM   4370 H18  LIG     1      14.784  12.834  -0.112  1.00  0.00      LIG  
ATOM   4371 H19  LIG     1      13.623  10.014   2.490  1.00  0.00      LIG  
ATOM   4372 H20  LIG     1      14.725  10.802   1.358  1.00  0.00      LIG  
ATOM   4373 H21  LIG     1      13.875   9.338   0.874  1.00  0.00      LIG  
ATOM   4374 H22  LIG     1       5.548  11.779   0.665  1.00  0.00      LIG  
ATOM   4375 H23  LIG     1       5.974  10.081   0.958  1.00  0.00      LIG  
ATOM   4376 H24  LIG     1      13.305  15.309   0.311  1.00  0.00      LIG  
ATOM   4377 H25  LIG     1       7.163   8.666  -2.459  1.00  0.00      LIG  
ATOM   4378 H26  LIG     1       8.467   9.475  -3.344  1.00  0.00      LIG  
ATOM   4379 H27  LIG     1       6.818  10.053  -3.504  1.00  0.00      LIG  
ATOM   4380 H28  LIG     1       7.448  12.397  -2.756  1.00  0.00      LIG  
ATOM   4381 H29  LIG     1       8.581  12.584  -1.416  1.00  0.00      LIG  
ATOM   4382 H30  LIG     1       9.073  11.737  -2.885  1.00  0.00      LIG  
ATOM   4383 H31  LIG     1      10.214  11.386   4.453  1.00  0.00      LIG  
ATOM   4384 H32  LIG     1      14.349  16.473   1.975  1.00  0.00      LIG  
ATOM   4385 H33  LIG     1      15.275  15.066   1.560  1.00  0.00      LIG  
ATOM   4386 H34  LIG     1      14.507  13.258   4.735  1.00  0.00      LIG  
ATOM   4387 H35  LIG     1      11.058  15.319   0.915  1.00  0.00      LIG  
ATOM   4388 H36  LIG     1      11.921  16.589   1.792  1.00  0.00      LIG  
ATOM   4389 H37  LIG     1      11.412  15.132   2.627  1.00  0.00      LIG  
ATOM   4390 H38  LIG     1      14.918  17.213   4.074  1.00  0.00      LIG  
ATOM   4391 H39  LIG     1      16.331  16.349   3.516  1.00  0.00      LIG  
ATOM   4392 H40  LIG     1      17.564  12.501   5.481  1.00  0.00      LIG  
ATOM   4393 H41  LIG     1      17.502  11.386   4.105  1.00  0.00      LIG  
ATOM   4394 H42  LIG     1      16.075  11.606   5.130  1.00  0.00      LIG  
ATOM   4395 H43  LIG     1      18.314  13.284   2.688  1.00  0.00      LIG  
ATOM   4396 H44  LIG     1      18.147  14.582   3.876  1.00  0.00      LIG  
ATOM   4397 H45  LIG     1      17.253  14.651   2.352  1.00  0.00      LIG  
ATOM   4398 H46  LIG     1      13.399  14.944   5.149  1.00  0.00      LIG  
ATOM   4399 H47  LIG     1      15.296  16.177   7.365  1.00  0.00      LIG  
TER
REMARK  Energy: 268.598
REMARK  SimpleFitness: 268.598
REMARK  FullFitness: -735.3096
REMARK  InterFull: -29.5466
REMARK  IntraFull: 280.317
REMARK  solvFull: -1196.57
REMARK  surfFull: 210.49
REMARK  extraFull: 0.0
REMARK  deltaGcompsolvpol: -1196.57
REMARK  deltaGcompsolvnonpol: 210.49
REMARK  deltaGprotsolvpol: -1219.71
REMARK  deltaGprotsolvnonpol: 208.651
REMARK  deltaGligsolvpol: -13.9248
REMARK  deltaGligsolvnonpol: 15.9808
REMARK  deltaGvdw: -29.5466
REMARK  deltaGelec: 0.0
REMARK  deltaG: -5.8545556
REMARK  Cluster: 5
REMARK  ClusterRank: 5
ATOM   4315 O    LIG     1       9.883  10.969   3.640  1.00  0.00      LIG  
ATOM   4316 O1   LIG     1       5.369  10.761  -1.655  1.00  0.00      LIG  
ATOM   4317 O2   LIG     1      15.479  12.864   2.849  1.00  0.00      LIG  
ATOM   4318 O3   LIG     1      13.290  15.266   4.233  1.00  0.00      LIG  
ATOM   4319 O4   LIG     1      14.928  16.123   6.458  1.00  0.00      LIG  
ATOM   4320 O5   LIG     1      17.107  16.240   5.891  1.00  0.00      LIG  
ATOM   4321 C    LIG     1      10.101  11.151   1.173  1.00  0.00      LIG  
ATOM   4322 C1   LIG     1       8.751  10.459   0.834  1.00  0.00      LIG  
ATOM   4323 C2   LIG     1      11.324  10.257   0.966  1.00  0.00      LIG  
ATOM   4324 C3   LIG     1      12.620  11.098   0.897  1.00  0.00      LIG  
ATOM   4325 C4   LIG     1       8.743   9.907  -0.615  1.00  0.00      LIG  
ATOM   4326 C5   LIG     1      11.163   9.306  -0.212  1.00  0.00      LIG  
ATOM   4327 C6   LIG     1      10.235  11.834   2.564  1.00  0.00      LIG  
ATOM   4328 C7   LIG     1      10.147   9.811  -1.209  1.00  0.00      LIG  
ATOM   4329 C8   LIG     1      12.484  12.380   1.648  1.00  0.00      LIG  
ATOM   4330 C9   LIG     1       7.755  10.574  -1.606  1.00  0.00      LIG  
ATOM   4331 C10  LIG     1       7.634  11.476   1.037  1.00  0.00      LIG  
ATOM   4332 C11  LIG     1      11.654  12.320   2.878  1.00  0.00      LIG  
ATOM   4333 C12  LIG     1      13.027  11.615  -0.476  1.00  0.00      LIG  
ATOM   4334 C13  LIG     1       8.425   9.262   1.737  1.00  0.00      LIG  
ATOM   4335 C14  LIG     1      13.084  13.406   1.031  1.00  0.00      LIG  
ATOM   4336 C15  LIG     1      13.703  12.945  -0.234  1.00  0.00      LIG  
ATOM   4337 C16  LIG     1      13.774  10.268   1.438  1.00  0.00      LIG  
ATOM   4338 C17  LIG     1       6.306  11.010   0.488  1.00  0.00      LIG  
ATOM   4339 C18  LIG     1       6.391  10.789  -0.985  1.00  0.00      LIG  
ATOM   4340 C19  LIG     1      13.143  14.882   1.305  1.00  0.00      LIG  
ATOM   4341 C20  LIG     1       7.539   9.639  -2.791  1.00  0.00      LIG  
ATOM   4342 C21  LIG     1       8.242  11.896  -2.194  1.00  0.00      LIG  
ATOM   4343 C22  LIG     1      14.374  15.386   2.089  1.00  0.00      LIG  
ATOM   4344 C23  LIG     1      14.555  15.110   3.601  1.00  0.00      LIG  
ATOM   4345 C24  LIG     1      15.082  13.721   3.944  1.00  0.00      LIG  
ATOM   4346 C25  LIG     1      11.809  15.510   1.686  1.00  0.00      LIG  
ATOM   4347 C26  LIG     1      16.495  13.238   3.797  1.00  0.00      LIG  
ATOM   4348 C27  LIG     1      15.440  16.254   4.140  1.00  0.00      LIG  
ATOM   4349 C28  LIG     1      16.928  12.119   4.677  1.00  0.00      LIG  
ATOM   4350 C29  LIG     1      17.607  13.984   3.140  1.00  0.00      LIG  
ATOM   4351 C30  LIG     1      15.939  16.117   5.562  1.00  0.00      LIG  
ATOM   4352 H    LIG     1      10.184  11.965   0.446  1.00  0.00      LIG  
ATOM   4353 H1   LIG     1      11.410   9.623   1.853  1.00  0.00      LIG  
ATOM   4354 H2   LIG     1       8.407   8.869  -0.540  1.00  0.00      LIG  
ATOM   4355 H3   LIG     1      10.824   8.335   0.159  1.00  0.00      LIG  
ATOM   4356 H4   LIG     1      12.118   9.121  -0.709  1.00  0.00      LIG  
ATOM   4357 H5   LIG     1       9.556  12.690   2.609  1.00  0.00      LIG  
ATOM   4358 H6   LIG     1      10.483  10.775  -1.588  1.00  0.00      LIG  
ATOM   4359 H7   LIG     1      10.142   9.130  -2.062  1.00  0.00      LIG  
ATOM   4360 H8   LIG     1       7.908  12.432   0.583  1.00  0.00      LIG  
ATOM   4361 H9   LIG     1       7.504  11.671   2.098  1.00  0.00      LIG  
ATOM   4362 H10  LIG     1      12.155  11.653   3.588  1.00  0.00      LIG  
ATOM   4363 H11  LIG     1      11.606  13.280   3.391  1.00  0.00      LIG  
ATOM   4364 H12  LIG     1      12.151  11.800  -1.100  1.00  0.00      LIG  
ATOM   4365 H13  LIG     1      13.682  10.921  -1.010  1.00  0.00      LIG  
ATOM   4366 H14  LIG     1       7.602   8.668   1.331  1.00  0.00      LIG  
ATOM   4367 H15  LIG     1       9.280   8.595   1.854  1.00  0.00      LIG  
ATOM   4368 H16  LIG     1       8.105   9.585   2.730  1.00  0.00      LIG  
ATOM   4369 H17  LIG     1      13.503  13.628  -1.063  1.00  0.00      LIG  
ATOM   4370 H18  LIG     1      14.784  12.834  -0.112  1.00  0.00      LIG  
ATOM   4371 H19  LIG     1      13.623  10.014   2.490  1.00  0.00      LIG  
ATOM   4372 H20  LIG     1      14.725  10.802   1.358  1.00  0.00      LIG  
ATOM   4373 H21  LIG     1      13.875   9.338   0.874  1.00  0.00      LIG  
ATOM   4374 H22  LIG     1       5.548  11.779   0.665  1.00  0.00      LIG  
ATOM   4375 H23  LIG     1       5.974  10.081   0.958  1.00  0.00      LIG  
ATOM   4376 H24  LIG     1      13.305  15.309   0.311  1.00  0.00      LIG  
ATOM   4377 H25  LIG     1       7.163   8.666  -2.459  1.00  0.00      LIG  
ATOM   4378 H26  LIG     1       8.467   9.475  -3.344  1.00  0.00      LIG  
ATOM   4379 H27  LIG     1       6.818  10.053  -3.504  1.00  0.00      LIG  
ATOM   4380 H28  LIG     1       7.448  12.397  -2.756  1.00  0.00      LIG  
ATOM   4381 H29  LIG     1       8.581  12.584  -1.416  1.00  0.00      LIG  
ATOM   4382 H30  LIG     1       9.073  11.737  -2.885  1.00  0.00      LIG  
ATOM   4383 H31  LIG     1      10.214  11.386   4.453  1.00  0.00      LIG  
ATOM   4384 H32  LIG     1      14.349  16.473   1.975  1.00  0.00      LIG  
ATOM   4385 H33  LIG     1      15.275  15.066   1.560  1.00  0.00      LIG  
ATOM   4386 H34  LIG     1      14.507  13.258   4.735  1.00  0.00      LIG  
ATOM   4387 H35  LIG     1      11.058  15.319   0.915  1.00  0.00      LIG  
ATOM   4388 H36  LIG     1      11.921  16.589   1.792  1.00  0.00      LIG  
ATOM   4389 H37  LIG     1      11.412  15.132   2.627  1.00  0.00      LIG  
ATOM   4390 H38  LIG     1      14.918  17.213   4.074  1.00  0.00      LIG  
ATOM   4391 H39  LIG     1      16.331  16.349   3.516  1.00  0.00      LIG  
ATOM   4392 H40  LIG     1      17.564  12.501   5.481  1.00  0.00      LIG  
ATOM   4393 H41  LIG     1      17.502  11.386   4.105  1.00  0.00      LIG  
ATOM   4394 H42  LIG     1      16.075  11.606   5.130  1.00  0.00      LIG  
ATOM   4395 H43  LIG     1      18.314  13.284   2.688  1.00  0.00      LIG  
ATOM   4396 H44  LIG     1      18.147  14.582   3.876  1.00  0.00      LIG  
ATOM   4397 H45  LIG     1      17.253  14.651   2.352  1.00  0.00      LIG  
ATOM   4398 H46  LIG     1      13.399  14.944   5.149  1.00  0.00      LIG  
ATOM   4399 H47  LIG     1      15.296  16.177   7.365  1.00  0.00      LIG  
TER
REMARK  Energy: 268.806
REMARK  SimpleFitness: 268.806
REMARK  FullFitness: -735.14276
REMARK  InterFull: -30.1378
REMARK  IntraFull: 281.52
REMARK  solvFull: -1196.83
REMARK  surfFull: 210.305
REMARK  extraFull: 0.0
REMARK  deltaGcompsolvpol: -1196.83
REMARK  deltaGcompsolvnonpol: 210.305
REMARK  deltaGprotsolvpol: -1219.71
REMARK  deltaGprotsolvnonpol: 208.651
REMARK  deltaGligsolvpol: -13.9559
REMARK  deltaGligsolvnonpol: 15.9479
REMARK  deltaGvdw: -30.1378
REMARK  deltaGelec: 0.0
REMARK  deltaG: -5.9388824
REMARK  Cluster: 5
REMARK  ClusterRank: 6
ATOM   4315 O    LIG     1      10.139  11.402   3.674  1.00  0.00      LIG  
ATOM   4316 O1   LIG     1       5.494  10.854  -1.406  1.00  0.00      LIG  
ATOM   4317 O2   LIG     1      15.805  12.664   3.027  1.00  0.00      LIG  
ATOM   4318 O3   LIG     1      13.631  15.160   4.209  1.00  0.00      LIG  
ATOM   4319 O4   LIG     1      14.924  16.655   6.519  1.00  0.00      LIG  
ATOM   4320 O5   LIG     1      16.632  15.169   6.552  1.00  0.00      LIG  
ATOM   4321 C    LIG     1      10.384  11.431   1.196  1.00  0.00      LIG  
ATOM   4322 C1   LIG     1       8.976  10.843   0.882  1.00  0.00      LIG  
ATOM   4323 C2   LIG     1      11.528  10.432   1.022  1.00  0.00      LIG  
ATOM   4324 C3   LIG     1      12.893  11.151   0.938  1.00  0.00      LIG  
ATOM   4325 C4   LIG     1       8.930  10.155  -0.506  1.00  0.00      LIG  
ATOM   4326 C5   LIG     1      11.294   9.475  -0.138  1.00  0.00      LIG  
ATOM   4327 C6   LIG     1      10.574  12.165   2.554  1.00  0.00      LIG  
ATOM   4328 C7   LIG     1      10.312  10.043  -1.136  1.00  0.00      LIG  
ATOM   4329 C8   LIG     1      12.878  12.461   1.647  1.00  0.00      LIG  
ATOM   4330 C9   LIG     1       7.877  10.680  -1.512  1.00  0.00      LIG  
ATOM   4331 C10  LIG     1       7.983  11.997   0.962  1.00  0.00      LIG  
ATOM   4332 C11  LIG     1      12.026  12.533   2.858  1.00  0.00      LIG  
ATOM   4333 C12  LIG     1      13.354  11.591  -0.445  1.00  0.00      LIG  
ATOM   4334 C13  LIG     1       8.523   9.767   1.874  1.00  0.00      LIG  
ATOM   4335 C14  LIG     1      13.607  13.398   1.024  1.00  0.00      LIG  
ATOM   4336 C15  LIG     1      14.185  12.837  -0.221  1.00  0.00      LIG  
ATOM   4337 C16  LIG     1      13.959  10.234   1.521  1.00  0.00      LIG  
ATOM   4338 C17  LIG     1       6.587  11.614   0.531  1.00  0.00      LIG  
ATOM   4339 C18  LIG     1       6.565  11.019  -0.838  1.00  0.00      LIG  
ATOM   4340 C19  LIG     1      13.826  14.862   1.282  1.00  0.00      LIG  
ATOM   4341 C20  LIG     1       7.565   9.573  -2.514  1.00  0.00      LIG  
ATOM   4342 C21  LIG     1       8.338  11.877  -2.336  1.00  0.00      LIG  
ATOM   4343 C22  LIG     1      14.988  15.259   2.220  1.00  0.00      LIG  
ATOM   4344 C23  LIG     1      14.959  14.948   3.735  1.00  0.00      LIG  
ATOM   4345 C24  LIG     1      15.377  13.530   4.106  1.00  0.00      LIG  
ATOM   4346 C25  LIG     1      12.542  15.651   1.484  1.00  0.00      LIG  
ATOM   4347 C26  LIG     1      16.764  12.961   4.056  1.00  0.00      LIG  
ATOM   4348 C27  LIG     1      15.823  16.022   4.423  1.00  0.00      LIG  
ATOM   4349 C28  LIG     1      17.060  11.801   4.938  1.00  0.00      LIG  
ATOM   4350 C29  LIG     1      17.972  13.657   3.523  1.00  0.00      LIG  
ATOM   4351 C30  LIG     1      15.894  15.918   5.931  1.00  0.00      LIG  
ATOM   4352 H    LIG     1      10.538  12.207   0.440  1.00  0.00      LIG  
ATOM   4353 H1   LIG     1      11.555   9.815   1.925  1.00  0.00      LIG  
ATOM   4354 H2   LIG     1       8.641   9.116  -0.318  1.00  0.00      LIG  
ATOM   4355 H3   LIG     1      10.876   8.545   0.256  1.00  0.00      LIG  
ATOM   4356 H4   LIG     1      12.229   9.201  -0.631  1.00  0.00      LIG  
ATOM   4357 H5   LIG     1       9.979  13.082   2.548  1.00  0.00      LIG  
ATOM   4358 H6   LIG     1      10.669  11.010  -1.495  1.00  0.00      LIG  
ATOM   4359 H7   LIG     1      10.279   9.376  -2.000  1.00  0.00      LIG  
ATOM   4360 H8   LIG     1       8.340  12.832   0.354  1.00  0.00      LIG  
ATOM   4361 H9   LIG     1       7.926  12.372   1.985  1.00  0.00      LIG  
ATOM   4362 H10  LIG     1      12.460  11.867   3.612  1.00  0.00      LIG  
ATOM   4363 H11  LIG     1      12.042  13.521   3.311  1.00  0.00      LIG  
ATOM   4364 H12  LIG     1      12.502  11.866  -1.071  1.00  0.00      LIG  
ATOM   4365 H13  LIG     1      13.922  10.816  -0.968  1.00  0.00      LIG  
ATOM   4366 H14  LIG     1       7.660   9.214   1.496  1.00  0.00      LIG  
ATOM   4367 H15  LIG     1       9.319   9.044   2.069  1.00  0.00      LIG  
ATOM   4368 H16  LIG     1       8.215  10.205   2.824  1.00  0.00      LIG  
ATOM   4369 H17  LIG     1      14.087  13.522  -1.068  1.00  0.00      LIG  
ATOM   4370 H18  LIG     1      15.242  12.596  -0.075  1.00  0.00      LIG  
ATOM   4371 H19  LIG     1      13.763  10.023   2.575  1.00  0.00      LIG  
ATOM   4372 H20  LIG     1      14.957  10.676   1.448  1.00  0.00      LIG  
ATOM   4373 H21  LIG     1      13.981   9.283   0.982  1.00  0.00      LIG  
ATOM   4374 H22  LIG     1       5.958  12.508   0.514  1.00  0.00      LIG  
ATOM   4375 H23  LIG     1       6.142  10.895   1.224  1.00  0.00      LIG  
ATOM   4376 H24  LIG     1      14.169  15.238   0.315  1.00  0.00      LIG  
ATOM   4377 H25  LIG     1       7.155   8.690  -2.013  1.00  0.00      LIG  
ATOM   4378 H26  LIG     1       8.459   9.265  -3.061  1.00  0.00      LIG  
ATOM   4379 H27  LIG     1       6.836   9.902  -3.261  1.00  0.00      LIG  
ATOM   4380 H28  LIG     1       7.507  12.322  -2.892  1.00  0.00      LIG  
ATOM   4381 H29  LIG     1       8.765  12.658  -1.702  1.00  0.00      LIG  
ATOM   4382 H30  LIG     1       9.096  11.585  -3.067  1.00  0.00      LIG  
ATOM   4383 H31  LIG     1      10.477  11.854   4.465  1.00  0.00      LIG  
ATOM   4384 H32  LIG     1      15.054  16.347   2.129  1.00  0.00      LIG  
ATOM   4385 H33  LIG     1      15.920  14.885   1.791  1.00  0.00      LIG  
ATOM   4386 H34  LIG     1      14.722  13.102   4.856  1.00  0.00      LIG  
ATOM   4387 H35  LIG     1      11.890  15.554   0.611  1.00  0.00      LIG  
ATOM   4388 H36  LIG     1      12.782  16.706   1.621  1.00  0.00      LIG  
ATOM   4389 H37  LIG     1      11.976  15.326   2.357  1.00  0.00      LIG  
ATOM   4390 H38  LIG     1      15.443  17.020   4.180  1.00  0.00      LIG  
ATOM   4391 H39  LIG     1      16.850  16.006   4.054  1.00  0.00      LIG  
ATOM   4392 H40  LIG     1      17.650  12.132   5.795  1.00  0.00      LIG  
ATOM   4393 H41  LIG     1      17.635  11.049   4.392  1.00  0.00      LIG  
ATOM   4394 H42  LIG     1      16.144  11.331   5.311  1.00  0.00      LIG  
ATOM   4395 H43  LIG     1      18.702  12.918   3.181  1.00  0.00      LIG  
ATOM   4396 H44  LIG     1      18.436  14.257   4.310  1.00  0.00      LIG  
ATOM   4397 H45  LIG     1      17.741  14.313   2.679  1.00  0.00      LIG  
ATOM   4398 H46  LIG     1      13.596  14.791   5.111  1.00  0.00      LIG  
ATOM   4399 H47  LIG     1      14.952  16.550   7.492  1.00  0.00      LIG  
TER
REMARK  Energy: 268.806
REMARK  SimpleFitness: 268.806
REMARK  FullFitness: -735.14276
REMARK  InterFull: -30.1378
REMARK  IntraFull: 281.52
REMARK  solvFull: -1196.83
REMARK  surfFull: 210.305
REMARK  extraFull: 0.0
REMARK  deltaGcompsolvpol: -1196.83
REMARK  deltaGcompsolvnonpol: 210.305
REMARK  deltaGprotsolvpol: -1219.71
REMARK  deltaGprotsolvnonpol: 208.651
REMARK  deltaGligsolvpol: -13.9559
REMARK  deltaGligsolvnonpol: 15.9479
REMARK  deltaGvdw: -30.1378
REMARK  deltaGelec: 0.0
REMARK  deltaG: -5.9388824
REMARK  Cluster: 5
REMARK  ClusterRank: 7
ATOM   4315 O    LIG     1      10.139  11.402   3.674  1.00  0.00      LIG  
ATOM   4316 O1   LIG     1       5.494  10.854  -1.406  1.00  0.00      LIG  
ATOM   4317 O2   LIG     1      15.805  12.664   3.027  1.00  0.00      LIG  
ATOM   4318 O3   LIG     1      13.631  15.160   4.209  1.00  0.00      LIG  
ATOM   4319 O4   LIG     1      14.924  16.655   6.519  1.00  0.00      LIG  
ATOM   4320 O5   LIG     1      16.632  15.169   6.552  1.00  0.00      LIG  
ATOM   4321 C    LIG     1      10.384  11.431   1.196  1.00  0.00      LIG  
ATOM   4322 C1   LIG     1       8.976  10.843   0.882  1.00  0.00      LIG  
ATOM   4323 C2   LIG     1      11.528  10.432   1.022  1.00  0.00      LIG  
ATOM   4324 C3   LIG     1      12.893  11.151   0.938  1.00  0.00      LIG  
ATOM   4325 C4   LIG     1       8.930  10.155  -0.506  1.00  0.00      LIG  
ATOM   4326 C5   LIG     1      11.294   9.475  -0.138  1.00  0.00      LIG  
ATOM   4327 C6   LIG     1      10.574  12.165   2.554  1.00  0.00      LIG  
ATOM   4328 C7   LIG     1      10.312  10.043  -1.136  1.00  0.00      LIG  
ATOM   4329 C8   LIG     1      12.878  12.461   1.647  1.00  0.00      LIG  
ATOM   4330 C9   LIG     1       7.877  10.680  -1.512  1.00  0.00      LIG  
ATOM   4331 C10  LIG     1       7.983  11.997   0.962  1.00  0.00      LIG  
ATOM   4332 C11  LIG     1      12.026  12.533   2.858  1.00  0.00      LIG  
ATOM   4333 C12  LIG     1      13.354  11.591  -0.445  1.00  0.00      LIG  
ATOM   4334 C13  LIG     1       8.523   9.767   1.874  1.00  0.00      LIG  
ATOM   4335 C14  LIG     1      13.607  13.398   1.024  1.00  0.00      LIG  
ATOM   4336 C15  LIG     1      14.185  12.837  -0.221  1.00  0.00      LIG  
ATOM   4337 C16  LIG     1      13.959  10.234   1.521  1.00  0.00      LIG  
ATOM   4338 C17  LIG     1       6.587  11.614   0.531  1.00  0.00      LIG  
ATOM   4339 C18  LIG     1       6.565  11.019  -0.838  1.00  0.00      LIG  
ATOM   4340 C19  LIG     1      13.826  14.862   1.282  1.00  0.00      LIG  
ATOM   4341 C20  LIG     1       7.565   9.573  -2.514  1.00  0.00      LIG  
ATOM   4342 C21  LIG     1       8.338  11.877  -2.336  1.00  0.00      LIG  
ATOM   4343 C22  LIG     1      14.988  15.259   2.220  1.00  0.00      LIG  
ATOM   4344 C23  LIG     1      14.959  14.948   3.735  1.00  0.00      LIG  
ATOM   4345 C24  LIG     1      15.377  13.530   4.106  1.00  0.00      LIG  
ATOM   4346 C25  LIG     1      12.542  15.651   1.484  1.00  0.00      LIG  
ATOM   4347 C26  LIG     1      16.764  12.961   4.056  1.00  0.00      LIG  
ATOM   4348 C27  LIG     1      15.823  16.022   4.423  1.00  0.00      LIG  
ATOM   4349 C28  LIG     1      17.060  11.801   4.938  1.00  0.00      LIG  
ATOM   4350 C29  LIG     1      17.972  13.657   3.523  1.00  0.00      LIG  
ATOM   4351 C30  LIG     1      15.894  15.918   5.931  1.00  0.00      LIG  
ATOM   4352 H    LIG     1      10.538  12.207   0.440  1.00  0.00      LIG  
ATOM   4353 H1   LIG     1      11.555   9.815   1.925  1.00  0.00      LIG  
ATOM   4354 H2   LIG     1       8.641   9.116  -0.318  1.00  0.00      LIG  
ATOM   4355 H3   LIG     1      10.876   8.545   0.256  1.00  0.00      LIG  
ATOM   4356 H4   LIG     1      12.229   9.201  -0.631  1.00  0.00      LIG  
ATOM   4357 H5   LIG     1       9.979  13.082   2.548  1.00  0.00      LIG  
ATOM   4358 H6   LIG     1      10.669  11.010  -1.495  1.00  0.00      LIG  
ATOM   4359 H7   LIG     1      10.279   9.376  -2.000  1.00  0.00      LIG  
ATOM   4360 H8   LIG     1       8.340  12.832   0.354  1.00  0.00      LIG  
ATOM   4361 H9   LIG     1       7.926  12.372   1.985  1.00  0.00      LIG  
ATOM   4362 H10  LIG     1      12.460  11.867   3.612  1.00  0.00      LIG  
ATOM   4363 H11  LIG     1      12.042  13.521   3.311  1.00  0.00      LIG  
ATOM   4364 H12  LIG     1      12.502  11.866  -1.071  1.00  0.00      LIG  
ATOM   4365 H13  LIG     1      13.922  10.816  -0.968  1.00  0.00      LIG  
ATOM   4366 H14  LIG     1       7.660   9.214   1.496  1.00  0.00      LIG  
ATOM   4367 H15  LIG     1       9.319   9.044   2.069  1.00  0.00      LIG  
ATOM   4368 H16  LIG     1       8.215  10.205   2.824  1.00  0.00      LIG  
ATOM   4369 H17  LIG     1      14.087  13.522  -1.068  1.00  0.00      LIG  
ATOM   4370 H18  LIG     1      15.242  12.596  -0.075  1.00  0.00      LIG  
ATOM   4371 H19  LIG     1      13.763  10.023   2.575  1.00  0.00      LIG  
ATOM   4372 H20  LIG     1      14.957  10.676   1.448  1.00  0.00      LIG  
ATOM   4373 H21  LIG     1      13.981   9.283   0.982  1.00  0.00      LIG  
ATOM   4374 H22  LIG     1       5.958  12.508   0.514  1.00  0.00      LIG  
ATOM   4375 H23  LIG     1       6.142  10.895   1.224  1.00  0.00      LIG  
ATOM   4376 H24  LIG     1      14.169  15.238   0.315  1.00  0.00      LIG  
ATOM   4377 H25  LIG     1       7.155   8.690  -2.013  1.00  0.00      LIG  
ATOM   4378 H26  LIG     1       8.459   9.265  -3.061  1.00  0.00      LIG  
ATOM   4379 H27  LIG     1       6.836   9.902  -3.261  1.00  0.00      LIG  
ATOM   4380 H28  LIG     1       7.507  12.322  -2.892  1.00  0.00      LIG  
ATOM   4381 H29  LIG     1       8.765  12.658  -1.702  1.00  0.00      LIG  
ATOM   4382 H30  LIG     1       9.096  11.585  -3.067  1.00  0.00      LIG  
ATOM   4383 H31  LIG     1      10.477  11.854   4.465  1.00  0.00      LIG  
ATOM   4384 H32  LIG     1      15.054  16.347   2.129  1.00  0.00      LIG  
ATOM   4385 H33  LIG     1      15.920  14.885   1.791  1.00  0.00      LIG  
ATOM   4386 H34  LIG     1      14.722  13.102   4.856  1.00  0.00      LIG  
ATOM   4387 H35  LIG     1      11.890  15.554   0.611  1.00  0.00      LIG  
ATOM   4388 H36  LIG     1      12.782  16.706   1.621  1.00  0.00      LIG  
ATOM   4389 H37  LIG     1      11.976  15.326   2.357  1.00  0.00      LIG  
ATOM   4390 H38  LIG     1      15.443  17.020   4.180  1.00  0.00      LIG  
ATOM   4391 H39  LIG     1      16.850  16.006   4.054  1.00  0.00      LIG  
ATOM   4392 H40  LIG     1      17.650  12.132   5.795  1.00  0.00      LIG  
ATOM   4393 H41  LIG     1      17.635  11.049   4.392  1.00  0.00      LIG  
ATOM   4394 H42  LIG     1      16.144  11.331   5.311  1.00  0.00      LIG  
ATOM   4395 H43  LIG     1      18.702  12.918   3.181  1.00  0.00      LIG  
ATOM   4396 H44  LIG     1      18.436  14.257   4.310  1.00  0.00      LIG  
ATOM   4397 H45  LIG     1      17.741  14.313   2.679  1.00  0.00      LIG  
ATOM   4398 H46  LIG     1      13.596  14.791   5.111  1.00  0.00      LIG  
ATOM   4399 H47  LIG     1      14.952  16.550   7.492  1.00  0.00      LIG  
TER
REMARK  Energy: 266.629
REMARK  SimpleFitness: 266.629
REMARK  FullFitness: -737.9571
REMARK  InterFull: -21.7151
REMARK  IntraFull: 270.959
REMARK  solvFull: -1198.72
REMARK  surfFull: 211.519
REMARK  extraFull: 0.0
REMARK  deltaGcompsolvpol: -1198.72
REMARK  deltaGcompsolvnonpol: 211.519
REMARK  deltaGprotsolvpol: -1219.71
REMARK  deltaGprotsolvnonpol: 208.651
REMARK  deltaGligsolvpol: -13.5623
REMARK  deltaGligsolvnonpol: 15.9819
REMARK  deltaGvdw: -21.7151
REMARK  deltaGelec: 0.0
REMARK  deltaG: -5.170223
REMARK  Cluster: 6
REMARK  ClusterRank: 0
ATOM   4315 O    LIG     1      11.396  15.631   0.539  1.00  0.00      LIG  
ATOM   4316 O1   LIG     1      15.750  14.385   5.673  1.00  0.00      LIG  
ATOM   4317 O2   LIG     1       6.094   8.660  -2.649  1.00  0.00      LIG  
ATOM   4318 O3   LIG     1       8.694   9.177  -1.891  1.00  0.00      LIG  
ATOM   4319 O4   LIG     1       8.482  11.960  -5.079  1.00  0.00      LIG  
ATOM   4320 O5   LIG     1       8.102   9.773  -4.647  1.00  0.00      LIG  
ATOM   4321 C    LIG     1      12.804  13.685   1.150  1.00  0.00      LIG  
ATOM   4322 C1   LIG     1      13.861  14.533   1.905  1.00  0.00      LIG  
ATOM   4323 C2   LIG     1      13.309  13.199  -0.210  1.00  0.00      LIG  
ATOM   4324 C3   LIG     1      12.425  12.067  -0.769  1.00  0.00      LIG  
ATOM   4325 C4   LIG     1      15.116  13.670   2.190  1.00  0.00      LIG  
ATOM   4326 C5   LIG     1      14.791  12.835  -0.191  1.00  0.00      LIG  
ATOM   4327 C6   LIG     1      11.381  14.281   0.991  1.00  0.00      LIG  
ATOM   4328 C7   LIG     1      15.276  12.511   1.204  1.00  0.00      LIG  
ATOM   4329 C8   LIG     1      11.032  12.146  -0.260  1.00  0.00      LIG  
ATOM   4330 C9   LIG     1      15.287  13.187   3.653  1.00  0.00      LIG  
ATOM   4331 C10  LIG     1      13.263  15.078   3.197  1.00  0.00      LIG  
ATOM   4332 C11  LIG     1      10.496  13.507   0.007  1.00  0.00      LIG  
ATOM   4333 C12  LIG     1      12.802  10.648  -0.360  1.00  0.00      LIG  
ATOM   4334 C13  LIG     1      14.337  15.773   1.127  1.00  0.00      LIG  
ATOM   4335 C14  LIG     1      10.503  10.935  -0.053  1.00  0.00      LIG  
ATOM   4336 C15  LIG     1      11.505   9.874  -0.318  1.00  0.00      LIG  
ATOM   4337 C16  LIG     1      12.422  12.149  -2.290  1.00  0.00      LIG  
ATOM   4338 C17  LIG     1      14.334  15.524   4.168  1.00  0.00      LIG  
ATOM   4339 C18  LIG     1      15.159  14.356   4.604  1.00  0.00      LIG  
ATOM   4340 C19  LIG     1       9.158  10.512   0.463  1.00  0.00      LIG  
ATOM   4341 C20  LIG     1      16.691  12.624   3.841  1.00  0.00      LIG  
ATOM   4342 C21  LIG     1      14.324  12.084   4.100  1.00  0.00      LIG  
ATOM   4343 C22  LIG     1       7.967  10.963  -0.388  1.00  0.00      LIG  
ATOM   4344 C23  LIG     1       7.827  10.311  -1.782  1.00  0.00      LIG  
ATOM   4345 C24  LIG     1       6.370   9.939  -2.017  1.00  0.00      LIG  
ATOM   4346 C25  LIG     1       8.963  10.989   1.889  1.00  0.00      LIG  
ATOM   4347 C26  LIG     1       5.618   8.867  -1.300  1.00  0.00      LIG  
ATOM   4348 C27  LIG     1       8.274  11.366  -2.807  1.00  0.00      LIG  
ATOM   4349 C28  LIG     1       4.143   9.012  -1.205  1.00  0.00      LIG  
ATOM   4350 C29  LIG     1       6.238   7.967  -0.282  1.00  0.00      LIG  
ATOM   4351 C30  LIG     1       8.220  10.923  -4.252  1.00  0.00      LIG  
ATOM   4352 H    LIG     1      12.655  12.791   1.761  1.00  0.00      LIG  
ATOM   4353 H1   LIG     1      13.209  14.038  -0.906  1.00  0.00      LIG  
ATOM   4354 H2   LIG     1      15.976  14.319   1.999  1.00  0.00      LIG  
ATOM   4355 H3   LIG     1      15.371  13.684  -0.561  1.00  0.00      LIG  
ATOM   4356 H4   LIG     1      15.014  12.013  -0.874  1.00  0.00      LIG  
ATOM   4357 H5   LIG     1      10.889  14.283   1.968  1.00  0.00      LIG  
ATOM   4358 H6   LIG     1      14.748  11.625   1.555  1.00  0.00      LIG  
ATOM   4359 H7   LIG     1      16.330  12.230   1.141  1.00  0.00      LIG  
ATOM   4360 H8   LIG     1      12.626  14.324   3.667  1.00  0.00      LIG  
ATOM   4361 H9   LIG     1      12.615  15.930   2.976  1.00  0.00      LIG  
ATOM   4362 H10  LIG     1      10.424  14.032  -0.950  1.00  0.00      LIG  
ATOM   4363 H11  LIG     1       9.476  13.470   0.394  1.00  0.00      LIG  
ATOM   4364 H12  LIG     1      13.227  10.631   0.646  1.00  0.00      LIG  
ATOM   4365 H13  LIG     1      13.524  10.189  -1.042  1.00  0.00      LIG  
ATOM   4366 H14  LIG     1      13.575  16.554   1.111  1.00  0.00      LIG  
ATOM   4367 H15  LIG     1      15.221  16.215   1.592  1.00  0.00      LIG  
ATOM   4368 H16  LIG     1      14.602  15.553   0.093  1.00  0.00      LIG  
ATOM   4369 H17  LIG     1      11.526   9.122   0.475  1.00  0.00      LIG  
ATOM   4370 H18  LIG     1      11.302   9.385  -1.275  1.00  0.00      LIG  
ATOM   4371 H19  LIG     1      12.068  13.128  -2.629  1.00  0.00      LIG  
ATOM   4372 H20  LIG     1      11.773  11.389  -2.736  1.00  0.00      LIG  
ATOM   4373 H21  LIG     1      13.429  11.998  -2.684  1.00  0.00      LIG  
ATOM   4374 H22  LIG     1      13.865  15.952   5.058  1.00  0.00      LIG  
ATOM   4375 H23  LIG     1      14.997  16.276   3.733  1.00  0.00      LIG  
ATOM   4376 H24  LIG     1       9.151   9.420   0.512  1.00  0.00      LIG  
ATOM   4377 H25  LIG     1      17.449  13.356   3.549  1.00  0.00      LIG  
ATOM   4378 H26  LIG     1      16.842  11.720   3.246  1.00  0.00      LIG  
ATOM   4379 H27  LIG     1      16.879  12.345   4.883  1.00  0.00      LIG  
ATOM   4380 H28  LIG     1      14.420  11.891   5.172  1.00  0.00      LIG  
ATOM   4381 H29  LIG     1      13.281  12.345   3.910  1.00  0.00      LIG  
ATOM   4382 H30  LIG     1      14.534  11.143   3.585  1.00  0.00      LIG  
ATOM   4383 H31  LIG     1      12.020  15.662  -0.207  1.00  0.00      LIG  
ATOM   4384 H32  LIG     1       7.970  12.050  -0.496  1.00  0.00      LIG  
ATOM   4385 H33  LIG     1       7.069  10.758   0.201  1.00  0.00      LIG  
ATOM   4386 H34  LIG     1       5.796  10.797  -2.343  1.00  0.00      LIG  
ATOM   4387 H35  LIG     1       9.799  10.689   2.528  1.00  0.00      LIG  
ATOM   4388 H36  LIG     1       8.048  10.557   2.303  1.00  0.00      LIG  
ATOM   4389 H37  LIG     1       8.867  12.076   1.938  1.00  0.00      LIG  
ATOM   4390 H38  LIG     1       9.310  11.652  -2.609  1.00  0.00      LIG  
ATOM   4391 H39  LIG     1       7.638  12.251  -2.708  1.00  0.00      LIG  
ATOM   4392 H40  LIG     1       3.891   9.762  -0.452  1.00  0.00      LIG  
ATOM   4393 H41  LIG     1       3.683   8.063  -0.920  1.00  0.00      LIG  
ATOM   4394 H42  LIG     1       3.713   9.325  -2.159  1.00  0.00      LIG  
ATOM   4395 H43  LIG     1       5.626   7.071  -0.153  1.00  0.00      LIG  
ATOM   4396 H44  LIG     1       6.297   8.477   0.683  1.00  0.00      LIG  
ATOM   4397 H45  LIG     1       7.241   7.642  -0.563  1.00  0.00      LIG  
ATOM   4398 H46  LIG     1       8.525   8.798  -2.772  1.00  0.00      LIG  
ATOM   4399 H47  LIG     1       8.480  11.648  -6.009  1.00  0.00      LIG  
TER
REMARK  Energy: 266.03
REMARK  SimpleFitness: 266.03
REMARK  FullFitness: -737.368
REMARK  InterFull: -20.6529
REMARK  IntraFull: 275.295
REMARK  solvFull: -1203.05
REMARK  surfFull: 211.04
REMARK  extraFull: 0.0
REMARK  deltaGcompsolvpol: -1203.05
REMARK  deltaGcompsolvnonpol: 211.04
REMARK  deltaGprotsolvpol: -1219.71
REMARK  deltaGprotsolvnonpol: 208.651
REMARK  deltaGligsolvpol: -15.7407
REMARK  deltaGligsolvnonpol: 16.1728
REMARK  deltaGvdw: -20.6529
REMARK  deltaGelec: 0.0
REMARK  deltaG: -5.264795
REMARK  Cluster: 6
REMARK  ClusterRank: 1
ATOM   4315 O    LIG     1      12.051  15.619   0.151  1.00  0.00      LIG  
ATOM   4316 O1   LIG     1      15.677  14.593   5.892  1.00  0.00      LIG  
ATOM   4317 O2   LIG     1       5.214   9.514   0.124  1.00  0.00      LIG  
ATOM   4318 O3   LIG     1       7.746   9.184  -1.389  1.00  0.00      LIG  
ATOM   4319 O4   LIG     1       7.777  12.140  -3.760  1.00  0.00      LIG  
ATOM   4320 O5   LIG     1       6.950  10.096  -4.258  1.00  0.00      LIG  
ATOM   4321 C    LIG     1      13.261  13.670   1.111  1.00  0.00      LIG  
ATOM   4322 C1   LIG     1      14.275  14.530   1.909  1.00  0.00      LIG  
ATOM   4323 C2   LIG     1      13.878  12.997  -0.114  1.00  0.00      LIG  
ATOM   4324 C3   LIG     1      12.989  11.839  -0.614  1.00  0.00      LIG  
ATOM   4325 C4   LIG     1      15.436  13.639   2.423  1.00  0.00      LIG  
ATOM   4326 C5   LIG     1      15.333  12.589   0.096  1.00  0.00      LIG  
ATOM   4327 C6   LIG     1      11.909  14.319   0.710  1.00  0.00      LIG  
ATOM   4328 C7   LIG     1      15.677  12.401   1.556  1.00  0.00      LIG  
ATOM   4329 C8   LIG     1      11.552  12.090  -0.326  1.00  0.00      LIG  
ATOM   4330 C9   LIG     1      15.391  13.259   3.926  1.00  0.00      LIG  
ATOM   4331 C10  LIG     1      13.555  15.213   3.067  1.00  0.00      LIG  
ATOM   4332 C11  LIG     1      11.114  13.507  -0.318  1.00  0.00      LIG  
ATOM   4333 C12  LIG     1      13.177  10.486   0.065  1.00  0.00      LIG  
ATOM   4334 C13  LIG     1      14.909  15.667   1.089  1.00  0.00      LIG  
ATOM   4335 C14  LIG     1      10.887  10.976   0.006  1.00  0.00      LIG  
ATOM   4336 C15  LIG     1      11.814   9.820   0.050  1.00  0.00      LIG  
ATOM   4337 C16  LIG     1      13.199  11.666  -2.112  1.00  0.00      LIG  
ATOM   4338 C17  LIG     1      14.517  15.675   4.141  1.00  0.00      LIG  
ATOM   4339 C18  LIG     1      15.216  14.506   4.763  1.00  0.00      LIG  
ATOM   4340 C19  LIG     1       9.446  10.769   0.376  1.00  0.00      LIG  
ATOM   4341 C20  LIG     1      16.721  12.637   4.343  1.00  0.00      LIG  
ATOM   4342 C21  LIG     1      14.314  12.245   4.321  1.00  0.00      LIG  
ATOM   4343 C22  LIG     1       8.475  11.352  -0.665  1.00  0.00      LIG  
ATOM   4344 C23  LIG     1       7.264  10.461  -0.968  1.00  0.00      LIG  
ATOM   4345 C24  LIG     1       6.372  10.376   0.258  1.00  0.00      LIG  
ATOM   4346 C25  LIG     1       9.185  11.343   1.760  1.00  0.00      LIG  
ATOM   4347 C26  LIG     1       6.139   9.228   1.199  1.00  0.00      LIG  
ATOM   4348 C27  LIG     1       6.432  11.080  -2.107  1.00  0.00      LIG  
ATOM   4349 C28  LIG     1       5.585   9.531   2.546  1.00  0.00      LIG  
ATOM   4350 C29  LIG     1       6.783   7.886   1.087  1.00  0.00      LIG  
ATOM   4351 C30  LIG     1       7.058  11.033  -3.480  1.00  0.00      LIG  
ATOM   4352 H    LIG     1      12.982  12.860   1.790  1.00  0.00      LIG  
ATOM   4353 H1   LIG     1      13.893  13.743  -0.915  1.00  0.00      LIG  
ATOM   4354 H2   LIG     1      16.342  14.241   2.310  1.00  0.00      LIG  
ATOM   4355 H3   LIG     1      15.983  13.371  -0.304  1.00  0.00      LIG  
ATOM   4356 H4   LIG     1      15.580  11.685  -0.466  1.00  0.00      LIG  
ATOM   4357 H5   LIG     1      11.295  14.428   1.608  1.00  0.00      LIG  
ATOM   4358 H6   LIG     1      15.116  11.545   1.927  1.00  0.00      LIG  
ATOM   4359 H7   LIG     1      16.732  12.121   1.621  1.00  0.00      LIG  
ATOM   4360 H8   LIG     1      12.815  14.536   3.502  1.00  0.00      LIG  
ATOM   4361 H9   LIG     1      12.999  16.079   2.701  1.00  0.00      LIG  
ATOM   4362 H10  LIG     1      11.238  13.909  -1.329  1.00  0.00      LIG  
ATOM   4363 H11  LIG     1      10.049  13.600  -0.096  1.00  0.00      LIG  
ATOM   4364 H12  LIG     1      13.472  10.618   1.109  1.00  0.00      LIG  
ATOM   4365 H13  LIG     1      13.935   9.870  -0.425  1.00  0.00      LIG  
ATOM   4366 H14  LIG     1      14.198  16.475   0.907  1.00  0.00      LIG  
ATOM   4367 H15  LIG     1      15.751  16.114   1.622  1.00  0.00      LIG  
ATOM   4368 H16  LIG     1      15.284  15.335   0.120  1.00  0.00      LIG  
ATOM   4369 H17  LIG     1      11.672   9.209   0.946  1.00  0.00      LIG  
ATOM   4370 H18  LIG     1      11.684   9.193  -0.837  1.00  0.00      LIG  
ATOM   4371 H19  LIG     1      12.982  12.596  -2.648  1.00  0.00      LIG  
ATOM   4372 H20  LIG     1      12.555  10.885  -2.526  1.00  0.00      LIG  
ATOM   4373 H21  LIG     1      14.234  11.388  -2.328  1.00  0.00      LIG  
ATOM   4374 H22  LIG     1      13.961  16.188   4.929  1.00  0.00      LIG  
ATOM   4375 H23  LIG     1      15.270  16.361   3.745  1.00  0.00      LIG  
ATOM   4376 H24  LIG     1       9.294   9.691   0.443  1.00  0.00      LIG  
ATOM   4377 H25  LIG     1      17.559  13.301   4.112  1.00  0.00      LIG  
ATOM   4378 H26  LIG     1      16.890  11.683   3.837  1.00  0.00      LIG  
ATOM   4379 H27  LIG     1      16.748  12.428   5.417  1.00  0.00      LIG  
ATOM   4380 H28  LIG     1      14.287  12.109   5.405  1.00  0.00      LIG  
ATOM   4381 H29  LIG     1      13.317  12.563   4.012  1.00  0.00      LIG  
ATOM   4382 H30  LIG     1      14.509  11.264   3.882  1.00  0.00      LIG  
ATOM   4383 H31  LIG     1      12.755  16.060   0.658  1.00  0.00      LIG  
ATOM   4384 H32  LIG     1       9.009  11.503  -1.607  1.00  0.00      LIG  
ATOM   4385 H33  LIG     1       8.134  12.340  -0.336  1.00  0.00      LIG  
ATOM   4386 H34  LIG     1       6.185  11.372   0.639  1.00  0.00      LIG  
ATOM   4387 H35  LIG     1       9.864  10.910   2.501  1.00  0.00      LIG  
ATOM   4388 H36  LIG     1       8.164  11.129   2.081  1.00  0.00      LIG  
ATOM   4389 H37  LIG     1       9.316  12.429   1.771  1.00  0.00      LIG  
ATOM   4390 H38  LIG     1       6.151  12.112  -1.877  1.00  0.00      LIG  
ATOM   4391 H39  LIG     1       5.491  10.535  -2.218  1.00  0.00      LIG  
ATOM   4392 H40  LIG     1       6.364   9.425   3.305  1.00  0.00      LIG  
ATOM   4393 H41  LIG     1       4.779   8.832   2.786  1.00  0.00      LIG  
ATOM   4394 H42  LIG     1       5.185  10.548   2.602  1.00  0.00      LIG  
ATOM   4395 H43  LIG     1       6.338   7.193   1.808  1.00  0.00      LIG  
ATOM   4396 H44  LIG     1       7.852   7.958   1.300  1.00  0.00      LIG  
ATOM   4397 H45  LIG     1       6.651   7.452   0.093  1.00  0.00      LIG  
ATOM   4398 H46  LIG     1       8.241   8.819  -0.638  1.00  0.00      LIG  
ATOM   4399 H47  LIG     1       8.134  12.059  -4.671  1.00  0.00      LIG  
TER
REMARK  Energy: 266.03
REMARK  SimpleFitness: 266.03
REMARK  FullFitness: -737.368
REMARK  InterFull: -20.6529
REMARK  IntraFull: 275.295
REMARK  solvFull: -1203.05
REMARK  surfFull: 211.04
REMARK  extraFull: 0.0
REMARK  deltaGcompsolvpol: -1203.05
REMARK  deltaGcompsolvnonpol: 211.04
REMARK  deltaGprotsolvpol: -1219.71
REMARK  deltaGprotsolvnonpol: 208.651
REMARK  deltaGligsolvpol: -15.7407
REMARK  deltaGligsolvnonpol: 16.1728
REMARK  deltaGvdw: -20.6529
REMARK  deltaGelec: 0.0
REMARK  deltaG: -5.264795
REMARK  Cluster: 6
REMARK  ClusterRank: 2
ATOM   4315 O    LIG     1      12.051  15.619   0.151  1.00  0.00      LIG  
ATOM   4316 O1   LIG     1      15.677  14.593   5.892  1.00  0.00      LIG  
ATOM   4317 O2   LIG     1       5.214   9.514   0.124  1.00  0.00      LIG  
ATOM   4318 O3   LIG     1       7.746   9.184  -1.389  1.00  0.00      LIG  
ATOM   4319 O4   LIG     1       7.777  12.140  -3.760  1.00  0.00      LIG  
ATOM   4320 O5   LIG     1       6.950  10.096  -4.258  1.00  0.00      LIG  
ATOM   4321 C    LIG     1      13.261  13.670   1.111  1.00  0.00      LIG  
ATOM   4322 C1   LIG     1      14.275  14.530   1.909  1.00  0.00      LIG  
ATOM   4323 C2   LIG     1      13.878  12.997  -0.114  1.00  0.00      LIG  
ATOM   4324 C3   LIG     1      12.989  11.839  -0.614  1.00  0.00      LIG  
ATOM   4325 C4   LIG     1      15.436  13.639   2.423  1.00  0.00      LIG  
ATOM   4326 C5   LIG     1      15.333  12.589   0.096  1.00  0.00      LIG  
ATOM   4327 C6   LIG     1      11.909  14.319   0.710  1.00  0.00      LIG  
ATOM   4328 C7   LIG     1      15.677  12.401   1.556  1.00  0.00      LIG  
ATOM   4329 C8   LIG     1      11.552  12.090  -0.326  1.00  0.00      LIG  
ATOM   4330 C9   LIG     1      15.391  13.259   3.926  1.00  0.00      LIG  
ATOM   4331 C10  LIG     1      13.555  15.213   3.067  1.00  0.00      LIG  
ATOM   4332 C11  LIG     1      11.114  13.507  -0.318  1.00  0.00      LIG  
ATOM   4333 C12  LIG     1      13.177  10.486   0.065  1.00  0.00      LIG  
ATOM   4334 C13  LIG     1      14.909  15.667   1.089  1.00  0.00      LIG  
ATOM   4335 C14  LIG     1      10.887  10.976   0.006  1.00  0.00      LIG  
ATOM   4336 C15  LIG     1      11.814   9.820   0.050  1.00  0.00      LIG  
ATOM   4337 C16  LIG     1      13.199  11.666  -2.112  1.00  0.00      LIG  
ATOM   4338 C17  LIG     1      14.517  15.675   4.141  1.00  0.00      LIG  
ATOM   4339 C18  LIG     1      15.216  14.506   4.763  1.00  0.00      LIG  
ATOM   4340 C19  LIG     1       9.446  10.769   0.376  1.00  0.00      LIG  
ATOM   4341 C20  LIG     1      16.721  12.637   4.343  1.00  0.00      LIG  
ATOM   4342 C21  LIG     1      14.314  12.245   4.321  1.00  0.00      LIG  
ATOM   4343 C22  LIG     1       8.475  11.352  -0.665  1.00  0.00      LIG  
ATOM   4344 C23  LIG     1       7.264  10.461  -0.968  1.00  0.00      LIG  
ATOM   4345 C24  LIG     1       6.372  10.376   0.258  1.00  0.00      LIG  
ATOM   4346 C25  LIG     1       9.185  11.343   1.760  1.00  0.00      LIG  
ATOM   4347 C26  LIG     1       6.139   9.228   1.199  1.00  0.00      LIG  
ATOM   4348 C27  LIG     1       6.432  11.080  -2.107  1.00  0.00      LIG  
ATOM   4349 C28  LIG     1       5.585   9.531   2.546  1.00  0.00      LIG  
ATOM   4350 C29  LIG     1       6.783   7.886   1.087  1.00  0.00      LIG  
ATOM   4351 C30  LIG     1       7.058  11.033  -3.480  1.00  0.00      LIG  
ATOM   4352 H    LIG     1      12.982  12.860   1.790  1.00  0.00      LIG  
ATOM   4353 H1   LIG     1      13.893  13.743  -0.915  1.00  0.00      LIG  
ATOM   4354 H2   LIG     1      16.342  14.241   2.310  1.00  0.00      LIG  
ATOM   4355 H3   LIG     1      15.983  13.371  -0.304  1.00  0.00      LIG  
ATOM   4356 H4   LIG     1      15.580  11.685  -0.466  1.00  0.00      LIG  
ATOM   4357 H5   LIG     1      11.295  14.428   1.608  1.00  0.00      LIG  
ATOM   4358 H6   LIG     1      15.116  11.545   1.927  1.00  0.00      LIG  
ATOM   4359 H7   LIG     1      16.732  12.121   1.621  1.00  0.00      LIG  
ATOM   4360 H8   LIG     1      12.815  14.536   3.502  1.00  0.00      LIG  
ATOM   4361 H9   LIG     1      12.999  16.079   2.701  1.00  0.00      LIG  
ATOM   4362 H10  LIG     1      11.238  13.909  -1.329  1.00  0.00      LIG  
ATOM   4363 H11  LIG     1      10.049  13.600  -0.096  1.00  0.00      LIG  
ATOM   4364 H12  LIG     1      13.472  10.618   1.109  1.00  0.00      LIG  
ATOM   4365 H13  LIG     1      13.935   9.870  -0.425  1.00  0.00      LIG  
ATOM   4366 H14  LIG     1      14.198  16.475   0.907  1.00  0.00      LIG  
ATOM   4367 H15  LIG     1      15.751  16.114   1.622  1.00  0.00      LIG  
ATOM   4368 H16  LIG     1      15.284  15.335   0.120  1.00  0.00      LIG  
ATOM   4369 H17  LIG     1      11.672   9.209   0.946  1.00  0.00      LIG  
ATOM   4370 H18  LIG     1      11.684   9.193  -0.837  1.00  0.00      LIG  
ATOM   4371 H19  LIG     1      12.982  12.596  -2.648  1.00  0.00      LIG  
ATOM   4372 H20  LIG     1      12.555  10.885  -2.526  1.00  0.00      LIG  
ATOM   4373 H21  LIG     1      14.234  11.388  -2.328  1.00  0.00      LIG  
ATOM   4374 H22  LIG     1      13.961  16.188   4.929  1.00  0.00      LIG  
ATOM   4375 H23  LIG     1      15.270  16.361   3.745  1.00  0.00      LIG  
ATOM   4376 H24  LIG     1       9.294   9.691   0.443  1.00  0.00      LIG  
ATOM   4377 H25  LIG     1      17.559  13.301   4.112  1.00  0.00      LIG  
ATOM   4378 H26  LIG     1      16.890  11.683   3.837  1.00  0.00      LIG  
ATOM   4379 H27  LIG     1      16.748  12.428   5.417  1.00  0.00      LIG  
ATOM   4380 H28  LIG     1      14.287  12.109   5.405  1.00  0.00      LIG  
ATOM   4381 H29  LIG     1      13.317  12.563   4.012  1.00  0.00      LIG  
ATOM   4382 H30  LIG     1      14.509  11.264   3.882  1.00  0.00      LIG  
ATOM   4383 H31  LIG     1      12.755  16.060   0.658  1.00  0.00      LIG  
ATOM   4384 H32  LIG     1       9.009  11.503  -1.607  1.00  0.00      LIG  
ATOM   4385 H33  LIG     1       8.134  12.340  -0.336  1.00  0.00      LIG  
ATOM   4386 H34  LIG     1       6.185  11.372   0.639  1.00  0.00      LIG  
ATOM   4387 H35  LIG     1       9.864  10.910   2.501  1.00  0.00      LIG  
ATOM   4388 H36  LIG     1       8.164  11.129   2.081  1.00  0.00      LIG  
ATOM   4389 H37  LIG     1       9.316  12.429   1.771  1.00  0.00      LIG  
ATOM   4390 H38  LIG     1       6.151  12.112  -1.877  1.00  0.00      LIG  
ATOM   4391 H39  LIG     1       5.491  10.535  -2.218  1.00  0.00      LIG  
ATOM   4392 H40  LIG     1       6.364   9.425   3.305  1.00  0.00      LIG  
ATOM   4393 H41  LIG     1       4.779   8.832   2.786  1.00  0.00      LIG  
ATOM   4394 H42  LIG     1       5.185  10.548   2.602  1.00  0.00      LIG  
ATOM   4395 H43  LIG     1       6.338   7.193   1.808  1.00  0.00      LIG  
ATOM   4396 H44  LIG     1       7.852   7.958   1.300  1.00  0.00      LIG  
ATOM   4397 H45  LIG     1       6.651   7.452   0.093  1.00  0.00      LIG  
ATOM   4398 H46  LIG     1       8.241   8.819  -0.638  1.00  0.00      LIG  
ATOM   4399 H47  LIG     1       8.134  12.059  -4.671  1.00  0.00      LIG  
TER
REMARK  Energy: 267.798
REMARK  SimpleFitness: 267.798
REMARK  FullFitness: -737.17456
REMARK  InterFull: -20.0985
REMARK  IntraFull: 275.494
REMARK  solvFull: -1204.05
REMARK  surfFull: 211.48
REMARK  extraFull: 0.0
REMARK  deltaGcompsolvpol: -1204.05
REMARK  deltaGcompsolvnonpol: 211.48
REMARK  deltaGprotsolvpol: -1219.71
REMARK  deltaGprotsolvnonpol: 208.651
REMARK  deltaGligsolvpol: -15.7802
REMARK  deltaGligsolvnonpol: 16.1749
REMARK  deltaGvdw: -20.0985
REMARK  deltaGelec: 0.0
REMARK  deltaG: -5.229706
REMARK  Cluster: 6
REMARK  ClusterRank: 3
ATOM   4315 O    LIG     1      12.789  15.973   0.065  1.00  0.00      LIG  
ATOM   4316 O1   LIG     1      15.775  14.552   6.076  1.00  0.00      LIG  
ATOM   4317 O2   LIG     1       5.686   9.965  -0.756  1.00  0.00      LIG  
ATOM   4318 O3   LIG     1       8.356   9.437  -1.865  1.00  0.00      LIG  
ATOM   4319 O4   LIG     1       8.769  12.058  -4.646  1.00  0.00      LIG  
ATOM   4320 O5   LIG     1       8.140   9.904  -4.911  1.00  0.00      LIG  
ATOM   4321 C    LIG     1      13.718  13.895   1.067  1.00  0.00      LIG  
ATOM   4322 C1   LIG     1      14.701  14.640   2.006  1.00  0.00      LIG  
ATOM   4323 C2   LIG     1      14.413  13.209  -0.109  1.00  0.00      LIG  
ATOM   4324 C3   LIG     1      13.494  12.154  -0.756  1.00  0.00      LIG  
ATOM   4325 C4   LIG     1      15.730  13.643   2.597  1.00  0.00      LIG  
ATOM   4326 C5   LIG     1      15.789  12.659   0.248  1.00  0.00      LIG  
ATOM   4327 C6   LIG     1      12.477  14.671   0.545  1.00  0.00      LIG  
ATOM   4328 C7   LIG     1      15.935  12.400   1.729  1.00  0.00      LIG  
ATOM   4329 C8   LIG     1      12.061  12.514  -0.597  1.00  0.00      LIG  
ATOM   4330 C9   LIG     1      15.519  13.254   4.081  1.00  0.00      LIG  
ATOM   4331 C10  LIG     1      13.907  15.341   3.106  1.00  0.00      LIG  
ATOM   4332 C11  LIG     1      11.752  13.965  -0.606  1.00  0.00      LIG  
ATOM   4333 C12  LIG     1      13.506  10.759  -0.143  1.00  0.00      LIG  
ATOM   4334 C13  LIG     1      15.509  15.745   1.307  1.00  0.00      LIG  
ATOM   4335 C14  LIG     1      11.284  11.449  -0.375  1.00  0.00      LIG  
ATOM   4336 C15  LIG     1      12.102  10.215  -0.316  1.00  0.00      LIG  
ATOM   4337 C16  LIG     1      13.842  12.037  -2.234  1.00  0.00      LIG  
ATOM   4338 C17  LIG     1      14.776  15.717   4.286  1.00  0.00      LIG  
ATOM   4339 C18  LIG     1      15.367  14.501   4.925  1.00  0.00      LIG  
ATOM   4340 C19  LIG     1       9.803  11.334  -0.160  1.00  0.00      LIG  
ATOM   4341 C20  LIG     1      16.757  12.529   4.599  1.00  0.00      LIG  
ATOM   4342 C21  LIG     1      14.341  12.315   4.346  1.00  0.00      LIG  
ATOM   4343 C22  LIG     1       9.029  11.704  -1.432  1.00  0.00      LIG  
ATOM   4344 C23  LIG     1       7.853  10.770  -1.743  1.00  0.00      LIG  
ATOM   4345 C24  LIG     1       6.790  10.902  -0.668  1.00  0.00      LIG  
ATOM   4346 C25  LIG     1       9.350  12.164   1.033  1.00  0.00      LIG  
ATOM   4347 C26  LIG     1       6.461   9.979   0.465  1.00  0.00      LIG  
ATOM   4348 C27  LIG     1       7.205  11.182  -3.076  1.00  0.00      LIG  
ATOM   4349 C28  LIG     1       5.746  10.563   1.627  1.00  0.00      LIG  
ATOM   4350 C29  LIG     1       7.161   8.692   0.756  1.00  0.00      LIG  
ATOM   4351 C30  LIG     1       8.055  10.961  -4.306  1.00  0.00      LIG  
ATOM   4352 H    LIG     1      13.297  13.092   1.679  1.00  0.00      LIG  
ATOM   4353 H1   LIG     1      14.587  13.978  -0.869  1.00  0.00      LIG  
ATOM   4354 H2   LIG     1      16.695  14.160   2.572  1.00  0.00      LIG  
ATOM   4355 H3   LIG     1      16.549  13.387  -0.044  1.00  0.00      LIG  
ATOM   4356 H4   LIG     1      16.015  11.753  -0.319  1.00  0.00      LIG  
ATOM   4357 H5   LIG     1      11.774  14.800   1.372  1.00  0.00      LIG  
ATOM   4358 H6   LIG     1      15.240  11.609   2.005  1.00  0.00      LIG  
ATOM   4359 H7   LIG     1      16.935  11.997   1.905  1.00  0.00      LIG  
ATOM   4360 H8   LIG     1      13.088  14.701   3.444  1.00  0.00      LIG  
ATOM   4361 H9   LIG     1      13.443  16.248   2.712  1.00  0.00      LIG  
ATOM   4362 H10  LIG     1      12.053  14.374  -1.576  1.00  0.00      LIG  
ATOM   4363 H11  LIG     1      10.679  14.157  -0.537  1.00  0.00      LIG  
ATOM   4364 H12  LIG     1      13.710  10.809   0.929  1.00  0.00      LIG  
ATOM   4365 H13  LIG     1      14.252  10.103  -0.599  1.00  0.00      LIG  
ATOM   4366 H14  LIG     1      14.892  16.618   1.090  1.00  0.00      LIG  
ATOM   4367 H15  LIG     1      16.325  16.096   1.943  1.00  0.00      LIG  
ATOM   4368 H16  LIG     1      15.954  15.411   0.369  1.00  0.00      LIG  
ATOM   4369 H17  LIG     1      11.825   9.579   0.530  1.00  0.00      LIG  
ATOM   4370 H18  LIG     1      12.001   9.647  -1.245  1.00  0.00      LIG  
ATOM   4371 H19  LIG     1      13.765  13.008  -2.733  1.00  0.00      LIG  
ATOM   4372 H20  LIG     1      13.177  11.340  -2.753  1.00  0.00      LIG  
ATOM   4373 H21  LIG     1      14.865  11.675  -2.359  1.00  0.00      LIG  
ATOM   4374 H22  LIG     1      14.166  16.225   5.039  1.00  0.00      LIG  
ATOM   4375 H23  LIG     1      15.590  16.383   3.991  1.00  0.00      LIG  
ATOM   4376 H24  LIG     1       9.609  10.290   0.089  1.00  0.00      LIG  
ATOM   4377 H25  LIG     1      17.657  13.135   4.456  1.00  0.00      LIG  
ATOM   4378 H26  LIG     1      16.904  11.573   4.090  1.00  0.00      LIG  
ATOM   4379 H27  LIG     1      16.672  12.303   5.666  1.00  0.00      LIG  
ATOM   4380 H28  LIG     1      14.176  12.188   5.419  1.00  0.00      LIG  
ATOM   4381 H29  LIG     1      13.409  12.690   3.919  1.00  0.00      LIG  
ATOM   4382 H30  LIG     1      14.524  11.320   3.934  1.00  0.00      LIG  
ATOM   4383 H31  LIG     1      13.408  16.365   0.703  1.00  0.00      LIG  
ATOM   4384 H32  LIG     1       9.709  11.673  -2.289  1.00  0.00      LIG  
ATOM   4385 H33  LIG     1       8.670  12.734  -1.352  1.00  0.00      LIG  
ATOM   4386 H34  LIG     1       6.526  11.944  -0.540  1.00  0.00      LIG  
ATOM   4387 H35  LIG     1       9.968  11.961   1.913  1.00  0.00      LIG  
ATOM   4388 H36  LIG     1       8.316  11.933   1.292  1.00  0.00      LIG  
ATOM   4389 H37  LIG     1       9.397  13.234   0.822  1.00  0.00      LIG  
ATOM   4390 H38  LIG     1       6.881  12.228  -3.043  1.00  0.00      LIG  
ATOM   4391 H39  LIG     1       6.297  10.597  -3.250  1.00  0.00      LIG  
ATOM   4392 H40  LIG     1       6.470  10.875   2.381  1.00  0.00      LIG  
ATOM   4393 H41  LIG     1       5.084   9.820   2.078  1.00  0.00      LIG  
ATOM   4394 H42  LIG     1       5.149  11.433   1.341  1.00  0.00      LIG  
ATOM   4395 H43  LIG     1       6.613   8.134   1.520  1.00  0.00      LIG  
ATOM   4396 H44  LIG     1       8.167   8.887   1.136  1.00  0.00      LIG  
ATOM   4397 H45  LIG     1       7.236   8.052  -0.127  1.00  0.00      LIG  
ATOM   4398 H46  LIG     1       8.747   9.210  -1.005  1.00  0.00      LIG  
ATOM   4399 H47  LIG     1       9.305  11.859  -5.442  1.00  0.00      LIG  
TER
REMARK  Energy: 267.587
REMARK  SimpleFitness: 267.587
REMARK  FullFitness: -735.483
REMARK  InterFull: -22.968
REMARK  IntraFull: 273.077
REMARK  solvFull: -1197.0
REMARK  surfFull: 211.408
REMARK  extraFull: 0.0
REMARK  deltaGcompsolvpol: -1197.0
REMARK  deltaGcompsolvnonpol: 211.408
REMARK  deltaGprotsolvpol: -1219.71
REMARK  deltaGprotsolvnonpol: 208.651
REMARK  deltaGligsolvpol: -13.4751
REMARK  deltaGligsolvnonpol: 15.9922
REMARK  deltaGvdw: -22.968
REMARK  deltaGelec: 0.0
REMARK  deltaG: -5.200297
REMARK  Cluster: 6
REMARK  ClusterRank: 4
ATOM   4315 O    LIG     1      11.415  15.770   0.673  1.00  0.00      LIG  
ATOM   4316 O1   LIG     1      15.785  14.336   5.667  1.00  0.00      LIG  
ATOM   4317 O2   LIG     1       5.956   8.788  -2.711  1.00  0.00      LIG  
ATOM   4318 O3   LIG     1       8.585   9.676  -2.311  1.00  0.00      LIG  
ATOM   4319 O4   LIG     1       7.597  12.117  -5.561  1.00  0.00      LIG  
ATOM   4320 O5   LIG     1       7.464   9.949  -4.946  1.00  0.00      LIG  
ATOM   4321 C    LIG     1      12.762  13.734   1.157  1.00  0.00      LIG  
ATOM   4322 C1   LIG     1      13.853  14.529   1.925  1.00  0.00      LIG  
ATOM   4323 C2   LIG     1      13.259  13.238  -0.202  1.00  0.00      LIG  
ATOM   4324 C3   LIG     1      12.330  12.161  -0.790  1.00  0.00      LIG  
ATOM   4325 C4   LIG     1      15.073  13.614   2.204  1.00  0.00      LIG  
ATOM   4326 C5   LIG     1      14.717  12.792  -0.172  1.00  0.00      LIG  
ATOM   4327 C6   LIG     1      11.360  14.386   1.000  1.00  0.00      LIG  
ATOM   4328 C7   LIG     1      15.172  12.442   1.226  1.00  0.00      LIG  
ATOM   4329 C8   LIG     1      10.924  12.338  -0.351  1.00  0.00      LIG  
ATOM   4330 C9   LIG     1      15.243  13.136   3.668  1.00  0.00      LIG  
ATOM   4331 C10  LIG     1      13.274  15.086   3.221  1.00  0.00      LIG  
ATOM   4332 C11  LIG     1      10.492  13.733  -0.080  1.00  0.00      LIG  
ATOM   4333 C12  LIG     1      12.583  10.723  -0.357  1.00  0.00      LIG  
ATOM   4334 C13  LIG     1      14.383  15.751   1.154  1.00  0.00      LIG  
ATOM   4335 C14  LIG     1      10.288  11.170  -0.209  1.00  0.00      LIG  
ATOM   4336 C15  LIG     1      11.232  10.041  -0.402  1.00  0.00      LIG  
ATOM   4337 C16  LIG     1      12.401  12.234  -2.310  1.00  0.00      LIG  
ATOM   4338 C17  LIG     1      14.358  15.500   4.192  1.00  0.00      LIG  
ATOM   4339 C18  LIG     1      15.166  14.314   4.613  1.00  0.00      LIG  
ATOM   4340 C19  LIG     1       8.865  10.855   0.163  1.00  0.00      LIG  
ATOM   4341 C20  LIG     1      16.631  12.529   3.845  1.00  0.00      LIG  
ATOM   4342 C21  LIG     1      14.250  12.066   4.127  1.00  0.00      LIG  
ATOM   4343 C22  LIG     1       7.829  11.447  -0.799  1.00  0.00      LIG  
ATOM   4344 C23  LIG     1       7.571  10.662  -2.104  1.00  0.00      LIG  
ATOM   4345 C24  LIG     1       6.169  10.067  -2.060  1.00  0.00      LIG  
ATOM   4346 C25  LIG     1       8.567  11.328   1.572  1.00  0.00      LIG  
ATOM   4347 C26  LIG     1       5.732   8.868  -1.284  1.00  0.00      LIG  
ATOM   4348 C27  LIG     1       7.676  11.689  -3.244  1.00  0.00      LIG  
ATOM   4349 C28  LIG     1       4.298   8.769  -0.905  1.00  0.00      LIG  
ATOM   4350 C29  LIG     1       6.650   8.006  -0.485  1.00  0.00      LIG  
ATOM   4351 C30  LIG     1       7.514  11.131  -4.642  1.00  0.00      LIG  
ATOM   4352 H    LIG     1      12.571  12.839   1.756  1.00  0.00      LIG  
ATOM   4353 H1   LIG     1      13.214  14.089  -0.887  1.00  0.00      LIG  
ATOM   4354 H2   LIG     1      15.957  14.225   1.997  1.00  0.00      LIG  
ATOM   4355 H3   LIG     1      15.347  13.606  -0.540  1.00  0.00      LIG  
ATOM   4356 H4   LIG     1      14.898  11.955  -0.849  1.00  0.00      LIG  
ATOM   4357 H5   LIG     1      10.836  14.311   1.957  1.00  0.00      LIG  
ATOM   4358 H6   LIG     1      14.589  11.589   1.573  1.00  0.00      LIG  
ATOM   4359 H7   LIG     1      16.209  12.100   1.168  1.00  0.00      LIG  
ATOM   4360 H8   LIG     1      12.617  14.349   3.690  1.00  0.00      LIG  
ATOM   4361 H9   LIG     1      12.652  15.958   3.005  1.00  0.00      LIG  
ATOM   4362 H10  LIG     1      10.558  14.292  -1.017  1.00  0.00      LIG  
ATOM   4363 H11  LIG     1       9.442  13.785   0.217  1.00  0.00      LIG  
ATOM   4364 H12  LIG     1      12.946  10.687   0.673  1.00  0.00      LIG  
ATOM   4365 H13  LIG     1      13.313  10.213  -0.993  1.00  0.00      LIG  
ATOM   4366 H14  LIG     1      13.652  16.559   1.127  1.00  0.00      LIG  
ATOM   4367 H15  LIG     1      15.276  16.160   1.632  1.00  0.00      LIG  
ATOM   4368 H16  LIG     1      14.657  15.519   0.125  1.00  0.00      LIG  
ATOM   4369 H17  LIG     1      11.146   9.296   0.394  1.00  0.00      LIG  
ATOM   4370 H18  LIG     1      11.064   9.558  -1.368  1.00  0.00      LIG  
ATOM   4371 H19  LIG     1      12.139  13.235  -2.666  1.00  0.00      LIG  
ATOM   4372 H20  LIG     1      11.720  11.523  -2.787  1.00  0.00      LIG  
ATOM   4373 H21  LIG     1      13.412  12.007  -2.658  1.00  0.00      LIG  
ATOM   4374 H22  LIG     1      13.900  15.927   5.088  1.00  0.00      LIG  
ATOM   4375 H23  LIG     1      15.031  16.245   3.762  1.00  0.00      LIG  
ATOM   4376 H24  LIG     1       8.756   9.769   0.177  1.00  0.00      LIG  
ATOM   4377 H25  LIG     1      17.410  13.240   3.553  1.00  0.00      LIG  
ATOM   4378 H26  LIG     1      16.751  11.625   3.244  1.00  0.00      LIG  
ATOM   4379 H27  LIG     1      16.814  12.239   4.885  1.00  0.00      LIG  
ATOM   4380 H28  LIG     1      14.341  11.882   5.202  1.00  0.00      LIG  
ATOM   4381 H29  LIG     1      13.215  12.355   3.934  1.00  0.00      LIG  
ATOM   4382 H30  LIG     1      14.433  11.115   3.621  1.00  0.00      LIG  
ATOM   4383 H31  LIG     1      12.050  15.854  -0.058  1.00  0.00      LIG  
ATOM   4384 H32  LIG     1       8.120  12.469  -1.054  1.00  0.00      LIG  
ATOM   4385 H33  LIG     1       6.887  11.568  -0.256  1.00  0.00      LIG  
ATOM   4386 H34  LIG     1       5.425  10.838  -2.215  1.00  0.00      LIG  
ATOM   4387 H35  LIG     1       9.298  10.935   2.286  1.00  0.00      LIG  
ATOM   4388 H36  LIG     1       7.575  10.983   1.878  1.00  0.00      LIG  
ATOM   4389 H37  LIG     1       8.572  12.418   1.640  1.00  0.00      LIG  
ATOM   4390 H38  LIG     1       8.667  12.153  -3.209  1.00  0.00      LIG  
ATOM   4391 H39  LIG     1       6.917  12.465  -3.104  1.00  0.00      LIG  
ATOM   4392 H40  LIG     1       4.178   9.023   0.151  1.00  0.00      LIG  
ATOM   4393 H41  LIG     1       3.937   7.748  -1.056  1.00  0.00      LIG  
ATOM   4394 H42  LIG     1       3.676   9.446  -1.496  1.00  0.00      LIG  
ATOM   4395 H43  LIG     1       6.188   7.030  -0.315  1.00  0.00      LIG  
ATOM   4396 H44  LIG     1       6.841   8.464   0.488  1.00  0.00      LIG  
ATOM   4397 H45  LIG     1       7.606   7.834  -0.984  1.00  0.00      LIG  
ATOM   4398 H46  LIG     1       8.321   9.192  -3.115  1.00  0.00      LIG  
ATOM   4399 H47  LIG     1       7.515  11.740  -6.462  1.00  0.00      LIG  
TER
REMARK  Energy: 267.587
REMARK  SimpleFitness: 267.587
REMARK  FullFitness: -735.483
REMARK  InterFull: -22.968
REMARK  IntraFull: 273.077
REMARK  solvFull: -1197.0
REMARK  surfFull: 211.408
REMARK  extraFull: 0.0
REMARK  deltaGcompsolvpol: -1197.0
REMARK  deltaGcompsolvnonpol: 211.408
REMARK  deltaGprotsolvpol: -1219.71
REMARK  deltaGprotsolvnonpol: 208.651
REMARK  deltaGligsolvpol: -13.4751
REMARK  deltaGligsolvnonpol: 15.9922
REMARK  deltaGvdw: -22.968
REMARK  deltaGelec: 0.0
REMARK  deltaG: -5.200297
REMARK  Cluster: 6
REMARK  ClusterRank: 5
ATOM   4315 O    LIG     1      11.415  15.770   0.673  1.00  0.00      LIG  
ATOM   4316 O1   LIG     1      15.785  14.336   5.667  1.00  0.00      LIG  
ATOM   4317 O2   LIG     1       5.956   8.788  -2.711  1.00  0.00      LIG  
ATOM   4318 O3   LIG     1       8.585   9.676  -2.311  1.00  0.00      LIG  
ATOM   4319 O4   LIG     1       7.597  12.117  -5.561  1.00  0.00      LIG  
ATOM   4320 O5   LIG     1       7.464   9.949  -4.946  1.00  0.00      LIG  
ATOM   4321 C    LIG     1      12.762  13.734   1.157  1.00  0.00      LIG  
ATOM   4322 C1   LIG     1      13.853  14.529   1.925  1.00  0.00      LIG  
ATOM   4323 C2   LIG     1      13.259  13.238  -0.202  1.00  0.00      LIG  
ATOM   4324 C3   LIG     1      12.330  12.161  -0.790  1.00  0.00      LIG  
ATOM   4325 C4   LIG     1      15.073  13.614   2.204  1.00  0.00      LIG  
ATOM   4326 C5   LIG     1      14.717  12.792  -0.172  1.00  0.00      LIG  
ATOM   4327 C6   LIG     1      11.360  14.386   1.000  1.00  0.00      LIG  
ATOM   4328 C7   LIG     1      15.172  12.442   1.226  1.00  0.00      LIG  
ATOM   4329 C8   LIG     1      10.924  12.338  -0.351  1.00  0.00      LIG  
ATOM   4330 C9   LIG     1      15.243  13.136   3.668  1.00  0.00      LIG  
ATOM   4331 C10  LIG     1      13.274  15.086   3.221  1.00  0.00      LIG  
ATOM   4332 C11  LIG     1      10.492  13.733  -0.080  1.00  0.00      LIG  
ATOM   4333 C12  LIG     1      12.583  10.723  -0.357  1.00  0.00      LIG  
ATOM   4334 C13  LIG     1      14.383  15.751   1.154  1.00  0.00      LIG  
ATOM   4335 C14  LIG     1      10.288  11.170  -0.209  1.00  0.00      LIG  
ATOM   4336 C15  LIG     1      11.232  10.041  -0.402  1.00  0.00      LIG  
ATOM   4337 C16  LIG     1      12.401  12.234  -2.310  1.00  0.00      LIG  
ATOM   4338 C17  LIG     1      14.358  15.500   4.192  1.00  0.00      LIG  
ATOM   4339 C18  LIG     1      15.166  14.314   4.613  1.00  0.00      LIG  
ATOM   4340 C19  LIG     1       8.865  10.855   0.163  1.00  0.00      LIG  
ATOM   4341 C20  LIG     1      16.631  12.529   3.845  1.00  0.00      LIG  
ATOM   4342 C21  LIG     1      14.250  12.066   4.127  1.00  0.00      LIG  
ATOM   4343 C22  LIG     1       7.829  11.447  -0.799  1.00  0.00      LIG  
ATOM   4344 C23  LIG     1       7.571  10.662  -2.104  1.00  0.00      LIG  
ATOM   4345 C24  LIG     1       6.169  10.067  -2.060  1.00  0.00      LIG  
ATOM   4346 C25  LIG     1       8.567  11.328   1.572  1.00  0.00      LIG  
ATOM   4347 C26  LIG     1       5.732   8.868  -1.284  1.00  0.00      LIG  
ATOM   4348 C27  LIG     1       7.676  11.689  -3.244  1.00  0.00      LIG  
ATOM   4349 C28  LIG     1       4.298   8.769  -0.905  1.00  0.00      LIG  
ATOM   4350 C29  LIG     1       6.650   8.006  -0.485  1.00  0.00      LIG  
ATOM   4351 C30  LIG     1       7.514  11.131  -4.642  1.00  0.00      LIG  
ATOM   4352 H    LIG     1      12.571  12.839   1.756  1.00  0.00      LIG  
ATOM   4353 H1   LIG     1      13.214  14.089  -0.887  1.00  0.00      LIG  
ATOM   4354 H2   LIG     1      15.957  14.225   1.997  1.00  0.00      LIG  
ATOM   4355 H3   LIG     1      15.347  13.606  -0.540  1.00  0.00      LIG  
ATOM   4356 H4   LIG     1      14.898  11.955  -0.849  1.00  0.00      LIG  
ATOM   4357 H5   LIG     1      10.836  14.311   1.957  1.00  0.00      LIG  
ATOM   4358 H6   LIG     1      14.589  11.589   1.573  1.00  0.00      LIG  
ATOM   4359 H7   LIG     1      16.209  12.100   1.168  1.00  0.00      LIG  
ATOM   4360 H8   LIG     1      12.617  14.349   3.690  1.00  0.00      LIG  
ATOM   4361 H9   LIG     1      12.652  15.958   3.005  1.00  0.00      LIG  
ATOM   4362 H10  LIG     1      10.558  14.292  -1.017  1.00  0.00      LIG  
ATOM   4363 H11  LIG     1       9.442  13.785   0.217  1.00  0.00      LIG  
ATOM   4364 H12  LIG     1      12.946  10.687   0.673  1.00  0.00      LIG  
ATOM   4365 H13  LIG     1      13.313  10.213  -0.993  1.00  0.00      LIG  
ATOM   4366 H14  LIG     1      13.652  16.559   1.127  1.00  0.00      LIG  
ATOM   4367 H15  LIG     1      15.276  16.160   1.632  1.00  0.00      LIG  
ATOM   4368 H16  LIG     1      14.657  15.519   0.125  1.00  0.00      LIG  
ATOM   4369 H17  LIG     1      11.146   9.296   0.394  1.00  0.00      LIG  
ATOM   4370 H18  LIG     1      11.064   9.558  -1.368  1.00  0.00      LIG  
ATOM   4371 H19  LIG     1      12.139  13.235  -2.666  1.00  0.00      LIG  
ATOM   4372 H20  LIG     1      11.720  11.523  -2.787  1.00  0.00      LIG  
ATOM   4373 H21  LIG     1      13.412  12.007  -2.658  1.00  0.00      LIG  
ATOM   4374 H22  LIG     1      13.900  15.927   5.088  1.00  0.00      LIG  
ATOM   4375 H23  LIG     1      15.031  16.245   3.762  1.00  0.00      LIG  
ATOM   4376 H24  LIG     1       8.756   9.769   0.177  1.00  0.00      LIG  
ATOM   4377 H25  LIG     1      17.410  13.240   3.553  1.00  0.00      LIG  
ATOM   4378 H26  LIG     1      16.751  11.625   3.244  1.00  0.00      LIG  
ATOM   4379 H27  LIG     1      16.814  12.239   4.885  1.00  0.00      LIG  
ATOM   4380 H28  LIG     1      14.341  11.882   5.202  1.00  0.00      LIG  
ATOM   4381 H29  LIG     1      13.215  12.355   3.934  1.00  0.00      LIG  
ATOM   4382 H30  LIG     1      14.433  11.115   3.621  1.00  0.00      LIG  
ATOM   4383 H31  LIG     1      12.050  15.854  -0.058  1.00  0.00      LIG  
ATOM   4384 H32  LIG     1       8.120  12.469  -1.054  1.00  0.00      LIG  
ATOM   4385 H33  LIG     1       6.887  11.568  -0.256  1.00  0.00      LIG  
ATOM   4386 H34  LIG     1       5.425  10.838  -2.215  1.00  0.00      LIG  
ATOM   4387 H35  LIG     1       9.298  10.935   2.286  1.00  0.00      LIG  
ATOM   4388 H36  LIG     1       7.575  10.983   1.878  1.00  0.00      LIG  
ATOM   4389 H37  LIG     1       8.572  12.418   1.640  1.00  0.00      LIG  
ATOM   4390 H38  LIG     1       8.667  12.153  -3.209  1.00  0.00      LIG  
ATOM   4391 H39  LIG     1       6.917  12.465  -3.104  1.00  0.00      LIG  
ATOM   4392 H40  LIG     1       4.178   9.023   0.151  1.00  0.00      LIG  
ATOM   4393 H41  LIG     1       3.937   7.748  -1.056  1.00  0.00      LIG  
ATOM   4394 H42  LIG     1       3.676   9.446  -1.496  1.00  0.00      LIG  
ATOM   4395 H43  LIG     1       6.188   7.030  -0.315  1.00  0.00      LIG  
ATOM   4396 H44  LIG     1       6.841   8.464   0.488  1.00  0.00      LIG  
ATOM   4397 H45  LIG     1       7.606   7.834  -0.984  1.00  0.00      LIG  
ATOM   4398 H46  LIG     1       8.321   9.192  -3.115  1.00  0.00      LIG  
ATOM   4399 H47  LIG     1       7.515  11.740  -6.462  1.00  0.00      LIG  
TER
REMARK  Energy: 268.743
REMARK  SimpleFitness: 268.743
REMARK  FullFitness: -734.68335
REMARK  InterFull: -21.0673
REMARK  IntraFull: 274.753
REMARK  solvFull: -1199.67
REMARK  surfFull: 211.301
REMARK  extraFull: 0.0
REMARK  deltaGcompsolvpol: -1199.67
REMARK  deltaGcompsolvnonpol: 211.301
REMARK  deltaGprotsolvpol: -1219.71
REMARK  deltaGprotsolvnonpol: 208.651
REMARK  deltaGligsolvpol: -14.1243
REMARK  deltaGligsolvnonpol: 15.9461
REMARK  deltaGvdw: -21.0673
REMARK  deltaGelec: 0.0
REMARK  deltaG: -5.1499286
REMARK  Cluster: 6
REMARK  ClusterRank: 6
ATOM   4315 O    LIG     1      11.251  15.687   0.729  1.00  0.00      LIG  
ATOM   4316 O1   LIG     1      15.742  14.231   5.593  1.00  0.00      LIG  
ATOM   4317 O2   LIG     1       5.748   8.781  -2.635  1.00  0.00      LIG  
ATOM   4318 O3   LIG     1       8.336   9.796  -2.399  1.00  0.00      LIG  
ATOM   4319 O4   LIG     1       7.838  12.017  -5.395  1.00  0.00      LIG  
ATOM   4320 O5   LIG     1       6.168  10.582  -4.898  1.00  0.00      LIG  
ATOM   4321 C    LIG     1      12.621  13.646   1.147  1.00  0.00      LIG  
ATOM   4322 C1   LIG     1      13.729  14.434   1.896  1.00  0.00      LIG  
ATOM   4323 C2   LIG     1      13.093  13.160  -0.225  1.00  0.00      LIG  
ATOM   4324 C3   LIG     1      12.145  12.103  -0.819  1.00  0.00      LIG  
ATOM   4325 C4   LIG     1      14.948  13.510   2.153  1.00  0.00      LIG  
ATOM   4326 C5   LIG     1      14.548  12.699  -0.218  1.00  0.00      LIG  
ATOM   4327 C6   LIG     1      11.216  14.296   1.033  1.00  0.00      LIG  
ATOM   4328 C7   LIG     1      15.018  12.337   1.172  1.00  0.00      LIG  
ATOM   4329 C8   LIG     1      10.749  12.271  -0.347  1.00  0.00      LIG  
ATOM   4330 C9   LIG     1      15.136  13.028   3.614  1.00  0.00      LIG  
ATOM   4331 C10  LIG     1      13.182  14.997   3.204  1.00  0.00      LIG  
ATOM   4332 C11  LIG     1      10.319  13.655  -0.029  1.00  0.00      LIG  
ATOM   4333 C12  LIG     1      12.404  10.654  -0.428  1.00  0.00      LIG  
ATOM   4334 C13  LIG     1      14.248  15.654   1.114  1.00  0.00      LIG  
ATOM   4335 C14  LIG     1      10.113  11.098  -0.226  1.00  0.00      LIG  
ATOM   4336 C15  LIG     1      11.050   9.975  -0.471  1.00  0.00      LIG  
ATOM   4337 C16  LIG     1      12.189  12.214  -2.338  1.00  0.00      LIG  
ATOM   4338 C17  LIG     1      14.294  15.405   4.147  1.00  0.00      LIG  
ATOM   4339 C18  LIG     1      15.094  14.210   4.556  1.00  0.00      LIG  
ATOM   4340 C19  LIG     1       8.700  10.771   0.170  1.00  0.00      LIG  
ATOM   4341 C20  LIG     1      16.515  12.397   3.773  1.00  0.00      LIG  
ATOM   4342 C21  LIG     1      14.135  11.973   4.090  1.00  0.00      LIG  
ATOM   4343 C22  LIG     1       7.628  11.423  -0.711  1.00  0.00      LIG  
ATOM   4344 C23  LIG     1       7.296  10.708  -2.039  1.00  0.00      LIG  
ATOM   4345 C24  LIG     1       5.935  10.034  -1.926  1.00  0.00      LIG  
ATOM   4346 C25  LIG     1       8.457  11.157   1.615  1.00  0.00      LIG  
ATOM   4347 C26  LIG     1       5.604   8.772  -1.197  1.00  0.00      LIG  
ATOM   4348 C27  LIG     1       7.261  11.817  -3.103  1.00  0.00      LIG  
ATOM   4349 C28  LIG     1       4.201   8.576  -0.747  1.00  0.00      LIG  
ATOM   4350 C29  LIG     1       6.604   7.908  -0.508  1.00  0.00      LIG  
ATOM   4351 C30  LIG     1       7.038  11.354  -4.528  1.00  0.00      LIG  
ATOM   4352 H    LIG     1      12.443  12.745   1.742  1.00  0.00      LIG  
ATOM   4353 H1   LIG     1      13.049  14.021  -0.899  1.00  0.00      LIG  
ATOM   4354 H2   LIG     1      15.833  14.114   1.931  1.00  0.00      LIG  
ATOM   4355 H3   LIG     1      15.181  13.508  -0.589  1.00  0.00      LIG  
ATOM   4356 H4   LIG     1      14.713  11.864  -0.902  1.00  0.00      LIG  
ATOM   4357 H5   LIG     1      10.722  14.206   2.004  1.00  0.00      LIG  
ATOM   4358 H6   LIG     1      14.427  11.492   1.526  1.00  0.00      LIG  
ATOM   4359 H7   LIG     1      16.049  11.982   1.101  1.00  0.00      LIG  
ATOM   4360 H8   LIG     1      12.530  14.267   3.689  1.00  0.00      LIG  
ATOM   4361 H9   LIG     1      12.562  15.873   3.002  1.00  0.00      LIG  
ATOM   4362 H10  LIG     1      10.345  14.235  -0.955  1.00  0.00      LIG  
ATOM   4363 H11  LIG     1       9.281  13.693   0.309  1.00  0.00      LIG  
ATOM   4364 H12  LIG     1      12.783  10.591   0.595  1.00  0.00      LIG  
ATOM   4365 H13  LIG     1      13.122  10.161  -1.089  1.00  0.00      LIG  
ATOM   4366 H14  LIG     1      13.519  16.466   1.104  1.00  0.00      LIG  
ATOM   4367 H15  LIG     1      15.154  16.059   1.571  1.00  0.00      LIG  
ATOM   4368 H16  LIG     1      14.498  15.425   0.078  1.00  0.00      LIG  
ATOM   4369 H17  LIG     1      10.977   9.206   0.303  1.00  0.00      LIG  
ATOM   4370 H18  LIG     1      10.862   9.524  -1.448  1.00  0.00      LIG  
ATOM   4371 H19  LIG     1      11.924  13.225  -2.664  1.00  0.00      LIG  
ATOM   4372 H20  LIG     1      11.497  11.517  -2.820  1.00  0.00      LIG  
ATOM   4373 H21  LIG     1      13.193  11.993  -2.709  1.00  0.00      LIG  
ATOM   4374 H22  LIG     1      13.864  15.846   5.049  1.00  0.00      LIG  
ATOM   4375 H23  LIG     1      14.968  16.136   3.695  1.00  0.00      LIG  
ATOM   4376 H24  LIG     1       8.588   9.687   0.118  1.00  0.00      LIG  
ATOM   4377 H25  LIG     1      17.304  13.091   3.466  1.00  0.00      LIG  
ATOM   4378 H26  LIG     1      16.609  11.487   3.176  1.00  0.00      LIG  
ATOM   4379 H27  LIG     1      16.708  12.109   4.811  1.00  0.00      LIG  
ATOM   4380 H28  LIG     1      14.239  11.789   5.163  1.00  0.00      LIG  
ATOM   4381 H29  LIG     1      13.102  12.274   3.912  1.00  0.00      LIG  
ATOM   4382 H30  LIG     1      14.298  11.019   3.582  1.00  0.00      LIG  
ATOM   4383 H31  LIG     1      10.332  15.949   0.549  1.00  0.00      LIG  
ATOM   4384 H32  LIG     1       7.929  12.450  -0.930  1.00  0.00      LIG  
ATOM   4385 H33  LIG     1       6.713  11.533  -0.122  1.00  0.00      LIG  
ATOM   4386 H34  LIG     1       5.144  10.770  -1.994  1.00  0.00      LIG  
ATOM   4387 H35  LIG     1       9.207  10.713   2.277  1.00  0.00      LIG  
ATOM   4388 H36  LIG     1       7.473  10.804   1.934  1.00  0.00      LIG  
ATOM   4389 H37  LIG     1       8.480  12.241   1.749  1.00  0.00      LIG  
ATOM   4390 H38  LIG     1       8.223  12.340  -3.071  1.00  0.00      LIG  
ATOM   4391 H39  LIG     1       6.480  12.548  -2.875  1.00  0.00      LIG  
ATOM   4392 H40  LIG     1       3.515   9.271  -1.242  1.00  0.00      LIG  
ATOM   4393 H41  LIG     1       4.133   8.736   0.331  1.00  0.00      LIG  
ATOM   4394 H42  LIG     1       3.873   7.556  -0.963  1.00  0.00      LIG  
ATOM   4395 H43  LIG     1       6.223   6.886  -0.437  1.00  0.00      LIG  
ATOM   4396 H44  LIG     1       6.779   8.275   0.507  1.00  0.00      LIG  
ATOM   4397 H45  LIG     1       7.560   7.869  -1.033  1.00  0.00      LIG  
ATOM   4398 H46  LIG     1       7.947   9.198  -3.061  1.00  0.00      LIG  
ATOM   4399 H47  LIG     1       7.590  11.777  -6.313  1.00  0.00      LIG  
TER
REMARK  Energy: 269.238
REMARK  SimpleFitness: 269.238
REMARK  FullFitness: -734.65283
REMARK  InterFull: -17.4518
REMARK  IntraFull: 275.864
REMARK  solvFull: -1204.42
REMARK  surfFull: 211.355
REMARK  extraFull: 0.0
REMARK  deltaGcompsolvpol: -1204.42
REMARK  deltaGcompsolvnonpol: 211.355
REMARK  deltaGprotsolvpol: -1219.71
REMARK  deltaGprotsolvnonpol: 208.651
REMARK  deltaGligsolvpol: -15.8495
REMARK  deltaGligsolvnonpol: 16.1633
REMARK  deltaGvdw: -17.4518
REMARK  deltaGelec: 0.0
REMARK  deltaG: -5.008458
REMARK  Cluster: 6
REMARK  ClusterRank: 7
ATOM   4315 O    LIG     1      12.885  16.026   0.117  1.00  0.00      LIG  
ATOM   4316 O1   LIG     1      15.849  14.263   6.028  1.00  0.00      LIG  
ATOM   4317 O2   LIG     1       5.605   9.766  -0.668  1.00  0.00      LIG  
ATOM   4318 O3   LIG     1       8.312   9.390  -1.831  1.00  0.00      LIG  
ATOM   4319 O4   LIG     1       8.178  11.986  -4.821  1.00  0.00      LIG  
ATOM   4320 O5   LIG     1       8.147   9.727  -4.875  1.00  0.00      LIG  
ATOM   4321 C    LIG     1      13.625  13.844   1.043  1.00  0.00      LIG  
ATOM   4322 C1   LIG     1      14.669  14.477   2.001  1.00  0.00      LIG  
ATOM   4323 C2   LIG     1      14.264  13.143  -0.157  1.00  0.00      LIG  
ATOM   4324 C3   LIG     1      13.260  12.205  -0.859  1.00  0.00      LIG  
ATOM   4325 C4   LIG     1      15.620  13.384   2.553  1.00  0.00      LIG  
ATOM   4326 C5   LIG     1      15.578  12.453   0.191  1.00  0.00      LIG  
ATOM   4327 C6   LIG     1      12.458  14.740   0.547  1.00  0.00      LIG  
ATOM   4328 C7   LIG     1      15.679  12.139   1.665  1.00  0.00      LIG  
ATOM   4329 C8   LIG     1      11.859  12.670  -0.677  1.00  0.00      LIG  
ATOM   4330 C9   LIG     1      15.421  13.000   4.039  1.00  0.00      LIG  
ATOM   4331 C10  LIG     1      13.935  15.203   3.126  1.00  0.00      LIG  
ATOM   4332 C11  LIG     1      11.683  14.142  -0.631  1.00  0.00      LIG  
ATOM   4333 C12  LIG     1      13.160  10.782  -0.324  1.00  0.00      LIG  
ATOM   4334 C13  LIG     1      15.565  15.532   1.333  1.00  0.00      LIG  
ATOM   4335 C14  LIG     1      10.998  11.657  -0.518  1.00  0.00      LIG  
ATOM   4336 C15  LIG     1      11.721  10.363  -0.538  1.00  0.00      LIG  
ATOM   4337 C16  LIG     1      13.602  12.141  -2.341  1.00  0.00      LIG  
ATOM   4338 C17  LIG     1      14.841  15.505   4.298  1.00  0.00      LIG  
ATOM   4339 C18  LIG     1      15.385  14.247   4.897  1.00  0.00      LIG  
ATOM   4340 C19  LIG     1       9.513  11.613  -0.293  1.00  0.00      LIG  
ATOM   4341 C20  LIG     1      16.616  12.183   4.517  1.00  0.00      LIG  
ATOM   4342 C21  LIG     1      14.186  12.145   4.328  1.00  0.00      LIG  
ATOM   4343 C22  LIG     1       8.747  11.738  -1.616  1.00  0.00      LIG  
ATOM   4344 C23  LIG     1       7.668  10.665  -1.797  1.00  0.00      LIG  
ATOM   4345 C24  LIG     1       6.641  10.780  -0.685  1.00  0.00      LIG  
ATOM   4346 C25  LIG     1       9.019  12.638   0.717  1.00  0.00      LIG  
ATOM   4347 C26  LIG     1       6.433   9.901   0.510  1.00  0.00      LIG  
ATOM   4348 C27  LIG     1       6.928  10.882  -3.126  1.00  0.00      LIG  
ATOM   4349 C28  LIG     1       5.743  10.508   1.675  1.00  0.00      LIG  
ATOM   4350 C29  LIG     1       7.223   8.676   0.833  1.00  0.00      LIG  
ATOM   4351 C30  LIG     1       7.793  10.775  -4.360  1.00  0.00      LIG  
ATOM   4352 H    LIG     1      13.137  13.059   1.629  1.00  0.00      LIG  
ATOM   4353 H1   LIG     1      14.517  13.922  -0.883  1.00  0.00      LIG  
ATOM   4354 H2   LIG     1      16.627  13.808   2.501  1.00  0.00      LIG  
ATOM   4355 H3   LIG     1      16.407  13.116  -0.071  1.00  0.00      LIG  
ATOM   4356 H4   LIG     1      15.725  11.547  -0.402  1.00  0.00      LIG  
ATOM   4357 H5   LIG     1      11.764  14.899   1.377  1.00  0.00      LIG  
ATOM   4358 H6   LIG     1      14.889  11.435   1.921  1.00  0.00      LIG  
ATOM   4359 H7   LIG     1      16.622  11.615   1.835  1.00  0.00      LIG  
ATOM   4360 H8   LIG     1      13.083  14.608   3.464  1.00  0.00      LIG  
ATOM   4361 H9   LIG     1      13.523  16.146   2.757  1.00  0.00      LIG  
ATOM   4362 H10  LIG     1      12.031  14.557  -1.582  1.00  0.00      LIG  
ATOM   4363 H11  LIG     1      10.635  14.436  -0.567  1.00  0.00      LIG  
ATOM   4364 H12  LIG     1      13.359  10.755   0.749  1.00  0.00      LIG
[truncated: 1,440,846 more chars]
