# Supplementary material for: Exploring the mechanism of Alisma orientale for the treatment of pregnancy induced hypertension and potential hepato-nephrotoxicity by using network pharmacology, network toxicology, molecular docking and molecular dynamics simulation
Source: Front Pharmacol. 2022 Nov 15;13:1027112. doi: 10.3389/fphar.2022.1027112 (PMC9705790; doi:10.3389/fphar.2022.1027112)
Supplement: Supplementary file 12 [file DataSheet5.zip › EGFR/EGFRBIG/complex.crd]

* PYCHARMM CRD
*  DATE:    10/ 5/22      4:21:38      CREATED BY USER: root
*
 4399
    1    1 GLN  N     28.30714   6.66220  33.17881 1S   1      1.00000
    2    1 GLN  HT1   28.34474   5.94738  32.42247 1S   1      0.00000
    3    1 GLN  HT2   28.79696   6.30722  34.02608 1S   1      0.00000
    4    1 GLN  HT3   28.78479   7.52655  32.84641 1S   1      0.00000
    5    1 GLN  CA    26.90181   6.96118  33.50080 1S   1      1.00000
    6    1 GLN  HA    26.30074   6.19861  33.02888 1S   1      0.00000
    7    1 GLN  CB    26.71397   6.92465  35.03686 1S   1      1.00000
    8    1 GLN  HB1   25.62416   7.01424  35.24675 1S   1      0.00000
    9    1 GLN  HB2   27.21018   7.79852  35.51307 1S   1      0.00000
   10    1 GLN  CG    27.21485   5.61593  35.69751 1S   1      1.00000
   11    1 GLN  HG1   27.02777   4.76445  35.01501 1S   1      0.00000
   12    1 GLN  HG2   26.64678   5.44581  36.63679 1S   1      0.00000
   13    1 GLN  CD    28.71365   5.65008  36.04334 1S   1      1.00000
   14    1 GLN  OE1   29.40973   6.65029  35.84587 1S   1      1.00000
   15    1 GLN  NE2   29.22354   4.49875  36.56146 1S   1      1.00000
   16    1 GLN  HE21  28.67711   3.66024  36.55929 1S   1      0.00000
   17    1 GLN  HE22  30.17405   4.47477  36.86772 1S   1      0.00000
   18    1 GLN  C     26.52968   8.30415  32.94010 1S   1      1.00000
   19    1 GLN  O     27.26281   9.27430  33.12896 1S   1      1.00000
   20    2 VAL  N     25.39048   8.38208  32.20958 1S   2      1.00000
   21    2 VAL  HN    24.80705   7.58886  32.05167 1S   2      0.00000
   22    2 VAL  CA    24.90893   9.61647  31.62613 1S   2      1.00000
   23    2 VAL  HA    25.48090  10.44432  32.01915 1S   2      0.00000
   24    2 VAL  CB    24.97600   9.67165  30.09718 1S   2      1.00000
   25    2 VAL  HB    24.45583  10.58977  29.73498 1S   2      0.00000
   26    2 VAL  CG1   26.45083   9.78988  29.65729 1S   2      1.00000
   27    2 VAL  HG11  27.03734   8.91676  30.00946 1S   2      0.00000
   28    2 VAL  HG12  26.90574  10.71444  30.07036 1S   2      0.00000
   29    2 VAL  HG13  26.51558   9.83163  28.54902 1S   2      0.00000
   30    2 VAL  CG2   24.28574   8.44582  29.46095 1S   2      1.00000
   31    2 VAL  HG21  23.21027   8.41104  29.73186 1S   2      0.00000
   32    2 VAL  HG22  24.76880   7.50187  29.78758 1S   2      0.00000
   33    2 VAL  HG23  24.35941   8.50534  28.35429 1S   2      0.00000
   34    2 VAL  C     23.48395   9.81594  32.07511 1S   2      1.00000
   35    2 VAL  O     22.76992   8.85960  32.37295 1S   2      1.00000
   36    3 GLN  N     23.05198  11.09592  32.13058 1S   3      1.00000
   37    3 GLN  HN    23.68732  11.84688  31.95071 1S   3      0.00000
   38    3 GLN  CA    21.68965  11.50239  32.36842 1S   3      1.00000
   39    3 GLN  HA    21.08460  10.64274  32.61568 1S   3      0.00000
   40    3 GLN  CB    21.55805  12.57322  33.47096 1S   3      1.00000
   41    3 GLN  HB1   20.49537  12.90047  33.53816 1S   3      0.00000
   42    3 GLN  HB2   22.17558  13.45864  33.20183 1S   3      0.00000
   43    3 GLN  CG    22.00615  12.05310  34.84497 1S   3      1.00000
   44    3 GLN  HG1   23.08290  11.78190  34.81793 1S   3      0.00000
   45    3 GLN  HG2   21.41985  11.14843  35.11099 1S   3      0.00000
   46    3 GLN  CD    21.80409  13.15792  35.88401 1S   3      1.00000
   47    3 GLN  OE1   22.45946  14.20464  35.82773 1S   3      1.00000
   48    3 GLN  NE2   20.86838  12.91675  36.84760 1S   3      1.00000
   49    3 GLN  HE21  20.69622  13.60798  37.54792 1S   3      0.00000
   50    3 GLN  HE22  20.35909  12.05705  36.84454 1S   3      0.00000
   51    3 GLN  C     21.20503  12.09864  31.08119 1S   3      1.00000
   52    3 GLN  O     21.91342  12.88094  30.45726 1S   3      1.00000
   53    4 LEU  N     19.98961  11.72016  30.64331 1S   4      1.00000
   54    4 LEU  HN    19.40947  11.12438  31.19845 1S   4      0.00000
   55    4 LEU  CA    19.47229  12.04728  29.33797 1S   4      1.00000
   56    4 LEU  HA    20.18535  12.63334  28.77774 1S   4      0.00000
   57    4 LEU  CB    19.10126  10.76726  28.56355 1S   4      1.00000
   58    4 LEU  HB1   18.66385  11.04528  27.58413 1S   4      0.00000
   59    4 LEU  HB2   18.32596  10.20900  29.13365 1S   4      0.00000
   60    4 LEU  CG    20.28548   9.80768  28.31567 1S   4      1.00000
   61    4 LEU  HG    20.68445   9.48291  29.30528 1S   4      0.00000
   62    4 LEU  CD1   19.80439   8.54515  27.58629 1S   4      1.00000
   63    4 LEU  HD11  19.40472   8.80443  26.58311 1S   4      0.00000
   64    4 LEU  HD12  19.00247   8.04503  28.16699 1S   4      0.00000
   65    4 LEU  HD13  20.64429   7.83178  27.46325 1S   4      0.00000
   66    4 LEU  CD2   21.43560  10.47991  27.54621 1S   4      1.00000
   67    4 LEU  HD21  21.91394  11.26599  28.16626 1S   4      0.00000
   68    4 LEU  HD22  21.05635  10.94623  26.61350 1S   4      0.00000
   69    4 LEU  HD23  22.20998   9.73135  27.27767 1S   4      0.00000
   70    4 LEU  C     18.21803  12.85024  29.50274 1S   4      1.00000
   71    4 LEU  O     17.47991  12.63386  30.45841 1S   4      1.00000
   72    5 GLN  N     17.94440  13.79057  28.56674 1S   5      1.00000
   73    5 GLN  HN    18.58591  13.99294  27.82884 1S   5      0.00000
   74    5 GLN  CA    16.72010  14.55674  28.56798 1S   5      1.00000
   75    5 GLN  HA    15.93573  13.95885  29.00905 1S   5      0.00000
   76    5 GLN  CB    16.85646  15.90276  29.32692 1S   5      1.00000
   77    5 GLN  HB1   17.67927  16.49529  28.86801 1S   5      0.00000
   78    5 GLN  HB2   17.16411  15.67897  30.37234 1S   5      0.00000
   79    5 GLN  CG    15.58610  16.78286  29.35982 1S   5      1.00000
   80    5 GLN  HG1   15.31452  17.10269  28.33179 1S   5      0.00000
   81    5 GLN  HG2   15.78655  17.69632  29.95983 1S   5      0.00000
   82    5 GLN  CD    14.39501  16.03606  29.97061 1S   5      1.00000
   83    5 GLN  OE1   13.42052  15.71175  29.28466 1S   5      1.00000
   84    5 GLN  NE2   14.48266  15.75786  31.30260 1S   5      1.00000
   85    5 GLN  HE21  13.74714  15.24370  31.74336 1S   5      0.00000
   86    5 GLN  HE22  15.31337  15.98656  31.80812 1S   5      0.00000
   87    5 GLN  C     16.33073  14.82943  27.14282 1S   5      1.00000
   88    5 GLN  O     17.08641  15.43188  26.38457 1S   5      1.00000
   89    6 GLU  N     15.11165  14.39014  26.75796 1S   6      1.00000
   90    6 GLU  HN    14.52268  13.88140  27.38709 1S   6      0.00000
   91    6 GLU  CA    14.54738  14.55189  25.44261 1S   6      1.00000
   92    6 GLU  HA    15.34408  14.47945  24.72158 1S   6      0.00000
   93    6 GLU  CB    13.42689  13.53990  25.08535 1S   6      1.00000
   94    6 GLU  HB1   13.11554  13.73253  24.03175 1S   6      0.00000
   95    6 GLU  HB2   12.53340  13.70140  25.72950 1S   6      0.00000
   96    6 GLU  CG    13.82099  12.05724  25.15273 1S   6      1.00000
   97    6 GLU  HG1   14.83444  11.92835  24.72877 1S   6      0.00000
   98    6 GLU  HG2   13.11118  11.47602  24.52291 1S   6      0.00000
   99    6 GLU  CD    13.75619  11.48001  26.56591 1S   6      1.00000
  100    6 GLU  OE1   13.57885  12.23985  27.55373 1S   6      1.00000
  101    6 GLU  OE2   13.86417  10.23228  26.67382 1S   6      1.00000
  102    6 GLU  C     13.88070  15.89006  25.35616 1S   6      1.00000
  103    6 GLU  O     13.38439  16.41122  26.35052 1S   6      1.00000
  104    7 SER  N     13.82063  16.45986  24.14011 1S   7      1.00000
  105    7 SER  HN    14.27169  16.05711  23.34436 1S   7      0.00000
  106    7 SER  CA    13.05104  17.64698  23.89941 1S   7      1.00000
  107    7 SER  HA    12.13625  17.58423  24.47177 1S   7      0.00000
  108    7 SER  CB    13.80360  18.94774  24.28393 1S   7      1.00000
  109    7 SER  HB1   14.05499  18.91061  25.36555 1S   7      0.00000
  110    7 SER  HB2   13.17035  19.84048  24.11407 1S   7      0.00000
  111    7 SER  OG    15.02127  19.09114  23.57249 1S   7      1.00000
  112    7 SER  HG1   14.78050  19.19517  22.64563 1S   7      0.00000
  113    7 SER  C     12.67159  17.63255  22.44256 1S   7      1.00000
  114    7 SER  O     13.21138  16.85400  21.66106 1S   7      1.00000
  115    8 GLY  N     11.72032  18.50435  22.04918 1S   8      1.00000
  116    8 GLY  HN    11.26666  19.09510  22.71628 1S   8      0.00000
  117    8 GLY  CA    11.38611  18.75342  20.66528 1S   8      1.00000
  118    8 GLY  HA1   12.15295  18.35289  20.01733 1S   8      0.00000
  119    8 GLY  HA2   11.27329  19.82231  20.56345 1S   8      0.00000
  120    8 GLY  C     10.08241  18.13593  20.28664 1S   8      1.00000
  121    8 GLY  O      9.68748  18.19631  19.12760 1S   8      1.00000
  122    9 GLY  N      9.34852  17.52744  21.24077 1S   9      1.00000
  123    9 GLY  HN     9.65358  17.47227  22.18849 1S   9      0.00000
  124    9 GLY  CA     8.09242  16.88433  20.92872 1S   9      1.00000
  125    9 GLY  HA1    7.82637  16.27170  21.77458 1S   9      0.00000
  126    9 GLY  HA2    8.20428  16.31566  20.01559 1S   9      0.00000
  127    9 GLY  C      7.00469  17.89381  20.73726 1S   9      1.00000
  128    9 GLY  O      7.18087  19.08963  20.96808 1S   9      1.00000
  129   10 GLY  N      5.83065  17.41618  20.29341 1S   10     1.00000
  130   10 GLY  HN     5.67004  16.44581  20.12518 1S   10     0.00000
  131   10 GLY  CA     4.72556  18.29908  20.08466 1S   10     1.00000
  132   10 GLY  HA1    5.06297  19.11999  19.46915 1S   10     0.00000
  133   10 GLY  HA2    4.33444  18.58884  21.04986 1S   10     0.00000
  134   10 GLY  C      3.66604  17.58070  19.33459 1S   10     1.00000
  135   10 GLY  O      3.72948  16.37255  19.12803 1S   10     1.00000
  136   11 SER  N      2.64977  18.34729  18.90293 1S   11     1.00000
  137   11 SER  HN     2.64865  19.33153  19.07864 1S   11     0.00000
  138   11 SER  CA     1.55463  17.87580  18.10619 1S   11     1.00000
  139   11 SER  HA     1.60036  16.80719  18.06061 1S   11     0.00000
  140   11 SER  CB     0.18123  18.27083  18.69487 1S   11     1.00000
  141   11 SER  HB1    0.06657  17.77022  19.68127 1S   11     0.00000
  142   11 SER  HB2   -0.64351  17.93276  18.03493 1S   11     0.00000
  143   11 SER  OG     0.07415  19.67309  18.90587 1S   11     1.00000
  144   11 SER  HG1   -0.74586  19.80983  19.38828 1S   11     0.00000
  145   11 SER  C      1.77061  18.44554  16.73105 1S   11     1.00000
  146   11 SER  O      2.20319  19.58416  16.60772 1S   11     1.00000
  147   12 VAL  N      1.52702  17.66688  15.65789 1S   12     1.00000
  148   12 VAL  HN     1.19763  16.72739  15.74471 1S   12     0.00000
  149   12 VAL  CA     1.85977  18.10663  14.32353 1S   12     1.00000
  150   12 VAL  HA     1.74192  19.17957  14.26366 1S   12     0.00000
  151   12 VAL  CB     3.29513  17.73517  13.93887 1S   12     1.00000
  152   12 VAL  HB     3.95609  18.13417  14.74489 1S   12     0.00000
  153   12 VAL  CG1    3.48414  16.20528  13.90340 1S   12     1.00000
  154   12 VAL  HG11   2.95167  15.75649  13.03822 1S   12     0.00000
  155   12 VAL  HG12   3.11997  15.72834  14.83639 1S   12     0.00000
  156   12 VAL  HG13   4.56438  15.98352  13.80243 1S   12     0.00000
  157   12 VAL  CG2    3.74883  18.40776  12.62372 1S   12     1.00000
  158   12 VAL  HG21   3.53642  19.49708  12.64622 1S   12     0.00000
  159   12 VAL  HG22   3.23093  17.96025  11.75126 1S   12     0.00000
  160   12 VAL  HG23   4.84012  18.26039  12.48130 1S   12     0.00000
  161   12 VAL  C      0.85268  17.50747  13.39259 1S   12     1.00000
  162   12 VAL  O      0.24774  16.47495  13.67866 1S   12     1.00000
  163   13 GLN  N      0.64561  18.16739  12.23399 1S   13     1.00000
  164   13 GLN  HN     1.09549  19.03975  12.05234 1S   13     0.00000
  165   13 GLN  CA    -0.18893  17.67483  11.17822 1S   13     1.00000
  166   13 GLN  HA    -1.13327  17.41405  11.61603 1S   13     0.00000
  167   13 GLN  CB    -0.42879  18.75731  10.10592 1S   13     1.00000
  168   13 GLN  HB1    0.54081  19.00751   9.62157 1S   13     0.00000
  169   13 GLN  HB2   -0.78283  19.67524  10.62855 1S   13     0.00000
  170   13 GLN  CG    -1.47383  18.36392   9.04675 1S   13     1.00000
  171   13 GLN  HG1   -2.44030  18.12538   9.53895 1S   13     0.00000
  172   13 GLN  HG2   -1.13623  17.47045   8.48183 1S   13     0.00000
  173   13 GLN  CD    -1.66997  19.51670   8.06527 1S   13     1.00000
  174   13 GLN  OE1   -1.07342  20.58966   8.20338 1S   13     1.00000
  175   13 GLN  NE2   -2.52724  19.27225   7.03564 1S   13     1.00000
  176   13 GLN  HE21  -2.72630  20.00164   6.37863 1S   13     0.00000
  177   13 GLN  HE22  -2.99988  18.39143   6.97070 1S   13     0.00000
  178   13 GLN  C      0.45239  16.46580  10.53565 1S   13     1.00000
  179   13 GLN  O      1.66986  16.41467  10.37863 1S   13     1.00000
  180   14 ALA  N     -0.36901  15.46462  10.13845 1S   14     1.00000
  181   14 ALA  HN    -1.33937  15.49346  10.37064 1S   14     0.00000
  182   14 ALA  CA     0.03197  14.31756   9.35806 1S   14     1.00000
  183   14 ALA  HA     0.74205  13.74759   9.93942 1S   14     0.00000
  184   14 ALA  CB    -1.17669  13.43249   9.00949 1S   14     1.00000
  185   14 ALA  HB1   -1.93209  14.01365   8.43766 1S   14     0.00000
  186   14 ALA  HB2   -1.65989  13.07103   9.94121 1S   14     0.00000
  187   14 ALA  HB3   -0.87490  12.54938   8.40786 1S   14     0.00000
  188   14 ALA  C      0.68515  14.75378   8.06914 1S   14     1.00000
  189   14 ALA  O      0.16354  15.60216   7.35014 1S   14     1.00000
  190   15 GLY  N      1.88573  14.20614   7.79175 1S   15     1.00000
  191   15 GLY  HN     2.25910  13.48447   8.37577 1S   15     0.00000
  192   15 GLY  CA     2.70292  14.56818   6.66236 1S   15     1.00000
  193   15 GLY  HA1    2.09535  15.04140   5.90683 1S   15     0.00000
  194   15 GLY  HA2    3.17551  13.65881   6.32268 1S   15     0.00000
  195   15 GLY  C      3.78580  15.52475   7.05399 1S   15     1.00000
  196   15 GLY  O      4.70876  15.74387   6.27557 1S   15     1.00000
  197   16 GLY  N      3.70269  16.12090   8.26694 1S   16     1.00000
  198   16 GLY  HN     2.93911  15.92535   8.88100 1S   16     0.00000
  199   16 GLY  CA     4.63414  17.11514   8.74916 1S   16     1.00000
  200   16 GLY  HA1    4.14300  17.63298   9.55973 1S   16     0.00000
  201   16 GLY  HA2    4.90151  17.77007   7.93150 1S   16     0.00000
  202   16 GLY  C      5.88349  16.48559   9.29097 1S   16     1.00000
  203   16 GLY  O      6.12821  15.29194   9.12661 1S   16     1.00000
  204   17 SER  N      6.72429  17.31764   9.93802 1S   17     1.00000
  205   17 SER  HN     6.48947  18.28000  10.07689 1S   17     0.00000
  206   17 SER  CA     8.02855  16.93554  10.40948 1S   17     1.00000
  207   17 SER  HA     8.08860  15.85938  10.43439 1S   17     0.00000
  208   17 SER  CB     9.15519  17.53029   9.54214 1S   17     1.00000
  209   17 SER  HB1   10.15082  17.21381   9.92103 1S   17     0.00000
  210   17 SER  HB2    9.10740  18.63984   9.54516 1S   17     0.00000
  211   17 SER  OG     9.03082  17.07275   8.20560 1S   17     1.00000
  212   17 SER  HG1    8.18178  17.38668   7.87487 1S   17     0.00000
  213   17 SER  C      8.24184  17.45068  11.80329 1S   17     1.00000
  214   17 SER  O      7.63365  18.43217  12.22069 1S   17     1.00000
  215   18 LEU  N      9.14231  16.78096  12.55187 1S   18     1.00000
  216   18 LEU  HN     9.59267  15.96373  12.19282 1S   18     0.00000
  217   18 LEU  CA     9.59966  17.20233  13.85209 1S   18     1.00000
  218   18 LEU  HA     9.50602  18.27327  13.95160 1S   18     0.00000
  219   18 LEU  CB     8.91275  16.44975  15.01963 1S   18     1.00000
  220   18 LEU  HB1    9.43870  16.65958  15.97736 1S   18     0.00000
  221   18 LEU  HB2    9.00075  15.36022  14.81814 1S   18     0.00000
  222   18 LEU  CG     7.41763  16.77523  15.23501 1S   18     1.00000
  223   18 LEU  HG     6.89125  16.64773  14.26156 1S   18     0.00000
  224   18 LEU  CD1    6.79619  15.77747  16.22666 1S   18     1.00000
  225   18 LEU  HD11   7.31422  15.83676  17.20737 1S   18     0.00000
  226   18 LEU  HD12   6.89138  14.74221  15.83724 1S   18     0.00000
  227   18 LEU  HD13   5.71878  15.99888  16.37806 1S   18     0.00000
  228   18 LEU  CD2    7.18734  18.22136  15.70872 1S   18     1.00000
  229   18 LEU  HD21   7.56911  18.94567  14.96046 1S   18     0.00000
  230   18 LEU  HD22   7.70659  18.39647  16.67444 1S   18     0.00000
  231   18 LEU  HD23   6.10223  18.40771  15.85420 1S   18     0.00000
  232   18 LEU  C     11.05801  16.84268  13.89523 1S   18     1.00000
  233   18 LEU  O     11.54503  16.09157  13.05541 1S   18     1.00000
  234   19 LYS  N     11.79463  17.35904  14.89695 1S   19     1.00000
  235   19 LYS  HN    11.40953  18.01386  15.54885 1S   19     0.00000
  236   19 LYS  CA    13.13293  16.91397  15.17543 1S   19     1.00000
  237   19 LYS  HA    13.27435  15.91670  14.78579 1S   19     0.00000
  238   19 LYS  CB    14.21059  17.85707  14.60532 1S   19     1.00000
  239   19 LYS  HB1   14.11121  18.85741  15.08121 1S   19     0.00000
  240   19 LYS  HB2   14.01578  17.98595  13.51657 1S   19     0.00000
  241   19 LYS  CG    15.65914  17.37418  14.76641 1S   19     1.00000
  242   19 LYS  HG1   15.79498  16.41618  14.21999 1S   19     0.00000
  243   19 LYS  HG2   15.87255  17.19193  15.84350 1S   19     0.00000
  244   19 LYS  CD    16.64415  18.43089  14.24333 1S   19     1.00000
  245   19 LYS  HD1   16.47508  19.35873  14.83782 1S   19     0.00000
  246   19 LYS  HD2   16.41253  18.67040  13.18379 1S   19     0.00000
  247   19 LYS  CE    18.11847  18.04351  14.38788 1S   19     1.00000
  248   19 LYS  HE1   18.25595  17.46610  15.31949 1S   19     0.00000
  249   19 LYS  HE2   18.75621  18.95210  14.42271 1S   19     0.00000
  250   19 LYS  NZ    18.59040  17.21026  13.25991 1S   19     1.00000
  251   19 LYS  HZ1   18.38817  17.70216  12.36188 1S   19     0.00000
  252   19 LYS  HZ2   18.10488  16.29137  13.25989 1S   19     0.00000
  253   19 LYS  HZ3   19.61636  17.06099  13.34043 1S   19     0.00000
  254   19 LYS  C     13.23284  16.86421  16.66879 1S   19     1.00000
  255   19 LYS  O     13.03330  17.86855  17.34755 1S   19     1.00000
  256   20 LEU  N     13.53222  15.67009  17.21769 1S   20     1.00000
  257   20 LEU  HN    13.66467  14.86057  16.64687 1S   20     0.00000
  258   20 LEU  CA    13.70827  15.46696  18.63165 1S   20     1.00000
  259   20 LEU  HA    13.18954  16.24000  19.18063 1S   20     0.00000
  260   20 LEU  CB    13.21543  14.07866  19.09749 1S   20     1.00000
  261   20 LEU  HB1   13.30298  14.02002  20.20520 1S   20     0.00000
  262   20 LEU  HB2   13.86635  13.28620  18.66510 1S   20     0.00000
  263   20 LEU  CG    11.75616  13.74950  18.70647 1S   20     1.00000
  264   20 LEU  HG    11.71033  13.63258  17.59827 1S   20     0.00000
  265   20 LEU  CD1   11.33989  12.40727  19.32713 1S   20     1.00000
  266   20 LEU  HD11  11.38222  12.47307  20.43525 1S   20     0.00000
  267   20 LEU  HD12  12.02239  11.59605  18.99673 1S   20     0.00000
  268   20 LEU  HD13  10.30343  12.14514  19.02690 1S   20     0.00000
  269   20 LEU  CD2   10.76415  14.85975  19.09632 1S   20     1.00000
  270   20 LEU  HD21  10.94605  15.77942  18.50166 1S   20     0.00000
  271   20 LEU  HD22  10.86668  15.10726  20.17395 1S   20     0.00000
  272   20 LEU  HD23   9.72157  14.53049  18.90531 1S   20     0.00000
  273   20 LEU  C     15.17865  15.56638  18.91326 1S   20     1.00000
  274   20 LEU  O     15.99287  15.25603  18.04833 1S   20     1.00000
  275   21 SER  N     15.55229  16.01413  20.12962 1S   21     1.00000
  276   21 SER  HN    14.87779  16.31921  20.80155 1S   21     0.00000
  277   21 SER  CA    16.92739  16.03258  20.56674 1S   21     1.00000
  278   21 SER  HA    17.52778  15.45622  19.88100 1S   21     0.00000
  279   21 SER  CB    17.54921  17.44686  20.67587 1S   21     1.00000
  280   21 SER  HB1   17.54917  17.91490  19.66846 1S   21     0.00000
  281   21 SER  HB2   18.60021  17.38906  21.03175 1S   21     0.00000
  282   21 SER  OG    16.81104  18.29656  21.54015 1S   21     1.00000
  283   21 SER  HG1   16.98959  17.99747  22.43747 1S   21     0.00000
  284   21 SER  C     16.98634  15.34554  21.89699 1S   21     1.00000
  285   21 SER  O     15.99862  15.30191  22.62143 1S   21     1.00000
  286   22 CYS  N     18.16331  14.78618  22.23334 1S   22     1.00000
  287   22 CYS  HN    18.93048  14.79688  21.59267 1S   22     0.00000
  288   22 CYS  CA    18.42230  14.14235  23.49135 1S   22     1.00000
  289   22 CYS  HA    17.65237  14.38833  24.20716 1S   22     0.00000
  290   22 CYS  CB    18.53810  12.61180  23.33289 1S   22     1.00000
  291   22 CYS  HB1   19.32915  12.38331  22.58657 1S   22     0.00000
  292   22 CYS  HB2   17.58340  12.24447  22.90270 1S   22     0.00000
  293   22 CYS  SG    18.89067  11.70523  24.87069 1S   22     1.00000
  294   22 CYS  C     19.73435  14.69236  23.96006 1S   22     1.00000
  295   22 CYS  O     20.77194  14.41163  23.36811 1S   22     1.00000
  296   23 ALA  N     19.71240  15.49436  25.04265 1S   23     1.00000
  297   23 ALA  HN    18.85594  15.70126  25.51348 1S   23     0.00000
  298   23 ALA  CA    20.89140  16.10121  25.60399 1S   23     1.00000
  299   23 ALA  HA    21.66034  16.18212  24.84718 1S   23     0.00000
  300   23 ALA  CB    20.59251  17.50011  26.16916 1S   23     1.00000
  301   23 ALA  HB1   19.80277  17.44974  26.94962 1S   23     0.00000
  302   23 ALA  HB2   20.22747  18.16087  25.35358 1S   23     0.00000
  303   23 ALA  HB3   21.50482  17.95696  26.60776 1S   23     0.00000
  304   23 ALA  C     21.38458  15.22289  26.71777 1S   23     1.00000
  305   23 ALA  O     20.60676  14.79901  27.56962 1S   23     1.00000
  306   24 ALA  N     22.70091  14.92108  26.71776 1S   24     1.00000
  307   24 ALA  HN    23.31285  15.26715  26.00706 1S   24     0.00000
  308   24 ALA  CA    23.32103  14.05849  27.68803 1S   24     1.00000
  309   24 ALA  HA    22.56042  13.58132  28.28413 1S   24     0.00000
  310   24 ALA  CB    24.15642  12.95616  27.02073 1S   24     1.00000
  311   24 ALA  HB1   24.95343  13.40148  26.38782 1S   24     0.00000
  312   24 ALA  HB2   23.50428  12.33611  26.36849 1S   24     0.00000
  313   24 ALA  HB3   24.62444  12.29051  27.77694 1S   24     0.00000
  314   24 ALA  C     24.21707  14.86608  28.59196 1S   24     1.00000
  315   24 ALA  O     24.94523  15.75118  28.14661 1S   24     1.00000
  316   25 SER  N     24.16668  14.54756  29.90360 1S   25     1.00000
  317   25 SER  HN    23.52137  13.85168  30.21738 1S   25     0.00000
  318   25 SER  CA    25.01879  15.08261  30.93842 1S   25     1.00000
  319   25 SER  HA    25.71179  15.80854  30.53454 1S   25     0.00000
  320   25 SER  CB    24.21672  15.66546  32.12768 1S   25     1.00000
  321   25 SER  HB1   24.80495  15.63344  33.07043 1S   25     0.00000
  322   25 SER  HB2   23.28372  15.08091  32.27740 1S   25     0.00000
  323   25 SER  OG    23.87853  17.02347  31.88380 1S   25     1.00000
  324   25 SER  HG1   23.16313  17.01653  31.24281 1S   25     0.00000
  325   25 SER  C     25.79260  13.91502  31.46686 1S   25     1.00000
  326   25 SER  O     25.20782  12.90359  31.83655 1S   25     1.00000
  327   26 GLY  N     27.13341  14.02711  31.52548 1S   26     1.00000
  328   26 GLY  HN    27.60932  14.84137  31.20102 1S   26     0.00000
  329   26 GLY  CA    27.96745  12.98093  32.06224 1S   26     1.00000
  330   26 GLY  HA1   27.45764  12.02763  32.03741 1S   26     0.00000
  331   26 GLY  HA2   28.27964  13.28980  33.04932 1S   26     0.00000
  332   26 GLY  C     29.17121  12.88281  31.19641 1S   26     1.00000
  333   26 GLY  O     29.30385  13.59407  30.20173 1S   26     1.00000
  334   27 ARG  N     30.09994  11.98565  31.58000 1S   27     1.00000
  335   27 ARG  HN    29.95142  11.38185  32.35832 1S   27     0.00000
  336   27 ARG  CA    31.39149  11.89579  30.95549 1S   27     1.00000
  337   27 ARG  HA    31.67142  12.87252  30.58403 1S   27     0.00000
  338   27 ARG  CB    32.47663  11.44850  31.96338 1S   27     1.00000
  339   27 ARG  HB1   33.47708  11.53048  31.48725 1S   27     0.00000
  340   27 ARG  HB2   32.31664  10.38563  32.25250 1S   27     0.00000
  341   27 ARG  CG    32.43271  12.30750  33.24506 1S   27     1.00000
  342   27 ARG  HG1   31.61002  11.92901  33.89052 1S   27     0.00000
  343   27 ARG  HG2   32.17073  13.35196  32.96030 1S   27     0.00000
  344   27 ARG  CD    33.72917  12.38597  34.07569 1S   27     1.00000
  345   27 ARG  HD1   33.51558  12.72871  35.11143 1S   27     0.00000
  346   27 ARG  HD2   34.42025  13.11541  33.59970 1S   27     0.00000
  347   27 ARG  NE    34.45640  11.07282  34.12550 1S   27     1.00000
  348   27 ARG  HE    35.35021  11.02565  33.68267 1S   27     0.00000
  349   27 ARG  CZ    34.02302   9.96336  34.78963 1S   27     1.00000
  350   27 ARG  NH1   32.83034   9.93338  35.43653 1S   27     1.00000
  351   27 ARG  HH11  32.24819  10.74373  35.43021 1S   27     0.00000
  352   27 ARG  HH12  32.53342   9.09980  35.89852 1S   27     0.00000
  353   27 ARG  NH2   34.81089   8.85428  34.79336 1S   27     1.00000
  354   27 ARG  HH21  35.69499   8.87244  34.32972 1S   27     0.00000
  355   27 ARG  HH22  34.51091   8.03111  35.27108 1S   27     0.00000
  356   27 ARG  C     31.31175  10.94541  29.79547 1S   27     1.00000
  357   27 ARG  O     30.53422   9.99397  29.81263 1S   27     1.00000
  358   28 SER  N     32.12378  11.20833  28.74832 1S   28     1.00000
  359   28 SER  HN    32.65594  12.05036  28.71639 1S   28     0.00000
  360   28 SER  CA    32.41125  10.27131  27.68670 1S   28     1.00000
  361   28 SER  HA    33.15283  10.75387  27.06730 1S   28     0.00000
  362   28 SER  CB    33.01330   8.93335  28.19842 1S   28     1.00000
  363   28 SER  HB1   33.45258   8.36065  27.35485 1S   28     0.00000
  364   28 SER  HB2   32.22600   8.31105  28.67658 1S   28     0.00000
  365   28 SER  OG    34.02933   9.16650  29.16652 1S   28     1.00000
  366   28 SER  HG1   34.84764   8.83622  28.77889 1S   28     0.00000
  367   28 SER  C     31.22667   9.95395  26.80831 1S   28     1.00000
  368   28 SER  O     31.08034   8.80932  26.39900 1S   28     1.00000
  369   29 PHE  N     30.36978  10.95146  26.46704 1S   29     1.00000
  370   29 PHE  HN    30.52025  11.87585  26.81657 1S   29     0.00000
  371   29 PHE  CA    29.18123  10.80374  25.63481 1S   29     1.00000
  372   29 PHE  HA    28.46850  10.20970  26.18992 1S   29     0.00000
  373   29 PHE  CB    28.55964  12.18755  25.29544 1S   29     1.00000
  374   29 PHE  HB1   29.34040  12.82768  24.83231 1S   29     0.00000
  375   29 PHE  HB2   28.21153  12.68193  26.22692 1S   29     0.00000
  376   29 PHE  CG    27.38665  12.11125  24.34306 1S   29     1.00000
  377   29 PHE  CD1   26.18129  11.52382  24.74800 1S   29     1.00000
  378   29 PHE  HD1   26.07773  11.15682  25.75859 1S   29     0.00000
  379   29 PHE  CE1   25.11353  11.40430  23.85167 1S   29     1.00000
  380   29 PHE  HE1   24.18752  10.96124  24.18457 1S   29     0.00000
  381   29 PHE  CZ    25.25030  11.85698  22.53266 1S   29     1.00000
  382   29 PHE  HZ    24.42787  11.77147  21.83850 1S   29     0.00000
  383   29 PHE  CD2   27.52568  12.53233  23.00775 1S   29     1.00000
  384   29 PHE  HD2   28.46508  12.94900  22.67665 1S   29     0.00000
  385   29 PHE  CE2   26.46060  12.41566  22.10757 1S   29     1.00000
  386   29 PHE  HE2   26.57075  12.75569  21.08791 1S   29     0.00000
  387   29 PHE  C     29.46274  10.10416  24.32503 1S   29     1.00000
  388   29 PHE  O     28.66828   9.28412  23.87061 1S   29     1.00000
  389   30 SER  N     30.60853  10.43034  23.69240 1S   30     1.00000
  390   30 SER  HN    31.24346  11.07974  24.10529 1S   30     0.00000
  391   30 SER  CA    30.99502   9.91772  22.40165 1S   30     1.00000
  392   30 SER  HA    30.18241  10.12872  21.72086 1S   30     0.00000
  393   30 SER  CB    32.26526  10.61426  21.85219 1S   30     1.00000
  394   30 SER  HB1   32.06554  11.70321  21.75629 1S   30     0.00000
  395   30 SER  HB2   32.51660  10.22031  20.84547 1S   30     0.00000
  396   30 SER  OG    33.38990  10.43981  22.70669 1S   30     1.00000
  397   30 SER  HG1   34.16418  10.65670  22.17938 1S   30     0.00000
  398   30 SER  C     31.20976   8.42086  22.40038 1S   30     1.00000
  399   30 SER  O     31.20246   7.81298  21.33903 1S   30     1.00000
  400   31 THR  N     31.38502   7.78995  23.58558 1S   31     1.00000
  401   31 THR  HN    31.36017   8.30490  24.44070 1S   31     0.00000
  402   31 THR  CA    31.62588   6.36842  23.71603 1S   31     1.00000
  403   31 THR  HA    32.14066   6.03653  22.82493 1S   31     0.00000
  404   31 THR  CB    32.53438   6.02884  24.90096 1S   31     1.00000
  405   31 THR  HB    32.82826   4.95900  24.83847 1S   31     0.00000
  406   31 THR  OG1   31.91158   6.21730  26.16743 1S   31     1.00000
  407   31 THR  HG1   31.66383   7.14776  26.21239 1S   31     0.00000
  408   31 THR  CG2   33.82400   6.87348  24.84062 1S   31     1.00000
  409   31 THR  HG21  33.60363   7.95803  24.93054 1S   31     0.00000
  410   31 THR  HG22  34.35369   6.69836  23.88078 1S   31     0.00000
  411   31 THR  HG23  34.50318   6.59145  25.67305 1S   31     0.00000
  412   31 THR  C     30.32104   5.59220  23.79965 1S   31     1.00000
  413   31 THR  O     30.32719   4.36375  23.76364 1S   31     1.00000
  414   32 TYR  N     29.16779   6.29072  23.91569 1S   32     1.00000
  415   32 TYR  HN    29.16558   7.28932  23.89999 1S   32     0.00000
  416   32 TYR  CA    27.87333   5.67119  24.09617 1S   32     1.00000
  417   32 TYR  HA    27.98909   4.69193  24.53918 1S   32     0.00000
  418   32 TYR  CB    26.89974   6.52846  24.95319 1S   32     1.00000
  419   32 TYR  HB1   25.85576   6.16244  24.84999 1S   32     0.00000
  420   32 TYR  HB2   26.92769   7.59164  24.63514 1S   32     0.00000
  421   32 TYR  CG    27.25259   6.46389  26.40810 1S   32     1.00000
  422   32 TYR  CD1   28.35469   7.16389  26.91622 1S   32     1.00000
  423   32 TYR  HD1   28.94502   7.76345  26.24702 1S   32     0.00000
  424   32 TYR  CE1   28.69654   7.07619  28.26826 1S   32     1.00000
  425   32 TYR  HE1   29.56515   7.60045  28.63911 1S   32     0.00000
  426   32 TYR  CZ    27.91684   6.28852  29.11918 1S   32     1.00000
  427   32 TYR  OH    28.28604   6.14623  30.45317 1S   32     1.00000
  428   32 TYR  HH    29.03665   6.73240  30.60749 1S   32     0.00000
  429   32 TYR  CD2   26.46852   5.70646  27.29012 1S   32     1.00000
  430   32 TYR  HD2   25.60559   5.18970  26.91840 1S   32     0.00000
  431   32 TYR  CE2   26.79411   5.61152  28.64312 1S   32     1.00000
  432   32 TYR  HE2   26.19420   5.00188  29.30211 1S   32     0.00000
  433   32 TYR  C     27.20413   5.51596  22.76281 1S   32     1.00000
  434   32 TYR  O     27.24695   6.41669  21.93493 1S   32     1.00000
  435   33 ALA  N     26.49877   4.37960  22.56204 1S   33     1.00000
  436   33 ALA  HN    26.55313   3.62338  23.21284 1S   33     0.00000
  437   33 ALA  CA    25.45836   4.23781  21.57032 1S   33     1.00000
  438   33 ALA  HA    25.79266   4.66329  20.63465 1S   33     0.00000
  439   33 ALA  CB    25.00179   2.77536  21.38125 1S   33     1.00000
  440   33 ALA  HB1   24.65652   2.34003  22.34398 1S   33     0.00000
  441   33 ALA  HB2   25.83419   2.15020  21.01308 1S   33     0.00000
  442   33 ALA  HB3   24.17464   2.70664  20.64264 1S   33     0.00000
  443   33 ALA  C     24.25673   4.98194  22.08237 1S   33     1.00000
  444   33 ALA  O     24.04733   5.04403  23.28991 1S   33     1.00000
  445   34 MET  N     23.44852   5.56653  21.17724 1S   34     1.00000
  446   34 MET  HN    23.64729   5.52281  20.19836 1S   34     0.00000
  447   34 MET  CA    22.21571   6.21446  21.54073 1S   34     1.00000
  448   34 MET  HA    22.00358   6.05648  22.58666 1S   34     0.00000
  449   34 MET  CB    22.20795   7.73197  21.24891 1S   34     1.00000
  450   34 MET  HB1   22.58729   7.91731  20.22071 1S   34     0.00000
  451   34 MET  HB2   22.91776   8.20737  21.95908 1S   34     0.00000
  452   34 MET  CG    20.80430   8.35827  21.39691 1S   34     1.00000
  453   34 MET  HG1   20.38976   8.05522  22.38212 1S   34     0.00000
  454   34 MET  HG2   20.14283   7.92636  20.61466 1S   34     0.00000
  455   34 MET  SD    20.69802  10.14603  21.23786 1S   34     1.00000
  456   34 MET  CE    21.76345  10.61107  22.62881 1S   34     1.00000
  457   34 MET  HE1   22.80587  10.26959  22.46412 1S   34     0.00000
  458   34 MET  HE2   21.39802  10.16517  23.57810 1S   34     0.00000
  459   34 MET  HE3   21.78854  11.71485  22.75388 1S   34     0.00000
  460   34 MET  C     21.12815   5.57291  20.73981 1S   34     1.00000
  461   34 MET  O     21.25221   5.44685  19.52748 1S   34     1.00000
  462   35 GLY  N     20.01791   5.19104  21.41014 1S   35     1.00000
  463   35 GLY  HN    19.94765   5.33602  22.39661 1S   35     0.00000
  464   35 GLY  CA    18.84642   4.64117  20.77827 1S   35     1.00000
  465   35 GLY  HA1   18.63647   3.69962  21.26295 1S   35     0.00000
  466   35 GLY  HA2   19.00062   4.55377  19.71586 1S   35     0.00000
  467   35 GLY  C     17.68936   5.55870  21.01055 1S   35     1.00000
  468   35 GLY  O     17.66759   6.31964  21.97209 1S   35     1.00000
  469   36 TRP  N     16.68145   5.48473  20.11920 1S   36     1.00000
  470   36 TRP  HN    16.77309   4.91950  19.29934 1S   36     0.00000
  471   36 TRP  CA    15.37983   6.06473  20.31113 1S   36     1.00000
  472   36 TRP  HA    15.33280   6.54049  21.27890 1S   36     0.00000
  473   36 TRP  CB    14.95769   7.07861  19.22547 1S   36     1.00000
  474   36 TRP  HB1   13.88005   7.32877  19.34107 1S   36     0.00000
  475   36 TRP  HB2   15.10533   6.62744  18.21929 1S   36     0.00000
  476   36 TRP  CG    15.74226   8.36901  19.30998 1S   36     1.00000
  477   36 TRP  CD1   16.93517   8.66888  18.72391 1S   36     1.00000
  478   36 TRP  HD1   17.46337   7.99710  18.07456 1S   36     0.00000
  479   36 TRP  NE1   17.34118   9.93646  19.06905 1S   36     1.00000
  480   36 TRP  HE1   18.15439  10.37916  18.76220 1S   36     0.00000
  481   36 TRP  CE2   16.38718  10.48486  19.89897 1S   36     1.00000
  482   36 TRP  CD2   15.36929   9.52392  20.08199 1S   36     1.00000
  483   36 TRP  CE3   14.26492   9.78601  20.88831 1S   36     1.00000
  484   36 TRP  HE3   13.48165   9.06105  21.04503 1S   36     0.00000
  485   36 TRP  CZ3   14.19523  11.03856  21.51418 1S   36     1.00000
  486   36 TRP  HZ3   13.35179  11.26846  22.14882 1S   36     0.00000
  487   36 TRP  CZ2   16.31129  11.73098  20.50943 1S   36     1.00000
  488   36 TRP  HZ2   17.07869  12.47735  20.37470 1S   36     0.00000
  489   36 TRP  CH2   15.20235  11.99662  21.32674 1S   36     1.00000
  490   36 TRP  HH2   15.12246  12.95173  21.82344 1S   36     0.00000
  491   36 TRP  C     14.42056   4.91557  20.30439 1S   36     1.00000
  492   36 TRP  O     14.52884   3.99436  19.49640 1S   36     1.00000
  493   37 PHE  N     13.46837   4.95619  21.25230 1S   37     1.00000
  494   37 PHE  HN    13.43411   5.71837  21.89888 1S   37     0.00000
  495   37 PHE  CA    12.44099   3.97041  21.43586 1S   37     1.00000
  496   37 PHE  HA    12.37030   3.33967  20.56163 1S   37     0.00000
  497   37 PHE  CB    12.62262   3.13910  22.73099 1S   37     1.00000
  498   37 PHE  HB1   11.72761   2.50286  22.89776 1S   37     0.00000
  499   37 PHE  HB2   12.75623   3.81076  23.60458 1S   37     0.00000
  500   37 PHE  CG    13.82483   2.23287  22.64163 1S   37     1.00000
  501   37 PHE  CD1   15.13416   2.71919  22.82831 1S   37     1.00000
  502   37 PHE  HD1   15.29415   3.76340  23.05384 1S   37     0.00000
  503   37 PHE  CE1   16.23771   1.86312  22.71735 1S   37     1.00000
  504   37 PHE  HE1   17.23786   2.24820  22.85242 1S   37     0.00000
  505   37 PHE  CZ    16.04282   0.50679  22.42986 1S   37     1.00000
  506   37 PHE  HZ    16.88883  -0.15690  22.33452 1S   37     0.00000
  507   37 PHE  CD2   13.64667   0.86236  22.39107 1S   37     1.00000
  508   37 PHE  HD2   12.65020   0.46366  22.27770 1S   37     0.00000
  509   37 PHE  CE2   14.74605   0.00562  22.27663 1S   37     1.00000
  510   37 PHE  HE2   14.59006  -1.04214  22.07242 1S   37     0.00000
  511   37 PHE  C     11.17748   4.77407  21.56310 1S   37     1.00000
  512   37 PHE  O     11.23594   5.97345  21.81641 1S   37     1.00000
  513   38 ARG  N      9.99520   4.15134  21.37666 1S   38     1.00000
  514   38 ARG  HN     9.93871   3.18602  21.12156 1S   38     0.00000
  515   38 ARG  CA     8.74975   4.86148  21.49842 1S   38     1.00000
  516   38 ARG  HA     8.88418   5.66690  22.20263 1S   38     0.00000
  517   38 ARG  CB     8.25780   5.44434  20.15951 1S   38     1.00000
  518   38 ARG  HB1    9.07217   6.08042  19.74653 1S   38     0.00000
  519   38 ARG  HB2    7.39155   6.11100  20.34423 1S   38     0.00000
  520   38 ARG  CG     7.87114   4.40314  19.09783 1S   38     1.00000
  521   38 ARG  HG1    6.98089   3.82895  19.43711 1S   38     0.00000
  522   38 ARG  HG2    8.70971   3.68436  18.96772 1S   38     0.00000
  523   38 ARG  CD     7.55887   5.07945  17.76564 1S   38     1.00000
  524   38 ARG  HD1    8.43887   5.65790  17.41139 1S   38     0.00000
  525   38 ARG  HD2    6.68546   5.75835  17.87291 1S   38     0.00000
  526   38 ARG  NE     7.23897   4.03208  16.75293 1S   38     1.00000
  527   38 ARG  HE     7.15188   3.08113  17.04701 1S   38     0.00000
  528   38 ARG  CZ     6.95608   4.35139  15.45996 1S   38     1.00000
  529   38 ARG  NH1    7.02743   5.63560  15.02655 1S   38     1.00000
  530   38 ARG  HH11   7.26082   6.36446  15.67121 1S   38     0.00000
  531   38 ARG  HH12   6.72781   5.87770  14.09967 1S   38     0.00000
  532   38 ARG  NH2    6.58814   3.37039  14.59813 1S   38     1.00000
  533   38 ARG  HH21   6.50878   2.43190  14.92597 1S   38     0.00000
  534   38 ARG  HH22   6.33058   3.60927  13.65848 1S   38     0.00000
  535   38 ARG  C      7.70728   3.94813  22.06340 1S   38     1.00000
  536   38 ARG  O      7.71842   2.74620  21.81595 1S   38     1.00000
  537   39 GLN  N      6.77576   4.51383  22.85639 1S   39     1.00000
  538   39 GLN  HN     6.79479   5.49335  23.05567 1S   39     0.00000
  539   39 GLN  CA     5.72815   3.76486  23.49101 1S   39     1.00000
  540   39 GLN  HA     5.68472   2.76584  23.08058 1S   39     0.00000
  541   39 GLN  CB     5.93952   3.65760  25.01223 1S   39     1.00000
  542   39 GLN  HB1    5.90610   4.66645  25.47808 1S   39     0.00000
  543   39 GLN  HB2    6.96412   3.25037  25.17162 1S   39     0.00000
  544   39 GLN  CG     4.92282   2.72544  25.68648 1S   39     1.00000
  545   39 GLN  HG1    4.83641   1.79981  25.07727 1S   39     0.00000
  546   39 GLN  HG2    3.92371   3.20539  25.74229 1S   39     0.00000
  547   39 GLN  CD     5.40831   2.37639  27.09422 1S   39     1.00000
  548   39 GLN  OE1    6.01235   3.20363  27.78792 1S   39     1.00000
  549   39 GLN  NE2    5.14827   1.10463  27.51230 1S   39     1.00000
  550   39 GLN  HE21   4.61936   0.49038  26.92275 1S   39     0.00000
  551   39 GLN  HE22   5.47665   0.79573  28.40330 1S   39     0.00000
  552   39 GLN  C      4.42464   4.44495  23.20470 1S   39     1.00000
  553   39 GLN  O      4.15492   5.54031  23.69435 1S   39     1.00000
  554   40 ALA  N      3.58165   3.78091  22.38577 1S   40     1.00000
  555   40 ALA  HN     3.85625   2.91220  21.97567 1S   40     0.00000
  556   40 ALA  CA     2.24757   4.20890  22.05138 1S   40     1.00000
  557   40 ALA  HA     2.21732   5.28901  22.06180 1S   40     0.00000
  558   40 ALA  CB     1.86395   3.69074  20.65075 1S   40     1.00000
  559   40 ALA  HB1    1.95200   2.58685  20.60784 1S   40     0.00000
  560   40 ALA  HB2    2.55638   4.11897  19.89486 1S   40     0.00000
  561   40 ALA  HB3    0.83155   3.97688  20.36695 1S   40     0.00000
  562   40 ALA  C      1.30902   3.66585  23.11285 1S   40     1.00000
  563   40 ALA  O      1.73914   2.82289  23.90186 1S   40     1.00000
  564   41 PRO  N      0.05061   4.10044  23.22960 1S   41     1.00000
  565   41 PRO  CD    -0.55666   5.15622  22.41952 1S   41     1.00000
  566   41 PRO  HD1   -1.03462   4.67517  21.53855 1S   41     0.00000
  567   41 PRO  HD2    0.17804   5.92048  22.08933 1S   41     0.00000
  568   41 PRO  CA    -0.82305   3.69108  24.31995 1S   41     1.00000
  569   41 PRO  HA    -0.30278   3.84437  25.25571 1S   41     0.00000
  570   41 PRO  CB    -2.06940   4.58951  24.19360 1S   41     1.00000
  571   41 PRO  HB1   -2.42565   4.93163  25.18688 1S   41     0.00000
  572   41 PRO  HB2   -2.89798   4.06416  23.67057 1S   41     0.00000
  573   41 PRO  CG    -1.61697   5.77272  23.32773 1S   41     1.00000
  574   41 PRO  HG1   -2.45269   6.22241  22.75528 1S   41     0.00000
  575   41 PRO  HG2   -1.14453   6.54863  23.96884 1S   41     0.00000
  576   41 PRO  C     -1.17548   2.22701  24.17693 1S   41     1.00000
  577   41 PRO  O     -1.48671   1.79497  23.06822 1S   41     1.00000
  578   42 GLY  N     -1.08564   1.45116  25.28339 1S   42     1.00000
  579   42 GLY  HN    -0.84573   1.84951  26.16486 1S   42     0.00000
  580   42 GLY  CA    -1.35495   0.02797  25.29903 1S   42     1.00000
  581   42 GLY  HA1   -2.28665  -0.14368  24.77812 1S   42     0.00000
  582   42 GLY  HA2   -1.39775  -0.26492  26.33748 1S   42     0.00000
  583   42 GLY  C     -0.28729  -0.80789  24.63645 1S   42     1.00000
  584   42 GLY  O     -0.53761  -1.96602  24.30966 1S   42     1.00000
  585   43 GLN  N      0.92353  -0.24420  24.41540 1S   43     1.00000
  586   43 GLN  HN     1.11545   0.69501  24.69220 1S   43     0.00000
  587   43 GLN  CA     2.00803  -0.92022  23.73823 1S   43     1.00000
  588   43 GLN  HA     1.75030  -1.94988  23.53329 1S   43     0.00000
  589   43 GLN  CB     2.41740  -0.19925  22.43177 1S   43     1.00000
  590   43 GLN  HB1    3.30321  -0.69821  21.97850 1S   43     0.00000
  591   43 GLN  HB2    2.71601   0.84446  22.67599 1S   43     0.00000
  592   43 GLN  CG     1.29970  -0.12956  21.37694 1S   43     1.00000
  593   43 GLN  HG1    1.64281   0.47994  20.51432 1S   43     0.00000
  594   43 GLN  HG2    0.39620   0.35030  21.80680 1S   43     0.00000
  595   43 GLN  CD     0.98880  -1.53819  20.86894 1S   43     1.00000
  596   43 GLN  OE1    1.88325  -2.24864  20.39636 1S   43     1.00000
  597   43 GLN  NE2   -0.30818  -1.94781  20.96872 1S   43     1.00000
  598   43 GLN  HE21  -0.55783  -2.85986  20.64737 1S   43     0.00000
  599   43 GLN  HE22  -0.99184  -1.34503  21.37837 1S   43     0.00000
  600   43 GLN  C      3.19635  -0.90680  24.65174 1S   43     1.00000
  601   43 GLN  O      3.23295  -0.14951  25.61895 1S   43     1.00000
  602   44 ASP  N      4.22075  -1.74226  24.34754 1S   44     1.00000
  603   44 ASP  HN     4.16639  -2.38160  23.58479 1S   44     0.00000
  604   44 ASP  CA     5.48612  -1.70654  25.04562 1S   44     1.00000
  605   44 ASP  HA     5.30209  -1.37835  26.05953 1S   44     0.00000
  606   44 ASP  CB     6.18573  -3.10172  25.09361 1S   44     1.00000
  607   44 ASP  HB1    6.75475  -3.29737  24.16202 1S   44     0.00000
  608   44 ASP  HB2    5.38720  -3.87320  25.16646 1S   44     0.00000
  609   44 ASP  CG     7.10648  -3.30993  26.30952 1S   44     1.00000
  610   44 ASP  OD1    7.51954  -2.31221  26.95698 1S   44     1.00000
  611   44 ASP  OD2    7.40305  -4.49793  26.60453 1S   44     1.00000
  612   44 ASP  C      6.34296  -0.67112  24.34743 1S   44     1.00000
  613   44 ASP  O      5.94484  -0.06818  23.35276 1S   44     1.00000
  614   45 ARG  N      7.53933  -0.42936  24.90453 1S   45     1.00000
  615   45 ARG  HN     7.78820  -0.92959  25.73527 1S   45     0.00000
  616   45 ARG  CA     8.52013   0.51621  24.46034 1S   45     1.00000
  617   45 ARG  HA     8.01738   1.39810  24.08792 1S   45     0.00000
  618   45 ARG  CB     9.38840   0.86420  25.68473 1S   45     1.00000
  619   45 ARG  HB1   10.06574   0.01465  25.92521 1S   45     0.00000
  620   45 ARG  HB2    8.70113   0.97981  26.55463 1S   45     0.00000
  621   45 ARG  CG    10.20133   2.15184  25.57278 1S   45     1.00000
  622   45 ARG  HG1    9.54162   3.00655  25.30545 1S   45     0.00000
  623   45 ARG  HG2   10.94271   2.02122  24.75700 1S   45     0.00000
  624   45 ARG  CD    10.96278   2.45794  26.86749 1S   45     1.00000
  625   45 ARG  HD1   11.70862   3.25084  26.66252 1S   45     0.00000
  626   45 ARG  HD2   11.46850   1.54492  27.25223 1S   45     0.00000
  627   45 ARG  NE    10.01445   2.96162  27.91433 1S   45     1.00000
  628   45 ARG  HE     9.03408   2.80543  27.80002 1S   45     0.00000
  629   45 ARG  CZ    10.44281   3.67378  28.99548 1S   45     1.00000
  630   45 ARG  NH1   11.76467   3.91625  29.19835 1S   45     1.00000
  631   45 ARG  HH11  12.05862   4.47220  29.97331 1S   45     0.00000
  632   45 ARG  HH12  12.43917   3.54355  28.56326 1S   45     0.00000
  633   45 ARG  NH2    9.53499   4.15712  29.88334 1S   45     1.00000
  634   45 ARG  HH21   8.55959   4.00987  29.72811 1S   45     0.00000
  635   45 ARG  HH22   9.84481   4.69713  30.66353 1S   45     0.00000
  636   45 ARG  C      9.33463  -0.12864  23.35849 1S   45     1.00000
  637   45 ARG  O     10.11547  -1.04669  23.60345 1S   45     1.00000
  638   46 GLU  N      9.11477   0.31466  22.09942 1S   46     1.00000
  639   46 GLU  HN     8.51667   1.09793  21.93031 1S   46     0.00000
  640   46 GLU  CA     9.56930  -0.36477  20.90914 1S   46     1.00000
  641   46 GLU  HA     9.95992  -1.33669  21.17462 1S   46     0.00000
  642   46 GLU  CB     8.42521  -0.55458  19.88569 1S   46     1.00000
  643   46 GLU  HB1    8.80620  -1.10011  18.99397 1S   46     0.00000
  644   46 GLU  HB2    8.04645   0.43794  19.55202 1S   46     0.00000
  645   46 GLU  CG     7.26689  -1.34752  20.51413 1S   46     1.00000
  646   46 GLU  HG1    6.81318  -0.74118  21.31958 1S   46     0.00000
  647   46 GLU  HG2    7.65849  -2.28628  20.95979 1S   46     0.00000
  648   46 GLU  CD     6.17533  -1.68288  19.50526 1S   46     1.00000
  649   46 GLU  OE1    6.15290  -2.84965  19.03238 1S   46     1.00000
  650   46 GLU  OE2    5.34015  -0.78497  19.21590 1S   46     1.00000
  651   46 GLU  C     10.65563   0.42346  20.24989 1S   46     1.00000
  652   46 GLU  O     10.64386   1.64706  20.26363 1S   46     1.00000
  653   47 PHE  N     11.62198  -0.28659  19.63240 1S   47     1.00000
  654   47 PHE  HN    11.59669  -1.28514  19.65644 1S   47     0.00000
  655   47 PHE  CA    12.75558   0.25591  18.92294 1S   47     1.00000
  656   47 PHE  HA    13.32184   0.86881  19.61079 1S   47     0.00000
  657   47 PHE  CB    13.63068  -0.92971  18.43555 1S   47     1.00000
  658   47 PHE  HB1   12.99410  -1.66707  17.90005 1S   47     0.00000
  659   47 PHE  HB2   14.07318  -1.44009  19.31617 1S   47     0.00000
  660   47 PHE  CG    14.75366  -0.52863  17.52584 1S   47     1.00000
  661   47 PHE  CD1   15.87457   0.14017  18.03393 1S   47     1.00000
  662   47 PHE  HD1   15.94312   0.36179  19.08913 1S   47     0.00000
  663   47 PHE  CE1   16.90953   0.51727  17.17652 1S   47     1.00000
  664   47 PHE  HE1   17.76633   1.02917  17.57611 1S   47     0.00000
  665   47 PHE  CZ    16.82801   0.24115  15.80771 1S   47     1.00000
  666   47 PHE  HZ    17.62850   0.53556  15.15223 1S   47     0.00000
  667   47 PHE  CD2   14.66963  -0.79278  16.14748 1S   47     1.00000
  668   47 PHE  HD2   13.80172  -1.29584  15.74689 1S   47     0.00000
  669   47 PHE  CE2   15.70711  -0.41404  15.29131 1S   47     1.00000
  670   47 PHE  HE2   15.65281  -0.64790  14.24005 1S   47     0.00000
  671   47 PHE  C     12.32972   1.11649  17.74908 1S   47     1.00000
  672   47 PHE  O     11.44230   0.74999  16.98243 1S   47     1.00000
  673   48 VAL  N     12.99332   2.28621  17.59925 1S   48     1.00000
  674   48 VAL  HN    13.67451   2.57678  18.26911 1S   48     0.00000
  675   48 VAL  CA    12.79547   3.19689  16.49659 1S   48     1.00000
  676   48 VAL  HA    12.03538   2.80736  15.83315 1S   48     0.00000
  677   48 VAL  CB    12.37680   4.58758  16.95170 1S   48     1.00000
  678   48 VAL  HB    13.11828   5.00752  17.66529 1S   48     0.00000
  679   48 VAL  CG1   12.25155   5.54535  15.75058 1S   48     1.00000
  680   48 VAL  HG11  11.62023   5.09133  14.95823 1S   48     0.00000
  681   48 VAL  HG12  13.24804   5.78401  15.32382 1S   48     0.00000
  682   48 VAL  HG13  11.77902   6.49680  16.07404 1S   48     0.00000
  683   48 VAL  CG2   11.02963   4.45683  17.67784 1S   48     1.00000
  684   48 VAL  HG21  11.10847   3.80093  18.56877 1S   48     0.00000
  685   48 VAL  HG22  10.26902   4.02686  16.99107 1S   48     0.00000
  686   48 VAL  HG23  10.68064   5.45551  18.01470 1S   48     0.00000
  687   48 VAL  C     14.08265   3.25768  15.71855 1S   48     1.00000
  688   48 VAL  O     14.09155   2.95506  14.52720 1S   48     1.00000
  689   49 ALA  N     15.20202   3.66613  16.36110 1S   49     1.00000
  690   49 ALA  HN    15.21191   3.88841  17.33442 1S   49     0.00000
  691   49 ALA  CA    16.45328   3.81200  15.65746 1S   49     1.00000
  692   49 ALA  HA    16.57260   2.96069  15.00647 1S   49     0.00000
  693   49 ALA  CB    16.52456   5.12851  14.85656 1S   49     1.00000
  694   49 ALA  HB1   16.40163   6.00529  15.52749 1S   49     0.00000
  695   49 ALA  HB2   15.70583   5.15350  14.10642 1S   49     0.00000
  696   49 ALA  HB3   17.49049   5.21715  14.31625 1S   49     0.00000
  697   49 ALA  C     17.57061   3.79410  16.66322 1S   49     1.00000
  698   49 ALA  O     17.33437   4.04915  17.83709 1S   49     1.00000
  699   50 THR  N     18.82088   3.48046  16.24220 1S   50     1.00000
  700   50 THR  HN    19.00272   3.21918  15.29502 1S   50     0.00000
  701   50 THR  CA    19.97752   3.59142  17.11213 1S   50     1.00000
  702   50 THR  HA    19.78883   4.41297  17.78549 1S   50     0.00000
  703   50 THR  CB    20.28463   2.34752  17.96207 1S   50     1.00000
  704   50 THR  HB    19.37860   2.12027  18.56665 1S   50     0.00000
  705   50 THR  OG1   21.33683   2.56872  18.89675 1S   50     1.00000
  706   50 THR  HG1   21.32210   1.81904  19.50001 1S   50     0.00000
  707   50 THR  CG2   20.61682   1.11574  17.09924 1S   50     1.00000
  708   50 THR  HG21  20.63289   1.38295  16.02562 1S   50     0.00000
  709   50 THR  HG22  19.85803   0.32017  17.24924 1S   50     0.00000
  710   50 THR  HG23  21.60825   0.68921  17.36258 1S   50     0.00000
  711   50 THR  C     21.14938   4.02091  16.26984 1S   50     1.00000
  712   50 THR  O     21.16866   3.81107  15.06035 1S   50     1.00000
  713   51 ILE  N     22.13304   4.68354  16.91750 1S   51     1.00000
  714   51 ILE  HN    22.05175   4.85712  17.89944 1S   51     0.00000
  715   51 ILE  CA    23.36163   5.13493  16.32770 1S   51     1.00000
  716   51 ILE  HA    23.51354   4.59480  15.40801 1S   51     0.00000
  717   51 ILE  CB    23.40261   6.63100  16.00729 1S   51     1.00000
  718   51 ILE  HB    22.55241   6.82189  15.31157 1S   51     0.00000
  719   51 ILE  CG2   23.17402   7.51740  17.25477 1S   51     1.00000
  720   51 ILE  HG21  24.04466   7.46726  17.94065 1S   51     0.00000
  721   51 ILE  HG22  22.26696   7.19940  17.80726 1S   51     0.00000
  722   51 ILE  HG23  23.03570   8.57664  16.95226 1S   51     0.00000
  723   51 ILE  CG1   24.69518   7.00241  15.24581 1S   51     1.00000
  724   51 ILE  HG11  24.89063   6.22549  14.47352 1S   51     0.00000
  725   51 ILE  HG12  25.55237   6.99729  15.95353 1S   51     0.00000
  726   51 ILE  CD    24.62044   8.36430  14.55015 1S   51     1.00000
  727   51 ILE  HD1   24.44425   9.17589  15.28630 1S   51     0.00000
  728   51 ILE  HD2   23.79144   8.37277  13.81040 1S   51     0.00000
  729   51 ILE  HD3   25.57178   8.57676  14.01665 1S   51     0.00000
  730   51 ILE  C     24.42725   4.71703  17.29843 1S   51     1.00000
  731   51 ILE  O     24.35912   5.01174  18.48905 1S   51     1.00000
  732   52 SER  N     25.44507   3.97685  16.81310 1S   52     1.00000
  733   52 SER  HN    25.48796   3.71886  15.84866 1S   52     0.00000
  734   52 SER  CA    26.51258   3.47807  17.64039 1S   52     1.00000
  735   52 SER  HA    26.09884   3.17778  18.59290 1S   52     0.00000
  736   52 SER  CB    27.21200   2.24588  17.01305 1S   52     1.00000
  737   52 SER  HB1   26.43955   1.50540  16.71177 1S   52     0.00000
  738   52 SER  HB2   27.88531   1.76006  17.74901 1S   52     0.00000
  739   52 SER  OG    27.97646   2.58367  15.86131 1S   52     1.00000
  740   52 SER  HG1   28.41043   1.76586  15.58613 1S   52     0.00000
  741   52 SER  C     27.51072   4.58162  17.87130 1S   52     1.00000
  742   52 SER  O     27.38207   5.68468  17.34100 1S   52     1.00000
  743   53 TRP  N     28.56845   4.28390  18.65137 1S   53     1.00000
  744   53 TRP  HN    28.64360   3.39875  19.10902 1S   53     0.00000
  745   53 TRP  CA    29.64392   5.20875  18.89363 1S   53     1.00000
  746   53 TRP  HA    29.19387   6.16223  19.13589 1S   53     0.00000
  747   53 TRP  CB    30.48927   4.78637  20.12622 1S   53     1.00000
  748   53 TRP  HB1   29.79003   4.47473  20.93363 1S   53     0.00000
  749   53 TRP  HB2   31.03702   5.67298  20.49244 1S   53     0.00000
  750   53 TRP  CG    31.51363   3.68824  19.92303 1S   53     1.00000
  751   53 TRP  CD1   31.32939   2.34943  19.73224 1S   53     1.00000
  752   53 TRP  HD1   30.38157   1.84937  19.67578 1S   53     0.00000
  753   53 TRP  NE1   32.53234   1.71924  19.54019 1S   53     1.00000
  754   53 TRP  HE1   32.65545   0.76736  19.37433 1S   53     0.00000
  755   53 TRP  CE2   33.53015   2.66479  19.58060 1S   53     1.00000
  756   53 TRP  CD2   32.93188   3.91703  19.82127 1S   53     1.00000
  757   53 TRP  CE3   33.69822   5.07924  19.90616 1S   53     1.00000
  758   53 TRP  HE3   33.26252   6.04882  20.08703 1S   53     0.00000
  759   53 TRP  CZ3   35.08634   4.95873  19.74053 1S   53     1.00000
  760   53 TRP  HZ3   35.70756   5.84102  19.79708 1S   53     0.00000
  761   53 TRP  CZ2   34.90419   2.54588  19.41732 1S   53     1.00000
  762   53 TRP  HZ2   35.37213   1.59357  19.22549 1S   53     0.00000
  763   53 TRP  CH2   35.67970   3.71075  19.49911 1S   53     1.00000
  764   53 TRP  HH2   36.75050   3.64397  19.37205 1S   53     0.00000
  765   53 TRP  C     30.49686   5.40559  17.64701 1S   53     1.00000
  766   53 TRP  O     31.21983   6.38922  17.54331 1S   53     1.00000
  767   54 THR  N     30.40994   4.48714  16.65125 1S   54     1.00000
  768   54 THR  HN    29.82296   3.68467  16.73885 1S   54     0.00000
  769   54 THR  CA    31.11808   4.60790  15.38923 1S   54     1.00000
  770   54 THR  HA    31.92230   5.32109  15.50413 1S   54     0.00000
  771   54 THR  CB    31.74673   3.29655  14.92031 1S   54     1.00000
  772   54 THR  HB    32.35235   3.47458  14.00246 1S   54     0.00000
  773   54 THR  OG1   30.76617   2.30753  14.62761 1S   54     1.00000
  774   54 THR  HG1   30.29323   2.62608  13.85172 1S   54     0.00000
  775   54 THR  CG2   32.68450   2.74402  16.01098 1S   54     1.00000
  776   54 THR  HG21  32.11493   2.48934  16.92817 1S   54     0.00000
  777   54 THR  HG22  33.46499   3.48866  16.27205 1S   54     0.00000
  778   54 THR  HG23  33.18503   1.81990  15.65066 1S   54     0.00000
  779   54 THR  C     30.20283   5.13276  14.29347 1S   54     1.00000
  780   54 THR  O     30.53328   5.00600  13.11504 1S   54     1.00000
  781   55 ASP  N     29.03276   5.71486  14.65941 1S   55     1.00000
  782   55 ASP  HN    28.78080   5.76516  15.62400 1S   55     0.00000
  783   55 ASP  CA    28.09110   6.36046  13.75944 1S   55     1.00000
  784   55 ASP  HA    27.38693   6.85297  14.41144 1S   55     0.00000
  785   55 ASP  CB    28.69596   7.45498  12.83177 1S   55     1.00000
  786   55 ASP  HB1   27.88835   7.96012  12.26016 1S   55     0.00000
  787   55 ASP  HB2   29.39899   6.99672  12.10462 1S   55     0.00000
  788   55 ASP  CG    29.43511   8.52025  13.63670 1S   55     1.00000
  789   55 ASP  OD1   28.86588   9.01202  14.64626 1S   55     1.00000
  790   55 ASP  OD2   30.57759   8.86723  13.23586 1S   55     1.00000
  791   55 ASP  C     27.27994   5.39349  12.91895 1S   55     1.00000
  792   55 ASP  O     26.60804   5.80497  11.97455 1S   55     1.00000
  793   56 SER  N     27.29439   4.08218  13.25378 1S   56     1.00000
  794   56 SER  HN    27.82350   3.75691  14.03515 1S   56     0.00000
  795   56 SER  CA    26.58497   3.05766  12.51245 1S   56     1.00000
  796   56 SER  HA    26.64463   3.28697  11.45716 1S   56     0.00000
  797   56 SER  CB    27.15612   1.64580  12.76118 1S   56     1.00000
  798   56 SER  HB1   26.63409   0.88977  12.13749 1S   56     0.00000
  799   56 SER  HB2   27.03459   1.36245  13.82846 1S   56     0.00000
  800   56 SER  OG    28.54630   1.62794  12.46393 1S   56     1.00000
  801   56 SER  HG1   28.65365   2.11901  11.64077 1S   56     0.00000
  802   56 SER  C     25.14529   3.06162  12.93758 1S   56     1.00000
  803   56 SER  O     24.86748   3.13557  14.12784 1S   56     1.00000
  804   57 THR  N     24.19477   3.01719  11.97536 1S   57     1.00000
  805   57 THR  HN    24.43615   2.87547  11.01695 1S   57     0.00000
  806   57 THR  CA    22.79073   3.26119  12.24315 1S   57     1.00000
  807   57 THR  HA    22.68112   3.53085  13.27986 1S   57     0.00000
  808   57 THR  CB    22.21474   4.41786  11.43430 1S   57     1.00000
  809   57 THR  HB    21.12756   4.53295  11.64834 1S   57     0.00000
  810   57 THR  OG1   22.37362   4.22148  10.03313 1S   57     1.00000
  811   57 THR  HG1   23.32003   4.17191   9.87876 1S   57     0.00000
  812   57 THR  CG2   22.91640   5.72797  11.84571 1S   57     1.00000
  813   57 THR  HG21  24.00307   5.68500  11.62471 1S   57     0.00000
  814   57 THR  HG22  22.78690   5.90531  12.93388 1S   57     0.00000
  815   57 THR  HG23  22.48108   6.58953  11.29685 1S   57     0.00000
  816   57 THR  C     21.97342   2.00824  12.03403 1S   57     1.00000
  817   57 THR  O     22.40729   1.06279  11.37674 1S   57     1.00000
  818   58 ASP  N     20.75499   1.99254  12.62235 1S   58     1.00000
  819   58 ASP  HN    20.43862   2.76215  13.17419 1S   58     0.00000
  820   58 ASP  CA    19.81598   0.90628  12.50581 1S   58     1.00000
  821   58 ASP  HA    19.89591   0.47845  11.51531 1S   58     0.00000
  822   58 ASP  CB    20.03027  -0.15946  13.61982 1S   58     1.00000
  823   58 ASP  HB1   19.73041   0.25922  14.59989 1S   58     0.00000
  824   58 ASP  HB2   21.11159  -0.40997  13.67511 1S   58     0.00000
  825   58 ASP  CG    19.25942  -1.45925  13.39214 1S   58     1.00000
  826   58 ASP  OD1   18.72005  -1.65928  12.27307 1S   58     1.00000
  827   58 ASP  OD2   19.20001  -2.27578  14.35006 1S   58     1.00000
  828   58 ASP  C     18.47109   1.56965  12.65699 1S   58     1.00000
  829   58 ASP  O     18.32755   2.47014  13.47935 1S   58     1.00000
  830   59 TYR  N     17.46719   1.16233  11.84788 1S   59     1.00000
  831   59 TYR  HN    17.59954   0.42057  11.19463 1S   59     0.00000
  832   59 TYR  CA    16.14915   1.75498  11.86121 1S   59     1.00000
  833   59 TYR  HA    15.99602   2.32560  12.76762 1S   59     0.00000
  834   59 TYR  CB    15.84071   2.61489  10.60973 1S   59     1.00000
  835   59 TYR  HB1   14.78348   2.95924  10.60967 1S   59     0.00000
  836   59 TYR  HB2   16.02012   2.02585   9.68520 1S   59     0.00000
  837   59 TYR  CG    16.71727   3.82898  10.56961 1S   59     1.00000
  838   59 TYR  CD1   16.31228   5.01663  11.19995 1S   59     1.00000
  839   59 TYR  HD1   15.36903   5.05176  11.72527 1S   59     0.00000
  840   59 TYR  CE1   17.11747   6.15895  11.14427 1S   59     1.00000
  841   59 TYR  HE1   16.78895   7.06795  11.62652 1S   59     0.00000
  842   59 TYR  CZ    18.33001   6.12048  10.44507 1S   59     1.00000
  843   59 TYR  OH    19.11827   7.27796  10.34595 1S   59     1.00000
  844   59 TYR  HH    19.90417   7.07223   9.82491 1S   59     0.00000
  845   59 TYR  CD2   17.94731   3.79856   9.89056 1S   59     1.00000
  846   59 TYR  HD2   18.27261   2.88861   9.40824 1S   59     0.00000
  847   59 TYR  CE2   18.75313   4.93921   9.82912 1S   59     1.00000
  848   59 TYR  HE2   19.69233   4.90456   9.29646 1S   59     0.00000
  849   59 TYR  C     15.15433   0.63772  11.83206 1S   59     1.00000
  850   59 TYR  O     15.37351  -0.39131  11.19374 1S   59     1.00000
  851   60 ALA  N     13.99214   0.85201  12.49339 1S   60     1.00000
  852   60 ALA  HN    13.86918   1.65951  13.06932 1S   60     0.00000
  853   60 ALA  CA    12.83272   0.00416  12.36977 1S   60     1.00000
  854   60 ALA  HA    13.13520  -1.02067  12.53805 1S   60     0.00000
  855   60 ALA  CB    11.72730   0.39201  13.37509 1S   60     1.00000
  856   60 ALA  HB1   11.39827   1.44139  13.21676 1S   60     0.00000
  857   60 ALA  HB2   12.11378   0.30755  14.41308 1S   60     0.00000
  858   60 ALA  HB3   10.84490  -0.27475  13.27916 1S   60     0.00000
  859   60 ALA  C     12.29488   0.15200  10.96522 1S   60     1.00000
  860   60 ALA  O     12.41109   1.21512  10.35773 1S   60     1.00000
  861   61 ASP  N     11.70809  -0.92827  10.40415 1S   61     1.00000
  862   61 ASP  HN    11.66458  -1.79103  10.90335 1S   61     0.00000
  863   61 ASP  CA    11.18235  -0.97589   9.05192 1S   61     1.00000
  864   61 ASP  HA    11.99497  -0.75638   8.37346 1S   61     0.00000
  865   61 ASP  CB    10.56541  -2.36291   8.71960 1S   61     1.00000
  866   61 ASP  HB1    9.97279  -2.31370   7.78020 1S   61     0.00000
  867   61 ASP  HB2    9.88642  -2.66961   9.54397 1S   61     0.00000
  868   61 ASP  CG    11.63146  -3.44560   8.52997 1S   61     1.00000
  869   61 ASP  OD1   12.83959  -3.10780   8.41937 1S   61     1.00000
  870   61 ASP  OD2   11.23423  -4.63951   8.48452 1S   61     1.00000
  871   61 ASP  C     10.11707   0.07196   8.81625 1S   61     1.00000
  872   61 ASP  O     10.02360   0.62894   7.72510 1S   61     1.00000
  873   62 SER  N      9.31689   0.38892   9.85891 1S   62     1.00000
  874   62 SER  HN     9.44646  -0.05499  10.74322 1S   62     0.00000
  875   62 SER  CA     8.22035   1.32838   9.79844 1S   62     1.00000
  876   62 SER  HA     7.62906   1.07610   8.92941 1S   62     0.00000
  877   62 SER  CB     7.29992   1.22256  11.04418 1S   62     1.00000
  878   62 SER  HB1    6.80199   0.22927  11.03668 1S   62     0.00000
  879   62 SER  HB2    6.50790   2.00027  11.01327 1S   62     0.00000
  880   62 SER  OG     8.03140   1.33707  12.26220 1S   62     1.00000
  881   62 SER  HG1    7.39198   1.24155  12.97266 1S   62     0.00000
  882   62 SER  C      8.65718   2.76936   9.63906 1S   62     1.00000
  883   62 SER  O      7.84168   3.60380   9.25447 1S   62     1.00000
  884   63 VAL  N      9.93619   3.10570   9.93663 1S   63     1.00000
  885   63 VAL  HN    10.60270   2.42012  10.22356 1S   63     0.00000
  886   63 VAL  CA    10.39745   4.47957   9.92718 1S   63     1.00000
  887   63 VAL  HA     9.58875   5.13200   9.62989 1S   63     0.00000
  888   63 VAL  CB    10.86902   4.96079  11.29255 1S   63     1.00000
  889   63 VAL  HB    11.05690   6.05448  11.22167 1S   63     0.00000
  890   63 VAL  CG1    9.73053   4.74787  12.31163 1S   63     1.00000
  891   63 VAL  HG11   9.56519   3.66604  12.49664 1S   63     0.00000
  892   63 VAL  HG12   8.78610   5.19676  11.93913 1S   63     0.00000
  893   63 VAL  HG13   9.99063   5.22557  13.27850 1S   63     0.00000
  894   63 VAL  CG2   12.17819   4.28060  11.74815 1S   63     1.00000
  895   63 VAL  HG21  13.01243   4.49477  11.04870 1S   63     0.00000
  896   63 VAL  HG22  12.04238   3.18400  11.82230 1S   63     0.00000
  897   63 VAL  HG23  12.47067   4.66185  12.74902 1S   63     0.00000
  898   63 VAL  C     11.49151   4.69263   8.91681 1S   63     1.00000
  899   63 VAL  O     11.94269   5.82024   8.72884 1S   63     1.00000
  900   64 LYS  N     11.94567   3.62051   8.22805 1S   64     1.00000
  901   64 LYS  HN    11.56046   2.71364   8.38060 1S   64     0.00000
  902   64 LYS  CA    13.04191   3.67335   7.28574 1S   64     1.00000
  903   64 LYS  HA    13.88474   4.11621   7.79963 1S   64     0.00000
  904   64 LYS  CB    13.42169   2.24177   6.82940 1S   64     1.00000
  905   64 LYS  HB1   12.88827   1.97434   5.89127 1S   64     0.00000
  906   64 LYS  HB2   13.05942   1.53807   7.61255 1S   64     0.00000
  907   64 LYS  CG    14.92960   1.98904   6.65556 1S   64     1.00000
  908   64 LYS  HG1   15.46737   2.26021   7.58889 1S   64     0.00000
  909   64 LYS  HG2   15.30875   2.64478   5.84148 1S   64     0.00000
  910   64 LYS  CD    15.23362   0.51956   6.30553 1S   64     1.00000
  911   64 LYS  HD1   16.24395   0.45356   5.84427 1S   64     0.00000
  912   64 LYS  HD2   14.49015   0.20206   5.54016 1S   64     0.00000
  913   64 LYS  CE    15.18740  -0.42855   7.51680 1S   64     1.00000
  914   64 LYS  HE1   14.33633  -0.17851   8.18397 1S   64     0.00000
  915   64 LYS  HE2   16.13001  -0.36520   8.10075 1S   64     0.00000
  916   64 LYS  NZ    15.00554  -1.83528   7.08744 1S   64     1.00000
  917   64 LYS  HZ1   15.89448  -2.36313   7.18814 1S   64     0.00000
  918   64 LYS  HZ2   14.69596  -1.85770   6.09552 1S   64     0.00000
  919   64 LYS  HZ3   14.26657  -2.28423   7.67887 1S   64     0.00000
  920   64 LYS  C     12.66227   4.54480   6.10204 1S   64     1.00000
  921   64 LYS  O     11.57510   4.40222   5.54336 1S   64     1.00000
  922   65 GLY  N     13.53284   5.52139   5.74528 1S   65     1.00000
  923   65 GLY  HN    14.40651   5.63223   6.21837 1S   65     0.00000
  924   65 GLY  CA    13.28344   6.45645   4.66520 1S   65     1.00000
  925   65 GLY  HA1   12.67148   5.97880   3.91253 1S   65     0.00000
  926   65 GLY  HA2   14.25055   6.75133   4.28618 1S   65     0.00000
  927   65 GLY  C     12.58007   7.71006   5.11571 1S   65     1.00000
  928   65 GLY  O     12.49074   8.66976   4.35273 1S   65     1.00000
  929   66 ARG  N     12.04790   7.73151   6.35828 1S   66     1.00000
  930   66 ARG  HN    12.11523   6.93651   6.95797 1S   66     0.00000
  931   66 ARG  CA    11.32334   8.85919   6.89365 1S   66     1.00000
  932   66 ARG  HA    11.18435   9.61438   6.13216 1S   66     0.00000
  933   66 ARG  CB     9.93426   8.45734   7.43041 1S   66     1.00000
  934   66 ARG  HB1    9.45799   9.33411   7.91766 1S   66     0.00000
  935   66 ARG  HB2   10.03559   7.65788   8.19604 1S   66     0.00000
  936   66 ARG  CG     9.00784   7.97597   6.30222 1S   66     1.00000
  937   66 ARG  HG1    9.38192   7.00406   5.91325 1S   66     0.00000
  938   66 ARG  HG2    9.06245   8.71430   5.46970 1S   66     0.00000
  939   66 ARG  CD     7.53500   7.84231   6.70305 1S   66     1.00000
  940   66 ARG  HD1    6.94800   7.43586   5.85140 1S   66     0.00000
  941   66 ARG  HD2    7.11851   8.83197   6.97929 1S   66     0.00000
  942   66 ARG  NE     7.41591   6.87433   7.84276 1S   66     1.00000
  943   66 ARG  HE     7.62618   5.91179   7.66244 1S   66     0.00000
  944   66 ARG  CZ     6.98006   7.21166   9.08812 1S   66     1.00000
  945   66 ARG  NH1    6.86259   6.24683  10.03712 1S   66     1.00000
  946   66 ARG  HH11   7.11087   5.30021   9.82199 1S   66     0.00000
  947   66 ARG  HH12   6.52483   6.49049  10.95040 1S   66     0.00000
  948   66 ARG  NH2    6.64707   8.48719   9.40350 1S   66     1.00000
  949   66 ARG  HH21   6.22401   8.67042  10.29797 1S   66     0.00000
  950   66 ARG  HH22   6.70895   9.21151   8.71829 1S   66     0.00000
  951   66 ARG  C     12.11159   9.48435   8.00571 1S   66     1.00000
  952   66 ARG  O     12.14490  10.70749   8.11858 1S   66     1.00000
  953   67 PHE  N     12.73907   8.66328   8.88089 1S   67     1.00000
  954   67 PHE  HN    12.71469   7.67074   8.77517 1S   67     0.00000
  955   67 PHE  CA    13.41245   9.15295  10.06465 1S   67     1.00000
  956   67 PHE  HA    13.15831  10.18860  10.22006 1S   67     0.00000
  957   67 PHE  CB    13.07626   8.35533  11.35524 1S   67     1.00000
  958   67 PHE  HB1   13.75501   8.67305  12.17702 1S   67     0.00000
  959   67 PHE  HB2   13.23449   7.27029  11.16888 1S   67     0.00000
  960   67 PHE  CG    11.66086   8.52410  11.87966 1S   67     1.00000
  961   67 PHE  CD1   10.60322   9.15505  11.18951 1S   67     1.00000
  962   67 PHE  HD1   10.74374   9.62621  10.23574 1S   67     0.00000
  963   67 PHE  CE1    9.31331   9.20325  11.72659 1S   67     1.00000
  964   67 PHE  HE1    8.52286   9.69302  11.17732 1S   67     0.00000
  965   67 PHE  CZ     9.05588   8.63843  12.97705 1S   67     1.00000
  966   67 PHE  HZ     8.06311   8.68855  13.39874 1S   67     0.00000
  967   67 PHE  CD2   11.38087   7.97540  13.14446 1S   67     1.00000
  968   67 PHE  HD2   12.17298   7.49016  13.69363 1S   67     0.00000
  969   67 PHE  CE2   10.09322   8.03033  13.69134 1S   67     1.00000
  970   67 PHE  HE2    9.89738   7.60047  14.66195 1S   67     0.00000
  971   67 PHE  C     14.90017   9.06497   9.84291 1S   67     1.00000
  972   67 PHE  O     15.37452   8.19904   9.11082 1S   67     1.00000
  973   68 THR  N     15.66808   9.98111  10.48217 1S   68     1.00000
  974   68 THR  HN    15.24880  10.68390  11.05662 1S   68     0.00000
  975   68 THR  CA    17.11251  10.02092  10.39600 1S   68     1.00000
  976   68 THR  HA    17.46894   9.05997  10.06400 1S   68     0.00000
  977   68 THR  CB    17.64545  11.09928   9.45889 1S   68     1.00000
  978   68 THR  HB    17.34591  12.11064   9.80648 1S   68     0.00000
  979   68 THR  OG1   17.11176  10.91469   8.15504 1S   68     1.00000
  980   68 THR  HG1   16.20728  11.24994   8.18453 1S   68     0.00000
  981   68 THR  CG2   19.18230  11.03107   9.35281 1S   68     1.00000
  982   68 THR  HG21  19.50334  10.00672   9.06759 1S   68     0.00000
  983   68 THR  HG22  19.66305  11.30168  10.31538 1S   68     0.00000
  984   68 THR  HG23  19.54246  11.73994   8.57642 1S   68     0.00000
  985   68 THR  C     17.62404  10.26692  11.79207 1S   68     1.00000
  986   68 THR  O     17.25126  11.24845  12.42577 1S   68     1.00000
  987   69 ILE  N     18.49853   9.37377  12.31078 1S   69     1.00000
  988   69 ILE  HN    18.78534   8.57610  11.78157 1S   69     0.00000
  989   69 ILE  CA    19.12628   9.50879  13.60725 1S   69     1.00000
  990   69 ILE  HA    18.56183  10.22087  14.19133 1S   69     0.00000
  991   69 ILE  CB    19.15742   8.19762  14.39601 1S   69     1.00000
  992   69 ILE  HB    18.11082   7.80972  14.41493 1S   69     0.00000
  993   69 ILE  CG2   20.02709   7.12526  13.70246 1S   69     1.00000
  994   69 ILE  HG21  21.10095   7.39852  13.75033 1S   69     0.00000
  995   69 ILE  HG22  19.74477   7.00765  12.64378 1S   69     0.00000
  996   69 ILE  HG23  19.89532   6.13689  14.18972 1S   69     0.00000
  997   69 ILE  CG1   19.57706   8.42491  15.86662 1S   69     1.00000
  998   69 ILE  HG11  18.91047   9.19130  16.31701 1S   69     0.00000
  999   69 ILE  HG12  20.61979   8.80935  15.90300 1S   69     0.00000
 1000   69 ILE  CD    19.50287   7.15270  16.70498 1S   69     1.00000
 1001   69 ILE  HD1   20.26886   6.43793  16.35846 1S   69     0.00000
 1002   69 ILE  HD2   18.50449   6.67613  16.60761 1S   69     0.00000
 1003   69 ILE  HD3   19.69420   7.37224  17.77688 1S   69     0.00000
 1004   69 ILE  C     20.50965  10.07314  13.38287 1S   69     1.00000
 1005   69 ILE  O     21.17129   9.74611  12.39742 1S   69     1.00000
 1006   70 SER  N     20.97020  10.96976  14.28575 1S   70     1.00000
 1007   70 SER  HN    20.43577  11.23604  15.08655 1S   70     0.00000
 1008   70 SER  CA    22.28231  11.55854  14.16970 1S   70     1.00000
 1009   70 SER  HA    22.96102  10.80387  13.79643 1S   70     0.00000
 1010   70 SER  CB    22.33070  12.78760  13.21737 1S   70     1.00000
 1011   70 SER  HB1   21.91730  12.48384  12.23129 1S   70     0.00000
 1012   70 SER  HB2   23.37723  13.11986  13.05904 1S   70     0.00000
 1013   70 SER  OG    21.57099  13.89290  13.69379 1S   70     1.00000
 1014   70 SER  HG1   22.14626  14.36743  14.30019 1S   70     0.00000
 1015   70 SER  C     22.75802  11.92621  15.54768 1S   70     1.00000
 1016   70 SER  O     22.03580  11.76296  16.52951 1S   70     1.00000
 1017   71 ARG  N     24.00763  12.42868  15.64032 1S   71     1.00000
 1018   71 ARG  HN    24.59271  12.52694  14.83598 1S   71     0.00000
 1019   71 ARG  CA    24.59723  12.82349  16.88943 1S   71     1.00000
 1020   71 ARG  HA    23.82707  13.24546  17.51103 1S   71     0.00000
 1021   71 ARG  CB    25.27655  11.64258  17.62419 1S   71     1.00000
 1022   71 ARG  HB1   24.50279  10.86102  17.79802 1S   71     0.00000
 1023   71 ARG  HB2   25.63448  11.98083  18.62109 1S   71     0.00000
 1024   71 ARG  CG    26.44241  11.00133  16.84474 1S   71     1.00000
 1025   71 ARG  HG1   27.30348  11.70484  16.82452 1S   71     0.00000
 1026   71 ARG  HG2   26.12519  10.82699  15.79295 1S   71     0.00000
 1027   71 ARG  CD    26.89887   9.65156  17.40645 1S   71     1.00000
 1028   71 ARG  HD1   27.78067   9.26595  16.85429 1S   71     0.00000
 1029   71 ARG  HD2   26.06443   8.92022  17.33970 1S   71     0.00000
 1030   71 ARG  NE    27.29653   9.85142  18.83113 1S   71     1.00000
 1031   71 ARG  HE    27.68156  10.73632  19.10388 1S   71     0.00000
 1032   71 ARG  CZ    27.19162   8.88156  19.77687 1S   71     1.00000
 1033   71 ARG  NH1   26.73724   7.64131  19.46839 1S   71     1.00000
 1034   71 ARG  HH11  26.55609   7.39253  18.51754 1S   71     0.00000
 1035   71 ARG  HH12  26.70578   6.94681  20.18923 1S   71     0.00000
 1036   71 ARG  NH2   27.55337   9.16211  21.05575 1S   71     1.00000
 1037   71 ARG  HH21  27.87729  10.07524  21.29721 1S   71     0.00000
 1038   71 ARG  HH22  27.50627   8.43980  21.74770 1S   71     0.00000
 1039   71 ARG  C     25.59387  13.91695  16.63255 1S   71     1.00000
 1040   71 ARG  O     26.18007  14.00705  15.55431 1S   71     1.00000
 1041   72 ASP  N     25.78702  14.78510  17.64870 1S   72     1.00000
 1042   72 ASP  HN    25.25834  14.70297  18.49371 1S   72     0.00000
 1043   72 ASP  CA    26.78043  15.82529  17.66057 1S   72     1.00000
 1044   72 ASP  HA    27.49372  15.66076  16.86374 1S   72     0.00000
 1045   72 ASP  CB    26.15498  17.24364  17.54070 1S   72     1.00000
 1046   72 ASP  HB1   25.53691  17.48054  18.42836 1S   72     0.00000
 1047   72 ASP  HB2   25.48514  17.24475  16.65305 1S   72     0.00000
 1048   72 ASP  CG    27.18743  18.35650  17.33772 1S   72     1.00000
 1049   72 ASP  OD1   28.36695  18.17908  17.73788 1S   72     1.00000
 1050   72 ASP  OD2   26.79011  19.41458  16.78178 1S   72     1.00000
 1051   72 ASP  C     27.46737  15.63569  18.98386 1S   72     1.00000
 1052   72 ASP  O     26.95210  16.03051  20.02879 1S   72     1.00000
 1053   73 ASN  N     28.66140  15.00046  18.95195 1S   73     1.00000
 1054   73 ASN  HN    29.04217  14.68382  18.08402 1S   73     0.00000
 1055   73 ASN  CA    29.43371  14.64292  20.11998 1S   73     1.00000
 1056   73 ASN  HA    28.76829  14.15274  20.81614 1S   73     0.00000
 1057   73 ASN  CB    30.62626  13.71471  19.77325 1S   73     1.00000
 1058   73 ASN  HB1   31.31728  13.62546  20.63908 1S   73     0.00000
 1059   73 ASN  HB2   31.18627  14.12645  18.90717 1S   73     0.00000
 1060   73 ASN  CG    30.10503  12.31171  19.44016 1S   73     1.00000
 1061   73 ASN  OD1   28.96120  11.96468  19.75477 1S   73     1.00000
 1062   73 ASN  ND2   30.98384  11.47707  18.81533 1S   73     1.00000
 1063   73 ASN  HD21  30.71503  10.53584  18.60905 1S   73     0.00000
 1064   73 ASN  HD22  31.90971  11.78795  18.60357 1S   73     0.00000
 1065   73 ASN  C     29.95175  15.86439  20.82524 1S   73     1.00000
 1066   73 ASN  O     29.98726  15.88974  22.05051 1S   73     1.00000
 1067   74 ALA  N     30.30806  16.93344  20.07744 1S   74     1.00000
 1068   74 ALA  HN    30.23198  16.91447  19.08289 1S   74     0.00000
 1069   74 ALA  CA    30.78699  18.18029  20.63499 1S   74     1.00000
 1070   74 ALA  HA    31.64846  17.95661  21.24898 1S   74     0.00000
 1071   74 ALA  CB    31.20365  19.15999  19.52267 1S   74     1.00000
 1072   74 ALA  HB1   30.34336  19.39367  18.86001 1S   74     0.00000
 1073   74 ALA  HB2   32.00569  18.70625  18.90239 1S   74     0.00000
 1074   74 ALA  HB3   31.59077  20.10876  19.95154 1S   74     0.00000
 1075   74 ALA  C     29.75256  18.86206  21.50669 1S   74     1.00000
 1076   74 ALA  O     30.10160  19.54575  22.46699 1S   74     1.00000
 1077   75 LYS  N     28.45000  18.66523  21.19819 1S   75     1.00000
 1078   75 LYS  HN    28.18780  18.10087  20.41727 1S   75     0.00000
 1079   75 LYS  CA    27.36452  19.25051  21.94774 1S   75     1.00000
 1080   75 LYS  HA    27.72144  20.10863  22.49958 1S   75     0.00000
 1081   75 LYS  CB    26.22149  19.70770  21.02131 1S   75     1.00000
 1082   75 LYS  HB1   25.38515  20.11331  21.63430 1S   75     0.00000
 1083   75 LYS  HB2   25.84345  18.83564  20.44401 1S   75     0.00000
 1084   75 LYS  CG    26.61326  20.81163  20.03379 1S   75     1.00000
 1085   75 LYS  HG1   27.44848  20.45713  19.38934 1S   75     0.00000
 1086   75 LYS  HG2   26.96723  21.69935  20.60082 1S   75     0.00000
 1087   75 LYS  CD    25.42233  21.19224  19.14193 1S   75     1.00000
 1088   75 LYS  HD1   24.55170  21.46941  19.77611 1S   75     0.00000
 1089   75 LYS  HD2   25.13166  20.28422  18.56639 1S   75     0.00000
 1090   75 LYS  CE    25.72898  22.31234  18.14363 1S   75     1.00000
 1091   75 LYS  HE1   24.96381  22.32906  17.33848 1S   75     0.00000
 1092   75 LYS  HE2   26.73341  22.17109  17.69146 1S   75     0.00000
 1093   75 LYS  NZ    25.69988  23.63122  18.81406 1S   75     1.00000
 1094   75 LYS  HZ1   26.40007  23.64746  19.58233 1S   75     0.00000
 1095   75 LYS  HZ2   24.75000  23.78921  19.20826 1S   75     0.00000
 1096   75 LYS  HZ3   25.91761  24.37870  18.12492 1S   75     0.00000
 1097   75 LYS  C     26.77809  18.27493  22.94025 1S   75     1.00000
 1098   75 LYS  O     25.89545  18.65459  23.70652 1S   75     1.00000
 1099   76 ASN  N     27.23912  16.99718  22.95178 1S   76     1.00000
 1100   76 ASN  HN    27.98512  16.72531  22.34693 1S   76     0.00000
 1101   76 ASN  CA    26.72676  15.93912  23.80614 1S   76     1.00000
 1102   76 ASN  HA    27.24840  15.04590  23.50603 1S   76     0.00000
 1103   76 ASN  CB    26.97509  16.16944  25.32345 1S   76     1.00000
 1104   76 ASN  HB1   26.55340  15.32785  25.91473 1S   76     0.00000
 1105   76 ASN  HB2   26.48346  17.10726  25.65547 1S   76     0.00000
 1106   76 ASN  CG    28.47832  16.22541  25.60366 1S   76     1.00000
 1107   76 ASN  OD1   29.17658  15.21850  25.45716 1S   76     1.00000
 1108   76 ASN  ND2   28.99234  17.41412  26.02568 1S   76     1.00000
 1109   76 ASN  HD21  29.96884  17.47824  26.22764 1S   76     0.00000
 1110   76 ASN  HD22  28.39679  18.20938  26.13042 1S   76     0.00000
 1111   76 ASN  C     25.25559  15.69098  23.55661 1S   76     1.00000
 1112   76 ASN  O     24.47726  15.52168  24.49239 1S   76     1.00000
 1113   77 THR  N     24.84596  15.69840  22.26773 1S   77     1.00000
 1114   77 THR  HN    25.50280  15.77229  21.51930 1S   77     0.00000
 1115   77 THR  CA    23.45398  15.66189  21.88516 1S   77     1.00000
 1116   77 THR  HA    22.85229  15.38504  22.73564 1S   77     0.00000
 1117   77 THR  CB    22.93042  16.98218  21.31918 1S   77     1.00000
 1118   77 THR  HB    21.85588  16.86399  21.04606 1S   77     0.00000
 1119   77 THR  OG1   23.65102  17.36837  20.15433 1S   77     1.00000
 1120   77 THR  HG1   24.57345  17.17631  20.34194 1S   77     0.00000
 1121   77 THR  CG2   23.02557  18.12048  22.35304 1S   77     1.00000
 1122   77 THR  HG21  23.96081  18.69437  22.21735 1S   77     0.00000
 1123   77 THR  HG22  23.01169  17.72739  23.38996 1S   77     0.00000
 1124   77 THR  HG23  22.17992  18.82844  22.22739 1S   77     0.00000
 1125   77 THR  C     23.29003  14.60381  20.82962 1S   77     1.00000
 1126   77 THR  O     24.18471  14.38850  20.01624 1S   77     1.00000
 1127   78 GLY  N     22.11104  13.95602  20.78971 1S   78     1.00000
 1128   78 GLY  HN    21.42932  14.07179  21.51168 1S   78     0.00000
 1129   78 GLY  CA    21.71138  13.15943  19.65839 1S   78     1.00000
 1130   78 GLY  HA1   21.61952  12.14451  19.97429 1S   78     0.00000
 1131   78 GLY  HA2   22.39973  13.28493  18.84392 1S   78     0.00000
 1132   78 GLY  C     20.39034  13.66088  19.20065 1S   78     1.00000
 1133   78 GLY  O     19.75709  14.46174  19.88154 1S   78     1.00000
 1134   79 TYR  N     19.96263  13.22809  17.99664 1S   79     1.00000
 1135   79 TYR  HN    20.48263  12.56226  17.46307 1S   79     0.00000
 1136   79 TYR  CA    18.80576  13.79376  17.35201 1S   79     1.00000
 1137   79 TYR  HA    18.15028  14.21837  18.09598 1S   79     0.00000
 1138   79 TYR  CB    19.15534  14.83984  16.26881 1S   79     1.00000
 1139   79 TYR  HB1   18.23157  15.30233  15.85951 1S   79     0.00000
 1140   79 TYR  HB2   19.71124  14.36318  15.43403 1S   79     0.00000
 1141   79 TYR  CG    20.01930  15.92917  16.82950 1S   79     1.00000
 1142   79 TYR  CD1   19.45573  17.02170  17.50954 1S   79     1.00000
 1143   79 TYR  HD1   18.38547  17.07183  17.64707 1S   79     0.00000
 1144   79 TYR  CE1   20.26593  18.06847  17.96445 1S   79     1.00000
 1145   79 TYR  HE1   19.82061  18.91508  18.46611 1S   79     0.00000
 1146   79 TYR  CZ    21.65164  18.00459  17.77238 1S   79     1.00000
 1147   79 TYR  OH    22.48767  19.03951  18.22442 1S   79     1.00000
 1148   79 TYR  HH    23.26345  18.62175  18.61337 1S   79     0.00000
 1149   79 TYR  CD2   21.41326  15.86655  16.67103 1S   79     1.00000
 1150   79 TYR  HD2   21.86196  15.01667  16.17965 1S   79     0.00000
 1151   79 TYR  CE2   22.22761  16.89321  17.14990 1S   79     1.00000
 1152   79 TYR  HE2   23.29647  16.82902  17.01831 1S   79     0.00000
 1153   79 TYR  C     18.06329  12.70933  16.63927 1S   79     1.00000
 1154   79 TYR  O     18.64636  11.70451  16.23924 1S   79     1.00000
 1155   80 LEU  N     16.74639  12.92619  16.44055 1S   80     1.00000
 1156   80 LEU  HN    16.29732  13.72838  16.83305 1S   80     0.00000
 1157   80 LEU  CA    15.91697  12.09343  15.61389 1S   80     1.00000
 1158   80 LEU  HA    16.53926  11.50344  14.95596 1S   80     0.00000
 1159   80 LEU  CB    14.98729  11.17859  16.44240 1S   80     1.00000
 1160   80 LEU  HB1   14.28348  11.80315  17.03383 1S   80     0.00000
 1161   80 LEU  HB2   15.61248  10.62256  17.17138 1S   80     0.00000
 1162   80 LEU  CG    14.18149  10.14040  15.62921 1S   80     1.00000
 1163   80 LEU  HG    13.65325  10.67361  14.80573 1S   80     0.00000
 1164   80 LEU  CD1   15.08723   9.06912  14.99062 1S   80     1.00000
 1165   80 LEU  HD11  15.65850   8.53164  15.77708 1S   80     0.00000
 1166   80 LEU  HD12  15.80598   9.52885  14.28112 1S   80     0.00000
 1167   80 LEU  HD13  14.47318   8.33034  14.43406 1S   80     0.00000
 1168   80 LEU  CD2   13.10232   9.49463  16.51743 1S   80     1.00000
 1169   80 LEU  HD21  12.41967  10.27341  16.91892 1S   80     0.00000
 1170   80 LEU  HD22  13.57336   8.96570  17.37158 1S   80     0.00000
 1171   80 LEU  HD23  12.50236   8.76714  15.93238 1S   80     0.00000
 1172   80 LEU  C     15.08554  13.02800  14.78221 1S   80     1.00000
 1173   80 LEU  O     14.13624  13.63648  15.26773 1S   80     1.00000
 1174   81 GLN  N     15.43015  13.15485  13.48530 1S   81     1.00000
 1175   81 GLN  HN    16.20255  12.64266  13.11197 1S   81     0.00000
 1176   81 GLN  CA    14.69214  13.91556  12.51105 1S   81     1.00000
 1177   81 GLN  HA    14.27602  14.80123  12.97209 1S   81     0.00000
 1178   81 GLN  CB    15.59383  14.27718  11.30535 1S   81     1.00000
 1179   81 GLN  HB1   16.08272  13.34956  10.93906 1S   81     0.00000
 1180   81 GLN  HB2   16.40683  14.94536  11.66798 1S   81     0.00000
 1181   81 GLN  CG    14.88130  14.93706  10.11455 1S   81     1.00000
 1182   81 GLN  HG1   14.05575  14.29835   9.73730 1S   81     0.00000
 1183   81 GLN  HG2   15.59927  15.10380   9.28375 1S   81     0.00000
 1184   81 GLN  CD    14.35767  16.27909  10.59604 1S   81     1.00000
 1185   81 GLN  OE1   15.13893  17.09105  11.09997 1S   81     1.00000
 1186   81 GLN  NE2   13.02035  16.49085  10.47139 1S   81     1.00000
 1187   81 GLN  HE21  12.62803  17.35315  10.79698 1S   81     0.00000
 1188   81 GLN  HE22  12.44499  15.82097  10.00429 1S   81     0.00000
 1189   81 GLN  C     13.59077  13.01959  12.03254 1S   81     1.00000
 1190   81 GLN  O     13.84573  11.86851  11.70168 1S   81     1.00000
 1191   82 MET  N     12.33701  13.51150  12.01772 1S   82     1.00000
 1192   82 MET  HN    12.13452  14.44810  12.30435 1S   82     0.00000
 1193   82 MET  CA    11.19635  12.71066  11.66085 1S   82     1.00000
 1194   82 MET  HA    11.50505  11.75147  11.27188 1S   82     0.00000
 1195   82 MET  CB    10.25592  12.50611  12.86821 1S   82     1.00000
 1196   82 MET  HB1    9.38189  11.90631  12.53915 1S   82     0.00000
 1197   82 MET  HB2    9.89090  13.49465  13.22566 1S   82     0.00000
 1198   82 MET  CG    10.94124  11.78208  14.04413 1S   82     1.00000
 1199   82 MET  HG1   11.69735  12.46496  14.48941 1S   82     0.00000
 1200   82 MET  HG2   11.49742  10.91581  13.62301 1S   82     0.00000
 1201   82 MET  SD     9.82136  11.17283  15.34606 1S   82     1.00000
 1202   82 MET  CE     8.99156  12.73764  15.72133 1S   82     1.00000
 1203   82 MET  HE1    8.33677  13.05982  14.88437 1S   82     0.00000
 1204   82 MET  HE2    9.72984  13.54359  15.91754 1S   82     0.00000
 1205   82 MET  HE3    8.35088  12.63422  16.61852 1S   82     0.00000
 1206   82 MET  C     10.45261  13.44089  10.58533 1S   82     1.00000
 1207   82 MET  O      9.96699  14.53835  10.82579 1S   82     1.00000
 1208   83 ASN  N     10.35612  12.85854   9.36784 1S   83     1.00000
 1209   83 ASN  HN    10.78633  11.97821   9.17690 1S   83     0.00000
 1210   83 ASN  CA     9.63389  13.44518   8.25652 1S   83     1.00000
 1211   83 ASN  HA     9.26008  14.42372   8.52348 1S   83     0.00000
 1212   83 ASN  CB    10.47431  13.51858   6.95184 1S   83     1.00000
 1213   83 ASN  HB1    9.85940  13.89515   6.10667 1S   83     0.00000
 1214   83 ASN  HB2   10.84616  12.50480   6.68855 1S   83     0.00000
 1215   83 ASN  CG    11.68632  14.44303   7.11103 1S   83     1.00000
 1216   83 ASN  OD1   12.80754  14.10268   6.72238 1S   83     1.00000
 1217   83 ASN  ND2   11.44592  15.65659   7.67378 1S   83     1.00000
 1218   83 ASN  HD21  12.18904  16.31894   7.78369 1S   83     0.00000
 1219   83 ASN  HD22  10.51711  15.90072   7.96323 1S   83     0.00000
 1220   83 ASN  C      8.44387  12.58152   7.96271 1S   83     1.00000
 1221   83 ASN  O      8.38448  11.43228   8.39699 1S   83     1.00000
 1222   84 SER  N      7.46335  13.13847   7.20096 1S   84     1.00000
 1223   84 SER  HN     7.53196  14.09169   6.91622 1S   84     0.00000
 1224   84 SER  CA     6.30029  12.44389   6.67602 1S   84     1.00000
 1225   84 SER  HA     5.64322  13.20346   6.27942 1S   84     0.00000
 1226   84 SER  CB     6.65542  11.45966   5.53532 1S   84     1.00000
 1227   84 SER  HB1    5.74560  10.94425   5.15919 1S   84     0.00000
 1228   84 SER  HB2    7.37544  10.70107   5.90720 1S   84     0.00000
 1229   84 SER  OG     7.26467  12.14681   4.45020 1S   84     1.00000
 1230   84 SER  HG1    7.53656  11.47119   3.82317 1S   84     0.00000
 1231   84 SER  C      5.54147  11.71545   7.75309 1S   84     1.00000
 1232   84 SER  O      5.28628  10.51884   7.64599 1S   84     1.00000
 1233   85 LEU  N      5.20010  12.43525   8.84352 1S   85     1.00000
 1234   85 LEU  HN     5.40208  13.41224   8.89751 1S   85     0.00000
 1235   85 LEU  CA     4.68327  11.84791  10.05451 1S   85     1.00000
 1236   85 LEU  HA     5.30673  10.99907  10.29580 1S   85     0.00000
 1237   85 LEU  CB     4.72531  12.84774  11.22556 1S   85     1.00000
 1238   85 LEU  HB1    4.03976  12.53708  12.04168 1S   85     0.00000
 1239   85 LEU  HB2    4.38275  13.83993  10.85726 1S   85     0.00000
 1240   85 LEU  CG     6.14236  12.97591  11.82374 1S   85     1.00000
 1241   85 LEU  HG     6.87293  13.03425  10.98305 1S   85     0.00000
 1242   85 LEU  CD1    6.29573  14.26584  12.63776 1S   85     1.00000
 1243   85 LEU  HD11   5.67591  14.20831  13.55666 1S   85     0.00000
 1244   85 LEU  HD12   5.97308  15.14364  12.03847 1S   85     0.00000
 1245   85 LEU  HD13   7.35584  14.41115  12.93441 1S   85     0.00000
 1246   85 LEU  CD2    6.48615  11.74887  12.68700 1S   85     1.00000
 1247   85 LEU  HD21   6.59523  10.84024  12.06052 1S   85     0.00000
 1248   85 LEU  HD22   5.68435  11.57065  13.43467 1S   85     0.00000
 1249   85 LEU  HD23   7.43322  11.91190  13.23558 1S   85     0.00000
 1250   85 LEU  C      3.28878  11.32954   9.86815 1S   85     1.00000
 1251   85 LEU  O      2.52653  11.80572   9.03427 1S   85     1.00000
 1252   86 LYS  N      2.95762  10.26708  10.62214 1S   86     1.00000
 1253   86 LYS  HN     3.58900   9.89585  11.30339 1S   86     0.00000
 1254   86 LYS  CA     1.77445   9.48293  10.39912 1S   86     1.00000
 1255   86 LYS  HA     1.08114  10.03164   9.77909 1S   86     0.00000
 1256   86 LYS  CB     2.17799   8.15496   9.72517 1S   86     1.00000
 1257   86 LYS  HB1    1.36940   7.40656   9.80345 1S   86     0.00000
 1258   86 LYS  HB2    3.07542   7.74847  10.24283 1S   86     0.00000
 1259   86 LYS  CG     2.48765   8.35517   8.23736 1S   86     1.00000
 1260   86 LYS  HG1    3.08148   9.28649   8.11728 1S   86     0.00000
 1261   86 LYS  HG2    1.52953   8.49517   7.69016 1S   86     0.00000
 1262   86 LYS  CD     3.29790   7.21599   7.61272 1S   86     1.00000
 1263   86 LYS  HD1    2.65984   6.31203   7.51022 1S   86     0.00000
 1264   86 LYS  HD2    4.13629   6.96227   8.30093 1S   86     0.00000
 1265   86 LYS  CE     3.90462   7.60861   6.25982 1S   86     1.00000
 1266   86 LYS  HE1    4.45522   6.75512   5.81343 1S   86     0.00000
 1267   86 LYS  HE2    4.60343   8.46129   6.39144 1S   86     0.00000
 1268   86 LYS  NZ     2.85868   8.03853   5.30395 1S   86     1.00000
 1269   86 LYS  HZ1    2.34619   8.85213   5.70146 1S   86     0.00000
 1270   86 LYS  HZ2    2.19340   7.25595   5.14362 1S   86     0.00000
 1271   86 LYS  HZ3    3.29682   8.31485   4.40222 1S   86     0.00000
 1272   86 LYS  C      1.14713   9.22074  11.74366 1S   86     1.00000
 1273   86 LYS  O      1.83670   9.36271  12.75098 1S   86     1.00000
 1274   87 PRO  N     -0.13207   8.83422  11.84109 1S   87     1.00000
 1275   87 PRO  CD    -1.07630   8.96020  10.73339 1S   87     1.00000
 1276   87 PRO  HD1   -0.78697   8.26479   9.91648 1S   87     0.00000
 1277   87 PRO  HD2   -1.08011  10.00870  10.36082 1S   87     0.00000
 1278   87 PRO  CA    -0.80260   8.60691  13.11619 1S   87     1.00000
 1279   87 PRO  HA    -0.68300   9.49330  13.72318 1S   87     0.00000
 1280   87 PRO  CB    -2.27043   8.30193  12.77079 1S   87     1.00000
 1281   87 PRO  HB1   -2.94327   8.94341  13.37133 1S   87     0.00000
 1282   87 PRO  HB2   -2.54151   7.24040  12.96096 1S   87     0.00000
 1283   87 PRO  CG    -2.45812   8.59597  11.27558 1S   87     1.00000
 1284   87 PRO  HG1   -2.85290   7.69831  10.75337 1S   87     0.00000
 1285   87 PRO  HG2   -3.16084   9.44203  11.13488 1S   87     0.00000
 1286   87 PRO  C     -0.20601   7.43127  13.85166 1S   87     1.00000
 1287   87 PRO  O     -0.31116   7.36489  15.07458 1S   87     1.00000
 1288   88 GLU  N      0.44562   6.51226  13.10708 1S   88     1.00000
 1289   88 GLU  HN     0.42457   6.57746  12.10838 1S   88     0.00000
 1290   88 GLU  CA     1.17092   5.36796  13.59610 1S   88     1.00000
 1291   88 GLU  HA     0.51351   4.79973  14.23929 1S   88     0.00000
 1292   88 GLU  CB     1.67739   4.46811  12.43503 1S   88     1.00000
 1293   88 GLU  HB1    2.34699   3.68972  12.87113 1S   88     0.00000
 1294   88 GLU  HB2    2.28585   5.06805  11.72458 1S   88     0.00000
 1295   88 GLU  CG     0.58470   3.68254  11.66464 1S   88     1.00000
 1296   88 GLU  HG1   -0.18698   3.31939  12.37421 1S   88     0.00000
 1297   88 GLU  HG2    1.07711   2.79246  11.21150 1S   88     0.00000
 1298   88 GLU  CD    -0.10048   4.44332  10.52056 1S   88     1.00000
 1299   88 GLU  OE1   -0.00254   5.69219  10.45777 1S   88     1.00000
 1300   88 GLU  OE2   -0.74440   3.76301   9.67673 1S   88     1.00000
 1301   88 GLU  C      2.38567   5.78044  14.39963 1S   88     1.00000
 1302   88 GLU  O      2.92406   4.97086  15.14931 1S   88     1.00000
 1303   89 ASP  N      2.84043   7.04977  14.25869 1S   89     1.00000
 1304   89 ASP  HN     2.37867   7.69165  13.64772 1S   89     0.00000
 1305   89 ASP  CA     4.01176   7.57419  14.91834 1S   89     1.00000
 1306   89 ASP  HA     4.66828   6.75043  15.15310 1S   89     0.00000
 1307   89 ASP  CB     4.78381   8.59549  14.04666 1S   89     1.00000
 1308   89 ASP  HB1    5.68518   8.96187  14.58164 1S   89     0.00000
 1309   89 ASP  HB2    4.13868   9.47177  13.82429 1S   89     0.00000
 1310   89 ASP  CG     5.24699   7.97241  12.73366 1S   89     1.00000
 1311   89 ASP  OD1    5.76912   6.82614  12.74107 1S   89     1.00000
 1312   89 ASP  OD2    5.10934   8.66276  11.69314 1S   89     1.00000
 1313   89 ASP  C      3.68124   8.26306  16.22174 1S   89     1.00000
 1314   89 ASP  O      4.59193   8.66820  16.93471 1S   89     1.00000
 1315   90 THR  N      2.39096   8.40229  16.60552 1S   90     1.00000
 1316   90 THR  HN     1.63849   8.11871  16.01478 1S   90     0.00000
 1317   90 THR  CA     2.01095   8.98576  17.88519 1S   90     1.00000
 1318   90 THR  HA     2.51837   9.93605  17.97988 1S   90     0.00000
 1319   90 THR  CB     0.51384   9.20272  17.98016 1S   90     1.00000
 1320   90 THR  HB    -0.01748   8.25633  17.73562 1S   90     0.00000
 1321   90 THR  OG1    0.13725  10.16521  17.00880 1S   90     1.00000
 1322   90 THR  HG1   -0.75642   9.92049  16.73745 1S   90     0.00000
 1323   90 THR  CG2    0.05382   9.67700  19.37803 1S   90     1.00000
 1324   90 THR  HG21   0.63359  10.56004  19.71170 1S   90     0.00000
 1325   90 THR  HG22   0.17977   8.87013  20.13020 1S   90     0.00000
 1326   90 THR  HG23  -1.02261   9.94947  19.35628 1S   90     0.00000
 1327   90 THR  C      2.44977   8.08811  19.01715 1S   90     1.00000
 1328   90 THR  O      2.11209   6.90654  19.03763 1S   90     1.00000
 1329   91 ALA  N      3.24298   8.64235  19.96255 1S   91     1.00000
 1330   91 ALA  HN     3.47130   9.61510  19.95034 1S   91     0.00000
 1331   91 ALA  CA     3.83450   7.87787  21.02825 1S   91     1.00000
 1332   91 ALA  HA     3.05196   7.42307  21.61600 1S   91     0.00000
 1333   91 ALA  CB     4.81508   6.80786  20.51368 1S   91     1.00000
 1334   91 ALA  HB1    5.52668   7.25221  19.78647 1S   91     0.00000
 1335   91 ALA  HB2    4.25807   5.99583  20.00493 1S   91     0.00000
 1336   91 ALA  HB3    5.39005   6.34518  21.33994 1S   91     0.00000
 1337   91 ALA  C      4.61883   8.81908  21.89794 1S   91     1.00000
 1338   91 ALA  O      4.90185   9.94939  21.50868 1S   91     1.00000
 1339   92 VAL  N      5.02555   8.34305  23.09953 1S   92     1.00000
 1340   92 VAL  HN     4.71165   7.45486  23.43151 1S   92     0.00000
 1341   92 VAL  CA     6.04134   8.98034  23.90975 1S   92     1.00000
 1342   92 VAL  HA     6.01350  10.04850  23.74838 1S   92     0.00000
 1343   92 VAL  CB     5.91392   8.68931  25.40140 1S   92     1.00000
 1344   92 VAL  HB     5.96727   7.59086  25.58143 1S   92     0.00000
 1345   92 VAL  CG1    7.05850   9.37698  26.17573 1S   92     1.00000
 1346   92 VAL  HG11   7.10482  10.45598  25.91963 1S   92     0.00000
 1347   92 VAL  HG12   8.03879   8.91304  25.93961 1S   92     0.00000
 1348   92 VAL  HG13   6.89024   9.28114  27.26901 1S   92     0.00000
 1349   92 VAL  CG2    4.54458   9.18447  25.90264 1S   92     1.00000
 1350   92 VAL  HG21   3.71679   8.66608  25.37696 1S   92     0.00000
 1351   92 VAL  HG22   4.44842  10.27837  25.73922 1S   92     0.00000
 1352   92 VAL  HG23   4.44618   8.98230  26.99097 1S   92     0.00000
 1353   92 VAL  C      7.35693   8.42771  23.42269 1S   92     1.00000
 1354   92 VAL  O      7.54747   7.21712  23.40751 1S   92     1.00000
 1355   93 TYR  N      8.28663   9.30939  23.00032 1S   93     1.00000
 1356   93 TYR  HN     8.10972  10.29258  23.04557 1S   93     0.00000
 1357   93 TYR  CA     9.56636   8.94615  22.44046 1S   93     1.00000
 1358   93 TYR  HA     9.55593   7.90939  22.13291 1S   93     0.00000
 1359   93 TYR  CB     9.98427   9.84917  21.25807 1S   93     1.00000
 1360   93 TYR  HB1   11.07633   9.77848  21.06190 1S   93     0.00000
 1361   93 TYR  HB2    9.72746  10.91000  21.46855 1S   93     0.00000
 1362   93 TYR  CG     9.26819   9.42308  20.01204 1S   93     1.00000
 1363   93 TYR  CD1    7.89192   9.64964  19.86458 1S   93     1.00000
 1364   93 TYR  HD1    7.33963  10.15572  20.64171 1S   93     0.00000
 1365   93 TYR  CE1    7.22283   9.22930  18.71381 1S   93     1.00000
 1366   93 TYR  HE1    6.16156   9.40054  18.63467 1S   93     0.00000
 1367   93 TYR  CZ     7.93174   8.60548  17.68279 1S   93     1.00000
 1368   93 TYR  OH     7.26860   8.21118  16.50928 1S   93     1.00000
 1369   93 TYR  HH     6.34333   8.46878  16.60278 1S   93     0.00000
 1370   93 TYR  CD2    9.96820   8.77900  18.97705 1S   93     1.00000
 1371   93 TYR  HD2   11.02769   8.59490  19.07681 1S   93     0.00000
 1372   93 TYR  CE2    9.30395   8.37309  17.81518 1S   93     1.00000
 1373   93 TYR  HE2    9.85259   7.88261  17.02509 1S   93     0.00000
 1374   93 TYR  C     10.59954   9.11432  23.50889 1S   93     1.00000
 1375   93 TYR  O     10.68702  10.16267  24.13911 1S   93     1.00000
 1376   94 TYR  N     11.40937   8.06111  23.72164 1S   94     1.00000
 1377   94 TYR  HN    11.33747   7.24221  23.15270 1S   94     0.00000
 1378   94 TYR  CA    12.41653   8.00196  24.74481 1S   94     1.00000
 1379   94 TYR  HA    12.40054   8.89905  25.34436 1S   94     0.00000
 1380   94 TYR  CB    12.29717   6.73752  25.62514 1S   94     1.00000
 1381   94 TYR  HB1   13.16468   6.66631  26.31607 1S   94     0.00000
 1382   94 TYR  HB2   12.26240   5.82120  24.99688 1S   94     0.00000
 1383   94 TYR  CG    11.05641   6.78291  26.45953 1S   94     1.00000
 1384   94 TYR  CD1   11.09802   7.39142  27.72156 1S   94     1.00000
 1385   94 TYR  HD1   12.01754   7.83800  28.06857 1S   94     0.00000
 1386   94 TYR  CE1    9.95911   7.42810  28.52981 1S   94     1.00000
 1387   94 TYR  HE1   10.01023   7.89335  29.50264 1S   94     0.00000
 1388   94 TYR  CZ     8.76283   6.86590  28.07527 1S   94     1.00000
 1389   94 TYR  OH     7.61763   6.94813  28.89000 1S   94     1.00000
 1390   94 TYR  HH     7.78805   7.60628  29.56891 1S   94     0.00000
 1391   94 TYR  CD2    9.85443   6.20567  26.01399 1S   94     1.00000
 1392   94 TYR  HD2    9.81141   5.73425  25.04285 1S   94     0.00000
 1393   94 TYR  CE2    8.71029   6.24196  26.82068 1S   94     1.00000
 1394   94 TYR  HE2    7.78975   5.80406  26.46523 1S   94     0.00000
 1395   94 TYR  C     13.74019   7.87639  24.06255 1S   94     1.00000
 1396   94 TYR  O     13.86824   7.10967  23.11386 1S   94     1.00000
 1397   95 CYS  N     14.77323   8.59013  24.55773 1S   95     1.00000
 1398   95 CYS  HN    14.64092   9.24170  25.30761 1S   95     0.00000
 1399   95 CYS  CA    16.13670   8.33293  24.16734 1S   95     1.00000
 1400   95 CYS  HA    16.14035   7.76555  23.24903 1S   95     0.00000
 1401   95 CYS  CB    17.00265   9.58605  23.89836 1S   95     1.00000
 1402   95 CYS  HB1   16.54557  10.12667  23.04193 1S   95     0.00000
 1403   95 CYS  HB2   18.01388   9.26192  23.56765 1S   95     0.00000
 1404   95 CYS  SG    17.15207  10.75602  25.28364 1S   95     1.00000
 1405   95 CYS  C     16.76204   7.48129  25.23245 1S   95     1.00000
 1406   95 CYS  O     16.37404   7.52480  26.39916 1S   95     1.00000
 1407   96 ALA  N     17.74038   6.65713  24.81983 1S   96     1.00000
 1408   96 ALA  HN    18.02838   6.63313  23.86298 1S   96     0.00000
 1409   96 ALA  CA    18.40671   5.73359  25.68587 1S   96     1.00000
 1410   96 ALA  HA    18.33900   6.09387  26.69910 1S   96     0.00000
 1411   96 ALA  CB    17.82427   4.31742  25.56460 1S   96     1.00000
 1412   96 ALA  HB1   18.02522   3.87926  24.56386 1S   96     0.00000
 1413   96 ALA  HB2   16.72526   4.36058  25.70379 1S   96     0.00000
 1414   96 ALA  HB3   18.24175   3.65610  26.34931 1S   96     0.00000
 1415   96 ALA  C     19.84556   5.72215  25.27388 1S   96     1.00000
 1416   96 ALA  O     20.16673   6.12374  24.15973 1S   96     1.00000
 1417   97 ALA  N     20.75810   5.28264  26.16692 1S   97     1.00000
 1418   97 ALA  HN    20.49804   4.97340  27.08087 1S   97     0.00000
 1419   97 ALA  CA    22.16154   5.26404  25.85211 1S   97     1.00000
 1420   97 ALA  HA    22.26548   5.06851  24.79738 1S   97     0.00000
 1421   97 ALA  CB    22.87464   6.58252  26.21410 1S   97     1.00000
 1422   97 ALA  HB1   22.77549   6.80029  27.29838 1S   97     0.00000
 1423   97 ALA  HB2   22.41669   7.42162  25.64738 1S   97     0.00000
 1424   97 ALA  HB3   23.95134   6.54125  25.95216 1S   97     0.00000
 1425   97 ALA  C     22.81182   4.12304  26.57698 1S   97     1.00000
 1426   97 ALA  O     22.36128   3.71519  27.64709 1S   97     1.00000
 1427   98 ASP  N     23.89014   3.56628  25.97515 1S   98     1.00000
 1428   98 ASP  HN    24.21550   3.88554  25.08586 1S   98     0.00000
 1429   98 ASP  CA    24.65810   2.51477  26.58938 1S   98     1.00000
 1430   98 ASP  HA    24.82757   2.78596  27.62437 1S   98     0.00000
 1431   98 ASP  CB    23.96264   1.14435  26.44348 1S   98     1.00000
 1432   98 ASP  HB1   24.21408   0.65416  25.48356 1S   98     0.00000
 1433   98 ASP  HB2   22.86387   1.30910  26.44665 1S   98     0.00000
 1434   98 ASP  CG    24.30764   0.24855  27.61769 1S   98     1.00000
 1435   98 ASP  OD1   25.30946  -0.51140  27.57420 1S   98     1.00000
 1436   98 ASP  OD2   23.55633   0.30515  28.62439 1S   98     1.00000
 1437   98 ASP  C     25.97817   2.42940  25.87546 1S   98     1.00000
 1438   98 ASP  O     26.03639   2.58133  24.66093 1S   98     1.00000
 1439   99 ARG  N     27.07514   2.14115  26.60708 1S   99     1.00000
 1440   99 ARG  HN    27.02860   2.03206  27.59650 1S   99     0.00000
 1441   99 ARG  CA    28.38124   1.95132  26.01536 1S   99     1.00000
 1442   99 ARG  HA    28.52158   2.66112  25.21241 1S   99     0.00000
 1443   99 ARG  CB    29.50718   2.13761  27.05262 1S   99     1.00000
 1444   99 ARG  HB1   30.46382   1.74562  26.64039 1S   99     0.00000
 1445   99 ARG  HB2   29.26772   1.54876  27.96438 1S   99     0.00000
 1446   99 ARG  CG    29.73489   3.60011  27.45723 1S   99     1.00000
 1447   99 ARG  HG1   28.80216   3.98639  27.91686 1S   99     0.00000
 1448   99 ARG  HG2   29.94268   4.20872  26.54940 1S   99     0.00000
 1449   99 ARG  CD    30.88060   3.76832  28.46097 1S   99     1.00000
 1450   99 ARG  HD1   30.67187   3.16611  29.37270 1S   99     0.00000
 1451   99 ARG  HD2   31.01801   4.83713  28.73232 1S   99     0.00000
 1452   99 ARG  NE    32.13787   3.27491  27.81039 1S   99     1.00000
 1453   99 ARG  HE    32.14045   3.13856  26.81838 1S   99     0.00000
 1454   99 ARG  CZ    33.26067   2.95339  28.50930 1S   99     1.00000
 1455   99 ARG  NH1   33.31886   3.11993  29.85582 1S   99     1.00000
 1456   99 ARG  HH11  32.52660   3.48714  30.33865 1S   99     0.00000
 1457   99 ARG  HH12  34.15082   2.88320  30.35327 1S   99     0.00000
 1458   99 ARG  NH2   34.33496   2.45101  27.84515 1S   99     1.00000
 1459   99 ARG  HH21  34.28264   2.31297  26.85690 1S   99     0.00000
 1460   99 ARG  HH22  35.16316   2.20920  28.34656 1S   99     0.00000
 1461   99 ARG  C     28.55647   0.56312  25.44647 1S   99     1.00000
 1462   99 ARG  O     29.48041   0.34033  24.66605 1S   99     1.00000
 1463  100 TRP  N     27.70360  -0.40605  25.85171 1S   100    1.00000
 1464  100 TRP  HN    26.91399  -0.20336  26.43032 1S   100    0.00000
 1465  100 TRP  CA    27.96947  -1.81163  25.63844 1S   100    1.00000
 1466  100 TRP  HA    28.84358  -1.93421  25.01412 1S   100    0.00000
 1467  100 TRP  CB    28.22903  -2.52281  26.99590 1S   100    1.00000
 1468  100 TRP  HB1   28.60161  -3.55239  26.80501 1S   100    0.00000
 1469  100 TRP  HB2   27.27411  -2.59626  27.56033 1S   100    0.00000
 1470  100 TRP  CG    29.23720  -1.80197  27.88614 1S   100    1.00000
 1471  100 TRP  CD1   29.00159  -1.08564  29.02881 1S   100    1.00000
 1472  100 TRP  HD1   28.02955  -0.94347  29.47644 1S   100    0.00000
 1473  100 TRP  NE1   30.17439  -0.55032  29.51229 1S   100    1.00000
 1474  100 TRP  HE1   30.26686  -0.00159  30.31378 1S   100    0.00000
 1475  100 TRP  CE2   31.20262  -0.91637  28.67172 1S   100    1.00000
 1476  100 TRP  CD2   30.65304  -1.70182  27.63427 1S   100    1.00000
 1477  100 TRP  CE3   31.45825  -2.21608  26.62061 1S   100    1.00000
 1478  100 TRP  HE3   31.05841  -2.81752  25.81942 1S   100    0.00000
 1479  100 TRP  CZ3   32.83177  -1.93280  26.66386 1S   100    1.00000
 1480  100 TRP  HZ3   33.47969  -2.32168  25.89161 1S   100    0.00000
 1481  100 TRP  CZ2   32.56492  -0.63878  28.71518 1S   100    1.00000
 1482  100 TRP  HZ2   32.99969  -0.04529  29.50420 1S   100    0.00000
 1483  100 TRP  CH2   33.37757  -1.15653  27.69665 1S   100    1.00000
 1484  100 TRP  HH2   34.43942  -0.95695  27.70916 1S   100    0.00000
 1485  100 TRP  C     26.81136  -2.47309  24.92258 1S   100    1.00000
 1486  100 TRP  O     26.68283  -3.69639  24.95514 1S   100    1.00000
 1487  101 ALA  N     25.94764  -1.67498  24.24401 1S   101    1.00000
 1488  101 ALA  HN    26.07696  -0.68753  24.21917 1S   101    0.00000
 1489  101 ALA  CA    24.78818  -2.16978  23.53145 1S   101    1.00000
 1490  101 ALA  HA    24.60501  -3.20051  23.80302 1S   101    0.00000
 1491  101 ALA  CB    23.52115  -1.35465  23.84179 1S   101    1.00000
 1492  101 ALA  HB1   23.61882  -0.30828  23.47972 1S   101    0.00000
 1493  101 ALA  HB2   23.36640  -1.32410  24.93881 1S   101    0.00000
 1494  101 ALA  HB3   22.62167  -1.81229  23.37824 1S   101    0.00000
 1495  101 ALA  C     25.00622  -2.08697  22.04327 1S   101    1.00000
 1496  101 ALA  O     25.54156  -1.10351  21.53281 1S   101    1.00000
 1497  102 SER  N     24.55983  -3.13908  21.32211 1S   102    1.00000
 1498  102 SER  HN    24.18660  -3.94594  21.78115 1S   102    0.00000
 1499  102 SER  CA    24.54469  -3.20561  19.87999 1S   102    1.00000
 1500  102 SER  HA    24.43529  -2.20948  19.47427 1S   102    0.00000
 1501  102 SER  CB    25.81142  -3.88119  19.28159 1S   102    1.00000
 1502  102 SER  HB1   26.66517  -3.17656  19.37497 1S   102    0.00000
 1503  102 SER  HB2   25.67566  -4.10559  18.20155 1S   102    0.00000
 1504  102 SER  OG    26.16076  -5.07504  19.97818 1S   102    1.00000
 1505  102 SER  HG1   25.46515  -5.70941  19.78432 1S   102    0.00000
 1506  102 SER  C     23.31414  -3.99203  19.49645 1S   102    1.00000
 1507  102 SER  O     23.40006  -4.99228  18.78329 1S   102    1.00000
 1508  103 SER  N     22.12379  -3.55357  19.97343 1S   103    1.00000
 1509  103 SER  HN    22.04707  -2.75155  20.56032 1S   103    0.00000
 1510  103 SER  CA    20.89466  -4.24681  19.66772 1S   103    1.00000
 1511  103 SER  HA    20.97438  -4.65850  18.67072 1S   103    0.00000
 1512  103 SER  CB    20.59258  -5.40601  20.66213 1S   103    1.00000
 1513  103 SER  HB1   21.53252  -5.96064  20.86951 1S   103    0.00000
 1514  103 SER  HB2   19.86642  -6.11670  20.21456 1S   103    0.00000
 1515  103 SER  OG    20.06042  -4.93164  21.89434 1S   103    1.00000
 1516  103 SER  HG1   20.37341  -5.52676  22.59000 1S   103    0.00000
 1517  103 SER  C     19.73902  -3.27823  19.65095 1S   103    1.00000
 1518  103 SER  O     19.86550  -2.10405  19.99225 1S   103    1.00000
 1519  104 ARG  N     18.56254  -3.82346  19.28096 1S   104    1.00000
 1520  104 ARG  HN    18.53726  -4.76378  18.95404 1S   104    0.00000
 1521  104 ARG  CA    17.27809  -3.17652  19.29257 1S   104    1.00000
 1522  104 ARG  HA    17.39875  -2.11009  19.15959 1S   104    0.00000
 1523  104 ARG  CB    16.41109  -3.77436  18.17068 1S   104    1.00000
 1524  104 ARG  HB1   15.39480  -3.32120  18.18686 1S   104    0.00000
 1525  104 ARG  HB2   16.29975  -4.87109  18.32921 1S   104    0.00000
 1526  104 ARG  CG    17.00652  -3.54604  16.77923 1S   104    1.00000
 1527  104 ARG  HG1   18.01522  -4.00777  16.70352 1S   104    0.00000
 1528  104 ARG  HG2   17.12472  -2.44966  16.63242 1S   104    0.00000
 1529  104 ARG  CD    16.10142  -4.12504  15.69483 1S   104    1.00000
 1530  104 ARG  HD1   15.06426  -3.74328  15.82165 1S   104    0.00000
 1531  104 ARG  HD2   16.10574  -5.23611  15.72687 1S   104    0.00000
 1532  104 ARG  NE    16.62759  -3.67296  14.37490 1S   104    1.00000
 1533  104 ARG  HE    17.51434  -3.19796  14.34202 1S   104    0.00000
 1534  104 ARG  CZ    15.92552  -3.82208  13.21847 1S   104    1.00000
 1535  104 ARG  NH1   14.71728  -4.44276  13.20557 1S   104    1.00000
 1536  104 ARG  HH11  14.33215  -4.78954  14.05791 1S   104    0.00000
 1537  104 ARG  HH12  14.20383  -4.52090  12.35283 1S   104    0.00000
 1538  104 ARG  NH2   16.44390  -3.33437  12.06303 1S   104    1.00000
 1539  104 ARG  HH21  17.31235  -2.82508  12.09175 1S   104    0.00000
 1540  104 ARG  HH22  15.93473  -3.41613  11.21007 1S   104    0.00000
 1541  104 ARG  C     16.52914  -3.44079  20.57706 1S   104    1.00000
 1542  104 ARG  O     15.37873  -3.03209  20.71425 1S   104    1.00000
 1543  105 ARG  N     17.14216  -4.15317  21.54781 1S   105    1.00000
 1544  105 ARG  HN    18.09712  -4.43583  21.46710 1S   105    0.00000
 1545  105 ARG  CA    16.45808  -4.58504  22.74236 1S   105    1.00000
 1546  105 ARG  HA    15.41744  -4.76910  22.51048 1S   105    0.00000
 1547  105 ARG  CB    17.05807  -5.87109  23.34357 1S   105    1.00000
 1548  105 ARG  HB1   16.50063  -6.12977  24.27054 1S   105    0.00000
 1549  105 ARG  HB2   18.12305  -5.70231  23.61897 1S   105    0.00000
 1550  105 ARG  CG    16.97304  -7.07510  22.39448 1S   105    1.00000
 1551  105 ARG  HG1   17.69807  -6.94486  21.56175 1S   105    0.00000
 1552  105 ARG  HG2   15.95207  -7.10403  21.95199 1S   105    0.00000
 1553  105 ARG  CD    17.21687  -8.41145  23.10892 1S   105    1.00000
 1554  105 ARG  HD1   17.08389  -9.27106  22.41767 1S   105    0.00000
 1555  105 ARG  HD2   16.50214  -8.52261  23.95331 1S   105    0.00000
 1556  105 ARG  NE    18.60497  -8.42812  23.68051 1S   105    1.00000
 1557  105 ARG  HE    18.73456  -8.16731  24.63721 1S   105    0.00000
 1558  105 ARG  CZ    19.70456  -8.80613  22.96844 1S   105    1.00000
 1559  105 ARG  NH1   19.62303  -9.12031  21.65007 1S   105    1.00000
 1560  105 ARG  HH11  18.74111  -9.06664  21.18701 1S   105    0.00000
 1561  105 ARG  HH12  20.44967  -9.36056  21.14559 1S   105    0.00000
 1562  105 ARG  NH2   20.91109  -8.86024  23.59070 1S   105    1.00000
 1563  105 ARG  HH21  21.72742  -9.11047  23.07592 1S   105    0.00000
 1564  105 ARG  HH22  21.00358  -8.44506  24.49712 1S   105    0.00000
 1565  105 ARG  C     16.54596  -3.51988  23.79326 1S   105    1.00000
 1566  105 ARG  O     17.62232  -2.99682  24.06423 1S   105    1.00000
 1567  106 ASN  N     15.39515  -3.20104  24.43085 1S   106    1.00000
 1568  106 ASN  HN    14.53886  -3.64877  24.18623 1S   106    0.00000
 1569  106 ASN  CA    15.27851  -2.19295  25.46493 1S   106    1.00000
 1570  106 ASN  HA    15.75888  -1.30036  25.08687 1S   106    0.00000
 1571  106 ASN  CB    13.79333  -1.81479  25.76202 1S   106    1.00000
 1572  106 ASN  HB1   13.39707  -1.27619  24.87337 1S   106    0.00000
 1573  106 ASN  HB2   13.74196  -1.12051  26.62672 1S   106    0.00000
 1574  106 ASN  CG    12.88847  -3.02904  26.04253 1S   106    1.00000
 1575  106 ASN  OD1   13.31693  -4.05474  26.57870 1S   106    1.00000
 1576  106 ASN  ND2   11.58192  -2.90123  25.66826 1S   106    1.00000
 1577  106 ASN  HD21  10.93945  -3.63879  25.87570 1S   106    0.00000
 1578  106 ASN  HD22  11.26805  -2.08427  25.18363 1S   106    0.00000
 1579  106 ASN  C     16.01166  -2.56658  26.74394 1S   106    1.00000
 1580  106 ASN  O     16.36895  -1.69590  27.53235 1S   106    1.00000
 1581  107 VAL  N     16.28483  -3.87402  26.97117 1S   107    1.00000
 1582  107 VAL  HN    15.99014  -4.57763  26.33070 1S   107    0.00000
 1583  107 VAL  CA    16.96035  -4.34992  28.16152 1S   107    1.00000
 1584  107 VAL  HA    16.59074  -3.77587  29.00037 1S   107    0.00000
 1585  107 VAL  CB    16.69168  -5.82350  28.46560 1S   107    1.00000
 1586  107 VAL  HB    17.27582  -6.12349  29.36735 1S   107    0.00000
 1587  107 VAL  CG1   15.19930  -6.00419  28.81198 1S   107    1.00000
 1588  107 VAL  HG11  14.55753  -5.73240  27.94998 1S   107    0.00000
 1589  107 VAL  HG12  14.92142  -5.36973  29.67967 1S   107    0.00000
 1590  107 VAL  HG13  14.99660  -7.06483  29.07188 1S   107    0.00000
 1591  107 VAL  CG2   17.11385  -6.73535  27.29445 1S   107    1.00000
 1592  107 VAL  HG21  18.20046  -6.64618  27.09060 1S   107    0.00000
 1593  107 VAL  HG22  16.55099  -6.48104  26.37472 1S   107    0.00000
 1594  107 VAL  HG23  16.89777  -7.79481  27.54914 1S   107    0.00000
 1595  107 VAL  C     18.45546  -4.11520  28.09213 1S   107    1.00000
 1596  107 VAL  O     19.13318  -4.15674  29.11660 1S   107    1.00000
 1597  108 ASP  N     19.00680  -3.84540  26.88357 1S   108    1.00000
 1598  108 ASP  HN    18.44867  -3.79335  26.05843 1S   108    0.00000
 1599  108 ASP  CA    20.43058  -3.67194  26.68808 1S   108    1.00000
 1600  108 ASP  HA    20.96504  -4.26517  27.41814 1S   108    0.00000
 1601  108 ASP  CB    20.87153  -4.10336  25.26726 1S   108    1.00000
 1602  108 ASP  HB1   21.91283  -3.77235  25.05925 1S   108    0.00000
 1603  108 ASP  HB2   20.20253  -3.64518  24.50800 1S   108    0.00000
 1604  108 ASP  CG    20.84370  -5.62446  25.11320 1S   108    1.00000
 1605  108 ASP  OD1   20.57108  -6.36359  26.09281 1S   108    1.00000
 1606  108 ASP  OD2   21.13293  -6.07679  23.97846 1S   108    1.00000
 1607  108 ASP  C     20.85337  -2.23801  26.90358 1S   108    1.00000
 1608  108 ASP  O     22.04843  -1.95004  26.88659 1S   108    1.00000
 1609  109 TYR  N     19.89612  -1.30826  27.13221 1S   109    1.00000
 1610  109 TYR  HN    18.93285  -1.56116  27.18743 1S   109    0.00000
 1611  109 TYR  CA    20.19255   0.09097  27.34819 1S   109    1.00000
 1612  109 TYR  HA    21.24421   0.27380  27.19555 1S   109    0.00000
 1613  109 TYR  CB    19.38449   1.05293  26.44483 1S   109    1.00000
 1614  109 TYR  HB1   19.58395   2.10531  26.73957 1S   109    0.00000
 1615  109 TYR  HB2   18.29549   0.85103  26.53224 1S   109    0.00000
 1616  109 TYR  CG    19.78489   0.88736  25.00105 1S   109    1.00000
 1617  109 TYR  CD1   19.28623  -0.18817  24.25202 1S   109    1.00000
 1618  109 TYR  HD1   18.60545  -0.88020  24.72018 1S   109    0.00000
 1619  109 TYR  CE1   19.67190  -0.38054  22.92178 1S   109    1.00000
 1620  109 TYR  HE1   19.28327  -1.22780  22.37605 1S   109    0.00000
 1621  109 TYR  CZ    20.54524   0.52845  22.31120 1S   109    1.00000
 1622  109 TYR  OH    20.92974   0.34255  20.96693 1S   109    1.00000
 1623  109 TYR  HH    20.52382  -0.47484  20.65586 1S   109    0.00000
 1624  109 TYR  CD2   20.65902   1.79420  24.37676 1S   109    1.00000
 1625  109 TYR  HD2   21.04530   2.63141  24.93407 1S   109    0.00000
 1626  109 TYR  CE2   21.03603   1.62125  23.03833 1S   109    1.00000
 1627  109 TYR  HE2   21.70849   2.32786  22.57345 1S   109    0.00000
 1628  109 TYR  C     19.87905   0.39335  28.78519 1S   109    1.00000
 1629  109 TYR  O     18.80194   0.06243  29.27582 1S   109    1.00000
 1630  110 ASP  N     20.84733   1.00748  29.50090 1S   110    1.00000
 1631  110 ASP  HN    21.71859   1.25077  29.07661 1S   110    0.00000
 1632  110 ASP  CA    20.78724   1.18603  30.93449 1S   110    1.00000
 1633  110 ASP  HA    19.95625   0.62125  31.33613 1S   110    0.00000
 1634  110 ASP  CB    22.09974   0.70586  31.61006 1S   110    1.00000
 1635  110 ASP  HB1   22.19275   1.10467  32.64268 1S   110    0.00000
 1636  110 ASP  HB2   22.97695   1.04505  31.02191 1S   110    0.00000
 1637  110 ASP  CG    22.07968  -0.81999  31.70120 1S   110    1.00000
 1638  110 ASP  OD1   21.18625  -1.35006  32.41128 1S   110    1.00000
 1639  110 ASP  OD2   22.95607  -1.47437  31.07450 1S   110    1.00000
 1640  110 ASP  C     20.52392   2.62126  31.31811 1S   110    1.00000
 1641  110 ASP  O     20.22957   2.88676  32.48255 1S   110    1.00000
 1642  111 TYR  N     20.60586   3.58607  30.37130 1S   111    1.00000
 1643  111 TYR  HN    20.82963   3.37671  29.42190 1S   111    0.00000
 1644  111 TYR  CA    20.37861   4.98627  30.67939 1S   111    1.00000
 1645  111 TYR  HA    20.05453   5.09373  31.70311 1S   111    0.00000
 1646  111 TYR  CB    21.62903   5.87323  30.46394 1S   111    1.00000
 1647  111 TYR  HB1   21.42865   6.92535  30.75860 1S   111    0.00000
 1648  111 TYR  HB2   21.96110   5.84309  29.40431 1S   111    0.00000
 1649  111 TYR  CG    22.72836   5.32916  31.33859 1S   111    1.00000
 1650  111 TYR  CD1   22.71436   5.54820  32.72777 1S   111    1.00000
 1651  111 TYR  HD1   21.95449   6.18099  33.16306 1S   111    0.00000
 1652  111 TYR  CE1   23.64185   4.90660  33.55978 1S   111    1.00000
 1653  111 TYR  HE1   23.60086   5.06382  34.62777 1S   111    0.00000
 1654  111 TYR  CZ    24.59202   4.03826  33.00373 1S   111    1.00000
 1655  111 TYR  OH    25.48296   3.31903  33.82439 1S   111    1.00000
 1656  111 TYR  HH    25.17123   3.38764  34.73002 1S   111    0.00000
 1657  111 TYR  CD2   23.71415   4.48917  30.79418 1S   111    1.00000
 1658  111 TYR  HD2   23.72638   4.29331  29.73322 1S   111    0.00000
 1659  111 TYR  CE2   24.64151   3.84749  31.61988 1S   111    1.00000
 1660  111 TYR  HE2   25.36739   3.17466  31.18676 1S   111    0.00000
 1661  111 TYR  C     19.24938   5.43963  29.80610 1S   111    1.00000
 1662  111 TYR  O     19.21891   5.10099  28.62926 1S   111    1.00000
 1663  112 TRP  N     18.26318   6.16528  30.38572 1S   112    1.00000
 1664  112 TRP  HN    18.30923   6.42430  31.35010 1S   112    0.00000
 1665  112 TRP  CA    17.02449   6.50230  29.71972 1S   112    1.00000
 1666  112 TRP  HA    17.15552   6.47168  28.64697 1S   112    0.00000
 1667  112 TRP  CB    15.85098   5.58991  30.15405 1S   112    1.00000
 1668  112 TRP  HB1   14.88671   5.98907  29.76864 1S   112    0.00000
 1669  112 TRP  HB2   15.79867   5.56873  31.26568 1S   112    0.00000
 1670  112 TRP  CG    16.00774   4.18223  29.65636 1S   112    1.00000
 1671  112 TRP  CD1   16.75637   3.16530  30.17506 1S   112    1.00000
 1672  112 TRP  HD1   17.34554   3.23621  31.08286 1S   112    0.00000
 1673  112 TRP  NE1   16.70677   2.05415  29.36133 1S   112    1.00000
 1674  112 TRP  HE1   17.21178   1.23993  29.48021 1S   112    0.00000
 1675  112 TRP  CE2   15.89468   2.36501  28.28485 1S   112    1.00000
 1676  112 TRP  CD2   15.44406   3.66940  28.42944 1S   112    1.00000
 1677  112 TRP  CE3   14.61606   4.27144  27.48018 1S   112    1.00000
 1678  112 TRP  HE3   14.27310   5.28360  27.57283 1S   112    0.00000
 1679  112 TRP  CZ3   14.24385   3.49280  26.37102 1S   112    1.00000
 1680  112 TRP  HZ3   13.60535   3.92508  25.61600 1S   112    0.00000
 1681  112 TRP  CZ2   15.53052   1.58792  27.18364 1S   112    1.00000
 1682  112 TRP  HZ2   15.88107   0.58946  27.04560 1S   112    0.00000
 1683  112 TRP  CH2   14.67882   2.17086  26.23312 1S   112    1.00000
 1684  112 TRP  HH2   14.36729   1.58341  25.38130 1S   112    0.00000
 1685  112 TRP  C     16.62824   7.89035  30.10425 1S   112    1.00000
 1686  112 TRP  O     16.83830   8.31287  31.23741 1S   112    1.00000
 1687  113 GLY  N     15.98775   8.62052  29.16548 1S   113    1.00000
 1688  113 GLY  HN    15.87182   8.28454  28.23103 1S   113    0.00000
 1689  113 GLY  CA    15.35421   9.88126  29.46187 1S   113    1.00000
 1690  113 GLY  HA1   15.34782  10.45279  28.54913 1S   113    0.00000
 1691  113 GLY  HA2   15.88532  10.38212  30.25860 1S   113    0.00000
 1692  113 GLY  C     13.93628   9.62814  29.90219 1S   113    1.00000
 1693  113 GLY  O     13.50132   8.48685  30.04728 1S   113    1.00000
 1694  114 GLN  N     13.18552  10.71919  30.14986 1S   114    1.00000
 1695  114 GLN  HN    13.55862  11.63048  29.98640 1S   114    0.00000
 1696  114 GLN  CA    11.87629  10.69611  30.75860 1S   114    1.00000
 1697  114 GLN  HA    11.76763   9.78747  31.33318 1S   114    0.00000
 1698  114 GLN  CB    11.70265  11.91348  31.69444 1S   114    1.00000
 1699  114 GLN  HB1   10.63972  12.03680  31.99623 1S   114    0.00000
 1700  114 GLN  HB2   12.00136  12.82833  31.13378 1S   114    0.00000
 1701  114 GLN  CG    12.57617  11.81115  32.96202 1S   114    1.00000
 1702  114 GLN  HG1   12.66885  12.81047  33.43695 1S   114    0.00000
 1703  114 GLN  HG2   13.59595  11.45843  32.70177 1S   114    0.00000
 1704  114 GLN  CD    11.97755  10.81065  33.95150 1S   114    1.00000
 1705  114 GLN  OE1   12.22373   9.60206  33.87316 1S   114    1.00000
 1706  114 GLN  NE2   11.17239  11.34574  34.91421 1S   114    1.00000
 1707  114 GLN  HE21  10.75196  10.74505  35.59209 1S   114    0.00000
 1708  114 GLN  HE22  11.01700  12.33252  34.93831 1S   114    0.00000
 1709  114 GLN  C     10.78618  10.70101  29.72050 1S   114    1.00000
 1710  114 GLN  O      9.63136  10.42511  30.04135 1S   114    1.00000
 1711  115 GLY  N     11.12980  10.98645  28.44700 1S   115    1.00000
 1712  115 GLY  HN    12.07241  11.23431  28.21503 1S   115    0.00000
 1713  115 GLY  CA    10.23063  10.87195  27.32502 1S   115    1.00000
 1714  115 GLY  HA1    9.38046  10.26301  27.59557 1S   115    0.00000
 1715  115 GLY  HA2   10.81479  10.44381  26.52714 1S   115    0.00000
 1716  115 GLY  C      9.73315  12.21744  26.88722 1S   115    1.00000
 1717  115 GLY  O      9.62990  13.14868  27.68347 1S   115    1.00000
 1718  116 THR  N      9.38729  12.33056  25.58304 1S   116    1.00000
 1719  116 THR  HN     9.52870  11.56839  24.95224 1S   116    0.00000
 1720  116 THR  CA     8.76589  13.50234  25.00777 1S   116    1.00000
 1721  116 THR  HA     8.34874  14.09527  25.81005 1S   116    0.00000
 1722  116 THR  CB     9.74504  14.37741  24.21941 1S   116    1.00000
 1723  116 THR  HB    10.59399  14.63711  24.89140 1S   116    0.00000
 1724  116 THR  OG1    9.14522  15.60147  23.82196 1S   116    1.00000
 1725  116 THR  HG1    9.15716  16.17256  24.59971 1S   116    0.00000
 1726  116 THR  CG2   10.32088  13.67542  22.97141 1S   116    1.00000
 1727  116 THR  HG21   9.52497  13.46142  22.22793 1S   116    0.00000
 1728  116 THR  HG22  10.81858  12.72337  23.24835 1S   116    0.00000
 1729  116 THR  HG23  11.07419  14.33151  22.48426 1S   116    0.00000
 1730  116 THR  C      7.61074  13.00636  24.16312 1S   116    1.00000
 1731  116 THR  O      7.73959  12.03733  23.42131 1S   116    1.00000
 1732  117 GLN  N      6.42591  13.65107  24.27586 1S   117    1.00000
 1733  117 GLN  HN     6.32394  14.43977  24.88015 1S   117    0.00000
 1734  117 GLN  CA     5.21937  13.23232  23.59345 1S   117    1.00000
 1735  117 GLN  HA     5.18316  12.15148  23.58087 1S   117    0.00000
 1736  117 GLN  CB     3.94321  13.77660  24.28866 1S   117    1.00000
 1737  117 GLN  HB1    4.02101  14.88471  24.35145 1S   117    0.00000
 1738  117 GLN  HB2    3.92207  13.39802  25.33455 1S   117    0.00000
 1739  117 GLN  CG     2.60058  13.44147  23.60119 1S   117    1.00000
 1740  117 GLN  HG1    2.61534  13.74414  22.53449 1S   117    0.00000
 1741  117 GLN  HG2    1.78764  14.01306  24.09873 1S   117    0.00000
 1742  117 GLN  CD     2.28061  11.95190  23.73766 1S   117    1.00000
 1743  117 GLN  OE1    2.27210  11.42102  24.85310 1S   117    1.00000
 1744  117 GLN  NE2    1.99408  11.27286  22.59178 1S   117    1.00000
 1745  117 GLN  HE21   1.76423  10.29844  22.64305 1S   117    0.00000
 1746  117 GLN  HE22   2.03064  11.73472  21.70469 1S   117    0.00000
 1747  117 GLN  C      5.23459  13.74304  22.17693 1S   117    1.00000
 1748  117 GLN  O      5.53196  14.90794  21.93027 1S   117    1.00000
 1749  118 VAL  N      4.89605  12.86347  21.21134 1S   118    1.00000
 1750  118 VAL  HN     4.71306  11.90503  21.42931 1S   118    0.00000
 1751  118 VAL  CA     4.70984  13.21409  19.82490 1S   118    1.00000
 1752  118 VAL  HA     4.79755  14.28036  19.68888 1S   118    0.00000
 1753  118 VAL  CB     5.69624  12.49913  18.91677 1S   118    1.00000
 1754  118 VAL  HB     5.69150  11.41841  19.17636 1S   118    0.00000
 1755  118 VAL  CG1    5.30682  12.64191  17.42879 1S   118    1.00000
 1756  118 VAL  HG11   5.12102  13.70684  17.17878 1S   118    0.00000
 1757  118 VAL  HG12   4.39090  12.05793  17.19915 1S   118    0.00000
 1758  118 VAL  HG13   6.12257  12.25900  16.78131 1S   118    0.00000
 1759  118 VAL  CG2    7.10905  13.05597  19.19593 1S   118    1.00000
 1760  118 VAL  HG21   7.35879  13.00468  20.27578 1S   118    0.00000
 1761  118 VAL  HG22   7.18021  14.11309  18.86482 1S   118    0.00000
 1762  118 VAL  HG23   7.86601  12.45870  18.64745 1S   118    0.00000
 1763  118 VAL  C      3.30349  12.79239  19.50159 1S   118    1.00000
 1764  118 VAL  O      2.92412  11.65490  19.76538 1S   118    1.00000
 1765  119 THR  N      2.49252  13.71229  18.93242 1S   119    1.00000
 1766  119 THR  HN     2.82090  14.63622  18.73895 1S   119    0.00000
 1767  119 THR  CA     1.11491  13.45007  18.58097 1S   119    1.00000
 1768  119 THR  HA     0.91967  12.38897  18.62241 1S   119    0.00000
 1769  119 THR  CB     0.13400  14.17720  19.48261 1S   119    1.00000
 1770  119 THR  HB     0.31913  15.27319  19.45505 1S   119    0.00000
 1771  119 THR  OG1    0.33333  13.73418  20.81693 1S   119    1.00000
 1772  119 THR  HG1   -0.35612  14.15556  21.33930 1S   119    0.00000
 1773  119 THR  CG2   -1.32846  13.89317  19.08757 1S   119    1.00000
 1774  119 THR  HG21  -1.51125  12.79974  19.02280 1S   119    0.00000
 1775  119 THR  HG22  -1.57074  14.35494  18.10767 1S   119    0.00000
 1776  119 THR  HG23  -2.02072  14.32065  19.84496 1S   119    0.00000
 1777  119 THR  C      0.95180  13.88248  17.15691 1S   119    1.00000
 1778  119 THR  O      1.26364  15.00705  16.79082 1S   119    1.00000
 1779  120 VAL  N      0.47724  12.97563  16.28922 1S   120    1.00000
 1780  120 VAL  HN     0.23616  12.04931  16.57817 1S   120    0.00000
 1781  120 VAL  CA     0.30385  13.24976  14.88850 1S   120    1.00000
 1782  120 VAL  HA     0.64565  14.24531  14.64952 1S   120    0.00000
 1783  120 VAL  CB     1.04371  12.26292  14.00537 1S   120    1.00000
 1784  120 VAL  HB     0.63307  11.23862  14.15118 1S   120    0.00000
 1785  120 VAL  CG1    0.89382  12.66711  12.52640 1S   120    1.00000
 1786  120 VAL  HG11   1.15735  13.73607  12.38335 1S   120    0.00000
 1787  120 VAL  HG12  -0.14123  12.49737  12.16661 1S   120    0.00000
 1788  120 VAL  HG13   1.57235  12.05915  11.90119 1S   120    0.00000
 1789  120 VAL  CG2    2.53112  12.23726  14.41906 1S   120    1.00000
 1790  120 VAL  HG21   2.65562  11.90467  15.47000 1S   120    0.00000
 1791  120 VAL  HG22   2.98128  13.24531  14.30380 1S   120    0.00000
 1792  120 VAL  HG23   3.08726  11.52652  13.77296 1S   120    0.00000
 1793  120 VAL  C     -1.17415  13.17838  14.65933 1S   120    1.00000
 1794  120 VAL  O     -1.86097  12.33800  15.23845 1S   120    1.00000
 1795  121 SER  N     -1.70713  14.08175  13.80691 1S   121    1.00000
 1796  121 SER  HN    -1.13698  14.75204  13.33519 1S   121    0.00000
 1797  121 SER  CA    -3.11711  14.15603  13.51868 1S   121    1.00000
 1798  121 SER  HA    -3.65557  14.01740  14.44568 1S   121    0.00000
 1799  121 SER  CB    -3.50767  15.54446  12.96172 1S   121    1.00000
 1800  121 SER  HB1   -3.21843  16.32393  13.69904 1S   121    0.00000
 1801  121 SER  HB2   -4.59619  15.62761  12.78314 1S   121    0.00000
 1802  121 SER  OG    -2.82631  15.82632  11.75361 1S   121    1.00000
 1803  121 SER  HG1   -3.45577  15.64768  11.04304 1S   121    0.00000
 1804  121 SER  C     -3.50565  13.03006  12.58353 1S   121    1.00000
 1805  121 SER  O     -2.67824  12.20873  12.19089 1S   121    1.00000
 1806  122 SER  N     -4.80697  12.94720  12.23411 1S   122    1.00000
 1807  122 SER  HN    -5.46274  13.63310  12.54614 1S   122    0.00000
 1808  122 SER  CA    -5.37780  11.84852  11.48466 1S   122    1.00000
 1809  122 SER  HA    -5.13235  10.93810  12.01346 1S   122    0.00000
 1810  122 SER  CB    -6.92326  11.97029  11.41057 1S   122    1.00000
 1811  122 SER  HB1   -7.32758  12.08855  12.43939 1S   122    0.00000
 1812  122 SER  HB2   -7.35938  11.04735  10.97759 1S   122    0.00000
 1813  122 SER  OG    -7.34525  13.09240  10.63670 1S   122    1.00000
 1814  122 SER  HG1   -7.23017  13.86703  11.19579 1S   122    0.00000
 1815  122 SER  C     -4.80140  11.75581  10.08744 1S   122    1.00000
 1816  122 SER  O     -4.24113  12.71938   9.57444 1S   122    1.00000
 1817  123 HSE  N     -4.94096  10.59015   9.41417 1S   123    1.00000
 1818  123 HSE  HN    -5.37533   9.79559   9.83077 1S   123    0.00000
 1819  123 HSE  CA    -4.47303  10.41748   8.05010 1S   123    1.00000
 1820  123 HSE  HA    -3.42316  10.67586   8.02480 1S   123    0.00000
 1821  123 HSE  CB    -4.68084   8.97330   7.51858 1S   123    1.00000
 1822  123 HSE  HB1   -4.90611   8.97775   6.43010 1S   123    0.00000
 1823  123 HSE  HB2   -5.54935   8.51354   8.03705 1S   123    0.00000
 1824  123 HSE  ND1   -2.24884   8.49322   7.18107 1S   123    1.00000
 1825  123 HSE  CG    -3.48030   8.07693   7.66089 1S   123    1.00000
 1826  123 HSE  CE1   -1.44951   7.46037   7.36380 1S   123    1.00000
 1827  123 HSE  HE1   -0.39251   7.43682   7.10428 1S   123    0.00000
 1828  123 HSE  NE2   -2.09356   6.40682   7.92408 1S   123    1.00000
 1829  123 HSE  HE2   -1.69820   5.52080   8.17993 1S   123    0.00000
 1830  123 HSE  CD2   -3.40132   6.79643   8.11343 1S   123    1.00000
 1831  123 HSE  HD2   -4.16746   6.15259   8.52096 1S   123    0.00000
 1832  123 HSE  C     -5.18774  11.35845   7.10882 1S   123    1.00000
 1833  123 HSE  O     -4.57012  11.93453   6.21602 1S   123    1.00000
 1834  124 GLY  N     -6.51059  11.54818   7.32577 1S   124    1.00000
 1835  124 GLY  HN    -6.96821  11.07575   8.07865 1S   124    0.00000
 1836  124 GLY  CA    -7.37584  12.35615   6.49657 1S   124    1.00000
 1837  124 GLY  HA1   -8.37520  12.23699   6.88771 1S   124    0.00000
 1838  124 GLY  HA2   -7.27361  12.00799   5.47873 1S   124    0.00000
 1839  124 GLY  C     -7.04387  13.82092   6.53138 1S   124    1.00000
 1840  124 GLY  O     -7.32370  14.54481   5.57915 1S   124    1.00000
 1841  125 SER  N     -6.42101  14.29490   7.63321 1S   125    1.00000
 1842  125 SER  HN    -6.22390  13.69343   8.40403 1S   125    0.00000
 1843  125 SER  CA    -6.01242  15.67427   7.77759 1S   125    1.00000
 1844  125 SER  HA    -6.81430  16.29799   7.40739 1S   125    0.00000
 1845  125 SER  CB    -5.77506  16.04574   9.25778 1S   125    1.00000
 1846  125 SER  HB1   -6.66081  15.75372   9.86140 1S   125    0.00000
 1847  125 SER  HB2   -5.62683  17.14212   9.36058 1S   125    0.00000
 1848  125 SER  OG    -4.63249  15.38976   9.78242 1S   125    1.00000
 1849  125 SER  HG1   -4.74929  14.44402   9.62881 1S   125    0.00000
 1850  125 SER  C     -4.76777  15.98009   6.96715 1S   125    1.00000
 1851  125 SER  O     -4.47777  17.14085   6.69312 1S   125    1.00000
 1852  126 GLY  N     -4.00275  14.94037   6.55952 1S   126    1.00000
 1853  126 GLY  HN    -4.25503  13.99716   6.76910 1S   126    0.00000
 1854  126 GLY  CA    -2.82283  15.10512   5.74526 1S   126    1.00000
 1855  126 GLY  HA1   -2.25703  14.18796   5.81879 1S   126    0.00000
 1856  126 GLY  HA2   -2.27506  15.97524   6.08048 1S   126    0.00000
 1857  126 GLY  C     -3.22838  15.28735   4.31368 1S   126    1.00000
 1858  126 GLY  O     -4.23371  14.74230   3.86235 1S   126    1.00000
 1859  127 LEU  N     -2.43079  16.06998   3.55596 1S   127    1.00000
 1860  127 LEU  HN    -1.62223  16.51451   3.93888 1S   127    0.00000
 1861  127 LEU  CA    -2.65860  16.29970   2.15003 1S   127    1.00000
 1862  127 LEU  HA    -3.71905  16.25674   1.94462 1S   127    0.00000
 1863  127 LEU  CB    -2.09339  17.65861   1.67421 1S   127    1.00000
 1864  127 LEU  HB1   -2.34132  17.81219   0.60156 1S   127    0.00000
 1865  127 LEU  HB2   -0.98643  17.64595   1.76422 1S   127    0.00000
 1866  127 LEU  CG    -2.61211  18.87723   2.47009 1S   127    1.00000
 1867  127 LEU  HG    -2.24364  18.78130   3.51842 1S   127    0.00000
 1868  127 LEU  CD1   -2.01617  20.17247   1.89203 1S   127    1.00000
 1869  127 LEU  HD11  -2.41958  20.36344   0.87493 1S   127    0.00000
 1870  127 LEU  HD12  -0.91115  20.09098   1.82342 1S   127    0.00000
 1871  127 LEU  HD13  -2.26521  21.03525   2.54382 1S   127    0.00000
 1872  127 LEU  CD2   -4.15022  18.94676   2.52328 1S   127    1.00000
 1873  127 LEU  HD21  -4.57381  18.05500   3.03081 1S   127    0.00000
 1874  127 LEU  HD22  -4.56725  19.00327   1.49554 1S   127    0.00000
 1875  127 LEU  HD23  -4.47390  19.84582   3.08777 1S   127    0.00000
 1876  127 LEU  C     -1.98308  15.19846   1.38399 1S   127    1.00000
 1877  127 LEU  O     -1.24758  14.39986   1.95487 1S   127    1.00000
 1878  128 VAL  N     -2.22754  15.12960   0.05910 1S   128    1.00000
 1879  128 VAL  HN    -2.85778  15.76677  -0.38367 1S   128    0.00000
 1880  128 VAL  CA    -1.59341  14.17939  -0.82291 1S   128    1.00000
 1881  128 VAL  HA    -1.36041  13.27540  -0.28156 1S   128    0.00000
 1882  128 VAL  CB    -2.47961  13.81269  -2.00944 1S   128    1.00000
 1883  128 VAL  HB    -2.74120  14.72768  -2.58894 1S   128    0.00000
 1884  128 VAL  CG1   -1.75664  12.82329  -2.95013 1S   128    1.00000
 1885  128 VAL  HG11  -1.44440  11.91566  -2.39227 1S   128    0.00000
 1886  128 VAL  HG12  -0.85951  13.28612  -3.41019 1S   128    0.00000
 1887  128 VAL  HG13  -2.44030  12.51514  -3.76958 1S   128    0.00000
 1888  128 VAL  CG2   -3.79137  13.20827  -1.46635 1S   128    1.00000
 1889  128 VAL  HG21  -4.34965  13.94565  -0.85312 1S   128    0.00000
 1890  128 VAL  HG22  -3.57370  12.31676  -0.84116 1S   128    0.00000
 1891  128 VAL  HG23  -4.44399  12.89811  -2.30947 1S   128    0.00000
 1892  128 VAL  C     -0.34519  14.87127  -1.30957 1S   128    1.00000
 1893  128 VAL  O     -0.48816  15.84259  -2.05097 1S   128    1.00000
 1894  129 PRO  N      0.88536  14.48969  -0.96214 1S   129    1.00000
 1895  129 PRO  CD     1.23251  13.43549  -0.01295 1S   129    1.00000
 1896  129 PRO  HD1    1.34792  12.48587  -0.57717 1S   129    0.00000
 1897  129 PRO  HD2    0.48049  13.30961   0.78831 1S   129    0.00000
 1898  129 PRO  CA     2.06522  15.18586  -1.43565 1S   129    1.00000
 1899  129 PRO  HA     1.94557  16.24892  -1.27397 1S   129    0.00000
 1900  129 PRO  CB     3.23562  14.57607  -0.63959 1S   129    1.00000
 1901  129 PRO  HB1    3.96027  15.35282  -0.32093 1S   129    0.00000
 1902  129 PRO  HB2    3.77414  13.80101  -1.22967 1S   129    0.00000
 1903  129 PRO  CG     2.57111  13.89327   0.55797 1S   129    1.00000
 1904  129 PRO  HG1    3.17693  13.05533   0.95456 1S   129    0.00000
 1905  129 PRO  HG2    2.39447  14.64178   1.36127 1S   129    0.00000
 1906  129 PRO  C      2.23575  14.90397  -2.89985 1S   129    1.00000
 1907  129 PRO  O      1.73931  13.89087  -3.38865 1S   129    1.00000
 1908  130 ARG  N      2.94084  15.78604  -3.61049 1S   130    1.00000
 1909  130 ARG  HN     3.28803  16.63010  -3.20373 1S   130    0.00000
 1910  130 ARG  CA     3.35860  15.52419  -4.95633 1S   130    1.00000
 1911  130 ARG  HA     2.64304  14.88634  -5.45814 1S   130    0.00000
 1912  130 ARG  CB     3.52102  16.82260  -5.77577 1S   130    1.00000
 1913  130 ARG  HB1    4.04668  16.58370  -6.72669 1S   130    0.00000
 1914  130 ARG  HB2    4.14827  17.53745  -5.20351 1S   130    0.00000
 1915  130 ARG  CG     2.18611  17.51722  -6.12990 1S   130    1.00000
 1916  130 ARG  HG1    1.48598  16.76566  -6.55368 1S   130    0.00000
 1917  130 ARG  HG2    2.39660  18.26610  -6.92507 1S   130    0.00000
 1918  130 ARG  CD     1.52742  18.25383  -4.95216 1S   130    1.00000
 1919  130 ARG  HD1    2.22944  18.98397  -4.49508 1S   130    0.00000
 1920  130 ARG  HD2    1.20594  17.53960  -4.16845 1S   130    0.00000
 1921  130 ARG  NE     0.28771  18.95170  -5.41371 1S   130    1.00000
 1922  130 ARG  HE    -0.58421  18.46800  -5.32977 1S   130    0.00000
 1923  130 ARG  CZ     0.28474  20.24064  -5.84924 1S   130    1.00000
 1924  130 ARG  NH1    1.44237  20.93001  -6.00659 1S   130    1.00000
 1925  130 ARG  HH11   2.32010  20.47230  -5.86330 1S   130    0.00000
 1926  130 ARG  HH12   1.40977  21.86772  -6.35708 1S   130    0.00000
 1927  130 ARG  NH2   -0.89698  20.85339  -6.12010 1S   130    1.00000
 1928  130 ARG  HH21  -1.75832  20.36470  -5.99707 1S   130    0.00000
 1929  130 ARG  HH22  -0.89920  21.79689  -6.45350 1S   130    0.00000
 1930  130 ARG  C      4.68280  14.75622  -4.79024 1S   130    1.00000
 1931  130 ARG  OT1    4.92760  13.78648  -5.53789 1S   130    1.00000
 1932  130 ARG  OT2    5.43939  15.07266  -3.83902 1S   130    0.00000
 1933  131 GLN  N     -2.37792  32.33659 -12.61501 2S   1      1.00000
 1934  131 GLN  HT1   -1.43255  31.90097 -12.60654 2S   1      0.00000
 1935  131 GLN  HT2   -2.31223  33.31433 -12.96142 2S   1      0.00000
 1936  131 GLN  HT3   -2.99391  31.79836 -13.26145 2S   1      0.00000
 1937  131 GLN  CA    -2.97906  32.31732 -11.26889 2S   1      1.00000
 1938  131 GLN  HA    -2.52294  33.11196 -10.69873 2S   1      0.00000
 1939  131 GLN  CB    -4.52701  32.46631 -11.35155 2S   1      1.00000
 1940  131 GLN  HB1   -4.92463  32.44487 -10.31016 2S   1      0.00000
 1941  131 GLN  HB2   -4.95865  31.59138 -11.88568 2S   1      0.00000
 1942  131 GLN  CG    -5.08582  33.76010 -12.00509 2S   1      1.00000
 1943  131 GLN  HG1   -4.75694  34.63687 -11.41400 2S   1      0.00000
 1944  131 GLN  HG2   -6.19629  33.71732 -11.95627 2S   1      0.00000
 1945  131 GLN  CD    -4.69840  33.95155 -13.48385 2S   1      1.00000
 1946  131 GLN  OE1   -4.49695  32.99375 -14.23503 2S   1      1.00000
 1947  131 GLN  NE2   -4.58379  35.24628 -13.90346 2S   1      1.00000
 1948  131 GLN  HE21  -4.29085  35.43322 -14.84090 2S   1      0.00000
 1949  131 GLN  HE22  -4.82699  35.99568 -13.29038 2S   1      0.00000
 1950  131 GLN  C     -2.63071  30.99635 -10.64922 2S   1      1.00000
 1951  131 GLN  O     -2.65330  29.97030 -11.32677 2S   1      1.00000
 1952  132 VAL  N     -2.27819  30.98223  -9.34560 2S   2      1.00000
 1953  132 VAL  HN    -2.24219  31.80876  -8.78811 2S   2      0.00000
 1954  132 VAL  CA    -2.01851  29.74654  -8.64128 2S   2      1.00000
 1955  132 VAL  HA    -2.35465  28.91250  -9.23818 2S   2      0.00000
 1956  132 VAL  CB    -0.56299  29.49516  -8.24421 2S   2      1.00000
 1957  132 VAL  HB    -0.51720  28.63881  -7.52929 2S   2      0.00000
 1958  132 VAL  CG1    0.24689  29.07405  -9.48806 2S   2      1.00000
 1959  132 VAL  HG11   0.21150  29.86299 -10.26710 2S   2      0.00000
 1960  132 VAL  HG12  -0.16010  28.13288  -9.91314 2S   2      0.00000
 1961  132 VAL  HG13   1.30796  28.90059  -9.20836 2S   2      0.00000
 1962  132 VAL  CG2    0.04748  30.72952  -7.55050 2S   2      1.00000
 1963  132 VAL  HG21  -0.55652  31.03378  -6.67145 2S   2      0.00000
 1964  132 VAL  HG22   0.11101  31.58435  -8.25446 2S   2      0.00000
 1965  132 VAL  HG23   1.07323  30.49173  -7.19726 2S   2      0.00000
 1966  132 VAL  C     -2.86677  29.75622  -7.40648 2S   2      1.00000
 1967  132 VAL  O     -3.17149  30.80921  -6.85368 2S   2      1.00000
 1968  133 GLN  N     -3.25896  28.54716  -6.95745 2S   3      1.00000
 1969  133 GLN  HN    -3.03881  27.72357  -7.47981 2S   3      0.00000
 1970  133 GLN  CA    -3.95684  28.30652  -5.72332 2S   3      1.00000
 1971  133 GLN  HA    -4.26010  29.24081  -5.27404 2S   3      0.00000
 1972  133 GLN  CB    -5.17433  27.37954  -5.92217 2S   3      1.00000
 1973  133 GLN  HB1   -5.68000  27.20744  -4.94624 2S   3      0.00000
 1974  133 GLN  HB2   -4.81052  26.39298  -6.28774 2S   3      0.00000
 1975  133 GLN  CG    -6.19895  27.97176  -6.91226 2S   3      1.00000
 1976  133 GLN  HG1   -5.76278  28.83776  -7.45415 2S   3      0.00000
 1977  133 GLN  HG2   -7.08767  28.34046  -6.35964 2S   3      0.00000
 1978  133 GLN  CD    -6.59875  26.92806  -7.96114 2S   3      1.00000
 1979  133 GLN  OE1   -5.83466  26.63888  -8.88931 2S   3      1.00000
 1980  133 GLN  NE2   -7.82473  26.35317  -7.80101 2S   3      1.00000
 1981  133 GLN  HE21  -8.13744  25.67372  -8.46310 2S   3      0.00000
 1982  133 GLN  HE22  -8.39995  26.61400  -7.02691 2S   3      0.00000
 1983  133 GLN  C     -2.95444  27.62413  -4.84386 2S   3      1.00000
 1984  133 GLN  O     -2.20675  26.77315  -5.31147 2S   3      1.00000
 1985  134 LEU  N     -2.88841  28.01436  -3.55832 2S   4      1.00000
 1986  134 LEU  HN    -3.52528  28.69339  -3.19839 2S   4      0.00000
 1987  134 LEU  CA    -1.85097  27.59735  -2.64986 2S   4      1.00000
 1988  134 LEU  HA    -1.19642  26.87792  -3.11952 2S   4      0.00000
 1989  134 LEU  CB    -1.04003  28.81152  -2.15440 2S   4      1.00000
 1990  134 LEU  HB1   -0.28052  28.47549  -1.42175 2S   4      0.00000
 1991  134 LEU  HB2   -1.72943  29.51004  -1.63138 2S   4      0.00000
 1992  134 LEU  CG    -0.32934  29.60764  -3.27320 2S   4      1.00000
 1993  134 LEU  HG    -1.10032  29.93062  -4.01155 2S   4      0.00000
 1994  134 LEU  CD1    0.30481  30.88347  -2.70010 2S   4      1.00000
 1995  134 LEU  HD11   1.07824  30.62766  -1.94549 2S   4      0.00000
 1996  134 LEU  HD12  -0.47013  31.50750  -2.21180 2S   4      0.00000
 1997  134 LEU  HD13   0.77521  31.47798  -3.51006 2S   4      0.00000
 1998  134 LEU  CD2    0.71634  28.77105  -4.03048 2S   4      1.00000
 1999  134 LEU  HD21   0.23848  27.90030  -4.52274 2S   4      0.00000
 2000  134 LEU  HD22   1.49712  28.40280  -3.33315 2S   4      0.00000
 2001  134 LEU  HD23   1.20561  29.38661  -4.81445 2S   4      0.00000
 2002  134 LEU  C     -2.49461  26.95007  -1.45718 2S   4      1.00000
 2003  134 LEU  O     -3.56451  27.37456  -1.02269 2S   4      1.00000
 2004  135 GLN  N     -1.84731  25.89738  -0.90272 2S   5      1.00000
 2005  135 GLN  HN    -0.99715  25.54488  -1.28917 2S   5      0.00000
 2006  135 GLN  CA    -2.36143  25.19337   0.24518 2S   5      1.00000
 2007  135 GLN  HA    -2.99315  25.86018   0.81268 2S   5      0.00000
 2008  135 GLN  CB    -3.17499  23.93769  -0.15415 2S   5      1.00000
 2009  135 GLN  HB1   -2.51613  23.19460  -0.65427 2S   5      0.00000
 2010  135 GLN  HB2   -3.93828  24.26190  -0.89779 2S   5      0.00000
 2011  135 GLN  CG    -3.90223  23.29238   1.03800 2S   5      1.00000
 2012  135 GLN  HG1   -4.46363  24.08221   1.58032 2S   5      0.00000
 2013  135 GLN  HG2   -3.16526  22.83888   1.73200 2S   5      0.00000
 2014  135 GLN  CD    -4.88905  22.21801   0.57135 2S   5      1.00000
 2015  135 GLN  OE1   -4.84099  21.73452  -0.56498 2S   5      1.00000
 2016  135 GLN  NE2   -5.81913  21.84156   1.49782 2S   5      1.00000
 2017  135 GLN  HE21  -6.50790  21.15998   1.25513 2S   5      0.00000
 2018  135 GLN  HE22  -5.81280  22.25558   2.40746 2S   5      0.00000
 2019  135 GLN  C     -1.20889  24.79540   1.12586 2S   5      1.00000
 2020  135 GLN  O     -0.37097  23.98655   0.73418 2S   5      1.00000
 2021  136 GLU  N     -1.15060  25.36691   2.35304 2S   6      1.00000
 2022  136 GLU  HN    -1.81492  26.06100   2.63333 2S   6      0.00000
 2023  136 GLU  CA    -0.11811  25.11377   3.33199 2S   6      1.00000
 2024  136 GLU  HA     0.81461  25.00028   2.80630 2S   6      0.00000
 2025  136 GLU  CB     0.03920  26.20698   4.42404 2S   6      1.00000
 2026  136 GLU  HB1    0.88483  25.91301   5.08978 2S   6      0.00000
 2027  136 GLU  HB2   -0.87380  26.26237   5.05822 2S   6      0.00000
 2028  136 GLU  CG     0.38473  27.61134   3.90822 2S   6      1.00000
 2029  136 GLU  HG1    1.08860  27.52355   3.05951 2S   6      0.00000
 2030  136 GLU  HG2    0.89473  28.17321   4.72200 2S   6      0.00000
 2031  136 GLU  CD    -0.84814  28.41229   3.50146 2S   6      1.00000
 2032  136 GLU  OE1   -1.95588  27.83028   3.38042 2S   6      1.00000
 2033  136 GLU  OE2   -0.69950  29.64869   3.32716 2S   6      1.00000
 2034  136 GLU  C     -0.42568  23.86631   4.10538 2S   6      1.00000
 2035  136 GLU  O     -1.58433  23.48417   4.24950 2S   6      1.00000
 2036  137 SER  N      0.62767  23.23112   4.65835 2S   7      1.00000
 2037  137 SER  HN     1.56607  23.52524   4.47911 2S   7      0.00000
 2038  137 SER  CA     0.48177  22.14207   5.58511 2S   7      1.00000
 2039  137 SER  HA    -0.34542  22.36352   6.24523 2S   7      0.00000
 2040  137 SER  CB     0.23383  20.78100   4.88162 2S   7      1.00000
 2041  137 SER  HB1   -0.69855  20.85279   4.28453 2S   7      0.00000
 2042  137 SER  HB2    0.09239  19.97942   5.63345 2S   7      0.00000
 2043  137 SER  OG     1.29172  20.40923   4.00483 2S   7      1.00000
 2044  137 SER  HG1    1.20110  20.95605   3.21368 2S   7      0.00000
 2045  137 SER  C      1.73245  22.09691   6.42402 2S   7      1.00000
 2046  137 SER  O      2.73740  22.71190   6.07789 2S   7      1.00000
 2047  138 GLY  N      1.69086  21.35745   7.55536 2S   8      1.00000
 2048  138 GLY  HN     0.83419  20.94274   7.85826 2S   8      0.00000
 2049  138 GLY  CA     2.86559  21.01880   8.32950 2S   8      1.00000
 2050  138 GLY  HA1    3.75894  21.26840   7.77455 2S   8      0.00000
 2051  138 GLY  HA2    2.79765  19.96281   8.54414 2S   8      0.00000
 2052  138 GLY  C      2.92248  21.73884   9.64055 2S   8      1.00000
 2053  138 GLY  O      3.89523  21.60228  10.37474 2S   8      1.00000
 2054  139 GLY  N      1.88837  22.52764  10.00135 2S   9      1.00000
 2055  139 GLY  HN     1.09676  22.66470   9.41075 2S   9      0.00000
 2056  139 GLY  CA     1.89895  23.27443  11.24212 2S   9      1.00000
 2057  139 GLY  HA1    1.06094  23.95200  11.21228 2S   9      0.00000
 2058  139 GLY  HA2    2.84872  23.78428  11.33121 2S   9      0.00000
 2059  139 GLY  C      1.71581  22.37738  12.43111 2S   9      1.00000
 2060  139 GLY  O      1.29181  21.22797  12.31242 2S   9      1.00000
 2061  140 GLY  N      2.04831  22.89757  13.62716 2S   10     1.00000
 2062  140 GLY  HN     2.36969  23.83584  13.73718 2S   10     0.00000
 2063  140 GLY  CA     1.94370  22.10876  14.82017 2S   10     1.00000
 2064  140 GLY  HA1    2.68342  21.32335  14.76434 2S   10     0.00000
 2065  140 GLY  HA2    0.92568  21.75506  14.90985 2S   10     0.00000
 2066  140 GLY  C      2.24654  22.96379  16.00327 2S   10     1.00000
 2067  140 GLY  O      2.51905  24.15424  15.87640 2S   10     1.00000
 2068  141 SER  N      2.19328  22.34458  17.19923 2S   11     1.00000
 2069  141 SER  HN     1.99891  21.36471  17.24640 2S   11     0.00000
 2070  141 SER  CA     2.46541  22.97326  18.46337 2S   11     1.00000
 2071  141 SER  HA     2.75174  23.99479  18.29959 2S   11     0.00000
 2072  141 SER  CB     1.24001  22.92994  19.40263 2S   11     1.00000
 2073  141 SER  HB1    0.97520  21.88385  19.65447 2S   11     0.00000
 2074  141 SER  HB2    0.37602  23.39148  18.87920 2S   11     0.00000
 2075  141 SER  OG     1.46275  23.65452  20.60469 2S   11     1.00000
 2076  141 SER  HG1    0.65997  23.56378  21.12539 2S   11     0.00000
 2077  141 SER  C      3.61441  22.20658  19.05711 2S   11     1.00000
 2078  141 SER  O      3.46427  21.03213  19.36741 2S   11     1.00000
 2079  142 VAL  N      4.79605  22.84526  19.19325 2S   12     1.00000
 2080  142 VAL  HN     4.87077  23.82376  19.00443 2S   12     0.00000
 2081  142 VAL  CA     6.05042  22.17323  19.45153 2S   12     1.00000
 2082  142 VAL  HA     5.86918  21.13755  19.69765 2S   12     0.00000
 2083  142 VAL  CB     6.93879  22.24385  18.20846 2S   12     1.00000
 2084  142 VAL  HB     6.34540  21.82370  17.36098 2S   12     0.00000
 2085  142 VAL  CG1    7.26830  23.70626  17.85467 2S   12     1.00000
 2086  142 VAL  HG11   7.86009  24.19839  18.65471 2S   12     0.00000
 2087  142 VAL  HG12   6.34978  24.29828  17.66755 2S   12     0.00000
 2088  142 VAL  HG13   7.87135  23.70846  16.92910 2S   12     0.00000
 2089  142 VAL  CG2    8.21392  21.38226  18.31796 2S   12     1.00000
 2090  142 VAL  HG21   7.96517  20.34459  18.62125 2S   12     0.00000
 2091  142 VAL  HG22   8.92024  21.81037  19.05492 2S   12     0.00000
 2092  142 VAL  HG23   8.73258  21.35550  17.33628 2S   12     0.00000
 2093  142 VAL  C      6.71052  22.81768  20.64298 2S   12     1.00000
 2094  142 VAL  O      6.43708  23.96487  20.98288 2S   12     1.00000
 2095  143 GLN  N      7.62223  22.08298  21.31276 2S   13     1.00000
 2096  143 GLN  HN     7.77119  21.12219  21.08496 2S   13     0.00000
 2097  143 GLN  CA     8.47612  22.60774  22.34590 2S   13     1.00000
 2098  143 GLN  HA     7.86383  23.15859  23.04380 2S   13     0.00000
 2099  143 GLN  CB     9.18029  21.44749  23.08121 2S   13     1.00000
 2100  143 GLN  HB1    9.85885  20.92274  22.37226 2S   13     0.00000
 2101  143 GLN  HB2    8.39632  20.71879  23.39085 2S   13     0.00000
 2102  143 GLN  CG     9.95863  21.88580  24.32892 2S   13     1.00000
 2103  143 GLN  HG1    9.27818  22.43359  25.01519 2S   13     0.00000
 2104  143 GLN  HG2   10.79821  22.55654  24.04793 2S   13     0.00000
 2105  143 GLN  CD    10.53191  20.66366  25.04177 2S   13     1.00000
 2106  143 GLN  OE1   10.49103  19.53984  24.52835 2S   13     1.00000
 2107  143 GLN  NE2   11.08035  20.90046  26.26445 2S   13     1.00000
 2108  143 GLN  HE21  10.97720  21.81039  26.67920 2S   13     0.00000
 2109  143 GLN  HE22  11.51998  20.15833  26.77322 2S   13     0.00000
 2110  143 GLN  C      9.52691  23.52424  21.74784 2S   13     1.00000
 2111  143 GLN  O     10.01148  23.28519  20.64399 2S   13     1.00000
 2112  144 ALA  N      9.91348  24.60220  22.47549 2S   14     1.00000
 2113  144 ALA  HN     9.46480  24.81378  23.34283 2S   14     0.00000
 2114  144 ALA  CA    10.97367  25.51159  22.09308 2S   14     1.00000
 2115  144 ALA  HA    10.69982  25.95659  21.14779 2S   14     0.00000
 2116  144 ALA  CB    11.19324  26.62561  23.13222 2S   14     1.00000
 2117  144 ALA  HB1   11.45447  26.19234  24.12213 2S   14     0.00000
 2118  144 ALA  HB2   10.26757  27.22149  23.25187 2S   14     0.00000
 2119  144 ALA  HB3   12.00516  27.31312  22.81340 2S   14     0.00000
 2120  144 ALA  C     12.28937  24.79435  21.92551 2S   14     1.00000
 2121  144 ALA  O     12.70035  24.01742  22.78251 2S   14     1.00000
 2122  145 GLY  N     12.95598  25.04087  20.77814 2S   15     1.00000
 2123  145 GLY  HN    12.61881  25.73926  20.14620 2S   15     0.00000
 2124  145 GLY  CA    14.17506  24.38886  20.37151 2S   15     1.00000
 2125  145 GLY  HA1   14.65047  23.92457  21.22347 2S   15     0.00000
 2126  145 GLY  HA2   14.78615  25.14729  19.90471 2S   15     0.00000
 2127  145 GLY  C     13.89646  23.33444  19.34020 2S   15     1.00000
 2128  145 GLY  O     14.82683  22.83413  18.71529 2S   15     1.00000
 2129  146 GLY  N     12.60756  22.97000  19.13037 2S   16     1.00000
 2130  146 GLY  HN    11.86785  23.38055  19.66150 2S   16     0.00000
 2131  146 GLY  CA    12.20015  21.93771  18.20220 2S   16     1.00000
 2132  146 GLY  HA1   11.19558  21.65403  18.47776 2S   16     0.00000
 2133  146 GLY  HA2   12.90142  21.11728  18.26176 2S   16     0.00000
 2134  146 GLY  C     12.16854  22.44178  16.78830 2S   16     1.00000
 2135  146 GLY  O     12.60145  23.55425  16.49325 2S   16     1.00000
 2136  147 SER  N     11.66234  21.59457  15.86784 2S   17     1.00000
 2137  147 SER  HN    11.30850  20.69747  16.13263 2S   17     0.00000
 2138  147 SER  CA    11.61654  21.88430  14.45847 2S   17     1.00000
 2139  147 SER  HA    11.78205  22.93960  14.31500 2S   17     0.00000
 2140  147 SER  CB    12.61823  21.05854  13.62549 2S   17     1.00000
 2141  147 SER  HB1   12.55446  21.32985  12.54978 2S   17     0.00000
 2142  147 SER  HB2   12.40592  19.97372  13.73585 2S   17     0.00000
 2143  147 SER  OG    13.94781  21.29480  14.05142 2S   17     1.00000
 2144  147 SER  HG1   14.37540  21.77563  13.33285 2S   17     0.00000
 2145  147 SER  C     10.26739  21.54634  13.90210 2S   17     1.00000
 2146  147 SER  O      9.52744  20.73488  14.45352 2S   17     1.00000
 2147  148 LEU  N      9.94559  22.17048  12.75128 2S   18     1.00000
 2148  148 LEU  HN    10.55602  22.85896  12.36006 2S   18     0.00000
 2149  148 LEU  CA     8.79691  21.85816  11.94381 2S   18     1.00000
 2150  148 LEU  HA     8.51855  20.82332  12.07929 2S   18     0.00000
 2151  148 LEU  CB     7.60588  22.81786  12.18895 2S   18     1.00000
 2152  148 LEU  HB1    6.84133  22.69818  11.38973 2S   18     0.00000
 2153  148 LEU  HB2    7.98693  23.86262  12.13631 2S   18     0.00000
 2154  148 LEU  CG     6.89301  22.62820  13.54787 2S   18     1.00000
 2155  148 LEU  HG     7.66838  22.58226  14.34635 2S   18     0.00000
 2156  148 LEU  CD1    6.00173  23.84090  13.85789 2S   18     1.00000
 2157  148 LEU  HD11   5.22315  23.95546  13.07456 2S   18     0.00000
 2158  148 LEU  HD12   6.61627  24.76591  13.88639 2S   18     0.00000
 2159  148 LEU  HD13   5.50402  23.71496  14.84267 2S   18     0.00000
 2160  148 LEU  CD2    6.07882  21.32305  13.60597 2S   18     1.00000
 2161  148 LEU  HD21   6.73574  20.44466  13.44572 2S   18     0.00000
 2162  148 LEU  HD22   5.29064  21.32833  12.82367 2S   18     0.00000
 2163  148 LEU  HD23   5.59007  21.21585  14.59719 2S   18     0.00000
 2164  148 LEU  C      9.25436  22.04624  10.52487 2S   18     1.00000
 2165  148 LEU  O     10.27280  22.68452  10.27359 2S   18     1.00000
 2166  149 LYS  N      8.50023  21.49663   9.55312 2S   19     1.00000
 2167  149 LYS  HN     7.70565  20.92776   9.76766 2S   19     0.00000
 2168  149 LYS  CA     8.69812  21.78685   8.15702 2S   19     1.00000
 2169  149 LYS  HA     9.32318  22.66058   8.04031 2S   19     0.00000
 2170  149 LYS  CB     9.29392  20.60519   7.36586 2S   19     1.00000
 2171  149 LYS  HB1    8.58859  19.74554   7.39919 2S   19     0.00000
 2172  149 LYS  HB2   10.22557  20.28845   7.88553 2S   19     0.00000
 2173  149 LYS  CG     9.63293  20.91632   5.89506 2S   19     1.00000
 2174  149 LYS  HG1   10.50572  21.60482   5.85984 2S   19     0.00000
 2175  149 LYS  HG2    8.77332  21.43322   5.41485 2S   19     0.00000
 2176  149 LYS  CD     9.93101  19.65021   5.07128 2S   19     1.00000
 2177  149 LYS  HD1   10.10059  19.94099   4.01076 2S   19     0.00000
 2178  149 LYS  HD2    9.03187  18.99568   5.11109 2S   19     0.00000
 2179  149 LYS  CE    11.14796  18.87832   5.58862 2S   19     1.00000
 2180  149 LYS  HE1   11.02189  18.65767   6.66775 2S   19     0.00000
 2181  149 LYS  HE2   12.06943  19.47493   5.43963 2S   19     0.00000
 2182  149 LYS  NZ    11.33163  17.57672   4.91042 2S   19     1.00000
 2183  149 LYS  HZ1   11.45223  17.72162   3.88893 2S   19     0.00000
 2184  149 LYS  HZ2   10.49990  16.97858   5.09031 2S   19     0.00000
 2185  149 LYS  HZ3   12.17882  17.11244   5.29925 2S   19     0.00000
 2186  149 LYS  C      7.33667  22.08665   7.61501 2S   19     1.00000
 2187  149 LYS  O      6.42486  21.26876   7.71770 2S   19     1.00000
 2188  150 LEU  N      7.16860  23.28343   7.02010 2S   20     1.00000
 2189  150 LEU  HN     7.91186  23.95064   6.97928 2S   20     0.00000
 2190  150 LEU  CA     5.94223  23.67326   6.37852 2S   20     1.00000
 2191  150 LEU  HA     5.12694  23.07381   6.75629 2S   20     0.00000
 2192  150 LEU  CB     5.60275  25.16540   6.57508 2S   20     1.00000
 2193  150 LEU  HB1    4.60046  25.36601   6.13588 2S   20     0.00000
 2194  150 LEU  HB2    6.34211  25.79519   6.03310 2S   20     0.00000
 2195  150 LEU  CG     5.58722  25.61494   8.05262 2S   20     1.00000
 2196  150 LEU  HG     6.63684  25.58240   8.42654 2S   20     0.00000
 2197  150 LEU  CD1    5.10417  27.06930   8.16611 2S   20     1.00000
 2198  150 LEU  HD11   4.06575  27.15689   7.78242 2S   20     0.00000
 2199  150 LEU  HD12   5.75776  27.74480   7.57519 2S   20     0.00000
 2200  150 LEU  HD13   5.11902  27.39921   9.22659 2S   20     0.00000
 2201  150 LEU  CD2    4.75154  24.68815   8.95439 2S   20     1.00000
 2202  150 LEU  HD21   5.23412  23.69330   9.05366 2S   20     0.00000
 2203  150 LEU  HD22   3.73613  24.54765   8.52880 2S   20     0.00000
 2204  150 LEU  HD23   4.65569  25.12153   9.97154 2S   20     0.00000
 2205  150 LEU  C      6.09658  23.40571   4.91308 2S   20     1.00000
 2206  150 LEU  O      7.18943  23.52705   4.36872 2S   20     1.00000
 2207  151 SER  N      4.99117  23.01853   4.24982 2S   21     1.00000
 2208  151 SER  HN     4.12544  22.89068   4.73312 2S   21     0.00000
 2209  151 SER  CA     4.94327  22.79803   2.82653 2S   21     1.00000
 2210  151 SER  HA     5.87863  23.08136   2.36575 2S   21     0.00000
 2211  151 SER  CB     4.59065  21.34546   2.46404 2S   21     1.00000
 2212  151 SER  HB1    4.44447  21.23398   1.36796 2S   21     0.00000
 2213  151 SER  HB2    3.66422  21.02444   2.98630 2S   21     0.00000
 2214  151 SER  OG     5.65347  20.49333   2.85347 2S   21     1.00000
 2215  151 SER  HG1    5.59222  20.39311   3.81245 2S   21     0.00000
 2216  151 SER  C      3.85953  23.68009   2.29660 2S   21     1.00000
 2217  151 SER  O      2.93638  24.02594   3.02552 2S   21     1.00000
 2218  152 CYS  N      3.95571  24.07123   1.00944 2S   22     1.00000
 2219  152 CYS  HN     4.75934  23.83680   0.46314 2S   22     0.00000
 2220  152 CYS  CA     2.95005  24.85331   0.33738 2S   22     1.00000
 2221  152 CYS  HA     2.00388  24.75062   0.84702 2S   22     0.00000
 2222  152 CYS  CB     3.34097  26.34525   0.24763 2S   22     1.00000
 2223  152 CYS  HB1    4.34706  26.43004  -0.21778 2S   22     0.00000
 2224  152 CYS  HB2    3.43527  26.72708   1.28611 2S   22     0.00000
 2225  152 CYS  SG     2.17642  27.39605  -0.67680 2S   22     1.00000
 2226  152 CYS  C      2.81856  24.28287  -1.04306 2S   22     1.00000
 2227  152 CYS  O      3.73252  24.39612  -1.85273 2S   22     1.00000
 2228  153 ALA  N      1.65778  23.66063  -1.33378 2S   23     1.00000
 2229  153 ALA  HN     0.91558  23.63275  -0.66644 2S   23     0.00000
 2230  153 ALA  CA     1.37499  22.99711  -2.57962 2S   23     1.00000
 2231  153 ALA  HA     2.29814  22.68491  -3.05064 2S   23     0.00000
 2232  153 ALA  CB     0.46909  21.77633  -2.35237 2S   23     1.00000
 2233  153 ALA  HB1   -0.47964  22.07059  -1.85354 2S   23     0.00000
 2234  153 ALA  HB2    0.98954  21.05031  -1.69716 2S   23     0.00000
 2235  153 ALA  HB3    0.22774  21.26632  -3.30609 2S   23     0.00000
 2236  153 ALA  C      0.64481  23.95232  -3.47843 2S   23     1.00000
 2237  153 ALA  O     -0.39945  24.48101  -3.10529 2S   23     1.00000
 2238  154 ALA  N      1.19163  24.19675  -4.68885 2S   24     1.00000
 2239  154 ALA  HN     2.05014  23.76614  -4.96621 2S   24     0.00000
 2240  154 ALA  CA     0.63659  25.11963  -5.64580 2S   24     1.00000
 2241  154 ALA  HA    -0.08323  25.75277  -5.15453 2S   24     0.00000
 2242  154 ALA  CB     1.71530  26.01157  -6.27564 2S   24     1.00000
 2243  154 ALA  HB1    2.47562  25.39383  -6.79983 2S   24     0.00000
 2244  154 ALA  HB2    2.23156  26.59450  -5.48341 2S   24     0.00000
 2245  154 ALA  HB3    1.27198  26.72671  -7.00135 2S   24     0.00000
 2246  154 ALA  C     -0.04011  24.36982  -6.75957 2S   24     1.00000
 2247  154 ALA  O      0.44971  23.34206  -7.22048 2S   24     1.00000
 2248  155 SER  N     -1.19420  24.89127  -7.22295 2S   25     1.00000
 2249  155 SER  HN    -1.58483  25.70994  -6.80262 2S   25     0.00000
 2250  155 SER  CA    -1.94353  24.34974  -8.33048 2S   25     1.00000
 2251  155 SER  HA    -1.38285  23.56889  -8.82633 2S   25     0.00000
 2252  155 SER  CB    -3.33838  23.83516  -7.91276 2S   25     1.00000
 2253  155 SER  HB1   -3.88786  23.44976  -8.79860 2S   25     0.00000
 2254  155 SER  HB2   -3.93584  24.64982  -7.44926 2S   25     0.00000
 2255  155 SER  OG    -3.21264  22.78003  -6.96943 2S   25     1.00000
 2256  155 SER  HG1   -3.13877  23.19978  -6.10301 2S   25     0.00000
 2257  155 SER  C     -2.15288  25.48413  -9.28502 2S   25     1.00000
 2258  155 SER  O     -2.62182  26.54215  -8.88285 2S   25     1.00000
 2259  156 GLY  N     -1.80590  25.29883 -10.57494 2S   26     1.00000
 2260  156 GLY  HN    -1.39525  24.44779 -10.89373 2S   26     0.00000
 2261  156 GLY  CA    -1.99787  26.31749 -11.58031 2S   26     1.00000
 2262  156 GLY  HA1   -1.97711  27.30082 -11.13113 2S   26     0.00000
 2263  156 GLY  HA2   -2.91432  26.08953 -12.10496 2S   26     0.00000
 2264  156 GLY  C     -0.86077  26.21909 -12.54008 2S   26     1.00000
 2265  156 GLY  O      0.03191  25.39084 -12.37546 2S   26     1.00000
 2266  157 ARG  N     -0.87419  27.07361 -13.58549 2S   27     1.00000
 2267  157 ARG  HN    -1.59059  27.76235 -13.68445 2S   27     0.00000
 2268  157 ARG  CA     0.08968  27.03838 -14.65667 2S   27     1.00000
 2269  157 ARG  HA     0.34080  26.00851 -14.87126 2S   27     0.00000
 2270  157 ARG  CB    -0.44591  27.71198 -15.94515 2S   27     1.00000
 2271  157 ARG  HB1    0.35700  27.74680 -16.71508 2S   27     0.00000
 2272  157 ARG  HB2   -0.74057  28.76003 -15.71236 2S   27     0.00000
 2273  157 ARG  CG    -1.66364  26.99618 -16.55573 2S   27     1.00000
 2274  157 ARG  HG1   -2.48157  26.96972 -15.80257 2S   27     0.00000
 2275  157 ARG  HG2   -1.38145  25.94704 -16.79269 2S   27     0.00000
 2276  157 ARG  CD    -2.17015  27.69351 -17.82889 2S   27     1.00000
 2277  157 ARG  HD1   -1.42218  27.63653 -18.64860 2S   27     0.00000
 2278  157 ARG  HD2   -2.37765  28.76369 -17.61090 2S   27     0.00000
 2279  157 ARG  NE    -3.46367  27.07230 -18.27563 2S   27     1.00000
 2280  157 ARG  HE    -4.31404  27.54490 -18.05014 2S   27     0.00000
 2281  157 ARG  CZ    -3.54707  25.92680 -19.01146 2S   27     1.00000
 2282  157 ARG  NH1   -2.43901  25.22877 -19.37012 2S   27     1.00000
 2283  157 ARG  HH11  -1.53923  25.55342 -19.08620 2S   27     0.00000
 2284  157 ARG  HH12  -2.52904  24.39049 -19.90443 2S   27     0.00000
 2285  157 ARG  NH2   -4.77116  25.47438 -19.39588 2S   27     1.00000
 2286  157 ARG  HH21  -5.59210  25.98354 -19.14407 2S   27     0.00000
 2287  157 ARG  HH22  -4.84580  24.63769 -19.93515 2S   27     0.00000
 2288  157 ARG  C      1.33645  27.77063 -14.24426 2S   27     1.00000
 2289  157 ARG  O      1.27672  28.75869 -13.51639 2S   27     1.00000
 2290  158 SER  N      2.50090  27.28641 -14.73340 2S   28     1.00000
 2291  158 SER  HN     2.51972  26.41582 -15.21775 2S   28     0.00000
 2292  158 SER  CA     3.75147  28.01326 -14.75034 2S   28     1.00000
 2293  158 SER  HA     4.46690  27.35556 -15.22224 2S   28     0.00000
 2294  158 SER  CB     3.67951  29.32899 -15.57695 2S   28     1.00000
 2295  158 SER  HB1    4.69494  29.75117 -15.72848 2S   28     0.00000
 2296  158 SER  HB2    3.05941  30.08105 -15.04219 2S   28     0.00000
 2297  158 SER  OG     3.08581  29.10881 -16.85120 2S   28     1.00000
 2298  158 SER  HG1    3.78953  28.81343 -17.43377 2S   28     0.00000
 2299  158 SER  C      4.28002  28.33830 -13.37655 2S   28     1.00000
 2300  158 SER  O      4.77260  29.44020 -13.16540 2S   28     1.00000
 2301  159 PHE  N      4.21696  27.38339 -12.41388 2S   29     1.00000
 2302  159 PHE  HN     3.80983  26.49381 -12.61812 2S   29     0.00000
 2303  159 PHE  CA     4.66518  27.54575 -11.03845 2S   29     1.00000
 2304  159 PHE  HA     4.04287  28.30165 -10.58027 2S   29     0.00000
 2305  159 PHE  CB     4.52885  26.21792 -10.24301 2S   29     1.00000
 2306  159 PHE  HB1    5.01886  25.40778 -10.82529 2S   29     0.00000
 2307  159 PHE  HB2    3.45363  25.96144 -10.12957 2S   29     0.00000
 2308  159 PHE  CG     5.15144  26.24295  -8.86102 2S   29     1.00000
 2309  159 PHE  CD1    4.56128  26.96540  -7.81337 2S   29     1.00000
 2310  159 PHE  HD1    3.63726  27.49758  -7.98457 2S   29     0.00000
 2311  159 PHE  CE1    5.15708  26.99530  -6.54495 2S   29     1.00000
 2312  159 PHE  HE1    4.68716  27.54068  -5.73997 2S   29     0.00000
 2313  159 PHE  CZ     6.35762  26.31203  -6.31748 2S   29     1.00000
 2314  159 PHE  HZ     6.81305  26.32434  -5.33796 2S   29     0.00000
 2315  159 PHE  CD2    6.37963  25.59578  -8.63191 2S   29     1.00000
 2316  159 PHE  HD2    6.86278  25.06617  -9.44019 2S   29     0.00000
 2317  159 PHE  CE2    6.97239  25.61726  -7.36363 2S   29     1.00000
 2318  159 PHE  HE2    7.89914  25.09292  -7.18578 2S   29     0.00000
 2319  159 PHE  C      6.10065  28.00564 -10.95418 2S   29     1.00000
 2320  159 PHE  O      6.43381  28.81902 -10.09616 2S   29     1.00000
 2321  160 SER  N      6.97501  27.49409 -11.85074 2S   30     1.00000
 2322  160 SER  HN     6.66784  26.85268 -12.55336 2S   30     0.00000
 2323  160 SER  CA     8.39083  27.78487 -11.86154 2S   30     1.00000
 2324  160 SER  HA     8.77385  27.50660 -10.88950 2S   30     0.00000
 2325  160 SER  CB     9.14886  26.95065 -12.92756 2S   30     1.00000
 2326  160 SER  HB1    8.96773  25.87108 -12.73262 2S   30     0.00000
 2327  160 SER  HB2   10.24146  27.13783 -12.85108 2S   30     0.00000
 2328  160 SER  OG     8.71530  27.24210 -14.25374 2S   30     1.00000
 2329  160 SER  HG1    9.34691  26.82310 -14.84406 2S   30     0.00000
 2330  160 SER  C      8.68647  29.25740 -12.06799 2S   30     1.00000
 2331  160 SER  O      9.74752  29.73337 -11.67747 2S   30     1.00000
 2332  161 THR  N      7.73239  30.01048 -12.66818 2S   31     1.00000
 2333  161 THR  HN     6.86932  29.59466 -12.94755 2S   31     0.00000
 2334  161 THR  CA     7.87185  31.41925 -12.96353 2S   31     1.00000
 2335  161 THR  HA     8.91463  31.60362 -13.17979 2S   31     0.00000
 2336  161 THR  CB     7.07332  31.86770 -14.19182 2S   31     1.00000
 2337  161 THR  HB     7.37675  32.90574 -14.45857 2S   31     0.00000
 2338  161 THR  OG1    5.66366  31.88641 -13.98477 2S   31     1.00000
 2339  161 THR  HG1    5.41745  30.99591 -13.70935 2S   31     0.00000
 2340  161 THR  CG2    7.38649  30.95185 -15.39046 2S   31     1.00000
 2341  161 THR  HG21   7.08367  29.90304 -15.18684 2S   31     0.00000
 2342  161 THR  HG22   8.47302  30.97014 -15.61653 2S   31     0.00000
 2343  161 THR  HG23   6.83377  31.29990 -16.28921 2S   31     0.00000
 2344  161 THR  C      7.49423  32.28715 -11.78160 2S   31     1.00000
 2345  161 THR  O      7.69898  33.49448 -11.83107 2S   31     1.00000
 2346  162 TYR  N      6.91601  31.71042 -10.70314 2S   32     1.00000
 2347  162 TYR  HN     6.75854  30.72490 -10.66398 2S   32     0.00000
 2348  162 TYR  CA     6.48183  32.45761  -9.54237 2S   32     1.00000
 2349  162 TYR  HA     6.24554  33.47529  -9.82284 2S   32     0.00000
 2350  162 TYR  CB     5.27084  31.81314  -8.80953 2S   32     1.00000
 2351  162 TYR  HB1    5.14545  32.25459  -7.79713 2S   32     0.00000
 2352  162 TYR  HB2    5.42244  30.71936  -8.69358 2S   32     0.00000
 2353  162 TYR  CG     3.98522  32.03224  -9.55364 2S   32     1.00000
 2354  162 TYR  CD1    3.68268  31.30185 -10.71075 2S   32     1.00000
 2355  162 TYR  HD1    4.39100  30.57760 -11.07197 2S   32     0.00000
 2356  162 TYR  CE1    2.48197  31.51248 -11.39779 2S   32     1.00000
 2357  162 TYR  HE1    2.28135  30.96013 -12.30338 2S   32     0.00000
 2358  162 TYR  CZ     1.57369  32.47015 -10.92560 2S   32     1.00000
 2359  162 TYR  OH     0.39977  32.75157 -11.63739 2S   32     1.00000
 2360  162 TYR  HH     0.39409  32.18014 -12.41425 2S   32     0.00000
 2361  162 TYR  CD2    3.04650  32.96178  -9.08210 2S   32     1.00000
 2362  162 TYR  HD2    3.25322  33.51129  -8.18565 2S   32     0.00000
 2363  162 TYR  CE2    1.85125  33.19264  -9.76487 2S   32     1.00000
 2364  162 TYR  HE2    1.16207  33.93963  -9.40404 2S   32     0.00000
 2365  162 TYR  C      7.59776  32.48275  -8.53793 2S   32     1.00000
 2366  162 TYR  O      8.28684  31.48874  -8.34515 2S   32     1.00000
 2367  163 ALA  N      7.75660  33.61998  -7.82621 2S   33     1.00000
 2368  163 ALA  HN     7.24488  34.44668  -8.05841 2S   33     0.00000
 2369  163 ALA  CA     8.47418  33.68592  -6.57631 2S   33     1.00000
 2370  163 ALA  HA     9.33293  33.02974  -6.60988 2S   33     0.00000
 2371  163 ALA  CB     8.90877  35.11962  -6.22470 2S   33     1.00000
 2372  163 ALA  HB1    8.02925  35.79682  -6.16534 2S   33     0.00000
 2373  163 ALA  HB2    9.58579  35.50859  -7.01057 2S   33     0.00000
 2374  163 ALA  HB3    9.44837  35.14889  -5.25377 2S   33     0.00000
 2375  163 ALA  C      7.51466  33.23191  -5.50928 2S   33     1.00000
 2376  163 ALA  O      6.30849  33.40767  -5.65987 2S   33     1.00000
 2377  164 MET  N      8.02224  32.62488  -4.41594 2S   34     1.00000
 2378  164 MET  HN     9.00628  32.49031  -4.30227 2S   34     0.00000
 2379  164 MET  CA     7.18946  32.18087  -3.32472 2S   34     1.00000
 2380  164 MET  HA     6.17068  32.50043  -3.47945 2S   34     0.00000
 2381  164 MET  CB     7.20705  30.64790  -3.12744 2S   34     1.00000
 2382  164 MET  HB1    8.23738  30.33148  -2.86331 2S   34     0.00000
 2383  164 MET  HB2    6.95234  30.16130  -4.09496 2S   34     0.00000
 2384  164 MET  CG     6.19055  30.17770  -2.06646 2S   34     1.00000
 2385  164 MET  HG1    5.17070  30.36228  -2.47033 2S   34     0.00000
 2386  164 MET  HG2    6.29271  30.80284  -1.15645 2S   34     0.00000
 2387  164 MET  SD     6.32842  28.45756  -1.53978 2S   34     1.00000
 2388  164 MET  CE     8.03859  28.52499  -0.91478 2S   34     1.00000
 2389  164 MET  HE1    8.21149  29.44863  -0.32605 2S   34     0.00000
 2390  164 MET  HE2    8.77478  28.49668  -1.74696 2S   34     0.00000
 2391  164 MET  HE3    8.25516  27.65971  -0.25376 2S   34     0.00000
 2392  164 MET  C      7.70874  32.82839  -2.07460 2S   34     1.00000
 2393  164 MET  O      8.91260  32.84805  -1.84910 2S   34     1.00000
 2394  165 GLY  N      6.80009  33.35700  -1.22529 2S   35     1.00000
 2395  165 GLY  HN     5.82336  33.29986  -1.43124 2S   35     0.00000
 2396  165 GLY  CA     7.13334  33.97196   0.03516 2S   35     1.00000
 2397  165 GLY  HA1    6.75448  34.98270   0.00367 2S   35     0.00000
 2398  165 GLY  HA2    8.19420  33.91339   0.21329 2S   35     0.00000
 2399  165 GLY  C      6.42770  33.23948   1.13179 2S   35     1.00000
 2400  165 GLY  O      5.39791  32.61352   0.90698 2S   35     1.00000
 2401  166 TRP  N      6.97284  33.32090   2.36306 2S   36     1.00000
 2402  166 TRP  HN     7.85958  33.76395   2.49440 2S   36     0.00000
 2403  166 TRP  CA     6.30628  32.92435   3.57674 2S   36     1.00000
 2404  166 TRP  HA     5.30813  32.58412   3.34865 2S   36     0.00000
 2405  166 TRP  CB     7.03833  31.84050   4.40013 2S   36     1.00000
 2406  166 TRP  HB1    6.56824  31.74295   5.40327 2S   36     0.00000
 2407  166 TRP  HB2    8.10036  32.14175   4.54050 2S   36     0.00000
 2408  166 TRP  CG     6.99871  30.48079   3.73946 2S   36     1.00000
 2409  166 TRP  CD1    7.88059  29.97359   2.83507 2S   36     1.00000
 2410  166 TRP  HD1    8.75669  30.49804   2.50239 2S   36     0.00000
 2411  166 TRP  NE1    7.50149  28.71290   2.44214 2S   36     1.00000
 2412  166 TRP  HE1    7.98129  28.14209   1.81314 2S   36     0.00000
 2413  166 TRP  CE2    6.34524  28.37834   3.10999 2S   36     1.00000
 2414  166 TRP  CD2    5.99265  29.46959   3.93469 2S   36     1.00000
 2415  166 TRP  CE3    4.85452  29.42931   4.73578 2S   36     1.00000
 2416  166 TRP  HE3    4.56654  30.25413   5.36847 2S   36     0.00000
 2417  166 TRP  CZ3    4.06781  28.26929   4.69555 2S   36     1.00000
 2418  166 TRP  HZ3    3.17749  28.20957   5.30435 2S   36     0.00000
 2419  166 TRP  CZ2    5.57168  27.22472   3.07872 2S   36     1.00000
 2420  166 TRP  HZ2    5.83206  26.38104   2.45787 2S   36     0.00000
 2421  166 TRP  CH2    4.42164  27.18447   3.88000 2S   36     1.00000
 2422  166 TRP  HH2    3.79638  26.30489   3.87018 2S   36     0.00000
 2423  166 TRP  C      6.20574  34.16574   4.40762 2S   36     1.00000
 2424  166 TRP  O      7.14342  34.95875   4.48583 2S   36     1.00000
 2425  167 PHE  N      5.02678  34.35581   5.02761 2S   37     1.00000
 2426  167 PHE  HN     4.28460  33.69480   4.91573 2S   37     0.00000
 2427  167 PHE  CA     4.71679  35.47450   5.87457 2S   37     1.00000
 2428  167 PHE  HA     5.62642  35.97515   6.17383 2S   37     0.00000
 2429  167 PHE  CB     3.70898  36.45969   5.22954 2S   37     1.00000
 2430  167 PHE  HB1    3.38200  37.21540   5.97501 2S   37     0.00000
 2431  167 PHE  HB2    2.81733  35.91070   4.86245 2S   37     0.00000
 2432  167 PHE  CG     4.32911  37.19302   4.06549 2S   37     1.00000
 2433  167 PHE  CD1    4.45847  36.59361   2.79663 2S   37     1.00000
 2434  167 PHE  HD1    4.10555  35.58491   2.63878 2S   37     0.00000
 2435  167 PHE  CE1    5.04422  37.29114   1.73236 2S   37     1.00000
 2436  167 PHE  HE1    5.14314  36.82020   0.76523 2S   37     0.00000
 2437  167 PHE  CZ     5.50204  38.60014   1.92439 2S   37     1.00000
 2438  167 PHE  HZ     5.95777  39.14373   1.11125 2S   37     0.00000
 2439  167 PHE  CD2    4.76836  38.51702   4.23062 2S   37     1.00000
 2440  167 PHE  HD2    4.65080  39.00427   5.18626 2S   37     0.00000
 2441  167 PHE  CE2    5.36041  39.21480   3.17251 2S   37     1.00000
 2442  167 PHE  HE2    5.70293  40.22913   3.31746 2S   37     0.00000
 2443  167 PHE  C      4.07937  34.87080   7.09422 2S   37     1.00000
 2444  167 PHE  O      3.67100  33.71320   7.06750 2S   37     1.00000
 2445  168 ARG  N      3.98742  35.62735   8.20934 2S   38     1.00000
 2446  168 ARG  HN     4.34962  36.55825   8.25123 2S   38     0.00000
 2447  168 ARG  CA     3.39366  35.10761   9.41350 2S   38     1.00000
 2448  168 ARG  HA     2.65050  34.37895   9.13375 2S   38     0.00000
 2449  168 ARG  CB     4.42242  34.43699  10.34428 2S   38     1.00000
 2450  168 ARG  HB1    4.98141  33.68449   9.74418 2S   38     0.00000
 2451  168 ARG  HB2    3.89099  33.88278  11.14538 2S   38     0.00000
 2452  168 ARG  CG     5.43958  35.39273  10.98334 2S   38     1.00000
 2453  168 ARG  HG1    4.91771  36.08481  11.68115 2S   38     0.00000
 2454  168 ARG  HG2    5.91948  36.00127  10.18499 2S   38     0.00000
 2455  168 ARG  CD     6.50862  34.62168  11.74923 2S   38     1.00000
 2456  168 ARG  HD1    7.04262  33.92759  11.06558 2S   38     0.00000
 2457  168 ARG  HD2    6.04975  34.05134  12.58626 2S   38     0.00000
 2458  168 ARG  NE     7.49451  35.58457  12.31108 2S   38     1.00000
 2459  168 ARG  HE     7.31122  36.57153  12.26678 2S   38     0.00000
 2460  168 ARG  CZ     8.59561  35.17371  12.99570 2S   38     1.00000
 2461  168 ARG  NH1    8.90077  33.85643  13.09984 2S   38     1.00000
 2462  168 ARG  HH11   8.28234  33.17639  12.70422 2S   38     0.00000
 2463  168 ARG  HH12   9.65413  33.55013  13.68727 2S   38     0.00000
 2464  168 ARG  NH2    9.38506  36.10648  13.58506 2S   38     1.00000
 2465  168 ARG  HH21   9.10843  37.06776  13.53782 2S   38     0.00000
 2466  168 ARG  HH22  10.18893  35.81879  14.10842 2S   38     0.00000
 2467  168 ARG  C      2.68022  36.20361  10.14415 2S   38     1.00000
 2468  168 ARG  O      3.07022  37.36545  10.07760 2S   38     1.00000
 2469  169 GLN  N      1.59012  35.84693  10.85474 2S   39     1.00000
 2470  169 GLN  HN     1.28480  34.89574  10.89131 2S   39     0.00000
 2471  169 GLN  CA     0.76263  36.80087  11.53896 2S   39     1.00000
 2472  169 GLN  HA     1.32421  37.70603  11.71582 2S   39     0.00000
 2473  169 GLN  CB    -0.48944  37.15606  10.70980 2S   39     1.00000
 2474  169 GLN  HB1   -1.14362  36.26497  10.59446 2S   39     0.00000
 2475  169 GLN  HB2   -0.13352  37.44427   9.69421 2S   39     0.00000
 2476  169 GLN  CG    -1.28672  38.32217  11.31088 2S   39     1.00000
 2477  169 GLN  HG1   -0.57152  39.10574  11.64432 2S   39     0.00000
 2478  169 GLN  HG2   -1.86962  37.97734  12.19096 2S   39     0.00000
 2479  169 GLN  CD    -2.23612  38.91670  10.26812 2S   39     1.00000
 2480  169 GLN  OE1   -2.63359  38.26182   9.29644 2S   39     1.00000
 2481  169 GLN  NE2   -2.58911  40.21778  10.48123 2S   39     1.00000
 2482  169 GLN  HE21  -2.22636  40.70166  11.28053 2S   39     0.00000
 2483  169 GLN  HE22  -3.20554  40.67692   9.84378 2S   39     0.00000
 2484  169 GLN  C      0.35576  36.23489  12.87158 2S   39     1.00000
 2485  169 GLN  O     -0.34884  35.22955  12.94560 2S   39     1.00000
 2486  170 ALA  N      0.79754  36.89502  13.96815 2S   40     1.00000
 2487  170 ALA  HN     1.41568  37.67492  13.88029 2S   40     0.00000
 2488  170 ALA  CA     0.37838  36.60171  15.31842 2S   40     1.00000
 2489  170 ALA  HA     0.16960  35.54492  15.39053 2S   40     0.00000
 2490  170 ALA  CB     1.46606  36.98707  16.34070 2S   40     1.00000
 2491  170 ALA  HB1    1.73018  38.06177  16.24612 2S   40     0.00000
 2492  170 ALA  HB2    2.38519  36.39098  16.15395 2S   40     0.00000
 2493  170 ALA  HB3    1.13025  36.79197  17.38071 2S   40     0.00000
 2494  170 ALA  C     -0.87402  37.41421  15.58488 2S   40     1.00000
 2495  170 ALA  O     -1.05008  38.43113  14.91278 2S   40     1.00000
 2496  171 PRO  N     -1.78846  37.06108  16.49778 2S   41     1.00000
 2497  171 PRO  CD    -1.77429  35.83100  17.28458 2S   41     1.00000
 2498  171 PRO  HD1   -1.27194  36.04527  18.25269 2S   41     0.00000
 2499  171 PRO  HD2   -1.26502  35.00400  16.75695 2S   41     0.00000
 2500  171 PRO  CA    -3.04908  37.77088  16.65096 2S   41     1.00000
 2501  171 PRO  HA    -3.50842  37.87005  15.67679 2S   41     0.00000
 2502  171 PRO  CB    -3.88703  36.90305  17.60748 2S   41     1.00000
 2503  171 PRO  HB1   -4.95652  36.88901  17.31370 2S   41     0.00000
 2504  171 PRO  HB2   -3.80074  37.25564  18.65870 2S   41     0.00000
 2505  171 PRO  CG    -3.25278  35.51224  17.50511 2S   41     1.00000
 2506  171 PRO  HG1   -3.43053  34.89486  18.40752 2S   41     0.00000
 2507  171 PRO  HG2   -3.65245  34.98791  16.60934 2S   41     0.00000
 2508  171 PRO  C     -2.79740  39.14004  17.22788 2S   41     1.00000
 2509  171 PRO  O     -1.93669  39.27481  18.09676 2S   41     1.00000
 2510  172 GLY  N     -3.51158  40.16498  16.71004 2S   42     1.00000
 2511  172 GLY  HN    -4.21149  39.99772  16.02072 2S   42     0.00000
 2512  172 GLY  CA    -3.33783  41.54804  17.09273 2S   42     1.00000
 2513  172 GLY  HA1   -3.34765  41.60634  18.17227 2S   42     0.00000
 2514  172 GLY  HA2   -4.14313  42.10025  16.63219 2S   42     0.00000
 2515  172 GLY  C     -2.04516  42.13727  16.59802 2S   42     1.00000
 2516  172 GLY  O     -1.59062  43.14510  17.13646 2S   42     1.00000
 2517  173 GLN  N     -1.41317  41.51577  15.57111 2S   43     1.00000
 2518  173 GLN  HN    -1.78029  40.68629  15.15578 2S   43     0.00000
 2519  173 GLN  CA    -0.16607  41.98506  15.01623 2S   43     1.00000
 2520  173 GLN  HA    -0.01079  43.01548  15.30522 2S   43     0.00000
 2521  173 GLN  CB     1.06724  41.15743  15.47045 2S   43     1.00000
 2522  173 GLN  HB1    1.98615  41.69299  15.14444 2S   43     0.00000
 2523  173 GLN  HB2    1.06415  40.15865  14.98116 2S   43     0.00000
 2524  173 GLN  CG     1.08297  40.93823  16.99977 2S   43     1.00000
 2525  173 GLN  HG1    0.59165  39.97235  17.24255 2S   43     0.00000
 2526  173 GLN  HG2    0.50003  41.75098  17.48249 2S   43     0.00000
 2527  173 GLN  CD     2.49636  40.95181  17.58931 2S   43     1.00000
 2528  173 GLN  OE1    3.44516  40.39906  17.02433 2S   43     1.00000
 2529  173 GLN  NE2    2.62075  41.61147  18.78058 2S   43     1.00000
 2530  173 GLN  HE21   3.51371  41.67177  19.22329 2S   43     0.00000
 2531  173 GLN  HE22   1.81616  42.03308  19.19861 2S   43     0.00000
 2532  173 GLN  C     -0.29983  41.95304  13.51940 2S   43     1.00000
 2533  173 GLN  O     -1.18426  41.29712  12.97083 2S   43     1.00000
 2534  174 ASP  N      0.58828  42.69455  12.82370 2S   44     1.00000
 2535  174 ASP  HN     1.30362  43.21734  13.28668 2S   44     0.00000
 2536  174 ASP  CA     0.64200  42.80892  11.38472 2S   44     1.00000
 2537  174 ASP  HA    -0.37437  42.88314  11.02243 2S   44     0.00000
 2538  174 ASP  CB     1.41198  44.08212  10.91087 2S   44     1.00000
 2539  174 ASP  HB1    0.84761  44.97692  11.24968 2S   44     0.00000
 2540  174 ASP  HB2    1.44833  44.11064   9.80103 2S   44     0.00000
 2541  174 ASP  CG     2.84588  44.20907  11.45504 2S   44     1.00000
 2542  174 ASP  OD1    3.08755  43.87469  12.64444 2S   44     1.00000
 2543  174 ASP  OD2    3.71659  44.67711  10.67479 2S   44     1.00000
 2544  174 ASP  C      1.25588  41.56765  10.78250 2S   44     1.00000
 2545  174 ASP  O      1.95656  40.81367  11.45075 2S   44     1.00000
 2546  175 ARG  N      0.97707  41.32414   9.48499 2S   45     1.00000
 2547  175 ARG  HN     0.39679  41.94169   8.96183 2S   45     0.00000
 2548  175 ARG  CA     1.46052  40.17371   8.76326 2S   45     1.00000
 2549  175 ARG  HA     1.49724  39.32227   9.42906 2S   45     0.00000
 2550  175 ARG  CB     0.52394  39.86231   7.58813 2S   45     1.00000
 2551  175 ARG  HB1    0.40159  40.76739   6.95266 2S   45     0.00000
 2552  175 ARG  HB2   -0.47074  39.63653   8.03063 2S   45     0.00000
 2553  175 ARG  CG     0.98990  38.69286   6.70849 2S   45     1.00000
 2554  175 ARG  HG1    1.20634  37.81229   7.35409 2S   45     0.00000
 2555  175 ARG  HG2    1.93411  38.97461   6.19028 2S   45     0.00000
 2556  175 ARG  CD    -0.03086  38.30415   5.64213 2S   45     1.00000
 2557  175 ARG  HD1    0.32096  37.40568   5.09382 2S   45     0.00000
 2558  175 ARG  HD2   -0.21049  39.14334   4.93503 2S   45     0.00000
 2559  175 ARG  NE    -1.30703  37.98827   6.35034 2S   45     1.00000
 2560  175 ARG  HE    -1.41520  38.29031   7.29751 2S   45     0.00000
 2561  175 ARG  CZ    -2.35100  37.34269   5.76692 2S   45     1.00000
 2562  175 ARG  NH1   -2.27813  36.89928   4.48688 2S   45     1.00000
 2563  175 ARG  HH11  -3.04246  36.39565   4.08843 2S   45     0.00000
 2564  175 ARG  HH12  -1.45072  37.06525   3.95293 2S   45     0.00000
 2565  175 ARG  NH2   -3.48063  37.14195   6.49477 2S   45     1.00000
 2566  175 ARG  HH21  -3.51227  37.45550   7.44528 2S   45     0.00000
 2567  175 ARG  HH22  -4.25605  36.66038   6.09263 2S   45     0.00000
 2568  175 ARG  C      2.83629  40.45196   8.22269 2S   45     1.00000
 2569  175 ARG  O      3.00796  41.30946   7.35907 2S   45     1.00000
 2570  176 GLU  N      3.85622  39.73272   8.73934 2S   46     1.00000
 2571  176 GLU  HN     3.69427  38.97763   9.37430 2S   46     0.00000
 2572  176 GLU  CA     5.23385  40.10042   8.53984 2S   46     1.00000
 2573  176 GLU  HA     5.27468  41.04877   8.02298 2S   46     0.00000
 2574  176 GLU  CB     5.96879  40.29359   9.88540 2S   46     1.00000
 2575  176 GLU  HB1    5.27395  40.85732  10.54984 2S   46     0.00000
 2576  176 GLU  HB2    6.86343  40.93228   9.71898 2S   46     0.00000
 2577  176 GLU  CG     6.42143  39.00445  10.60110 2S   46     1.00000
 2578  176 GLU  HG1    7.22736  38.51263  10.01363 2S   46     0.00000
 2579  176 GLU  HG2    5.57106  38.29873  10.69682 2S   46     0.00000
 2580  176 GLU  CD     6.96439  39.31803  11.99364 2S   46     1.00000
 2581  176 GLU  OE1    6.74737  40.45114  12.49360 2S   46     1.00000
 2582  176 GLU  OE2    7.59337  38.40479  12.59086 2S   46     1.00000
 2583  176 GLU  C      5.95549  39.09482   7.69481 2S   46     1.00000
 2584  176 GLU  O      5.63055  37.91286   7.67997 2S   46     1.00000
 2585  177 PHE  N      6.98505  39.57483   6.96835 2S   47     1.00000
 2586  177 PHE  HN     7.18412  40.55354   6.98049 2S   47     0.00000
 2587  177 PHE  CA     7.86398  38.80417   6.12500 2S   47     1.00000
 2588  177 PHE  HA     7.25828  38.25838   5.41497 2S   47     0.00000
 2589  177 PHE  CB     8.81163  39.78020   5.37738 2S   47     1.00000
 2590  177 PHE  HB1    9.35564  40.41784   6.10725 2S   47     0.00000
 2591  177 PHE  HB2    8.20704  40.44599   4.72673 2S   47     0.00000
 2592  177 PHE  CG     9.81389  39.08035   4.50873 2S   47     1.00000
 2593  177 PHE  CD1    9.39171  38.41188   3.35360 2S   47     1.00000
 2594  177 PHE  HD1    8.34805  38.41722   3.07474 2S   47     0.00000
 2595  177 PHE  CE1   10.32034  37.74875   2.55038 2S   47     1.00000
 2596  177 PHE  HE1    9.97883  37.24922   1.66227 2S   47     0.00000
 2597  177 PHE  CZ    11.67501  37.72809   2.90583 2S   47     1.00000
 2598  177 PHE  HZ    12.39324  37.20993   2.29068 2S   47     0.00000
 2599  177 PHE  CD2   11.17244  39.04689   4.86863 2S   47     1.00000
 2600  177 PHE  HD2   11.50304  39.54023   5.76835 2S   47     0.00000
 2601  177 PHE  CE2   12.10079  38.37129   4.07105 2S   47     1.00000
 2602  177 PHE  HE2   13.14567  38.36839   4.33800 2S   47     0.00000
 2603  177 PHE  C      8.67800  37.81476   6.93479 2S   47     1.00000
 2604  177 PHE  O      9.18099  38.13822   8.00838 2S   47     1.00000
 2605  178 VAL  N      8.82363  36.57930   6.40101 2S   48     1.00000
 2606  178 VAL  HN     8.35567  36.32840   5.55548 2S   48     0.00000
 2607  178 VAL  CA     9.65168  35.54350   6.97516 2S   48     1.00000
 2608  178 VAL  HA    10.12484  35.91204   7.87520 2S   48     0.00000
 2609  178 VAL  CB     8.86700  34.28544   7.32378 2S   48     1.00000
 2610  178 VAL  HB     8.34721  33.89203   6.42364 2S   48     0.00000
 2611  178 VAL  CG1    9.80054  33.18563   7.86890 2S   48     1.00000
 2612  178 VAL  HG11  10.36160  33.55848   8.75110 2S   48     0.00000
 2613  178 VAL  HG12  10.52557  32.84854   7.09942 2S   48     0.00000
 2614  178 VAL  HG13   9.20020  32.30530   8.18087 2S   48     0.00000
 2615  178 VAL  CG2    7.80344  34.65931   8.37280 2S   48     1.00000
 2616  178 VAL  HG21   7.08918  35.41025   7.97750 2S   48     0.00000
 2617  178 VAL  HG22   8.29219  35.08078   9.27743 2S   48     0.00000
 2618  178 VAL  HG23   7.22769  33.75765   8.66934 2S   48     0.00000
 2619  178 VAL  C     10.75006  35.23181   5.98964 2S   48     1.00000
 2620  178 VAL  O     11.92474  35.37823   6.32019 2S   48     1.00000
 2621  179 ALA  N     10.40647  34.77297   4.76182 2S   49     1.00000
 2622  179 ALA  HN     9.45609  34.67450   4.47299 2S   49     0.00000
 2623  179 ALA  CA    11.41150  34.37962   3.80146 2S   49     1.00000
 2624  179 ALA  HA    12.20534  35.11043   3.82191 2S   49     0.00000
 2625  179 ALA  CB    11.96721  32.96787   4.07883 2S   49     1.00000
 2626  179 ALA  HB1   11.15241  32.21300   4.06261 2S   49     0.00000
 2627  179 ALA  HB2   12.43850  32.94318   5.08406 2S   49     0.00000
 2628  179 ALA  HB3   12.73733  32.68663   3.32999 2S   49     0.00000
 2629  179 ALA  C     10.79934  34.39287   2.42773 2S   49     1.00000
 2630  179 ALA  O      9.58544  34.29380   2.30165 2S   49     1.00000
 2631  180 THR  N     11.61999  34.52614   1.35644 2S   50     1.00000
 2632  180 THR  HN    12.60526  34.64763   1.47058 2S   50     0.00000
 2633  180 THR  CA    11.14605  34.41598  -0.01003 2S   50     1.00000
 2634  180 THR  HA    10.27592  33.77881  -0.00527 2S   50     0.00000
 2635  180 THR  CB    10.76768  35.74306  -0.68110 2S   50     1.00000
 2636  180 THR  HB     9.95584  36.21605  -0.09075 2S   50     0.00000
 2637  180 THR  OG1   10.23033  35.57616  -1.98988 2S   50     1.00000
 2638  180 THR  HG1    9.74707  36.38640  -2.18111 2S   50     0.00000
 2639  180 THR  CG2   11.96580  36.70415  -0.73470 2S   50     1.00000
 2640  180 THR  HG21  12.92726  36.15780  -0.71098 2S   50     0.00000
 2641  180 THR  HG22  11.94434  37.38988   0.13563 2S   50     0.00000
 2642  180 THR  HG23  11.94731  37.32297  -1.65588 2S   50     0.00000
 2643  180 THR  C     12.19662  33.68239  -0.79907 2S   50     1.00000
 2644  180 THR  O     13.36820  33.65655  -0.43061 2S   50     1.00000
 2645  181 ILE  N     11.76235  33.04513  -1.90554 2S   51     1.00000
 2646  181 ILE  HN    10.79180  33.06614  -2.14743 2S   51     0.00000
 2647  181 ILE  CA    12.60459  32.35293  -2.83433 2S   51     1.00000
 2648  181 ILE  HA    13.61385  32.71211  -2.71004 2S   51     0.00000
 2649  181 ILE  CB    12.61101  30.84071  -2.64487 2S   51     1.00000
 2650  181 ILE  HB    12.95340  30.65863  -1.59941 2S   51     0.00000
 2651  181 ILE  CG2   11.19839  30.22588  -2.77563 2S   51     1.00000
 2652  181 ILE  HG21  10.83917  30.27792  -3.82415 2S   51     0.00000
 2653  181 ILE  HG22  10.47295  30.75494  -2.12523 2S   51     0.00000
 2654  181 ILE  HG23  11.21563  29.15923  -2.46849 2S   51     0.00000
 2655  181 ILE  CG1   13.64178  30.17548  -3.57917 2S   51     1.00000
 2656  181 ILE  HG11  14.56623  30.79565  -3.58964 2S   51     0.00000
 2657  181 ILE  HG12  13.23836  30.15443  -4.61497 2S   51     0.00000
 2658  181 ILE  CD    14.01995  28.75703  -3.15301 2S   51     1.00000
 2659  181 ILE  HD1   13.12775  28.09714  -3.14580 2S   51     0.00000
 2660  181 ILE  HD2   14.46274  28.76856  -2.13401 2S   51     0.00000
 2661  181 ILE  HD3   14.76576  28.32856  -3.85611 2S   51     0.00000
 2662  181 ILE  C     12.13673  32.76185  -4.20071 2S   51     1.00000
 2663  181 ILE  O     10.94606  32.74851  -4.50477 2S   51     1.00000
 2664  182 SER  N     13.08757  33.17116  -5.06492 2S   52     1.00000
 2665  182 SER  HN    14.05069  33.19663  -4.80056 2S   52     0.00000
 2666  182 SER  CA    12.79601  33.64639  -6.38907 2S   52     1.00000
 2667  182 SER  HA    11.86381  34.19358  -6.35770 2S   52     0.00000
 2668  182 SER  CB    13.88978  34.61387  -6.91501 2S   52     1.00000
 2669  182 SER  HB1   14.15362  35.33561  -6.11172 2S   52     0.00000
 2670  182 SER  HB2   13.50562  35.19277  -7.77906 2S   52     0.00000
 2671  182 SER  OG    15.07935  33.94730  -7.32611 2S   52     1.00000
 2672  182 SER  HG1   15.56812  34.59525  -7.84831 2S   52     0.00000
 2673  182 SER  C     12.63498  32.47235  -7.32046 2S   52     1.00000
 2674  182 SER  O     12.80992  31.31536  -6.94112 2S   52     1.00000
 2675  183 TRP  N     12.33694  32.77282  -8.59749 2S   53     1.00000
 2676  183 TRP  HN    12.16013  33.71846  -8.86751 2S   53     0.00000
 2677  183 TRP  CA    12.23498  31.80764  -9.66033 2S   53     1.00000
 2678  183 TRP  HA    11.57842  31.02350  -9.31006 2S   53     0.00000
 2679  183 TRP  CB    11.57486  32.44563 -10.91095 2S   53     1.00000
 2680  183 TRP  HB1   10.63578  32.94742 -10.58889 2S   53     0.00000
 2681  183 TRP  HB2   11.28579  31.63348 -11.60905 2S   53     0.00000
 2682  183 TRP  CG    12.40127  33.46259 -11.68457 2S   53     1.00000
 2683  183 TRP  CD1   13.24341  34.44634 -11.23869 2S   53     1.00000
 2684  183 TRP  HD1   13.44900  34.67301 -10.20406 2S   53     0.00000
 2685  183 TRP  NE1   13.85069  35.07312 -12.30028 2S   53     1.00000
 2686  183 TRP  HE1   14.52553  35.77459 -12.23892 2S   53     0.00000
 2687  183 TRP  CE2   13.39429  34.49981 -13.46601 2S   53     1.00000
 2688  183 TRP  CD2   12.47208  33.49021 -13.11946 2S   53     1.00000
 2689  183 TRP  CE3   11.83057  32.73184 -14.09603 2S   53     1.00000
 2690  183 TRP  HE3   11.12324  31.95511 -13.85192 2S   53     0.00000
 2691  183 TRP  CZ3   12.12061  33.01214 -15.43817 2S   53     1.00000
 2692  183 TRP  HZ3   11.62789  32.44911 -16.21755 2S   53     0.00000
 2693  183 TRP  CZ2   13.69595  34.76371 -14.79641 2S   53     1.00000
 2694  183 TRP  HZ2   14.40567  35.52604 -15.07746 2S   53     0.00000
 2695  183 TRP  CH2   13.04252  34.01144 -15.78333 2S   53     1.00000
 2696  183 TRP  HH2   13.25165  34.20590 -16.82518 2S   53     0.00000
 2697  183 TRP  C     13.57690  31.17333 -10.01848 2S   53     1.00000
 2698  183 TRP  O     13.61406  30.13904 -10.67976 2S   53     1.00000
 2699  184 THR  N     14.71134  31.77452  -9.57865 2S   54     1.00000
 2700  184 THR  HN    14.66837  32.62325  -9.05504 2S   54     0.00000
 2701  184 THR  CA    16.04868  31.25553  -9.80703 2S   54     1.00000
 2702  184 THR  HA    15.99992  30.41845 -10.48913 2S   54     0.00000
 2703  184 THR  CB    17.00020  32.29017 -10.40211 2S   54     1.00000
 2704  184 THR  HB    18.02242  31.86349 -10.52085 2S   54     0.00000
 2705  184 THR  OG1   17.09024  33.45943  -9.59160 2S   54     1.00000
 2706  184 THR  HG1   17.60651  33.19864  -8.82386 2S   54     0.00000
 2707  184 THR  CG2   16.49825  32.67730 -11.80460 2S   54     1.00000
 2708  184 THR  HG21  15.48037  33.10575 -11.75114 2S   54     0.00000
 2709  184 THR  HG22  16.46471  31.78386 -12.46256 2S   54     0.00000
 2710  184 THR  HG23  17.17358  33.43034 -12.26290 2S   54     0.00000
 2711  184 THR  C     16.65486  30.74216  -8.51863 2S   54     1.00000
 2712  184 THR  O     17.86851  30.55619  -8.45421 2S   54     1.00000
 2713  185 ASP  N     15.82890  30.51387  -7.46840 2S   55     1.00000
 2714  185 ASP  HN    14.84959  30.68963  -7.54973 2S   55     0.00000
 2715  185 ASP  CA    16.23919  29.95082  -6.19342 2S   55     1.00000
 2716  185 ASP  HA    15.31732  29.77912  -5.66456 2S   55     0.00000
 2717  185 ASP  CB    16.98973  28.58829  -6.27345 2S   55     1.00000
 2718  185 ASP  HB1   17.27981  28.23885  -5.25931 2S   55     0.00000
 2719  185 ASP  HB2   17.91672  28.70010  -6.87310 2S   55     0.00000
 2720  185 ASP  CG    16.13013  27.49426  -6.89852 2S   55     1.00000
 2721  185 ASP  OD1   14.88246  27.63912  -6.93334 2S   55     1.00000
 2722  185 ASP  OD2   16.72313  26.46743  -7.32294 2S   55     1.00000
 2723  185 ASP  C     17.03691  30.90872  -5.33405 2S   55     1.00000
 2724  185 ASP  O     17.67467  30.49422  -4.36772 2S   55     1.00000
 2725  186 SER  N     16.98984  32.22918  -5.63247 2S   56     1.00000
 2726  186 SER  HN    16.46873  32.55830  -6.41754 2S   56     0.00000
 2727  186 SER  CA    17.63211  33.24824  -4.82678 2S   56     1.00000
 2728  186 SER  HA    18.60770  32.88962  -4.53093 2S   56     0.00000
 2729  186 SER  CB    17.77759  34.59197  -5.58658 2S   56     1.00000
 2730  186 SER  HB1   16.78123  35.01709  -5.82608 2S   56     0.00000
 2731  186 SER  HB2   18.31402  34.40751  -6.54235 2S   56     0.00000
 2732  186 SER  OG    18.51073  35.55852  -4.84294 2S   56     1.00000
 2733  186 SER  HG1   17.91380  35.88906  -4.16555 2S   56     0.00000
 2734  186 SER  C     16.77249  33.46689  -3.60810 2S   56     1.00000
 2735  186 SER  O     15.57201  33.66909  -3.74330 2S   56     1.00000
 2736  187 THR  N     17.36022  33.40315  -2.39309 2S   57     1.00000
 2737  187 THR  HN    18.34783  33.29113  -2.30036 2S   57     0.00000
 2738  187 THR  CA    16.61157  33.40212  -1.15330 2S   57     1.00000
 2739  187 THR  HA    15.55849  33.35602  -1.38048 2S   57     0.00000
 2740  187 THR  CB    16.92300  32.21235  -0.25334 2S   57     1.00000
 2741  187 THR  HB    16.37267  32.30179   0.71128 2S   57     0.00000
 2742  187 THR  OG1   18.31521  32.10464   0.01939 2S   57     1.00000
 2743  187 THR  HG1   18.40199  31.36750   0.63316 2S   57     0.00000
 2744  187 THR  CG2   16.46611  30.91977  -0.95255 2S   57     1.00000
 2745  187 THR  HG21  17.02657  30.75851  -1.89625 2S   57     0.00000
 2746  187 THR  HG22  15.38406  30.97527  -1.19037 2S   57     0.00000
 2747  187 THR  HG23  16.63542  30.04303  -0.29156 2S   57     0.00000
 2748  187 THR  C     16.84159  34.68372  -0.39468 2S   57     1.00000
 2749  187 THR  O     17.85699  35.35826  -0.56478 2S   57     1.00000
 2750  188 ASP  N     15.86892  35.03167   0.47680 2S   58     1.00000
 2751  188 ASP  HN    15.03965  34.48323   0.57312 2S   58     0.00000
 2752  188 ASP  CA    15.92878  36.19712   1.31529 2S   58     1.00000
 2753  188 ASP  HA    16.96554  36.42478   1.52092 2S   58     0.00000
 2754  188 ASP  CB    15.19156  37.38053   0.64787 2S   58     1.00000
 2755  188 ASP  HB1   14.09662  37.23368   0.72521 2S   58     0.00000
 2756  188 ASP  HB2   15.45837  37.41703  -0.43148 2S   58     0.00000
 2757  188 ASP  CG    15.55135  38.72250   1.26073 2S   58     1.00000
 2758  188 ASP  OD1   16.57799  38.81374   1.98309 2S   58     1.00000
 2759  188 ASP  OD2   14.78713  39.68499   0.99786 2S   58     1.00000
 2760  188 ASP  C     15.23709  35.80974   2.59910 2S   58     1.00000
 2761  188 ASP  O     14.27825  35.04377   2.56483 2S   58     1.00000
 2762  189 TYR  N     15.72505  36.30490   3.76039 2S   59     1.00000
 2763  189 TYR  HN    16.49263  36.94158   3.77257 2S   59     0.00000
 2764  189 TYR  CA    15.22087  35.92328   5.06023 2S   59     1.00000
 2765  189 TYR  HA    14.22752  35.50390   4.97338 2S   59     0.00000
 2766  189 TYR  CB    16.16490  34.96990   5.83720 2S   59     1.00000
 2767  189 TYR  HB1   15.77973  34.77334   6.86157 2S   59     0.00000
 2768  189 TYR  HB2   17.18239  35.40978   5.92100 2S   59     0.00000
 2769  189 TYR  CG    16.28241  33.65477   5.13413 2S   59     1.00000
 2770  189 TYR  CD1   15.36523  32.62532   5.39783 2S   59     1.00000
 2771  189 TYR  HD1   14.56846  32.78462   6.10963 2S   59     0.00000
 2772  189 TYR  CE1   15.47936  31.39216   4.74751 2S   59     1.00000
 2773  189 TYR  HE1   14.76767  30.60900   4.96265 2S   59     0.00000
 2774  189 TYR  CZ    16.52196  31.18027   3.83589 2S   59     1.00000
 2775  189 TYR  OH    16.65800  29.94042   3.18859 2S   59     1.00000
 2776  189 TYR  HH    17.42145  29.98831   2.60255 2S   59     0.00000
 2777  189 TYR  CD2   17.31811  33.43213   4.21171 2S   59     1.00000
 2778  189 TYR  HD2   18.02883  34.21688   4.00019 2S   59     0.00000
 2779  189 TYR  CE2   17.43890  32.19992   3.56445 2S   59     1.00000
 2780  189 TYR  HE2   18.24461  32.04197   2.86309 2S   59     0.00000
 2781  189 TYR  C     15.14577  37.15407   5.90606 2S   59     1.00000
 2782  189 TYR  O     16.00393  38.03039   5.82239 2S   59     1.00000
 2783  190 ALA  N     14.13460  37.20927   6.80436 2S   60     1.00000
 2784  190 ALA  HN    13.41292  36.51753   6.80988 2S   60     0.00000
 2785  190 ALA  CA    14.05340  38.18911   7.85938 2S   60     1.00000
 2786  190 ALA  HA    14.17766  39.17216   7.42581 2S   60     0.00000
 2787  190 ALA  CB    12.70449  38.11787   8.60598 2S   60     1.00000
 2788  190 ALA  HB1   12.55765  37.11633   9.06448 2S   60     0.00000
 2789  190 ALA  HB2   11.86966  38.29397   7.89470 2S   60     0.00000
 2790  190 ALA  HB3   12.64581  38.88615   9.40507 2S   60     0.00000
 2791  190 ALA  C     15.17376  37.91922   8.83755 2S   60     1.00000
 2792  190 ALA  O     15.60048  36.77757   9.00201 2S   60     1.00000
 2793  191 ASP  N     15.69626  38.97521   9.50146 2S   61     1.00000
 2794  191 ASP  HN    15.34981  39.89541   9.33553 2S   61     0.00000
 2795  191 ASP  CA    16.81008  38.89406  10.43056 2S   61     1.00000
 2796  191 ASP  HA    17.65190  38.45844   9.91010 2S   61     0.00000
 2797  191 ASP  CB    17.19698  40.27585  11.02353 2S   61     1.00000
 2798  191 ASP  HB1   17.92025  40.14867  11.85939 2S   61     0.00000
 2799  191 ASP  HB2   16.28922  40.77644  11.42339 2S   61     0.00000
 2800  191 ASP  CG    17.85251  41.19683   9.99361 2S   61     1.00000
 2801  191 ASP  OD1   18.15396  40.73857   8.85905 2S   61     1.00000
 2802  191 ASP  OD2   18.06219  42.38701  10.34839 2S   61     1.00000
 2803  191 ASP  C     16.47927  37.99767  11.59709 2S   61     1.00000
 2804  191 ASP  O     17.34373  37.28934  12.10858 2S   61     1.00000
 2805  192 SER  N     15.18946  37.99203  12.00475 2S   62     1.00000
 2806  192 SER  HN    14.52045  38.56468  11.53568 2S   62     0.00000
 2807  192 SER  CA    14.66104  37.22276  13.10551 2S   62     1.00000
 2808  192 SER  HA    15.25625  37.46660  13.97398 2S   62     0.00000
 2809  192 SER  CB    13.18625  37.59946  13.41949 2S   62     1.00000
 2810  192 SER  HB1   13.15338  38.65633  13.76143 2S   62     0.00000
 2811  192 SER  HB2   12.78744  36.96270  14.23773 2S   62     0.00000
 2812  192 SER  OG    12.34444  37.48382  12.27488 2S   62     1.00000
 2813  192 SER  HG1   11.45359  37.69647  12.56665 2S   62     0.00000
 2814  192 SER  C     14.76043  35.72532  12.90201 2S   62     1.00000
 2815  192 SER  O     14.74193  34.98586  13.88310 2S   62     1.00000
 2816  193 VAL  N     14.86789  35.23959  11.63824 2S   63     1.00000
 2817  193 VAL  HN    14.90795  35.84885  10.84847 2S   63     0.00000
 2818  193 VAL  CA    14.85464  33.82082  11.34589 2S   63     1.00000
 2819  193 VAL  HA    14.80471  33.26582  12.27191 2S   63     0.00000
 2820  193 VAL  CB    13.64660  33.39546  10.52316 2S   63     1.00000
 2821  193 VAL  HB    13.63532  32.28372  10.47462 2S   63     0.00000
 2822  193 VAL  CG1   12.36353  33.84093  11.25690 2S   63     1.00000
 2823  193 VAL  HG11  12.26896  34.94630  11.25202 2S   63     0.00000
 2824  193 VAL  HG12  12.37247  33.48559  12.30840 2S   63     0.00000
 2825  193 VAL  HG13  11.47013  33.42116  10.75184 2S   63     0.00000
 2826  193 VAL  CG2   13.70236  33.93893   9.07944 2S   63     1.00000
 2827  193 VAL  HG21  14.58805  33.55067   8.53529 2S   63     0.00000
 2828  193 VAL  HG22  13.73713  35.04664   9.07948 2S   63     0.00000
 2829  193 VAL  HG23  12.79708  33.61871   8.52231 2S   63     0.00000
 2830  193 VAL  C     16.11752  33.35643  10.66089 2S   63     1.00000
 2831  193 VAL  O     16.24948  32.16452  10.38740 2S   63     1.00000
 2832  194 LYS  N     17.09311  34.26120  10.38231 2S   64     1.00000
 2833  194 LYS  HN    16.97162  35.22973  10.58676 2S   64     0.00000
 2834  194 LYS  CA    18.36097  33.90577   9.76336 2S   64     1.00000
 2835  194 LYS  HA    18.15364  33.49104   8.78564 2S   64     0.00000
 2836  194 LYS  CB    19.33233  35.10039   9.62522 2S   64     1.00000
 2837  194 LYS  HB1   20.39436  34.75913   9.64601 2S   64     0.00000
 2838  194 LYS  HB2   19.18808  35.78602  10.48980 2S   64     0.00000
 2839  194 LYS  CG    19.18605  35.88653   8.32284 2S   64     1.00000
 2840  194 LYS  HG1   18.17205  36.33859   8.29659 2S   64     0.00000
 2841  194 LYS  HG2   19.28196  35.19419   7.45644 2S   64     0.00000
 2842  194 LYS  CD    20.27727  36.96474   8.22468 2S   64     1.00000
 2843  194 LYS  HD1   21.27274  36.46582   8.18929 2S   64     0.00000
 2844  194 LYS  HD2   20.24749  37.58614   9.14779 2S   64     0.00000
 2845  194 LYS  CE    20.14296  37.87462   7.00661 2S   64     1.00000
 2846  194 LYS  HE1   20.30881  37.30202   6.06909 2S   64     0.00000
 2847  194 LYS  HE2   20.87196  38.71154   7.05848 2S   64     0.00000
 2848  194 LYS  NZ    18.78392  38.45354   6.95333 2S   64     1.00000
 2849  194 LYS  HZ1   18.63295  39.10296   7.75589 2S   64     0.00000
 2850  194 LYS  HZ2   18.07957  37.68863   6.98306 2S   64     0.00000
 2851  194 LYS  HZ3   18.67770  38.98036   6.05945 2S   64     0.00000
 2852  194 LYS  C     19.11179  32.87766  10.57124 2S   64     1.00000
 2853  194 LYS  O     19.27655  33.02097  11.78152 2S   64     1.00000
 2854  195 GLY  N     19.57454  31.80491   9.88856 2S   65     1.00000
 2855  195 GLY  HN    19.38976  31.69823   8.91103 2S   65     0.00000
 2856  195 GLY  CA    20.38833  30.76969  10.48335 2S   65     1.00000
 2857  195 GLY  HA1   21.00364  31.20553  11.25827 2S   65     0.00000
 2858  195 GLY  HA2   20.96672  30.33362   9.68260 2S   65     0.00000
 2859  195 GLY  C     19.55491  29.67933  11.09285 2S   65     1.00000
 2860  195 GLY  O     20.09155  28.66732  11.53986 2S   65     1.00000
 2861  196 ARG  N     18.21814  29.87021  11.14186 2S   66     1.00000
 2862  196 ARG  HN    17.80998  30.70641  10.78081 2S   66     0.00000
 2863  196 ARG  CA    17.30408  28.94886  11.76374 2S   66     1.00000
 2864  196 ARG  HA    17.84479  28.12134  12.19816 2S   66     0.00000
 2865  196 ARG  CB    16.47088  29.61948  12.87397 2S   66     1.00000
 2866  196 ARG  HB1   15.73786  28.89030  13.27723 2S   66     0.00000
 2867  196 ARG  HB2   15.90193  30.47990  12.45997 2S   66     0.00000
 2868  196 ARG  CG    17.35399  30.10206  14.03585 2S   66     1.00000
 2869  196 ARG  HG1   17.98807  30.94637  13.68764 2S   66     0.00000
 2870  196 ARG  HG2   18.03407  29.26877  14.32641 2S   66     0.00000
 2871  196 ARG  CD    16.58175  30.52277  15.29113 2S   66     1.00000
 2872  196 ARG  HD1   17.28984  30.93320  16.04339 2S   66     0.00000
 2873  196 ARG  HD2   16.06324  29.64918  15.73584 2S   66     0.00000
 2874  196 ARG  NE    15.60322  31.61003  14.94689 2S   66     1.00000
 2875  196 ARG  HE    15.97673  32.49658  14.66643 2S   66     0.00000
 2876  196 ARG  CZ    14.24968  31.48059  15.04656 2S   66     1.00000
 2877  196 ARG  NH1   13.67201  30.31528  15.42943 2S   66     1.00000
 2878  196 ARG  HH11  12.67529  30.28968  15.56680 2S   66     0.00000
 2879  196 ARG  HH12  14.23379  29.52156  15.65993 2S   66     0.00000
 2880  196 ARG  NH2   13.45091  32.54577  14.77497 2S   66     1.00000
 2881  196 ARG  HH21  13.85568  33.42312  14.50794 2S   66     0.00000
 2882  196 ARG  HH22  12.45517  32.45184  14.86359 2S   66     0.00000
 2883  196 ARG  C     16.38393  28.38113  10.72831 2S   66     1.00000
 2884  196 ARG  O     16.12117  27.18084  10.74101 2S   66     1.00000
 2885  197 PHE  N     15.84225  29.22869   9.82040 2S   67     1.00000
 2886  197 PHE  HN    16.06339  30.20235   9.81283 2S   67     0.00000
 2887  197 PHE  CA    14.85447  28.79736   8.85415 2S   67     1.00000
 2888  197 PHE  HA    14.48879  27.82281   9.13021 2S   67     0.00000
 2889  197 PHE  CB    13.63931  29.75480   8.71957 2S   67     1.00000
 2890  197 PHE  HB1   13.00295  29.42872   7.86797 2S   67     0.00000
 2891  197 PHE  HB2   14.00452  30.78471   8.51170 2S   67     0.00000
 2892  197 PHE  CG    12.72666  29.83572   9.93109 2S   67     1.00000
 2893  197 PHE  CD1   12.98114  29.25764  11.19458 2S   67     1.00000
 2894  197 PHE  HD1   13.84112  28.64131  11.37757 2S   67     0.00000
 2895  197 PHE  CE1   12.11496  29.46431  12.27311 2S   67     1.00000
 2896  197 PHE  HE1   12.33458  29.01737  13.23170 2S   67     0.00000
 2897  197 PHE  CZ    10.96728  30.24139  12.10650 2S   67     1.00000
 2898  197 PHE  HZ    10.29500  30.39782  12.93639 2S   67     0.00000
 2899  197 PHE  CD2   11.54767  30.58663   9.78060 2S   67     1.00000
 2900  197 PHE  HD2   11.32832  31.03238   8.82277 2S   67     0.00000
 2901  197 PHE  CE2   10.67531  30.79224  10.85511 2S   67     1.00000
 2902  197 PHE  HE2    9.78289  31.38542  10.72300 2S   67     0.00000
 2903  197 PHE  C     15.51368  28.68889   7.50097 2S   67     1.00000
 2904  197 PHE  O     16.44925  29.42631   7.19918 2S   67     1.00000
 2905  198 THR  N     15.02836  27.74652   6.65585 2S   68     1.00000
 2906  198 THR  HN    14.28509  27.14218   6.94319 2S   68     0.00000
 2907  198 THR  CA    15.51780  27.53678   5.30911 2S   68     1.00000
 2908  198 THR  HA    16.09116  28.39679   5.00577 2S   68     0.00000
 2909  198 THR  CB    16.37532  26.28600   5.15160 2S   68     1.00000
 2910  198 THR  HB    15.79894  25.37966   5.43687 2S   68     0.00000
 2911  198 THR  OG1   17.50592  26.37104   6.00855 2S   68     1.00000
 2912  198 THR  HG1   17.94322  25.51716   5.95575 2S   68     0.00000
 2913  198 THR  CG2   16.88375  26.13676   3.70239 2S   68     1.00000
 2914  198 THR  HG21  17.38583  27.07056   3.37196 2S   68     0.00000
 2915  198 THR  HG22  16.04747  25.91709   3.00655 2S   68     0.00000
 2916  198 THR  HG23  17.61355  25.30206   3.63314 2S   68     0.00000
 2917  198 THR  C     14.30888  27.42873   4.41822 2S   68     1.00000
 2918  198 THR  O     13.43433  26.60450   4.66020 2S   68     1.00000
 2919  199 ILE  N     14.23188  28.26219   3.35442 2S   69     1.00000
 2920  199 ILE  HN    14.95048  28.93454   3.18161 2S   69     0.00000
 2921  199 ILE  CA    13.17905  28.21933   2.36367 2S   69     1.00000
 2922  199 ILE  HA    12.35624  27.64329   2.75909 2S   69     0.00000
 2923  199 ILE  CB    12.63643  29.60383   2.00301 2S   69     1.00000
 2924  199 ILE  HB    12.37168  30.10691   2.96354 2S   69     0.00000
 2925  199 ILE  CG2   13.70244  30.48346   1.31197 2S   69     1.00000
 2926  199 ILE  HG21  13.91604  30.10487   0.29185 2S   69     0.00000
 2927  199 ILE  HG22  14.64496  30.49557   1.88684 2S   69     0.00000
 2928  199 ILE  HG23  13.35067  31.53254   1.22797 2S   69     0.00000
 2929  199 ILE  CG1   11.33244  29.50018   1.17752 2S   69     1.00000
 2930  199 ILE  HG11  10.59044  28.91074   1.75874 2S   69     0.00000
 2931  199 ILE  HG12  11.53017  28.95950   0.22646 2S   69     0.00000
 2932  199 ILE  CD    10.73044  30.86089   0.83747 2S   69     1.00000
 2933  199 ILE  HD1   11.37887  31.38524   0.11358 2S   69     0.00000
 2934  199 ILE  HD2   10.63420  31.48678   1.74926 2S   69     0.00000
 2935  199 ILE  HD3    9.72774  30.74755   0.37711 2S   69     0.00000
 2936  199 ILE  C     13.72844  27.49635   1.15775 2S   69     1.00000
 2937  199 ILE  O     14.90013  27.64948   0.81921 2S   69     1.00000
 2938  200 SER  N     12.89814  26.66442   0.49076 2S   70     1.00000
 2939  200 SER  HN    11.95154  26.52333   0.77707 2S   70     0.00000
 2940  200 SER  CA    13.30843  25.95588  -0.69774 2S   70     1.00000
 2941  200 SER  HA    13.97677  26.58439  -1.26879 2S   70     0.00000
 2942  200 SER  CB    14.00879  24.60793  -0.39445 2S   70     1.00000
 2943  200 SER  HB1   14.91233  24.79824   0.22390 2S   70     0.00000
 2944  200 SER  HB2   14.33083  24.10614  -1.33077 2S   70     0.00000
 2945  200 SER  OG    13.15171  23.73714   0.32936 2S   70     1.00000
 2946  200 SER  HG1   13.45867  22.83687   0.15871 2S   70     0.00000
 2947  200 SER  C     12.08311  25.71813  -1.53980 2S   70     1.00000
 2948  200 SER  O     10.97231  26.08120  -1.15465 2S   70     1.00000
 2949  201 ARG  N     12.27357  25.09304  -2.72201 2S   71     1.00000
 2950  201 ARG  HN    13.18578  24.83732  -3.03991 2S   71     0.00000
 2951  201 ARG  CA    11.19028  24.75556  -3.60274 2S   71     1.00000
 2952  201 ARG  HA    10.34092  24.47083  -3.00397 2S   71     0.00000
 2953  201 ARG  CB    10.81442  25.92089  -4.54554 2S   71     1.00000
 2954  201 ARG  HB1   10.59489  26.81108  -3.91357 2S   71     0.00000
 2955  201 ARG  HB2    9.88393  25.67186  -5.10076 2S   71     0.00000
 2956  201 ARG  CG    11.92608  26.29863  -5.54313 2S   71     1.00000
 2957  201 ARG  HG1   12.00588  25.51433  -6.32819 2S   71     0.00000
 2958  201 ARG  HG2   12.90093  26.33638  -5.00783 2S   71     0.00000
 2959  201 ARG  CD    11.71364  27.66238  -6.19764 2S   71     1.00000
 2960  201 ARG  HD1   12.52844  27.90524  -6.90830 2S   71     0.00000
 2961  201 ARG  HD2   11.64905  28.44801  -5.41333 2S   71     0.00000
 2962  201 ARG  NE    10.44428  27.60688  -6.97317 2S   71     1.00000
 2963  201 ARG  HE    10.15009  26.72911  -7.35707 2S   71     0.00000
 2964  201 ARG  CZ     9.75822  28.72393  -7.32697 2S   71     1.00000
 2965  201 ARG  NH1   10.17978  29.95627  -6.94740 2S   71     1.00000
 2966  201 ARG  HH11  11.05651  30.06440  -6.47949 2S   71     0.00000
 2967  201 ARG  HH12   9.66638  30.75762  -7.25821 2S   71     0.00000
 2968  201 ARG  NH2    8.63951  28.60141  -8.08594 2S   71     1.00000
 2969  201 ARG  HH21   8.32770  27.69776  -8.37443 2S   71     0.00000
 2970  201 ARG  HH22   8.15350  29.42535  -8.38071 2S   71     0.00000
 2971  201 ARG  C     11.57779  23.55641  -4.41824 2S   71     1.00000
 2972  201 ARG  O     12.75741  23.26927  -4.61394 2S   71     1.00000
 2973  202 ASP  N     10.55564  22.82721  -4.90970 2S   72     1.00000
 2974  202 ASP  HN     9.61045  23.06154  -4.68150 2S   72     0.00000
 2975  202 ASP  CA    10.69750  21.70943  -5.80154 2S   72     1.00000
 2976  202 ASP  HA    11.68318  21.71705  -6.24760 2S   72     0.00000
 2977  202 ASP  CB    10.43846  20.36217  -5.07042 2S   72     1.00000
 2978  202 ASP  HB1    9.39199  20.30724  -4.70688 2S   72     0.00000
 2979  202 ASP  HB2   11.10608  20.32756  -4.18110 2S   72     0.00000
 2980  202 ASP  CG    10.74780  19.12943  -5.92268 2S   72     1.00000
 2981  202 ASP  OD1   10.71804  19.22448  -7.17651 2S   72     1.00000
 2982  202 ASP  OD2   11.01011  18.05904  -5.31152 2S   72     1.00000
 2983  202 ASP  C      9.66569  21.96738  -6.86825 2S   72     1.00000
 2984  202 ASP  O      8.47014  21.80062  -6.63936 2S   72     1.00000
 2985  203 ASN  N     10.11577  22.39659  -8.06975 2S   73     1.00000
 2986  203 ASN  HN    11.09423  22.53411  -8.22508 2S   73     0.00000
 2987  203 ASN  CA     9.25241  22.77987  -9.16820 2S   73     1.00000
 2988  203 ASN  HA     8.45404  23.38912  -8.76785 2S   73     0.00000
 2989  203 ASN  CB    10.00364  23.55803 -10.27529 2S   73     1.00000
 2990  203 ASN  HB1    9.35061  23.69594 -11.16525 2S   73     0.00000
 2991  203 ASN  HB2   10.91319  22.99776 -10.57986 2S   73     0.00000
 2992  203 ASN  CG    10.39285  24.94841  -9.76872 2S   73     1.00000
 2993  203 ASN  OD1    9.84546  25.45819  -8.78569 2S   73     1.00000
 2994  203 ASN  ND2   11.35475  25.58792 -10.49028 2S   73     1.00000
 2995  203 ASN  HD21  11.60879  26.52474 -10.23598 2S   73     0.00000
 2996  203 ASN  HD22  11.77056  25.14587 -11.28343 2S   73     0.00000
 2997  203 ASN  C      8.59834  21.58732  -9.81238 2S   73     1.00000
 2998  203 ASN  O      7.49860  21.71016 -10.34772 2S   73     1.00000
 2999  204 ALA  N      9.23385  20.39257  -9.73780 2S   74     1.00000
 3000  204 ALA  HN    10.11878  20.30573  -9.28362 2S   74     0.00000
 3001  204 ALA  CA     8.67546  19.15653 -10.24499 2S   74     1.00000
 3002  204 ALA  HA     8.37508  19.32124 -11.27029 2S   74     0.00000
 3003  204 ALA  CB     9.70934  18.01354 -10.20341 2S   74     1.00000
 3004  204 ALA  HB1   10.05621  17.82883  -9.16541 2S   74     0.00000
 3005  204 ALA  HB2   10.59287  18.28300 -10.82082 2S   74     0.00000
 3006  204 ALA  HB3    9.27870  17.07233 -10.60626 2S   74     0.00000
 3007  204 ALA  C      7.45176  18.74526  -9.45133 2S   74     1.00000
 3008  204 ALA  O      6.54231  18.10510  -9.97631 2S   74     1.00000
 3009  205 LYS  N      7.40033  19.14568  -8.16221 2S   75     1.00000
 3010  205 LYS  HN     8.15461  19.66347  -7.76222 2S   75     0.00000
 3011  205 LYS  CA     6.30708  18.85777  -7.27019 2S   75     1.00000
 3012  205 LYS  HA     5.73345  18.02301  -7.64752 2S   75     0.00000
 3013  205 LYS  CB     6.85092  18.49816  -5.87786 2S   75     1.00000
 3014  205 LYS  HB1    6.02612  18.43434  -5.13563 2S   75     0.00000
 3015  205 LYS  HB2    7.55580  19.28545  -5.53355 2S   75     0.00000
 3016  205 LYS  CG     7.56582  17.14409  -5.89998 2S   75     1.00000
 3017  205 LYS  HG1    8.44143  17.19003  -6.58493 2S   75     0.00000
 3018  205 LYS  HG2    6.86290  16.37476  -6.29306 2S   75     0.00000
 3019  205 LYS  CD     8.03972  16.72593  -4.50897 2S   75     1.00000
 3020  205 LYS  HD1    7.17129  16.75202  -3.81440 2S   75     0.00000
 3021  205 LYS  HD2    8.77588  17.47666  -4.14808 2S   75     0.00000
 3022  205 LYS  CE     8.66561  15.33056  -4.49897 2S   75     1.00000
 3023  205 LYS  HE1    9.50439  15.27188  -5.22249 2S   75     0.00000
 3024  205 LYS  HE2    7.91121  14.55389  -4.74803 2S   75     0.00000
 3025  205 LYS  NZ     9.20247  15.03780  -3.15540 2S   75     1.00000
 3026  205 LYS  HZ1    8.41836  15.05376  -2.46638 2S   75     0.00000
 3027  205 LYS  HZ2    9.90173  15.76587  -2.90514 2S   75     0.00000
 3028  205 LYS  HZ3    9.65118  14.10069  -3.14986 2S   75     0.00000
 3029  205 LYS  C      5.37393  20.03051  -7.13005 2S   75     1.00000
 3030  205 LYS  O      4.33535  19.91131  -6.48444 2S   75     1.00000
 3031  206 ASN  N      5.71921  21.20431  -7.71422 2S   76     1.00000
 3032  206 ASN  HN     6.55069  21.26421  -8.26228 2S   76     0.00000
 3033  206 ASN  CA     4.97377  22.44534  -7.59827 2S   76     1.00000
 3034  206 ASN  HA     5.60636  23.20218  -8.02926 2S   76     0.00000
 3035  206 ASN  CB     3.61595  22.44993  -8.36019 2S   76     1.00000
 3036  206 ASN  HB1    3.09901  23.42353  -8.21593 2S   76     0.00000
 3037  206 ASN  HB2    2.95905  21.64526  -7.97494 2S   76     0.00000
 3038  206 ASN  CG     3.82271  22.25403  -9.86616 2S   76     1.00000
 3039  206 ASN  OD1    3.95524  23.22085 -10.61927 2S   76     1.00000
 3040  206 ASN  ND2    3.82907  20.97394 -10.32525 2S   76     1.00000
 3041  206 ASN  HD21   3.64672  20.21824  -9.69421 2S   76     0.00000
 3042  206 ASN  HD22   4.00292  20.79927 -11.29309 2S   76     0.00000
 3043  206 ASN  C      4.76379  22.82175  -6.14543 2S   76     1.00000
 3044  206 ASN  O      3.67348  23.22421  -5.75061 2S   76     1.00000
 3045  207 THR  N      5.81150  22.63834  -5.30824 2S   77     1.00000
 3046  207 THR  HN     6.70677  22.35716  -5.65190 2S   77     0.00000
 3047  207 THR  CA     5.68662  22.72318  -3.87090 2S   77     1.00000
 3048  207 THR  HA     4.78771  23.26396  -3.62469 2S   77     0.00000
 3049  207 THR  CB     5.66286  21.35485  -3.19405 2S   77     1.00000
 3050  207 THR  HB     6.60422  20.80299  -3.41266 2S   77     0.00000
 3051  207 THR  OG1    4.57745  20.59784  -3.70948 2S   77     1.00000
 3052  207 THR  HG1    4.75534  20.47679  -4.64813 2S   77     0.00000
 3053  207 THR  CG2    5.47284  21.44824  -1.66488 2S   77     1.00000
 3054  207 THR  HG21   4.53079  21.97951  -1.41863 2S   77     0.00000
 3055  207 THR  HG22   6.32008  21.97871  -1.18659 2S   77     0.00000
 3056  207 THR  HG23   5.42396  20.43232  -1.22013 2S   77     0.00000
 3057  207 THR  C      6.85657  23.51681  -3.38043 2S   77     1.00000
 3058  207 THR  O      7.96595  23.38426  -3.88696 2S   77     1.00000
 3059  208 GLY  N      6.62046  24.36927  -2.36492 2S   78     1.00000
 3060  208 GLY  HN     5.69497  24.48798  -2.00603 2S   78     0.00000
 3061  208 GLY  CA     7.65133  25.10205  -1.68454 2S   78     1.00000
 3062  208 GLY  HA1    7.37084  26.12697  -1.74387 2S   78     0.00000
 3063  208 GLY  HA2    8.61759  24.90017  -2.11015 2S   78     0.00000
 3064  208 GLY  C      7.66255  24.68761  -0.25348 2S   78     1.00000
 3065  208 GLY  O      6.71185  24.07768   0.22512 2S   78     1.00000
 3066  209 TYR  N      8.76670  24.98672   0.46407 2S   79     1.00000
 3067  209 TYR  HN     9.52182  25.51121   0.07242 2S   79     0.00000
 3068  209 TYR  CA     8.98236  24.45996   1.79009 2S   79     1.00000
 3069  209 TYR  HA     8.03792  24.16947   2.22346 2S   79     0.00000
 3070  209 TYR  CB     9.98059  23.27645   1.81917 2S   79     1.00000
 3071  209 TYR  HB1   10.07157  22.85696   2.84424 2S   79     0.00000
 3072  209 TYR  HB2   10.98171  23.61451   1.48511 2S   79     0.00000
 3073  209 TYR  CG     9.53932  22.17722   0.89940 2S   79     1.00000
 3074  209 TYR  CD1    8.58398  21.24221   1.32311 2S   79     1.00000
 3075  209 TYR  HD1    8.16664  21.32010   2.31649 2S   79     0.00000
 3076  209 TYR  CE1    8.17480  20.21066   0.46907 2S   79     1.00000
 3077  209 TYR  HE1    7.44267  19.49669   0.80967 2S   79     0.00000
 3078  209 TYR  CZ     8.71096  20.11777  -0.82320 2S   79     1.00000
 3079  209 TYR  OH     8.31506  19.09092  -1.70154 2S   79     1.00000
 3080  209 TYR  HH     8.72699  19.25377  -2.55274 2S   79     0.00000
 3081  209 TYR  CD2   10.06640  22.07670  -0.40043 2S   79     1.00000
 3082  209 TYR  HD2   10.79168  22.79817  -0.74610 2S   79     0.00000
 3083  209 TYR  CE2    9.64859  21.05732  -1.25961 2S   79     1.00000
 3084  209 TYR  HE2   10.05975  20.99939  -2.25508 2S   79     0.00000
 3085  209 TYR  C      9.58667  25.52687   2.65112 2S   79     1.00000
 3086  209 TYR  O     10.31376  26.38868   2.16366 2S   79     1.00000
 3087  210 LEU  N      9.31251  25.45840   3.97242 2S   80     1.00000
 3088  210 LEU  HN     8.66230  24.78438   4.32228 2S   80     0.00000
 3089  210 LEU  CA     9.96619  26.26637   4.96860 2S   80     1.00000
 3090  210 LEU  HA    10.86292  26.69624   4.54742 2S   80     0.00000
 3091  210 LEU  CB     9.05066  27.38056   5.52756 2S   80     1.00000
 3092  210 LEU  HB1    8.19113  26.92403   6.06303 2S   80     0.00000
 3093  210 LEU  HB2    8.63090  27.94236   4.66844 2S   80     0.00000
 3094  210 LEU  CG     9.73897  28.40269   6.46106 2S   80     1.00000
 3095  210 LEU  HG    10.24868  27.84264   7.27848 2S   80     0.00000
 3096  210 LEU  CD1   10.80719  29.23705   5.72684 2S   80     1.00000
 3097  210 LEU  HD11  10.35001  29.78402   4.87521 2S   80     0.00000
 3098  210 LEU  HD12  11.61777  28.58748   5.33728 2S   80     0.00000
 3099  210 LEU  HD13  11.25920  29.97713   6.41982 2S   80     0.00000
 3100  210 LEU  CD2    8.68403  29.30961   7.12212 2S   80     1.00000
 3101  210 LEU  HD21   7.96582  28.69932   7.70964 2S   80     0.00000
 3102  210 LEU  HD22   8.11973  29.86899   6.34758 2S   80     0.00000
 3103  210 LEU  HD23   9.17030  30.03653   7.80481 2S   80     0.00000
 3104  210 LEU  C     10.35561  25.33897   6.08737 2S   80     1.00000
 3105  210 LEU  O      9.51881  24.92096   6.88252 2S   80     1.00000
 3106  211 GLN  N     11.65954  25.00036   6.17750 2S   81     1.00000
 3107  211 GLN  HN    12.32435  25.35251   5.52011 2S   81     0.00000
 3108  211 GLN  CA    12.22459  24.20813   7.24176 2S   81     1.00000
 3109  211 GLN  HA    11.50487  23.46684   7.56187 2S   81     0.00000
 3110  211 GLN  CB    13.54792  23.53399   6.80053 2S   81     1.00000
 3111  211 GLN  HB1   14.24099  24.31662   6.42371 2S   81     0.00000
 3112  211 GLN  HB2   13.32399  22.86212   5.94219 2S   81     0.00000
 3113  211 GLN  CG    14.28340  22.73287   7.89008 2S   81     1.00000
 3114  211 GLN  HG1   14.56424  23.39481   8.73641 2S   81     0.00000
 3115  211 GLN  HG2   15.21314  22.29233   7.47155 2S   81     0.00000
 3116  211 GLN  CD    13.37044  21.60679   8.36155 2S   81     1.00000
 3117  211 GLN  OE1   12.84573  20.84475   7.54363 2S   81     1.00000
 3118  211 GLN  NE2   13.16667  21.51406   9.70225 2S   81     1.00000
 3119  211 GLN  HE21  13.69833  22.08140  10.33204 2S   81     0.00000
 3120  211 GLN  HE22  12.56897  20.79448  10.05705 2S   81     0.00000
 3121  211 GLN  C     12.51951  25.15175   8.36925 2S   81     1.00000
 3122  211 GLN  O     13.19933  26.14938   8.16956 2S   81     1.00000
 3123  212 MET  N     11.98296  24.87779   9.57262 2S   82     1.00000
 3124  212 MET  HN    11.42847  24.05935   9.72394 2S   82     0.00000
 3125  212 MET  CA    12.07419  25.77025  10.69805 2S   82     1.00000
 3126  212 MET  HA    12.64057  26.65524  10.44829 2S   82     0.00000
 3127  212 MET  CB    10.66711  26.16026  11.20838 2S   82     1.00000
 3128  212 MET  HB1   10.76701  26.84615  12.07605 2S   82     0.00000
 3129  212 MET  HB2   10.13540  25.24340  11.55175 2S   82     0.00000
 3130  212 MET  CG     9.78459  26.83061  10.13892 2S   82     1.00000
 3131  212 MET  HG1    9.86810  26.25580   9.19296 2S   82     0.00000
 3132  212 MET  HG2   10.17425  27.85134   9.93257 2S   82     0.00000
 3133  212 MET  SD     8.02629  26.88510  10.59768 2S   82     1.00000
 3134  212 MET  CE     8.11839  28.41808  11.54846 2S   82     1.00000
 3135  212 MET  HE1    8.30508  29.27897  10.87431 2S   82     0.00000
 3136  212 MET  HE2    8.94241  28.39217  12.28662 2S   82     0.00000
 3137  212 MET  HE3    7.17086  28.60310  12.09610 2S   82     0.00000
 3138  212 MET  C     12.78122  25.02097  11.78670 2S   82     1.00000
 3139  212 MET  O     12.21277  24.09049  12.34355 2S   82     1.00000
 3140  213 ASN  N     14.04037  25.39185  12.11306 2S   83     1.00000
 3141  213 ASN  HN    14.50979  26.13241  11.63602 2S   83     0.00000
 3142  213 ASN  CA    14.79353  24.76619  13.18259 2S   83     1.00000
 3143  213 ASN  HA    14.26080  23.90722  13.56691 2S   83     0.00000
 3144  213 ASN  CB    16.23003  24.35589  12.77037 2S   83     1.00000
 3145  213 ASN  HB1   16.79031  23.95364  13.64225 2S   83     0.00000
 3146  213 ASN  HB2   16.77715  25.23299  12.36630 2S   83     0.00000
 3147  213 ASN  CG    16.13973  23.25165  11.71837 2S   83     1.00000
 3148  213 ASN  OD1   15.26127  22.38923  11.80568 2S   83     1.00000
 3149  213 ASN  ND2   17.05925  23.26871  10.71502 2S   83     1.00000
 3150  213 ASN  HD21  17.71089  24.02328  10.64513 2S   83     0.00000
 3151  213 ASN  HD22  17.02480  22.56791  10.00381 2S   83     0.00000
 3152  213 ASN  C     14.90263  25.75015  14.30405 2S   83     1.00000
 3153  213 ASN  O     14.64917  26.93930  14.12006 2S   83     1.00000
 3154  214 SER  N     15.27948  25.24649  15.50822 2S   84     1.00000
 3155  214 SER  HN    15.44595  24.26615  15.60865 2S   84     0.00000
 3156  214 SER  CA    15.53349  26.01076  16.71509 2S   84     1.00000
 3157  214 SER  HA    15.58777  25.29186  17.51961 2S   84     0.00000
 3158  214 SER  CB    16.86739  26.79043  16.66605 2S   84     1.00000
 3159  214 SER  HB1   17.04810  27.32122  17.62541 2S   84     0.00000
 3160  214 SER  HB2   16.84516  27.53261  15.84010 2S   84     0.00000
 3161  214 SER  OG    17.95269  25.90213  16.44102 2S   84     1.00000
 3162  214 SER  HG1   18.33320  26.15287  15.59035 2S   84     0.00000
 3163  214 SER  C     14.41324  26.96126  17.03820 2S   84     1.00000
 3164  214 SER  O     14.63821  28.15163  17.24656 2S   84     1.00000
 3165  215 LEU  N     13.16623  26.44034  17.05839 2S   85     1.00000
 3166  215 LEU  HN    13.01812  25.46293  16.91091 2S   85     0.00000
 3167  215 LEU  CA    11.96357  27.23142  17.15463 2S   85     1.00000
 3168  215 LEU  HA    12.01133  27.99607  16.39240 2S   85     0.00000
 3169  215 LEU  CB    10.70599  26.36461  16.93788 2S   85     1.00000
 3170  215 LEU  HB1    9.80880  26.84640  17.37853 2S   85     0.00000
 3171  215 LEU  HB2   10.85189  25.39367  17.46075 2S   85     0.00000
 3172  215 LEU  CG    10.40880  26.10858  15.44680 2S   85     1.00000
 3173  215 LEU  HG    11.36409  25.84762  14.93466 2S   85     0.00000
 3174  215 LEU  CD1    9.45466  24.92445  15.25672 2S   85     1.00000
 3175  215 LEU  HD11   8.44468  25.19674  15.62873 2S   85     0.00000
 3176  215 LEU  HD12   9.82003  24.03600  15.81346 2S   85     0.00000
 3177  215 LEU  HD13   9.37139  24.66107  14.18158 2S   85     0.00000
 3178  215 LEU  CD2    9.81385  27.35973  14.78283 2S   85     1.00000
 3179  215 LEU  HD21  10.56537  28.17140  14.70298 2S   85     0.00000
 3180  215 LEU  HD22   8.94707  27.73254  15.36901 2S   85     0.00000
 3181  215 LEU  HD23   9.45356  27.09877  13.76872 2S   85     0.00000
 3182  215 LEU  C     11.86699  27.92088  18.48513 2S   85     1.00000
 3183  215 LEU  O     12.34917  27.42798  19.49773 2S   85     1.00000
 3184  216 LYS  N     11.26718  29.12362  18.49127 2S   86     1.00000
 3185  216 LYS  HN    10.88609  29.52303  17.65640 2S   86     0.00000
 3186  216 LYS  CA    11.22532  29.97035  19.65257 2S   86     1.00000
 3187  216 LYS  HA    11.59719  29.44252  20.51864 2S   86     0.00000
 3188  216 LYS  CB    12.02464  31.25818  19.40148 2S   86     1.00000
 3189  216 LYS  HB1   11.88003  31.95462  20.24693 2S   86     0.00000
 3190  216 LYS  HB2   11.65044  31.75040  18.47510 2S   86     0.00000
 3191  216 LYS  CG    13.53047  31.03925  19.27623 2S   86     1.00000
 3192  216 LYS  HG1   13.73067  30.21555  18.55748 2S   86     0.00000
 3193  216 LYS  HG2   13.93382  30.73836  20.26753 2S   86     0.00000
 3194  216 LYS  CD    14.22791  32.30656  18.77392 2S   86     1.00000
 3195  216 LYS  HD1   14.05718  33.14065  19.48968 2S   86     0.00000
 3196  216 LYS  HD2   13.75241  32.59372  17.80787 2S   86     0.00000
 3197  216 LYS  CE    15.72260  32.10301  18.52991 2S   86     1.00000
 3198  216 LYS  HE1   16.15637  32.98119  18.00669 2S   86     0.00000
 3199  216 LYS  HE2   15.88308  31.19019  17.91896 2S   86     0.00000
 3200  216 LYS  NZ    16.44759  31.92662  19.80429 2S   86     1.00000
 3201  216 LYS  HZ1   16.06359  31.10542  20.31989 2S   86     0.00000
 3202  216 LYS  HZ2   16.32752  32.77623  20.39120 2S   86     0.00000
 3203  216 LYS  HZ3   17.45808  31.77218  19.61695 2S   86     0.00000
 3204  216 LYS  C      9.79807  30.38460  19.87346 2S   86     1.00000
 3205  216 LYS  O      9.02281  30.33799  18.92101 2S   86     1.00000
 3206  217 PRO  N      9.38958  30.83112  21.06665 2S   87     1.00000
 3207  217 PRO  CD    10.16886  30.70638  22.29719 2S   87     1.00000
 3208  217 PRO  HD1   11.21985  31.03483  22.15629 2S   87     0.00000
 3209  217 PRO  HD2   10.13992  29.64662  22.62959 2S   87     0.00000
 3210  217 PRO  CA     8.02640  31.27736  21.33426 2S   87     1.00000
 3211  217 PRO  HA     7.34296  30.49315  21.04772 2S   87     0.00000
 3212  217 PRO  CB     7.98742  31.56452  22.84668 2S   87     1.00000
 3213  217 PRO  HB1    7.47664  30.72083  23.35728 2S   87     0.00000
 3214  217 PRO  HB2    7.45389  32.50155  23.10514 2S   87     0.00000
 3215  217 PRO  CG     9.45494  31.61434  23.29334 2S   87     1.00000
 3216  217 PRO  HG1    9.84085  32.65122  23.18009 2S   87     0.00000
 3217  217 PRO  HG2    9.59780  31.28178  24.33951 2S   87     0.00000
 3218  217 PRO  C      7.68027  32.51121  20.53560 2S   87     1.00000
 3219  217 PRO  O      6.50289  32.72722  20.25743 2S   87     1.00000
 3220  218 GLU  N      8.69394  33.30043  20.11884 2S   88     1.00000
 3221  218 GLU  HN     9.63101  33.12183  20.42102 2S   88     0.00000
 3222  218 GLU  CA     8.55874  34.46188  19.27420 2S   88     1.00000
 3223  218 GLU  HA     7.80327  35.10257  19.70745 2S   88     0.00000
 3224  218 GLU  CB     9.89177  35.25166  19.16402 2S   88     1.00000
 3225  218 GLU  HB1    9.75116  36.06135  18.41037 2S   88     0.00000
 3226  218 GLU  HB2   10.69997  34.58794  18.78914 2S   88     0.00000
 3227  218 GLU  CG    10.34858  35.96868  20.46284 2S   88     1.00000
 3228  218 GLU  HG1    9.46749  36.42678  20.95827 2S   88     0.00000
 3229  218 GLU  HG2   11.04276  36.78814  20.17117 2S   88     0.00000
 3230  218 GLU  CD    11.09458  35.09198  21.47782 2S   88     1.00000
 3231  218 GLU  OE1   11.26787  33.87524  21.23166 2S   88     1.00000
 3232  218 GLU  OE2   11.52051  35.64582  22.52655 2S   88     1.00000
 3233  218 GLU  C      8.11401  34.09713  17.86852 2S   88     1.00000
 3234  218 GLU  O      7.66192  34.96660  17.12785 2S   88     1.00000
 3235  219 ASP  N      8.22106  32.80232  17.47594 2S   89     1.00000
 3236  219 ASP  HN     8.59934  32.11280  18.09178 2S   89     0.00000
 3237  219 ASP  CA     7.82853  32.30615  16.17519 2S   89     1.00000
 3238  219 ASP  HA     7.94165  33.10434  15.45643 2S   89     0.00000
 3239  219 ASP  CB     8.67176  31.08472  15.71999 2S   89     1.00000
 3240  219 ASP  HB1    8.33293  30.72385  14.72650 2S   89     0.00000
 3241  219 ASP  HB2    8.54994  30.24912  16.44150 2S   89     0.00000
 3242  219 ASP  CG    10.15385  31.42502  15.59676 2S   89     1.00000
 3243  219 ASP  OD1   10.49791  32.50333  15.04437 2S   89     1.00000
 3244  219 ASP  OD2   10.97481  30.57593  16.02687 2S   89     1.00000
 3245  219 ASP  C      6.38092  31.86142  16.13212 2S   89     1.00000
 3246  219 ASP  O      5.90560  31.46032  15.07525 2S   89     1.00000
 3247  220 THR  N      5.62139  31.91859  17.25167 2S   90     1.00000
 3248  220 THR  HN     6.00478  32.23699  18.11560 2S   90     0.00000
 3249  220 THR  CA     4.21771  31.52403  17.27199 2S   90     1.00000
 3250  220 THR  HA     4.14817  30.53142  16.84791 2S   90     0.00000
 3251  220 THR  CB     3.64966  31.50920  18.67925 2S   90     1.00000
 3252  220 THR  HB     3.82087  32.49717  19.16325 2S   90     0.00000
 3253  220 THR  OG1    4.33652  30.52744  19.44231 2S   90     1.00000
 3254  220 THR  HG1    5.24414  30.83712  19.51274 2S   90     0.00000
 3255  220 THR  CG2    2.13273  31.20704  18.70759 2S   90     1.00000
 3256  220 THR  HG21   1.89701  30.29171  18.12994 2S   90     0.00000
 3257  220 THR  HG22   1.55252  32.04904  18.27588 2S   90     0.00000
 3258  220 THR  HG23   1.78821  31.06407  19.75350 2S   90     0.00000
 3259  220 THR  C      3.38373  32.46789  16.43638 2S   90     1.00000
 3260  220 THR  O      3.38946  33.67397  16.67430 2S   90     1.00000
 3261  221 ALA  N      2.65791  31.91647  15.43347 2S   91     1.00000
 3262  221 ALA  HN     2.62402  30.92711  15.29549 2S   91     0.00000
 3263  221 ALA  CA     1.90980  32.70187  14.48696 2S   91     1.00000
 3264  221 ALA  HA     1.16257  33.27477  15.01500 2S   91     0.00000
 3265  221 ALA  CB     2.81408  33.62744  13.64999 2S   91     1.00000
 3266  221 ALA  HB1    3.66475  33.05302  13.22651 2S   91     0.00000
 3267  221 ALA  HB2    3.22871  34.43603  14.28672 2S   91     0.00000
 3268  221 ALA  HB3    2.25747  34.10680  12.82125 2S   91     0.00000
 3269  221 ALA  C      1.22399  31.76229  13.53221 2S   91     1.00000
 3270  221 ALA  O      1.53862  30.57629  13.47613 2S   91     1.00000
 3271  222 VAL  N      0.27734  32.29532  12.72298 2S   92     1.00000
 3272  222 VAL  HN    -0.02886  33.23883  12.84206 2S   92     0.00000
 3273  222 VAL  CA    -0.25173  31.61845  11.55713 2S   92     1.00000
 3274  222 VAL  HA    -0.24872  30.55109  11.72683 2S   92     0.00000
 3275  222 VAL  CB    -1.65856  32.06770  11.17701 2S   92     1.00000
 3276  222 VAL  HB    -1.67133  33.16574  10.98696 2S   92     0.00000
 3277  222 VAL  CG1   -2.12533  31.33487   9.90119 2S   92     1.00000
 3278  222 VAL  HG11  -2.00053  30.23823  10.01801 2S   92     0.00000
 3279  222 VAL  HG12  -1.54724  31.66661   9.01361 2S   92     0.00000
 3280  222 VAL  HG13  -3.19765  31.54905   9.70897 2S   92     0.00000
 3281  222 VAL  CG2   -2.61391  31.77565  12.34826 2S   92     1.00000
 3282  222 VAL  HG21  -2.31176  32.32755  13.26225 2S   92     0.00000
 3283  222 VAL  HG22  -2.62100  30.68745  12.56724 2S   92     0.00000
 3284  222 VAL  HG23  -3.64698  32.08469  12.08101 2S   92     0.00000
 3285  222 VAL  C      0.68376  31.95152  10.42242 2S   92     1.00000
 3286  222 VAL  O      0.96422  33.12040  10.18485 2S   92     1.00000
 3287  223 TYR  N      1.19615  30.92552   9.70842 2S   93     1.00000
 3288  223 TYR  HN     0.93368  29.98283   9.91449 2S   93     0.00000
 3289  223 TYR  CA     2.16201  31.07090   8.64379 2S   93     1.00000
 3290  223 TYR  HA     2.57886  32.06841   8.65562 2S   93     0.00000
 3291  223 TYR  CB     3.29446  30.01953   8.69372 2S   93     1.00000
 3292  223 TYR  HB1    3.82194  29.95010   7.71716 2S   93     0.00000
 3293  223 TYR  HB2    2.88832  29.01814   8.95308 2S   93     0.00000
 3294  223 TYR  CG     4.30405  30.40933   9.72883 2S   93     1.00000
 3295  223 TYR  CD1    3.97953  30.37239  11.09295 2S   93     1.00000
 3296  223 TYR  HD1    3.00681  30.03031  11.41092 2S   93     0.00000
 3297  223 TYR  CE1    4.90786  30.77200  12.05512 2S   93     1.00000
 3298  223 TYR  HE1    4.62927  30.74700  13.09683 2S   93     0.00000
 3299  223 TYR  CZ     6.18486  31.17921  11.66147 2S   93     1.00000
 3300  223 TYR  OH     7.14245  31.52273  12.62858 2S   93     1.00000
 3301  223 TYR  HH     6.72169  31.43724  13.49330 2S   93     0.00000
 3302  223 TYR  CD2    5.58705  30.83500   9.34323 2S   93     1.00000
 3303  223 TYR  HD2    5.85321  30.86826   8.29705 2S   93     0.00000
 3304  223 TYR  CE2    6.52494  31.21957  10.30568 2S   93     1.00000
 3305  223 TYR  HE2    7.51189  31.53395  10.00047 2S   93     0.00000
 3306  223 TYR  C      1.44975  30.87233   7.34585 2S   93     1.00000
 3307  223 TYR  O      0.74122  29.88840   7.16548 2S   93     1.00000
 3308  224 TYR  N      1.64325  31.82031   6.41031 2S   94     1.00000
 3309  224 TYR  HN     2.27186  32.57903   6.57936 2S   94     0.00000
 3310  224 TYR  CA     0.98314  31.84959   5.13347 2S   94     1.00000
 3311  224 TYR  HA     0.30090  31.01839   5.03943 2S   94     0.00000
 3312  224 TYR  CB     0.26527  33.19382   4.86516 2S   94     1.00000
 3313  224 TYR  HB1   -0.17452  33.19101   3.84482 2S   94     0.00000
 3314  224 TYR  HB2    0.98132  34.04043   4.94507 2S   94     0.00000
 3315  224 TYR  CG    -0.84437  33.43890   5.84360 2S   94     1.00000
 3316  224 TYR  CD1   -2.14588  33.00563   5.54877 2S   94     1.00000
 3317  224 TYR  HD1   -2.33610  32.47567   4.62725 2S   94     0.00000
 3318  224 TYR  CE1   -3.19656  33.24901   6.44044 2S   94     1.00000
 3319  224 TYR  HE1   -4.19125  32.90566   6.19972 2S   94     0.00000
 3320  224 TYR  CZ    -2.95149  33.92647   7.64059 2S   94     1.00000
 3321  224 TYR  OH    -4.00036  34.13539   8.55979 2S   94     1.00000
 3322  224 TYR  HH    -4.73357  33.57079   8.30378 2S   94     0.00000
 3323  224 TYR  CD2   -0.61059  34.13466   7.04312 2S   94     1.00000
 3324  224 TYR  HD2    0.38505  34.48051   7.28039 2S   94     0.00000
 3325  224 TYR  CE2   -1.65915  34.37771   7.93759 2S   94     1.00000
 3326  224 TYR  HE2   -1.46509  34.89801   8.86253 2S   94     0.00000
 3327  224 TYR  C      2.04372  31.75553   4.08055 2S   94     1.00000
 3328  224 TYR  O      3.06915  32.42012   4.18669 2S   94     1.00000
 3329  225 CYS  N      1.80670  30.96423   3.01159 2S   95     1.00000
 3330  225 CYS  HN     0.98447  30.39423   2.95965 2S   95     0.00000
 3331  225 CYS  CA     2.61619  31.02918   1.81796 2S   95     1.00000
 3332  225 CYS  HA     3.56793  31.47657   2.06101 2S   95     0.00000
 3333  225 CYS  CB     2.93237  29.66980   1.15051 2S   95     1.00000
 3334  225 CYS  HB1    3.55245  29.08241   1.86144 2S   95     0.00000
 3335  225 CYS  HB2    3.55767  29.84126   0.24685 2S   95     0.00000
 3336  225 CYS  SG     1.47060  28.67946   0.71626 2S   95     1.00000
 3337  225 CYS  C      1.91639  31.93096   0.84082 2S   95     1.00000
 3338  225 CYS  O      0.69551  32.08215   0.86775 2S   95     1.00000
 3339  226 ALA  N      2.71099  32.57283  -0.03303 2S   96     1.00000
 3340  226 ALA  HN     3.70068  32.43335  -0.03029 2S   96     0.00000
 3341  226 ALA  CA     2.23179  33.54261  -0.97014 2S   96     1.00000
 3342  226 ALA  HA     1.19605  33.33887  -1.18742 2S   96     0.00000
 3343  226 ALA  CB     2.41677  34.97197  -0.43682 2S   96     1.00000
 3344  226 ALA  HB1    3.49203  35.24266  -0.36534 2S   96     0.00000
 3345  226 ALA  HB2    1.97895  35.04516   0.57993 2S   96     0.00000
 3346  226 ALA  HB3    1.89367  35.70068  -1.08621 2S   96     0.00000
 3347  226 ALA  C      3.03834  33.36267  -2.22107 2S   96     1.00000
 3348  226 ALA  O      4.13031  32.80650  -2.16535 2S   96     1.00000
 3349  227 ALA  N      2.52314  33.80653  -3.38945 2S   97     1.00000
 3350  227 ALA  HN     1.62477  34.24115  -3.43854 2S   97     0.00000
 3351  227 ALA  CA     3.23692  33.65165  -4.63373 2S   97     1.00000
 3352  227 ALA  HA     4.29528  33.67256  -4.42657 2S   97     0.00000
 3353  227 ALA  CB     2.87580  32.34560  -5.36724 2S   97     1.00000
 3354  227 ALA  HB1    1.79450  32.32035  -5.61893 2S   97     0.00000
 3355  227 ALA  HB2    3.10202  31.47438  -4.71598 2S   97     0.00000
 3356  227 ALA  HB3    3.46571  32.23612  -6.29988 2S   97     0.00000
 3357  227 ALA  C      2.93491  34.82073  -5.52998 2S   97     1.00000
 3358  227 ALA  O      1.86106  35.41647  -5.44356 2S   97     1.00000
 3359  228 ASP  N      3.90486  35.18386  -6.40804 2S   98     1.00000
 3360  228 ASP  HN     4.78420  34.71041  -6.44296 2S   98     0.00000
 3361  228 ASP  CA     3.71351  36.23957  -7.37391 2S   98     1.00000
 3362  228 ASP  HA     2.71671  36.12958  -7.78376 2S   98     0.00000
 3363  228 ASP  CB     3.93047  37.63512  -6.74385 2S   98     1.00000
 3364  228 ASP  HB1    4.99585  37.94047  -6.75456 2S   98     0.00000
 3365  228 ASP  HB2    3.62092  37.58651  -5.67958 2S   98     0.00000
 3366  228 ASP  CG     3.05900  38.66090  -7.44785 2S   98     1.00000
 3367  228 ASP  OD1    1.83745  38.69816  -7.14580 2S   98     1.00000
 3368  228 ASP  OD2    3.55841  39.43383  -8.30356 2S   98     1.00000
 3369  228 ASP  C      4.71657  36.07214  -8.48987 2S   98     1.00000
 3370  228 ASP  O      5.84829  35.66772  -8.24784 2S   98     1.00000
 3371  229 ARG  N      4.32584  36.40524  -9.74376 2S   99     1.00000
 3372  229 ARG  HN     3.39426  36.70835  -9.92520 2S   99     0.00000
 3373  229 ARG  CA     5.19925  36.35893 -10.90289 2S   99     1.00000
 3374  229 ARG  HA     5.96520  35.60954 -10.75729 2S   99     0.00000
 3375  229 ARG  CB     4.41981  36.04575 -12.19885 2S   99     1.00000
 3376  229 ARG  HB1    5.01197  36.32601 -13.10019 2S   99     0.00000
 3377  229 ARG  HB2    3.47790  36.63660 -12.21137 2S   99     0.00000
 3378  229 ARG  CG     4.09402  34.55688 -12.32822 2S   99     1.00000
 3379  229 ARG  HG1    3.67001  34.22061 -11.36207 2S   99     0.00000
 3380  229 ARG  HG2    5.03489  33.98832 -12.49151 2S   99     0.00000
 3381  229 ARG  CD     3.08221  34.23389 -13.43198 2S   99     1.00000
 3382  229 ARG  HD1    2.11791  34.73595 -13.20970 2S   99     0.00000
 3383  229 ARG  HD2    2.90862  33.13940 -13.49323 2S   99     0.00000
 3384  229 ARG  NE     3.63406  34.66793 -14.75410 2S   99     1.00000
 3385  229 ARG  HE     4.49950  34.26619 -15.05090 2S   99     0.00000
 3386  229 ARG  CZ     2.98979  35.52043 -15.60036 2S   99     1.00000
 3387  229 ARG  NH1    1.82266  36.12311 -15.25393 2S   99     1.00000
 3388  229 ARG  HH11   1.42411  35.94879 -14.35426 2S   99     0.00000
 3389  229 ARG  HH12   1.36611  36.72492 -15.90493 2S   99     0.00000
 3390  229 ARG  NH2    3.52835  35.77008 -16.82330 2S   99     1.00000
 3391  229 ARG  HH21   4.38210  35.32621 -17.08895 2S   99     0.00000
 3392  229 ARG  HH22   3.06122  36.38359 -17.45713 2S   99     0.00000
 3393  229 ARG  C      5.88072  37.67746 -11.14511 2S   99     1.00000
 3394  229 ARG  O      6.85014  37.73468 -11.89856 2S   99     1.00000
 3395  230 TRP  N      5.37355  38.77141 -10.54023 2S   100    1.00000
 3396  230 TRP  HN     4.64006  38.70346  -9.86533 2S   100    0.00000
 3397  230 TRP  CA     5.76157  40.11731 -10.89216 2S   100    1.00000
 3398  230 TRP  HA     6.39291  40.10471 -11.77077 2S   100    0.00000
 3399  230 TRP  CB     4.51696  40.98987 -11.20809 2S   100    1.00000
 3400  230 TRP  HB1    4.82222  42.04957 -11.33907 2S   100    0.00000
 3401  230 TRP  HB2    3.81132  40.93823 -10.35233 2S   100    0.00000
 3402  230 TRP  CG     3.77831  40.55633 -12.46871 2S   100    1.00000
 3403  230 TRP  CD1    2.87643  39.53966 -12.63302 2S   100    1.00000
 3404  230 TRP  HD1    2.54312  38.87898 -11.84671 2S   100    0.00000
 3405  230 TRP  NE1    2.46492  39.46952 -13.94486 2S   100    1.00000
 3406  230 TRP  HE1    1.82241  38.83430 -14.31133 2S   100    0.00000
 3407  230 TRP  CE2    3.10135  40.46151 -14.65906 2S   100    1.00000
 3408  230 TRP  CD2    3.93682  41.16706 -13.76457 2S   100    1.00000
 3409  230 TRP  CE3    4.71412  42.23766 -14.20099 2S   100    1.00000
 3410  230 TRP  HE3    5.35816  42.78989 -13.53428 2S   100    0.00000
 3411  230 TRP  CZ3    4.63781  42.59691 -15.55489 2S   100    1.00000
 3412  230 TRP  HZ3    5.22697  43.42616 -15.91923 2S   100    0.00000
 3413  230 TRP  CZ2    3.02877  40.81682 -16.00250 2S   100    1.00000
 3414  230 TRP  HZ2    2.39426  40.28987 -16.69840 2S   100    0.00000
 3415  230 TRP  CH2    3.80754  41.89692 -16.44277 2S   100    1.00000
 3416  230 TRP  HH2    3.76686  42.19498 -17.48065 2S   100    0.00000
 3417  230 TRP  C      6.56925  40.74498  -9.78159 2S   100    1.00000
 3418  230 TRP  O      7.08485  41.84775  -9.95373 2S   100    1.00000
 3419  231 ALA  N      6.72343  40.06472  -8.62036 2S   101    1.00000
 3420  231 ALA  HN     6.30002  39.17579  -8.46411 2S   101    0.00000
 3421  231 ALA  CA     7.50318  40.60709  -7.53342 2S   101    1.00000
 3422  231 ALA  HA     8.35185  41.14324  -7.93681 2S   101    0.00000
 3423  231 ALA  CB     6.66869  41.53410  -6.64310 2S   101    1.00000
 3424  231 ALA  HB1    5.81131  40.97340  -6.21482 2S   101    0.00000
 3425  231 ALA  HB2    6.26348  42.37903  -7.23926 2S   101    0.00000
 3426  231 ALA  HB3    7.27495  41.95423  -5.81235 2S   101    0.00000
 3427  231 ALA  C      8.03187  39.49276  -6.67204 2S   101    1.00000
 3428  231 ALA  O      7.52548  38.37308  -6.69905 2S   101    1.00000
 3429  232 SER  N      9.09169  39.79160  -5.88842 2S   102    1.00000
 3430  232 SER  HN     9.47374  40.71558  -5.87036 2S   102    0.00000
 3431  232 SER  CA     9.78317  38.81963  -5.07466 2S   102    1.00000
 3432  232 SER  HA     9.07479  38.08357  -4.72108 2S   102    0.00000
 3433  232 SER  CB    10.92834  38.11314  -5.85429 2S   102    1.00000
 3434  232 SER  HB1   10.48037  37.56368  -6.70901 2S   102    0.00000
 3435  232 SER  HB2   11.45177  37.37715  -5.20754 2S   102    0.00000
 3436  232 SER  OG    11.87452  39.03551  -6.38885 2S   102    1.00000
 3437  232 SER  HG1   12.35653  39.38433  -5.63261 2S   102    0.00000
 3438  232 SER  C     10.34611  39.53256  -3.86856 2S   102    1.00000
 3439  232 SER  O     11.45260  39.23643  -3.42433 2S   102    1.00000
 3440  233 SER  N      9.57910  40.50180  -3.32134 2S   103    1.00000
 3441  233 SER  HN     8.66453  40.68473  -3.67261 2S   103    0.00000
 3442  233 SER  CA    10.02191  41.42450  -2.30058 2S   103    1.00000
 3443  233 SER  HA    11.09562  41.53600  -2.36800 2S   103    0.00000
 3444  233 SER  CB     9.35970  42.80331  -2.53925 2S   103    1.00000
 3445  233 SER  HB1    9.53401  43.10732  -3.59448 2S   103    0.00000
 3446  233 SER  HB2    9.79181  43.58556  -1.88479 2S   103    0.00000
 3447  233 SER  OG     7.95605  42.72906  -2.31985 2S   103    1.00000
 3448  233 SER  HG1    7.56710  43.53988  -2.67499 2S   103    0.00000
 3449  233 SER  C      9.67598  40.92201  -0.91208 2S   103    1.00000
 3450  233 SER  O      9.27610  39.77723  -0.72118 2S   103    1.00000
 3451  234 ARG  N      9.80874  41.80658   0.10011 2S   104    1.00000
 3452  234 ARG  HN    10.16678  42.72485  -0.06257 2S   104    0.00000
 3453  234 ARG  CA     9.47208  41.51777   1.47216 2S   104    1.00000
 3454  234 ARG  HA     9.35718  40.45303   1.60784 2S   104    0.00000
 3455  234 ARG  CB    10.56301  42.04372   2.42505 2S   104    1.00000
 3456  234 ARG  HB1   10.29372  41.79923   3.47783 2S   104    0.00000
 3457  234 ARG  HB2   10.62880  43.15056   2.33634 2S   104    0.00000
 3458  234 ARG  CG    11.95601  41.45581   2.15507 2S   104    1.00000
 3459  234 ARG  HG1   12.22345  41.53614   1.07990 2S   104    0.00000
 3460  234 ARG  HG2   11.92351  40.37636   2.40607 2S   104    0.00000
 3461  234 ARG  CD    13.01894  42.17678   2.98966 2S   104    1.00000
 3462  234 ARG  HD1   12.61679  42.37341   4.00666 2S   104    0.00000
 3463  234 ARG  HD2   13.30395  43.13466   2.50285 2S   104    0.00000
 3464  234 ARG  NE    14.23505  41.31553   3.08859 2S   104    1.00000
 3465  234 ARG  HE    14.44647  40.69790   2.31992 2S   104    0.00000
 3466  234 ARG  CZ    15.09008  41.32839   4.14795 2S   104    1.00000
 3467  234 ARG  NH1   14.87474  42.13456   5.21755 2S   104    1.00000
 3468  234 ARG  HH11  14.06430  42.71610   5.23843 2S   104    0.00000
 3469  234 ARG  HH12  15.50601  42.11707   5.98998 2S   104    0.00000
 3470  234 ARG  NH2   16.18132  40.52165   4.13117 2S   104    1.00000
 3471  234 ARG  HH21  16.33795  39.91803   3.34008 2S   104    0.00000
 3472  234 ARG  HH22  16.81506  40.50736   4.90096 2S   104    0.00000
 3473  234 ARG  C      8.17220  42.18869   1.84899 2S   104    1.00000
 3474  234 ARG  O      7.80524  42.21881   3.02172 2S   104    1.00000
 3475  235 ARG  N      7.43369  42.74752   0.86426 2S   105    1.00000
 3476  235 ARG  HN     7.71757  42.69894  -0.09178 2S   105    0.00000
 3477  235 ARG  CA     6.19025  43.43480   1.11881 2S   105    1.00000
 3478  235 ARG  HA     6.13693  43.74877   2.15269 2S   105    0.00000
 3479  235 ARG  CB     6.00057  44.66448   0.20786 2S   105    1.00000
 3480  235 ARG  HB1    5.07328  45.19667   0.51317 2S   105    0.00000
 3481  235 ARG  HB2    5.87637  44.33877  -0.84864 2S   105    0.00000
 3482  235 ARG  CG     7.17418  45.65507   0.26235 2S   105    1.00000
 3483  235 ARG  HG1    8.02661  45.24937  -0.32641 2S   105    0.00000
 3484  235 ARG  HG2    7.50973  45.75506   1.31906 2S   105    0.00000
 3485  235 ARG  CD     6.80587  47.05403  -0.24801 2S   105    1.00000
 3486  235 ARG  HD1    7.70343  47.70847  -0.27426 2S   105    0.00000
 3487  235 ARG  HD2    6.02998  47.49906   0.41338 2S   105    0.00000
 3488  235 ARG  NE     6.24516  46.95013  -1.63227 2S   105    1.00000
 3489  235 ARG  HE     6.25901  46.06087  -2.10033 2S   105    0.00000
 3490  235 ARG  CZ     5.67987  48.00527  -2.28267 2S   105    1.00000
 3491  235 ARG  NH1    5.66328  49.24559  -1.73141 2S   105    1.00000
 3492  235 ARG  HH11   6.10857  49.40434  -0.84870 2S   105    0.00000
 3493  235 ARG  HH12   5.21995  49.99943  -2.21174 2S   105    0.00000
 3494  235 ARG  NH2    5.11901  47.81306  -3.50500 2S   105    1.00000
 3495  235 ARG  HH21   5.03827  46.87695  -3.86684 2S   105    0.00000
 3496  235 ARG  HH22   4.71073  48.57833  -3.99691 2S   105    0.00000
 3497  235 ARG  C      5.06975  42.48499   0.81959 2S   105    1.00000
 3498  235 ARG  O      5.06300  41.86697  -0.24067 2S   105    1.00000
 3499  236 ASN  N      4.07262  42.35089   1.72971 2S   106    1.00000
 3500  236 ASN  HN     4.07462  42.85840   2.58844 2S   106    0.00000
 3501  236 ASN  CA     2.95613  41.45076   1.51289 2S   106    1.00000
 3502  236 ASN  HA     3.38219  40.51803   1.16793 2S   106    0.00000
 3503  236 ASN  CB     2.16042  41.07658   2.80201 2S   106    1.00000
 3504  236 ASN  HB1    2.85830  40.57163   3.50328 2S   106    0.00000
 3505  236 ASN  HB2    1.36901  40.34318   2.54077 2S   106    0.00000
 3506  236 ASN  CG     1.48260  42.25562   3.51420 2S   106    1.00000
 3507  236 ASN  OD1    0.63302  42.94717   2.94290 2S   106    1.00000
 3508  236 ASN  ND2    1.83736  42.45963   4.81566 2S   106    1.00000
 3509  236 ASN  HD21   2.49256  41.85150   5.26602 2S   106    0.00000
 3510  236 ASN  HD22   1.40941  43.19877   5.33413 2S   106    0.00000
 3511  236 ASN  C      2.04481  41.92715   0.39623 2S   106    1.00000
 3512  236 ASN  O      1.41770  41.11456  -0.27610 2S   106    1.00000
 3513  237 VAL  N      1.98944  43.25608   0.12379 2S   107    1.00000
 3514  237 VAL  HN     2.51426  43.91575   0.65712 2S   107    0.00000
 3515  237 VAL  CA     1.14039  43.81395  -0.91501 2S   107    1.00000
 3516  237 VAL  HA     0.15909  43.38205  -0.77844 2S   107    0.00000
 3517  237 VAL  CB     0.98150  45.33098  -0.83751 2S   107    1.00000
 3518  237 VAL  HB     0.32473  45.67354  -1.67200 2S   107    0.00000
 3519  237 VAL  CG1    0.25646  45.68307   0.47721 2S   107    1.00000
 3520  237 VAL  HG11   0.84842  45.36041   1.35689 2S   107    0.00000
 3521  237 VAL  HG12  -0.73473  45.18350   0.51620 2S   107    0.00000
 3522  237 VAL  HG13   0.10033  46.78053   0.54392 2S   107    0.00000
 3523  237 VAL  CG2    2.33643  46.05986  -0.97206 2S   107    1.00000
 3524  237 VAL  HG21   2.81419  45.84179  -1.94992 2S   107    0.00000
 3525  237 VAL  HG22   3.02975  45.76067  -0.16120 2S   107    0.00000
 3526  237 VAL  HG23   2.17859  47.15753  -0.90653 2S   107    0.00000
 3527  237 VAL  C      1.59562  43.43893  -2.31125 2S   107    1.00000
 3528  237 VAL  O      0.83261  43.55874  -3.26778 2S   107    1.00000
 3529  238 ASP  N      2.84836  42.95303  -2.45283 2S   108    1.00000
 3530  238 ASP  HN     3.44636  42.84195  -1.66202 2S   108    0.00000
 3531  238 ASP  CA     3.43641  42.60376  -3.72122 2S   108    1.00000
 3532  238 ASP  HA     3.00166  43.21544  -4.50003 2S   108    0.00000
 3533  238 ASP  CB     4.96548  42.83023  -3.66587 2S   108    1.00000
 3534  238 ASP  HB1    5.47351  42.34366  -4.51673 2S   108    0.00000
 3535  238 ASP  HB2    5.36918  42.39047  -2.72999 2S   108    0.00000
 3536  238 ASP  CG     5.30424  44.32018  -3.71940 2S   108    1.00000
 3537  238 ASP  OD1    4.43796  45.13429  -4.13006 2S   108    1.00000
 3538  238 ASP  OD2    6.45720  44.67391  -3.36032 2S   108    1.00000
 3539  238 ASP  C      3.15635  41.16720  -4.10394 2S   108    1.00000
 3540  238 ASP  O      3.60503  40.72357  -5.15827 2S   108    1.00000
 3541  239 TYR  N      2.38674  40.41087  -3.28544 2S   109    1.00000
 3542  239 TYR  HN     2.01717  40.77844  -2.43407 2S   109    0.00000
 3543  239 TYR  CA     2.03637  39.03805  -3.58152 2S   109    1.00000
 3544  239 TYR  HA     2.46844  38.73776  -4.52004 2S   109    0.00000
 3545  239 TYR  CB     2.47314  38.04268  -2.48021 2S   109    1.00000
 3546  239 TYR  HB1    2.09338  37.02540  -2.71822 2S   109    0.00000
 3547  239 TYR  HB2    2.07804  38.35385  -1.48992 2S   109    0.00000
 3548  239 TYR  CG     3.97739  37.97282  -2.38889 2S   109    1.00000
 3549  239 TYR  CD1    4.70882  38.96681  -1.71769 2S   109    1.00000
 3550  239 TYR  HD1    4.18180  39.78331  -1.24990 2S   109    0.00000
 3551  239 TYR  CE1    6.10759  38.91851  -1.66650 2S   109    1.00000
 3552  239 TYR  HE1    6.64934  39.70383  -1.15977 2S   109    0.00000
 3553  239 TYR  CZ     6.78730  37.84303  -2.25414 2S   109    1.00000
 3554  239 TYR  OH     8.18883  37.74707  -2.18402 2S   109    1.00000
 3555  239 TYR  HH     8.51412  38.51856  -1.70354 2S   109    0.00000
 3556  239 TYR  CD2    4.67843  36.90857  -2.97779 2S   109    1.00000
 3557  239 TYR  HD2    4.13546  36.13369  -3.48719 2S   109    0.00000
 3558  239 TYR  CE2    6.07311  36.83745  -2.91065 2S   109    1.00000
 3559  239 TYR  HE2    6.59341  36.00654  -3.36593 2S   109    0.00000
 3560  239 TYR  C      0.54161  38.97561  -3.73437 2S   109    1.00000
 3561  239 TYR  O     -0.18809  39.44865  -2.86892 2S   109    1.00000
 3562  240 ASP  N      0.04483  38.41004  -4.86072 2S   110    1.00000
 3563  240 ASP  HN     0.65341  38.04744  -5.56606 2S   110    0.00000
 3564  240 ASP  CA    -1.36760  38.41011  -5.18955 2S   110    1.00000
 3565  240 ASP  HA    -1.88033  39.12374  -4.55850 2S   110    0.00000
 3566  240 ASP  CB    -1.63051  38.78189  -6.67796 2S   110    1.00000
 3567  240 ASP  HB1   -2.65158  38.47341  -6.99237 2S   110    0.00000
 3568  240 ASP  HB2   -0.89606  38.26886  -7.33233 2S   110    0.00000
 3569  240 ASP  CG    -1.54220  40.29643  -6.87264 2S   110    1.00000
 3570  240 ASP  OD1   -2.31506  41.02666  -6.19915 2S   110    1.00000
 3571  240 ASP  OD2   -0.70877  40.74163  -7.70793 2S   110    1.00000
 3572  240 ASP  C     -2.02580  37.07877  -4.91180 2S   110    1.00000
 3573  240 ASP  O     -3.25357  37.00560  -4.94347 2S   110    1.00000
 3574  241 TYR  N     -1.25922  35.99730  -4.63228 2S   111    1.00000
 3575  241 TYR  HN    -0.26416  36.05129  -4.58245 2S   111    0.00000
 3576  241 TYR  CA    -1.84180  34.68619  -4.40415 2S   111    1.00000
 3577  241 TYR  HA    -2.91931  34.75473  -4.38562 2S   111    0.00000
 3578  241 TYR  CB    -1.43834  33.63529  -5.46511 2S   111    1.00000
 3579  241 TYR  HB1   -1.97089  32.67490  -5.29635 2S   111    0.00000
 3580  241 TYR  HB2   -0.34209  33.45499  -5.45310 2S   111    0.00000
 3581  241 TYR  CG    -1.82980  34.17079  -6.81676 2S   111    1.00000
 3582  241 TYR  CD1   -3.17154  34.15981  -7.23799 2S   111    1.00000
 3583  241 TYR  HD1   -3.92441  33.69883  -6.61575 2S   111    0.00000
 3584  241 TYR  CE1   -3.54747  34.78025  -8.43771 2S   111    1.00000
 3585  241 TYR  HE1   -4.58421  34.77343  -8.74126 2S   111    0.00000
 3586  241 TYR  CZ    -2.57593  35.40756  -9.23190 2S   111    1.00000
 3587  241 TYR  OH    -2.91651  36.05698 -10.43592 2S   111    1.00000
 3588  241 TYR  HH    -3.64011  36.66495 -10.25018 2S   111    0.00000
 3589  241 TYR  CD2   -0.86909  34.79316  -7.62947 2S   111    1.00000
 3590  241 TYR  HD2    0.16039  34.83360  -7.30824 2S   111    0.00000
 3591  241 TYR  CE2   -1.23826  35.40738  -8.82850 2S   111    1.00000
 3592  241 TYR  HE2   -0.48771  35.90508  -9.42421 2S   111    0.00000
 3593  241 TYR  C     -1.39977  34.24734  -3.04313 2S   111    1.00000
 3594  241 TYR  O     -0.24433  34.44418  -2.68559 2S   111    1.00000
 3595  242 TRP  N     -2.33341  33.69260  -2.23442 2S   112    1.00000
 3596  242 TRP  HN    -3.26053  33.51794  -2.56102 2S   112    0.00000
 3597  242 TRP  CA    -2.11043  33.41362  -0.83361 2S   112    1.00000
 3598  242 TRP  HA    -1.05415  33.28330  -0.64222 2S   112    0.00000
 3599  242 TRP  CB    -2.71343  34.48981   0.10130 2S   112    1.00000
 3600  242 TRP  HB1   -2.66604  34.15006   1.15995 2S   112    0.00000
 3601  242 TRP  HB2   -3.78149  34.65435  -0.16247 2S   112    0.00000
 3602  242 TRP  CG    -1.98972  35.79714   0.00001 2S   112    1.00000
 3603  242 TRP  CD1   -2.09028  36.77020  -0.95188 2S   112    1.00000
 3604  242 TRP  HD1   -2.77636  36.74283  -1.79111 2S   112    0.00000
 3605  242 TRP  NE1   -1.16097  37.76285  -0.73603 2S   112    1.00000
 3606  242 TRP  HE1   -1.01357  38.53552  -1.29517 2S   112    0.00000
 3607  242 TRP  CE2   -0.44007  37.41684   0.39247 2S   112    1.00000
 3608  242 TRP  CD2   -0.92678  36.21384   0.88078 2S   112    1.00000
 3609  242 TRP  CE3   -0.38971  35.60786   2.01751 2S   112    1.00000
 3610  242 TRP  HE3   -0.75457  34.67485   2.39968 2S   112    0.00000
 3611  242 TRP  CZ3    0.65988  36.27979   2.66527 2S   112    1.00000
 3612  242 TRP  HZ3    1.09463  35.84660   3.55221 2S   112    0.00000
 3613  242 TRP  CZ2    0.61576  38.07719   1.01830 2S   112    1.00000
 3614  242 TRP  HZ2    1.01686  38.99044   0.64347 2S   112    0.00000
 3615  242 TRP  CH2    1.15334  37.49250   2.17515 2S   112    1.00000
 3616  242 TRP  HH2    1.96166  37.99334   2.68749 2S   112    0.00000
 3617  242 TRP  C     -2.81399  32.14890  -0.47990 2S   112    1.00000
 3618  242 TRP  O     -3.92198  31.89909  -0.94645 2S   112    1.00000
 3619  243 GLY  N     -2.19827  31.34586   0.41406 2S   113    1.00000
 3620  243 GLY  HN    -1.27655  31.54436   0.74702 2S   113    0.00000
 3621  243 GLY  CA    -2.84500  30.20082   1.00239 2S   113    1.00000
 3622  243 GLY  HA1   -2.06373  29.53173   1.32165 2S   113    0.00000
 3623  243 GLY  HA2   -3.51019  29.74662   0.28216 2S   113    0.00000
 3624  243 GLY  C     -3.64565  30.62593   2.20135 2S   113    1.00000
 3625  243 GLY  O     -3.75656  31.80783   2.51998 2S   113    1.00000
 3626  244 GLN  N     -4.24324  29.63121   2.88403 2S   114    1.00000
 3627  244 GLN  HN    -4.08096  28.68039   2.62240 2S   114    0.00000
 3628  244 GLN  CA    -5.19081  29.79711   3.95638 2S   114    1.00000
 3629  244 GLN  HA    -5.76528  30.69204   3.75813 2S   114    0.00000
 3630  244 GLN  CB    -6.16952  28.59401   4.02758 2S   114    1.00000
 3631  244 GLN  HB1   -6.63839  28.45501   3.02917 2S   114    0.00000
 3632  244 GLN  HB2   -6.98785  28.86868   4.73133 2S   114    0.00000
 3633  244 GLN  CG    -5.58856  27.24279   4.51658 2S   114    1.00000
 3634  244 GLN  HG1   -6.43879  26.59129   4.81408 2S   114    0.00000
 3635  244 GLN  HG2   -4.96112  27.39432   5.41659 2S   114    0.00000
 3636  244 GLN  CD    -4.77593  26.48372   3.45784 2S   114    1.00000
 3637  244 GLN  OE1   -4.74354  26.82636   2.27217 2S   114    1.00000
 3638  244 GLN  NE2   -4.11263  25.38520   3.92775 2S   114    1.00000
 3639  244 GLN  HE21  -3.55375  24.83969   3.30438 2S   114    0.00000
 3640  244 GLN  HE22  -4.17154  25.14367   4.89517 2S   114    0.00000
 3641  244 GLN  C     -4.51738  29.96179   5.29884 2S   114    1.00000
 3642  244 GLN  O     -5.12911  30.46636   6.23856 2S   114    1.00000
 3643  245 GLY  N     -3.24231  29.52606   5.41579 2S   115    1.00000
 3644  245 GLY  HN    -2.77308  29.12601   4.62667 2S   115    0.00000
 3645  245 GLY  CA    -2.45023  29.62396   6.61845 2S   115    1.00000
 3646  245 GLY  HA1   -2.86449  30.38025   7.26887 2S   115    0.00000
 3647  245 GLY  HA2   -1.45482  29.85900   6.28247 2S   115    0.00000
 3648  245 GLY  C     -2.40803  28.31853   7.36639 2S   115    1.00000
 3649  245 GLY  O     -3.34658  27.52613   7.31871 2S   115    1.00000
 3650  246 THR  N     -1.29645  28.07990   8.10391 2S   116    1.00000
 3651  246 THR  HN    -0.52922  28.72031   8.08643 2S   116    0.00000
 3652  246 THR  CA    -1.13253  26.94103   8.98218 2S   116    1.00000
 3653  246 THR  HA    -2.10933  26.52111   9.18063 2S   116    0.00000
 3654  246 THR  CB    -0.25067  25.84048   8.38260 2S   116    1.00000
 3655  246 THR  HB    -0.67140  25.56452   7.38915 2S   116    0.00000
 3656  246 THR  OG1   -0.27391  24.66534   9.17929 2S   116    1.00000
 3657  246 THR  HG1   -1.10988  24.22488   8.98445 2S   116    0.00000
 3658  246 THR  CG2    1.21543  26.27468   8.17247 2S   116    1.00000
 3659  246 THR  HG21   1.71324  26.49032   9.14104 2S   116    0.00000
 3660  246 THR  HG22   1.27226  27.17761   7.53035 2S   116    0.00000
 3661  246 THR  HG23   1.78068  25.45823   7.67314 2S   116    0.00000
 3662  246 THR  C     -0.59889  27.47451  10.29634 2S   116    1.00000
 3663  246 THR  O      0.28895  28.32189  10.32116 2S   116    1.00000
 3664  247 GLN  N     -1.15576  27.00413  11.43783 2S   117    1.00000
 3665  247 GLN  HN    -1.87341  26.30824  11.40973 2S   117    0.00000
 3666  247 GLN  CA    -0.80945  27.48456  12.76008 2S   117    1.00000
 3667  247 GLN  HA    -0.67335  28.55647  12.71358 2S   117    0.00000
 3668  247 GLN  CB    -1.91231  27.15435  13.79999 2S   117    1.00000
 3669  247 GLN  HB1   -2.06604  26.05205  13.81461 2S   117    0.00000
 3670  247 GLN  HB2   -2.86846  27.60270  13.45381 2S   117    0.00000
 3671  247 GLN  CG    -1.63289  27.61144  15.24952 2S   117    1.00000
 3672  247 GLN  HG1   -0.67062  27.19438  15.61147 2S   117    0.00000
 3673  247 GLN  HG2   -2.43683  27.22572  15.91285 2S   117    0.00000
 3674  247 GLN  CD    -1.62869  29.13843  15.35120 2S   117    1.00000
 3675  247 GLN  OE1   -2.58400  29.79704  14.92878 2S   117    1.00000
 3676  247 GLN  NE2   -0.54579  29.71140  15.94622 2S   117    1.00000
 3677  247 GLN  HE21  -0.51445  30.70756  16.05635 2S   117    0.00000
 3678  247 GLN  HE22   0.21422  29.14692  16.27019 2S   117    0.00000
 3679  247 GLN  C      0.46811  26.84015  13.23346 2S   117    1.00000
 3680  247 GLN  O      0.61163  25.62123  13.18370 2S   117    1.00000
 3681  248 VAL  N      1.41745  27.66452  13.72872 2S   118    1.00000
 3682  248 VAL  HN     1.29330  28.65673  13.71620 2S   118    0.00000
 3683  248 VAL  CA     2.63049  27.21981  14.37336 2S   118    1.00000
 3684  248 VAL  HA     2.64992  26.14270  14.43757 2S   118    0.00000
 3685  248 VAL  CB     3.88323  27.71390  13.66400 2S   118    1.00000
 3686  248 VAL  HB     3.78836  28.80910  13.50094 2S   118    0.00000
 3687  248 VAL  CG1    5.15631  27.46313  14.50281 2S   118    1.00000
 3688  248 VAL  HG11   5.18998  26.41123  14.85340 2S   118    0.00000
 3689  248 VAL  HG12   5.18792  28.13570  15.38571 2S   118    0.00000
 3690  248 VAL  HG13   6.06045  27.66398  13.89102 2S   118    0.00000
 3691  248 VAL  CG2    3.97137  27.02734  12.28509 2S   118    1.00000
 3692  248 VAL  HG21   3.08824  27.27606  11.65984 2S   118    0.00000
 3693  248 VAL  HG22   4.02426  25.92511  12.40459 2S   118    0.00000
 3694  248 VAL  HG23   4.88210  27.36931  11.74903 2S   118    0.00000
 3695  248 VAL  C      2.57340  27.79179  15.76229 2S   118    1.00000
 3696  248 VAL  O      2.36244  28.98891  15.93345 2S   118    1.00000
 3697  249 THR  N      2.75336  26.93907  16.79356 2S   119    1.00000
 3698  249 THR  HN     2.90181  25.96290  16.63820 2S   119    0.00000
 3699  249 THR  CA     2.75045  27.36181  18.17507 2S   119    1.00000
 3700  249 THR  HA     2.84594  28.43473  18.22985 2S   119    0.00000
 3701  249 THR  CB     1.50048  26.92789  18.91802 2S   119    1.00000
 3702  249 THR  HB     1.40330  25.82157  18.90123 2S   119    0.00000
 3703  249 THR  OG1    0.36457  27.47244  18.26112 2S   119    1.00000
 3704  249 THR  HG1   -0.39975  27.09617  18.70836 2S   119    0.00000
 3705  249 THR  CG2    1.50554  27.42845  20.37521 2S   119    1.00000
 3706  249 THR  HG21   1.69271  28.52263  20.40991 2S   119    0.00000
 3707  249 THR  HG22   2.28980  26.91291  20.96746 2S   119    0.00000
 3708  249 THR  HG23   0.52491  27.22421  20.85636 2S   119    0.00000
 3709  249 THR  C      3.98601  26.77679  18.78502 2S   119    1.00000
 3710  249 THR  O      4.32711  25.62554  18.54209 2S   119    1.00000
 3711  250 VAL  N      4.73139  27.58523  19.56182 2S   120    1.00000
 3712  250 VAL  HN     4.46835  28.53342  19.73647 2S   120    0.00000
 3713  250 VAL  CA     5.97520  27.16605  20.15084 2S   120    1.00000
 3714  250 VAL  HA     6.08286  26.09825  20.06767 2S   120    0.00000
 3715  250 VAL  CB     7.18353  27.82755  19.51383 2S   120    1.00000
 3716  250 VAL  HB     7.13945  28.92455  19.68630 2S   120    0.00000
 3717  250 VAL  CG1    8.47663  27.26329  20.13330 2S   120    1.00000
 3718  250 VAL  HG11   8.45873  26.15371  20.14143 2S   120    0.00000
 3719  250 VAL  HG12   8.61416  27.63124  21.17071 2S   120    0.00000
 3720  250 VAL  HG13   9.35152  27.58964  19.54089 2S   120    0.00000
 3721  250 VAL  CG2    7.16037  27.60967  17.98596 2S   120    1.00000
 3722  250 VAL  HG21   6.26242  28.06975  17.52547 2S   120    0.00000
 3723  250 VAL  HG22   7.17289  26.52677  17.74810 2S   120    0.00000
 3724  250 VAL  HG23   8.05218  28.08493  17.52686 2S   120    0.00000
 3725  250 VAL  C      5.87987  27.52468  21.60501 2S   120    1.00000
 3726  250 VAL  O      5.37601  28.59166  21.95247 2S   120    1.00000
 3727  251 SER  N      6.36129  26.62474  22.49718 2S   121    1.00000
 3728  251 SER  HN     6.75401  25.76035  22.18906 2S   121    0.00000
 3729  251 SER  CA     6.31513  26.80605  23.92966 2S   121    1.00000
 3730  251 SER  HA     5.31766  27.13639  24.18209 2S   121    0.00000
 3731  251 SER  CB     6.59101  25.47995  24.70033 2S   121    1.00000
 3732  251 SER  HB1    6.00566  24.66483  24.22191 2S   121    0.00000
 3733  251 SER  HB2    6.25199  25.56995  25.75154 2S   121    0.00000
 3734  251 SER  OG     7.96456  25.09509  24.70437 2S   121    1.00000
 3735  251 SER  HG1    8.38881  25.60571  25.40361 2S   121    0.00000
 3736  251 SER  C      7.29126  27.87545  24.35789 2S   121    1.00000
 3737  251 SER  O      8.12804  28.31804  23.57631 2S   121    1.00000
 3738  252 SER  N      7.22322  28.29015  25.63987 2S   122    1.00000
 3739  252 SER  HN     6.50457  27.95827  26.24759 2S   122    0.00000
 3740  252 SER  CA     8.17019  29.20067  26.24402 2S   122    1.00000
 3741  252 SER  HA     8.22973  30.07757  25.61683 2S   122    0.00000
 3742  252 SER  CB     7.72799  29.64528  27.66235 2S   122    1.00000
 3743  252 SER  HB1    6.76737  30.19870  27.57965 2S   122    0.00000
 3744  252 SER  HB2    8.47794  30.32178  28.12369 2S   122    0.00000
 3745  252 SER  OG     7.50565  28.52955  28.51858 2S   122    1.00000
 3746  252 SER  HG1    8.34161  28.05551  28.56772 2S   122    0.00000
 3747  252 SER  C      9.54649  28.56856  26.31910 2S   122    1.00000
 3748  252 SER  O      9.69621  27.35403  26.18644 2S   122    1.00000
 3749  253 HSE  N     10.59537  29.39567  26.54041 2S   123    1.00000
 3750  253 HSE  HN    10.47061  30.37855  26.64397 2S   123    0.00000
 3751  253 HSE  CA    11.95910  28.92316  26.64010 2S   123    1.00000
 3752  253 HSE  HA    12.16467  28.29589  25.78291 2S   123    0.00000
 3753  253 HSE  CB    12.99081  30.07673  26.70640 2S   123    1.00000
 3754  253 HSE  HB1   14.01787  29.65872  26.79176 2S   123    0.00000
 3755  253 HSE  HB2   12.79542  30.68700  27.61519 2S   123    0.00000
 3756  253 HSE  ND1   13.48200  30.61785  24.30965 2S   123    1.00000
 3757  253 HSE  CG    12.96875  31.01692  25.53030 2S   123    1.00000
 3758  253 HSE  CE1   13.38183  31.68346  23.53646 2S   123    1.00000
 3759  253 HSE  HE1   13.70413  31.73449  22.49728 2S   123    0.00000
 3760  253 HSE  NE2   12.82909  32.73731  24.18567 2S   123    1.00000
 3761  253 HSE  HE2   12.63288  33.64585  23.80748 2S   123    0.00000
 3762  253 HSE  CD2   12.56160  32.31424  25.46899 2S   123    1.00000
 3763  253 HSE  HD2   12.12702  32.94405  26.23202 2S   123    0.00000
 3764  253 HSE  C     12.12661  28.11578  27.90539 2S   123    1.00000
 3765  253 HSE  O     11.58412  28.47258  28.94988 2S   123    1.00000
 3766  254 GLY  N     12.86984  26.98610  27.82286 2S   124    1.00000
 3767  254 GLY  HN    13.26624  26.69254  26.95681 2S   124    0.00000
 3768  254 GLY  CA    13.22098  26.17330  28.96987 2S   124    1.00000
 3769  254 GLY  HA1   13.56395  26.82881  29.75795 2S   124    0.00000
 3770  254 GLY  HA2   13.98751  25.49014  28.63465 2S   124    0.00000
 3771  254 GLY  C     12.08997  25.33983  29.51072 2S   124    1.00000
 3772  254 GLY  O     12.26565  24.65703  30.51823 2S   124    1.00000
 3773  255 SER  N     10.90628  25.37497  28.85563 2S   125    1.00000
 3774  255 SER  HN    10.78220  25.93871  28.04311 2S   125    0.00000
 3775  255 SER  CA     9.78123  24.53842  29.20225 2S   125    1.00000
 3776  255 SER  HA     9.94365  24.12369  30.18749 2S   125    0.00000
 3777  255 SER  CB     8.43183  25.31010  29.23918 2S   125    1.00000
 3778  255 SER  HB1    8.61250  26.31730  29.67256 2S   125    0.00000
 3779  255 SER  HB2    7.71396  24.77394  29.89455 2S   125    0.00000
 3780  255 SER  OG     7.83731  25.47113  27.95484 2S   125    1.00000
 3781  255 SER  HG1    7.70247  24.57439  27.63048 2S   125    0.00000
 3782  255 SER  C      9.73199  23.37610  28.19427 2S   125    1.00000
 3783  255 SER  OT1    9.05319  22.35928  28.49167 2S   125    1.00000
 3784  255 SER  OT2   10.36024  23.50509  27.10960 2S   125    0.00000
 3785  256 ZN2  ZN    24.39743  -1.42519  29.54466 3S   202A   1.00000
 3786  257 ZN2  ZN     1.38553  40.55968  -8.08569 3S   201B   1.00000
 3787  258 TIP3 OH2   29.18849   1.70120  35.78201 4S   301A   1.00000
 3788  258 TIP3 H1    28.72462   0.86425  35.79374 4S   301A   1.00000
 3789  258 TIP3 H2    29.94351   1.56514  36.35559 4S   301A   1.00000
 3790  259 TIP3 OH2   12.89850  18.18275   8.15666 4S   302A   1.00000
 3791  259 TIP3 H1    12.58523  18.30089   9.05627 4S   302A   1.00000
 3792  259 TIP3 H2    12.90271  19.07708   7.80186 4S   302A   1.00000
 3793  260 TIP3 OH2   21.35893   7.24124   8.75037 4S   303A   1.00000
 3794  260 TIP3 H1    21.50727   7.98206   8.16194 4S   303A   1.00000
 3795  260 TIP3 H2    22.10683   6.66065   8.60607 4S   303A   1.00000
 3796  261 TIP3 OH2   21.32354  21.04007  19.77709 4S   304A   1.00000
 3797  261 TIP3 H1    21.61225  20.54067  20.54052 4S   304A   1.00000
 3798  261 TIP3 H2    21.58055  20.48691  19.03297 4S   304A   1.00000
 3799  262 TIP3 OH2   32.07066   8.55635  18.87539 4S   305A   1.00000
 3800  262 TIP3 H1    31.82450   7.82177  18.30170 4S   305A   1.00000
 3801  262 TIP3 H2    31.78770   8.26204  19.74775 4S   305A   1.00000
 3802  263 TIP3 OH2   32.13091  10.42788  14.86795 4S   306A   1.00000
 3803  263 TIP3 H1    31.41131  10.43077  15.49861 4S   306A   1.00000
 3804  263 TIP3 H2    31.77727   9.90019  14.14044 4S   306A   1.00000
 3805  264 TIP3 OH2   14.91287  19.74177  11.23941 4S   307A   1.00000
 3806  264 TIP3 H1    15.48841  20.41210  11.61466 4S   307A   1.00000
 3807  264 TIP3 H2    15.39072  18.91390  11.33521 4S   307A   1.00000
 3808  265 TIP3 OH2   14.91322  12.90818  31.21420 4S   308A   1.00000
 3809  265 TIP3 H1    14.73359  13.66918  30.66116 4S   308A   1.00000
 3810  265 TIP3 H2    15.84433  12.71885  31.06041 4S   308A   1.00000
 3811  266 TIP3 OH2   30.34088   7.84003  31.43516 4S   309A   1.00000
 3812  266 TIP3 H1    30.30581   8.53840  30.77018 4S   309A   1.00000
 3813  266 TIP3 H2    31.07495   8.09818  31.99287 4S   309A   1.00000
 3814  267 TIP3 OH2   12.02075  19.14094  10.99960 4S   310A   1.00000
 3815  267 TIP3 H1    12.95162  19.33989  11.15795 4S   310A   1.00000
 3816  267 TIP3 H2    11.59457  19.32813  11.83642 4S   310A   1.00000
 3817  268 TIP3 OH2    5.17430   5.98752  27.79415 4S   311A   1.00000
 3818  268 TIP3 H1     5.40543   5.05479  27.80646 4S   311A   1.00000
 3819  268 TIP3 H2     5.95686   6.42160  28.14591 4S   311A   1.00000
 3820  269 TIP3 OH2   17.81024  17.61098  10.45270 4S   312A   1.00000
 3821  269 TIP3 H1    18.20414  16.74415  10.30573 4S   312A   1.00000
 3822  269 TIP3 H2    16.86929  17.42557  10.52913 4S   312A   1.00000
 3823  270 TIP3 OH2   31.30200  14.37109  23.82606 4S   313A   1.00000
 3824  270 TIP3 H1    30.90205  14.71402  24.62986 4S   313A   1.00000
 3825  270 TIP3 H2    30.85026  14.86458  23.13318 4S   313A   1.00000
 3826  271 TIP3 OH2    2.07796  11.20107  -2.84266 4S   314A   1.00000
 3827  271 TIP3 H1     3.00598  11.25308  -3.07140 4S   314A   1.00000
 3828  271 TIP3 H2     1.75161  12.08883  -3.02148 4S   314A   1.00000
 3829  272 TIP3 OH2   14.99568  19.18175  18.71853 4S   315A   1.00000
 3830  272 TIP3 H1    14.36983  18.71339  18.15772 4S   315A   1.00000
 3831  272 TIP3 H2    14.45594  19.49662  19.44595 4S   315A   1.00000
 3832  273 TIP3 OH2   17.23793  17.86920  24.81804 4S   316A   1.00000
 3833  273 TIP3 H1    16.91452  17.11919  25.32304 4S   316A   1.00000
 3834  273 TIP3 H2    16.43837  18.30243  24.50116 4S   316A   1.00000
 3835  274 TIP3 OH2   -1.62783  16.57022  15.97605 4S   317A   1.00000
 3836  274 TIP3 H1    -0.99453  17.24046  16.23252 4S   317A   1.00000
 3837  274 TIP3 H2    -1.30223  16.26099  15.12736 4S   317A   1.00000
 3838  275 TIP3 OH2   32.23163   2.50145  24.67479 4S   318A   1.00000
 3839  275 TIP3 H1    31.69383   1.71299  24.58663 4S   318A   1.00000
 3840  275 TIP3 H2    31.68869   3.19184  24.28008 4S   318A   1.00000
 3841  276 TIP3 OH2    0.60353  14.27456   3.97770 4S   319A   1.00000
 3842  276 TIP3 H1     1.09320  13.60004   3.50269 4S   319A   1.00000
 3843  276 TIP3 H2    -0.16873  14.41962   3.42111 4S   319A   1.00000
 3844  277 TIP3 OH2    1.10516  16.25536  21.99088 4S   320A   1.00000
 3845  277 TIP3 H1     1.85432  16.70069  21.59611 4S   320A   1.00000
 3846  277 TIP3 H2     1.06963  15.40873  21.53967 4S   320A   1.00000
 3847  278 TIP3 OH2   18.85376  13.62513  12.93909 4S   321A   1.00000
 3848  278 TIP3 H1    18.45396  12.86437  13.36459 4S   321A   1.00000
 3849  278 TIP3 H2    19.78373  13.57077  13.18704 4S   321A   1.00000
 3850  279 TIP3 OH2   -1.30958  16.37021  -4.70498 4S   322A   1.00000
 3851  279 TIP3 H1    -0.99108  16.19911  -3.81346 4S   322A   1.00000
 3852  279 TIP3 H2    -1.31801  15.50562  -5.11654 4S   322A   1.00000
 3853  280 TIP3 OH2    9.19975  17.44609  25.95945 4S   323A   1.00000
 3854  280 TIP3 H1     9.14781  17.83755  26.83170 4S   323A   1.00000
 3855  280 TIP3 H2     9.65966  18.11291  25.43765 4S   323A   1.00000
 3856  281 TIP3 OH2   -1.56860   1.17552  10.21746 4S   324A   1.00000
 3857  281 TIP3 H1    -1.41575   1.31969  11.15063 4S   324A   1.00000
 3858  281 TIP3 H2    -1.32905   2.02043   9.81726 4S   324A   1.00000
 3859  282 TIP3 OH2   18.61265   9.91369  32.55689 4S   325A   1.00000
 3860  282 TIP3 H1    17.90279   9.63301  31.97016 4S   325A   1.00000
 3861  282 TIP3 H2    18.87532   9.10164  32.99049 4S   325A   1.00000
 3862  283 TIP3 OH2   -2.39699   9.04342  16.48669 4S   326A   1.00000
 3863  283 TIP3 H1    -2.69286   8.15186  16.66976 4S   326A   1.00000
 3864  283 TIP3 H2    -3.04361   9.38743  15.86381 4S   326A   1.00000
 3865  284 TIP3 OH2    1.05614   9.19455  25.97336 4S   327A   1.00000
 3866  284 TIP3 H1     1.46722   9.95487  25.54676 4S   327A   1.00000
 3867  284 TIP3 H2     1.79301   8.61447  26.17049 4S   327A   1.00000
 3868  285 TIP3 OH2   -0.53833  18.57621  -1.68487 4S   328A   1.00000
 3869  285 TIP3 H1    -0.38700  17.62893  -1.76591 4S   328A   1.00000
 3870  285 TIP3 H2    -1.32615  18.72677  -2.20766 4S   328A   1.00000
 3871  286 TIP3 OH2    4.12187   5.18001  17.61174 4S   329A   1.00000
 3872  286 TIP3 H1     3.90347   6.10956  17.68865 4S   329A   1.00000
 3873  286 TIP3 H2     3.67427   4.90214  16.80535 4S   329A   1.00000
 3874  287 TIP3 OH2    7.13160  17.05990   6.08657 4S   330A   1.00000
 3875  287 TIP3 H1     6.28559  16.61013   6.18738 4S   330A   1.00000
 3876  287 TIP3 H2     6.97936  17.68061   5.37156 4S   330A   1.00000
 3877  288 TIP3 OH2    5.41609  17.14297  23.66835 4S   331A   1.00000
 3878  288 TIP3 H1     5.59631  16.78724  24.54021 4S   331A   1.00000
 3879  288 TIP3 H2     5.46831  16.38096  23.08364 4S   331A   1.00000
 3880  289 TIP3 OH2   28.35452   3.42380  31.35414 4S   332A   1.00000
 3881  289 TIP3 H1    27.60167   3.43058  31.94658 4S   332A   1.00000
 3882  289 TIP3 H2    28.32014   4.27546  30.91083 4S   332A   1.00000
 3883  290 TIP3 OH2   10.39633  19.18176  16.73799 4S   333A   1.00000
 3884  290 TIP3 H1     9.58500  19.59196  16.43257 4S   333A   1.00000
 3885  290 TIP3 H2    10.17998  18.84633  17.61495 4S   333A   1.00000
 3886  291 TIP3 OH2   10.44961  -1.83927  16.41837 4S   334A   1.00000
 3887  291 TIP3 H1    10.59176  -2.24776  17.27219 4S   334A   1.00000
 3888  291 TIP3 H2    10.74798  -0.93241  16.53713 4S   334A   1.00000
 3889  292 TIP3 OH2   32.83037  12.30615  24.83162 4S   335A   1.00000
 3890  292 TIP3 H1    33.05761  11.76668  24.06902 4S   335A   1.00000
 3891  292 TIP3 H2    32.33492  13.04478  24.45779 4S   335A   1.00000
 3892  293 TIP3 OH2   15.05075  20.61576  21.12418 4S   336A   1.00000
 3893  293 TIP3 H1    15.58721  20.76082  21.90540 4S   336A   1.00000
 3894  293 TIP3 H2    15.61658  20.07987  20.56031 4S   336A   1.00000
 3895  294 TIP3 OH2   14.54237  12.18760   8.04772 4S   337A   1.00000
 3896  294 TIP3 H1    14.16734  12.99947   7.69622 4S   337A   1.00000
 3897  294 TIP3 H2    13.79663  11.58015   8.05213 4S   337A   1.00000
 3898  295 TIP3 OH2   12.45392  18.66820  27.68756 4S   338A   1.00000
 3899  295 TIP3 H1    12.43805  18.45532  28.62017 4S   338A   1.00000
 3900  295 TIP3 H2    12.74838  17.85353  27.26619 4S   338A   1.00000
 3901  296 TIP3 OH2   29.37754   3.72203  10.60865 4S   339A   1.00000
 3902  296 TIP3 H1    29.45526   4.27186   9.82902 4S   339A   1.00000
 3903  296 TIP3 H2    29.74096   4.26122  11.31665 4S   339A   1.00000
 3904  297 TIP3 OH2    1.19942  18.20511   7.13913 4S   340A   1.00000
 3905  297 TIP3 H1     0.74994  18.82172   7.71830 4S   340A   1.00000
 3906  297 TIP3 H2     0.85549  17.34443   7.39864 4S   340A   1.00000
 3907  298 TIP3 OH2   -1.60376  12.17708  22.13843 4S   341A   1.00000
 3908  298 TIP3 H1    -1.49646  11.26066  22.40338 4S   341A   1.00000
 3909  298 TIP3 H2    -0.79349  12.36951  21.66048 4S   341A   1.00000
 3910  299 TIP3 OH2   -1.31814  21.07628  16.76072 4S   342A   1.00000
 3911  299 TIP3 H1    -0.93264  21.88711  16.42752 4S   342A   1.00000
 3912  299 TIP3 H2    -0.67157  20.73851  17.38581 4S   342A   1.00000
 3913  300 TIP3 OH2    1.74930   6.45691  24.87632 4S   343A   1.00000
 3914  300 TIP3 H1     2.55838   6.12671  24.47323 4S   343A   1.00000
 3915  300 TIP3 H2     1.58571   5.85403  25.60145 4S   343A   1.00000
 3916  301 TIP3 OH2   16.12983   5.98694   7.51308 4S   344A   1.00000
 3917  301 TIP3 H1    17.01441   5.83442   7.84764 4S   344A   1.00000
 3918  301 TIP3 H2    15.82786   6.75479   8.00958 4S   344A   1.00000
 3919  302 TIP3 OH2   20.81120  15.90506  30.22174 4S   345A   1.00000
 3920  302 TIP3 H1    21.11929  15.06107  30.55423 4S   345A   1.00000
 3921  302 TIP3 H2    20.63075  15.73398  29.29357 4S   345A   1.00000
 3922  303 TIP3 OH2    0.15174  17.10887   4.63328 4S   346A   1.00000
 3923  303 TIP3 H1     0.39424  17.58812   5.42965 4S   346A   1.00000
 3924  303 TIP3 H2     0.37469  16.19456   4.83241 4S   346A   1.00000
 3925  304 TIP3 OH2    8.04018   4.49595   6.22203 4S   347A   1.00000
 3926  304 TIP3 H1     7.95210   4.79335   5.31546 4S   347A   1.00000
 3927  304 TIP3 H2     8.97100   4.61850   6.41858 4S   347A   1.00000
 3928  305 TIP3 OH2    5.35862   4.12367  12.04599 4S   348A   1.00000
 3929  305 TIP3 H1     5.33130   5.06629  12.24696 4S   348A   1.00000
 3930  305 TIP3 H2     4.44738   3.89678  11.85758 4S   348A   1.00000
 3931  306 TIP3 OH2   31.10221  -0.39329  13.66847 4S   349A   1.00000
 3932  306 TIP3 H1    31.80518  -0.56949  13.04400 4S   349A   1.00000
 3933  306 TIP3 H2    31.18385   0.54592  13.86021 4S   349A   1.00000
 3934  307 TIP3 OH2   -4.10619  10.59702  14.78293 4S   350A   1.00000
 3935  307 TIP3 H1    -4.52082  11.07961  14.06880 4S   350A   1.00000
 3936  307 TIP3 H2    -3.28352  11.07401  14.93514 4S   350A   1.00000
 3937  308 TIP3 OH2   28.88799  -0.10361  15.46350 4S   351A   1.00000
 3938  308 TIP3 H1    29.60257  -0.00856  14.82601 4S   351A   1.00000
 3939  308 TIP3 H2    28.79713  -1.05050  15.56384 4S   351A   1.00000
 3940  309 TIP3 OH2   28.10651   1.81030  20.35016 4S   352A   1.00000
 3941  309 TIP3 H1    27.54900   1.03140  20.33166 4S   352A   1.00000
 3942  309 TIP3 H2    28.53301   1.77871  21.20706 4S   352A   1.00000
 3943  310 TIP3 OH2   23.20626   1.22824  15.30726 4S   353A   1.00000
 3944  310 TIP3 H1    22.39673   1.72652  15.42751 4S   353A   1.00000
 3945  310 TIP3 H2    23.80887   1.85779  14.90227 4S   353A   1.00000
 3946  311 TIP3 OH2   -6.26390  19.32171   6.87172 4S   354A   1.00000
 3947  311 TIP3 H1    -5.69421  20.01495   6.53912 4S   354A   1.00000
 3948  311 TIP3 H2    -5.72042  18.52984   6.82565 4S   354A   1.00000
 3949  312 TIP3 OH2   11.63093  -3.43224  12.06839 4S   355A   1.00000
 3950  312 TIP3 H1    11.43620  -3.78896  11.19911 4S   355A   1.00000
 3951  312 TIP3 H2    10.83915  -2.94537  12.30984 4S   355A   1.00000
 3952  313 TIP3 OH2    0.25082   5.55755  17.33270 4S   356A   1.00000
 3953  313 TIP3 H1     0.13109   6.20069  16.62954 4S   356A   1.00000
 3954  313 TIP3 H2     0.90361   5.95659  17.91497 4S   356A   1.00000
 3955  314 TIP3 OH2    5.40932   3.50465   7.70080 4S   357A   1.00000
 3956  314 TIP3 H1     6.23000   3.73457   7.25846 4S   357A   1.00000
 3957  314 TIP3 H2     5.69094   3.22339   8.57232 4S   357A   1.00000
 3958  315 TIP3 OH2   30.49901  13.78715  27.56965 4S   358A   1.00000
 3959  315 TIP3 H1    29.96380  13.79875  28.36834 4S   358A   1.00000
 3960  315 TIP3 H2    29.97072  14.26199  26.92155 4S   358A   1.00000
 3961  316 TIP3 OH2    4.83501   1.39145  20.97452 4S   359A   1.00000
 3962  316 TIP3 H1     5.02496   0.88225  21.76650 4S   359A   1.00000
 3963  316 TIP3 H2     4.95024   0.74667  20.26464 4S   359A   1.00000
 3964  317 TIP3 OH2   -8.32110   9.77385   8.95637 4S   360A   1.00000
 3965  317 TIP3 H1    -9.14620  10.09848   9.31954 4S   360A   1.00000
 3966  317 TIP3 H2    -8.57006   8.99412   8.45955 4S   360A   1.00000
 3967  318 TIP3 OH2    6.15480  15.70424  26.43807 4S   361A   1.00000
 3968  318 TIP3 H1     6.14583  15.20388  27.25566 4S   361A   1.00000
 3969  318 TIP3 H2     7.01597  16.12610  26.42815 4S   361A   1.00000
 3970  319 TIP3 OH2    6.93462  11.21850  29.43433 4S   362A   1.00000
 3971  319 TIP3 H1     7.10913  11.96880  28.86661 4S   362A   1.00000
 3972  319 TIP3 H2     7.80712  10.93767  29.72544 4S   362A   1.00000
 3973  320 TIP3 OH2   25.63589  11.80560  13.17730 4S   363A   1.00000
 3974  320 TIP3 H1    26.44638  12.02101  13.64093 4S   363A   1.00000
 3975  320 TIP3 H2    25.87757  11.08545  12.59456 4S   363A   1.00000
 3976  321 TIP3 OH2   -8.73860  13.34856   3.38100 4S   364A   1.00000
 3977  321 TIP3 H1    -8.04548  13.33974   2.72134 4S   364A   1.00000
 3978  321 TIP3 H2    -8.33491  13.78372   4.13763 4S   364A   1.00000
 3979  322 TIP3 OH2    1.14646   8.44892  22.89210 4S   365A   1.00000
 3980  322 TIP3 H1     1.19167   7.83735  23.63411 4S   365A   1.00000
 3981  322 TIP3 H2     0.22498   8.72512  22.86521 4S   365A   1.00000
 3982  323 TIP3 OH2    8.81878  -1.70649  12.05988 4S   366A   1.00000
 3983  323 TIP3 H1     8.33511  -0.88199  12.14587 4S   366A   1.00000
 3984  323 TIP3 H2     8.14009  -2.36189  11.89445 4S   366A   1.00000
 3985  324 TIP3 OH2   23.50605  -5.53295  22.71189 4S   367A   1.00000
 3986  324 TIP3 H1    22.63019  -5.67110  23.09377 4S   367A   1.00000
 3987  324 TIP3 H2    24.10317  -5.85631  23.38645 4S   367A   1.00000
 3988  325 TIP3 OH2   -6.92597  14.88711  13.25516 4S   368A   1.00000
 3989  325 TIP3 H1    -7.55227  14.49701  13.86597 4S   368A   1.00000
 3990  325 TIP3 H2    -6.49356  15.57118  13.76906 4S   368A   1.00000
 3991  326 TIP3 OH2   -4.30105  16.97145  -1.10803 4S   369A   1.00000
 3992  326 TIP3 H1    -5.16273  16.56912  -0.99322 4S   369A   1.00000
 3993  326 TIP3 H2    -4.44274  17.89825  -0.91239 4S   369A   1.00000
 3994  327 TIP3 OH2   18.50570   6.16476  33.40739 4S   370A   1.00000
 3995  327 TIP3 H1    18.33649   6.53930  34.27160 4S   370A   1.00000
 3996  327 TIP3 H2    18.94352   5.33137  33.58941 4S   370A   1.00000
 3997  328 TIP3 OH2   11.16294  -3.27189  19.72064 4S   371A   1.00000
 3998  328 TIP3 H1    10.21755  -3.35289  19.58573 4S   371A   1.00000
 3999  328 TIP3 H2    11.30984  -3.64954  20.58898 4S   371A   1.00000
 4000  329 TIP3 OH2    2.83633  12.40040   3.71438 4S   372A   1.00000
 4001  329 TIP3 H1     3.62660  12.88021   3.43805 4S   372A   1.00000
 4002  329 TIP3 H2     2.53183  12.87814   4.48685 4S   372A   1.00000
 4003  330 TIP3 OH2   25.33002   1.91374   9.41315 4S   373A   1.00000
 4004  330 TIP3 H1    24.95434   1.14258   9.84128 4S   373A   1.00000
 4005  330 TIP3 H2    26.17587   1.61307   9.07947 4S   373A   1.00000
 4006  331 TIP3 OH2    5.19711  13.78579   2.93600 4S   374A   1.00000
 4007  331 TIP3 H1     5.14505  14.68228   2.59596 4S   374A   1.00000
 4008  331 TIP3 H2     6.08766  13.71161   3.28491 4S   374A   1.00000
 4009  332 TIP3 OH2   29.58435  13.61118  16.38112 4S   375A   1.00000
 4010  332 TIP3 H1    28.81701  13.77834  15.83172 4S   375A   1.00000
 4011  332 TIP3 H2    30.33137  13.79681  15.81094 4S   375A   1.00000
 4012  333 TIP3 OH2   36.31511   7.88708  27.75771 4S   376A   1.00000
 4013  333 TIP3 H1    37.21526   8.12934  27.97821 4S   376A   1.00000
 4014  333 TIP3 H2    36.40886   7.24478  27.05349 4S   376A   1.00000
 4015  334 TIP3 OH2    3.83537  16.37814   3.34687 4S   377A   1.00000
 4016  334 TIP3 H1     3.33614  16.03381   4.08780 4S   377A   1.00000
 4017  334 TIP3 H2     3.19161  16.88349   2.84023 4S   377A   1.00000
 4018  335 TIP3 OH2    4.60556   2.52870  18.37961 4S   378A   1.00000
 4019  335 TIP3 H1     4.59719   2.37050  19.32798 4S   378A   1.00000
 4020  335 TIP3 H2     4.39858   3.46449  18.29111 4S   378A   1.00000
 4021  336 TIP3 OH2   18.89001  14.89947  10.37974 4S   379A   1.00000
 4022  336 TIP3 H1    18.91928  14.35414  11.17320 4S   379A   1.00000
 4023  336 TIP3 H2    19.19970  14.31951   9.68326 4S   379A   1.00000
 4024  337 TIP3 OH2   -1.52485   9.39204  22.68175 4S   380A   1.00000
 4025  337 TIP3 H1    -2.38398   9.61186  22.31901 4S   380A   1.00000
 4026  337 TIP3 H2    -1.68379   9.31897  23.63018 4S   380A   1.00000
 4027  338 TIP3 OH2   -4.15212  15.45457  16.84501 4S   381A   1.00000
 4028  338 TIP3 H1    -3.28765  15.78714  16.58200 4S   381A   1.00000
 4029  338 TIP3 H2    -4.56632  16.19920  17.28080 4S   381A   1.00000
 4030  339 TIP3 OH2    2.48219  10.38182   1.68480 4S   382A   1.00000
 4031  339 TIP3 H1     3.16727  10.52502   1.03164 4S   382A   1.00000
 4032  339 TIP3 H2     2.58762  11.11000   2.30553 4S   382A   1.00000
 4033  340 TIP3 OH2   34.82449   9.16154  18.68784 4S   383A   1.00000
 4034  340 TIP3 H1    33.90025   8.92148  18.81406 4S   383A   1.00000
 4035  340 TIP3 H2    34.90032   9.28693  17.74188 4S   383A   1.00000
 4036  341 TIP3 OH2   -1.78627   9.10703  25.51312 4S   384A   1.00000
 4037  341 TIP3 H1    -2.11176   9.02717  26.40973 4S   384A   1.00000
 4038  341 TIP3 H2    -0.82850   9.13980  25.61890 4S   384A   1.00000
 4039  342 TIP3 OH2   -4.61872  39.83652  -5.21877 4S   385B   1.00000
 4040  342 TIP3 H1    -4.15422  38.99890  -5.17214 4S   385B   1.00000
 4041  342 TIP3 H2    -3.94699  40.45284  -5.53344 4S   385B   1.00000
 4042  343 TIP3 OH2    3.23808  18.33886  -9.34383 4S   386B   1.00000
 4043  343 TIP3 H1     4.17426  18.30473  -9.55117 4S   386B   1.00000
 4044  343 TIP3 H2     2.80093  18.20801 -10.18580 4S   386B   1.00000
 4045  344 TIP3 OH2   17.30579  27.01358  -0.36056 4S   387B   1.00000
 4046  344 TIP3 H1    16.49448  27.29607   0.07449 4S   387B   1.00000
 4047  344 TIP3 H2    17.01900  26.33095  -0.96693 4S   387B   1.00000
 4048  345 TIP3 OH2   19.36612  39.94369   4.55341 4S   388B   1.00000
 4049  345 TIP3 H1    19.75852  39.20954   4.07540 4S   388B   1.00000
 4050  345 TIP3 H2    20.09923  40.53512   4.72848 4S   388B   1.00000
 4051  346 TIP3 OH2   18.86803  29.54787   1.52847 4S   389B   1.00000
 4052  346 TIP3 H1    18.90444  28.68689   1.94926 4S   389B   1.00000
 4053  346 TIP3 H2    19.50419  29.48187   0.81535 4S   389B   1.00000
 4054  347 TIP3 OH2   13.65582  21.07997  -0.23676 4S   390B   1.00000
 4055  347 TIP3 H1    14.42698  20.84512  -0.75256 4S   390B   1.00000
 4056  347 TIP3 H2    13.38021  20.25665   0.17614 4S   390B   1.00000
 4057  348 TIP3 OH2   -5.13551  34.09127   3.29692 4S   391B   1.00000
 4058  348 TIP3 H1    -5.47960  33.61312   4.05113 4S   391B   1.00000
 4059  348 TIP3 H2    -4.64988  33.42048   2.80611 4S   391B   1.00000
 4060  349 TIP3 OH2    6.07295  20.04997  10.45164 4S   392B   1.00000
 4061  349 TIP3 H1     6.12004  19.80977  11.37959 4S   392B   1.00000
 4062  349 TIP3 H2     5.29643  20.61703  10.39123 4S   392B   1.00000
 4063  350 TIP3 OH2   -0.09179  31.07864 -13.84040 4S   393B   1.00000
 4064  350 TIP3 H1    -0.62195  30.78903 -14.58410 4S   393B   1.00000
 4065  350 TIP3 H2     0.43580  30.30092 -13.62235 4S   393B   1.00000
 4066  351 TIP3 OH2   15.60417  22.21186  16.12594 4S   394B   1.00000
 4067  351 TIP3 H1    15.29212  22.34863  17.02663 4S   394B   1.00000
 4068  351 TIP3 H2    14.83469  21.87114  15.65906 4S   394B   1.00000
 4069  352 TIP3 OH2   -3.07132  29.07283 -13.91707 4S   395B   1.00000
 4070  352 TIP3 H1    -2.97880  29.29299 -12.98419 4S   395B   1.00000
 4071  352 TIP3 H2    -3.79077  28.44066 -13.93684 4S   395B   1.00000
 4072  353 TIP3 OH2   12.59056  21.37196  22.18433 4S   396B   1.00000
 4073  353 TIP3 H1    12.65996  22.30487  22.40721 4S   396B   1.00000
 4074  353 TIP3 H2    13.43108  21.16404  21.76454 4S   396B   1.00000
 4075  354 TIP3 OH2   15.08735  24.44151  -6.39411 4S   397B   1.00000
 4076  354 TIP3 H1    15.60411  25.24185  -6.55586 4S   397B   1.00000
 4077  354 TIP3 H2    15.09924  24.00358  -7.24318 4S   397B   1.00000
 4078  355 TIP3 OH2    5.91615  19.65688   5.53648 4S   398B   1.00000
 4079  355 TIP3 H1     5.99651  20.24157   6.29676 4S   398B   1.00000
 4080  355 TIP3 H2     5.31990  18.96528   5.83424 4S   398B   1.00000
 4081  356 TIP3 OH2    9.30664  35.44313 -10.92452 4S   399B   1.00000
 4082  356 TIP3 H1     8.65517  34.79609 -11.21460 4S   399B   1.00000
 4083  356 TIP3 H2     8.81725  36.01521 -10.32284 4S   399B   1.00000
 4084  357 TIP3 OH2    8.68613  46.12694  -4.07278 4S   400B   1.00000
 4085  357 TIP3 H1     7.94593  45.56310  -3.81968 4S   400B   1.00000
 4086  357 TIP3 H2     8.26979  46.86753  -4.51284 4S   400B   1.00000
 4087  358 TIP3 OH2   -5.06977  29.08725  13.83452 4S   401B   1.00000
 4088  358 TIP3 H1    -5.56003  29.87219  14.07609 4S   401B   1.00000
 4089  358 TIP3 H2    -4.18236  29.25073  14.16818 4S   401B   1.00000
 4090  359 TIP3 OH2   -3.54640  32.26410  15.84866 4S   402B   1.00000
 4091  359 TIP3 H1    -3.21642  31.42000  15.52197 4S   402B   1.00000
 4092  359 TIP3 H2    -4.48830  32.22543  15.68332 4S   402B   1.00000
 4093  360 TIP3 OH2   -4.83774  30.11357  -2.79121 4S   403B   1.00000
 4094  360 TIP3 H1    -4.56943  30.92395  -2.34458 4S   403B   1.00000
 4095  360 TIP3 H2    -4.86385  29.46963  -2.08163 4S   403B   1.00000
 4096  361 TIP3 OH2   -3.27308  21.65679   5.45289 4S   404B   1.00000
 4097  361 TIP3 H1    -2.65803  22.39083   5.35637 4S   404B   1.00000
 4098  361 TIP3 H2    -3.36666  21.32575   4.55937 4S   404B   1.00000
 4099  362 TIP3 OH2   -2.49256  23.09154   8.40376 4S   405B   1.00000
 4100  362 TIP3 H1    -3.37157  22.95866   8.04801 4S   405B   1.00000
 4101  362 TIP3 H2    -2.06323  22.23688   8.29504 4S   405B   1.00000
 4102  363 TIP3 OH2    6.33111  44.36491 -11.01944 4S   406B   1.00000
 4103  363 TIP3 H1     6.55252  43.51850 -10.61951 4S   406B   1.00000
 4104  363 TIP3 H2     7.17880  44.73592 -11.26345 4S   406B   1.00000
 4105  364 TIP3 OH2    9.85473  40.72514   8.87094 4S   407B   1.00000
 4106  364 TIP3 H1     9.69114  39.82415   8.57120 4S   407B   1.00000
 4107  364 TIP3 H2     9.34454  40.79505   9.67872 4S   407B   1.00000
 4108  365 TIP3 OH2   11.07137  40.06692  -8.95782 4S   408B   1.00000
 4109  365 TIP3 H1    11.34697  39.77255  -8.08367 4S   408B   1.00000
 4110  365 TIP3 H2    11.41692  39.39624  -9.54726 4S   408B   1.00000
 4111  366 TIP3 OH2    5.76139  17.85963   1.96910 4S   409B   1.00000
 4112  366 TIP3 H1     5.69165  18.78772   2.21680 4S   409B   1.00000
 4113  366 TIP3 H2     5.06807  17.42967   2.47855 4S   409B   1.00000
 4114  367 TIP3 OH2   -5.46853  29.80495   9.00284 4S   410B   1.00000
 4115  367 TIP3 H1    -4.95829  28.99611   9.04651 4S   410B   1.00000
 4116  367 TIP3 H2    -5.45044  30.04343   8.07141 4S   410B   1.00000
 4117  368 TIP3 OH2   15.85311  36.26750  -8.86970 4S   411B   1.00000
 4118  368 TIP3 H1    15.85839  37.18337  -9.14834 4S   411B   1.00000
 4119  368 TIP3 H2    16.43745  35.82190  -9.48600 4S   411B   1.00000
 4120  369 TIP3 OH2    2.73786  24.69870 -12.73840 4S   412B   1.00000
 4121  369 TIP3 H1     3.09889  24.17927 -12.01295 4S   412B   1.00000
 4122  369 TIP3 H2     1.82841  24.87128 -12.47459 4S   412B   1.00000
 4123  370 TIP3 OH2    3.81636  24.62473  21.86826 4S   413B   1.00000
 4124  370 TIP3 H1     4.62406  24.32974  21.43850 4S   413B   1.00000
 4125  370 TIP3 H2     3.11051  24.22581  21.34930 4S   413B   1.00000
 4126  371 TIP3 OH2   11.58323  28.41000  -9.97841 4S   414B   1.00000
 4127  371 TIP3 H1    11.05101  28.94343 -10.57608 4S   414B   1.00000
 4128  371 TIP3 H2    12.45860  28.80346 -10.03949 4S   414B   1.00000
 4129  372 TIP3 OH2    5.69142  35.03519  15.15488 4S   415B   1.00000
 4130  372 TIP3 H1     5.54265  35.94083  14.86021 4S   415B   1.00000
 4131  372 TIP3 H2     6.31431  35.12488  15.88153 4S   415B   1.00000
 4132  373 TIP3 OH2   13.18080  24.16980   3.10281 4S   416B   1.00000
 4133  373 TIP3 H1    12.62906  24.93015   3.29009 4S   416B   1.00000
 4134  373 TIP3 H2    13.15109  24.09043   2.14271 4S   416B   1.00000
 4135  374 TIP3 OH2   21.32890  35.04315  -4.84990 4S   417B   1.00000
 4136  374 TIP3 H1    21.19686  34.42910  -4.12623 4S   417B   1.00000
 4137  374 TIP3 H2    20.44635  35.38696  -5.01871 4S   417B   1.00000
 4138  375 TIP3 OH2   19.95267  34.05560   1.40567 4S   418B   1.00000
 4139  375 TIP3 H1    19.78379  34.90427   0.99547 4S   418B   1.00000
 4140  375 TIP3 H2    19.43910  33.43947   0.87541 4S   418B   1.00000
 4141  376 TIP3 OH2   12.89197  39.80244  -0.96555 4S   419B   1.00000
 4142  376 TIP3 H1    13.01326  39.02599  -1.51419 4S   419B   1.00000
 4143  376 TIP3 H2    13.54513  39.70424  -0.26251 4S   419B   1.00000
 4144  377 TIP3 OH2   19.14448  26.53580  13.86830 4S   420B   1.00000
 4145  377 TIP3 H1    19.56118  25.74085  13.53388 4S   420B   1.00000
 4146  377 TIP3 H2    19.44476  27.22619  13.27302 4S   420B   1.00000
 4147  378 TIP3 OH2   -1.20213  29.54574  19.50437 4S   421B   1.00000
 4148  378 TIP3 H1    -1.33455  30.42497  19.15157 4S   421B   1.00000
 4149  378 TIP3 H2    -0.59727  29.12844  18.88592 4S   421B   1.00000
 4150  379 TIP3 OH2   11.25655  15.88451  -7.08946 4S   422B   1.00000
 4151  379 TIP3 H1    11.12974  16.32845  -7.92734 4S   422B   1.00000
 4152  379 TIP3 H2    11.21666  16.60136  -6.44442 4S   422B   1.00000
 4153  380 TIP3 OH2    4.49130  30.27175  24.06381 4S   423B   1.00000
 4154  380 TIP3 H1     4.81865  29.61880  23.43926 4S   423B   1.00000
 4155  380 TIP3 H2     4.33484  31.04650  23.51392 4S   423B   1.00000
 4156  381 TIP3 OH2    3.23886  18.59546   5.24748 4S   424B   1.00000
 4157  381 TIP3 H1     2.54151  18.59434   5.91119 4S   424B   1.00000
 4158  381 TIP3 H2     2.76396  18.68591   4.41923 4S   424B   1.00000
 4159  382 TIP3 OH2   16.67162  25.42118   8.60738 4S   425B   1.00000
 4160  382 TIP3 H1    16.47168  26.04917   9.30744 4S   425B   1.00000
 4161  382 TIP3 H2    16.89830  25.97136   7.85322 4S   425B   1.00000
 4162  383 TIP3 OH2   11.29135  35.12725  15.58985 4S   426B   1.00000
 4163  383 TIP3 H1    11.06927  34.19526  15.47949 4S   426B   1.00000
 4164  383 TIP3 H2    10.59187  35.46674  16.15002 4S   426B   1.00000
 4165  384 TIP3 OH2   -5.28620  31.78832  -5.11373 4S   427B   1.00000
 4166  384 TIP3 H1    -5.18539  32.56228  -4.55282 4S   427B   1.00000
 4167  384 TIP3 H2    -5.08990  31.05448  -4.52530 4S   427B   1.00000
 4168  385 TIP3 OH2   -1.25201  25.10547  17.73941 4S   428B   1.00000
 4169  385 TIP3 H1    -1.39318  24.49222  17.01526 4S   428B   1.00000
 4170  385 TIP3 H2    -0.57470  25.69856  17.40978 4S   428B   1.00000
 4171  386 TIP3 OH2   -1.57459  41.21004  -1.19882 4S   429B   1.00000
 4172  386 TIP3 H1    -1.73096  42.07127  -1.59592 4S   429B   1.00000
 4173  386 TIP3 H2    -1.07685  40.72995  -1.86718 4S   429B   1.00000
 4174  387 TIP3 OH2   14.42447  20.28209   5.16486 4S   430B   1.00000
 4175  387 TIP3 H1    14.76281  21.06911   4.72587 4S   430B   1.00000
 4176  387 TIP3 H2    13.95140  20.62275   5.92818 4S   430B   1.00000
 4177  388 TIP3 OH2   18.69962  31.13776   7.01812 4S   431B   1.00000
 4178  388 TIP3 H1    17.91753  30.57848   7.07371 4S   431B   1.00000
 4179  388 TIP3 H2    19.13863  30.84109   6.22064 4S   431B   1.00000
 4180  389 TIP3 OH2    6.05019  17.56627  -0.83017 4S   432B   1.00000
 4181  389 TIP3 H1     6.80514  17.23304  -0.34173 4S   432B   1.00000
 4182  389 TIP3 H2     5.89511  18.41856  -0.41888 4S   432B   1.00000
 4183  390 TIP3 OH2   10.42911  37.88570  23.74734 4S   433B   1.00000
 4184  390 TIP3 H1     9.58992  37.71864  23.31992 4S   433B   1.00000
 4185  390 TIP3 H2    10.98795  37.16267  23.43715 4S   433B   1.00000
 4186  391 TIP3 OH2    3.69722  18.33684  -2.17975 4S   434B   1.00000
 4187  391 TIP3 H1     4.03260  19.14184  -2.58667 4S   434B   1.00000
 4188  391 TIP3 H2     4.45034  17.99436  -1.68815 4S   434B   1.00000
 4189  392 TIP3 OH2    8.44629  37.31417  -9.08713 4S   435B   1.00000
 4190  392 TIP3 H1     8.27840  38.04462  -9.68539 4S   435B   1.00000
 4191  392 TIP3 H2     8.06851  37.60252  -8.25012 4S   435B   1.00000
 4192  393 TIP3 OH2   14.59323  41.64417   8.74766 4S   436B   1.00000
 4193  393 TIP3 H1    15.51361  41.83644   8.94105 4S   436B   1.00000
 4194  393 TIP3 H2    14.21757  41.39571   9.59753 4S   436B   1.00000
 4195  394 TIP3 OH2    5.22974  37.57187  14.05131 4S   437B   1.00000
 4196  394 TIP3 H1     5.84567  38.09964  13.53347 4S   437B   1.00000
 4197  394 TIP3 H2     4.37651  37.99532  13.92155 4S   437B   1.00000
 4198  395 TIP3 OH2    4.27008  32.06541  21.90874 4S   438B   1.00000
 4199  395 TIP3 H1     4.56265  32.79655  21.36126 4S   438B   1.00000
 4200  395 TIP3 H2     4.30848  31.31032  21.31536 4S   438B   1.00000
 4201  396 TIP3 OH2    1.26538  21.70677   1.46807 4S   439B   1.00000
 4202  396 TIP3 H1     1.00247  22.51174   1.01840 4S   439B   1.00000
 4203  396 TIP3 H2     1.38461  21.05997   0.76412 4S   439B   1.00000
 4204  397 TIP3 OH2   14.50618  27.92535  23.63309 4S   440B   1.00000
 4205  397 TIP3 H1    14.07537  27.20811  24.09687 4S   440B   1.00000
 4206  397 TIP3 H2    14.05170  28.71666  23.93983 4S   440B   1.00000
 4207  398 TIP3 OH2   -2.96392  23.75668  -4.21903 4S   441B   1.00000
 4208  398 TIP3 H1    -3.63808  23.88432  -3.55074 4S   441B   1.00000
 4209  398 TIP3 H2    -2.15097  24.04313  -3.79228 4S   441B   1.00000
 4210  399 TIP3 OH2    2.90397  38.97475  13.25804 4S   442B   1.00000
 4211  399 TIP3 H1     2.26359  39.55468  12.83466 4S   442B   1.00000
 4212  399 TIP3 H2     3.72474  39.22437  12.83079 4S   442B   1.00000
 4213  400 TIP3 OH2   14.40747  36.02347  -2.77502 4S   443B   1.00000
 4214  400 TIP3 H1    13.94394  35.68480  -2.00840 4S   443B   1.00000
 4215  400 TIP3 H2    14.82382  35.24542  -3.15568 4S   443B   1.00000
 4216  401 TIP3 OH2   -0.75634  32.57481  16.55013 4S   444B   1.00000
 4217  401 TIP3 H1    -1.69247  32.62308  16.32934 4S   444B   1.00000
 4218  401 TIP3 H2    -0.55349  33.43732  16.91081 4S   444B   1.00000
 4219  402 TIP3 OH2   -0.86845  23.83120  14.94126 4S   445B   1.00000
 4220  402 TIP3 H1    -0.35374  24.51389  14.50041 4S   445B   1.00000
 4221  402 TIP3 H2    -0.90966  23.12785  14.29177 4S   445B   1.00000
 4222  403 TIP3 OH2   11.27209  35.60726  -8.92065 4S   446B   1.00000
 4223  403 TIP3 H1    10.78416  36.29319  -8.46502 4S   446B   1.00000
 4224  403 TIP3 H2    10.73292  35.42542  -9.69874 4S   446B   1.00000
 4225  404 TIP3 OH2   20.33900  32.88658  -2.55472 4S   447B   1.00000
 4226  404 TIP3 H1    20.88203  32.28809  -3.06849 4S   447B   1.00000
 4227  404 TIP3 H2    19.96174  32.33212  -1.86888 4S   447B   1.00000
 4228  405 TIP3 OH2    5.03297  27.22027  27.42027 4S   448B   1.00000
 4229  405 TIP3 H1     5.17761  26.27689  27.34517 4S   448B   1.00000
 4230  405 TIP3 H2     5.79828  27.53804  27.90862 4S   448B   1.00000
 4231  406 TIP3 OH2   -0.07456  35.64840 -12.10362 4S   449B   1.00000
 4232  406 TIP3 H1    -0.86538  35.89606 -11.61954 4S   449B   1.00000
 4233  406 TIP3 H2     0.08932  34.73995 -11.83740 4S   449B   1.00000
 4234  407 TIP3 OH2   -3.30993  24.92425  11.18968 4S   450B   1.00000
 4235  407 TIP3 H1    -3.36079  24.31881  10.44839 4S   450B   1.00000
 4236  407 TIP3 H2    -4.18280  24.89686  11.58304 4S   450B   1.00000
 4237  408 TIP3 OH2   12.99493  23.22903  -8.18611 4S   451B   1.00000
 4238  408 TIP3 H1    13.18598  23.42857  -7.26616 4S   451B   1.00000
 4239  408 TIP3 H2    13.69835  23.65638  -8.67504 4S   451B   1.00000
 4240  409 TIP3 OH2    7.07286  50.22200   0.74882 4S   452B   1.00000
 4241  409 TIP3 H1     6.86318  50.85816   1.43465 4S   452B   1.00000
 4242  409 TIP3 H2     7.42752  49.47332   1.23011 4S   452B   1.00000
 4243  410 TIP3 OH2   10.21742  42.53586  -6.33388 4S   453B   1.00000
 4244  410 TIP3 H1    10.32728  42.29333  -7.25500 4S   453B   1.00000
 4245  410 TIP3 H2     9.81747  43.40579  -6.36225 4S   453B   1.00000
 4246  411 TIP3 OH2   17.52932  33.71355  14.08476 4S   454B   1.00000
 4247  411 TIP3 H1    16.89711  34.18692  13.54176 4S   454B   1.00000
 4248  411 TIP3 H2    18.22958  33.46882  13.47347 4S   454B   1.00000
 4249  412 TIP3 OH2   -1.96742  43.85138  -2.48012 4S   455B   1.00000
 4250  412 TIP3 H1    -1.08368  43.86774  -2.85886 4S   455B   1.00000
 4251  412 TIP3 H2    -2.37769  44.65427  -2.80115 4S   455B   1.00000
 4252  413 TIP3 OH2   -5.14013  34.01134  -3.30104 4S   456B   1.00000
 4253  413 TIP3 H1    -5.39726  34.71119  -3.90344 4S   456B   1.00000
 4254  413 TIP3 H2    -5.03726  34.45273  -2.45702 4S   456B   1.00000
 4255  414 TIP3 OH2   11.38442  44.41028  -0.09850 4S   457B   1.00000
 4256  414 TIP3 H1    11.68976  45.26033   0.21851 4S   457B   1.00000
 4257  414 TIP3 H2    12.15747  43.84622  -0.05380 4S   457B   1.00000
 4258  415 TIP3 OH2    0.22070  45.52243   4.15114 4S   458B   1.00000
 4259  415 TIP3 H1     0.16844  44.64608   3.75842 4S   458B   1.00000
 4260  415 TIP3 H2    -0.63133  45.64416   4.57075 4S   458B   1.00000
 4261  416 TIP3 OH2   15.18857  25.25739  -3.61121 4S   459B   1.00000
 4262  416 TIP3 H1    14.91794  24.82230  -4.42708 4S   459B   1.00000
 4263  416 TIP3 H2    15.96975  25.74844  -3.86558 4S   459B   1.00000
 4264  417 TIP3 OH2    7.61066  42.49126   7.46642 4S   460B   1.00000
 4265  417 TIP3 H1     8.30838  42.09307   7.99140 4S   460B   1.00000
 4266  417 TIP3 H2     7.06582  42.95557   8.10342 4S   460B   1.00000
 4267  418 TIP3 OH2   15.81665  30.18000  22.14856 4S   461B   1.00000
 4268  418 TIP3 H1    15.44879  29.92930  22.99916 4S   461B   1.00000
 4269  418 TIP3 H2    15.66484  29.40194  21.60047 4S   461B   1.00000
 4270  419 TIP3 OH2   13.49217  40.56990  11.43740 4S   462B   1.00000
 4271  419 TIP3 H1    13.59347  41.32915  12.01317 4S   462B   1.00000
 4272  419 TIP3 H2    13.06213  39.91338  11.98836 4S   462B   1.00000
 4273  420 TIP3 OH2   -3.93911  38.81321 -10.05601 4S   463B   1.00000
 4274  420 TIP3 H1    -4.70924  39.27328 -10.39123 4S   463B   1.00000
 4275  420 TIP3 H2    -3.46001  39.48196  -9.56450 4S   463B   1.00000
 4276  421 TIP3 OH2    6.71951  14.90657  -1.45610 4S   464B   1.00000
 4277  421 TIP3 H1     6.25217  14.65087  -2.26104 4S   464B   1.00000
 4278  421 TIP3 H2     6.37097  15.78698  -1.28582 4S   464B   1.00000
 4279  422 TIP3 OH2    3.23060  45.24891   2.51842 4S   465B   1.00000
 4280  422 TIP3 H1     2.35849  45.04631   2.86216 4S   465B   1.00000
 4281  422 TIP3 H2     3.35950  46.17145   2.74013 4S   465B   1.00000
 4282  423 TIP3 OH2    6.25218  25.14872 -13.82538 4S   466B   1.00000
 4283  423 TIP3 H1     7.02930  24.74303 -14.21145 4S   466B   1.00000
 4284  423 TIP3 H2     5.61446  24.43632 -13.76703 4S   466B   1.00000
 4285  424 TIP3 OH2   18.73310  37.02157   3.55262 4S   467B   1.00000
 4286  424 TIP3 H1    18.64461  36.17369   3.11448 4S   467B   1.00000
 4287  424 TIP3 H2    18.20785  37.62211   3.01668 4S   467B   1.00000
 4288  425 TIP3 OH2   15.54466  28.17340  20.17114 4S   468B   1.00000
 4289  425 TIP3 H1    15.71075  27.31521  20.56355 4S   468B   1.00000
 4290  425 TIP3 H2    15.17322  27.97657  19.30829 4S   468B   1.00000
 4291  426 TIP3 OH2    1.56812  17.46473   2.07968 4S   469B   1.00000
 4292  426 TIP3 H1     1.28021  17.03312   2.88814 4S   469B   1.00000
 4293  426 TIP3 H2     0.76814  17.88730   1.76547 4S   469B   1.00000
 4294  427 TIP3 OH2   12.12228  41.58965   7.24109 4S   470B   1.00000
 4295  427 TIP3 H1    12.91437  41.58946   7.78673 4S   470B   1.00000
 4296  427 TIP3 H2    11.42284  41.30660   7.83856 4S   470B   1.00000
 4297  428 TIP3 OH2    6.27266  52.64495  -0.63263 4S   471B   1.00000
 4298  428 TIP3 H1     6.53477  51.80328  -0.25205 4S   471B   1.00000
 4299  428 TIP3 H2     7.10132  53.08937  -0.81254 4S   471B   1.00000
 4300  429 TIP3 OH2    2.72019  26.08311  24.01518 4S   472B   1.00000
 4301  429 TIP3 H1     3.20611  26.88825  23.83877 4S   472B   1.00000
 4302  429 TIP3 H2     3.01653  25.47831  23.32639 4S   472B   1.00000
 4303  430 TIP3 OH2   -0.13036  38.75505 -17.58196 4S   473B   1.00000
 4304  430 TIP3 H1    -0.22844  38.30600 -16.74432 4S   473B   1.00000
 4305  430 TIP3 H2    -0.92473  39.28533 -17.65881 4S   473B   1.00000
 4306  431 TIP3 OH2    1.70214  19.33191  -0.05418 4S   474B   1.00000
 4307  431 TIP3 H1     0.99575  19.02254  -0.63161 4S   474B   1.00000
 4308  431 TIP3 H2     1.84958  18.60599   0.55673 4S   474B   1.00000
 4309  432 TIP3 OH2   15.45329  22.72468   3.96053 4S   475B   1.00000
 4310  432 TIP3 H1    14.66183  23.18520   3.65850 4S   475B   1.00000
 4311  432 TIP3 H2    16.17353  23.28538   3.67362 4S   475B   1.00000
 4312  433 TIP3 OH2   12.05129  19.00149   0.94243 4S   476B   1.00000
 4313  433 TIP3 H1    11.45532  18.27998   1.13990 4S   476B   1.00000
 4314  433 TIP3 H2    11.58398  19.51782   0.28327 4S   476B   1.00000
 4315  434 LIG  O      4.55700   0.08900   2.43300 LIG  1      0.00000
 4316  434 LIG  O1     2.32900  -2.49500  -3.58500 LIG  1      0.00000
 4317  434 LIG  O2     8.84000   2.86200  -2.35300 LIG  1      0.00000
 4318  434 LIG  O3     9.89100   0.07800  -1.61100 LIG  1      0.00000
 4319  434 LIG  O4    13.86700   1.77600  -1.91900 LIG  1      0.00000
 4320  434 LIG  O5    12.80800  -0.23200  -2.08200 LIG  1      0.00000
 4321  434 LIG  C      5.57100  -1.38900   0.72700 LIG  1      0.00000
 4322  434 LIG  C1     4.22600  -1.86500   0.11300 LIG  1      0.00000
 4323  434 LIG  C2     6.19700  -2.44000   1.64100 LIG  1      0.00000
 4324  434 LIG  C3     7.66100  -2.10300   1.97600 LIG  1      0.00000
 4325  434 LIG  C4     4.43100  -3.16200  -0.71100 LIG  1      0.00000
 4326  434 LIG  C5     6.01300  -3.85800   1.11600 LIG  1      0.00000
 4327  434 LIG  C6     5.57800  -0.01500   1.44900 LIG  1      0.00000
 4328  434 LIG  C7     5.74700  -3.86400  -0.37000 LIG  1      0.00000
 4329  434 LIG  C8     7.96300  -0.65500   1.84100 LIG  1      0.00000
 4330  434 LIG  C9     4.22900  -3.04600  -2.24100 LIG  1      0.00000
 4331  434 LIG  C10    3.65600  -0.73900  -0.74200 LIG  1      0.00000
 4332  434 LIG  C11    6.89000   0.31700   2.16900 LIG  1      0.00000
 4333  434 LIG  C12    8.74800  -2.68800   1.08200 LIG  1      0.00000
 4334  434 LIG  C13    3.14900  -2.19200   1.15900 LIG  1      0.00000
 4335  434 LIG  C14    9.21900  -0.42700   1.44600 LIG  1      0.00000
 4336  434 LIG  C15    9.91000  -1.71400   1.17100 LIG  1      0.00000
 4337  434 LIG  C16    7.92700  -2.55800   3.40600 LIG  1      0.00000
 4338  434 LIG  C17    2.52100  -1.20400  -1.62500 LIG  1      0.00000
 4339  434 LIG  C18    2.97700  -2.26400  -2.57300 LIG  1      0.00000
 4340  434 LIG  C19    9.92700   0.90100   1.42100 LIG  1      0.00000
 4341  434 LIG  C20    4.02900  -4.44200  -2.82100 LIG  1      0.00000
 4342  434 LIG  C21    5.40600  -2.43200  -2.99700 LIG  1      0.00000
 4343  434 LIG  C22   10.94700   1.10600   0.29900 LIG  1      0.00000
 4344  434 LIG  C23   10.37600   1.32200  -1.11000 LIG  1      0.00000
 4345  434 LIG  C24    9.30600   2.39900  -1.06100 LIG  1      0.00000
 4346  434 LIG  C25   10.67900   1.04900   2.73200 LIG  1      0.00000
 4347  434 LIG  C26    7.85800   2.32500  -1.43900 LIG  1      0.00000
 4348  434 LIG  C27   11.49900   1.81500  -2.03800 LIG  1      0.00000
 4349  434 LIG  C28    6.95300   3.34700  -0.84900 LIG  1      0.00000
 4350  434 LIG  C29    7.17300   1.11000  -1.96500 LIG  1      0.00000
 4351  434 LIG  C30   12.76400   0.98600  -1.98400 LIG  1      0.00000
 4352  434 LIG  H      6.25100  -1.26400  -0.11900 LIG  1      0.00000
 4353  434 LIG  H1     5.65200  -2.39700   2.58800 LIG  1      0.00000
 4354  434 LIG  H2     3.65500  -3.85700  -0.37500 LIG  1      0.00000
 4355  434 LIG  H3     5.15300  -4.31200   1.61500 LIG  1      0.00000
 4356  434 LIG  H4     6.86600  -4.49600   1.35800 LIG  1      0.00000
 4357  434 LIG  H5     5.38400   0.77300   0.71600 LIG  1      0.00000
 4358  434 LIG  H6     6.59400  -3.39900  -0.87800 LIG  1      0.00000
 4359  434 LIG  H7     5.71200  -4.90300  -0.70600 LIG  1      0.00000
 4360  434 LIG  H8     4.44700  -0.30300  -1.35700 LIG  1      0.00000
 4361  434 LIG  H9     3.28300   0.06500  -0.10200 LIG  1      0.00000
 4362  434 LIG  H10    6.76100   0.32600   3.25600 LIG  1      0.00000
 4363  434 LIG  H11    7.18400   1.33300   1.89400 LIG  1      0.00000
 4364  434 LIG  H12    8.41000  -2.73000   0.04300 LIG  1      0.00000
 4365  434 LIG  H13    9.04500  -3.69600   1.38400 LIG  1      0.00000
 4366  434 LIG  H14    2.73000  -1.28600   1.59900 LIG  1      0.00000
 4367  434 LIG  H15    2.31200  -2.73200   0.71000 LIG  1      0.00000
 4368  434 LIG  H16    3.53100  -2.81500   1.96900 LIG  1      0.00000
 4369  434 LIG  H17   10.47300  -1.70700   0.23500 LIG  1      0.00000
 4370  434 LIG  H18   10.58400  -1.96900   1.99400 LIG  1      0.00000
 4371  434 LIG  H19    7.22800  -2.08800   4.10300 LIG  1      0.00000
 4372  434 LIG  H20    8.94100  -2.31000   3.73600 LIG  1      0.00000
 4373  434 LIG  H21    7.80800  -3.64100   3.48800 LIG  1      0.00000
 4374  434 LIG  H22    2.15800  -0.36100  -2.21900 LIG  1      0.00000
 4375  434 LIG  H23    1.68700  -1.59800  -1.04100 LIG  1      0.00000
 4376  434 LIG  H24    9.19500   1.71000   1.38000 LIG  1      0.00000
 4377  434 LIG  H25    3.18600  -4.94900  -2.34200 LIG  1      0.00000
 4378  434 LIG  H26    4.91900  -5.06100  -2.68500 LIG  1      0.00000
 4379  434 LIG  H27    3.83200  -4.40900  -3.89700 LIG  1      0.00000
 4380  434 LIG  H28    5.14000  -2.22500  -4.03800 LIG  1      0.00000
 4381  434 LIG  H29    5.73000  -1.49200  -2.54700 LIG  1      0.00000
 4382  434 LIG  H30    6.26000  -3.11400  -3.01100 LIG  1      0.00000
 4383  434 LIG  H31    4.71700   0.92100   2.91000 LIG  1      0.00000
 4384  434 LIG  H32   11.64500   0.26400   0.30100 LIG  1      0.00000
 4385  434 LIG  H33   11.53400   1.99300   0.55500 LIG  1      0.00000
 4386  434 LIG  H34    9.59400   3.17700  -0.36600 LIG  1      0.00000
 4387  434 LIG  H35   10.00500   0.95500   3.59000 LIG  1      0.00000
 4388  434 LIG  H36   11.15500   2.03100   2.78500 LIG  1      0.00000
 4389  434 LIG  H37   11.46300   0.29100   2.82600 LIG  1      0.00000
 4390  434 LIG  H38   11.74800   2.84900  -1.77300 LIG  1      0.00000
 4391  434 LIG  H39   11.17200   1.82000  -3.08100 LIG  1      0.00000
 4392  434 LIG  H40    6.46400   2.94100   0.04000 LIG  1      0.00000
 4393  434 LIG  H41    6.18000   3.62800  -1.57000 LIG  1      0.00000
 4394  434 LIG  H42    7.49700   4.25100  -0.55900 LIG  1      0.00000
 4395  434 LIG  H43    6.14600   1.34800  -2.25600 LIG  1      0.00000
 4396  434 LIG  H44    7.14100   0.34000  -1.19300 LIG  1      0.00000
 4397  434 LIG  H45    7.68200   0.69900  -2.84100 LIG  1      0.00000
 4398  434 LIG  H46    9.24700  -0.24700  -0.96000 LIG  1      0.00000
 4399  434 LIG  H47   14.69400   1.24900  -1.92200 LIG  1      0.00000
