# Supplementary material for: Exploring the mechanism of Alisma orientale for the treatment of pregnancy induced hypertension and potential hepato-nephrotoxicity by using network pharmacology, network toxicology, molecular docking and molecular dynamics simulation
Source: Front Pharmacol. 2022 Nov 15;13:1027112. doi: 10.3389/fphar.2022.1027112 (PMC9705790; doi:10.3389/fphar.2022.1027112)
Supplement: Supplementary file 12 [file DataSheet5.zip › EGFR/EGFRBIG/eadock3.err]

sib.fastconf.EADock3: running @ selenium/127.0.1.1 development version. /home/swissdock/swissdock/tmp//cache/eadock3/eadock3.jar MD5: 6b55cadf59de6f950f604b9d6d6562d2
sib.fastconf.EADock3: 5000 binding modes will be generated
sib.fastconf.EADock3: the 5000 with the most favorable SimpleFitness will be evaluated with FACTS.
sib.fastconf.EADock3: 250 binding modes will be retained
sib.fastconf.EADock3: minimize with 100 steps of SD then 250 steps of ABNR
sib.fastconf.EADock3: side chains closer than 0.0 A to any atom of the ligand will be optimized.
sib.fastconf.EADock3: Clustering radius is 2.0
sib.fastconf.EADock3: Maximum cluster size is 8
sib.fastconf.EADock3: clusters will have the exact size.
sib.fastconf.EADock3: Output file is clusters.zip
sib.fastconf.EADock3: Ligand selection is SEGID LIG
sib.fastconf.EADock3: temporary files will be kept.
sib.fastconf.EADock3: Translations allowed.
sib.fastconf.EADock3: solvation model is FACTS
sib.fastconf.EADock3: Centering rotations on the whole ligand.
sib.fastconf.EADock3: System  : 4399 atoms
sib.fastconf.EADock3: Ligand  : 85 atoms
sib.fastconf.EADock3: Receptor: 4314 atoms
sib.fastconf.EADock3:   Fixed part   : 4314 atoms
sib.fastconf.EADock3:   Flexible part: 0 atoms
sib.fastconf.EADock3: Blind docking
sib.fastconf.biodatastructures.molecules.FlexibleMoleculeBuilder: No RotateBond directive found.
sib.fastconf.biodatastructures.molecules.FlexibleMoleculeBuilder: Multiple keyword found in RotateBond directive.
sib.fastconf.biodatastructures.molecules.FlexibleMoleculeBuilder: Identify bonds.
sib.fastconf.biodatastructures.molecules.FlexibleMolecule: Total of 89 bonds found.
sib.fastconf.biodatastructures.molecules.FlexibleMolecule: Restricting dihedral rotations based on the number of atom on each side.
sib.fastconf.biodatastructures.molecules.FlexibleMolecule: 16 rotatable dihedral angles found.
sib.fastconf.biodatastructures.molecules.FlexibleMolecule: no user specified bond list.
sib.fastconf.biodatastructures.molecules.FlexibleMolecule: Filtering out dihedrals defined with an hydrogen.
sib.fastconf.biodatastructures.molecules.FlexibleMolecule: accepting bond 4329_4335_4340_4343
sib.fastconf.biodatastructures.molecules.FlexibleMolecule: accepting bond 4335_4340_4343_4344
sib.fastconf.biodatastructures.molecules.FlexibleMolecule: accepting bond 4340_4343_4344_4318
sib.fastconf.biodatastructures.molecules.FlexibleMolecule: accepting bond 4318_4344_4345_4317
sib.fastconf.biodatastructures.molecules.FlexibleMolecule: accepting bond 4318_4344_4348_4351
sib.fastconf.biodatastructures.molecules.FlexibleMolecule: accepting bond 4344_4348_4351_4319
sib.fastconf.biodatastructures.molecules.FlexibleMolecule: found # 55 core atoms : [ 4315 4316 4321 4322 4323 4324 4325 4326 4327 4328 4329 4330 4331 4332 4333 4334 4335 4336 4337 4338 4339 4340 4341 4342 4352 4353 4354 4355 4356 4357 4358 4359 4360 4361 4362 4363 4364 4365 4366 4367 4368 4369 4370 4371 4372 4373 4374 4375 4377 4378 4379 4380 4381 4382 4383 ]
sib.fastconf.biodatastructures.molecules.FlexibleMolecule: found rotatable bond # 0 between 4335 4340
sib.fastconf.biodatastructures.molecules.FlexibleMolecule: Group FIX (53): [ 4315 4327 4383 4321 4332 4357 4322 4323 4352 4329 4362 4363 4325 4331 4334 4324 4326 4353 4328 4330 4354 4338 4360 4361 4366 4367 4368 4333 4337 4355 4356 4336 4358 4359 4339 4341 4342 4374 4375 4364 4365 4371 4372 4373 4369 4370 4316 4377 4378 4379 4380 4381 4382 ] 
sib.fastconf.biodatastructures.molecules.FlexibleMolecule: Group ROTATABLE (30): [ 4317 4345 4347 4318 4344 4398 4319 4351 4399 4320 4343 4346 4376 4384 4385 4348 4386 4387 4388 4389 4349 4350 4390 4391 4392 4393 4394 4395 4396 4397 ] 
sib.fastconf.biodatastructures.molecules.FlexibleMolecule: Group ROTATABLE (Validation) (2): [ 4343 4346 ] 
sib.fastconf.biodatastructures.molecules.FlexibleMolecule: Group ROTATABLE (Non Validation) (24): [ 4317 4345 4347 4318 4344 4398 4319 4351 4399 4320 4384 4385 4348 4386 4349 4350 4390 4391 4392 4393 4394 4395 4396 4397 ] 
sib.fastconf.biodatastructures.molecules.FlexibleMolecule: found rotatable bond # 1 between 4340 4343
sib.fastconf.biodatastructures.molecules.FlexibleMolecule: Group FIX (59): [ 4315 4327 4383 4321 4332 4357 4322 4323 4352 4329 4362 4363 4325 4331 4334 4324 4326 4353 4335 4328 4330 4354 4338 4360 4361 4366 4367 4368 4333 4337 4355 4356 4336 4358 4359 4339 4341 4342 4374 4375 4364 4365 4371 4372 4373 4369 4370 4346 4376 4316 4377 4378 4379 4380 4381 4382 4387 4388 4389 ] 
sib.fastconf.biodatastructures.molecules.FlexibleMolecule: Group ROTATABLE (24): [ 4317 4345 4347 4318 4344 4398 4319 4351 4399 4320 4384 4385 4348 4386 4349 4350 4390 4391 4392 4393 4394 4395 4396 4397 ] 
sib.fastconf.biodatastructures.molecules.FlexibleMolecule: Group ROTATABLE (Validation) (1): [ 4344 ] 
sib.fastconf.biodatastructures.molecules.FlexibleMolecule: Group ROTATABLE (Non Validation) (21): [ 4317 4345 4347 4318 4398 4319 4351 4399 4320 4348 4386 4349 4350 4390 4391 4392 4393 4394 4395 4396 4397 ] 
sib.fastconf.biodatastructures.molecules.FlexibleMolecule: found rotatable bond # 2 between 4343 4344
sib.fastconf.biodatastructures.molecules.FlexibleMolecule: Group FIX (62): [ 4315 4327 4383 4321 4332 4357 4322 4323 4352 4329 4362 4363 4325 4331 4334 4324 4326 4353 4335 4328 4330 4354 4338 4360 4361 4366 4367 4368 4333 4337 4355 4356 4336 4340 4358 4359 4339 4341 4342 4374 4375 4364 4365 4371 4372 4373 4369 4370 4346 4376 4316 4377 4378 4379 4380 4381 4382 4384 4385 4387 4388 4389 ] 
sib.fastconf.biodatastructures.molecules.FlexibleMolecule: Group ROTATABLE (21): [ 4317 4345 4347 4318 4398 4319 4351 4399 4320 4348 4386 4349 4350 4390 4391 4392 4393 4394 4395 4396 4397 ] 
sib.fastconf.biodatastructures.molecules.FlexibleMolecule: Group ROTATABLE (Validation) (3): [ 4345 4318 4348 ] 
sib.fastconf.biodatastructures.molecules.FlexibleMolecule: Group ROTATABLE (Non Validation) (17): [ 4317 4347 4319 4351 4399 4320 4386 4349 4350 4390 4391 4392 4393 4394 4395 4396 4397 ] 
sib.fastconf.biodatastructures.molecules.FlexibleMolecule: found rotatable bond # 3 between 4344 4345
sib.fastconf.biodatastructures.molecules.FlexibleMolecule: Group FIX (72): [ 4315 4327 4383 4321 4332 4357 4322 4323 4352 4329 4362 4363 4325 4331 4334 4324 4326 4353 4335 4328 4330 4354 4338 4360 4361 4366 4367 4368 4333 4337 4355 4356 4336 4340 4358 4359 4339 4341 4342 4374 4375 4364 4365 4371 4372 4373 4369 4370 4343 4346 4376 4316 4377 4378 4379 4380 4381 4382 4384 4385 4387 4388 4389 4318 4348 4398 4351 4390 4391 4319 4320 4399 ] 
sib.fastconf.biodatastructures.molecules.FlexibleMolecule: Group ROTATABLE (11): [ 4317 4347 4386 4349 4350 4392 4393 4394 4395 4396 4397 ] 
sib.fastconf.biodatastructures.molecules.FlexibleMolecule: Group ROTATABLE (Validation) (4): [ 4317 4347 4349 4350 ] 
sib.fastconf.biodatastructures.molecules.FlexibleMolecule: Group ROTATABLE (Non Validation) (0): [ ] 
sib.fastconf.biodatastructures.molecules.FlexibleMolecule: found rotatable bond # 4 between 4344 4348
sib.fastconf.biodatastructures.molecules.FlexibleMolecule: Group FIX (77): [ 4315 4327 4383 4321 4332 4357 4322 4323 4352 4329 4362 4363 4325 4331 4334 4324 4326 4353 4335 4328 4330 4354 4338 4360 4361 4366 4367 4368 4333 4337 4355 4356 4336 4340 4358 4359 4339 4341 4342 4374 4375 4364 4365 4371 4372 4373 4369 4370 4343 4346 4376 4316 4377 4378 4379 4380 4381 4382 4384 4385 4387 4388 4389 4318 4345 4398 4317 4347 4386 4349 4350 4392 4393 4394 4395 4396 4397 ] 
sib.fastconf.biodatastructures.molecules.FlexibleMolecule: Group ROTATABLE (6): [ 4319 4351 4399 4320 4390 4391 ] 
sib.fastconf.biodatastructures.molecules.FlexibleMolecule: Group ROTATABLE (Validation) (1): [ 4351 ] 
sib.fastconf.biodatastructures.molecules.FlexibleMolecule: Group ROTATABLE (Non Validation) (3): [ 4319 4399 4320 ] 
sib.fastconf.biodatastructures.molecules.FlexibleMolecule: found rotatable bond # 5 between 4348 4351
sib.fastconf.biodatastructures.molecules.FlexibleMolecule: Group FIX (80): [ 4315 4327 4383 4321 4332 4357 4322 4323 4352 4329 4362 4363 4325 4331 4334 4324 4326 4353 4335 4328 4330 4354 4338 4360 4361 4366 4367 4368 4333 4337 4355 4356 4336 4340 4358 4359 4339 4341 4342 4374 4375 4364 4365 4371 4372 4373 4369 4370 4343 4346 4376 4316 4377 4378 4379 4380 4381 4382 4344 4384 4385 4387 4388 4389 4318 4345 4398 4317 4347 4386 4390 4391 4349 4350 4392 4393 4394 4395 4396 4397 ] 
sib.fastconf.biodatastructures.molecules.FlexibleMolecule: Group ROTATABLE (3): [ 4319 4399 4320 ] 
sib.fastconf.biodatastructures.molecules.FlexibleMolecule: Group ROTATABLE (Validation) (2): [ 4319 4320 ] 
sib.fastconf.biodatastructures.molecules.FlexibleMolecule: Group ROTATABLE (Non Validation) (0): [ ] 
sib.fastconf.biodatastructures.molecules.FlexibleMolecule: Bond 4335 4340 has no putative parent, best bet is root node
sib.fastconf.biodatastructures.molecules.FlexibleMolecule: Bond 4344 4348 has no parent, best bet is 4343 4344
sib.fastconf.biodatastructures.molecules.FlexibleMoleculeRotatable bond tree initialized 7 elements
sib.fastconf.biodatastructures.molecules.FlexibleMolecule: Detecting chiral carbons
sib.fastconf.biodatastructures.molecules.FlexibleMolecule: Atom 4321 C    [ 5.571 -1.389 0.727 ] is chiral
sib.fastconf.biodatastructures.molecules.FlexibleMolecule: Atom 4323 C2   [ 6.197 -2.44 1.641 ] is chiral
sib.fastconf.biodatastructures.molecules.FlexibleMolecule: Atom 4324 C3   [ 7.661 -2.103 1.976 ] is chiral
sib.fastconf.biodatastructures.molecules.FlexibleMolecule: Atom 4327 C6   [ 5.578 -0.015 1.449 ] is chiral
sib.fastconf.biodatastructures.molecules.FlexibleMolecule: Atom 4340 C19  [ 9.927 0.901 1.421 ] is chiral
sib.fastconf.FastconfBuilder: Initialize non bonded list.
sib.fastconf.biodatastructures.scoring.moleculargrids.grids.InsideMolecularGrid: Calculating inside grid [382][463][438]
sib.fastconf.biodatastructures.scoring.moleculargrids.grids.InsideMolecularGrid: Inside grid calculated in 680 ms
sib.fastconf.biodatastructures.scoring.moleculargrids.grids.InsideMolecularGrid: Smoothing inside grid.
sib.fastconf.biodatastructures.scoring.moleculargrids.grids.InsideMolecularGrid: Inside grid smoothed in 850 ms
sib.fastconf.biodatastructures.scoring.EvaluatorBuilder: generation of the electrostatic grid took 0 ms.
sib.fastconf.FastconfBuilder: Initial energy: 121.588295
sib.fastconf.EADock3: EADock3 starting
sib.fastconf.EADock3: Box volume 423949.1 ?
sib.fastconf.EADock3: Xmin: -19.146 Xmax: 47.215 Xsize: 66.362
sib.fastconf.EADock3: Ymin: -19.361 Ymax: 63.089 Ysize: 82.450
sib.fastconf.EADock3: Zmin: -29.935 Zmax: 47.548 Zsize: 77.483
sib.fastconf.EADock3: Calculating pocket bias.
sib.fastconf.EADock3: 1 cavities identified.
sib.fastconf.EADock3: 2 magic points identified.
sib.fastconf.EADock3: 2 pocket points were identified in 1650 ms
sib.fastconf.EADock3: Calculating surface bias.
sib.fastconf.EADock3: 8500 surface points were identified in 5330 ms
sib.fastconf.EADock3: 0.0 % done
sib.fastconf.EADock3: 0.1 % done
sib.fastconf.EADock3: 0.2 % done
sib.fastconf.EADock3: 0.3 % done
sib.fastconf.EADock3: 0.4 % done
sib.fastconf.EADock3: 0.5 % done
sib.fastconf.EADock3: 0.6 % done
sib.fastconf.EADock3: 0.7 % done
sib.fastconf.EADock3: 0.8 % done
sib.fastconf.EADock3: 0.9 % done
sib.fastconf.EADock3: 1.0 % done
sib.fastconf.EADock3: only 41/500001 BM accepted, exiting DSS.
sib.fastconf.EADock3: The generation of 41 conformations took 1249480 s
sib.fastconf.EADock3: The DSS engine failed 495001 times to find a suitable BMs within the allowed time limit of 500 ms
sib.fastconf.EADock3: Minimizing binding mode 0, energy is 720.879, rmsd is 35.740967
sib.fastconf.EADock3: Minimizing binding mode 1, energy is 770.8732, rmsd is 14.90882
sib.fastconf.EADock3: Minimizing binding mode 2, energy is 1033.7428, rmsd is 17.091215
sib.fastconf.EADock3: Minimizing binding mode 3, energy is 1171.958, rmsd is 19.746067
sib.fastconf.EADock3: Minimizing binding mode 4, energy is 1258.5674, rmsd is 17.46822
sib.fastconf.EADock3: Minimizing binding mode 5, energy is 1392.5984, rmsd is 15.753795
sib.fastconf.EADock3: Minimizing binding mode 6, energy is 1451.8783, rmsd is 16.867626
sib.fastconf.EADock3: Minimizing binding mode 7, energy is 1563.0813, rmsd is 15.533044
sib.fastconf.EADock3: Minimizing binding mode 8, energy is 1685.8623, rmsd is 2.9436092
sib.fastconf.EADock3: Minimizing binding mode 9, energy is 1759.5892, rmsd is 16.779575
sib.fastconf.EADock3: Minimizing binding mode 10, energy is 1842.5895, rmsd is 4.488095
sib.fastconf.EADock3: Minimizing binding mode 11, energy is 1918.0635, rmsd is 15.835634
sib.fastconf.EADock3: Minimizing binding mode 12, energy is 1936.5255, rmsd is 4.4921155
sib.fastconf.EADock3: Minimizing binding mode 13, energy is 1949.5869, rmsd is 16.343616
sib.fastconf.EADock3: Minimizing binding mode 14, energy is 2056.3818, rmsd is 16.78419
sib.fastconf.EADock3: Minimizing binding mode 15, energy is 2315.9539, rmsd is 16.521652
sib.fastconf.EADock3: Minimizing binding mode 16, energy is 2324.127, rmsd is 17.709084
sib.fastconf.EADock3: Minimizing binding mode 17, energy is 2331.7373, rmsd is 17.785524
sib.fastconf.EADock3: Minimizing binding mode 18, energy is 2418.8828, rmsd is 4.652793
sib.fastconf.EADock3: Minimizing binding mode 19, energy is 2480.1033, rmsd is 16.921972
sib.fastconf.EADock3: Minimizing binding mode 20, energy is 2528.615, rmsd is 18.102314
sib.fastconf.EADock3: Minimizing binding mode 21, energy is 2550.8464, rmsd is 17.091957
sib.fastconf.EADock3: Minimizing binding mode 22, energy is 2563.3484, rmsd is 17.21401
sib.fastconf.EADock3: Minimizing binding mode 23, energy is 2712.2314, rmsd is 15.939844
sib.fastconf.EADock3: Minimizing binding mode 24, energy is 2887.4883, rmsd is 17.943249
sib.fastconf.EADock3: Minimizing binding mode 25, energy is 2986.4258, rmsd is 18.209412
sib.fastconf.EADock3: Minimizing binding mode 26, energy is 3027.6167, rmsd is 16.100348
sib.fastconf.EADock3: Minimizing binding mode 27, energy is 3249.8225, rmsd is 15.494363
sib.fastconf.EADock3: Minimizing binding mode 28, energy is 3295.6526, rmsd is 16.663471
sib.fastconf.EADock3: Minimizing binding mode 29, energy is 3337.3975, rmsd is 18.754755
sib.fastconf.EADock3: Minimizing binding mode 30, energy is 3473.3767, rmsd is 18.554342
sib.fastconf.EADock3: Minimizing binding mode 31, energy is 3611.4114, rmsd is 17.364965
sib.fastconf.EADock3: Minimizing binding mode 32, energy is 3633.0574, rmsd is 17.112267
sib.fastconf.EADock3: Minimizing binding mode 33, energy is 3713.1833, rmsd is 15.059283
sib.fastconf.EADock3: Minimizing binding mode 34, energy is 3912.6243, rmsd is 18.572895
sib.fastconf.EADock3: Minimizing binding mode 35, energy is 4048.3342, rmsd is 15.817061
sib.fastconf.EADock3: Minimizing binding mode 36, energy is 4571.725, rmsd is 15.410813
sib.fastconf.EADock3: Minimizing binding mode 37, energy is 5141.6143, rmsd is 16.019403
sib.fastconf.EADock3: Minimizing binding mode 38, energy is 5476.237, rmsd is 15.090023
sib.fastconf.EADock3: Minimizing binding mode 39, energy is 5717.453, rmsd is 18.539316
sib.fastconf.EADock3: Minimizing binding mode 40, energy is 6114.392, rmsd is 17.980827
sib.fastconf.EADock3: Filter out binding modes with an energy above 3.4028235E38 (3.4028235E38 above the most favorable binding mode, which has an energy of 257.18)
sib.wrappers.md.charmm.ExtendedCharmmWrapper: CHARMM timers: CPU time: 19.95 seconds
sib.wrappers.md.charmm.ExtendedCharmmWrapper: CHARMM timers: Elapsed time: 1291.85 seconds.
sib.fastconf.EADock3: Starting clustering
sib.fastconf.EADock3: Clustering iteration 0 took 0 ms and merged 1 clusters.
sib.fastconf.EADock3: Clustering iteration 1 took 0 ms and merged 0 clusters.
sib.fastconf.EADock3: Clustering took 0 ms.
sib.fastconf.EADock3: 41 elements were gathered in 40 clusters.
sib.fastconf.EADock3: Evaluating cluster 0/40
sib.fastconf.EADock3: Evaluating binding mode 0/1 with FACTS
sib.fastconf.EADock3: Evaluating cluster 1/40
sib.fastconf.EADock3: Evaluating binding mode 0/1 with FACTS
sib.fastconf.EADock3: Evaluating cluster 2/40
sib.fastconf.EADock3: Evaluating binding mode 0/1 with FACTS
sib.fastconf.EADock3: Evaluating cluster 3/40
sib.fastconf.EADock3: Evaluating binding mode 0/1 with FACTS
sib.fastconf.EADock3: Evaluating cluster 4/40
sib.fastconf.EADock3: Evaluating binding mode 0/1 with FACTS
sib.fastconf.EADock3: Evaluating cluster 5/40
sib.fastconf.EADock3: Evaluating binding mode 0/1 with FACTS
sib.fastconf.EADock3: Evaluating cluster 6/40
sib.fastconf.EADock3: Evaluating binding mode 0/1 with FACTS
sib.fastconf.EADock3: Evaluating cluster 7/40
sib.fastconf.EADock3: Evaluating binding mode 0/1 with FACTS
sib.fastconf.EADock3: Evaluating cluster 8/40
sib.fastconf.EADock3: Evaluating binding mode 0/1 with FACTS
sib.fastconf.EADock3: Evaluating cluster 9/40
sib.fastconf.EADock3: Evaluating binding mode 0/1 with FACTS
sib.fastconf.EADock3: Evaluating cluster 10/40
sib.fastconf.EADock3: Evaluating binding mode 0/1 with FACTS
sib.fastconf.EADock3: Evaluating cluster 11/40
sib.fastconf.EADock3: Evaluating binding mode 0/1 with FACTS
sib.fastconf.EADock3: Evaluating cluster 12/40
sib.fastconf.EADock3: Evaluating binding mode 0/1 with FACTS
sib.fastconf.EADock3: Evaluating cluster 13/40
sib.fastconf.EADock3: Evaluating binding mode 0/1 with FACTS
sib.fastconf.EADock3: Evaluating cluster 14/40
sib.fastconf.EADock3: Evaluating binding mode 0/1 with FACTS
sib.fastconf.EADock3: Evaluating cluster 15/40
sib.fastconf.EADock3: Evaluating binding mode 0/1 with FACTS
sib.fastconf.EADock3: Evaluating cluster 16/40
sib.fastconf.EADock3: Evaluating binding mode 0/1 with FACTS
sib.fastconf.EADock3: Evaluating cluster 17/40
sib.fastconf.EADock3: Evaluating binding mode 0/1 with FACTS
sib.fastconf.EADock3: Evaluating cluster 18/40
sib.fastconf.EADock3: Evaluating binding mode 0/1 with FACTS
sib.fastconf.EADock3: Evaluating cluster 19/40
sib.fastconf.EADock3: Evaluating binding mode 0/1 with FACTS
sib.fastconf.EADock3: Evaluating cluster 20/40
sib.fastconf.EADock3: Evaluating binding mode 0/1 with FACTS
sib.fastconf.EADock3: Evaluating cluster 21/40
sib.fastconf.EADock3: Evaluating binding mode 0/1 with FACTS
sib.fastconf.EADock3: Evaluating cluster 22/40
sib.fastconf.EADock3: Evaluating binding mode 0/1 with FACTS
sib.fastconf.EADock3: Evaluating cluster 23/40
sib.fastconf.EADock3: Evaluating binding mode 0/1 with FACTS
sib.fastconf.EADock3: Evaluating cluster 24/40
sib.fastconf.EADock3: Evaluating binding mode 0/1 with FACTS
sib.fastconf.EADock3: Evaluating cluster 25/40
sib.fastconf.EADock3: Evaluating binding mode 0/1 with FACTS
sib.fastconf.EADock3: Evaluating cluster 26/40
sib.fastconf.EADock3: Evaluating binding mode 0/1 with FACTS
sib.fastconf.EADock3: Evaluating cluster 27/40
sib.fastconf.EADock3: Evaluating binding mode 0/1 with FACTS
sib.fastconf.EADock3: Evaluating cluster 28/40
sib.fastconf.EADock3: Evaluating binding mode 0/1 with FACTS
sib.fastconf.EADock3: Evaluating cluster 29/40
sib.fastconf.EADock3: Evaluating binding mode 0/1 with FACTS
sib.fastconf.EADock3: Evaluating cluster 30/40
sib.fastconf.EADock3: Evaluating binding mode 0/1 with FACTS
sib.fastconf.EADock3: Evaluating cluster 31/40
sib.fastconf.EADock3: Evaluating binding mode 0/1 with FACTS
sib.fastconf.EADock3: Evaluating cluster 32/40
sib.fastconf.EADock3: Evaluating binding mode 0/1 with FACTS
sib.fastconf.EADock3: Evaluating cluster 33/40
sib.fastconf.EADock3: Evaluating binding mode 0/2 with FACTS
sib.fastconf.EADock3: Evaluating binding mode 1/2 with FACTS
sib.fastconf.EADock3: Evaluating cluster 34/40
sib.fastconf.EADock3: Evaluating binding mode 0/1 with FACTS
sib.fastconf.EADock3: Evaluating cluster 35/40
sib.fastconf.EADock3: Evaluating binding mode 0/1 with FACTS
sib.fastconf.EADock3: Evaluating cluster 36/40
sib.fastconf.EADock3: Evaluating binding mode 0/1 with FACTS
sib.fastconf.EADock3: Evaluating cluster 37/40
sib.fastconf.EADock3: Evaluating binding mode 0/1 with FACTS
sib.fastconf.EADock3: Evaluating cluster 38/40
sib.fastconf.EADock3: Evaluating binding mode 0/1 with FACTS
sib.fastconf.EADock3: Evaluating cluster 39/40
sib.fastconf.EADock3: Evaluating binding mode 0/1 with FACTS
sib.wrappers.md.charmm.ExtendedCharmmWrapper: CHARMM timers: CPU time: 9.99 seconds
sib.wrappers.md.charmm.ExtendedCharmmWrapper: CHARMM timers: Elapsed time: 10.1157 seconds.
sib.fastconf.EADock3: Starting cluster expansion.
sib.fastconf.EADock3: System  : 4399 atoms
sib.fastconf.EADock3: Ligand  : 85 atoms
sib.fastconf.EADock3: Receptor: 4314 atoms
sib.fastconf.EADock3:   Fixed part   : 4314 atoms
sib.fastconf.EADock3:   Flexible part: 0 atoms
sib.fastconf.EADock3: Expanding cluster 0/32
sib.fastconf.EADock3: Expanding cluster 1/32
sib.fastconf.EADock3: Expanding cluster 2/32
sib.fastconf.EADock3: Expanding cluster 3/32
sib.fastconf.EADock3: Expanding cluster 4/32
sib.fastconf.EADock3: Expanding cluster 5/32
sib.fastconf.EADock3: Expanding cluster 6/32
sib.fastconf.EADock3: Expanding cluster 7/32
sib.fastconf.EADock3: Expanding cluster 8/32
sib.fastconf.EADock3: Expanding cluster 9/32
sib.fastconf.EADock3: Expanding cluster 10/32
sib.fastconf.EADock3: Expanding cluster 11/32
sib.fastconf.EADock3: Expanding cluster 12/32
sib.fastconf.EADock3: Expanding cluster 13/32
sib.fastconf.EADock3: Expanding cluster 14/32
sib.fastconf.EADock3: Expanding cluster 15/32
sib.fastconf.EADock3: Expanding cluster 16/32
sib.fastconf.EADock3: Expanding cluster 17/32
sib.fastconf.EADock3: Expanding cluster 18/32
sib.fastconf.EADock3: Expanding cluster 19/32
sib.fastconf.EADock3: Expanding cluster 20/32
sib.fastconf.EADock3: Expanding cluster 21/32
sib.fastconf.EADock3: Expanding cluster 22/32
sib.fastconf.EADock3: Expanding cluster 23/32
sib.fastconf.EADock3: Expanding cluster 24/32
sib.fastconf.EADock3: Expanding cluster 25/32
sib.fastconf.EADock3: Expanding cluster 26/32
sib.fastconf.EADock3: Expanding cluster 27/32
sib.fastconf.EADock3: Expanding cluster 28/32
sib.fastconf.EADock3: Expanding cluster 29/32
sib.fastconf.EADock3: Expanding cluster 30/32
sib.fastconf.EADock3: Expanding cluster 31/32
sib.wrappers.md.charmm.ExtendedCharmmWrapper: CHARMM timers: CPU time: 142.65 seconds
sib.wrappers.md.charmm.ExtendedCharmmWrapper: CHARMM timers: Elapsed time: 143.273 seconds.
sib.fastconf.EADock3: Starting clustering
sib.fastconf.EADock3: Clustering iteration 0 took 0 ms and merged 225 clusters.
sib.fastconf.EADock3: Clustering iteration 1 took 0 ms and merged 0 clusters.
sib.fastconf.EADock3: Clustering took 0 ms.
sib.fastconf.EADock3: 256 elements were gathered in 31 clusters.
sib.fastconf.EADock3: clusters expanded, 256 binding modes generated
sib.fastconf.EADock3: Evaluating cluster 0/31
sib.fastconf.EADock3: Evaluating binding mode 0/8 with FACTS
sib.fastconf.EADock3: Evaluating binding mode 1/8 with FACTS
sib.fastconf.EADock3: Evaluating binding mode 2/8 with FACTS
sib.fastconf.EADock3: Evaluating binding mode 3/8 with FACTS
sib.fastconf.EADock3: Evaluating binding mode 4/8 with FACTS
sib.fastconf.EADock3: Evaluating binding mode 5/8 with FACTS
sib.fastconf.EADock3: Evaluating binding mode 6/8 with FACTS
sib.fastconf.EADock3: Evaluating binding mode 7/8 with FACTS
sib.fastconf.EADock3: Evaluating cluster 1/31
sib.fastconf.EADock3: Evaluating binding mode 0/8 with FACTS
sib.fastconf.EADock3: Evaluating binding mode 1/8 with FACTS
sib.fastconf.EADock3: Evaluating binding mode 2/8 with FACTS
sib.fastconf.EADock3: Evaluating binding mode 3/8 with FACTS
sib.fastconf.EADock3: Evaluating binding mode 4/8 with FACTS
sib.fastconf.EADock3: Evaluating binding mode 5/8 with FACTS
sib.fastconf.EADock3: Evaluating binding mode 6/8 with FACTS
sib.fastconf.EADock3: Evaluating binding mode 7/8 with FACTS
sib.fastconf.EADock3: Evaluating cluster 2/31
sib.fastconf.EADock3: Evaluating binding mode 0/8 with FACTS
sib.fastconf.EADock3: Evaluating binding mode 1/8 with FACTS
sib.fastconf.EADock3: Evaluating binding mode 2/8 with FACTS
sib.fastconf.EADock3: Evaluating binding mode 3/8 with FACTS
sib.fastconf.EADock3: Evaluating binding mode 4/8 with FACTS
sib.fastconf.EADock3: Evaluating binding mode 5/8 with FACTS
sib.fastconf.EADock3: Evaluating binding mode 6/8 with FACTS
sib.fastconf.EADock3: Evaluating binding mode 7/8 with FACTS
sib.fastconf.EADock3: Evaluating cluster 3/31
sib.fastconf.EADock3: Evaluating binding mode 0/8 with FACTS
sib.fastconf.EADock3: Evaluating binding mode 1/8 with FACTS
sib.fastconf.EADock3: Evaluating binding mode 2/8 with FACTS
sib.fastconf.EADock3: Evaluating binding mode 3/8 with FACTS
sib.fastconf.EADock3: Evaluating binding mode 4/8 with FACTS
sib.fastconf.EADock3: Evaluating binding mode 5/8 with FACTS
sib.fastconf.EADock3: Evaluating binding mode 6/8 with FACTS
sib.fastconf.EADock3: Evaluating binding mode 7/8 with FACTS
sib.fastconf.EADock3: Evaluating cluster 4/31
sib.fastconf.EADock3: Evaluating binding mode 0/8 with FACTS
sib.fastconf.EADock3: Evaluating binding mode 1/8 with FACTS
sib.fastconf.EADock3: Evaluating binding mode 2/8 with FACTS
sib.fastconf.EADock3: Evaluating binding mode 3/8 with FACTS
sib.fastconf.EADock3: Evaluating binding mode 4/8 with FACTS
sib.fastconf.EADock3: Evaluating binding mode 5/8 with FACTS
sib.fastconf.EADock3: Evaluating binding mode 6/8 with FACTS
sib.fastconf.EADock3: Evaluating binding mode 7/8 with FACTS
sib.fastconf.EADock3: Evaluating cluster 5/31
sib.fastconf.EADock3: Evaluating binding mode 0/8 with FACTS
sib.fastconf.EADock3: Evaluating binding mode 1/8 with FACTS
sib.fastconf.EADock3: Evaluating binding mode 2/8 with FACTS
sib.fastconf.EADock3: Evaluating binding mode 3/8 with FACTS
sib.fastconf.EADock3: Evaluating binding mode 4/8 with FACTS
sib.fastconf.EADock3: Evaluating binding mode 5/8 with FACTS
sib.fastconf.EADock3: Evaluating binding mode 6/8 with FACTS
sib.fastconf.EADock3: Evaluating binding mode 7/8 with FACTS
sib.fastconf.EADock3: Evaluating cluster 6/31
sib.fastconf.EADock3: Evaluating binding mode 0/8 with FACTS
sib.fastconf.EADock3: Evaluating binding mode 1/8 with FACTS
sib.fastconf.EADock3: Evaluating binding mode 2/8 with FACTS
sib.fastconf.EADock3: Evaluating binding mode 3/8 with FACTS
sib.fastconf.EADock3: Evaluating binding mode 4/8 with FACTS
sib.fastconf.EADock3: Evaluating binding mode 5/8 with FACTS
sib.fastconf.EADock3: Evaluating binding mode 6/8 with FACTS
sib.fastconf.EADock3: Evaluating binding mode 7/8 with FACTS
sib.fastconf.EADock3: Evaluating cluster 7/31
sib.fastconf.EADock3: Evaluating binding mode 0/8 with FACTS
sib.fastconf.EADock3: Evaluating binding mode 1/8 with FACTS
sib.fastconf.EADock3: Evaluating binding mode 2/8 with FACTS
sib.fastconf.EADock3: Evaluating binding mode 3/8 with FACTS
sib.fastconf.EADock3: Evaluating binding mode 4/8 with FACTS
sib.fastconf.EADock3: Evaluating binding mode 5/8 with FACTS
sib.fastconf.EADock3: Evaluating binding mode 6/8 with FACTS
sib.fastconf.EADock3: Evaluating binding mode 7/8 with FACTS
sib.fastconf.EADock3: Evaluating cluster 8/31
sib.fastconf.EADock3: Evaluating binding mode 0/8 with FACTS
sib.fastconf.EADock3: Evaluating binding mode 1/8 with FACTS
sib.fastconf.EADock3: Evaluating binding mode 2/8 with FACTS
sib.fastconf.EADock3: Evaluating binding mode 3/8 with FACTS
sib.fastconf.EADock3: Evaluating binding mode 4/8 with FACTS
sib.fastconf.EADock3: Evaluating binding mode 5/8 with FACTS
sib.fastconf.EADock3: Evaluating binding mode 6/8 with FACTS
sib.fastconf.EADock3: Evaluating binding mode 7/8 with FACTS
sib.fastconf.EADock3: Evaluating cluster 9/31
sib.fastconf.EADock3: Evaluating binding mode 0/8 with FACTS
sib.fastconf.EADock3: Evaluating binding mode 1/8 with FACTS
sib.fastconf.EADock3: Evaluating binding mode 2/8 with FACTS
sib.fastconf.EADock3: Evaluating binding mode 3/8 with FACTS
sib.fastconf.EADock3: Evaluating binding mode 4/8 with FACTS
sib.fastconf.EADock3: Evaluating binding mode 5/8 with FACTS
sib.fastconf.EADock3: Evaluating binding mode 6/8 with FACTS
sib.fastconf.EADock3: Evaluating binding mode 7/8 with FACTS
sib.fastconf.EADock3: Evaluating cluster 10/31
sib.fastconf.EADock3: Evaluating binding mode 0/8 with FACTS
sib.fastconf.EADock3: Evaluating binding mode 1/8 with FACTS
sib.fastconf.EADock3: Evaluating binding mode 2/8 with FACTS
sib.fastconf.EADock3: Evaluating binding mode 3/8 with FACTS
sib.fastconf.EADock3: Evaluating binding mode 4/8 with FACTS
sib.fastconf.EADock3: Evaluating binding mode 5/8 with FACTS
sib.fastconf.EADock3: Evaluating binding mode 6/8 with FACTS
sib.fastconf.EADock3: Evaluating binding mode 7/8 with FACTS
sib.fastconf.EADock3: Evaluating cluster 11/31
sib.fastconf.EADock3: Evaluating binding mode 0/8 with FACTS
sib.fastconf.EADock3: Evaluating binding mode 1/8 with FACTS
sib.fastconf.EADock3: Evaluating binding mode 2/8 with FACTS
sib.fastconf.EADock3: Evaluating binding mode 3/8 with FACTS
sib.fastconf.EADock3: Evaluating binding mode 4/8 with FACTS
sib.fastconf.EADock3: Evaluating binding mode 5/8 with FACTS
sib.fastconf.EADock3: Evaluating binding mode 6/8 with FACTS
sib.fastconf.EADock3: Evaluating binding mode 7/8 with FACTS
sib.fastconf.EADock3: Evaluating cluster 12/31
sib.fastconf.EADock3: Evaluating binding mode 0/8 with FACTS
sib.fastconf.EADock3: Evaluating binding mode 1/8 with FACTS
sib.fastconf.EADock3: Evaluating binding mode 2/8 with FACTS
sib.fastconf.EADock3: Evaluating binding mode 3/8 with FACTS
sib.fastconf.EADock3: Evaluating binding mode 4/8 with FACTS
sib.fastconf.EADock3: Evaluating binding mode 5/8 with FACTS
sib.fastconf.EADock3: Evaluating binding mode 6/8 with FACTS
sib.fastconf.EADock3: Evaluating binding mode 7/8 with FACTS
sib.fastconf.EADock3: Evaluating cluster 13/31
sib.fastconf.EADock3: Evaluating binding mode 0/8 with FACTS
sib.fastconf.EADock3: Evaluating binding mode 1/8 with FACTS
sib.fastconf.EADock3: Evaluating binding mode 2/8 with FACTS
sib.fastconf.EADock3: Evaluating binding mode 3/8 with FACTS
sib.fastconf.EADock3: Evaluating binding mode 4/8 with FACTS
sib.fastconf.EADock3: Evaluating binding mode 5/8 with FACTS
sib.fastconf.EADock3: Evaluating binding mode 6/8 with FACTS
sib.fastconf.EADock3: Evaluating binding mode 7/8 with FACTS
sib.fastconf.EADock3: Evaluating cluster 14/31
sib.fastconf.EADock3: Evaluating binding mode 0/8 with FACTS
sib.fastconf.EADock3: Evaluating binding mode 1/8 with FACTS
sib.fastconf.EADock3: Evaluating binding mode 2/8 with FACTS
sib.fastconf.EADock3: Evaluating binding mode 3/8 with FACTS
sib.fastconf.EADock3: Evaluating binding mode 4/8 with FACTS
sib.fastconf.EADock3: Evaluating binding mode 5/8 with FACTS
sib.fastconf.EADock3: Evaluating binding mode 6/8 with FACTS
sib.fastconf.EADock3: Evaluating binding mode 7/8 with FACTS
sib.fastconf.EADock3: Evaluating cluster 15/31
sib.fastconf.EADock3: Evaluating binding mode 0/8 with FACTS
sib.fastconf.EADock3: Evaluating binding mode 1/8 with FACTS
sib.fastconf.EADock3: Evaluating binding mode 2/8 with FACTS
sib.fastconf.EADock3: Evaluating binding mode 3/8 with FACTS
sib.fastconf.EADock3: Evaluating binding mode 4/8 with FACTS
sib.fastconf.EADock3: Evaluating binding mode 5/8 with FACTS
sib.fastconf.EADock3: Evaluating binding mode 6/8 with FACTS
sib.fastconf.EADock3: Evaluating binding mode 7/8 with FACTS
sib.fastconf.EADock3: Evaluating cluster 16/31
sib.fastconf.EADock3: Evaluating binding mode 0/8 with FACTS
sib.fastconf.EADock3: Evaluating binding mode 1/8 with FACTS
sib.fastconf.EADock3: Evaluating binding mode 2/8 with FACTS
sib.fastconf.EADock3: Evaluating binding mode 3/8 with FACTS
sib.fastconf.EADock3: Evaluating binding mode 4/8 with FACTS
sib.fastconf.EADock3: Evaluating binding mode 5/8 with FACTS
sib.fastconf.EADock3: Evaluating binding mode 6/8 with FACTS
sib.fastconf.EADock3: Evaluating binding mode 7/8 with FACTS
sib.fastconf.EADock3: Evaluating cluster 17/31
sib.fastconf.EADock3: Evaluating binding mode 0/8 with FACTS
sib.fastconf.EADock3: Evaluating binding mode 1/8 with FACTS
sib.fastconf.EADock3: Evaluating binding mode 2/8 with FACTS
sib.fastconf.EADock3: Evaluating binding mode 3/8 with FACTS
sib.fastconf.EADock3: Evaluating binding mode 4/8 with FACTS
sib.fastconf.EADock3: Evaluating binding mode 5/8 with FACTS
sib.fastconf.EADock3: Evaluating binding mode 6/8 with FACTS
sib.fastconf.EADock3: Evaluating binding mode 7/8 with FACTS
sib.fastconf.EADock3: Evaluating cluster 18/31
sib.fastconf.EADock3: Evaluating binding mode 0/8 with FACTS
sib.fastconf.EADock3: Evaluating binding mode 1/8 with FACTS
sib.fastconf.EADock3: Evaluating binding mode 2/8 with FACTS
sib.fastconf.EADock3: Evaluating binding mode 3/8 with FACTS
sib.fastconf.EADock3: Evaluating binding mode 4/8 with FACTS
sib.fastconf.EADock3: Evaluating binding mode 5/8 with FACTS
sib.fastconf.EADock3: Evaluating binding mode 6/8 with FACTS
sib.fastconf.EADock3: Evaluating binding mode 7/8 with FACTS
sib.fastconf.EADock3: Evaluating cluster 19/31
sib.fastconf.EADock3: Evaluating binding mode 0/8 with FACTS
sib.fastconf.EADock3: Evaluating binding mode 1/8 with FACTS
sib.fastconf.EADock3: Evaluating binding mode 2/8 with FACTS
sib.fastconf.EADock3: Evaluating binding mode 3/8 with FACTS
sib.fastconf.EADock3: Evaluating binding mode 4/8 with FACTS
sib.fastconf.EADock3: Evaluating binding mode 5/8 with FACTS
sib.fastconf.EADock3: Evaluating binding mode 6/8 with FACTS
sib.fastconf.EADock3: Evaluating binding mode 7/8 with FACTS
sib.fastconf.EADock3: Evaluating cluster 20/31
sib.fastconf.EADock3: Evaluating binding mode 0/8 with FACTS
sib.fastconf.EADock3: Evaluating binding mode 1/8 with FACTS
sib.fastconf.EADock3: Evaluating binding mode 2/8 with FACTS
sib.fastconf.EADock3: Evaluating binding mode 3/8 with FACTS
sib.fastconf.EADock3: Evaluating binding mode 4/8 with FACTS
sib.fastconf.EADock3: Evaluating binding mode 5/8 with FACTS
sib.fastconf.EADock3: Evaluating binding mode 6/8 with FACTS
sib.fastconf.EADock3: Evaluating binding mode 7/8 with FACTS
sib.fastconf.EADock3: Evaluating cluster 21/31
sib.fastconf.EADock3: Evaluating binding mode 0/8 with FACTS
sib.fastconf.EADock3: Evaluating binding mode 1/8 with FACTS
sib.fastconf.EADock3: Evaluating binding mode 2/8 with FACTS
sib.fastconf.EADock3: Evaluating binding mode 3/8 with FACTS
sib.fastconf.EADock3: Evaluating binding mode 4/8 with FACTS
sib.fastconf.EADock3: Evaluating binding mode 5/8 with FACTS
sib.fastconf.EADock3: Evaluating binding mode 6/8 with FACTS
sib.fastconf.EADock3: Evaluating binding mode 7/8 with FACTS
sib.fastconf.EADock3: Evaluating cluster 22/31
sib.fastconf.EADock3: Evaluating binding mode 0/8 with FACTS
sib.fastconf.EADock3: Evaluating binding mode 1/8 with FACTS
sib.fastconf.EADock3: Evaluating binding mode 2/8 with FACTS
sib.fastconf.EADock3: Evaluating binding mode 3/8 with FACTS
sib.fastconf.EADock3: Evaluating binding mode 4/8 with FACTS
sib.fastconf.EADock3: Evaluating binding mode 5/8 with FACTS
sib.fastconf.EADock3: Evaluating binding mode 6/8 with FACTS
sib.fastconf.EADock3: Evaluating binding mode 7/8 with FACTS
sib.fastconf.EADock3: Evaluating cluster 23/31
sib.fastconf.EADock3: Evaluating binding mode 0/8 with FACTS
sib.fastconf.EADock3: Evaluating binding mode 1/8 with FACTS
sib.fastconf.EADock3: Evaluating binding mode 2/8 with FACTS
sib.fastconf.EADock3: Evaluating binding mode 3/8 with FACTS
sib.fastconf.EADock3: Evaluating binding mode 4/8 with FACTS
sib.fastconf.EADock3: Evaluating binding mode 5/8 with FACTS
sib.fastconf.EADock3: Evaluating binding mode 6/8 with FACTS
sib.fastconf.EADock3: Evaluating binding mode 7/8 with FACTS
sib.fastconf.EADock3: Evaluating cluster 24/31
sib.fastconf.EADock3: Evaluating binding mode 0/8 with FACTS
sib.fastconf.EADock3: Evaluating binding mode 1/8 with FACTS
sib.fastconf.EADock3: Evaluating binding mode 2/8 with FACTS
sib.fastconf.EADock3: Evaluating binding mode 3/8 with FACTS
sib.fastconf.EADock3: Evaluating binding mode 4/8 with FACTS
sib.fastconf.EADock3: Evaluating binding mode 5/8 with FACTS
sib.fastconf.EADock3: Evaluating binding mode 6/8 with FACTS
sib.fastconf.EADock3: Evaluating binding mode 7/8 with FACTS
sib.fastconf.EADock3: Evaluating cluster 25/31
sib.fastconf.EADock3: Evaluating binding mode 0/8 with FACTS
sib.fastconf.EADock3: Evaluating binding mode 1/8 with FACTS
sib.fastconf.EADock3: Evaluating binding mode 2/8 with FACTS
sib.fastconf.EADock3: Evaluating binding mode 3/8 with FACTS
sib.fastconf.EADock3: Evaluating binding mode 4/8 with FACTS
sib.fastconf.EADock3: Evaluating binding mode 5/8 with FACTS
sib.fastconf.EADock3: Evaluating binding mode 6/8 with FACTS
sib.fastconf.EADock3: Evaluating binding mode 7/8 with FACTS
sib.fastconf.EADock3: Evaluating cluster 26/31
sib.fastconf.EADock3: Evaluating binding mode 0/16 with FACTS
sib.fastconf.EADock3: Evaluating binding mode 1/16 with FACTS
sib.fastconf.EADock3: Evaluating binding mode 2/16 with FACTS
sib.fastconf.EADock3: Evaluating binding mode 3/16 with FACTS
sib.fastconf.EADock3: Evaluating binding mode 4/16 with FACTS
sib.fastconf.EADock3: Evaluating binding mode 5/16 with FACTS
sib.fastconf.EADock3: Evaluating binding mode 6/16 with FACTS
sib.fastconf.EADock3: Evaluating binding mode 7/16 with FACTS
sib.fastconf.EADock3: Evaluating binding mode 8/16 with FACTS
sib.fastconf.EADock3: Evaluating binding mode 9/16 with FACTS
sib.fastconf.EADock3: Evaluating binding mode 10/16 with FACTS
sib.fastconf.EADock3: Evaluating binding mode 11/16 with FACTS
sib.fastconf.EADock3: Evaluating binding mode 12/16 with FACTS
sib.fastconf.EADock3: Evaluating binding mode 13/16 with FACTS
sib.fastconf.EADock3: Evaluating binding mode 14/16 with FACTS
sib.fastconf.EADock3: Evaluating binding mode 15/16 with FACTS
sib.fastconf.EADock3: Evaluating cluster 27/31
sib.fastconf.EADock3: Evaluating binding mode 0/8 with FACTS
sib.fastconf.EADock3: Evaluating binding mode 1/8 with FACTS
sib.fastconf.EADock3: Evaluating binding mode 2/8 with FACTS
sib.fastconf.EADock3: Evaluating binding mode 3/8 with FACTS
sib.fastconf.EADock3: Evaluating binding mode 4/8 with FACTS
sib.fastconf.EADock3: Evaluating binding mode 5/8 with FACTS
sib.fastconf.EADock3: Evaluating binding mode 6/8 with FACTS
sib.fastconf.EADock3: Evaluating binding mode 7/8 with FACTS
sib.fastconf.EADock3: Evaluating cluster 28/31
sib.fastconf.EADock3: Evaluating binding mode 0/8 with FACTS
sib.fastconf.EADock3: Evaluating binding mode 1/8 with FACTS
sib.fastconf.EADock3: Evaluating binding mode 2/8 with FACTS
sib.fastconf.EADock3: Evaluating binding mode 3/8 with FACTS
sib.fastconf.EADock3: Evaluating binding mode 4/8 with FACTS
sib.fastconf.EADock3: Evaluating binding mode 5/8 with FACTS
sib.fastconf.EADock3: Evaluating binding mode 6/8 with FACTS
sib.fastconf.EADock3: Evaluating binding mode 7/8 with FACTS
sib.fastconf.EADock3: Evaluating cluster 29/31
sib.fastconf.EADock3: Evaluating binding mode 0/8 with FACTS
sib.fastconf.EADock3: Evaluating binding mode 1/8 with FACTS
sib.fastconf.EADock3: Evaluating binding mode 2/8 with FACTS
sib.fastconf.EADock3: Evaluating binding mode 3/8 with FACTS
sib.fastconf.EADock3: Evaluating binding mode 4/8 with FACTS
sib.fastconf.EADock3: Evaluating binding mode 5/8 with FACTS
sib.fastconf.EADock3: Evaluating binding mode 6/8 with FACTS
sib.fastconf.EADock3: Evaluating binding mode 7/8 with FACTS
sib.fastconf.EADock3: Evaluating cluster 30/31
sib.fastconf.EADock3: Evaluating binding mode 0/8 with FACTS
sib.fastconf.EADock3: Evaluating binding mode 1/8 with FACTS
sib.fastconf.EADock3: Evaluating binding mode 2/8 with FACTS
sib.fastconf.EADock3: Evaluating binding mode 3/8 with FACTS
sib.fastconf.EADock3: Evaluating binding mode 4/8 with FACTS
sib.fastconf.EADock3: Evaluating binding mode 5/8 with FACTS
sib.fastconf.EADock3: Evaluating binding mode 6/8 with FACTS
sib.fastconf.EADock3: Evaluating binding mode 7/8 with FACTS
sib.wrappers.md.charmm.ExtendedCharmmWrapper: CHARMM timers: CPU time: 21.33 seconds
sib.wrappers.md.charmm.ExtendedCharmmWrapper: CHARMM timers: Elapsed time: 21.7553 seconds.
sib.fastconf.EADock3: EADock3Cluster 0 : 8 elements, SimpleFitness: 261.011, FullFitness: -757.35864 , RMSD: 37.334118 , elements: [ 260.671 -757.35864 37.334118 ] [ 260.671 -757.35864 37.334118 ] [ 260.821 -756.94336 37.36727 ] [ 260.821 -756.94336 37.36727 ] [ 261.276 -756.63574 37.31792 ] [ 261.276 -756.63574 37.31792 ] [ 261.276 -756.63574 37.31792 ] [ 261.276 -756.63574 37.31792 ] 
sib.fastconf.EADock3: EADock3Cluster 1 : 8 elements, SimpleFitness: 255.48811, FullFitness: -746.7776 , RMSD: 15.730023 , elements: [ 255.471 -746.7776 15.730023 ] [ 255.462 -746.6691 15.729237 ] [ 255.462 -746.6691 15.729237 ] [ 255.462 -746.6691 15.729237 ] [ 255.512 -746.50214 15.705047 ] [ 255.512 -746.50214 15.705047 ] [ 255.512 -746.50214 15.705047 ] [ 255.512 -746.50214 15.705047 ] 
sib.fastconf.EADock3: EADock3Cluster 2 : 8 elements, SimpleFitness: 261.43024, FullFitness: -741.7963 , RMSD: 14.786407 , elements: [ 261.197 -741.7963 14.786407 ] [ 261.197 -741.7963 14.786407 ] [ 260.834 -739.33594 14.648012 ] [ 260.834 -739.33594 14.648012 ] [ 261.845 -739.26105 14.499827 ] [ 261.845 -739.26105 14.499827 ] [ 261.845 -739.26105 14.499827 ] [ 261.845 -739.26105 14.499827 ] 
sib.fastconf.EADock3: EADock3Cluster 3 : 8 elements, SimpleFitness: 262.63336, FullFitness: -741.17615 , RMSD: 16.376411 , elements: [ 262.327 -741.17615 16.376411 ] [ 262.21 -741.0316 16.301693 ] [ 262.21 -741.0316 16.301693 ] [ 262.864 -740.7352 16.32348 ] [ 262.864 -740.7352 16.32348 ] [ 262.864 -740.7352 16.32348 ] [ 262.864 -740.7352 16.32348 ] [ 262.864 -740.7352 16.32348 ] 
sib.fastconf.EADock3: EADock3Cluster 4 : 8 elements, SimpleFitness: 267.5325, FullFitness: -738.9158 , RMSD: 15.722683 , elements: [ 267.385 -738.9158 15.722683 ] [ 267.385 -738.9158 15.722683 ] [ 267.448 -738.8574 15.735957 ] [ 267.448 -738.8574 15.735957 ] [ 267.448 -738.8574 15.735957 ] [ 267.448 -738.8574 15.735957 ] [ 267.849 -738.3779 15.732014 ] [ 267.849 -738.3779 15.732014 ] 
sib.fastconf.EADock3: EADock3Cluster 5 : 8 elements, SimpleFitness: 268.186, FullFitness: -738.0619 , RMSD: 14.70802 , elements: [ 267.67 -738.0619 14.70802 ] [ 267.67 -738.0619 14.70802 ] [ 267.67 -738.0619 14.70802 ] [ 267.67 -738.0619 14.70802 ] [ 268.598 -735.3096 14.551009 ] [ 268.598 -735.3096 14.551009 ] [ 268.806 -735.14276 14.704591 ] [ 268.806 -735.14276 14.704591 ] 
sib.fastconf.EADock3: EADock3Cluster 6 : 8 elements, SimpleFitness: 267.45526, FullFitness: -737.9571 , RMSD: 15.334849 , elements: [ 266.629 -737.9571 15.334849 ] [ 266.03 -737.368 15.54686 ] [ 266.03 -737.368 15.54686 ] [ 267.798 -737.17456 15.807055 ] [ 267.587 -735.483 15.437755 ] [ 267.587 -735.483 15.437755 ] [ 268.743 -734.68335 15.376099 ] [ 269.238 -734.65283 15.735134 ] 
sib.fastconf.EADock3: EADock3Cluster 7 : 8 elements, SimpleFitness: 266.88623, FullFitness: -737.4878 , RMSD: 16.240488 , elements: [ 266.85 -737.4878 16.240488 ] [ 266.85 -737.4878 16.240488 ] [ 266.869 -737.46356 16.23792 ] [ 266.869 -737.46356 16.23792 ] [ 266.913 -737.33484 16.235971 ] [ 266.913 -737.33484 16.235971 ] [ 266.913 -737.33484 16.235971 ] [ 266.913 -737.33484 16.235971 ] 
sib.fastconf.EADock3: EADock3Cluster 8 : 8 elements, SimpleFitness: 273.70712, FullFitness: -734.5186 , RMSD: 16.862766 , elements: [ 273.353 -734.5186 16.862766 ] [ 273.353 -734.5186 16.862766 ] [ 273.353 -734.5186 16.862766 ] [ 273.412 -734.3247 16.833738 ] [ 273.412 -734.3247 16.833738 ] [ 274.258 -733.4506 16.790426 ] [ 274.258 -733.4506 16.790426 ] [ 274.258 -733.4506 16.790426 ] 
sib.fastconf.EADock3: EADock3Cluster 9 : 8 elements, SimpleFitness: 274.98062, FullFitness: -734.20447 , RMSD: 16.576256 , elements: [ 268.933 -734.20447 16.576256 ] [ 274.574 -729.1817 16.577658 ] [ 274.574 -729.1817 16.577658 ] [ 274.574 -729.1817 16.577658 ] [ 274.574 -729.1817 16.577658 ] [ 274.574 -729.1817 16.577658 ] [ 279.021 -724.5322 16.741423 ] [ 279.021 -724.5322 16.741423 ] 
sib.fastconf.EADock3: EADock3Cluster 10 : 8 elements, SimpleFitness: 267.2891, FullFitness: -734.1943 , RMSD: 18.688658 , elements: [ 265.625 -734.1943 18.688658 ] [ 265.625 -734.1943 18.688658 ] [ 267.413 -731.0317 18.740566 ] [ 267.93 -730.2081 18.783678 ] [ 267.93 -730.2081 18.783678 ] [ 267.93 -730.2081 18.783678 ] [ 267.93 -730.2081 18.783678 ] [ 267.93 -730.2081 18.783678 ] 
sib.fastconf.EADock3: EADock3Cluster 11 : 8 elements, SimpleFitness: 264.10675, FullFitness: -733.8471 , RMSD: 13.229626 , elements: [ 263.936 -733.8471 13.229626 ] [ 263.936 -733.8471 13.229626 ] [ 263.936 -733.8471 13.229626 ] [ 263.936 -733.8471 13.229626 ] [ 264.253 -733.5845 13.451361 ] [ 264.253 -733.5845 13.451361 ] [ 264.253 -733.5845 13.451361 ] [ 264.351 -732.59424 13.353957 ] 
sib.fastconf.EADock3: EADock3Cluster 12 : 8 elements, SimpleFitness: 267.72882, FullFitness: -733.12 , RMSD: 17.192297 , elements: [ 265.218 -733.12 17.192297 ] [ 272.804 -731.2941 17.507326 ] [ 272.804 -731.2941 17.507326 ] [ 266.201 -727.2108 17.192015 ] [ 266.201 -727.2108 17.192015 ] [ 266.201 -727.2108 17.192015 ] [ 266.201 -727.2108 17.192015 ] [ 266.201 -727.2108 17.192015 ] 
sib.fastconf.EADock3: EADock3Cluster 13 : 8 elements, SimpleFitness: 271.317, FullFitness: -732.9684 , RMSD: 13.447855 , elements: [ 270.753 -732.9684 13.447855 ] [ 270.753 -732.9684 13.447855 ] [ 270.753 -732.9684 13.447855 ] [ 270.753 -732.9684 13.447855 ] [ 270.753 -732.9684 13.447855 ] [ 270.833 -732.624 13.409704 ] [ 272.969 -728.6261 13.538306 ] [ 272.969 -728.6261 13.538306 ] 
sib.fastconf.EADock3: EADock3Cluster 14 : 8 elements, SimpleFitness: 271.43323, FullFitness: -731.77606 , RMSD: 16.675758 , elements: [ 271.387 -731.77606 16.675758 ] [ 271.387 -731.77606 16.675758 ] [ 271.387 -731.77606 16.675758 ] [ 271.387 -731.77606 16.675758 ] [ 271.346 -731.75635 16.711527 ] [ 271.524 -731.27423 16.703024 ] [ 271.524 -731.27423 16.703024 ] [ 271.524 -731.27423 16.703024 ] 
sib.fastconf.EADock3: EADock3Cluster 15 : 8 elements, SimpleFitness: 269.92126, FullFitness: -728.8017 , RMSD: 13.465157 , elements: [ 268.027 -728.8017 13.465157 ] [ 270.218 -724.7299 13.644331 ] [ 270.218 -724.7299 13.644331 ] [ 270.218 -724.7299 13.644331 ] [ 270.218 -724.7299 13.644331 ] [ 270.157 -724.0774 13.676769 ] [ 270.157 -724.0774 13.676769 ] [ 270.157 -724.0774 13.676769 ] 
sib.fastconf.EADock3: EADock3Cluster 16 : 8 elements, SimpleFitness: 328.67123, FullFitness: -725.7168 , RMSD: 16.259237 , elements: [ 282.388 -725.7168 16.259237 ] [ 282.388 -725.7168 16.259237 ] [ 282.388 -725.7168 16.259237 ] [ 355.18 -651.6869 16.330534 ] [ 355.18 -651.6869 16.330534 ] [ 357.282 -649.1424 16.290651 ] [ 357.282 -649.1424 16.290651 ] [ 357.282 -649.1424 16.290651 ] 
sib.fastconf.EADock3: EADock3Cluster 17 : 8 elements, SimpleFitness: 282.13086, FullFitness: -723.4972 , RMSD: 15.125681 , elements: [ 281.161 -723.4972 15.125681 ] [ 282.448 -722.803 14.747579 ] [ 282.448 -722.803 14.747579 ] [ 282.448 -722.803 14.747579 ] [ 282.448 -722.803 14.747579 ] [ 282.448 -722.803 14.747579 ] [ 281.823 -722.61523 14.988236 ] [ 281.823 -722.61523 14.988236 ] 
sib.fastconf.EADock3: EADock3Cluster 18 : 8 elements, SimpleFitness: 279.03836, FullFitness: -723.0147 , RMSD: 16.146692 , elements: [ 275.18 -723.0147 16.146692 ] [ 275.18 -723.0147 16.146692 ] [ 275.18 -723.0147 16.146692 ] [ 274.67 -722.67334 16.231602 ] [ 274.67 -722.67334 16.231602 ] [ 285.809 -712.75183 16.113018 ] [ 285.809 -712.75183 16.113018 ] [ 285.809 -712.75183 16.113018 ] 
sib.fastconf.EADock3: EADock3Cluster 19 : 8 elements, SimpleFitness: 272.38928, FullFitness: -722.9806 , RMSD: 14.662412 , elements: [ 272.014 -722.9806 14.662412 ] [ 272.014 -722.9806 14.662412 ] [ 272.391 -722.4321 14.643678 ] [ 272.539 -722.371 14.688311 ] [ 272.539 -722.371 14.688311 ] [ 272.539 -722.371 14.688311 ] [ 272.539 -722.371 14.688311 ] [ 272.539 -722.371 14.688311 ] 
sib.fastconf.EADock3: EADock3Cluster 20 : 8 elements, SimpleFitness: 281.80124, FullFitness: -721.92084 , RMSD: 15.405742 , elements: [ 281.398 -721.92084 15.405742 ] [ 281.398 -721.92084 15.405742 ] [ 281.398 -721.92084 15.405742 ] [ 281.619 -721.3983 15.386911 ] [ 281.619 -721.3983 15.386911 ] [ 282.326 -720.838 15.428516 ] [ 282.326 -720.838 15.428516 ] [ 282.326 -720.838 15.428516 ] 
sib.fastconf.EADock3: EADock3Cluster 21 : 8 elements, SimpleFitness: 285.8691, FullFitness: -717.662 , RMSD: 12.122373 , elements: [ 283.568 -717.662 12.122373 ] [ 285.711 -715.60376 12.660188 ] [ 285.711 -715.60376 12.660188 ] [ 285.711 -715.60376 12.660188 ] [ 286.563 -714.91565 12.713715 ] [ 286.563 -714.91565 12.713715 ] [ 286.563 -714.91565 12.713715 ] [ 286.563 -714.91565 12.713715 ] 
sib.fastconf.EADock3: EADock3Cluster 22 : 8 elements, SimpleFitness: 287.15872, FullFitness: -717.5326 , RMSD: 13.209274 , elements: [ 286.768 -717.5326 13.209274 ] [ 287.242 -717.0781 13.29343 ] [ 287.21 -716.9768 13.294815 ] [ 287.21 -716.9768 13.294815 ] [ 287.21 -716.9768 13.294815 ] [ 287.21 -716.9768 13.294815 ] [ 287.21 -716.9768 13.294815 ] [ 287.21 -716.9768 13.294815 ] 
sib.fastconf.EADock3: EADock3Cluster 23 : 8 elements, SimpleFitness: 291.4055, FullFitness: -714.5826 , RMSD: 15.772612 , elements: [ 290.493 -714.5826 15.772612 ] [ 290.493 -714.5826 15.772612 ] [ 290.493 -714.5826 15.772612 ] [ 291.839 -713.36255 15.963556 ] [ 291.839 -713.36255 15.963556 ] [ 291.839 -713.36255 15.963556 ] [ 292.124 -713.1826 15.952744 ] [ 292.124 -713.1826 15.952744 ] 
sib.fastconf.EADock3: EADock3Cluster 24 : 8 elements, SimpleFitness: 287.8926, FullFitness: -713.1045 , RMSD: 16.00324 , elements: [ 286.629 -713.1045 16.00324 ] [ 287.934 -710.8811 16.169004 ] [ 287.934 -710.8811 16.169004 ] [ 287.934 -710.8811 16.169004 ] [ 287.934 -710.8811 16.169004 ] [ 287.934 -710.8811 16.169004 ] [ 287.934 -710.8811 16.169004 ] [ 288.908 -709.6819 16.160583 ] 
sib.fastconf.EADock3: EADock3Cluster 25 : 8 elements, SimpleFitness: 833.4545, FullFitness: -161.42506 , RMSD: 17.384075 , elements: [ 833.56 -161.42506 17.384075 ] [ 833.56 -161.42506 17.384075 ] [ 833.56 -161.42506 17.384075 ] [ 833.56 -161.42506 17.384075 ] [ 833.263 -161.41595 17.361134 ] [ 833.263 -161.41595 17.361134 ] [ 833.263 -161.41595 17.361134 ] [ 833.607 -161.36201 17.38019 ] 
sib.fastconf.EADock3: EADock3Cluster 26 : 16 elements, SimpleFitness: 1253.6736, FullFitness: 73.26294 , RMSD: 16.016293 , elements: [ 1075.2 73.26294 16.016293 ] [ 1078.86 76.96791 15.834188 ] [ 1078.86 76.96791 15.834188 ] [ 1078.86 76.96791 15.834188 ] [ 1078.86 76.96791 15.834188 ] [ 1079.0 78.02107 15.854436 ] [ 1079.0 78.02107 15.854436 ] [ 1079.0 78.02107 15.854436 ] [ 1421.85 429.94293 15.959907 ] [ 1421.85 429.94293 15.959907 ] [ 1421.85 429.94293 15.959907 ] [ 1421.85 429.94293 15.959907 ] [ 1422.5 430.44107 15.908334 ] [ 1422.5 430.44107 15.908334 ] [ 1449.37 458.83795 15.53287 ] [ 1449.37 458.83795 15.53287 ] 
sib.fastconf.EADock3: EADock3Cluster 27 : 8 elements, SimpleFitness: 1197.9601, FullFitness: 190.70992 , RMSD: 14.598047 , elements: [ 1196.16 190.70992 14.598047 ] [ 1196.16 190.70992 14.598047 ] [ 1199.44 191.7819 14.945297 ] [ 1199.44 191.7819 14.945297 ] [ 1198.12 192.56906 14.651332 ] [ 1198.12 192.56906 14.651332 ] [ 1198.12 192.56906 14.651332 ] [ 1198.12 192.56906 14.651332 ] 
sib.fastconf.EADock3: EADock3Cluster 28 : 8 elements, SimpleFitness: 1314.33, FullFitness: 314.55597 , RMSD: 17.6044 , elements: [ 1306.81 314.55597 17.6044 ] [ 1306.81 314.55597 17.6044 ] [ 1306.81 314.55597 17.6044 ] [ 1306.81 314.55597 17.6044 ] [ 1310.88 317.956 17.493507 ] [ 1310.88 317.956 17.493507 ] [ 1310.88 317.956 17.493507 ] [ 1354.76 365.27008 17.50875 ] 
sib.fastconf.EADock3: EADock3Cluster 29 : 8 elements, SimpleFitness: 1489.9749, FullFitness: 493.82996 , RMSD: 17.540237 , elements: [ 1489.96 493.82996 17.540237 ] [ 1489.96 493.82996 17.540237 ] [ 1490.07 493.84497 17.553871 ] [ 1490.07 493.84497 17.553871 ] [ 1490.07 493.84497 17.553871 ] [ 1489.89 493.85498 17.527294 ] [ 1489.89 493.85498 17.527294 ] [ 1489.89 493.85498 17.527294 ] 
sib.fastconf.EADock3: EADock3Cluster 30 : 8 elements, SimpleFitness: 1743.2089, FullFitness: 735.906 , RMSD: 17.455332 , elements: [ 1742.67 735.906 17.455332 ] [ 1742.67 735.906 17.455332 ] [ 1742.67 735.906 17.455332 ] [ 1742.7 736.16797 17.472271 ] [ 1743.74 737.8041 17.294666 ] [ 1743.74 737.8041 17.294666 ] [ 1743.74 737.8041 17.294666 ] [ 1743.74 737.8041 17.294666 ] 
sib.wrappers.md.charmm.ExtendedCharmmWrapper: CHARMM timers: CPU time: 1.54 seconds
sib.wrappers.md.charmm.ExtendedCharmmWrapper: CHARMM timers: Elapsed time: 1.55018 seconds.
sib.wrappers.md.charmm.ExtendedCharmmWrapper: CHARMM timers: CPU time: 14.86 seconds
sib.wrappers.md.charmm.ExtendedCharmmWrapper: CHARMM timers: Elapsed time: 14.9627 seconds.
sib.fastconf.EADock3$Flusher: Closing java.util.zip.ZipOutputStream@3301b455
sib.fastconf.EADock3$Flusher: Closing java.util.zip.ZipOutputStream@7d399ae5
