# Supplementary material for: Exploring the mechanism of Alisma orientale for the treatment of pregnancy induced hypertension and potential hepato-nephrotoxicity by using network pharmacology, network toxicology, molecular docking and molecular dynamics simulation
Source: Front Pharmacol. 2022 Nov 15;13:1027112. doi: 10.3389/fphar.2022.1027112 (PMC9705790; doi:10.3389/fphar.2022.1027112)
Supplement: Supplementary file 12 [file DataSheet5.zip › EGFR/EGFRBM/clusters.dock4.csv]

Cluster ClusterRank deltaG deltaGelec deltaGvdw deltaGligsolvnonpol deltaGligsolvpol deltaGprotsolvnonpol deltaGprotsolvpol deltaGcompsolvnonpol deltaGcompsolvpol extraFull surfFull solvFull IntraFull InterFull FullFitness SimpleFitness Energy
0 0 -6.869602 0.0 -39.8279 15.7878 -10.7577 208.651 -1219.71 212.389 -1197.33 0.0 212.389 -1197.33 301.289 -39.8279 -723.47986 272.166 272.166
0 1 -6.869602 0.0 -39.8279 15.7878 -10.7577 208.651 -1219.71 212.389 -1197.33 0.0 212.389 -1197.33 301.289 -39.8279 -723.47986 272.166 272.166
0 2 -6.869602 0.0 -39.8279 15.7878 -10.7577 208.651 -1219.71 212.389 -1197.33 0.0 212.389 -1197.33 301.289 -39.8279 -723.47986 272.166 272.166
0 3 -6.8716455 0.0 -39.8538 15.7962 -10.738 208.651 -1219.71 212.311 -1197.17 0.0 212.311 -1197.17 302.082 -39.8538 -722.63086 272.867 272.867
0 4 -6.8716455 0.0 -39.8538 15.7962 -10.738 208.651 -1219.71 212.311 -1197.17 0.0 212.311 -1197.17 302.082 -39.8538 -722.63086 272.867 272.867
0 5 -6.8716455 0.0 -39.8538 15.7962 -10.738 208.651 -1219.71 212.311 -1197.17 0.0 212.311 -1197.17 302.082 -39.8538 -722.63086 272.867 272.867
0 6 -6.8716455 0.0 -39.8538 15.7962 -10.738 208.651 -1219.71 212.311 -1197.17 0.0 212.311 -1197.17 302.082 -39.8538 -722.63086 272.867 272.867
0 7 -6.653519 0.0 -36.6971 15.7783 -10.7697 208.651 -1219.71 212.929 -1199.5 0.0 212.929 -1199.5 301.444 -36.6971 -721.8241 274.454 274.454
1 0 -5.5069737 0.0 -25.8884 15.9744 -8.68199 208.651 -1219.71 210.715 -1191.66 0.0 210.715 -1191.66 289.371 -25.8884 -717.4624 265.369 265.369
1 1 -5.570568 0.0 -26.7167 15.926 -8.74865 208.651 -1219.71 210.676 -1191.5 0.0 210.676 -1191.5 290.295 -26.7167 -717.2457 265.73 265.73
1 2 -5.5280347 0.0 -26.5236 15.9504 -8.71966 208.651 -1219.71 210.594 -1190.91 0.0 210.594 -1190.91 290.466 -26.5236 -716.37366 265.955 265.955
1 3 -5.5280347 0.0 -26.5236 15.9504 -8.71966 208.651 -1219.71 210.594 -1190.91 0.0 210.594 -1190.91 290.466 -26.5236 -716.37366 265.955 265.955
1 4 -5.5280347 0.0 -26.5236 15.9504 -8.71966 208.651 -1219.71 210.594 -1190.91 0.0 210.594 -1190.91 290.466 -26.5236 -716.37366 265.955 265.955
1 5 -5.5280347 0.0 -26.5236 15.9504 -8.71966 208.651 -1219.71 210.594 -1190.91 0.0 210.594 -1190.91 290.466 -26.5236 -716.37366 265.955 265.955
1 6 -5.5280347 0.0 -26.5236 15.9504 -8.71966 208.651 -1219.71 210.594 -1190.91 0.0 210.594 -1190.91 290.466 -26.5236 -716.37366 265.955 265.955
1 7 -5.5280347 0.0 -26.5236 15.9504 -8.71966 208.651 -1219.71 210.594 -1190.91 0.0 210.594 -1190.91 290.466 -26.5236 -716.37366 265.955 265.955
2 0 -5.199372 0.0 -19.3397 16.0078 -9.24507 208.651 -1219.71 213.207 -1201.12 0.0 213.207 -1201.12 294.105 -19.3397 -713.1477 275.175 275.175
2 1 -5.199372 0.0 -19.3397 16.0078 -9.24507 208.651 -1219.71 213.207 -1201.12 0.0 213.207 -1201.12 294.105 -19.3397 -713.1477 275.175 275.175
2 2 -5.183023 0.0 -19.5468 16.0123 -9.19803 208.651 -1219.71 213.266 -1200.57 0.0 213.266 -1200.57 293.741 -19.5468 -713.10974 275.252 275.252
2 3 -5.183023 0.0 -19.5468 16.0123 -9.19803 208.651 -1219.71 213.266 -1200.57 0.0 213.266 -1200.57 293.741 -19.5468 -713.10974 275.252 275.252
2 4 -5.185555 0.0 -19.4895 16.0112 -9.20807 208.651 -1219.71 213.155 -1200.54 0.0 213.155 -1200.54 294.329 -19.4895 -712.54553 275.414 275.414
2 5 -5.185555 0.0 -19.4895 16.0112 -9.20807 208.651 -1219.71 213.155 -1200.54 0.0 213.155 -1200.54 294.329 -19.4895 -712.54553 275.414 275.414
2 6 -5.185555 0.0 -19.4895 16.0112 -9.20807 208.651 -1219.71 213.155 -1200.54 0.0 213.155 -1200.54 294.329 -19.4895 -712.54553 275.414 275.414
2 7 -5.185555 0.0 -19.4895 16.0112 -9.20807 208.651 -1219.71 213.155 -1200.54 0.0 213.155 -1200.54 294.329 -19.4895 -712.54553 275.414 275.414
3 0 -6.0760007 0.0 -33.9719 15.7221 -9.26429 208.651 -1219.71 210.33 -1188.84 0.0 210.33 -1188.84 299.855 -33.9719 -712.62683 271.641 271.641
3 1 -6.0760007 0.0 -33.9719 15.7221 -9.26429 208.651 -1219.71 210.33 -1188.84 0.0 210.33 -1188.84 299.855 -33.9719 -712.62683 271.641 271.641
3 2 -6.044195 0.0 -33.6582 15.6723 -9.24731 208.651 -1219.71 210.139 -1188.57 0.0 210.139 -1188.57 302.711 -33.6582 -709.3782 273.554 273.554
3 3 -6.044195 0.0 -33.6582 15.6723 -9.24731 208.651 -1219.71 210.139 -1188.57 0.0 210.139 -1188.57 302.711 -33.6582 -709.3782 273.554 273.554
3 4 -6.044195 0.0 -33.6582 15.6723 -9.24731 208.651 -1219.71 210.139 -1188.57 0.0 210.139 -1188.57 302.711 -33.6582 -709.3782 273.554 273.554
3 5 -6.044195 0.0 -33.6582 15.6723 -9.24731 208.651 -1219.71 210.139 -1188.57 0.0 210.139 -1188.57 302.711 -33.6582 -709.3782 273.554 273.554
3 6 -6.0034614 0.0 -33.1829 15.6703 -9.24063 208.651 -1219.71 210.129 -1188.62 0.0 210.129 -1188.62 302.792 -33.1829 -708.88184 273.841 273.841
3 7 -6.0034614 0.0 -33.1829 15.6703 -9.24063 208.651 -1219.71 210.129 -1188.62 0.0 210.129 -1188.62 302.792 -33.1829 -708.88184 273.841 273.841
4 0 -5.7672787 0.0 -28.7941 15.7926 -9.32427 208.651 -1219.71 210.427 -1191.9 0.0 210.427 -1191.9 297.91 -28.7941 -712.3571 270.159 270.159
4 1 -5.7672787 0.0 -28.7941 15.7926 -9.32427 208.651 -1219.71 210.427 -1191.9 0.0 210.427 -1191.9 297.91 -28.7941 -712.3571 270.159 270.159
4 2 -5.7172685 0.0 -27.8825 15.7981 -9.33998 208.651 -1219.71 210.434 -1192.51 0.0 210.434 -1192.51 297.887 -27.8825 -712.0715 270.576 270.576
4 3 -5.7172685 0.0 -27.8825 15.7981 -9.33998 208.651 -1219.71 210.434 -1192.51 0.0 210.434 -1192.51 297.887 -27.8825 -712.0715 270.576 270.576
4 4 -5.694396 0.0 -28.0066 15.8028 -9.32568 208.651 -1219.71 210.251 -1191.64 0.0 210.251 -1191.64 297.57 -28.0066 -711.82556 270.123 270.123
4 5 -5.694396 0.0 -28.0066 15.8028 -9.32568 208.651 -1219.71 210.251 -1191.64 0.0 210.251 -1191.64 297.57 -28.0066 -711.82556 270.123 270.123
4 6 -5.694396 0.0 -28.0066 15.8028 -9.32568 208.651 -1219.71 210.251 -1191.64 0.0 210.251 -1191.64 297.57 -28.0066 -711.82556 270.123 270.123
4 7 -5.694396 0.0 -28.0066 15.8028 -9.32568 208.651 -1219.71 210.251 -1191.64 0.0 210.251 -1191.64 297.57 -28.0066 -711.82556 270.123 270.123
5 0 -4.425002 0.0 -13.499 15.892 -7.9463 208.651 -1219.71 215.429 -1199.81 0.0 215.429 -1199.81 286.942 -13.499 -710.93805 273.469 273.469
5 1 -4.425002 0.0 -13.499 15.892 -7.9463 208.651 -1219.71 215.429 -1199.81 0.0 215.429 -1199.81 286.942 -13.499 -710.93805 273.469 273.469
5 2 -4.3532853 0.0 -12.5895 15.9131 -7.87429 208.651 -1219.71 215.604 -1200.21 0.0 215.604 -1200.21 286.622 -12.5895 -710.5735 274.232 274.232
5 3 -4.3532853 0.0 -12.5895 15.9131 -7.87429 208.651 -1219.71 215.604 -1200.21 0.0 215.604 -1200.21 286.622 -12.5895 -710.5735 274.232 274.232
5 4 -4.3532853 0.0 -12.5895 15.9131 -7.87429 208.651 -1219.71 215.604 -1200.21 0.0 215.604 -1200.21 286.622 -12.5895 -710.5735 274.232 274.232
5 5 -4.377131 0.0 -12.9398 15.8905 -7.93176 208.651 -1219.71 215.539 -1200.05 0.0 215.539 -1200.05 287.742 -12.9398 -709.7088 274.86 274.86
5 6 -4.377131 0.0 -12.9398 15.8905 -7.93176 208.651 -1219.71 215.539 -1200.05 0.0 215.539 -1200.05 287.742 -12.9398 -709.7088 274.86 274.86
5 7 -4.377131 0.0 -12.9398 15.8905 -7.93176 208.651 -1219.71 215.539 -1200.05 0.0 215.539 -1200.05 287.742 -12.9398 -709.7088 274.86 274.86
6 0 -5.156488 0.0 -20.4917 15.648 -8.94232 208.651 -1219.71 211.873 -1196.83 0.0 211.873 -1196.83 295.547 -20.4917 -709.9017 275.68 275.68
6 1 -5.156488 0.0 -20.4917 15.648 -8.94232 208.651 -1219.71 211.873 -1196.83 0.0 211.873 -1196.83 295.547 -20.4917 -709.9017 275.68 275.68
6 2 -5.1597667 0.0 -20.57 15.6452 -8.97194 208.651 -1219.71 211.83 -1196.73 0.0 211.83 -1196.73 295.841 -20.57 -709.62897 275.773 275.773
6 3 -5.1597667 0.0 -20.57 15.6452 -8.97194 208.651 -1219.71 211.83 -1196.73 0.0 211.83 -1196.73 295.841 -20.57 -709.62897 275.773 275.773
6 4 -5.1597667 0.0 -20.57 15.6452 -8.97194 208.651 -1219.71 211.83 -1196.73 0.0 211.83 -1196.73 295.841 -20.57 -709.62897 275.773 275.773
6 5 -5.1597667 0.0 -20.57 15.6452 -8.97194 208.651 -1219.71 211.83 -1196.73 0.0 211.83 -1196.73 295.841 -20.57 -709.62897 275.773 275.773
6 6 -5.1561985 0.0 -20.5523 15.6422 -8.96336 208.651 -1219.71 211.762 -1196.59 0.0 211.762 -1196.59 296.161 -20.5523 -709.21924 275.942 275.942
6 7 -5.1561985 0.0 -20.5523 15.6422 -8.96336 208.651 -1219.71 211.762 -1196.59 0.0 211.762 -1196.59 296.161 -20.5523 -709.21924 275.942 275.942
7 0 -5.288981 0.0 -24.4489 15.9947 -9.05807 208.651 -1219.71 214.598 -1196.67 0.0 214.598 -1196.67 297.37 -24.4489 -709.15094 277.032 277.032
7 1 -5.288981 0.0 -24.4489 15.9947 -9.05807 208.651 -1219.71 214.598 -1196.67 0.0 214.598 -1196.67 297.37 -24.4489 -709.15094 277.032 277.032
7 2 -5.2328143 0.0 -23.4549 16.0191 -8.57273 208.651 -1219.71 214.659 -1196.86 0.0 214.659 -1196.86 296.773 -23.4549 -708.8829 277.609 277.609
7 3 -5.2328143 0.0 -23.4549 16.0191 -8.57273 208.651 -1219.71 214.659 -1196.86 0.0 214.659 -1196.86 296.773 -23.4549 -708.8829 277.609 277.609
7 4 -5.2367125 0.0 -24.1641 15.9978 -8.9597 208.651 -1219.71 214.499 -1196.0 0.0 214.499 -1196.0 298.008 -24.1641 -707.6571 277.929 277.929
7 5 -5.2367125 0.0 -24.1641 15.9978 -8.9597 208.651 -1219.71 214.499 -1196.0 0.0 214.499 -1196.0 298.008 -24.1641 -707.6571 277.929 277.929
7 6 -5.2367125 0.0 -24.1641 15.9978 -8.9597 208.651 -1219.71 214.499 -1196.0 0.0 214.499 -1196.0 298.008 -24.1641 -707.6571 277.929 277.929
7 7 -5.2367125 0.0 -24.1641 15.9978 -8.9597 208.651 -1219.71 214.499 -1196.0 0.0 214.499 -1196.0 298.008 -24.1641 -707.6571 277.929 277.929
7 8 -4.7816143 0.0 -15.614 16.1005 -9.92785 208.651 -1219.71 214.784 -1203.03 0.0 214.784 -1203.03 298.672 -15.614 -705.18805 280.941 280.941
7 9 -4.7816143 0.0 -15.614 16.1005 -9.92785 208.651 -1219.71 214.784 -1203.03 0.0 214.784 -1203.03 298.672 -15.614 -705.18805 280.941 280.941
7 10 -4.764803 0.0 -15.7963 16.0991 -9.89614 208.651 -1219.71 214.542 -1202.07 0.0 214.542 -1202.07 298.898 -15.7963 -704.4263 280.816 280.816
7 11 -4.764803 0.0 -15.7963 16.0991 -9.89614 208.651 -1219.71 214.542 -1202.07 0.0 214.542 -1202.07 298.898 -15.7963 -704.4263 280.816 280.816
7 12 -4.764803 0.0 -15.7963 16.0991 -9.89614 208.651 -1219.71 214.542 -1202.07 0.0 214.542 -1202.07 298.898 -15.7963 -704.4263 280.816 280.816
7 13 -4.764803 0.0 -15.7963 16.0991 -9.89614 208.651 -1219.71 214.542 -1202.07 0.0 214.542 -1202.07 298.898 -15.7963 -704.4263 280.816 280.816
7 14 -4.75529 0.0 -15.9417 16.0991 -9.89913 208.651 -1219.71 214.482 -1201.6 0.0 214.482 -1201.6 298.864 -15.9417 -704.1957 280.614 280.614
7 15 -4.75529 0.0 -15.9417 16.0991 -9.89913 208.651 -1219.71 214.482 -1201.6 0.0 214.482 -1201.6 298.864 -15.9417 -704.1957 280.614 280.614
8 0 -5.1246734 0.0 -20.4408 15.9554 -8.30097 208.651 -1219.71 211.658 -1194.94 0.0 211.658 -1194.94 295.992 -20.4408 -707.7307 273.672 273.672
8 1 -5.0932837 0.0 -20.1436 15.954 -8.29027 208.651 -1219.71 211.737 -1195.0 0.0 211.737 -1195.0 295.814 -20.1436 -707.5926 273.753 273.753
8 2 -5.0826178 0.0 -20.0678 15.9607 -8.29706 208.651 -1219.71 211.731 -1194.93 0.0 211.731 -1194.93 295.791 -20.0678 -707.4759 273.802 273.802
8 3 -5.0826178 0.0 -20.0678 15.9607 -8.29706 208.651 -1219.71 211.731 -1194.93 0.0 211.731 -1194.93 295.791 -20.0678 -707.4759 273.802 273.802
8 4 -5.638569 0.0 -29.1939 16.0709 -10.6537 208.651 -1219.71 211.211 -1191.29 0.0 211.211 -1191.29 308.618 -29.1939 -700.65497 278.791 278.791
8 5 -5.638569 0.0 -29.1939 16.0709 -10.6537 208.651 -1219.71 211.211 -1191.29 0.0 211.211 -1191.29 308.618 -29.1939 -700.65497 278.791 278.791
8 6 -5.5698 0.0 -28.4229 16.0627 -10.6629 208.651 -1219.71 211.321 -1191.55 0.0 211.321 -1191.55 308.084 -28.4229 -700.56793 278.909 278.909
8 7 -5.4917502 0.0 -27.532 16.0965 -10.6764 208.651 -1219.71 211.429 -1191.78 0.0 211.429 -1191.78 308.214 -27.532 -699.669 279.616 279.616
9 0 -5.1106586 0.0 -19.1845 16.0459 -10.4666 208.651 -1219.71 212.901 -1200.6 0.0 212.901 -1200.6 299.336 -19.1845 -707.5475 280.871 280.871
9 1 -5.1106586 0.0 -19.1845 16.0459 -10.4666 208.651 -1219.71 212.901 -1200.6 0.0 212.901 -1200.6 299.336 -19.1845 -707.5475 280.871 280.871
9 2 -5.0722375 0.0 -18.8231 16.0494 -10.5205 208.651 -1219.71 212.992 -1200.72 0.0 212.992 -1200.72 299.53 -18.8231 -707.02106 281.31 281.31
9 3 -5.0722375 0.0 -18.8231 16.0494 -10.5205 208.651 -1219.71 212.992 -1200.72 0.0 212.992 -1200.72 299.53 -18.8231 -707.02106 281.31 281.31
9 4 -5.0722375 0.0 -18.8231 16.0494 -10.5205 208.651 -1219.71 212.992 -1200.72 0.0 212.992 -1200.72 299.53 -18.8231 -707.02106 281.31 281.31
9 5 -5.0722375 0.0 -18.8231 16.0494 -10.5205 208.651 -1219.71 212.992 -1200.72 0.0 212.992 -1200.72 299.53 -18.8231 -707.02106 281.31 281.31
9 6 -5.0652695 0.0 -19.5979 16.0919 -10.4973 208.651 -1219.71 213.057 -1199.42 0.0 213.057 -1199.42 299.008 -19.5979 -706.95294 280.623 280.623
9 7 -5.0652695 0.0 -19.5979 16.0919 -10.4973 208.651 -1219.71 213.057 -1199.42 0.0 213.057 -1199.42 299.008 -19.5979 -706.95294 280.623 280.623
10 0 -5.702972 0.0 -31.4442 15.8884 -10.5632 208.651 -1219.71 214.041 -1193.43 0.0 214.041 -1193.43 305.011 -31.4442 -705.82227 281.333 281.333
10 1 -5.702972 0.0 -31.4442 15.8884 -10.5632 208.651 -1219.71 214.041 -1193.43 0.0 214.041 -1193.43 305.011 -31.4442 -705.82227 281.333 281.333
10 2 -5.486361 0.0 -28.9435 15.9242 -10.5548 208.651 -1219.71 214.24 -1194.0 0.0 214.24 -1194.0 305.308 -28.9435 -703.3955 283.176 283.176
10 3 -5.486361 0.0 -28.9435 15.9242 -10.5548 208.651 -1219.71 214.24 -1194.0 0.0 214.24 -1194.0 305.308 -28.9435 -703.3955 283.176 283.176
10 4 -5.486361 0.0 -28.9435 15.9242 -10.5548 208.651 -1219.71 214.24 -1194.0 0.0 214.24 -1194.0 305.308 -28.9435 -703.3955 283.176 283.176
10 5 -5.486361 0.0 -28.9435 15.9242 -10.5548 208.651 -1219.71 214.24 -1194.0 0.0 214.24 -1194.0 305.308 -28.9435 -703.3955 283.176 283.176
10 6 -5.153409 0.0 -23.5325 15.878 -10.1371 208.651 -1219.71 214.287 -1196.65 0.0 214.287 -1196.65 305.79 -23.5325 -700.1055 285.481 285.481
10 7 -5.153409 0.0 -23.5325 15.878 -10.1371 208.651 -1219.71 214.287 -1196.65 0.0 214.287 -1196.65 305.79 -23.5325 -700.1055 285.481 285.481
10 8 -4.673922 0.0 -19.0505 15.6511 -8.22581 208.651 -1219.71 215.275 -1195.71 0.0 215.275 -1195.71 301.091 -19.0505 -698.3944 284.276 284.276
10 9 -4.673922 0.0 -19.0505 15.6511 -8.22581 208.651 -1219.71 215.275 -1195.71 0.0 215.275 -1195.71 301.091 -19.0505 -698.3944 284.276 284.276
10 10 -4.673922 0.0 -19.0505 15.6511 -8.22581 208.651 -1219.71 215.275 -1195.71 0.0 215.275 -1195.71 301.091 -19.0505 -698.3944 284.276 284.276
10 11 -4.673922 0.0 -19.0505 15.6511 -8.22581 208.651 -1219.71 215.275 -1195.71 0.0 215.275 -1195.71 301.091 -19.0505 -698.3944 284.276 284.276
10 12 -4.645925 0.0 -18.6846 15.6637 -8.21437 208.651 -1219.71 215.348 -1195.9 0.0 215.348 -1195.9 301.25 -18.6846 -697.9866 284.682 284.682
10 13 -4.645925 0.0 -18.6846 15.6637 -8.21437 208.651 -1219.71 215.348 -1195.9 0.0 215.348 -1195.9 301.25 -18.6846 -697.9866 284.682 284.682
10 14 -4.603451 0.0 -18.4387 15.6631 -8.06259 208.651 -1219.71 215.047 -1194.97 0.0 215.047 -1194.97 307.028 -18.4387 -691.3336 290.809 290.809
10 15 -4.603451 0.0 -18.4387 15.6631 -8.06259 208.651 -1219.71 215.047 -1194.97 0.0 215.047 -1194.97 307.028 -18.4387 -691.3336 290.809 290.809
11 0 -4.90625 0.0 -21.623 15.8279 -9.62999 208.651 -1219.71 214.563 -1195.56 0.0 214.563 -1195.56 297.048 -21.623 -705.572 279.933 279.933
11 1 -5.0591526 0.0 -23.2347 15.7704 -10.0213 208.651 -1219.71 214.293 -1195.63 0.0 214.293 -1195.63 301.045 -23.2347 -703.52673 281.826 281.826
11 2 -5.0591526 0.0 -23.2347 15.7704 -10.0213 208.651 -1219.71 214.293 -1195.63 0.0 214.293 -1195.63 301.045 -23.2347 -703.52673 281.826 281.826
11 3 -5.0591526 0.0 -23.2347 15.7704 -10.0213 208.651 -1219.71 214.293 -1195.63 0.0 214.293 -1195.63 301.045 -23.2347 -703.52673 281.826 281.826
11 4 -5.0591526 0.0 -23.2347 15.7704 -10.0213 208.651 -1219.71 214.293 -1195.63 0.0 214.293 -1195.63 301.045 -23.2347 -703.52673 281.826 281.826
11 5 -5.117528 0.0 -23.8126 15.7546 -10.0892 208.651 -1219.71 214.22 -1195.67 0.0 214.22 -1195.67 302.305 -23.8126 -702.95764 282.378 282.378
11 6 -5.117528 0.0 -23.8126 15.7546 -10.0892 208.651 -1219.71 214.22 -1195.67 0.0 214.22 -1195.67 302.305 -23.8126 -702.95764 282.378 282.378
11 7 -5.117528 0.0 -23.8126 15.7546 -10.0892 208.651 -1219.71 214.22 -1195.67 0.0 214.22 -1195.67 302.305 -23.8126 -702.95764 282.378 282.378
12 0 -5.3750076 0.0 -22.5453 15.6883 -9.87069 208.651 -1219.71 214.304 -1201.85 0.0 214.304 -1201.85 305.46 -22.5453 -704.6313 284.548 284.548
12 1 -5.3750076 0.0 -22.5453 15.6883 -9.87069 208.651 -1219.71 214.304 -1201.85 0.0 214.304 -1201.85 305.46 -22.5453 -704.6313 284.548 284.548
12 2 -5.3750076 0.0 -22.5453 15.6883 -9.87069 208.651 -1219.71 214.304 -1201.85 0.0 214.304 -1201.85 305.46 -22.5453 -704.6313 284.548 284.548
12 3 -5.3195744 0.0 -21.8093 15.7147 -9.7639 208.651 -1219.71 214.463 -1202.18 0.0 214.463 -1202.18 305.182 -21.8093 -704.34436 284.698 284.698
12 4 -5.3195744 0.0 -21.8093 15.7147 -9.7639 208.651 -1219.71 214.463 -1202.18 0.0 214.463 -1202.18 305.182 -21.8093 -704.34436 284.698 284.698
12 5 -5.283692 0.0 -21.8159 15.7186 -9.89929 208.651 -1219.71 214.487 -1201.75 0.0 214.487 -1201.75 305.431 -21.8159 -703.6479 285.076 285.076
12 6 -5.283692 0.0 -21.8159 15.7186 -9.89929 208.651 -1219.71 214.487 -1201.75 0.0 214.487 -1201.75 305.431 -21.8159 -703.6479 285.076 285.076
12 7 -5.283692 0.0 -21.8159 15.7186 -9.89929 208.651 -1219.71 214.487 -1201.75 0.0 214.487 -1201.75 305.431 -21.8159 -703.6479 285.076 285.076
13 0 -4.466581 0.0 -10.8734 16.0851 -10.1198 208.651 -1219.71 214.599 -1205.14 0.0 214.599 -1205.14 301.215 -10.8734 -700.19946 283.538 283.538
13 1 -4.466581 0.0 -10.8734 16.0851 -10.1198 208.651 -1219.71 214.599 -1205.14 0.0 214.599 -1205.14 301.215 -10.8734 -700.19946 283.538 283.538
13 2 -5.30787 0.0 -22.9468 16.0647 -10.0656 208.651 -1219.71 212.722 -1197.3 0.0 212.722 -1197.3 308.547 -22.9468 -698.97784 286.355 286.355
13 3 -5.30787 0.0 -22.9468 16.0647 -10.0656 208.651 -1219.71 212.722 -1197.3 0.0 212.722 -1197.3 308.547 -22.9468 -698.97784 286.355 286.355
13 4 -5.2231793 0.0 -22.3583 15.9825 -10.1438 208.651 -1219.71 213.2 -1197.77 0.0 213.2 -1197.77 309.11 -22.3583 -697.8183 287.887 287.887
13 5 -5.2231793 0.0 -22.3583 15.9825 -10.1438 208.651 -1219.71 213.2 -1197.77 0.0 213.2 -1197.77 309.11 -22.3583 -697.8183 287.887 287.887
13 6 -5.2231793 0.0 -22.3583 15.9825 -10.1438 208.651 -1219.71 213.2 -1197.77 0.0 213.2 -1197.77 309.11 -22.3583 -697.8183 287.887 287.887
13 7 -5.2000804 0.0 -22.2452 15.9696 -10.1444 208.651 -1219.71 213.486 -1198.03 0.0 213.486 -1198.03 309.081 -22.2452 -697.70825 288.338 288.338
13 8 -5.2000804 0.0 -22.2452 15.9696 -10.1444 208.651 -1219.71 213.486 -1198.03 0.0 213.486 -1198.03 309.081 -22.2452 -697.70825 288.338 288.338
13 9 -5.2000804 0.0 -22.2452 15.9696 -10.1444 208.651 -1219.71 213.486 -1198.03 0.0 213.486 -1198.03 309.081 -22.2452 -697.70825 288.338 288.338
13 10 -4.353245 0.0 -8.43925 16.0901 -10.29 208.651 -1219.71 213.743 -1205.89 0.0 213.743 -1205.89 304.314 -8.43925 -696.2723 286.305 286.305
13 11 -4.353245 0.0 -8.43925 16.0901 -10.29 208.651 -1219.71 213.743 -1205.89 0.0 213.743 -1205.89 304.314 -8.43925 -696.2723 286.305 286.305
13 12 -4.350432 0.0 -8.43988 16.0605 -10.2194 208.651 -1219.71 213.66 -1205.69 0.0 213.66 -1205.69 305.299 -8.43988 -695.1708 287.273 287.273
14 0 -5.386572 0.0 -25.3057 15.7177 -10.1073 208.651 -1219.71 211.643 -1193.85 0.0 211.643 -1193.85 307.648 -25.3057 -699.8647 280.35 280.35
14 1 -5.386572 0.0 -25.3057 15.7177 -10.1073 208.651 -1219.71 211.643 -1193.85 0.0 211.643 -1193.85 307.648 -25.3057 -699.8647 280.35 280.35
14 2 -5.386572 0.0 -25.3057 15.7177 -10.1073 208.651 -1219.71 211.643 -1193.85 0.0 211.643 -1193.85 307.648 -25.3057 -699.8647 280.35 280.35
14 3 -5.337827 0.0 -25.4334 15.6751 -9.84345 208.651 -1219.71 211.489 -1192.42 0.0 211.489 -1192.42 307.773 -25.4334 -698.59143 280.387 280.387
14 4 -5.337827 0.0 -25.4334 15.6751 -9.84345 208.651 -1219.71 211.489 -1192.42 0.0 211.489 -1192.42 307.773 -25.4334 -698.59143 280.387 280.387
14 5 -5.337827 0.0 -25.4334 15.6751 -9.84345 208.651 -1219.71 211.489 -1192.42 0.0 211.489 -1192.42 307.773 -25.4334 -698.59143 280.387 280.387
14 6 -5.3661456 0.0 -26.186 15.6739 -9.71958 208.651 -1219.71 211.219 -1191.18 0.0 211.219 -1191.18 307.841 -26.186 -698.306 279.492 279.492
14 7 -5.3661456 0.0 -26.186 15.6739 -9.71958 208.651 -1219.71 211.219 -1191.18 0.0 211.219 -1191.18 307.841 -26.186 -698.306 279.492 279.492
15 0 -5.4128485 0.0 -24.8009 16.1231 -10.2114 208.651 -1219.71 210.681 -1193.05 0.0 210.681 -1193.05 308.005 -24.8009 -699.1649 279.915 279.915
15 1 -5.4196577 0.0 -24.9281 16.1399 -10.2338 208.651 -1219.71 210.635 -1192.89 0.0 210.635 -1192.89 308.137 -24.9281 -699.04614 279.955 279.955
15 2 -5.2156444 0.0 -21.8348 16.1455 -10.004 208.651 -1219.71 210.7 -1194.2 0.0 210.7 -1194.2 308.182 -21.8348 -697.1528 281.821 281.821
15 3 -5.745874 0.0 -31.8324 16.0251 -8.79442 208.651 -1219.71 211.058 -1186.94 0.0 211.058 -1186.94 311.11 -31.8324 -696.6044 285.012 285.012
15 4 -5.745874 0.0 -31.8324 16.0251 -8.79442 208.651 -1219.71 211.058 -1186.94 0.0 211.058 -1186.94 311.11 -31.8324 -696.6044 285.012 285.012
15 5 -5.6523576 0.0 -30.0647 16.0619 -8.93477 208.651 -1219.71 211.15 -1188.37 0.0 211.15 -1188.37 311.042 -30.0647 -696.2427 285.716 285.716
15 6 -5.6523576 0.0 -30.0647 16.0619 -8.93477 208.651 -1219.71 211.15 -1188.37 0.0 211.15 -1188.37 311.042 -30.0647 -696.2427 285.716 285.716
15 7 -5.6523576 0.0 -30.0647 16.0619 -8.93477 208.651 -1219.71 211.15 -1188.37 0.0 211.15 -1188.37 311.042 -30.0647 -696.2427 285.716 285.716
15 8 15.15116 0.0 190.174 15.7218 -9.468 208.651 -1219.71 209.839 -1187.91 0.0 209.839 -1187.91 346.331 190.174 -441.56604 541.706 541.706
15 9 15.15116 0.0 190.174 15.7218 -9.468 208.651 -1219.71 209.839 -1187.91 0.0 209.839 -1187.91 346.331 190.174 -441.56604 541.706 541.706
15 10 15.15116 0.0 190.174 15.7218 -9.468 208.651 -1219.71 209.839 -1187.91 0.0 209.839 -1187.91 346.331 190.174 -441.56604 541.706 541.706
16 0 -4.8044386 0.0 -17.2761 15.7059 -10.067 208.651 -1219.71 212.492 -1198.04 0.0 212.492 -1198.04 303.854 -17.2761 -698.97015 282.738 282.738
16 1 -5.105938 0.0 -21.5184 15.7862 -10.3088 208.651 -1219.71 211.582 -1195.12 0.0 211.582 -1195.12 306.374 -21.5184 -698.6824 282.419 282.419
16 2 -5.105938 0.0 -21.5184 15.7862 -10.3088 208.651 -1219.71 211.582 -1195.12 0.0 211.582 -1195.12 306.374 -21.5184 -698.6824 282.419 282.419
16 3 -5.105938 0.0 -21.5184 15.7862 -10.3088 208.651 -1219.71 211.582 -1195.12 0.0 211.582 -1195.12 306.374 -21.5184 -698.6824 282.419 282.419
16 4 -5.1366653 0.0 -22.435 15.7919 -10.3146 208.651 -1219.71 211.587 -1194.21 0.0 211.587 -1194.21 307.155 -22.435 -697.90295 283.069 283.069
16 5 -5.1366653 0.0 -22.435 15.7919 -10.3146 208.651 -1219.71 211.587 -1194.21 0.0 211.587 -1194.21 307.155 -22.435 -697.90295 283.069 283.069
16 6 -5.1366653 0.0 -22.435 15.7919 -10.3146 208.651 -1219.71 211.587 -1194.21 0.0 211.587 -1194.21 307.155 -22.435 -697.90295 283.069 283.069
16 7 -5.1366653 0.0 -22.435 15.7919 -10.3146 208.651 -1219.71 211.587 -1194.21 0.0 211.587 -1194.21 307.155 -22.435 -697.90295 283.069 283.069
17 0 -5.5147185 0.0 -25.3589 15.6122 -10.5741 208.651 -1219.71 210.704 -1195.04 0.0 210.704 -1195.04 311.396 -25.3589 -698.29895 283.501 283.501
17 1 -5.5147185 0.0 -25.3589 15.6122 -10.5741 208.651 -1219.71 210.704 -1195.04 0.0 210.704 -1195.04 311.396 -25.3589 -698.29895 283.501 283.501
17 2 -5.5147185 0.0 -25.3589 15.6122 -10.5741 208.651 -1219.71 210.704 -1195.04 0.0 210.704 -1195.04 311.396 -25.3589 -698.29895 283.501 283.501
17 3 -5.5147185 0.0 -25.3589 15.6122 -10.5741 208.651 -1219.71 210.704 -1195.04 0.0 210.704 -1195.04 311.396 -25.3589 -698.29895 283.501 283.501
17 4 -5.532816 0.0 -25.6704 15.6071 -10.5935 208.651 -1219.71 210.593 -1194.71 0.0 210.593 -1194.71 311.87 -25.6704 -697.91736 283.599 283.599
17 5 -5.4994407 0.0 -25.4024 15.6052 -10.5767 208.651 -1219.71 210.538 -1194.48 0.0 210.538 -1194.48 312.213 -25.4024 -697.13135 284.161 284.161
17 6 -5.4994407 0.0 -25.4024 15.6052 -10.5767 208.651 -1219.71 210.538 -1194.48 0.0 210.538 -1194.48 312.213 -25.4024 -697.13135 284.161 284.161
17 7 -5.4994407 0.0 -25.4024 15.6052 -10.5767 208.651 -1219.71 210.538 -1194.48 0.0 210.538 -1194.48 312.213 -25.4024 -697.13135 284.161 284.161
18 0 -4.855823 0.0 -18.294 16.0949 -10.4246 208.651 -1219.71 213.836 -1199.14 0.0 213.836 -1199.14 306.3 -18.294 -697.29803 285.214 285.214
18 1 -4.855823 0.0 -18.294 16.0949 -10.4246 208.651 -1219.71 213.836 -1199.14 0.0 213.836 -1199.14 306.3 -18.294 -697.29803 285.214 285.214
18 2 -4.7967896 0.0 -17.928 16.1288 -10.428 208.651 -1219.71 213.647 -1198.4 0.0 213.647 -1198.4 306.764 -17.928 -695.917 285.714 285.714
18 3 -4.7967896 0.0 -17.928 16.1288 -10.428 208.651 -1219.71 213.647 -1198.4 0.0 213.647 -1198.4 306.764 -17.928 -695.917 285.714 285.714
18 4 -4.7967896 0.0 -17.928 16.1288 -10.428 208.651 -1219.71 213.647 -1198.4 0.0 213.647 -1198.4 306.764 -17.928 -695.917 285.714 285.714
18 5 -4.7967896 0.0 -17.928 16.1288 -10.428 208.651 -1219.71 213.647 -1198.4 0.0 213.647 -1198.4 306.764 -17.928 -695.917 285.714 285.714
18 6 -4.727026 0.0 -17.4001 16.1374 -10.4363 208.651 -1219.71 213.491 -1197.83 0.0 213.491 -1197.83 307.479 -17.4001 -694.26 286.562 286.562
18 7 -4.727026 0.0 -17.4001 16.1374 -10.4363 208.651 -1219.71 213.491 -1197.83 0.0 213.491 -1197.83 307.479 -17.4001 -694.26 286.562 286.562
19 0 -5.365131 0.0 -25.3125 16.1206 -10.4047 208.651 -1219.71 214.817 -1198.07 0.0 214.817 -1198.07 313.087 -25.3125 -695.4784 289.513 289.513
19 1 -5.365131 0.0 -25.3125 16.1206 -10.4047 208.651 -1219.71 214.817 -1198.07 0.0 214.817 -1198.07 313.087 -25.3125 -695.4784 289.513 289.513
19 2 -5.365131 0.0 -25.3125 16.1206 -10.4047 208.651 -1219.71 214.817 -1198.07 0.0 214.817 -1198.07 313.087 -25.3125 -695.4784 289.513 289.513
19 3 -5.03232 0.0 -21.7918 16.0542 -10.5068 208.651 -1219.71 214.462 -1197.73 0.0 214.462 -1197.73 314.832 -21.7918 -690.2278 291.354 291.354
19 4 -5.03232 0.0 -21.7918 16.0542 -10.5068 208.651 -1219.71 214.462 -1197.73 0.0 214.462 -1197.73 314.832 -21.7918 -690.2278 291.354 291.354
19 5 -5.03232 0.0 -21.7918 16.0542 -10.5068 208.651 -1219.71 214.462 -1197.73 0.0 214.462 -1197.73 314.832 -21.7918 -690.2278 291.354 291.354
19 6 -5.04299 0.0 -21.8204 16.0888 -10.5256 208.651 -1219.71 214.355 -1197.66 0.0 214.355 -1197.66 315.923 -21.8204 -689.20245 292.249 292.249
19 7 -5.04299 0.0 -21.8204 16.0888 -10.5256 208.651 -1219.71 214.355 -1197.66 0.0 214.355 -1197.66 315.923 -21.8204 -689.20245 292.249 292.249
20 0 -5.160291 0.0 -24.6748 16.0259 -9.75295 208.651 -1219.71 211.632 -1190.28 0.0 211.632 -1190.28 307.939 -24.6748 -695.38385 285.792 285.792
20 1 -5.160291 0.0 -24.6748 16.0259 -9.75295 208.651 -1219.71 211.632 -1190.28 0.0 211.632 -1190.28 307.939 -24.6748 -695.38385 285.792 285.792
20 2 -5.160291 0.0 -24.6748 16.0259 -9.75295 208.651 -1219.71 211.632 -1190.28 0.0 211.632 -1190.28 307.939 -24.6748 -695.38385 285.792 285.792
20 3 -4.9939184 0.0 -20.6289 15.9524 -10.6759 208.651 -1219.71 211.676 -1194.92 0.0 211.676 -1194.92 308.952 -20.6289 -694.9209 286.873 286.873
20 4 -4.9939184 0.0 -20.6289 15.9524 -10.6759 208.651 -1219.71 211.676 -1194.92 0.0 211.676 -1194.92 308.952 -20.6289 -694.9209 286.873 286.873
20 5 -5.1204853 0.0 -24.2649 16.0496 -9.82582 208.651 -1219.71 211.49 -1190.08 0.0 211.49 -1190.08 309.205 -24.2649 -693.6499 287.388 287.388
20 6 -5.1204853 0.0 -24.2649 16.0496 -9.82582 208.651 -1219.71 211.49 -1190.08 0.0 211.49 -1190.08 309.205 -24.2649 -693.6499 287.388 287.388
20 7 -5.1204853 0.0 -24.2649 16.0496 -9.82582 208.651 -1219.71 211.49 -1190.08 0.0 211.49 -1190.08 309.205 -24.2649 -693.6499 287.388 287.388
21 0 -5.663477 0.0 -28.1516 15.9044 -11.0042 208.651 -1219.71 211.013 -1193.61 0.0 211.013 -1193.61 315.744 -28.1516 -695.0046 288.346 288.346
21 1 -5.4105864 0.0 -25.4836 16.0089 -11.2287 208.651 -1219.71 211.301 -1194.11 0.0 211.301 -1194.11 315.742 -25.4836 -692.55054 289.978 289.978
21 2 -5.4105864 0.0 -25.4836 16.0089 -11.2287 208.651 -1219.71 211.301 -1194.11 0.0 211.301 -1194.11 315.742 -25.4836 -692.55054 289.978 289.978
21 3 -5.4105864 0.0 -25.4836 16.0089 -11.2287 208.651 -1219.71 211.301 -1194.11 0.0 211.301 -1194.11 315.742 -25.4836 -692.55054 289.978 289.978
21 4 -5.4105864 0.0 -25.4836 16.0089 -11.2287 208.651 -1219.71 211.301 -1194.11 0.0 211.301 -1194.11 315.742 -25.4836 -692.55054 289.978 289.978
21 5 -5.400305 0.0 -25.5814 16.0294 -11.27 208.651 -1219.71 211.236 -1193.7 0.0 211.236 -1193.7 316.115 -25.5814 -691.9304 290.278 290.278
21 6 -5.400305 0.0 -25.5814 16.0294 -11.27 208.651 -1219.71 211.236 -1193.7 0.0 211.236 -1193.7 316.115 -25.5814 -691.9304 290.278 290.278
21 7 -5.400305 0.0 -25.5814 16.0294 -11.27 208.651 -1219.71 211.236 -1193.7 0.0 211.236 -1193.7 316.115 -25.5814 -691.9304 290.278 290.278
22 0 -5.1292915 0.0 -19.8387 15.926 -9.39866 208.651 -1219.71 215.249 -1202.64 0.0 215.249 -1202.64 312.668 -19.8387 -694.56177 292.62 292.62
22 1 -5.1292915 0.0 -19.8387 15.926 -9.39866 208.651 -1219.71 215.249 -1202.64 0.0 215.249 -1202.64 312.668 -19.8387 -694.56177 292.62 292.62
22 2 -5.1292915 0.0 -19.8387 15.926 -9.39866 208.651 -1219.71 215.249 -1202.64 0.0 215.249 -1202.64 312.668 -19.8387 -694.56177 292.62 292.62
22 3 -5.045697 0.0 -19.373 15.8888 -9.08425 208.651 -1219.71 215.335 -1201.87 0.0 215.335 -1201.87 313.077 -19.373 -692.831 293.668 293.668
22 4 -5.045697 0.0 -19.373 15.8888 -9.08425 208.651 -1219.71 215.335 -1201.87 0.0 215.335 -1201.87 313.077 -19.373 -692.831 293.668 293.668
22 5 -5.0409546 0.0 -19.4646 15.902 -9.20425 208.651 -1219.71 215.27 -1201.65 0.0 215.27 -1201.65 314.292 -19.4646 -691.5526 294.616 294.616
22 6 -5.0409546 0.0 -19.4646 15.902 -9.20425 208.651 -1219.71 215.27 -1201.65 0.0 215.27 -1201.65 314.292 -19.4646 -691.5526 294.616 294.616
22 7 -5.0409546 0.0 -19.4646 15.902 -9.20425 208.651 -1219.71 215.27 -1201.65 0.0 215.27 -1201.65 314.292 -19.4646 -691.5526 294.616 294.616
23 0 -4.7900114 0.0 -14.4429 16.0558 -9.60137 208.651 -1219.71 213.503 -1202.74 0.0 213.503 -1202.74 309.714 -14.4429 -693.9659 289.34 289.34
23 1 -4.7900114 0.0 -14.4429 16.0558 -9.60137 208.651 -1219.71 213.503 -1202.74 0.0 213.503 -1202.74 309.714 -14.4429 -693.9659 289.34 289.34
23 2 -4.7892537 0.0 -14.4226 16.0379 -9.60669 208.651 -1219.71 213.437 -1202.69 0.0 213.437 -1202.69 309.729 -14.4226 -693.94653 289.342 289.342
23 3 -4.821793 0.0 -14.688 16.0383 -9.64476 208.651 -1219.71 213.386 -1202.77 0.0 213.386 -1202.77 310.233 -14.688 -693.839 289.585 289.585
23 4 -4.821793 0.0 -14.688 16.0383 -9.64476 208.651 -1219.71 213.386 -1202.77 0.0 213.386 -1202.77 310.233 -14.688 -693.839 289.585 289.585
23 5 -4.821793 0.0 -14.688 16.0383 -9.64476 208.651 -1219.71 213.386 -1202.77 0.0 213.386 -1202.77 310.233 -14.688 -693.839 289.585 289.585
23 6 -4.821793 0.0 -14.688 16.0383 -9.64476 208.651 -1219.71 213.386 -1202.77 0.0 213.386 -1202.77 310.233 -14.688 -693.839 289.585 289.585
23 7 -4.821793 0.0 -14.688 16.0383 -9.64476 208.651 -1219.71 213.386 -1202.77 0.0 213.386 -1202.77 310.233 -14.688 -693.839 289.585 289.585
24 0 -4.7205606 0.0 -17.2764 16.041 -9.91771 208.651 -1219.71 215.111 -1200.05 0.0 215.111 -1200.05 312.144 -17.2764 -690.0714 293.825 293.825
24 1 -4.7205606 0.0 -17.2764 16.041 -9.91771 208.651 -1219.71 215.111 -1200.05 0.0 215.111 -1200.05 312.144 -17.2764 -690.0714 293.825 293.825
24 2 -4.7205606 0.0 -17.2764 16.041 -9.91771 208.651 -1219.71 215.111 -1200.05 0.0 215.111 -1200.05 312.144 -17.2764 -690.0714 293.825 293.825
24 3 -4.723101 0.0 -17.4151 16.0331 -9.93241 208.651 -1219.71 214.869 -1199.53 0.0 214.869 -1199.53 315.039 -17.4151 -687.0371 296.482 296.482
24 4 -4.723101 0.0 -17.4151 16.0331 -9.93241 208.651 -1219.71 214.869 -1199.53 0.0 214.869 -1199.53 315.039 -17.4151 -687.0371 296.482 296.482
24 5 -4.692681 0.0 -16.6878 16.0229 -9.85845 208.651 -1219.71 214.792 -1199.98 0.0 214.792 -1199.98 315.226 -16.6878 -686.6498 296.614 296.614
24 6 -4.692681 0.0 -16.6878 16.0229 -9.85845 208.651 -1219.71 214.792 -1199.98 0.0 214.792 -1199.98 315.226 -16.6878 -686.6498 296.614 296.614
24 7 -4.692681 0.0 -16.6878 16.0229 -9.85845 208.651 -1219.71 214.792 -1199.98 0.0 214.792 -1199.98 315.226 -16.6878 -686.6498 296.614 296.614
25 0 15.13364 0.0 193.316 15.5125 -8.57991 208.651 -1219.71 211.742 -1195.43 0.0 211.742 -1195.43 347.591 193.316 -442.78107 538.576 538.576
25 1 15.13364 0.0 193.316 15.5125 -8.57991 208.651 -1219.71 211.742 -1195.43 0.0 211.742 -1195.43 347.591 193.316 -442.78107 538.576 538.576
25 2 15.13364 0.0 193.316 15.5125 -8.57991 208.651 -1219.71 211.742 -1195.43 0.0 211.742 -1195.43 347.591 193.316 -442.78107 538.576 538.576
25 3 15.335409 0.0 196.612 15.5133 -8.23974 208.651 -1219.71 211.783 -1196.95 0.0 211.783 -1196.95 346.722 196.612 -441.83295 539.805 539.805
25 4 15.335409 0.0 196.612 15.5133 -8.23974 208.651 -1219.71 211.783 -1196.95 0.0 211.783 -1196.95 346.722 196.612 -441.83295 539.805 539.805
25 5 15.335409 0.0 196.612 15.5133 -8.23974 208.651 -1219.71 211.783 -1196.95 0.0 211.783 -1196.95 346.722 196.612 -441.83295 539.805 539.805
25 6 15.240055 0.0 195.583 15.5247 -8.25418 208.651 -1219.71 211.832 -1196.99 0.0 211.832 -1196.99 349.22 195.583 -440.355 541.295 541.295
25 7 15.240055 0.0 195.583 15.5247 -8.25418 208.651 -1219.71 211.832 -1196.99 0.0 211.832 -1196.99 349.22 195.583 -440.355 541.295 541.295
26 0 14.750895 0.0 189.747 15.6627 -10.9859 208.651 -1219.71 209.477 -1194.84 0.0 209.477 -1194.84 483.153 189.747 -312.46295 670.478 670.478
26 1 14.750895 0.0 189.747 15.6627 -10.9859 208.651 -1219.71 209.477 -1194.84 0.0 209.477 -1194.84 483.153 189.747 -312.46295 670.478 670.478
26 2 14.750895 0.0 189.747 15.6627 -10.9859 208.651 -1219.71 209.477 -1194.84 0.0 209.477 -1194.84 483.153 189.747 -312.46295 670.478 670.478
26 3 14.958712 0.0 193.514 15.659 -10.9453 208.651 -1219.71 209.372 -1197.07 0.0 209.372 -1197.07 483.044 193.514 -311.13995 671.329 671.329
26 4 14.958712 0.0 193.514 15.659 -10.9453 208.651 -1219.71 209.372 -1197.07 0.0 209.372 -1197.07 483.044 193.514 -311.13995 671.329 671.329
26 5 14.908633 0.0 192.898 15.6654 -10.9375 208.651 -1219.71 209.496 -1197.11 0.0 209.496 -1197.11 483.774 192.898 -310.942 671.485 671.485
26 6 14.908633 0.0 192.898 15.6654 -10.9375 208.651 -1219.71 209.496 -1197.11 0.0 209.496 -1197.11 483.774 192.898 -310.942 671.485 671.485
26 7 14.908633 0.0 192.898 15.6654 -10.9375 208.651 -1219.71 209.496 -1197.11 0.0 209.496 -1197.11 483.774 192.898 -310.942 671.485 671.485
27 0 22.117388 0.0 270.565 15.507 -9.74018 208.651 -1219.71 209.741 -1198.8 0.0 209.741 -1198.8 454.908 270.565 -263.58603 720.437 720.437
27 1 22.117388 0.0 270.565 15.507 -9.74018 208.651 -1219.71 209.741 -1198.8 0.0 209.741 -1198.8 454.908 270.565 -263.58603 720.437 720.437
27 2 22.117388 0.0 270.565 15.507 -9.74018 208.651 -1219.71 209.741 -1198.8 0.0 209.741 -1198.8 454.908 270.565 -263.58603 720.437 720.437
27 3 22.117388 0.0 270.565 15.507 -9.74018 208.651 -1219.71 209.741 -1198.8 0.0 209.741 -1198.8 454.908 270.565 -263.58603 720.437 720.437
27 4 23.299902 0.0 282.601 15.5225 -10.2989 208.651 -1219.71 209.691 -1198.54 0.0 209.691 -1198.54 458.994 282.601 -247.25407 738.554 738.554
27 5 23.299902 0.0 282.601 15.5225 -10.2989 208.651 -1219.71 209.691 -1198.54 0.0 209.691 -1198.54 458.994 282.601 -247.25407 738.554 738.554
27 6 23.299902 0.0 282.601 15.5225 -10.2989 208.651 -1219.71 209.691 -1198.54 0.0 209.691 -1198.54 458.994 282.601 -247.25407 738.554 738.554
27 7 23.842094 0.0 287.585 15.4348 -9.4556 208.651 -1219.71 209.266 -1196.02 0.0 209.266 -1196.02 454.411 287.585 -244.75804 741.451 741.451
28 0 24.414663 0.0 290.036 15.5009 -10.398 208.651 -1219.71 211.14 -1194.19 0.0 211.14 -1194.19 482.382 290.036 -210.63197 769.035 769.035
28 1 24.383053 0.0 290.761 15.505 -10.3519 208.651 -1219.71 211.027 -1195.6 0.0 211.027 -1195.6 483.491 290.761 -210.32103 769.773 769.773
28 2 24.442461 0.0 291.303 15.4988 -10.3692 208.651 -1219.71 211.005 -1195.46 0.0 211.005 -1195.46 482.845 291.303 -210.30695 769.829 769.829
28 3 24.696573 0.0 291.645 15.6215 -10.7985 208.651 -1219.71 211.124 -1192.26 0.0 211.124 -1192.26 534.949 291.645 -154.54202 825.749 825.749
28 4 24.696573 0.0 291.645 15.6215 -10.7985 208.651 -1219.71 211.124 -1192.26 0.0 211.124 -1192.26 534.949 291.645 -154.54202 825.749 825.749
28 5 24.753551 0.0 292.198 15.6199 -10.8104 208.651 -1219.71 211.164 -1192.26 0.0 211.164 -1192.26 534.948 292.198 -153.95001 826.17 826.17
28 6 24.753551 0.0 292.198 15.6199 -10.8104 208.651 -1219.71 211.164 -1192.26 0.0 211.164 -1192.26 534.948 292.198 -153.95001 826.17 826.17
28 7 24.810307 0.0 292.711 15.6142 -10.7946 208.651 -1219.71 211.249 -1192.25 0.0 211.249 -1192.25 536.249 292.711 -152.04099 827.268 827.268
