# Supplementary material for: Exploring the mechanism of Alisma orientale for the treatment of pregnancy induced hypertension and potential hepato-nephrotoxicity by using network pharmacology, network toxicology, molecular docking and molecular dynamics simulation
Source: Front Pharmacol. 2022 Nov 15;13:1027112. doi: 10.3389/fphar.2022.1027112 (PMC9705790; doi:10.3389/fphar.2022.1027112)
Supplement: Supplementary file 12 [file DataSheet5.zip › EGFR/EGFRBM/clusters.dock4.pdb]

REMARK  Energy: 272.166
REMARK  SimpleFitness: 272.166
REMARK  FullFitness: -723.47986
REMARK  InterFull: -39.8279
REMARK  IntraFull: 301.289
REMARK  solvFull: -1197.33
REMARK  surfFull: 212.389
REMARK  extraFull: 0.0
REMARK  deltaGcompsolvpol: -1197.33
REMARK  deltaGcompsolvnonpol: 212.389
REMARK  deltaGprotsolvpol: -1219.71
REMARK  deltaGprotsolvnonpol: 208.651
REMARK  deltaGligsolvpol: -10.7577
REMARK  deltaGligsolvnonpol: 15.7878
REMARK  deltaGvdw: -39.8279
REMARK  deltaGelec: 0.0
REMARK  deltaG: -6.869602
REMARK  Cluster: 0
REMARK  ClusterRank: 0
ATOM   4315 C    LIG     1       6.256  39.357  19.058  1.00  0.00      LIG  
ATOM   4316 C1   LIG     1       6.036  40.657  19.781  1.00  0.00      LIG  
ATOM   4317 C2   LIG     1       6.816  41.884  19.354  1.00  0.00      LIG  
ATOM   4318 C3   LIG     1       8.201  41.480  18.819  1.00  0.00      LIG  
ATOM   4319 C4   LIG     1       8.293  40.279  17.865  1.00  0.00      LIG  
ATOM   4320 C5   LIG     1       7.702  39.114  18.658  1.00  0.00      LIG  
ATOM   4321 C6   LIG     1       9.051  42.608  18.278  1.00  0.00      LIG  
ATOM   4322 C7   LIG     1      10.506  42.258  18.509  1.00  0.00      LIG  
ATOM   4323 C8   LIG     1      10.882  40.800  18.188  1.00  0.00      LIG  
ATOM   4324 C9   LIG     1       9.768  40.076  17.374  1.00  0.00      LIG  
ATOM   4325 C10  LIG     1      12.218  40.771  17.379  1.00  0.00      LIG  
ATOM   4326 C11  LIG     1      12.573  39.359  17.094  1.00  0.00      LIG  
ATOM   4327 C12  LIG     1      11.550  38.540  16.395  1.00  0.00      LIG  
ATOM   4328 C13  LIG     1      10.194  38.618  17.081  1.00  0.00      LIG  
ATOM   4329 C14  LIG     1      13.745  38.979  17.610  1.00  0.00      LIG  
ATOM   4330 C15  LIG     1      14.390  40.108  18.328  1.00  0.00      LIG  
ATOM   4331 C16  LIG     1      13.438  41.276  18.152  1.00  0.00      LIG  
ATOM   4332 O    LIG     1       9.294  37.948  16.205  1.00  0.00      LIG  
ATOM   4333 C17  LIG     1       5.978  42.771  18.439  1.00  0.00      LIG  
ATOM   4334 C18  LIG     1       7.023  42.696  20.630  1.00  0.00      LIG  
ATOM   4335 C19  LIG     1      11.104  40.087  19.544  1.00  0.00      LIG  
ATOM   4336 C20  LIG     1       7.470  40.478  16.583  1.00  0.00      LIG  
ATOM   4337 H    LIG     1       9.763  40.557  16.395  1.00  0.00      LIG  
ATOM   4338 C21  LIG     1      14.332  37.588  17.623  1.00  0.00      LIG  
ATOM   4339 C22  LIG     1      15.845  37.618  17.879  1.00  0.00      LIG  
ATOM   4340 C23  LIG     1      16.535  36.249  17.935  1.00  0.00      LIG  
ATOM   4341 O1   LIG     1      17.875  36.443  17.436  1.00  0.00      LIG  
ATOM   4342 C24  LIG     1      16.486  35.648  19.338  1.00  0.00      LIG  
ATOM   4343 C25  LIG     1      12.186  41.539  16.052  1.00  0.00      LIG  
ATOM   4344 O2   LIG     1       5.068  40.771  20.519  1.00  0.00      LIG  
ATOM   4345 H1   LIG     1       8.694  41.169  19.738  1.00  0.00      LIG  
ATOM   4346 C26  LIG     1      13.595  36.756  18.659  1.00  0.00      LIG  
ATOM   4347 C27  LIG     1      18.475  35.327  16.923  1.00  0.00      LIG  
ATOM   4348 O3   LIG     1      18.013  34.197  16.959  1.00  0.00      LIG  
ATOM   4349 C28  LIG     1      19.834  35.665  16.399  1.00  0.00      LIG  
ATOM   4350 C29  LIG     1      17.144  36.213  20.553  1.00  0.00      LIG  
ATOM   4351 O4   LIG     1      17.690  35.051  19.889  1.00  0.00      LIG  
ATOM   4352 C30  LIG     1      18.063  37.388  20.531  1.00  0.00      LIG  
ATOM   4353 C31  LIG     1      16.520  35.919  21.871  1.00  0.00      LIG  
ATOM   4354 H2   LIG     1       5.597  39.333  18.188  1.00  0.00      LIG  
ATOM   4355 H3   LIG     1       5.940  38.556  19.730  1.00  0.00      LIG  
ATOM   4356 H4   LIG     1       7.725  38.187  18.084  1.00  0.00      LIG  
ATOM   4357 H5   LIG     1       8.298  38.948  19.559  1.00  0.00      LIG  
ATOM   4358 H6   LIG     1       8.842  43.553  18.782  1.00  0.00      LIG  
ATOM   4359 H7   LIG     1       8.865  42.774  17.215  1.00  0.00      LIG  
ATOM   4360 H8   LIG     1      10.726  42.450  19.562  1.00  0.00      LIG  
ATOM   4361 H9   LIG     1      11.113  42.980  17.963  1.00  0.00      LIG  
ATOM   4362 H10  LIG     1      11.860  37.496  16.324  1.00  0.00      LIG  
ATOM   4363 H11  LIG     1      11.456  38.889  15.363  1.00  0.00      LIG  
ATOM   4364 H12  LIG     1      10.227  38.047  18.010  1.00  0.00      LIG  
ATOM   4365 H13  LIG     1      15.368  40.352  17.902  1.00  0.00      LIG  
ATOM   4366 H14  LIG     1      14.512  39.872  19.389  1.00  0.00      LIG  
ATOM   4367 H15  LIG     1      13.191  41.722  19.118  1.00  0.00      LIG  
ATOM   4368 H16  LIG     1      13.946  42.063  17.587  1.00  0.00      LIG  
ATOM   4369 H17  LIG     1       8.397  38.144  16.525  1.00  0.00      LIG  
ATOM   4370 H18  LIG     1       6.539  43.649  18.110  1.00  0.00      LIG  
ATOM   4371 H19  LIG     1       5.094  43.132  18.973  1.00  0.00      LIG  
ATOM   4372 H20  LIG     1       5.610  42.244  17.559  1.00  0.00      LIG  
ATOM   4373 H21  LIG     1       7.588  42.127  21.375  1.00  0.00      LIG  
ATOM   4374 H22  LIG     1       6.069  42.981  21.087  1.00  0.00      LIG  
ATOM   4375 H23  LIG     1       7.566  43.622  20.430  1.00  0.00      LIG  
ATOM   4376 H24  LIG     1      11.754  40.669  20.201  1.00  0.00      LIG  
ATOM   4377 H25  LIG     1      11.552  39.097  19.441  1.00  0.00      LIG  
ATOM   4378 H26  LIG     1      10.174  39.937  20.090  1.00  0.00      LIG  
ATOM   4379 H27  LIG     1       7.811  41.353  16.025  1.00  0.00      LIG  
ATOM   4380 H28  LIG     1       6.405  40.607  16.761  1.00  0.00      LIG  
ATOM   4381 H29  LIG     1       7.556  39.618  15.919  1.00  0.00      LIG  
ATOM   4382 H30  LIG     1      14.167  37.130  16.643  1.00  0.00      LIG  
ATOM   4383 H31  LIG     1      16.052  38.143  18.814  1.00  0.00      LIG  
ATOM   4384 H32  LIG     1      16.303  38.225  17.090  1.00  0.00      LIG  
ATOM   4385 H33  LIG     1      15.996  35.584  17.251  1.00  0.00      LIG  
ATOM   4386 H34  LIG     1      15.574  35.092  19.492  1.00  0.00      LIG  
ATOM   4387 H35  LIG     1      12.066  42.612  16.212  1.00  0.00      LIG  
ATOM   4388 H36  LIG     1      11.385  41.209  15.386  1.00  0.00      LIG  
ATOM   4389 H37  LIG     1      13.126  41.407  15.506  1.00  0.00      LIG  
ATOM   4390 H38  LIG     1      12.512  36.848  18.549  1.00  0.00      LIG  
ATOM   4391 H39  LIG     1      13.864  37.066  19.673  1.00  0.00      LIG  
ATOM   4392 H40  LIG     1      13.831  35.697  18.544  1.00  0.00      LIG  
ATOM   4393 H41  LIG     1      20.244  34.780  15.905  1.00  0.00      LIG  
ATOM   4394 H42  LIG     1      20.489  35.955  17.225  1.00  0.00      LIG  
ATOM   4395 H43  LIG     1      19.758  36.471  15.663  1.00  0.00      LIG  
ATOM   4396 H44  LIG     1      17.488  38.313  20.616  1.00  0.00      LIG  
ATOM   4397 H45  LIG     1      18.660  37.436  19.617  1.00  0.00      LIG  
ATOM   4398 H46  LIG     1      18.754  37.338  21.377  1.00  0.00      LIG  
ATOM   4399 H47  LIG     1      15.914  35.009  21.837  1.00  0.00      LIG  
ATOM   4400 H48  LIG     1      15.875  36.748  22.170  1.00  0.00      LIG  
ATOM   4401 H49  LIG     1      17.292  35.791  22.634  1.00  0.00      LIG  
TER
REMARK  Energy: 272.166
REMARK  SimpleFitness: 272.166
REMARK  FullFitness: -723.47986
REMARK  InterFull: -39.8279
REMARK  IntraFull: 301.289
REMARK  solvFull: -1197.33
REMARK  surfFull: 212.389
REMARK  extraFull: 0.0
REMARK  deltaGcompsolvpol: -1197.33
REMARK  deltaGcompsolvnonpol: 212.389
REMARK  deltaGprotsolvpol: -1219.71
REMARK  deltaGprotsolvnonpol: 208.651
REMARK  deltaGligsolvpol: -10.7577
REMARK  deltaGligsolvnonpol: 15.7878
REMARK  deltaGvdw: -39.8279
REMARK  deltaGelec: 0.0
REMARK  deltaG: -6.869602
REMARK  Cluster: 0
REMARK  ClusterRank: 1
ATOM   4315 C    LIG     1       6.256  39.357  19.058  1.00  0.00      LIG  
ATOM   4316 C1   LIG     1       6.036  40.657  19.781  1.00  0.00      LIG  
ATOM   4317 C2   LIG     1       6.816  41.884  19.354  1.00  0.00      LIG  
ATOM   4318 C3   LIG     1       8.201  41.480  18.819  1.00  0.00      LIG  
ATOM   4319 C4   LIG     1       8.293  40.279  17.865  1.00  0.00      LIG  
ATOM   4320 C5   LIG     1       7.702  39.114  18.658  1.00  0.00      LIG  
ATOM   4321 C6   LIG     1       9.051  42.608  18.278  1.00  0.00      LIG  
ATOM   4322 C7   LIG     1      10.506  42.258  18.509  1.00  0.00      LIG  
ATOM   4323 C8   LIG     1      10.882  40.800  18.188  1.00  0.00      LIG  
ATOM   4324 C9   LIG     1       9.768  40.076  17.374  1.00  0.00      LIG  
ATOM   4325 C10  LIG     1      12.218  40.771  17.379  1.00  0.00      LIG  
ATOM   4326 C11  LIG     1      12.573  39.359  17.094  1.00  0.00      LIG  
ATOM   4327 C12  LIG     1      11.550  38.540  16.395  1.00  0.00      LIG  
ATOM   4328 C13  LIG     1      10.194  38.618  17.081  1.00  0.00      LIG  
ATOM   4329 C14  LIG     1      13.745  38.979  17.610  1.00  0.00      LIG  
ATOM   4330 C15  LIG     1      14.390  40.108  18.328  1.00  0.00      LIG  
ATOM   4331 C16  LIG     1      13.438  41.276  18.152  1.00  0.00      LIG  
ATOM   4332 O    LIG     1       9.294  37.948  16.205  1.00  0.00      LIG  
ATOM   4333 C17  LIG     1       5.978  42.771  18.439  1.00  0.00      LIG  
ATOM   4334 C18  LIG     1       7.023  42.696  20.630  1.00  0.00      LIG  
ATOM   4335 C19  LIG     1      11.104  40.087  19.544  1.00  0.00      LIG  
ATOM   4336 C20  LIG     1       7.470  40.478  16.583  1.00  0.00      LIG  
ATOM   4337 H    LIG     1       9.763  40.557  16.395  1.00  0.00      LIG  
ATOM   4338 C21  LIG     1      14.332  37.588  17.623  1.00  0.00      LIG  
ATOM   4339 C22  LIG     1      15.845  37.618  17.879  1.00  0.00      LIG  
ATOM   4340 C23  LIG     1      16.535  36.249  17.935  1.00  0.00      LIG  
ATOM   4341 O1   LIG     1      17.875  36.443  17.436  1.00  0.00      LIG  
ATOM   4342 C24  LIG     1      16.486  35.648  19.338  1.00  0.00      LIG  
ATOM   4343 C25  LIG     1      12.186  41.539  16.052  1.00  0.00      LIG  
ATOM   4344 O2   LIG     1       5.068  40.771  20.519  1.00  0.00      LIG  
ATOM   4345 H1   LIG     1       8.694  41.169  19.738  1.00  0.00      LIG  
ATOM   4346 C26  LIG     1      13.595  36.756  18.659  1.00  0.00      LIG  
ATOM   4347 C27  LIG     1      18.475  35.327  16.923  1.00  0.00      LIG  
ATOM   4348 O3   LIG     1      18.013  34.197  16.959  1.00  0.00      LIG  
ATOM   4349 C28  LIG     1      19.834  35.665  16.399  1.00  0.00      LIG  
ATOM   4350 C29  LIG     1      17.144  36.213  20.553  1.00  0.00      LIG  
ATOM   4351 O4   LIG     1      17.690  35.051  19.889  1.00  0.00      LIG  
ATOM   4352 C30  LIG     1      18.063  37.388  20.531  1.00  0.00      LIG  
ATOM   4353 C31  LIG     1      16.520  35.919  21.871  1.00  0.00      LIG  
ATOM   4354 H2   LIG     1       5.597  39.333  18.188  1.00  0.00      LIG  
ATOM   4355 H3   LIG     1       5.940  38.556  19.730  1.00  0.00      LIG  
ATOM   4356 H4   LIG     1       7.725  38.187  18.084  1.00  0.00      LIG  
ATOM   4357 H5   LIG     1       8.298  38.948  19.559  1.00  0.00      LIG  
ATOM   4358 H6   LIG     1       8.842  43.553  18.782  1.00  0.00      LIG  
ATOM   4359 H7   LIG     1       8.865  42.774  17.215  1.00  0.00      LIG  
ATOM   4360 H8   LIG     1      10.726  42.450  19.562  1.00  0.00      LIG  
ATOM   4361 H9   LIG     1      11.113  42.980  17.963  1.00  0.00      LIG  
ATOM   4362 H10  LIG     1      11.860  37.496  16.324  1.00  0.00      LIG  
ATOM   4363 H11  LIG     1      11.456  38.889  15.363  1.00  0.00      LIG  
ATOM   4364 H12  LIG     1      10.227  38.047  18.010  1.00  0.00      LIG  
ATOM   4365 H13  LIG     1      15.368  40.352  17.902  1.00  0.00      LIG  
ATOM   4366 H14  LIG     1      14.512  39.872  19.389  1.00  0.00      LIG  
ATOM   4367 H15  LIG     1      13.191  41.722  19.118  1.00  0.00      LIG  
ATOM   4368 H16  LIG     1      13.946  42.063  17.587  1.00  0.00      LIG  
ATOM   4369 H17  LIG     1       8.397  38.144  16.525  1.00  0.00      LIG  
ATOM   4370 H18  LIG     1       6.539  43.649  18.110  1.00  0.00      LIG  
ATOM   4371 H19  LIG     1       5.094  43.132  18.973  1.00  0.00      LIG  
ATOM   4372 H20  LIG     1       5.610  42.244  17.559  1.00  0.00      LIG  
ATOM   4373 H21  LIG     1       7.588  42.127  21.375  1.00  0.00      LIG  
ATOM   4374 H22  LIG     1       6.069  42.981  21.087  1.00  0.00      LIG  
ATOM   4375 H23  LIG     1       7.566  43.622  20.430  1.00  0.00      LIG  
ATOM   4376 H24  LIG     1      11.754  40.669  20.201  1.00  0.00      LIG  
ATOM   4377 H25  LIG     1      11.552  39.097  19.441  1.00  0.00      LIG  
ATOM   4378 H26  LIG     1      10.174  39.937  20.090  1.00  0.00      LIG  
ATOM   4379 H27  LIG     1       7.811  41.353  16.025  1.00  0.00      LIG  
ATOM   4380 H28  LIG     1       6.405  40.607  16.761  1.00  0.00      LIG  
ATOM   4381 H29  LIG     1       7.556  39.618  15.919  1.00  0.00      LIG  
ATOM   4382 H30  LIG     1      14.167  37.130  16.643  1.00  0.00      LIG  
ATOM   4383 H31  LIG     1      16.052  38.143  18.814  1.00  0.00      LIG  
ATOM   4384 H32  LIG     1      16.303  38.225  17.090  1.00  0.00      LIG  
ATOM   4385 H33  LIG     1      15.996  35.584  17.251  1.00  0.00      LIG  
ATOM   4386 H34  LIG     1      15.574  35.092  19.492  1.00  0.00      LIG  
ATOM   4387 H35  LIG     1      12.066  42.612  16.212  1.00  0.00      LIG  
ATOM   4388 H36  LIG     1      11.385  41.209  15.386  1.00  0.00      LIG  
ATOM   4389 H37  LIG     1      13.126  41.407  15.506  1.00  0.00      LIG  
ATOM   4390 H38  LIG     1      12.512  36.848  18.549  1.00  0.00      LIG  
ATOM   4391 H39  LIG     1      13.864  37.066  19.673  1.00  0.00      LIG  
ATOM   4392 H40  LIG     1      13.831  35.697  18.544  1.00  0.00      LIG  
ATOM   4393 H41  LIG     1      20.244  34.780  15.905  1.00  0.00      LIG  
ATOM   4394 H42  LIG     1      20.489  35.955  17.225  1.00  0.00      LIG  
ATOM   4395 H43  LIG     1      19.758  36.471  15.663  1.00  0.00      LIG  
ATOM   4396 H44  LIG     1      17.488  38.313  20.616  1.00  0.00      LIG  
ATOM   4397 H45  LIG     1      18.660  37.436  19.617  1.00  0.00      LIG  
ATOM   4398 H46  LIG     1      18.754  37.338  21.377  1.00  0.00      LIG  
ATOM   4399 H47  LIG     1      15.914  35.009  21.837  1.00  0.00      LIG  
ATOM   4400 H48  LIG     1      15.875  36.748  22.170  1.00  0.00      LIG  
ATOM   4401 H49  LIG     1      17.292  35.791  22.634  1.00  0.00      LIG  
TER
REMARK  Energy: 272.166
REMARK  SimpleFitness: 272.166
REMARK  FullFitness: -723.47986
REMARK  InterFull: -39.8279
REMARK  IntraFull: 301.289
REMARK  solvFull: -1197.33
REMARK  surfFull: 212.389
REMARK  extraFull: 0.0
REMARK  deltaGcompsolvpol: -1197.33
REMARK  deltaGcompsolvnonpol: 212.389
REMARK  deltaGprotsolvpol: -1219.71
REMARK  deltaGprotsolvnonpol: 208.651
REMARK  deltaGligsolvpol: -10.7577
REMARK  deltaGligsolvnonpol: 15.7878
REMARK  deltaGvdw: -39.8279
REMARK  deltaGelec: 0.0
REMARK  deltaG: -6.869602
REMARK  Cluster: 0
REMARK  ClusterRank: 2
ATOM   4315 C    LIG     1       6.256  39.357  19.058  1.00  0.00      LIG  
ATOM   4316 C1   LIG     1       6.036  40.657  19.781  1.00  0.00      LIG  
ATOM   4317 C2   LIG     1       6.816  41.884  19.354  1.00  0.00      LIG  
ATOM   4318 C3   LIG     1       8.201  41.480  18.819  1.00  0.00      LIG  
ATOM   4319 C4   LIG     1       8.293  40.279  17.865  1.00  0.00      LIG  
ATOM   4320 C5   LIG     1       7.702  39.114  18.658  1.00  0.00      LIG  
ATOM   4321 C6   LIG     1       9.051  42.608  18.278  1.00  0.00      LIG  
ATOM   4322 C7   LIG     1      10.506  42.258  18.509  1.00  0.00      LIG  
ATOM   4323 C8   LIG     1      10.882  40.800  18.188  1.00  0.00      LIG  
ATOM   4324 C9   LIG     1       9.768  40.076  17.374  1.00  0.00      LIG  
ATOM   4325 C10  LIG     1      12.218  40.771  17.379  1.00  0.00      LIG  
ATOM   4326 C11  LIG     1      12.573  39.359  17.094  1.00  0.00      LIG  
ATOM   4327 C12  LIG     1      11.550  38.540  16.395  1.00  0.00      LIG  
ATOM   4328 C13  LIG     1      10.194  38.618  17.081  1.00  0.00      LIG  
ATOM   4329 C14  LIG     1      13.745  38.979  17.610  1.00  0.00      LIG  
ATOM   4330 C15  LIG     1      14.390  40.108  18.328  1.00  0.00      LIG  
ATOM   4331 C16  LIG     1      13.438  41.276  18.152  1.00  0.00      LIG  
ATOM   4332 O    LIG     1       9.294  37.948  16.205  1.00  0.00      LIG  
ATOM   4333 C17  LIG     1       5.978  42.771  18.439  1.00  0.00      LIG  
ATOM   4334 C18  LIG     1       7.023  42.696  20.630  1.00  0.00      LIG  
ATOM   4335 C19  LIG     1      11.104  40.087  19.544  1.00  0.00      LIG  
ATOM   4336 C20  LIG     1       7.470  40.478  16.583  1.00  0.00      LIG  
ATOM   4337 H    LIG     1       9.763  40.557  16.395  1.00  0.00      LIG  
ATOM   4338 C21  LIG     1      14.332  37.588  17.623  1.00  0.00      LIG  
ATOM   4339 C22  LIG     1      15.845  37.618  17.879  1.00  0.00      LIG  
ATOM   4340 C23  LIG     1      16.535  36.249  17.935  1.00  0.00      LIG  
ATOM   4341 O1   LIG     1      17.875  36.443  17.436  1.00  0.00      LIG  
ATOM   4342 C24  LIG     1      16.486  35.648  19.338  1.00  0.00      LIG  
ATOM   4343 C25  LIG     1      12.186  41.539  16.052  1.00  0.00      LIG  
ATOM   4344 O2   LIG     1       5.068  40.771  20.519  1.00  0.00      LIG  
ATOM   4345 H1   LIG     1       8.694  41.169  19.738  1.00  0.00      LIG  
ATOM   4346 C26  LIG     1      13.595  36.756  18.659  1.00  0.00      LIG  
ATOM   4347 C27  LIG     1      18.475  35.327  16.923  1.00  0.00      LIG  
ATOM   4348 O3   LIG     1      18.013  34.197  16.959  1.00  0.00      LIG  
ATOM   4349 C28  LIG     1      19.834  35.665  16.399  1.00  0.00      LIG  
ATOM   4350 C29  LIG     1      17.144  36.213  20.553  1.00  0.00      LIG  
ATOM   4351 O4   LIG     1      17.690  35.051  19.889  1.00  0.00      LIG  
ATOM   4352 C30  LIG     1      18.063  37.388  20.531  1.00  0.00      LIG  
ATOM   4353 C31  LIG     1      16.520  35.919  21.871  1.00  0.00      LIG  
ATOM   4354 H2   LIG     1       5.597  39.333  18.188  1.00  0.00      LIG  
ATOM   4355 H3   LIG     1       5.940  38.556  19.730  1.00  0.00      LIG  
ATOM   4356 H4   LIG     1       7.725  38.187  18.084  1.00  0.00      LIG  
ATOM   4357 H5   LIG     1       8.298  38.948  19.559  1.00  0.00      LIG  
ATOM   4358 H6   LIG     1       8.842  43.553  18.782  1.00  0.00      LIG  
ATOM   4359 H7   LIG     1       8.865  42.774  17.215  1.00  0.00      LIG  
ATOM   4360 H8   LIG     1      10.726  42.450  19.562  1.00  0.00      LIG  
ATOM   4361 H9   LIG     1      11.113  42.980  17.963  1.00  0.00      LIG  
ATOM   4362 H10  LIG     1      11.860  37.496  16.324  1.00  0.00      LIG  
ATOM   4363 H11  LIG     1      11.456  38.889  15.363  1.00  0.00      LIG  
ATOM   4364 H12  LIG     1      10.227  38.047  18.010  1.00  0.00      LIG  
ATOM   4365 H13  LIG     1      15.368  40.352  17.902  1.00  0.00      LIG  
ATOM   4366 H14  LIG     1      14.512  39.872  19.389  1.00  0.00      LIG  
ATOM   4367 H15  LIG     1      13.191  41.722  19.118  1.00  0.00      LIG  
ATOM   4368 H16  LIG     1      13.946  42.063  17.587  1.00  0.00      LIG  
ATOM   4369 H17  LIG     1       8.397  38.144  16.525  1.00  0.00      LIG  
ATOM   4370 H18  LIG     1       6.539  43.649  18.110  1.00  0.00      LIG  
ATOM   4371 H19  LIG     1       5.094  43.132  18.973  1.00  0.00      LIG  
ATOM   4372 H20  LIG     1       5.610  42.244  17.559  1.00  0.00      LIG  
ATOM   4373 H21  LIG     1       7.588  42.127  21.375  1.00  0.00      LIG  
ATOM   4374 H22  LIG     1       6.069  42.981  21.087  1.00  0.00      LIG  
ATOM   4375 H23  LIG     1       7.566  43.622  20.430  1.00  0.00      LIG  
ATOM   4376 H24  LIG     1      11.754  40.669  20.201  1.00  0.00      LIG  
ATOM   4377 H25  LIG     1      11.552  39.097  19.441  1.00  0.00      LIG  
ATOM   4378 H26  LIG     1      10.174  39.937  20.090  1.00  0.00      LIG  
ATOM   4379 H27  LIG     1       7.811  41.353  16.025  1.00  0.00      LIG  
ATOM   4380 H28  LIG     1       6.405  40.607  16.761  1.00  0.00      LIG  
ATOM   4381 H29  LIG     1       7.556  39.618  15.919  1.00  0.00      LIG  
ATOM   4382 H30  LIG     1      14.167  37.130  16.643  1.00  0.00      LIG  
ATOM   4383 H31  LIG     1      16.052  38.143  18.814  1.00  0.00      LIG  
ATOM   4384 H32  LIG     1      16.303  38.225  17.090  1.00  0.00      LIG  
ATOM   4385 H33  LIG     1      15.996  35.584  17.251  1.00  0.00      LIG  
ATOM   4386 H34  LIG     1      15.574  35.092  19.492  1.00  0.00      LIG  
ATOM   4387 H35  LIG     1      12.066  42.612  16.212  1.00  0.00      LIG  
ATOM   4388 H36  LIG     1      11.385  41.209  15.386  1.00  0.00      LIG  
ATOM   4389 H37  LIG     1      13.126  41.407  15.506  1.00  0.00      LIG  
ATOM   4390 H38  LIG     1      12.512  36.848  18.549  1.00  0.00      LIG  
ATOM   4391 H39  LIG     1      13.864  37.066  19.673  1.00  0.00      LIG  
ATOM   4392 H40  LIG     1      13.831  35.697  18.544  1.00  0.00      LIG  
ATOM   4393 H41  LIG     1      20.244  34.780  15.905  1.00  0.00      LIG  
ATOM   4394 H42  LIG     1      20.489  35.955  17.225  1.00  0.00      LIG  
ATOM   4395 H43  LIG     1      19.758  36.471  15.663  1.00  0.00      LIG  
ATOM   4396 H44  LIG     1      17.488  38.313  20.616  1.00  0.00      LIG  
ATOM   4397 H45  LIG     1      18.660  37.436  19.617  1.00  0.00      LIG  
ATOM   4398 H46  LIG     1      18.754  37.338  21.377  1.00  0.00      LIG  
ATOM   4399 H47  LIG     1      15.914  35.009  21.837  1.00  0.00      LIG  
ATOM   4400 H48  LIG     1      15.875  36.748  22.170  1.00  0.00      LIG  
ATOM   4401 H49  LIG     1      17.292  35.791  22.634  1.00  0.00      LIG  
TER
REMARK  Energy: 272.867
REMARK  SimpleFitness: 272.867
REMARK  FullFitness: -722.63086
REMARK  InterFull: -39.8538
REMARK  IntraFull: 302.082
REMARK  solvFull: -1197.17
REMARK  surfFull: 212.311
REMARK  extraFull: 0.0
REMARK  deltaGcompsolvpol: -1197.17
REMARK  deltaGcompsolvnonpol: 212.311
REMARK  deltaGprotsolvpol: -1219.71
REMARK  deltaGprotsolvnonpol: 208.651
REMARK  deltaGligsolvpol: -10.738
REMARK  deltaGligsolvnonpol: 15.7962
REMARK  deltaGvdw: -39.8538
REMARK  deltaGelec: 0.0
REMARK  deltaG: -6.8716455
REMARK  Cluster: 0
REMARK  ClusterRank: 3
ATOM   4315 C    LIG     1       6.156  39.398  19.055  1.00  0.00      LIG  
ATOM   4316 C1   LIG     1       5.959  40.686  19.804  1.00  0.00      LIG  
ATOM   4317 C2   LIG     1       6.729  41.920  19.374  1.00  0.00      LIG  
ATOM   4318 C3   LIG     1       8.100  41.520  18.803  1.00  0.00      LIG  
ATOM   4319 C4   LIG     1       8.165  40.336  17.826  1.00  0.00      LIG  
ATOM   4320 C5   LIG     1       7.589  39.158  18.609  1.00  0.00      LIG  
ATOM   4321 C6   LIG     1       8.944  42.652  18.265  1.00  0.00      LIG  
ATOM   4322 C7   LIG     1      10.401  42.291  18.464  1.00  0.00      LIG  
ATOM   4323 C8   LIG     1      10.761  40.837  18.109  1.00  0.00      LIG  
ATOM   4324 C9   LIG     1       9.628  40.136  17.301  1.00  0.00      LIG  
ATOM   4325 C10  LIG     1      12.080  40.816  17.273  1.00  0.00      LIG  
ATOM   4326 C11  LIG     1      12.424  39.406  16.966  1.00  0.00      LIG  
ATOM   4327 C12  LIG     1      11.386  38.606  16.265  1.00  0.00      LIG  
ATOM   4328 C13  LIG     1      10.037  38.682  16.969  1.00  0.00      LIG  
ATOM   4329 C14  LIG     1      13.597  39.013  17.474  1.00  0.00      LIG  
ATOM   4330 C15  LIG     1      14.251  40.132  18.200  1.00  0.00      LIG  
ATOM   4331 C16  LIG     1      13.313  41.312  18.030  1.00  0.00      LIG  
ATOM   4332 O    LIG     1       9.117  38.044  16.089  1.00  0.00      LIG  
ATOM   4333 C17  LIG     1       5.875  42.823  18.491  1.00  0.00      LIG  
ATOM   4334 C18  LIG     1       6.967  42.715  20.656  1.00  0.00      LIG  
ATOM   4335 C19  LIG     1      11.002  40.097  19.447  1.00  0.00      LIG  
ATOM   4336 C20  LIG     1       7.314  40.564  16.567  1.00  0.00      LIG  
ATOM   4337 H    LIG     1       9.605  40.637  16.333  1.00  0.00      LIG  
ATOM   4338 C21  LIG     1      14.181  37.620  17.479  1.00  0.00      LIG  
ATOM   4339 C22  LIG     1      15.686  37.649  17.781  1.00  0.00      LIG  
ATOM   4340 C23  LIG     1      16.384  36.284  17.856  1.00  0.00      LIG  
ATOM   4341 O1   LIG     1      17.742  36.498  17.414  1.00  0.00      LIG  
ATOM   4342 C24  LIG     1      16.286  35.677  19.254  1.00  0.00      LIG  
ATOM   4343 C25  LIG     1      12.023  41.604  15.957  1.00  0.00      LIG  
ATOM   4344 O2   LIG     1       5.016  40.789  20.576  1.00  0.00      LIG  
ATOM   4345 H1   LIG     1       8.610  41.191  19.707  1.00  0.00      LIG  
ATOM   4346 C26  LIG     1      13.417  36.767  18.477  1.00  0.00      LIG  
ATOM   4347 C27  LIG     1      18.380  35.392  16.927  1.00  0.00      LIG  
ATOM   4348 O3   LIG     1      17.933  34.254  16.943  1.00  0.00      LIG  
ATOM   4349 C28  LIG     1      19.757  35.746  16.466  1.00  0.00      LIG  
ATOM   4350 C29  LIG     1      16.881  36.249  20.498  1.00  0.00      LIG  
ATOM   4351 O4   LIG     1      17.473  35.096  19.857  1.00  0.00      LIG  
ATOM   4352 C30  LIG     1      17.784  37.437  20.520  1.00  0.00      LIG  
ATOM   4353 C31  LIG     1      16.201  35.944  21.786  1.00  0.00      LIG  
ATOM   4354 H2   LIG     1       5.474  39.389  18.203  1.00  0.00      LIG  
ATOM   4355 H3   LIG     1       5.856  38.585  19.722  1.00  0.00      LIG  
ATOM   4356 H4   LIG     1       7.591  38.243  18.015  1.00  0.00      LIG  
ATOM   4357 H5   LIG     1       8.210  38.969  19.488  1.00  0.00      LIG  
ATOM   4358 H6   LIG     1       8.749  43.592  18.785  1.00  0.00      LIG  
ATOM   4359 H7   LIG     1       8.741  42.835  17.207  1.00  0.00      LIG  
ATOM   4360 H8   LIG     1      10.639  42.460  19.518  1.00  0.00      LIG  
ATOM   4361 H9   LIG     1      11.005  43.019  17.923  1.00  0.00      LIG  
ATOM   4362 H10  LIG     1      11.688  37.562  16.175  1.00  0.00      LIG  
ATOM   4363 H11  LIG     1      11.285  38.969  15.238  1.00  0.00      LIG  
ATOM   4364 H12  LIG     1      10.076  38.085  17.882  1.00  0.00      LIG  
ATOM   4365 H13  LIG     1      15.232  40.368  17.780  1.00  0.00      LIG  
ATOM   4366 H14  LIG     1      14.365  39.887  19.260  1.00  0.00      LIG  
ATOM   4367 H15  LIG     1      13.081  41.766  18.996  1.00  0.00      LIG  
ATOM   4368 H16  LIG     1      13.824  42.089  17.454  1.00  0.00      LIG  
ATOM   4369 H17  LIG     1       8.699  38.749  15.565  1.00  0.00      LIG  
ATOM   4370 H18  LIG     1       6.438  43.692  18.144  1.00  0.00      LIG  
ATOM   4371 H19  LIG     1       5.017  43.198  19.057  1.00  0.00      LIG  
ATOM   4372 H20  LIG     1       5.467  42.305  17.623  1.00  0.00      LIG  
ATOM   4373 H21  LIG     1       7.555  42.140  21.377  1.00  0.00      LIG  
ATOM   4374 H22  LIG     1       6.025  42.989  21.141  1.00  0.00      LIG  
ATOM   4375 H23  LIG     1       7.499  43.647  20.452  1.00  0.00      LIG  
ATOM   4376 H24  LIG     1      11.675  40.658  20.099  1.00  0.00      LIG  
ATOM   4377 H25  LIG     1      11.431  39.103  19.319  1.00  0.00      LIG  
ATOM   4378 H26  LIG     1      10.084  39.951  20.012  1.00  0.00      LIG  
ATOM   4379 H27  LIG     1       7.646  41.450  16.020  1.00  0.00      LIG  
ATOM   4380 H28  LIG     1       6.254  40.691  16.772  1.00  0.00      LIG  
ATOM   4381 H29  LIG     1       7.384  39.719  15.882  1.00  0.00      LIG  
ATOM   4382 H30  LIG     1      14.046  37.181  16.486  1.00  0.00      LIG  
ATOM   4383 H31  LIG     1      15.863  38.168  18.725  1.00  0.00      LIG  
ATOM   4384 H32  LIG     1      16.167  38.262  17.010  1.00  0.00      LIG  
ATOM   4385 H33  LIG     1      15.879  35.619  17.147  1.00  0.00      LIG  
ATOM   4386 H34  LIG     1      15.376  35.107  19.367  1.00  0.00      LIG  
ATOM   4387 H35  LIG     1      11.910  42.675  16.135  1.00  0.00      LIG  
ATOM   4388 H36  LIG     1      11.209  41.285  15.303  1.00  0.00      LIG  
ATOM   4389 H37  LIG     1      12.952  41.477  15.392  1.00  0.00      LIG  
ATOM   4390 H38  LIG     1      12.337  36.859  18.342  1.00  0.00      LIG  
ATOM   4391 H39  LIG     1      13.658  37.055  19.504  1.00  0.00      LIG  
ATOM   4392 H40  LIG     1      13.660  35.710  18.346  1.00  0.00      LIG  
ATOM   4393 H41  LIG     1      20.199  34.870  15.984  1.00  0.00      LIG  
ATOM   4394 H42  LIG     1      20.369  36.037  17.324  1.00  0.00      LIG  
ATOM   4395 H43  LIG     1      19.705  36.558  15.735  1.00  0.00      LIG  
ATOM   4396 H44  LIG     1      17.194  38.352  20.609  1.00  0.00      LIG  
ATOM   4397 H45  LIG     1      18.401  37.511  19.622  1.00  0.00      LIG  
ATOM   4398 H46  LIG     1      18.455  37.380  21.381  1.00  0.00      LIG  
ATOM   4399 H47  LIG     1      15.617  35.021  21.727  1.00  0.00      LIG  
ATOM   4400 H48  LIG     1      15.524  36.761  22.051  1.00  0.00      LIG  
ATOM   4401 H49  LIG     1      16.938  35.833  22.586  1.00  0.00      LIG  
TER
REMARK  Energy: 272.867
REMARK  SimpleFitness: 272.867
REMARK  FullFitness: -722.63086
REMARK  InterFull: -39.8538
REMARK  IntraFull: 302.082
REMARK  solvFull: -1197.17
REMARK  surfFull: 212.311
REMARK  extraFull: 0.0
REMARK  deltaGcompsolvpol: -1197.17
REMARK  deltaGcompsolvnonpol: 212.311
REMARK  deltaGprotsolvpol: -1219.71
REMARK  deltaGprotsolvnonpol: 208.651
REMARK  deltaGligsolvpol: -10.738
REMARK  deltaGligsolvnonpol: 15.7962
REMARK  deltaGvdw: -39.8538
REMARK  deltaGelec: 0.0
REMARK  deltaG: -6.8716455
REMARK  Cluster: 0
REMARK  ClusterRank: 4
ATOM   4315 C    LIG     1       6.156  39.398  19.055  1.00  0.00      LIG  
ATOM   4316 C1   LIG     1       5.959  40.686  19.804  1.00  0.00      LIG  
ATOM   4317 C2   LIG     1       6.729  41.920  19.374  1.00  0.00      LIG  
ATOM   4318 C3   LIG     1       8.100  41.520  18.803  1.00  0.00      LIG  
ATOM   4319 C4   LIG     1       8.165  40.336  17.826  1.00  0.00      LIG  
ATOM   4320 C5   LIG     1       7.589  39.158  18.609  1.00  0.00      LIG  
ATOM   4321 C6   LIG     1       8.944  42.652  18.265  1.00  0.00      LIG  
ATOM   4322 C7   LIG     1      10.401  42.291  18.464  1.00  0.00      LIG  
ATOM   4323 C8   LIG     1      10.761  40.837  18.109  1.00  0.00      LIG  
ATOM   4324 C9   LIG     1       9.628  40.136  17.301  1.00  0.00      LIG  
ATOM   4325 C10  LIG     1      12.080  40.816  17.273  1.00  0.00      LIG  
ATOM   4326 C11  LIG     1      12.424  39.406  16.966  1.00  0.00      LIG  
ATOM   4327 C12  LIG     1      11.386  38.606  16.265  1.00  0.00      LIG  
ATOM   4328 C13  LIG     1      10.037  38.682  16.969  1.00  0.00      LIG  
ATOM   4329 C14  LIG     1      13.597  39.013  17.474  1.00  0.00      LIG  
ATOM   4330 C15  LIG     1      14.251  40.132  18.200  1.00  0.00      LIG  
ATOM   4331 C16  LIG     1      13.313  41.312  18.030  1.00  0.00      LIG  
ATOM   4332 O    LIG     1       9.117  38.044  16.089  1.00  0.00      LIG  
ATOM   4333 C17  LIG     1       5.875  42.823  18.491  1.00  0.00      LIG  
ATOM   4334 C18  LIG     1       6.967  42.715  20.656  1.00  0.00      LIG  
ATOM   4335 C19  LIG     1      11.002  40.097  19.447  1.00  0.00      LIG  
ATOM   4336 C20  LIG     1       7.314  40.564  16.567  1.00  0.00      LIG  
ATOM   4337 H    LIG     1       9.605  40.637  16.333  1.00  0.00      LIG  
ATOM   4338 C21  LIG     1      14.181  37.620  17.479  1.00  0.00      LIG  
ATOM   4339 C22  LIG     1      15.686  37.649  17.781  1.00  0.00      LIG  
ATOM   4340 C23  LIG     1      16.384  36.284  17.856  1.00  0.00      LIG  
ATOM   4341 O1   LIG     1      17.742  36.498  17.414  1.00  0.00      LIG  
ATOM   4342 C24  LIG     1      16.286  35.677  19.254  1.00  0.00      LIG  
ATOM   4343 C25  LIG     1      12.023  41.604  15.957  1.00  0.00      LIG  
ATOM   4344 O2   LIG     1       5.016  40.789  20.576  1.00  0.00      LIG  
ATOM   4345 H1   LIG     1       8.610  41.191  19.707  1.00  0.00      LIG  
ATOM   4346 C26  LIG     1      13.417  36.767  18.477  1.00  0.00      LIG  
ATOM   4347 C27  LIG     1      18.380  35.392  16.927  1.00  0.00      LIG  
ATOM   4348 O3   LIG     1      17.933  34.254  16.943  1.00  0.00      LIG  
ATOM   4349 C28  LIG     1      19.757  35.746  16.466  1.00  0.00      LIG  
ATOM   4350 C29  LIG     1      16.881  36.249  20.498  1.00  0.00      LIG  
ATOM   4351 O4   LIG     1      17.473  35.096  19.857  1.00  0.00      LIG  
ATOM   4352 C30  LIG     1      17.784  37.437  20.520  1.00  0.00      LIG  
ATOM   4353 C31  LIG     1      16.201  35.944  21.786  1.00  0.00      LIG  
ATOM   4354 H2   LIG     1       5.474  39.389  18.203  1.00  0.00      LIG  
ATOM   4355 H3   LIG     1       5.856  38.585  19.722  1.00  0.00      LIG  
ATOM   4356 H4   LIG     1       7.591  38.243  18.015  1.00  0.00      LIG  
ATOM   4357 H5   LIG     1       8.210  38.969  19.488  1.00  0.00      LIG  
ATOM   4358 H6   LIG     1       8.749  43.592  18.785  1.00  0.00      LIG  
ATOM   4359 H7   LIG     1       8.741  42.835  17.207  1.00  0.00      LIG  
ATOM   4360 H8   LIG     1      10.639  42.460  19.518  1.00  0.00      LIG  
ATOM   4361 H9   LIG     1      11.005  43.019  17.923  1.00  0.00      LIG  
ATOM   4362 H10  LIG     1      11.688  37.562  16.175  1.00  0.00      LIG  
ATOM   4363 H11  LIG     1      11.285  38.969  15.238  1.00  0.00      LIG  
ATOM   4364 H12  LIG     1      10.076  38.085  17.882  1.00  0.00      LIG  
ATOM   4365 H13  LIG     1      15.232  40.368  17.780  1.00  0.00      LIG  
ATOM   4366 H14  LIG     1      14.365  39.887  19.260  1.00  0.00      LIG  
ATOM   4367 H15  LIG     1      13.081  41.766  18.996  1.00  0.00      LIG  
ATOM   4368 H16  LIG     1      13.824  42.089  17.454  1.00  0.00      LIG  
ATOM   4369 H17  LIG     1       8.699  38.749  15.565  1.00  0.00      LIG  
ATOM   4370 H18  LIG     1       6.438  43.692  18.144  1.00  0.00      LIG  
ATOM   4371 H19  LIG     1       5.017  43.198  19.057  1.00  0.00      LIG  
ATOM   4372 H20  LIG     1       5.467  42.305  17.623  1.00  0.00      LIG  
ATOM   4373 H21  LIG     1       7.555  42.140  21.377  1.00  0.00      LIG  
ATOM   4374 H22  LIG     1       6.025  42.989  21.141  1.00  0.00      LIG  
ATOM   4375 H23  LIG     1       7.499  43.647  20.452  1.00  0.00      LIG  
ATOM   4376 H24  LIG     1      11.675  40.658  20.099  1.00  0.00      LIG  
ATOM   4377 H25  LIG     1      11.431  39.103  19.319  1.00  0.00      LIG  
ATOM   4378 H26  LIG     1      10.084  39.951  20.012  1.00  0.00      LIG  
ATOM   4379 H27  LIG     1       7.646  41.450  16.020  1.00  0.00      LIG  
ATOM   4380 H28  LIG     1       6.254  40.691  16.772  1.00  0.00      LIG  
ATOM   4381 H29  LIG     1       7.384  39.719  15.882  1.00  0.00      LIG  
ATOM   4382 H30  LIG     1      14.046  37.181  16.486  1.00  0.00      LIG  
ATOM   4383 H31  LIG     1      15.863  38.168  18.725  1.00  0.00      LIG  
ATOM   4384 H32  LIG     1      16.167  38.262  17.010  1.00  0.00      LIG  
ATOM   4385 H33  LIG     1      15.879  35.619  17.147  1.00  0.00      LIG  
ATOM   4386 H34  LIG     1      15.376  35.107  19.367  1.00  0.00      LIG  
ATOM   4387 H35  LIG     1      11.910  42.675  16.135  1.00  0.00      LIG  
ATOM   4388 H36  LIG     1      11.209  41.285  15.303  1.00  0.00      LIG  
ATOM   4389 H37  LIG     1      12.952  41.477  15.392  1.00  0.00      LIG  
ATOM   4390 H38  LIG     1      12.337  36.859  18.342  1.00  0.00      LIG  
ATOM   4391 H39  LIG     1      13.658  37.055  19.504  1.00  0.00      LIG  
ATOM   4392 H40  LIG     1      13.660  35.710  18.346  1.00  0.00      LIG  
ATOM   4393 H41  LIG     1      20.199  34.870  15.984  1.00  0.00      LIG  
ATOM   4394 H42  LIG     1      20.369  36.037  17.324  1.00  0.00      LIG  
ATOM   4395 H43  LIG     1      19.705  36.558  15.735  1.00  0.00      LIG  
ATOM   4396 H44  LIG     1      17.194  38.352  20.609  1.00  0.00      LIG  
ATOM   4397 H45  LIG     1      18.401  37.511  19.622  1.00  0.00      LIG  
ATOM   4398 H46  LIG     1      18.455  37.380  21.381  1.00  0.00      LIG  
ATOM   4399 H47  LIG     1      15.617  35.021  21.727  1.00  0.00      LIG  
ATOM   4400 H48  LIG     1      15.524  36.761  22.051  1.00  0.00      LIG  
ATOM   4401 H49  LIG     1      16.938  35.833  22.586  1.00  0.00      LIG  
TER
REMARK  Energy: 272.867
REMARK  SimpleFitness: 272.867
REMARK  FullFitness: -722.63086
REMARK  InterFull: -39.8538
REMARK  IntraFull: 302.082
REMARK  solvFull: -1197.17
REMARK  surfFull: 212.311
REMARK  extraFull: 0.0
REMARK  deltaGcompsolvpol: -1197.17
REMARK  deltaGcompsolvnonpol: 212.311
REMARK  deltaGprotsolvpol: -1219.71
REMARK  deltaGprotsolvnonpol: 208.651
REMARK  deltaGligsolvpol: -10.738
REMARK  deltaGligsolvnonpol: 15.7962
REMARK  deltaGvdw: -39.8538
REMARK  deltaGelec: 0.0
REMARK  deltaG: -6.8716455
REMARK  Cluster: 0
REMARK  ClusterRank: 5
ATOM   4315 C    LIG     1       6.156  39.398  19.055  1.00  0.00      LIG  
ATOM   4316 C1   LIG     1       5.959  40.686  19.804  1.00  0.00      LIG  
ATOM   4317 C2   LIG     1       6.729  41.920  19.374  1.00  0.00      LIG  
ATOM   4318 C3   LIG     1       8.100  41.520  18.803  1.00  0.00      LIG  
ATOM   4319 C4   LIG     1       8.165  40.336  17.826  1.00  0.00      LIG  
ATOM   4320 C5   LIG     1       7.589  39.158  18.609  1.00  0.00      LIG  
ATOM   4321 C6   LIG     1       8.944  42.652  18.265  1.00  0.00      LIG  
ATOM   4322 C7   LIG     1      10.401  42.291  18.464  1.00  0.00      LIG  
ATOM   4323 C8   LIG     1      10.761  40.837  18.109  1.00  0.00      LIG  
ATOM   4324 C9   LIG     1       9.628  40.136  17.301  1.00  0.00      LIG  
ATOM   4325 C10  LIG     1      12.080  40.816  17.273  1.00  0.00      LIG  
ATOM   4326 C11  LIG     1      12.424  39.406  16.966  1.00  0.00      LIG  
ATOM   4327 C12  LIG     1      11.386  38.606  16.265  1.00  0.00      LIG  
ATOM   4328 C13  LIG     1      10.037  38.682  16.969  1.00  0.00      LIG  
ATOM   4329 C14  LIG     1      13.597  39.013  17.474  1.00  0.00      LIG  
ATOM   4330 C15  LIG     1      14.251  40.132  18.200  1.00  0.00      LIG  
ATOM   4331 C16  LIG     1      13.313  41.312  18.030  1.00  0.00      LIG  
ATOM   4332 O    LIG     1       9.117  38.044  16.089  1.00  0.00      LIG  
ATOM   4333 C17  LIG     1       5.875  42.823  18.491  1.00  0.00      LIG  
ATOM   4334 C18  LIG     1       6.967  42.715  20.656  1.00  0.00      LIG  
ATOM   4335 C19  LIG     1      11.002  40.097  19.447  1.00  0.00      LIG  
ATOM   4336 C20  LIG     1       7.314  40.564  16.567  1.00  0.00      LIG  
ATOM   4337 H    LIG     1       9.605  40.637  16.333  1.00  0.00      LIG  
ATOM   4338 C21  LIG     1      14.181  37.620  17.479  1.00  0.00      LIG  
ATOM   4339 C22  LIG     1      15.686  37.649  17.781  1.00  0.00      LIG  
ATOM   4340 C23  LIG     1      16.384  36.284  17.856  1.00  0.00      LIG  
ATOM   4341 O1   LIG     1      17.742  36.498  17.414  1.00  0.00      LIG  
ATOM   4342 C24  LIG     1      16.286  35.677  19.254  1.00  0.00      LIG  
ATOM   4343 C25  LIG     1      12.023  41.604  15.957  1.00  0.00      LIG  
ATOM   4344 O2   LIG     1       5.016  40.789  20.576  1.00  0.00      LIG  
ATOM   4345 H1   LIG     1       8.610  41.191  19.707  1.00  0.00      LIG  
ATOM   4346 C26  LIG     1      13.417  36.767  18.477  1.00  0.00      LIG  
ATOM   4347 C27  LIG     1      18.380  35.392  16.927  1.00  0.00      LIG  
ATOM   4348 O3   LIG     1      17.933  34.254  16.943  1.00  0.00      LIG  
ATOM   4349 C28  LIG     1      19.757  35.746  16.466  1.00  0.00      LIG  
ATOM   4350 C29  LIG     1      16.881  36.249  20.498  1.00  0.00      LIG  
ATOM   4351 O4   LIG     1      17.473  35.096  19.857  1.00  0.00      LIG  
ATOM   4352 C30  LIG     1      17.784  37.437  20.520  1.00  0.00      LIG  
ATOM   4353 C31  LIG     1      16.201  35.944  21.786  1.00  0.00      LIG  
ATOM   4354 H2   LIG     1       5.474  39.389  18.203  1.00  0.00      LIG  
ATOM   4355 H3   LIG     1       5.856  38.585  19.722  1.00  0.00      LIG  
ATOM   4356 H4   LIG     1       7.591  38.243  18.015  1.00  0.00      LIG  
ATOM   4357 H5   LIG     1       8.210  38.969  19.488  1.00  0.00      LIG  
ATOM   4358 H6   LIG     1       8.749  43.592  18.785  1.00  0.00      LIG  
ATOM   4359 H7   LIG     1       8.741  42.835  17.207  1.00  0.00      LIG  
ATOM   4360 H8   LIG     1      10.639  42.460  19.518  1.00  0.00      LIG  
ATOM   4361 H9   LIG     1      11.005  43.019  17.923  1.00  0.00      LIG  
ATOM   4362 H10  LIG     1      11.688  37.562  16.175  1.00  0.00      LIG  
ATOM   4363 H11  LIG     1      11.285  38.969  15.238  1.00  0.00      LIG  
ATOM   4364 H12  LIG     1      10.076  38.085  17.882  1.00  0.00      LIG  
ATOM   4365 H13  LIG     1      15.232  40.368  17.780  1.00  0.00      LIG  
ATOM   4366 H14  LIG     1      14.365  39.887  19.260  1.00  0.00      LIG  
ATOM   4367 H15  LIG     1      13.081  41.766  18.996  1.00  0.00      LIG  
ATOM   4368 H16  LIG     1      13.824  42.089  17.454  1.00  0.00      LIG  
ATOM   4369 H17  LIG     1       8.699  38.749  15.565  1.00  0.00      LIG  
ATOM   4370 H18  LIG     1       6.438  43.692  18.144  1.00  0.00      LIG  
ATOM   4371 H19  LIG     1       5.017  43.198  19.057  1.00  0.00      LIG  
ATOM   4372 H20  LIG     1       5.467  42.305  17.623  1.00  0.00      LIG  
ATOM   4373 H21  LIG     1       7.555  42.140  21.377  1.00  0.00      LIG  
ATOM   4374 H22  LIG     1       6.025  42.989  21.141  1.00  0.00      LIG  
ATOM   4375 H23  LIG     1       7.499  43.647  20.452  1.00  0.00      LIG  
ATOM   4376 H24  LIG     1      11.675  40.658  20.099  1.00  0.00      LIG  
ATOM   4377 H25  LIG     1      11.431  39.103  19.319  1.00  0.00      LIG  
ATOM   4378 H26  LIG     1      10.084  39.951  20.012  1.00  0.00      LIG  
ATOM   4379 H27  LIG     1       7.646  41.450  16.020  1.00  0.00      LIG  
ATOM   4380 H28  LIG     1       6.254  40.691  16.772  1.00  0.00      LIG  
ATOM   4381 H29  LIG     1       7.384  39.719  15.882  1.00  0.00      LIG  
ATOM   4382 H30  LIG     1      14.046  37.181  16.486  1.00  0.00      LIG  
ATOM   4383 H31  LIG     1      15.863  38.168  18.725  1.00  0.00      LIG  
ATOM   4384 H32  LIG     1      16.167  38.262  17.010  1.00  0.00      LIG  
ATOM   4385 H33  LIG     1      15.879  35.619  17.147  1.00  0.00      LIG  
ATOM   4386 H34  LIG     1      15.376  35.107  19.367  1.00  0.00      LIG  
ATOM   4387 H35  LIG     1      11.910  42.675  16.135  1.00  0.00      LIG  
ATOM   4388 H36  LIG     1      11.209  41.285  15.303  1.00  0.00      LIG  
ATOM   4389 H37  LIG     1      12.952  41.477  15.392  1.00  0.00      LIG  
ATOM   4390 H38  LIG     1      12.337  36.859  18.342  1.00  0.00      LIG  
ATOM   4391 H39  LIG     1      13.658  37.055  19.504  1.00  0.00      LIG  
ATOM   4392 H40  LIG     1      13.660  35.710  18.346  1.00  0.00      LIG  
ATOM   4393 H41  LIG     1      20.199  34.870  15.984  1.00  0.00      LIG  
ATOM   4394 H42  LIG     1      20.369  36.037  17.324  1.00  0.00      LIG  
ATOM   4395 H43  LIG     1      19.705  36.558  15.735  1.00  0.00      LIG  
ATOM   4396 H44  LIG     1      17.194  38.352  20.609  1.00  0.00      LIG  
ATOM   4397 H45  LIG     1      18.401  37.511  19.622  1.00  0.00      LIG  
ATOM   4398 H46  LIG     1      18.455  37.380  21.381  1.00  0.00      LIG  
ATOM   4399 H47  LIG     1      15.617  35.021  21.727  1.00  0.00      LIG  
ATOM   4400 H48  LIG     1      15.524  36.761  22.051  1.00  0.00      LIG  
ATOM   4401 H49  LIG     1      16.938  35.833  22.586  1.00  0.00      LIG  
TER
REMARK  Energy: 272.867
REMARK  SimpleFitness: 272.867
REMARK  FullFitness: -722.63086
REMARK  InterFull: -39.8538
REMARK  IntraFull: 302.082
REMARK  solvFull: -1197.17
REMARK  surfFull: 212.311
REMARK  extraFull: 0.0
REMARK  deltaGcompsolvpol: -1197.17
REMARK  deltaGcompsolvnonpol: 212.311
REMARK  deltaGprotsolvpol: -1219.71
REMARK  deltaGprotsolvnonpol: 208.651
REMARK  deltaGligsolvpol: -10.738
REMARK  deltaGligsolvnonpol: 15.7962
REMARK  deltaGvdw: -39.8538
REMARK  deltaGelec: 0.0
REMARK  deltaG: -6.8716455
REMARK  Cluster: 0
REMARK  ClusterRank: 6
ATOM   4315 C    LIG     1       6.156  39.398  19.055  1.00  0.00      LIG  
ATOM   4316 C1   LIG     1       5.959  40.686  19.804  1.00  0.00      LIG  
ATOM   4317 C2   LIG     1       6.729  41.920  19.374  1.00  0.00      LIG  
ATOM   4318 C3   LIG     1       8.100  41.520  18.803  1.00  0.00      LIG  
ATOM   4319 C4   LIG     1       8.165  40.336  17.826  1.00  0.00      LIG  
ATOM   4320 C5   LIG     1       7.589  39.158  18.609  1.00  0.00      LIG  
ATOM   4321 C6   LIG     1       8.944  42.652  18.265  1.00  0.00      LIG  
ATOM   4322 C7   LIG     1      10.401  42.291  18.464  1.00  0.00      LIG  
ATOM   4323 C8   LIG     1      10.761  40.837  18.109  1.00  0.00      LIG  
ATOM   4324 C9   LIG     1       9.628  40.136  17.301  1.00  0.00      LIG  
ATOM   4325 C10  LIG     1      12.080  40.816  17.273  1.00  0.00      LIG  
ATOM   4326 C11  LIG     1      12.424  39.406  16.966  1.00  0.00      LIG  
ATOM   4327 C12  LIG     1      11.386  38.606  16.265  1.00  0.00      LIG  
ATOM   4328 C13  LIG     1      10.037  38.682  16.969  1.00  0.00      LIG  
ATOM   4329 C14  LIG     1      13.597  39.013  17.474  1.00  0.00      LIG  
ATOM   4330 C15  LIG     1      14.251  40.132  18.200  1.00  0.00      LIG  
ATOM   4331 C16  LIG     1      13.313  41.312  18.030  1.00  0.00      LIG  
ATOM   4332 O    LIG     1       9.117  38.044  16.089  1.00  0.00      LIG  
ATOM   4333 C17  LIG     1       5.875  42.823  18.491  1.00  0.00      LIG  
ATOM   4334 C18  LIG     1       6.967  42.715  20.656  1.00  0.00      LIG  
ATOM   4335 C19  LIG     1      11.002  40.097  19.447  1.00  0.00      LIG  
ATOM   4336 C20  LIG     1       7.314  40.564  16.567  1.00  0.00      LIG  
ATOM   4337 H    LIG     1       9.605  40.637  16.333  1.00  0.00      LIG  
ATOM   4338 C21  LIG     1      14.181  37.620  17.479  1.00  0.00      LIG  
ATOM   4339 C22  LIG     1      15.686  37.649  17.781  1.00  0.00      LIG  
ATOM   4340 C23  LIG     1      16.384  36.284  17.856  1.00  0.00      LIG  
ATOM   4341 O1   LIG     1      17.742  36.498  17.414  1.00  0.00      LIG  
ATOM   4342 C24  LIG     1      16.286  35.677  19.254  1.00  0.00      LIG  
ATOM   4343 C25  LIG     1      12.023  41.604  15.957  1.00  0.00      LIG  
ATOM   4344 O2   LIG     1       5.016  40.789  20.576  1.00  0.00      LIG  
ATOM   4345 H1   LIG     1       8.610  41.191  19.707  1.00  0.00      LIG  
ATOM   4346 C26  LIG     1      13.417  36.767  18.477  1.00  0.00      LIG  
ATOM   4347 C27  LIG     1      18.380  35.392  16.927  1.00  0.00      LIG  
ATOM   4348 O3   LIG     1      17.933  34.254  16.943  1.00  0.00      LIG  
ATOM   4349 C28  LIG     1      19.757  35.746  16.466  1.00  0.00      LIG  
ATOM   4350 C29  LIG     1      16.881  36.249  20.498  1.00  0.00      LIG  
ATOM   4351 O4   LIG     1      17.473  35.096  19.857  1.00  0.00      LIG  
ATOM   4352 C30  LIG     1      17.784  37.437  20.520  1.00  0.00      LIG  
ATOM   4353 C31  LIG     1      16.201  35.944  21.786  1.00  0.00      LIG  
ATOM   4354 H2   LIG     1       5.474  39.389  18.203  1.00  0.00      LIG  
ATOM   4355 H3   LIG     1       5.856  38.585  19.722  1.00  0.00      LIG  
ATOM   4356 H4   LIG     1       7.591  38.243  18.015  1.00  0.00      LIG  
ATOM   4357 H5   LIG     1       8.210  38.969  19.488  1.00  0.00      LIG  
ATOM   4358 H6   LIG     1       8.749  43.592  18.785  1.00  0.00      LIG  
ATOM   4359 H7   LIG     1       8.741  42.835  17.207  1.00  0.00      LIG  
ATOM   4360 H8   LIG     1      10.639  42.460  19.518  1.00  0.00      LIG  
ATOM   4361 H9   LIG     1      11.005  43.019  17.923  1.00  0.00      LIG  
ATOM   4362 H10  LIG     1      11.688  37.562  16.175  1.00  0.00      LIG  
ATOM   4363 H11  LIG     1      11.285  38.969  15.238  1.00  0.00      LIG  
ATOM   4364 H12  LIG     1      10.076  38.085  17.882  1.00  0.00      LIG  
ATOM   4365 H13  LIG     1      15.232  40.368  17.780  1.00  0.00      LIG  
ATOM   4366 H14  LIG     1      14.365  39.887  19.260  1.00  0.00      LIG  
ATOM   4367 H15  LIG     1      13.081  41.766  18.996  1.00  0.00      LIG  
ATOM   4368 H16  LIG     1      13.824  42.089  17.454  1.00  0.00      LIG  
ATOM   4369 H17  LIG     1       8.699  38.749  15.565  1.00  0.00      LIG  
ATOM   4370 H18  LIG     1       6.438  43.692  18.144  1.00  0.00      LIG  
ATOM   4371 H19  LIG     1       5.017  43.198  19.057  1.00  0.00      LIG  
ATOM   4372 H20  LIG     1       5.467  42.305  17.623  1.00  0.00      LIG  
ATOM   4373 H21  LIG     1       7.555  42.140  21.377  1.00  0.00      LIG  
ATOM   4374 H22  LIG     1       6.025  42.989  21.141  1.00  0.00      LIG  
ATOM   4375 H23  LIG     1       7.499  43.647  20.452  1.00  0.00      LIG  
ATOM   4376 H24  LIG     1      11.675  40.658  20.099  1.00  0.00      LIG  
ATOM   4377 H25  LIG     1      11.431  39.103  19.319  1.00  0.00      LIG  
ATOM   4378 H26  LIG     1      10.084  39.951  20.012  1.00  0.00      LIG  
ATOM   4379 H27  LIG     1       7.646  41.450  16.020  1.00  0.00      LIG  
ATOM   4380 H28  LIG     1       6.254  40.691  16.772  1.00  0.00      LIG  
ATOM   4381 H29  LIG     1       7.384  39.719  15.882  1.00  0.00      LIG  
ATOM   4382 H30  LIG     1      14.046  37.181  16.486  1.00  0.00      LIG  
ATOM   4383 H31  LIG     1      15.863  38.168  18.725  1.00  0.00      LIG  
ATOM   4384 H32  LIG     1      16.167  38.262  17.010  1.00  0.00      LIG  
ATOM   4385 H33  LIG     1      15.879  35.619  17.147  1.00  0.00      LIG  
ATOM   4386 H34  LIG     1      15.376  35.107  19.367  1.00  0.00      LIG  
ATOM   4387 H35  LIG     1      11.910  42.675  16.135  1.00  0.00      LIG  
ATOM   4388 H36  LIG     1      11.209  41.285  15.303  1.00  0.00      LIG  
ATOM   4389 H37  LIG     1      12.952  41.477  15.392  1.00  0.00      LIG  
ATOM   4390 H38  LIG     1      12.337  36.859  18.342  1.00  0.00      LIG  
ATOM   4391 H39  LIG     1      13.658  37.055  19.504  1.00  0.00      LIG  
ATOM   4392 H40  LIG     1      13.660  35.710  18.346  1.00  0.00      LIG  
ATOM   4393 H41  LIG     1      20.199  34.870  15.984  1.00  0.00      LIG  
ATOM   4394 H42  LIG     1      20.369  36.037  17.324  1.00  0.00      LIG  
ATOM   4395 H43  LIG     1      19.705  36.558  15.735  1.00  0.00      LIG  
ATOM   4396 H44  LIG     1      17.194  38.352  20.609  1.00  0.00      LIG  
ATOM   4397 H45  LIG     1      18.401  37.511  19.622  1.00  0.00      LIG  
ATOM   4398 H46  LIG     1      18.455  37.380  21.381  1.00  0.00      LIG  
ATOM   4399 H47  LIG     1      15.617  35.021  21.727  1.00  0.00      LIG  
ATOM   4400 H48  LIG     1      15.524  36.761  22.051  1.00  0.00      LIG  
ATOM   4401 H49  LIG     1      16.938  35.833  22.586  1.00  0.00      LIG  
TER
REMARK  Energy: 274.454
REMARK  SimpleFitness: 274.454
REMARK  FullFitness: -721.8241
REMARK  InterFull: -36.6971
REMARK  IntraFull: 301.444
REMARK  solvFull: -1199.5
REMARK  surfFull: 212.929
REMARK  extraFull: 0.0
REMARK  deltaGcompsolvpol: -1199.5
REMARK  deltaGcompsolvnonpol: 212.929
REMARK  deltaGprotsolvpol: -1219.71
REMARK  deltaGprotsolvnonpol: 208.651
REMARK  deltaGligsolvpol: -10.7697
REMARK  deltaGligsolvnonpol: 15.7783
REMARK  deltaGvdw: -36.6971
REMARK  deltaGelec: 0.0
REMARK  deltaG: -6.653519
REMARK  Cluster: 0
REMARK  ClusterRank: 7
ATOM   4315 C    LIG     1       6.693  39.535  19.498  1.00  0.00      LIG  
ATOM   4316 C1   LIG     1       6.595  40.836  20.239  1.00  0.00      LIG  
ATOM   4317 C2   LIG     1       7.343  42.038  19.701  1.00  0.00      LIG  
ATOM   4318 C3   LIG     1       8.676  41.589  19.069  1.00  0.00      LIG  
ATOM   4319 C4   LIG     1       8.668  40.368  18.136  1.00  0.00      LIG  
ATOM   4320 C5   LIG     1       8.087  39.234  18.976  1.00  0.00      LIG  
ATOM   4321 C6   LIG     1       9.522  42.678  18.448  1.00  0.00      LIG  
ATOM   4322 C7   LIG     1      10.979  42.284  18.581  1.00  0.00      LIG  
ATOM   4323 C8   LIG     1      11.287  40.804  18.282  1.00  0.00      LIG  
ATOM   4324 C9   LIG     1      10.102  40.097  17.561  1.00  0.00      LIG  
ATOM   4325 C10  LIG     1      12.568  40.693  17.393  1.00  0.00      LIG  
ATOM   4326 C11  LIG     1      12.864  39.257  17.159  1.00  0.00      LIG  
ATOM   4327 C12  LIG     1      11.777  38.438  16.566  1.00  0.00      LIG  
ATOM   4328 C13  LIG     1      10.452  38.613  17.295  1.00  0.00      LIG  
ATOM   4329 C14  LIG     1      14.052  38.858  17.634  1.00  0.00      LIG  
ATOM   4330 C15  LIG     1      14.773  40.003  18.248  1.00  0.00      LIG  
ATOM   4331 C16  LIG     1      13.850  41.194  18.061  1.00  0.00      LIG  
ATOM   4332 O    LIG     1       9.487  37.962  16.472  1.00  0.00      LIG  
ATOM   4333 C17  LIG     1       6.420  42.882  18.829  1.00  0.00      LIG  
ATOM   4334 C18  LIG     1       7.670  42.897  20.920  1.00  0.00      LIG  
ATOM   4335 C19  LIG     1      11.572  40.128  19.645  1.00  0.00      LIG  
ATOM   4336 C20  LIG     1       7.775  40.577  16.903  1.00  0.00      LIG  
ATOM   4337 H    LIG     1      10.051  40.547  16.569  1.00  0.00      LIG  
ATOM   4338 C21  LIG     1      14.593  37.448  17.697  1.00  0.00      LIG  
ATOM   4339 C22  LIG     1      16.123  37.439  17.841  1.00  0.00      LIG  
ATOM   4340 C23  LIG     1      16.786  36.055  17.922  1.00  0.00      LIG  
ATOM   4341 O1   LIG     1      18.109  36.196  17.359  1.00  0.00      LIG  
ATOM   4342 C24  LIG     1      16.791  35.513  19.351  1.00  0.00      LIG  
ATOM   4343 C25  LIG     1      12.470  41.412  16.040  1.00  0.00      LIG  
ATOM   4344 O2   LIG     1       5.703  40.983  21.063  1.00  0.00      LIG  
ATOM   4345 H1   LIG     1       9.223  41.281  19.958  1.00  0.00      LIG  
ATOM   4346 C26  LIG     1      13.907  36.708  18.834  1.00  0.00      LIG  
ATOM   4347 C27  LIG     1      18.669  35.044  16.886  1.00  0.00      LIG  
ATOM   4348 O3   LIG     1      18.173  33.928  16.983  1.00  0.00      LIG  
ATOM   4349 C28  LIG     1      20.034  35.312  16.333  1.00  0.00      LIG  
ATOM   4350 C29  LIG     1      17.505  36.119  20.513  1.00  0.00      LIG  
ATOM   4351 O4   LIG     1      18.008  34.922  19.878  1.00  0.00      LIG  
ATOM   4352 C30  LIG     1      18.440  37.277  20.408  1.00  0.00      LIG  
ATOM   4353 C31  LIG     1      16.923  35.890  21.862  1.00  0.00      LIG  
ATOM   4354 H2   LIG     1       5.959  39.548  18.689  1.00  0.00      LIG  
ATOM   4355 H3   LIG     1       6.407  38.745  20.197  1.00  0.00      LIG  
ATOM   4356 H4   LIG     1       8.013  38.314  18.395  1.00  0.00      LIG  
ATOM   4357 H5   LIG     1       8.753  39.031  19.819  1.00  0.00      LIG  
ATOM   4358 H6   LIG     1       9.382  43.640  18.945  1.00  0.00      LIG  
ATOM   4359 H7   LIG     1       9.269  42.831  17.396  1.00  0.00      LIG  
ATOM   4360 H8   LIG     1      11.280  42.498  19.610  1.00  0.00      LIG  
ATOM   4361 H9   LIG     1      11.568  42.968  17.970  1.00  0.00      LIG  
ATOM   4362 H10  LIG     1      12.041  37.378  16.553  1.00  0.00      LIG  
ATOM   4363 H11  LIG     1      11.653  38.720  15.517  1.00  0.00      LIG  
ATOM   4364 H12  LIG     1      10.494  38.070  18.241  1.00  0.00      LIG  
ATOM   4365 H13  LIG     1      15.731  40.188  17.755  1.00  0.00      LIG  
ATOM   4366 H14  LIG     1      14.951  39.825  19.312  1.00  0.00      LIG  
ATOM   4367 H15  LIG     1      13.674  41.702  19.010  1.00  0.00      LIG  
ATOM   4368 H16  LIG     1      14.349  41.928  17.422  1.00  0.00      LIG  
ATOM   4369 H17  LIG     1       8.615  38.166  16.852  1.00  0.00      LIG  
ATOM   4370 H18  LIG     1       6.963  43.697  18.343  1.00  0.00      LIG  
ATOM   4371 H19  LIG     1       5.634  43.330  19.445  1.00  0.00      LIG  
ATOM   4372 H20  LIG     1       5.909  42.295  18.065  1.00  0.00      LIG  
ATOM   4373 H21  LIG     1       8.313  42.358  21.623  1.00  0.00      LIG  
ATOM   4374 H22  LIG     1       6.766  43.192  21.462  1.00  0.00      LIG  
ATOM   4375 H23  LIG     1       8.182  43.818  20.633  1.00  0.00      LIG  
ATOM   4376 H24  LIG     1      12.296  40.698  20.231  1.00  0.00      LIG  
ATOM   4377 H25  LIG     1      11.960  39.114  19.549  1.00  0.00      LIG  
ATOM   4378 H26  LIG     1      10.682  40.042  20.265  1.00  0.00      LIG  
ATOM   4379 H27  LIG     1       8.115  41.427  16.306  1.00  0.00      LIG  
ATOM   4380 H28  LIG     1       6.729  40.747  17.145  1.00  0.00      LIG  
ATOM   4381 H29  LIG     1       7.791  39.700  16.256  1.00  0.00      LIG  
ATOM   4382 H30  LIG     1      14.345  36.934  16.765  1.00  0.00      LIG  
ATOM   4383 H31  LIG     1      16.414  38.005  18.727  1.00  0.00      LIG  
ATOM   4384 H32  LIG     1      16.537  37.989  16.989  1.00  0.00      LIG  
ATOM   4385 H33  LIG     1      16.199  35.378  17.288  1.00  0.00      LIG  
ATOM   4386 H34  LIG     1      15.883  34.970  19.564  1.00  0.00      LIG  
ATOM   4387 H35  LIG     1      12.365  42.491  16.166  1.00  0.00      LIG  
ATOM   4388 H36  LIG     1      11.635  41.067  15.428  1.00  0.00      LIG  
ATOM   4389 H37  LIG     1      13.379  41.255  15.451  1.00  0.00      LIG  
ATOM   4390 H38  LIG     1      12.822  36.829  18.800  1.00  0.00      LIG  
ATOM   4391 H39  LIG     1      14.259  37.067  19.805  1.00  0.00      LIG  
ATOM   4392 H40  LIG     1      14.101  35.636  18.773  1.00  0.00      LIG  
ATOM   4393 H41  LIG     1      20.411  34.390  15.880  1.00  0.00      LIG  
ATOM   4394 H42  LIG     1      20.707  35.622  17.139  1.00  0.00      LIG  
ATOM   4395 H43  LIG     1      19.973  36.083  15.558  1.00  0.00      LIG  
ATOM   4396 H44  LIG     1      17.881  38.215  20.450  1.00  0.00      LIG  
ATOM   4397 H45  LIG     1      19.021  37.262  19.484  1.00  0.00      LIG  
ATOM   4398 H46  LIG     1      19.145  37.269  21.244  1.00  0.00      LIG  
ATOM   4399 H47  LIG     1      16.307  34.986  21.890  1.00  0.00      LIG  
ATOM   4400 H48  LIG     1      16.294  36.738  22.143  1.00  0.00      LIG  
ATOM   4401 H49  LIG     1      17.715  35.788  22.608  1.00  0.00      LIG  
TER
REMARK  Energy: 265.369
REMARK  SimpleFitness: 265.369
REMARK  FullFitness: -717.4624
REMARK  InterFull: -25.8884
REMARK  IntraFull: 289.371
REMARK  solvFull: -1191.66
REMARK  surfFull: 210.715
REMARK  extraFull: 0.0
REMARK  deltaGcompsolvpol: -1191.66
REMARK  deltaGcompsolvnonpol: 210.715
REMARK  deltaGprotsolvpol: -1219.71
REMARK  deltaGprotsolvnonpol: 208.651
REMARK  deltaGligsolvpol: -8.68199
REMARK  deltaGligsolvnonpol: 15.9744
REMARK  deltaGvdw: -25.8884
REMARK  deltaGelec: 0.0
REMARK  deltaG: -5.5069737
REMARK  Cluster: 1
REMARK  ClusterRank: 0
ATOM   4315 C    LIG     1      17.292  17.505   4.003  1.00  0.00      LIG  
ATOM   4316 C1   LIG     1      17.430  17.057   5.430  1.00  0.00      LIG  
ATOM   4317 C2   LIG     1      17.693  15.589   5.702  1.00  0.00      LIG  
ATOM   4318 C3   LIG     1      16.896  14.737   4.696  1.00  0.00      LIG  
ATOM   4319 C4   LIG     1      16.968  15.116   3.208  1.00  0.00      LIG  
ATOM   4320 C5   LIG     1      16.465  16.556   3.147  1.00  0.00      LIG  
ATOM   4321 C6   LIG     1      17.040  13.239   4.836  1.00  0.00      LIG  
ATOM   4322 C7   LIG     1      15.735  12.610   4.396  1.00  0.00      LIG  
ATOM   4323 C8   LIG     1      15.149  13.187   3.093  1.00  0.00      LIG  
ATOM   4324 C9   LIG     1      16.163  14.091   2.336  1.00  0.00      LIG  
ATOM   4325 C10  LIG     1      14.718  12.019   2.160  1.00  0.00      LIG  
ATOM   4326 C11  LIG     1      14.121  12.568   0.913  1.00  0.00      LIG  
ATOM   4327 C12  LIG     1      14.980  13.516   0.149  1.00  0.00      LIG  
ATOM   4328 C13  LIG     1      15.516  14.637   1.037  1.00  0.00      LIG  
ATOM   4329 C14  LIG     1      12.898  12.080   0.668  1.00  0.00      LIG  
ATOM   4330 C15  LIG     1      12.472  11.143   1.733  1.00  0.00      LIG  
ATOM   4331 C16  LIG     1      13.610  11.139   2.729  1.00  0.00      LIG  
ATOM   4332 O    LIG     1      16.448  15.345   0.226  1.00  0.00      LIG  
ATOM   4333 C17  LIG     1      19.190  15.316   5.805  1.00  0.00      LIG  
ATOM   4334 C18  LIG     1      17.140  15.319   7.095  1.00  0.00      LIG  
ATOM   4335 C19  LIG     1      13.895  14.004   3.483  1.00  0.00      LIG  
ATOM   4336 C20  LIG     1      18.401  15.063   2.658  1.00  0.00      LIG  
ATOM   4337 H    LIG     1      16.947  13.421   1.983  1.00  0.00      LIG  
ATOM   4338 C21  LIG     1      11.939  12.242  -0.477  1.00  0.00      LIG  
ATOM   4339 C22  LIG     1      11.774  13.622  -1.092  1.00  0.00      LIG  
ATOM   4340 C23  LIG     1      11.337  14.725  -0.127  1.00  0.00      LIG  
ATOM   4341 O1   LIG     1      11.090  15.899  -0.917  1.00  0.00      LIG  
ATOM   4342 C24  LIG     1      10.050  14.347   0.548  1.00  0.00      LIG  
ATOM   4343 C25  LIG     1      15.851  11.060   1.764  1.00  0.00      LIG  
ATOM   4344 O2   LIG     1      17.604  17.890   6.305  1.00  0.00      LIG  
ATOM   4345 H1   LIG     1      15.872  14.948   5.007  1.00  0.00      LIG  
ATOM   4346 C26  LIG     1      12.313  11.281  -1.588  1.00  0.00      LIG  
ATOM   4347 C27  LIG     1      12.202  16.618  -1.250  1.00  0.00      LIG  
ATOM   4348 O3   LIG     1      13.335  16.409  -0.846  1.00  0.00      LIG  
ATOM   4349 C28  LIG     1      11.823  17.755  -2.143  1.00  0.00      LIG  
ATOM   4350 C29  LIG     1       9.393  15.192   1.579  1.00  0.00      LIG  
ATOM   4351 O4   LIG     1      10.178  14.041   1.960  1.00  0.00      LIG  
ATOM   4352 C30  LIG     1       9.968  16.500   1.992  1.00  0.00      LIG  
ATOM   4353 C31  LIG     1       7.937  15.029   1.809  1.00  0.00      LIG  
ATOM   4354 H2   LIG     1      18.294  17.644   3.592  1.00  0.00      LIG  
ATOM   4355 H3   LIG     1      16.801  18.481   4.015  1.00  0.00      LIG  
ATOM   4356 H4   LIG     1      16.484  16.939   2.126  1.00  0.00      LIG  
ATOM   4357 H5   LIG     1      15.426  16.590   3.483  1.00  0.00      LIG  
ATOM   4358 H6   LIG     1      17.237  12.935   5.865  1.00  0.00      LIG  
ATOM   4359 H7   LIG     1      17.868  12.857   4.235  1.00  0.00      LIG  
ATOM   4360 H8   LIG     1      15.010  12.763   5.200  1.00  0.00      LIG  
ATOM   4361 H9   LIG     1      15.877  11.530   4.355  1.00  0.00      LIG  
ATOM   4362 H10  LIG     1      14.461  13.949  -0.705  1.00  0.00      LIG  
ATOM   4363 H11  LIG     1      15.819  12.964  -0.286  1.00  0.00      LIG  
ATOM   4364 H12  LIG     1      14.709  15.333   1.277  1.00  0.00      LIG  
ATOM   4365 H13  LIG     1      12.308  10.140   1.329  1.00  0.00      LIG  
ATOM   4366 H14  LIG     1      11.548  11.488   2.204  1.00  0.00      LIG  
ATOM   4367 H15  LIG     1      13.253  11.452   3.712  1.00  0.00      LIG  
ATOM   4368 H16  LIG     1      13.970  10.115   2.861  1.00  0.00      LIG  
ATOM   4369 H17  LIG     1      17.160  14.721   0.009  1.00  0.00      LIG  
ATOM   4370 H18  LIG     1      19.398  14.244   5.853  1.00  0.00      LIG  
ATOM   4371 H19  LIG     1      19.590  15.769   6.717  1.00  0.00      LIG  
ATOM   4372 H20  LIG     1      19.756  15.747   4.979  1.00  0.00      LIG  
ATOM   4373 H21  LIG     1      16.058  15.483   7.126  1.00  0.00      LIG  
ATOM   4374 H22  LIG     1      17.596  15.971   7.847  1.00  0.00      LIG  
ATOM   4375 H23  LIG     1      17.337  14.293   7.413  1.00  0.00      LIG  
ATOM   4376 H24  LIG     1      13.246  13.443   4.158  1.00  0.00      LIG  
ATOM   4377 H25  LIG     1      13.288  14.299   2.625  1.00  0.00      LIG  
ATOM   4378 H26  LIG     1      14.153  14.924   4.005  1.00  0.00      LIG  
ATOM   4379 H27  LIG     1      18.840  14.071   2.791  1.00  0.00      LIG  
ATOM   4380 H28  LIG     1      19.075  15.780   3.120  1.00  0.00      LIG  
ATOM   4381 H29  LIG     1      18.426  15.284   1.592  1.00  0.00      LIG  
ATOM   4382 H30  LIG     1      10.955  11.940  -0.108  1.00  0.00      LIG  
ATOM   4383 H31  LIG     1      11.028  13.537  -1.886  1.00  0.00      LIG  
ATOM   4384 H32  LIG     1      12.684  13.916  -1.618  1.00  0.00      LIG  
ATOM   4385 H33  LIG     1      12.110  14.915   0.626  1.00  0.00      LIG  
ATOM   4386 H34  LIG     1       9.408  13.729  -0.067  1.00  0.00      LIG  
ATOM   4387 H35  LIG     1      16.253  10.530   2.630  1.00  0.00      LIG  
ATOM   4388 H36  LIG     1      16.685  11.558   1.265  1.00  0.00      LIG  
ATOM   4389 H37  LIG     1      15.484  10.293   1.075  1.00  0.00      LIG  
ATOM   4390 H38  LIG     1      12.353  10.249  -1.226  1.00  0.00      LIG  
ATOM   4391 H39  LIG     1      13.288  11.536  -2.012  1.00  0.00      LIG  
ATOM   4392 H40  LIG     1      11.573  11.329  -2.391  1.00  0.00      LIG  
ATOM   4393 H41  LIG     1      11.332  18.539  -1.561  1.00  0.00      LIG  
ATOM   4394 H42  LIG     1      11.156  17.392  -2.929  1.00  0.00      LIG  
ATOM   4395 H43  LIG     1      12.729  18.152  -2.608  1.00  0.00      LIG  
ATOM   4396 H44  LIG     1       9.698  17.270   1.264  1.00  0.00      LIG  
ATOM   4397 H45  LIG     1      11.058  16.466   2.073  1.00  0.00      LIG  
ATOM   4398 H46  LIG     1       9.561  16.794   2.963  1.00  0.00      LIG  
ATOM   4399 H47  LIG     1       7.591  14.031   1.522  1.00  0.00      LIG  
ATOM   4400 H48  LIG     1       7.379  15.764   1.224  1.00  0.00      LIG  
ATOM   4401 H49  LIG     1       7.707  15.182   2.867  1.00  0.00      LIG  
TER
REMARK  Energy: 265.73
REMARK  SimpleFitness: 265.73
REMARK  FullFitness: -717.2457
REMARK  InterFull: -26.7167
REMARK  IntraFull: 290.295
REMARK  solvFull: -1191.5
REMARK  surfFull: 210.676
REMARK  extraFull: 0.0
REMARK  deltaGcompsolvpol: -1191.5
REMARK  deltaGcompsolvnonpol: 210.676
REMARK  deltaGprotsolvpol: -1219.71
REMARK  deltaGprotsolvnonpol: 208.651
REMARK  deltaGligsolvpol: -8.74865
REMARK  deltaGligsolvnonpol: 15.926
REMARK  deltaGvdw: -26.7167
REMARK  deltaGelec: 0.0
REMARK  deltaG: -5.570568
REMARK  Cluster: 1
REMARK  ClusterRank: 1
ATOM   4315 C    LIG     1      17.315  17.651   4.118  1.00  0.00      LIG  
ATOM   4316 C1   LIG     1      17.538  17.169   5.524  1.00  0.00      LIG  
ATOM   4317 C2   LIG     1      17.853  15.703   5.744  1.00  0.00      LIG  
ATOM   4318 C3   LIG     1      17.030  14.858   4.754  1.00  0.00      LIG  
ATOM   4319 C4   LIG     1      17.022  15.274   3.273  1.00  0.00      LIG  
ATOM   4320 C5   LIG     1      16.475  16.700   3.275  1.00  0.00      LIG  
ATOM   4321 C6   LIG     1      17.219  13.361   4.848  1.00  0.00      LIG  
ATOM   4322 C7   LIG     1      15.904  12.717   4.469  1.00  0.00      LIG  
ATOM   4323 C8   LIG     1      15.251  13.297   3.200  1.00  0.00      LIG  
ATOM   4324 C9   LIG     1      16.204  14.246   2.418  1.00  0.00      LIG  
ATOM   4325 C10  LIG     1      14.819  12.130   2.269  1.00  0.00      LIG  
ATOM   4326 C11  LIG     1      14.152  12.675   1.057  1.00  0.00      LIG  
ATOM   4327 C12  LIG     1      14.948  13.666   0.276  1.00  0.00      LIG  
ATOM   4328 C13  LIG     1      15.484  14.793   1.159  1.00  0.00      LIG  
ATOM   4329 C14  LIG     1      12.942  12.139   0.851  1.00  0.00      LIG  
ATOM   4330 C15  LIG     1      12.595  11.174   1.921  1.00  0.00      LIG  
ATOM   4331 C16  LIG     1      13.769  11.202   2.874  1.00  0.00      LIG  
ATOM   4332 O    LIG     1      16.354  15.548   0.324  1.00  0.00      LIG  
ATOM   4333 C17  LIG     1      19.359  15.467   5.759  1.00  0.00      LIG  
ATOM   4334 C18  LIG     1      17.376  15.380   7.156  1.00  0.00      LIG  
ATOM   4335 C19  LIG     1      13.991  14.070   3.649  1.00  0.00      LIG  
ATOM   4336 C20  LIG     1      18.429  15.277   2.655  1.00  0.00      LIG  
ATOM   4337 H    LIG     1      16.990  13.606   2.016  1.00  0.00      LIG  
ATOM   4338 C21  LIG     1      11.935  12.258  -0.258  1.00  0.00      LIG  
ATOM   4339 C22  LIG     1      11.742  13.606  -0.939  1.00  0.00      LIG  
ATOM   4340 C23  LIG     1      11.319  14.751  -0.018  1.00  0.00      LIG  
ATOM   4341 O1   LIG     1      11.041  15.885  -0.855  1.00  0.00      LIG  
ATOM   4342 C24  LIG     1      10.053  14.389   0.699  1.00  0.00      LIG  
ATOM   4343 C25  LIG     1      15.967  11.217   1.811  1.00  0.00      LIG  
ATOM   4344 O2   LIG     1      17.740  17.985   6.411  1.00  0.00      LIG  
ATOM   4345 H1   LIG     1      16.017  15.036   5.115  1.00  0.00      LIG  
ATOM   4346 C26  LIG     1      12.269  11.243  -1.334  1.00  0.00      LIG  
ATOM   4347 C27  LIG     1      12.135  16.605  -1.240  1.00  0.00      LIG  
ATOM   4348 O3   LIG     1      13.279  16.428  -0.852  1.00  0.00      LIG  
ATOM   4349 C28  LIG     1      11.720  17.724  -2.139  1.00  0.00      LIG  
ATOM   4350 C29  LIG     1       9.377  15.275   1.682  1.00  0.00      LIG  
ATOM   4351 O4   LIG     1      10.209  14.182   2.126  1.00  0.00      LIG  
ATOM   4352 C30  LIG     1       9.901  16.627   2.005  1.00  0.00      LIG  
ATOM   4353 C31  LIG     1       7.930  15.073   1.932  1.00  0.00      LIG  
ATOM   4354 H2   LIG     1      18.291  17.832   3.662  1.00  0.00      LIG  
ATOM   4355 H3   LIG     1      16.799  18.612   4.182  1.00  0.00      LIG  
ATOM   4356 H4   LIG     1      16.434  17.108   2.264  1.00  0.00      LIG  
ATOM   4357 H5   LIG     1      15.452  16.693   3.661  1.00  0.00      LIG  
ATOM   4358 H6   LIG     1      17.482  13.038   5.857  1.00  0.00      LIG  
ATOM   4359 H7   LIG     1      18.019  13.014   4.190  1.00  0.00      LIG  
ATOM   4360 H8   LIG     1      15.216  12.854   5.308  1.00  0.00      LIG  
ATOM   4361 H9   LIG     1      16.061  11.640   4.411  1.00  0.00      LIG  
ATOM   4362 H10  LIG     1      14.381  14.094  -0.548  1.00  0.00      LIG  
ATOM   4363 H11  LIG     1      15.786  13.151  -0.204  1.00  0.00      LIG  
ATOM   4364 H12  LIG     1      14.664  15.457   1.444  1.00  0.00      LIG  
ATOM   4365 H13  LIG     1      12.456  10.169   1.513  1.00  0.00      LIG  
ATOM   4366 H14  LIG     1      11.677  11.475   2.433  1.00  0.00      LIG  
ATOM   4367 H15  LIG     1      13.438  11.496   3.872  1.00  0.00      LIG  
ATOM   4368 H16  LIG     1      14.170  10.190   2.986  1.00  0.00      LIG  
ATOM   4369 H17  LIG     1      17.088  14.958   0.083  1.00  0.00      LIG  
ATOM   4370 H18  LIG     1      19.596  14.401   5.748  1.00  0.00      LIG  
ATOM   4371 H19  LIG     1      19.796  15.890   6.669  1.00  0.00      LIG  
ATOM   4372 H20  LIG     1      19.870  15.947   4.924  1.00  0.00      LIG  
ATOM   4373 H21  LIG     1      16.294  15.512   7.243  1.00  0.00      LIG  
ATOM   4374 H22  LIG     1      17.851  16.025   7.902  1.00  0.00      LIG  
ATOM   4375 H23  LIG     1      17.617  14.352   7.434  1.00  0.00      LIG  
ATOM   4376 H24  LIG     1      13.373  13.470   4.318  1.00  0.00      LIG  
ATOM   4377 H25  LIG     1      13.352  14.379   2.820  1.00  0.00      LIG  
ATOM   4378 H26  LIG     1      14.241  14.976   4.199  1.00  0.00      LIG  
ATOM   4379 H27  LIG     1      18.908  14.300   2.759  1.00  0.00      LIG  
ATOM   4380 H28  LIG     1      19.099  16.014   3.091  1.00  0.00      LIG  
ATOM   4381 H29  LIG     1      18.396  15.504   1.590  1.00  0.00      LIG  
ATOM   4382 H30  LIG     1      10.967  11.977   0.165  1.00  0.00      LIG  
ATOM   4383 H31  LIG     1      10.972  13.477  -1.705  1.00  0.00      LIG  
ATOM   4384 H32  LIG     1      12.635  13.878  -1.504  1.00  0.00      LIG  
ATOM   4385 H33  LIG     1      12.107  14.980   0.708  1.00  0.00      LIG  
ATOM   4386 H34  LIG     1       9.425  13.710   0.135  1.00  0.00      LIG  
ATOM   4387 H35  LIG     1      16.424  10.689   2.650  1.00  0.00      LIG  
ATOM   4388 H36  LIG     1      16.761  11.753   1.286  1.00  0.00      LIG  
ATOM   4389 H37  LIG     1      15.598  10.448   1.125  1.00  0.00      LIG  
ATOM   4390 H38  LIG     1      12.316  10.228  -0.928  1.00  0.00      LIG  
ATOM   4391 H39  LIG     1      13.232  11.471  -1.800  1.00  0.00      LIG  
ATOM   4392 H40  LIG     1      11.503  11.255  -2.115  1.00  0.00      LIG  
ATOM   4393 H41  LIG     1      11.263  18.523  -1.551  1.00  0.00      LIG  
ATOM   4394 H42  LIG     1      11.012  17.356  -2.886  1.00  0.00      LIG  
ATOM   4395 H43  LIG     1      12.602  18.105  -2.659  1.00  0.00      LIG  
ATOM   4396 H44  LIG     1       9.590  17.341   1.237  1.00  0.00      LIG  
ATOM   4397 H45  LIG     1      10.992  16.642   2.073  1.00  0.00      LIG  
ATOM   4398 H46  LIG     1       9.497  16.961   2.963  1.00  0.00      LIG  
ATOM   4399 H47  LIG     1       7.625  14.044   1.714  1.00  0.00      LIG  
ATOM   4400 H48  LIG     1       7.344  15.748   1.303  1.00  0.00      LIG  
ATOM   4401 H49  LIG     1       7.693  15.285   2.979  1.00  0.00      LIG  
TER
REMARK  Energy: 265.955
REMARK  SimpleFitness: 265.955
REMARK  FullFitness: -716.37366
REMARK  InterFull: -26.5236
REMARK  IntraFull: 290.466
REMARK  solvFull: -1190.91
REMARK  surfFull: 210.594
REMARK  extraFull: 0.0
REMARK  deltaGcompsolvpol: -1190.91
REMARK  deltaGcompsolvnonpol: 210.594
REMARK  deltaGprotsolvpol: -1219.71
REMARK  deltaGprotsolvnonpol: 208.651
REMARK  deltaGligsolvpol: -8.71966
REMARK  deltaGligsolvnonpol: 15.9504
REMARK  deltaGvdw: -26.5236
REMARK  deltaGelec: 0.0
REMARK  deltaG: -5.5280347
REMARK  Cluster: 1
REMARK  ClusterRank: 2
ATOM   4315 C    LIG     1      17.026  17.585   4.090  1.00  0.00      LIG  
ATOM   4316 C1   LIG     1      17.271  17.094   5.490  1.00  0.00      LIG  
ATOM   4317 C2   LIG     1      17.634  15.635   5.691  1.00  0.00      LIG  
ATOM   4318 C3   LIG     1      16.841  14.774   4.691  1.00  0.00      LIG  
ATOM   4319 C4   LIG     1      16.825  15.210   3.218  1.00  0.00      LIG  
ATOM   4320 C5   LIG     1      16.223  16.614   3.236  1.00  0.00      LIG  
ATOM   4321 C6   LIG     1      17.075  13.282   4.768  1.00  0.00      LIG  
ATOM   4322 C7   LIG     1      15.782  12.602   4.375  1.00  0.00      LIG  
ATOM   4323 C8   LIG     1      15.120  13.177   3.109  1.00  0.00      LIG  
ATOM   4324 C9   LIG     1      16.053  14.162   2.346  1.00  0.00      LIG  
ATOM   4325 C10  LIG     1      14.727  12.010   2.157  1.00  0.00      LIG  
ATOM   4326 C11  LIG     1      14.063  12.559   0.945  1.00  0.00      LIG  
ATOM   4327 C12  LIG     1      14.860  13.561   0.182  1.00  0.00      LIG  
ATOM   4328 C13  LIG     1      15.335  14.699   1.083  1.00  0.00      LIG  
ATOM   4329 C14  LIG     1      12.849  12.032   0.735  1.00  0.00      LIG  
ATOM   4330 C15  LIG     1      12.498  11.059   1.796  1.00  0.00      LIG  
ATOM   4331 C16  LIG     1      13.685  11.055   2.733  1.00  0.00      LIG  
ATOM   4332 O    LIG     1      16.189  15.494   0.268  1.00  0.00      LIG  
ATOM   4333 C17  LIG     1      19.148  15.448   5.713  1.00  0.00      LIG  
ATOM   4334 C18  LIG     1      17.164  15.278   7.095  1.00  0.00      LIG  
ATOM   4335 C19  LIG     1      13.835  13.905   3.563  1.00  0.00      LIG  
ATOM   4336 C20  LIG     1      18.235  15.273   2.610  1.00  0.00      LIG  
ATOM   4337 H    LIG     1      16.862  13.548   1.950  1.00  0.00      LIG  
ATOM   4338 C21  LIG     1      11.825  12.192  -0.355  1.00  0.00      LIG  
ATOM   4339 C22  LIG     1      11.670  13.550  -1.025  1.00  0.00      LIG  
ATOM   4340 C23  LIG     1      11.292  14.700  -0.090  1.00  0.00      LIG  
ATOM   4341 O1   LIG     1      11.036  15.849  -0.914  1.00  0.00      LIG  
ATOM   4342 C24  LIG     1      10.020  14.373   0.632  1.00  0.00      LIG  
ATOM   4343 C25  LIG     1      15.900  11.125   1.709  1.00  0.00      LIG  
ATOM   4344 O2   LIG     1      17.444  17.904   6.387  1.00  0.00      LIG  
ATOM   4345 H1   LIG     1      15.821  14.916   5.053  1.00  0.00      LIG  
ATOM   4346 C26  LIG     1      12.091  11.167  -1.441  1.00  0.00      LIG  
ATOM   4347 C27  LIG     1      12.136  16.562  -1.293  1.00  0.00      LIG  
ATOM   4348 O3   LIG     1      13.282  16.354  -0.933  1.00  0.00      LIG  
ATOM   4349 C28  LIG     1      11.726  17.712  -2.155  1.00  0.00      LIG  
ATOM   4350 C29  LIG     1       9.382  15.275   1.623  1.00  0.00      LIG  
ATOM   4351 O4   LIG     1      10.168  14.142   2.055  1.00  0.00      LIG  
ATOM   4352 C30  LIG     1       9.962  16.600   1.962  1.00  0.00      LIG  
ATOM   4353 C31  LIG     1       7.925  15.130   1.855  1.00  0.00      LIG  
ATOM   4354 H2   LIG     1      17.993  17.810   3.635  1.00  0.00      LIG  
ATOM   4355 H3   LIG     1      16.472  18.524   4.168  1.00  0.00      LIG  
ATOM   4356 H4   LIG     1      16.165  17.032   2.230  1.00  0.00      LIG  
ATOM   4357 H5   LIG     1      15.201  16.564   3.621  1.00  0.00      LIG  
ATOM   4358 H6   LIG     1      17.342  12.953   5.774  1.00  0.00      LIG  
ATOM   4359 H7   LIG     1      17.888  12.967   4.109  1.00  0.00      LIG  
ATOM   4360 H8   LIG     1      15.084  12.710   5.211  1.00  0.00      LIG  
ATOM   4361 H9   LIG     1      15.968  11.530   4.306  1.00  0.00      LIG  
ATOM   4362 H10  LIG     1      14.312  13.972  -0.663  1.00  0.00      LIG  
ATOM   4363 H11  LIG     1      15.726  13.066  -0.268  1.00  0.00      LIG  
ATOM   4364 H12  LIG     1      14.484  15.328   1.363  1.00  0.00      LIG  
ATOM   4365 H13  LIG     1      12.333  10.062   1.378  1.00  0.00      LIG  
ATOM   4366 H14  LIG     1      11.593  11.375   2.324  1.00  0.00      LIG  
ATOM   4367 H15  LIG     1      13.370  11.302   3.749  1.00  0.00      LIG  
ATOM   4368 H16  LIG     1      14.090  10.041   2.792  1.00  0.00      LIG  
ATOM   4369 H17  LIG     1      16.938  14.928   0.016  1.00  0.00      LIG  
ATOM   4370 H18  LIG     1      19.418  14.390   5.690  1.00  0.00      LIG  
ATOM   4371 H19  LIG     1      19.566  15.875   6.629  1.00  0.00      LIG  
ATOM   4372 H20  LIG     1      19.647  15.955   4.887  1.00  0.00      LIG  
ATOM   4373 H21  LIG     1      16.076  15.366   7.175  1.00  0.00      LIG  
ATOM   4374 H22  LIG     1      17.606  15.930   7.853  1.00  0.00      LIG  
ATOM   4375 H23  LIG     1      17.441  14.256   7.362  1.00  0.00      LIG  
ATOM   4376 H24  LIG     1      13.227  13.279   4.218  1.00  0.00      LIG  
ATOM   4377 H25  LIG     1      13.195  14.214   2.735  1.00  0.00      LIG  
ATOM   4378 H26  LIG     1      14.055  14.806   4.133  1.00  0.00      LIG  
ATOM   4379 H27  LIG     1      18.748  14.313   2.705  1.00  0.00      LIG  
ATOM   4380 H28  LIG     1      18.872  16.029   3.060  1.00  0.00      LIG  
ATOM   4381 H29  LIG     1      18.203  15.515   1.548  1.00  0.00      LIG  
ATOM   4382 H30  LIG     1      10.857  11.947   0.090  1.00  0.00      LIG  
ATOM   4383 H31  LIG     1      10.888  13.450  -1.784  1.00  0.00      LIG  
ATOM   4384 H32  LIG     1      12.563  13.800  -1.600  1.00  0.00      LIG  
ATOM   4385 H33  LIG     1      12.092  14.902   0.632  1.00  0.00      LIG  
ATOM   4386 H34  LIG     1       9.365  13.726   0.062  1.00  0.00      LIG  
ATOM   4387 H35  LIG     1      16.338  10.582   2.549  1.00  0.00      LIG  
ATOM   4388 H36  LIG     1      16.700  11.684   1.221  1.00  0.00      LIG  
ATOM   4389 H37  LIG     1      15.560  10.368   0.995  1.00  0.00      LIG  
ATOM   4390 H38  LIG     1      12.103  10.150  -1.038  1.00  0.00      LIG  
ATOM   4391 H39  LIG     1      13.053  11.355  -1.927  1.00  0.00      LIG  
ATOM   4392 H40  LIG     1      11.310  11.217  -2.205  1.00  0.00      LIG  
ATOM   4393 H41  LIG     1      11.292  18.499  -1.535  1.00  0.00      LIG  
ATOM   4394 H42  LIG     1      10.999  17.372  -2.897  1.00  0.00      LIG  
ATOM   4395 H43  LIG     1      12.606  18.094  -2.679  1.00  0.00      LIG  
ATOM   4396 H44  LIG     1       9.739  17.319   1.169  1.00  0.00      LIG  
ATOM   4397 H45  LIG     1      11.048  16.550   2.090  1.00  0.00      LIG  
ATOM   4398 H46  LIG     1       9.522  16.973   2.890  1.00  0.00      LIG  
ATOM   4399 H47  LIG     1       7.595  14.099   1.700  1.00  0.00      LIG  
ATOM   4400 H48  LIG     1       7.373  15.772   1.165  1.00  0.00      LIG  
ATOM   4401 H49  LIG     1       7.671  15.425   2.876  1.00  0.00      LIG  
TER
REMARK  Energy: 265.955
REMARK  SimpleFitness: 265.955
REMARK  FullFitness: -716.37366
REMARK  InterFull: -26.5236
REMARK  IntraFull: 290.466
REMARK  solvFull: -1190.91
REMARK  surfFull: 210.594
REMARK  extraFull: 0.0
REMARK  deltaGcompsolvpol: -1190.91
REMARK  deltaGcompsolvnonpol: 210.594
REMARK  deltaGprotsolvpol: -1219.71
REMARK  deltaGprotsolvnonpol: 208.651
REMARK  deltaGligsolvpol: -8.71966
REMARK  deltaGligsolvnonpol: 15.9504
REMARK  deltaGvdw: -26.5236
REMARK  deltaGelec: 0.0
REMARK  deltaG: -5.5280347
REMARK  Cluster: 1
REMARK  ClusterRank: 3
ATOM   4315 C    LIG     1      17.026  17.585   4.090  1.00  0.00      LIG  
ATOM   4316 C1   LIG     1      17.271  17.094   5.490  1.00  0.00      LIG  
ATOM   4317 C2   LIG     1      17.634  15.635   5.691  1.00  0.00      LIG  
ATOM   4318 C3   LIG     1      16.841  14.774   4.691  1.00  0.00      LIG  
ATOM   4319 C4   LIG     1      16.825  15.210   3.218  1.00  0.00      LIG  
ATOM   4320 C5   LIG     1      16.223  16.614   3.236  1.00  0.00      LIG  
ATOM   4321 C6   LIG     1      17.075  13.282   4.768  1.00  0.00      LIG  
ATOM   4322 C7   LIG     1      15.782  12.602   4.375  1.00  0.00      LIG  
ATOM   4323 C8   LIG     1      15.120  13.177   3.109  1.00  0.00      LIG  
ATOM   4324 C9   LIG     1      16.053  14.162   2.346  1.00  0.00      LIG  
ATOM   4325 C10  LIG     1      14.727  12.010   2.157  1.00  0.00      LIG  
ATOM   4326 C11  LIG     1      14.063  12.559   0.945  1.00  0.00      LIG  
ATOM   4327 C12  LIG     1      14.860  13.561   0.182  1.00  0.00      LIG  
ATOM   4328 C13  LIG     1      15.335  14.699   1.083  1.00  0.00      LIG  
ATOM   4329 C14  LIG     1      12.849  12.032   0.735  1.00  0.00      LIG  
ATOM   4330 C15  LIG     1      12.498  11.059   1.796  1.00  0.00      LIG  
ATOM   4331 C16  LIG     1      13.685  11.055   2.733  1.00  0.00      LIG  
ATOM   4332 O    LIG     1      16.189  15.494   0.268  1.00  0.00      LIG  
ATOM   4333 C17  LIG     1      19.148  15.448   5.713  1.00  0.00      LIG  
ATOM   4334 C18  LIG     1      17.164  15.278   7.095  1.00  0.00      LIG  
ATOM   4335 C19  LIG     1      13.835  13.905   3.563  1.00  0.00      LIG  
ATOM   4336 C20  LIG     1      18.235  15.273   2.610  1.00  0.00      LIG  
ATOM   4337 H    LIG     1      16.862  13.548   1.950  1.00  0.00      LIG  
ATOM   4338 C21  LIG     1      11.825  12.192  -0.355  1.00  0.00      LIG  
ATOM   4339 C22  LIG     1      11.670  13.550  -1.025  1.00  0.00      LIG  
ATOM   4340 C23  LIG     1      11.292  14.700  -0.090  1.00  0.00      LIG  
ATOM   4341 O1   LIG     1      11.036  15.849  -0.914  1.00  0.00      LIG  
ATOM   4342 C24  LIG     1      10.020  14.373   0.632  1.00  0.00      LIG  
ATOM   4343 C25  LIG     1      15.900  11.125   1.709  1.00  0.00      LIG  
ATOM   4344 O2   LIG     1      17.444  17.904   6.387  1.00  0.00      LIG  
ATOM   4345 H1   LIG     1      15.821  14.916   5.053  1.00  0.00      LIG  
ATOM   4346 C26  LIG     1      12.091  11.167  -1.441  1.00  0.00      LIG  
ATOM   4347 C27  LIG     1      12.136  16.562  -1.293  1.00  0.00      LIG  
ATOM   4348 O3   LIG     1      13.282  16.354  -0.933  1.00  0.00      LIG  
ATOM   4349 C28  LIG     1      11.726  17.712  -2.155  1.00  0.00      LIG  
ATOM   4350 C29  LIG     1       9.382  15.275   1.623  1.00  0.00      LIG  
ATOM   4351 O4   LIG     1      10.168  14.142   2.055  1.00  0.00      LIG  
ATOM   4352 C30  LIG     1       9.962  16.600   1.962  1.00  0.00      LIG  
ATOM   4353 C31  LIG     1       7.925  15.130   1.855  1.00  0.00      LIG  
ATOM   4354 H2   LIG     1      17.993  17.810   3.635  1.00  0.00      LIG  
ATOM   4355 H3   LIG     1      16.472  18.524   4.168  1.00  0.00      LIG  
ATOM   4356 H4   LIG     1      16.165  17.032   2.230  1.00  0.00      LIG  
ATOM   4357 H5   LIG     1      15.201  16.564   3.621  1.00  0.00      LIG  
ATOM   4358 H6   LIG     1      17.342  12.953   5.774  1.00  0.00      LIG  
ATOM   4359 H7   LIG     1      17.888  12.967   4.109  1.00  0.00      LIG  
ATOM   4360 H8   LIG     1      15.084  12.710   5.211  1.00  0.00      LIG  
ATOM   4361 H9   LIG     1      15.968  11.530   4.306  1.00  0.00      LIG  
ATOM   4362 H10  LIG     1      14.312  13.972  -0.663  1.00  0.00      LIG  
ATOM   4363 H11  LIG     1      15.726  13.066  -0.268  1.00  0.00      LIG  
ATOM   4364 H12  LIG     1      14.484  15.328   1.363  1.00  0.00      LIG  
ATOM   4365 H13  LIG     1      12.333  10.062   1.378  1.00  0.00      LIG  
ATOM   4366 H14  LIG     1      11.593  11.375   2.324  1.00  0.00      LIG  
ATOM   4367 H15  LIG     1      13.370  11.302   3.749  1.00  0.00      LIG  
ATOM   4368 H16  LIG     1      14.090  10.041   2.792  1.00  0.00      LIG  
ATOM   4369 H17  LIG     1      16.938  14.928   0.016  1.00  0.00      LIG  
ATOM   4370 H18  LIG     1      19.418  14.390   5.690  1.00  0.00      LIG  
ATOM   4371 H19  LIG     1      19.566  15.875   6.629  1.00  0.00      LIG  
ATOM   4372 H20  LIG     1      19.647  15.955   4.887  1.00  0.00      LIG  
ATOM   4373 H21  LIG     1      16.076  15.366   7.175  1.00  0.00      LIG  
ATOM   4374 H22  LIG     1      17.606  15.930   7.853  1.00  0.00      LIG  
ATOM   4375 H23  LIG     1      17.441  14.256   7.362  1.00  0.00      LIG  
ATOM   4376 H24  LIG     1      13.227  13.279   4.218  1.00  0.00      LIG  
ATOM   4377 H25  LIG     1      13.195  14.214   2.735  1.00  0.00      LIG  
ATOM   4378 H26  LIG     1      14.055  14.806   4.133  1.00  0.00      LIG  
ATOM   4379 H27  LIG     1      18.748  14.313   2.705  1.00  0.00      LIG  
ATOM   4380 H28  LIG     1      18.872  16.029   3.060  1.00  0.00      LIG  
ATOM   4381 H29  LIG     1      18.203  15.515   1.548  1.00  0.00      LIG  
ATOM   4382 H30  LIG     1      10.857  11.947   0.090  1.00  0.00      LIG  
ATOM   4383 H31  LIG     1      10.888  13.450  -1.784  1.00  0.00      LIG  
ATOM   4384 H32  LIG     1      12.563  13.800  -1.600  1.00  0.00      LIG  
ATOM   4385 H33  LIG     1      12.092  14.902   0.632  1.00  0.00      LIG  
ATOM   4386 H34  LIG     1       9.365  13.726   0.062  1.00  0.00      LIG  
ATOM   4387 H35  LIG     1      16.338  10.582   2.549  1.00  0.00      LIG  
ATOM   4388 H36  LIG     1      16.700  11.684   1.221  1.00  0.00      LIG  
ATOM   4389 H37  LIG     1      15.560  10.368   0.995  1.00  0.00      LIG  
ATOM   4390 H38  LIG     1      12.103  10.150  -1.038  1.00  0.00      LIG  
ATOM   4391 H39  LIG     1      13.053  11.355  -1.927  1.00  0.00      LIG  
ATOM   4392 H40  LIG     1      11.310  11.217  -2.205  1.00  0.00      LIG  
ATOM   4393 H41  LIG     1      11.292  18.499  -1.535  1.00  0.00      LIG  
ATOM   4394 H42  LIG     1      10.999  17.372  -2.897  1.00  0.00      LIG  
ATOM   4395 H43  LIG     1      12.606  18.094  -2.679  1.00  0.00      LIG  
ATOM   4396 H44  LIG     1       9.739  17.319   1.169  1.00  0.00      LIG  
ATOM   4397 H45  LIG     1      11.048  16.550   2.090  1.00  0.00      LIG  
ATOM   4398 H46  LIG     1       9.522  16.973   2.890  1.00  0.00      LIG  
ATOM   4399 H47  LIG     1       7.595  14.099   1.700  1.00  0.00      LIG  
ATOM   4400 H48  LIG     1       7.373  15.772   1.165  1.00  0.00      LIG  
ATOM   4401 H49  LIG     1       7.671  15.425   2.876  1.00  0.00      LIG  
TER
REMARK  Energy: 265.955
REMARK  SimpleFitness: 265.955
REMARK  FullFitness: -716.37366
REMARK  InterFull: -26.5236
REMARK  IntraFull: 290.466
REMARK  solvFull: -1190.91
REMARK  surfFull: 210.594
REMARK  extraFull: 0.0
REMARK  deltaGcompsolvpol: -1190.91
REMARK  deltaGcompsolvnonpol: 210.594
REMARK  deltaGprotsolvpol: -1219.71
REMARK  deltaGprotsolvnonpol: 208.651
REMARK  deltaGligsolvpol: -8.71966
REMARK  deltaGligsolvnonpol: 15.9504
REMARK  deltaGvdw: -26.5236
REMARK  deltaGelec: 0.0
REMARK  deltaG: -5.5280347
REMARK  Cluster: 1
REMARK  ClusterRank: 4
ATOM   4315 C    LIG     1      17.026  17.585   4.090  1.00  0.00      LIG  
ATOM   4316 C1   LIG     1      17.271  17.094   5.490  1.00  0.00      LIG  
ATOM   4317 C2   LIG     1      17.634  15.635   5.691  1.00  0.00      LIG  
ATOM   4318 C3   LIG     1      16.841  14.774   4.691  1.00  0.00      LIG  
ATOM   4319 C4   LIG     1      16.825  15.210   3.218  1.00  0.00      LIG  
ATOM   4320 C5   LIG     1      16.223  16.614   3.236  1.00  0.00      LIG  
ATOM   4321 C6   LIG     1      17.075  13.282   4.768  1.00  0.00      LIG  
ATOM   4322 C7   LIG     1      15.782  12.602   4.375  1.00  0.00      LIG  
ATOM   4323 C8   LIG     1      15.120  13.177   3.109  1.00  0.00      LIG  
ATOM   4324 C9   LIG     1      16.053  14.162   2.346  1.00  0.00      LIG  
ATOM   4325 C10  LIG     1      14.727  12.010   2.157  1.00  0.00      LIG  
ATOM   4326 C11  LIG     1      14.063  12.559   0.945  1.00  0.00      LIG  
ATOM   4327 C12  LIG     1      14.860  13.561   0.182  1.00  0.00      LIG  
ATOM   4328 C13  LIG     1      15.335  14.699   1.083  1.00  0.00      LIG  
ATOM   4329 C14  LIG     1      12.849  12.032   0.735  1.00  0.00      LIG  
ATOM   4330 C15  LIG     1      12.498  11.059   1.796  1.00  0.00      LIG  
ATOM   4331 C16  LIG     1      13.685  11.055   2.733  1.00  0.00      LIG  
ATOM   4332 O    LIG     1      16.189  15.494   0.268  1.00  0.00      LIG  
ATOM   4333 C17  LIG     1      19.148  15.448   5.713  1.00  0.00      LIG  
ATOM   4334 C18  LIG     1      17.164  15.278   7.095  1.00  0.00      LIG  
ATOM   4335 C19  LIG     1      13.835  13.905   3.563  1.00  0.00      LIG  
ATOM   4336 C20  LIG     1      18.235  15.273   2.610  1.00  0.00      LIG  
ATOM   4337 H    LIG     1      16.862  13.548   1.950  1.00  0.00      LIG  
ATOM   4338 C21  LIG     1      11.825  12.192  -0.355  1.00  0.00      LIG  
ATOM   4339 C22  LIG     1      11.670  13.550  -1.025  1.00  0.00      LIG  
ATOM   4340 C23  LIG     1      11.292  14.700  -0.090  1.00  0.00      LIG  
ATOM   4341 O1   LIG     1      11.036  15.849  -0.914  1.00  0.00      LIG  
ATOM   4342 C24  LIG     1      10.020  14.373   0.632  1.00  0.00      LIG  
ATOM   4343 C25  LIG     1      15.900  11.125   1.709  1.00  0.00      LIG  
ATOM   4344 O2   LIG     1      17.444  17.904   6.387  1.00  0.00      LIG  
ATOM   4345 H1   LIG     1      15.821  14.916   5.053  1.00  0.00      LIG  
ATOM   4346 C26  LIG     1      12.091  11.167  -1.441  1.00  0.00      LIG  
ATOM   4347 C27  LIG     1      12.136  16.562  -1.293  1.00  0.00      LIG  
ATOM   4348 O3   LIG     1      13.282  16.354  -0.933  1.00  0.00      LIG  
ATOM   4349 C28  LIG     1      11.726  17.712  -2.155  1.00  0.00      LIG  
ATOM   4350 C29  LIG     1       9.382  15.275   1.623  1.00  0.00      LIG  
ATOM   4351 O4   LIG     1      10.168  14.142   2.055  1.00  0.00      LIG  
ATOM   4352 C30  LIG     1       9.962  16.600   1.962  1.00  0.00      LIG  
ATOM   4353 C31  LIG     1       7.925  15.130   1.855  1.00  0.00      LIG  
ATOM   4354 H2   LIG     1      17.993  17.810   3.635  1.00  0.00      LIG  
ATOM   4355 H3   LIG     1      16.472  18.524   4.168  1.00  0.00      LIG  
ATOM   4356 H4   LIG     1      16.165  17.032   2.230  1.00  0.00      LIG  
ATOM   4357 H5   LIG     1      15.201  16.564   3.621  1.00  0.00      LIG  
ATOM   4358 H6   LIG     1      17.342  12.953   5.774  1.00  0.00      LIG  
ATOM   4359 H7   LIG     1      17.888  12.967   4.109  1.00  0.00      LIG  
ATOM   4360 H8   LIG     1      15.084  12.710   5.211  1.00  0.00      LIG  
ATOM   4361 H9   LIG     1      15.968  11.530   4.306  1.00  0.00      LIG  
ATOM   4362 H10  LIG     1      14.312  13.972  -0.663  1.00  0.00      LIG  
ATOM   4363 H11  LIG     1      15.726  13.066  -0.268  1.00  0.00      LIG  
ATOM   4364 H12  LIG     1      14.484  15.328   1.363  1.00  0.00      LIG  
ATOM   4365 H13  LIG     1      12.333  10.062   1.378  1.00  0.00      LIG  
ATOM   4366 H14  LIG     1      11.593  11.375   2.324  1.00  0.00      LIG  
ATOM   4367 H15  LIG     1      13.370  11.302   3.749  1.00  0.00      LIG  
ATOM   4368 H16  LIG     1      14.090  10.041   2.792  1.00  0.00      LIG  
ATOM   4369 H17  LIG     1      16.938  14.928   0.016  1.00  0.00      LIG  
ATOM   4370 H18  LIG     1      19.418  14.390   5.690  1.00  0.00      LIG  
ATOM   4371 H19  LIG     1      19.566  15.875   6.629  1.00  0.00      LIG  
ATOM   4372 H20  LIG     1      19.647  15.955   4.887  1.00  0.00      LIG  
ATOM   4373 H21  LIG     1      16.076  15.366   7.175  1.00  0.00      LIG  
ATOM   4374 H22  LIG     1      17.606  15.930   7.853  1.00  0.00      LIG  
ATOM   4375 H23  LIG     1      17.441  14.256   7.362  1.00  0.00      LIG  
ATOM   4376 H24  LIG     1      13.227  13.279   4.218  1.00  0.00      LIG  
ATOM   4377 H25  LIG     1      13.195  14.214   2.735  1.00  0.00      LIG  
ATOM   4378 H26  LIG     1      14.055  14.806   4.133  1.00  0.00      LIG  
ATOM   4379 H27  LIG     1      18.748  14.313   2.705  1.00  0.00      LIG  
ATOM   4380 H28  LIG     1      18.872  16.029   3.060  1.00  0.00      LIG  
ATOM   4381 H29  LIG     1      18.203  15.515   1.548  1.00  0.00      LIG  
ATOM   4382 H30  LIG     1      10.857  11.947   0.090  1.00  0.00      LIG  
ATOM   4383 H31  LIG     1      10.888  13.450  -1.784  1.00  0.00      LIG  
ATOM   4384 H32  LIG     1      12.563  13.800  -1.600  1.00  0.00      LIG  
ATOM   4385 H33  LIG     1      12.092  14.902   0.632  1.00  0.00      LIG  
ATOM   4386 H34  LIG     1       9.365  13.726   0.062  1.00  0.00      LIG  
ATOM   4387 H35  LIG     1      16.338  10.582   2.549  1.00  0.00      LIG  
ATOM   4388 H36  LIG     1      16.700  11.684   1.221  1.00  0.00      LIG  
ATOM   4389 H37  LIG     1      15.560  10.368   0.995  1.00  0.00      LIG  
ATOM   4390 H38  LIG     1      12.103  10.150  -1.038  1.00  0.00      LIG  
ATOM   4391 H39  LIG     1      13.053  11.355  -1.927  1.00  0.00      LIG  
ATOM   4392 H40  LIG     1      11.310  11.217  -2.205  1.00  0.00      LIG  
ATOM   4393 H41  LIG     1      11.292  18.499  -1.535  1.00  0.00      LIG  
ATOM   4394 H42  LIG     1      10.999  17.372  -2.897  1.00  0.00      LIG  
ATOM   4395 H43  LIG     1      12.606  18.094  -2.679  1.00  0.00      LIG  
ATOM   4396 H44  LIG     1       9.739  17.319   1.169  1.00  0.00      LIG  
ATOM   4397 H45  LIG     1      11.048  16.550   2.090  1.00  0.00      LIG  
ATOM   4398 H46  LIG     1       9.522  16.973   2.890  1.00  0.00      LIG  
ATOM   4399 H47  LIG     1       7.595  14.099   1.700  1.00  0.00      LIG  
ATOM   4400 H48  LIG     1       7.373  15.772   1.165  1.00  0.00      LIG  
ATOM   4401 H49  LIG     1       7.671  15.425   2.876  1.00  0.00      LIG  
TER
REMARK  Energy: 265.955
REMARK  SimpleFitness: 265.955
REMARK  FullFitness: -716.37366
REMARK  InterFull: -26.5236
REMARK  IntraFull: 290.466
REMARK  solvFull: -1190.91
REMARK  surfFull: 210.594
REMARK  extraFull: 0.0
REMARK  deltaGcompsolvpol: -1190.91
REMARK  deltaGcompsolvnonpol: 210.594
REMARK  deltaGprotsolvpol: -1219.71
REMARK  deltaGprotsolvnonpol: 208.651
REMARK  deltaGligsolvpol: -8.71966
REMARK  deltaGligsolvnonpol: 15.9504
REMARK  deltaGvdw: -26.5236
REMARK  deltaGelec: 0.0
REMARK  deltaG: -5.5280347
REMARK  Cluster: 1
REMARK  ClusterRank: 5
ATOM   4315 C    LIG     1      17.026  17.585   4.090  1.00  0.00      LIG  
ATOM   4316 C1   LIG     1      17.271  17.094   5.490  1.00  0.00      LIG  
ATOM   4317 C2   LIG     1      17.634  15.635   5.691  1.00  0.00      LIG  
ATOM   4318 C3   LIG     1      16.841  14.774   4.691  1.00  0.00      LIG  
ATOM   4319 C4   LIG     1      16.825  15.210   3.218  1.00  0.00      LIG  
ATOM   4320 C5   LIG     1      16.223  16.614   3.236  1.00  0.00      LIG  
ATOM   4321 C6   LIG     1      17.075  13.282   4.768  1.00  0.00      LIG  
ATOM   4322 C7   LIG     1      15.782  12.602   4.375  1.00  0.00      LIG  
ATOM   4323 C8   LIG     1      15.120  13.177   3.109  1.00  0.00      LIG  
ATOM   4324 C9   LIG     1      16.053  14.162   2.346  1.00  0.00      LIG  
ATOM   4325 C10  LIG     1      14.727  12.010   2.157  1.00  0.00      LIG  
ATOM   4326 C11  LIG     1      14.063  12.559   0.945  1.00  0.00      LIG  
ATOM   4327 C12  LIG     1      14.860  13.561   0.182  1.00  0.00      LIG  
ATOM   4328 C13  LIG     1      15.335  14.699   1.083  1.00  0.00      LIG  
ATOM   4329 C14  LIG     1      12.849  12.032   0.735  1.00  0.00      LIG  
ATOM   4330 C15  LIG     1      12.498  11.059   1.796  1.00  0.00      LIG  
ATOM   4331 C16  LIG     1      13.685  11.055   2.733  1.00  0.00      LIG  
ATOM   4332 O    LIG     1      16.189  15.494   0.268  1.00  0.00      LIG  
ATOM   4333 C17  LIG     1      19.148  15.448   5.713  1.00  0.00      LIG  
ATOM   4334 C18  LIG     1      17.164  15.278   7.095  1.00  0.00      LIG  
ATOM   4335 C19  LIG     1      13.835  13.905   3.563  1.00  0.00      LIG  
ATOM   4336 C20  LIG     1      18.235  15.273   2.610  1.00  0.00      LIG  
ATOM   4337 H    LIG     1      16.862  13.548   1.950  1.00  0.00      LIG  
ATOM   4338 C21  LIG     1      11.825  12.192  -0.355  1.00  0.00      LIG  
ATOM   4339 C22  LIG     1      11.670  13.550  -1.025  1.00  0.00      LIG  
ATOM   4340 C23  LIG     1      11.292  14.700  -0.090  1.00  0.00      LIG  
ATOM   4341 O1   LIG     1      11.036  15.849  -0.914  1.00  0.00      LIG  
ATOM   4342 C24  LIG     1      10.020  14.373   0.632  1.00  0.00      LIG  
ATOM   4343 C25  LIG     1      15.900  11.125   1.709  1.00  0.00      LIG  
ATOM   4344 O2   LIG     1      17.444  17.904   6.387  1.00  0.00      LIG  
ATOM   4345 H1   LIG     1      15.821  14.916   5.053  1.00  0.00      LIG  
ATOM   4346 C26  LIG     1      12.091  11.167  -1.441  1.00  0.00      LIG  
ATOM   4347 C27  LIG     1      12.136  16.562  -1.293  1.00  0.00      LIG  
ATOM   4348 O3   LIG     1      13.282  16.354  -0.933  1.00  0.00      LIG  
ATOM   4349 C28  LIG     1      11.726  17.712  -2.155  1.00  0.00      LIG  
ATOM   4350 C29  LIG     1       9.382  15.275   1.623  1.00  0.00      LIG  
ATOM   4351 O4   LIG     1      10.168  14.142   2.055  1.00  0.00      LIG  
ATOM   4352 C30  LIG     1       9.962  16.600   1.962  1.00  0.00      LIG  
ATOM   4353 C31  LIG     1       7.925  15.130   1.855  1.00  0.00      LIG  
ATOM   4354 H2   LIG     1      17.993  17.810   3.635  1.00  0.00      LIG  
ATOM   4355 H3   LIG     1      16.472  18.524   4.168  1.00  0.00      LIG  
ATOM   4356 H4   LIG     1      16.165  17.032   2.230  1.00  0.00      LIG  
ATOM   4357 H5   LIG     1      15.201  16.564   3.621  1.00  0.00      LIG  
ATOM   4358 H6   LIG     1      17.342  12.953   5.774  1.00  0.00      LIG  
ATOM   4359 H7   LIG     1      17.888  12.967   4.109  1.00  0.00      LIG  
ATOM   4360 H8   LIG     1      15.084  12.710   5.211  1.00  0.00      LIG  
ATOM   4361 H9   LIG     1      15.968  11.530   4.306  1.00  0.00      LIG  
ATOM   4362 H10  LIG     1      14.312  13.972  -0.663  1.00  0.00      LIG  
ATOM   4363 H11  LIG     1      15.726  13.066  -0.268  1.00  0.00      LIG  
ATOM   4364 H12  LIG     1      14.484  15.328   1.363  1.00  0.00      LIG  
ATOM   4365 H13  LIG     1      12.333  10.062   1.378  1.00  0.00      LIG  
ATOM   4366 H14  LIG     1      11.593  11.375   2.324  1.00  0.00      LIG  
ATOM   4367 H15  LIG     1      13.370  11.302   3.749  1.00  0.00      LIG  
ATOM   4368 H16  LIG     1      14.090  10.041   2.792  1.00  0.00      LIG  
ATOM   4369 H17  LIG     1      16.938  14.928   0.016  1.00  0.00      LIG  
ATOM   4370 H18  LIG     1      19.418  14.390   5.690  1.00  0.00      LIG  
ATOM   4371 H19  LIG     1      19.566  15.875   6.629  1.00  0.00      LIG  
ATOM   4372 H20  LIG     1      19.647  15.955   4.887  1.00  0.00      LIG  
ATOM   4373 H21  LIG     1      16.076  15.366   7.175  1.00  0.00      LIG  
ATOM   4374 H22  LIG     1      17.606  15.930   7.853  1.00  0.00      LIG  
ATOM   4375 H23  LIG     1      17.441  14.256   7.362  1.00  0.00      LIG  
ATOM   4376 H24  LIG     1      13.227  13.279   4.218  1.00  0.00      LIG  
ATOM   4377 H25  LIG     1      13.195  14.214   2.735  1.00  0.00      LIG  
ATOM   4378 H26  LIG     1      14.055  14.806   4.133  1.00  0.00      LIG  
ATOM   4379 H27  LIG     1      18.748  14.313   2.705  1.00  0.00      LIG  
ATOM   4380 H28  LIG     1      18.872  16.029   3.060  1.00  0.00      LIG  
ATOM   4381 H29  LIG     1      18.203  15.515   1.548  1.00  0.00      LIG  
ATOM   4382 H30  LIG     1      10.857  11.947   0.090  1.00  0.00      LIG  
ATOM   4383 H31  LIG     1      10.888  13.450  -1.784  1.00  0.00      LIG  
ATOM   4384 H32  LIG     1      12.563  13.800  -1.600  1.00  0.00      LIG  
ATOM   4385 H33  LIG     1      12.092  14.902   0.632  1.00  0.00      LIG  
ATOM   4386 H34  LIG     1       9.365  13.726   0.062  1.00  0.00      LIG  
ATOM   4387 H35  LIG     1      16.338  10.582   2.549  1.00  0.00      LIG  
ATOM   4388 H36  LIG     1      16.700  11.684   1.221  1.00  0.00      LIG  
ATOM   4389 H37  LIG     1      15.560  10.368   0.995  1.00  0.00      LIG  
ATOM   4390 H38  LIG     1      12.103  10.150  -1.038  1.00  0.00      LIG  
ATOM   4391 H39  LIG     1      13.053  11.355  -1.927  1.00  0.00      LIG  
ATOM   4392 H40  LIG     1      11.310  11.217  -2.205  1.00  0.00      LIG  
ATOM   4393 H41  LIG     1      11.292  18.499  -1.535  1.00  0.00      LIG  
ATOM   4394 H42  LIG     1      10.999  17.372  -2.897  1.00  0.00      LIG  
ATOM   4395 H43  LIG     1      12.606  18.094  -2.679  1.00  0.00      LIG  
ATOM   4396 H44  LIG     1       9.739  17.319   1.169  1.00  0.00      LIG  
ATOM   4397 H45  LIG     1      11.048  16.550   2.090  1.00  0.00      LIG  
ATOM   4398 H46  LIG     1       9.522  16.973   2.890  1.00  0.00      LIG  
ATOM   4399 H47  LIG     1       7.595  14.099   1.700  1.00  0.00      LIG  
ATOM   4400 H48  LIG     1       7.373  15.772   1.165  1.00  0.00      LIG  
ATOM   4401 H49  LIG     1       7.671  15.425   2.876  1.00  0.00      LIG  
TER
REMARK  Energy: 265.955
REMARK  SimpleFitness: 265.955
REMARK  FullFitness: -716.37366
REMARK  InterFull: -26.5236
REMARK  IntraFull: 290.466
REMARK  solvFull: -1190.91
REMARK  surfFull: 210.594
REMARK  extraFull: 0.0
REMARK  deltaGcompsolvpol: -1190.91
REMARK  deltaGcompsolvnonpol: 210.594
REMARK  deltaGprotsolvpol: -1219.71
REMARK  deltaGprotsolvnonpol: 208.651
REMARK  deltaGligsolvpol: -8.71966
REMARK  deltaGligsolvnonpol: 15.9504
REMARK  deltaGvdw: -26.5236
REMARK  deltaGelec: 0.0
REMARK  deltaG: -5.5280347
REMARK  Cluster: 1
REMARK  ClusterRank: 6
ATOM   4315 C    LIG     1      17.026  17.585   4.090  1.00  0.00      LIG  
ATOM   4316 C1   LIG     1      17.271  17.094   5.490  1.00  0.00      LIG  
ATOM   4317 C2   LIG     1      17.634  15.635   5.691  1.00  0.00      LIG  
ATOM   4318 C3   LIG     1      16.841  14.774   4.691  1.00  0.00      LIG  
ATOM   4319 C4   LIG     1      16.825  15.210   3.218  1.00  0.00      LIG  
ATOM   4320 C5   LIG     1      16.223  16.614   3.236  1.00  0.00      LIG  
ATOM   4321 C6   LIG     1      17.075  13.282   4.768  1.00  0.00      LIG  
ATOM   4322 C7   LIG     1      15.782  12.602   4.375  1.00  0.00      LIG  
ATOM   4323 C8   LIG     1      15.120  13.177   3.109  1.00  0.00      LIG  
ATOM   4324 C9   LIG     1      16.053  14.162   2.346  1.00  0.00      LIG  
ATOM   4325 C10  LIG     1      14.727  12.010   2.157  1.00  0.00      LIG  
ATOM   4326 C11  LIG     1      14.063  12.559   0.945  1.00  0.00      LIG  
ATOM   4327 C12  LIG     1      14.860  13.561   0.182  1.00  0.00      LIG  
ATOM   4328 C13  LIG     1      15.335  14.699   1.083  1.00  0.00      LIG  
ATOM   4329 C14  LIG     1      12.849  12.032   0.735  1.00  0.00      LIG  
ATOM   4330 C15  LIG     1      12.498  11.059   1.796  1.00  0.00      LIG  
ATOM   4331 C16  LIG     1      13.685  11.055   2.733  1.00  0.00      LIG  
ATOM   4332 O    LIG     1      16.189  15.494   0.268  1.00  0.00      LIG  
ATOM   4333 C17  LIG     1      19.148  15.448   5.713  1.00  0.00      LIG  
ATOM   4334 C18  LIG     1      17.164  15.278   7.095  1.00  0.00      LIG  
ATOM   4335 C19  LIG     1      13.835  13.905   3.563  1.00  0.00      LIG  
ATOM   4336 C20  LIG     1      18.235  15.273   2.610  1.00  0.00      LIG  
ATOM   4337 H    LIG     1      16.862  13.548   1.950  1.00  0.00      LIG  
ATOM   4338 C21  LIG     1      11.825  12.192  -0.355  1.00  0.00      LIG  
ATOM   4339 C22  LIG     1      11.670  13.550  -1.025  1.00  0.00      LIG  
ATOM   4340 C23  LIG     1      11.292  14.700  -0.090  1.00  0.00      LIG  
ATOM   4341 O1   LIG     1      11.036  15.849  -0.914  1.00  0.00      LIG  
ATOM   4342 C24  LIG     1      10.020  14.373   0.632  1.00  0.00      LIG  
ATOM   4343 C25  LIG     1      15.900  11.125   1.709  1.00  0.00      LIG  
ATOM   4344 O2   LIG     1      17.444  17.904   6.387  1.00  0.00      LIG  
ATOM   4345 H1   LIG     1      15.821  14.916   5.053  1.00  0.00      LIG  
ATOM   4346 C26  LIG     1      12.091  11.167  -1.441  1.00  0.00      LIG  
ATOM   4347 C27  LIG     1      12.136  16.562  -1.293  1.00  0.00      LIG  
ATOM   4348 O3   LIG     1      13.282  16.354  -0.933  1.00  0.00      LIG  
ATOM   4349 C28  LIG     1      11.726  17.712  -2.155  1.00  0.00      LIG  
ATOM   4350 C29  LIG     1       9.382  15.275   1.623  1.00  0.00      LIG  
ATOM   4351 O4   LIG     1      10.168  14.142   2.055  1.00  0.00      LIG  
ATOM   4352 C30  LIG     1       9.962  16.600   1.962  1.00  0.00      LIG  
ATOM   4353 C31  LIG     1       7.925  15.130   1.855  1.00  0.00      LIG  
ATOM   4354 H2   LIG     1      17.993  17.810   3.635  1.00  0.00      LIG  
ATOM   4355 H3   LIG     1      16.472  18.524   4.168  1.00  0.00      LIG  
ATOM   4356 H4   LIG     1      16.165  17.032   2.230  1.00  0.00      LIG  
ATOM   4357 H5   LIG     1      15.201  16.564   3.621  1.00  0.00      LIG  
ATOM   4358 H6   LIG     1      17.342  12.953   5.774  1.00  0.00      LIG  
ATOM   4359 H7   LIG     1      17.888  12.967   4.109  1.00  0.00      LIG  
ATOM   4360 H8   LIG     1      15.084  12.710   5.211  1.00  0.00      LIG  
ATOM   4361 H9   LIG     1      15.968  11.530   4.306  1.00  0.00      LIG  
ATOM   4362 H10  LIG     1      14.312  13.972  -0.663  1.00  0.00      LIG  
ATOM   4363 H11  LIG     1      15.726  13.066  -0.268  1.00  0.00      LIG  
ATOM   4364 H12  LIG     1      14.484  15.328   1.363  1.00  0.00      LIG  
ATOM   4365 H13  LIG     1      12.333  10.062   1.378  1.00  0.00      LIG  
ATOM   4366 H14  LIG     1      11.593  11.375   2.324  1.00  0.00      LIG  
ATOM   4367 H15  LIG     1      13.370  11.302   3.749  1.00  0.00      LIG  
ATOM   4368 H16  LIG     1      14.090  10.041   2.792  1.00  0.00      LIG  
ATOM   4369 H17  LIG     1      16.938  14.928   0.016  1.00  0.00      LIG  
ATOM   4370 H18  LIG     1      19.418  14.390   5.690  1.00  0.00      LIG  
ATOM   4371 H19  LIG     1      19.566  15.875   6.629  1.00  0.00      LIG  
ATOM   4372 H20  LIG     1      19.647  15.955   4.887  1.00  0.00      LIG  
ATOM   4373 H21  LIG     1      16.076  15.366   7.175  1.00  0.00      LIG  
ATOM   4374 H22  LIG     1      17.606  15.930   7.853  1.00  0.00      LIG  
ATOM   4375 H23  LIG     1      17.441  14.256   7.362  1.00  0.00      LIG  
ATOM   4376 H24  LIG     1      13.227  13.279   4.218  1.00  0.00      LIG  
ATOM   4377 H25  LIG     1      13.195  14.214   2.735  1.00  0.00      LIG  
ATOM   4378 H26  LIG     1      14.055  14.806   4.133  1.00  0.00      LIG  
ATOM   4379 H27  LIG     1      18.748  14.313   2.705  1.00  0.00      LIG  
ATOM   4380 H28  LIG     1      18.872  16.029   3.060  1.00  0.00      LIG  
ATOM   4381 H29  LIG     1      18.203  15.515   1.548  1.00  0.00      LIG  
ATOM   4382 H30  LIG     1      10.857  11.947   0.090  1.00  0.00      LIG  
ATOM   4383 H31  LIG     1      10.888  13.450  -1.784  1.00  0.00      LIG  
ATOM   4384 H32  LIG     1      12.563  13.800  -1.600  1.00  0.00      LIG  
ATOM   4385 H33  LIG     1      12.092  14.902   0.632  1.00  0.00      LIG  
ATOM   4386 H34  LIG     1       9.365  13.726   0.062  1.00  0.00      LIG  
ATOM   4387 H35  LIG     1      16.338  10.582   2.549  1.00  0.00      LIG  
ATOM   4388 H36  LIG     1      16.700  11.684   1.221  1.00  0.00      LIG  
ATOM   4389 H37  LIG     1      15.560  10.368   0.995  1.00  0.00      LIG  
ATOM   4390 H38  LIG     1      12.103  10.150  -1.038  1.00  0.00      LIG  
ATOM   4391 H39  LIG     1      13.053  11.355  -1.927  1.00  0.00      LIG  
ATOM   4392 H40  LIG     1      11.310  11.217  -2.205  1.00  0.00      LIG  
ATOM   4393 H41  LIG     1      11.292  18.499  -1.535  1.00  0.00      LIG  
ATOM   4394 H42  LIG     1      10.999  17.372  -2.897  1.00  0.00      LIG  
ATOM   4395 H43  LIG     1      12.606  18.094  -2.679  1.00  0.00      LIG  
ATOM   4396 H44  LIG     1       9.739  17.319   1.169  1.00  0.00      LIG  
ATOM   4397 H45  LIG     1      11.048  16.550   2.090  1.00  0.00      LIG  
ATOM   4398 H46  LIG     1       9.522  16.973   2.890  1.00  0.00      LIG  
ATOM   4399 H47  LIG     1       7.595  14.099   1.700  1.00  0.00      LIG  
ATOM   4400 H48  LIG     1       7.373  15.772   1.165  1.00  0.00      LIG  
ATOM   4401 H49  LIG     1       7.671  15.425   2.876  1.00  0.00      LIG  
TER
REMARK  Energy: 265.955
REMARK  SimpleFitness: 265.955
REMARK  FullFitness: -716.37366
REMARK  InterFull: -26.5236
REMARK  IntraFull: 290.466
REMARK  solvFull: -1190.91
REMARK  surfFull: 210.594
REMARK  extraFull: 0.0
REMARK  deltaGcompsolvpol: -1190.91
REMARK  deltaGcompsolvnonpol: 210.594
REMARK  deltaGprotsolvpol: -1219.71
REMARK  deltaGprotsolvnonpol: 208.651
REMARK  deltaGligsolvpol: -8.71966
REMARK  deltaGligsolvnonpol: 15.9504
REMARK  deltaGvdw: -26.5236
REMARK  deltaGelec: 0.0
REMARK  deltaG: -5.5280347
REMARK  Cluster: 1
REMARK  ClusterRank: 7
ATOM   4315 C    LIG     1      17.026  17.585   4.090  1.00  0.00      LIG  
ATOM   4316 C1   LIG     1      17.271  17.094   5.490  1.00  0.00      LIG  
ATOM   4317 C2   LIG     1      17.634  15.635   5.691  1.00  0.00      LIG  
ATOM   4318 C3   LIG     1      16.841  14.774   4.691  1.00  0.00      LIG  
ATOM   4319 C4   LIG     1      16.825  15.210   3.218  1.00  0.00      LIG  
ATOM   4320 C5   LIG     1      16.223  16.614   3.236  1.00  0.00      LIG  
ATOM   4321 C6   LIG     1      17.075  13.282   4.768  1.00  0.00      LIG  
ATOM   4322 C7   LIG     1      15.782  12.602   4.375  1.00  0.00      LIG  
ATOM   4323 C8   LIG     1      15.120  13.177   3.109  1.00  0.00      LIG  
ATOM   4324 C9   LIG     1      16.053  14.162   2.346  1.00  0.00      LIG  
ATOM   4325 C10  LIG     1      14.727  12.010   2.157  1.00  0.00      LIG  
ATOM   4326 C11  LIG     1      14.063  12.559   0.945  1.00  0.00      LIG  
ATOM   4327 C12  LIG     1      14.860  13.561   0.182  1.00  0.00      LIG  
ATOM   4328 C13  LIG     1      15.335  14.699   1.083  1.00  0.00      LIG  
ATOM   4329 C14  LIG     1      12.849  12.032   0.735  1.00  0.00      LIG  
ATOM   4330 C15  LIG     1      12.498  11.059   1.796  1.00  0.00      LIG  
ATOM   4331 C16  LIG     1      13.685  11.055   2.733  1.00  0.00      LIG  
ATOM   4332 O    LIG     1      16.189  15.494   0.268  1.00  0.00      LIG  
ATOM   4333 C17  LIG     1      19.148  15.448   5.713  1.00  0.00      LIG  
ATOM   4334 C18  LIG     1      17.164  15.278   7.095  1.00  0.00      LIG  
ATOM   4335 C19  LIG     1      13.835  13.905   3.563  1.00  0.00      LIG  
ATOM   4336 C20  LIG     1      18.235  15.273   2.610  1.00  0.00      LIG  
ATOM   4337 H    LIG     1      16.862  13.548   1.950  1.00  0.00      LIG  
ATOM   4338 C21  LIG     1      11.825  12.192  -0.355  1.00  0.00      LIG  
ATOM   4339 C22  LIG     1      11.670  13.550  -1.025  1.00  0.00      LIG  
ATOM   4340 C23  LIG     1      11.292  14.700  -0.090  1.00  0.00      LIG  
ATOM   4341 O1   LIG     1      11.036  15.849  -0.914  1.00  0.00      LIG  
ATOM   4342 C24  LIG     1      10.020  14.373   0.632  1.00  0.00      LIG  
ATOM   4343 C25  LIG     1      15.900  11.125   1.709  1.00  0.00      LIG  
ATOM   4344 O2   LIG     1      17.444  17.904   6.387  1.00  0.00      LIG  
ATOM   4345 H1   LIG     1      15.821  14.916   5.053  1.00  0.00      LIG  
ATOM   4346 C26  LIG     1      12.091  11.167  -1.441  1.00  0.00      LIG  
ATOM   4347 C27  LIG     1      12.136  16.562  -1.293  1.00  0.00      LIG  
ATOM   4348 O3   LIG     1      13.282  16.354  -0.933  1.00  0.00      LIG  
ATOM   4349 C28  LIG     1      11.726  17.712  -2.155  1.00  0.00      LIG  
ATOM   4350 C29  LIG     1       9.382  15.275   1.623  1.00  0.00      LIG  
ATOM   4351 O4   LIG     1      10.168  14.142   2.055  1.00  0.00      LIG  
ATOM   4352 C30  LIG     1       9.962  16.600   1.962  1.00  0.00      LIG  
ATOM   4353 C31  LIG     1       7.925  15.130   1.855  1.00  0.00      LIG  
ATOM   4354 H2   LIG     1      17.993  17.810   3.635  1.00  0.00      LIG  
ATOM   4355 H3   LIG     1      16.472  18.524   4.168  1.00  0.00      LIG  
ATOM   4356 H4   LIG     1      16.165  17.032   2.230  1.00  0.00      LIG  
ATOM   4357 H5   LIG     1      15.201  16.564   3.621  1.00  0.00      LIG  
ATOM   4358 H6   LIG     1      17.342  12.953   5.774  1.00  0.00      LIG  
ATOM   4359 H7   LIG     1      17.888  12.967   4.109  1.00  0.00      LIG  
ATOM   4360 H8   LIG     1      15.084  12.710   5.211  1.00  0.00      LIG  
ATOM   4361 H9   LIG     1      15.968  11.530   4.306  1.00  0.00      LIG  
ATOM   4362 H10  LIG     1      14.312  13.972  -0.663  1.00  0.00      LIG  
ATOM   4363 H11  LIG     1      15.726  13.066  -0.268  1.00  0.00      LIG  
ATOM   4364 H12  LIG     1      14.484  15.328   1.363  1.00  0.00      LIG  
ATOM   4365 H13  LIG     1      12.333  10.062   1.378  1.00  0.00      LIG  
ATOM   4366 H14  LIG     1      11.593  11.375   2.324  1.00  0.00      LIG  
ATOM   4367 H15  LIG     1      13.370  11.302   3.749  1.00  0.00      LIG  
ATOM   4368 H16  LIG     1      14.090  10.041   2.792  1.00  0.00      LIG  
ATOM   4369 H17  LIG     1      16.938  14.928   0.016  1.00  0.00      LIG  
ATOM   4370 H18  LIG     1      19.418  14.390   5.690  1.00  0.00      LIG  
ATOM   4371 H19  LIG     1      19.566  15.875   6.629  1.00  0.00      LIG  
ATOM   4372 H20  LIG     1      19.647  15.955   4.887  1.00  0.00      LIG  
ATOM   4373 H21  LIG     1      16.076  15.366   7.175  1.00  0.00      LIG  
ATOM   4374 H22  LIG     1      17.606  15.930   7.853  1.00  0.00      LIG  
ATOM   4375 H23  LIG     1      17.441  14.256   7.362  1.00  0.00      LIG  
ATOM   4376 H24  LIG     1      13.227  13.279   4.218  1.00  0.00      LIG  
ATOM   4377 H25  LIG     1      13.195  14.214   2.735  1.00  0.00      LIG  
ATOM   4378 H26  LIG     1      14.055  14.806   4.133  1.00  0.00      LIG  
ATOM   4379 H27  LIG     1      18.748  14.313   2.705  1.00  0.00      LIG  
ATOM   4380 H28  LIG     1      18.872  16.029   3.060  1.00  0.00      LIG  
ATOM   4381 H29  LIG     1      18.203  15.515   1.548  1.00  0.00      LIG  
ATOM   4382 H30  LIG     1      10.857  11.947   0.090  1.00  0.00      LIG  
ATOM   4383 H31  LIG     1      10.888  13.450  -1.784  1.00  0.00      LIG  
ATOM   4384 H32  LIG     1      12.563  13.800  -1.600  1.00  0.00      LIG  
ATOM   4385 H33  LIG     1      12.092  14.902   0.632  1.00  0.00      LIG  
ATOM   4386 H34  LIG     1       9.365  13.726   0.062  1.00  0.00      LIG  
ATOM   4387 H35  LIG     1      16.338  10.582   2.549  1.00  0.00      LIG  
ATOM   4388 H36  LIG     1      16.700  11.684   1.221  1.00  0.00      LIG  
ATOM   4389 H37  LIG     1      15.560  10.368   0.995  1.00  0.00      LIG  
ATOM   4390 H38  LIG     1      12.103  10.150  -1.038  1.00  0.00      LIG  
ATOM   4391 H39  LIG     1      13.053  11.355  -1.927  1.00  0.00      LIG  
ATOM   4392 H40  LIG     1      11.310  11.217  -2.205  1.00  0.00      LIG  
ATOM   4393 H41  LIG     1      11.292  18.499  -1.535  1.00  0.00      LIG  
ATOM   4394 H42  LIG     1      10.999  17.372  -2.897  1.00  0.00      LIG  
ATOM   4395 H43  LIG     1      12.606  18.094  -2.679  1.00  0.00      LIG  
ATOM   4396 H44  LIG     1       9.739  17.319   1.169  1.00  0.00      LIG  
ATOM   4397 H45  LIG     1      11.048  16.550   2.090  1.00  0.00      LIG  
ATOM   4398 H46  LIG     1       9.522  16.973   2.890  1.00  0.00      LIG  
ATOM   4399 H47  LIG     1       7.595  14.099   1.700  1.00  0.00      LIG  
ATOM   4400 H48  LIG     1       7.373  15.772   1.165  1.00  0.00      LIG  
ATOM   4401 H49  LIG     1       7.671  15.425   2.876  1.00  0.00      LIG  
TER
REMARK  Energy: 275.175
REMARK  SimpleFitness: 275.175
REMARK  FullFitness: -713.1477
REMARK  InterFull: -19.3397
REMARK  IntraFull: 294.105
REMARK  solvFull: -1201.12
REMARK  surfFull: 213.207
REMARK  extraFull: 0.0
REMARK  deltaGcompsolvpol: -1201.12
REMARK  deltaGcompsolvnonpol: 213.207
REMARK  deltaGprotsolvpol: -1219.71
REMARK  deltaGprotsolvnonpol: 208.651
REMARK  deltaGligsolvpol: -9.24507
REMARK  deltaGligsolvnonpol: 16.0078
REMARK  deltaGvdw: -19.3397
REMARK  deltaGelec: 0.0
REMARK  deltaG: -5.199372
REMARK  Cluster: 2
REMARK  ClusterRank: 0
ATOM   4315 C    LIG     1      14.900   8.786  -2.741  1.00  0.00      LIG  
ATOM   4316 C1   LIG     1      14.767   7.422  -2.127  1.00  0.00      LIG  
ATOM   4317 C2   LIG     1      13.437   7.029  -1.516  1.00  0.00      LIG  
ATOM   4318 C3   LIG     1      12.794   8.256  -0.842  1.00  0.00      LIG  
ATOM   4319 C4   LIG     1      12.782   9.594  -1.602  1.00  0.00      LIG  
ATOM   4320 C5   LIG     1      14.249   9.883  -1.913  1.00  0.00      LIG  
ATOM   4321 C6   LIG     1      11.440   8.039  -0.205  1.00  0.00      LIG  
ATOM   4322 C7   LIG     1      11.315   8.978   0.979  1.00  0.00      LIG  
ATOM   4323 C8   LIG     1      11.845  10.407   0.745  1.00  0.00      LIG  
ATOM   4324 C9   LIG     1      12.051  10.705  -0.768  1.00  0.00      LIG  
ATOM   4325 C10  LIG     1      10.840  11.441   1.348  1.00  0.00      LIG  
ATOM   4326 C11  LIG     1      11.404  12.800   1.152  1.00  0.00      LIG  
ATOM   4327 C12  LIG     1      11.707  13.194  -0.252  1.00  0.00      LIG  
ATOM   4328 C13  LIG     1      12.566  12.155  -0.965  1.00  0.00      LIG  
ATOM   4329 C14  LIG     1      11.661  13.429   2.305  1.00  0.00      LIG  
ATOM   4330 C15  LIG     1      11.256  12.613   3.469  1.00  0.00      LIG  
ATOM   4331 C16  LIG     1      10.672  11.351   2.866  1.00  0.00      LIG  
ATOM   4332 O    LIG     1      12.559  12.544  -2.335  1.00  0.00      LIG  
ATOM   4333 C17  LIG     1      12.579   6.285  -2.534  1.00  0.00      LIG  
ATOM   4334 C18  LIG     1      13.767   6.008  -0.429  1.00  0.00      LIG  
ATOM   4335 C19  LIG     1      13.195  10.528   1.497  1.00  0.00      LIG  
ATOM   4336 C20  LIG     1      12.003   9.508  -2.923  1.00  0.00      LIG  
ATOM   4337 H    LIG     1      11.050  10.711  -1.201  1.00  0.00      LIG  
ATOM   4338 C21  LIG     1      12.391  14.712   2.573  1.00  0.00      LIG  
ATOM   4339 C22  LIG     1      13.817  14.664   2.008  1.00  0.00      LIG  
ATOM   4340 C23  LIG     1      14.885  15.406   2.815  1.00  0.00      LIG  
ATOM   4341 O1   LIG     1      14.631  16.817   2.887  1.00  0.00      LIG  
ATOM   4342 C24  LIG     1      14.989  14.892   4.220  1.00  0.00      LIG  
ATOM   4343 C25  LIG     1       9.426  11.397   0.753  1.00  0.00      LIG  
ATOM   4344 O2   LIG     1      15.615   6.574  -2.367  1.00  0.00      LIG  
ATOM   4345 H1   LIG     1      13.475   8.392  -0.005  1.00  0.00      LIG  
ATOM   4346 C26  LIG     1      11.604  15.883   2.018  1.00  0.00      LIG  
ATOM   4347 C27  LIG     1      15.139  17.540   1.843  1.00  0.00      LIG  
ATOM   4348 O3   LIG     1      15.687  17.072   0.855  1.00  0.00      LIG  
ATOM   4349 C28  LIG     1      15.148  18.995   2.179  1.00  0.00      LIG  
ATOM   4350 C29  LIG     1      16.293  14.681   4.904  1.00  0.00      LIG  
ATOM   4351 O4   LIG     1      15.551  13.566   4.354  1.00  0.00      LIG  
ATOM   4352 C30  LIG     1      17.593  14.944   4.223  1.00  0.00      LIG  
ATOM   4353 C31  LIG     1      16.332  14.716   6.389  1.00  0.00      LIG  
ATOM   4354 H2   LIG     1      14.489   8.747  -3.752  1.00  0.00      LIG  
ATOM   4355 H3   LIG     1      15.968   9.001  -2.829  1.00  0.00      LIG  
ATOM   4356 H4   LIG     1      14.359  10.816  -2.467  1.00  0.00      LIG  
ATOM   4357 H5   LIG     1      14.799   9.997  -0.975  1.00  0.00      LIG  
ATOM   4358 H6   LIG     1      11.315   7.016   0.152  1.00  0.00      LIG  
ATOM   4359 H7   LIG     1      10.632   8.218  -0.918  1.00  0.00      LIG  
ATOM   4360 H8   LIG     1      11.872   8.537   1.808  1.00  0.00      LIG  
ATOM   4361 H9   LIG     1      10.274   8.966   1.303  1.00  0.00      LIG  
ATOM   4362 H10  LIG     1      12.203  14.165  -0.304  1.00  0.00      LIG  
ATOM   4363 H11  LIG     1      10.766  13.333  -0.793  1.00  0.00      LIG  
ATOM   4364 H12  LIG     1      13.595  12.245  -0.610  1.00  0.00      LIG  
ATOM   4365 H13  LIG     1      10.510  13.137   4.069  1.00  0.00      LIG  
ATOM   4366 H14  LIG     1      12.119  12.380   4.099  1.00  0.00      LIG  
ATOM   4367 H15  LIG     1      11.135  10.466   3.302  1.00  0.00      LIG  
ATOM   4368 H16  LIG     1       9.613  11.289   3.132  1.00  0.00      LIG  
ATOM   4369 H17  LIG     1      13.000  11.830  -2.826  1.00  0.00      LIG  
ATOM   4370 H18  LIG     1      11.584   6.074  -2.137  1.00  0.00      LIG  
ATOM   4371 H19  LIG     1      13.043   5.327  -2.786  1.00  0.00      LIG  
ATOM   4372 H20  LIG     1      12.473   6.827  -3.474  1.00  0.00      LIG  
ATOM   4373 H21  LIG     1      14.405   6.447   0.345  1.00  0.00      LIG  
ATOM   4374 H22  LIG     1      14.292   5.139  -0.836  1.00  0.00      LIG  
ATOM   4375 H23  LIG     1      12.861   5.633   0.052  1.00  0.00      LIG  
ATOM   4376 H24  LIG     1      13.098  10.257   2.548  1.00  0.00      LIG  
ATOM   4377 H25  LIG     1      13.616  11.533   1.467  1.00  0.00      LIG  
ATOM   4378 H26  LIG     1      13.967   9.880   1.090  1.00  0.00      LIG  
ATOM   4379 H27  LIG     1      10.963   9.220  -2.752  1.00  0.00      LIG  
ATOM   4380 H28  LIG     1      12.422   8.799  -3.632  1.00  0.00      LIG  
ATOM   4381 H29  LIG     1      11.992  10.468  -3.439  1.00  0.00      LIG  
ATOM   4382 H30  LIG     1      12.436  14.829   3.657  1.00  0.00      LIG  
ATOM   4383 H31  LIG     1      13.796  15.073   0.994  1.00  0.00      LIG  
ATOM   4384 H32  LIG     1      14.156  13.626   1.927  1.00  0.00      LIG  
ATOM   4385 H33  LIG     1      15.834  15.218   2.305  1.00  0.00      LIG  
ATOM   4386 H34  LIG     1      14.138  15.150   4.835  1.00  0.00      LIG  
ATOM   4387 H35  LIG     1       8.923  10.456   0.985  1.00  0.00      LIG  
ATOM   4388 H36  LIG     1       9.413  11.525  -0.331  1.00  0.00      LIG  
ATOM   4389 H37  LIG     1       8.807  12.195   1.175  1.00  0.00      LIG  
ATOM   4390 H38  LIG     1      10.577  15.882   2.398  1.00  0.00      LIG  
ATOM   4391 H39  LIG     1      11.564  15.860   0.926  1.00  0.00      LIG  
ATOM   4392 H40  LIG     1      12.073  16.821   2.317  1.00  0.00      LIG  
ATOM   4393 H41  LIG     1      15.386  19.561   1.276  1.00  0.00      LIG  
ATOM   4394 H42  LIG     1      15.905  19.192   2.942  1.00  0.00      LIG  
ATOM   4395 H43  LIG     1      14.160  19.304   2.532  1.00  0.00      LIG  
ATOM   4396 H44  LIG     1      17.773  16.021   4.165  1.00  0.00      LIG  
ATOM   4397 H45  LIG     1      17.620  14.531   3.211  1.00  0.00      LIG  
ATOM   4398 H46  LIG     1      18.409  14.490   4.790  1.00  0.00      LIG  
ATOM   4399 H47  LIG     1      15.342  14.558   6.824  1.00  0.00      LIG  
ATOM   4400 H48  LIG     1      16.703  15.685   6.732  1.00  0.00      LIG  
ATOM   4401 H49  LIG     1      17.001  13.939   6.769  1.00  0.00      LIG  
TER
REMARK  Energy: 275.175
REMARK  SimpleFitness: 275.175
REMARK  FullFitness: -713.1477
REMARK  InterFull: -19.3397
REMARK  IntraFull: 294.105
REMARK  solvFull: -1201.12
REMARK  surfFull: 213.207
REMARK  extraFull: 0.0
REMARK  deltaGcompsolvpol: -1201.12
REMARK  deltaGcompsolvnonpol: 213.207
REMARK  deltaGprotsolvpol: -1219.71
REMARK  deltaGprotsolvnonpol: 208.651
REMARK  deltaGligsolvpol: -9.24507
REMARK  deltaGligsolvnonpol: 16.0078
REMARK  deltaGvdw: -19.3397
REMARK  deltaGelec: 0.0
REMARK  deltaG: -5.199372
REMARK  Cluster: 2
REMARK  ClusterRank: 1
ATOM   4315 C    LIG     1      14.900   8.786  -2.741  1.00  0.00      LIG  
ATOM   4316 C1   LIG     1      14.767   7.422  -2.127  1.00  0.00      LIG  
ATOM   4317 C2   LIG     1      13.437   7.029  -1.516  1.00  0.00      LIG  
ATOM   4318 C3   LIG     1      12.794   8.256  -0.842  1.00  0.00      LIG  
ATOM   4319 C4   LIG     1      12.782   9.594  -1.602  1.00  0.00      LIG  
ATOM   4320 C5   LIG     1      14.249   9.883  -1.913  1.00  0.00      LIG  
ATOM   4321 C6   LIG     1      11.440   8.039  -0.205  1.00  0.00      LIG  
ATOM   4322 C7   LIG     1      11.315   8.978   0.979  1.00  0.00      LIG  
ATOM   4323 C8   LIG     1      11.845  10.407   0.745  1.00  0.00      LIG  
ATOM   4324 C9   LIG     1      12.051  10.705  -0.768  1.00  0.00      LIG  
ATOM   4325 C10  LIG     1      10.840  11.441   1.348  1.00  0.00      LIG  
ATOM   4326 C11  LIG     1      11.404  12.800   1.152  1.00  0.00      LIG  
ATOM   4327 C12  LIG     1      11.707  13.194  -0.252  1.00  0.00      LIG  
ATOM   4328 C13  LIG     1      12.566  12.155  -0.965  1.00  0.00      LIG  
ATOM   4329 C14  LIG     1      11.661  13.429   2.305  1.00  0.00      LIG  
ATOM   4330 C15  LIG     1      11.256  12.613   3.469  1.00  0.00      LIG  
ATOM   4331 C16  LIG     1      10.672  11.351   2.866  1.00  0.00      LIG  
ATOM   4332 O    LIG     1      12.559  12.544  -2.335  1.00  0.00      LIG  
ATOM   4333 C17  LIG     1      12.579   6.285  -2.534  1.00  0.00      LIG  
ATOM   4334 C18  LIG     1      13.767   6.008  -0.429  1.00  0.00      LIG  
ATOM   4335 C19  LIG     1      13.195  10.528   1.497  1.00  0.00      LIG  
ATOM   4336 C20  LIG     1      12.003   9.508  -2.923  1.00  0.00      LIG  
ATOM   4337 H    LIG     1      11.050  10.711  -1.201  1.00  0.00      LIG  
ATOM   4338 C21  LIG     1      12.391  14.712   2.573  1.00  0.00      LIG  
ATOM   4339 C22  LIG     1      13.817  14.664   2.008  1.00  0.00      LIG  
ATOM   4340 C23  LIG     1      14.885  15.406   2.815  1.00  0.00      LIG  
ATOM   4341 O1   LIG     1      14.631  16.817   2.887  1.00  0.00      LIG  
ATOM   4342 C24  LIG     1      14.989  14.892   4.220  1.00  0.00      LIG  
ATOM   4343 C25  LIG     1       9.426  11.397   0.753  1.00  0.00      LIG  
ATOM   4344 O2   LIG     1      15.615   6.574  -2.367  1.00  0.00      LIG  
ATOM   4345 H1   LIG     1      13.475   8.392  -0.005  1.00  0.00      LIG  
ATOM   4346 C26  LIG     1      11.604  15.883   2.018  1.00  0.00      LIG  
ATOM   4347 C27  LIG     1      15.139  17.540   1.843  1.00  0.00      LIG  
ATOM   4348 O3   LIG     1      15.687  17.072   0.855  1.00  0.00      LIG  
ATOM   4349 C28  LIG     1      15.148  18.995   2.179  1.00  0.00      LIG  
ATOM   4350 C29  LIG     1      16.293  14.681   4.904  1.00  0.00      LIG  
ATOM   4351 O4   LIG     1      15.551  13.566   4.354  1.00  0.00      LIG  
ATOM   4352 C30  LIG     1      17.593  14.944   4.223  1.00  0.00      LIG  
ATOM   4353 C31  LIG     1      16.332  14.716   6.389  1.00  0.00      LIG  
ATOM   4354 H2   LIG     1      14.489   8.747  -3.752  1.00  0.00      LIG  
ATOM   4355 H3   LIG     1      15.968   9.001  -2.829  1.00  0.00      LIG  
ATOM   4356 H4   LIG     1      14.359  10.816  -2.467  1.00  0.00      LIG  
ATOM   4357 H5   LIG     1      14.799   9.997  -0.975  1.00  0.00      LIG  
ATOM   4358 H6   LIG     1      11.315   7.016   0.152  1.00  0.00      LIG  
ATOM   4359 H7   LIG     1      10.632   8.218  -0.918  1.00  0.00      LIG  
ATOM   4360 H8   LIG     1      11.872   8.537   1.808  1.00  0.00      LIG  
ATOM   4361 H9   LIG     1      10.274   8.966   1.303  1.00  0.00      LIG  
ATOM   4362 H10  LIG     1      12.203  14.165  -0.304  1.00  0.00      LIG  
ATOM   4363 H11  LIG     1      10.766  13.333  -0.793  1.00  0.00      LIG  
ATOM   4364 H12  LIG     1      13.595  12.245  -0.610  1.00  0.00      LIG  
ATOM   4365 H13  LIG     1      10.510  13.137   4.069  1.00  0.00      LIG  
ATOM   4366 H14  LIG     1      12.119  12.380   4.099  1.00  0.00      LIG  
ATOM   4367 H15  LIG     1      11.135  10.466   3.302  1.00  0.00      LIG  
ATOM   4368 H16  LIG     1       9.613  11.289   3.132  1.00  0.00      LIG  
ATOM   4369 H17  LIG     1      13.000  11.830  -2.826  1.00  0.00      LIG  
ATOM   4370 H18  LIG     1      11.584   6.074  -2.137  1.00  0.00      LIG  
ATOM   4371 H19  LIG     1      13.043   5.327  -2.786  1.00  0.00      LIG  
ATOM   4372 H20  LIG     1      12.473   6.827  -3.474  1.00  0.00      LIG  
ATOM   4373 H21  LIG     1      14.405   6.447   0.345  1.00  0.00      LIG  
ATOM   4374 H22  LIG     1      14.292   5.139  -0.836  1.00  0.00      LIG  
ATOM   4375 H23  LIG     1      12.861   5.633   0.052  1.00  0.00      LIG  
ATOM   4376 H24  LIG     1      13.098  10.257   2.548  1.00  0.00      LIG  
ATOM   4377 H25  LIG     1      13.616  11.533   1.467  1.00  0.00      LIG  
ATOM   4378 H26  LIG     1      13.967   9.880   1.090  1.00  0.00      LIG  
ATOM   4379 H27  LIG     1      10.963   9.220  -2.752  1.00  0.00      LIG  
ATOM   4380 H28  LIG     1      12.422   8.799  -3.632  1.00  0.00      LIG  
ATOM   4381 H29  LIG     1      11.992  10.468  -3.439  1.00  0.00      LIG  
ATOM   4382 H30  LIG     1      12.436  14.829   3.657  1.00  0.00      LIG  
ATOM   4383 H31  LIG     1      13.796  15.073   0.994  1.00  0.00      LIG  
ATOM   4384 H32  LIG     1      14.156  13.626   1.927  1.00  0.00      LIG  
ATOM   4385 H33  LIG     1      15.834  15.218   2.305  1.00  0.00      LIG  
ATOM   4386 H34  LIG     1      14.138  15.150   4.835  1.00  0.00      LIG  
ATOM   4387 H35  LIG     1       8.923  10.456   0.985  1.00  0.00      LIG  
ATOM   4388 H36  LIG     1       9.413  11.525  -0.331  1.00  0.00      LIG  
ATOM   4389 H37  LIG     1       8.807  12.195   1.175  1.00  0.00      LIG  
ATOM   4390 H38  LIG     1      10.577  15.882   2.398  1.00  0.00      LIG  
ATOM   4391 H39  LIG     1      11.564  15.860   0.926  1.00  0.00      LIG  
ATOM   4392 H40  LIG     1      12.073  16.821   2.317  1.00  0.00      LIG  
ATOM   4393 H41  LIG     1      15.386  19.561   1.276  1.00  0.00      LIG  
ATOM   4394 H42  LIG     1      15.905  19.192   2.942  1.00  0.00      LIG  
ATOM   4395 H43  LIG     1      14.160  19.304   2.532  1.00  0.00      LIG  
ATOM   4396 H44  LIG     1      17.773  16.021   4.165  1.00  0.00      LIG  
ATOM   4397 H45  LIG     1      17.620  14.531   3.211  1.00  0.00      LIG  
ATOM   4398 H46  LIG     1      18.409  14.490   4.790  1.00  0.00      LIG  
ATOM   4399 H47  LIG     1      15.342  14.558   6.824  1.00  0.00      LIG  
ATOM   4400 H48  LIG     1      16.703  15.685   6.732  1.00  0.00      LIG  
ATOM   4401 H49  LIG     1      17.001  13.939   6.769  1.00  0.00      LIG  
TER
REMARK  Energy: 275.252
REMARK  SimpleFitness: 275.252
REMARK  FullFitness: -713.10974
REMARK  InterFull: -19.5468
REMARK  IntraFull: 293.741
REMARK  solvFull: -1200.57
REMARK  surfFull: 213.266
REMARK  extraFull: 0.0
REMARK  deltaGcompsolvpol: -1200.57
REMARK  deltaGcompsolvnonpol: 213.266
REMARK  deltaGprotsolvpol: -1219.71
REMARK  deltaGprotsolvnonpol: 208.651
REMARK  deltaGligsolvpol: -9.19803
REMARK  deltaGligsolvnonpol: 16.0123
REMARK  deltaGvdw: -19.5468
REMARK  deltaGelec: 0.0
REMARK  deltaG: -5.183023
REMARK  Cluster: 2
REMARK  ClusterRank: 2
ATOM   4315 C    LIG     1      14.495   8.676  -3.001  1.00  0.00      LIG  
ATOM   4316 C1   LIG     1      14.455   7.322  -2.354  1.00  0.00      LIG  
ATOM   4317 C2   LIG     1      13.205   6.911  -1.604  1.00  0.00      LIG  
ATOM   4318 C3   LIG     1      12.586   8.135  -0.902  1.00  0.00      LIG  
ATOM   4319 C4   LIG     1      12.464   9.449  -1.690  1.00  0.00      LIG  
ATOM   4320 C5   LIG     1      13.887   9.772  -2.138  1.00  0.00      LIG  
ATOM   4321 C6   LIG     1      11.298   7.892  -0.147  1.00  0.00      LIG  
ATOM   4322 C7   LIG     1      11.236   8.857   1.020  1.00  0.00      LIG  
ATOM   4323 C8   LIG     1      11.697  10.295   0.711  1.00  0.00      LIG  
ATOM   4324 C9   LIG     1      11.776  10.561  -0.821  1.00  0.00      LIG  
ATOM   4325 C10  LIG     1      10.710  11.317   1.365  1.00  0.00      LIG  
ATOM   4326 C11  LIG     1      11.213  12.685   1.086  1.00  0.00      LIG  
ATOM   4327 C12  LIG     1      11.390  13.049  -0.347  1.00  0.00      LIG  
ATOM   4328 C13  LIG     1      12.229  12.019  -1.096  1.00  0.00      LIG  
ATOM   4329 C14  LIG     1      11.550  13.354   2.196  1.00  0.00      LIG  
ATOM   4330 C15  LIG     1      11.272  12.562   3.412  1.00  0.00      LIG  
ATOM   4331 C16  LIG     1      10.665  11.273   2.894  1.00  0.00      LIG  
ATOM   4332 O    LIG     1      12.104  12.366  -2.471  1.00  0.00      LIG  
ATOM   4333 C17  LIG     1      12.276   6.111  -2.509  1.00  0.00      LIG  
ATOM   4334 C18  LIG     1      13.677   5.938  -0.525  1.00  0.00      LIG  
ATOM   4335 C19  LIG     1      13.096  10.469   1.354  1.00  0.00      LIG  
ATOM   4336 C20  LIG     1      11.573   9.304  -2.933  1.00  0.00      LIG  
ATOM   4337 H    LIG     1      10.744  10.526  -1.172  1.00  0.00      LIG  
ATOM   4338 C21  LIG     1      12.273  14.657   2.358  1.00  0.00      LIG  
ATOM   4339 C22  LIG     1      13.637  14.635   1.654  1.00  0.00      LIG  
ATOM   4340 C23  LIG     1      14.796  15.218   2.461  1.00  0.00      LIG  
ATOM   4341 O1   LIG     1      14.588  16.608   2.752  1.00  0.00      LIG  
ATOM   4342 C24  LIG     1      14.989  14.498   3.763  1.00  0.00      LIG  
ATOM   4343 C25  LIG     1       9.257  11.207   0.890  1.00  0.00      LIG  
ATOM   4344 O2   LIG     1      15.290   6.485  -2.669  1.00  0.00      LIG  
ATOM   4345 H1   LIG     1      13.334   8.315  -0.133  1.00  0.00      LIG  
ATOM   4346 C26  LIG     1      11.420  15.809   1.865  1.00  0.00      LIG  
ATOM   4347 C27  LIG     1      15.034  17.460   1.779  1.00  0.00      LIG  
ATOM   4348 O3   LIG     1      15.506  17.129   0.702  1.00  0.00      LIG  
ATOM   4349 C28  LIG     1      15.055  18.862   2.293  1.00  0.00      LIG  
ATOM   4350 C29  LIG     1      16.334  14.237   4.343  1.00  0.00      LIG  
ATOM   4351 O4   LIG     1      15.603  13.191   3.658  1.00  0.00      LIG  
ATOM   4352 C30  LIG     1      17.587  14.660   3.656  1.00  0.00      LIG  
ATOM   4353 C31  LIG     1      16.435  14.052   5.814  1.00  0.00      LIG  
ATOM   4354 H2   LIG     1      13.999   8.605  -3.971  1.00  0.00      LIG  
ATOM   4355 H3   LIG     1      15.545   8.919  -3.186  1.00  0.00      LIG  
ATOM   4356 H4   LIG     1      13.912  10.697  -2.716  1.00  0.00      LIG  
ATOM   4357 H5   LIG     1      14.518   9.926  -1.259  1.00  0.00      LIG  
ATOM   4358 H6   LIG     1      11.239   6.876   0.246  1.00  0.00      LIG  
ATOM   4359 H7   LIG     1      10.427   8.025  -0.792  1.00  0.00      LIG  
ATOM   4360 H8   LIG     1      11.874   8.454   1.810  1.00  0.00      LIG  
ATOM   4361 H9   LIG     1      10.226   8.819   1.431  1.00  0.00      LIG  
ATOM   4362 H10  LIG     1      11.848  14.034  -0.463  1.00  0.00      LIG  
ATOM   4363 H11  LIG     1      10.406  13.136  -0.816  1.00  0.00      LIG  
ATOM   4364 H12  LIG     1      13.280  12.152  -0.825  1.00  0.00      LIG  
ATOM   4365 H13  LIG     1      10.570  13.085   4.065  1.00  0.00      LIG  
ATOM   4366 H14  LIG     1      12.195  12.362   3.964  1.00  0.00      LIG  
ATOM   4367 H15  LIG     1      11.175  10.408   3.315  1.00  0.00      LIG  
ATOM   4368 H16  LIG     1       9.632  11.205   3.247  1.00  0.00      LIG  
ATOM   4369 H17  LIG     1      12.544  11.659  -2.972  1.00  0.00      LIG  
ATOM   4370 H18  LIG     1      11.337   5.876  -2.003  1.00  0.00      LIG  
ATOM   4371 H19  LIG     1      12.744   5.162  -2.787  1.00  0.00      LIG  
ATOM   4372 H20  LIG     1      12.050   6.625  -3.443  1.00  0.00      LIG  
ATOM   4373 H21  LIG     1      14.379   6.418   0.163  1.00  0.00      LIG  
ATOM   4374 H22  LIG     1      14.183   5.069  -0.957  1.00  0.00      LIG  
ATOM   4375 H23  LIG     1      12.837   5.557   0.059  1.00  0.00      LIG  
ATOM   4376 H24  LIG     1      13.085  10.209   2.412  1.00  0.00      LIG  
ATOM   4377 H25  LIG     1      13.483  11.485   1.277  1.00  0.00      LIG  
ATOM   4378 H26  LIG     1      13.853   9.838   0.896  1.00  0.00      LIG  
ATOM   4379 H27  LIG     1      10.566   8.979  -2.665  1.00  0.00      LIG  
ATOM   4380 H28  LIG     1      11.955   8.597  -3.665  1.00  0.00      LIG  
ATOM   4381 H29  LIG     1      11.474  10.252  -3.462  1.00  0.00      LIG  
ATOM   4382 H30  LIG     1      12.415  14.807   3.430  1.00  0.00      LIG  
ATOM   4383 H31  LIG     1      13.546  15.188   0.715  1.00  0.00      LIG  
ATOM   4384 H32  LIG     1      13.923  13.612   1.391  1.00  0.00      LIG  
ATOM   4385 H33  LIG     1      15.696  15.084   1.854  1.00  0.00      LIG  
ATOM   4386 H34  LIG     1      14.168  14.621   4.455  1.00  0.00      LIG  
ATOM   4387 H35  LIG     1       8.807  10.261   1.198  1.00  0.00      LIG  
ATOM   4388 H36  LIG     1       9.155  11.290  -0.194  1.00  0.00      LIG  
ATOM   4389 H37  LIG     1       8.647  12.002   1.330  1.00  0.00      LIG  
ATOM   4390 H38  LIG     1      10.430  15.798   2.332  1.00  0.00      LIG  
ATOM   4391 H39  LIG     1      11.288  15.778   0.781  1.00  0.00      LIG  
ATOM   4392 H40  LIG     1      11.902  16.753   2.121  1.00  0.00      LIG  
ATOM   4393 H41  LIG     1      15.244  19.537   1.455  1.00  0.00      LIG  
ATOM   4394 H42  LIG     1      15.850  18.969   3.035  1.00  0.00      LIG  
ATOM   4395 H43  LIG     1      14.084  19.113   2.728  1.00  0.00      LIG  
ATOM   4396 H44  LIG     1      17.738  15.735   3.785  1.00  0.00      LIG  
ATOM   4397 H45  LIG     1      17.570  14.436   2.586  1.00  0.00      LIG  
ATOM   4398 H46  LIG     1      18.443  14.139   4.092  1.00  0.00      LIG  
ATOM   4399 H47  LIG     1      15.468  13.784   6.246  1.00  0.00      LIG  
ATOM   4400 H48  LIG     1      16.774  14.978   6.286  1.00  0.00      LIG  
ATOM   4401 H49  LIG     1      17.151  13.261   6.053  1.00  0.00      LIG  
TER
REMARK  Energy: 275.252
REMARK  SimpleFitness: 275.252
REMARK  FullFitness: -713.10974
REMARK  InterFull: -19.5468
REMARK  IntraFull: 293.741
REMARK  solvFull: -1200.57
REMARK  surfFull: 213.266
REMARK  extraFull: 0.0
REMARK  deltaGcompsolvpol: -1200.57
REMARK  deltaGcompsolvnonpol: 213.266
REMARK  deltaGprotsolvpol: -1219.71
REMARK  deltaGprotsolvnonpol: 208.651
REMARK  deltaGligsolvpol: -9.19803
REMARK  deltaGligsolvnonpol: 16.0123
REMARK  deltaGvdw: -19.5468
REMARK  deltaGelec: 0.0
REMARK  deltaG: -5.183023
REMARK  Cluster: 2
REMARK  ClusterRank: 3
ATOM   4315 C    LIG     1      14.495   8.676  -3.001  1.00  0.00      LIG  
ATOM   4316 C1   LIG     1      14.455   7.322  -2.354  1.00  0.00      LIG  
ATOM   4317 C2   LIG     1      13.205   6.911  -1.604  1.00  0.00      LIG  
ATOM   4318 C3   LIG     1      12.586   8.135  -0.902  1.00  0.00      LIG  
ATOM   4319 C4   LIG     1      12.464   9.449  -1.690  1.00  0.00      LIG  
ATOM   4320 C5   LIG     1      13.887   9.772  -2.138  1.00  0.00      LIG  
ATOM   4321 C6   LIG     1      11.298   7.892  -0.147  1.00  0.00      LIG  
ATOM   4322 C7   LIG     1      11.236   8.857   1.020  1.00  0.00      LIG  
ATOM   4323 C8   LIG     1      11.697  10.295   0.711  1.00  0.00      LIG  
ATOM   4324 C9   LIG     1      11.776  10.561  -0.821  1.00  0.00      LIG  
ATOM   4325 C10  LIG     1      10.710  11.317   1.365  1.00  0.00      LIG  
ATOM   4326 C11  LIG     1      11.213  12.685   1.086  1.00  0.00      LIG  
ATOM   4327 C12  LIG     1      11.390  13.049  -0.347  1.00  0.00      LIG  
ATOM   4328 C13  LIG     1      12.229  12.019  -1.096  1.00  0.00      LIG  
ATOM   4329 C14  LIG     1      11.550  13.354   2.196  1.00  0.00      LIG  
ATOM   4330 C15  LIG     1      11.272  12.562   3.412  1.00  0.00      LIG  
ATOM   4331 C16  LIG     1      10.665  11.273   2.894  1.00  0.00      LIG  
ATOM   4332 O    LIG     1      12.104  12.366  -2.471  1.00  0.00      LIG  
ATOM   4333 C17  LIG     1      12.276   6.111  -2.509  1.00  0.00      LIG  
ATOM   4334 C18  LIG     1      13.677   5.938  -0.525  1.00  0.00      LIG  
ATOM   4335 C19  LIG     1      13.096  10.469   1.354  1.00  0.00      LIG  
ATOM   4336 C20  LIG     1      11.573   9.304  -2.933  1.00  0.00      LIG  
ATOM   4337 H    LIG     1      10.744  10.526  -1.172  1.00  0.00      LIG  
ATOM   4338 C21  LIG     1      12.273  14.657   2.358  1.00  0.00      LIG  
ATOM   4339 C22  LIG     1      13.637  14.635   1.654  1.00  0.00      LIG  
ATOM   4340 C23  LIG     1      14.796  15.218   2.461  1.00  0.00      LIG  
ATOM   4341 O1   LIG     1      14.588  16.608   2.752  1.00  0.00      LIG  
ATOM   4342 C24  LIG     1      14.989  14.498   3.763  1.00  0.00      LIG  
ATOM   4343 C25  LIG     1       9.257  11.207   0.890  1.00  0.00      LIG  
ATOM   4344 O2   LIG     1      15.290   6.485  -2.669  1.00  0.00      LIG  
ATOM   4345 H1   LIG     1      13.334   8.315  -0.133  1.00  0.00      LIG  
ATOM   4346 C26  LIG     1      11.420  15.809   1.865  1.00  0.00      LIG  
ATOM   4347 C27  LIG     1      15.034  17.460   1.779  1.00  0.00      LIG  
ATOM   4348 O3   LIG     1      15.506  17.129   0.702  1.00  0.00      LIG  
ATOM   4349 C28  LIG     1      15.055  18.862   2.293  1.00  0.00      LIG  
ATOM   4350 C29  LIG     1      16.334  14.237   4.343  1.00  0.00      LIG  
ATOM   4351 O4   LIG     1      15.603  13.191   3.658  1.00  0.00      LIG  
ATOM   4352 C30  LIG     1      17.587  14.660   3.656  1.00  0.00      LIG  
ATOM   4353 C31  LIG     1      16.435  14.052   5.814  1.00  0.00      LIG  
ATOM   4354 H2   LIG     1      13.999   8.605  -3.971  1.00  0.00      LIG  
ATOM   4355 H3   LIG     1      15.545   8.919  -3.186  1.00  0.00      LIG  
ATOM   4356 H4   LIG     1      13.912  10.697  -2.716  1.00  0.00      LIG  
ATOM   4357 H5   LIG     1      14.518   9.926  -1.259  1.00  0.00      LIG  
ATOM   4358 H6   LIG     1      11.239   6.876   0.246  1.00  0.00      LIG  
ATOM   4359 H7   LIG     1      10.427   8.025  -0.792  1.00  0.00      LIG  
ATOM   4360 H8   LIG     1      11.874   8.454   1.810  1.00  0.00      LIG  
ATOM   4361 H9   LIG     1      10.226   8.819   1.431  1.00  0.00      LIG  
ATOM   4362 H10  LIG     1      11.848  14.034  -0.463  1.00  0.00      LIG  
ATOM   4363 H11  LIG     1      10.406  13.136  -0.816  1.00  0.00      LIG  
ATOM   4364 H12  LIG     1      13.280  12.152  -0.825  1.00  0.00      LIG  
ATOM   4365 H13  LIG     1      10.570  13.085   4.065  1.00  0.00      LIG  
ATOM   4366 H14  LIG     1      12.195  12.362   3.964  1.00  0.00      LIG  
ATOM   4367 H15  LIG     1      11.175  10.408   3.315  1.00  0.00      LIG  
ATOM   4368 H16  LIG     1       9.632  11.205   3.247  1.00  0.00      LIG  
ATOM   4369 H17  LIG     1      12.544  11.659  -2.972  1.00  0.00      LIG  
ATOM   4370 H18  LIG     1      11.337   5.876  -2.003  1.00  0.00      LIG  
ATOM   4371 H19  LIG     1      12.744   5.162  -2.787  1.00  0.00      LIG  
ATOM   4372 H20  LIG     1      12.050   6.625  -3.443  1.00  0.00      LIG  
ATOM   4373 H21  LIG     1      14.379   6.418   0.163  1.00  0.00      LIG  
ATOM   4374 H22  LIG     1      14.183   5.069  -0.957  1.00  0.00      LIG  
ATOM   4375 H23  LIG     1      12.837   5.557   0.059  1.00  0.00      LIG  
ATOM   4376 H24  LIG     1      13.085  10.209   2.412  1.00  0.00      LIG  
ATOM   4377 H25  LIG     1      13.483  11.485   1.277  1.00  0.00      LIG  
ATOM   4378 H26  LIG     1      13.853   9.838   0.896  1.00  0.00      LIG  
ATOM   4379 H27  LIG     1      10.566   8.979  -2.665  1.00  0.00      LIG  
ATOM   4380 H28  LIG     1      11.955   8.597  -3.665  1.00  0.00      LIG  
ATOM   4381 H29  LIG     1      11.474  10.252  -3.462  1.00  0.00      LIG  
ATOM   4382 H30  LIG     1      12.415  14.807   3.430  1.00  0.00      LIG  
ATOM   4383 H31  LIG     1      13.546  15.188   0.715  1.00  0.00      LIG  
ATOM   4384 H32  LIG     1      13.923  13.612   1.391  1.00  0.00      LIG  
ATOM   4385 H33  LIG     1      15.696  15.084   1.854  1.00  0.00      LIG  
ATOM   4386 H34  LIG     1      14.168  14.621   4.455  1.00  0.00      LIG  
ATOM   4387 H35  LIG     1       8.807  10.261   1.198  1.00  0.00      LIG  
ATOM   4388 H36  LIG     1       9.155  11.290  -0.194  1.00  0.00      LIG  
ATOM   4389 H37  LIG     1       8.647  12.002   1.330  1.00  0.00      LIG  
ATOM   4390 H38  LIG     1      10.430  15.798   2.332  1.00  0.00      LIG  
ATOM   4391 H39  LIG     1      11.288  15.778   0.781  1.00  0.00      LIG  
ATOM   4392 H40  LIG     1      11.902  16.753   2.121  1.00  0.00      LIG  
ATOM   4393 H41  LIG     1      15.244  19.537   1.455  1.00  0.00      LIG  
ATOM   4394 H42  LIG     1      15.850  18.969   3.035  1.00  0.00      LIG  
ATOM   4395 H43  LIG     1      14.084  19.113   2.728  1.00  0.00      LIG  
ATOM   4396 H44  LIG     1      17.738  15.735   3.785  1.00  0.00      LIG  
ATOM   4397 H45  LIG     1      17.570  14.436   2.586  1.00  0.00      LIG  
ATOM   4398 H46  LIG     1      18.443  14.139   4.092  1.00  0.00      LIG  
ATOM   4399 H47  LIG     1      15.468  13.784   6.246  1.00  0.00      LIG  
ATOM   4400 H48  LIG     1      16.774  14.978   6.286  1.00  0.00      LIG  
ATOM   4401 H49  LIG     1      17.151  13.261   6.053  1.00  0.00      LIG  
TER
REMARK  Energy: 275.414
REMARK  SimpleFitness: 275.414
REMARK  FullFitness: -712.54553
REMARK  InterFull: -19.4895
REMARK  IntraFull: 294.329
REMARK  solvFull: -1200.54
REMARK  surfFull: 213.155
REMARK  extraFull: 0.0
REMARK  deltaGcompsolvpol: -1200.54
REMARK  deltaGcompsolvnonpol: 213.155
REMARK  deltaGprotsolvpol: -1219.71
REMARK  deltaGprotsolvnonpol: 208.651
REMARK  deltaGligsolvpol: -9.20807
REMARK  deltaGligsolvnonpol: 16.0112
REMARK  deltaGvdw: -19.4895
REMARK  deltaGelec: 0.0
REMARK  deltaG: -5.185555
REMARK  Cluster: 2
REMARK  ClusterRank: 4
ATOM   4315 C    LIG     1      14.798   8.811  -2.783  1.00  0.00      LIG  
ATOM   4316 C1   LIG     1      14.698   7.447  -2.162  1.00  0.00      LIG  
ATOM   4317 C2   LIG     1      13.386   7.039  -1.522  1.00  0.00      LIG  
ATOM   4318 C3   LIG     1      12.742   8.260  -0.836  1.00  0.00      LIG  
ATOM   4319 C4   LIG     1      12.695   9.593  -1.602  1.00  0.00      LIG  
ATOM   4320 C5   LIG     1      14.150   9.904  -1.948  1.00  0.00      LIG  
ATOM   4321 C6   LIG     1      11.404   8.026  -0.169  1.00  0.00      LIG  
ATOM   4322 C7   LIG     1      11.291   8.968   1.014  1.00  0.00      LIG  
ATOM   4323 C8   LIG     1      11.789  10.405   0.758  1.00  0.00      LIG  
ATOM   4324 C9   LIG     1      11.964  10.698  -0.761  1.00  0.00      LIG  
ATOM   4325 C10  LIG     1      10.776  11.430   1.366  1.00  0.00      LIG  
ATOM   4326 C11  LIG     1      11.312  12.798   1.142  1.00  0.00      LIG  
ATOM   4327 C12  LIG     1      11.584  13.183  -0.269  1.00  0.00      LIG  
ATOM   4328 C13  LIG     1      12.457  12.154  -0.977  1.00  0.00      LIG  
ATOM   4329 C14  LIG     1      11.585  13.445   2.283  1.00  0.00      LIG  
ATOM   4330 C15  LIG     1      11.220  12.639   3.463  1.00  0.00      LIG  
ATOM   4331 C16  LIG     1      10.638  11.363   2.889  1.00  0.00      LIG  
ATOM   4332 O    LIG     1      12.430  12.536  -2.349  1.00  0.00      LIG  
ATOM   4333 C17  LIG     1      12.517   6.281  -2.519  1.00  0.00      LIG  
ATOM   4334 C18  LIG     1      13.755   6.022  -0.443  1.00  0.00      LIG  
ATOM   4335 C19  LIG     1      13.149  10.548   1.486  1.00  0.00      LIG  
ATOM   4336 C20  LIG     1      11.888   9.483  -2.904  1.00  0.00      LIG  
ATOM   4337 H    LIG     1      10.956  10.689  -1.177  1.00  0.00      LIG  
ATOM   4338 C21  LIG     1      12.312  14.734   2.530  1.00  0.00      LIG  
ATOM   4339 C22  LIG     1      13.726  14.697   1.935  1.00  0.00      LIG  
ATOM   4340 C23  LIG     1      14.822  15.397   2.740  1.00  0.00      LIG  
ATOM   4341 O1   LIG     1      14.595  16.809   2.852  1.00  0.00      LIG  
ATOM   4342 C24  LIG     1      14.942  14.839   4.128  1.00  0.00      LIG  
ATOM   4343 C25  LIG     1       9.351  11.345   0.800  1.00  0.00      LIG  
ATOM   4344 O2   LIG     1      15.546   6.610  -2.424  1.00  0.00      LIG  
ATOM   4345 H1   LIG     1      13.438   8.409  -0.014  1.00  0.00      LIG  
ATOM   4346 C26  LIG     1      11.516  15.900   1.981  1.00  0.00      LIG  
ATOM   4347 C27  LIG     1      15.089  17.555   1.816  1.00  0.00      LIG  
ATOM   4348 O3   LIG     1      15.608  17.113   0.801  1.00  0.00      LIG  
ATOM   4349 C28  LIG     1      15.117  18.998   2.201  1.00  0.00      LIG  
ATOM   4350 C29  LIG     1      16.251  14.541   4.769  1.00  0.00      LIG  
ATOM   4351 O4   LIG     1      15.440  13.483   4.206  1.00  0.00      LIG  
ATOM   4352 C30  LIG     1      17.543  14.768   4.057  1.00  0.00      LIG  
ATOM   4353 C31  LIG     1      16.314  14.548   6.257  1.00  0.00      LIG  
ATOM   4354 H2   LIG     1      14.363   8.762  -3.783  1.00  0.00      LIG  
ATOM   4355 H3   LIG     1      15.861   9.040  -2.898  1.00  0.00      LIG  
ATOM   4356 H4   LIG     1      14.235  10.833  -2.514  1.00  0.00      LIG  
ATOM   4357 H5   LIG     1      14.720  10.040  -1.025  1.00  0.00      LIG  
ATOM   4358 H6   LIG     1      11.302   7.002   0.193  1.00  0.00      LIG  
ATOM   4359 H7   LIG     1      10.576   8.191  -0.862  1.00  0.00      LIG  
ATOM   4360 H8   LIG     1      11.879   8.539   1.829  1.00  0.00      LIG  
ATOM   4361 H9   LIG     1      10.262   8.939   1.371  1.00  0.00      LIG  
ATOM   4362 H10  LIG     1      12.061  14.163  -0.337  1.00  0.00      LIG  
ATOM   4363 H11  LIG     1      10.632  13.294  -0.800  1.00  0.00      LIG  
ATOM   4364 H12  LIG     1      13.487  12.264  -0.626  1.00  0.00      LIG  
ATOM   4365 H13  LIG     1      10.483  13.166   4.072  1.00  0.00      LIG  
ATOM   4366 H14  LIG     1      12.104  12.428   4.072  1.00  0.00      LIG  
ATOM   4367 H15  LIG     1      11.116  10.488   3.330  1.00  0.00      LIG  
ATOM   4368 H16  LIG     1       9.584  11.300   3.175  1.00  0.00      LIG  
ATOM   4369 H17  LIG     1      12.867  11.826  -2.846  1.00  0.00      LIG  
ATOM   4370 H18  LIG     1      11.532   6.058  -2.102  1.00  0.00      LIG  
ATOM   4371 H19  LIG     1      12.988   5.328  -2.778  1.00  0.00      LIG  
ATOM   4372 H20  LIG     1      12.384   6.815  -3.460  1.00  0.00      LIG  
ATOM   4373 H21  LIG     1      14.410   6.465   0.314  1.00  0.00      LIG  
ATOM   4374 H22  LIG     1      14.278   5.159  -0.866  1.00  0.00      LIG  
ATOM   4375 H23  LIG     1      12.867   5.636   0.061  1.00  0.00      LIG  
ATOM   4376 H24  LIG     1      13.079  10.263   2.536  1.00  0.00      LIG  
ATOM   4377 H25  LIG     1      13.549  11.562   1.460  1.00  0.00      LIG  
ATOM   4378 H26  LIG     1      13.928   9.921   1.057  1.00  0.00      LIG  
ATOM   4379 H27  LIG     1      10.856   9.184  -2.708  1.00  0.00      LIG  
ATOM   4380 H28  LIG     1      12.298   8.771  -3.613  1.00  0.00      LIG  
ATOM   4381 H29  LIG     1      11.854  10.436  -3.433  1.00  0.00      LIG  
ATOM   4382 H30  LIG     1      12.372  14.857   3.613  1.00  0.00      LIG  
ATOM   4383 H31  LIG     1      13.685  15.146   0.939  1.00  0.00      LIG  
ATOM   4384 H32  LIG     1      14.052  13.661   1.807  1.00  0.00      LIG  
ATOM   4385 H33  LIG     1      15.758  15.211   2.205  1.00  0.00      LIG  
ATOM   4386 H34  LIG     1      14.124  15.124   4.777  1.00  0.00      LIG  
ATOM   4387 H35  LIG     1       8.875  10.394   1.049  1.00  0.00      LIG  
ATOM   4388 H36  LIG     1       9.312  11.462  -0.285  1.00  0.00      LIG  
ATOM   4389 H37  LIG     1       8.719  12.131   1.227  1.00  0.00      LIG  
ATOM   4390 H38  LIG     1      10.497  15.907   2.381  1.00  0.00      LIG  
ATOM   4391 H39  LIG     1      11.457  15.864   0.891  1.00  0.00      LIG  
ATOM   4392 H40  LIG     1      11.996  16.839   2.260  1.00  0.00      LIG  
ATOM   4393 H41  LIG     1      15.337  19.601   1.317  1.00  0.00      LIG  
ATOM   4394 H42  LIG     1      15.894  19.153   2.954  1.00  0.00      LIG  
ATOM   4395 H43  LIG     1      14.140  19.295   2.592  1.00  0.00      LIG  
ATOM   4396 H44  LIG     1      17.770  15.837   4.031  1.00  0.00      LIG  
ATOM   4397 H45  LIG     1      17.517  14.395   3.028  1.00  0.00      LIG  
ATOM   4398 H46  LIG     1      18.359  14.256   4.573  1.00  0.00      LIG  
ATOM   4399 H47  LIG     1      15.322  14.412   6.698  1.00  0.00      LIG  
ATOM   4400 H48  LIG     1      16.709  15.505   6.610  1.00  0.00      LIG  
ATOM   4401 H49  LIG     1      16.962  13.745   6.619  1.00  0.00      LIG  
TER
REMARK  Energy: 275.414
REMARK  SimpleFitness: 275.414
REMARK  FullFitness: -712.54553
REMARK  InterFull: -19.4895
REMARK  IntraFull: 294.329
REMARK  solvFull: -1200.54
REMARK  surfFull: 213.155
REMARK  extraFull: 0.0
REMARK  deltaGcompsolvpol: -1200.54
REMARK  deltaGcompsolvnonpol: 213.155
REMARK  deltaGprotsolvpol: -1219.71
REMARK  deltaGprotsolvnonpol: 208.651
REMARK  deltaGligsolvpol: -9.20807
REMARK  deltaGligsolvnonpol: 16.0112
REMARK  deltaGvdw: -19.4895
REMARK  deltaGelec: 0.0
REMARK  deltaG: -5.185555
REMARK  Cluster: 2
REMARK  ClusterRank: 5
ATOM   4315 C    LIG     1      14.798   8.811  -2.783  1.00  0.00      LIG  
ATOM   4316 C1   LIG     1      14.698   7.447  -2.162  1.00  0.00      LIG  
ATOM   4317 C2   LIG     1      13.386   7.039  -1.522  1.00  0.00      LIG  
ATOM   4318 C3   LIG     1      12.742   8.260  -0.836  1.00  0.00      LIG  
ATOM   4319 C4   LIG     1      12.695   9.593  -1.602  1.00  0.00      LIG  
ATOM   4320 C5   LIG     1      14.150   9.904  -1.948  1.00  0.00      LIG  
ATOM   4321 C6   LIG     1      11.404   8.026  -0.169  1.00  0.00      LIG  
ATOM   4322 C7   LIG     1      11.291   8.968   1.014  1.00  0.00      LIG  
ATOM   4323 C8   LIG     1      11.789  10.405   0.758  1.00  0.00      LIG  
ATOM   4324 C9   LIG     1      11.964  10.698  -0.761  1.00  0.00      LIG  
ATOM   4325 C10  LIG     1      10.776  11.430   1.366  1.00  0.00      LIG  
ATOM   4326 C11  LIG     1      11.312  12.798   1.142  1.00  0.00      LIG  
ATOM   4327 C12  LIG     1      11.584  13.183  -0.269  1.00  0.00      LIG  
ATOM   4328 C13  LIG     1      12.457  12.154  -0.977  1.00  0.00      LIG  
ATOM   4329 C14  LIG     1      11.585  13.445   2.283  1.00  0.00      LIG  
ATOM   4330 C15  LIG     1      11.220  12.639   3.463  1.00  0.00      LIG  
ATOM   4331 C16  LIG     1      10.638  11.363   2.889  1.00  0.00      LIG  
ATOM   4332 O    LIG     1      12.430  12.536  -2.349  1.00  0.00      LIG  
ATOM   4333 C17  LIG     1      12.517   6.281  -2.519  1.00  0.00      LIG  
ATOM   4334 C18  LIG     1      13.755   6.022  -0.443  1.00  0.00      LIG  
ATOM   4335 C19  LIG     1      13.149  10.548   1.486  1.00  0.00      LIG  
ATOM   4336 C20  LIG     1      11.888   9.483  -2.904  1.00  0.00      LIG  
ATOM   4337 H    LIG     1      10.956  10.689  -1.177  1.00  0.00      LIG  
ATOM   4338 C21  LIG     1      12.312  14.734   2.530  1.00  0.00      LIG  
ATOM   4339 C22  LIG     1      13.726  14.697   1.935  1.00  0.00      LIG  
ATOM   4340 C23  LIG     1      14.822  15.397   2.740  1.00  0.00      LIG  
ATOM   4341 O1   LIG     1      14.595  16.809   2.852  1.00  0.00      LIG  
ATOM   4342 C24  LIG     1      14.942  14.839   4.128  1.00  0.00      LIG  
ATOM   4343 C25  LIG     1       9.351  11.345   0.800  1.00  0.00      LIG  
ATOM   4344 O2   LIG     1      15.546   6.610  -2.424  1.00  0.00      LIG  
ATOM   4345 H1   LIG     1      13.438   8.409  -0.014  1.00  0.00      LIG  
ATOM   4346 C26  LIG     1      11.516  15.900   1.981  1.00  0.00      LIG  
ATOM   4347 C27  LIG     1      15.089  17.555   1.816  1.00  0.00      LIG  
ATOM   4348 O3   LIG     1      15.608  17.113   0.801  1.00  0.00      LIG  
ATOM   4349 C28  LIG     1      15.117  18.998   2.201  1.00  0.00      LIG  
ATOM   4350 C29  LIG     1      16.251  14.541   4.769  1.00  0.00      LIG  
ATOM   4351 O4   LIG     1      15.440  13.483   4.206  1.00  0.00      LIG  
ATOM   4352 C30  LIG     1      17.543  14.768   4.057  1.00  0.00      LIG  
ATOM   4353 C31  LIG     1      16.314  14.548   6.257  1.00  0.00      LIG  
ATOM   4354 H2   LIG     1      14.363   8.762  -3.783  1.00  0.00      LIG  
ATOM   4355 H3   LIG     1      15.861   9.040  -2.898  1.00  0.00      LIG  
ATOM   4356 H4   LIG     1      14.235  10.833  -2.514  1.00  0.00      LIG  
ATOM   4357 H5   LIG     1      14.720  10.040  -1.025  1.00  0.00      LIG  
ATOM   4358 H6   LIG     1      11.302   7.002   0.193  1.00  0.00      LIG  
ATOM   4359 H7   LIG     1      10.576   8.191  -0.862  1.00  0.00      LIG  
ATOM   4360 H8   LIG     1      11.879   8.539   1.829  1.00  0.00      LIG  
ATOM   4361 H9   LIG     1      10.262   8.939   1.371  1.00  0.00      LIG  
ATOM   4362 H10  LIG     1      12.061  14.163  -0.337  1.00  0.00      LIG  
ATOM   4363 H11  LIG     1      10.632  13.294  -0.800  1.00  0.00      LIG  
ATOM   4364 H12  LIG     1      13.487  12.264  -0.626  1.00  0.00      LIG  
ATOM   4365 H13  LIG     1      10.483  13.166   4.072  1.00  0.00      LIG  
ATOM   4366 H14  LIG     1      12.104  12.428   4.072  1.00  0.00      LIG  
ATOM   4367 H15  LIG     1      11.116  10.488   3.330  1.00  0.00      LIG  
ATOM   4368 H16  LIG     1       9.584  11.300   3.175  1.00  0.00      LIG  
ATOM   4369 H17  LIG     1      12.867  11.826  -2.846  1.00  0.00      LIG  
ATOM   4370 H18  LIG     1      11.532   6.058  -2.102  1.00  0.00      LIG  
ATOM   4371 H19  LIG     1      12.988   5.328  -2.778  1.00  0.00      LIG  
ATOM   4372 H20  LIG     1      12.384   6.815  -3.460  1.00  0.00      LIG  
ATOM   4373 H21  LIG     1      14.410   6.465   0.314  1.00  0.00      LIG  
ATOM   4374 H22  LIG     1      14.278   5.159  -0.866  1.00  0.00      LIG  
ATOM   4375 H23  LIG     1      12.867   5.636   0.061  1.00  0.00      LIG  
ATOM   4376 H24  LIG     1      13.079  10.263   2.536  1.00  0.00      LIG  
ATOM   4377 H25  LIG     1      13.549  11.562   1.460  1.00  0.00      LIG  
ATOM   4378 H26  LIG     1      13.928   9.921   1.057  1.00  0.00      LIG  
ATOM   4379 H27  LIG     1      10.856   9.184  -2.708  1.00  0.00      LIG  
ATOM   4380 H28  LIG     1      12.298   8.771  -3.613  1.00  0.00      LIG  
ATOM   4381 H29  LIG     1      11.854  10.436  -3.433  1.00  0.00      LIG  
ATOM   4382 H30  LIG     1      12.372  14.857   3.613  1.00  0.00      LIG  
ATOM   4383 H31  LIG     1      13.685  15.146   0.939  1.00  0.00      LIG  
ATOM   4384 H32  LIG     1      14.052  13.661   1.807  1.00  0.00      LIG  
ATOM   4385 H33  LIG     1      15.758  15.211   2.205  1.00  0.00      LIG  
ATOM   4386 H34  LIG     1      14.124  15.124   4.777  1.00  0.00      LIG  
ATOM   4387 H35  LIG     1       8.875  10.394   1.049  1.00  0.00      LIG  
ATOM   4388 H36  LIG     1       9.312  11.462  -0.285  1.00  0.00      LIG  
ATOM   4389 H37  LIG     1       8.719  12.131   1.227  1.00  0.00      LIG  
ATOM   4390 H38  LIG     1      10.497  15.907   2.381  1.00  0.00      LIG  
ATOM   4391 H39  LIG     1      11.457  15.864   0.891  1.00  0.00      LIG  
ATOM   4392 H40  LIG     1      11.996  16.839   2.260  1.00  0.00      LIG  
ATOM   4393 H41  LIG     1      15.337  19.601   1.317  1.00  0.00      LIG  
ATOM   4394 H42  LIG     1      15.894  19.153   2.954  1.00  0.00      LIG  
ATOM   4395 H43  LIG     1      14.140  19.295   2.592  1.00  0.00      LIG  
ATOM   4396 H44  LIG     1      17.770  15.837   4.031  1.00  0.00      LIG  
ATOM   4397 H45  LIG     1      17.517  14.395   3.028  1.00  0.00      LIG  
ATOM   4398 H46  LIG     1      18.359  14.256   4.573  1.00  0.00      LIG  
ATOM   4399 H47  LIG     1      15.322  14.412   6.698  1.00  0.00      LIG  
ATOM   4400 H48  LIG     1      16.709  15.505   6.610  1.00  0.00      LIG  
ATOM   4401 H49  LIG     1      16.962  13.745   6.619  1.00  0.00      LIG  
TER
REMARK  Energy: 275.414
REMARK  SimpleFitness: 275.414
REMARK  FullFitness: -712.54553
REMARK  InterFull: -19.4895
REMARK  IntraFull: 294.329
REMARK  solvFull: -1200.54
REMARK  surfFull: 213.155
REMARK  extraFull: 0.0
REMARK  deltaGcompsolvpol: -1200.54
REMARK  deltaGcompsolvnonpol: 213.155
REMARK  deltaGprotsolvpol: -1219.71
REMARK  deltaGprotsolvnonpol: 208.651
REMARK  deltaGligsolvpol: -9.20807
REMARK  deltaGligsolvnonpol: 16.0112
REMARK  deltaGvdw: -19.4895
REMARK  deltaGelec: 0.0
REMARK  deltaG: -5.185555
REMARK  Cluster: 2
REMARK  ClusterRank: 6
ATOM   4315 C    LIG     1      14.798   8.811  -2.783  1.00  0.00      LIG  
ATOM   4316 C1   LIG     1      14.698   7.447  -2.162  1.00  0.00      LIG  
ATOM   4317 C2   LIG     1      13.386   7.039  -1.522  1.00  0.00      LIG  
ATOM   4318 C3   LIG     1      12.742   8.260  -0.836  1.00  0.00      LIG  
ATOM   4319 C4   LIG     1      12.695   9.593  -1.602  1.00  0.00      LIG  
ATOM   4320 C5   LIG     1      14.150   9.904  -1.948  1.00  0.00      LIG  
ATOM   4321 C6   LIG     1      11.404   8.026  -0.169  1.00  0.00      LIG  
ATOM   4322 C7   LIG     1      11.291   8.968   1.014  1.00  0.00      LIG  
ATOM   4323 C8   LIG     1      11.789  10.405   0.758  1.00  0.00      LIG  
ATOM   4324 C9   LIG     1      11.964  10.698  -0.761  1.00  0.00      LIG  
ATOM   4325 C10  LIG     1      10.776  11.430   1.366  1.00  0.00      LIG  
ATOM   4326 C11  LIG     1      11.312  12.798   1.142  1.00  0.00      LIG  
ATOM   4327 C12  LIG     1      11.584  13.183  -0.269  1.00  0.00      LIG  
ATOM   4328 C13  LIG     1      12.457  12.154  -0.977  1.00  0.00      LIG  
ATOM   4329 C14  LIG     1      11.585  13.445   2.283  1.00  0.00      LIG  
ATOM   4330 C15  LIG     1      11.220  12.639   3.463  1.00  0.00      LIG  
ATOM   4331 C16  LIG     1      10.638  11.363   2.889  1.00  0.00      LIG  
ATOM   4332 O    LIG     1      12.430  12.536  -2.349  1.00  0.00      LIG  
ATOM   4333 C17  LIG     1      12.517   6.281  -2.519  1.00  0.00      LIG  
ATOM   4334 C18  LIG     1      13.755   6.022  -0.443  1.00  0.00      LIG  
ATOM   4335 C19  LIG     1      13.149  10.548   1.486  1.00  0.00      LIG  
ATOM   4336 C20  LIG     1      11.888   9.483  -2.904  1.00  0.00      LIG  
ATOM   4337 H    LIG     1      10.956  10.689  -1.177  1.00  0.00      LIG  
ATOM   4338 C21  LIG     1      12.312  14.734   2.530  1.00  0.00      LIG  
ATOM   4339 C22  LIG     1      13.726  14.697   1.935  1.00  0.00      LIG  
ATOM   4340 C23  LIG     1      14.822  15.397   2.740  1.00  0.00      LIG  
ATOM   4341 O1   LIG     1      14.595  16.809   2.852  1.00  0.00      LIG  
ATOM   4342 C24  LIG     1      14.942  14.839   4.128  1.00  0.00      LIG  
ATOM   4343 C25  LIG     1       9.351  11.345   0.800  1.00  0.00      LIG  
ATOM   4344 O2   LIG     1      15.546   6.610  -2.424  1.00  0.00      LIG  
ATOM   4345 H1   LIG     1      13.438   8.409  -0.014  1.00  0.00      LIG  
ATOM   4346 C26  LIG     1      11.516  15.900   1.981  1.00  0.00      LIG  
ATOM   4347 C27  LIG     1      15.089  17.555   1.816  1.00  0.00      LIG  
ATOM   4348 O3   LIG     1      15.608  17.113   0.801  1.00  0.00      LIG  
ATOM   4349 C28  LIG     1      15.117  18.998   2.201  1.00  0.00      LIG  
ATOM   4350 C29  LIG     1      16.251  14.541   4.769  1.00  0.00      LIG  
ATOM   4351 O4   LIG     1      15.440  13.483   4.206  1.00  0.00      LIG  
ATOM   4352 C30  LIG     1      17.543  14.768   4.057  1.00  0.00      LIG  
ATOM   4353 C31  LIG     1      16.314  14.548   6.257  1.00  0.00      LIG  
ATOM   4354 H2   LIG     1      14.363   8.762  -3.783  1.00  0.00      LIG  
ATOM   4355 H3   LIG     1      15.861   9.040  -2.898  1.00  0.00      LIG  
ATOM   4356 H4   LIG     1      14.235  10.833  -2.514  1.00  0.00      LIG  
ATOM   4357 H5   LIG     1      14.720  10.040  -1.025  1.00  0.00      LIG  
ATOM   4358 H6   LIG     1      11.302   7.002   0.193  1.00  0.00      LIG  
ATOM   4359 H7   LIG     1      10.576   8.191  -0.862  1.00  0.00      LIG  
ATOM   4360 H8   LIG     1      11.879   8.539   1.829  1.00  0.00      LIG  
ATOM   4361 H9   LIG     1      10.262   8.939   1.371  1.00  0.00      LIG  
ATOM   4362 H10  LIG     1      12.061  14.163  -0.337  1.00  0.00      LIG  
ATOM   4363 H11  LIG     1      10.632  13.294  -0.800  1.00  0.00      LIG  
ATOM   4364 H12  LIG     1      13.487  12.264  -0.626  1.00  0.00      LIG  
ATOM   4365 H13  LIG     1      10.483  13.166   4.072  1.00  0.00      LIG  
ATOM   4366 H14  LIG     1      12.104  12.428   4.072  1.00  0.00      LIG  
ATOM   4367 H15  LIG     1      11.116  10.488   3.330  1.00  0.00      LIG  
ATOM   4368 H16  LIG     1       9.584  11.300   3.175  1.00  0.00      LIG  
ATOM   4369 H17  LIG     1      12.867  11.826  -2.846  1.00  0.00      LIG  
ATOM   4370 H18  LIG     1      11.532   6.058  -2.102  1.00  0.00      LIG  
ATOM   4371 H19  LIG     1      12.988   5.328  -2.778  1.00  0.00      LIG  
ATOM   4372 H20  LIG     1      12.384   6.815  -3.460  1.00  0.00      LIG  
ATOM   4373 H21  LIG     1      14.410   6.465   0.314  1.00  0.00      LIG  
ATOM   4374 H22  LIG     1      14.278   5.159  -0.866  1.00  0.00      LIG  
ATOM   4375 H23  LIG     1      12.867   5.636   0.061  1.00  0.00      LIG  
ATOM   4376 H24  LIG     1      13.079  10.263   2.536  1.00  0.00      LIG  
ATOM   4377 H25  LIG     1      13.549  11.562   1.460  1.00  0.00      LIG  
ATOM   4378 H26  LIG     1      13.928   9.921   1.057  1.00  0.00      LIG  
ATOM   4379 H27  LIG     1      10.856   9.184  -2.708  1.00  0.00      LIG  
ATOM   4380 H28  LIG     1      12.298   8.771  -3.613  1.00  0.00      LIG  
ATOM   4381 H29  LIG     1      11.854  10.436  -3.433  1.00  0.00      LIG  
ATOM   4382 H30  LIG     1      12.372  14.857   3.613  1.00  0.00      LIG  
ATOM   4383 H31  LIG     1      13.685  15.146   0.939  1.00  0.00      LIG  
ATOM   4384 H32  LIG     1      14.052  13.661   1.807  1.00  0.00      LIG  
ATOM   4385 H33  LIG     1      15.758  15.211   2.205  1.00  0.00      LIG  
ATOM   4386 H34  LIG     1      14.124  15.124   4.777  1.00  0.00      LIG  
ATOM   4387 H35  LIG     1       8.875  10.394   1.049  1.00  0.00      LIG  
ATOM   4388 H36  LIG     1       9.312  11.462  -0.285  1.00  0.00      LIG  
ATOM   4389 H37  LIG     1       8.719  12.131   1.227  1.00  0.00      LIG  
ATOM   4390 H38  LIG     1      10.497  15.907   2.381  1.00  0.00      LIG  
ATOM   4391 H39  LIG     1      11.457  15.864   0.891  1.00  0.00      LIG  
ATOM   4392 H40  LIG     1      11.996  16.839   2.260  1.00  0.00      LIG  
ATOM   4393 H41  LIG     1      15.337  19.601   1.317  1.00  0.00      LIG  
ATOM   4394 H42  LIG     1      15.894  19.153   2.954  1.00  0.00      LIG  
ATOM   4395 H43  LIG     1      14.140  19.295   2.592  1.00  0.00      LIG  
ATOM   4396 H44  LIG     1      17.770  15.837   4.031  1.00  0.00      LIG  
ATOM   4397 H45  LIG     1      17.517  14.395   3.028  1.00  0.00      LIG  
ATOM   4398 H46  LIG     1      18.359  14.256   4.573  1.00  0.00      LIG  
ATOM   4399 H47  LIG     1      15.322  14.412   6.698  1.00  0.00      LIG  
ATOM   4400 H48  LIG     1      16.709  15.505   6.610  1.00  0.00      LIG  
ATOM   4401 H49  LIG     1      16.962  13.745   6.619  1.00  0.00      LIG  
TER
REMARK  Energy: 275.414
REMARK  SimpleFitness: 275.414
REMARK  FullFitness: -712.54553
REMARK  InterFull: -19.4895
REMARK  IntraFull: 294.329
REMARK  solvFull: -1200.54
REMARK  surfFull: 213.155
REMARK  extraFull: 0.0
REMARK  deltaGcompsolvpol: -1200.54
REMARK  deltaGcompsolvnonpol: 213.155
REMARK  deltaGprotsolvpol: -1219.71
REMARK  deltaGprotsolvnonpol: 208.651
REMARK  deltaGligsolvpol: -9.20807
REMARK  deltaGligsolvnonpol: 16.0112
REMARK  deltaGvdw: -19.4895
REMARK  deltaGelec: 0.0
REMARK  deltaG: -5.185555
REMARK  Cluster: 2
REMARK  ClusterRank: 7
ATOM   4315 C    LIG     1      14.798   8.811  -2.783  1.00  0.00      LIG  
ATOM   4316 C1   LIG     1      14.698   7.447  -2.162  1.00  0.00      LIG  
ATOM   4317 C2   LIG     1      13.386   7.039  -1.522  1.00  0.00      LIG  
ATOM   4318 C3   LIG     1      12.742   8.260  -0.836  1.00  0.00      LIG  
ATOM   4319 C4   LIG     1      12.695   9.593  -1.602  1.00  0.00      LIG  
ATOM   4320 C5   LIG     1      14.150   9.904  -1.948  1.00  0.00      LIG  
ATOM   4321 C6   LIG     1      11.404   8.026  -0.169  1.00  0.00      LIG  
ATOM   4322 C7   LIG     1      11.291   8.968   1.014  1.00  0.00      LIG  
ATOM   4323 C8   LIG     1      11.789  10.405   0.758  1.00  0.00      LIG  
ATOM   4324 C9   LIG     1      11.964  10.698  -0.761  1.00  0.00      LIG  
ATOM   4325 C10  LIG     1      10.776  11.430   1.366  1.00  0.00      LIG  
ATOM   4326 C11  LIG     1      11.312  12.798   1.142  1.00  0.00      LIG  
ATOM   4327 C12  LIG     1      11.584  13.183  -0.269  1.00  0.00      LIG  
ATOM   4328 C13  LIG     1      12.457  12.154  -0.977  1.00  0.00      LIG  
ATOM   4329 C14  LIG     1      11.585  13.445   2.283  1.00  0.00      LIG  
ATOM   4330 C15  LIG     1      11.220  12.639   3.463  1.00  0.00      LIG  
ATOM   4331 C16  LIG     1      10.638  11.363   2.889  1.00  0.00      LIG  
ATOM   4332 O    LIG     1      12.430  12.536  -2.349  1.00  0.00      LIG  
ATOM   4333 C17  LIG     1      12.517   6.281  -2.519  1.00  0.00      LIG  
ATOM   4334 C18  LIG     1      13.755   6.022  -0.443  1.00  0.00      LIG  
ATOM   4335 C19  LIG     1      13.149  10.548   1.486  1.00  0.00      LIG  
ATOM   4336 C20  LIG     1      11.888   9.483  -2.904  1.00  0.00      LIG  
ATOM   4337 H    LIG     1      10.956  10.689  -1.177  1.00  0.00      LIG  
ATOM   4338 C21  LIG     1      12.312  14.734   2.530  1.00  0.00      LIG  
ATOM   4339 C22  LIG     1      13.726  14.697   1.935  1.00  0.00      LIG  
ATOM   4340 C23  LIG     1      14.822  15.397   2.740  1.00  0.00      LIG  
ATOM   4341 O1   LIG     1      14.595  16.809   2.852  1.00  0.00      LIG  
ATOM   4342 C24  LIG     1      14.942  14.839   4.128  1.00  0.00      LIG  
ATOM   4343 C25  LIG     1       9.351  11.345   0.800  1.00  0.00      LIG  
ATOM   4344 O2   LIG     1      15.546   6.610  -2.424  1.00  0.00      LIG  
ATOM   4345 H1   LIG     1      13.438   8.409  -0.014  1.00  0.00      LIG  
ATOM   4346 C26  LIG     1      11.516  15.900   1.981  1.00  0.00      LIG  
ATOM   4347 C27  LIG     1      15.089  17.555   1.816  1.00  0.00      LIG  
ATOM   4348 O3   LIG     1      15.608  17.113   0.801  1.00  0.00      LIG  
ATOM   4349 C28  LIG     1      15.117  18.998   2.201  1.00  0.00      LIG  
ATOM   4350 C29  LIG     1      16.251  14.541   4.769  1.00  0.00      LIG  
ATOM   4351 O4   LIG     1      15.440  13.483   4.206  1.00  0.00      LIG  
ATOM   4352 C30  LIG     1      17.543  14.768   4.057  1.00  0.00      LIG  
ATOM   4353 C31  LIG     1      16.314  14.548   6.257  1.00  0.00      LIG  
ATOM   4354 H2   LIG     1      14.363   8.762  -3.783  1.00  0.00      LIG  
ATOM   4355 H3   LIG     1      15.861   9.040  -2.898  1.00  0.00      LIG  
ATOM   4356 H4   LIG     1      14.235  10.833  -2.514  1.00  0.00      LIG  
ATOM   4357 H5   LIG     1      14.720  10.040  -1.025  1.00  0.00      LIG  
ATOM   4358 H6   LIG     1      11.302   7.002   0.193  1.00  0.00      LIG  
ATOM   4359 H7   LIG     1      10.576   8.191  -0.862  1.00  0.00      LIG  
ATOM   4360 H8   LIG     1      11.879   8.539   1.829  1.00  0.00      LIG  
ATOM   4361 H9   LIG     1      10.262   8.939   1.371  1.00  0.00      LIG  
ATOM   4362 H10  LIG     1      12.061  14.163  -0.337  1.00  0.00      LIG  
ATOM   4363 H11  LIG     1      10.632  13.294  -0.800  1.00  0.00      LIG  
ATOM   4364 H12  LIG     1      13.487  12.264  -0.626  1.00  0.00      LIG  
ATOM   4365 H13  LIG     1      10.483  13.166   4.072  1.00  0.00      LIG  
ATOM   4366 H14  LIG     1      12.104  12.428   4.072  1.00  0.00      LIG  
ATOM   4367 H15  LIG     1      11.116  10.488   3.330  1.00  0.00      LIG  
ATOM   4368 H16  LIG     1       9.584  11.300   3.175  1.00  0.00      LIG  
ATOM   4369 H17  LIG     1      12.867  11.826  -2.846  1.00  0.00      LIG  
ATOM   4370 H18  LIG     1      11.532   6.058  -2.102  1.00  0.00      LIG  
ATOM   4371 H19  LIG     1      12.988   5.328  -2.778  1.00  0.00      LIG  
ATOM   4372 H20  LIG     1      12.384   6.815  -3.460  1.00  0.00      LIG  
ATOM   4373 H21  LIG     1      14.410   6.465   0.314  1.00  0.00      LIG  
ATOM   4374 H22  LIG     1      14.278   5.159  -0.866  1.00  0.00      LIG  
ATOM   4375 H23  LIG     1      12.867   5.636   0.061  1.00  0.00      LIG  
ATOM   4376 H24  LIG     1      13.079  10.263   2.536  1.00  0.00      LIG  
ATOM   4377 H25  LIG     1      13.549  11.562   1.460  1.00  0.00      LIG  
ATOM   4378 H26  LIG     1      13.928   9.921   1.057  1.00  0.00      LIG  
ATOM   4379 H27  LIG     1      10.856   9.184  -2.708  1.00  0.00      LIG  
ATOM   4380 H28  LIG     1      12.298   8.771  -3.613  1.00  0.00      LIG  
ATOM   4381 H29  LIG     1      11.854  10.436  -3.433  1.00  0.00      LIG  
ATOM   4382 H30  LIG     1      12.372  14.857   3.613  1.00  0.00      LIG  
ATOM   4383 H31  LIG     1      13.685  15.146   0.939  1.00  0.00      LIG  
ATOM   4384 H32  LIG     1      14.052  13.661   1.807  1.00  0.00      LIG  
ATOM   4385 H33  LIG     1      15.758  15.211   2.205  1.00  0.00      LIG  
ATOM   4386 H34  LIG     1      14.124  15.124   4.777  1.00  0.00      LIG  
ATOM   4387 H35  LIG     1       8.875  10.394   1.049  1.00  0.00      LIG  
ATOM   4388 H36  LIG     1       9.312  11.462  -0.285  1.00  0.00      LIG  
ATOM   4389 H37  LIG     1       8.719  12.131   1.227  1.00  0.00      LIG  
ATOM   4390 H38  LIG     1      10.497  15.907   2.381  1.00  0.00      LIG  
ATOM   4391 H39  LIG     1      11.457  15.864   0.891  1.00  0.00      LIG  
ATOM   4392 H40  LIG     1      11.996  16.839   2.260  1.00  0.00      LIG  
ATOM   4393 H41  LIG     1      15.337  19.601   1.317  1.00  0.00      LIG  
ATOM   4394 H42  LIG     1      15.894  19.153   2.954  1.00  0.00      LIG  
ATOM   4395 H43  LIG     1      14.140  19.295   2.592  1.00  0.00      LIG  
ATOM   4396 H44  LIG     1      17.770  15.837   4.031  1.00  0.00      LIG  
ATOM   4397 H45  LIG     1      17.517  14.395   3.028  1.00  0.00      LIG  
ATOM   4398 H46  LIG     1      18.359  14.256   4.573  1.00  0.00      LIG  
ATOM   4399 H47  LIG     1      15.322  14.412   6.698  1.00  0.00      LIG  
ATOM   4400 H48  LIG     1      16.709  15.505   6.610  1.00  0.00      LIG  
ATOM   4401 H49  LIG     1      16.962  13.745   6.619  1.00  0.00      LIG  
TER
REMARK  Energy: 271.641
REMARK  SimpleFitness: 271.641
REMARK  FullFitness: -712.62683
REMARK  InterFull: -33.9719
REMARK  IntraFull: 299.855
REMARK  solvFull: -1188.84
REMARK  surfFull: 210.33
REMARK  extraFull: 0.0
REMARK  deltaGcompsolvpol: -1188.84
REMARK  deltaGcompsolvnonpol: 210.33
REMARK  deltaGprotsolvpol: -1219.71
REMARK  deltaGprotsolvnonpol: 208.651
REMARK  deltaGligsolvpol: -9.26429
REMARK  deltaGligsolvnonpol: 15.7221
REMARK  deltaGvdw: -33.9719
REMARK  deltaGelec: 0.0
REMARK  deltaG: -6.0760007
REMARK  Cluster: 3
REMARK  ClusterRank: 0
ATOM   4315 C    LIG     1      16.144  15.855   5.880  1.00  0.00      LIG  
ATOM   4316 C1   LIG     1      17.173  14.774   6.028  1.00  0.00      LIG  
ATOM   4317 C2   LIG     1      17.709  14.121   4.770  1.00  0.00      LIG  
ATOM   4318 C3   LIG     1      16.567  13.955   3.748  1.00  0.00      LIG  
ATOM   4319 C4   LIG     1      15.632  15.149   3.490  1.00  0.00      LIG  
ATOM   4320 C5   LIG     1      15.071  15.507   4.862  1.00  0.00      LIG  
ATOM   4321 C6   LIG     1      16.947  13.337   2.421  1.00  0.00      LIG  
ATOM   4322 C7   LIG     1      15.752  12.564   1.901  1.00  0.00      LIG  
ATOM   4323 C8   LIG     1      14.394  13.276   2.061  1.00  0.00      LIG  
ATOM   4324 C9   LIG     1      14.558  14.782   2.405  1.00  0.00      LIG  
ATOM   4325 C10  LIG     1      13.577  13.143   0.738  1.00  0.00      LIG  
ATOM   4326 C11  LIG     1      12.232  13.769   0.902  1.00  0.00      LIG  
ATOM   4327 C12  LIG     1      12.261  15.193   1.365  1.00  0.00      LIG  
ATOM   4328 C13  LIG     1      13.163  15.424   2.574  1.00  0.00      LIG  
ATOM   4329 C14  LIG     1      11.226  12.944   0.559  1.00  0.00      LIG  
ATOM   4330 C15  LIG     1      11.777  11.642   0.090  1.00  0.00      LIG  
ATOM   4331 C16  LIG     1      13.263  11.703   0.349  1.00  0.00      LIG  
ATOM   4332 O    LIG     1      13.245  16.838   2.710  1.00  0.00      LIG  
ATOM   4333 C17  LIG     1      18.954  14.852   4.278  1.00  0.00      LIG  
ATOM   4334 C18  LIG     1      18.178  12.730   5.190  1.00  0.00      LIG  
ATOM   4335 C19  LIG     1      13.628  12.552   3.196  1.00  0.00      LIG  
ATOM   4336 C20  LIG     1      16.360  16.377   2.928  1.00  0.00      LIG  
ATOM   4337 H    LIG     1      14.965  15.248   1.508  1.00  0.00      LIG  
ATOM   4338 C21  LIG     1       9.717  13.109   0.477  1.00  0.00      LIG  
ATOM   4339 C22  LIG     1       8.955  11.962   1.149  1.00  0.00      LIG  
ATOM   4340 C23  LIG     1       8.390  10.966   0.131  1.00  0.00      LIG  
ATOM   4341 O1   LIG     1       7.944   9.758   0.786  1.00  0.00      LIG  
ATOM   4342 C24  LIG     1       7.329  11.585  -0.745  1.00  0.00      LIG  
ATOM   4343 C25  LIG     1      14.243  13.769  -0.497  1.00  0.00      LIG  
ATOM   4344 O2   LIG     1      17.748  14.638   7.099  1.00  0.00      LIG  
ATOM   4345 H1   LIG     1      15.959  13.201   4.246  1.00  0.00      LIG  
ATOM   4346 C26  LIG     1       9.130  14.392   1.030  1.00  0.00      LIG  
ATOM   4347 C27  LIG     1       6.877   9.819   1.644  1.00  0.00      LIG  
ATOM   4348 O3   LIG     1       6.187  10.799   1.883  1.00  0.00      LIG  
ATOM   4349 C28  LIG     1       6.624   8.468   2.235  1.00  0.00      LIG  
ATOM   4350 C29  LIG     1       6.783  10.927  -1.961  1.00  0.00      LIG  
ATOM   4351 O4   LIG     1       7.781  11.964  -2.070  1.00  0.00      LIG  
ATOM   4352 C30  LIG     1       7.253   9.585  -2.404  1.00  0.00      LIG  
ATOM   4353 C31  LIG     1       5.436  11.339  -2.436  1.00  0.00      LIG  
ATOM   4354 H2   LIG     1      16.654  16.786   5.627  1.00  0.00      LIG  
ATOM   4355 H3   LIG     1      15.669  15.990   6.856  1.00  0.00      LIG  
ATOM   4356 H4   LIG     1      14.386  16.354   4.811  1.00  0.00      LIG  
ATOM   4357 H5   LIG     1      14.506  14.650   5.223  1.00  0.00      LIG  
ATOM   4358 H6   LIG     1      17.789  12.650   2.515  1.00  0.00      LIG  
ATOM   4359 H7   LIG     1      17.250  14.098   1.698  1.00  0.00      LIG  
ATOM   4360 H8   LIG     1      15.712  11.616   2.444  1.00  0.00      LIG  
ATOM   4361 H9   LIG     1      15.960  12.283   0.868  1.00  0.00      LIG  
ATOM   4362 H10  LIG     1      11.276  15.579   1.616  1.00  0.00      LIG  
ATOM   4363 H11  LIG     1      12.600  15.820   0.534  1.00  0.00      LIG  
ATOM   4364 H12  LIG     1      12.670  15.044   3.472  1.00  0.00      LIG  
ATOM   4365 H13  LIG     1      11.575  11.508  -0.977  1.00  0.00      LIG  
ATOM   4366 H14  LIG     1      11.353  10.794   0.633  1.00  0.00      LIG  
ATOM   4367 H15  LIG     1      13.530  10.975   1.116  1.00  0.00      LIG  
ATOM   4368 H16  LIG     1      13.812  11.404  -0.548  1.00  0.00      LIG  
ATOM   4369 H17  LIG     1      13.727  17.167   1.932  1.00  0.00      LIG  
ATOM   4370 H18  LIG     1      19.305  14.443   3.328  1.00  0.00      LIG  
ATOM   4371 H19  LIG     1      19.764  14.742   5.004  1.00  0.00      LIG  
ATOM   4372 H20  LIG     1      18.796  15.924   4.160  1.00  0.00      LIG  
ATOM   4373 H21  LIG     1      17.345  12.132   5.573  1.00  0.00      LIG  
ATOM   4374 H22  LIG     1      18.937  12.779   5.977  1.00  0.00      LIG  
ATOM   4375 H23  LIG     1      18.628  12.192   4.353  1.00  0.00      LIG  
ATOM   4376 H24  LIG     1      13.680  11.466   3.086  1.00  0.00      LIG  
ATOM   4377 H25  LIG     1      12.570  12.821   3.243  1.00  0.00      LIG  
ATOM   4378 H26  LIG     1      14.039  12.783   4.179  1.00  0.00      LIG  
ATOM   4379 H27  LIG     1      16.854  16.148   1.981  1.00  0.00      LIG  
ATOM   4380 H28  LIG     1      17.112  16.785   3.600  1.00  0.00      LIG  
ATOM   4381 H29  LIG     1      15.661  17.192   2.737  1.00  0.00      LIG  
ATOM   4382 H30  LIG     1       9.481  13.103  -0.588  1.00  0.00      LIG  
ATOM   4383 H31  LIG     1       8.124  12.374   1.727  1.00  0.00      LIG  
ATOM   4384 H32  LIG     1       9.575  11.437   1.882  1.00  0.00      LIG  
ATOM   4385 H33  LIG     1       9.219  10.649  -0.507  1.00  0.00      LIG  
ATOM   4386 H34  LIG     1       6.687  12.271  -0.206  1.00  0.00      LIG  
ATOM   4387 H35  LIG     1      15.196  13.288  -0.728  1.00  0.00      LIG  
ATOM   4388 H36  LIG     1      14.429  14.840  -0.391  1.00  0.00      LIG  
ATOM   4389 H37  LIG     1      13.610  13.646  -1.382  1.00  0.00      LIG  
ATOM   4390 H38  LIG     1       9.505  15.260   0.482  1.00  0.00      LIG  
ATOM   4391 H39  LIG     1       9.374  14.506   2.090  1.00  0.00      LIG  
ATOM   4392 H40  LIG     1       8.041  14.386   0.933  1.00  0.00      LIG  
ATOM   4393 H41  LIG     1       6.297   7.778   1.452  1.00  0.00      LIG  
ATOM   4394 H42  LIG     1       5.835   8.560   2.986  1.00  0.00      LIG  
ATOM   4395 H43  LIG     1       7.531   8.099   2.723  1.00  0.00      LIG  
ATOM   4396 H44  LIG     1       6.698   8.803  -1.878  1.00  0.00      LIG  
ATOM   4397 H45  LIG     1       8.320   9.437  -2.217  1.00  0.00      LIG  
ATOM   4398 H46  LIG     1       7.080   9.465  -3.477  1.00  0.00      LIG  
ATOM   4399 H47  LIG     1       5.213  12.375  -2.166  1.00  0.00      LIG  
ATOM   4400 H48  LIG     1       4.673  10.697  -1.990  1.00  0.00      LIG  
ATOM   4401 H49  LIG     1       5.373  11.249  -3.524  1.00  0.00      LIG  
TER
REMARK  Energy: 271.641
REMARK  SimpleFitness: 271.641
REMARK  FullFitness: -712.62683
REMARK  InterFull: -33.9719
REMARK  IntraFull: 299.855
REMARK  solvFull: -1188.84
REMARK  surfFull: 210.33
REMARK  extraFull: 0.0
REMARK  deltaGcompsolvpol: -1188.84
REMARK  deltaGcompsolvnonpol: 210.33
REMARK  deltaGprotsolvpol: -1219.71
REMARK  deltaGprotsolvnonpol: 208.651
REMARK  deltaGligsolvpol: -9.26429
REMARK  deltaGligsolvnonpol: 15.7221
REMARK  deltaGvdw: -33.9719
REMARK  deltaGelec: 0.0
REMARK  deltaG: -6.0760007
REMARK  Cluster: 3
REMARK  ClusterRank: 1
ATOM   4315 C    LIG     1      16.144  15.855   5.880  1.00  0.00      LIG  
ATOM   4316 C1   LIG     1      17.173  14.774   6.028  1.00  0.00      LIG  
ATOM   4317 C2   LIG     1      17.709  14.121   4.770  1.00  0.00      LIG  
ATOM   4318 C3   LIG     1      16.567  13.955   3.748  1.00  0.00      LIG  
ATOM   4319 C4   LIG     1      15.632  15.149   3.490  1.00  0.00      LIG  
ATOM   4320 C5   LIG     1      15.071  15.507   4.862  1.00  0.00      LIG  
ATOM   4321 C6   LIG     1      16.947  13.337   2.421  1.00  0.00      LIG  
ATOM   4322 C7   LIG     1      15.752  12.564   1.901  1.00  0.00      LIG  
ATOM   4323 C8   LIG     1      14.394  13.276   2.061  1.00  0.00      LIG  
ATOM   4324 C9   LIG     1      14.558  14.782   2.405  1.00  0.00      LIG  
ATOM   4325 C10  LIG     1      13.577  13.143   0.738  1.00  0.00      LIG  
ATOM   4326 C11  LIG     1      12.232  13.769   0.902  1.00  0.00      LIG  
ATOM   4327 C12  LIG     1      12.261  15.193   1.365  1.00  0.00      LIG  
ATOM   4328 C13  LIG     1      13.163  15.424   2.574  1.00  0.00      LIG  
ATOM   4329 C14  LIG     1      11.226  12.944   0.559  1.00  0.00      LIG  
ATOM   4330 C15  LIG     1      11.777  11.642   0.090  1.00  0.00      LIG  
ATOM   4331 C16  LIG     1      13.263  11.703   0.349  1.00  0.00      LIG  
ATOM   4332 O    LIG     1      13.245  16.838   2.710  1.00  0.00      LIG  
ATOM   4333 C17  LIG     1      18.954  14.852   4.278  1.00  0.00      LIG  
ATOM   4334 C18  LIG     1      18.178  12.730   5.190  1.00  0.00      LIG  
ATOM   4335 C19  LIG     1      13.628  12.552   3.196  1.00  0.00      LIG  
ATOM   4336 C20  LIG     1      16.360  16.377   2.928  1.00  0.00      LIG  
ATOM   4337 H    LIG     1      14.965  15.248   1.508  1.00  0.00      LIG  
ATOM   4338 C21  LIG     1       9.717  13.109   0.477  1.00  0.00      LIG  
ATOM   4339 C22  LIG     1       8.955  11.962   1.149  1.00  0.00      LIG  
ATOM   4340 C23  LIG     1       8.390  10.966   0.131  1.00  0.00      LIG  
ATOM   4341 O1   LIG     1       7.944   9.758   0.786  1.00  0.00      LIG  
ATOM   4342 C24  LIG     1       7.329  11.585  -0.745  1.00  0.00      LIG  
ATOM   4343 C25  LIG     1      14.243  13.769  -0.497  1.00  0.00      LIG  
ATOM   4344 O2   LIG     1      17.748  14.638   7.099  1.00  0.00      LIG  
ATOM   4345 H1   LIG     1      15.959  13.201   4.246  1.00  0.00      LIG  
ATOM   4346 C26  LIG     1       9.130  14.392   1.030  1.00  0.00      LIG  
ATOM   4347 C27  LIG     1       6.877   9.819   1.644  1.00  0.00      LIG  
ATOM   4348 O3   LIG     1       6.187  10.799   1.883  1.00  0.00      LIG  
ATOM   4349 C28  LIG     1       6.624   8.468   2.235  1.00  0.00      LIG  
ATOM   4350 C29  LIG     1       6.783  10.927  -1.961  1.00  0.00      LIG  
ATOM   4351 O4   LIG     1       7.781  11.964  -2.070  1.00  0.00      LIG  
ATOM   4352 C30  LIG     1       7.253   9.585  -2.404  1.00  0.00      LIG  
ATOM   4353 C31  LIG     1       5.436  11.339  -2.436  1.00  0.00      LIG  
ATOM   4354 H2   LIG     1      16.654  16.786   5.627  1.00  0.00      LIG  
ATOM   4355 H3   LIG     1      15.669  15.990   6.856  1.00  0.00      LIG  
ATOM   4356 H4   LIG     1      14.386  16.354   4.811  1.00  0.00      LIG  
ATOM   4357 H5   LIG     1      14.506  14.650   5.223  1.00  0.00      LIG  
ATOM   4358 H6   LIG     1      17.789  12.650   2.515  1.00  0.00      LIG  
ATOM   4359 H7   LIG     1      17.250  14.098   1.698  1.00  0.00      LIG  
ATOM   4360 H8   LIG     1      15.712  11.616   2.444  1.00  0.00      LIG  
ATOM   4361 H9   LIG     1      15.960  12.283   0.868  1.00  0.00      LIG  
ATOM   4362 H10  LIG     1      11.276  15.579   1.616  1.00  0.00      LIG  
ATOM   4363 H11  LIG     1      12.600  15.820   0.534  1.00  0.00      LIG  
ATOM   4364 H12  LIG     1      12.670  15.044   3.472  1.00  0.00      LIG  
ATOM   4365 H13  LIG     1      11.575  11.508  -0.977  1.00  0.00      LIG  
ATOM   4366 H14  LIG     1      11.353  10.794   0.633  1.00  0.00      LIG  
ATOM   4367 H15  LIG     1      13.530  10.975   1.116  1.00  0.00      LIG  
ATOM   4368 H16  LIG     1      13.812  11.404  -0.548  1.00  0.00      LIG  
ATOM   4369 H17  LIG     1      13.727  17.167   1.932  1.00  0.00      LIG  
ATOM   4370 H18  LIG     1      19.305  14.443   3.328  1.00  0.00      LIG  
ATOM   4371 H19  LIG     1      19.764  14.742   5.004  1.00  0.00      LIG  
ATOM   4372 H20  LIG     1      18.796  15.924   4.160  1.00  0.00      LIG  
ATOM   4373 H21  LIG     1      17.345  12.132   5.573  1.00  0.00      LIG  
ATOM   4374 H22  LIG     1      18.937  12.779   5.977  1.00  0.00      LIG  
ATOM   4375 H23  LIG     1      18.628  12.192   4.353  1.00  0.00      LIG  
ATOM   4376 H24  LIG     1      13.680  11.466   3.086  1.00  0.00      LIG  
ATOM   4377 H25  LIG     1      12.570  12.821   3.243  1.00  0.00      LIG  
ATOM   4378 H26  LIG     1      14.039  12.783   4.179  1.00  0.00      LIG  
ATOM   4379 H27  LIG     1      16.854  16.148   1.981  1.00  0.00      LIG  
ATOM   4380 H28  LIG     1      17.112  16.785   3.600  1.00  0.00      LIG  
ATOM   4381 H29  LIG     1      15.661  17.192   2.737  1.00  0.00      LIG  
ATOM   4382 H30  LIG     1       9.481  13.103  -0.588  1.00  0.00      LIG  
ATOM   4383 H31  LIG     1       8.124  12.374   1.727  1.00  0.00      LIG  
ATOM   4384 H32  LIG     1       9.575  11.437   1.882  1.00  0.00      LIG  
ATOM   4385 H33  LIG     1       9.219  10.649  -0.507  1.00  0.00      LIG  
ATOM   4386 H34  LIG     1       6.687  12.271  -0.206  1.00  0.00      LIG  
ATOM   4387 H35  LIG     1      15.196  13.288  -0.728  1.00  0.00      LIG  
ATOM   4388 H36  LIG     1      14.429  14.840  -0.391  1.00  0.00      LIG  
ATOM   4389 H37  LIG     1      13.610  13.646  -1.382  1.00  0.00      LIG  
ATOM   4390 H38  LIG     1       9.505  15.260   0.482  1.00  0.00      LIG  
ATOM   4391 H39  LIG     1       9.374  14.506   2.090  1.00  0.00      LIG  
ATOM   4392 H40  LIG     1       8.041  14.386   0.933  1.00  0.00      LIG  
ATOM   4393 H41  LIG     1       6.297   7.778   1.452  1.00  0.00      LIG  
ATOM   4394 H42  LIG     1       5.835   8.560   2.986  1.00  0.00      LIG  
ATOM   4395 H43  LIG     1       7.531   8.099   2.723  1.00  0.00      LIG  
ATOM   4396 H44  LIG     1       6.698   8.803  -1.878  1.00  0.00      LIG  
ATOM   4397 H45  LIG     1       8.320   9.437  -2.217  1.00  0.00      LIG  
ATOM   4398 H46  LIG     1       7.080   9.465  -3.477  1.00  0.00      LIG  
ATOM   4399 H47  LIG     1       5.213  12.375  -2.166  1.00  0.00      LIG  
ATOM   4400 H48  LIG     1       4.673  10.697  -1.990  1.00  0.00      LIG  
ATOM   4401 H49  LIG     1       5.373  11.249  -3.524  1.00  0.00      LIG  
TER
REMARK  Energy: 273.554
REMARK  SimpleFitness: 273.554
REMARK  FullFitness: -709.3782
REMARK  InterFull: -33.6582
REMARK  IntraFull: 302.711
REMARK  solvFull: -1188.57
REMARK  surfFull: 210.139
REMARK  extraFull: 0.0
REMARK  deltaGcompsolvpol: -1188.57
REMARK  deltaGcompsolvnonpol: 210.139
REMARK  deltaGprotsolvpol: -1219.71
REMARK  deltaGprotsolvnonpol: 208.651
REMARK  deltaGligsolvpol: -9.24731
REMARK  deltaGligsolvnonpol: 15.6723
REMARK  deltaGvdw: -33.6582
REMARK  deltaGelec: 0.0
REMARK  deltaG: -6.044195
REMARK  Cluster: 3
REMARK  ClusterRank: 2
ATOM   4315 C    LIG     1      16.302  15.714   5.801  1.00  0.00      LIG  
ATOM   4316 C1   LIG     1      17.132  14.490   6.004  1.00  0.00      LIG  
ATOM   4317 C2   LIG     1      17.611  13.763   4.767  1.00  0.00      LIG  
ATOM   4318 C3   LIG     1      16.472  13.704   3.721  1.00  0.00      LIG  
ATOM   4319 C4   LIG     1      15.669  14.991   3.431  1.00  0.00      LIG  
ATOM   4320 C5   LIG     1      15.189  15.476   4.798  1.00  0.00      LIG  
ATOM   4321 C6   LIG     1      16.836  13.038   2.413  1.00  0.00      LIG  
ATOM   4322 C7   LIG     1      15.617  12.587   1.629  1.00  0.00      LIG  
ATOM   4323 C8   LIG     1      14.279  13.275   1.960  1.00  0.00      LIG  
ATOM   4324 C9   LIG     1      14.525  14.744   2.376  1.00  0.00      LIG  
ATOM   4325 C10  LIG     1      13.338  13.231   0.714  1.00  0.00      LIG  
ATOM   4326 C11  LIG     1      12.025  13.872   1.015  1.00  0.00      LIG  
ATOM   4327 C12  LIG     1      12.135  15.259   1.558  1.00  0.00      LIG  
ATOM   4328 C13  LIG     1      13.175  15.433   2.665  1.00  0.00      LIG  
ATOM   4329 C14  LIG     1      10.972  13.117   0.639  1.00  0.00      LIG  
ATOM   4330 C15  LIG     1      11.469  11.838   0.063  1.00  0.00      LIG  
ATOM   4331 C16  LIG     1      12.959  11.819   0.293  1.00  0.00      LIG  
ATOM   4332 O    LIG     1      13.344  16.843   2.776  1.00  0.00      LIG  
ATOM   4333 C17  LIG     1      18.924  14.369   4.294  1.00  0.00      LIG  
ATOM   4334 C18  LIG     1      17.949  12.341   5.206  1.00  0.00      LIG  
ATOM   4335 C19  LIG     1      13.589  12.494   3.106  1.00  0.00      LIG  
ATOM   4336 C20  LIG     1      16.523  16.098   2.801  1.00  0.00      LIG  
ATOM   4337 H    LIG     1      14.900  15.238   1.478  1.00  0.00      LIG  
ATOM   4338 C21  LIG     1       9.468  13.354   0.580  1.00  0.00      LIG  
ATOM   4339 C22  LIG     1       8.644  12.216   1.200  1.00  0.00      LIG  
ATOM   4340 C23  LIG     1       8.187  11.155   0.189  1.00  0.00      LIG  
ATOM   4341 O1   LIG     1       7.675   9.988   0.870  1.00  0.00      LIG  
ATOM   4342 C24  LIG     1       7.235  11.704  -0.844  1.00  0.00      LIG  
ATOM   4343 C25  LIG     1      13.880  13.914  -0.554  1.00  0.00      LIG  
ATOM   4344 O2   LIG     1      17.653  14.293   7.095  1.00  0.00      LIG  
ATOM   4345 H1   LIG     1      15.788  13.016   4.212  1.00  0.00      LIG  
ATOM   4346 C26  LIG     1       8.960  14.638   1.208  1.00  0.00      LIG  
ATOM   4347 C27  LIG     1       6.489  10.070   1.546  1.00  0.00      LIG  
ATOM   4348 O3   LIG     1       5.756  11.051   1.622  1.00  0.00      LIG  
ATOM   4349 C28  LIG     1       6.169   8.753   2.171  1.00  0.00      LIG  
ATOM   4350 C29  LIG     1       6.830  10.951  -2.059  1.00  0.00      LIG  
ATOM   4351 O4   LIG     1       7.836  11.984  -2.135  1.00  0.00      LIG  
ATOM   4352 C30  LIG     1       7.337   9.573  -2.314  1.00  0.00      LIG  
ATOM   4353 C31  LIG     1       5.545  11.310  -2.713  1.00  0.00      LIG  
ATOM   4354 H2   LIG     1      16.954  16.536   5.499  1.00  0.00      LIG  
ATOM   4355 H3   LIG     1      15.862  15.974   6.767  1.00  0.00      LIG  
ATOM   4356 H4   LIG     1      14.643  16.415   4.720  1.00  0.00      LIG  
ATOM   4357 H5   LIG     1      14.508  14.728   5.202  1.00  0.00      LIG  
ATOM   4358 H6   LIG     1      17.465  12.163   2.573  1.00  0.00      LIG  
ATOM   4359 H7   LIG     1      17.429  13.711   1.791  1.00  0.00      LIG  
ATOM   4360 H8   LIG     1      15.514  11.509   1.770  1.00  0.00      LIG  
ATOM   4361 H9   LIG     1      15.883  12.705   0.579  1.00  0.00      LIG  
ATOM   4362 H10  LIG     1      11.187  15.633   1.940  1.00  0.00      LIG  
ATOM   4363 H11  LIG     1      12.387  15.918   0.723  1.00  0.00      LIG  
ATOM   4364 H12  LIG     1      12.765  15.073   3.612  1.00  0.00      LIG  
ATOM   4365 H13  LIG     1      11.241  11.792  -1.006  1.00  0.00      LIG  
ATOM   4366 H14  LIG     1      11.023  10.970   0.555  1.00  0.00      LIG  
ATOM   4367 H15  LIG     1      13.190  11.063   1.046  1.00  0.00      LIG  
ATOM   4368 H16  LIG     1      13.483  11.513  -0.616  1.00  0.00      LIG  
ATOM   4369 H17  LIG     1      13.778  17.138   1.957  1.00  0.00      LIG  
ATOM   4370 H18  LIG     1      19.255  13.914   3.358  1.00  0.00      LIG  
ATOM   4371 H19  LIG     1      19.704  14.191   5.040  1.00  0.00      LIG  
ATOM   4372 H20  LIG     1      18.864  15.449   4.159  1.00  0.00      LIG  
ATOM   4373 H21  LIG     1      17.055  11.804   5.535  1.00  0.00      LIG  
ATOM   4374 H22  LIG     1      18.663  12.331   6.036  1.00  0.00      LIG  
ATOM   4375 H23  LIG     1      18.406  11.774   4.392  1.00  0.00      LIG  
ATOM   4376 H24  LIG     1      13.926  11.455   3.131  1.00  0.00      LIG  
ATOM   4377 H25  LIG     1      12.502  12.470   3.028  1.00  0.00      LIG  
ATOM   4378 H26  LIG     1      13.798  12.928   4.084  1.00  0.00      LIG  
ATOM   4379 H27  LIG     1      17.011  15.757   1.885  1.00  0.00      LIG  
ATOM   4380 H28  LIG     1      17.297  16.479   3.461  1.00  0.00      LIG  
ATOM   4381 H29  LIG     1      15.898  16.951   2.531  1.00  0.00      LIG  
ATOM   4382 H30  LIG     1       9.214  13.421  -0.480  1.00  0.00      LIG  
ATOM   4383 H31  LIG     1       7.751  12.639   1.668  1.00  0.00      LIG  
ATOM   4384 H32  LIG     1       9.193  11.740   2.019  1.00  0.00      LIG  
ATOM   4385 H33  LIG     1       9.071  10.794  -0.338  1.00  0.00      LIG  
ATOM   4386 H34  LIG     1       6.527  12.414  -0.435  1.00  0.00      LIG  
ATOM   4387 H35  LIG     1      14.754  13.397  -0.953  1.00  0.00      LIG  
ATOM   4388 H36  LIG     1      14.152  14.960  -0.396  1.00  0.00      LIG  
ATOM   4389 H37  LIG     1      13.129  13.905  -1.352  1.00  0.00      LIG  
ATOM   4390 H38  LIG     1       9.388  15.514   0.713  1.00  0.00      LIG  
ATOM   4391 H39  LIG     1       9.206  14.677   2.273  1.00  0.00      LIG  
ATOM   4392 H40  LIG     1       7.872  14.707   1.113  1.00  0.00      LIG  
ATOM   4393 H41  LIG     1       6.093   7.987   1.393  1.00  0.00      LIG  
ATOM   4394 H42  LIG     1       5.207   8.830   2.685  1.00  0.00      LIG  
ATOM   4395 H43  LIG     1       6.943   8.494   2.899  1.00  0.00      LIG  
ATOM   4396 H44  LIG     1       6.811   8.860  -1.673  1.00  0.00      LIG  
ATOM   4397 H45  LIG     1       8.409   9.486  -2.117  1.00  0.00      LIG  
ATOM   4398 H46  LIG     1       7.160   9.289  -3.354  1.00  0.00      LIG  
ATOM   4399 H47  LIG     1       5.309  12.370  -2.585  1.00  0.00      LIG  
ATOM   4400 H48  LIG     1       4.734  10.722  -2.278  1.00  0.00      LIG  
ATOM   4401 H49  LIG     1       5.591  11.095  -3.785  1.00  0.00      LIG  
TER
REMARK  Energy: 273.554
REMARK  SimpleFitness: 273.554
REMARK  FullFitness: -709.3782
REMARK  InterFull: -33.6582
REMARK  IntraFull: 302.711
REMARK  solvFull: -1188.57
REMARK  surfFull: 210.139
REMARK  extraFull: 0.0
REMARK  deltaGcompsolvpol: -1188.57
REMARK  deltaGcompsolvnonpol: 210.139
REMARK  deltaGprotsolvpol: -1219.71
REMARK  deltaGprotsolvnonpol: 208.651
REMARK  deltaGligsolvpol: -9.24731
REMARK  deltaGligsolvnonpol: 15.6723
REMARK  deltaGvdw: -33.6582
REMARK  deltaGelec: 0.0
REMARK  deltaG: -6.044195
REMARK  Cluster: 3
REMARK  ClusterRank: 3
ATOM   4315 C    LIG     1      16.302  15.714   5.801  1.00  0.00      LIG  
ATOM   4316 C1   LIG     1      17.132  14.490   6.004  1.00  0.00      LIG  
ATOM   4317 C2   LIG     1      17.611  13.763   4.767  1.00  0.00      LIG  
ATOM   4318 C3   LIG     1      16.472  13.704   3.721  1.00  0.00      LIG  
ATOM   4319 C4   LIG     1      15.669  14.991   3.431  1.00  0.00      LIG  
ATOM   4320 C5   LIG     1      15.189  15.476   4.798  1.00  0.00      LIG  
ATOM   4321 C6   LIG     1      16.836  13.038   2.413  1.00  0.00      LIG  
ATOM   4322 C7   LIG     1      15.617  12.587   1.629  1.00  0.00      LIG  
ATOM   4323 C8   LIG     1      14.279  13.275   1.960  1.00  0.00      LIG  
ATOM   4324 C9   LIG     1      14.525  14.744   2.376  1.00  0.00      LIG  
ATOM   4325 C10  LIG     1      13.338  13.231   0.714  1.00  0.00      LIG  
ATOM   4326 C11  LIG     1      12.025  13.872   1.015  1.00  0.00      LIG  
ATOM   4327 C12  LIG     1      12.135  15.259   1.558  1.00  0.00      LIG  
ATOM   4328 C13  LIG     1      13.175  15.433   2.665  1.00  0.00      LIG  
ATOM   4329 C14  LIG     1      10.972  13.117   0.639  1.00  0.00      LIG  
ATOM   4330 C15  LIG     1      11.469  11.838   0.063  1.00  0.00      LIG  
ATOM   4331 C16  LIG     1      12.959  11.819   0.293  1.00  0.00      LIG  
ATOM   4332 O    LIG     1      13.344  16.843   2.776  1.00  0.00      LIG  
ATOM   4333 C17  LIG     1      18.924  14.369   4.294  1.00  0.00      LIG  
ATOM   4334 C18  LIG     1      17.949  12.341   5.206  1.00  0.00      LIG  
ATOM   4335 C19  LIG     1      13.589  12.494   3.106  1.00  0.00      LIG  
ATOM   4336 C20  LIG     1      16.523  16.098   2.801  1.00  0.00      LIG  
ATOM   4337 H    LIG     1      14.900  15.238   1.478  1.00  0.00      LIG  
ATOM   4338 C21  LIG     1       9.468  13.354   0.580  1.00  0.00      LIG  
ATOM   4339 C22  LIG     1       8.644  12.216   1.200  1.00  0.00      LIG  
ATOM   4340 C23  LIG     1       8.187  11.155   0.189  1.00  0.00      LIG  
ATOM   4341 O1   LIG     1       7.675   9.988   0.870  1.00  0.00      LIG  
ATOM   4342 C24  LIG     1       7.235  11.704  -0.844  1.00  0.00      LIG  
ATOM   4343 C25  LIG     1      13.880  13.914  -0.554  1.00  0.00      LIG  
ATOM   4344 O2   LIG     1      17.653  14.293   7.095  1.00  0.00      LIG  
ATOM   4345 H1   LIG     1      15.788  13.016   4.212  1.00  0.00      LIG  
ATOM   4346 C26  LIG     1       8.960  14.638   1.208  1.00  0.00      LIG  
ATOM   4347 C27  LIG     1       6.489  10.070   1.546  1.00  0.00      LIG  
ATOM   4348 O3   LIG     1       5.756  11.051   1.622  1.00  0.00      LIG  
ATOM   4349 C28  LIG     1       6.169   8.753   2.171  1.00  0.00      LIG  
ATOM   4350 C29  LIG     1       6.830  10.951  -2.059  1.00  0.00      LIG  
ATOM   4351 O4   LIG     1       7.836  11.984  -2.135  1.00  0.00      LIG  
ATOM   4352 C30  LIG     1       7.337   9.573  -2.314  1.00  0.00      LIG  
ATOM   4353 C31  LIG     1       5.545  11.310  -2.713  1.00  0.00      LIG  
ATOM   4354 H2   LIG     1      16.954  16.536   5.499  1.00  0.00      LIG  
ATOM   4355 H3   LIG     1      15.862  15.974   6.767  1.00  0.00      LIG  
ATOM   4356 H4   LIG     1      14.643  16.415   4.720  1.00  0.00      LIG  
ATOM   4357 H5   LIG     1      14.508  14.728   5.202  1.00  0.00      LIG  
ATOM   4358 H6   LIG     1      17.465  12.163   2.573  1.00  0.00      LIG  
ATOM   4359 H7   LIG     1      17.429  13.711   1.791  1.00  0.00      LIG  
ATOM   4360 H8   LIG     1      15.514  11.509   1.770  1.00  0.00      LIG  
ATOM   4361 H9   LIG     1      15.883  12.705   0.579  1.00  0.00      LIG  
ATOM   4362 H10  LIG     1      11.187  15.633   1.940  1.00  0.00      LIG  
ATOM   4363 H11  LIG     1      12.387  15.918   0.723  1.00  0.00      LIG  
ATOM   4364 H12  LIG     1      12.765  15.073   3.612  1.00  0.00      LIG  
ATOM   4365 H13  LIG     1      11.241  11.792  -1.006  1.00  0.00      LIG  
ATOM   4366 H14  LIG     1      11.023  10.970   0.555  1.00  0.00      LIG  
ATOM   4367 H15  LIG     1      13.190  11.063   1.046  1.00  0.00      LIG  
ATOM   4368 H16  LIG     1      13.483  11.513  -0.616  1.00  0.00      LIG  
ATOM   4369 H17  LIG     1      13.778  17.138   1.957  1.00  0.00      LIG  
ATOM   4370 H18  LIG     1      19.255  13.914   3.358  1.00  0.00      LIG  
ATOM   4371 H19  LIG     1      19.704  14.191   5.040  1.00  0.00      LIG  
ATOM   4372 H20  LIG     1      18.864  15.449   4.159  1.00  0.00      LIG  
ATOM   4373 H21  LIG     1      17.055  11.804   5.535  1.00  0.00      LIG  
ATOM   4374 H22  LIG     1      18.663  12.331   6.036  1.00  0.00      LIG  
ATOM   4375 H23  LIG     1      18.406  11.774   4.392  1.00  0.00      LIG  
ATOM   4376 H24  LIG     1      13.926  11.455   3.131  1.00  0.00      LIG  
ATOM   4377 H25  LIG     1      12.502  12.470   3.028  1.00  0.00      LIG  
ATOM   4378 H26  LIG     1      13.798  12.928   4.084  1.00  0.00      LIG  
ATOM   4379 H27  LIG     1      17.011  15.757   1.885  1.00  0.00      LIG  
ATOM   4380 H28  LIG     1      17.297  16.479   3.461  1.00  0.00      LIG  
ATOM   4381 H29  LIG     1      15.898  16.951   2.531  1.00  0.00      LIG  
ATOM   4382 H30  LIG     1       9.214  13.421  -0.480  1.00  0.00      LIG  
ATOM   4383 H31  LIG     1       7.751  12.639   1.668  1.00  0.00      LIG  
ATOM   4384 H32  LIG     1       9.193  11.740   2.019  1.00  0.00      LIG  
ATOM   4385 H33  LIG     1       9.071  10.794  -0.338  1.00  0.00      LIG  
ATOM   4386 H34  LIG     1       6.527  12.414  -0.435  1.00  0.00      LIG  
ATOM   4387 H35  LIG     1      14.754  13.397  -0.953  1.00  0.00      LIG  
ATOM   4388 H36  LIG     1      14.152  14.960  -0.396  1.00  0.00      LIG  
ATOM   4389 H37  LIG     1      13.129  13.905  -1.352  1.00  0.00      LIG  
ATOM   4390 H38  LIG     1       9.388  15.514   0.713  1.00  0.00      LIG  
ATOM   4391 H39  LIG     1       9.206  14.677   2.273  1.00  0.00      LIG  
ATOM   4392 H40  LIG     1       7.872  14.707   1.113  1.00  0.00      LIG  
ATOM   4393 H41  LIG     1       6.093   7.987   1.393  1.00  0.00      LIG  
ATOM   4394 H42  LIG     1       5.207   8.830   2.685  1.00  0.00      LIG  
ATOM   4395 H43  LIG     1       6.943   8.494   2.899  1.00  0.00      LIG  
ATOM   4396 H44  LIG     1       6.811   8.860  -1.673  1.00  0.00      LIG  
ATOM   4397 H45  LIG     1       8.409   9.486  -2.117  1.00  0.00      LIG  
ATOM   4398 H46  LIG     1       7.160   9.289  -3.354  1.00  0.00      LIG  
ATOM   4399 H47  LIG     1       5.309  12.370  -2.585  1.00  0.00      LIG  
ATOM   4400 H48  LIG     1       4.734  10.722  -2.278  1.00  0.00      LIG  
ATOM   4401 H49  LIG     1       5.591  11.095  -3.785  1.00  0.00      LIG  
TER
REMARK  Energy: 273.554
REMARK  SimpleFitness: 273.554
REMARK  FullFitness: -709.3782
REMARK  InterFull: -33.6582
REMARK  IntraFull: 302.711
REMARK  solvFull: -1188.57
REMARK  surfFull: 210.139
REMARK  extraFull: 0.0
REMARK  deltaGcompsolvpol: -1188.57
REMARK  deltaGcompsolvnonpol: 210.139
REMARK  deltaGprotsolvpol: -1219.71
REMARK  deltaGprotsolvnonpol: 208.651
REMARK  deltaGligsolvpol: -9.24731
REMARK  deltaGligsolvnonpol: 15.6723
REMARK  deltaGvdw: -33.6582
REMARK  deltaGelec: 0.0
REMARK  deltaG: -6.044195
REMARK  Cluster: 3
REMARK  ClusterRank: 4
ATOM   4315 C    LIG     1      16.302  15.714   5.801  1.00  0.00      LIG  
ATOM   4316 C1   LIG     1      17.132  14.490   6.004  1.00  0.00      LIG  
ATOM   4317 C2   LIG     1      17.611  13.763   4.767  1.00  0.00      LIG  
ATOM   4318 C3   LIG     1      16.472  13.704   3.721  1.00  0.00      LIG  
ATOM   4319 C4   LIG     1      15.669  14.991   3.431  1.00  0.00      LIG  
ATOM   4320 C5   LIG     1      15.189  15.476   4.798  1.00  0.00      LIG  
ATOM   4321 C6   LIG     1      16.836  13.038   2.413  1.00  0.00      LIG  
ATOM   4322 C7   LIG     1      15.617  12.587   1.629  1.00  0.00      LIG  
ATOM   4323 C8   LIG     1      14.279  13.275   1.960  1.00  0.00      LIG  
ATOM   4324 C9   LIG     1      14.525  14.744   2.376  1.00  0.00      LIG  
ATOM   4325 C10  LIG     1      13.338  13.231   0.714  1.00  0.00      LIG  
ATOM   4326 C11  LIG     1      12.025  13.872   1.015  1.00  0.00      LIG  
ATOM   4327 C12  LIG     1      12.135  15.259   1.558  1.00  0.00      LIG  
ATOM   4328 C13  LIG     1      13.175  15.433   2.665  1.00  0.00      LIG  
ATOM   4329 C14  LIG     1      10.972  13.117   0.639  1.00  0.00      LIG  
ATOM   4330 C15  LIG     1      11.469  11.838   0.063  1.00  0.00      LIG  
ATOM   4331 C16  LIG     1      12.959  11.819   0.293  1.00  0.00      LIG  
ATOM   4332 O    LIG     1      13.344  16.843   2.776  1.00  0.00      LIG  
ATOM   4333 C17  LIG     1      18.924  14.369   4.294  1.00  0.00      LIG  
ATOM   4334 C18  LIG     1      17.949  12.341   5.206  1.00  0.00      LIG  
ATOM   4335 C19  LIG     1      13.589  12.494   3.106  1.00  0.00      LIG  
ATOM   4336 C20  LIG     1      16.523  16.098   2.801  1.00  0.00      LIG  
ATOM   4337 H    LIG     1      14.900  15.238   1.478  1.00  0.00      LIG  
ATOM   4338 C21  LIG     1       9.468  13.354   0.580  1.00  0.00      LIG  
ATOM   4339 C22  LIG     1       8.644  12.216   1.200  1.00  0.00      LIG  
ATOM   4340 C23  LIG     1       8.187  11.155   0.189  1.00  0.00      LIG  
ATOM   4341 O1   LIG     1       7.675   9.988   0.870  1.00  0.00      LIG  
ATOM   4342 C24  LIG     1       7.235  11.704  -0.844  1.00  0.00      LIG  
ATOM   4343 C25  LIG     1      13.880  13.914  -0.554  1.00  0.00      LIG  
ATOM   4344 O2   LIG     1      17.653  14.293   7.095  1.00  0.00      LIG  
ATOM   4345 H1   LIG     1      15.788  13.016   4.212  1.00  0.00      LIG  
ATOM   4346 C26  LIG     1       8.960  14.638   1.208  1.00  0.00      LIG  
ATOM   4347 C27  LIG     1       6.489  10.070   1.546  1.00  0.00      LIG  
ATOM   4348 O3   LIG     1       5.756  11.051   1.622  1.00  0.00      LIG  
ATOM   4349 C28  LIG     1       6.169   8.753   2.171  1.00  0.00      LIG  
ATOM   4350 C29  LIG     1       6.830  10.951  -2.059  1.00  0.00      LIG  
ATOM   4351 O4   LIG     1       7.836  11.984  -2.135  1.00  0.00      LIG  
ATOM   4352 C30  LIG     1       7.337   9.573  -2.314  1.00  0.00      LIG  
ATOM   4353 C31  LIG     1       5.545  11.310  -2.713  1.00  0.00      LIG  
ATOM   4354 H2   LIG     1      16.954  16.536   5.499  1.00  0.00      LIG  
ATOM   4355 H3   LIG     1      15.862  15.974   6.767  1.00  0.00      LIG  
ATOM   4356 H4   LIG     1      14.643  16.415   4.720  1.00  0.00      LIG  
ATOM   4357 H5   LIG     1      14.508  14.728   5.202  1.00  0.00      LIG  
ATOM   4358 H6   LIG     1      17.465  12.163   2.573  1.00  0.00      LIG  
ATOM   4359 H7   LIG     1      17.429  13.711   1.791  1.00  0.00      LIG  
ATOM   4360 H8   LIG     1      15.514  11.509   1.770  1.00  0.00      LIG  
ATOM   4361 H9   LIG     1      15.883  12.705   0.579  1.00  0.00      LIG  
ATOM   4362 H10  LIG     1      11.187  15.633   1.940  1.00  0.00      LIG  
ATOM   4363 H11  LIG     1      12.387  15.918   0.723  1.00  0.00      LIG  
ATOM   4364 H12  LIG     1      12.765  15.073   3.612  1.00  0.00      LIG  
ATOM   4365 H13  LIG     1      11.241  11.792  -1.006  1.00  0.00      LIG  
ATOM   4366 H14  LIG     1      11.023  10.970   0.555  1.00  0.00      LIG  
ATOM   4367 H15  LIG     1      13.190  11.063   1.046  1.00  0.00      LIG  
ATOM   4368 H16  LIG     1      13.483  11.513  -0.616  1.00  0.00      LIG  
ATOM   4369 H17  LIG     1      13.778  17.138   1.957  1.00  0.00      LIG  
ATOM   4370 H18  LIG     1      19.255  13.914   3.358  1.00  0.00      LIG  
ATOM   4371 H19  LIG     1      19.704  14.191   5.040  1.00  0.00      LIG  
ATOM   4372 H20  LIG     1      18.864  15.449   4.159  1.00  0.00      LIG  
ATOM   4373 H21  LIG     1      17.055  11.804   5.535  1.00  0.00      LIG  
ATOM   4374 H22  LIG     1      18.663  12.331   6.036  1.00  0.00      LIG  
ATOM   4375 H23  LIG     1      18.406  11.774   4.392  1.00  0.00      LIG  
ATOM   4376 H24  LIG     1      13.926  11.455   3.131  1.00  0.00      LIG  
ATOM   4377 H25  LIG     1      12.502  12.470   3.028  1.00  0.00      LIG  
ATOM   4378 H26  LIG     1      13.798  12.928   4.084  1.00  0.00      LIG  
ATOM   4379 H27  LIG     1      17.011  15.757   1.885  1.00  0.00      LIG  
ATOM   4380 H28  LIG     1      17.297  16.479   3.461  1.00  0.00      LIG  
ATOM   4381 H29  LIG     1      15.898  16.951   2.531  1.00  0.00      LIG  
ATOM   4382 H30  LIG     1       9.214  13.421  -0.480  1.00  0.00      LIG  
ATOM   4383 H31  LIG     1       7.751  12.639   1.668  1.00  0.00      LIG  
ATOM   4384 H32  LIG     1       9.193  11.740   2.019  1.00  0.00      LIG  
ATOM   4385 H33  LIG     1       9.071  10.794  -0.338  1.00  0.00      LIG  
ATOM   4386 H34  LIG     1       6.527  12.414  -0.435  1.00  0.00      LIG  
ATOM   4387 H35  LIG     1      14.754  13.397  -0.953  1.00  0.00      LIG  
ATOM   4388 H36  LIG     1      14.152  14.960  -0.396  1.00  0.00      LIG  
ATOM   4389 H37  LIG     1      13.129  13.905  -1.352  1.00  0.00      LIG  
ATOM   4390 H38  LIG     1       9.388  15.514   0.713  1.00  0.00      LIG  
ATOM   4391 H39  LIG     1       9.206  14.677   2.273  1.00  0.00      LIG  
ATOM   4392 H40  LIG     1       7.872  14.707   1.113  1.00  0.00      LIG  
ATOM   4393 H41  LIG     1       6.093   7.987   1.393  1.00  0.00      LIG  
ATOM   4394 H42  LIG     1       5.207   8.830   2.685  1.00  0.00      LIG  
ATOM   4395 H43  LIG     1       6.943   8.494   2.899  1.00  0.00      LIG  
ATOM   4396 H44  LIG     1       6.811   8.860  -1.673  1.00  0.00      LIG  
ATOM   4397 H45  LIG     1       8.409   9.486  -2.117  1.00  0.00      LIG  
ATOM   4398 H46  LIG     1       7.160   9.289  -3.354  1.00  0.00      LIG  
ATOM   4399 H47  LIG     1       5.309  12.370  -2.585  1.00  0.00      LIG  
ATOM   4400 H48  LIG     1       4.734  10.722  -2.278  1.00  0.00      LIG  
ATOM   4401 H49  LIG     1       5.591  11.095  -3.785  1.00  0.00      LIG  
TER
REMARK  Energy: 273.554
REMARK  SimpleFitness: 273.554
REMARK  FullFitness: -709.3782
REMARK  InterFull: -33.6582
REMARK  IntraFull: 302.711
REMARK  solvFull: -1188.57
REMARK  surfFull: 210.139
REMARK  extraFull: 0.0
REMARK  deltaGcompsolvpol: -1188.57
REMARK  deltaGcompsolvnonpol: 210.139
REMARK  deltaGprotsolvpol: -1219.71
REMARK  deltaGprotsolvnonpol: 208.651
REMARK  deltaGligsolvpol: -9.24731
REMARK  deltaGligsolvnonpol: 15.6723
REMARK  deltaGvdw: -33.6582
REMARK  deltaGelec: 0.0
REMARK  deltaG: -6.044195
REMARK  Cluster: 3
REMARK  ClusterRank: 5
ATOM   4315 C    LIG     1      16.302  15.714   5.801  1.00  0.00      LIG  
ATOM   4316 C1   LIG     1      17.132  14.490   6.004  1.00  0.00      LIG  
ATOM   4317 C2   LIG     1      17.611  13.763   4.767  1.00  0.00      LIG  
ATOM   4318 C3   LIG     1      16.472  13.704   3.721  1.00  0.00      LIG  
ATOM   4319 C4   LIG     1      15.669  14.991   3.431  1.00  0.00      LIG  
ATOM   4320 C5   LIG     1      15.189  15.476   4.798  1.00  0.00      LIG  
ATOM   4321 C6   LIG     1      16.836  13.038   2.413  1.00  0.00      LIG  
ATOM   4322 C7   LIG     1      15.617  12.587   1.629  1.00  0.00      LIG  
ATOM   4323 C8   LIG     1      14.279  13.275   1.960  1.00  0.00      LIG  
ATOM   4324 C9   LIG     1      14.525  14.744   2.376  1.00  0.00      LIG  
ATOM   4325 C10  LIG     1      13.338  13.231   0.714  1.00  0.00      LIG  
ATOM   4326 C11  LIG     1      12.025  13.872   1.015  1.00  0.00      LIG  
ATOM   4327 C12  LIG     1      12.135  15.259   1.558  1.00  0.00      LIG  
ATOM   4328 C13  LIG     1      13.175  15.433   2.665  1.00  0.00      LIG  
ATOM   4329 C14  LIG     1      10.972  13.117   0.639  1.00  0.00      LIG  
ATOM   4330 C15  LIG     1      11.469  11.838   0.063  1.00  0.00      LIG  
ATOM   4331 C16  LIG     1      12.959  11.819   0.293  1.00  0.00      LIG  
ATOM   4332 O    LIG     1      13.344  16.843   2.776  1.00  0.00      LIG  
ATOM   4333 C17  LIG     1      18.924  14.369   4.294  1.00  0.00      LIG  
ATOM   4334 C18  LIG     1      17.949  12.341   5.206  1.00  0.00      LIG  
ATOM   4335 C19  LIG     1      13.589  12.494   3.106  1.00  0.00      LIG  
ATOM   4336 C20  LIG     1      16.523  16.098   2.801  1.00  0.00      LIG  
ATOM   4337 H    LIG     1      14.900  15.238   1.478  1.00  0.00      LIG  
ATOM   4338 C21  LIG     1       9.468  13.354   0.580  1.00  0.00      LIG  
ATOM   4339 C22  LIG     1       8.644  12.216   1.200  1.00  0.00      LIG  
ATOM   4340 C23  LIG     1       8.187  11.155   0.189  1.00  0.00      LIG  
ATOM   4341 O1   LIG     1       7.675   9.988   0.870  1.00  0.00      LIG  
ATOM   4342 C24  LIG     1       7.235  11.704  -0.844  1.00  0.00      LIG  
ATOM   4343 C25  LIG     1      13.880  13.914  -0.554  1.00  0.00      LIG  
ATOM   4344 O2   LIG     1      17.653  14.293   7.095  1.00  0.00      LIG  
ATOM   4345 H1   LIG     1      15.788  13.016   4.212  1.00  0.00      LIG  
ATOM   4346 C26  LIG     1       8.960  14.638   1.208  1.00  0.00      LIG  
ATOM   4347 C27  LIG     1       6.489  10.070   1.546  1.00  0.00      LIG  
ATOM   4348 O3   LIG     1       5.756  11.051   1.622  1.00  0.00      LIG  
ATOM   4349 C28  LIG     1       6.169   8.753   2.171  1.00  0.00      LIG  
ATOM   4350 C29  LIG     1       6.830  10.951  -2.059  1.00  0.00      LIG  
ATOM   4351 O4   LIG     1       7.836  11.984  -2.135  1.00  0.00      LIG  
ATOM   4352 C30  LIG     1       7.337   9.573  -2.314  1.00  0.00      LIG  
ATOM   4353 C31  LIG     1       5.545  11.310  -2.713  1.00  0.00      LIG  
ATOM   4354 H2   LIG     1      16.954  16.536   5.499  1.00  0.00      LIG  
ATOM   4355 H3   LIG     1      15.862  15.974   6.767  1.00  0.00      LIG  
ATOM   4356 H4   LIG     1      14.643  16.415   4.720  1.00  0.00      LIG  
ATOM   4357 H5   LIG     1      14.508  14.728   5.202  1.00  0.00      LIG  
ATOM   4358 H6   LIG     1      17.465  12.163   2.573  1.00  0.00      LIG  
ATOM   4359 H7   LIG     1      17.429  13.711   1.791  1.00  0.00      LIG  
ATOM   4360 H8   LIG     1      15.514  11.509   1.770  1.00  0.00      LIG  
ATOM   4361 H9   LIG     1      15.883  12.705   0.579  1.00  0.00      LIG  
ATOM   4362 H10  LIG     1      11.187  15.633   1.940  1.00  0.00      LIG  
ATOM   4363 H11  LIG     1      12.387  15.918   0.723  1.00  0.00      LIG  
ATOM   4364 H12  LIG     1      12.765  15.073   3.612  1.00  0.00      LIG  
ATOM   4365 H13  LIG     1      11.241  11.792  -1.006  1.00  0.00      LIG  
ATOM   4366 H14  LIG     1      11.023  10.970   0.555  1.00  0.00      LIG  
ATOM   4367 H15  LIG     1      13.190  11.063   1.046  1.00  0.00      LIG  
ATOM   4368 H16  LIG     1      13.483  11.513  -0.616  1.00  0.00      LIG  
ATOM   4369 H17  LIG     1      13.778  17.138   1.957  1.00  0.00      LIG  
ATOM   4370 H18  LIG     1      19.255  13.914   3.358  1.00  0.00      LIG  
ATOM   4371 H19  LIG     1      19.704  14.191   5.040  1.00  0.00      LIG  
ATOM   4372 H20  LIG     1      18.864  15.449   4.159  1.00  0.00      LIG  
ATOM   4373 H21  LIG     1      17.055  11.804   5.535  1.00  0.00      LIG  
ATOM   4374 H22  LIG     1      18.663  12.331   6.036  1.00  0.00      LIG  
ATOM   4375 H23  LIG     1      18.406  11.774   4.392  1.00  0.00      LIG  
ATOM   4376 H24  LIG     1      13.926  11.455   3.131  1.00  0.00      LIG  
ATOM   4377 H25  LIG     1      12.502  12.470   3.028  1.00  0.00      LIG  
ATOM   4378 H26  LIG     1      13.798  12.928   4.084  1.00  0.00      LIG  
ATOM   4379 H27  LIG     1      17.011  15.757   1.885  1.00  0.00      LIG  
ATOM   4380 H28  LIG     1      17.297  16.479   3.461  1.00  0.00      LIG  
ATOM   4381 H29  LIG     1      15.898  16.951   2.531  1.00  0.00      LIG  
ATOM   4382 H30  LIG     1       9.214  13.421  -0.480  1.00  0.00      LIG  
ATOM   4383 H31  LIG     1       7.751  12.639   1.668  1.00  0.00      LIG  
ATOM   4384 H32  LIG     1       9.193  11.740   2.019  1.00  0.00      LIG  
ATOM   4385 H33  LIG     1       9.071  10.794  -0.338  1.00  0.00      LIG  
ATOM   4386 H34  LIG     1       6.527  12.414  -0.435  1.00  0.00      LIG  
ATOM   4387 H35  LIG     1      14.754  13.397  -0.953  1.00  0.00      LIG  
ATOM   4388 H36  LIG     1      14.152  14.960  -0.396  1.00  0.00      LIG  
ATOM   4389 H37  LIG     1      13.129  13.905  -1.352  1.00  0.00      LIG  
ATOM   4390 H38  LIG     1       9.388  15.514   0.713  1.00  0.00      LIG  
ATOM   4391 H39  LIG     1       9.206  14.677   2.273  1.00  0.00      LIG  
ATOM   4392 H40  LIG     1       7.872  14.707   1.113  1.00  0.00      LIG  
ATOM   4393 H41  LIG     1       6.093   7.987   1.393  1.00  0.00      LIG  
ATOM   4394 H42  LIG     1       5.207   8.830   2.685  1.00  0.00      LIG  
ATOM   4395 H43  LIG     1       6.943   8.494   2.899  1.00  0.00      LIG  
ATOM   4396 H44  LIG     1       6.811   8.860  -1.673  1.00  0.00      LIG  
ATOM   4397 H45  LIG     1       8.409   9.486  -2.117  1.00  0.00      LIG  
ATOM   4398 H46  LIG     1       7.160   9.289  -3.354  1.00  0.00      LIG  
ATOM   4399 H47  LIG     1       5.309  12.370  -2.585  1.00  0.00      LIG  
ATOM   4400 H48  LIG     1       4.734  10.722  -2.278  1.00  0.00      LIG  
ATOM   4401 H49  LIG     1       5.591  11.095  -3.785  1.00  0.00      LIG  
TER
REMARK  Energy: 273.841
REMARK  SimpleFitness: 273.841
REMARK  FullFitness: -708.88184
REMARK  InterFull: -33.1829
REMARK  IntraFull: 302.792
REMARK  solvFull: -1188.62
REMARK  surfFull: 210.129
REMARK  extraFull: 0.0
REMARK  deltaGcompsolvpol: -1188.62
REMARK  deltaGcompsolvnonpol: 210.129
REMARK  deltaGprotsolvpol: -1219.71
REMARK  deltaGprotsolvnonpol: 208.651
REMARK  deltaGligsolvpol: -9.24063
REMARK  deltaGligsolvnonpol: 15.6703
REMARK  deltaGvdw: -33.1829
REMARK  deltaGelec: 0.0
REMARK  deltaG: -6.0034614
REMARK  Cluster: 3
REMARK  ClusterRank: 6
ATOM   4315 C    LIG     1      16.277  15.676   5.739  1.00  0.00      LIG  
ATOM   4316 C1   LIG     1      17.086  14.441   5.958  1.00  0.00      LIG  
ATOM   4317 C2   LIG     1      17.561  13.697   4.730  1.00  0.00      LIG  
ATOM   4318 C3   LIG     1      16.428  13.643   3.677  1.00  0.00      LIG  
ATOM   4319 C4   LIG     1      15.637  14.938   3.378  1.00  0.00      LIG  
ATOM   4320 C5   LIG     1      15.161  15.439   4.741  1.00  0.00      LIG  
ATOM   4321 C6   LIG     1      16.799  12.954   2.379  1.00  0.00      LIG  
ATOM   4322 C7   LIG     1      15.589  12.574   1.535  1.00  0.00      LIG  
ATOM   4323 C8   LIG     1      14.248  13.247   1.888  1.00  0.00      LIG  
ATOM   4324 C9   LIG     1      14.484  14.707   2.328  1.00  0.00      LIG  
ATOM   4325 C10  LIG     1      13.308  13.219   0.641  1.00  0.00      LIG  
ATOM   4326 C11  LIG     1      11.993  13.848   0.958  1.00  0.00      LIG  
ATOM   4327 C12  LIG     1      12.085  15.229   1.524  1.00  0.00      LIG  
ATOM   4328 C13  LIG     1      13.128  15.387   2.629  1.00  0.00      LIG  
ATOM   4329 C14  LIG     1      10.947  13.078   0.601  1.00  0.00      LIG  
ATOM   4330 C15  LIG     1      11.442  11.795   0.026  1.00  0.00      LIG  
ATOM   4331 C16  LIG     1      12.942  11.810   0.194  1.00  0.00      LIG  
ATOM   4332 O    LIG     1      13.286  16.797   2.767  1.00  0.00      LIG  
ATOM   4333 C17  LIG     1      18.891  14.276   4.265  1.00  0.00      LIG  
ATOM   4334 C18  LIG     1      17.871  12.276   5.190  1.00  0.00      LIG  
ATOM   4335 C19  LIG     1      13.563  12.447   3.024  1.00  0.00      LIG  
ATOM   4336 C20  LIG     1      16.501  16.028   2.735  1.00  0.00      LIG  
ATOM   4337 H    LIG     1      14.849  15.220   1.437  1.00  0.00      LIG  
ATOM   4338 C21  LIG     1       9.441  13.297   0.580  1.00  0.00      LIG  
ATOM   4339 C22  LIG     1       8.645  12.153   1.221  1.00  0.00      LIG  
ATOM   4340 C23  LIG     1       8.126  11.119   0.213  1.00  0.00      LIG  
ATOM   4341 O1   LIG     1       7.577   9.975   0.907  1.00  0.00      LIG  
ATOM   4342 C24  LIG     1       7.176  11.707  -0.802  1.00  0.00      LIG  
ATOM   4343 C25  LIG     1      13.847  13.923  -0.615  1.00  0.00      LIG  
ATOM   4344 O2   LIG     1      17.591  14.242   7.055  1.00  0.00      LIG  
ATOM   4345 H1   LIG     1      15.732  12.970   4.173  1.00  0.00      LIG  
ATOM   4346 C26  LIG     1       8.923  14.572   1.216  1.00  0.00      LIG  
ATOM   4347 C27  LIG     1       6.403  10.115   1.601  1.00  0.00      LIG  
ATOM   4348 O3   LIG     1       5.691  11.108   1.636  1.00  0.00      LIG  
ATOM   4349 C28  LIG     1       6.079   8.847   2.324  1.00  0.00      LIG  
ATOM   4350 C29  LIG     1       6.788  10.982  -2.041  1.00  0.00      LIG  
ATOM   4351 O4   LIG     1       7.766  12.043  -2.084  1.00  0.00      LIG  
ATOM   4352 C30  LIG     1       7.348   9.640  -2.366  1.00  0.00      LIG  
ATOM   4353 C31  LIG     1       5.491  11.322  -2.682  1.00  0.00      LIG  
ATOM   4354 H2   LIG     1      16.945  16.481   5.423  1.00  0.00      LIG  
ATOM   4355 H3   LIG     1      15.838  15.960   6.699  1.00  0.00      LIG  
ATOM   4356 H4   LIG     1      14.623  16.383   4.662  1.00  0.00      LIG  
ATOM   4357 H5   LIG     1      14.472  14.700   5.150  1.00  0.00      LIG  
ATOM   4358 H6   LIG     1      17.378  12.045   2.561  1.00  0.00      LIG  
ATOM   4359 H7   LIG     1      17.458  13.599   1.793  1.00  0.00      LIG  
ATOM   4360 H8   LIG     1      15.461  11.489   1.584  1.00  0.00      LIG  
ATOM   4361 H9   LIG     1      15.878  12.768   0.501  1.00  0.00      LIG  
ATOM   4362 H10  LIG     1      11.138  15.573   1.935  1.00  0.00      LIG  
ATOM   4363 H11  LIG     1      12.306  15.918   0.703  1.00  0.00      LIG  
ATOM   4364 H12  LIG     1      12.708  15.003   3.562  1.00  0.00      LIG  
ATOM   4365 H13  LIG     1      11.171  11.722  -1.031  1.00  0.00      LIG  
ATOM   4366 H14  LIG     1      11.034  10.928   0.554  1.00  0.00      LIG  
ATOM   4367 H15  LIG     1      13.233  11.039   0.909  1.00  0.00      LIG  
ATOM   4368 H16  LIG     1      13.432  11.547  -0.748  1.00  0.00      LIG  
ATOM   4369 H17  LIG     1      13.775  17.100   1.983  1.00  0.00      LIG  
ATOM   4370 H18  LIG     1      19.245  13.780   3.359  1.00  0.00      LIG  
ATOM   4371 H19  LIG     1      19.653  14.128   5.037  1.00  0.00      LIG  
ATOM   4372 H20  LIG     1      18.846  15.350   4.083  1.00  0.00      LIG  
ATOM   4373 H21  LIG     1      16.963  11.768   5.534  1.00  0.00      LIG  
ATOM   4374 H22  LIG     1      18.591  12.264   6.016  1.00  0.00      LIG  
ATOM   4375 H23  LIG     1      18.309  11.684   4.384  1.00  0.00      LIG  
ATOM   4376 H24  LIG     1      13.938  11.421   3.054  1.00  0.00      LIG  
ATOM   4377 H25  LIG     1      12.478  12.390   2.932  1.00  0.00      LIG  
ATOM   4378 H26  LIG     1      13.747  12.893   4.003  1.00  0.00      LIG  
ATOM   4379 H27  LIG     1      16.948  15.679   1.801  1.00  0.00      LIG  
ATOM   4380 H28  LIG     1      17.307  16.380   3.375  1.00  0.00      LIG  
ATOM   4381 H29  LIG     1      15.892  16.902   2.495  1.00  0.00      LIG  
ATOM   4382 H30  LIG     1       9.170  13.365  -0.474  1.00  0.00      LIG  
ATOM   4383 H31  LIG     1       7.786  12.573   1.751  1.00  0.00      LIG  
ATOM   4384 H32  LIG     1       9.235  11.649   1.996  1.00  0.00      LIG  
ATOM   4385 H33  LIG     1       8.989  10.726  -0.328  1.00  0.00      LIG  
ATOM   4386 H34  LIG     1       6.469  12.406  -0.372  1.00  0.00      LIG  
ATOM   4387 H35  LIG     1      14.705  13.395  -1.034  1.00  0.00      LIG  
ATOM   4388 H36  LIG     1      14.145  14.958  -0.434  1.00  0.00      LIG  
ATOM   4389 H37  LIG     1      13.090  13.949  -1.407  1.00  0.00      LIG  
ATOM   4390 H38  LIG     1       9.361  15.455   0.742  1.00  0.00      LIG  
ATOM   4391 H39  LIG     1       9.147  14.589   2.286  1.00  0.00      LIG  
ATOM   4392 H40  LIG     1       7.838  14.642   1.097  1.00  0.00      LIG  
ATOM   4393 H41  LIG     1       5.913   8.041   1.603  1.00  0.00      LIG  
ATOM   4394 H42  LIG     1       5.164   9.006   2.901  1.00  0.00      LIG  
ATOM   4395 H43  LIG     1       6.890   8.595   3.015  1.00  0.00      LIG  
ATOM   4396 H44  LIG     1       6.792   8.864  -1.833  1.00  0.00      LIG  
ATOM   4397 H45  LIG     1       8.405   9.558  -2.093  1.00  0.00      LIG  
ATOM   4398 H46  LIG     1       7.264   9.452  -3.440  1.00  0.00      LIG  
ATOM   4399 H47  LIG     1       5.152  12.324  -2.404  1.00  0.00      LIG  
ATOM   4400 H48  LIG     1       4.729  10.603  -2.373  1.00  0.00      LIG  
ATOM   4401 H49  LIG     1       5.583  11.279  -3.771  1.00  0.00      LIG  
TER
REMARK  Energy: 273.841
REMARK  SimpleFitness: 273.841
REMARK  FullFitness: -708.88184
REMARK  InterFull: -33.1829
REMARK  IntraFull: 302.792
REMARK  solvFull: -1188.62
REMARK  surfFull: 210.129
REMARK  extraFull: 0.0
REMARK  deltaGcompsolvpol: -1188.62
REMARK  deltaGcompsolvnonpol: 210.129
REMARK  deltaGprotsolvpol: -1219.71
REMARK  deltaGprotsolvnonpol: 208.651
REMARK  deltaGligsolvpol: -9.24063
REMARK  deltaGligsolvnonpol: 15.6703
REMARK  deltaGvdw: -33.1829
REMARK  deltaGelec: 0.0
REMARK  deltaG: -6.0034614
REMARK  Cluster: 3
REMARK  ClusterRank: 7
ATOM   4315 C    LIG     1      16.277  15.676   5.739  1.00  0.00      LIG  
ATOM   4316 C1   LIG     1      17.086  14.441   5.958  1.00  0.00      LIG  
ATOM   4317 C2   LIG     1      17.561  13.697   4.730  1.00  0.00      LIG  
ATOM   4318 C3   LIG     1      16.428  13.643   3.677  1.00  0.00      LIG  
ATOM   4319 C4   LIG     1      15.637  14.938   3.378  1.00  0.00      LIG  
ATOM   4320 C5   LIG     1      15.161  15.439   4.741  1.00  0.00      LIG  
ATOM   4321 C6   LIG     1      16.799  12.954   2.379  1.00  0.00      LIG  
ATOM   4322 C7   LIG     1      15.589  12.574   1.535  1.00  0.00      LIG  
ATOM   4323 C8   LIG     1      14.248  13.247   1.888  1.00  0.00      LIG  
ATOM   4324 C9   LIG     1      14.484  14.707   2.328  1.00  0.00      LIG  
ATOM   4325 C10  LIG     1      13.308  13.219   0.641  1.00  0.00      LIG  
ATOM   4326 C11  LIG     1      11.993  13.848   0.958  1.00  0.00      LIG  
ATOM   4327 C12  LIG     1      12.085  15.229   1.524  1.00  0.00      LIG  
ATOM   4328 C13  LIG     1      13.128  15.387   2.629  1.00  0.00      LIG  
ATOM   4329 C14  LIG     1      10.947  13.078   0.601  1.00  0.00      LIG  
ATOM   4330 C15  LIG     1      11.442  11.795   0.026  1.00  0.00      LIG  
ATOM   4331 C16  LIG     1      12.942  11.810   0.194  1.00  0.00      LIG  
ATOM   4332 O    LIG     1      13.286  16.797   2.767  1.00  0.00      LIG  
ATOM   4333 C17  LIG     1      18.891  14.276   4.265  1.00  0.00      LIG  
ATOM   4334 C18  LIG     1      17.871  12.276   5.190  1.00  0.00      LIG  
ATOM   4335 C19  LIG     1      13.563  12.447   3.024  1.00  0.00      LIG  
ATOM   4336 C20  LIG     1      16.501  16.028   2.735  1.00  0.00      LIG  
ATOM   4337 H    LIG     1      14.849  15.220   1.437  1.00  0.00      LIG  
ATOM   4338 C21  LIG     1       9.441  13.297   0.580  1.00  0.00      LIG  
ATOM   4339 C22  LIG     1       8.645  12.153   1.221  1.00  0.00      LIG  
ATOM   4340 C23  LIG     1       8.126  11.119   0.213  1.00  0.00      LIG  
ATOM   4341 O1   LIG     1       7.577   9.975   0.907  1.00  0.00      LIG  
ATOM   4342 C24  LIG     1       7.176  11.707  -0.802  1.00  0.00      LIG  
ATOM   4343 C25  LIG     1      13.847  13.923  -0.615  1.00  0.00      LIG  
ATOM   4344 O2   LIG     1      17.591  14.242   7.055  1.00  0.00      LIG  
ATOM   4345 H1   LIG     1      15.732  12.970   4.173  1.00  0.00      LIG  
ATOM   4346 C26  LIG     1       8.923  14.572   1.216  1.00  0.00      LIG  
ATOM   4347 C27  LIG     1       6.403  10.115   1.601  1.00  0.00      LIG  
ATOM   4348 O3   LIG     1       5.691  11.108   1.636  1.00  0.00      LIG  
ATOM   4349 C28  LIG     1       6.079   8.847   2.324  1.00  0.00      LIG  
ATOM   4350 C29  LIG     1       6.788  10.982  -2.041  1.00  0.00      LIG  
ATOM   4351 O4   LIG     1       7.766  12.043  -2.084  1.00  0.00      LIG  
ATOM   4352 C30  LIG     1       7.348   9.640  -2.366  1.00  0.00      LIG  
ATOM   4353 C31  LIG     1       5.491  11.322  -2.682  1.00  0.00      LIG  
ATOM   4354 H2   LIG     1      16.945  16.481   5.423  1.00  0.00      LIG  
ATOM   4355 H3   LIG     1      15.838  15.960   6.699  1.00  0.00      LIG  
ATOM   4356 H4   LIG     1      14.623  16.383   4.662  1.00  0.00      LIG  
ATOM   4357 H5   LIG     1      14.472  14.700   5.150  1.00  0.00      LIG  
ATOM   4358 H6   LIG     1      17.378  12.045   2.561  1.00  0.00      LIG  
ATOM   4359 H7   LIG     1      17.458  13.599   1.793  1.00  0.00      LIG  
ATOM   4360 H8   LIG     1      15.461  11.489   1.584  1.00  0.00      LIG  
ATOM   4361 H9   LIG     1      15.878  12.768   0.501  1.00  0.00      LIG  
ATOM   4362 H10  LIG     1      11.138  15.573   1.935  1.00  0.00      LIG  
ATOM   4363 H11  LIG     1      12.306  15.918   0.703  1.00  0.00      LIG  
ATOM   4364 H12  LIG     1      12.708  15.003   3.562  1.00  0.00      LIG  
ATOM   4365 H13  LIG     1      11.171  11.722  -1.031  1.00  0.00      LIG  
ATOM   4366 H14  LIG     1      11.034  10.928   0.554  1.00  0.00      LIG  
ATOM   4367 H15  LIG     1      13.233  11.039   0.909  1.00  0.00      LIG  
ATOM   4368 H16  LIG     1      13.432  11.547  -0.748  1.00  0.00      LIG  
ATOM   4369 H17  LIG     1      13.775  17.100   1.983  1.00  0.00      LIG  
ATOM   4370 H18  LIG     1      19.245  13.780   3.359  1.00  0.00      LIG  
ATOM   4371 H19  LIG     1      19.653  14.128   5.037  1.00  0.00      LIG  
ATOM   4372 H20  LIG     1      18.846  15.350   4.083  1.00  0.00      LIG  
ATOM   4373 H21  LIG     1      16.963  11.768   5.534  1.00  0.00      LIG  
ATOM   4374 H22  LIG     1      18.591  12.264   6.016  1.00  0.00      LIG  
ATOM   4375 H23  LIG     1      18.309  11.684   4.384  1.00  0.00      LIG  
ATOM   4376 H24  LIG     1      13.938  11.421   3.054  1.00  0.00      LIG  
ATOM   4377 H25  LIG     1      12.478  12.390   2.932  1.00  0.00      LIG  
ATOM   4378 H26  LIG     1      13.747  12.893   4.003  1.00  0.00      LIG  
ATOM   4379 H27  LIG     1      16.948  15.679   1.801  1.00  0.00      LIG  
ATOM   4380 H28  LIG     1      17.307  16.380   3.375  1.00  0.00      LIG  
ATOM   4381 H29  LIG     1      15.892  16.902   2.495  1.00  0.00      LIG  
ATOM   4382 H30  LIG     1       9.170  13.365  -0.474  1.00  0.00      LIG  
ATOM   4383 H31  LIG     1       7.786  12.573   1.751  1.00  0.00      LIG  
ATOM   4384 H32  LIG     1       9.235  11.649   1.996  1.00  0.00      LIG  
ATOM   4385 H33  LIG     1       8.989  10.726  -0.328  1.00  0.00      LIG  
ATOM   4386 H34  LIG     1       6.469  12.406  -0.372  1.00  0.00      LIG  
ATOM   4387 H35  LIG     1      14.705  13.395  -1.034  1.00  0.00      LIG  
ATOM   4388 H36  LIG     1      14.145  14.958  -0.434  1.00  0.00      LIG  
ATOM   4389 H37  LIG     1      13.090  13.949  -1.407  1.00  0.00      LIG  
ATOM   4390 H38  LIG     1       9.361  15.455   0.742  1.00  0.00      LIG  
ATOM   4391 H39  LIG     1       9.147  14.589   2.286  1.00  0.00      LIG  
ATOM   4392 H40  LIG     1       7.838  14.642   1.097  1.00  0.00      LIG  
ATOM   4393 H41  LIG     1       5.913   8.041   1.603  1.00  0.00      LIG  
ATOM   4394 H42  LIG     1       5.164   9.006   2.901  1.00  0.00      LIG  
ATOM   4395 H43  LIG     1       6.890   8.595   3.015  1.00  0.00      LIG  
ATOM   4396 H44  LIG     1       6.792   8.864  -1.833  1.00  0.00      LIG  
ATOM   4397 H45  LIG     1       8.405   9.558  -2.093  1.00  0.00      LIG  
ATOM   4398 H46  LIG     1       7.264   9.452  -3.440  1.00  0.00      LIG  
ATOM   4399 H47  LIG     1       5.152  12.324  -2.404  1.00  0.00      LIG  
ATOM   4400 H48  LIG     1       4.729  10.603  -2.373  1.00  0.00      LIG  
ATOM   4401 H49  LIG     1       5.583  11.279  -3.771  1.00  0.00      LIG  
TER
REMARK  Energy: 270.159
REMARK  SimpleFitness: 270.159
REMARK  FullFitness: -712.3571
REMARK  InterFull: -28.7941
REMARK  IntraFull: 297.91
REMARK  solvFull: -1191.9
REMARK  surfFull: 210.427
REMARK  extraFull: 0.0
REMARK  deltaGcompsolvpol: -1191.9
REMARK  deltaGcompsolvnonpol: 210.427
REMARK  deltaGprotsolvpol: -1219.71
REMARK  deltaGprotsolvnonpol: 208.651
REMARK  deltaGligsolvpol: -9.32427
REMARK  deltaGligsolvnonpol: 15.7926
REMARK  deltaGvdw: -28.7941
REMARK  deltaGelec: 0.0
REMARK  deltaG: -5.7672787
REMARK  Cluster: 4
REMARK  ClusterRank: 0
ATOM   4315 C    LIG     1      14.856  16.751   3.568  1.00  0.00      LIG  
ATOM   4316 C1   LIG     1      15.606  15.933   4.579  1.00  0.00      LIG  
ATOM   4317 C2   LIG     1      16.053  14.541   4.178  1.00  0.00      LIG  
ATOM   4318 C3   LIG     1      14.923  13.883   3.361  1.00  0.00      LIG  
ATOM   4319 C4   LIG     1      14.302  14.680   2.199  1.00  0.00      LIG  
ATOM   4320 C5   LIG     1      13.777  15.963   2.840  1.00  0.00      LIG  
ATOM   4321 C6   LIG     1      15.156  12.459   2.910  1.00  0.00      LIG  
ATOM   4322 C7   LIG     1      13.810  11.761   2.861  1.00  0.00      LIG  
ATOM   4323 C8   LIG     1      12.676  12.578   2.211  1.00  0.00      LIG  
ATOM   4324 C9   LIG     1      13.224  13.820   1.447  1.00  0.00      LIG  
ATOM   4325 C10  LIG     1      11.864  11.670   1.230  1.00  0.00      LIG  
ATOM   4326 C11  LIG     1      10.793  12.478   0.597  1.00  0.00      LIG  
ATOM   4327 C12  LIG     1      11.222  13.707  -0.125  1.00  0.00      LIG  
ATOM   4328 C13  LIG     1      12.056  14.600   0.789  1.00  0.00      LIG  
ATOM   4329 C14  LIG     1       9.556  12.070   0.896  1.00  0.00      LIG  
ATOM   4330 C15  LIG     1       9.597  10.911   1.822  1.00  0.00      LIG  
ATOM   4331 C16  LIG     1      11.069  10.553   1.907  1.00  0.00      LIG  
ATOM   4332 O    LIG     1      12.497  15.673  -0.036  1.00  0.00      LIG  
ATOM   4333 C17  LIG     1      17.435  14.578   3.535  1.00  0.00      LIG  
ATOM   4334 C18  LIG     1      16.231  13.767   5.480  1.00  0.00      LIG  
ATOM   4335 C19  LIG     1      11.742  13.029   3.357  1.00  0.00      LIG  
ATOM   4336 C20  LIG     1      15.334  15.048   1.123  1.00  0.00      LIG  
ATOM   4337 H    LIG     1      13.786  13.416   0.603  1.00  0.00      LIG  
ATOM   4338 C21  LIG     1       8.291  12.821   0.585  1.00  0.00      LIG  
ATOM   4339 C22  LIG     1       6.979  12.044   0.734  1.00  0.00      LIG  
ATOM   4340 C23  LIG     1       6.564  11.082  -0.384  1.00  0.00      LIG  
ATOM   4341 O1   LIG     1       7.390  11.246  -1.550  1.00  0.00      LIG  
ATOM   4342 C24  LIG     1       6.649   9.654   0.063  1.00  0.00      LIG  
ATOM   4343 C25  LIG     1      12.702  11.020   0.123  1.00  0.00      LIG  
ATOM   4344 O2   LIG     1      16.061  16.475   5.573  1.00  0.00      LIG  
ATOM   4345 H1   LIG     1      14.147  13.804   4.121  1.00  0.00      LIG  
ATOM   4346 C26  LIG     1       8.193  14.016   1.523  1.00  0.00      LIG  
ATOM   4347 C27  LIG     1       6.739  11.620  -2.695  1.00  0.00      LIG  
ATOM   4348 O3   LIG     1       5.537  11.802  -2.808  1.00  0.00      LIG  
ATOM   4349 C28  LIG     1       7.699  11.635  -3.842  1.00  0.00      LIG  
ATOM   4350 C29  LIG     1       5.627   8.621  -0.256  1.00  0.00      LIG  
ATOM   4351 O4   LIG     1       5.640   9.279   1.032  1.00  0.00      LIG  
ATOM   4352 C30  LIG     1       4.427   8.924  -1.088  1.00  0.00      LIG  
ATOM   4353 C31  LIG     1       6.023   7.188  -0.195  1.00  0.00      LIG  
ATOM   4354 H2   LIG     1      15.580  17.180   2.872  1.00  0.00      LIG  
ATOM   4355 H3   LIG     1      14.384  17.578   4.105  1.00  0.00      LIG  
ATOM   4356 H4   LIG     1      13.336  16.625   2.094  1.00  0.00      LIG  
ATOM   4357 H5   LIG     1      12.986  15.709   3.550  1.00  0.00      LIG  
ATOM   4358 H6   LIG     1      15.803  11.909   3.594  1.00  0.00      LIG  
ATOM   4359 H7   LIG     1      15.639  12.425   1.930  1.00  0.00      LIG  
ATOM   4360 H8   LIG     1      13.523  11.531   3.890  1.00  0.00      LIG  
ATOM   4361 H9   LIG     1      13.953  10.788   2.392  1.00  0.00      LIG  
ATOM   4362 H10  LIG     1      10.370  14.274  -0.509  1.00  0.00      LIG  
ATOM   4363 H11  LIG     1      11.803  13.430  -1.010  1.00  0.00      LIG  
ATOM   4364 H12  LIG     1      11.412  15.037   1.557  1.00  0.00      LIG  
ATOM   4365 H13  LIG     1       9.022  10.061   1.460  1.00  0.00      LIG  
ATOM   4366 H14  LIG     1       9.221  11.200   2.806  1.00  0.00      LIG  
ATOM   4367 H15  LIG     1      11.364  10.376   2.942  1.00  0.00      LIG  
ATOM   4368 H16  LIG     1      11.232   9.606   1.383  1.00  0.00      LIG  
ATOM   4369 H17  LIG     1      13.188  15.310  -0.615  1.00  0.00      LIG  
ATOM   4370 H18  LIG     1      17.685  13.617   3.080  1.00  0.00      LIG  
ATOM   4371 H19  LIG     1      18.194  14.793   4.292  1.00  0.00      LIG  
ATOM   4372 H20  LIG     1      17.529  15.359   2.780  1.00  0.00      LIG  
ATOM   4373 H21  LIG     1      15.283  13.685   6.017  1.00  0.00      LIG  
ATOM   4374 H22  LIG     1      16.949  14.253   6.147  1.00  0.00      LIG  
ATOM   4375 H23  LIG     1      16.606  12.758   5.295  1.00  0.00      LIG  
ATOM   4376 H24  LIG     1      11.476  12.194   4.009  1.00  0.00      LIG  
ATOM   4377 H25  LIG     1      10.813  13.475   3.002  1.00  0.00      LIG  
ATOM   4378 H26  LIG     1      12.203  13.776   3.999  1.00  0.00      LIG  
ATOM   4379 H27  LIG     1      15.854  14.162   0.753  1.00  0.00      LIG  
ATOM   4380 H28  LIG     1      16.089  15.752   1.464  1.00  0.00      LIG  
ATOM   4381 H29  LIG     1      14.863  15.522   0.263  1.00  0.00      LIG  
ATOM   4382 H30  LIG     1       8.357  13.210  -0.432  1.00  0.00      LIG  
ATOM   4383 H31  LIG     1       6.193  12.804   0.749  1.00  0.00      LIG  
ATOM   4384 H32  LIG     1       6.913  11.565   1.715  1.00  0.00      LIG  
ATOM   4385 H33  LIG     1       5.515  11.317  -0.583  1.00  0.00      LIG  
ATOM   4386 H34  LIG     1       7.663   9.314   0.217  1.00  0.00      LIG  
ATOM   4387 H35  LIG     1      13.379  10.265   0.527  1.00  0.00      LIG  
ATOM   4388 H36  LIG     1      13.299  11.744  -0.434  1.00  0.00      LIG  
ATOM   4389 H37  LIG     1      12.060  10.508  -0.600  1.00  0.00      LIG  
ATOM   4390 H38  LIG     1       9.045  14.691   1.411  1.00  0.00      LIG  
ATOM   4391 H39  LIG     1       8.153  13.700   2.568  1.00  0.00      LIG  
ATOM   4392 H40  LIG     1       7.290  14.593   1.310  1.00  0.00      LIG  
ATOM   4393 H41  LIG     1       7.244  12.181  -4.673  1.00  0.00      LIG  
ATOM   4394 H42  LIG     1       7.920  10.610  -4.151  1.00  0.00      LIG  
ATOM   4395 H43  LIG     1       8.618  12.153  -3.553  1.00  0.00      LIG  
ATOM   4396 H44  LIG     1       4.688   8.895  -2.149  1.00  0.00      LIG  
ATOM   4397 H45  LIG     1       4.000   9.904  -0.864  1.00  0.00      LIG  
ATOM   4398 H46  LIG     1       3.650   8.176  -0.909  1.00  0.00      LIG  
ATOM   4399 H47  LIG     1       6.849   7.027   0.505  1.00  0.00      LIG  
ATOM   4400 H48  LIG     1       6.339   6.843  -1.183  1.00  0.00      LIG  
ATOM   4401 H49  LIG     1       5.178   6.576   0.129  1.00  0.00      LIG  
TER
REMARK  Energy: 270.159
REMARK  SimpleFitness: 270.159
REMARK  FullFitness: -712.3571
REMARK  InterFull: -28.7941
REMARK  IntraFull: 297.91
REMARK  solvFull: -1191.9
REMARK  surfFull: 210.427
REMARK  extraFull: 0.0
REMARK  deltaGcompsolvpol: -1191.9
REMARK  deltaGcompsolvnonpol: 210.427
REMARK  deltaGprotsolvpol: -1219.71
REMARK  deltaGprotsolvnonpol: 208.651
REMARK  deltaGligsolvpol: -9.32427
REMARK  deltaGligsolvnonpol: 15.7926
REMARK  deltaGvdw: -28.7941
REMARK  deltaGelec: 0.0
REMARK  deltaG: -5.7672787
REMARK  Cluster: 4
REMARK  ClusterRank: 1
ATOM   4315 C    LIG     1      14.856  16.751   3.568  1.00  0.00      LIG  
ATOM   4316 C1   LIG     1      15.606  15.933   4.579  1.00  0.00      LIG  
ATOM   4317 C2   LIG     1      16.053  14.541   4.178  1.00  0.00      LIG  
ATOM   4318 C3   LIG     1      14.923  13.883   3.361  1.00  0.00      LIG  
ATOM   4319 C4   LIG     1      14.302  14.680   2.199  1.00  0.00      LIG  
ATOM   4320 C5   LIG     1      13.777  15.963   2.840  1.00  0.00      LIG  
ATOM   4321 C6   LIG     1      15.156  12.459   2.910  1.00  0.00      LIG  
ATOM   4322 C7   LIG     1      13.810  11.761   2.861  1.00  0.00      LIG  
ATOM   4323 C8   LIG     1      12.676  12.578   2.211  1.00  0.00      LIG  
ATOM   4324 C9   LIG     1      13.224  13.820   1.447  1.00  0.00      LIG  
ATOM   4325 C10  LIG     1      11.864  11.670   1.230  1.00  0.00      LIG  
ATOM   4326 C11  LIG     1      10.793  12.478   0.597  1.00  0.00      LIG  
ATOM   4327 C12  LIG     1      11.222  13.707  -0.125  1.00  0.00      LIG  
ATOM   4328 C13  LIG     1      12.056  14.600   0.789  1.00  0.00      LIG  
ATOM   4329 C14  LIG     1       9.556  12.070   0.896  1.00  0.00      LIG  
ATOM   4330 C15  LIG     1       9.597  10.911   1.822  1.00  0.00      LIG  
ATOM   4331 C16  LIG     1      11.069  10.553   1.907  1.00  0.00      LIG  
ATOM   4332 O    LIG     1      12.497  15.673  -0.036  1.00  0.00      LIG  
ATOM   4333 C17  LIG     1      17.435  14.578   3.535  1.00  0.00      LIG  
ATOM   4334 C18  LIG     1      16.231  13.767   5.480  1.00  0.00      LIG  
ATOM   4335 C19  LIG     1      11.742  13.029   3.357  1.00  0.00      LIG  
ATOM   4336 C20  LIG     1      15.334  15.048   1.123  1.00  0.00      LIG  
ATOM   4337 H    LIG     1      13.786  13.416   0.603  1.00  0.00      LIG  
ATOM   4338 C21  LIG     1       8.291  12.821   0.585  1.00  0.00      LIG  
ATOM   4339 C22  LIG     1       6.979  12.044   0.734  1.00  0.00      LIG  
ATOM   4340 C23  LIG     1       6.564  11.082  -0.384  1.00  0.00      LIG  
ATOM   4341 O1   LIG     1       7.390  11.246  -1.550  1.00  0.00      LIG  
ATOM   4342 C24  LIG     1       6.649   9.654   0.063  1.00  0.00      LIG  
ATOM   4343 C25  LIG     1      12.702  11.020   0.123  1.00  0.00      LIG  
ATOM   4344 O2   LIG     1      16.061  16.475   5.573  1.00  0.00      LIG  
ATOM   4345 H1   LIG     1      14.147  13.804   4.121  1.00  0.00      LIG  
ATOM   4346 C26  LIG     1       8.193  14.016   1.523  1.00  0.00      LIG  
ATOM   4347 C27  LIG     1       6.739  11.620  -2.695  1.00  0.00      LIG  
ATOM   4348 O3   LIG     1       5.537  11.802  -2.808  1.00  0.00      LIG  
ATOM   4349 C28  LIG     1       7.699  11.635  -3.842  1.00  0.00      LIG  
ATOM   4350 C29  LIG     1       5.627   8.621  -0.256  1.00  0.00      LIG  
ATOM   4351 O4   LIG     1       5.640   9.279   1.032  1.00  0.00      LIG  
ATOM   4352 C30  LIG     1       4.427   8.924  -1.088  1.00  0.00      LIG  
ATOM   4353 C31  LIG     1       6.023   7.188  -0.195  1.00  0.00      LIG  
ATOM   4354 H2   LIG     1      15.580  17.180   2.872  1.00  0.00      LIG  
ATOM   4355 H3   LIG     1      14.384  17.578   4.105  1.00  0.00      LIG  
ATOM   4356 H4   LIG     1      13.336  16.625   2.094  1.00  0.00      LIG  
ATOM   4357 H5   LIG     1      12.986  15.709   3.550  1.00  0.00      LIG  
ATOM   4358 H6   LIG     1      15.803  11.909   3.594  1.00  0.00      LIG  
ATOM   4359 H7   LIG     1      15.639  12.425   1.930  1.00  0.00      LIG  
ATOM   4360 H8   LIG     1      13.523  11.531   3.890  1.00  0.00      LIG  
ATOM   4361 H9   LIG     1      13.953  10.788   2.392  1.00  0.00      LIG  
ATOM   4362 H10  LIG     1      10.370  14.274  -0.509  1.00  0.00      LIG  
ATOM   4363 H11  LIG     1      11.803  13.430  -1.010  1.00  0.00      LIG  
ATOM   4364 H12  LIG     1      11.412  15.037   1.557  1.00  0.00      LIG  
ATOM   4365 H13  LIG     1       9.022  10.061   1.460  1.00  0.00      LIG  
ATOM   4366 H14  LIG     1       9.221  11.200   2.806  1.00  0.00      LIG  
ATOM   4367 H15  LIG     1      11.364  10.376   2.942  1.00  0.00      LIG  
ATOM   4368 H16  LIG     1      11.232   9.606   1.383  1.00  0.00      LIG  
ATOM   4369 H17  LIG     1      13.188  15.310  -0.615  1.00  0.00      LIG  
ATOM   4370 H18  LIG     1      17.685  13.617   3.080  1.00  0.00      LIG  
ATOM   4371 H19  LIG     1      18.194  14.793   4.292  1.00  0.00      LIG  
ATOM   4372 H20  LIG     1      17.529  15.359   2.780  1.00  0.00      LIG  
ATOM   4373 H21  LIG     1      15.283  13.685   6.017  1.00  0.00      LIG  
ATOM   4374 H22  LIG     1      16.949  14.253   6.147  1.00  0.00      LIG  
ATOM   4375 H23  LIG     1      16.606  12.758   5.295  1.00  0.00      LIG  
ATOM   4376 H24  LIG     1      11.476  12.194   4.009  1.00  0.00      LIG  
ATOM   4377 H25  LIG     1      10.813  13.475   3.002  1.00  0.00      LIG  
ATOM   4378 H26  LIG     1      12.203  13.776   3.999  1.00  0.00      LIG  
ATOM   4379 H27  LIG     1      15.854  14.162   0.753  1.00  0.00      LIG  
ATOM   4380 H28  LIG     1      16.089  15.752   1.464  1.00  0.00      LIG  
ATOM   4381 H29  LIG     1      14.863  15.522   0.263  1.00  0.00      LIG  
ATOM   4382 H30  LIG     1       8.357  13.210  -0.432  1.00  0.00      LIG  
ATOM   4383 H31  LIG     1       6.193  12.804   0.749  1.00  0.00      LIG  
ATOM   4384 H32  LIG     1       6.913  11.565   1.715  1.00  0.00      LIG  
ATOM   4385 H33  LIG     1       5.515  11.317  -0.583  1.00  0.00      LIG  
ATOM   4386 H34  LIG     1       7.663   9.314   0.217  1.00  0.00      LIG  
ATOM   4387 H35  LIG     1      13.379  10.265   0.527  1.00  0.00      LIG  
ATOM   4388 H36  LIG     1      13.299  11.744  -0.434  1.00  0.00      LIG  
ATOM   4389 H37  LIG     1      12.060  10.508  -0.600  1.00  0.00      LIG  
ATOM   4390 H38  LIG     1       9.045  14.691   1.411  1.00  0.00      LIG  
ATOM   4391 H39  LIG     1       8.153  13.700   2.568  1.00  0.00      LIG  
ATOM   4392 H40  LIG     1       7.290  14.593   1.310  1.00  0.00      LIG  
ATOM   4393 H41  LIG     1       7.244  12.181  -4.673  1.00  0.00      LIG  
ATOM   4394 H42  LIG     1       7.920  10.610  -4.151  1.00  0.00      LIG  
ATOM   4395 H43  LIG     1       8.618  12.153  -3.553  1.00  0.00      LIG  
ATOM   4396 H44  LIG     1       4.688   8.895  -2.149  1.00  0.00      LIG  
ATOM   4397 H45  LIG     1       4.000   9.904  -0.864  1.00  0.00      LIG  
ATOM   4398 H46  LIG     1       3.650   8.176  -0.909  1.00  0.00      LIG  
ATOM   4399 H47  LIG     1       6.849   7.027   0.505  1.00  0.00      LIG  
ATOM   4400 H48  LIG     1       6.339   6.843  -1.183  1.00  0.00      LIG  
ATOM   4401 H49  LIG     1       5.178   6.576   0.129  1.00  0.00      LIG  
TER
REMARK  Energy: 270.576
REMARK  SimpleFitness: 270.576
REMARK  FullFitness: -712.0715
REMARK  InterFull: -27.8825
REMARK  IntraFull: 297.887
REMARK  solvFull: -1192.51
REMARK  surfFull: 210.434
REMARK  extraFull: 0.0
REMARK  deltaGcompsolvpol: -1192.51
REMARK  deltaGcompsolvnonpol: 210.434
REMARK  deltaGprotsolvpol: -1219.71
REMARK  deltaGprotsolvnonpol: 208.651
REMARK  deltaGligsolvpol: -9.33998
REMARK  deltaGligsolvnonpol: 15.7981
REMARK  deltaGvdw: -27.8825
REMARK  deltaGelec: 0.0
REMARK  deltaG: -5.7172685
REMARK  Cluster: 4
REMARK  ClusterRank: 2
ATOM   4315 C    LIG     1      14.898  16.710   3.608  1.00  0.00      LIG  
ATOM   4316 C1   LIG     1      15.659  15.876   4.598  1.00  0.00      LIG  
ATOM   4317 C2   LIG     1      16.070  14.476   4.189  1.00  0.00      LIG  
ATOM   4318 C3   LIG     1      14.919  13.839   3.384  1.00  0.00      LIG  
ATOM   4319 C4   LIG     1      14.295  14.655   2.237  1.00  0.00      LIG  
ATOM   4320 C5   LIG     1      13.794  15.938   2.898  1.00  0.00      LIG  
ATOM   4321 C6   LIG     1      15.138  12.419   2.916  1.00  0.00      LIG  
ATOM   4322 C7   LIG     1      13.789  11.732   2.880  1.00  0.00      LIG  
ATOM   4323 C8   LIG     1      12.659  12.559   2.238  1.00  0.00      LIG  
ATOM   4324 C9   LIG     1      13.201  13.816   1.491  1.00  0.00      LIG  
ATOM   4325 C10  LIG     1      11.858  11.664   1.239  1.00  0.00      LIG  
ATOM   4326 C11  LIG     1      10.785  12.480   0.620  1.00  0.00      LIG  
ATOM   4327 C12  LIG     1      11.203  13.729  -0.073  1.00  0.00      LIG  
ATOM   4328 C13  LIG     1      12.028  14.609   0.859  1.00  0.00      LIG  
ATOM   4329 C14  LIG     1       9.551  12.051   0.898  1.00  0.00      LIG  
ATOM   4330 C15  LIG     1       9.595  10.843   1.757  1.00  0.00      LIG  
ATOM   4331 C16  LIG     1      11.073  10.532   1.901  1.00  0.00      LIG  
ATOM   4332 O    LIG     1      12.459  15.703   0.056  1.00  0.00      LIG  
ATOM   4333 C17  LIG     1      17.444  14.483   3.528  1.00  0.00      LIG  
ATOM   4334 C18  LIG     1      16.249  13.697   5.487  1.00  0.00      LIG  
ATOM   4335 C19  LIG     1      11.724  12.990   3.390  1.00  0.00      LIG  
ATOM   4336 C20  LIG     1      15.316  15.021   1.149  1.00  0.00      LIG  
ATOM   4337 H    LIG     1      13.746  13.424   0.632  1.00  0.00      LIG  
ATOM   4338 C21  LIG     1       8.277  12.791   0.595  1.00  0.00      LIG  
ATOM   4339 C22  LIG     1       6.982  11.989   0.758  1.00  0.00      LIG  
ATOM   4340 C23  LIG     1       6.561  11.047  -0.374  1.00  0.00      LIG  
ATOM   4341 O1   LIG     1       7.440  11.163  -1.505  1.00  0.00      LIG  
ATOM   4342 C24  LIG     1       6.560   9.617   0.075  1.00  0.00      LIG  
ATOM   4343 C25  LIG     1      12.701  11.034   0.122  1.00  0.00      LIG  
ATOM   4344 O2   LIG     1      16.154  16.411   5.578  1.00  0.00      LIG  
ATOM   4345 H1   LIG     1      14.147  13.761   4.150  1.00  0.00      LIG  
ATOM   4346 C26  LIG     1       8.168  13.988   1.531  1.00  0.00      LIG  
ATOM   4347 C27  LIG     1       6.857  11.587  -2.668  1.00  0.00      LIG  
ATOM   4348 O3   LIG     1       5.672  11.839  -2.823  1.00  0.00      LIG  
ATOM   4349 C28  LIG     1       7.868  11.583  -3.772  1.00  0.00      LIG  
ATOM   4350 C29  LIG     1       5.519   8.634  -0.328  1.00  0.00      LIG  
ATOM   4351 O4   LIG     1       5.478   9.268   0.972  1.00  0.00      LIG  
ATOM   4352 C30  LIG     1       4.396   9.012  -1.231  1.00  0.00      LIG  
ATOM   4353 C31  LIG     1       5.866   7.187  -0.286  1.00  0.00      LIG  
ATOM   4354 H2   LIG     1      15.611  17.134   2.898  1.00  0.00      LIG  
ATOM   4355 H3   LIG     1      14.447  17.539   4.158  1.00  0.00      LIG  
ATOM   4356 H4   LIG     1      13.344  16.612   2.168  1.00  0.00      LIG  
ATOM   4357 H5   LIG     1      13.016  15.686   3.623  1.00  0.00      LIG  
ATOM   4358 H6   LIG     1      15.789  11.860   3.590  1.00  0.00      LIG  
ATOM   4359 H7   LIG     1      15.608  12.388   1.931  1.00  0.00      LIG  
ATOM   4360 H8   LIG     1      13.510  11.502   3.912  1.00  0.00      LIG  
ATOM   4361 H9   LIG     1      13.917  10.758   2.408  1.00  0.00      LIG  
ATOM   4362 H10  LIG     1      10.346  14.295  -0.449  1.00  0.00      LIG  
ATOM   4363 H11  LIG     1      11.789  13.476  -0.962  1.00  0.00      LIG  
ATOM   4364 H12  LIG     1      11.385  15.024   1.639  1.00  0.00      LIG  
ATOM   4365 H13  LIG     1       9.083   9.997   1.300  1.00  0.00      LIG  
ATOM   4366 H14  LIG     1       9.149  11.044   2.734  1.00  0.00      LIG  
ATOM   4367 H15  LIG     1      11.333  10.379   2.948  1.00  0.00      LIG  
ATOM   4368 H16  LIG     1      11.282   9.582   1.399  1.00  0.00      LIG  
ATOM   4369 H17  LIG     1      13.128  15.354  -0.556  1.00  0.00      LIG  
ATOM   4370 H18  LIG     1      17.667  13.519   3.066  1.00  0.00      LIG  
ATOM   4371 H19  LIG     1      18.220  14.677   4.275  1.00  0.00      LIG  
ATOM   4372 H20  LIG     1      17.545  15.266   2.776  1.00  0.00      LIG  
ATOM   4373 H21  LIG     1      15.309  13.644   6.041  1.00  0.00      LIG  
ATOM   4374 H22  LIG     1      16.992  14.163   6.141  1.00  0.00      LIG  
ATOM   4375 H23  LIG     1      16.594  12.678   5.298  1.00  0.00      LIG  
ATOM   4376 H24  LIG     1      11.493  12.153   4.053  1.00  0.00      LIG  
ATOM   4377 H25  LIG     1      10.775  13.399   3.041  1.00  0.00      LIG  
ATOM   4378 H26  LIG     1      12.169  13.760   4.018  1.00  0.00      LIG  
ATOM   4379 H27  LIG     1      15.810  14.130   0.752  1.00  0.00      LIG  
ATOM   4380 H28  LIG     1      16.093  15.701   1.489  1.00  0.00      LIG  
ATOM   4381 H29  LIG     1      14.839  15.521   0.307  1.00  0.00      LIG  
ATOM   4382 H30  LIG     1       8.332  13.179  -0.425  1.00  0.00      LIG  
ATOM   4383 H31  LIG     1       6.178  12.725   0.821  1.00  0.00      LIG  
ATOM   4384 H32  LIG     1       6.953  11.481   1.726  1.00  0.00      LIG  
ATOM   4385 H33  LIG     1       5.533  11.337  -0.612  1.00  0.00      LIG  
ATOM   4386 H34  LIG     1       7.546   9.237   0.291  1.00  0.00      LIG  
ATOM   4387 H35  LIG     1      13.394  10.285   0.512  1.00  0.00      LIG  
ATOM   4388 H36  LIG     1      13.283  11.770  -0.435  1.00  0.00      LIG  
ATOM   4389 H37  LIG     1      12.060  10.517  -0.599  1.00  0.00      LIG  
ATOM   4390 H38  LIG     1       9.015  14.671   1.425  1.00  0.00      LIG  
ATOM   4391 H39  LIG     1       8.126  13.672   2.575  1.00  0.00      LIG  
ATOM   4392 H40  LIG     1       7.262  14.558   1.313  1.00  0.00      LIG  
ATOM   4393 H41  LIG     1       7.471  12.138  -4.625  1.00  0.00      LIG  
ATOM   4394 H42  LIG     1       8.080  10.553  -4.072  1.00  0.00      LIG  
ATOM   4395 H43  LIG     1       8.783  12.081  -3.438  1.00  0.00      LIG  
ATOM   4396 H44  LIG     1       4.750   9.074  -2.264  1.00  0.00      LIG  
ATOM   4397 H45  LIG     1       3.953   9.974  -0.959  1.00  0.00      LIG  
ATOM   4398 H46  LIG     1       3.605   8.259  -1.185  1.00  0.00      LIG  
ATOM   4399 H47  LIG     1       6.658   6.980   0.440  1.00  0.00      LIG  
ATOM   4400 H48  LIG     1       6.209   6.854  -1.269  1.00  0.00      LIG  
ATOM   4401 H49  LIG     1       4.987   6.596  -0.012  1.00  0.00      LIG  
TER
REMARK  Energy: 270.576
REMARK  SimpleFitness: 270.576
REMARK  FullFitness: -712.0715
REMARK  InterFull: -27.8825
REMARK  IntraFull: 297.887
REMARK  solvFull: -1192.51
REMARK  surfFull: 210.434
REMARK  extraFull: 0.0
REMARK  deltaGcompsolvpol: -1192.51
REMARK  deltaGcompsolvnonpol: 210.434
REMARK  deltaGprotsolvpol: -1219.71
REMARK  deltaGprotsolvnonpol: 208.651
REMARK  deltaGligsolvpol: -9.33998
REMARK  deltaGligsolvnonpol: 15.7981
REMARK  deltaGvdw: -27.8825
REMARK  deltaGelec: 0.0
REMARK  deltaG: -5.7172685
REMARK  Cluster: 4
REMARK  ClusterRank: 3
ATOM   4315 C    LIG     1      14.898  16.710   3.608  1.00  0.00      LIG  
ATOM   4316 C1   LIG     1      15.659  15.876   4.598  1.00  0.00      LIG  
ATOM   4317 C2   LIG     1      16.070  14.476   4.189  1.00  0.00      LIG  
ATOM   4318 C3   LIG     1      14.919  13.839   3.384  1.00  0.00      LIG  
ATOM   4319 C4   LIG     1      14.295  14.655   2.237  1.00  0.00      LIG  
ATOM   4320 C5   LIG     1      13.794  15.938   2.898  1.00  0.00      LIG  
ATOM   4321 C6   LIG     1      15.138  12.419   2.916  1.00  0.00      LIG  
ATOM   4322 C7   LIG     1      13.789  11.732   2.880  1.00  0.00      LIG  
ATOM   4323 C8   LIG     1      12.659  12.559   2.238  1.00  0.00      LIG  
ATOM   4324 C9   LIG     1      13.201  13.816   1.491  1.00  0.00      LIG  
ATOM   4325 C10  LIG     1      11.858  11.664   1.239  1.00  0.00      LIG  
ATOM   4326 C11  LIG     1      10.785  12.480   0.620  1.00  0.00      LIG  
ATOM   4327 C12  LIG     1      11.203  13.729  -0.073  1.00  0.00      LIG  
ATOM   4328 C13  LIG     1      12.028  14.609   0.859  1.00  0.00      LIG  
ATOM   4329 C14  LIG     1       9.551  12.051   0.898  1.00  0.00      LIG  
ATOM   4330 C15  LIG     1       9.595  10.843   1.757  1.00  0.00      LIG  
ATOM   4331 C16  LIG     1      11.073  10.532   1.901  1.00  0.00      LIG  
ATOM   4332 O    LIG     1      12.459  15.703   0.056  1.00  0.00      LIG  
ATOM   4333 C17  LIG     1      17.444  14.483   3.528  1.00  0.00      LIG  
ATOM   4334 C18  LIG     1      16.249  13.697   5.487  1.00  0.00      LIG  
ATOM   4335 C19  LIG     1      11.724  12.990   3.390  1.00  0.00      LIG  
ATOM   4336 C20  LIG     1      15.316  15.021   1.149  1.00  0.00      LIG  
ATOM   4337 H    LIG     1      13.746  13.424   0.632  1.00  0.00      LIG  
ATOM   4338 C21  LIG     1       8.277  12.791   0.595  1.00  0.00      LIG  
ATOM   4339 C22  LIG     1       6.982  11.989   0.758  1.00  0.00      LIG  
ATOM   4340 C23  LIG     1       6.561  11.047  -0.374  1.00  0.00      LIG  
ATOM   4341 O1   LIG     1       7.440  11.163  -1.505  1.00  0.00      LIG  
ATOM   4342 C24  LIG     1       6.560   9.617   0.075  1.00  0.00      LIG  
ATOM   4343 C25  LIG     1      12.701  11.034   0.122  1.00  0.00      LIG  
ATOM   4344 O2   LIG     1      16.154  16.411   5.578  1.00  0.00      LIG  
ATOM   4345 H1   LIG     1      14.147  13.761   4.150  1.00  0.00      LIG  
ATOM   4346 C26  LIG     1       8.168  13.988   1.531  1.00  0.00      LIG  
ATOM   4347 C27  LIG     1       6.857  11.587  -2.668  1.00  0.00      LIG  
ATOM   4348 O3   LIG     1       5.672  11.839  -2.823  1.00  0.00      LIG  
ATOM   4349 C28  LIG     1       7.868  11.583  -3.772  1.00  0.00      LIG  
ATOM   4350 C29  LIG     1       5.519   8.634  -0.328  1.00  0.00      LIG  
ATOM   4351 O4   LIG     1       5.478   9.268   0.972  1.00  0.00      LIG  
ATOM   4352 C30  LIG     1       4.396   9.012  -1.231  1.00  0.00      LIG  
ATOM   4353 C31  LIG     1       5.866   7.187  -0.286  1.00  0.00      LIG  
ATOM   4354 H2   LIG     1      15.611  17.134   2.898  1.00  0.00      LIG  
ATOM   4355 H3   LIG     1      14.447  17.539   4.158  1.00  0.00      LIG  
ATOM   4356 H4   LIG     1      13.344  16.612   2.168  1.00  0.00      LIG  
ATOM   4357 H5   LIG     1      13.016  15.686   3.623  1.00  0.00      LIG  
ATOM   4358 H6   LIG     1      15.789  11.860   3.590  1.00  0.00      LIG  
ATOM   4359 H7   LIG     1      15.608  12.388   1.931  1.00  0.00      LIG  
ATOM   4360 H8   LIG     1      13.510  11.502   3.912  1.00  0.00      LIG  
ATOM   4361 H9   LIG     1      13.917  10.758   2.408  1.00  0.00      LIG  
ATOM   4362 H10  LIG     1      10.346  14.295  -0.449  1.00  0.00      LIG  
ATOM   4363 H11  LIG     1      11.789  13.476  -0.962  1.00  0.00      LIG  
ATOM   4364 H12  LIG     1      11.385  15.024   1.639  1.00  0.00      LIG  
ATOM   4365 H13  LIG     1       9.083   9.997   1.300  1.00  0.00      LIG  
ATOM   4366 H14  LIG     1       9.149  11.044   2.734  1.00  0.00      LIG  
ATOM   4367 H15  LIG     1      11.333  10.379   2.948  1.00  0.00      LIG  
ATOM   4368 H16  LIG     1      11.282   9.582   1.399  1.00  0.00      LIG  
ATOM   4369 H17  LIG     1      13.128  15.354  -0.556  1.00  0.00      LIG  
ATOM   4370 H18  LIG     1      17.667  13.519   3.066  1.00  0.00      LIG  
ATOM   4371 H19  LIG     1      18.220  14.677   4.275  1.00  0.00      LIG  
ATOM   4372 H20  LIG     1      17.545  15.266   2.776  1.00  0.00      LIG  
ATOM   4373 H21  LIG     1      15.309  13.644   6.041  1.00  0.00      LIG  
ATOM   4374 H22  LIG     1      16.992  14.163   6.141  1.00  0.00      LIG  
ATOM   4375 H23  LIG     1      16.594  12.678   5.298  1.00  0.00      LIG  
ATOM   4376 H24  LIG     1      11.493  12.153   4.053  1.00  0.00      LIG  
ATOM   4377 H25  LIG     1      10.775  13.399   3.041  1.00  0.00      LIG  
ATOM   4378 H26  LIG     1      12.169  13.760   4.018  1.00  0.00      LIG  
ATOM   4379 H27  LIG     1      15.810  14.130   0.752  1.00  0.00      LIG  
ATOM   4380 H28  LIG     1      16.093  15.701   1.489  1.00  0.00      LIG  
ATOM   4381 H29  LIG     1      14.839  15.521   0.307  1.00  0.00      LIG  
ATOM   4382 H30  LIG     1       8.332  13.179  -0.425  1.00  0.00      LIG  
ATOM   4383 H31  LIG     1       6.178  12.725   0.821  1.00  0.00      LIG  
ATOM   4384 H32  LIG     1       6.953  11.481   1.726  1.00  0.00      LIG  
ATOM   4385 H33  LIG     1       5.533  11.337  -0.612  1.00  0.00      LIG  
ATOM   4386 H34  LIG     1       7.546   9.237   0.291  1.00  0.00      LIG  
ATOM   4387 H35  LIG     1      13.394  10.285   0.512  1.00  0.00      LIG  
ATOM   4388 H36  LIG     1      13.283  11.770  -0.435  1.00  0.00      LIG  
ATOM   4389 H37  LIG     1      12.060  10.517  -0.599  1.00  0.00      LIG  
ATOM   4390 H38  LIG     1       9.015  14.671   1.425  1.00  0.00      LIG  
ATOM   4391 H39  LIG     1       8.126  13.672   2.575  1.00  0.00      LIG  
ATOM   4392 H40  LIG     1       7.262  14.558   1.313  1.00  0.00      LIG  
ATOM   4393 H41  LIG     1       7.471  12.138  -4.625  1.00  0.00      LIG  
ATOM   4394 H42  LIG     1       8.080  10.553  -4.072  1.00  0.00      LIG  
ATOM   4395 H43  LIG     1       8.783  12.081  -3.438  1.00  0.00      LIG  
ATOM   4396 H44  LIG     1       4.750   9.074  -2.264  1.00  0.00      LIG  
ATOM   4397 H45  LIG     1       3.953   9.974  -0.959  1.00  0.00      LIG  
ATOM   4398 H46  LIG     1       3.605   8.259  -1.185  1.00  0.00      LIG  
ATOM   4399 H47  LIG     1       6.658   6.980   0.440  1.00  0.00      LIG  
ATOM   4400 H48  LIG     1       6.209   6.854  -1.269  1.00  0.00      LIG  
ATOM   4401 H49  LIG     1       4.987   6.596  -0.012  1.00  0.00      LIG  
TER
REMARK  Energy: 270.123
REMARK  SimpleFitness: 270.123
REMARK  FullFitness: -711.82556
REMARK  InterFull: -28.0066
REMARK  IntraFull: 297.57
REMARK  solvFull: -1191.64
REMARK  surfFull: 210.251
REMARK  extraFull: 0.0
REMARK  deltaGcompsolvpol: -1191.64
REMARK  deltaGcompsolvnonpol: 210.251
REMARK  deltaGprotsolvpol: -1219.71
REMARK  deltaGprotsolvnonpol: 208.651
REMARK  deltaGligsolvpol: -9.32568
REMARK  deltaGligsolvnonpol: 15.8028
REMARK  deltaGvdw: -28.0066
REMARK  deltaGelec: 0.0
REMARK  deltaG: -5.694396
REMARK  Cluster: 4
REMARK  ClusterRank: 4
ATOM   4315 C    LIG     1      14.874  16.818   3.535  1.00  0.00      LIG  
ATOM   4316 C1   LIG     1      15.595  16.029   4.589  1.00  0.00      LIG  
ATOM   4317 C2   LIG     1      16.042  14.623   4.242  1.00  0.00      LIG  
ATOM   4318 C3   LIG     1      14.910  13.946   3.442  1.00  0.00      LIG  
ATOM   4319 C4   LIG     1      14.304  14.702   2.245  1.00  0.00      LIG  
ATOM   4320 C5   LIG     1      13.791  16.019   2.825  1.00  0.00      LIG  
ATOM   4321 C6   LIG     1      15.122  12.500   3.054  1.00  0.00      LIG  
ATOM   4322 C7   LIG     1      13.765  11.824   3.043  1.00  0.00      LIG  
ATOM   4323 C8   LIG     1      12.647  12.626   2.346  1.00  0.00      LIG  
ATOM   4324 C9   LIG     1      13.217  13.825   1.528  1.00  0.00      LIG  
ATOM   4325 C10  LIG     1      11.832  11.685   1.402  1.00  0.00      LIG  
ATOM   4326 C11  LIG     1      10.777  12.475   0.720  1.00  0.00      LIG  
ATOM   4327 C12  LIG     1      11.225  13.666  -0.051  1.00  0.00      LIG  
ATOM   4328 C13  LIG     1      12.064  14.590   0.827  1.00  0.00      LIG  
ATOM   4329 C14  LIG     1       9.533  12.087   1.015  1.00  0.00      LIG  
ATOM   4330 C15  LIG     1       9.551  10.971   1.992  1.00  0.00      LIG  
ATOM   4331 C16  LIG     1      11.018  10.614   2.128  1.00  0.00      LIG  
ATOM   4332 O    LIG     1      12.526  15.615  -0.045  1.00  0.00      LIG  
ATOM   4333 C17  LIG     1      17.426  14.636   3.601  1.00  0.00      LIG  
ATOM   4334 C18  LIG     1      16.216  13.893   5.570  1.00  0.00      LIG  
ATOM   4335 C19  LIG     1      11.709  13.143   3.460  1.00  0.00      LIG  
ATOM   4336 C20  LIG     1      15.346  15.013   1.161  1.00  0.00      LIG  
ATOM   4337 H    LIG     1      13.776  13.373   0.706  1.00  0.00      LIG  
ATOM   4338 C21  LIG     1       8.275  12.822   0.640  1.00  0.00      LIG  
ATOM   4339 C22  LIG     1       6.963  12.048   0.796  1.00  0.00      LIG  
ATOM   4340 C23  LIG     1       6.594  11.001  -0.261  1.00  0.00      LIG  
ATOM   4341 O1   LIG     1       7.442  11.096  -1.416  1.00  0.00      LIG  
ATOM   4342 C24  LIG     1       6.685   9.606   0.280  1.00  0.00      LIG  
ATOM   4343 C25  LIG     1      12.667  10.966   0.336  1.00  0.00      LIG  
ATOM   4344 O2   LIG     1      16.024  16.597   5.582  1.00  0.00      LIG  
ATOM   4345 H1   LIG     1      14.127  13.909   4.199  1.00  0.00      LIG  
ATOM   4346 C26  LIG     1       8.157  14.059   1.520  1.00  0.00      LIG  
ATOM   4347 C27  LIG     1       6.860  11.634  -2.530  1.00  0.00      LIG  
ATOM   4348 O3   LIG     1       5.702  12.012  -2.623  1.00  0.00      LIG  
ATOM   4349 C28  LIG     1       7.838  11.640  -3.659  1.00  0.00      LIG  
ATOM   4350 C29  LIG     1       5.650   8.562   0.050  1.00  0.00      LIG  
ATOM   4351 O4   LIG     1       5.695   9.300   1.293  1.00  0.00      LIG  
ATOM   4352 C30  LIG     1       4.445   8.823  -0.788  1.00  0.00      LIG  
ATOM   4353 C31  LIG     1       6.040   7.133   0.190  1.00  0.00      LIG  
ATOM   4354 H2   LIG     1      15.613  17.208   2.832  1.00  0.00      LIG  
ATOM   4355 H3   LIG     1      14.409  17.674   4.031  1.00  0.00      LIG  
ATOM   4356 H4   LIG     1      13.370  16.656   2.046  1.00  0.00      LIG  
ATOM   4357 H5   LIG     1      12.990  15.806   3.536  1.00  0.00      LIG  
ATOM   4358 H6   LIG     1      15.765  11.971   3.758  1.00  0.00      LIG  
ATOM   4359 H7   LIG     1      15.598  12.415   2.075  1.00  0.00      LIG  
ATOM   4360 H8   LIG     1      13.473  11.658   4.084  1.00  0.00      LIG  
ATOM   4361 H9   LIG     1      13.889  10.824   2.628  1.00  0.00      LIG  
ATOM   4362 H10  LIG     1      10.380  14.225  -0.466  1.00  0.00      LIG  
ATOM   4363 H11  LIG     1      11.807  13.343  -0.919  1.00  0.00      LIG  
ATOM   4364 H12  LIG     1      11.421  15.073   1.568  1.00  0.00      LIG  
ATOM   4365 H13  LIG     1       8.985  10.106   1.655  1.00  0.00      LIG  
ATOM   4366 H14  LIG     1       9.153  11.301   2.953  1.00  0.00      LIG  
ATOM   4367 H15  LIG     1      11.290  10.497   3.177  1.00  0.00      LIG  
ATOM   4368 H16  LIG     1      11.186   9.637   1.663  1.00  0.00      LIG  
ATOM   4369 H17  LIG     1      13.215  15.215  -0.603  1.00  0.00      LIG  
ATOM   4370 H18  LIG     1      17.660  13.673   3.143  1.00  0.00      LIG  
ATOM   4371 H19  LIG     1      18.188  14.835   4.359  1.00  0.00      LIG  
ATOM   4372 H20  LIG     1      17.537  15.420   2.850  1.00  0.00      LIG  
ATOM   4373 H21  LIG     1      15.269  13.839   6.111  1.00  0.00      LIG  
ATOM   4374 H22  LIG     1      16.939  14.397   6.218  1.00  0.00      LIG  
ATOM   4375 H23  LIG     1      16.583  12.875   5.420  1.00  0.00      LIG  
ATOM   4376 H24  LIG     1      11.426  12.345   4.149  1.00  0.00      LIG  
ATOM   4377 H25  LIG     1      10.788  13.584   3.076  1.00  0.00      LIG  
ATOM   4378 H26  LIG     1      12.175  13.913   4.070  1.00  0.00      LIG  
ATOM   4379 H27  LIG     1      15.841  14.103   0.815  1.00  0.00      LIG  
ATOM   4380 H28  LIG     1      16.119  15.705   1.486  1.00  0.00      LIG  
ATOM   4381 H29  LIG     1      14.889  15.481   0.289  1.00  0.00      LIG  
ATOM   4382 H30  LIG     1       8.362  13.162  -0.395  1.00  0.00      LIG  
ATOM   4383 H31  LIG     1       6.173  12.799   0.730  1.00  0.00      LIG  
ATOM   4384 H32  LIG     1       6.866  11.639   1.805  1.00  0.00      LIG  
ATOM   4385 H33  LIG     1       5.547  11.196  -0.503  1.00  0.00      LIG  
ATOM   4386 H34  LIG     1       7.698   9.262   0.420  1.00  0.00      LIG  
ATOM   4387 H35  LIG     1      13.326  10.218   0.781  1.00  0.00      LIG  
ATOM   4388 H36  LIG     1      13.283  11.649  -0.253  1.00  0.00      LIG  
ATOM   4389 H37  LIG     1      12.021  10.430  -0.367  1.00  0.00      LIG  
ATOM   4390 H38  LIG     1       9.012  14.728   1.397  1.00  0.00      LIG  
ATOM   4391 H39  LIG     1       8.091  13.788   2.577  1.00  0.00      LIG  
ATOM   4392 H40  LIG     1       7.259  14.625   1.262  1.00  0.00      LIG  
ATOM   4393 H41  LIG     1       7.398  12.186  -4.497  1.00  0.00      LIG  
ATOM   4394 H42  LIG     1       8.053  10.613  -3.968  1.00  0.00      LIG  
ATOM   4395 H43  LIG     1       8.755  12.150  -3.354  1.00  0.00      LIG  
ATOM   4396 H44  LIG     1       4.703   8.751  -1.847  1.00  0.00      LIG  
ATOM   4397 H45  LIG     1       4.014   9.811  -0.603  1.00  0.00      LIG  
ATOM   4398 H46  LIG     1       3.671   8.082  -0.570  1.00  0.00      LIG  
ATOM   4399 H47  LIG     1       6.875   7.010   0.886  1.00  0.00      LIG  
ATOM   4400 H48  LIG     1       6.338   6.728  -0.780  1.00  0.00      LIG  
ATOM   4401 H49  LIG     1       5.195   6.549   0.565  1.00  0.00      LIG  
TER
REMARK  Energy: 270.123
REMARK  SimpleFitness: 270.123
REMARK  FullFitness: -711.82556
REMARK  InterFull: -28.0066
REMARK  IntraFull: 297.57
REMARK  solvFull: -1191.64
REMARK  surfFull: 210.251
REMARK  extraFull: 0.0
REMARK  deltaGcompsolvpol: -1191.64
REMARK  deltaGcompsolvnonpol: 210.251
REMARK  deltaGprotsolvpol: -1219.71
REMARK  deltaGprotsolvnonpol: 208.651
REMARK  deltaGligsolvpol: -9.32568
REMARK  deltaGligsolvnonpol: 15.8028
REMARK  deltaGvdw: -28.0066
REMARK  deltaGelec: 0.0
REMARK  deltaG: -5.694396
REMARK  Cluster: 4
REMARK  ClusterRank: 5
ATOM   4315 C    LIG     1      14.874  16.818   3.535  1.00  0.00      LIG  
ATOM   4316 C1   LIG     1      15.595  16.029   4.589  1.00  0.00      LIG  
ATOM   4317 C2   LIG     1      16.042  14.623   4.242  1.00  0.00      LIG  
ATOM   4318 C3   LIG     1      14.910  13.946   3.442  1.00  0.00      LIG  
ATOM   4319 C4   LIG     1      14.304  14.702   2.245  1.00  0.00      LIG  
ATOM   4320 C5   LIG     1      13.791  16.019   2.825  1.00  0.00      LIG  
ATOM   4321 C6   LIG     1      15.122  12.500   3.054  1.00  0.00      LIG  
ATOM   4322 C7   LIG     1      13.765  11.824   3.043  1.00  0.00      LIG  
ATOM   4323 C8   LIG     1      12.647  12.626   2.346  1.00  0.00      LIG  
ATOM   4324 C9   LIG     1      13.217  13.825   1.528  1.00  0.00      LIG  
ATOM   4325 C10  LIG     1      11.832  11.685   1.402  1.00  0.00      LIG  
ATOM   4326 C11  LIG     1      10.777  12.475   0.720  1.00  0.00      LIG  
ATOM   4327 C12  LIG     1      11.225  13.666  -0.051  1.00  0.00      LIG  
ATOM   4328 C13  LIG     1      12.064  14.590   0.827  1.00  0.00      LIG  
ATOM   4329 C14  LIG     1       9.533  12.087   1.015  1.00  0.00      LIG  
ATOM   4330 C15  LIG     1       9.551  10.971   1.992  1.00  0.00      LIG  
ATOM   4331 C16  LIG     1      11.018  10.614   2.128  1.00  0.00      LIG  
ATOM   4332 O    LIG     1      12.526  15.615  -0.045  1.00  0.00      LIG  
ATOM   4333 C17  LIG     1      17.426  14.636   3.601  1.00  0.00      LIG  
ATOM   4334 C18  LIG     1      16.216  13.893   5.570  1.00  0.00      LIG  
ATOM   4335 C19  LIG     1      11.709  13.143   3.460  1.00  0.00      LIG  
ATOM   4336 C20  LIG     1      15.346  15.013   1.161  1.00  0.00      LIG  
ATOM   4337 H    LIG     1      13.776  13.373   0.706  1.00  0.00      LIG  
ATOM   4338 C21  LIG     1       8.275  12.822   0.640  1.00  0.00      LIG  
ATOM   4339 C22  LIG     1       6.963  12.048   0.796  1.00  0.00      LIG  
ATOM   4340 C23  LIG     1       6.594  11.001  -0.261  1.00  0.00      LIG  
ATOM   4341 O1   LIG     1       7.442  11.096  -1.416  1.00  0.00      LIG  
ATOM   4342 C24  LIG     1       6.685   9.606   0.280  1.00  0.00      LIG  
ATOM   4343 C25  LIG     1      12.667  10.966   0.336  1.00  0.00      LIG  
ATOM   4344 O2   LIG     1      16.024  16.597   5.582  1.00  0.00      LIG  
ATOM   4345 H1   LIG     1      14.127  13.909   4.199  1.00  0.00      LIG  
ATOM   4346 C26  LIG     1       8.157  14.059   1.520  1.00  0.00      LIG  
ATOM   4347 C27  LIG     1       6.860  11.634  -2.530  1.00  0.00      LIG  
ATOM   4348 O3   LIG     1       5.702  12.012  -2.623  1.00  0.00      LIG  
ATOM   4349 C28  LIG     1       7.838  11.640  -3.659  1.00  0.00      LIG  
ATOM   4350 C29  LIG     1       5.650   8.562   0.050  1.00  0.00      LIG  
ATOM   4351 O4   LIG     1       5.695   9.300   1.293  1.00  0.00      LIG  
ATOM   4352 C30  LIG     1       4.445   8.823  -0.788  1.00  0.00      LIG  
ATOM   4353 C31  LIG     1       6.040   7.133   0.190  1.00  0.00      LIG  
ATOM   4354 H2   LIG     1      15.613  17.208   2.832  1.00  0.00      LIG  
ATOM   4355 H3   LIG     1      14.409  17.674   4.031  1.00  0.00      LIG  
ATOM   4356 H4   LIG     1      13.370  16.656   2.046  1.00  0.00      LIG  
ATOM   4357 H5   LIG     1      12.990  15.806   3.536  1.00  0.00      LIG  
ATOM   4358 H6   LIG     1      15.765  11.971   3.758  1.00  0.00      LIG  
ATOM   4359 H7   LIG     1      15.598  12.415   2.075  1.00  0.00      LIG  
ATOM   4360 H8   LIG     1      13.473  11.658   4.084  1.00  0.00      LIG  
ATOM   4361 H9   LIG     1      13.889  10.824   2.628  1.00  0.00      LIG  
ATOM   4362 H10  LIG     1      10.380  14.225  -0.466  1.00  0.00      LIG  
ATOM   4363 H11  LIG     1      11.807  13.343  -0.919  1.00  0.00      LIG  
ATOM   4364 H12  LIG     1      11.421  15.073   1.568  1.00  0.00      LIG  
ATOM   4365 H13  LIG     1       8.985  10.106   1.655  1.00  0.00      LIG  
ATOM   4366 H14  LIG     1       9.153  11.301   2.953  1.00  0.00      LIG  
ATOM   4367 H15  LIG     1      11.290  10.497   3.177  1.00  0.00      LIG  
ATOM   4368 H16  LIG     1      11.186   9.637   1.663  1.00  0.00      LIG  
ATOM   4369 H17  LIG     1      13.215  15.215  -0.603  1.00  0.00      LIG  
ATOM   4370 H18  LIG     1      17.660  13.673   3.143  1.00  0.00      LIG  
ATOM   4371 H19  LIG     1      18.188  14.835   4.359  1.00  0.00      LIG  
ATOM   4372 H20  LIG     1      17.537  15.420   2.850  1.00  0.00      LIG  
ATOM   4373 H21  LIG     1      15.269  13.839   6.111  1.00  0.00      LIG  
ATOM   4374 H22  LIG     1      16.939  14.397   6.218  1.00  0.00      LIG  
ATOM   4375 H23  LIG     1      16.583  12.875   5.420  1.00  0.00      LIG  
ATOM   4376 H24  LIG     1      11.426  12.345   4.149  1.00  0.00      LIG  
ATOM   4377 H25  LIG     1      10.788  13.584   3.076  1.00  0.00      LIG  
ATOM   4378 H26  LIG     1      12.175  13.913   4.070  1.00  0.00      LIG  
ATOM   4379 H27  LIG     1      15.841  14.103   0.815  1.00  0.00      LIG  
ATOM   4380 H28  LIG     1      16.119  15.705   1.486  1.00  0.00      LIG  
ATOM   4381 H29  LIG     1      14.889  15.481   0.289  1.00  0.00      LIG  
ATOM   4382 H30  LIG     1       8.362  13.162  -0.395  1.00  0.00      LIG  
ATOM   4383 H31  LIG     1       6.173  12.799   0.730  1.00  0.00      LIG  
ATOM   4384 H32  LIG     1       6.866  11.639   1.805  1.00  0.00      LIG  
ATOM   4385 H33  LIG     1       5.547  11.196  -0.503  1.00  0.00      LIG  
ATOM   4386 H34  LIG     1       7.698   9.262   0.420  1.00  0.00      LIG  
ATOM   4387 H35  LIG     1      13.326  10.218   0.781  1.00  0.00      LIG  
ATOM   4388 H36  LIG     1      13.283  11.649  -0.253  1.00  0.00      LIG  
ATOM   4389 H37  LIG     1      12.021  10.430  -0.367  1.00  0.00      LIG  
ATOM   4390 H38  LIG     1       9.012  14.728   1.397  1.00  0.00      LIG  
ATOM   4391 H39  LIG     1       8.091  13.788   2.577  1.00  0.00      LIG  
ATOM   4392 H40  LIG     1       7.259  14.625   1.262  1.00  0.00      LIG  
ATOM   4393 H41  LIG     1       7.398  12.186  -4.497  1.00  0.00      LIG  
ATOM   4394 H42  LIG     1       8.053  10.613  -3.968  1.00  0.00      LIG  
ATOM   4395 H43  LIG     1       8.755  12.150  -3.354  1.00  0.00      LIG  
ATOM   4396 H44  LIG     1       4.703   8.751  -1.847  1.00  0.00      LIG  
ATOM   4397 H45  LIG     1       4.014   9.811  -0.603  1.00  0.00      LIG  
ATOM   4398 H46  LIG     1       3.671   8.082  -0.570  1.00  0.00      LIG  
ATOM   4399 H47  LIG     1       6.875   7.010   0.886  1.00  0.00      LIG  
ATOM   4400 H48  LIG     1       6.338   6.728  -0.780  1.00  0.00      LIG  
ATOM   4401 H49  LIG     1       5.195   6.549   0.565  1.00  0.00      LIG  
TER
REMARK  Energy: 270.123
REMARK  SimpleFitness: 270.123
REMARK  FullFitness: -711.82556
REMARK  InterFull: -28.0066
REMARK  IntraFull: 297.57
REMARK  solvFull: -1191.64
REMARK  surfFull: 210.251
REMARK  extraFull: 0.0
REMARK  deltaGcompsolvpol: -1191.64
REMARK  deltaGcompsolvnonpol: 210.251
REMARK  deltaGprotsolvpol: -1219.71
REMARK  deltaGprotsolvnonpol: 208.651
REMARK  deltaGligsolvpol: -9.32568
REMARK  deltaGligsolvnonpol: 15.8028
REMARK  deltaGvdw: -28.0066
REMARK  deltaGelec: 0.0
REMARK  deltaG: -5.694396
REMARK  Cluster: 4
REMARK  ClusterRank: 6
ATOM   4315 C    LIG     1      14.874  16.818   3.535  1.00  0.00      LIG  
ATOM   4316 C1   LIG     1      15.595  16.029   4.589  1.00  0.00      LIG  
ATOM   4317 C2   LIG     1      16.042  14.623   4.242  1.00  0.00      LIG  
ATOM   4318 C3   LIG     1      14.910  13.946   3.442  1.00  0.00      LIG  
ATOM   4319 C4   LIG     1      14.304  14.702   2.245  1.00  0.00      LIG  
ATOM   4320 C5   LIG     1      13.791  16.019   2.825  1.00  0.00      LIG  
ATOM   4321 C6   LIG     1      15.122  12.500   3.054  1.00  0.00      LIG  
ATOM   4322 C7   LIG     1      13.765  11.824   3.043  1.00  0.00      LIG  
ATOM   4323 C8   LIG     1      12.647  12.626   2.346  1.00  0.00      LIG  
ATOM   4324 C9   LIG     1      13.217  13.825   1.528  1.00  0.00      LIG  
ATOM   4325 C10  LIG     1      11.832  11.685   1.402  1.00  0.00      LIG  
ATOM   4326 C11  LIG     1      10.777  12.475   0.720  1.00  0.00      LIG  
ATOM   4327 C12  LIG     1      11.225  13.666  -0.051  1.00  0.00      LIG  
ATOM   4328 C13  LIG     1      12.064  14.590   0.827  1.00  0.00      LIG  
ATOM   4329 C14  LIG     1       9.533  12.087   1.015  1.00  0.00      LIG  
ATOM   4330 C15  LIG     1       9.551  10.971   1.992  1.00  0.00      LIG  
ATOM   4331 C16  LIG     1      11.018  10.614   2.128  1.00  0.00      LIG  
ATOM   4332 O    LIG     1      12.526  15.615  -0.045  1.00  0.00      LIG  
ATOM   4333 C17  LIG     1      17.426  14.636   3.601  1.00  0.00      LIG  
ATOM   4334 C18  LIG     1      16.216  13.893   5.570  1.00  0.00      LIG  
ATOM   4335 C19  LIG     1      11.709  13.143   3.460  1.00  0.00      LIG  
ATOM   4336 C20  LIG     1      15.346  15.013   1.161  1.00  0.00      LIG  
ATOM   4337 H    LIG     1      13.776  13.373   0.706  1.00  0.00      LIG  
ATOM   4338 C21  LIG     1       8.275  12.822   0.640  1.00  0.00      LIG  
ATOM   4339 C22  LIG     1       6.963  12.048   0.796  1.00  0.00      LIG  
ATOM   4340 C23  LIG     1       6.594  11.001  -0.261  1.00  0.00      LIG  
ATOM   4341 O1   LIG     1       7.442  11.096  -1.416  1.00  0.00      LIG  
ATOM   4342 C24  LIG     1       6.685   9.606   0.280  1.00  0.00      LIG  
ATOM   4343 C25  LIG     1      12.667  10.966   0.336  1.00  0.00      LIG  
ATOM   4344 O2   LIG     1      16.024  16.597   5.582  1.00  0.00      LIG  
ATOM   4345 H1   LIG     1      14.127  13.909   4.199  1.00  0.00      LIG  
ATOM   4346 C26  LIG     1       8.157  14.059   1.520  1.00  0.00      LIG  
ATOM   4347 C27  LIG     1       6.860  11.634  -2.530  1.00  0.00      LIG  
ATOM   4348 O3   LIG     1       5.702  12.012  -2.623  1.00  0.00      LIG  
ATOM   4349 C28  LIG     1       7.838  11.640  -3.659  1.00  0.00      LIG  
ATOM   4350 C29  LIG     1       5.650   8.562   0.050  1.00  0.00      LIG  
ATOM   4351 O4   LIG     1       5.695   9.300   1.293  1.00  0.00      LIG  
ATOM   4352 C30  LIG     1       4.445   8.823  -0.788  1.00  0.00      LIG  
ATOM   4353 C31  LIG     1       6.040   7.133   0.190  1.00  0.00      LIG  
ATOM   4354 H2   LIG     1      15.613  17.208   2.832  1.00  0.00      LIG  
ATOM   4355 H3   LIG     1      14.409  17.674   4.031  1.00  0.00      LIG  
ATOM   4356 H4   LIG     1      13.370  16.656   2.046  1.00  0.00      LIG  
ATOM   4357 H5   LIG     1      12.990  15.806   3.536  1.00  0.00      LIG  
ATOM   4358 H6   LIG     1      15.765  11.971   3.758  1.00  0.00      LIG  
ATOM   4359 H7   LIG     1      15.598  12.415   2.075  1.00  0.00      LIG  
ATOM   4360 H8   LIG     1      13.473  11.658   4.084  1.00  0.00      LIG  
ATOM   4361 H9   LIG     1      13.889  10.824   2.628  1.00  0.00      LIG  
ATOM   4362 H10  LIG     1      10.380  14.225  -0.466  1.00  0.00      LIG  
ATOM   4363 H11  LIG     1      11.807  13.343  -0.919  1.00  0.00      LIG  
ATOM   4364 H12  LIG     1      11.421  15.073   1.568  1.00  0.00      LIG  
ATOM   4365 H13  LIG     1       8.985  10.106   1.655  1.00  0.00      LIG  
ATOM   4366 H14  LIG     1       9.153  11.301   2.953  1.00  0.00      LIG  
ATOM   4367 H15  LIG     1      11.290  10.497   3.177  1.00  0.00      LIG  
ATOM   4368 H16  LIG     1      11.186   9.637   1.663  1.00  0.00      LIG  
ATOM   4369 H17  LIG     1      13.215  15.215  -0.603  1.00  0.00      LIG  
ATOM   4370 H18  LIG     1      17.660  13.673   3.143  1.00  0.00      LIG  
ATOM   4371 H19  LIG     1      18.188  14.835   4.359  1.00  0.00      LIG  
ATOM   4372 H20  LIG     1      17.537  15.420   2.850  1.00  0.00      LIG  
ATOM   4373 H21  LIG     1      15.269  13.839   6.111  1.00  0.00      LIG  
ATOM   4374 H22  LIG     1      16.939  14.397   6.218  1.00  0.00      LIG  
ATOM   4375 H23  LIG     1      16.583  12.875   5.420  1.00  0.00      LIG  
ATOM   4376 H24  LIG     1      11.426  12.345   4.149  1.00  0.00      LIG  
ATOM   4377 H25  LIG     1      10.788  13.584   3.076  1.00  0.00      LIG  
ATOM   4378 H26  LIG     1      12.175  13.913   4.070  1.00  0.00      LIG  
ATOM   4379 H27  LIG     1      15.841  14.103   0.815  1.00  0.00      LIG  
ATOM   4380 H28  LIG     1      16.119  15.705   1.486  1.00  0.00      LIG  
ATOM   4381 H29  LIG     1      14.889  15.481   0.289  1.00  0.00      LIG  
ATOM   4382 H30  LIG     1       8.362  13.162  -0.395  1.00  0.00      LIG  
ATOM   4383 H31  LIG     1       6.173  12.799   0.730  1.00  0.00      LIG  
ATOM   4384 H32  LIG     1       6.866  11.639   1.805  1.00  0.00      LIG  
ATOM   4385 H33  LIG     1       5.547  11.196  -0.503  1.00  0.00      LIG  
ATOM   4386 H34  LIG     1       7.698   9.262   0.420  1.00  0.00      LIG  
ATOM   4387 H35  LIG     1      13.326  10.218   0.781  1.00  0.00      LIG  
ATOM   4388 H36  LIG     1      13.283  11.649  -0.253  1.00  0.00      LIG  
ATOM   4389 H37  LIG     1      12.021  10.430  -0.367  1.00  0.00      LIG  
ATOM   4390 H38  LIG     1       9.012  14.728   1.397  1.00  0.00      LIG  
ATOM   4391 H39  LIG     1       8.091  13.788   2.577  1.00  0.00      LIG  
ATOM   4392 H40  LIG     1       7.259  14.625   1.262  1.00  0.00      LIG  
ATOM   4393 H41  LIG     1       7.398  12.186  -4.497  1.00  0.00      LIG  
ATOM   4394 H42  LIG     1       8.053  10.613  -3.968  1.00  0.00      LIG  
ATOM   4395 H43  LIG     1       8.755  12.150  -3.354  1.00  0.00      LIG  
ATOM   4396 H44  LIG     1       4.703   8.751  -1.847  1.00  0.00      LIG  
ATOM   4397 H45  LIG     1       4.014   9.811  -0.603  1.00  0.00      LIG  
ATOM   4398 H46  LIG     1       3.671   8.082  -0.570  1.00  0.00      LIG  
ATOM   4399 H47  LIG     1       6.875   7.010   0.886  1.00  0.00      LIG  
ATOM   4400 H48  LIG     1       6.338   6.728  -0.780  1.00  0.00      LIG  
ATOM   4401 H49  LIG     1       5.195   6.549   0.565  1.00  0.00      LIG  
TER
REMARK  Energy: 270.123
REMARK  SimpleFitness: 270.123
REMARK  FullFitness: -711.82556
REMARK  InterFull: -28.0066
REMARK  IntraFull: 297.57
REMARK  solvFull: -1191.64
REMARK  surfFull: 210.251
REMARK  extraFull: 0.0
REMARK  deltaGcompsolvpol: -1191.64
REMARK  deltaGcompsolvnonpol: 210.251
REMARK  deltaGprotsolvpol: -1219.71
REMARK  deltaGprotsolvnonpol: 208.651
REMARK  deltaGligsolvpol: -9.32568
REMARK  deltaGligsolvnonpol: 15.8028
REMARK  deltaGvdw: -28.0066
REMARK  deltaGelec: 0.0
REMARK  deltaG: -5.694396
REMARK  Cluster: 4
REMARK  ClusterRank: 7
ATOM   4315 C    LIG     1      14.874  16.818   3.535  1.00  0.00      LIG  
ATOM   4316 C1   LIG     1      15.595  16.029   4.589  1.00  0.00      LIG  
ATOM   4317 C2   LIG     1      16.042  14.623   4.242  1.00  0.00      LIG  
ATOM   4318 C3   LIG     1      14.910  13.946   3.442  1.00  0.00      LIG  
ATOM   4319 C4   LIG     1      14.304  14.702   2.245  1.00  0.00      LIG  
ATOM   4320 C5   LIG     1      13.791  16.019   2.825  1.00  0.00      LIG  
ATOM   4321 C6   LIG     1      15.122  12.500   3.054  1.00  0.00      LIG  
ATOM   4322 C7   LIG     1      13.765  11.824   3.043  1.00  0.00      LIG  
ATOM   4323 C8   LIG     1      12.647  12.626   2.346  1.00  0.00      LIG  
ATOM   4324 C9   LIG     1      13.217  13.825   1.528  1.00  0.00      LIG  
ATOM   4325 C10  LIG     1      11.832  11.685   1.402  1.00  0.00      LIG  
ATOM   4326 C11  LIG     1      10.777  12.475   0.720  1.00  0.00      LIG  
ATOM   4327 C12  LIG     1      11.225  13.666  -0.051  1.00  0.00      LIG  
ATOM   4328 C13  LIG     1      12.064  14.590   0.827  1.00  0.00      LIG  
ATOM   4329 C14  LIG     1       9.533  12.087   1.015  1.00  0.00      LIG  
ATOM   4330 C15  LIG     1       9.551  10.971   1.992  1.00  0.00      LIG  
ATOM   4331 C16  LIG     1      11.018  10.614   2.128  1.00  0.00      LIG  
ATOM   4332 O    LIG     1      12.526  15.615  -0.045  1.00  0.00      LIG  
ATOM   4333 C17  LIG     1      17.426  14.636   3.601  1.00  0.00      LIG  
ATOM   4334 C18  LIG     1      16.216  13.893   5.570  1.00  0.00      LIG  
ATOM   4335 C19  LIG     1      11.709  13.143   3.460  1.00  0.00      LIG  
ATOM   4336 C20  LIG     1      15.346  15.013   1.161  1.00  0.00      LIG  
ATOM   4337 H    LIG     1      13.776  13.373   0.706  1.00  0.00      LIG  
ATOM   4338 C21  LIG     1       8.275  12.822   0.640  1.00  0.00      LIG  
ATOM   4339 C22  LIG     1       6.963  12.048   0.796  1.00  0.00      LIG  
ATOM   4340 C23  LIG     1       6.594  11.001  -0.261  1.00  0.00      LIG  
ATOM   4341 O1   LIG     1       7.442  11.096  -1.416  1.00  0.00      LIG  
ATOM   4342 C24  LIG     1       6.685   9.606   0.280  1.00  0.00      LIG  
ATOM   4343 C25  LIG     1      12.667  10.966   0.336  1.00  0.00      LIG  
ATOM   4344 O2   LIG     1      16.024  16.597   5.582  1.00  0.00      LIG  
ATOM   4345 H1   LIG     1      14.127  13.909   4.199  1.00  0.00      LIG  
ATOM   4346 C26  LIG     1       8.157  14.059   1.520  1.00  0.00      LIG  
ATOM   4347 C27  LIG     1       6.860  11.634  -2.530  1.00  0.00      LIG  
ATOM   4348 O3   LIG     1       5.702  12.012  -2.623  1.00  0.00      LIG  
ATOM   4349 C28  LIG     1       7.838  11.640  -3.659  1.00  0.00      LIG  
ATOM   4350 C29  LIG     1       5.650   8.562   0.050  1.00  0.00      LIG  
ATOM   4351 O4   LIG     1       5.695   9.300   1.293  1.00  0.00      LIG  
ATOM   4352 C30  LIG     1       4.445   8.823  -0.788  1.00  0.00      LIG  
ATOM   4353 C31  LIG     1       6.040   7.133   0.190  1.00  0.00      LIG  
ATOM   4354 H2   LIG     1      15.613  17.208   2.832  1.00  0.00      LIG  
ATOM   4355 H3   LIG     1      14.409  17.674   4.031  1.00  0.00      LIG  
ATOM   4356 H4   LIG     1      13.370  16.656   2.046  1.00  0.00      LIG  
ATOM   4357 H5   LIG     1      12.990  15.806   3.536  1.00  0.00      LIG  
ATOM   4358 H6   LIG     1      15.765  11.971   3.758  1.00  0.00      LIG  
ATOM   4359 H7   LIG     1      15.598  12.415   2.075  1.00  0.00      LIG  
ATOM   4360 H8   LIG     1      13.473  11.658   4.084  1.00  0.00      LIG  
ATOM   4361 H9   LIG     1      13.889  10.824   2.628  1.00  0.00      LIG  
ATOM   4362 H10  LIG     1      10.380  14.225  -0.466  1.00  0.00      LIG  
ATOM   4363 H11  LIG     1      11.807  13.343  -0.919  1.00  0.00      LIG  
ATOM   4364 H12  LIG     1      11.421  15.073   1.568  1.00  0.00      LIG  
ATOM   4365 H13  LIG     1       8.985  10.106   1.655  1.00  0.00      LIG  
ATOM   4366 H14  LIG     1       9.153  11.301   2.953  1.00  0.00      LIG  
ATOM   4367 H15  LIG     1      11.290  10.497   3.177  1.00  0.00      LIG  
ATOM   4368 H16  LIG     1      11.186   9.637   1.663  1.00  0.00      LIG  
ATOM   4369 H17  LIG     1      13.215  15.215  -0.603  1.00  0.00      LIG  
ATOM   4370 H18  LIG     1      17.660  13.673   3.143  1.00  0.00      LIG  
ATOM   4371 H19  LIG     1      18.188  14.835   4.359  1.00  0.00      LIG  
ATOM   4372 H20  LIG     1      17.537  15.420   2.850  1.00  0.00      LIG  
ATOM   4373 H21  LIG     1      15.269  13.839   6.111  1.00  0.00      LIG  
ATOM   4374 H22  LIG     1      16.939  14.397   6.218  1.00  0.00      LIG  
ATOM   4375 H23  LIG     1      16.583  12.875   5.420  1.00  0.00      LIG  
ATOM   4376 H24  LIG     1      11.426  12.345   4.149  1.00  0.00      LIG  
ATOM   4377 H25  LIG     1      10.788  13.584   3.076  1.00  0.00      LIG  
ATOM   4378 H26  LIG     1      12.175  13.913   4.070  1.00  0.00      LIG  
ATOM   4379 H27  LIG     1      15.841  14.103   0.815  1.00  0.00      LIG  
ATOM   4380 H28  LIG     1      16.119  15.705   1.486  1.00  0.00      LIG  
ATOM   4381 H29  LIG     1      14.889  15.481   0.289  1.00  0.00      LIG  
ATOM   4382 H30  LIG     1       8.362  13.162  -0.395  1.00  0.00      LIG  
ATOM   4383 H31  LIG     1       6.173  12.799   0.730  1.00  0.00      LIG  
ATOM   4384 H32  LIG     1       6.866  11.639   1.805  1.00  0.00      LIG  
ATOM   4385 H33  LIG     1       5.547  11.196  -0.503  1.00  0.00      LIG  
ATOM   4386 H34  LIG     1       7.698   9.262   0.420  1.00  0.00      LIG  
ATOM   4387 H35  LIG     1      13.326  10.218   0.781  1.00  0.00      LIG  
ATOM   4388 H36  LIG     1      13.283  11.649  -0.253  1.00  0.00      LIG  
ATOM   4389 H37  LIG     1      12.021  10.430  -0.367  1.00  0.00      LIG  
ATOM   4390 H38  LIG     1       9.012  14.728   1.397  1.00  0.00      LIG  
ATOM   4391 H39  LIG     1       8.091  13.788   2.577  1.00  0.00      LIG  
ATOM   4392 H40  LIG     1       7.259  14.625   1.262  1.00  0.00      LIG  
ATOM   4393 H41  LIG     1       7.398  12.186  -4.497  1.00  0.00      LIG  
ATOM   4394 H42  LIG     1       8.053  10.613  -3.968  1.00  0.00      LIG  
ATOM   4395 H43  LIG     1       8.755  12.150  -3.354  1.00  0.00      LIG  
ATOM   4396 H44  LIG     1       4.703   8.751  -1.847  1.00  0.00      LIG  
ATOM   4397 H45  LIG     1       4.014   9.811  -0.603  1.00  0.00      LIG  
ATOM   4398 H46  LIG     1       3.671   8.082  -0.570  1.00  0.00      LIG  
ATOM   4399 H47  LIG     1       6.875   7.010   0.886  1.00  0.00      LIG  
ATOM   4400 H48  LIG     1       6.338   6.728  -0.780  1.00  0.00      LIG  
ATOM   4401 H49  LIG     1       5.195   6.549   0.565  1.00  0.00      LIG  
TER
REMARK  Energy: 273.469
REMARK  SimpleFitness: 273.469
REMARK  FullFitness: -710.93805
REMARK  InterFull: -13.499
REMARK  IntraFull: 286.942
REMARK  solvFull: -1199.81
REMARK  surfFull: 215.429
REMARK  extraFull: 0.0
REMARK  deltaGcompsolvpol: -1199.81
REMARK  deltaGcompsolvnonpol: 215.429
REMARK  deltaGprotsolvpol: -1219.71
REMARK  deltaGprotsolvnonpol: 208.651
REMARK  deltaGligsolvpol: -7.9463
REMARK  deltaGligsolvnonpol: 15.892
REMARK  deltaGvdw: -13.499
REMARK  deltaGelec: 0.0
REMARK  deltaG: -4.425002
REMARK  Cluster: 5
REMARK  ClusterRank: 0
ATOM   4315 C    LIG     1      17.850  11.283  -4.092  1.00  0.00      LIG  
ATOM   4316 C1   LIG     1      18.921  11.084  -3.063  1.00  0.00      LIG  
ATOM   4317 C2   LIG     1      18.755   9.965  -2.057  1.00  0.00      LIG  
ATOM   4318 C3   LIG     1      17.270   9.811  -1.671  1.00  0.00      LIG  
ATOM   4319 C4   LIG     1      16.212   9.848  -2.789  1.00  0.00      LIG  
ATOM   4320 C5   LIG     1      16.450  11.174  -3.510  1.00  0.00      LIG  
ATOM   4321 C6   LIG     1      16.956   8.668  -0.732  1.00  0.00      LIG  
ATOM   4322 C7   LIG     1      15.733   9.017   0.090  1.00  0.00      LIG  
ATOM   4323 C8   LIG     1      14.619   9.771  -0.663  1.00  0.00      LIG  
ATOM   4324 C9   LIG     1      14.767   9.652  -2.205  1.00  0.00      LIG  
ATOM   4325 C10  LIG     1      13.227   9.212  -0.237  1.00  0.00      LIG  
ATOM   4326 C11  LIG     1      12.143   9.951  -0.937  1.00  0.00      LIG  
ATOM   4327 C12  LIG     1      12.239  10.032  -2.422  1.00  0.00      LIG  
ATOM   4328 C13  LIG     1      13.629  10.432  -2.911  1.00  0.00      LIG  
ATOM   4329 C14  LIG     1      11.215  10.431  -0.102  1.00  0.00      LIG  
ATOM   4330 C15  LIG     1      11.534  10.089   1.304  1.00  0.00      LIG  
ATOM   4331 C16  LIG     1      12.892   9.419   1.239  1.00  0.00      LIG  
ATOM   4332 O    LIG     1      13.611  10.182  -4.314  1.00  0.00      LIG  
ATOM   4333 C17  LIG     1      19.461   8.704  -2.543  1.00  0.00      LIG  
ATOM   4334 C18  LIG     1      19.524  10.416  -0.817  1.00  0.00      LIG  
ATOM   4335 C19  LIG     1      14.704  11.253  -0.235  1.00  0.00      LIG  
ATOM   4336 C20  LIG     1      16.378   8.704  -3.800  1.00  0.00      LIG  
ATOM   4337 H    LIG     1      14.556   8.607  -2.434  1.00  0.00      LIG  
ATOM   4338 C21  LIG     1       9.928  11.161  -0.375  1.00  0.00      LIG  
ATOM   4339 C22  LIG     1      10.135  12.579  -0.896  1.00  0.00      LIG  
ATOM   4340 C23  LIG     1      10.716  13.536   0.147  1.00  0.00      LIG  
ATOM   4341 O1   LIG     1      10.990  14.798  -0.488  1.00  0.00      LIG  
ATOM   4342 C24  LIG     1       9.698  13.808   1.215  1.00  0.00      LIG  
ATOM   4343 C25  LIG     1      13.016   7.716  -0.516  1.00  0.00      LIG  
ATOM   4344 O2   LIG     1      20.007  11.623  -3.221  1.00  0.00      LIG  
ATOM   4345 H1   LIG     1      17.117  10.714  -1.083  1.00  0.00      LIG  
ATOM   4346 C26  LIG     1       9.028  10.405  -1.334  1.00  0.00      LIG  
ATOM   4347 C27  LIG     1      12.192  14.877  -1.131  1.00  0.00      LIG  
ATOM   4348 O3   LIG     1      13.001  13.970  -1.247  1.00  0.00      LIG  
ATOM   4349 C28  LIG     1      12.369  16.233  -1.737  1.00  0.00      LIG  
ATOM   4350 C29  LIG     1      10.061  14.418   2.521  1.00  0.00      LIG  
ATOM   4351 O4   LIG     1       9.795  13.002   2.414  1.00  0.00      LIG  
ATOM   4352 C30  LIG     1      11.475  14.735   2.867  1.00  0.00      LIG  
ATOM   4353 C31  LIG     1       9.015  15.186   3.249  1.00  0.00      LIG  
ATOM   4354 H2   LIG     1      18.010  10.567  -4.901  1.00  0.00      LIG  
ATOM   4355 H3   LIG     1      17.980  12.285  -4.510  1.00  0.00      LIG  
ATOM   4356 H4   LIG     1      15.755  11.307  -4.339  1.00  0.00      LIG  
ATOM   4357 H5   LIG     1      16.283  12.000  -2.814  1.00  0.00      LIG  
ATOM   4358 H6   LIG     1      17.781   8.469  -0.046  1.00  0.00      LIG  
ATOM   4359 H7   LIG     1      16.785   7.740  -1.282  1.00  0.00      LIG  
ATOM   4360 H8   LIG     1      16.067   9.633   0.929  1.00  0.00      LIG  
ATOM   4361 H9   LIG     1      15.377   8.096   0.551  1.00  0.00      LIG  
ATOM   4362 H10  LIG     1      11.509  10.734  -2.833  1.00  0.00      LIG  
ATOM   4363 H11  LIG     1      11.971   9.057  -2.839  1.00  0.00      LIG  
ATOM   4364 H12  LIG     1      13.765  11.508  -2.774  1.00  0.00      LIG  
ATOM   4365 H13  LIG     1      10.783   9.408   1.713  1.00  0.00      LIG  
ATOM   4366 H14  LIG     1      11.577  10.983   1.929  1.00  0.00      LIG  
ATOM   4367 H15  LIG     1      13.625  10.023   1.776  1.00  0.00      LIG  
ATOM   4368 H16  LIG     1      12.858   8.461   1.766  1.00  0.00      LIG  
ATOM   4369 H17  LIG     1      12.799  10.591  -4.659  1.00  0.00      LIG  
ATOM   4370 H18  LIG     1      19.336   7.880  -1.836  1.00  0.00      LIG  
ATOM   4371 H19  LIG     1      20.535   8.889  -2.640  1.00  0.00      LIG  
ATOM   4372 H20  LIG     1      19.117   8.377  -3.524  1.00  0.00      LIG  
ATOM   4373 H21  LIG     1      19.115  11.348  -0.414  1.00  0.00      LIG  
ATOM   4374 H22  LIG     1      20.582  10.591  -1.039  1.00  0.00      LIG  
ATOM   4375 H23  LIG     1      19.488   9.662  -0.029  1.00  0.00      LIG  
ATOM   4376 H24  LIG     1      14.892  11.352   0.836  1.00  0.00      LIG  
ATOM   4377 H25  LIG     1      13.791  11.807  -0.450  1.00  0.00      LIG  
ATOM   4378 H26  LIG     1      15.505  11.787  -0.744  1.00  0.00      LIG  
ATOM   4379 H27  LIG     1      16.272   7.729  -3.319  1.00  0.00      LIG  
ATOM   4380 H28  LIG     1      17.336   8.707  -4.314  1.00  0.00      LIG  
ATOM   4381 H29  LIG     1      15.618   8.763  -4.580  1.00  0.00      LIG  
ATOM   4382 H30  LIG     1       9.383  11.216   0.569  1.00  0.00      LIG  
ATOM   4383 H31  LIG     1       9.173  12.971  -1.239  1.00  0.00      LIG  
ATOM   4384 H32  LIG     1      10.772  12.562  -1.784  1.00  0.00      LIG  
ATOM   4385 H33  LIG     1      11.626  13.114   0.586  1.00  0.00      LIG  
ATOM   4386 H34  LIG     1       8.713  14.013   0.814  1.00  0.00      LIG  
ATOM   4387 H35  LIG     1      13.706   7.096   0.060  1.00  0.00      LIG  
ATOM   4388 H36  LIG     1      13.134   7.456  -1.570  1.00  0.00      LIG  
ATOM   4389 H37  LIG     1      12.007   7.407  -0.224  1.00  0.00      LIG  
ATOM   4390 H38  LIG     1       8.887   9.369  -1.011  1.00  0.00      LIG  
ATOM   4391 H39  LIG     1       9.435  10.398  -2.347  1.00  0.00      LIG  
ATOM   4392 H40  LIG     1       8.046  10.883  -1.379  1.00  0.00      LIG  
ATOM   4393 H41  LIG     1      13.385  16.305  -2.133  1.00  0.00      LIG  
ATOM   4394 H42  LIG     1      12.238  17.002  -0.971  1.00  0.00      LIG  
ATOM   4395 H43  LIG     1      11.655  16.373  -2.554  1.00  0.00      LIG  
ATOM   4396 H44  LIG     1      12.174  13.978   2.502  1.00  0.00      LIG  
ATOM   4397 H45  LIG     1      11.587  14.796   3.953  1.00  0.00      LIG  
ATOM   4398 H46  LIG     1      11.758  15.700   2.439  1.00  0.00      LIG  
ATOM   4399 H47  LIG     1       9.150  15.081   4.328  1.00  0.00      LIG  
ATOM   4400 H48  LIG     1       8.009  14.839   2.994  1.00  0.00      LIG  
ATOM   4401 H49  LIG     1       9.086  16.247   2.996  1.00  0.00      LIG  
TER
REMARK  Energy: 273.469
REMARK  SimpleFitness: 273.469
REMARK  FullFitness: -710.93805
REMARK  InterFull: -13.499
REMARK  IntraFull: 286.942
REMARK  solvFull: -1199.81
REMARK  surfFull: 215.429
REMARK  extraFull: 0.0
REMARK  deltaGcompsolvpol: -1199.81
REMARK  deltaGcompsolvnonpol: 215.429
REMARK  deltaGprotsolvpol: -1219.71
REMARK  deltaGprotsolvnonpol: 208.651
REMARK  deltaGligsolvpol: -7.9463
REMARK  deltaGligsolvnonpol: 15.892
REMARK  deltaGvdw: -13.499
REMARK  deltaGelec: 0.0
REMARK  deltaG: -4.425002
REMARK  Cluster: 5
REMARK  ClusterRank: 1
ATOM   4315 C    LIG     1      17.850  11.283  -4.092  1.00  0.00      LIG  
ATOM   4316 C1   LIG     1      18.921  11.084  -3.063  1.00  0.00      LIG  
ATOM   4317 C2   LIG     1      18.755   9.965  -2.057  1.00  0.00      LIG  
ATOM   4318 C3   LIG     1      17.270   9.811  -1.671  1.00  0.00      LIG  
ATOM   4319 C4   LIG     1      16.212   9.848  -2.789  1.00  0.00      LIG  
ATOM   4320 C5   LIG     1      16.450  11.174  -3.510  1.00  0.00      LIG  
ATOM   4321 C6   LIG     1      16.956   8.668  -0.732  1.00  0.00      LIG  
ATOM   4322 C7   LIG     1      15.733   9.017   0.090  1.00  0.00      LIG  
ATOM   4323 C8   LIG     1      14.619   9.771  -0.663  1.00  0.00      LIG  
ATOM   4324 C9   LIG     1      14.767   9.652  -2.205  1.00  0.00      LIG  
ATOM   4325 C10  LIG     1      13.227   9.212  -0.237  1.00  0.00      LIG  
ATOM   4326 C11  LIG     1      12.143   9.951  -0.937  1.00  0.00      LIG  
ATOM   4327 C12  LIG     1      12.239  10.032  -2.422  1.00  0.00      LIG  
ATOM   4328 C13  LIG     1      13.629  10.432  -2.911  1.00  0.00      LIG  
ATOM   4329 C14  LIG     1      11.215  10.431  -0.102  1.00  0.00      LIG  
ATOM   4330 C15  LIG     1      11.534  10.089   1.304  1.00  0.00      LIG  
ATOM   4331 C16  LIG     1      12.892   9.419   1.239  1.00  0.00      LIG  
ATOM   4332 O    LIG     1      13.611  10.182  -4.314  1.00  0.00      LIG  
ATOM   4333 C17  LIG     1      19.461   8.704  -2.543  1.00  0.00      LIG  
ATOM   4334 C18  LIG     1      19.524  10.416  -0.817  1.00  0.00      LIG  
ATOM   4335 C19  LIG     1      14.704  11.253  -0.235  1.00  0.00      LIG  
ATOM   4336 C20  LIG     1      16.378   8.704  -3.800  1.00  0.00      LIG  
ATOM   4337 H    LIG     1      14.556   8.607  -2.434  1.00  0.00      LIG  
ATOM   4338 C21  LIG     1       9.928  11.161  -0.375  1.00  0.00      LIG  
ATOM   4339 C22  LIG     1      10.135  12.579  -0.896  1.00  0.00      LIG  
ATOM   4340 C23  LIG     1      10.716  13.536   0.147  1.00  0.00      LIG  
ATOM   4341 O1   LIG     1      10.990  14.798  -0.488  1.00  0.00      LIG  
ATOM   4342 C24  LIG     1       9.698  13.808   1.215  1.00  0.00      LIG  
ATOM   4343 C25  LIG     1      13.016   7.716  -0.516  1.00  0.00      LIG  
ATOM   4344 O2   LIG     1      20.007  11.623  -3.221  1.00  0.00      LIG  
ATOM   4345 H1   LIG     1      17.117  10.714  -1.083  1.00  0.00      LIG  
ATOM   4346 C26  LIG     1       9.028  10.405  -1.334  1.00  0.00      LIG  
ATOM   4347 C27  LIG     1      12.192  14.877  -1.131  1.00  0.00      LIG  
ATOM   4348 O3   LIG     1      13.001  13.970  -1.247  1.00  0.00      LIG  
ATOM   4349 C28  LIG     1      12.369  16.233  -1.737  1.00  0.00      LIG  
ATOM   4350 C29  LIG     1      10.061  14.418   2.521  1.00  0.00      LIG  
ATOM   4351 O4   LIG     1       9.795  13.002   2.414  1.00  0.00      LIG  
ATOM   4352 C30  LIG     1      11.475  14.735   2.867  1.00  0.00      LIG  
ATOM   4353 C31  LIG     1       9.015  15.186   3.249  1.00  0.00      LIG  
ATOM   4354 H2   LIG     1      18.010  10.567  -4.901  1.00  0.00      LIG  
ATOM   4355 H3   LIG     1      17.980  12.285  -4.510  1.00  0.00      LIG  
ATOM   4356 H4   LIG     1      15.755  11.307  -4.339  1.00  0.00      LIG  
ATOM   4357 H5   LIG     1      16.283  12.000  -2.814  1.00  0.00      LIG  
ATOM   4358 H6   LIG     1      17.781   8.469  -0.046  1.00  0.00      LIG  
ATOM   4359 H7   LIG     1      16.785   7.740  -1.282  1.00  0.00      LIG  
ATOM   4360 H8   LIG     1      16.067   9.633   0.929  1.00  0.00      LIG  
ATOM   4361 H9   LIG     1      15.377   8.096   0.551  1.00  0.00      LIG  
ATOM   4362 H10  LIG     1      11.509  10.734  -2.833  1.00  0.00      LIG  
ATOM   4363 H11  LIG     1      11.971   9.057  -2.839  1.00  0.00      LIG  
ATOM   4364 H12  LIG     1      13.765  11.508  -2.774  1.00  0.00      LIG  
ATOM   4365 H13  LIG     1      10.783   9.408   1.713  1.00  0.00      LIG  
ATOM   4366 H14  LIG     1      11.577  10.983   1.929  1.00  0.00      LIG  
ATOM   4367 H15  LIG     1      13.625  10.023   1.776  1.00  0.00      LIG  
ATOM   4368 H16  LIG     1      12.858   8.461   1.766  1.00  0.00      LIG  
ATOM   4369 H17  LIG     1      12.799  10.591  -4.659  1.00  0.00      LIG  
ATOM   4370 H18  LIG     1      19.336   7.880  -1.836  1.00  0.00      LIG  
ATOM   4371 H19  LIG     1      20.535   8.889  -2.640  1.00  0.00      LIG  
ATOM   4372 H20  LIG     1      19.117   8.377  -3.524  1.00  0.00      LIG  
ATOM   4373 H21  LIG     1      19.115  11.348  -0.414  1.00  0.00      LIG  
ATOM   4374 H22  LIG     1      20.582  10.591  -1.039  1.00  0.00      LIG  
ATOM   4375 H23  LIG     1      19.488   9.662  -0.029  1.00  0.00      LIG  
ATOM   4376 H24  LIG     1      14.892  11.352   0.836  1.00  0.00      LIG  
ATOM   4377 H25  LIG     1      13.791  11.807  -0.450  1.00  0.00      LIG  
ATOM   4378 H26  LIG     1      15.505  11.787  -0.744  1.00  0.00      LIG  
ATOM   4379 H27  LIG     1      16.272   7.729  -3.319  1.00  0.00      LIG  
ATOM   4380 H28  LIG     1      17.336   8.707  -4.314  1.00  0.00      LIG  
ATOM   4381 H29  LIG     1      15.618   8.763  -4.580  1.00  0.00      LIG  
ATOM   4382 H30  LIG     1       9.383  11.216   0.569  1.00  0.00      LIG  
ATOM   4383 H31  LIG     1       9.173  12.971  -1.239  1.00  0.00      LIG  
ATOM   4384 H32  LIG     1      10.772  12.562  -1.784  1.00  0.00      LIG  
ATOM   4385 H33  LIG     1      11.626  13.114   0.586  1.00  0.00      LIG  
ATOM   4386 H34  LIG     1       8.713  14.013   0.814  1.00  0.00      LIG  
ATOM   4387 H35  LIG     1      13.706   7.096   0.060  1.00  0.00      LIG  
ATOM   4388 H36  LIG     1      13.134   7.456  -1.570  1.00  0.00      LIG  
ATOM   4389 H37  LIG     1      12.007   7.407  -0.224  1.00  0.00      LIG  
ATOM   4390 H38  LIG     1       8.887   9.369  -1.011  1.00  0.00      LIG  
ATOM   4391 H39  LIG     1       9.435  10.398  -2.347  1.00  0.00      LIG  
ATOM   4392 H40  LIG     1       8.046  10.883  -1.379  1.00  0.00      LIG  
ATOM   4393 H41  LIG     1      13.385  16.305  -2.133  1.00  0.00      LIG  
ATOM   4394 H42  LIG     1      12.238  17.002  -0.971  1.00  0.00      LIG  
ATOM   4395 H43  LIG     1      11.655  16.373  -2.554  1.00  0.00      LIG  
ATOM   4396 H44  LIG     1      12.174  13.978   2.502  1.00  0.00      LIG  
ATOM   4397 H45  LIG     1      11.587  14.796   3.953  1.00  0.00      LIG  
ATOM   4398 H46  LIG     1      11.758  15.700   2.439  1.00  0.00      LIG  
ATOM   4399 H47  LIG     1       9.150  15.081   4.328  1.00  0.00      LIG  
ATOM   4400 H48  LIG     1       8.009  14.839   2.994  1.00  0.00      LIG  
ATOM   4401 H49  LIG     1       9.086  16.247   2.996  1.00  0.00      LIG  
TER
REMARK  Energy: 274.232
REMARK  SimpleFitness: 274.232
REMARK  FullFitness: -710.5735
REMARK  InterFull: -12.5895
REMARK  IntraFull: 286.622
REMARK  solvFull: -1200.21
REMARK  surfFull: 215.604
REMARK  extraFull: 0.0
REMARK  deltaGcompsolvpol: -1200.21
REMARK  deltaGcompsolvnonpol: 215.604
REMARK  deltaGprotsolvpol: -1219.71
REMARK  deltaGprotsolvnonpol: 208.651
REMARK  deltaGligsolvpol: -7.87429
REMARK  deltaGligsolvnonpol: 15.9131
REMARK  deltaGvdw: -12.5895
REMARK  deltaGelec: 0.0
REMARK  deltaG: -4.3532853
REMARK  Cluster: 5
REMARK  ClusterRank: 2
ATOM   4315 C    LIG     1      18.009  11.185  -4.060  1.00  0.00      LIG  
ATOM   4316 C1   LIG     1      19.095  10.957  -3.051  1.00  0.00      LIG  
ATOM   4317 C2   LIG     1      18.922   9.846  -2.034  1.00  0.00      LIG  
ATOM   4318 C3   LIG     1      17.438   9.712  -1.636  1.00  0.00      LIG  
ATOM   4319 C4   LIG     1      16.383   9.744  -2.753  1.00  0.00      LIG  
ATOM   4320 C5   LIG     1      16.615  11.074  -3.468  1.00  0.00      LIG  
ATOM   4321 C6   LIG     1      17.115   8.584  -0.681  1.00  0.00      LIG  
ATOM   4322 C7   LIG     1      15.903   8.971   0.142  1.00  0.00      LIG  
ATOM   4323 C8   LIG     1      14.784   9.699  -0.630  1.00  0.00      LIG  
ATOM   4324 C9   LIG     1      14.940   9.548  -2.170  1.00  0.00      LIG  
ATOM   4325 C10  LIG     1      13.395   9.135  -0.204  1.00  0.00      LIG  
ATOM   4326 C11  LIG     1      12.315   9.851  -0.933  1.00  0.00      LIG  
ATOM   4327 C12  LIG     1      12.414   9.882  -2.418  1.00  0.00      LIG  
ATOM   4328 C13  LIG     1      13.799  10.297  -2.903  1.00  0.00      LIG  
ATOM   4329 C14  LIG     1      11.393  10.379  -0.119  1.00  0.00      LIG  
ATOM   4330 C15  LIG     1      11.716  10.110   1.300  1.00  0.00      LIG  
ATOM   4331 C16  LIG     1      13.042   9.375   1.263  1.00  0.00      LIG  
ATOM   4332 O    LIG     1      13.796  10.022  -4.301  1.00  0.00      LIG  
ATOM   4333 C17  LIG     1      19.615   8.574  -2.514  1.00  0.00      LIG  
ATOM   4334 C18  LIG     1      19.705  10.296  -0.803  1.00  0.00      LIG  
ATOM   4335 C19  LIG     1      14.856  11.187  -0.225  1.00  0.00      LIG  
ATOM   4336 C20  LIG     1      16.557   8.594  -3.758  1.00  0.00      LIG  
ATOM   4337 H    LIG     1      14.747   8.496  -2.378  1.00  0.00      LIG  
ATOM   4338 C21  LIG     1      10.118  11.111  -0.430  1.00  0.00      LIG  
ATOM   4339 C22  LIG     1      10.341  12.488  -1.048  1.00  0.00      LIG  
ATOM   4340 C23  LIG     1      10.941  13.503  -0.072  1.00  0.00      LIG  
ATOM   4341 O1   LIG     1      11.223  14.721  -0.783  1.00  0.00      LIG  
ATOM   4342 C24  LIG     1       9.932  13.849   0.984  1.00  0.00      LIG  
ATOM   4343 C25  LIG     1      13.207   7.631  -0.450  1.00  0.00      LIG  
ATOM   4344 O2   LIG     1      20.190  11.468  -3.230  1.00  0.00      LIG  
ATOM   4345 H1   LIG     1      17.288  10.626  -1.061  1.00  0.00      LIG  
ATOM   4346 C26  LIG     1       9.202  10.296  -1.324  1.00  0.00      LIG  
ATOM   4347 C27  LIG     1      12.418  14.749  -1.445  1.00  0.00      LIG  
ATOM   4348 O3   LIG     1      13.218  13.829  -1.512  1.00  0.00      LIG  
ATOM   4349 C28  LIG     1      12.595  16.061  -2.145  1.00  0.00      LIG  
ATOM   4350 C29  LIG     1      10.303  14.528   2.254  1.00  0.00      LIG  
ATOM   4351 O4   LIG     1      10.030  13.109   2.226  1.00  0.00      LIG  
ATOM   4352 C30  LIG     1      11.720  14.857   2.576  1.00  0.00      LIG  
ATOM   4353 C31  LIG     1       9.262  15.331   2.950  1.00  0.00      LIG  
ATOM   4354 H2   LIG     1      18.152  10.485  -4.886  1.00  0.00      LIG  
ATOM   4355 H3   LIG     1      18.140  12.194  -4.459  1.00  0.00      LIG  
ATOM   4356 H4   LIG     1      15.910  11.219  -4.286  1.00  0.00      LIG  
ATOM   4357 H5   LIG     1      16.461  11.894  -2.761  1.00  0.00      LIG  
ATOM   4358 H6   LIG     1      17.940   8.379   0.004  1.00  0.00      LIG  
ATOM   4359 H7   LIG     1      16.920   7.652  -1.214  1.00  0.00      LIG  
ATOM   4360 H8   LIG     1      16.253   9.623   0.947  1.00  0.00      LIG  
ATOM   4361 H9   LIG     1      15.548   8.074   0.648  1.00  0.00      LIG  
ATOM   4362 H10  LIG     1      11.675  10.556  -2.857  1.00  0.00      LIG  
ATOM   4363 H11  LIG     1      12.166   8.890  -2.808  1.00  0.00      LIG  
ATOM   4364 H12  LIG     1      13.918  11.377  -2.785  1.00  0.00      LIG  
ATOM   4365 H13  LIG     1      10.941   9.494   1.765  1.00  0.00      LIG  
ATOM   4366 H14  LIG     1      11.810  11.041   1.864  1.00  0.00      LIG  
ATOM   4367 H15  LIG     1      13.798   9.940   1.810  1.00  0.00      LIG  
ATOM   4368 H16  LIG     1      12.946   8.423   1.792  1.00  0.00      LIG  
ATOM   4369 H17  LIG     1      12.988  10.424  -4.663  1.00  0.00      LIG  
ATOM   4370 H18  LIG     1      19.482   7.756  -1.802  1.00  0.00      LIG  
ATOM   4371 H19  LIG     1      20.690   8.748  -2.612  1.00  0.00      LIG  
ATOM   4372 H20  LIG     1      19.269   8.245  -3.493  1.00  0.00      LIG  
ATOM   4373 H21  LIG     1      19.308  11.233  -0.401  1.00  0.00      LIG  
ATOM   4374 H22  LIG     1      20.763  10.457  -1.035  1.00  0.00      LIG  
ATOM   4375 H23  LIG     1      19.667   9.544  -0.012  1.00  0.00      LIG  
ATOM   4376 H24  LIG     1      15.054  11.301   0.843  1.00  0.00      LIG  
ATOM   4377 H25  LIG     1      13.937  11.733  -0.435  1.00  0.00      LIG  
ATOM   4378 H26  LIG     1      15.649  11.716  -0.750  1.00  0.00      LIG  
ATOM   4379 H27  LIG     1      16.495   7.622  -3.264  1.00  0.00      LIG  
ATOM   4380 H28  LIG     1      17.500   8.621  -4.298  1.00  0.00      LIG  
ATOM   4381 H29  LIG     1      15.777   8.615  -4.520  1.00  0.00      LIG  
ATOM   4382 H30  LIG     1       9.581  11.237   0.512  1.00  0.00      LIG  
ATOM   4383 H31  LIG     1       9.381  12.867  -1.412  1.00  0.00      LIG  
ATOM   4384 H32  LIG     1      10.973  12.407  -1.936  1.00  0.00      LIG  
ATOM   4385 H33  LIG     1      11.852  13.101   0.384  1.00  0.00      LIG  
ATOM   4386 H34  LIG     1       8.947  14.039   0.576  1.00  0.00      LIG  
ATOM   4387 H35  LIG     1      13.872   7.034   0.177  1.00  0.00      LIG  
ATOM   4388 H36  LIG     1      13.379   7.343  -1.489  1.00  0.00      LIG  
ATOM   4389 H37  LIG     1      12.186   7.323  -0.200  1.00  0.00      LIG  
ATOM   4390 H38  LIG     1       9.059   9.286  -0.929  1.00  0.00      LIG  
ATOM   4391 H39  LIG     1       9.598  10.215  -2.339  1.00  0.00      LIG  
ATOM   4392 H40  LIG     1       8.221  10.775  -1.391  1.00  0.00      LIG  
ATOM   4393 H41  LIG     1      13.609  16.106  -2.549  1.00  0.00      LIG  
ATOM   4394 H42  LIG     1      12.466  16.882  -1.434  1.00  0.00      LIG  
ATOM   4395 H43  LIG     1      11.876  16.143  -2.965  1.00  0.00      LIG  
ATOM   4396 H44  LIG     1      12.412  14.081   2.240  1.00  0.00      LIG  
ATOM   4397 H45  LIG     1      11.840  14.965   3.658  1.00  0.00      LIG  
ATOM   4398 H46  LIG     1      12.002  15.802   2.103  1.00  0.00      LIG  
ATOM   4399 H47  LIG     1       9.371  15.235   4.034  1.00  0.00      LIG  
ATOM   4400 H48  LIG     1       8.253  15.007   2.675  1.00  0.00      LIG  
ATOM   4401 H49  LIG     1       9.366  16.387   2.687  1.00  0.00      LIG  
TER
REMARK  Energy: 274.232
REMARK  SimpleFitness: 274.232
REMARK  FullFitness: -710.5735
REMARK  InterFull: -12.5895
REMARK  IntraFull: 286.622
REMARK  solvFull: -1200.21
REMARK  surfFull: 215.604
REMARK  extraFull: 0.0
REMARK  deltaGcompsolvpol: -1200.21
REMARK  deltaGcompsolvnonpol: 215.604
REMARK  deltaGprotsolvpol: -1219.71
REMARK  deltaGprotsolvnonpol: 208.651
REMARK  deltaGligsolvpol: -7.87429
REMARK  deltaGligsolvnonpol: 15.9131
REMARK  deltaGvdw: -12.5895
REMARK  deltaGelec: 0.0
REMARK  deltaG: -4.3532853
REMARK  Cluster: 5
REMARK  ClusterRank: 3
ATOM   4315 C    LIG     1      18.009  11.185  -4.060  1.00  0.00      LIG  
ATOM   4316 C1   LIG     1      19.095  10.957  -3.051  1.00  0.00      LIG  
ATOM   4317 C2   LIG     1      18.922   9.846  -2.034  1.00  0.00      LIG  
ATOM   4318 C3   LIG     1      17.438   9.712  -1.636  1.00  0.00      LIG  
ATOM   4319 C4   LIG     1      16.383   9.744  -2.753  1.00  0.00      LIG  
ATOM   4320 C5   LIG     1      16.615  11.074  -3.468  1.00  0.00      LIG  
ATOM   4321 C6   LIG     1      17.115   8.584  -0.681  1.00  0.00      LIG  
ATOM   4322 C7   LIG     1      15.903   8.971   0.142  1.00  0.00      LIG  
ATOM   4323 C8   LIG     1      14.784   9.699  -0.630  1.00  0.00      LIG  
ATOM   4324 C9   LIG     1      14.940   9.548  -2.170  1.00  0.00      LIG  
ATOM   4325 C10  LIG     1      13.395   9.135  -0.204  1.00  0.00      LIG  
ATOM   4326 C11  LIG     1      12.315   9.851  -0.933  1.00  0.00      LIG  
ATOM   4327 C12  LIG     1      12.414   9.882  -2.418  1.00  0.00      LIG  
ATOM   4328 C13  LIG     1      13.799  10.297  -2.903  1.00  0.00      LIG  
ATOM   4329 C14  LIG     1      11.393  10.379  -0.119  1.00  0.00      LIG  
ATOM   4330 C15  LIG     1      11.716  10.110   1.300  1.00  0.00      LIG  
ATOM   4331 C16  LIG     1      13.042   9.375   1.263  1.00  0.00      LIG  
ATOM   4332 O    LIG     1      13.796  10.022  -4.301  1.00  0.00      LIG  
ATOM   4333 C17  LIG     1      19.615   8.574  -2.514  1.00  0.00      LIG  
ATOM   4334 C18  LIG     1      19.705  10.296  -0.803  1.00  0.00      LIG  
ATOM   4335 C19  LIG     1      14.856  11.187  -0.225  1.00  0.00      LIG  
ATOM   4336 C20  LIG     1      16.557   8.594  -3.758  1.00  0.00      LIG  
ATOM   4337 H    LIG     1      14.747   8.496  -2.378  1.00  0.00      LIG  
ATOM   4338 C21  LIG     1      10.118  11.111  -0.430  1.00  0.00      LIG  
ATOM   4339 C22  LIG     1      10.341  12.488  -1.048  1.00  0.00      LIG  
ATOM   4340 C23  LIG     1      10.941  13.503  -0.072  1.00  0.00      LIG  
ATOM   4341 O1   LIG     1      11.223  14.721  -0.783  1.00  0.00      LIG  
ATOM   4342 C24  LIG     1       9.932  13.849   0.984  1.00  0.00      LIG  
ATOM   4343 C25  LIG     1      13.207   7.631  -0.450  1.00  0.00      LIG  
ATOM   4344 O2   LIG     1      20.190  11.468  -3.230  1.00  0.00      LIG  
ATOM   4345 H1   LIG     1      17.288  10.626  -1.061  1.00  0.00      LIG  
ATOM   4346 C26  LIG     1       9.202  10.296  -1.324  1.00  0.00      LIG  
ATOM   4347 C27  LIG     1      12.418  14.749  -1.445  1.00  0.00      LIG  
ATOM   4348 O3   LIG     1      13.218  13.829  -1.512  1.00  0.00      LIG  
ATOM   4349 C28  LIG     1      12.595  16.061  -2.145  1.00  0.00      LIG  
ATOM   4350 C29  LIG     1      10.303  14.528   2.254  1.00  0.00      LIG  
ATOM   4351 O4   LIG     1      10.030  13.109   2.226  1.00  0.00      LIG  
ATOM   4352 C30  LIG     1      11.720  14.857   2.576  1.00  0.00      LIG  
ATOM   4353 C31  LIG     1       9.262  15.331   2.950  1.00  0.00      LIG  
ATOM   4354 H2   LIG     1      18.152  10.485  -4.886  1.00  0.00      LIG  
ATOM   4355 H3   LIG     1      18.140  12.194  -4.459  1.00  0.00      LIG  
ATOM   4356 H4   LIG     1      15.910  11.219  -4.286  1.00  0.00      LIG  
ATOM   4357 H5   LIG     1      16.461  11.894  -2.761  1.00  0.00      LIG  
ATOM   4358 H6   LIG     1      17.940   8.379   0.004  1.00  0.00      LIG  
ATOM   4359 H7   LIG     1      16.920   7.652  -1.214  1.00  0.00      LIG  
ATOM   4360 H8   LIG     1      16.253   9.623   0.947  1.00  0.00      LIG  
ATOM   4361 H9   LIG     1      15.548   8.074   0.648  1.00  0.00      LIG  
ATOM   4362 H10  LIG     1      11.675  10.556  -2.857  1.00  0.00      LIG  
ATOM   4363 H11  LIG     1      12.166   8.890  -2.808  1.00  0.00      LIG  
ATOM   4364 H12  LIG     1      13.918  11.377  -2.785  1.00  0.00      LIG  
ATOM   4365 H13  LIG     1      10.941   9.494   1.765  1.00  0.00      LIG  
ATOM   4366 H14  LIG     1      11.810  11.041   1.864  1.00  0.00      LIG  
ATOM   4367 H15  LIG     1      13.798   9.940   1.810  1.00  0.00      LIG  
ATOM   4368 H16  LIG     1      12.946   8.423   1.792  1.00  0.00      LIG  
ATOM   4369 H17  LIG     1      12.988  10.424  -4.663  1.00  0.00      LIG  
ATOM   4370 H18  LIG     1      19.482   7.756  -1.802  1.00  0.00      LIG  
ATOM   4371 H19  LIG     1      20.690   8.748  -2.612  1.00  0.00      LIG  
ATOM   4372 H20  LIG     1      19.269   8.245  -3.493  1.00  0.00      LIG  
ATOM   4373 H21  LIG     1      19.308  11.233  -0.401  1.00  0.00      LIG  
ATOM   4374 H22  LIG     1      20.763  10.457  -1.035  1.00  0.00      LIG  
ATOM   4375 H23  LIG     1      19.667   9.544  -0.012  1.00  0.00      LIG  
ATOM   4376 H24  LIG     1      15.054  11.301   0.843  1.00  0.00      LIG  
ATOM   4377 H25  LIG     1      13.937  11.733  -0.435  1.00  0.00      LIG  
ATOM   4378 H26  LIG     1      15.649  11.716  -0.750  1.00  0.00      LIG  
ATOM   4379 H27  LIG     1      16.495   7.622  -3.264  1.00  0.00      LIG  
ATOM   4380 H28  LIG     1      17.500   8.621  -4.298  1.00  0.00      LIG  
ATOM   4381 H29  LIG     1      15.777   8.615  -4.520  1.00  0.00      LIG  
ATOM   4382 H30  LIG     1       9.581  11.237   0.512  1.00  0.00      LIG  
ATOM   4383 H31  LIG     1       9.381  12.867  -1.412  1.00  0.00      LIG  
ATOM   4384 H32  LIG     1      10.973  12.407  -1.936  1.00  0.00      LIG  
ATOM   4385 H33  LIG     1      11.852  13.101   0.384  1.00  0.00      LIG  
ATOM   4386 H34  LIG     1       8.947  14.039   0.576  1.00  0.00      LIG  
ATOM   4387 H35  LIG     1      13.872   7.034   0.177  1.00  0.00      LIG  
ATOM   4388 H36  LIG     1      13.379   7.343  -1.489  1.00  0.00      LIG  
ATOM   4389 H37  LIG     1      12.186   7.323  -0.200  1.00  0.00      LIG  
ATOM   4390 H38  LIG     1       9.059   9.286  -0.929  1.00  0.00      LIG  
ATOM   4391 H39  LIG     1       9.598  10.215  -2.339  1.00  0.00      LIG  
ATOM   4392 H40  LIG     1       8.221  10.775  -1.391  1.00  0.00      LIG  
ATOM   4393 H41  LIG     1      13.609  16.106  -2.549  1.00  0.00      LIG  
ATOM   4394 H42  LIG     1      12.466  16.882  -1.434  1.00  0.00      LIG  
ATOM   4395 H43  LIG     1      11.876  16.143  -2.965  1.00  0.00      LIG  
ATOM   4396 H44  LIG     1      12.412  14.081   2.240  1.00  0.00      LIG  
ATOM   4397 H45  LIG     1      11.840  14.965   3.658  1.00  0.00      LIG  
ATOM   4398 H46  LIG     1      12.002  15.802   2.103  1.00  0.00      LIG  
ATOM   4399 H47  LIG     1       9.371  15.235   4.034  1.00  0.00      LIG  
ATOM   4400 H48  LIG     1       8.253  15.007   2.675  1.00  0.00      LIG  
ATOM   4401 H49  LIG     1       9.366  16.387   2.687  1.00  0.00      LIG  
TER
REMARK  Energy: 274.232
REMARK  SimpleFitness: 274.232
REMARK  FullFitness: -710.5735
REMARK  InterFull: -12.5895
REMARK  IntraFull: 286.622
REMARK  solvFull: -1200.21
REMARK  surfFull: 215.604
REMARK  extraFull: 0.0
REMARK  deltaGcompsolvpol: -1200.21
REMARK  deltaGcompsolvnonpol: 215.604
REMARK  deltaGprotsolvpol: -1219.71
REMARK  deltaGprotsolvnonpol: 208.651
REMARK  deltaGligsolvpol: -7.87429
REMARK  deltaGligsolvnonpol: 15.9131
REMARK  deltaGvdw: -12.5895
REMARK  deltaGelec: 0.0
REMARK  deltaG: -4.3532853
REMARK  Cluster: 5
REMARK  ClusterRank: 4
ATOM   4315 C    LIG     1      18.009  11.185  -4.060  1.00  0.00      LIG  
ATOM   4316 C1   LIG     1      19.095  10.957  -3.051  1.00  0.00      LIG  
ATOM   4317 C2   LIG     1      18.922   9.846  -2.034  1.00  0.00      LIG  
ATOM   4318 C3   LIG     1      17.438   9.712  -1.636  1.00  0.00      LIG  
ATOM   4319 C4   LIG     1      16.383   9.744  -2.753  1.00  0.00      LIG  
ATOM   4320 C5   LIG     1      16.615  11.074  -3.468  1.00  0.00      LIG  
ATOM   4321 C6   LIG     1      17.115   8.584  -0.681  1.00  0.00      LIG  
ATOM   4322 C7   LIG     1      15.903   8.971   0.142  1.00  0.00      LIG  
ATOM   4323 C8   LIG     1      14.784   9.699  -0.630  1.00  0.00      LIG  
ATOM   4324 C9   LIG     1      14.940   9.548  -2.170  1.00  0.00      LIG  
ATOM   4325 C10  LIG     1      13.395   9.135  -0.204  1.00  0.00      LIG  
ATOM   4326 C11  LIG     1      12.315   9.851  -0.933  1.00  0.00      LIG  
ATOM   4327 C12  LIG     1      12.414   9.882  -2.418  1.00  0.00      LIG  
ATOM   4328 C13  LIG     1      13.799  10.297  -2.903  1.00  0.00      LIG  
ATOM   4329 C14  LIG     1      11.393  10.379  -0.119  1.00  0.00      LIG  
ATOM   4330 C15  LIG     1      11.716  10.110   1.300  1.00  0.00      LIG  
ATOM   4331 C16  LIG     1      13.042   9.375   1.263  1.00  0.00      LIG  
ATOM   4332 O    LIG     1      13.796  10.022  -4.301  1.00  0.00      LIG  
ATOM   4333 C17  LIG     1      19.615   8.574  -2.514  1.00  0.00      LIG  
ATOM   4334 C18  LIG     1      19.705  10.296  -0.803  1.00  0.00      LIG  
ATOM   4335 C19  LIG     1      14.856  11.187  -0.225  1.00  0.00      LIG  
ATOM   4336 C20  LIG     1      16.557   8.594  -3.758  1.00  0.00      LIG  
ATOM   4337 H    LIG     1      14.747   8.496  -2.378  1.00  0.00      LIG  
ATOM   4338 C21  LIG     1      10.118  11.111  -0.430  1.00  0.00      LIG  
ATOM   4339 C22  LIG     1      10.341  12.488  -1.048  1.00  0.00      LIG  
ATOM   4340 C23  LIG     1      10.941  13.503  -0.072  1.00  0.00      LIG  
ATOM   4341 O1   LIG     1      11.223  14.721  -0.783  1.00  0.00      LIG  
ATOM   4342 C24  LIG     1       9.932  13.849   0.984  1.00  0.00      LIG  
ATOM   4343 C25  LIG     1      13.207   7.631  -0.450  1.00  0.00      LIG  
ATOM   4344 O2   LIG     1      20.190  11.468  -3.230  1.00  0.00      LIG  
ATOM   4345 H1   LIG     1      17.288  10.626  -1.061  1.00  0.00      LIG  
ATOM   4346 C26  LIG     1       9.202  10.296  -1.324  1.00  0.00      LIG  
ATOM   4347 C27  LIG     1      12.418  14.749  -1.445  1.00  0.00      LIG  
ATOM   4348 O3   LIG     1      13.218  13.829  -1.512  1.00  0.00      LIG  
ATOM   4349 C28  LIG     1      12.595  16.061  -2.145  1.00  0.00      LIG  
ATOM   4350 C29  LIG     1      10.303  14.528   2.254  1.00  0.00      LIG  
ATOM   4351 O4   LIG     1      10.030  13.109   2.226  1.00  0.00      LIG  
ATOM   4352 C30  LIG     1      11.720  14.857   2.576  1.00  0.00      LIG  
ATOM   4353 C31  LIG     1       9.262  15.331   2.950  1.00  0.00      LIG  
ATOM   4354 H2   LIG     1      18.152  10.485  -4.886  1.00  0.00      LIG  
ATOM   4355 H3   LIG     1      18.140  12.194  -4.459  1.00  0.00      LIG  
ATOM   4356 H4   LIG     1      15.910  11.219  -4.286  1.00  0.00      LIG  
ATOM   4357 H5   LIG     1      16.461  11.894  -2.761  1.00  0.00      LIG  
ATOM   4358 H6   LIG     1      17.940   8.379   0.004  1.00  0.00      LIG  
ATOM   4359 H7   LIG     1      16.920   7.652  -1.214  1.00  0.00      LIG  
ATOM   4360 H8   LIG     1      16.253   9.623   0.947  1.00  0.00      LIG  
ATOM   4361 H9   LIG     1      15.548   8.074   0.648  1.00  0.00      LIG  
ATOM   4362 H10  LIG     1      11.675  10.556  -2.857  1.00  0.00      LIG  
ATOM   4363 H11  LIG     1      12.166   8.890  -2.808  1.00  0.00      LIG  
ATOM   4364 H12  LIG     1      13.918  11.377  -2.785  1.00  0.00      LIG  
ATOM   4365 H13  LIG     1      10.941   9.494   1.765  1.00  0.00      LIG  
ATOM   4366 H14  LIG     1      11.810  11.041   1.864  1.00  0.00      LIG  
ATOM   4367 H15  LIG     1      13.798   9.940   1.810  1.00  0.00      LIG  
ATOM   4368 H16  LIG     1      12.946   8.423   1.792  1.00  0.00      LIG  
ATOM   4369 H17  LIG     1      12.988  10.424  -4.663  1.00  0.00      LIG  
ATOM   4370 H18  LIG     1      19.482   7.756  -1.802  1.00  0.00      LIG  
ATOM   4371 H19  LIG     1      20.690   8.748  -2.612  1.00  0.00      LIG  
ATOM   4372 H20  LIG     1      19.269   8.245  -3.493  1.00  0.00      LIG  
ATOM   4373 H21  LIG     1      19.308  11.233  -0.401  1.00  0.00      LIG  
ATOM   4374 H22  LIG     1      20.763  10.457  -1.035  1.00  0.00      LIG  
ATOM   4375 H23  LIG     1      19.667   9.544  -0.012  1.00  0.00      LIG  
ATOM   4376 H24  LIG     1      15.054  11.301   0.843  1.00  0.00      LIG  
ATOM   4377 H25  LIG     1      13.937  11.733  -0.435  1.00  0.00      LIG  
ATOM   4378 H26  LIG     1      15.649  11.716  -0.750  1.00  0.00      LIG  
ATOM   4379 H27  LIG     1      16.495   7.622  -3.264  1.00  0.00      LIG  
ATOM   4380 H28  LIG     1      17.500   8.621  -4.298  1.00  0.00      LIG  
ATOM   4381 H29  LIG     1      15.777   8.615  -4.520  1.00  0.00      LIG  
ATOM   4382 H30  LIG     1       9.581  11.237   0.512  1.00  0.00      LIG  
ATOM   4383 H31  LIG     1       9.381  12.867  -1.412  1.00  0.00      LIG  
ATOM   4384 H32  LIG     1      10.973  12.407  -1.936  1.00  0.00      LIG  
ATOM   4385 H33  LIG     1      11.852  13.101   0.384  1.00  0.00      LIG  
ATOM   4386 H34  LIG     1       8.947  14.039   0.576  1.00  0.00      LIG  
ATOM   4387 H35  LIG     1      13.872   7.034   0.177  1.00  0.00      LIG  
ATOM   4388 H36  LIG     1      13.379   7.343  -1.489  1.00  0.00      LIG  
ATOM   4389 H37  LIG     1      12.186   7.323  -0.200  1.00  0.00      LIG  
ATOM   4390 H38  LIG     1       9.059   9.286  -0.929  1.00  0.00      LIG  
ATOM   4391 H39  LIG     1       9.598  10.215  -2.339  1.00  0.00      LIG  
ATOM   4392 H40  LIG     1       8.221  10.775  -1.391  1.00  0.00      LIG  
ATOM   4393 H41  LIG     1      13.609  16.106  -2.549  1.00  0.00      LIG  
ATOM   4394 H42  LIG     1      12.466  16.882  -1.434  1.00  0.00      LIG  
ATOM   4395 H43  LIG     1      11.876  16.143  -2.965  1.00  0.00      LIG  
ATOM   4396 H44  LIG     1      12.412  14.081   2.240  1.00  0.00      LIG  
ATOM   4397 H45  LIG     1      11.840  14.965   3.658  1.00  0.00      LIG  
ATOM   4398 H46  LIG     1      12.002  15.802   2.103  1.00  0.00      LIG  
ATOM   4399 H47  LIG     1       9.371  15.235   4.034  1.00  0.00      LIG  
ATOM   4400 H48  LIG     1       8.253  15.007   2.675  1.00  0.00      LIG  
ATOM   4401 H49  LIG     1       9.366  16.387   2.687  1.00  0.00      LIG  
TER
REMARK  Energy: 274.86
REMARK  SimpleFitness: 274.86
REMARK  FullFitness: -709.7088
REMARK  InterFull: -12.9398
REMARK  IntraFull: 287.742
REMARK  solvFull: -1200.05
REMARK  surfFull: 215.539
REMARK  extraFull: 0.0
REMARK  deltaGcompsolvpol: -1200.05
REMARK  deltaGcompsolvnonpol: 215.539
REMARK  deltaGprotsolvpol: -1219.71
REMARK  deltaGprotsolvnonpol: 208.651
REMARK  deltaGligsolvpol: -7.93176
REMARK  deltaGligsolvnonpol: 15.8905
REMARK  deltaGvdw: -12.9398
REMARK  deltaGelec: 0.0
REMARK  deltaG: -4.377131
REMARK  Cluster: 5
REMARK  ClusterRank: 5
ATOM   4315 C    LIG     1      17.970  11.084  -4.116  1.00  0.00      LIG  
ATOM   4316 C1   LIG     1      19.005  10.991  -3.041  1.00  0.00      LIG  
ATOM   4317 C2   LIG     1      18.847   9.906  -1.999  1.00  0.00      LIG  
ATOM   4318 C3   LIG     1      17.357   9.740  -1.628  1.00  0.00      LIG  
ATOM   4319 C4   LIG     1      16.314   9.704  -2.765  1.00  0.00      LIG  
ATOM   4320 C5   LIG     1      16.558  10.985  -3.566  1.00  0.00      LIG  
ATOM   4321 C6   LIG     1      17.072   8.624  -0.648  1.00  0.00      LIG  
ATOM   4322 C7   LIG     1      15.763   8.846   0.082  1.00  0.00      LIG  
ATOM   4323 C8   LIG     1      14.688   9.655  -0.669  1.00  0.00      LIG  
ATOM   4324 C9   LIG     1      14.853   9.532  -2.206  1.00  0.00      LIG  
ATOM   4325 C10  LIG     1      13.276   9.140  -0.253  1.00  0.00      LIG  
ATOM   4326 C11  LIG     1      12.222   9.904  -0.966  1.00  0.00      LIG  
ATOM   4327 C12  LIG     1      12.334   9.981  -2.448  1.00  0.00      LIG  
ATOM   4328 C13  LIG     1      13.740  10.327  -2.932  1.00  0.00      LIG  
ATOM   4329 C14  LIG     1      11.283  10.385  -0.139  1.00  0.00      LIG  
ATOM   4330 C15  LIG     1      11.575  10.022   1.268  1.00  0.00      LIG  
ATOM   4331 C16  LIG     1      12.942   9.369   1.220  1.00  0.00      LIG  
ATOM   4332 O    LIG     1      13.724  10.041  -4.329  1.00  0.00      LIG  
ATOM   4333 C17  LIG     1      19.577   8.643  -2.443  1.00  0.00      LIG  
ATOM   4334 C18  LIG     1      19.597  10.407  -0.767  1.00  0.00      LIG  
ATOM   4335 C19  LIG     1      14.813  11.136  -0.242  1.00  0.00      LIG  
ATOM   4336 C20  LIG     1      16.497   8.505  -3.705  1.00  0.00      LIG  
ATOM   4337 H    LIG     1      14.624   8.490  -2.431  1.00  0.00      LIG  
ATOM   4338 C21  LIG     1      10.004  11.117  -0.428  1.00  0.00      LIG  
ATOM   4339 C22  LIG     1      10.223  12.520  -0.978  1.00  0.00      LIG  
ATOM   4340 C23  LIG     1      10.830  13.487   0.039  1.00  0.00      LIG  
ATOM   4341 O1   LIG     1      11.115  14.729  -0.628  1.00  0.00      LIG  
ATOM   4342 C24  LIG     1       9.831  13.786   1.118  1.00  0.00      LIG  
ATOM   4343 C25  LIG     1      13.011   7.651  -0.524  1.00  0.00      LIG  
ATOM   4344 O2   LIG     1      20.072  11.570  -3.183  1.00  0.00      LIG  
ATOM   4345 H1   LIG     1      17.180  10.663  -1.080  1.00  0.00      LIG  
ATOM   4346 C26  LIG     1       9.106  10.344  -1.377  1.00  0.00      LIG  
ATOM   4347 C27  LIG     1      12.315  14.771  -1.281  1.00  0.00      LIG  
ATOM   4348 O3   LIG     1      13.116  13.852  -1.364  1.00  0.00      LIG  
ATOM   4349 C28  LIG     1      12.499  16.103  -1.939  1.00  0.00      LIG  
ATOM   4350 C29  LIG     1      10.197  14.476   2.386  1.00  0.00      LIG  
ATOM   4351 O4   LIG     1      10.003  13.043   2.352  1.00  0.00      LIG  
ATOM   4352 C30  LIG     1      11.600  14.891   2.665  1.00  0.00      LIG  
ATOM   4353 C31  LIG     1       9.135  15.207   3.127  1.00  0.00      LIG  
ATOM   4354 H2   LIG     1      18.174  10.312  -4.861  1.00  0.00      LIG  
ATOM   4355 H3   LIG     1      18.091  12.054  -4.605  1.00  0.00      LIG  
ATOM   4356 H4   LIG     1      15.890  11.051  -4.424  1.00  0.00      LIG  
ATOM   4357 H5   LIG     1      16.357  11.852  -2.930  1.00  0.00      LIG  
ATOM   4358 H6   LIG     1      17.858   8.534   0.102  1.00  0.00      LIG  
ATOM   4359 H7   LIG     1      17.047   7.661  -1.159  1.00  0.00      LIG  
ATOM   4360 H8   LIG     1      15.983   9.342   1.030  1.00  0.00      LIG  
ATOM   4361 H9   LIG     1      15.412   7.856   0.371  1.00  0.00      LIG  
ATOM   4362 H10  LIG     1      11.633  10.709  -2.865  1.00  0.00      LIG  
ATOM   4363 H11  LIG     1      12.030   9.017  -2.866  1.00  0.00      LIG  
ATOM   4364 H12  LIG     1      13.907  11.401  -2.816  1.00  0.00      LIG  
ATOM   4365 H13  LIG     1      10.824   9.325   1.649  1.00  0.00      LIG  
ATOM   4366 H14  LIG     1      11.596  10.904   1.912  1.00  0.00      LIG  
ATOM   4367 H15  LIG     1      13.663  10.002   1.739  1.00  0.00      LIG  
ATOM   4368 H16  LIG     1      12.927   8.425   1.771  1.00  0.00      LIG  
ATOM   4369 H17  LIG     1      12.932  10.471  -4.692  1.00  0.00      LIG  
ATOM   4370 H18  LIG     1      19.458   7.836  -1.716  1.00  0.00      LIG  
ATOM   4371 H19  LIG     1      20.649   8.843  -2.536  1.00  0.00      LIG  
ATOM   4372 H20  LIG     1      19.247   8.286  -3.418  1.00  0.00      LIG  
ATOM   4373 H21  LIG     1      19.162  11.338  -0.389  1.00  0.00      LIG  
ATOM   4374 H22  LIG     1      20.651  10.602  -0.987  1.00  0.00      LIG  
ATOM   4375 H23  LIG     1      19.576   9.673   0.040  1.00  0.00      LIG  
ATOM   4376 H24  LIG     1      15.214  11.223   0.771  1.00  0.00      LIG  
ATOM   4377 H25  LIG     1      13.862  11.670  -0.250  1.00  0.00      LIG  
ATOM   4378 H26  LIG     1      15.475  11.700  -0.900  1.00  0.00      LIG  
ATOM   4379 H27  LIG     1      16.407   7.558  -3.166  1.00  0.00      LIG  
ATOM   4380 H28  LIG     1      17.452   8.491  -4.223  1.00  0.00      LIG  
ATOM   4381 H29  LIG     1      15.730   8.507  -4.482  1.00  0.00      LIG  
ATOM   4382 H30  LIG     1       9.457  11.199   0.514  1.00  0.00      LIG  
ATOM   4383 H31  LIG     1       9.263  12.917  -1.317  1.00  0.00      LIG  
ATOM   4384 H32  LIG     1      10.848  12.481  -1.873  1.00  0.00      LIG  
ATOM   4385 H33  LIG     1      11.741  13.062   0.474  1.00  0.00      LIG  
ATOM   4386 H34  LIG     1       8.829  13.925   0.734  1.00  0.00      LIG  
ATOM   4387 H35  LIG     1      13.618   7.012   0.120  1.00  0.00      LIG  
ATOM   4388 H36  LIG     1      13.204   7.363  -1.559  1.00  0.00      LIG  
ATOM   4389 H37  LIG     1      11.968   7.393  -0.311  1.00  0.00      LIG  
ATOM   4390 H38  LIG     1       8.965   9.314  -1.033  1.00  0.00      LIG  
ATOM   4391 H39  LIG     1       9.523  10.318  -2.387  1.00  0.00      LIG  
ATOM   4392 H40  LIG     1       8.126  10.825  -1.436  1.00  0.00      LIG  
ATOM   4393 H41  LIG     1      13.498  16.139  -2.381  1.00  0.00      LIG  
ATOM   4394 H42  LIG     1      12.417  16.901  -1.196  1.00  0.00      LIG  
ATOM   4395 H43  LIG     1      11.755  16.234  -2.729  1.00  0.00      LIG  
ATOM   4396 H44  LIG     1      12.330  14.179   2.271  1.00  0.00      LIG  
ATOM   4397 H45  LIG     1      11.761  14.967   3.743  1.00  0.00      LIG  
ATOM   4398 H46  LIG     1      11.793  15.872   2.220  1.00  0.00      LIG  
ATOM   4399 H47  LIG     1       9.318  15.154   4.205  1.00  0.00      LIG  
ATOM   4400 H48  LIG     1       8.148  14.785   2.923  1.00  0.00      LIG  
ATOM   4401 H49  LIG     1       9.130  16.260   2.831  1.00  0.00      LIG  
TER
REMARK  Energy: 274.86
REMARK  SimpleFitness: 274.86
REMARK  FullFitness: -709.7088
REMARK  InterFull: -12.9398
REMARK  IntraFull: 287.742
REMARK  solvFull: -1200.05
REMARK  surfFull: 215.539
REMARK  extraFull: 0.0
REMARK  deltaGcompsolvpol: -1200.05
REMARK  deltaGcompsolvnonpol: 215.539
REMARK  deltaGprotsolvpol: -1219.71
REMARK  deltaGprotsolvnonpol: 208.651
REMARK  deltaGligsolvpol: -7.93176
REMARK  deltaGligsolvnonpol: 15.8905
REMARK  deltaGvdw: -12.9398
REMARK  deltaGelec: 0.0
REMARK  deltaG: -4.377131
REMARK  Cluster: 5
REMARK  ClusterRank: 6
ATOM   4315 C    LIG     1      17.970  11.084  -4.116  1.00  0.00      LIG  
ATOM   4316 C1   LIG     1      19.005  10.991  -3.041  1.00  0.00      LIG  
ATOM   4317 C2   LIG     1      18.847   9.906  -1.999  1.00  0.00      LIG  
ATOM   4318 C3   LIG     1      17.357   9.740  -1.628  1.00  0.00      LIG  
ATOM   4319 C4   LIG     1      16.314   9.704  -2.765  1.00  0.00      LIG  
ATOM   4320 C5   LIG     1      16.558  10.985  -3.566  1.00  0.00      LIG  
ATOM   4321 C6   LIG     1      17.072   8.624  -0.648  1.00  0.00      LIG  
ATOM   4322 C7   LIG     1      15.763   8.846   0.082  1.00  0.00      LIG  
ATOM   4323 C8   LIG     1      14.688   9.655  -0.669  1.00  0.00      LIG  
ATOM   4324 C9   LIG     1      14.853   9.532  -2.206  1.00  0.00      LIG  
ATOM   4325 C10  LIG     1      13.276   9.140  -0.253  1.00  0.00      LIG  
ATOM   4326 C11  LIG     1      12.222   9.904  -0.966  1.00  0.00      LIG  
ATOM   4327 C12  LIG     1      12.334   9.981  -2.448  1.00  0.00      LIG  
ATOM   4328 C13  LIG     1      13.740  10.327  -2.932  1.00  0.00      LIG  
ATOM   4329 C14  LIG     1      11.283  10.385  -0.139  1.00  0.00      LIG  
ATOM   4330 C15  LIG     1      11.575  10.022   1.268  1.00  0.00      LIG  
ATOM   4331 C16  LIG     1      12.942   9.369   1.220  1.00  0.00      LIG  
ATOM   4332 O    LIG     1      13.724  10.041  -4.329  1.00  0.00      LIG  
ATOM   4333 C17  LIG     1      19.577   8.643  -2.443  1.00  0.00      LIG  
ATOM   4334 C18  LIG     1      19.597  10.407  -0.767  1.00  0.00      LIG  
ATOM   4335 C19  LIG     1      14.813  11.136  -0.242  1.00  0.00      LIG  
ATOM   4336 C20  LIG     1      16.497   8.505  -3.705  1.00  0.00      LIG  
ATOM   4337 H    LIG     1      14.624   8.490  -2.431  1.00  0.00      LIG  
ATOM   4338 C21  LIG     1      10.004  11.117  -0.428  1.00  0.00      LIG  
ATOM   4339 C22  LIG     1      10.223  12.520  -0.978  1.00  0.00      LIG  
ATOM   4340 C23  LIG     1      10.830  13.487   0.039  1.00  0.00      LIG  
ATOM   4341 O1   LIG     1      11.115  14.729  -0.628  1.00  0.00      LIG  
ATOM   4342 C24  LIG     1       9.831  13.786   1.118  1.00  0.00      LIG  
ATOM   4343 C25  LIG     1      13.011   7.651  -0.524  1.00  0.00      LIG  
ATOM   4344 O2   LIG     1      20.072  11.570  -3.183  1.00  0.00      LIG  
ATOM   4345 H1   LIG     1      17.180  10.663  -1.080  1.00  0.00      LIG  
ATOM   4346 C26  LIG     1       9.106  10.344  -1.377  1.00  0.00      LIG  
ATOM   4347 C27  LIG     1      12.315  14.771  -1.281  1.00  0.00      LIG  
ATOM   4348 O3   LIG     1      13.116  13.852  -1.364  1.00  0.00      LIG  
ATOM   4349 C28  LIG     1      12.499  16.103  -1.939  1.00  0.00      LIG  
ATOM   4350 C29  LIG     1      10.197  14.476   2.386  1.00  0.00      LIG  
ATOM   4351 O4   LIG     1      10.003  13.043   2.352  1.00  0.00      LIG  
ATOM   4352 C30  LIG     1      11.600  14.891   2.665  1.00  0.00      LIG  
ATOM   4353 C31  LIG     1       9.135  15.207   3.127  1.00  0.00      LIG  
ATOM   4354 H2   LIG     1      18.174  10.312  -4.861  1.00  0.00      LIG  
ATOM   4355 H3   LIG     1      18.091  12.054  -4.605  1.00  0.00      LIG  
ATOM   4356 H4   LIG     1      15.890  11.051  -4.424  1.00  0.00      LIG  
ATOM   4357 H5   LIG     1      16.357  11.852  -2.930  1.00  0.00      LIG  
ATOM   4358 H6   LIG     1      17.858   8.534   0.102  1.00  0.00      LIG  
ATOM   4359 H7   LIG     1      17.047   7.661  -1.159  1.00  0.00      LIG  
ATOM   4360 H8   LIG     1      15.983   9.342   1.030  1.00  0.00      LIG  
ATOM   4361 H9   LIG     1      15.412   7.856   0.371  1.00  0.00      LIG  
ATOM   4362 H10  LIG     1      11.633  10.709  -2.865  1.00  0.00      LIG  
ATOM   4363 H11  LIG     1      12.030   9.017  -2.866  1.00  0.00      LIG  
ATOM   4364 H12  LIG     1      13.907  11.401  -2.816  1.00  0.00      LIG  
ATOM   4365 H13  LIG     1      10.824   9.325   1.649  1.00  0.00      LIG  
ATOM   4366 H14  LIG     1      11.596  10.904   1.912  1.00  0.00      LIG  
ATOM   4367 H15  LIG     1      13.663  10.002   1.739  1.00  0.00      LIG  
ATOM   4368 H16  LIG     1      12.927   8.425   1.771  1.00  0.00      LIG  
ATOM   4369 H17  LIG     1      12.932  10.471  -4.692  1.00  0.00      LIG  
ATOM   4370 H18  LIG     1      19.458   7.836  -1.716  1.00  0.00      LIG  
ATOM   4371 H19  LIG     1      20.649   8.843  -2.536  1.00  0.00      LIG  
ATOM   4372 H20  LIG     1      19.247   8.286  -3.418  1.00  0.00      LIG  
ATOM   4373 H21  LIG     1      19.162  11.338  -0.389  1.00  0.00      LIG  
ATOM   4374 H22  LIG     1      20.651  10.602  -0.987  1.00  0.00      LIG  
ATOM   4375 H23  LIG     1      19.576   9.673   0.040  1.00  0.00      LIG  
ATOM   4376 H24  LIG     1      15.214  11.223   0.771  1.00  0.00      LIG  
ATOM   4377 H25  LIG     1      13.862  11.670  -0.250  1.00  0.00      LIG  
ATOM   4378 H26  LIG     1      15.475  11.700  -0.900  1.00  0.00      LIG  
ATOM   4379 H27  LIG     1      16.407   7.558  -3.166  1.00  0.00      LIG  
ATOM   4380 H28  LIG     1      17.452   8.491  -4.223  1.00  0.00      LIG  
ATOM   4381 H29  LIG     1      15.730   8.507  -4.482  1.00  0.00      LIG  
ATOM   4382 H30  LIG     1       9.457  11.199   0.514  1.00  0.00      LIG  
ATOM   4383 H31  LIG     1       9.263  12.917  -1.317  1.00  0.00      LIG  
ATOM   4384 H32  LIG     1      10.848  12.481  -1.873  1.00  0.00      LIG  
ATOM   4385 H33  LIG     1      11.741  13.062   0.474  1.00  0.00      LIG  
ATOM   4386 H34  LIG     1       8.829  13.925   0.734  1.00  0.00      LIG  
ATOM   4387 H35  LIG     1      13.618   7.012   0.120  1.00  0.00      LIG  
ATOM   4388 H36  LIG     1      13.204   7.363  -1.559  1.00  0.00      LIG  
ATOM   4389 H37  LIG     1      11.968   7.393  -0.311  1.00  0.00      LIG  
ATOM   4390 H38  LIG     1       8.965   9.314  -1.033  1.00  0.00      LIG  
ATOM   4391 H39  LIG     1       9.523  10.318  -2.387  1.00  0.00      LIG  
ATOM   4392 H40  LIG     1       8.126  10.825  -1.436  1.00  0.00      LIG  
ATOM   4393 H41  LIG     1      13.498  16.139  -2.381  1.00  0.00      LIG  
ATOM   4394 H42  LIG     1      12.417  16.901  -1.196  1.00  0.00      LIG  
ATOM   4395 H43  LIG     1      11.755  16.234  -2.729  1.00  0.00      LIG  
ATOM   4396 H44  LIG     1      12.330  14.179   2.271  1.00  0.00      LIG  
ATOM   4397 H45  LIG     1      11.761  14.967   3.743  1.00  0.00      LIG  
ATOM   4398 H46  LIG     1      11.793  15.872   2.220  1.00  0.00      LIG  
ATOM   4399 H47  LIG     1       9.318  15.154   4.205  1.00  0.00      LIG  
ATOM   4400 H48  LIG     1       8.148  14.785   2.923  1.00  0.00      LIG  
ATOM   4401 H49  LIG     1       9.130  16.260   2.831  1.00  0.00      LIG  
TER
REMARK  Energy: 274.86
REMARK  SimpleFitness: 274.86
REMARK  FullFitness: -709.7088
REMARK  InterFull: -12.9398
REMARK  IntraFull: 287.742
REMARK  solvFull: -1200.05
REMARK  surfFull: 215.539
REMARK  extraFull: 0.0
REMARK  deltaGcompsolvpol: -1200.05
REMARK  deltaGcompsolvnonpol: 215.539
REMARK  deltaGprotsolvpol: -1219.71
REMARK  deltaGprotsolvnonpol: 208.651
REMARK  deltaGligsolvpol: -7.93176
REMARK  deltaGligsolvnonpol: 15.8905
REMARK  deltaGvdw: -12.9398
REMARK  deltaGelec: 0.0
REMARK  deltaG: -4.377131
REMARK  Cluster: 5
REMARK  ClusterRank: 7
ATOM   4315 C    LIG     1      17.970  11.084  -4.116  1.00  0.00      LIG  
ATOM   4316 C1   LIG     1      19.005  10.991  -3.041  1.00  0.00      LIG  
ATOM   4317 C2   LIG     1      18.847   9.906  -1.999  1.00  0.00      LIG  
ATOM   4318 C3   LIG     1      17.357   9.740  -1.628  1.00  0.00      LIG  
ATOM   4319 C4   LIG     1      16.314   9.704  -2.765  1.00  0.00      LIG  
ATOM   4320 C5   LIG     1      16.558  10.985  -3.566  1.00  0.00      LIG  
ATOM   4321 C6   LIG     1      17.072   8.624  -0.648  1.00  0.00      LIG  
ATOM   4322 C7   LIG     1      15.763   8.846   0.082  1.00  0.00      LIG  
ATOM   4323 C8   LIG     1      14.688   9.655  -0.669  1.00  0.00      LIG  
ATOM   4324 C9   LIG     1      14.853   9.532  -2.206  1.00  0.00      LIG  
ATOM   4325 C10  LIG     1      13.276   9.140  -0.253  1.00  0.00      LIG  
ATOM   4326 C11  LIG     1      12.222   9.904  -0.966  1.00  0.00      LIG  
ATOM   4327 C12  LIG     1      12.334   9.981  -2.448  1.00  0.00      LIG  
ATOM   4328 C13  LIG     1      13.740  10.327  -2.932  1.00  0.00      LIG  
ATOM   4329 C14  LIG     1      11.283  10.385  -0.139  1.00  0.00      LIG  
ATOM   4330 C15  LIG     1      11.575  10.022   1.268  1.00  0.00      LIG  
ATOM   4331 C16  LIG     1      12.942   9.369   1.220  1.00  0.00      LIG  
ATOM   4332 O    LIG     1      13.724  10.041  -4.329  1.00  0.00      LIG  
ATOM   4333 C17  LIG     1      19.577   8.643  -2.443  1.00  0.00      LIG  
ATOM   4334 C18  LIG     1      19.597  10.407  -0.767  1.00  0.00      LIG  
ATOM   4335 C19  LIG     1      14.813  11.136  -0.242  1.00  0.00      LIG  
ATOM   4336 C20  LIG     1      16.497   8.505  -3.705  1.00  0.00      LIG  
ATOM   4337 H    LIG     1      14.624   8.490  -2.431  1.00  0.00      LIG  
ATOM   4338 C21  LIG     1      10.004  11.117  -0.428  1.00  0.00      LIG  
ATOM   4339 C22  LIG     1      10.223  12.520  -0.978  1.00  0.00      LIG  
ATOM   4340 C23  LIG     1      10.830  13.487   0.039  1.00  0.00      LIG  
ATOM   4341 O1   LIG     1      11.115  14.729  -0.628  1.00  0.00      LIG  
ATOM   4342 C24  LIG     1       9.831  13.786   1.118  1.00  0.00      LIG  
ATOM   4343 C25  LIG     1      13.011   7.651  -0.524  1.00  0.00      LIG  
ATOM   4344 O2   LIG     1      20.072  11.570  -3.183  1.00  0.00      LIG  
ATOM   4345 H1   LIG     1      17.180  10.663  -1.080  1.00  0.00      LIG  
ATOM   4346 C26  LIG     1       9.106  10.344  -1.377  1.00  0.00      LIG  
ATOM   4347 C27  LIG     1      12.315  14.771  -1.281  1.00  0.00      LIG  
ATOM   4348 O3   LIG     1      13.116  13.852  -1.364  1.00  0.00      LIG  
ATOM   4349 C28  LIG     1      12.499  16.103  -1.939  1.00  0.00      LIG  
ATOM   4350 C29  LIG     1      10.197  14.476   2.386  1.00  0.00      LIG  
ATOM   4351 O4   LIG     1      10.003  13.043   2.352  1.00  0.00      LIG  
ATOM   4352 C30  LIG     1      11.600  14.891   2.665  1.00  0.00      LIG  
ATOM   4353 C31  LIG     1       9.135  15.207   3.127  1.00  0.00      LIG  
ATOM   4354 H2   LIG     1      18.174  10.312  -4.861  1.00  0.00      LIG  
ATOM   4355 H3   LIG     1      18.091  12.054  -4.605  1.00  0.00      LIG  
ATOM   4356 H4   LIG     1      15.890  11.051  -4.424  1.00  0.00      LIG  
ATOM   4357 H5   LIG     1      16.357  11.852  -2.930  1.00  0.00      LIG  
ATOM   4358 H6   LIG     1      17.858   8.534   0.102  1.00  0.00      LIG  
ATOM   4359 H7   LIG     1      17.047   7.661  -1.159  1.00  0.00      LIG  
ATOM   4360 H8   LIG     1      15.983   9.342   1.030  1.00  0.00      LIG  
ATOM   4361 H9   LIG     1      15.412   7.856   0.371  1.00  0.00      LIG  
ATOM   4362 H10  LIG     1      11.633  10.709  -2.865  1.00  0.00      LIG  
ATOM   4363 H11  LIG     1      12.030   9.017  -2.866  1.00  0.00      LIG  
ATOM   4364 H12  LIG     1      13.907  11.401  -2.816  1.00  0.00      LIG  
ATOM   4365 H13  LIG     1      10.824   9.325   1.649  1.00  0.00      LIG  
ATOM   4366 H14  LIG     1      11.596  10.904   1.912  1.00  0.00      LIG  
ATOM   4367 H15  LIG     1      13.663  10.002   1.739  1.00  0.00      LIG  
ATOM   4368 H16  LIG     1      12.927   8.425   1.771  1.00  0.00      LIG  
ATOM   4369 H17  LIG     1      12.932  10.471  -4.692  1.00  0.00      LIG  
ATOM   4370 H18  LIG     1      19.458   7.836  -1.716  1.00  0.00      LIG  
ATOM   4371 H19  LIG     1      20.649   8.843  -2.536  1.00  0.00      LIG  
ATOM   4372 H20  LIG     1      19.247   8.286  -3.418  1.00  0.00      LIG  
ATOM   4373 H21  LIG     1      19.162  11.338  -0.389  1.00  0.00      LIG  
ATOM   4374 H22  LIG     1      20.651  10.602  -0.987  1.00  0.00      LIG  
ATOM   4375 H23  LIG     1      19.576   9.673   0.040  1.00  0.00      LIG  
ATOM   4376 H24  LIG     1      15.214  11.223   0.771  1.00  0.00      LIG  
ATOM   4377 H25  LIG     1      13.862  11.670  -0.250  1.00  0.00      LIG  
ATOM   4378 H26  LIG     1      15.475  11.700  -0.900  1.00  0.00      LIG  
ATOM   4379 H27  LIG     1      16.407   7.558  -3.166  1.00  0.00      LIG  
ATOM   4380 H28  LIG     1      17.452   8.491  -4.223  1.00  0.00      LIG  
ATOM   4381 H29  LIG     1      15.730   8.507  -4.482  1.00  0.00      LIG  
ATOM   4382 H30  LIG     1       9.457  11.199   0.514  1.00  0.00      LIG  
ATOM   4383 H31  LIG     1       9.263  12.917  -1.317  1.00  0.00      LIG  
ATOM   4384 H32  LIG     1      10.848  12.481  -1.873  1.00  0.00      LIG  
ATOM   4385 H33  LIG     1      11.741  13.062   0.474  1.00  0.00      LIG  
ATOM   4386 H34  LIG     1       8.829  13.925   0.734  1.00  0.00      LIG  
ATOM   4387 H35  LIG     1      13.618   7.012   0.120  1.00  0.00      LIG  
ATOM   4388 H36  LIG     1      13.204   7.363  -1.559  1.00  0.00      LIG  
ATOM   4389 H37  LIG     1      11.968   7.393  -0.311  1.00  0.00      LIG  
ATOM   4390 H38  LIG     1       8.965   9.314  -1.033  1.00  0.00      LIG  
ATOM   4391 H39  LIG     1       9.523  10.318  -2.387  1.00  0.00      LIG  
ATOM   4392 H40  LIG     1       8.126  10.825  -1.436  1.00  0.00      LIG  
ATOM   4393 H41  LIG     1      13.498  16.139  -2.381  1.00  0.00      LIG  
ATOM   4394 H42  LIG     1      12.417  16.901  -1.196  1.00  0.00      LIG  
ATOM   4395 H43  LIG     1      11.755  16.234  -2.729  1.00  0.00      LIG  
ATOM   4396 H44  LIG     1      12.330  14.179   2.271  1.00  0.00      LIG  
ATOM   4397 H45  LIG     1      11.761  14.967   3.743  1.00  0.00      LIG  
ATOM   4398 H46  LIG     1      11.793  15.872   2.220  1.00  0.00      LIG  
ATOM   4399 H47  LIG     1       9.318  15.154   4.205  1.00  0.00      LIG  
ATOM   4400 H48  LIG     1       8.148  14.785   2.923  1.00  0.00      LIG  
ATOM   4401 H49  LIG     1       9.130  16.260   2.831  1.00  0.00      LIG  
TER
REMARK  Energy: 275.68
REMARK  SimpleFitness: 275.68
REMARK  FullFitness: -709.9017
REMARK  InterFull: -20.4917
REMARK  IntraFull: 295.547
REMARK  solvFull: -1196.83
REMARK  surfFull: 211.873
REMARK  extraFull: 0.0
REMARK  deltaGcompsolvpol: -1196.83
REMARK  deltaGcompsolvnonpol: 211.873
REMARK  deltaGprotsolvpol: -1219.71
REMARK  deltaGprotsolvnonpol: 208.651
REMARK  deltaGligsolvpol: -8.94232
REMARK  deltaGligsolvnonpol: 15.648
REMARK  deltaGvdw: -20.4917
REMARK  deltaGelec: 0.0
REMARK  deltaG: -5.156488
REMARK  Cluster: 6
REMARK  ClusterRank: 0
ATOM   4315 C    LIG     1      16.010  15.050   4.496  1.00  0.00      LIG  
ATOM   4316 C1   LIG     1      17.282  14.850   3.742  1.00  0.00      LIG  
ATOM   4317 C2   LIG     1      17.211  14.949   2.237  1.00  0.00      LIG  
ATOM   4318 C3   LIG     1      15.945  14.213   1.730  1.00  0.00      LIG  
ATOM   4319 C4   LIG     1      14.594  14.490   2.435  1.00  0.00      LIG  
ATOM   4320 C5   LIG     1      14.875  14.226   3.918  1.00  0.00      LIG  
ATOM   4321 C6   LIG     1      15.836  14.187   0.214  1.00  0.00      LIG  
ATOM   4322 C7   LIG     1      14.579  13.543  -0.332  1.00  0.00      LIG  
ATOM   4323 C8   LIG     1      13.741  12.724   0.652  1.00  0.00      LIG  
ATOM   4324 C9   LIG     1      13.395  13.651   1.841  1.00  0.00      LIG  
ATOM   4325 C10  LIG     1      12.439  12.257  -0.073  1.00  0.00      LIG  
ATOM   4326 C11  LIG     1      11.544  11.595   0.902  1.00  0.00      LIG  
ATOM   4327 C12  LIG     1      11.227  12.331   2.156  1.00  0.00      LIG  
ATOM   4328 C13  LIG     1      12.446  12.943   2.837  1.00  0.00      LIG  
ATOM   4329 C14  LIG     1      11.091  10.410   0.484  1.00  0.00      LIG  
ATOM   4330 C15  LIG     1      11.688  10.034  -0.822  1.00  0.00      LIG  
ATOM   4331 C16  LIG     1      12.643  11.173  -1.139  1.00  0.00      LIG  
ATOM   4332 O    LIG     1      11.887  13.870   3.767  1.00  0.00      LIG  
ATOM   4333 C17  LIG     1      17.372  16.409   1.820  1.00  0.00      LIG  
ATOM   4334 C18  LIG     1      18.449  14.232   1.704  1.00  0.00      LIG  
ATOM   4335 C19  LIG     1      14.507  11.470   1.125  1.00  0.00      LIG  
ATOM   4336 C20  LIG     1      14.132  15.941   2.281  1.00  0.00      LIG  
ATOM   4337 H    LIG     1      12.759  14.419   1.400  1.00  0.00      LIG  
ATOM   4338 C21  LIG     1      10.107   9.517   1.189  1.00  0.00      LIG  
ATOM   4339 C22  LIG     1       8.816   9.235   0.415  1.00  0.00      LIG  
ATOM   4340 C23  LIG     1       7.972  10.438  -0.033  1.00  0.00      LIG  
ATOM   4341 O1   LIG     1       8.278  11.577   0.785  1.00  0.00      LIG  
ATOM   4342 C24  LIG     1       8.243  10.777  -1.478  1.00  0.00      LIG  
ATOM   4343 C25  LIG     1      11.633  13.370  -0.755  1.00  0.00      LIG  
ATOM   4344 O2   LIG     1      18.351  14.931   4.330  1.00  0.00      LIG  
ATOM   4345 H1   LIG     1      16.187  13.189   2.003  1.00  0.00      LIG  
ATOM   4346 C26  LIG     1      10.754   8.178   1.487  1.00  0.00      LIG  
ATOM   4347 C27  LIG     1       7.326  12.553   0.826  1.00  0.00      LIG  
ATOM   4348 O3   LIG     1       6.199  12.459   0.364  1.00  0.00      LIG  
ATOM   4349 C28  LIG     1       7.922  13.818   1.360  1.00  0.00      LIG  
ATOM   4350 C29  LIG     1       7.179  10.892  -2.516  1.00  0.00      LIG  
ATOM   4351 O4   LIG     1       7.997   9.706  -2.420  1.00  0.00      LIG  
ATOM   4352 C30  LIG     1       5.736  10.633  -2.243  1.00  0.00      LIG  
ATOM   4353 C31  LIG     1       7.458  11.724  -3.715  1.00  0.00      LIG  
ATOM   4354 H2   LIG     1      15.775  16.117   4.505  1.00  0.00      LIG  
ATOM   4355 H3   LIG     1      16.185  14.738   5.529  1.00  0.00      LIG  
ATOM   4356 H4   LIG     1      14.009  14.469   4.527  1.00  0.00      LIG  
ATOM   4357 H5   LIG     1      15.094  13.163   4.058  1.00  0.00      LIG  
ATOM   4358 H6   LIG     1      16.685  13.641  -0.202  1.00  0.00      LIG  
ATOM   4359 H7   LIG     1      15.900  15.200  -0.191  1.00  0.00      LIG  
ATOM   4360 H8   LIG     1      14.843  12.936  -1.202  1.00  0.00      LIG  
ATOM   4361 H9   LIG     1      13.983  14.373  -0.714  1.00  0.00      LIG  
ATOM   4362 H10  LIG     1      10.698  11.701   2.876  1.00  0.00      LIG  
ATOM   4363 H11  LIG     1      10.528  13.130   1.902  1.00  0.00      LIG  
ATOM   4364 H12  LIG     1      12.977  12.169   3.400  1.00  0.00      LIG  
ATOM   4365 H13  LIG     1      10.923   9.945  -1.597  1.00  0.00      LIG  
ATOM   4366 H14  LIG     1      12.234   9.089  -0.758  1.00  0.00      LIG  
ATOM   4367 H15  LIG     1      13.665  10.792  -1.188  1.00  0.00      LIG  
ATOM   4368 H16  LIG     1      12.430  11.564  -2.138  1.00  0.00      LIG  
ATOM   4369 H17  LIG     1      12.610  14.125   4.367  1.00  0.00      LIG  
ATOM   4370 H18  LIG     1      17.265  16.532   0.740  1.00  0.00      LIG  
ATOM   4371 H19  LIG     1      18.371  16.767   2.089  1.00  0.00      LIG  
ATOM   4372 H20  LIG     1      16.667  17.074   2.319  1.00  0.00      LIG  
ATOM   4373 H21  LIG     1      18.426  13.166   1.954  1.00  0.00      LIG  
ATOM   4374 H22  LIG     1      19.371  14.650   2.119  1.00  0.00      LIG  
ATOM   4375 H23  LIG     1      18.526  14.328   0.619  1.00  0.00      LIG  
ATOM   4376 H24  LIG     1      15.243  11.167   0.375  1.00  0.00      LIG  
ATOM   4377 H25  LIG     1      13.859  10.611   1.311  1.00  0.00      LIG  
ATOM   4378 H26  LIG     1      15.030  11.635   2.066  1.00  0.00      LIG  
ATOM   4379 H27  LIG     1      14.055  16.216   1.226  1.00  0.00      LIG  
ATOM   4380 H28  LIG     1      14.783  16.664   2.767  1.00  0.00      LIG  
ATOM   4381 H29  LIG     1      13.144  16.072   2.731  1.00  0.00      LIG  
ATOM   4382 H30  LIG     1       9.826   9.958   2.149  1.00  0.00      LIG  
ATOM   4383 H31  LIG     1       8.189   8.647   1.090  1.00  0.00      LIG  
ATOM   4384 H32  LIG     1       9.025   8.569  -0.426  1.00  0.00      LIG  
ATOM   4385 H33  LIG     1       6.926  10.149   0.108  1.00  0.00      LIG  
ATOM   4386 H34  LIG     1       9.150  11.352  -1.609  1.00  0.00      LIG  
ATOM   4387 H35  LIG     1      12.174  13.786  -1.608  1.00  0.00      LIG  
ATOM   4388 H36  LIG     1      11.387  14.192  -0.078  1.00  0.00      LIG  
ATOM   4389 H37  LIG     1      10.686  12.987  -1.149  1.00  0.00      LIG  
ATOM   4390 H38  LIG     1      11.719   8.301   1.987  1.00  0.00      LIG  
ATOM   4391 H39  LIG     1      10.918   7.605   0.570  1.00  0.00      LIG  
ATOM   4392 H40  LIG     1      10.106   7.584   2.137  1.00  0.00      LIG  
ATOM   4393 H41  LIG     1       8.270  13.662   2.385  1.00  0.00      LIG  
ATOM   4394 H42  LIG     1       8.744  14.140   0.714  1.00  0.00      LIG  
ATOM   4395 H43  LIG     1       7.153  14.594   1.364  1.00  0.00      LIG  
ATOM   4396 H44  LIG     1       5.245  11.549  -1.906  1.00  0.00      LIG  
ATOM   4397 H45  LIG     1       5.587   9.859  -1.486  1.00  0.00      LIG  
ATOM   4398 H46  LIG     1       5.239  10.302  -3.159  1.00  0.00      LIG  
ATOM   4399 H47  LIG     1       8.533  11.851  -3.878  1.00  0.00      LIG  
ATOM   4400 H48  LIG     1       7.010  12.713  -3.591  1.00  0.00      LIG  
ATOM   4401 H49  LIG     1       7.026  11.261  -4.607  1.00  0.00      LIG  
TER
REMARK  Energy: 275.68
REMARK  SimpleFitness: 275.68
REMARK  FullFitness: -709.9017
REMARK  InterFull: -20.4917
REMARK  IntraFull: 295.547
REMARK  solvFull: -1196.83
REMARK  surfFull: 211.873
REMARK  extraFull: 0.0
REMARK  deltaGcompsolvpol: -1196.83
REMARK  deltaGcompsolvnonpol: 211.873
REMARK  deltaGprotsolvpol: -1219.71
REMARK  deltaGprotsolvnonpol: 208.651
REMARK  deltaGligsolvpol: -8.94232
REMARK  deltaGligsolvnonpol: 15.648
REMARK  deltaGvdw: -20.4917
REMARK  deltaGelec: 0.0
REMARK  deltaG: -5.156488
REMARK  Cluster: 6
REMARK  ClusterRank: 1
ATOM   4315 C    LIG     1      16.010  15.050   4.496  1.00  0.00      LIG  
ATOM   4316 C1   LIG     1      17.282  14.850   3.742  1.00  0.00      LIG  
ATOM   4317 C2   LIG     1      17.211  14.949   2.237  1.00  0.00      LIG  
ATOM   4318 C3   LIG     1      15.945  14.213   1.730  1.00  0.00      LIG  
ATOM   4319 C4   LIG     1      14.594  14.490   2.435  1.00  0.00      LIG  
ATOM   4320 C5   LIG     1      14.875  14.226   3.918  1.00  0.00      LIG  
ATOM   4321 C6   LIG     1      15.836  14.187   0.214  1.00  0.00      LIG  
ATOM   4322 C7   LIG     1      14.579  13.543  -0.332  1.00  0.00      LIG  
ATOM   4323 C8   LIG     1      13.741  12.724   0.652  1.00  0.00      LIG  
ATOM   4324 C9   LIG     1      13.395  13.651   1.841  1.00  0.00      LIG  
ATOM   4325 C10  LIG     1      12.439  12.257  -0.073  1.00  0.00      LIG  
ATOM   4326 C11  LIG     1      11.544  11.595   0.902  1.00  0.00      LIG  
ATOM   4327 C12  LIG     1      11.227  12.331   2.156  1.00  0.00      LIG  
ATOM   4328 C13  LIG     1      12.446  12.943   2.837  1.00  0.00      LIG  
ATOM   4329 C14  LIG     1      11.091  10.410   0.484  1.00  0.00      LIG  
ATOM   4330 C15  LIG     1      11.688  10.034  -0.822  1.00  0.00      LIG  
ATOM   4331 C16  LIG     1      12.643  11.173  -1.139  1.00  0.00      LIG  
ATOM   4332 O    LIG     1      11.887  13.870   3.767  1.00  0.00      LIG  
ATOM   4333 C17  LIG     1      17.372  16.409   1.820  1.00  0.00      LIG  
ATOM   4334 C18  LIG     1      18.449  14.232   1.704  1.00  0.00      LIG  
ATOM   4335 C19  LIG     1      14.507  11.470   1.125  1.00  0.00      LIG  
ATOM   4336 C20  LIG     1      14.132  15.941   2.281  1.00  0.00      LIG  
ATOM   4337 H    LIG     1      12.759  14.419   1.400  1.00  0.00      LIG  
ATOM   4338 C21  LIG     1      10.107   9.517   1.189  1.00  0.00      LIG  
ATOM   4339 C22  LIG     1       8.816   9.235   0.415  1.00  0.00      LIG  
ATOM   4340 C23  LIG     1       7.972  10.438  -0.033  1.00  0.00      LIG  
ATOM   4341 O1   LIG     1       8.278  11.577   0.785  1.00  0.00      LIG  
ATOM   4342 C24  LIG     1       8.243  10.777  -1.478  1.00  0.00      LIG  
ATOM   4343 C25  LIG     1      11.633  13.370  -0.755  1.00  0.00      LIG  
ATOM   4344 O2   LIG     1      18.351  14.931   4.330  1.00  0.00      LIG  
ATOM   4345 H1   LIG     1      16.187  13.189   2.003  1.00  0.00      LIG  
ATOM   4346 C26  LIG     1      10.754   8.178   1.487  1.00  0.00      LIG  
ATOM   4347 C27  LIG     1       7.326  12.553   0.826  1.00  0.00      LIG  
ATOM   4348 O3   LIG     1       6.199  12.459   0.364  1.00  0.00      LIG  
ATOM   4349 C28  LIG     1       7.922  13.818   1.360  1.00  0.00      LIG  
ATOM   4350 C29  LIG     1       7.179  10.892  -2.516  1.00  0.00      LIG  
ATOM   4351 O4   LIG     1       7.997   9.706  -2.420  1.00  0.00      LIG  
ATOM   4352 C30  LIG     1       5.736  10.633  -2.243  1.00  0.00      LIG  
ATOM   4353 C31  LIG     1       7.458  11.724  -3.715  1.00  0.00      LIG  
ATOM   4354 H2   LIG     1      15.775  16.117   4.505  1.00  0.00      LIG  
ATOM   4355 H3   LIG     1      16.185  14.738   5.529  1.00  0.00      LIG  
ATOM   4356 H4   LIG     1      14.009  14.469   4.527  1.00  0.00      LIG  
ATOM   4357 H5   LIG     1      15.094  13.163   4.058  1.00  0.00      LIG  
ATOM   4358 H6   LIG     1      16.685  13.641  -0.202  1.00  0.00      LIG  
ATOM   4359 H7   LIG     1      15.900  15.200  -0.191  1.00  0.00      LIG  
ATOM   4360 H8   LIG     1      14.843  12.936  -1.202  1.00  0.00      LIG  
ATOM   4361 H9   LIG     1      13.983  14.373  -0.714  1.00  0.00      LIG  
ATOM   4362 H10  LIG     1      10.698  11.701   2.876  1.00  0.00      LIG  
ATOM   4363 H11  LIG     1      10.528  13.130   1.902  1.00  0.00      LIG  
ATOM   4364 H12  LIG     1      12.977  12.169   3.400  1.00  0.00      LIG  
ATOM   4365 H13  LIG     1      10.923   9.945  -1.597  1.00  0.00      LIG  
ATOM   4366 H14  LIG     1      12.234   9.089  -0.758  1.00  0.00      LIG  
ATOM   4367 H15  LIG     1      13.665  10.792  -1.188  1.00  0.00      LIG  
ATOM   4368 H16  LIG     1      12.430  11.564  -2.138  1.00  0.00      LIG  
ATOM   4369 H17  LIG     1      12.610  14.125   4.367  1.00  0.00      LIG  
ATOM   4370 H18  LIG     1      17.265  16.532   0.740  1.00  0.00      LIG  
ATOM   4371 H19  LIG     1      18.371  16.767   2.089  1.00  0.00      LIG  
ATOM   4372 H20  LIG     1      16.667  17.074   2.319  1.00  0.00      LIG  
ATOM   4373 H21  LIG     1      18.426  13.166   1.954  1.00  0.00      LIG  
ATOM   4374 H22  LIG     1      19.371  14.650   2.119  1.00  0.00      LIG  
ATOM   4375 H23  LIG     1      18.526  14.328   0.619  1.00  0.00      LIG  
ATOM   4376 H24  LIG     1      15.243  11.167   0.375  1.00  0.00      LIG  
ATOM   4377 H25  LIG     1      13.859  10.611   1.311  1.00  0.00      LIG  
ATOM   4378 H26  LIG     1      15.030  11.635   2.066  1.00  0.00      LIG  
ATOM   4379 H27  LIG     1      14.055  16.216   1.226  1.00  0.00      LIG  
ATOM   4380 H28  LIG     1      14.783  16.664   2.767  1.00  0.00      LIG  
ATOM   4381 H29  LIG     1      13.144  16.072   2.731  1.00  0.00      LIG  
ATOM   4382 H30  LIG     1       9.826   9.958   2.149  1.00  0.00      LIG  
ATOM   4383 H31  LIG     1       8.189   8.647   1.090  1.00  0.00      LIG  
ATOM   4384 H32  LIG     1       9.025   8.569  -0.426  1.00  0.00      LIG  
ATOM   4385 H33  LIG     1       6.926  10.149   0.108  1.00  0.00      LIG  
ATOM   4386 H34  LIG     1       9.150  11.352  -1.609  1.00  0.00      LIG  
ATOM   4387 H35  LIG     1      12.174  13.786  -1.608  1.00  0.00      LIG  
ATOM   4388 H36  LIG     1      11.387  14.192  -0.078  1.00  0.00      LIG  
ATOM   4389 H37  LIG     1      10.686  12.987  -1.149  1.00  0.00      LIG  
ATOM   4390 H38  LIG     1      11.719   8.301   1.987  1.00  0.00      LIG  
ATOM   4391 H39  LIG     1      10.918   7.605   0.570  1.00  0.00      LIG  
ATOM   4392 H40  LIG     1      10.106   7.584   2.137  1.00  0.00      LIG  
ATOM   4393 H41  LIG     1       8.270  13.662   2.385  1.00  0.00      LIG  
ATOM   4394 H42  LIG     1       8.744  14.140   0.714  1.00  0.00      LIG  
ATOM   4395 H43  LIG     1       7.153  14.594   1.364  1.00  0.00      LIG  
ATOM   4396 H44  LIG     1       5.245  11.549  -1.906  1.00  0.00      LIG  
ATOM   4397 H45  LIG     1       5.587   9.859  -1.486  1.00  0.00      LIG  
ATOM   4398 H46  LIG     1       5.239  10.302  -3.159  1.00  0.00      LIG  
ATOM   4399 H47  LIG     1       8.533  11.851  -3.878  1.00  0.00      LIG  
ATOM   4400 H48  LIG     1       7.010  12.713  -3.591  1.00  0.00      LIG  
ATOM   4401 H49  LIG     1       7.026  11.261  -4.607  1.00  0.00      LIG  
TER
REMARK  Energy: 275.773
REMARK  SimpleFitness: 275.773
REMARK  FullFitness: -709.62897
REMARK  InterFull: -20.57
REMARK  IntraFull: 295.841
REMARK  solvFull: -1196.73
REMARK  surfFull: 211.83
REMARK  extraFull: 0.0
REMARK  deltaGcompsolvpol: -1196.73
REMARK  deltaGcompsolvnonpol: 211.83
REMARK  deltaGprotsolvpol: -1219.71
REMARK  deltaGprotsolvnonpol: 208.651
REMARK  deltaGligsolvpol: -8.97194
REMARK  deltaGligsolvnonpol: 15.6452
REMARK  deltaGvdw: -20.57
REMARK  deltaGelec: 0.0
REMARK  deltaG: -5.1597667
REMARK  Cluster: 6
REMARK  ClusterRank: 2
ATOM   4315 C    LIG     1      15.825  15.241   4.512  1.00  0.00      LIG  
ATOM   4316 C1   LIG     1      17.128  14.943   3.853  1.00  0.00      LIG  
ATOM   4317 C2   LIG     1      17.138  14.931   2.344  1.00  0.00      LIG  
ATOM   4318 C3   LIG     1      15.890  14.172   1.826  1.00  0.00      LIG  
ATOM   4319 C4   LIG     1      14.507  14.504   2.438  1.00  0.00      LIG  
ATOM   4320 C5   LIG     1      14.707  14.382   3.951  1.00  0.00      LIG  
ATOM   4321 C6   LIG     1      15.867  14.032   0.310  1.00  0.00      LIG  
ATOM   4322 C7   LIG     1      14.591  13.454  -0.265  1.00  0.00      LIG  
ATOM   4323 C8   LIG     1      13.723  12.655   0.704  1.00  0.00      LIG  
ATOM   4324 C9   LIG     1      13.337  13.610   1.860  1.00  0.00      LIG  
ATOM   4325 C10  LIG     1      12.446  12.170  -0.050  1.00  0.00      LIG  
ATOM   4326 C11  LIG     1      11.525  11.522   0.912  1.00  0.00      LIG  
ATOM   4327 C12  LIG     1      11.183  12.272   2.150  1.00  0.00      LIG  
ATOM   4328 C13  LIG     1      12.382  12.903   2.851  1.00  0.00      LIG  
ATOM   4329 C14  LIG     1      11.071  10.337   0.494  1.00  0.00      LIG  
ATOM   4330 C15  LIG     1      11.695   9.947  -0.795  1.00  0.00      LIG  
ATOM   4331 C16  LIG     1      12.681  11.067  -1.089  1.00  0.00      LIG  
ATOM   4332 O    LIG     1      11.785  13.828   3.757  1.00  0.00      LIG  
ATOM   4333 C17  LIG     1      17.340  16.356   1.837  1.00  0.00      LIG  
ATOM   4334 C18  LIG     1      18.391  14.167   1.928  1.00  0.00      LIG  
ATOM   4335 C19  LIG     1      14.479  11.414   1.226  1.00  0.00      LIG  
ATOM   4336 C20  LIG     1      14.055  15.936   2.138  1.00  0.00      LIG  
ATOM   4337 H    LIG     1      12.685  14.349   1.393  1.00  0.00      LIG  
ATOM   4338 C21  LIG     1      10.058   9.460   1.181  1.00  0.00      LIG  
ATOM   4339 C22  LIG     1       8.780   9.196   0.379  1.00  0.00      LIG  
ATOM   4340 C23  LIG     1       7.960  10.409  -0.084  1.00  0.00      LIG  
ATOM   4341 O1   LIG     1       8.267  11.545   0.739  1.00  0.00      LIG  
ATOM   4342 C24  LIG     1       8.268  10.745  -1.520  1.00  0.00      LIG  
ATOM   4343 C25  LIG     1      11.660  13.269  -0.777  1.00  0.00      LIG  
ATOM   4344 O2   LIG     1      18.165  15.037   4.493  1.00  0.00      LIG  
ATOM   4345 H1   LIG     1      16.100  13.169   2.190  1.00  0.00      LIG  
ATOM   4346 C26  LIG     1      10.674   8.111   1.497  1.00  0.00      LIG  
ATOM   4347 C27  LIG     1       7.310  12.513   0.800  1.00  0.00      LIG  
ATOM   4348 O3   LIG     1       6.174  12.414   0.361  1.00  0.00      LIG  
ATOM   4349 C28  LIG     1       7.905  13.776   1.340  1.00  0.00      LIG  
ATOM   4350 C29  LIG     1       7.234  10.924  -2.579  1.00  0.00      LIG  
ATOM   4351 O4   LIG     1       7.976   9.690  -2.468  1.00  0.00      LIG  
ATOM   4352 C30  LIG     1       5.773  10.758  -2.336  1.00  0.00      LIG  
ATOM   4353 C31  LIG     1       7.589  11.732  -3.775  1.00  0.00      LIG  
ATOM   4354 H2   LIG     1      15.614  16.307   4.404  1.00  0.00      LIG  
ATOM   4355 H3   LIG     1      15.935  15.027   5.578  1.00  0.00      LIG  
ATOM   4356 H4   LIG     1      13.814  14.702   4.481  1.00  0.00      LIG  
ATOM   4357 H5   LIG     1      14.895  13.335   4.206  1.00  0.00      LIG  
ATOM   4358 H6   LIG     1      16.689  13.383  -0.002  1.00  0.00      LIG  
ATOM   4359 H7   LIG     1      16.043  14.996  -0.171  1.00  0.00      LIG  
ATOM   4360 H8   LIG     1      14.842  12.852  -1.142  1.00  0.00      LIG  
ATOM   4361 H9   LIG     1      14.024  14.310  -0.636  1.00  0.00      LIG  
ATOM   4362 H10  LIG     1      10.638  11.651   2.865  1.00  0.00      LIG  
ATOM   4363 H11  LIG     1      10.488  13.065   1.866  1.00  0.00      LIG  
ATOM   4364 H12  LIG     1      12.913  12.145   3.434  1.00  0.00      LIG  
ATOM   4365 H13  LIG     1      10.947   9.872  -1.588  1.00  0.00      LIG  
ATOM   4366 H14  LIG     1      12.219   8.991  -0.716  1.00  0.00      LIG  
ATOM   4367 H15  LIG     1      13.698  10.671  -1.083  1.00  0.00      LIG  
ATOM   4368 H16  LIG     1      12.520  11.445  -2.103  1.00  0.00      LIG  
ATOM   4369 H17  LIG     1      12.488  14.097   4.375  1.00  0.00      LIG  
ATOM   4370 H18  LIG     1      17.317  16.401   0.746  1.00  0.00      LIG  
ATOM   4371 H19  LIG     1      18.316  16.733   2.156  1.00  0.00      LIG  
ATOM   4372 H20  LIG     1      16.601  17.056   2.229  1.00  0.00      LIG  
ATOM   4373 H21  LIG     1      18.344  13.124   2.253  1.00  0.00      LIG  
ATOM   4374 H22  LIG     1      19.296  14.608   2.357  1.00  0.00      LIG  
ATOM   4375 H23  LIG     1      18.523  14.184   0.843  1.00  0.00      LIG  
ATOM   4376 H24  LIG     1      15.242  11.098   0.509  1.00  0.00      LIG  
ATOM   4377 H25  LIG     1      13.829  10.556   1.404  1.00  0.00      LIG  
ATOM   4378 H26  LIG     1      14.970  11.597   2.182  1.00  0.00      LIG  
ATOM   4379 H27  LIG     1      14.015  16.116   1.061  1.00  0.00      LIG  
ATOM   4380 H28  LIG     1      14.692  16.698   2.579  1.00  0.00      LIG  
ATOM   4381 H29  LIG     1      13.053  16.105   2.542  1.00  0.00      LIG  
ATOM   4382 H30  LIG     1       9.764   9.908   2.133  1.00  0.00      LIG  
ATOM   4383 H31  LIG     1       8.132   8.611   1.038  1.00  0.00      LIG  
ATOM   4384 H32  LIG     1       9.000   8.530  -0.460  1.00  0.00      LIG  
ATOM   4385 H33  LIG     1       6.908  10.132   0.033  1.00  0.00      LIG  
ATOM   4386 H34  LIG     1       9.207  11.268  -1.634  1.00  0.00      LIG  
ATOM   4387 H35  LIG     1      12.235  13.685  -1.608  1.00  0.00      LIG  
ATOM   4388 H36  LIG     1      11.370  14.092  -0.119  1.00  0.00      LIG  
ATOM   4389 H37  LIG     1      10.737  12.871  -1.211  1.00  0.00      LIG  
ATOM   4390 H38  LIG     1      11.626   8.219   2.023  1.00  0.00      LIG  
ATOM   4391 H39  LIG     1      10.853   7.535   0.584  1.00  0.00      LIG  
ATOM   4392 H40  LIG     1       9.999   7.528   2.129  1.00  0.00      LIG  
ATOM   4393 H41  LIG     1       8.252  13.616   2.364  1.00  0.00      LIG  
ATOM   4394 H42  LIG     1       8.729  14.099   0.698  1.00  0.00      LIG  
ATOM   4395 H43  LIG     1       7.138  14.554   1.342  1.00  0.00      LIG  
ATOM   4396 H44  LIG     1       5.333  11.712  -2.033  1.00  0.00      LIG  
ATOM   4397 H45  LIG     1       5.559  10.014  -1.565  1.00  0.00      LIG  
ATOM   4398 H46  LIG     1       5.278  10.437  -3.256  1.00  0.00      LIG  
ATOM   4399 H47  LIG     1       8.672  11.819  -3.898  1.00  0.00      LIG  
ATOM   4400 H48  LIG     1       7.173  12.737  -3.674  1.00  0.00      LIG  
ATOM   4401 H49  LIG     1       7.173  11.277  -4.677  1.00  0.00      LIG  
TER
REMARK  Energy: 275.773
REMARK  SimpleFitness: 275.773
REMARK  FullFitness: -709.62897
REMARK  InterFull: -20.57
REMARK  IntraFull: 295.841
REMARK  solvFull: -1196.73
REMARK  surfFull: 211.83
REMARK  extraFull: 0.0
REMARK  deltaGcompsolvpol: -1196.73
REMARK  deltaGcompsolvnonpol: 211.83
REMARK  deltaGprotsolvpol: -1219.71
REMARK  deltaGprotsolvnonpol: 208.651
REMARK  deltaGligsolvpol: -8.97194
REMARK  deltaGligsolvnonpol: 15.6452
REMARK  deltaGvdw: -20.57
REMARK  deltaGelec: 0.0
REMARK  deltaG: -5.1597667
REMARK  Cluster: 6
REMARK  ClusterRank: 3
ATOM   4315 C    LIG     1      15.825  15.241   4.512  1.00  0.00      LIG  
ATOM   4316 C1   LIG     1      17.128  14.943   3.853  1.00  0.00      LIG  
ATOM   4317 C2   LIG     1      17.138  14.931   2.344  1.00  0.00      LIG  
ATOM   4318 C3   LIG     1      15.890  14.172   1.826  1.00  0.00      LIG  
ATOM   4319 C4   LIG     1      14.507  14.504   2.438  1.00  0.00      LIG  
ATOM   4320 C5   LIG     1      14.707  14.382   3.951  1.00  0.00      LIG  
ATOM   4321 C6   LIG     1      15.867  14.032   0.310  1.00  0.00      LIG  
ATOM   4322 C7   LIG     1      14.591  13.454  -0.265  1.00  0.00      LIG  
ATOM   4323 C8   LIG     1      13.723  12.655   0.704  1.00  0.00      LIG  
ATOM   4324 C9   LIG     1      13.337  13.610   1.860  1.00  0.00      LIG  
ATOM   4325 C10  LIG     1      12.446  12.170  -0.050  1.00  0.00      LIG  
ATOM   4326 C11  LIG     1      11.525  11.522   0.912  1.00  0.00      LIG  
ATOM   4327 C12  LIG     1      11.183  12.272   2.150  1.00  0.00      LIG  
ATOM   4328 C13  LIG     1      12.382  12.903   2.851  1.00  0.00      LIG  
ATOM   4329 C14  LIG     1      11.071  10.337   0.494  1.00  0.00      LIG  
ATOM   4330 C15  LIG     1      11.695   9.947  -0.795  1.00  0.00      LIG  
ATOM   4331 C16  LIG     1      12.681  11.067  -1.089  1.00  0.00      LIG  
ATOM   4332 O    LIG     1      11.785  13.828   3.757  1.00  0.00      LIG  
ATOM   4333 C17  LIG     1      17.340  16.356   1.837  1.00  0.00      LIG  
ATOM   4334 C18  LIG     1      18.391  14.167   1.928  1.00  0.00      LIG  
ATOM   4335 C19  LIG     1      14.479  11.414   1.226  1.00  0.00      LIG  
ATOM   4336 C20  LIG     1      14.055  15.936   2.138  1.00  0.00      LIG  
ATOM   4337 H    LIG     1      12.685  14.349   1.393  1.00  0.00      LIG  
ATOM   4338 C21  LIG     1      10.058   9.460   1.181  1.00  0.00      LIG  
ATOM   4339 C22  LIG     1       8.780   9.196   0.379  1.00  0.00      LIG  
ATOM   4340 C23  LIG     1       7.960  10.409  -0.084  1.00  0.00      LIG  
ATOM   4341 O1   LIG     1       8.267  11.545   0.739  1.00  0.00      LIG  
ATOM   4342 C24  LIG     1       8.268  10.745  -1.520  1.00  0.00      LIG  
ATOM   4343 C25  LIG     1      11.660  13.269  -0.777  1.00  0.00      LIG  
ATOM   4344 O2   LIG     1      18.165  15.037   4.493  1.00  0.00      LIG  
ATOM   4345 H1   LIG     1      16.100  13.169   2.190  1.00  0.00      LIG  
ATOM   4346 C26  LIG     1      10.674   8.111   1.497  1.00  0.00      LIG  
ATOM   4347 C27  LIG     1       7.310  12.513   0.800  1.00  0.00      LIG  
ATOM   4348 O3   LIG     1       6.174  12.414   0.361  1.00  0.00      LIG  
ATOM   4349 C28  LIG     1       7.905  13.776   1.340  1.00  0.00      LIG  
ATOM   4350 C29  LIG     1       7.234  10.924  -2.579  1.00  0.00      LIG  
ATOM   4351 O4   LIG     1       7.976   9.690  -2.468  1.00  0.00      LIG  
ATOM   4352 C30  LIG     1       5.773  10.758  -2.336  1.00  0.00      LIG  
ATOM   4353 C31  LIG     1       7.589  11.732  -3.775  1.00  0.00      LIG  
ATOM   4354 H2   LIG     1      15.614  16.307   4.404  1.00  0.00      LIG  
ATOM   4355 H3   LIG     1      15.935  15.027   5.578  1.00  0.00      LIG  
ATOM   4356 H4   LIG     1      13.814  14.702   4.481  1.00  0.00      LIG  
ATOM   4357 H5   LIG     1      14.895  13.335   4.206  1.00  0.00      LIG  
ATOM   4358 H6   LIG     1      16.689  13.383  -0.002  1.00  0.00      LIG  
ATOM   4359 H7   LIG     1      16.043  14.996  -0.171  1.00  0.00      LIG  
ATOM   4360 H8   LIG     1      14.842  12.852  -1.142  1.00  0.00      LIG  
ATOM   4361 H9   LIG     1      14.024  14.310  -0.636  1.00  0.00      LIG  
ATOM   4362 H10  LIG     1      10.638  11.651   2.865  1.00  0.00      LIG  
ATOM   4363 H11  LIG     1      10.488  13.065   1.866  1.00  0.00      LIG  
ATOM   4364 H12  LIG     1      12.913  12.145   3.434  1.00  0.00      LIG  
ATOM   4365 H13  LIG     1      10.947   9.872  -1.588  1.00  0.00      LIG  
ATOM   4366 H14  LIG     1      12.219   8.991  -0.716  1.00  0.00      LIG  
ATOM   4367 H15  LIG     1      13.698  10.671  -1.083  1.00  0.00      LIG  
ATOM   4368 H16  LIG     1      12.520  11.445  -2.103  1.00  0.00      LIG  
ATOM   4369 H17  LIG     1      12.488  14.097   4.375  1.00  0.00      LIG  
ATOM   4370 H18  LIG     1      17.317  16.401   0.746  1.00  0.00      LIG  
ATOM   4371 H19  LIG     1      18.316  16.733   2.156  1.00  0.00      LIG  
ATOM   4372 H20  LIG     1      16.601  17.056   2.229  1.00  0.00      LIG  
ATOM   4373 H21  LIG     1      18.344  13.124   2.253  1.00  0.00      LIG  
ATOM   4374 H22  LIG     1      19.296  14.608   2.357  1.00  0.00      LIG  
ATOM   4375 H23  LIG     1      18.523  14.184   0.843  1.00  0.00      LIG  
ATOM   4376 H24  LIG     1      15.242  11.098   0.509  1.00  0.00      LIG  
ATOM   4377 H25  LIG     1      13.829  10.556   1.404  1.00  0.00      LIG  
ATOM   4378 H26  LIG     1      14.970  11.597   2.182  1.00  0.00      LIG  
ATOM   4379 H27  LIG     1      14.015  16.116   1.061  1.00  0.00      LIG  
ATOM   4380 H28  LIG     1      14.692  16.698   2.579  1.00  0.00      LIG  
ATOM   4381 H29  LIG     1      13.053  16.105   2.542  1.00  0.00      LIG  
ATOM   4382 H30  LIG     1       9.764   9.908   2.133  1.00  0.00      LIG  
ATOM   4383 H31  LIG     1       8.132   8.611   1.038  1.00  0.00      LIG  
ATOM   4384 H32  LIG     1       9.000   8.530  -0.460  1.00  0.00      LIG  
ATOM   4385 H33  LIG     1       6.908  10.132   0.033  1.00  0.00      LIG  
ATOM   4386 H34  LIG     1       9.207  11.268  -1.634  1.00  0.00      LIG  
ATOM   4387 H35  LIG     1      12.235  13.685  -1.608  1.00  0.00      LIG  
ATOM   4388 H36  LIG     1      11.370  14.092  -0.119  1.00  0.00      LIG  
ATOM   4389 H37  LIG     1      10.737  12.871  -1.211  1.00  0.00      LIG  
ATOM   4390 H38  LIG     1      11.626   8.219   2.023  1.00  0.00      LIG  
ATOM   4391 H39  LIG     1      10.853   7.535   0.584  1.00  0.00      LIG  
ATOM   4392 H40  LIG     1       9.999   7.528   2.129  1.00  0.00      LIG  
ATOM   4393 H41  LIG     1       8.252  13.616   2.364  1.00  0.00      LIG  
ATOM   4394 H42  LIG     1       8.729  14.099   0.698  1.00  0.00      LIG  
ATOM   4395 H43  LIG     1       7.138  14.554   1.342  1.00  0.00      LIG  
ATOM   4396 H44  LIG     1       5.333  11.712  -2.033  1.00  0.00      LIG  
ATOM   4397 H45  LIG     1       5.559  10.014  -1.565  1.00  0.00      LIG  
ATOM   4398 H46  LIG     1       5.278  10.437  -3.256  1.00  0.00      LIG  
ATOM   4399 H47  LIG     1       8.672  11.819  -3.898  1.00  0.00      LIG  
ATOM   4400 H48  LIG     1       7.173  12.737  -3.674  1.00  0.00      LIG  
ATOM   4401 H49  LIG     1       7.173  11.277  -4.677  1.00  0.00      LIG  
TER
REMARK  Energy: 275.773
REMARK  SimpleFitness: 275.773
REMARK  FullFitness: -709.62897
REMARK  InterFull: -20.57
REMARK  IntraFull: 295.841
REMARK  solvFull: -1196.73
REMARK  surfFull: 211.83
REMARK  extraFull: 0.0
REMARK  deltaGcompsolvpol: -1196.73
REMARK  deltaGcompsolvnonpol: 211.83
REMARK  deltaGprotsolvpol: -1219.71
REMARK  deltaGprotsolvnonpol: 208.651
REMARK  deltaGligsolvpol: -8.97194
REMARK  deltaGligsolvnonpol: 15.6452
REMARK  deltaGvdw: -20.57
REMARK  deltaGelec: 0.0
REMARK  deltaG: -5.1597667
REMARK  Cluster: 6
REMARK  ClusterRank: 4
ATOM   4315 C    LIG     1      15.825  15.241   4.512  1.00  0.00      LIG  
ATOM   4316 C1   LIG     1      17.128  14.943   3.853  1.00  0.00      LIG  
ATOM   4317 C2   LIG     1      17.138  14.931   2.344  1.00  0.00      LIG  
ATOM   4318 C3   LIG     1      15.890  14.172   1.826  1.00  0.00      LIG  
ATOM   4319 C4   LIG     1      14.507  14.504   2.438  1.00  0.00      LIG  
ATOM   4320 C5   LIG     1      14.707  14.382   3.951  1.00  0.00      LIG  
ATOM   4321 C6   LIG     1      15.867  14.032   0.310  1.00  0.00      LIG  
ATOM   4322 C7   LIG     1      14.591  13.454  -0.265  1.00  0.00      LIG  
ATOM   4323 C8   LIG     1      13.723  12.655   0.704  1.00  0.00      LIG  
ATOM   4324 C9   LIG     1      13.337  13.610   1.860  1.00  0.00      LIG  
ATOM   4325 C10  LIG     1      12.446  12.170  -0.050  1.00  0.00      LIG  
ATOM   4326 C11  LIG     1      11.525  11.522   0.912  1.00  0.00      LIG  
ATOM   4327 C12  LIG     1      11.183  12.272   2.150  1.00  0.00      LIG  
ATOM   4328 C13  LIG     1      12.382  12.903   2.851  1.00  0.00      LIG  
ATOM   4329 C14  LIG     1      11.071  10.337   0.494  1.00  0.00      LIG  
ATOM   4330 C15  LIG     1      11.695   9.947  -0.795  1.00  0.00      LIG  
ATOM   4331 C16  LIG     1      12.681  11.067  -1.089  1.00  0.00      LIG  
ATOM   4332 O    LIG     1      11.785  13.828   3.757  1.00  0.00      LIG  
ATOM   4333 C17  LIG     1      17.340  16.356   1.837  1.00  0.00      LIG  
ATOM   4334 C18  LIG     1      18.391  14.167   1.928  1.00  0.00      LIG  
ATOM   4335 C19  LIG     1      14.479  11.414   1.226  1.00  0.00      LIG  
ATOM   4336 C20  LIG     1      14.055  15.936   2.138  1.00  0.00      LIG  
ATOM   4337 H    LIG     1      12.685  14.349   1.393  1.00  0.00      LIG  
ATOM   4338 C21  LIG     1      10.058   9.460   1.181  1.00  0.00      LIG  
ATOM   4339 C22  LIG     1       8.780   9.196   0.379  1.00  0.00      LIG  
ATOM   4340 C23  LIG     1       7.960  10.409  -0.084  1.00  0.00      LIG  
ATOM   4341 O1   LIG     1       8.267  11.545   0.739  1.00  0.00      LIG  
ATOM   4342 C24  LIG     1       8.268  10.745  -1.520  1.00  0.00      LIG  
ATOM   4343 C25  LIG     1      11.660  13.269  -0.777  1.00  0.00      LIG  
ATOM   4344 O2   LIG     1      18.165  15.037   4.493  1.00  0.00      LIG  
ATOM   4345 H1   LIG     1      16.100  13.169   2.190  1.00  0.00      LIG  
ATOM   4346 C26  LIG     1      10.674   8.111   1.497  1.00  0.00      LIG  
ATOM   4347 C27  LIG     1       7.310  12.513   0.800  1.00  0.00      LIG  
ATOM   4348 O3   LIG     1       6.174  12.414   0.361  1.00  0.00      LIG  
ATOM   4349 C28  LIG     1       7.905  13.776   1.340  1.00  0.00      LIG  
ATOM   4350 C29  LIG     1       7.234  10.924  -2.579  1.00  0.00      LIG  
ATOM   4351 O4   LIG     1       7.976   9.690  -2.468  1.00  0.00      LIG  
ATOM   4352 C30  LIG     1       5.773  10.758  -2.336  1.00  0.00      LIG  
ATOM   4353 C31  LIG     1       7.589  11.732  -3.775  1.00  0.00      LIG  
ATOM   4354 H2   LIG     1      15.614  16.307   4.404  1.00  0.00      LIG  
ATOM   4355 H3   LIG     1      15.935  15.027   5.578  1.00  0.00      LIG  
ATOM   4356 H4   LIG     1      13.814  14.702   4.481  1.00  0.00      LIG  
ATOM   4357 H5   LIG     1      14.895  13.335   4.206  1.00  0.00      LIG  
ATOM   4358 H6   LIG     1      16.689  13.383  -0.002  1.00  0.00      LIG  
ATOM   4359 H7   LIG     1      16.043  14.996  -0.171  1.00  0.00      LIG  
ATOM   4360 H8   LIG     1      14.842  12.852  -1.142  1.00  0.00      LIG  
ATOM   4361 H9   LIG     1      14.024  14.310  -0.636  1.00  0.00      LIG  
ATOM   4362 H10  LIG     1      10.638  11.651   2.865  1.00  0.00      LIG  
ATOM   4363 H11  LIG     1      10.488  13.065   1.866  1.00  0.00      LIG  
ATOM   4364 H12  LIG     1      12.913  12.145   3.434  1.00  0.00      LIG  
ATOM   4365 H13  LIG     1      10.947   9.872  -1.588  1.00  0.00      LIG  
ATOM   4366 H14  LIG     1      12.219   8.991  -0.716  1.00  0.00      LIG  
ATOM   4367 H15  LIG     1      13.698  10.671  -1.083  1.00  0.00      LIG  
ATOM   4368 H16  LIG     1      12.520  11.445  -2.103  1.00  0.00      LIG  
ATOM   4369 H17  LIG     1      12.488  14.097   4.375  1.00  0.00      LIG  
ATOM   4370 H18  LIG     1      17.317  16.401   0.746  1.00  0.00      LIG  
ATOM   4371 H19  LIG     1      18.316  16.733   2.156  1.00  0.00      LIG  
ATOM   4372 H20  LIG     1      16.601  17.056   2.229  1.00  0.00      LIG  
ATOM   4373 H21  LIG     1      18.344  13.124   2.253  1.00  0.00      LIG  
ATOM   4374 H22  LIG     1      19.296  14.608   2.357  1.00  0.00      LIG  
ATOM   4375 H23  LIG     1      18.523  14.184   0.843  1.00  0.00      LIG  
ATOM   4376 H24  LIG     1      15.242  11.098   0.509  1.00  0.00      LIG  
ATOM   4377 H25  LIG     1      13.829  10.556   1.404  1.00  0.00      LIG  
ATOM   4378 H26  LIG     1      14.970  11.597   2.182  1.00  0.00      LIG  
ATOM   4379 H27  LIG     1      14.015  16.116   1.061  1.00  0.00      LIG  
ATOM   4380 H28  LIG     1      14.692  16.698   2.579  1.00  0.00      LIG  
ATOM   4381 H29  LIG     1      13.053  16.105   2.542  1.00  0.00      LIG  
ATOM   4382 H30  LIG     1       9.764   9.908   2.133  1.00  0.00      LIG  
ATOM   4383 H31  LIG     1       8.132   8.611   1.038  1.00  0.00      LIG  
ATOM   4384 H32  LIG     1       9.000   8.530  -0.460  1.00  0.00      LIG  
ATOM   4385 H33  LIG     1       6.908  10.132   0.033  1.00  0.00      LIG  
ATOM   4386 H34  LIG     1       9.207  11.268  -1.634  1.00  0.00      LIG  
ATOM   4387 H35  LIG     1      12.235  13.685  -1.608  1.00  0.00      LIG  
ATOM   4388 H36  LIG     1      11.370  14.092  -0.119  1.00  0.00      LIG  
ATOM   4389 H37  LIG     1      10.737  12.871  -1.211  1.00  0.00      LIG  
ATOM   4390 H38  LIG     1      11.626   8.219   2.023  1.00  0.00      LIG  
ATOM   4391 H39  LIG     1      10.853   7.535   0.584  1.00  0.00      LIG  
ATOM   4392 H40  LIG     1       9.999   7.528   2.129  1.00  0.00      LIG  
ATOM   4393 H41  LIG     1       8.252  13.616   2.364  1.00  0.00      LIG  
ATOM   4394 H42  LIG     1       8.729  14.099   0.698  1.00  0.00      LIG  
ATOM   4395 H43  LIG     1       7.138  14.554   1.342  1.00  0.00      LIG  
ATOM   4396 H44  LIG     1       5.333  11.712  -2.033  1.00  0.00      LIG  
ATOM   4397 H45  LIG     1       5.559  10.014  -1.565  1.00  0.00      LIG  
ATOM   4398 H46  LIG     1       5.278  10.437  -3.256  1.00  0.00      LIG  
ATOM   4399 H47  LIG     1       8.672  11.819  -3.898  1.00  0.00      LIG  
ATOM   4400 H48  LIG     1       7.173  12.737  -3.674  1.00  0.00      LIG  
ATOM   4401 H49  LIG     1       7.173  11.277  -4.677  1.00  0.00      LIG  
TER
REMARK  Energy: 275.773
REMARK  SimpleFitness: 275.773
REMARK  FullFitness: -709.62897
REMARK  InterFull: -20.57
REMARK  IntraFull: 295.841
REMARK  solvFull: -1196.73
REMARK  surfFull: 211.83
REMARK  extraFull: 0.0
REMARK  deltaGcompsolvpol: -1196.73
REMARK  deltaGcompsolvnonpol: 211.83
REMARK  deltaGprotsolvpol: -1219.71
REMARK  deltaGprotsolvnonpol: 208.651
REMARK  deltaGligsolvpol: -8.97194
REMARK  deltaGligsolvnonpol: 15.6452
REMARK  deltaGvdw: -20.57
REMARK  deltaGelec: 0.0
REMARK  deltaG: -5.1597667
REMARK  Cluster: 6
REMARK  ClusterRank: 5
ATOM   4315 C    LIG     1      15.825  15.241   4.512  1.00  0.00      LIG  
ATOM   4316 C1   LIG     1      17.128  14.943   3.853  1.00  0.00      LIG  
ATOM   4317 C2   LIG     1      17.138  14.931   2.344  1.00  0.00      LIG  
ATOM   4318 C3   LIG     1      15.890  14.172   1.826  1.00  0.00      LIG  
ATOM   4319 C4   LIG     1      14.507  14.504   2.438  1.00  0.00      LIG  
ATOM   4320 C5   LIG     1      14.707  14.382   3.951  1.00  0.00      LIG  
ATOM   4321 C6   LIG     1      15.867  14.032   0.310  1.00  0.00      LIG  
ATOM   4322 C7   LIG     1      14.591  13.454  -0.265  1.00  0.00      LIG  
ATOM   4323 C8   LIG     1      13.723  12.655   0.704  1.00  0.00      LIG  
ATOM   4324 C9   LIG     1      13.337  13.610   1.860  1.00  0.00      LIG  
ATOM   4325 C10  LIG     1      12.446  12.170  -0.050  1.00  0.00      LIG  
ATOM   4326 C11  LIG     1      11.525  11.522   0.912  1.00  0.00      LIG  
ATOM   4327 C12  LIG     1      11.183  12.272   2.150  1.00  0.00      LIG  
ATOM   4328 C13  LIG     1      12.382  12.903   2.851  1.00  0.00      LIG  
ATOM   4329 C14  LIG     1      11.071  10.337   0.494  1.00  0.00      LIG  
ATOM   4330 C15  LIG     1      11.695   9.947  -0.795  1.00  0.00      LIG  
ATOM   4331 C16  LIG     1      12.681  11.067  -1.089  1.00  0.00      LIG  
ATOM   4332 O    LIG     1      11.785  13.828   3.757  1.00  0.00      LIG  
ATOM   4333 C17  LIG     1      17.340  16.356   1.837  1.00  0.00      LIG  
ATOM   4334 C18  LIG     1      18.391  14.167   1.928  1.00  0.00      LIG  
ATOM   4335 C19  LIG     1      14.479  11.414   1.226  1.00  0.00      LIG  
ATOM   4336 C20  LIG     1      14.055  15.936   2.138  1.00  0.00      LIG  
ATOM   4337 H    LIG     1      12.685  14.349   1.393  1.00  0.00      LIG  
ATOM   4338 C21  LIG     1      10.058   9.460   1.181  1.00  0.00      LIG  
ATOM   4339 C22  LIG     1       8.780   9.196   0.379  1.00  0.00      LIG  
ATOM   4340 C23  LIG     1       7.960  10.409  -0.084  1.00  0.00      LIG  
ATOM   4341 O1   LIG     1       8.267  11.545   0.739  1.00  0.00      LIG  
ATOM   4342 C24  LIG     1       8.268  10.745  -1.520  1.00  0.00      LIG  
ATOM   4343 C25  LIG     1      11.660  13.269  -0.777  1.00  0.00      LIG  
ATOM   4344 O2   LIG     1      18.165  15.037   4.493  1.00  0.00      LIG  
ATOM   4345 H1   LIG     1      16.100  13.169   2.190  1.00  0.00      LIG  
ATOM   4346 C26  LIG     1      10.674   8.111   1.497  1.00  0.00      LIG  
ATOM   4347 C27  LIG     1       7.310  12.513   0.800  1.00  0.00      LIG  
ATOM   4348 O3   LIG     1       6.174  12.414   0.361  1.00  0.00      LIG  
ATOM   4349 C28  LIG     1       7.905  13.776   1.340  1.00  0.00      LIG  
ATOM   4350 C29  LIG     1       7.234  10.924  -2.579  1.00  0.00      LIG  
ATOM   4351 O4   LIG     1       7.976   9.690  -2.468  1.00  0.00      LIG  
ATOM   4352 C30  LIG     1       5.773  10.758  -2.336  1.00  0.00      LIG  
ATOM   4353 C31  LIG     1       7.589  11.732  -3.775  1.00  0.00      LIG  
ATOM   4354 H2   LIG     1      15.614  16.307   4.404  1.00  0.00      LIG  
ATOM   4355 H3   LIG     1      15.935  15.027   5.578  1.00  0.00      LIG  
ATOM   4356 H4   LIG     1      13.814  14.702   4.481  1.00  0.00      LIG  
ATOM   4357 H5   LIG     1      14.895  13.335   4.206  1.00  0.00      LIG  
ATOM   4358 H6   LIG     1      16.689  13.383  -0.002  1.00  0.00      LIG  
ATOM   4359 H7   LIG     1      16.043  14.996  -0.171  1.00  0.00      LIG  
ATOM   4360 H8   LIG     1      14.842  12.852  -1.142  1.00  0.00      LIG  
ATOM   4361 H9   LIG     1      14.024  14.310  -0.636  1.00  0.00      LIG  
ATOM   4362 H10  LIG     1      10.638  11.651   2.865  1.00  0.00      LIG  
ATOM   4363 H11  LIG     1      10.488  13.065   1.866  1.00  0.00      LIG  
ATOM   4364 H12  LIG     1      12.913  12.145   3.434  1.00  0.00      LIG  
ATOM   4365 H13  LIG     1      10.947   9.872  -1.588  1.00  0.00      LIG  
ATOM   4366 H14  LIG     1      12.219   8.991  -0.716  1.00  0.00      LIG  
ATOM   4367 H15  LIG     1      13.698  10.671  -1.083  1.00  0.00      LIG  
ATOM   4368 H16  LIG     1      12.520  11.445  -2.103  1.00  0.00      LIG  
ATOM   4369 H17  LIG     1      12.488  14.097   4.375  1.00  0.00      LIG  
ATOM   4370 H18  LIG     1      17.317  16.401   0.746  1.00  0.00      LIG  
ATOM   4371 H19  LIG     1      18.316  16.733   2.156  1.00  0.00      LIG  
ATOM   4372 H20  LIG     1      16.601  17.056   2.229  1.00  0.00      LIG  
ATOM   4373 H21  LIG     1      18.344  13.124   2.253  1.00  0.00      LIG  
ATOM   4374 H22  LIG     1      19.296  14.608   2.357  1.00  0.00      LIG  
ATOM   4375 H23  LIG     1      18.523  14.184   0.843  1.00  0.00      LIG  
ATOM   4376 H24  LIG     1      15.242  11.098   0.509  1.00  0.00      LIG  
ATOM   4377 H25  LIG     1      13.829  10.556   1.404  1.00  0.00      LIG  
ATOM   4378 H26  LIG     1      14.970  11.597   2.182  1.00  0.00      LIG  
ATOM   4379 H27  LIG     1      14.015  16.116   1.061  1.00  0.00      LIG  
ATOM   4380 H28  LIG     1      14.692  16.698   2.579  1.00  0.00      LIG  
ATOM   4381 H29  LIG     1      13.053  16.105   2.542  1.00  0.00      LIG  
ATOM   4382 H30  LIG     1       9.764   9.908   2.133  1.00  0.00      LIG  
ATOM   4383 H31  LIG     1       8.132   8.611   1.038  1.00  0.00      LIG  
ATOM   4384 H32  LIG     1       9.000   8.530  -0.460  1.00  0.00      LIG  
ATOM   4385 H33  LIG     1       6.908  10.132   0.033  1.00  0.00      LIG  
ATOM   4386 H34  LIG     1       9.207  11.268  -1.634  1.00  0.00      LIG  
ATOM   4387 H35  LIG     1      12.235  13.685  -1.608  1.00  0.00      LIG  
ATOM   4388 H36  LIG     1      11.370  14.092  -0.119  1.00  0.00      LIG  
ATOM   4389 H37  LIG     1      10.737  12.871  -1.211  1.00  0.00      LIG  
ATOM   4390 H38  LIG     1      11.626   8.219   2.023  1.00  0.00      LIG  
ATOM   4391 H39  LIG     1      10.853   7.535   0.584  1.00  0.00      LIG  
ATOM   4392 H40  LIG     1       9.999   7.528   2.129  1.00  0.00      LIG  
ATOM   4393 H41  LIG     1       8.252  13.616   2.364  1.00  0.00      LIG  
ATOM   4394 H42  LIG     1       8.729  14.099   0.698  1.00  0.00      LIG  
ATOM   4395 H43  LIG     1       7.138  14.554   1.342  1.00  0.00      LIG  
ATOM   4396 H44  LIG     1       5.333  11.712  -2.033  1.00  0.00      LIG  
ATOM   4397 H45  LIG     1       5.559  10.014  -1.565  1.00  0.00      LIG  
ATOM   4398 H46  LIG     1       5.278  10.437  -3.256  1.00  0.00      LIG  
ATOM   4399 H47  LIG     1       8.672  11.819  -3.898  1.00  0.00      LIG  
ATOM   4400 H48  LIG     1       7.173  12.737  -3.674  1.00  0.00      LIG  
ATOM   4401 H49  LIG     1       7.173  11.277  -4.677  1.00  0.00      LIG  
TER
REMARK  Energy: 275.942
REMARK  SimpleFitness: 275.942
REMARK  FullFitness: -709.21924
REMARK  InterFull: -20.5523
REMARK  IntraFull: 296.161
REMARK  solvFull: -1196.59
REMARK  surfFull: 211.762
REMARK  extraFull: 0.0
REMARK  deltaGcompsolvpol: -1196.59
REMARK  deltaGcompsolvnonpol: 211.762
REMARK  deltaGprotsolvpol: -1219.71
REMARK  deltaGprotsolvnonpol: 208.651
REMARK  deltaGligsolvpol: -8.96336
REMARK  deltaGligsolvnonpol: 15.6422
REMARK  deltaGvdw: -20.5523
REMARK  deltaGelec: 0.0
REMARK  deltaG: -5.1561985
REMARK  Cluster: 6
REMARK  ClusterRank: 6
ATOM   4315 C    LIG     1      15.733  15.380   4.445  1.00  0.00      LIG  
ATOM   4316 C1   LIG     1      17.038  15.051   3.803  1.00  0.00      LIG  
ATOM   4317 C2   LIG     1      17.049  14.974   2.296  1.00  0.00      LIG  
ATOM   4318 C3   LIG     1      15.806  14.184   1.814  1.00  0.00      LIG  
ATOM   4319 C4   LIG     1      14.419  14.535   2.407  1.00  0.00      LIG  
ATOM   4320 C5   LIG     1      14.617  14.493   3.925  1.00  0.00      LIG  
ATOM   4321 C6   LIG     1      15.791  13.972   0.306  1.00  0.00      LIG  
ATOM   4322 C7   LIG     1      14.511  13.388  -0.251  1.00  0.00      LIG  
ATOM   4323 C8   LIG     1      13.649  12.617   0.743  1.00  0.00      LIG  
ATOM   4324 C9   LIG     1      13.258  13.604   1.872  1.00  0.00      LIG  
ATOM   4325 C10  LIG     1      12.374  12.104   0.006  1.00  0.00      LIG  
ATOM   4326 C11  LIG     1      11.452  11.482   0.984  1.00  0.00      LIG  
ATOM   4327 C12  LIG     1      11.122  12.252   2.214  1.00  0.00      LIG  
ATOM   4328 C13  LIG     1      12.323  12.910   2.890  1.00  0.00      LIG  
ATOM   4329 C14  LIG     1      10.982  10.298   0.583  1.00  0.00      LIG  
ATOM   4330 C15  LIG     1      11.600   9.879  -0.701  1.00  0.00      LIG  
ATOM   4331 C16  LIG     1      12.612  10.973  -1.001  1.00  0.00      LIG  
ATOM   4332 O    LIG     1      11.725  13.848   3.783  1.00  0.00      LIG  
ATOM   4333 C17  LIG     1      17.240  16.378   1.728  1.00  0.00      LIG  
ATOM   4334 C18  LIG     1      18.307  14.201   1.913  1.00  0.00      LIG  
ATOM   4335 C19  LIG     1      14.411  11.396   1.303  1.00  0.00      LIG  
ATOM   4336 C20  LIG     1      13.957  15.948   2.038  1.00  0.00      LIG  
ATOM   4337 H    LIG     1      12.589  14.316   1.391  1.00  0.00      LIG  
ATOM   4338 C21  LIG     1       9.955   9.446   1.280  1.00  0.00      LIG  
ATOM   4339 C22  LIG     1       8.677   9.188   0.477  1.00  0.00      LIG  
ATOM   4340 C23  LIG     1       7.873  10.405  -0.003  1.00  0.00      LIG  
ATOM   4341 O1   LIG     1       8.192  11.547   0.806  1.00  0.00      LIG  
ATOM   4342 C24  LIG     1       8.182  10.719  -1.445  1.00  0.00      LIG  
ATOM   4343 C25  LIG     1      11.588  13.179  -0.755  1.00  0.00      LIG  
ATOM   4344 O2   LIG     1      18.074  15.173   4.439  1.00  0.00      LIG  
ATOM   4345 H1   LIG     1      16.019  13.200   2.227  1.00  0.00      LIG  
ATOM   4346 C26  LIG     1      10.551   8.093   1.619  1.00  0.00      LIG  
ATOM   4347 C27  LIG     1       7.262  12.544   0.818  1.00  0.00      LIG  
ATOM   4348 O3   LIG     1       6.139  12.467   0.344  1.00  0.00      LIG
[truncated: 1,480,878 more chars]
