# Supplementary material for: Exploring the mechanism of Alisma orientale for the treatment of pregnancy induced hypertension and potential hepato-nephrotoxicity by using network pharmacology, network toxicology, molecular docking and molecular dynamics simulation
Source: Front Pharmacol. 2022 Nov 15;13:1027112. doi: 10.3389/fphar.2022.1027112 (PMC9705790; doi:10.3389/fphar.2022.1027112)
Supplement: Supplementary file 12 [file DataSheet5.zip › EGFR/EGFRBM/eadock3.err]

sib.fastconf.EADock3: running @ selenium/127.0.1.1 development version. /home/swissdock/swissdock/tmp//cache/eadock3/eadock3.jar MD5: 6b55cadf59de6f950f604b9d6d6562d2
sib.fastconf.EADock3: 5000 binding modes will be generated
sib.fastconf.EADock3: the 5000 with the most favorable SimpleFitness will be evaluated with FACTS.
sib.fastconf.EADock3: 250 binding modes will be retained
sib.fastconf.EADock3: minimize with 100 steps of SD then 250 steps of ABNR
sib.fastconf.EADock3: side chains closer than 0.0 A to any atom of the ligand will be optimized.
sib.fastconf.EADock3: Clustering radius is 2.0
sib.fastconf.EADock3: Maximum cluster size is 8
sib.fastconf.EADock3: clusters will have the exact size.
sib.fastconf.EADock3: Output file is clusters.zip
sib.fastconf.EADock3: Ligand selection is SEGID LIG
sib.fastconf.EADock3: temporary files will be kept.
sib.fastconf.EADock3: Translations allowed.
sib.fastconf.EADock3: solvation model is FACTS
sib.fastconf.EADock3: Centering rotations on the whole ligand.
sib.fastconf.EADock3: System  : 4401 atoms
sib.fastconf.EADock3: Ligand  : 87 atoms
sib.fastconf.EADock3: Receptor: 4314 atoms
sib.fastconf.EADock3:   Fixed part   : 4314 atoms
sib.fastconf.EADock3:   Flexible part: 0 atoms
sib.fastconf.EADock3: Blind docking
sib.fastconf.biodatastructures.molecules.FlexibleMoleculeBuilder: No RotateBond directive found.
sib.fastconf.biodatastructures.molecules.FlexibleMoleculeBuilder: Multiple keyword found in RotateBond directive.
sib.fastconf.biodatastructures.molecules.FlexibleMoleculeBuilder: Identify bonds.
sib.fastconf.biodatastructures.molecules.FlexibleMolecule: Total of 91 bonds found.
sib.fastconf.biodatastructures.molecules.FlexibleMolecule: Restricting dihedral rotations based on the number of atom on each side.
sib.fastconf.biodatastructures.molecules.FlexibleMolecule: 16 rotatable dihedral angles found.
sib.fastconf.biodatastructures.molecules.FlexibleMolecule: no user specified bond list.
sib.fastconf.biodatastructures.molecules.FlexibleMolecule: Filtering out dihedrals defined with an hydrogen.
sib.fastconf.biodatastructures.molecules.FlexibleMolecule: accepting bond 4326_4329_4338_4339
sib.fastconf.biodatastructures.molecules.FlexibleMolecule: accepting bond 4329_4338_4339_4340
sib.fastconf.biodatastructures.molecules.FlexibleMolecule: accepting bond 4338_4339_4340_4341
sib.fastconf.biodatastructures.molecules.FlexibleMolecule: accepting bond 4339_4340_4341_4347
sib.fastconf.biodatastructures.molecules.FlexibleMolecule: accepting bond 4339_4340_4342_4350
sib.fastconf.biodatastructures.molecules.FlexibleMolecule: accepting bond 4340_4341_4347_4348
sib.fastconf.biodatastructures.molecules.FlexibleMolecule: found # 58 core atoms : [ 4315 4316 4317 4318 4319 4320 4321 4322 4323 4324 4325 4326 4327 4328 4329 4330 4331 4332 4333 4334 4335 4336 4337 4338 4343 4344 4345 4354 4355 4356 4357 4358 4359 4360 4361 4362 4363 4364 4365 4366 4367 4368 4369 4370 4371 4372 4373 4374 4375 4376 4377 4378 4379 4380 4381 4387 4388 4389 ]
sib.fastconf.biodatastructures.molecules.FlexibleMolecule: found rotatable bond # 0 between 4329 4338
sib.fastconf.biodatastructures.molecules.FlexibleMolecule: Group FIX (56): [ 4315 4316 4320 4354 4355 4317 4344 4319 4356 4357 4318 4333 4334 4324 4336 4321 4345 4370 4371 4372 4373 4374 4375 4323 4328 4337 4379 4380 4381 4322 4358 4359 4325 4335 4327 4332 4364 4360 4361 4326 4331 4343 4376 4377 4378 4362 4363 4369 4330 4367 4368 4387 4388 4389 4365 4366 ] 
sib.fastconf.biodatastructures.molecules.FlexibleMolecule: Group ROTATABLE (29): [ 4339 4346 4382 4340 4383 4384 4341 4342 4385 4347 4350 4351 4386 4390 4391 4392 4348 4349 4393 4394 4395 4352 4353 4396 4397 4398 4399 4400 4401 ] 
sib.fastconf.biodatastructures.molecules.FlexibleMolecule: Group ROTATABLE (Validation) (2): [ 4339 4346 ] 
sib.fastconf.biodatastructures.molecules.FlexibleMolecule: Group ROTATABLE (Non Validation) (23): [ 4340 4383 4384 4341 4342 4385 4347 4350 4351 4386 4348 4349 4393 4394 4395 4352 4353 4396 4397 4398 4399 4400 4401 ] 
sib.fastconf.biodatastructures.molecules.FlexibleMolecule: found rotatable bond # 1 between 4338 4339
sib.fastconf.biodatastructures.molecules.FlexibleMolecule: Group FIX (62): [ 4315 4316 4320 4354 4355 4317 4344 4319 4356 4357 4318 4333 4334 4324 4336 4321 4345 4370 4371 4372 4373 4374 4375 4323 4328 4337 4379 4380 4381 4322 4358 4359 4325 4335 4327 4332 4364 4360 4361 4326 4331 4343 4376 4377 4378 4362 4363 4369 4329 4330 4367 4368 4387 4388 4389 4365 4366 4346 4382 4390 4391 4392 ] 
sib.fastconf.biodatastructures.molecules.FlexibleMolecule: Group ROTATABLE (23): [ 4340 4383 4384 4341 4342 4385 4347 4350 4351 4386 4348 4349 4393 4394 4395 4352 4353 4396 4397 4398 4399 4400 4401 ] 
sib.fastconf.biodatastructures.molecules.FlexibleMolecule: Group ROTATABLE (Validation) (1): [ 4340 ] 
sib.fastconf.biodatastructures.molecules.FlexibleMolecule: Group ROTATABLE (Non Validation) (20): [ 4341 4342 4385 4347 4350 4351 4386 4348 4349 4393 4394 4395 4352 4353 4396 4397 4398 4399 4400 4401 ] 
sib.fastconf.biodatastructures.molecules.FlexibleMolecule: found rotatable bond # 2 between 4339 4340
sib.fastconf.biodatastructures.molecules.FlexibleMolecule: Group FIX (65): [ 4315 4316 4320 4354 4355 4317 4344 4319 4356 4357 4318 4333 4334 4324 4336 4321 4345 4370 4371 4372 4373 4374 4375 4323 4328 4337 4379 4380 4381 4322 4358 4359 4325 4335 4327 4332 4364 4360 4361 4326 4331 4343 4376 4377 4378 4362 4363 4369 4329 4330 4367 4368 4387 4388 4389 4338 4365 4366 4346 4382 4383 4384 4390 4391 4392 ] 
sib.fastconf.biodatastructures.molecules.FlexibleMolecule: Group ROTATABLE (20): [ 4341 4342 4385 4347 4350 4351 4386 4348 4349 4393 4394 4395 4352 4353 4396 4397 4398 4399 4400 4401 ] 
sib.fastconf.biodatastructures.molecules.FlexibleMolecule: Group ROTATABLE (Validation) (2): [ 4341 4342 ] 
sib.fastconf.biodatastructures.molecules.FlexibleMolecule: Group ROTATABLE (Non Validation) (17): [ 4347 4350 4351 4386 4348 4349 4393 4394 4395 4352 4353 4396 4397 4398 4399 4400 4401 ] 
sib.fastconf.biodatastructures.molecules.FlexibleMolecule: found rotatable bond # 3 between 4340 4341
sib.fastconf.biodatastructures.molecules.FlexibleMolecule: Group FIX (79): [ 4315 4316 4320 4354 4355 4317 4344 4319 4356 4357 4318 4333 4334 4324 4336 4321 4345 4370 4371 4372 4373 4374 4375 4323 4328 4337 4379 4380 4381 4322 4358 4359 4325 4335 4327 4332 4364 4360 4361 4326 4331 4343 4376 4377 4378 4362 4363 4369 4329 4330 4367 4368 4387 4388 4389 4338 4365 4366 4339 4346 4382 4383 4384 4390 4391 4392 4342 4385 4350 4351 4386 4352 4353 4396 4397 4398 4399 4400 4401 ] 
sib.fastconf.biodatastructures.molecules.FlexibleMolecule: Group ROTATABLE (6): [ 4347 4348 4349 4393 4394 4395 ] 
sib.fastconf.biodatastructures.molecules.FlexibleMolecule: Group ROTATABLE (Validation) (1): [ 4347 ] 
sib.fastconf.biodatastructures.molecules.FlexibleMolecule: Group ROTATABLE (Non Validation) (5): [ 4348 4349 4393 4394 4395 ] 
sib.fastconf.biodatastructures.molecules.FlexibleMolecule: found rotatable bond # 4 between 4340 4342
sib.fastconf.biodatastructures.molecules.FlexibleMolecule: Group FIX (74): [ 4315 4316 4320 4354 4355 4317 4344 4319 4356 4357 4318 4333 4334 4324 4336 4321 4345 4370 4371 4372 4373 4374 4375 4323 4328 4337 4379 4380 4381 4322 4358 4359 4325 4335 4327 4332 4364 4360 4361 4326 4331 4343 4376 4377 4378 4362 4363 4369 4329 4330 4367 4368 4387 4388 4389 4338 4365 4366 4339 4346 4382 4383 4384 4390 4391 4392 4341 4385 4347 4348 4349 4393 4394 4395 ] 
sib.fastconf.biodatastructures.molecules.FlexibleMolecule: Group ROTATABLE (11): [ 4350 4351 4386 4352 4353 4396 4397 4398 4399 4400 4401 ] 
sib.fastconf.biodatastructures.molecules.FlexibleMolecule: Group ROTATABLE (Validation) (4): [ 4350 4351 4352 4353 ] 
sib.fastconf.biodatastructures.molecules.FlexibleMolecule: Group ROTATABLE (Non Validation) (0): [ ] 
sib.fastconf.biodatastructures.molecules.FlexibleMolecule: found rotatable bond # 5 between 4341 4347
sib.fastconf.biodatastructures.molecules.FlexibleMolecule: Group FIX (80): [ 4315 4316 4320 4354 4355 4317 4344 4319 4356 4357 4318 4333 4334 4324 4336 4321 4345 4370 4371 4372 4373 4374 4375 4323 4328 4337 4379 4380 4381 4322 4358 4359 4325 4335 4327 4332 4364 4360 4361 4326 4331 4343 4376 4377 4378 4362 4363 4369 4329 4330 4367 4368 4387 4388 4389 4338 4365 4366 4339 4346 4382 4340 4383 4384 4390 4391 4392 4342 4385 4350 4351 4386 4352 4353 4396 4397 4398 4399 4400 4401 ] 
sib.fastconf.biodatastructures.molecules.FlexibleMolecule: Group ROTATABLE (5): [ 4348 4349 4393 4394 4395 ] 
sib.fastconf.biodatastructures.molecules.FlexibleMolecule: Group ROTATABLE (Validation) (2): [ 4348 4349 ] 
sib.fastconf.biodatastructures.molecules.FlexibleMolecule: Group ROTATABLE (Non Validation) (0): [ ] 
sib.fastconf.biodatastructures.molecules.FlexibleMolecule: Bond 4329 4338 has no putative parent, best bet is root node
sib.fastconf.biodatastructures.molecules.FlexibleMolecule: Bond 4340 4341 has no parent, best bet is 4339 4340
sib.fastconf.biodatastructures.molecules.FlexibleMoleculeRotatable bond tree initialized 7 elements
sib.fastconf.biodatastructures.molecules.FlexibleMolecule: Detecting chiral carbons
sib.fastconf.biodatastructures.molecules.FlexibleMolecule: Atom 4323 C8   [ 0.626 -0.578 -1.884 ] is chiral
sib.fastconf.biodatastructures.molecules.FlexibleMolecule: Atom 4325 C10  [ -0.885 -0.221 -2.017 ] is chiral
sib.fastconf.biodatastructures.molecules.FlexibleMolecule: Atom 4328 C13  [ 1.052 1.616 -0.675 ] is chiral
sib.fastconf.biodatastructures.molecules.FlexibleMolecule: Atom 4338 C21  [ -3.028 0.617 1.042 ] is chiral
sib.fastconf.biodatastructures.molecules.FlexibleMolecule: Atom 4340 C23  [ -2.971 0.086 3.585 ] is chiral
sib.fastconf.biodatastructures.molecules.FlexibleMolecule: Atom 4342 C24  [ -4.165 -0.81 3.423 ] is chiral
sib.fastconf.FastconfBuilder: Initialize non bonded list.
sib.fastconf.biodatastructures.scoring.moleculargrids.grids.InsideMolecularGrid: Calculating inside grid [382][463][438]
sib.fastconf.biodatastructures.scoring.moleculargrids.grids.InsideMolecularGrid: Inside grid calculated in 710 ms
sib.fastconf.biodatastructures.scoring.moleculargrids.grids.InsideMolecularGrid: Smoothing inside grid.
sib.fastconf.biodatastructures.scoring.moleculargrids.grids.InsideMolecularGrid: Inside grid smoothed in 790 ms
sib.fastconf.biodatastructures.scoring.EvaluatorBuilder: generation of the electrostatic grid took 0 ms.
sib.fastconf.FastconfBuilder: Initial energy: 154.13963
sib.fastconf.EADock3: EADock3 starting
sib.fastconf.EADock3: Box volume 423949.1 ?
sib.fastconf.EADock3: Xmin: -19.146 Xmax: 47.215 Xsize: 66.362
sib.fastconf.EADock3: Ymin: -19.361 Ymax: 63.089 Ysize: 82.450
sib.fastconf.EADock3: Zmin: -29.935 Zmax: 47.548 Zsize: 77.483
sib.fastconf.EADock3: Calculating pocket bias.
sib.fastconf.EADock3: 1 cavities identified.
sib.fastconf.EADock3: 2 magic points identified.
sib.fastconf.EADock3: 2 pocket points were identified in 1530 ms
sib.fastconf.EADock3: Calculating surface bias.
sib.fastconf.EADock3: 8500 surface points were identified in 5120 ms
sib.fastconf.EADock3: 0.0 % done
sib.fastconf.EADock3: 0.1 % done
sib.fastconf.EADock3: 0.2 % done
sib.fastconf.EADock3: 0.3 % done
sib.fastconf.EADock3: 0.4 % done
sib.fastconf.EADock3: 0.5 % done
sib.fastconf.EADock3: 0.6 % done
sib.fastconf.EADock3: 0.7 % done
sib.fastconf.EADock3: 0.8 % done
sib.fastconf.EADock3: 0.9 % done
sib.fastconf.EADock3: 1.0 % done
sib.fastconf.EADock3: 1.1 % done
sib.fastconf.EADock3: 1.2 % done
sib.fastconf.EADock3: 1.3 % done
sib.fastconf.EADock3: 1.4 % done
sib.fastconf.EADock3: 1.5 % done
sib.fastconf.EADock3: 1.6 % done
sib.fastconf.EADock3: 1.7 % done
sib.fastconf.EADock3: only 65/500001 BM accepted, exiting DSS.
sib.fastconf.EADock3: The generation of 65 conformations took 1282830 s
sib.fastconf.EADock3: The DSS engine failed 495001 times to find a suitable BMs within the allowed time limit of 500 ms
sib.fastconf.EADock3: Minimizing binding mode 0, energy is 1121.6206, rmsd is 18.643253
sib.fastconf.EADock3: Minimizing binding mode 1, energy is 1129.4323, rmsd is 18.964277
sib.fastconf.EADock3: Minimizing binding mode 2, energy is 1265.9921, rmsd is 17.691092
sib.fastconf.EADock3: Minimizing binding mode 3, energy is 1350.8794, rmsd is 3.1584466
sib.fastconf.EADock3: Minimizing binding mode 4, energy is 939.43353, rmsd is 2.5955572
sib.fastconf.EADock3: Minimizing binding mode 5, energy is 1592.4043, rmsd is 19.748497
sib.fastconf.EADock3: Minimizing binding mode 6, energy is 1909.9193, rmsd is 19.736576
sib.fastconf.EADock3: Minimizing binding mode 7, energy is 1951.9635, rmsd is 21.577633
sib.fastconf.EADock3: Minimizing binding mode 8, energy is 1994.6901, rmsd is 18.693935
sib.fastconf.EADock3: Minimizing binding mode 9, energy is 2016.017, rmsd is 17.749949
sib.fastconf.EADock3: Minimizing binding mode 10, energy is 2062.4377, rmsd is 18.104866
sib.fastconf.EADock3: Minimizing binding mode 11, energy is 2080.4563, rmsd is 19.417488
sib.fastconf.EADock3: Minimizing binding mode 12, energy is 2097.4478, rmsd is 19.21867
sib.fastconf.EADock3: Minimizing binding mode 13, energy is 2099.931, rmsd is 17.54272
sib.fastconf.EADock3: Minimizing binding mode 14, energy is 2255.2197, rmsd is 16.22229
sib.fastconf.EADock3: Minimizing binding mode 15, energy is 2403.184, rmsd is 17.541368
sib.fastconf.EADock3: Minimizing binding mode 16, energy is 2512.5942, rmsd is 2.8873394
sib.fastconf.EADock3: Minimizing binding mode 17, energy is 2751.1252, rmsd is 19.135757
sib.fastconf.EADock3: Minimizing binding mode 18, energy is 2802.023, rmsd is 3.6954942
sib.fastconf.EADock3: Minimizing binding mode 19, energy is 2849.2498, rmsd is 18.632273
sib.fastconf.EADock3: Minimizing binding mode 20, energy is 2869.9565, rmsd is 20.459803
sib.fastconf.EADock3: Minimizing binding mode 21, energy is 2979.3772, rmsd is 1.9027592
sib.fastconf.EADock3: Minimizing binding mode 22, energy is 3070.7288, rmsd is 17.369555
sib.fastconf.EADock3: Minimizing binding mode 23, energy is 3101.2842, rmsd is 17.654158
sib.fastconf.EADock3: Minimizing binding mode 24, energy is 3124.2078, rmsd is 19.449238
sib.fastconf.EADock3: Minimizing binding mode 25, energy is 3192.5396, rmsd is 17.529673
sib.fastconf.EADock3: Minimizing binding mode 26, energy is 3208.213, rmsd is 18.25938
sib.fastconf.EADock3: Minimizing binding mode 27, energy is 3233.5095, rmsd is 2.828077
sib.fastconf.EADock3: Minimizing binding mode 28, energy is 3250.2776, rmsd is 18.945692
sib.fastconf.EADock3: Minimizing binding mode 29, energy is 3334.4006, rmsd is 18.22235
sib.fastconf.EADock3: Minimizing binding mode 30, energy is 3496.8528, rmsd is 19.389053
sib.fastconf.EADock3: Minimizing binding mode 31, energy is 3585.0156, rmsd is 44.56255
sib.fastconf.EADock3: Minimizing binding mode 32, energy is 3632.0173, rmsd is 18.358772
sib.fastconf.EADock3: Minimizing binding mode 33, energy is 3683.1084, rmsd is 16.992054
sib.fastconf.EADock3: Minimizing binding mode 34, energy is 3706.736, rmsd is 20.55559
sib.fastconf.EADock3: Minimizing binding mode 35, energy is 3756.7588, rmsd is 17.743914
sib.fastconf.EADock3: Minimizing binding mode 36, energy is 3766.4294, rmsd is 20.379711
sib.fastconf.EADock3: Minimizing binding mode 37, energy is 3823.9944, rmsd is 19.568844
sib.fastconf.EADock3: Minimizing binding mode 38, energy is 3848.621, rmsd is 2.584945
sib.fastconf.EADock3: Minimizing binding mode 39, energy is 4005.5754, rmsd is 18.331337
sib.fastconf.EADock3: Minimizing binding mode 40, energy is 4105.7085, rmsd is 17.518415
sib.fastconf.EADock3: Minimizing binding mode 41, energy is 4107.7026, rmsd is 20.253881
sib.fastconf.EADock3: Minimizing binding mode 42, energy is 4155.041, rmsd is 18.440598
sib.fastconf.EADock3: Minimizing binding mode 43, energy is 4195.8633, rmsd is 17.653608
sib.fastconf.EADock3: Minimizing binding mode 44, energy is 4207.902, rmsd is 18.676857
sib.fastconf.EADock3: Minimizing binding mode 45, energy is 4302.4624, rmsd is 16.157188
sib.fastconf.EADock3: Minimizing binding mode 46, energy is 4304.5303, rmsd is 19.646759
sib.fastconf.EADock3: Minimizing binding mode 47, energy is 4345.7144, rmsd is 17.253588
sib.fastconf.EADock3: Minimizing binding mode 48, energy is 4404.134, rmsd is 19.60851
sib.fastconf.EADock3: Minimizing binding mode 49, energy is 4521.8833, rmsd is 17.59602
sib.fastconf.EADock3: Minimizing binding mode 50, energy is 4593.6084, rmsd is 18.655308
sib.fastconf.EADock3: Minimizing binding mode 51, energy is 4638.559, rmsd is 17.835394
sib.fastconf.EADock3: Minimizing binding mode 52, energy is 4764.736, rmsd is 18.383192
sib.fastconf.EADock3: Minimizing binding mode 53, energy is 5065.2173, rmsd is 18.195019
sib.fastconf.EADock3: Minimizing binding mode 54, energy is 5210.8384, rmsd is 18.761335
sib.fastconf.EADock3: Minimizing binding mode 55, energy is 5356.4194, rmsd is 17.520552
sib.fastconf.EADock3: Minimizing binding mode 56, energy is 5677.7397, rmsd is 17.975689
sib.fastconf.EADock3: Minimizing binding mode 57, energy is 5752.5435, rmsd is 18.293268
sib.fastconf.EADock3: Minimizing binding mode 58, energy is 5966.7744, rmsd is 18.632586
sib.fastconf.EADock3: Minimizing binding mode 59, energy is 5975.668, rmsd is 18.632256
sib.fastconf.EADock3: Minimizing binding mode 60, energy is 6248.7812, rmsd is 3.3273776
sib.fastconf.EADock3: Minimizing binding mode 61, energy is 6806.0815, rmsd is 17.46755
sib.fastconf.EADock3: Minimizing binding mode 62, energy is 7474.3296, rmsd is 18.17972
sib.fastconf.EADock3: Minimizing binding mode 63, energy is 7544.389, rmsd is 17.839258
sib.fastconf.EADock3: Minimizing binding mode 64, energy is 10218.682, rmsd is 19.02367
sib.fastconf.EADock3: Filter out binding modes with an energy above 3.4028235E38 (3.4028235E38 above the most favorable binding mode, which has an energy of 276.429)
sib.wrappers.md.charmm.ExtendedCharmmWrapper: CHARMM timers: CPU time: 32.08 seconds
sib.wrappers.md.charmm.ExtendedCharmmWrapper: CHARMM timers: Elapsed time: 1338.01 seconds.
sib.fastconf.EADock3: Starting clustering
sib.fastconf.EADock3: Clustering iteration 0 took 0 ms and merged 4 clusters.
sib.fastconf.EADock3: Clustering iteration 1 took 0 ms and merged 0 clusters.
sib.fastconf.EADock3: Clustering took 0 ms.
sib.fastconf.EADock3: 65 elements were gathered in 61 clusters.
sib.fastconf.EADock3: Evaluating cluster 0/61
sib.fastconf.EADock3: Evaluating binding mode 0/1 with FACTS
sib.fastconf.EADock3: Evaluating cluster 1/61
sib.fastconf.EADock3: Evaluating binding mode 0/1 with FACTS
sib.fastconf.EADock3: Evaluating cluster 2/61
sib.fastconf.EADock3: Evaluating binding mode 0/1 with FACTS
sib.fastconf.EADock3: Evaluating cluster 3/61
sib.fastconf.EADock3: Evaluating binding mode 0/1 with FACTS
sib.fastconf.EADock3: Evaluating cluster 4/61
sib.fastconf.EADock3: Evaluating binding mode 0/1 with FACTS
sib.fastconf.EADock3: Evaluating cluster 5/61
sib.fastconf.EADock3: Evaluating binding mode 0/1 with FACTS
sib.fastconf.EADock3: Evaluating cluster 6/61
sib.fastconf.EADock3: Evaluating binding mode 0/1 with FACTS
sib.fastconf.EADock3: Evaluating cluster 7/61
sib.fastconf.EADock3: Evaluating binding mode 0/1 with FACTS
sib.fastconf.EADock3: Evaluating cluster 8/61
sib.fastconf.EADock3: Evaluating binding mode 0/1 with FACTS
sib.fastconf.EADock3: Evaluating cluster 9/61
sib.fastconf.EADock3: Evaluating binding mode 0/1 with FACTS
sib.fastconf.EADock3: Evaluating cluster 10/61
sib.fastconf.EADock3: Evaluating binding mode 0/1 with FACTS
sib.fastconf.EADock3: Evaluating cluster 11/61
sib.fastconf.EADock3: Evaluating binding mode 0/1 with FACTS
sib.fastconf.EADock3: Evaluating cluster 12/61
sib.fastconf.EADock3: Evaluating binding mode 0/1 with FACTS
sib.fastconf.EADock3: Evaluating cluster 13/61
sib.fastconf.EADock3: Evaluating binding mode 0/2 with FACTS
sib.fastconf.EADock3: Evaluating binding mode 1/2 with FACTS
sib.fastconf.EADock3: Evaluating cluster 14/61
sib.fastconf.EADock3: Evaluating binding mode 0/1 with FACTS
sib.fastconf.EADock3: Evaluating cluster 15/61
sib.fastconf.EADock3: Evaluating binding mode 0/1 with FACTS
sib.fastconf.EADock3: Evaluating cluster 16/61
sib.fastconf.EADock3: Evaluating binding mode 0/1 with FACTS
sib.fastconf.EADock3: Evaluating cluster 17/61
sib.fastconf.EADock3: Evaluating binding mode 0/1 with FACTS
sib.fastconf.EADock3: Evaluating cluster 18/61
sib.fastconf.EADock3: Evaluating binding mode 0/1 with FACTS
sib.fastconf.EADock3: Evaluating cluster 19/61
sib.fastconf.EADock3: Evaluating binding mode 0/1 with FACTS
sib.fastconf.EADock3: Evaluating cluster 20/61
sib.fastconf.EADock3: Evaluating binding mode 0/1 with FACTS
sib.fastconf.EADock3: Evaluating cluster 21/61
sib.fastconf.EADock3: Evaluating binding mode 0/1 with FACTS
sib.fastconf.EADock3: Evaluating cluster 22/61
sib.fastconf.EADock3: Evaluating binding mode 0/1 with FACTS
sib.fastconf.EADock3: Evaluating cluster 23/61
sib.fastconf.EADock3: Evaluating binding mode 0/1 with FACTS
sib.fastconf.EADock3: Evaluating cluster 24/61
sib.fastconf.EADock3: Evaluating binding mode 0/1 with FACTS
sib.fastconf.EADock3: Evaluating cluster 25/61
sib.fastconf.EADock3: Evaluating binding mode 0/1 with FACTS
sib.fastconf.EADock3: Evaluating cluster 26/61
sib.fastconf.EADock3: Evaluating binding mode 0/1 with FACTS
sib.fastconf.EADock3: Evaluating cluster 27/61
sib.fastconf.EADock3: Evaluating binding mode 0/1 with FACTS
sib.fastconf.EADock3: Evaluating cluster 28/61
sib.fastconf.EADock3: Evaluating binding mode 0/1 with FACTS
sib.fastconf.EADock3: Evaluating cluster 29/61
sib.fastconf.EADock3: Evaluating binding mode 0/2 with FACTS
sib.fastconf.EADock3: Evaluating binding mode 1/2 with FACTS
sib.fastconf.EADock3: Evaluating cluster 30/61
sib.fastconf.EADock3: Evaluating binding mode 0/1 with FACTS
sib.fastconf.EADock3: Evaluating cluster 31/61
sib.fastconf.EADock3: Evaluating binding mode 0/1 with FACTS
sib.fastconf.EADock3: Evaluating cluster 32/61
sib.fastconf.EADock3: Evaluating binding mode 0/1 with FACTS
sib.fastconf.EADock3: Evaluating cluster 33/61
sib.fastconf.EADock3: Evaluating binding mode 0/1 with FACTS
sib.fastconf.EADock3: Evaluating cluster 34/61
sib.fastconf.EADock3: Evaluating binding mode 0/1 with FACTS
sib.fastconf.EADock3: Evaluating cluster 35/61
sib.fastconf.EADock3: Evaluating binding mode 0/1 with FACTS
sib.fastconf.EADock3: Evaluating cluster 36/61
sib.fastconf.EADock3: Evaluating binding mode 0/1 with FACTS
sib.fastconf.EADock3: Evaluating cluster 37/61
sib.fastconf.EADock3: Evaluating binding mode 0/1 with FACTS
sib.fastconf.EADock3: Evaluating cluster 38/61
sib.fastconf.EADock3: Evaluating binding mode 0/1 with FACTS
sib.fastconf.EADock3: Evaluating cluster 39/61
sib.fastconf.EADock3: Evaluating binding mode 0/1 with FACTS
sib.fastconf.EADock3: Evaluating cluster 40/61
sib.fastconf.EADock3: Evaluating binding mode 0/1 with FACTS
sib.fastconf.EADock3: Evaluating cluster 41/61
sib.fastconf.EADock3: Evaluating binding mode 0/1 with FACTS
sib.fastconf.EADock3: Evaluating cluster 42/61
sib.fastconf.EADock3: Evaluating binding mode 0/1 with FACTS
sib.fastconf.EADock3: Evaluating cluster 43/61
sib.fastconf.EADock3: Evaluating binding mode 0/1 with FACTS
sib.fastconf.EADock3: Evaluating cluster 44/61
sib.fastconf.EADock3: Evaluating binding mode 0/1 with FACTS
sib.fastconf.EADock3: Evaluating cluster 45/61
sib.fastconf.EADock3: Evaluating binding mode 0/1 with FACTS
sib.fastconf.EADock3: Evaluating cluster 46/61
sib.fastconf.EADock3: Evaluating binding mode 0/1 with FACTS
sib.fastconf.EADock3: Evaluating cluster 47/61
sib.fastconf.EADock3: Evaluating binding mode 0/1 with FACTS
sib.fastconf.EADock3: Evaluating cluster 48/61
sib.fastconf.EADock3: Evaluating binding mode 0/1 with FACTS
sib.fastconf.EADock3: Evaluating cluster 49/61
sib.fastconf.EADock3: Evaluating binding mode 0/1 with FACTS
sib.fastconf.EADock3: Evaluating cluster 50/61
sib.fastconf.EADock3: Evaluating binding mode 0/1 with FACTS
sib.fastconf.EADock3: Evaluating cluster 51/61
sib.fastconf.EADock3: Evaluating binding mode 0/1 with FACTS
sib.fastconf.EADock3: Evaluating cluster 52/61
sib.fastconf.EADock3: Evaluating binding mode 0/2 with FACTS
sib.fastconf.EADock3: Evaluating binding mode 1/2 with FACTS
sib.fastconf.EADock3: Evaluating cluster 53/61
sib.fastconf.EADock3: Evaluating binding mode 0/1 with FACTS
sib.fastconf.EADock3: Evaluating cluster 54/61
sib.fastconf.EADock3: Evaluating binding mode 0/1 with FACTS
sib.fastconf.EADock3: Evaluating cluster 55/61
sib.fastconf.EADock3: Evaluating binding mode 0/2 with FACTS
sib.fastconf.EADock3: Evaluating binding mode 1/2 with FACTS
sib.fastconf.EADock3: Evaluating cluster 56/61
sib.fastconf.EADock3: Evaluating binding mode 0/1 with FACTS
sib.fastconf.EADock3: Evaluating cluster 57/61
sib.fastconf.EADock3: Evaluating binding mode 0/1 with FACTS
sib.fastconf.EADock3: Evaluating cluster 58/61
sib.fastconf.EADock3: Evaluating binding mode 0/1 with FACTS
sib.fastconf.EADock3: Evaluating cluster 59/61
sib.fastconf.EADock3: Evaluating binding mode 0/1 with FACTS
sib.fastconf.EADock3: Evaluating cluster 60/61
sib.fastconf.EADock3: Evaluating binding mode 0/1 with FACTS
sib.wrappers.md.charmm.ExtendedCharmmWrapper: CHARMM timers: CPU time: 14.58 seconds
sib.wrappers.md.charmm.ExtendedCharmmWrapper: CHARMM timers: Elapsed time: 14.7311 seconds.
sib.fastconf.EADock3: Starting cluster expansion.
sib.fastconf.EADock3: System  : 4401 atoms
sib.fastconf.EADock3: Ligand  : 87 atoms
sib.fastconf.EADock3: Receptor: 4314 atoms
sib.fastconf.EADock3:   Fixed part   : 4314 atoms
sib.fastconf.EADock3:   Flexible part: 0 atoms
sib.fastconf.EADock3: Expanding cluster 0/32
sib.fastconf.EADock3: Expanding cluster 1/32
sib.fastconf.EADock3: Expanding cluster 2/32
sib.fastconf.EADock3: Expanding cluster 3/32
sib.fastconf.EADock3: Expanding cluster 4/32
sib.fastconf.EADock3: Expanding cluster 5/32
sib.fastconf.EADock3: Expanding cluster 6/32
sib.fastconf.EADock3: Expanding cluster 7/32
sib.fastconf.EADock3: Expanding cluster 8/32
sib.fastconf.EADock3: Expanding cluster 9/32
sib.fastconf.EADock3: Expanding cluster 10/32
sib.fastconf.EADock3: Expanding cluster 11/32
sib.fastconf.EADock3: Expanding cluster 12/32
sib.fastconf.EADock3: Expanding cluster 13/32
sib.fastconf.EADock3: Expanding cluster 14/32
sib.fastconf.EADock3: Expanding cluster 15/32
sib.fastconf.EADock3: Expanding cluster 16/32
sib.fastconf.EADock3: Expanding cluster 17/32
sib.fastconf.EADock3: Expanding cluster 18/32
sib.fastconf.EADock3: Expanding cluster 19/32
sib.fastconf.EADock3: Expanding cluster 20/32
sib.fastconf.EADock3: Expanding cluster 21/32
sib.fastconf.EADock3: Expanding cluster 22/32
sib.fastconf.EADock3: Expanding cluster 23/32
sib.fastconf.EADock3: Expanding cluster 24/32
sib.fastconf.EADock3: Expanding cluster 25/32
sib.fastconf.EADock3: Expanding cluster 26/32
sib.fastconf.EADock3: Expanding cluster 27/32
sib.fastconf.EADock3: Expanding cluster 28/32
sib.fastconf.EADock3: Expanding cluster 29/32
sib.fastconf.EADock3: Expanding cluster 30/32
sib.fastconf.EADock3: Expanding cluster 31/32
sib.wrappers.md.charmm.ExtendedCharmmWrapper: CHARMM timers: CPU time: 136.74 seconds
sib.wrappers.md.charmm.ExtendedCharmmWrapper: CHARMM timers: Elapsed time: 137.362 seconds.
sib.fastconf.EADock3: Starting clustering
sib.fastconf.EADock3: Clustering iteration 0 took 10 ms and merged 227 clusters.
sib.fastconf.EADock3: Clustering iteration 1 took 0 ms and merged 0 clusters.
sib.fastconf.EADock3: Clustering took 10 ms.
sib.fastconf.EADock3: 256 elements were gathered in 29 clusters.
sib.fastconf.EADock3: clusters expanded, 256 binding modes generated
sib.fastconf.EADock3: Evaluating cluster 0/29
sib.fastconf.EADock3: Evaluating binding mode 0/8 with FACTS
sib.fastconf.EADock3: Evaluating binding mode 1/8 with FACTS
sib.fastconf.EADock3: Evaluating binding mode 2/8 with FACTS
sib.fastconf.EADock3: Evaluating binding mode 3/8 with FACTS
sib.fastconf.EADock3: Evaluating binding mode 4/8 with FACTS
sib.fastconf.EADock3: Evaluating binding mode 5/8 with FACTS
sib.fastconf.EADock3: Evaluating binding mode 6/8 with FACTS
sib.fastconf.EADock3: Evaluating binding mode 7/8 with FACTS
sib.fastconf.EADock3: Evaluating cluster 1/29
sib.fastconf.EADock3: Evaluating binding mode 0/8 with FACTS
sib.fastconf.EADock3: Evaluating binding mode 1/8 with FACTS
sib.fastconf.EADock3: Evaluating binding mode 2/8 with FACTS
sib.fastconf.EADock3: Evaluating binding mode 3/8 with FACTS
sib.fastconf.EADock3: Evaluating binding mode 4/8 with FACTS
sib.fastconf.EADock3: Evaluating binding mode 5/8 with FACTS
sib.fastconf.EADock3: Evaluating binding mode 6/8 with FACTS
sib.fastconf.EADock3: Evaluating binding mode 7/8 with FACTS
sib.fastconf.EADock3: Evaluating cluster 2/29
sib.fastconf.EADock3: Evaluating binding mode 0/8 with FACTS
sib.fastconf.EADock3: Evaluating binding mode 1/8 with FACTS
sib.fastconf.EADock3: Evaluating binding mode 2/8 with FACTS
sib.fastconf.EADock3: Evaluating binding mode 3/8 with FACTS
sib.fastconf.EADock3: Evaluating binding mode 4/8 with FACTS
sib.fastconf.EADock3: Evaluating binding mode 5/8 with FACTS
sib.fastconf.EADock3: Evaluating binding mode 6/8 with FACTS
sib.fastconf.EADock3: Evaluating binding mode 7/8 with FACTS
sib.fastconf.EADock3: Evaluating cluster 3/29
sib.fastconf.EADock3: Evaluating binding mode 0/8 with FACTS
sib.fastconf.EADock3: Evaluating binding mode 1/8 with FACTS
sib.fastconf.EADock3: Evaluating binding mode 2/8 with FACTS
sib.fastconf.EADock3: Evaluating binding mode 3/8 with FACTS
sib.fastconf.EADock3: Evaluating binding mode 4/8 with FACTS
sib.fastconf.EADock3: Evaluating binding mode 5/8 with FACTS
sib.fastconf.EADock3: Evaluating binding mode 6/8 with FACTS
sib.fastconf.EADock3: Evaluating binding mode 7/8 with FACTS
sib.fastconf.EADock3: Evaluating cluster 4/29
sib.fastconf.EADock3: Evaluating binding mode 0/8 with FACTS
sib.fastconf.EADock3: Evaluating binding mode 1/8 with FACTS
sib.fastconf.EADock3: Evaluating binding mode 2/8 with FACTS
sib.fastconf.EADock3: Evaluating binding mode 3/8 with FACTS
sib.fastconf.EADock3: Evaluating binding mode 4/8 with FACTS
sib.fastconf.EADock3: Evaluating binding mode 5/8 with FACTS
sib.fastconf.EADock3: Evaluating binding mode 6/8 with FACTS
sib.fastconf.EADock3: Evaluating binding mode 7/8 with FACTS
sib.fastconf.EADock3: Evaluating cluster 5/29
sib.fastconf.EADock3: Evaluating binding mode 0/8 with FACTS
sib.fastconf.EADock3: Evaluating binding mode 1/8 with FACTS
sib.fastconf.EADock3: Evaluating binding mode 2/8 with FACTS
sib.fastconf.EADock3: Evaluating binding mode 3/8 with FACTS
sib.fastconf.EADock3: Evaluating binding mode 4/8 with FACTS
sib.fastconf.EADock3: Evaluating binding mode 5/8 with FACTS
sib.fastconf.EADock3: Evaluating binding mode 6/8 with FACTS
sib.fastconf.EADock3: Evaluating binding mode 7/8 with FACTS
sib.fastconf.EADock3: Evaluating cluster 6/29
sib.fastconf.EADock3: Evaluating binding mode 0/8 with FACTS
sib.fastconf.EADock3: Evaluating binding mode 1/8 with FACTS
sib.fastconf.EADock3: Evaluating binding mode 2/8 with FACTS
sib.fastconf.EADock3: Evaluating binding mode 3/8 with FACTS
sib.fastconf.EADock3: Evaluating binding mode 4/8 with FACTS
sib.fastconf.EADock3: Evaluating binding mode 5/8 with FACTS
sib.fastconf.EADock3: Evaluating binding mode 6/8 with FACTS
sib.fastconf.EADock3: Evaluating binding mode 7/8 with FACTS
sib.fastconf.EADock3: Evaluating cluster 7/29
sib.fastconf.EADock3: Evaluating binding mode 0/8 with FACTS
sib.fastconf.EADock3: Evaluating binding mode 1/8 with FACTS
sib.fastconf.EADock3: Evaluating binding mode 2/8 with FACTS
sib.fastconf.EADock3: Evaluating binding mode 3/8 with FACTS
sib.fastconf.EADock3: Evaluating binding mode 4/8 with FACTS
sib.fastconf.EADock3: Evaluating binding mode 5/8 with FACTS
sib.fastconf.EADock3: Evaluating binding mode 6/8 with FACTS
sib.fastconf.EADock3: Evaluating binding mode 7/8 with FACTS
sib.fastconf.EADock3: Evaluating cluster 8/29
sib.fastconf.EADock3: Evaluating binding mode 0/8 with FACTS
sib.fastconf.EADock3: Evaluating binding mode 1/8 with FACTS
sib.fastconf.EADock3: Evaluating binding mode 2/8 with FACTS
sib.fastconf.EADock3: Evaluating binding mode 3/8 with FACTS
sib.fastconf.EADock3: Evaluating binding mode 4/8 with FACTS
sib.fastconf.EADock3: Evaluating binding mode 5/8 with FACTS
sib.fastconf.EADock3: Evaluating binding mode 6/8 with FACTS
sib.fastconf.EADock3: Evaluating binding mode 7/8 with FACTS
sib.fastconf.EADock3: Evaluating cluster 9/29
sib.fastconf.EADock3: Evaluating binding mode 0/8 with FACTS
sib.fastconf.EADock3: Evaluating binding mode 1/8 with FACTS
sib.fastconf.EADock3: Evaluating binding mode 2/8 with FACTS
sib.fastconf.EADock3: Evaluating binding mode 3/8 with FACTS
sib.fastconf.EADock3: Evaluating binding mode 4/8 with FACTS
sib.fastconf.EADock3: Evaluating binding mode 5/8 with FACTS
sib.fastconf.EADock3: Evaluating binding mode 6/8 with FACTS
sib.fastconf.EADock3: Evaluating binding mode 7/8 with FACTS
sib.fastconf.EADock3: Evaluating cluster 10/29
sib.fastconf.EADock3: Evaluating binding mode 0/8 with FACTS
sib.fastconf.EADock3: Evaluating binding mode 1/8 with FACTS
sib.fastconf.EADock3: Evaluating binding mode 2/8 with FACTS
sib.fastconf.EADock3: Evaluating binding mode 3/8 with FACTS
sib.fastconf.EADock3: Evaluating binding mode 4/8 with FACTS
sib.fastconf.EADock3: Evaluating binding mode 5/8 with FACTS
sib.fastconf.EADock3: Evaluating binding mode 6/8 with FACTS
sib.fastconf.EADock3: Evaluating binding mode 7/8 with FACTS
sib.fastconf.EADock3: Evaluating cluster 11/29
sib.fastconf.EADock3: Evaluating binding mode 0/11 with FACTS
sib.fastconf.EADock3: Evaluating binding mode 1/11 with FACTS
sib.fastconf.EADock3: Evaluating binding mode 2/11 with FACTS
sib.fastconf.EADock3: Evaluating binding mode 3/11 with FACTS
sib.fastconf.EADock3: Evaluating binding mode 4/11 with FACTS
sib.fastconf.EADock3: Evaluating binding mode 5/11 with FACTS
sib.fastconf.EADock3: Evaluating binding mode 6/11 with FACTS
sib.fastconf.EADock3: Evaluating binding mode 7/11 with FACTS
sib.fastconf.EADock3: Evaluating binding mode 8/11 with FACTS
sib.fastconf.EADock3: Evaluating binding mode 9/11 with FACTS
sib.fastconf.EADock3: Evaluating binding mode 10/11 with FACTS
sib.fastconf.EADock3: Evaluating cluster 12/29
sib.fastconf.EADock3: Evaluating binding mode 0/13 with FACTS
sib.fastconf.EADock3: Evaluating binding mode 1/13 with FACTS
sib.fastconf.EADock3: Evaluating binding mode 2/13 with FACTS
sib.fastconf.EADock3: Evaluating binding mode 3/13 with FACTS
sib.fastconf.EADock3: Evaluating binding mode 4/13 with FACTS
sib.fastconf.EADock3: Evaluating binding mode 5/13 with FACTS
sib.fastconf.EADock3: Evaluating binding mode 6/13 with FACTS
sib.fastconf.EADock3: Evaluating binding mode 7/13 with FACTS
sib.fastconf.EADock3: Evaluating binding mode 8/13 with FACTS
sib.fastconf.EADock3: Evaluating binding mode 9/13 with FACTS
sib.fastconf.EADock3: Evaluating binding mode 10/13 with FACTS
sib.fastconf.EADock3: Evaluating binding mode 11/13 with FACTS
sib.fastconf.EADock3: Evaluating binding mode 12/13 with FACTS
sib.fastconf.EADock3: Evaluating cluster 13/29
sib.fastconf.EADock3: Evaluating binding mode 0/16 with FACTS
sib.fastconf.EADock3: Evaluating binding mode 1/16 with FACTS
sib.fastconf.EADock3: Evaluating binding mode 2/16 with FACTS
sib.fastconf.EADock3: Evaluating binding mode 3/16 with FACTS
sib.fastconf.EADock3: Evaluating binding mode 4/16 with FACTS
sib.fastconf.EADock3: Evaluating binding mode 5/16 with FACTS
sib.fastconf.EADock3: Evaluating binding mode 6/16 with FACTS
sib.fastconf.EADock3: Evaluating binding mode 7/16 with FACTS
sib.fastconf.EADock3: Evaluating binding mode 8/16 with FACTS
sib.fastconf.EADock3: Evaluating binding mode 9/16 with FACTS
sib.fastconf.EADock3: Evaluating binding mode 10/16 with FACTS
sib.fastconf.EADock3: Evaluating binding mode 11/16 with FACTS
sib.fastconf.EADock3: Evaluating binding mode 12/16 with FACTS
sib.fastconf.EADock3: Evaluating binding mode 13/16 with FACTS
sib.fastconf.EADock3: Evaluating binding mode 14/16 with FACTS
sib.fastconf.EADock3: Evaluating binding mode 15/16 with FACTS
sib.fastconf.EADock3: Evaluating cluster 14/29
sib.fastconf.EADock3: Evaluating binding mode 0/8 with FACTS
sib.fastconf.EADock3: Evaluating binding mode 1/8 with FACTS
sib.fastconf.EADock3: Evaluating binding mode 2/8 with FACTS
sib.fastconf.EADock3: Evaluating binding mode 3/8 with FACTS
sib.fastconf.EADock3: Evaluating binding mode 4/8 with FACTS
sib.fastconf.EADock3: Evaluating binding mode 5/8 with FACTS
sib.fastconf.EADock3: Evaluating binding mode 6/8 with FACTS
sib.fastconf.EADock3: Evaluating binding mode 7/8 with FACTS
sib.fastconf.EADock3: Evaluating cluster 15/29
sib.fastconf.EADock3: Evaluating binding mode 0/8 with FACTS
sib.fastconf.EADock3: Evaluating binding mode 1/8 with FACTS
sib.fastconf.EADock3: Evaluating binding mode 2/8 with FACTS
sib.fastconf.EADock3: Evaluating binding mode 3/8 with FACTS
sib.fastconf.EADock3: Evaluating binding mode 4/8 with FACTS
sib.fastconf.EADock3: Evaluating binding mode 5/8 with FACTS
sib.fastconf.EADock3: Evaluating binding mode 6/8 with FACTS
sib.fastconf.EADock3: Evaluating binding mode 7/8 with FACTS
sib.fastconf.EADock3: Evaluating cluster 16/29
sib.fastconf.EADock3: Evaluating binding mode 0/8 with FACTS
sib.fastconf.EADock3: Evaluating binding mode 1/8 with FACTS
sib.fastconf.EADock3: Evaluating binding mode 2/8 with FACTS
sib.fastconf.EADock3: Evaluating binding mode 3/8 with FACTS
sib.fastconf.EADock3: Evaluating binding mode 4/8 with FACTS
sib.fastconf.EADock3: Evaluating binding mode 5/8 with FACTS
sib.fastconf.EADock3: Evaluating binding mode 6/8 with FACTS
sib.fastconf.EADock3: Evaluating binding mode 7/8 with FACTS
sib.fastconf.EADock3: Evaluating cluster 17/29
sib.fastconf.EADock3: Evaluating binding mode 0/8 with FACTS
sib.fastconf.EADock3: Evaluating binding mode 1/8 with FACTS
sib.fastconf.EADock3: Evaluating binding mode 2/8 with FACTS
sib.fastconf.EADock3: Evaluating binding mode 3/8 with FACTS
sib.fastconf.EADock3: Evaluating binding mode 4/8 with FACTS
sib.fastconf.EADock3: Evaluating binding mode 5/8 with FACTS
sib.fastconf.EADock3: Evaluating binding mode 6/8 with FACTS
sib.fastconf.EADock3: Evaluating binding mode 7/8 with FACTS
sib.fastconf.EADock3: Evaluating cluster 18/29
sib.fastconf.EADock3: Evaluating binding mode 0/8 with FACTS
sib.fastconf.EADock3: Evaluating binding mode 1/8 with FACTS
sib.fastconf.EADock3: Evaluating binding mode 2/8 with FACTS
sib.fastconf.EADock3: Evaluating binding mode 3/8 with FACTS
sib.fastconf.EADock3: Evaluating binding mode 4/8 with FACTS
sib.fastconf.EADock3: Evaluating binding mode 5/8 with FACTS
sib.fastconf.EADock3: Evaluating binding mode 6/8 with FACTS
sib.fastconf.EADock3: Evaluating binding mode 7/8 with FACTS
sib.fastconf.EADock3: Evaluating cluster 19/29
sib.fastconf.EADock3: Evaluating binding mode 0/8 with FACTS
sib.fastconf.EADock3: Evaluating binding mode 1/8 with FACTS
sib.fastconf.EADock3: Evaluating binding mode 2/8 with FACTS
sib.fastconf.EADock3: Evaluating binding mode 3/8 with FACTS
sib.fastconf.EADock3: Evaluating binding mode 4/8 with FACTS
sib.fastconf.EADock3: Evaluating binding mode 5/8 with FACTS
sib.fastconf.EADock3: Evaluating binding mode 6/8 with FACTS
sib.fastconf.EADock3: Evaluating binding mode 7/8 with FACTS
sib.fastconf.EADock3: Evaluating cluster 20/29
sib.fastconf.EADock3: Evaluating binding mode 0/8 with FACTS
sib.fastconf.EADock3: Evaluating binding mode 1/8 with FACTS
sib.fastconf.EADock3: Evaluating binding mode 2/8 with FACTS
sib.fastconf.EADock3: Evaluating binding mode 3/8 with FACTS
sib.fastconf.EADock3: Evaluating binding mode 4/8 with FACTS
sib.fastconf.EADock3: Evaluating binding mode 5/8 with FACTS
sib.fastconf.EADock3: Evaluating binding mode 6/8 with FACTS
sib.fastconf.EADock3: Evaluating binding mode 7/8 with FACTS
sib.fastconf.EADock3: Evaluating cluster 21/29
sib.fastconf.EADock3: Evaluating binding mode 0/8 with FACTS
sib.fastconf.EADock3: Evaluating binding mode 1/8 with FACTS
sib.fastconf.EADock3: Evaluating binding mode 2/8 with FACTS
sib.fastconf.EADock3: Evaluating binding mode 3/8 with FACTS
sib.fastconf.EADock3: Evaluating binding mode 4/8 with FACTS
sib.fastconf.EADock3: Evaluating binding mode 5/8 with FACTS
sib.fastconf.EADock3: Evaluating binding mode 6/8 with FACTS
sib.fastconf.EADock3: Evaluating binding mode 7/8 with FACTS
sib.fastconf.EADock3: Evaluating cluster 22/29
sib.fastconf.EADock3: Evaluating binding mode 0/16 with FACTS
sib.fastconf.EADock3: Evaluating binding mode 1/16 with FACTS
sib.fastconf.EADock3: Evaluating binding mode 2/16 with FACTS
sib.fastconf.EADock3: Evaluating binding mode 3/16 with FACTS
sib.fastconf.EADock3: Evaluating binding mode 4/16 with FACTS
sib.fastconf.EADock3: Evaluating binding mode 5/16 with FACTS
sib.fastconf.EADock3: Evaluating binding mode 6/16 with FACTS
sib.fastconf.EADock3: Evaluating binding mode 7/16 with FACTS
sib.fastconf.EADock3: Evaluating binding mode 8/16 with FACTS
sib.fastconf.EADock3: Evaluating binding mode 9/16 with FACTS
sib.fastconf.EADock3: Evaluating binding mode 10/16 with FACTS
sib.fastconf.EADock3: Evaluating binding mode 11/16 with FACTS
sib.fastconf.EADock3: Evaluating binding mode 12/16 with FACTS
sib.fastconf.EADock3: Evaluating binding mode 13/16 with FACTS
sib.fastconf.EADock3: Evaluating binding mode 14/16 with FACTS
sib.fastconf.EADock3: Evaluating binding mode 15/16 with FACTS
sib.fastconf.EADock3: Evaluating cluster 23/29
sib.fastconf.EADock3: Evaluating binding mode 0/8 with FACTS
sib.fastconf.EADock3: Evaluating binding mode 1/8 with FACTS
sib.fastconf.EADock3: Evaluating binding mode 2/8 with FACTS
sib.fastconf.EADock3: Evaluating binding mode 3/8 with FACTS
sib.fastconf.EADock3: Evaluating binding mode 4/8 with FACTS
sib.fastconf.EADock3: Evaluating binding mode 5/8 with FACTS
sib.fastconf.EADock3: Evaluating binding mode 6/8 with FACTS
sib.fastconf.EADock3: Evaluating binding mode 7/8 with FACTS
sib.fastconf.EADock3: Evaluating cluster 24/29
sib.fastconf.EADock3: Evaluating binding mode 0/8 with FACTS
sib.fastconf.EADock3: Evaluating binding mode 1/8 with FACTS
sib.fastconf.EADock3: Evaluating binding mode 2/8 with FACTS
sib.fastconf.EADock3: Evaluating binding mode 3/8 with FACTS
sib.fastconf.EADock3: Evaluating binding mode 4/8 with FACTS
sib.fastconf.EADock3: Evaluating binding mode 5/8 with FACTS
sib.fastconf.EADock3: Evaluating binding mode 6/8 with FACTS
sib.fastconf.EADock3: Evaluating binding mode 7/8 with FACTS
sib.fastconf.EADock3: Evaluating cluster 25/29
sib.fastconf.EADock3: Evaluating binding mode 0/8 with FACTS
sib.fastconf.EADock3: Evaluating binding mode 1/8 with FACTS
sib.fastconf.EADock3: Evaluating binding mode 2/8 with FACTS
sib.fastconf.EADock3: Evaluating binding mode 3/8 with FACTS
sib.fastconf.EADock3: Evaluating binding mode 4/8 with FACTS
sib.fastconf.EADock3: Evaluating binding mode 5/8 with FACTS
sib.fastconf.EADock3: Evaluating binding mode 6/8 with FACTS
sib.fastconf.EADock3: Evaluating binding mode 7/8 with FACTS
sib.fastconf.EADock3: Evaluating cluster 26/29
sib.fastconf.EADock3: Evaluating binding mode 0/8 with FACTS
sib.fastconf.EADock3: Evaluating binding mode 1/8 with FACTS
sib.fastconf.EADock3: Evaluating binding mode 2/8 with FACTS
sib.fastconf.EADock3: Evaluating binding mode 3/8 with FACTS
sib.fastconf.EADock3: Evaluating binding mode 4/8 with FACTS
sib.fastconf.EADock3: Evaluating binding mode 5/8 with FACTS
sib.fastconf.EADock3: Evaluating binding mode 6/8 with FACTS
sib.fastconf.EADock3: Evaluating binding mode 7/8 with FACTS
sib.fastconf.EADock3: Evaluating cluster 27/29
sib.fastconf.EADock3: Evaluating binding mode 0/8 with FACTS
sib.fastconf.EADock3: Evaluating binding mode 1/8 with FACTS
sib.fastconf.EADock3: Evaluating binding mode 2/8 with FACTS
sib.fastconf.EADock3: Evaluating binding mode 3/8 with FACTS
sib.fastconf.EADock3: Evaluating binding mode 4/8 with FACTS
sib.fastconf.EADock3: Evaluating binding mode 5/8 with FACTS
sib.fastconf.EADock3: Evaluating binding mode 6/8 with FACTS
sib.fastconf.EADock3: Evaluating binding mode 7/8 with FACTS
sib.fastconf.EADock3: Evaluating cluster 28/29
sib.fastconf.EADock3: Evaluating binding mode 0/8 with FACTS
sib.fastconf.EADock3: Evaluating binding mode 1/8 with FACTS
sib.fastconf.EADock3: Evaluating binding mode 2/8 with FACTS
sib.fastconf.EADock3: Evaluating binding mode 3/8 with FACTS
sib.fastconf.EADock3: Evaluating binding mode 4/8 with FACTS
sib.fastconf.EADock3: Evaluating binding mode 5/8 with FACTS
sib.fastconf.EADock3: Evaluating binding mode 6/8 with FACTS
sib.fastconf.EADock3: Evaluating binding mode 7/8 with FACTS
sib.wrappers.md.charmm.ExtendedCharmmWrapper: CHARMM timers: CPU time: 22.62 seconds
sib.wrappers.md.charmm.ExtendedCharmmWrapper: CHARMM timers: Elapsed time: 22.9685 seconds.
sib.fastconf.EADock3: EADock3Cluster 0 : 8 elements, SimpleFitness: 272.8025, FullFitness: -723.47986 , RMSD: 45.56697 , elements: [ 272.166 -723.47986 45.56697 ] [ 272.166 -723.47986 45.56697 ] [ 272.166 -723.47986 45.56697 ] [ 272.867 -722.63086 45.540333 ] [ 272.867 -722.63086 45.540333 ] [ 272.867 -722.63086 45.540333 ] [ 272.867 -722.63086 45.540333 ] [ 274.454 -721.8241 45.686707 ] 
sib.fastconf.EADock3: EADock3Cluster 1 : 8 elements, SimpleFitness: 265.8536, FullFitness: -717.4624 , RMSD: 21.125582 , elements: [ 265.369 -717.4624 21.125582 ] [ 265.73 -717.2457 21.22163 ] [ 265.955 -716.37366 21.093512 ] [ 265.955 -716.37366 21.093512 ] [ 265.955 -716.37366 21.093512 ] [ 265.955 -716.37366 21.093512 ] [ 265.955 -716.37366 21.093512 ] [ 265.955 -716.37366 21.093512 ] 
sib.fastconf.EADock3: EADock3Cluster 2 : 8 elements, SimpleFitness: 275.31378, FullFitness: -713.1477 , RMSD: 18.828764 , elements: [ 275.175 -713.1477 18.828764 ] [ 275.175 -713.1477 18.828764 ] [ 275.252 -713.10974 18.626053 ] [ 275.252 -713.10974 18.626053 ] [ 275.414 -712.54553 18.771608 ] [ 275.414 -712.54553 18.771608 ] [ 275.414 -712.54553 18.771608 ] [ 275.414 -712.54553 18.771608 ] 
sib.fastconf.EADock3: EADock3Cluster 3 : 8 elements, SimpleFitness: 273.1475, FullFitness: -712.62683 , RMSD: 18.853727 , elements: [ 271.641 -712.62683 18.853727 ] [ 271.641 -712.62683 18.853727 ] [ 273.554 -709.3782 18.753492 ] [ 273.554 -709.3782 18.753492 ] [ 273.554 -709.3782 18.753492 ] [ 273.554 -709.3782 18.753492 ] [ 273.841 -708.88184 18.697157 ] [ 273.841 -708.88184 18.697157 ] 
sib.fastconf.EADock3: EADock3Cluster 4 : 8 elements, SimpleFitness: 270.24527, FullFitness: -712.3571 , RMSD: 17.660654 , elements: [ 270.159 -712.3571 17.660654 ] [ 270.159 -712.3571 17.660654 ] [ 270.576 -712.0715 17.642195 ] [ 270.576 -712.0715 17.642195 ] [ 270.123 -711.82556 17.676281 ] [ 270.123 -711.82556 17.676281 ] [ 270.123 -711.82556 17.676281 ] [ 270.123 -711.82556 17.676281 ] 
sib.fastconf.EADock3: EADock3Cluster 5 : 8 elements, SimpleFitness: 274.27673, FullFitness: -710.93805 , RMSD: 18.244368 , elements: [ 273.469 -710.93805 18.244368 ] [ 273.469 -710.93805 18.244368 ] [ 274.232 -710.5735 18.371542 ] [ 274.232 -710.5735 18.371542 ] [ 274.232 -710.5735 18.371542 ] [ 274.86 -709.7088 18.288948 ] [ 274.86 -709.7088 18.288948 ] [ 274.86 -709.7088 18.288948 ] 
sib.fastconf.EADock3: EADock3Cluster 6 : 8 elements, SimpleFitness: 275.792, FullFitness: -709.9017 , RMSD: 18.14646 , elements: [ 275.68 -709.9017 18.14646 ] [ 275.68 -709.9017 18.14646 ] [ 275.773 -709.62897 18.118967 ] [ 275.773 -709.62897 18.118967 ] [ 275.773 -709.62897 18.118967 ] [ 275.773 -709.62897 18.118967 ] [ 275.942 -709.21924 18.0587 ] [ 275.942 -709.21924 18.0587 ] 
sib.fastconf.EADock3: EADock3Cluster 7 : 16 elements, SimpleFitness: 279.2107, FullFitness: -709.15094 , RMSD: 17.94389 , elements: [ 277.032 -709.15094 17.94389 ] [ 277.032 -709.15094 17.94389 ] [ 277.609 -708.8829 17.9981 ] [ 277.609 -708.8829 17.9981 ] [ 277.929 -707.6571 17.947659 ] [ 277.929 -707.6571 17.947659 ] [ 277.929 -707.6571 17.947659 ] [ 277.929 -707.6571 17.947659 ] [ 280.941 -705.18805 17.140034 ] [ 280.941 -705.18805 17.140034 ] [ 280.816 -704.4263 17.11635 ] [ 280.816 -704.4263 17.11635 ] [ 280.816 -704.4263 17.11635 ] [ 280.816 -704.4263 17.11635 ] [ 280.614 -704.1957 17.165277 ] [ 280.614 -704.1957 17.165277 ] 
sib.fastconf.EADock3: EADock3Cluster 8 : 8 elements, SimpleFitness: 276.392, FullFitness: -707.7307 , RMSD: 17.983686 , elements: [ 273.672 -707.7307 17.983686 ] [ 273.753 -707.5926 17.949305 ] [ 273.802 -707.4759 17.938614 ] [ 273.802 -707.4759 17.938614 ] [ 278.791 -700.65497 17.98053 ] [ 278.791 -700.65497 17.98053 ] [ 278.909 -700.56793 17.967688 ] [ 279.616 -699.669 17.920614 ] 
sib.fastconf.EADock3: EADock3Cluster 9 : 8 elements, SimpleFitness: 281.02853, FullFitness: -707.5475 , RMSD: 21.01847 , elements: [ 280.871 -707.5475 21.01847 ] [ 280.871 -707.5475 21.01847 ] [ 281.31 -707.02106 21.069618 ] [ 281.31 -707.02106 21.069618 ] [ 281.31 -707.02106 21.069618 ] [ 281.31 -707.02106 21.069618 ] [ 280.623 -706.95294 20.911093 ] [ 280.623 -706.95294 20.911093 ] 
sib.fastconf.EADock3: EADock3Cluster 10 : 16 elements, SimpleFitness: 284.65112, FullFitness: -705.82227 , RMSD: 18.946215 , elements: [ 281.333 -705.82227 18.946215 ] [ 281.333 -705.82227 18.946215 ] [ 283.176 -703.3955 19.12394 ] [ 283.176 -703.3955 19.12394 ] [ 283.176 -703.3955 19.12394 ] [ 283.176 -703.3955 19.12394 ] [ 285.481 -700.1055 19.211279 ] [ 285.481 -700.1055 19.211279 ] [ 284.276 -698.3944 19.844227 ] [ 284.276 -698.3944 19.844227 ] [ 284.276 -698.3944 19.844227 ] [ 284.276 -698.3944 19.844227 ] [ 284.682 -697.9866 19.868467 ] [ 284.682 -697.9866 19.868467 ] [ 290.809 -691.3336 19.765339 ] [ 290.809 -691.3336 19.765339 ] 
sib.fastconf.EADock3: EADock3Cluster 11 : 8 elements, SimpleFitness: 281.79636, FullFitness: -705.572 , RMSD: 19.013842 , elements: [ 279.933 -705.572 19.013842 ] [ 281.826 -703.52673 18.859879 ] [ 281.826 -703.52673 18.859879 ] [ 281.826 -703.52673 18.859879 ] [ 281.826 -703.52673 18.859879 ] [ 282.378 -702.95764 18.839458 ] [ 282.378 -702.95764 18.839458 ] [ 282.378 -702.95764 18.839458 ] 
sib.fastconf.EADock3: EADock3Cluster 12 : 8 elements, SimpleFitness: 284.78348, FullFitness: -704.6313 , RMSD: 18.252476 , elements: [ 284.548 -704.6313 18.252476 ] [ 284.548 -704.6313 18.252476 ] [ 284.548 -704.6313 18.252476 ] [ 284.698 -704.34436 18.37175 ] [ 284.698 -704.34436 18.37175 ] [ 285.076 -703.6479 18.30017 ] [ 285.076 -703.6479 18.30017 ] [ 285.076 -703.6479 18.30017 ] 
sib.fastconf.EADock3: EADock3Cluster 13 : 13 elements, SimpleFitness: 286.7957, FullFitness: -700.19946 , RMSD: 18.85984 , elements: [ 283.538 -700.19946 18.85984 ] [ 283.538 -700.19946 18.85984 ] [ 286.355 -698.97784 19.837543 ] [ 286.355 -698.97784 19.837543 ] [ 287.887 -697.8183 19.78496 ] [ 287.887 -697.8183 19.78496 ] [ 287.887 -697.8183 19.78496 ] [ 288.338 -697.70825 19.84123 ] [ 288.338 -697.70825 19.84123 ] [ 288.338 -697.70825 19.84123 ] [ 286.305 -696.2723 18.869797 ] [ 286.305 -696.2723 18.869797 ] [ 287.273 -695.1708 18.871847 ] 
sib.fastconf.EADock3: EADock3Cluster 14 : 8 elements, SimpleFitness: 280.14935, FullFitness: -699.8647 , RMSD: 18.172358 , elements: [ 280.35 -699.8647 18.172358 ] [ 280.35 -699.8647 18.172358 ] [ 280.35 -699.8647 18.172358 ] [ 280.387 -698.59143 18.045128 ] [ 280.387 -698.59143 18.045128 ] [ 280.387 -698.59143 18.045128 ] [ 279.492 -698.306 18.036402 ] [ 279.492 -698.306 18.036402 ] 
sib.fastconf.EADock3: EADock3Cluster 15 : 11 elements, SimpleFitness: 353.9983, FullFitness: -699.1649 , RMSD: 19.199144 , elements: [ 279.915 -699.1649 19.199144 ] [ 279.955 -699.04614 19.160227 ] [ 281.821 -697.1528 19.102903 ] [ 285.012 -696.6044 19.443745 ] [ 285.012 -696.6044 19.443745 ] [ 285.716 -696.2427 19.463345 ] [ 285.716 -696.2427 19.463345 ] [ 285.716 -696.2427 19.463345 ] [ 541.706 -441.56604 19.392387 ] [ 541.706 -441.56604 19.392387 ] [ 541.706 -441.56604 19.392387 ] 
sib.fastconf.EADock3: EADock3Cluster 16 : 8 elements, SimpleFitness: 282.78387, FullFitness: -698.97015 , RMSD: 18.404894 , elements: [ 282.738 -698.97015 18.404894 ] [ 282.419 -698.6824 18.479658 ] [ 282.419 -698.6824 18.479658 ] [ 282.419 -698.6824 18.479658 ] [ 283.069 -697.90295 18.526768 ] [ 283.069 -697.90295 18.526768 ] [ 283.069 -697.90295 18.526768 ] [ 283.069 -697.90295 18.526768 ] 
sib.fastconf.EADock3: EADock3Cluster 17 : 8 elements, SimpleFitness: 283.76074, FullFitness: -698.29895 , RMSD: 20.47941 , elements: [ 283.501 -698.29895 20.47941 ] [ 283.501 -698.29895 20.47941 ] [ 283.501 -698.29895 20.47941 ] [ 283.501 -698.29895 20.47941 ] [ 283.599 -697.91736 20.526936 ] [ 284.161 -697.13135 20.526117 ] [ 284.161 -697.13135 20.526117 ] [ 284.161 -697.13135 20.526117 ] 
sib.fastconf.EADock3: EADock3Cluster 18 : 8 elements, SimpleFitness: 285.801, FullFitness: -697.29803 , RMSD: 17.45023 , elements: [ 285.214 -697.29803 17.45023 ] [ 285.214 -697.29803 17.45023 ] [ 285.714 -695.917 17.458708 ] [ 285.714 -695.917 17.458708 ] [ 285.714 -695.917 17.458708 ] [ 285.714 -695.917 17.458708 ] [ 286.562 -694.26 17.497665 ] [ 286.562 -694.26 17.497665 ] 
sib.fastconf.EADock3: EADock3Cluster 19 : 8 elements, SimpleFitness: 290.8874, FullFitness: -695.4784 , RMSD: 16.970438 , elements: [ 289.513 -695.4784 16.970438 ] [ 289.513 -695.4784 16.970438 ] [ 289.513 -695.4784 16.970438 ] [ 291.354 -690.2278 16.89859 ] [ 291.354 -690.2278 16.89859 ] [ 291.354 -690.2278 16.89859 ] [ 292.249 -689.20245 16.89355 ] [ 292.249 -689.20245 16.89355 ] 
sib.fastconf.EADock3: EADock3Cluster 20 : 8 elements, SimpleFitness: 286.66074, FullFitness: -695.38385 , RMSD: 19.581472 , elements: [ 285.792 -695.38385 19.581472 ] [ 285.792 -695.38385 19.581472 ] [ 285.792 -695.38385 19.581472 ] [ 286.873 -694.9209 19.503935 ] [ 286.873 -694.9209 19.503935 ] [ 287.388 -693.6499 19.579885 ] [ 287.388 -693.6499 19.579885 ] [ 287.388 -693.6499 19.579885 ] 
sib.fastconf.EADock3: EADock3Cluster 21 : 8 elements, SimpleFitness: 289.88654, FullFitness: -695.0046 , RMSD: 19.903229 , elements: [ 288.346 -695.0046 19.903229 ] [ 289.978 -692.55054 19.80958 ] [ 289.978 -692.55054 19.80958 ] [ 289.978 -692.55054 19.80958 ] [ 289.978 -692.55054 19.80958 ] [ 290.278 -691.9304 19.863789 ] [ 290.278 -691.9304 19.863789 ] [ 290.278 -691.9304 19.863789 ] 
sib.fastconf.EADock3: EADock3Cluster 22 : 8 elements, SimpleFitness: 293.6305, FullFitness: -694.56177 , RMSD: 18.46131 , elements: [ 292.62 -694.56177 18.46131 ] [ 292.62 -694.56177 18.46131 ] [ 292.62 -694.56177 18.46131 ] [ 293.668 -692.831 18.254707 ] [ 293.668 -692.831 18.254707 ] [ 294.616 -691.5526 18.214449 ] [ 294.616 -691.5526 18.214449 ] [ 294.616 -691.5526 18.214449 ] 
sib.fastconf.EADock3: EADock3Cluster 23 : 8 elements, SimpleFitness: 289.49335, FullFitness: -693.9659 , RMSD: 18.1858 , elements: [ 289.34 -693.9659 18.1858 ] [ 289.34 -693.9659 18.1858 ] [ 289.342 -693.94653 18.19134 ] [ 289.585 -693.839 18.197893 ] [ 289.585 -693.839 18.197893 ] [ 289.585 -693.839 18.197893 ] [ 289.585 -693.839 18.197893 ] [ 289.585 -693.839 18.197893 ] 
sib.fastconf.EADock3: EADock3Cluster 24 : 8 elements, SimpleFitness: 295.53513, FullFitness: -690.0714 , RMSD: 17.235397 , elements: [ 293.825 -690.0714 17.235397 ] [ 293.825 -690.0714 17.235397 ] [ 293.825 -690.0714 17.235397 ] [ 296.482 -687.0371 17.289663 ] [ 296.482 -687.0371 17.289663 ] [ 296.614 -686.6498 17.32376 ] [ 296.614 -686.6498 17.32376 ] [ 296.614 -686.6498 17.32376 ] 
sib.fastconf.EADock3: EADock3Cluster 25 : 8 elements, SimpleFitness: 539.7166, FullFitness: -442.78107 , RMSD: 18.683683 , elements: [ 538.576 -442.78107 18.683683 ] [ 538.576 -442.78107 18.683683 ] [ 538.576 -442.78107 18.683683 ] [ 539.805 -441.83295 18.777586 ] [ 539.805 -441.83295 18.777586 ] [ 539.805 -441.83295 18.777586 ] [ 541.295 -440.355 18.956928 ] [ 541.295 -440.355 18.956928 ] 
sib.fastconf.EADock3: EADock3Cluster 26 : 8 elements, SimpleFitness: 671.06836, FullFitness: -312.46295 , RMSD: 20.279589 , elements: [ 670.478 -312.46295 20.279589 ] [ 670.478 -312.46295 20.279589 ] [ 670.478 -312.46295 20.279589 ] [ 671.329 -311.13995 20.267672 ] [ 671.329 -311.13995 20.267672 ] [ 671.485 -310.942 20.289148 ] [ 671.485 -310.942 20.289148 ] [ 671.485 -310.942 20.289148 ] 
sib.fastconf.EADock3: EADock3Cluster 27 : 8 elements, SimpleFitness: 729.85767, FullFitness: -263.58603 , RMSD: 20.438353 , elements: [ 720.437 -263.58603 20.438353 ] [ 720.437 -263.58603 20.438353 ] [ 720.437 -263.58603 20.438353 ] [ 720.437 -263.58603 20.438353 ] [ 738.554 -247.25407 20.374634 ] [ 738.554 -247.25407 20.374634 ] [ 738.554 -247.25407 20.374634 ] [ 741.451 -244.75804 20.311724 ] 
sib.fastconf.EADock3: EADock3Cluster 28 : 8 elements, SimpleFitness: 804.9679, FullFitness: -210.63197 , RMSD: 18.165571 , elements: [ 769.035 -210.63197 18.165571 ] [ 769.773 -210.32103 18.131483 ] [ 769.829 -210.30695 18.111094 ] [ 825.749 -154.54202 17.424582 ] [ 825.749 -154.54202 17.424582 ] [ 826.17 -153.95001 17.445654 ] [ 826.17 -153.95001 17.445654 ] [ 827.268 -152.04099 17.49304 ] 
sib.wrappers.md.charmm.ExtendedCharmmWrapper: CHARMM timers: CPU time: 1.53 seconds
sib.wrappers.md.charmm.ExtendedCharmmWrapper: CHARMM timers: Elapsed time: 1.53361 seconds.
sib.wrappers.md.charmm.ExtendedCharmmWrapper: CHARMM timers: CPU time: 15.12 seconds
sib.wrappers.md.charmm.ExtendedCharmmWrapper: CHARMM timers: Elapsed time: 15.2299 seconds.
sib.fastconf.EADock3$Flusher: Closing java.util.zip.ZipOutputStream@ffba15d
sib.fastconf.EADock3$Flusher: Closing java.util.zip.ZipOutputStream@511ee8dd
