# Supplementary material for: Exploring the mechanism of Alisma orientale for the treatment of pregnancy induced hypertension and potential hepato-nephrotoxicity by using network pharmacology, network toxicology, molecular docking and molecular dynamics simulation
Source: Front Pharmacol. 2022 Nov 15;13:1027112. doi: 10.3389/fphar.2022.1027112 (PMC9705790; doi:10.3389/fphar.2022.1027112)
Supplement: Supplementary file 12 [file DataSheet5.zip › EGFR/EGFRBM/target.pdb]

REMARK  PYCHARMM CRD
REMARK   DATE:    10/ 5/22      4:22:46      CREATED BY USER: root
REMARK 
ATOM      1 N    GLN     1      28.307   6.662  33.179  1.00  1.00      1S   
ATOM      2 HT1  GLN     1      28.345   5.947  32.422  1.00  0.00      1S   
ATOM      3 HT2  GLN     1      28.797   6.307  34.026  1.00  0.00      1S   
ATOM      4 HT3  GLN     1      28.785   7.527  32.846  1.00  0.00      1S   
ATOM      5 CA   GLN     1      26.902   6.961  33.501  1.00  1.00      1S   
ATOM      6 HA   GLN     1      26.301   6.199  33.029  1.00  0.00      1S   
ATOM      7 CB   GLN     1      26.714   6.925  35.037  1.00  1.00      1S   
ATOM      8 HB1  GLN     1      25.624   7.014  35.247  1.00  0.00      1S   
ATOM      9 HB2  GLN     1      27.210   7.799  35.513  1.00  0.00      1S   
ATOM     10 CG   GLN     1      27.215   5.616  35.698  1.00  1.00      1S   
ATOM     11 HG1  GLN     1      27.028   4.764  35.015  1.00  0.00      1S   
ATOM     12 HG2  GLN     1      26.647   5.446  36.637  1.00  0.00      1S   
ATOM     13 CD   GLN     1      28.714   5.650  36.043  1.00  1.00      1S   
ATOM     14 OE1  GLN     1      29.410   6.650  35.846  1.00  1.00      1S   
ATOM     15 NE2  GLN     1      29.224   4.499  36.561  1.00  1.00      1S   
ATOM     16 HE21 GLN     1      28.677   3.660  36.559  1.00  0.00      1S   
ATOM     17 HE22 GLN     1      30.174   4.475  36.868  1.00  0.00      1S   
ATOM     18 C    GLN     1      26.530   8.304  32.940  1.00  1.00      1S   
ATOM     19 O    GLN     1      27.263   9.274  33.129  1.00  1.00      1S   
ATOM     20 N    VAL     2      25.390   8.382  32.210  1.00  1.00      1S   
ATOM     21 HN   VAL     2      24.807   7.589  32.052  1.00  0.00      1S   
ATOM     22 CA   VAL     2      24.909   9.616  31.626  1.00  1.00      1S   
ATOM     23 HA   VAL     2      25.481  10.444  32.019  1.00  0.00      1S   
ATOM     24 CB   VAL     2      24.976   9.672  30.097  1.00  1.00      1S   
ATOM     25 HB   VAL     2      24.456  10.590  29.735  1.00  0.00      1S   
ATOM     26 CG1  VAL     2      26.451   9.790  29.657  1.00  1.00      1S   
ATOM     27 HG11 VAL     2      27.037   8.917  30.009  1.00  0.00      1S   
ATOM     28 HG12 VAL     2      26.906  10.714  30.070  1.00  0.00      1S   
ATOM     29 HG13 VAL     2      26.516   9.832  28.549  1.00  0.00      1S   
ATOM     30 CG2  VAL     2      24.286   8.446  29.461  1.00  1.00      1S   
ATOM     31 HG21 VAL     2      23.210   8.411  29.732  1.00  0.00      1S   
ATOM     32 HG22 VAL     2      24.769   7.502  29.788  1.00  0.00      1S   
ATOM     33 HG23 VAL     2      24.359   8.505  28.354  1.00  0.00      1S   
ATOM     34 C    VAL     2      23.484   9.816  32.075  1.00  1.00      1S   
ATOM     35 O    VAL     2      22.770   8.860  32.373  1.00  1.00      1S   
ATOM     36 N    GLN     3      23.052  11.096  32.131  1.00  1.00      1S   
ATOM     37 HN   GLN     3      23.687  11.847  31.951  1.00  0.00      1S   
ATOM     38 CA   GLN     3      21.690  11.502  32.368  1.00  1.00      1S   
ATOM     39 HA   GLN     3      21.085  10.643  32.616  1.00  0.00      1S   
ATOM     40 CB   GLN     3      21.558  12.573  33.471  1.00  1.00      1S   
ATOM     41 HB1  GLN     3      20.495  12.900  33.538  1.00  0.00      1S   
ATOM     42 HB2  GLN     3      22.176  13.459  33.202  1.00  0.00      1S   
ATOM     43 CG   GLN     3      22.006  12.053  34.845  1.00  1.00      1S   
ATOM     44 HG1  GLN     3      23.083  11.782  34.818  1.00  0.00      1S   
ATOM     45 HG2  GLN     3      21.420  11.148  35.111  1.00  0.00      1S   
ATOM     46 CD   GLN     3      21.804  13.158  35.884  1.00  1.00      1S   
ATOM     47 OE1  GLN     3      22.459  14.205  35.828  1.00  1.00      1S   
ATOM     48 NE2  GLN     3      20.868  12.917  36.848  1.00  1.00      1S   
ATOM     49 HE21 GLN     3      20.696  13.608  37.548  1.00  0.00      1S   
ATOM     50 HE22 GLN     3      20.359  12.057  36.845  1.00  0.00      1S   
ATOM     51 C    GLN     3      21.205  12.099  31.081  1.00  1.00      1S   
ATOM     52 O    GLN     3      21.913  12.881  30.457  1.00  1.00      1S   
ATOM     53 N    LEU     4      19.990  11.720  30.643  1.00  1.00      1S   
ATOM     54 HN   LEU     4      19.409  11.124  31.198  1.00  0.00      1S   
ATOM     55 CA   LEU     4      19.472  12.047  29.338  1.00  1.00      1S   
ATOM     56 HA   LEU     4      20.185  12.633  28.778  1.00  0.00      1S   
ATOM     57 CB   LEU     4      19.101  10.767  28.564  1.00  1.00      1S   
ATOM     58 HB1  LEU     4      18.664  11.045  27.584  1.00  0.00      1S   
ATOM     59 HB2  LEU     4      18.326  10.209  29.134  1.00  0.00      1S   
ATOM     60 CG   LEU     4      20.285   9.808  28.316  1.00  1.00      1S   
ATOM     61 HG   LEU     4      20.684   9.483  29.305  1.00  0.00      1S   
ATOM     62 CD1  LEU     4      19.804   8.545  27.586  1.00  1.00      1S   
ATOM     63 HD11 LEU     4      19.405   8.804  26.583  1.00  0.00      1S   
ATOM     64 HD12 LEU     4      19.002   8.045  28.167  1.00  0.00      1S   
ATOM     65 HD13 LEU     4      20.644   7.832  27.463  1.00  0.00      1S   
ATOM     66 CD2  LEU     4      21.436  10.480  27.546  1.00  1.00      1S   
ATOM     67 HD21 LEU     4      21.914  11.266  28.166  1.00  0.00      1S   
ATOM     68 HD22 LEU     4      21.056  10.946  26.613  1.00  0.00      1S   
ATOM     69 HD23 LEU     4      22.210   9.731  27.278  1.00  0.00      1S   
ATOM     70 C    LEU     4      18.218  12.850  29.503  1.00  1.00      1S   
ATOM     71 O    LEU     4      17.480  12.634  30.458  1.00  1.00      1S   
ATOM     72 N    GLN     5      17.944  13.791  28.567  1.00  1.00      1S   
ATOM     73 HN   GLN     5      18.586  13.993  27.829  1.00  0.00      1S   
ATOM     74 CA   GLN     5      16.720  14.557  28.568  1.00  1.00      1S   
ATOM     75 HA   GLN     5      15.936  13.959  29.009  1.00  0.00      1S   
ATOM     76 CB   GLN     5      16.856  15.903  29.327  1.00  1.00      1S   
ATOM     77 HB1  GLN     5      17.679  16.495  28.868  1.00  0.00      1S   
ATOM     78 HB2  GLN     5      17.164  15.679  30.372  1.00  0.00      1S   
ATOM     79 CG   GLN     5      15.586  16.783  29.360  1.00  1.00      1S   
ATOM     80 HG1  GLN     5      15.315  17.103  28.332  1.00  0.00      1S   
ATOM     81 HG2  GLN     5      15.787  17.696  29.960  1.00  0.00      1S   
ATOM     82 CD   GLN     5      14.395  16.036  29.971  1.00  1.00      1S   
ATOM     83 OE1  GLN     5      13.421  15.712  29.285  1.00  1.00      1S   
ATOM     84 NE2  GLN     5      14.483  15.758  31.303  1.00  1.00      1S   
ATOM     85 HE21 GLN     5      13.747  15.244  31.743  1.00  0.00      1S   
ATOM     86 HE22 GLN     5      15.313  15.987  31.808  1.00  0.00      1S   
ATOM     87 C    GLN     5      16.331  14.829  27.143  1.00  1.00      1S   
ATOM     88 O    GLN     5      17.086  15.432  26.385  1.00  1.00      1S   
ATOM     89 N    GLU     6      15.112  14.390  26.758  1.00  1.00      1S   
ATOM     90 HN   GLU     6      14.523  13.881  27.387  1.00  0.00      1S   
ATOM     91 CA   GLU     6      14.547  14.552  25.443  1.00  1.00      1S   
ATOM     92 HA   GLU     6      15.344  14.479  24.722  1.00  0.00      1S   
ATOM     93 CB   GLU     6      13.427  13.540  25.085  1.00  1.00      1S   
ATOM     94 HB1  GLU     6      13.116  13.733  24.032  1.00  0.00      1S   
ATOM     95 HB2  GLU     6      12.533  13.701  25.730  1.00  0.00      1S   
ATOM     96 CG   GLU     6      13.821  12.057  25.153  1.00  1.00      1S   
ATOM     97 HG1  GLU     6      14.834  11.928  24.729  1.00  0.00      1S   
ATOM     98 HG2  GLU     6      13.111  11.476  24.523  1.00  0.00      1S   
ATOM     99 CD   GLU     6      13.756  11.480  26.566  1.00  1.00      1S   
ATOM    100 OE1  GLU     6      13.579  12.240  27.554  1.00  1.00      1S   
ATOM    101 OE2  GLU     6      13.864  10.232  26.674  1.00  1.00      1S   
ATOM    102 C    GLU     6      13.881  15.890  25.356  1.00  1.00      1S   
ATOM    103 O    GLU     6      13.384  16.411  26.351  1.00  1.00      1S   
ATOM    104 N    SER     7      13.821  16.460  24.140  1.00  1.00      1S   
ATOM    105 HN   SER     7      14.272  16.057  23.344  1.00  0.00      1S   
ATOM    106 CA   SER     7      13.051  17.647  23.899  1.00  1.00      1S   
ATOM    107 HA   SER     7      12.136  17.584  24.472  1.00  0.00      1S   
ATOM    108 CB   SER     7      13.804  18.948  24.284  1.00  1.00      1S   
ATOM    109 HB1  SER     7      14.055  18.911  25.366  1.00  0.00      1S   
ATOM    110 HB2  SER     7      13.170  19.840  24.114  1.00  0.00      1S   
ATOM    111 OG   SER     7      15.021  19.091  23.572  1.00  1.00      1S   
ATOM    112 HG1  SER     7      14.780  19.195  22.646  1.00  0.00      1S   
ATOM    113 C    SER     7      12.672  17.633  22.443  1.00  1.00      1S   
ATOM    114 O    SER     7      13.211  16.854  21.661  1.00  1.00      1S   
ATOM    115 N    GLY     8      11.720  18.504  22.049  1.00  1.00      1S   
ATOM    116 HN   GLY     8      11.267  19.095  22.716  1.00  0.00      1S   
ATOM    117 CA   GLY     8      11.386  18.753  20.665  1.00  1.00      1S   
ATOM    118 HA1  GLY     8      12.153  18.353  20.017  1.00  0.00      1S   
ATOM    119 HA2  GLY     8      11.273  19.822  20.563  1.00  0.00      1S   
ATOM    120 C    GLY     8      10.082  18.136  20.287  1.00  1.00      1S   
ATOM    121 O    GLY     8       9.687  18.196  19.128  1.00  1.00      1S   
ATOM    122 N    GLY     9       9.349  17.527  21.241  1.00  1.00      1S   
ATOM    123 HN   GLY     9       9.654  17.472  22.188  1.00  0.00      1S   
ATOM    124 CA   GLY     9       8.092  16.884  20.929  1.00  1.00      1S   
ATOM    125 HA1  GLY     9       7.826  16.272  21.775  1.00  0.00      1S   
ATOM    126 HA2  GLY     9       8.204  16.316  20.016  1.00  0.00      1S   
ATOM    127 C    GLY     9       7.005  17.894  20.737  1.00  1.00      1S   
ATOM    128 O    GLY     9       7.181  19.090  20.968  1.00  1.00      1S   
ATOM    129 N    GLY    10       5.831  17.416  20.293  1.00  1.00      1S   
ATOM    130 HN   GLY    10       5.670  16.446  20.125  1.00  0.00      1S   
ATOM    131 CA   GLY    10       4.726  18.299  20.085  1.00  1.00      1S   
ATOM    132 HA1  GLY    10       5.063  19.120  19.469  1.00  0.00      1S   
ATOM    133 HA2  GLY    10       4.334  18.589  21.050  1.00  0.00      1S   
ATOM    134 C    GLY    10       3.666  17.581  19.335  1.00  1.00      1S   
ATOM    135 O    GLY    10       3.729  16.373  19.128  1.00  1.00      1S   
ATOM    136 N    SER    11       2.650  18.347  18.903  1.00  1.00      1S   
ATOM    137 HN   SER    11       2.649  19.332  19.079  1.00  0.00      1S   
ATOM    138 CA   SER    11       1.555  17.876  18.106  1.00  1.00      1S   
ATOM    139 HA   SER    11       1.600  16.807  18.061  1.00  0.00      1S   
ATOM    140 CB   SER    11       0.181  18.271  18.695  1.00  1.00      1S   
ATOM    141 HB1  SER    11       0.067  17.770  19.681  1.00  0.00      1S   
ATOM    142 HB2  SER    11      -0.644  17.933  18.035  1.00  0.00      1S   
ATOM    143 OG   SER    11       0.074  19.673  18.906  1.00  1.00      1S   
ATOM    144 HG1  SER    11      -0.746  19.810  19.388  1.00  0.00      1S   
ATOM    145 C    SER    11       1.771  18.446  16.731  1.00  1.00      1S   
ATOM    146 O    SER    11       2.203  19.584  16.608  1.00  1.00      1S   
ATOM    147 N    VAL    12       1.527  17.667  15.658  1.00  1.00      1S   
ATOM    148 HN   VAL    12       1.198  16.727  15.745  1.00  0.00      1S   
ATOM    149 CA   VAL    12       1.860  18.107  14.324  1.00  1.00      1S   
ATOM    150 HA   VAL    12       1.742  19.180  14.264  1.00  0.00      1S   
ATOM    151 CB   VAL    12       3.295  17.735  13.939  1.00  1.00      1S   
ATOM    152 HB   VAL    12       3.956  18.134  14.745  1.00  0.00      1S   
ATOM    153 CG1  VAL    12       3.484  16.205  13.903  1.00  1.00      1S   
ATOM    154 HG11 VAL    12       2.952  15.756  13.038  1.00  0.00      1S   
ATOM    155 HG12 VAL    12       3.120  15.728  14.836  1.00  0.00      1S   
ATOM    156 HG13 VAL    12       4.564  15.984  13.802  1.00  0.00      1S   
ATOM    157 CG2  VAL    12       3.749  18.408  12.624  1.00  1.00      1S   
ATOM    158 HG21 VAL    12       3.536  19.497  12.646  1.00  0.00      1S   
ATOM    159 HG22 VAL    12       3.231  17.960  11.751  1.00  0.00      1S   
ATOM    160 HG23 VAL    12       4.840  18.260  12.481  1.00  0.00      1S   
ATOM    161 C    VAL    12       0.853  17.507  13.393  1.00  1.00      1S   
ATOM    162 O    VAL    12       0.248  16.475  13.679  1.00  1.00      1S   
ATOM    163 N    GLN    13       0.646  18.167  12.234  1.00  1.00      1S   
ATOM    164 HN   GLN    13       1.095  19.040  12.052  1.00  0.00      1S   
ATOM    165 CA   GLN    13      -0.189  17.675  11.178  1.00  1.00      1S   
ATOM    166 HA   GLN    13      -1.133  17.414  11.616  1.00  0.00      1S   
ATOM    167 CB   GLN    13      -0.429  18.757  10.106  1.00  1.00      1S   
ATOM    168 HB1  GLN    13       0.541  19.008   9.622  1.00  0.00      1S   
ATOM    169 HB2  GLN    13      -0.783  19.675  10.629  1.00  0.00      1S   
ATOM    170 CG   GLN    13      -1.474  18.364   9.047  1.00  1.00      1S   
ATOM    171 HG1  GLN    13      -2.440  18.125   9.539  1.00  0.00      1S   
ATOM    172 HG2  GLN    13      -1.136  17.470   8.482  1.00  0.00      1S   
ATOM    173 CD   GLN    13      -1.670  19.517   8.065  1.00  1.00      1S   
ATOM    174 OE1  GLN    13      -1.073  20.590   8.203  1.00  1.00      1S   
ATOM    175 NE2  GLN    13      -2.527  19.272   7.036  1.00  1.00      1S   
ATOM    176 HE21 GLN    13      -2.726  20.002   6.379  1.00  0.00      1S   
ATOM    177 HE22 GLN    13      -3.000  18.391   6.971  1.00  0.00      1S   
ATOM    178 C    GLN    13       0.452  16.466  10.536  1.00  1.00      1S   
ATOM    179 O    GLN    13       1.670  16.415  10.379  1.00  1.00      1S   
ATOM    180 N    ALA    14      -0.369  15.465  10.138  1.00  1.00      1S   
ATOM    181 HN   ALA    14      -1.339  15.493  10.371  1.00  0.00      1S   
ATOM    182 CA   ALA    14       0.032  14.318   9.358  1.00  1.00      1S   
ATOM    183 HA   ALA    14       0.742  13.748   9.939  1.00  0.00      1S   
ATOM    184 CB   ALA    14      -1.177  13.432   9.009  1.00  1.00      1S   
ATOM    185 HB1  ALA    14      -1.932  14.014   8.438  1.00  0.00      1S   
ATOM    186 HB2  ALA    14      -1.660  13.071   9.941  1.00  0.00      1S   
ATOM    187 HB3  ALA    14      -0.875  12.549   8.408  1.00  0.00      1S   
ATOM    188 C    ALA    14       0.685  14.754   8.069  1.00  1.00      1S   
ATOM    189 O    ALA    14       0.164  15.602   7.350  1.00  1.00      1S   
ATOM    190 N    GLY    15       1.886  14.206   7.792  1.00  1.00      1S   
ATOM    191 HN   GLY    15       2.259  13.484   8.376  1.00  0.00      1S   
ATOM    192 CA   GLY    15       2.703  14.568   6.662  1.00  1.00      1S   
ATOM    193 HA1  GLY    15       2.095  15.041   5.907  1.00  0.00      1S   
ATOM    194 HA2  GLY    15       3.176  13.659   6.323  1.00  0.00      1S   
ATOM    195 C    GLY    15       3.786  15.525   7.054  1.00  1.00      1S   
ATOM    196 O    GLY    15       4.709  15.744   6.276  1.00  1.00      1S   
ATOM    197 N    GLY    16       3.703  16.121   8.267  1.00  1.00      1S   
ATOM    198 HN   GLY    16       2.939  15.925   8.881  1.00  0.00      1S   
ATOM    199 CA   GLY    16       4.634  17.115   8.749  1.00  1.00      1S   
ATOM    200 HA1  GLY    16       4.143  17.633   9.560  1.00  0.00      1S   
ATOM    201 HA2  GLY    16       4.902  17.770   7.931  1.00  0.00      1S   
ATOM    202 C    GLY    16       5.883  16.486   9.291  1.00  1.00      1S   
ATOM    203 O    GLY    16       6.128  15.292   9.127  1.00  1.00      1S   
ATOM    204 N    SER    17       6.724  17.318   9.938  1.00  1.00      1S   
ATOM    205 HN   SER    17       6.489  18.280  10.077  1.00  0.00      1S   
ATOM    206 CA   SER    17       8.029  16.936  10.409  1.00  1.00      1S   
ATOM    207 HA   SER    17       8.089  15.859  10.434  1.00  0.00      1S   
ATOM    208 CB   SER    17       9.155  17.530   9.542  1.00  1.00      1S   
ATOM    209 HB1  SER    17      10.151  17.214   9.921  1.00  0.00      1S   
ATOM    210 HB2  SER    17       9.107  18.640   9.545  1.00  0.00      1S   
ATOM    211 OG   SER    17       9.031  17.073   8.206  1.00  1.00      1S   
ATOM    212 HG1  SER    17       8.182  17.387   7.875  1.00  0.00      1S   
ATOM    213 C    SER    17       8.242  17.451  11.803  1.00  1.00      1S   
ATOM    214 O    SER    17       7.634  18.432  12.221  1.00  1.00      1S   
ATOM    215 N    LEU    18       9.142  16.781  12.552  1.00  1.00      1S   
ATOM    216 HN   LEU    18       9.593  15.964  12.193  1.00  0.00      1S   
ATOM    217 CA   LEU    18       9.600  17.202  13.852  1.00  1.00      1S   
ATOM    218 HA   LEU    18       9.506  18.273  13.952  1.00  0.00      1S   
ATOM    219 CB   LEU    18       8.913  16.450  15.020  1.00  1.00      1S   
ATOM    220 HB1  LEU    18       9.439  16.660  15.977  1.00  0.00      1S   
ATOM    221 HB2  LEU    18       9.001  15.360  14.818  1.00  0.00      1S   
ATOM    222 CG   LEU    18       7.418  16.775  15.235  1.00  1.00      1S   
ATOM    223 HG   LEU    18       6.891  16.648  14.262  1.00  0.00      1S   
ATOM    224 CD1  LEU    18       6.796  15.777  16.227  1.00  1.00      1S   
ATOM    225 HD11 LEU    18       7.314  15.837  17.207  1.00  0.00      1S   
ATOM    226 HD12 LEU    18       6.891  14.742  15.837  1.00  0.00      1S   
ATOM    227 HD13 LEU    18       5.719  15.999  16.378  1.00  0.00      1S   
ATOM    228 CD2  LEU    18       7.187  18.221  15.709  1.00  1.00      1S   
ATOM    229 HD21 LEU    18       7.569  18.946  14.960  1.00  0.00      1S   
ATOM    230 HD22 LEU    18       7.707  18.396  16.674  1.00  0.00      1S   
ATOM    231 HD23 LEU    18       6.102  18.408  15.854  1.00  0.00      1S   
ATOM    232 C    LEU    18      11.058  16.843  13.895  1.00  1.00      1S   
ATOM    233 O    LEU    18      11.545  16.092  13.055  1.00  1.00      1S   
ATOM    234 N    LYS    19      11.795  17.359  14.897  1.00  1.00      1S   
ATOM    235 HN   LYS    19      11.410  18.014  15.549  1.00  0.00      1S   
ATOM    236 CA   LYS    19      13.133  16.914  15.175  1.00  1.00      1S   
ATOM    237 HA   LYS    19      13.274  15.917  14.786  1.00  0.00      1S   
ATOM    238 CB   LYS    19      14.211  17.857  14.605  1.00  1.00      1S   
ATOM    239 HB1  LYS    19      14.111  18.857  15.081  1.00  0.00      1S   
ATOM    240 HB2  LYS    19      14.016  17.986  13.517  1.00  0.00      1S   
ATOM    241 CG   LYS    19      15.659  17.374  14.766  1.00  1.00      1S   
ATOM    242 HG1  LYS    19      15.795  16.416  14.220  1.00  0.00      1S   
ATOM    243 HG2  LYS    19      15.873  17.192  15.844  1.00  0.00      1S   
ATOM    244 CD   LYS    19      16.644  18.431  14.243  1.00  1.00      1S   
ATOM    245 HD1  LYS    19      16.475  19.359  14.838  1.00  0.00      1S   
ATOM    246 HD2  LYS    19      16.413  18.670  13.184  1.00  0.00      1S   
ATOM    247 CE   LYS    19      18.118  18.044  14.388  1.00  1.00      1S   
ATOM    248 HE1  LYS    19      18.256  17.466  15.319  1.00  0.00      1S   
ATOM    249 HE2  LYS    19      18.756  18.952  14.423  1.00  0.00      1S   
ATOM    250 NZ   LYS    19      18.590  17.210  13.260  1.00  1.00      1S   
ATOM    251 HZ1  LYS    19      18.388  17.702  12.362  1.00  0.00      1S   
ATOM    252 HZ2  LYS    19      18.105  16.291  13.260  1.00  0.00      1S   
ATOM    253 HZ3  LYS    19      19.616  17.061  13.340  1.00  0.00      1S   
ATOM    254 C    LYS    19      13.233  16.864  16.669  1.00  1.00      1S   
ATOM    255 O    LYS    19      13.033  17.869  17.348  1.00  1.00      1S   
ATOM    256 N    LEU    20      13.532  15.670  17.218  1.00  1.00      1S   
ATOM    257 HN   LEU    20      13.665  14.861  16.647  1.00  0.00      1S   
ATOM    258 CA   LEU    20      13.708  15.467  18.632  1.00  1.00      1S   
ATOM    259 HA   LEU    20      13.190  16.240  19.181  1.00  0.00      1S   
ATOM    260 CB   LEU    20      13.215  14.079  19.097  1.00  1.00      1S   
ATOM    261 HB1  LEU    20      13.303  14.020  20.205  1.00  0.00      1S   
ATOM    262 HB2  LEU    20      13.866  13.286  18.665  1.00  0.00      1S   
ATOM    263 CG   LEU    20      11.756  13.749  18.706  1.00  1.00      1S   
ATOM    264 HG   LEU    20      11.710  13.633  17.598  1.00  0.00      1S   
ATOM    265 CD1  LEU    20      11.340  12.407  19.327  1.00  1.00      1S   
ATOM    266 HD11 LEU    20      11.382  12.473  20.435  1.00  0.00      1S   
ATOM    267 HD12 LEU    20      12.022  11.596  18.997  1.00  0.00      1S   
ATOM    268 HD13 LEU    20      10.303  12.145  19.027  1.00  0.00      1S   
ATOM    269 CD2  LEU    20      10.764  14.860  19.096  1.00  1.00      1S   
ATOM    270 HD21 LEU    20      10.946  15.779  18.502  1.00  0.00      1S   
ATOM    271 HD22 LEU    20      10.867  15.107  20.174  1.00  0.00      1S   
ATOM    272 HD23 LEU    20       9.722  14.530  18.905  1.00  0.00      1S   
ATOM    273 C    LEU    20      15.179  15.566  18.913  1.00  1.00      1S   
ATOM    274 O    LEU    20      15.993  15.256  18.048  1.00  1.00      1S   
ATOM    275 N    SER    21      15.552  16.014  20.130  1.00  1.00      1S   
ATOM    276 HN   SER    21      14.878  16.319  20.802  1.00  0.00      1S   
ATOM    277 CA   SER    21      16.927  16.033  20.567  1.00  1.00      1S   
ATOM    278 HA   SER    21      17.528  15.456  19.881  1.00  0.00      1S   
ATOM    279 CB   SER    21      17.549  17.447  20.676  1.00  1.00      1S   
ATOM    280 HB1  SER    21      17.549  17.915  19.668  1.00  0.00      1S   
ATOM    281 HB2  SER    21      18.600  17.389  21.032  1.00  0.00      1S   
ATOM    282 OG   SER    21      16.811  18.297  21.540  1.00  1.00      1S   
ATOM    283 HG1  SER    21      16.990  17.997  22.437  1.00  0.00      1S   
ATOM    284 C    SER    21      16.986  15.346  21.897  1.00  1.00      1S   
ATOM    285 O    SER    21      15.999  15.302  22.621  1.00  1.00      1S   
ATOM    286 N    CYS    22      18.163  14.786  22.233  1.00  1.00      1S   
ATOM    287 HN   CYS    22      18.930  14.797  21.593  1.00  0.00      1S   
ATOM    288 CA   CYS    22      18.422  14.142  23.491  1.00  1.00      1S   
ATOM    289 HA   CYS    22      17.652  14.388  24.207  1.00  0.00      1S   
ATOM    290 CB   CYS    22      18.538  12.612  23.333  1.00  1.00      1S   
ATOM    291 HB1  CYS    22      19.329  12.383  22.587  1.00  0.00      1S   
ATOM    292 HB2  CYS    22      17.583  12.244  22.903  1.00  0.00      1S   
ATOM    293 SG   CYS    22      18.891  11.705  24.871  1.00  1.00      1S   
ATOM    294 C    CYS    22      19.734  14.692  23.960  1.00  1.00      1S   
ATOM    295 O    CYS    22      20.772  14.412  23.368  1.00  1.00      1S   
ATOM    296 N    ALA    23      19.712  15.494  25.043  1.00  1.00      1S   
ATOM    297 HN   ALA    23      18.856  15.701  25.513  1.00  0.00      1S   
ATOM    298 CA   ALA    23      20.891  16.101  25.604  1.00  1.00      1S   
ATOM    299 HA   ALA    23      21.660  16.182  24.847  1.00  0.00      1S   
ATOM    300 CB   ALA    23      20.593  17.500  26.169  1.00  1.00      1S   
ATOM    301 HB1  ALA    23      19.803  17.450  26.950  1.00  0.00      1S   
ATOM    302 HB2  ALA    23      20.227  18.161  25.354  1.00  0.00      1S   
ATOM    303 HB3  ALA    23      21.505  17.957  26.608  1.00  0.00      1S   
ATOM    304 C    ALA    23      21.385  15.223  26.718  1.00  1.00      1S   
ATOM    305 O    ALA    23      20.607  14.799  27.570  1.00  1.00      1S   
ATOM    306 N    ALA    24      22.701  14.921  26.718  1.00  1.00      1S   
ATOM    307 HN   ALA    24      23.313  15.267  26.007  1.00  0.00      1S   
ATOM    308 CA   ALA    24      23.321  14.058  27.688  1.00  1.00      1S   
ATOM    309 HA   ALA    24      22.560  13.581  28.284  1.00  0.00      1S   
ATOM    310 CB   ALA    24      24.156  12.956  27.021  1.00  1.00      1S   
ATOM    311 HB1  ALA    24      24.953  13.401  26.388  1.00  0.00      1S   
ATOM    312 HB2  ALA    24      23.504  12.336  26.368  1.00  0.00      1S   
ATOM    313 HB3  ALA    24      24.624  12.291  27.777  1.00  0.00      1S   
ATOM    314 C    ALA    24      24.217  14.866  28.592  1.00  1.00      1S   
ATOM    315 O    ALA    24      24.945  15.751  28.147  1.00  1.00      1S   
ATOM    316 N    SER    25      24.167  14.548  29.904  1.00  1.00      1S   
ATOM    317 HN   SER    25      23.521  13.852  30.217  1.00  0.00      1S   
ATOM    318 CA   SER    25      25.019  15.083  30.938  1.00  1.00      1S   
ATOM    319 HA   SER    25      25.712  15.809  30.535  1.00  0.00      1S   
ATOM    320 CB   SER    25      24.217  15.665  32.128  1.00  1.00      1S   
ATOM    321 HB1  SER    25      24.805  15.633  33.070  1.00  0.00      1S   
ATOM    322 HB2  SER    25      23.284  15.081  32.277  1.00  0.00      1S   
ATOM    323 OG   SER    25      23.879  17.023  31.884  1.00  1.00      1S   
ATOM    324 HG1  SER    25      23.163  17.017  31.243  1.00  0.00      1S   
ATOM    325 C    SER    25      25.793  13.915  31.467  1.00  1.00      1S   
ATOM    326 O    SER    25      25.208  12.904  31.837  1.00  1.00      1S   
ATOM    327 N    GLY    26      27.133  14.027  31.525  1.00  1.00      1S   
ATOM    328 HN   GLY    26      27.609  14.841  31.201  1.00  0.00      1S   
ATOM    329 CA   GLY    26      27.967  12.981  32.062  1.00  1.00      1S   
ATOM    330 HA1  GLY    26      27.458  12.028  32.037  1.00  0.00      1S   
ATOM    331 HA2  GLY    26      28.280  13.290  33.049  1.00  0.00      1S   
ATOM    332 C    GLY    26      29.171  12.883  31.196  1.00  1.00      1S   
ATOM    333 O    GLY    26      29.304  13.594  30.202  1.00  1.00      1S   
ATOM    334 N    ARG    27      30.100  11.986  31.580  1.00  1.00      1S   
ATOM    335 HN   ARG    27      29.951  11.382  32.358  1.00  0.00      1S   
ATOM    336 CA   ARG    27      31.391  11.896  30.955  1.00  1.00      1S   
ATOM    337 HA   ARG    27      31.671  12.873  30.584  1.00  0.00      1S   
ATOM    338 CB   ARG    27      32.477  11.448  31.963  1.00  1.00      1S   
ATOM    339 HB1  ARG    27      33.477  11.530  31.487  1.00  0.00      1S   
ATOM    340 HB2  ARG    27      32.317  10.386  32.252  1.00  0.00      1S   
ATOM    341 CG   ARG    27      32.433  12.307  33.245  1.00  1.00      1S   
ATOM    342 HG1  ARG    27      31.610  11.929  33.891  1.00  0.00      1S   
ATOM    343 HG2  ARG    27      32.171  13.352  32.960  1.00  0.00      1S   
ATOM    344 CD   ARG    27      33.729  12.386  34.076  1.00  1.00      1S   
ATOM    345 HD1  ARG    27      33.516  12.729  35.111  1.00  0.00      1S   
ATOM    346 HD2  ARG    27      34.420  13.115  33.600  1.00  0.00      1S   
ATOM    347 NE   ARG    27      34.456  11.073  34.126  1.00  1.00      1S   
ATOM    348 HE   ARG    27      35.350  11.026  33.683  1.00  0.00      1S   
ATOM    349 CZ   ARG    27      34.023   9.963  34.790  1.00  1.00      1S   
ATOM    350 NH1  ARG    27      32.830   9.933  35.437  1.00  1.00      1S   
ATOM    351 HH11 ARG    27      32.248  10.744  35.430  1.00  0.00      1S   
ATOM    352 HH12 ARG    27      32.533   9.100  35.899  1.00  0.00      1S   
ATOM    353 NH2  ARG    27      34.811   8.854  34.793  1.00  1.00      1S   
ATOM    354 HH21 ARG    27      35.695   8.872  34.330  1.00  0.00      1S   
ATOM    355 HH22 ARG    27      34.511   8.031  35.271  1.00  0.00      1S   
ATOM    356 C    ARG    27      31.312  10.945  29.795  1.00  1.00      1S   
ATOM    357 O    ARG    27      30.534   9.994  29.813  1.00  1.00      1S   
ATOM    358 N    SER    28      32.124  11.208  28.748  1.00  1.00      1S   
ATOM    359 HN   SER    28      32.656  12.050  28.716  1.00  0.00      1S   
ATOM    360 CA   SER    28      32.411  10.271  27.687  1.00  1.00      1S   
ATOM    361 HA   SER    28      33.153  10.754  27.067  1.00  0.00      1S   
ATOM    362 CB   SER    28      33.013   8.933  28.198  1.00  1.00      1S   
ATOM    363 HB1  SER    28      33.453   8.361  27.355  1.00  0.00      1S   
ATOM    364 HB2  SER    28      32.226   8.311  28.677  1.00  0.00      1S   
ATOM    365 OG   SER    28      34.029   9.166  29.167  1.00  1.00      1S   
ATOM    366 HG1  SER    28      34.848   8.836  28.779  1.00  0.00      1S   
ATOM    367 C    SER    28      31.227   9.954  26.808  1.00  1.00      1S   
ATOM    368 O    SER    28      31.080   8.809  26.399  1.00  1.00      1S   
ATOM    369 N    PHE    29      30.370  10.951  26.467  1.00  1.00      1S   
ATOM    370 HN   PHE    29      30.520  11.876  26.817  1.00  0.00      1S   
ATOM    371 CA   PHE    29      29.181  10.804  25.635  1.00  1.00      1S   
ATOM    372 HA   PHE    29      28.468  10.210  26.190  1.00  0.00      1S   
ATOM    373 CB   PHE    29      28.560  12.188  25.295  1.00  1.00      1S   
ATOM    374 HB1  PHE    29      29.340  12.828  24.832  1.00  0.00      1S   
ATOM    375 HB2  PHE    29      28.212  12.682  26.227  1.00  0.00      1S   
ATOM    376 CG   PHE    29      27.387  12.111  24.343  1.00  1.00      1S   
ATOM    377 CD1  PHE    29      26.181  11.524  24.748  1.00  1.00      1S   
ATOM    378 HD1  PHE    29      26.078  11.157  25.759  1.00  0.00      1S   
ATOM    379 CE1  PHE    29      25.114  11.404  23.852  1.00  1.00      1S   
ATOM    380 HE1  PHE    29      24.188  10.961  24.185  1.00  0.00      1S   
ATOM    381 CZ   PHE    29      25.250  11.857  22.533  1.00  1.00      1S   
ATOM    382 HZ   PHE    29      24.428  11.771  21.838  1.00  0.00      1S   
ATOM    383 CD2  PHE    29      27.526  12.532  23.008  1.00  1.00      1S   
ATOM    384 HD2  PHE    29      28.465  12.949  22.677  1.00  0.00      1S   
ATOM    385 CE2  PHE    29      26.461  12.416  22.108  1.00  1.00      1S   
ATOM    386 HE2  PHE    29      26.571  12.756  21.088  1.00  0.00      1S   
ATOM    387 C    PHE    29      29.463  10.104  24.325  1.00  1.00      1S   
ATOM    388 O    PHE    29      28.668   9.284  23.871  1.00  1.00      1S   
ATOM    389 N    SER    30      30.609  10.430  23.692  1.00  1.00      1S   
ATOM    390 HN   SER    30      31.243  11.080  24.105  1.00  0.00      1S   
ATOM    391 CA   SER    30      30.995   9.918  22.402  1.00  1.00      1S   
ATOM    392 HA   SER    30      30.182  10.129  21.721  1.00  0.00      1S   
ATOM    393 CB   SER    30      32.265  10.614  21.852  1.00  1.00      1S   
ATOM    394 HB1  SER    30      32.066  11.703  21.756  1.00  0.00      1S   
ATOM    395 HB2  SER    30      32.517  10.220  20.845  1.00  0.00      1S   
ATOM    396 OG   SER    30      33.390  10.440  22.707  1.00  1.00      1S   
ATOM    397 HG1  SER    30      34.164  10.657  22.179  1.00  0.00      1S   
ATOM    398 C    SER    30      31.210   8.421  22.400  1.00  1.00      1S   
ATOM    399 O    SER    30      31.202   7.813  21.339  1.00  1.00      1S   
ATOM    400 N    THR    31      31.385   7.790  23.586  1.00  1.00      1S   
ATOM    401 HN   THR    31      31.360   8.305  24.441  1.00  0.00      1S   
ATOM    402 CA   THR    31      31.626   6.368  23.716  1.00  1.00      1S   
ATOM    403 HA   THR    31      32.141   6.037  22.825  1.00  0.00      1S   
ATOM    404 CB   THR    31      32.534   6.029  24.901  1.00  1.00      1S   
ATOM    405 HB   THR    31      32.828   4.959  24.838  1.00  0.00      1S   
ATOM    406 OG1  THR    31      31.912   6.217  26.167  1.00  1.00      1S   
ATOM    407 HG1  THR    31      31.664   7.148  26.212  1.00  0.00      1S   
ATOM    408 CG2  THR    31      33.824   6.873  24.841  1.00  1.00      1S   
ATOM    409 HG21 THR    31      33.604   7.958  24.931  1.00  0.00      1S   
ATOM    410 HG22 THR    31      34.354   6.698  23.881  1.00  0.00      1S   
ATOM    411 HG23 THR    31      34.503   6.591  25.673  1.00  0.00      1S   
ATOM    412 C    THR    31      30.321   5.592  23.800  1.00  1.00      1S   
ATOM    413 O    THR    31      30.327   4.364  23.764  1.00  1.00      1S   
ATOM    414 N    TYR    32      29.168   6.291  23.916  1.00  1.00      1S   
ATOM    415 HN   TYR    32      29.166   7.289  23.900  1.00  0.00      1S   
ATOM    416 CA   TYR    32      27.873   5.671  24.096  1.00  1.00      1S   
ATOM    417 HA   TYR    32      27.989   4.692  24.539  1.00  0.00      1S   
ATOM    418 CB   TYR    32      26.900   6.528  24.953  1.00  1.00      1S   
ATOM    419 HB1  TYR    32      25.856   6.162  24.850  1.00  0.00      1S   
ATOM    420 HB2  TYR    32      26.928   7.592  24.635  1.00  0.00      1S   
ATOM    421 CG   TYR    32      27.253   6.464  26.408  1.00  1.00      1S   
ATOM    422 CD1  TYR    32      28.355   7.164  26.916  1.00  1.00      1S   
ATOM    423 HD1  TYR    32      28.945   7.763  26.247  1.00  0.00      1S   
ATOM    424 CE1  TYR    32      28.697   7.076  28.268  1.00  1.00      1S   
ATOM    425 HE1  TYR    32      29.565   7.600  28.639  1.00  0.00      1S   
ATOM    426 CZ   TYR    32      27.917   6.289  29.119  1.00  1.00      1S   
ATOM    427 OH   TYR    32      28.286   6.146  30.453  1.00  1.00      1S   
ATOM    428 HH   TYR    32      29.037   6.732  30.607  1.00  0.00      1S   
ATOM    429 CD2  TYR    32      26.469   5.706  27.290  1.00  1.00      1S   
ATOM    430 HD2  TYR    32      25.606   5.190  26.918  1.00  0.00      1S   
ATOM    431 CE2  TYR    32      26.794   5.612  28.643  1.00  1.00      1S   
ATOM    432 HE2  TYR    32      26.194   5.002  29.302  1.00  0.00      1S   
ATOM    433 C    TYR    32      27.204   5.516  22.763  1.00  1.00      1S   
ATOM    434 O    TYR    32      27.247   6.417  21.935  1.00  1.00      1S   
ATOM    435 N    ALA    33      26.499   4.380  22.562  1.00  1.00      1S   
ATOM    436 HN   ALA    33      26.553   3.623  23.213  1.00  0.00      1S   
ATOM    437 CA   ALA    33      25.458   4.238  21.570  1.00  1.00      1S   
ATOM    438 HA   ALA    33      25.793   4.663  20.635  1.00  0.00      1S   
ATOM    439 CB   ALA    33      25.002   2.775  21.381  1.00  1.00      1S   
ATOM    440 HB1  ALA    33      24.657   2.340  22.344  1.00  0.00      1S   
ATOM    441 HB2  ALA    33      25.834   2.150  21.013  1.00  0.00      1S   
ATOM    442 HB3  ALA    33      24.175   2.707  20.643  1.00  0.00      1S   
ATOM    443 C    ALA    33      24.257   4.982  22.082  1.00  1.00      1S   
ATOM    444 O    ALA    33      24.047   5.044  23.290  1.00  1.00      1S   
ATOM    445 N    MET    34      23.449   5.567  21.177  1.00  1.00      1S   
ATOM    446 HN   MET    34      23.647   5.523  20.198  1.00  0.00      1S   
ATOM    447 CA   MET    34      22.216   6.214  21.541  1.00  1.00      1S   
ATOM    448 HA   MET    34      22.004   6.056  22.587  1.00  0.00      1S   
ATOM    449 CB   MET    34      22.208   7.732  21.249  1.00  1.00      1S   
ATOM    450 HB1  MET    34      22.587   7.917  20.221  1.00  0.00      1S   
ATOM    451 HB2  MET    34      22.918   8.207  21.959  1.00  0.00      1S   
ATOM    452 CG   MET    34      20.804   8.358  21.397  1.00  1.00      1S   
ATOM    453 HG1  MET    34      20.390   8.055  22.382  1.00  0.00      1S   
ATOM    454 HG2  MET    34      20.143   7.926  20.615  1.00  0.00      1S   
ATOM    455 SD   MET    34      20.698  10.146  21.238  1.00  1.00      1S   
ATOM    456 CE   MET    34      21.763  10.611  22.629  1.00  1.00      1S   
ATOM    457 HE1  MET    34      22.806  10.270  22.464  1.00  0.00      1S   
ATOM    458 HE2  MET    34      21.398  10.165  23.578  1.00  0.00      1S   
ATOM    459 HE3  MET    34      21.789  11.715  22.754  1.00  0.00      1S   
ATOM    460 C    MET    34      21.128   5.573  20.740  1.00  1.00      1S   
ATOM    461 O    MET    34      21.252   5.447  19.527  1.00  1.00      1S   
ATOM    462 N    GLY    35      20.018   5.191  21.410  1.00  1.00      1S   
ATOM    463 HN   GLY    35      19.948   5.336  22.397  1.00  0.00      1S   
ATOM    464 CA   GLY    35      18.846   4.641  20.778  1.00  1.00      1S   
ATOM    465 HA1  GLY    35      18.636   3.700  21.263  1.00  0.00      1S   
ATOM    466 HA2  GLY    35      19.001   4.554  19.716  1.00  0.00      1S   
ATOM    467 C    GLY    35      17.689   5.559  21.011  1.00  1.00      1S   
ATOM    468 O    GLY    35      17.668   6.320  21.972  1.00  1.00      1S   
ATOM    469 N    TRP    36      16.681   5.485  20.119  1.00  1.00      1S   
ATOM    470 HN   TRP    36      16.773   4.920  19.299  1.00  0.00      1S   
ATOM    471 CA   TRP    36      15.380   6.065  20.311  1.00  1.00      1S   
ATOM    472 HA   TRP    36      15.333   6.540  21.279  1.00  0.00      1S   
ATOM    473 CB   TRP    36      14.958   7.079  19.225  1.00  1.00      1S   
ATOM    474 HB1  TRP    36      13.880   7.329  19.341  1.00  0.00      1S   
ATOM    475 HB2  TRP    36      15.105   6.627  18.219  1.00  0.00      1S   
ATOM    476 CG   TRP    36      15.742   8.369  19.310  1.00  1.00      1S   
ATOM    477 CD1  TRP    36      16.935   8.669  18.724  1.00  1.00      1S   
ATOM    478 HD1  TRP    36      17.463   7.997  18.075  1.00  0.00      1S   
ATOM    479 NE1  TRP    36      17.341   9.936  19.069  1.00  1.00      1S   
ATOM    480 HE1  TRP    36      18.154  10.379  18.762  1.00  0.00      1S   
ATOM    481 CE2  TRP    36      16.387  10.485  19.899  1.00  1.00      1S   
ATOM    482 CD2  TRP    36      15.369   9.524  20.082  1.00  1.00      1S   
ATOM    483 CE3  TRP    36      14.265   9.786  20.888  1.00  1.00      1S   
ATOM    484 HE3  TRP    36      13.482   9.061  21.045  1.00  0.00      1S   
ATOM    485 CZ3  TRP    36      14.195  11.039  21.514  1.00  1.00      1S   
ATOM    486 HZ3  TRP    36      13.352  11.268  22.149  1.00  0.00      1S   
ATOM    487 CZ2  TRP    36      16.311  11.731  20.509  1.00  1.00      1S   
ATOM    488 HZ2  TRP    36      17.079  12.477  20.375  1.00  0.00      1S   
ATOM    489 CH2  TRP    36      15.202  11.997  21.327  1.00  1.00      1S   
ATOM    490 HH2  TRP    36      15.122  12.952  21.823  1.00  0.00      1S   
ATOM    491 C    TRP    36      14.421   4.916  20.304  1.00  1.00      1S   
ATOM    492 O    TRP    36      14.529   3.994  19.496  1.00  1.00      1S   
ATOM    493 N    PHE    37      13.468   4.956  21.252  1.00  1.00      1S   
ATOM    494 HN   PHE    37      13.434   5.718  21.899  1.00  0.00      1S   
ATOM    495 CA   PHE    37      12.441   3.970  21.436  1.00  1.00      1S   
ATOM    496 HA   PHE    37      12.370   3.340  20.562  1.00  0.00      1S   
ATOM    497 CB   PHE    37      12.623   3.139  22.731  1.00  1.00      1S   
ATOM    498 HB1  PHE    37      11.728   2.503  22.898  1.00  0.00      1S   
ATOM    499 HB2  PHE    37      12.756   3.811  23.605  1.00  0.00      1S   
ATOM    500 CG   PHE    37      13.825   2.233  22.642  1.00  1.00      1S   
ATOM    501 CD1  PHE    37      15.134   2.719  22.828  1.00  1.00      1S   
ATOM    502 HD1  PHE    37      15.294   3.763  23.054  1.00  0.00      1S   
ATOM    503 CE1  PHE    37      16.238   1.863  22.717  1.00  1.00      1S   
ATOM    504 HE1  PHE    37      17.238   2.248  22.852  1.00  0.00      1S   
ATOM    505 CZ   PHE    37      16.043   0.507  22.430  1.00  1.00      1S   
ATOM    506 HZ   PHE    37      16.889  -0.157  22.335  1.00  0.00      1S   
ATOM    507 CD2  PHE    37      13.647   0.862  22.391  1.00  1.00      1S   
ATOM    508 HD2  PHE    37      12.650   0.464  22.278  1.00  0.00      1S   
ATOM    509 CE2  PHE    37      14.746   0.006  22.277  1.00  1.00      1S   
ATOM    510 HE2  PHE    37      14.590  -1.042  22.072  1.00  0.00      1S   
ATOM    511 C    PHE    37      11.177   4.774  21.563  1.00  1.00      1S   
ATOM    512 O    PHE    37      11.236   5.973  21.816  1.00  1.00      1S   
ATOM    513 N    ARG    38       9.995   4.151  21.377  1.00  1.00      1S   
ATOM    514 HN   ARG    38       9.939   3.186  21.122  1.00  0.00      1S   
ATOM    515 CA   ARG    38       8.750   4.861  21.498  1.00  1.00      1S   
ATOM    516 HA   ARG    38       8.884   5.667  22.203  1.00  0.00      1S   
ATOM    517 CB   ARG    38       8.258   5.444  20.160  1.00  1.00      1S   
ATOM    518 HB1  ARG    38       9.072   6.080  19.747  1.00  0.00      1S   
ATOM    519 HB2  ARG    38       7.392   6.111  20.344  1.00  0.00      1S   
ATOM    520 CG   ARG    38       7.871   4.403  19.098  1.00  1.00      1S   
ATOM    521 HG1  ARG    38       6.981   3.829  19.437  1.00  0.00      1S   
ATOM    522 HG2  ARG    38       8.710   3.684  18.968  1.00  0.00      1S   
ATOM    523 CD   ARG    38       7.559   5.079  17.766  1.00  1.00      1S   
ATOM    524 HD1  ARG    38       8.439   5.658  17.411  1.00  0.00      1S   
ATOM    525 HD2  ARG    38       6.685   5.758  17.873  1.00  0.00      1S   
ATOM    526 NE   ARG    38       7.239   4.032  16.753  1.00  1.00      1S   
ATOM    527 HE   ARG    38       7.152   3.081  17.047  1.00  0.00      1S   
ATOM    528 CZ   ARG    38       6.956   4.351  15.460  1.00  1.00      1S   
ATOM    529 NH1  ARG    38       7.027   5.636  15.027  1.00  1.00      1S   
ATOM    530 HH11 ARG    38       7.261   6.364  15.671  1.00  0.00      1S   
ATOM    531 HH12 ARG    38       6.728   5.878  14.100  1.00  0.00      1S   
ATOM    532 NH2  ARG    38       6.588   3.370  14.598  1.00  1.00      1S   
ATOM    533 HH21 ARG    38       6.509   2.432  14.926  1.00  0.00      1S   
ATOM    534 HH22 ARG    38       6.331   3.609  13.658  1.00  0.00      1S   
ATOM    535 C    ARG    38       7.707   3.948  22.063  1.00  1.00      1S   
ATOM    536 O    ARG    38       7.718   2.746  21.816  1.00  1.00      1S   
ATOM    537 N    GLN    39       6.776   4.514  22.856  1.00  1.00      1S   
ATOM    538 HN   GLN    39       6.795   5.493  23.056  1.00  0.00      1S   
ATOM    539 CA   GLN    39       5.728   3.765  23.491  1.00  1.00      1S   
ATOM    540 HA   GLN    39       5.685   2.766  23.081  1.00  0.00      1S   
ATOM    541 CB   GLN    39       5.940   3.658  25.012  1.00  1.00      1S   
ATOM    542 HB1  GLN    39       5.906   4.666  25.478  1.00  0.00      1S   
ATOM    543 HB2  GLN    39       6.964   3.250  25.172  1.00  0.00      1S   
ATOM    544 CG   GLN    39       4.923   2.725  25.686  1.00  1.00      1S   
ATOM    545 HG1  GLN    39       4.836   1.800  25.077  1.00  0.00      1S   
ATOM    546 HG2  GLN    39       3.924   3.205  25.742  1.00  0.00      1S   
ATOM    547 CD   GLN    39       5.408   2.376  27.094  1.00  1.00      1S   
ATOM    548 OE1  GLN    39       6.012   3.204  27.788  1.00  1.00      1S   
ATOM    549 NE2  GLN    39       5.148   1.105  27.512  1.00  1.00      1S   
ATOM    550 HE21 GLN    39       4.619   0.490  26.923  1.00  0.00      1S   
ATOM    551 HE22 GLN    39       5.477   0.796  28.403  1.00  0.00      1S   
ATOM    552 C    GLN    39       4.425   4.445  23.205  1.00  1.00      1S   
ATOM    553 O    GLN    39       4.155   5.540  23.694  1.00  1.00      1S   
ATOM    554 N    ALA    40       3.582   3.781  22.386  1.00  1.00      1S   
ATOM    555 HN   ALA    40       3.856   2.912  21.976  1.00  0.00      1S   
ATOM    556 CA   ALA    40       2.248   4.209  22.051  1.00  1.00      1S   
ATOM    557 HA   ALA    40       2.217   5.289  22.062  1.00  0.00      1S   
ATOM    558 CB   ALA    40       1.864   3.691  20.651  1.00  1.00      1S   
ATOM    559 HB1  ALA    40       1.952   2.587  20.608  1.00  0.00      1S   
ATOM    560 HB2  ALA    40       2.556   4.119  19.895  1.00  0.00      1S   
ATOM    561 HB3  ALA    40       0.832   3.977  20.367  1.00  0.00      1S   
ATOM    562 C    ALA    40       1.309   3.666  23.113  1.00  1.00      1S   
ATOM    563 O    ALA    40       1.739   2.823  23.902  1.00  1.00      1S   
ATOM    564 N    PRO    41       0.051   4.100  23.230  1.00  1.00      1S   
ATOM    565 CD   PRO    41      -0.557   5.156  22.420  1.00  1.00      1S   
ATOM    566 HD1  PRO    41      -1.035   4.675  21.539  1.00  0.00      1S   
ATOM    567 HD2  PRO    41       0.178   5.920  22.089  1.00  0.00      1S   
ATOM    568 CA   PRO    41      -0.823   3.691  24.320  1.00  1.00      1S   
ATOM    569 HA   PRO    41      -0.303   3.844  25.256  1.00  0.00      1S   
ATOM    570 CB   PRO    41      -2.069   4.590  24.194  1.00  1.00      1S   
ATOM    571 HB1  PRO    41      -2.426   4.932  25.187  1.00  0.00      1S   
ATOM    572 HB2  PRO    41      -2.898   4.064  23.671  1.00  0.00      1S   
ATOM    573 CG   PRO    41      -1.617   5.773  23.328  1.00  1.00      1S   
ATOM    574 HG1  PRO    41      -2.453   6.222  22.755  1.00  0.00      1S   
ATOM    575 HG2  PRO    41      -1.145   6.549  23.969  1.00  0.00      1S   
ATOM    576 C    PRO    41      -1.175   2.227  24.177  1.00  1.00      1S   
ATOM    577 O    PRO    41      -1.487   1.795  23.068  1.00  1.00      1S   
ATOM    578 N    GLY    42      -1.086   1.451  25.283  1.00  1.00      1S   
ATOM    579 HN   GLY    42      -0.846   1.850  26.165  1.00  0.00      1S   
ATOM    580 CA   GLY    42      -1.355   0.028  25.299  1.00  1.00      1S   
ATOM    581 HA1  GLY    42      -2.287  -0.144  24.778  1.00  0.00      1S   
ATOM    582 HA2  GLY    42      -1.398  -0.265  26.337  1.00  0.00      1S   
ATOM    583 C    GLY    42      -0.287  -0.808  24.636  1.00  1.00      1S   
ATOM    584 O    GLY    42      -0.538  -1.966  24.310  1.00  1.00      1S   
ATOM    585 N    GLN    43       0.924  -0.244  24.415  1.00  1.00      1S   
ATOM    586 HN   GLN    43       1.115   0.695  24.692  1.00  0.00      1S   
ATOM    587 CA   GLN    43       2.008  -0.920  23.738  1.00  1.00      1S   
ATOM    588 HA   GLN    43       1.750  -1.950  23.533  1.00  0.00      1S   
ATOM    589 CB   GLN    43       2.417  -0.199  22.432  1.00  1.00      1S   
ATOM    590 HB1  GLN    43       3.303  -0.698  21.979  1.00  0.00      1S   
ATOM    591 HB2  GLN    43       2.716   0.844  22.676  1.00  0.00      1S   
ATOM    592 CG   GLN    43       1.300  -0.130  21.377  1.00  1.00      1S   
ATOM    593 HG1  GLN    43       1.643   0.480  20.514  1.00  0.00      1S   
ATOM    594 HG2  GLN    43       0.396   0.350  21.807  1.00  0.00      1S   
ATOM    595 CD   GLN    43       0.989  -1.538  20.869  1.00  1.00      1S   
ATOM    596 OE1  GLN    43       1.883  -2.249  20.396  1.00  1.00      1S   
ATOM    597 NE2  GLN    43      -0.308  -1.948  20.969  1.00  1.00      1S   
ATOM    598 HE21 GLN    43      -0.558  -2.860  20.647  1.00  0.00      1S   
ATOM    599 HE22 GLN    43      -0.992  -1.345  21.378  1.00  0.00      1S   
ATOM    600 C    GLN    43       3.196  -0.907  24.652  1.00  1.00      1S   
ATOM    601 O    GLN    43       3.233  -0.150  25.619  1.00  1.00      1S   
ATOM    602 N    ASP    44       4.221  -1.742  24.348  1.00  1.00      1S   
ATOM    603 HN   ASP    44       4.166  -2.382  23.585  1.00  0.00      1S   
ATOM    604 CA   ASP    44       5.486  -1.707  25.046  1.00  1.00      1S   
ATOM    605 HA   ASP    44       5.302  -1.378  26.060  1.00  0.00      1S   
ATOM    606 CB   ASP    44       6.186  -3.102  25.094  1.00  1.00      1S   
ATOM    607 HB1  ASP    44       6.755  -3.297  24.162  1.00  0.00      1S   
ATOM    608 HB2  ASP    44       5.387  -3.873  25.166  1.00  0.00      1S   
ATOM    609 CG   ASP    44       7.106  -3.310  26.310  1.00  1.00      1S   
ATOM    610 OD1  ASP    44       7.520  -2.312  26.957  1.00  1.00      1S   
ATOM    611 OD2  ASP    44       7.403  -4.498  26.605  1.00  1.00      1S   
ATOM    612 C    ASP    44       6.343  -0.671  24.347  1.00  1.00      1S   
ATOM    613 O    ASP    44       5.945  -0.068  23.353  1.00  1.00      1S   
ATOM    614 N    ARG    45       7.539  -0.429  24.905  1.00  1.00      1S   
ATOM    615 HN   ARG    45       7.788  -0.930  25.735  1.00  0.00      1S   
ATOM    616 CA   ARG    45       8.520   0.516  24.460  1.00  1.00      1S   
ATOM    617 HA   ARG    45       8.017   1.398  24.088  1.00  0.00      1S   
ATOM    618 CB   ARG    45       9.388   0.864  25.685  1.00  1.00      1S   
ATOM    619 HB1  ARG    45      10.066   0.015  25.925  1.00  0.00      1S   
ATOM    620 HB2  ARG    45       8.701   0.980  26.555  1.00  0.00      1S   
ATOM    621 CG   ARG    45      10.201   2.152  25.573  1.00  1.00      1S   
ATOM    622 HG1  ARG    45       9.542   3.007  25.305  1.00  0.00      1S   
ATOM    623 HG2  ARG    45      10.943   2.021  24.757  1.00  0.00      1S   
ATOM    624 CD   ARG    45      10.963   2.458  26.867  1.00  1.00      1S   
ATOM    625 HD1  ARG    45      11.709   3.251  26.663  1.00  0.00      1S   
ATOM    626 HD2  ARG    45      11.469   1.545  27.252  1.00  0.00      1S   
ATOM    627 NE   ARG    45      10.014   2.962  27.914  1.00  1.00      1S   
ATOM    628 HE   ARG    45       9.034   2.805  27.800  1.00  0.00      1S   
ATOM    629 CZ   ARG    45      10.443   3.674  28.995  1.00  1.00      1S   
ATOM    630 NH1  ARG    45      11.765   3.916  29.198  1.00  1.00      1S   
ATOM    631 HH11 ARG    45      12.059   4.472  29.973  1.00  0.00      1S   
ATOM    632 HH12 ARG    45      12.439   3.544  28.563  1.00  0.00      1S   
ATOM    633 NH2  ARG    45       9.535   4.157  29.883  1.00  1.00      1S   
ATOM    634 HH21 ARG    45       8.560   4.010  29.728  1.00  0.00      1S   
ATOM    635 HH22 ARG    45       9.845   4.697  30.664  1.00  0.00      1S   
ATOM    636 C    ARG    45       9.335  -0.129  23.358  1.00  1.00      1S   
ATOM    637 O    ARG    45      10.115  -1.047  23.603  1.00  1.00      1S   
ATOM    638 N    GLU    46       9.115   0.315  22.099  1.00  1.00      1S   
ATOM    639 HN   GLU    46       8.517   1.098  21.930  1.00  0.00      1S   
ATOM    640 CA   GLU    46       9.569  -0.365  20.909  1.00  1.00      1S   
ATOM    641 HA   GLU    46       9.960  -1.337  21.175  1.00  0.00      1S   
ATOM    642 CB   GLU    46       8.425  -0.555  19.886  1.00  1.00      1S   
ATOM    643 HB1  GLU    46       8.806  -1.100  18.994  1.00  0.00      1S   
ATOM    644 HB2  GLU    46       8.046   0.438  19.552  1.00  0.00      1S   
ATOM    645 CG   GLU    46       7.267  -1.348  20.514  1.00  1.00      1S   
ATOM    646 HG1  GLU    46       6.813  -0.741  21.320  1.00  0.00      1S   
ATOM    647 HG2  GLU    46       7.658  -2.286  20.960  1.00  0.00      1S   
ATOM    648 CD   GLU    46       6.175  -1.683  19.505  1.00  1.00      1S   
ATOM    649 OE1  GLU    46       6.153  -2.850  19.032  1.00  1.00      1S   
ATOM    650 OE2  GLU    46       5.340  -0.785  19.216  1.00  1.00      1S   
ATOM    651 C    GLU    46      10.656   0.423  20.250  1.00  1.00      1S   
ATOM    652 O    GLU    46      10.644   1.647  20.264  1.00  1.00      1S   
ATOM    653 N    PHE    47      11.622  -0.287  19.632  1.00  1.00      1S   
ATOM    654 HN   PHE    47      11.597  -1.285  19.656  1.00  0.00      1S   
ATOM    655 CA   PHE    47      12.756   0.256  18.923  1.00  1.00      1S   
ATOM    656 HA   PHE    47      13.322   0.869  19.611  1.00  0.00      1S   
ATOM    657 CB   PHE    47      13.631  -0.930  18.436  1.00  1.00      1S   
ATOM    658 HB1  PHE    47      12.994  -1.667  17.900  1.00  0.00      1S   
ATOM    659 HB2  PHE    47      14.073  -1.440  19.316  1.00  0.00      1S   
ATOM    660 CG   PHE    47      14.754  -0.529  17.526  1.00  1.00      1S   
ATOM    661 CD1  PHE    47      15.875   0.140  18.034  1.00  1.00      1S   
ATOM    662 HD1  PHE    47      15.943   0.362  19.089  1.00  0.00      1S   
ATOM    663 CE1  PHE    47      16.910   0.517  17.177  1.00  1.00      1S   
ATOM    664 HE1  PHE    47      17.766   1.029  17.576  1.00  0.00      1S   
ATOM    665 CZ   PHE    47      16.828   0.241  15.808  1.00  1.00      1S   
ATOM    666 HZ   PHE    47      17.628   0.536  15.152  1.00  0.00      1S   
ATOM    667 CD2  PHE    47      14.670  -0.793  16.147  1.00  1.00      1S   
ATOM    668 HD2  PHE    47      13.802  -1.296  15.747  1.00  0.00      1S   
ATOM    669 CE2  PHE    47      15.707  -0.414  15.291  1.00  1.00      1S   
ATOM    670 HE2  PHE    47      15.653  -0.648  14.240  1.00  0.00      1S   
ATOM    671 C    PHE    47      12.330   1.116  17.749  1.00  1.00      1S   
ATOM    672 O    PHE    47      11.442   0.750  16.982  1.00  1.00      1S   
ATOM    673 N    VAL    48      12.993   2.286  17.599  1.00  1.00      1S   
ATOM    674 HN   VAL    48      13.675   2.577  18.269  1.00  0.00      1S   
ATOM    675 CA   VAL    48      12.795   3.197  16.497  1.00  1.00      1S   
ATOM    676 HA   VAL    48      12.035   2.807  15.833  1.00  0.00      1S   
ATOM    677 CB   VAL    48      12.377   4.588  16.952  1.00  1.00      1S   
ATOM    678 HB   VAL    48      13.118   5.008  17.665  1.00  0.00      1S   
ATOM    679 CG1  VAL    48      12.252   5.545  15.751  1.00  1.00      1S   
ATOM    680 HG11 VAL    48      11.620   5.091  14.958  1.00  0.00      1S   
ATOM    681 HG12 VAL    48      13.248   5.784  15.324  1.00  0.00      1S   
ATOM    682 HG13 VAL    48      11.779   6.497  16.074  1.00  0.00      1S   
ATOM    683 CG2  VAL    48      11.030   4.457  17.678  1.00  1.00      1S   
ATOM    684 HG21 VAL    48      11.108   3.801  18.569  1.00  0.00      1S   
ATOM    685 HG22 VAL    48      10.269   4.027  16.991  1.00  0.00      1S   
ATOM    686 HG23 VAL    48      10.681   5.456  18.015  1.00  0.00      1S   
ATOM    687 C    VAL    48      14.083   3.258  15.719  1.00  1.00      1S   
ATOM    688 O    VAL    48      14.092   2.955  14.527  1.00  1.00      1S   
ATOM    689 N    ALA    49      15.202   3.666  16.361  1.00  1.00      1S   
ATOM    690 HN   ALA    49      15.212   3.888  17.334  1.00  0.00      1S   
ATOM    691 CA   ALA    49      16.453   3.812  15.657  1.00  1.00      1S   
ATOM    692 HA   ALA    49      16.573   2.961  15.006  1.00  0.00      1S   
ATOM    693 CB   ALA    49      16.525   5.129  14.857  1.00  1.00      1S   
ATOM    694 HB1  ALA    49      16.402   6.005  15.527  1.00  0.00      1S   
ATOM    695 HB2  ALA    49      15.706   5.154  14.106  1.00  0.00      1S   
ATOM    696 HB3  ALA    49      17.490   5.217  14.316  1.00  0.00      1S   
ATOM    697 C    ALA    49      17.571   3.794  16.663  1.00  1.00      1S   
ATOM    698 O    ALA    49      17.334   4.049  17.837  1.00  1.00      1S   
ATOM    699 N    THR    50      18.821   3.480  16.242  1.00  1.00      1S   
ATOM    700 HN   THR    50      19.003   3.219  15.295  1.00  0.00      1S   
ATOM    701 CA   THR    50      19.978   3.591  17.112  1.00  1.00      1S   
ATOM    702 HA   THR    50      19.789   4.413  17.785  1.00  0.00      1S   
ATOM    703 CB   THR    50      20.285   2.348  17.962  1.00  1.00      1S   
ATOM    704 HB   THR    50      19.379   2.120  18.567  1.00  0.00      1S   
ATOM    705 OG1  THR    50      21.337   2.569  18.897  1.00  1.00      1S   
ATOM    706 HG1  THR    50      21.322   1.819  19.500  1.00  0.00      1S   
ATOM    707 CG2  THR    50      20.617   1.116  17.099  1.00  1.00      1S   
ATOM    708 HG21 THR    50      20.633   1.383  16.026  1.00  0.00      1S   
ATOM    709 HG22 THR    50      19.858   0.320  17.249  1.00  0.00      1S   
ATOM    710 HG23 THR    50      21.608   0.689  17.363  1.00  0.00      1S   
ATOM    711 C    THR    50      21.149   4.021  16.270  1.00  1.00      1S   
ATOM    712 O    THR    50      21.169   3.811  15.060  1.00  1.00      1S   
ATOM    713 N    ILE    51      22.133   4.684  16.918  1.00  1.00      1S   
ATOM    714 HN   ILE    51      22.052   4.857  17.899  1.00  0.00      1S   
ATOM    715 CA   ILE    51      23.362   5.135  16.328  1.00  1.00      1S   
ATOM    716 HA   ILE    51      23.514   4.595  15.408  1.00  0.00      1S   
ATOM    717 CB   ILE    51      23.403   6.631  16.007  1.00  1.00      1S   
ATOM    718 HB   ILE    51      22.552   6.822  15.312  1.00  0.00      1S   
ATOM    719 CG2  ILE    51      23.174   7.517  17.255  1.00  1.00      1S   
ATOM    720 HG21 ILE    51      24.045   7.467  17.941  1.00  0.00      1S   
ATOM    721 HG22 ILE    51      22.267   7.199  17.807  1.00  0.00      1S   
ATOM    722 HG23 ILE    51      23.036   8.577  16.952  1.00  0.00      1S   
ATOM    723 CG1  ILE    51      24.695   7.002  15.246  1.00  1.00      1S   
ATOM    724 HG11 ILE    51      24.891   6.225  14.474  1.00  0.00      1S   
ATOM    725 HG12 ILE    51      25.552   6.997  15.954  1.00  0.00      1S   
ATOM    726 CD   ILE    51      24.620   8.364  14.550  1.00  1.00      1S   
ATOM    727 HD1  ILE    51      24.444   9.176  15.286  1.00  0.00      1S   
ATOM    728 HD2  ILE    51      23.791   8.373  13.810  1.00  0.00      1S   
ATOM    729 HD3  ILE    51      25.572   8.577  14.017  1.00  0.00      1S   
ATOM    730 C    ILE    51      24.427   4.717  17.298  1.00  1.00      1S   
ATOM    731 O    ILE    51      24.359   5.012  18.489  1.00  1.00      1S   
ATOM    732 N    SER    52      25.445   3.977  16.813  1.00  1.00      1S   
ATOM    733 HN   SER    52      25.488   3.719  15.849  1.00  0.00      1S   
ATOM    734 CA   SER    52      26.513   3.478  17.640  1.00  1.00      1S   
ATOM    735 HA   SER    52      26.099   3.178  18.593  1.00  0.00      1S   
ATOM    736 CB   SER    52      27.212   2.246  17.013  1.00  1.00      1S   
ATOM    737 HB1  SER    52      26.440   1.505  16.712  1.00  0.00      1S   
ATOM    738 HB2  SER    52      27.885   1.760  17.749  1.00  0.00      1S   
ATOM    739 OG   SER    52      27.976   2.584  15.861  1.00  1.00      1S   
ATOM    740 HG1  SER    52      28.410   1.766  15.586  1.00  0.00      1S   
ATOM    741 C    SER    52      27.511   4.582  17.871  1.00  1.00      1S   
ATOM    742 O    SER    52      27.382   5.685  17.341  1.00  1.00      1S   
ATOM    743 N    TRP    53      28.568   4.284  18.651  1.00  1.00      1S   
ATOM    744 HN   TRP    53      28.644   3.399  19.109  1.00  0.00      1S   
ATOM    745 CA   TRP    53      29.644   5.209  18.894  1.00  1.00      1S   
ATOM    746 HA   TRP    53      29.194   6.162  19.136  1.00  0.00      1S   
ATOM    747 CB   TRP    53      30.489   4.786  20.126  1.00  1.00      1S   
ATOM    748 HB1  TRP    53      29.790   4.475  20.934  1.00  0.00      1S   
ATOM    749 HB2  TRP    53      31.037   5.673  20.492  1.00  0.00      1S   
ATOM    750 CG   TRP    53      31.514   3.688  19.923  1.00  1.00      1S   
ATOM    751 CD1  TRP    53      31.329   2.349  19.732  1.00  1.00      1S   
ATOM    752 HD1  TRP    53      30.382   1.849  19.676  1.00  0.00      1S   
ATOM    753 NE1  TRP    53      32.532   1.719  19.540  1.00  1.00      1S   
ATOM    754 HE1  TRP    53      32.655   0.767  19.374  1.00  0.00      1S   
ATOM    755 CE2  TRP    53      33.530   2.665  19.581  1.00  1.00      1S   
ATOM    756 CD2  TRP    53      32.932   3.917  19.821  1.00  1.00      1S   
ATOM    757 CE3  TRP    53      33.698   5.079  19.906  1.00  1.00      1S   
ATOM    758 HE3  TRP    53      33.263   6.049  20.087  1.00  0.00      1S   
ATOM    759 CZ3  TRP    53      35.086   4.959  19.741  1.00  1.00      1S   
ATOM    760 HZ3  TRP    53      35.708   5.841  19.797  1.00  0.00      1S   
ATOM    761 CZ2  TRP    53      34.904   2.546  19.417  1.00  1.00      1S   
ATOM    762 HZ2  TRP    53      35.372   1.594  19.225  1.00  0.00      1S   
ATOM    763 CH2  TRP    53      35.680   3.711  19.499  1.00  1.00      1S   
ATOM    764 HH2  TRP    53      36.751   3.644  19.372  1.00  0.00      1S   
ATOM    765 C    TRP    53      30.497   5.406  17.647  1.00  1.00      1S   
ATOM    766 O    TRP    53      31.220   6.389  17.543  1.00  1.00      1S   
ATOM    767 N    THR    54      30.410   4.487  16.651  1.00  1.00      1S   
ATOM    768 HN   THR    54      29.823   3.685  16.739  1.00  0.00      1S   
ATOM    769 CA   THR    54      31.118   4.608  15.389  1.00  1.00      1S   
ATOM    770 HA   THR    54      31.922   5.321  15.504  1.00  0.00      1S   
ATOM    771 CB   THR    54      31.747   3.297  14.920  1.00  1.00      1S   
ATOM    772 HB   THR    54      32.352   3.475  14.002  1.00  0.00      1S   
ATOM    773 OG1  THR    54      30.766   2.308  14.628  1.00  1.00      1S   
ATOM    774 HG1  THR    54      30.293   2.626  13.852  1.00  0.00      1S   
ATOM    775 CG2  THR    54      32.684   2.744  16.011  1.00  1.00      1S   
ATOM    776 HG21 THR    54      32.115   2.489  16.928  1.00  0.00      1S   
ATOM    777 HG22 THR    54      33.465   3.489  16.272  1.00  0.00      1S   
ATOM    778 HG23 THR    54      33.185   1.820  15.651  1.00  0.00      1S   
ATOM    779 C    THR    54      30.203   5.133  14.293  1.00  1.00      1S   
ATOM    780 O    THR    54      30.533   5.006  13.115  1.00  1.00      1S   
ATOM    781 N    ASP    55      29.033   5.715  14.659  1.00  1.00      1S   
ATOM    782 HN   ASP    55      28.781   5.765  15.624  1.00  0.00      1S   
ATOM    783 CA   ASP    55      28.091   6.360  13.759  1.00  1.00      1S   
ATOM    784 HA   ASP    55      27.387   6.853  14.411  1.00  0.00      1S   
ATOM    785 CB   ASP    55      28.696   7.455  12.832  1.00  1.00      1S   
ATOM    786 HB1  ASP    55      27.888   7.960  12.260  1.00  0.00      1S   
ATOM    787 HB2  ASP    55      29.399   6.997  12.105  1.00  0.00      1S   
ATOM    788 CG   ASP    55      29.435   8.520  13.637  1.00  1.00      1S   
ATOM    789 OD1  ASP    55      28.866   9.012  14.646  1.00  1.00      1S   
ATOM    790 OD2  ASP    55      30.578   8.867  13.236  1.00  1.00      1S   
ATOM    791 C    ASP    55      27.280   5.393  12.919  1.00  1.00      1S   
ATOM    792 O    ASP    55      26.608   5.805  11.975  1.00  1.00      1S   
ATOM    793 N    SER    56      27.294   4.082  13.254  1.00  1.00      1S   
ATOM    794 HN   SER    56      27.823   3.757  14.035  1.00  0.00      1S   
ATOM    795 CA   SER    56      26.585   3.058  12.512  1.00  1.00      1S   
ATOM    796 HA   SER    56      26.645   3.287  11.457  1.00  0.00      1S   
ATOM    797 CB   SER    56      27.156   1.646  12.761  1.00  1.00      1S   
ATOM    798 HB1  SER    56      26.634   0.890  12.137  1.00  0.00      1S   
ATOM    799 HB2  SER    56      27.035   1.362  13.828  1.00  0.00      1S   
ATOM    800 OG   SER    56      28.546   1.628  12.464  1.00  1.00      1S   
ATOM    801 HG1  SER    56      28.654   2.119  11.641  1.00  0.00      1S   
ATOM    802 C    SER    56      25.145   3.062  12.938  1.00  1.00      1S   
ATOM    803 O    SER    56      24.867   3.136  14.128  1.00  1.00      1S   
ATOM    804 N    THR    57      24.195   3.017  11.975  1.00  1.00      1S   
ATOM    805 HN   THR    57      24.436   2.875  11.017  1.00  0.00      1S   
ATOM    806 CA   THR    57      22.791   3.261  12.243  1.00  1.00      1S   
ATOM    807 HA   THR    57      22.681   3.531  13.280  1.00  0.00      1S   
ATOM    808 CB   THR    57      22.215   4.418  11.434  1.00  1.00      1S   
ATOM    809 HB   THR    57      21.128   4.533  11.648  1.00  0.00      1S   
ATOM    810 OG1  THR    57      22.374   4.221  10.033  1.00  1.00      1S   
ATOM    811 HG1  THR    57      23.320   4.172   9.879  1.00  0.00      1S   
ATOM    812 CG2  THR    57      22.916   5.728  11.846  1.00  1.00      1S   
ATOM    813 HG21 THR    57      24.003   5.685  11.625  1.00  0.00      1S   
ATOM    814 HG22 THR    57      22.787   5.905  12.934  1.00  0.00      1S   
ATOM    815 HG23 THR    57      22.481   6.590  11.297  1.00  0.00      1S   
ATOM    816 C    THR    57      21.973   2.008  12.034  1.00  1.00      1S   
ATOM    817 O    THR    57      22.407   1.063  11.377  1.00  1.00      1S   
ATOM    818 N    ASP    58      20.755   1.993  12.622  1.00  1.00      1S   
ATOM    819 HN   ASP    58      20.439   2.762  13.174  1.00  0.00      1S   
ATOM    820 CA   ASP    58      19.816   0.906  12.506  1.00  1.00      1S   
ATOM    821 HA   ASP    58      19.896   0.478  11.515  1.00  0.00      1S   
ATOM    822 CB   ASP    58      20.030  -0.159  13.620  1.00  1.00      1S   
ATOM    823 HB1  ASP    58      19.730   0.259  14.600  1.00  0.00      1S   
ATOM    824 HB2  ASP    58      21.112  -0.410  13.675  1.00  0.00      1S   
ATOM    825 CG   ASP    58      19.259  -1.459  13.392  1.00  1.00      1S   
ATOM    826 OD1  ASP    58      18.720  -1.659  12.273  1.00  1.00      1S   
ATOM    827 OD2  ASP    58      19.200  -2.276  14.350  1.00  1.00      1S   
ATOM    828 C    ASP    58      18.471   1.570  12.657  1.00  1.00      1S   
ATOM    829 O    ASP    58      18.328   2.470  13.479  1.00  1.00      1S   
ATOM    830 N    TYR    59      17.467   1.162  11.848  1.00  1.00      1S   
ATOM    831 HN   TYR    59      17.600   0.421  11.195  1.00  0.00      1S   
ATOM    832 CA   TYR    59      16.149   1.755  11.861  1.00  1.00      1S   
ATOM    833 HA   TYR    59      15.996   2.326  12.768  1.00  0.00      1S   
ATOM    834 CB   TYR    59      15.841   2.615  10.610  1.00  1.00      1S   
ATOM    835 HB1  TYR    59      14.783   2.959  10.610  1.00  0.00      1S   
ATOM    836 HB2  TYR    59      16.020   2.026   9.685  1.00  0.00      1S   
ATOM    837 CG   TYR    59      16.717   3.829  10.570  1.00  1.00      1S   
ATOM    838 CD1  TYR    59      16.312   5.017  11.200  1.00  1.00      1S   
ATOM    839 HD1  TYR    59      15.369   5.052  11.725  1.00  0.00      1S   
ATOM    840 CE1  TYR    59      17.117   6.159  11.144  1.00  1.00      1S   
ATOM    841 HE1  TYR    59      16.789   7.068  11.627  1.00  0.00      1S   
ATOM    842 CZ   TYR    59      18.330   6.120  10.445  1.00  1.00      1S   
ATOM    843 OH   TYR    59      19.118   7.278  10.346  1.00  1.00      1S   
ATOM    844 HH   TYR    59      19.904   7.072   9.825  1.00  0.00      1S   
ATOM    845 CD2  TYR    59      17.947   3.799   9.891  1.00  1.00      1S   
ATOM    846 HD2  TYR    59      18.273   2.889   9.408  1.00  0.00      1S   
ATOM    847 CE2  TYR    59      18.753   4.939   9.829  1.00  1.00      1S   
ATOM    848 HE2  TYR    59      19.692   4.905   9.296  1.00  0.00      1S   
ATOM    849 C    TYR    59      15.154   0.638  11.832  1.00  1.00      1S   
ATOM    850 O    TYR    59      15.374  -0.391  11.194  1.00  1.00      1S   
ATOM    851 N    ALA    60      13.992   0.852  12.493  1.00  1.00      1S   
ATOM    852 HN   ALA    60      13.869   1.660  13.069  1.00  0.00      1S   
ATOM    853 CA   ALA    60      12.833   0.004  12.370  1.00  1.00      1S   
ATOM    854 HA   ALA    60      13.135  -1.021  12.538  1.00  0.00      1S   
ATOM    855 CB   ALA    60      11.727   0.392  13.375  1.00  1.00      1S   
ATOM    856 HB1  ALA    60      11.398   1.441  13.217  1.00  0.00      1S   
ATOM    857 HB2  ALA    60      12.114   0.308  14.413  1.00  0.00      1S   
ATOM    858 HB3  ALA    60      10.845  -0.275  13.279  1.00  0.00      1S   
ATOM    859 C    ALA    60      12.295   0.152  10.965  1.00  1.00      1S   
ATOM    860 O    ALA    60      12.411   1.215  10.358  1.00  1.00      1S   
ATOM    861 N    ASP    61      11.708  -0.928  10.404  1.00  1.00      1S   
ATOM    862 HN   ASP    61      11.665  -1.791  10.903  1.00  0.00      1S   
ATOM    863 CA   ASP    61      11.182  -0.976   9.052  1.00  1.00      1S   
ATOM    864 HA   ASP    61      11.995  -0.756   8.373  1.00  0.00      1S   
ATOM    865 CB   ASP    61      10.565  -2.363   8.720  1.00  1.00      1S   
ATOM    866 HB1  ASP    61       9.973  -2.314   7.780  1.00  0.00      1S   
ATOM    867 HB2  ASP    61       9.886  -2.670   9.544  1.00  0.00      1S   
ATOM    868 CG   ASP    61      11.631  -3.446   8.530  1.00  1.00      1S   
ATOM    869 OD1  ASP    61      12.840  -3.108   8.419  1.00  1.00      1S   
ATOM    870 OD2  ASP    61      11.234  -4.640   8.485  1.00  1.00      1S   
ATOM    871 C    ASP    61      10.117   0.072   8.816  1.00  1.00      1S   
ATOM    872 O    ASP    61      10.024   0.629   7.725  1.00  1.00      1S   
ATOM    873 N    SER    62       9.317   0.389   9.859  1.00  1.00      1S   
ATOM    874 HN   SER    62       9.446  -0.055  10.743  1.00  0.00      1S   
ATOM    875 CA   SER    62       8.220   1.328   9.798  1.00  1.00      1S   
ATOM    876 HA   SER    62       7.629   1.076   8.929  1.00  0.00      1S   
ATOM    877 CB   SER    62       7.300   1.223  11.044  1.00  1.00      1S   
ATOM    878 HB1  SER    62       6.802   0.229  11.037  1.00  0.00      1S   
ATOM    879 HB2  SER    62       6.508   2.000  11.013  1.00  0.00      1S   
ATOM    880 OG   SER    62       8.031   1.337  12.262  1.00  1.00      1S   
ATOM    881 HG1  SER    62       7.392   1.242  12.973  1.00  0.00      1S   
ATOM    882 C    SER    62       8.657   2.769   9.639  1.00  1.00      1S   
ATOM    883 O    SER    62       7.842   3.604   9.254  1.00  1.00      1S   
ATOM    884 N    VAL    63       9.936   3.106   9.937  1.00  1.00      1S   
ATOM    885 HN   VAL    63      10.603   2.420  10.224  1.00  0.00      1S   
ATOM    886 CA   VAL    63      10.397   4.480   9.927  1.00  1.00      1S   
ATOM    887 HA   VAL    63       9.589   5.132   9.630  1.00  0.00      1S   
ATOM    888 CB   VAL    63      10.869   4.961  11.293  1.00  1.00      1S   
ATOM    889 HB   VAL    63      11.057   6.054  11.222  1.00  0.00      1S   
ATOM    890 CG1  VAL    63       9.731   4.748  12.312  1.00  1.00      1S   
ATOM    891 HG11 VAL    63       9.565   3.666  12.497  1.00  0.00      1S   
ATOM    892 HG12 VAL    63       8.786   5.197  11.939  1.00  0.00      1S   
ATOM    893 HG13 VAL    63       9.991   5.226  13.278  1.00  0.00      1S   
ATOM    894 CG2  VAL    63      12.178   4.281  11.748  1.00  1.00      1S   
ATOM    895 HG21 VAL    63      13.012   4.495  11.049  1.00  0.00      1S   
ATOM    896 HG22 VAL    63      12.042   3.184  11.822  1.00  0.00      1S   
ATOM    897 HG23 VAL    63      12.471   4.662  12.749  1.00  0.00      1S   
ATOM    898 C    VAL    63      11.492   4.693   8.917  1.00  1.00      1S   
ATOM    899 O    VAL    63      11.943   5.820   8.729  1.00  1.00      1S   
ATOM    900 N    LYS    64      11.946   3.621   8.228  1.00  1.00      1S   
ATOM    901 HN   LYS    64      11.560   2.714   8.381  1.00  0.00      1S   
ATOM    902 CA   LYS    64      13.042   3.673   7.286  1.00  1.00      1S   
ATOM    903 HA   LYS    64      13.885   4.116   7.800  1.00  0.00      1S   
ATOM    904 CB   LYS    64      13.422   2.242   6.829  1.00  1.00      1S   
ATOM    905 HB1  LYS    64      12.888   1.974   5.891  1.00  0.00      1S   
ATOM    906 HB2  LYS    64      13.059   1.538   7.613  1.00  0.00      1S   
ATOM    907 CG   LYS    64      14.930   1.989   6.656  1.00  1.00      1S   
ATOM    908 HG1  LYS    64      15.467   2.260   7.589  1.00  0.00      1S   
ATOM    909 HG2  LYS    64      15.309   2.645   5.841  1.00  0.00      1S   
ATOM    910 CD   LYS    64      15.234   0.520   6.306  1.00  1.00      1S   
ATOM    911 HD1  LYS    64      16.244   0.454   5.844  1.00  0.00      1S   
ATOM    912 HD2  LYS    64      14.490   0.202   5.540  1.00  0.00      1S   
ATOM    913 CE   LYS    64      15.187  -0.429   7.517  1.00  1.00      1S   
ATOM    914 HE1  LYS    64      14.336  -0.179   8.184  1.00  0.00      1S   
ATOM    915 HE2  LYS    64      16.130  -0.365   8.101  1.00  0.00      1S   
ATOM    916 NZ   LYS    64      15.006  -1.835   7.087  1.00  1.00      1S   
ATOM    917 HZ1  LYS    64      15.894  -2.363   7.188  1.00  0.00      1S   
ATOM    918 HZ2  LYS    64      14.696  -1.858   6.096  1.00  0.00      1S   
ATOM    919 HZ3  LYS    64      14.267  -2.284   7.679  1.00  0.00      1S   
ATOM    920 C    LYS    64      12.662   4.545   6.102  1.00  1.00      1S   
ATOM    921 O    LYS    64      11.575   4.402   5.543  1.00  1.00      1S   
ATOM    922 N    GLY    65      13.533   5.521   5.745  1.00  1.00      1S   
ATOM    923 HN   GLY    65      14.407   5.632   6.218  1.00  0.00      1S   
ATOM    924 CA   GLY    65      13.283   6.456   4.665  1.00  1.00      1S   
ATOM    925 HA1  GLY    65      12.671   5.979   3.913  1.00  0.00      1S   
ATOM    926 HA2  GLY    65      14.251   6.751   4.286  1.00  0.00      1S   
ATOM    927 C    GLY    65      12.580   7.710   5.116  1.00  1.00      1S   
ATOM    928 O    GLY    65      12.491   8.670   4.353  1.00  1.00      1S   
ATOM    929 N    ARG    66      12.048   7.732   6.358  1.00  1.00      1S   
ATOM    930 HN   ARG    66      12.115   6.937   6.958  1.00  0.00      1S   
ATOM    931 CA   ARG    66      11.323   8.859   6.894  1.00  1.00      1S   
ATOM    932 HA   ARG    66      11.184   9.614   6.132  1.00  0.00      1S   
ATOM    933 CB   ARG    66       9.934   8.457   7.430  1.00  1.00      1S   
ATOM    934 HB1  ARG    66       9.458   9.334   7.918  1.00  0.00      1S   
ATOM    935 HB2  ARG    66      10.036   7.658   8.196  1.00  0.00      1S   
ATOM    936 CG   ARG    66       9.008   7.976   6.302  1.00  1.00      1S   
ATOM    937 HG1  ARG    66       9.382   7.004   5.913  1.00  0.00      1S   
ATOM    938 HG2  ARG    66       9.062   8.714   5.470  1.00  0.00      1S   
ATOM    939 CD   ARG    66       7.535   7.842   6.703  1.00  1.00      1S   
ATOM    940 HD1  ARG    66       6.948   7.436   5.851  1.00  0.00      1S   
ATOM    941 HD2  ARG    66       7.119   8.832   6.979  1.00  0.00      1S   
ATOM    942 NE   ARG    66       7.416   6.874   7.843  1.00  1.00      1S   
ATOM    943 HE   ARG    66       7.626   5.912   7.662  1.00  0.00      1S   
ATOM    944 CZ   ARG    66       6.980   7.212   9.088  1.00  1.00      1S   
ATOM    945 NH1  ARG    66       6.863   6.247  10.037  1.00  1.00      1S   
ATOM    946 HH11 ARG    66       7.111   5.300   9.822  1.00  0.00      1S   
ATOM    947 HH12 ARG    66       6.525   6.490  10.950  1.00  0.00      1S   
ATOM    948 NH2  ARG    66       6.647   8.487   9.403  1.00  1.00      1S   
ATOM    949 HH21 ARG    66       6.224   8.670  10.298  1.00  0.00      1S   
ATOM    950 HH22 ARG    66       6.709   9.212   8.718  1.00  0.00      1S   
ATOM    951 C    ARG    66      12.112   9.484   8.006  1.00  1.00      1S   
ATOM    952 O    ARG    66      12.145  10.707   8.119  1.00  1.00      1S   
ATOM    953 N    PHE    67      12.739   8.663   8.881  1.00  1.00      1S   
ATOM    954 HN   PHE    67      12.715   7.671   8.775  1.00  0.00      1S   
ATOM    955 CA   PHE    67      13.412   9.153  10.065  1.00  1.00      1S   
ATOM    956 HA   PHE    67      13.158  10.189  10.220  1.00  0.00      1S   
ATOM    957 CB   PHE    67      13.076   8.355  11.355  1.00  1.00      1S   
ATOM    958 HB1  PHE    67      13.755   8.673  12.177  1.00  0.00      1S   
ATOM    959 HB2  PHE    67      13.234   7.270  11.169  1.00  0.00      1S   
ATOM    960 CG   PHE    67      11.661   8.524  11.880  1.00  1.00      1S   
ATOM    961 CD1  PHE    67      10.603   9.155  11.190  1.00  1.00      1S   
ATOM    962 HD1  PHE    67      10.744   9.626  10.236  1.00  0.00      1S   
ATOM    963 CE1  PHE    67       9.313   9.203  11.727  1.00  1.00      1S   
ATOM    964 HE1  PHE    67       8.523   9.693  11.177  1.00  0.00      1S   
ATOM    965 CZ   PHE    67       9.056   8.638  12.977  1.00  1.00      1S   
ATOM    966 HZ   PHE    67       8.063   8.689  13.399  1.00  0.00      1S   
ATOM    967 CD2  PHE    67      11.381   7.975  13.144  1.00  1.00      1S   
ATOM    968 HD2  PHE    67      12.173   7.490  13.694  1.00  0.00      1S   
ATOM    969 CE2  PHE    67      10.093   8.030  13.691  1.00  1.00      1S   
ATOM    970 HE2  PHE    67       9.897   7.600  14.662  1.00  0.00      1S   
ATOM    971 C    PHE    67      14.900   9.065   9.843  1.00  1.00      1S   
ATOM    972 O    PHE    67      15.375   8.199   9.111  1.00  1.00      1S   
ATOM    973 N    THR    68      15.668   9.981  10.482  1.00  1.00      1S   
ATOM    974 HN   THR    68      15.249  10.684  11.057  1.00  0.00      1S   
ATOM    975 CA   THR    68      17.113  10.021  10.396  1.00  1.00      1S   
ATOM    976 HA   THR    68      17.469   9.060  10.064  1.00  0.00      1S   
ATOM    977 CB   THR    68      17.645  11.099   9.459  1.00  1.00      1S   
ATOM    978 HB   THR    68      17.346  12.111   9.806  1.00  0.00      1S   
ATOM    979 OG1  THR    68      17.112  10.915   8.155  1.00  1.00      1S   
ATOM    980 HG1  THR    68      16.207  11.250   8.185  1.00  0.00      1S   
ATOM    981 CG2  THR    68      19.182  11.031   9.353  1.00  1.00      1S   
ATOM    982 HG21 THR    68      19.503  10.007   9.068  1.00  0.00      1S   
ATOM    983 HG22 THR    68      19.663  11.302  10.315  1.00  0.00      1S   
ATOM    984 HG23 THR    68      19.542  11.740   8.576  1.00  0.00      1S   
ATOM    985 C    THR    68      17.624  10.267  11.792  1.00  1.00      1S   
ATOM    986 O    THR    68      17.251  11.248  12.426  1.00  1.00      1S   
ATOM    987 N    ILE    69      18.499   9.374  12.311  1.00  1.00      1S   
ATOM    988 HN   ILE    69      18.785   8.576  11.782  1.00  0.00      1S   
ATOM    989 CA   ILE    69      19.126   9.509  13.607  1.00  1.00      1S   
ATOM    990 HA   ILE    69      18.562  10.221  14.191  1.00  0.00      1S   
ATOM    991 CB   ILE    69      19.157   8.198  14.396  1.00  1.00      1S   
ATOM    992 HB   ILE    69      18.111   7.810  14.415  1.00  0.00      1S   
ATOM    993 CG2  ILE    69      20.027   7.125  13.702  1.00  1.00      1S   
ATOM    994 HG21 ILE    69      21.101   7.399  13.750  1.00  0.00      1S   
ATOM    995 HG22 ILE    69      19.745   7.008  12.644  1.00  0.00      1S   
ATOM    996 HG23 ILE    69      19.895   6.137  14.190  1.00  0.00      1S   
ATOM    997 CG1  ILE    69      19.577   8.425  15.867  1.00  1.00      1S   
ATOM    998 HG11 ILE    69      18.910   9.191  16.317  1.00  0.00      1S   
ATOM    999 HG12 ILE    69      20.620   8.809  15.903  1.00  0.00      1S   
ATOM   1000 CD   ILE    69      19.503   7.153  16.705  1.00  1.00      1S   
ATOM   1001 HD1  ILE    69      20.269   6.438  16.358  1.00  0.00      1S   
ATOM   1002 HD2  ILE    69      18.504   6.676  16.608  1.00  0.00      1S   
ATOM   1003 HD3  ILE    69      19.694   7.372  17.777  1.00  0.00      1S   
ATOM   1004 C    ILE    69      20.510  10.073  13.383  1.00  1.00      1S   
ATOM   1005 O    ILE    69      21.171   9.746  12.397  1.00  1.00      1S   
ATOM   1006 N    SER    70      20.970  10.970  14.286  1.00  1.00      1S   
ATOM   1007 HN   SER    70      20.436  11.236  15.087  1.00  0.00      1S   
ATOM   1008 CA   SER    70      22.282  11.559  14.170  1.00  1.00      1S   
ATOM   1009 HA   SER    70      22.961  10.804  13.796  1.00  0.00      1S   
ATOM   1010 CB   SER    70      22.331  12.788  13.217  1.00  1.00      1S   
ATOM   1011 HB1  SER    70      21.917  12.484  12.231  1.00  0.00      1S   
ATOM   1012 HB2  SER    70      23.377  13.120  13.059  1.00  0.00      1S   
ATOM   1013 OG   SER    70      21.571  13.893  13.694  1.00  1.00      1S   
ATOM   1014 HG1  SER    70      22.146  14.367  14.300  1.00  0.00      1S   
ATOM   1015 C    SER    70      22.758  11.926  15.548  1.00  1.00      1S   
ATOM   1016 O    SER    70      22.036  11.763  16.530  1.00  1.00      1S   
ATOM   1017 N    ARG    71      24.008  12.429  15.640  1.00  1.00      1S   
ATOM   1018 HN   ARG    71      24.593  12.527  14.836  1.00  0.00      1S   
ATOM   1019 CA   ARG    71      24.597  12.823  16.889  1.00  1.00      1S   
ATOM   1020 HA   ARG    71      23.827  13.245  17.511  1.00  0.00      1S   
ATOM   1021 CB   ARG    71      25.277  11.643  17.624  1.00  1.00      1S   
ATOM   1022 HB1  ARG    71      24.503  10.861  17.798  1.00  0.00      1S   
ATOM   1023 HB2  ARG    71      25.634  11.981  18.621  1.00  0.00      1S   
ATOM   1024 CG   ARG    71      26.442  11.001  16.845  1.00  1.00      1S   
ATOM   1025 HG1  ARG    71      27.303  11.705  16.825  1.00  0.00      1S   
ATOM   1026 HG2  ARG    71      26.125  10.827  15.793  1.00  0.00      1S   
ATOM   1027 CD   ARG    71      26.899   9.652  17.406  1.00  1.00      1S   
ATOM   1028 HD1  ARG    71      27.781   9.266  16.854  1.00  0.00      1S   
ATOM   1029 HD2  ARG    71      26.064   8.920  17.340  1.00  0.00      1S   
ATOM   1030 NE   ARG    71      27.297   9.851  18.831  1.00  1.00      1S   
ATOM   1031 HE   ARG    71      27.682  10.736  19.104  1.00  0.00      1S   
ATOM   1032 CZ   ARG    71      27.192   8.882  19.777  1.00  1.00      1S   
ATOM   1033 NH1  ARG    71      26.737   7.641  19.468  1.00  1.00      1S   
ATOM   1034 HH11 ARG    71      26.556   7.393  18.518  1.00  0.00      1S   
ATOM   1035 HH12 ARG    71      26.706   6.947  20.189  1.00  0.00      1S   
ATOM   1036 NH2  ARG    71      27.553   9.162  21.056  1.00  1.00      1S   
ATOM   1037 HH21 ARG    71      27.877  10.075  21.297  1.00  0.00      1S   
ATOM   1038 HH22 ARG    71      27.506   8.440  21.748  1.00  0.00      1S   
ATOM   1039 C    ARG    71      25.594  13.917  16.633  1.00  1.00      1S   
ATOM   1040 O    ARG    71      26.180  14.007  15.554  1.00  1.00      1S   
ATOM   1041 N    ASP    72      25.787  14.785  17.649  1.00  1.00      1S   
ATOM   1042 HN   ASP    72      25.258  14.703  18.494  1.00  0.00      1S   
ATOM   1043 CA   ASP    72      26.780  15.825  17.661  1.00  1.00      1S   
ATOM   1044 HA   ASP    72      27.494  15.661  16.864  1.00  0.00      1S   
ATOM   1045 CB   ASP    72      26.155  17.244  17.541  1.00  1.00      1S   
ATOM   1046 HB1  ASP    72      25.537  17.481  18.428  1.00  0.00      1S   
ATOM   1047 HB2  ASP    72      25.485  17.245  16.653  1.00  0.00      1S   
ATOM   1048 CG   ASP    72      27.187  18.357  17.338  1.00  1.00      1S   
ATOM   1049 OD1  ASP    72      28.367  18.179  17.738  1.00  1.00      1S   
ATOM   1050 OD2  ASP    72      26.790  19.415  16.782  1.00  1.00      1S   
ATOM   1051 C    ASP    72      27.467  15.636  18.984  1.00  1.00      1S   
ATOM   1052 O    ASP    72      26.952  16.031  20.029  1.00  1.00      1S   
ATOM   1053 N    ASN    73      28.661  15.000  18.952  1.00  1.00      1S   
ATOM   1054 HN   ASN    73      29.042  14.684  18.084  1.00  0.00      1S   
ATOM   1055 CA   ASN    73      29.434  14.643  20.120  1.00  1.00      1S   
ATOM   1056 HA   ASN    73      28.768  14.153  20.816  1.00  0.00      1S   
ATOM   1057 CB   ASN    73      30.626  13.715  19.773  1.00  1.00      1S   
ATOM   1058 HB1  ASN    73      31.317  13.625  20.639  1.00  0.00      1S   
ATOM   1059 HB2  ASN    73      31.186  14.126  18.907  1.00  0.00      1S   
ATOM   1060 CG   ASN    73      30.105  12.312  19.440  1.00  1.00      1S   
ATOM   1061 OD1  ASN    73      28.961  11.965  19.755  1.00  1.00      1S   
ATOM   1062 ND2  ASN    73      30.984  11.477  18.815  1.00  1.00      1S   
ATOM   1063 HD21 ASN    73      30.715  10.536  18.609  1.00  0.00      1S   
ATOM   1064 HD22 ASN    73      31.910  11.788  18.604  1.00  0.00      1S   
ATOM   1065 C    ASN    73      29.952  15.864  20.825  1.00  1.00      1S   
ATOM   1066 O    ASN    73      29.987  15.890  22.051  1.00  1.00      1S   
ATOM   1067 N    ALA    74      30.308  16.933  20.077  1.00  1.00      1S   
ATOM   1068 HN   ALA    74      30.232  16.914  19.083  1.00  0.00      1S   
ATOM   1069 CA   ALA    74      30.787  18.180  20.635  1.00  1.00      1S   
ATOM   1070 HA   ALA    74      31.648  17.957  21.249  1.00  0.00      1S   
ATOM   1071 CB   ALA    74      31.204  19.160  19.523  1.00  1.00      1S   
ATOM   1072 HB1  ALA    74      30.343  19.394  18.860  1.00  0.00      1S   
ATOM   1073 HB2  ALA    74      32.006  18.706  18.902  1.00  0.00      1S   
ATOM   1074 HB3  ALA    74      31.591  20.109  19.952  1.00  0.00      1S   
ATOM   1075 C    ALA    74      29.753  18.862  21.507  1.00  1.00      1S   
ATOM   1076 O    ALA    74      30.102  19.546  22.467  1.00  1.00      1S   
ATOM   1077 N    LYS    75      28.450  18.665  21.198  1.00  1.00      1S   
ATOM   1078 HN   LYS    75      28.188  18.101  20.417  1.00  0.00      1S   
ATOM   1079 CA   LYS    75      27.365  19.251  21.948  1.00  1.00      1S   
ATOM   1080 HA   LYS    75      27.721  20.109  22.500  1.00  0.00      1S   
ATOM   1081 CB   LYS    75      26.221  19.708  21.021  1.00  1.00      1S   
ATOM   1082 HB1  LYS    75      25.385  20.113  21.634  1.00  0.00      1S   
ATOM   1083 HB2  LYS    75      25.843  18.836  20.444  1.00  0.00      1S   
ATOM   1084 CG   LYS    75      26.613  20.812  20.034  1.00  1.00      1S   
ATOM   1085 HG1  LYS    75      27.448  20.457  19.389  1.00  0.00      1S   
ATOM   1086 HG2  LYS    75      26.967  21.699  20.601  1.00  0.00      1S   
ATOM   1087 CD   LYS    75      25.422  21.192  19.142  1.00  1.00      1S   
ATOM   1088 HD1  LYS    75      24.552  21.469  19.776  1.00  0.00      1S   
ATOM   1089 HD2  LYS    75      25.132  20.284  18.566  1.00  0.00      1S   
ATOM   1090 CE   LYS    75      25.729  22.312  18.144  1.00  1.00      1S   
ATOM   1091 HE1  LYS    75      24.964  22.329  17.338  1.00  0.00      1S   
ATOM   1092 HE2  LYS    75      26.733  22.171  17.691  1.00  0.00      1S   
ATOM   1093 NZ   LYS    75      25.700  23.631  18.814  1.00  1.00      1S   
ATOM   1094 HZ1  LYS    75      26.400  23.647  19.582  1.00  0.00      1S   
ATOM   1095 HZ2  LYS    75      24.750  23.789  19.208  1.00  0.00      1S   
ATOM   1096 HZ3  LYS    75      25.918  24.379  18.125  1.00  0.00      1S   
ATOM   1097 C    LYS    75      26.778  18.275  22.940  1.00  1.00      1S   
ATOM   1098 O    LYS    75      25.895  18.655  23.707  1.00  1.00      1S   
ATOM   1099 N    ASN    76      27.239  16.997  22.952  1.00  1.00      1S   
ATOM   1100 HN   ASN    76      27.985  16.725  22.347  1.00  0.00      1S   
ATOM   1101 CA   ASN    76      26.727  15.939  23.806  1.00  1.00      1S   
ATOM   1102 HA   ASN    76      27.248  15.046  23.506  1.00  0.00      1S   
ATOM   1103 CB   ASN    76      26.975  16.169  25.323  1.00  1.00      1S   
ATOM   1104 HB1  ASN    76      26.553  15.328  25.915  1.00  0.00      1S   
ATOM   1105 HB2  ASN    76      26.483  17.107  25.655  1.00  0.00      1S   
ATOM   1106 CG   ASN    76      28.478  16.225  25.604  1.00  1.00      1S   
ATOM   1107 OD1  ASN    76      29.177  15.219  25.457  1.00  1.00      1S   
ATOM   1108 ND2  ASN    76      28.992  17.414  26.026  1.00  1.00      1S   
ATOM   1109 HD21 ASN    76      29.969  17.478  26.228  1.00  0.00      1S   
ATOM   1110 HD22 ASN    76      28.397  18.209  26.130  1.00  0.00      1S   
ATOM   1111 C    ASN    76      25.256  15.691  23.557  1.00  1.00      1S   
ATOM   1112 O    ASN    76      24.477  15.522  24.492  1.00  1.00      1S   
ATOM   1113 N    THR    77      24.846  15.698  22.268  1.00  1.00      1S   
ATOM   1114 HN   THR    77      25.503  15.772  21.519  1.00  0.00      1S   
ATOM   1115 CA   THR    77      23.454  15.662  21.885  1.00  1.00      1S   
ATOM   1116 HA   THR    77      22.852  15.385  22.736  1.00  0.00      1S   
ATOM   1117 CB   THR    77      22.930  16.982  21.319  1.00  1.00      1S   
ATOM   1118 HB   THR    77      21.856  16.864  21.046  1.00  0.00      1S   
ATOM   1119 OG1  THR    77      23.651  17.368  20.154  1.00  1.00      1S   
ATOM   1120 HG1  THR    77      24.573  17.176  20.342  1.00  0.00      1S   
ATOM   1121 CG2  THR    77      23.026  18.120  22.353  1.00  1.00      1S   
ATOM   1122 HG21 THR    77      23.961  18.694  22.217  1.00  0.00      1S   
ATOM   1123 HG22 THR    77      23.012  17.727  23.390  1.00  0.00      1S   
ATOM   1124 HG23 THR    77      22.180  18.828  22.227  1.00  0.00      1S   
ATOM   1125 C    THR    77      23.290  14.604  20.830  1.00  1.00      1S   
ATOM   1126 O    THR    77      24.185  14.389  20.016  1.00  1.00      1S   
ATOM   1127 N    GLY    78      22.111  13.956  20.790  1.00  1.00      1S   
ATOM   1128 HN   GLY    78      21.429  14.072  21.512  1.00  0.00      1S   
ATOM   1129 CA   GLY    78      21.711  13.159  19.658  1.00  1.00      1S   
ATOM   1130 HA1  GLY    78      21.620  12.145  19.974  1.00  0.00      1S   
ATOM   1131 HA2  GLY    78      22.400  13.285  18.844  1.00  0.00      1S   
ATOM   1132 C    GLY    78      20.390  13.661  19.201  1.00  1.00      1S   
ATOM   1133 O    GLY    78      19.757  14.462  19.882  1.00  1.00      1S   
ATOM   1134 N    TYR    79      19.963  13.228  17.997  1.00  1.00      1S   
ATOM   1135 HN   TYR    79      20.483  12.562  17.463  1.00  0.00      1S   
ATOM   1136 CA   TYR    79      18.806  13.794  17.352  1.00  1.00      1S   
ATOM   1137 HA   TYR    79      18.150  14.218  18.096  1.00  0.00      1S   
ATOM   1138 CB   TYR    79      19.155  14.840  16.269  1.00  1.00      1S   
ATOM   1139 HB1  TYR    79      18.232  15.302  15.860  1.00  0.00      1S   
ATOM   1140 HB2  TYR    79      19.711  14.363  15.434  1.00  0.00      1S   
ATOM   1141 CG   TYR    79      20.019  15.929  16.829  1.00  1.00      1S   
ATOM   1142 CD1  TYR    79      19.456  17.022  17.510  1.00  1.00      1S   
ATOM   1143 HD1  TYR    79      18.385  17.072  17.647  1.00  0.00      1S   
ATOM   1144 CE1  TYR    79      20.266  18.068  17.964  1.00  1.00      1S   
ATOM   1145 HE1  TYR    79      19.821  18.915  18.466  1.00  0.00      1S   
ATOM   1146 CZ   TYR    79      21.652  18.005  17.772  1.00  1.00      1S   
ATOM   1147 OH   TYR    79      22.488  19.040  18.224  1.00  1.00      1S   
ATOM   1148 HH   TYR    79      23.263  18.622  18.613  1.00  0.00      1S   
ATOM   1149 CD2  TYR    79      21.413  15.867  16.671  1.00  1.00      1S   
ATOM   1150 HD2  TYR    79      21.862  15.017  16.180  1.00  0.00      1S   
ATOM   1151 CE2  TYR    79      22.228  16.893  17.150  1.00  1.00      1S   
ATOM   1152 HE2  TYR    79      23.296  16.829  17.018  1.00  0.00      1S   
ATOM   1153 C    TYR    79      18.063  12.709  16.639  1.00  1.00      1S   
ATOM   1154 O    TYR    79      18.646  11.705  16.239  1.00  1.00      1S   
ATOM   1155 N    LEU    80      16.746  12.926  16.441  1.00  1.00      1S   
ATOM   1156 HN   LEU    80      16.297  13.728  16.833  1.00  0.00      1S   
ATOM   1157 CA   LEU    80      15.917  12.093  15.614  1.00  1.00      1S   
ATOM   1158 HA   LEU    80      16.539  11.503  14.956  1.00  0.00      1S   
ATOM   1159 CB   LEU    80      14.987  11.179  16.442  1.00  1.00      1S   
ATOM   1160 HB1  LEU    80      14.283  11.803  17.034  1.00  0.00      1S   
ATOM   1161 HB2  LEU    80      15.612  10.623  17.171  1.00  0.00      1S   
ATOM   1162 CG   LEU    80      14.181  10.140  15.629  1.00  1.00      1S   
ATOM   1163 HG   LEU    80      13.653  10.674  14.806  1.00  0.00      1S   
ATOM   1164 CD1  LEU    80      15.087   9.069  14.991  1.00  1.00      1S   
ATOM   1165 HD11 LEU    80      15.659   8.532  15.777  1.00  0.00      1S   
ATOM   1166 HD12 LEU    80      15.806   9.529  14.281  1.00  0.00      1S   
ATOM   1167 HD13 LEU    80      14.473   8.330  14.434  1.00  0.00      1S   
ATOM   1168 CD2  LEU    80      13.102   9.495  16.517  1.00  1.00      1S   
ATOM   1169 HD21 LEU    80      12.420  10.273  16.919  1.00  0.00      1S   
ATOM   1170 HD22 LEU    80      13.573   8.966  17.372  1.00  0.00      1S   
ATOM   1171 HD23 LEU    80      12.502   8.767  15.932  1.00  0.00      1S   
ATOM   1172 C    LEU    80      15.086  13.028  14.782  1.00  1.00      1S   
ATOM   1173 O    LEU    80      14.136  13.636  15.268  1.00  1.00      1S   
ATOM   1174 N    GLN    81      15.430  13.155  13.485  1.00  1.00      1S   
ATOM   1175 HN   GLN    81      16.203  12.643  13.112  1.00  0.00      1S   
ATOM   1176 CA   GLN    81      14.692  13.916  12.511  1.00  1.00      1S   
ATOM   1177 HA   GLN    81      14.276  14.801  12.972  1.00  0.00      1S   
ATOM   1178 CB   GLN    81      15.594  14.277  11.305  1.00  1.00      1S   
ATOM   1179 HB1  GLN    81      16.083  13.350  10.939  1.00  0.00      1S   
ATOM   1180 HB2  GLN    81      16.407  14.945  11.668  1.00  0.00      1S   
ATOM   1181 CG   GLN    81      14.881  14.937  10.115  1.00  1.00      1S   
ATOM   1182 HG1  GLN    81      14.056  14.298   9.737  1.00  0.00      1S   
ATOM   1183 HG2  GLN    81      15.599  15.104   9.284  1.00  0.00      1S   
ATOM   1184 CD   GLN    81      14.358  16.279  10.596  1.00  1.00      1S   
ATOM   1185 OE1  GLN    81      15.139  17.091  11.100  1.00  1.00      1S   
ATOM   1186 NE2  GLN    81      13.020  16.491  10.471  1.00  1.00      1S   
ATOM   1187 HE21 GLN    81      12.628  17.353  10.797  1.00  0.00      1S   
ATOM   1188 HE22 GLN    81      12.445  15.821  10.004  1.00  0.00      1S   
ATOM   1189 C    GLN    81      13.591  13.020  12.033  1.00  1.00      1S   
ATOM   1190 O    GLN    81      13.846  11.869  11.702  1.00  1.00      1S   
ATOM   1191 N    MET    82      12.337  13.511  12.018  1.00  1.00      1S   
ATOM   1192 HN   MET    82      12.135  14.448  12.304  1.00  0.00      1S   
ATOM   1193 CA   MET    82      11.196  12.711  11.661  1.00  1.00      1S   
ATOM   1194 HA   MET    82      11.505  11.751  11.272  1.00  0.00      1S   
ATOM   1195 CB   MET    82      10.256  12.506  12.868  1.00  1.00      1S   
ATOM   1196 HB1  MET    82       9.382  11.906  12.539  1.00  0.00      1S   
ATOM   1197 HB2  MET    82       9.891  13.495  13.226  1.00  0.00      1S   
ATOM   1198 CG   MET    82      10.941  11.782  14.044  1.00  1.00      1S   
ATOM   1199 HG1  MET    82      11.697  12.465  14.489  1.00  0.00      1S   
ATOM   1200 HG2  MET    82      11.497  10.916  13.623  1.00  0.00      1S   
ATOM   1201 SD   MET    82       9.821  11.173  15.346  1.00  1.00      1S   
ATOM   1202 CE   MET    82       8.992  12.738  15.721  1.00  1.00      1S   
ATOM   1203 HE1  MET    82       8.337  13.060  14.884  1.00  0.00      1S   
ATOM   1204 HE2  MET    82       9.730  13.544  15.918  1.00  0.00      1S   
ATOM   1205 HE3  MET    82       8.351  12.634  16.619  1.00  0.00      1S   
ATOM   1206 C    MET    82      10.453  13.441  10.585  1.00  1.00      1S   
ATOM   1207 O    MET    82       9.967  14.538  10.826  1.00  1.00      1S   
ATOM   1208 N    ASN    83      10.356  12.859   9.368  1.00  1.00      1S   
ATOM   1209 HN   ASN    83      10.786  11.978   9.177  1.00  0.00      1S   
ATOM   1210 CA   ASN    83       9.634  13.445   8.257  1.00  1.00      1S   
ATOM   1211 HA   ASN    83       9.260  14.424   8.523  1.00  0.00      1S   
ATOM   1212 CB   ASN    83      10.474  13.519   6.952  1.00  1.00      1S   
ATOM   1213 HB1  ASN    83       9.859  13.895   6.107  1.00  0.00      1S   
ATOM   1214 HB2  ASN    83      10.846  12.505   6.689  1.00  0.00      1S   
ATOM   1215 CG   ASN    83      11.686  14.443   7.111  1.00  1.00      1S   
ATOM   1216 OD1  ASN    83      12.808  14.103   6.722  1.00  1.00      1S   
ATOM   1217 ND2  ASN    83      11.446  15.657   7.674  1.00  1.00      1S   
ATOM   1218 HD21 ASN    83      12.189  16.319   7.784  1.00  0.00      1S   
ATOM   1219 HD22 ASN    83      10.517  15.901   7.963  1.00  0.00      1S   
ATOM   1220 C    ASN    83       8.444  12.582   7.963  1.00  1.00      1S   
ATOM   1221 O    ASN    83       8.384  11.432   8.397  1.00  1.00      1S   
ATOM   1222 N    SER    84       7.463  13.138   7.201  1.00  1.00      1S   
ATOM   1223 HN   SER    84       7.532  14.092   6.916  1.00  0.00      1S   
ATOM   1224 CA   SER    84       6.300  12.444   6.676  1.00  1.00      1S   
ATOM   1225 HA   SER    84       5.643  13.203   6.279  1.00  0.00      1S   
ATOM   1226 CB   SER    84       6.655  11.460   5.535  1.00  1.00      1S   
ATOM   1227 HB1  SER    84       5.746  10.944   5.159  1.00  0.00      1S   
ATOM   1228 HB2  SER    84       7.375  10.701   5.907  1.00  0.00      1S   
ATOM   1229 OG   SER    84       7.265  12.147   4.450  1.00  1.00      1S   
ATOM   1230 HG1  SER    84       7.537  11.471   3.823  1.00  0.00      1S   
ATOM   1231 C    SER    84       5.541  11.715   7.753  1.00  1.00      1S   
ATOM   1232 O    SER    84       5.286  10.519   7.646  1.00  1.00      1S   
ATOM   1233 N    LEU    85       5.200  12.435   8.844  1.00  1.00      1S   
ATOM   1234 HN   LEU    85       5.402  13.412   8.898  1.00  0.00      1S   
ATOM   1235 CA   LEU    85       4.683  11.848  10.055  1.00  1.00      1S   
ATOM   1236 HA   LEU    85       5.307  10.999  10.296  1.00  0.00      1S   
ATOM   1237 CB   LEU    85       4.725  12.848  11.226  1.00  1.00      1S   
ATOM   1238 HB1  LEU    85       4.040  12.537  12.042  1.00  0.00      1S   
ATOM   1239 HB2  LEU    85       4.383  13.840  10.857  1.00  0.00      1S   
ATOM   1240 CG   LEU    85       6.142  12.976  11.824  1.00  1.00      1S   
ATOM   1241 HG   LEU    85       6.873  13.034  10.983  1.00  0.00      1S   
ATOM   1242 CD1  LEU    85       6.296  14.266  12.638  1.00  1.00      1S   
ATOM   1243 HD11 LEU    85       5.676  14.208  13.557  1.00  0.00      1S   
ATOM   1244 HD12 LEU    85       5.973  15.144  12.038  1.00  0.00      1S   
ATOM   1245 HD13 LEU    85       7.356  14.411  12.934  1.00  0.00      1S   
ATOM   1246 CD2  LEU    85       6.486  11.749  12.687  1.00  1.00      1S   
ATOM   1247 HD21 LEU    85       6.595  10.840  12.061  1.00  0.00      1S   
ATOM   1248 HD22 LEU    85       5.684  11.571  13.435  1.00  0.00      1S   
ATOM   1249 HD23 LEU    85       7.433  11.912  13.236  1.00  0.00      1S   
ATOM   1250 C    LEU    85       3.289  11.330   9.868  1.00  1.00      1S   
ATOM   1251 O    LEU    85       2.527  11.806   9.034  1.00  1.00      1S   
ATOM   1252 N    LYS    86       2.958  10.267  10.622  1.00  1.00      1S   
ATOM   1253 HN   LYS    86       3.589   9.896  11.303  1.00  0.00      1S   
ATOM   1254 CA   LYS    86       1.774   9.483  10.399  1.00  1.00      1S   
ATOM   1255 HA   LYS    86       1.081  10.032   9.779  1.00  0.00      1S   
ATOM   1256 CB   LYS    86       2.178   8.155   9.725  1.00  1.00      1S   
ATOM   1257 HB1  LYS    86       1.369   7.407   9.803  1.00  0.00      1S   
ATOM   1258 HB2  LYS    86       3.075   7.748  10.243  1.00  0.00      1S   
ATOM   1259 CG   LYS    86       2.488   8.355   8.237  1.00  1.00      1S   
ATOM   1260 HG1  LYS    86       3.081   9.286   8.117  1.00  0.00      1S   
ATOM   1261 HG2  LYS    86       1.530   8.495   7.690  1.00  0.00      1S   
ATOM   1262 CD   LYS    86       3.298   7.216   7.613  1.00  1.00      1S   
ATOM   1263 HD1  LYS    86       2.660   6.312   7.510  1.00  0.00      1S   
ATOM   1264 HD2  LYS    86       4.136   6.962   8.301  1.00  0.00      1S   
ATOM   1265 CE   LYS    86       3.905   7.609   6.260  1.00  1.00      1S   
ATOM   1266 HE1  LYS    86       4.455   6.755   5.813  1.00  0.00      1S   
ATOM   1267 HE2  LYS    86       4.603   8.461   6.391  1.00  0.00      1S   
ATOM   1268 NZ   LYS    86       2.859   8.039   5.304  1.00  1.00      1S   
ATOM   1269 HZ1  LYS    86       2.346   8.852   5.701  1.00  0.00      1S   
ATOM   1270 HZ2  LYS    86       2.193   7.256   5.144  1.00  0.00      1S   
ATOM   1271 HZ3  LYS    86       3.297   8.315   4.402  1.00  0.00      1S   
ATOM   1272 C    LYS    86       1.147   9.221  11.744  1.00  1.00      1S   
ATOM   1273 O    LYS    86       1.837   9.363  12.751  1.00  1.00      1S   
ATOM   1274 N    PRO    87      -0.132   8.834  11.841  1.00  1.00      1S   
ATOM   1275 CD   PRO    87      -1.076   8.960  10.733  1.00  1.00      1S   
ATOM   1276 HD1  PRO    87      -0.787   8.265   9.916  1.00  0.00      1S   
ATOM   1277 HD2  PRO    87      -1.080  10.009  10.361  1.00  0.00      1S   
ATOM   1278 CA   PRO    87      -0.803   8.607  13.116  1.00  1.00      1S   
ATOM   1279 HA   PRO    87      -0.683   9.493  13.723  1.00  0.00      1S   
ATOM   1280 CB   PRO    87      -2.270   8.302  12.771  1.00  1.00      1S   
ATOM   1281 HB1  PRO    87      -2.943   8.943  13.371  1.00  0.00      1S   
ATOM   1282 HB2  PRO    87      -2.542   7.240  12.961  1.00  0.00      1S   
ATOM   1283 CG   PRO    87      -2.458   8.596  11.276  1.00  1.00      1S   
ATOM   1284 HG1  PRO    87      -2.853   7.698  10.753  1.00  0.00      1S   
ATOM   1285 HG2  PRO    87      -3.161   9.442  11.135  1.00  0.00      1S   
ATOM   1286 C    PRO    87      -0.206   7.431  13.852  1.00  1.00      1S   
ATOM   1287 O    PRO    87      -0.311   7.365  15.075  1.00  1.00      1S   
ATOM   1288 N    GLU    88       0.446   6.512  13.107  1.00  1.00      1S   
ATOM   1289 HN   GLU    88       0.425   6.577  12.108  1.00  0.00      1S   
ATOM   1290 CA   GLU    88       1.171   5.368  13.596  1.00  1.00      1S   
ATOM   1291 HA   GLU    88       0.514   4.800  14.239  1.00  0.00      1S   
ATOM   1292 CB   GLU    88       1.677   4.468  12.435  1.00  1.00      1S   
ATOM   1293 HB1  GLU    88       2.347   3.690  12.871  1.00  0.00      1S   
ATOM   1294 HB2  GLU    88       2.286   5.068  11.725  1.00  0.00      1S   
ATOM   1295 CG   GLU    88       0.585   3.683  11.665  1.00  1.00      1S   
ATOM   1296 HG1  GLU    88      -0.187   3.319  12.374  1.00  0.00      1S   
ATOM   1297 HG2  GLU    88       1.077   2.792  11.211  1.00  0.00      1S   
ATOM   1298 CD   GLU    88      -0.100   4.443  10.521  1.00  1.00      1S   
ATOM   1299 OE1  GLU    88      -0.003   5.692  10.458  1.00  1.00      1S   
ATOM   1300 OE2  GLU    88      -0.744   3.763   9.677  1.00  1.00      1S   
ATOM   1301 C    GLU    88       2.386   5.780  14.400  1.00  1.00      1S   
ATOM   1302 O    GLU    88       2.924   4.971  15.149  1.00  1.00      1S   
ATOM   1303 N    ASP    89       2.840   7.050  14.259  1.00  1.00      1S   
ATOM   1304 HN   ASP    89       2.379   7.692  13.648  1.00  0.00      1S   
ATOM   1305 CA   ASP    89       4.012   7.574  14.918  1.00  1.00      1S   
ATOM   1306 HA   ASP    89       4.668   6.750  15.153  1.00  0.00      1S   
ATOM   1307 CB   ASP    89       4.784   8.595  14.047  1.00  1.00      1S   
ATOM   1308 HB1  ASP    89       5.685   8.962  14.582  1.00  0.00      1S   
ATOM   1309 HB2  ASP    89       4.139   9.472  13.824  1.00  0.00      1S   
ATOM   1310 CG   ASP    89       5.247   7.972  12.734  1.00  1.00      1S   
ATOM   1311 OD1  ASP    89       5.769   6.826  12.741  1.00  1.00      1S   
ATOM   1312 OD2  ASP    89       5.109   8.663  11.693  1.00  1.00      1S   
ATOM   1313 C    ASP    89       3.681   8.263  16.222  1.00  1.00      1S   
ATOM   1314 O    ASP    89       4.592   8.668  16.935  1.00  1.00      1S   
ATOM   1315 N    THR    90       2.391   8.402  16.606  1.00  1.00      1S   
ATOM   1316 HN   THR    90       1.638   8.119  16.015  1.00  0.00      1S   
ATOM   1317 CA   THR    90       2.011   8.986  17.885  1.00  1.00      1S   
ATOM   1318 HA   THR    90       2.518   9.936  17.980  1.00  0.00      1S   
ATOM   1319 CB   THR    90       0.514   9.203  17.980  1.00  1.00      1S   
ATOM   1320 HB   THR    90      -0.017   8.256  17.736  1.00  0.00      1S   
ATOM   1321 OG1  THR    90       0.137  10.165  17.009  1.00  1.00      1S   
ATOM   1322 HG1  THR    90      -0.756   9.920  16.737  1.00  0.00      1S   
ATOM   1323 CG2  THR    90       0.054   9.677  19.378  1.00  1.00      1S   
ATOM   1324 HG21 THR    90       0.634  10.560  19.712  1.00  0.00      1S   
ATOM   1325 HG22 THR    90       0.180   8.870  20.130  1.00  0.00      1S   
ATOM   1326 HG23 THR    90      -1.023   9.949  19.356  1.00  0.00      1S   
ATOM   1327 C    THR    90       2.450   8.088  19.017  1.00  1.00      1S   
ATOM   1328 O    THR    90       2.112   6.907  19.038  1.00  1.00      1S   
ATOM   1329 N    ALA    91       3.243   8.642  19.963  1.00  1.00      1S   
ATOM   1330 HN   ALA    91       3.471   9.615  19.950  1.00  0.00      1S   
ATOM   1331 CA   ALA    91       3.835   7.878  21.028  1.00  1.00      1S   
ATOM   1332 HA   ALA    91       3.052   7.423  21.616  1.00  0.00      1S   
ATOM   1333 CB   ALA    91       4.815   6.808  20.514  1.00  1.00      1S   
ATOM   1334 HB1  ALA    91       5.527   7.252  19.786  1.00  0.00      1S   
ATOM   1335 HB2  ALA    91       4.258   5.996  20.005  1.00  0.00      1S   
ATOM   1336 HB3  ALA    91       5.390   6.345  21.340  1.00  0.00      1S   
ATOM   1337 C    ALA    91       4.619   8.819  21.898  1.00  1.00      1S   
ATOM   1338 O    ALA    91       4.902   9.949  21.509  1.00  1.00      1S   
ATOM   1339 N    VAL    92       5.026   8.343  23.100  1.00  1.00      1S   
ATOM   1340 HN   VAL    92       4.712   7.455  23.432  1.00  0.00      1S   
ATOM   1341 CA   VAL    92       6.041   8.980  23.910  1.00  1.00      1S   
ATOM   1342 HA   VAL    92       6.013  10.049  23.748  1.00  0.00      1S   
ATOM   1343 CB   VAL    92       5.914   8.689  25.401  1.00  1.00      1S   
ATOM   1344 HB   VAL    92       5.967   7.591  25.581  1.00  0.00      1S   
ATOM   1345 CG1  VAL    92       7.059   9.377  26.176  1.00  1.00      1S   
ATOM   1346 HG11 VAL    92       7.105  10.456  25.920  1.00  0.00      1S   
ATOM   1347 HG12 VAL    92       8.039   8.913  25.940  1.00  0.00      1S   
ATOM   1348 HG13 VAL    92       6.890   9.281  27.269  1.00  0.00      1S   
ATOM   1349 CG2  VAL    92       4.545   9.184  25.903  1.00  1.00      1S   
ATOM   1350 HG21 VAL    92       3.717   8.666  25.377  1.00  0.00      1S   
ATOM   1351 HG22 VAL    92       4.448  10.278  25.739  1.00  0.00      1S   
ATOM   1352 HG23 VAL    92       4.446   8.982  26.991  1.00  0.00      1S   
ATOM   1353 C    VAL    92       7.357   8.428  23.423  1.00  1.00      1S   
ATOM   1354 O    VAL    92       7.547   7.217  23.408  1.00  1.00      1S   
ATOM   1355 N    TYR    93       8.287   9.309  23.000  1.00  1.00      1S   
ATOM   1356 HN   TYR    93       8.110  10.293  23.046  1.00  0.00      1S   
ATOM   1357 CA   TYR    93       9.566   8.946  22.440  1.00  1.00      1S   
ATOM   1358 HA   TYR    93       9.556   7.909  22.133  1.00  0.00      1S   
ATOM   1359 CB   TYR    93       9.984   9.849  21.258  1.00  1.00      1S   
ATOM   1360 HB1  TYR    93      11.076   9.778  21.062  1.00  0.00      1S   
ATOM   1361 HB2  TYR    93       9.727  10.910  21.469  1.00  0.00      1S   
ATOM   1362 CG   TYR    93       9.268   9.423  20.012  1.00  1.00      1S   
ATOM   1363 CD1  TYR    93       7.892   9.650  19.865  1.00  1.00      1S   
ATOM   1364 HD1  TYR    93       7.340  10.156  20.642  1.00  0.00      1S   
ATOM   1365 CE1  TYR    93       7.223   9.229  18.714  1.00  1.00      1S   
ATOM   1366 HE1  TYR    93       6.162   9.401  18.635  1.00  0.00      1S   
ATOM   1367 CZ   TYR    93       7.932   8.605  17.683  1.00  1.00      1S   
ATOM   1368 OH   TYR    93       7.269   8.211  16.509  1.00  1.00      1S   
ATOM   1369 HH   TYR    93       6.343   8.469  16.603  1.00  0.00      1S   
ATOM   1370 CD2  TYR    93       9.968   8.779  18.977  1.00  1.00      1S   
ATOM   1371 HD2  TYR    93      11.028   8.595  19.077  1.00  0.00      1S   
ATOM   1372 CE2  TYR    93       9.304   8.373  17.815  1.00  1.00      1S   
ATOM   1373 HE2  TYR    93       9.853   7.883  17.025  1.00  0.00      1S   
ATOM   1374 C    TYR    93      10.600   9.114  23.509  1.00  1.00      1S   
ATOM   1375 O    TYR    93      10.687  10.163  24.139  1.00  1.00      1S   
ATOM   1376 N    TYR    94      11.409   8.061  23.722  1.00  1.00      1S   
ATOM   1377 HN   TYR    94      11.337   7.242  23.153  1.00  0.00      1S   
ATOM   1378 CA   TYR    94      12.417   8.002  24.745  1.00  1.00      1S   
ATOM   1379 HA   TYR    94      12.401   8.899  25.344  1.00  0.00      1S   
ATOM   1380 CB   TYR    94      12.297   6.738  25.625  1.00  1.00      1S   
ATOM   1381 HB1  TYR    94      13.165   6.666  26.316  1.00  0.00      1S   
ATOM   1382 HB2  TYR    94      12.262   5.821  24.997  1.00  0.00      1S   
ATOM   1383 CG   TYR    94      11.056   6.783  26.460  1.00  1.00      1S   
ATOM   1384 CD1  TYR    94      11.098   7.391  27.722  1.00  1.00      1S   
ATOM   1385 HD1  TYR    94      12.018   7.838  28.069  1.00  0.00      1S   
ATOM   1386 CE1  TYR    94       9.959   7.428  28.530  1.00  1.00      1S   
ATOM   1387 HE1  TYR    94      10.010   7.893  29.503  1.00  0.00      1S   
ATOM   1388 CZ   TYR    94       8.763   6.866  28.075  1.00  1.00      1S   
ATOM   1389 OH   TYR    94       7.618   6.948  28.890  1.00  1.00      1S   
ATOM   1390 HH   TYR    94       7.788   7.606  29.569  1.00  0.00      1S   
ATOM   1391 CD2  TYR    94       9.854   6.206  26.014  1.00  1.00      1S   
ATOM   1392 HD2  TYR    94       9.811   5.734  25.043  1.00  0.00      1S   
ATOM   1393 CE2  TYR    94       8.710   6.242  26.821  1.00  1.00      1S   
ATOM   1394 HE2  TYR    94       7.790   5.804  26.465  1.00  0.00      1S   
ATOM   1395 C    TYR    94      13.740   7.876  24.063  1.00  1.00      1S   
ATOM   1396 O    TYR    94      13.868   7.110  23.114  1.00  1.00      1S   
ATOM   1397 N    CYS    95      14.773   8.590  24.558  1.00  1.00      1S   
ATOM   1398 HN   CYS    95      14.641   9.242  25.308  1.00  0.00      1S   
ATOM   1399 CA   CYS    95      16.137   8.333  24.167  1.00  1.00      1S   
ATOM   1400 HA   CYS    95      16.140   7.766  23.249  1.00  0.00      1S   
ATOM   1401 CB   CYS    95      17.003   9.586  23.898  1.00  1.00      1S   
ATOM   1402 HB1  CYS    95      16.546  10.127  23.042  1.00  0.00      1S   
ATOM   1403 HB2  CYS    95      18.014   9.262  23.568  1.00  0.00      1S   
ATOM   1404 SG   CYS    95      17.152  10.756  25.284  1.00  1.00      1S   
ATOM   1405 C    CYS    95      16.762   7.481  25.232  1.00  1.00      1S   
ATOM   1406 O    CYS    95      16.374   7.525  26.399  1.00  1.00      1S   
ATOM   1407 N    ALA    96      17.740   6.657  24.820  1.00  1.00      1S   
ATOM   1408 HN   ALA    96      18.028   6.633  23.863  1.00  0.00      1S   
ATOM   1409 CA   ALA    96      18.407   5.734  25.686  1.00  1.00      1S   
ATOM   1410 HA   ALA    96      18.339   6.094  26.699  1.00  0.00      1S   
ATOM   1411 CB   ALA    96      17.824   4.317  25.565  1.00  1.00      1S   
ATOM   1412 HB1  ALA    96      18.025   3.879  24.564  1.00  0.00      1S   
ATOM   1413 HB2  ALA    96      16.725   4.361  25.704  1.00  0.00      1S   
ATOM   1414 HB3  ALA    96      18.242   3.656  26.349  1.00  0.00      1S   
ATOM   1415 C    ALA    96      19.846   5.722  25.274  1.00  1.00      1S   
ATOM   1416 O    ALA    96      20.167   6.124  24.160  1.00  1.00      1S   
ATOM   1417 N    ALA    97      20.758   5.283  26.167  1.00  1.00      1S   
ATOM   1418 HN   ALA    97      20.498   4.973  27.081  1.00  0.00      1S   
ATOM   1419 CA   ALA    97      22.162   5.264  25.852  1.00  1.00      1S   
ATOM   1420 HA   ALA    97      22.265   5.069  24.797  1.00  0.00      1S   
ATOM   1421 CB   ALA    97      22.875   6.583  26.214  1.00  1.00      1S   
ATOM   1422 HB1  ALA    97      22.775   6.800  27.298  1.00  0.00      1S   
ATOM   1423 HB2  ALA    97      22.417   7.422  25.647  1.00  0.00      1S   
ATOM   1424 HB3  ALA    97      23.951   6.541  25.952  1.00  0.00      1S   
ATOM   1425 C    ALA    97      22.812   4.123  26.577  1.00  1.00      1S   
ATOM   1426 O    ALA    97      22.361   3.715  27.647  1.00  1.00      1S   
ATOM   1427 N    ASP    98      23.890   3.566  25.975  1.00  1.00      1S   
ATOM   1428 HN   ASP    98      24.215   3.886  25.086  1.00  0.00      1S   
ATOM   1429 CA   ASP    98      24.658   2.515  26.589  1.00  1.00      1S   
ATOM   1430 HA   ASP    98      24.828   2.786  27.624  1.00  0.00      1S   
ATOM   1431 CB   ASP    98      23.963   1.144  26.443  1.00  1.00      1S   
ATOM   1432 HB1  ASP    98      24.214   0.654  25.484  1.00  0.00      1S   
ATOM   1433 HB2  ASP    98      22.864   1.309  26.447  1.00  0.00      1S   
ATOM   1434 CG   ASP    98      24.308   0.249  27.618  1.00  1.00      1S   
ATOM   1435 OD1  ASP    98      25.309  -0.511  27.574  1.00  1.00      1S   
ATOM   1436 OD2  ASP    98      23.556   0.305  28.624  1.00  1.00      1S   
ATOM   1437 C    ASP    98      25.978   2.429  25.875  1.00  1.00      1S   
ATOM   1438 O    ASP    98      26.036   2.581  24.661  1.00  1.00      1S   
ATOM   1439 N    ARG    99      27.075   2.141  26.607  1.00  1.00      1S   
ATOM   1440 HN   ARG    99      27.029   2.032  27.596  1.00  0.00      1S   
ATOM   1441 CA   ARG    99      28.381   1.951  26.015  1.00  1.00      1S   
ATOM   1442 HA   ARG    99      28.522   2.661  25.212  1.00  0.00      1S   
ATOM   1443 CB   ARG    99      29.507   2.138  27.053  1.00  1.00      1S   
ATOM   1444 HB1  ARG    99      30.464   1.746  26.640  1.00  0.00      1S   
ATOM   1445 HB2  ARG    99      29.268   1.549  27.964  1.00  0.00      1S   
ATOM   1446 CG   ARG    99      29.735   3.600  27.457  1.00  1.00      1S   
ATOM   1447 HG1  ARG    99      28.802   3.986  27.917  1.00  0.00      1S   
ATOM   1448 HG2  ARG    99      29.943   4.209  26.549  1.00  0.00      1S   
ATOM   1449 CD   ARG    99      30.881   3.768  28.461  1.00  1.00      1S   
ATOM   1450 HD1  ARG    99      30.672   3.166  29.373  1.00  0.00      1S   
ATOM   1451 HD2  ARG    99      31.018   4.837  28.732  1.00  0.00      1S   
ATOM   1452 NE   ARG    99      32.138   3.275  27.810  1.00  1.00      1S   
ATOM   1453 HE   ARG    99      32.140   3.139  26.818  1.00  0.00      1S   
ATOM   1454 CZ   ARG    99      33.261   2.953  28.509  1.00  1.00      1S   
ATOM   1455 NH1  ARG    99      33.319   3.120  29.856  1.00  1.00      1S   
ATOM   1456 HH11 ARG    99      32.527   3.487  30.339  1.00  0.00      1S   
ATOM   1457 HH12 ARG    99      34.151   2.883  30.353  1.00  0.00      1S   
ATOM   1458 NH2  ARG    99      34.335   2.451  27.845  1.00  1.00      1S   
ATOM   1459 HH21 ARG    99      34.283   2.313  26.857  1.00  0.00      1S   
ATOM   1460 HH22 ARG    99      35.163   2.209  28.347  1.00  0.00      1S   
ATOM   1461 C    ARG    99      28.556   0.563  25.446  1.00  1.00      1S   
ATOM   1462 O    ARG    99      29.480   0.340  24.666  1.00  1.00      1S   
ATOM   1463 N    TRP   100      27.704  -0.406  25.852  1.00  1.00      1S   
ATOM   1464 HN   TRP   100      26.914  -0.203  26.430  1.00  0.00      1S   
ATOM   1465 CA   TRP   100      27.969  -1.812  25.638  1.00  1.00      1S   
ATOM   1466 HA   TRP   100      28.844  -1.934  25.014  1.00  0.00      1S   
ATOM   1467 CB   TRP   100      28.229  -2.523  26.996  1.00  1.00      1S   
ATOM   1468 HB1  TRP   100      28.602  -3.552  26.805  1.00  0.00      1S   
ATOM   1469 HB2  TRP   100      27.274  -2.596  27.560  1.00  0.00      1S   
ATOM   1470 CG   TRP   100      29.237  -1.802  27.886  1.00  1.00      1S   
ATOM   1471 CD1  TRP   100      29.002  -1.086  29.029  1.00  1.00      1S   
ATOM   1472 HD1  TRP   100      28.030  -0.943  29.476  1.00  0.00      1S   
ATOM   1473 NE1  TRP   100      30.174  -0.550  29.512  1.00  1.00      1S   
ATOM   1474 HE1  TRP   100      30.267  -0.002  30.314  1.00  0.00      1S   
ATOM   1475 CE2  TRP   100      31.203  -0.916  28.672  1.00  1.00      1S   
ATOM   1476 CD2  TRP   100      30.653  -1.702  27.634  1.00  1.00      1S   
ATOM   1477 CE3  TRP   100      31.458  -2.216  26.621  1.00  1.00      1S   
ATOM   1478 HE3  TRP   100      31.058  -2.818  25.819  1.00  0.00      1S   
ATOM   1479 CZ3  TRP   100      32.832  -1.933  26.664  1.00  1.00      1S   
ATOM   1480 HZ3  TRP   100      33.480  -2.322  25.892  1.00  0.00      1S   
ATOM   1481 CZ2  TRP   100      32.565  -0.639  28.715  1.00  1.00      1S   
ATOM   1482 HZ2  TRP   100      33.000  -0.045  29.504  1.00  0.00      1S   
ATOM   1483 CH2  TRP   100      33.378  -1.157  27.697  1.00  1.00      1S   
ATOM   1484 HH2  TRP   100      34.439  -0.957  27.709  1.00  0.00      1S   
ATOM   1485 C    TRP   100      26.811  -2.473  24.923  1.00  1.00      1S   
ATOM   1486 O    TRP   100      26.683  -3.696  24.955  1.00  1.00      1S   
ATOM   1487 N    ALA   101      25.948  -1.675  24.244  1.00  1.00      1S   
ATOM   1488 HN   ALA   101      26.077  -0.688  24.219  1.00  0.00      1S   
ATOM   1489 CA   ALA   101      24.788  -2.170  23.531  1.00  1.00      1S   
ATOM   1490 HA   ALA   101      24.605  -3.201  23.803  1.00  0.00      1S   
ATOM   1491 CB   ALA   101      23.521  -1.355  23.842  1.00  1.00      1S   
ATOM   1492 HB1  ALA   101      23.619  -0.308  23.480  1.00  0.00      1S   
ATOM   1493 HB2  ALA   101      23.366  -1.324  24.939  1.00  0.00      1S   
ATOM   1494 HB3  ALA   101      22.622  -1.812  23.378  1.00  0.00      1S   
ATOM   1495 C    ALA   101      25.006  -2.087  22.043  1.00  1.00      1S   
ATOM   1496 O    ALA   101      25.542  -1.104  21.533  1.00  1.00      1S   
ATOM   1497 N    SER   102      24.560  -3.139  21.322  1.00  1.00      1S   
ATOM   1498 HN   SER   102      24.187  -3.946  21.781  1.00  0.00      1S   
ATOM   1499 CA   SER   102      24.545  -3.206  19.880  1.00  1.00      1S   
ATOM   1500 HA   SER   102      24.435  -2.209  19.474  1.00  0.00      1S   
ATOM   1501 CB   SER   102      25.811  -3.881  19.282  1.00  1.00      1S   
ATOM   1502 HB1  SER   102      26.665  -3.177  19.375  1.00  0.00      1S   
ATOM   1503 HB2  SER   102      25.676  -4.106  18.202  1.00  0.00      1S   
ATOM   1504 OG   SER   102      26.161  -5.075  19.978  1.00  1.00      1S   
ATOM   1505 HG1  SER   102      25.465  -5.709  19.784  1.00  0.00      1S   
ATOM   1506 C    SER   102      23.314  -3.992  19.496  1.00  1.00      1S   
ATOM   1507 O    SER   102      23.400  -4.992  18.783  1.00  1.00      1S   
ATOM   1508 N    SER   103      22.124  -3.554  19.973  1.00  1.00      1S   
ATOM   1509 HN   SER   103      22.047  -2.752  20.560  1.00  0.00      1S   
ATOM   1510 CA   SER   103      20.895  -4.247  19.668  1.00  1.00      1S   
ATOM   1511 HA   SER   103      20.974  -4.659  18.671  1.00  0.00      1S   
ATOM   1512 CB   SER   103      20.593  -5.406  20.662  1.00  1.00      1S   
ATOM   1513 HB1  SER   103      21.533  -5.961  20.870  1.00  0.00      1S   
ATOM   1514 HB2  SER   103      19.866  -6.117  20.215  1.00  0.00      1S   
ATOM   1515 OG   SER   103      20.060  -4.932  21.894  1.00  1.00      1S   
ATOM   1516 HG1  SER   103      20.373  -5.527  22.590  1.00  0.00      1S   
ATOM   1517 C    SER   103      19.739  -3.278  19.651  1.00  1.00      1S   
ATOM   1518 O    SER   103      19.866  -2.104  19.992  1.00  1.00      1S   
ATOM   1519 N    ARG   104      18.563  -3.823  19.281  1.00  1.00      1S   
ATOM   1520 HN   ARG   104      18.537  -4.764  18.954  1.00  0.00      1S   
ATOM   1521 CA   ARG   104      17.278  -3.177  19.293  1.00  1.00      1S   
ATOM   1522 HA   ARG   104      17.399  -2.110  19.160  1.00  0.00      1S   
ATOM   1523 CB   ARG   104      16.411  -3.774  18.171  1.00  1.00      1S   
ATOM   1524 HB1  ARG   104      15.395  -3.321  18.187  1.00  0.00      1S   
ATOM   1525 HB2  ARG   104      16.300  -4.871  18.329  1.00  0.00      1S   
ATOM   1526 CG   ARG   104      17.007  -3.546  16.779  1.00  1.00      1S   
ATOM   1527 HG1  ARG   104      18.015  -4.008  16.704  1.00  0.00      1S   
ATOM   1528 HG2  ARG   104      17.125  -2.450  16.632  1.00  0.00      1S   
ATOM   1529 CD   ARG   104      16.101  -4.125  15.695  1.00  1.00      1S   
ATOM   1530 HD1  ARG   104      15.064  -3.743  15.822  1.00  0.00      1S   
ATOM   1531 HD2  ARG   104      16.106  -5.236  15.727  1.00  0.00      1S   
ATOM   1532 NE   ARG   104      16.628  -3.673  14.375  1.00  1.00      1S   
ATOM   1533 HE   ARG   104      17.514  -3.198  14.342  1.00  0.00      1S   
ATOM   1534 CZ   ARG   104      15.926  -3.822  13.218  1.00  1.00      1S   
ATOM   1535 NH1  ARG   104      14.717  -4.443  13.206  1.00  1.00      1S   
ATOM   1536 HH11 ARG   104      14.332  -4.790  14.058  1.00  0.00      1S   
ATOM   1537 HH12 ARG   104      14.204  -4.521  12.353  1.00  0.00      1S   
ATOM   1538 NH2  ARG   104      16.444  -3.334  12.063  1.00  1.00      1S   
ATOM   1539 HH21 ARG   104      17.312  -2.825  12.092  1.00  0.00      1S   
ATOM   1540 HH22 ARG   104      15.935  -3.416  11.210  1.00  0.00      1S   
ATOM   1541 C    ARG   104      16.529  -3.441  20.577  1.00  1.00      1S   
ATOM   1542 O    ARG   104      15.379  -3.032  20.714  1.00  1.00      1S   
ATOM   1543 N    ARG   105      17.142  -4.153  21.548  1.00  1.00      1S   
ATOM   1544 HN   ARG   105      18.097  -4.436  21.467  1.00  0.00      1S   
ATOM   1545 CA   ARG   105      16.458  -4.585  22.742  1.00  1.00      1S   
ATOM   1546 HA   ARG   105      15.417  -4.769  22.510  1.00  0.00      1S   
ATOM   1547 CB   ARG   105      17.058  -5.871  23.344  1.00  1.00      1S   
ATOM   1548 HB1  ARG   105      16.501  -6.130  24.271  1.00  0.00      1S   
ATOM   1549 HB2  ARG   105      18.123  -5.702  23.619  1.00  0.00      1S   
ATOM   1550 CG   ARG   105      16.973  -7.075  22.394  1.00  1.00      1S   
ATOM   1551 HG1  ARG   105      17.698  -6.945  21.562  1.00  0.00      1S   
ATOM   1552 HG2  ARG   105      15.952  -7.104  21.952  1.00  0.00      1S   
ATOM   1553 CD   ARG   105      17.217  -8.411  23.109  1.00  1.00      1S   
ATOM   1554 HD1  ARG   105      17.084  -9.271  22.418  1.00  0.00      1S   
ATOM   1555 HD2  ARG   105      16.502  -8.523  23.953  1.00  0.00      1S   
ATOM   1556 NE   ARG   105      18.605  -8.428  23.681  1.00  1.00      1S   
ATOM   1557 HE   ARG   105      18.735  -8.167  24.637  1.00  0.00      1S   
ATOM   1558 CZ   ARG   105      19.705  -8.806  22.968  1.00  1.00      1S   
ATOM   1559 NH1  ARG   105      19.623  -9.120  21.650  1.00  1.00      1S   
ATOM   1560 HH11 ARG   105      18.741  -9.067  21.187  1.00  0.00      1S   
ATOM   1561 HH12 ARG   105      20.450  -9.361  21.146  1.00  0.00      1S   
ATOM   1562 NH2  ARG   105      20.911  -8.860  23.591  1.00  1.00      1S   
ATOM   1563 HH21 ARG   105      21.727  -9.110  23.076  1.00  0.00      1S   
ATOM   1564 HH22 ARG   105      21.004  -8.445  24.497  1.00  0.00      1S   
ATOM   1565 C    ARG   105      16.546  -3.520  23.793  1.00  1.00      1S   
ATOM   1566 O    ARG   105      17.622  -2.997  24.064  1.00  1.00      1S   
ATOM   1567 N    ASN   106      15.395  -3.201  24.431  1.00  1.00      1S   
ATOM   1568 HN   ASN   106      14.539  -3.649  24.186  1.00  0.00      1S   
ATOM   1569 CA   ASN   106      15.279  -2.193  25.465  1.00  1.00      1S   
ATOM   1570 HA   ASN   106      15.759  -1.300  25.087  1.00  0.00      1S   
ATOM   1571 CB   ASN   106      13.793  -1.815  25.762  1.00  1.00      1S   
ATOM   1572 HB1  ASN   106      13.397  -1.276  24.873  1.00  0.00      1S   
ATOM   1573 HB2  ASN   106      13.742  -1.121  26.627  1.00  0.00      1S   
ATOM   1574 CG   ASN   106      12.888  -3.029  26.043  1.00  1.00      1S   
ATOM   1575 OD1  ASN   106      13.317  -4.055  26.579  1.00  1.00      1S   
ATOM   1576 ND2  ASN   106      11.582  -2.901  25.668  1.00  1.00      1S   
ATOM   1577 HD21 ASN   106      10.939  -3.639  25.876  1.00  0.00      1S   
ATOM   1578 HD22 ASN   106      11.268  -2.084  25.184  1.00  0.00      1S   
ATOM   1579 C    ASN   106      16.012  -2.567  26.744  1.00  1.00      1S   
ATOM   1580 O    ASN   106      16.369  -1.696  27.532  1.00  1.00      1S   
ATOM   1581 N    VAL   107      16.285  -3.874  26.971  1.00  1.00      1S   
ATOM   1582 HN   VAL   107      15.990  -4.578  26.331  1.00  0.00      1S   
ATOM   1583 CA   VAL   107      16.960  -4.350  28.162  1.00  1.00      1S   
ATOM   1584 HA   VAL   107      16.591  -3.776  29.000  1.00  0.00      1S   
ATOM   1585 CB   VAL   107      16.692  -5.824  28.466  1.00  1.00      1S   
ATOM   1586 HB   VAL   107      17.276  -6.123  29.367  1.00  0.00      1S   
ATOM   1587 CG1  VAL   107      15.199  -6.004  28.812  1.00  1.00      1S   
ATOM   1588 HG11 VAL   107      14.558  -5.732  27.950  1.00  0.00      1S   
ATOM   1589 HG12 VAL   107      14.921  -5.370  29.680  1.00  0.00      1S   
ATOM   1590 HG13 VAL   107      14.997  -7.065  29.072  1.00  0.00      1S   
ATOM   1591 CG2  VAL   107      17.114  -6.735  27.294  1.00  1.00      1S   
ATOM   1592 HG21 VAL   107      18.200  -6.646  27.091  1.00  0.00      1S   
ATOM   1593 HG22 VAL   107      16.551  -6.481  26.375  1.00  0.00      1S   
ATOM   1594 HG23 VAL   107      16.898  -7.795  27.549  1.00  0.00      1S   
ATOM   1595 C    VAL   107      18.455  -4.115  28.092  1.00  1.00      1S   
ATOM   1596 O    VAL   107      19.133  -4.157  29.117  1.00  1.00      1S   
ATOM   1597 N    ASP   108      19.007  -3.845  26.884  1.00  1.00      1S   
ATOM   1598 HN   ASP   108      18.449  -3.793  26.058  1.00  0.00      1S   
ATOM   1599 CA   ASP   108      20.431  -3.672  26.688  1.00  1.00      1S   
ATOM   1600 HA   ASP   108      20.965  -4.265  27.418  1.00  0.00      1S   
ATOM   1601 CB   ASP   108      20.872  -4.103  25.267  1.00  1.00      1S   
ATOM   1602 HB1  ASP   108      21.913  -3.772  25.059  1.00  0.00      1S   
ATOM   1603 HB2  ASP   108      20.203  -3.645  24.508  1.00  0.00      1S   
ATOM   1604 CG   ASP   108      20.844  -5.624  25.113  1.00  1.00      1S   
ATOM   1605 OD1  ASP   108      20.571  -6.364  26.093  1.00  1.00      1S   
ATOM   1606 OD2  ASP   108      21.133  -6.077  23.978  1.00  1.00      1S   
ATOM   1607 C    ASP   108      20.853  -2.238  26.904  1.00  1.00      1S   
ATOM   1608 O    ASP   108      22.048  -1.950  26.887  1.00  1.00      1S   
ATOM   1609 N    TYR   109      19.896  -1.308  27.132  1.00  1.00      1S   
ATOM   1610 HN   TYR   109      18.933  -1.561  27.187  1.00  0.00      1S   
ATOM   1611 CA   TYR   109      20.193   0.091  27.348  1.00  1.00      1S   
ATOM   1612 HA   TYR   109      21.244   0.274  27.196  1.00  0.00      1S   
ATOM   1613 CB   TYR   109      19.384   1.053  26.445  1.00  1.00      1S   
ATOM   1614 HB1  TYR   109      19.584   2.105  26.740  1.00  0.00      1S   
ATOM   1615 HB2  TYR   109      18.295   0.851  26.532  1.00  0.00      1S   
ATOM   1616 CG   TYR   109      19.785   0.887  25.001  1.00  1.00      1S   
ATOM   1617 CD1  TYR   109      19.286  -0.188  24.252  1.00  1.00      1S   
ATOM   1618 HD1  TYR   109      18.605  -0.880  24.720  1.00  0.00      1S   
ATOM   1619 CE1  TYR   109      19.672  -0.381  22.922  1.00  1.00      1S   
ATOM   1620 HE1  TYR   109      19.283  -1.228  22.376  1.00  0.00      1S   
ATOM   1621 CZ   TYR   109      20.545   0.528  22.311  1.00  1.00      1S   
ATOM   1622 OH   TYR   109      20.930   0.343  20.967  1.00  1.00      1S   
ATOM   1623 HH   TYR   109      20.524  -0.475  20.656  1.00  0.00      1S   
ATOM   1624 CD2  TYR   109      20.659   1.794  24.377  1.00  1.00      1S   
ATOM   1625 HD2  TYR   109      21.045   2.631  24.934  1.00  0.00      1S   
ATOM   1626 CE2  TYR   109      21.036   1.621  23.038  1.00  1.00      1S   
ATOM   1627 HE2  TYR   109      21.708   2.328  22.573  1.00  0.00      1S   
ATOM   1628 C    TYR   109      19.879   0.393  28.785  1.00  1.00      1S   
ATOM   1629 O    TYR   109      18.802   0.062  29.276  1.00  1.00      1S   
ATOM   1630 N    ASP   110      20.847   1.007  29.501  1.00  1.00      1S   
ATOM   1631 HN   ASP   110      21.719   1.251  29.077  1.00  0.00      1S   
ATOM   1632 CA   ASP   110      20.787   1.186  30.934  1.00  1.00      1S   
ATOM   1633 HA   ASP   110      19.956   0.621  31.336  1.00  0.00      1S   
ATOM   1634 CB   ASP   110      22.100   0.706  31.610  1.00  1.00      1S   
ATOM   1635 HB1  ASP   110      22.193   1.105  32.643  1.00  0.00      1S   
ATOM   1636 HB2  ASP   110      22.977   1.045  31.022  1.00  0.00      1S   
ATOM   1637 CG   ASP   110      22.080  -0.820  31.701  1.00  1.00      1S   
ATOM   1638 OD1  ASP   110      21.186  -1.350  32.411  1.00  1.00      1S   
ATOM   1639 OD2  ASP   110      22.956  -1.474  31.075  1.00  1.00      1S   
ATOM   1640 C    ASP   110      20.524   2.621  31.318  1.00  1.00      1S   
ATOM   1641 O    ASP   110      20.230   2.887  32.483  1.00  1.00      1S   
ATOM   1642 N    TYR   111      20.606   3.586  30.371  1.00  1.00      1S   
ATOM   1643 HN   TYR   111      20.830   3.377  29.422  1.00  0.00      1S   
ATOM   1644 CA   TYR   111      20.379   4.986  30.679  1.00  1.00      1S   
ATOM   1645 HA   TYR   111      20.055   5.094  31.703  1.00  0.00      1S   
ATOM   1646 CB   TYR   111      21.629   5.873  30.464  1.00  1.00      1S   
ATOM   1647 HB1  TYR   111      21.429   6.925  30.759  1.00  0.00      1S   
ATOM   1648 HB2  TYR   111      21.961   5.843  29.404  1.00  0.00      1S   
ATOM   1649 CG   TYR   111      22.728   5.329  31.339  1.00  1.00      1S   
ATOM   1650 CD1  TYR   111      22.714   5.548  32.728  1.00  1.00      1S   
ATOM   1651 HD1  TYR   111      21.954   6.181  33.163  1.00  0.00      1S   
ATOM   1652 CE1  TYR   111      23.642   4.907  33.560  1.00  1.00      1S   
ATOM   1653 HE1  TYR   111      23.601   5.064  34.628  1.00  0.00      1S   
ATOM   1654 CZ   TYR   111      24.592   4.038  33.004  1.00  1.00      1S   
ATOM   1655 OH   TYR   111      25.483   3.319  33.824  1.00  1.00      1S   
ATOM   1656 HH   TYR   111      25.171   3.388  34.730  1.00  0.00      1S   
ATOM   1657 CD2  TYR   111      23.714   4.489  30.794  1.00  1.00      1S   
ATOM   1658 HD2  TYR   111      23.726   4.293  29.733  1.00  0.00      1S   
ATOM   1659 CE2  TYR   111      24.642   3.847  31.620  1.00  1.00      1S   
ATOM   1660 HE2  TYR   111      25.367   3.175  31.187  1.00  0.00      1S   
ATOM   1661 C    TYR   111      19.249   5.440  29.806  1.00  1.00      1S   
ATOM   1662 O    TYR   111      19.219   5.101  28.629  1.00  1.00      1S   
ATOM   1663 N    TRP   112      18.263   6.165  30.386  1.00  1.00      1S   
ATOM   1664 HN   TRP   112      18.309   6.424  31.350  1.00  0.00      1S   
ATOM   1665 CA   TRP   112      17.024   6.502  29.720  1.00  1.00      1S   
ATOM   1666 HA   TRP   112      17.156   6.472  28.647  1.00  0.00      1S   
ATOM   1667 CB   TRP   112      15.851   5.590  30.154  1.00  1.00      1S   
ATOM   1668 HB1  TRP   112      14.887   5.989  29.769  1.00  0.00      1S   
ATOM   1669 HB2  TRP   112      15.799   5.569  31.266  1.00  0.00      1S   
ATOM   1670 CG   TRP   112      16.008   4.182  29.656  1.00  1.00      1S   
ATOM   1671 CD1  TRP   112      16.756   3.165  30.175  1.00  1.00      1S   
ATOM   1672 HD1  TRP   112      17.346   3.236  31.083  1.00  0.00      1S   
ATOM   1673 NE1  TRP   112      16.707   2.054  29.361  1.00  1.00      1S   
ATOM   1674 HE1  TRP   112      17.212   1.240  29.480  1.00  0.00      1S   
ATOM   1675 CE2  TRP   112      15.895   2.365  28.285  1.00  1.00      1S   
ATOM   1676 CD2  TRP   112      15.444   3.669  28.429  1.00  1.00      1S   
ATOM   1677 CE3  TRP   112      14.616   4.271  27.480  1.00  1.00      1S   
ATOM   1678 HE3  TRP   112      14.273   5.284  27.573  1.00  0.00      1S   
ATOM   1679 CZ3  TRP   112      14.244   3.493  26.371  1.00  1.00      1S   
ATOM   1680 HZ3  TRP   112      13.605   3.925  25.616  1.00  0.00      1S   
ATOM   1681 CZ2  TRP   112      15.531   1.588  27.184  1.00  1.00      1S   
ATOM   1682 HZ2  TRP   112      15.881   0.589  27.046  1.00  0.00      1S   
ATOM   1683 CH2  TRP   112      14.679   2.171  26.233  1.00  1.00      1S   
ATOM   1684 HH2  TRP   112      14.367   1.583  25.381  1.00  0.00      1S   
ATOM   1685 C    TRP   112      16.628   7.890  30.104  1.00  1.00      1S   
ATOM   1686 O    TRP   112      16.838   8.313  31.237  1.00  1.00      1S   
ATOM   1687 N    GLY   113      15.988   8.621  29.165  1.00  1.00      1S   
ATOM   1688 HN   GLY   113      15.872   8.285  28.231  1.00  0.00      1S   
ATOM   1689 CA   GLY   113      15.354   9.881  29.462  1.00  1.00      1S   
ATOM   1690 HA1  GLY   113      15.348  10.453  28.549  1.00  0.00      1S   
ATOM   1691 HA2  GLY   113      15.885  10.382  30.259  1.00  0.00      1S   
ATOM   1692 C    GLY   113      13.936   9.628  29.902  1.00  1.00      1S   
ATOM   1693 O    GLY   113      13.501   8.487  30.047  1.00  1.00      1S   
ATOM   1694 N    GLN   114      13.186  10.719  30.150  1.00  1.00      1S   
ATOM   1695 HN   GLN   114      13.559  11.630  29.986  1.00  0.00      1S   
ATOM   1696 CA   GLN   114      11.876  10.696  30.759  1.00  1.00      1S   
ATOM   1697 HA   GLN   114      11.768   9.787  31.333  1.00  0.00      1S   
ATOM   1698 CB   GLN   114      11.703  11.913  31.694  1.00  1.00      1S   
ATOM   1699 HB1  GLN   114      10.640  12.037  31.996  1.00  0.00      1S   
ATOM   1700 HB2  GLN   114      12.001  12.828  31.134  1.00  0.00      1S   
ATOM   1701 CG   GLN   114      12.576  11.811  32.962  1.00  1.00      1S   
ATOM   1702 HG1  GLN   114      12.669  12.810  33.437  1.00  0.00      1S   
ATOM   1703 HG2  GLN   114      13.596  11.458  32.702  1.00  0.00      1S   
ATOM   1704 CD   GLN   114      11.978  10.811  33.952  1.00  1.00      1S   
ATOM   1705 OE1  GLN   114      12.224   9.602  33.873  1.00  1.00      1S   
ATOM   1706 NE2  GLN   114      11.172  11.346  34.914  1.00  1.00      1S   
ATOM   1707 HE21 GLN   114      10.752  10.745  35.592  1.00  0.00      1S   
ATOM   1708 HE22 GLN   114      11.017  12.333  34.938  1.00  0.00      1S   
ATOM   1709 C    GLN   114      10.786  10.701  29.721  1.00  1.00      1S   
ATOM   1710 O    GLN   114       9.631  10.425  30.041  1.00  1.00      1S   
ATOM   1711 N    GLY   115      11.130  10.986  28.447  1.00  1.00      1S   
ATOM   1712 HN   GLY   115      12.072  11.234  28.215  1.00  0.00      1S   
ATOM   1713 CA   GLY   115      10.231  10.872  27.325  1.00  1.00      1S   
ATOM   1714 HA1  GLY   115       9.380  10.263  27.596  1.00  0.00      1S   
ATOM   1715 HA2  GLY   115      10.815  10.444  26.527  1.00  0.00      1S   
ATOM   1716 C    GLY   115       9.733  12.217  26.887  1.00  1.00      1S   
ATOM   1717 O    GLY   115       9.630  13.149  27.683  1.00  1.00      1S   
ATOM   1718 N    THR   116       9.387  12.331  25.583  1.00  1.00      1S   
ATOM   1719 HN   THR   116       9.529  11.568  24.952  1.00  0.00      1S   
ATOM   1720 CA   THR   116       8.766  13.502  25.008  1.00  1.00      1S   
ATOM   1721 HA   THR   116       8.349  14.095  25.810  1.00  0.00      1S   
ATOM   1722 CB   THR   116       9.745  14.377  24.219  1.00  1.00      1S   
ATOM   1723 HB   THR   116      10.594  14.637  24.891  1.00  0.00      1S   
ATOM   1724 OG1  THR   116       9.145  15.601  23.822  1.00  1.00      1S   
ATOM   1725 HG1  THR   116       9.157  16.173  24.600  1.00  0.00      1S   
ATOM   1726 CG2  THR   116      10.321  13.675  22.971  1.00  1.00      1S   
ATOM   1727 HG21 THR   116       9.525  13.461  22.228  1.00  0.00      1S   
ATOM   1728 HG22 THR   116      10.819  12.723  23.248  1.00  0.00      1S   
ATOM   1729 HG23 THR   116      11.074  14.332  22.484  1.00  0.00      1S   
ATOM   1730 C    THR   116       7.611  13.006  24.163  1.00  1.00      1S   
ATOM   1731 O    THR   116       7.740  12.037  23.421  1.00  1.00      1S   
ATOM   1732 N    GLN   117       6.426  13.651  24.276  1.00  1.00      1S   
ATOM   1733 HN   GLN   117       6.324  14.440  24.880  1.00  0.00      1S   
ATOM   1734 CA   GLN   117       5.219  13.232  23.593  1.00  1.00      1S   
ATOM   1735 HA   GLN   117       5.183  12.151  23.581  1.00  0.00      1S   
ATOM   1736 CB   GLN   117       3.943  13.777  24.289  1.00  1.00      1S   
ATOM   1737 HB1  GLN   117       4.021  14.885  24.351  1.00  0.00      1S   
ATOM   1738 HB2  GLN   117       3.922  13.398  25.335  1.00  0.00      1S   
ATOM   1739 CG   GLN   117       2.601  13.441  23.601  1.00  1.00      1S   
ATOM   1740 HG1  GLN   117       2.615  13.744  22.534  1.00  0.00      1S   
ATOM   1741 HG2  GLN   117       1.788  14.013  24.099  1.00  0.00      1S   
ATOM   1742 CD   GLN   117       2.281  11.952  23.738  1.00  1.00      1S   
ATOM   1743 OE1  GLN   117       2.272  11.421  24.853  1.00  1.00      1S   
ATOM   1744 NE2  GLN   117       1.994  11.273  22.592  1.00  1.00      1S   
ATOM   1745 HE21 GLN   117       1.764  10.298  22.643  1.00  0.00      1S   
ATOM   1746 HE22 GLN   117       2.031  11.735  21.705  1.00  0.00      1S   
ATOM   1747 C    GLN   117       5.235  13.743  22.177  1.00  1.00      1S   
ATOM   1748 O    GLN   117       5.532  14.908  21.930  1.00  1.00      1S   
ATOM   1749 N    VAL   118       4.896  12.863  21.211  1.00  1.00      1S   
ATOM   1750 HN   VAL   118       4.713  11.905  21.429  1.00  0.00      1S   
ATOM   1751 CA   VAL   118       4.710  13.214  19.825  1.00  1.00      1S   
ATOM   1752 HA   VAL   118       4.798  14.280  19.689  1.00  0.00      1S   
ATOM   1753 CB   VAL   118       5.696  12.499  18.917  1.00  1.00      1S   
ATOM   1754 HB   VAL   118       5.691  11.418  19.176  1.00  0.00      1S   
ATOM   1755 CG1  VAL   118       5.307  12.642  17.429  1.00  1.00      1S   
ATOM   1756 HG11 VAL   118       5.121  13.707  17.179  1.00  0.00      1S   
ATOM   1757 HG12 VAL   118       4.391  12.058  17.199  1.00  0.00      1S   
ATOM   1758 HG13 VAL   118       6.123  12.259  16.781  1.00  0.00      1S   
ATOM   1759 CG2  VAL   118       7.109  13.056  19.196  1.00  1.00      1S   
ATOM   1760 HG21 VAL   118       7.359  13.005  20.276  1.00  0.00      1S   
ATOM   1761 HG22 VAL   118       7.180  14.113  18.865  1.00  0.00      1S   
ATOM   1762 HG23 VAL   118       7.866  12.459  18.647  1.00  0.00      1S   
ATOM   1763 C    VAL   118       3.303  12.792  19.502  1.00  1.00      1S   
ATOM   1764 O    VAL   118       2.924  11.655  19.765  1.00  1.00      1S   
ATOM   1765 N    THR   119       2.493  13.712  18.932  1.00  1.00      1S   
ATOM   1766 HN   THR   119       2.821  14.636  18.739  1.00  0.00      1S   
ATOM   1767 CA   THR   119       1.115  13.450  18.581  1.00  1.00      1S   
ATOM   1768 HA   THR   119       0.920  12.389  18.622  1.00  0.00      1S   
ATOM   1769 CB   THR   119       0.134  14.177  19.483  1.00  1.00      1S   
ATOM   1770 HB   THR   119       0.319  15.273  19.455  1.00  0.00      1S   
ATOM   1771 OG1  THR   119       0.333  13.734  20.817  1.00  1.00      1S   
ATOM   1772 HG1  THR   119      -0.356  14.156  21.339  1.00  0.00      1S   
ATOM   1773 CG2  THR   119      -1.328  13.893  19.088  1.00  1.00      1S   
ATOM   1774 HG21 THR   119      -1.511  12.800  19.023  1.00  0.00      1S   
ATOM   1775 HG22 THR   119      -1.571  14.355  18.108  1.00  0.00      1S   
ATOM   1776 HG23 THR   119      -2.021  14.321  19.845  1.00  0.00      1S   
ATOM   1777 C    THR   119       0.952  13.882  17.157  1.00  1.00      1S   
ATOM   1778 O    THR   119       1.264  15.007  16.791  1.00  1.00      1S   
ATOM   1779 N    VAL   120       0.477  12.976  16.289  1.00  1.00      1S   
ATOM   1780 HN   VAL   120       0.236  12.049  16.578  1.00  0.00      1S   
ATOM   1781 CA   VAL   120       0.304  13.250  14.889  1.00  1.00      1S   
ATOM   1782 HA   VAL   120       0.646  14.245  14.650  1.00  0.00      1S   
ATOM   1783 CB   VAL   120       1.044  12.263  14.005  1.00  1.00      1S   
ATOM   1784 HB   VAL   120       0.633  11.239  14.151  1.00  0.00      1S   
ATOM   1785 CG1  VAL   120       0.894  12.667  12.526  1.00  1.00      1S   
ATOM   1786 HG11 VAL   120       1.157  13.736  12.383  1.00  0.00      1S   
ATOM   1787 HG12 VAL   120      -0.141  12.497  12.167  1.00  0.00      1S   
ATOM   1788 HG13 VAL   120       1.572  12.059  11.901  1.00  0.00      1S   
ATOM   1789 CG2  VAL   120       2.531  12.237  14.419  1.00  1.00      1S   
ATOM   1790 HG21 VAL   120       2.656  11.905  15.470  1.00  0.00      1S   
ATOM   1791 HG22 VAL   120       2.981  13.245  14.304  1.00  0.00      1S   
ATOM   1792 HG23 VAL   120       3.087  11.527  13.773  1.00  0.00      1S   
ATOM   1793 C    VAL   120      -1.174  13.178  14.659  1.00  1.00      1S   
ATOM   1794 O    VAL   120      -1.861  12.338  15.238  1.00  1.00      1S   
ATOM   1795 N    SER   121      -1.707  14.082  13.807  1.00  1.00      1S   
ATOM   1796 HN   SER   121      -1.137  14.752  13.335  1.00  0.00      1S   
ATOM   1797 CA   SER   121      -3.117  14.156  13.519  1.00  1.00      1S   
ATOM   1798 HA   SER   121      -3.656  14.017  14.446  1.00  0.00      1S   
ATOM   1799 CB   SER   121      -3.508  15.544  12.962  1.00  1.00      1S   
ATOM   1800 HB1  SER   121      -3.218  16.324  13.699  1.00  0.00      1S   
ATOM   1801 HB2  SER   121      -4.596  15.628  12.783  1.00  0.00      1S   
ATOM   1802 OG   SER   121      -2.826  15.826  11.754  1.00  1.00      1S   
ATOM   1803 HG1  SER   121      -3.456  15.648  11.043  1.00  0.00      1S   
ATOM   1804 C    SER   121      -3.506  13.030  12.584  1.00  1.00      1S   
ATOM   1805 O    SER   121      -2.678  12.209  12.191  1.00  1.00      1S   
ATOM   1806 N    SER   122      -4.807  12.947  12.234  1.00  1.00      1S   
ATOM   1807 HN   SER   122      -5.463  13.633  12.546  1.00  0.00      1S   
ATOM   1808 CA   SER   122      -5.378  11.849  11.485  1.00  1.00      1S   
ATOM   1809 HA   SER   122      -5.132  10.938  12.013  1.00  0.00      1S   
ATOM   1810 CB   SER   122      -6.923  11.970  11.411  1.00  1.00      1S   
ATOM   1811 HB1  SER   122      -7.328  12.089  12.439  1.00  0.00      1S   
ATOM   1812 HB2  SER   122      -7.359  11.047  10.978  1.00  0.00      1S   
ATOM   1813 OG   SER   122      -7.345  13.092  10.637  1.00  1.00      1S   
ATOM   1814 HG1  SER   122      -7.230  13.867  11.196  1.00  0.00      1S   
ATOM   1815 C    SER   122      -4.801  11.756  10.087  1.00  1.00      1S   
ATOM   1816 O    SER   122      -4.241  12.719   9.574  1.00  1.00      1S   
ATOM   1817 N    HSE   123      -4.941  10.590   9.414  1.00  1.00      1S   
ATOM   1818 HN   HSE   123      -5.375   9.796   9.831  1.00  0.00      1S   
ATOM   1819 CA   HSE   123      -4.473  10.417   8.050  1.00  1.00      1S   
ATOM   1820 HA   HSE   123      -3.423  10.676   8.025  1.00  0.00      1S   
ATOM   1821 CB   HSE   123      -4.681   8.973   7.519  1.00  1.00      1S   
ATOM   1822 HB1  HSE   123      -4.906   8.978   6.430  1.00  0.00      1S   
ATOM   1823 HB2  HSE   123      -5.549   8.514   8.037  1.00  0.00      1S   
ATOM   1824 ND1  HSE   123      -2.249   8.493   7.181  1.00  1.00      1S   
ATOM   1825 CG   HSE   123      -3.480   8.077   7.661  1.00  1.00      1S   
ATOM   1826 CE1  HSE   123      -1.450   7.460   7.364  1.00  1.00      1S   
ATOM   1827 HE1  HSE   123      -0.393   7.437   7.104  1.00  0.00      1S   
ATOM   1828 NE2  HSE   123      -2.094   6.407   7.924  1.00  1.00      1S   
ATOM   1829 HE2  HSE   123      -1.698   5.521   8.180  1.00  0.00      1S   
ATOM   1830 CD2  HSE   123      -3.401   6.796   8.113  1.00  1.00      1S   
ATOM   1831 HD2  HSE   123      -4.167   6.153   8.521  1.00  0.00      1S   
ATOM   1832 C    HSE   123      -5.188  11.358   7.109  1.00  1.00      1S   
ATOM   1833 O    HSE   123      -4.570  11.935   6.216  1.00  1.00      1S   
ATOM   1834 N    GLY   124      -6.511  11.548   7.326  1.00  1.00      1S   
ATOM   1835 HN   GLY   124      -6.968  11.076   8.079  1.00  0.00      1S   
ATOM   1836 CA   GLY   124      -7.376  12.356   6.497  1.00  1.00      1S   
ATOM   1837 HA1  GLY   124      -8.375  12.237   6.888  1.00  0.00      1S   
ATOM   1838 HA2  GLY   124      -7.274  12.008   5.479  1.00  0.00      1S   
ATOM   1839 C    GLY   124      -7.044  13.821   6.531  1.00  1.00      1S   
ATOM   1840 O    GLY   124      -7.324  14.545   5.579  1.00  1.00      1S   
ATOM   1841 N    SER   125      -6.421  14.295   7.633  1.00  1.00      1S   
ATOM   1842 HN   SER   125      -6.224  13.693   8.404  1.00  0.00      1S   
ATOM   1843 CA   SER   125      -6.012  15.674   7.778  1.00  1.00      1S   
ATOM   1844 HA   SER   125      -6.814  16.298   7.407  1.00  0.00      1S   
ATOM   1845 CB   SER   125      -5.775  16.046   9.258  1.00  1.00      1S   
ATOM   1846 HB1  SER   125      -6.661  15.754   9.861  1.00  0.00      1S   
ATOM   1847 HB2  SER   125      -5.627  17.142   9.361  1.00  0.00      1S   
ATOM   1848 OG   SER   125      -4.632  15.390   9.782  1.00  1.00      1S   
ATOM   1849 HG1  SER   125      -4.749  14.444   9.629  1.00  0.00      1S   
ATOM   1850 C    SER   125      -4.768  15.980   6.967  1.00  1.00      1S   
ATOM   1851 O    SER   125      -4.478  17.141   6.693  1.00  1.00      1S   
ATOM   1852 N    GLY   126      -4.003  14.940   6.560  1.00  1.00      1S   
ATOM   1853 HN   GLY   126      -4.255  13.997   6.769  1.00  0.00      1S   
ATOM   1854 CA   GLY   126      -2.823  15.105   5.745  1.00  1.00      1S   
ATOM   1855 HA1  GLY   126      -2.257  14.188   5.819  1.00  0.00      1S   
ATOM   1856 HA2  GLY   126      -2.275  15.975   6.080  1.00  0.00      1S   
ATOM   1857 C    GLY   126      -3.228  15.287   4.314  1.00  1.00      1S   
ATOM   1858 O    GLY   126      -4.234  14.742   3.862  1.00  1.00      1S   
ATOM   1859 N    LEU   127      -2.431  16.070   3.556  1.00  1.00      1S   
ATOM   1860 HN   LEU   127      -1.622  16.515   3.939  1.00  0.00      1S   
ATOM   1861 CA   LEU   127      -2.659  16.300   2.150  1.00  1.00      1S   
ATOM   1862 HA   LEU   127      -3.719  16.257   1.945  1.00  0.00      1S   
ATOM   1863 CB   LEU   127      -2.093  17.659   1.674  1.00  1.00      1S   
ATOM   1864 HB1  LEU   127      -2.341  17.812   0.602  1.00  0.00      1S   
ATOM   1865 HB2  LEU   127      -0.986  17.646   1.764  1.00  0.00      1S   
ATOM   1866 CG   LEU   127      -2.612  18.877   2.470  1.00  1.00      1S   
ATOM   1867 HG   LEU   127      -2.244  18.781   3.518  1.00  0.00      1S   
ATOM   1868 CD1  LEU   127      -2.016  20.172   1.892  1.00  1.00      1S   
ATOM   1869 HD11 LEU   127      -2.420  20.363   0.875  1.00  0.00      1S   
ATOM   1870 HD12 LEU   127      -0.911  20.091   1.823  1.00  0.00      1S   
ATOM   1871 HD13 LEU   127      -2.265  21.035   2.544  1.00  0.00      1S   
ATOM   1872 CD2  LEU   127      -4.150  18.947   2.523  1.00  1.00      1S   
ATOM   1873 HD21 LEU   127      -4.574  18.055   3.031  1.00  0.00      1S   
ATOM   1874 HD22 LEU   127      -4.567  19.003   1.496  1.00  0.00      1S   
ATOM   1875 HD23 LEU   127      -4.474  19.846   3.088  1.00  0.00      1S   
ATOM   1876 C    LEU   127      -1.983  15.198   1.384  1.00  1.00      1S   
ATOM   1877 O    LEU   127      -1.248  14.400   1.955  1.00  1.00      1S   
ATOM   1878 N    VAL   128      -2.228  15.130   0.059  1.00  1.00      1S   
ATOM   1879 HN   VAL   128      -2.858  15.767  -0.384  1.00  0.00      1S   
ATOM   1880 CA   VAL   128      -1.593  14.179  -0.823  1.00  1.00      1S   
ATOM   1881 HA   VAL   128      -1.360  13.275  -0.282  1.00  0.00      1S   
ATOM   1882 CB   VAL   128      -2.480  13.813  -2.009  1.00  1.00      1S   
ATOM   1883 HB   VAL   128      -2.741  14.728  -2.589  1.00  0.00      1S   
ATOM   1884 CG1  VAL   128      -1.757  12.823  -2.950  1.00  1.00      1S   
ATOM   1885 HG11 VAL   128      -1.444  11.916  -2.392  1.00  0.00      1S   
ATOM   1886 HG12 VAL   128      -0.860  13.286  -3.410  1.00  0.00      1S   
ATOM   1887 HG13 VAL   128      -2.440  12.515  -3.770  1.00  0.00      1S   
ATOM   1888 CG2  VAL   128      -3.791  13.208  -1.466  1.00  1.00      1S   
ATOM   1889 HG21 VAL   128      -4.350  13.946  -0.853  1.00  0.00      1S   
ATOM   1890 HG22 VAL   128      -3.574  12.317  -0.841  1.00  0.00      1S   
ATOM   1891 HG23 VAL   128      -4.444  12.898  -2.309  1.00  0.00      1S   
ATOM   1892 C    VAL   128      -0.345  14.871  -1.310  1.00  1.00      1S   
ATOM   1893 O    VAL   128      -0.488  15.843  -2.051  1.00  1.00      1S   
ATOM   1894 N    PRO   129       0.885  14.490  -0.962  1.00  1.00      1S   
ATOM   1895 CD   PRO   129       1.233  13.435  -0.013  1.00  1.00      1S   
ATOM   1896 HD1  PRO   129       1.348  12.486  -0.577  1.00  0.00      1S   
ATOM   1897 HD2  PRO   129       0.480  13.310   0.788  1.00  0.00      1S   
ATOM   1898 CA   PRO   129       2.065  15.186  -1.436  1.00  1.00      1S   
ATOM   1899 HA   PRO   129       1.946  16.249  -1.274  1.00  0.00      1S   
ATOM   1900 CB   PRO   129       3.236  14.576  -0.640  1.00  1.00      1S   
ATOM   1901 HB1  PRO   129       3.960  15.353  -0.321  1.00  0.00      1S   
ATOM   1902 HB2  PRO   129       3.774  13.801  -1.230  1.00  0.00      1S   
ATOM   1903 CG   PRO   129       2.571  13.893   0.558  1.00  1.00      1S   
ATOM   1904 HG1  PRO   129       3.177  13.055   0.955  1.00  0.00      1S   
ATOM   1905 HG2  PRO   129       2.394  14.642   1.361  1.00  0.00      1S   
ATOM   1906 C    PRO   129       2.236  14.904  -2.900  1.00  1.00      1S   
ATOM   1907 O    PRO   129       1.739  13.891  -3.389  1.00  1.00      1S   
ATOM   1908 N    ARG   130       2.941  15.786  -3.610  1.00  1.00      1S   
ATOM   1909 HN   ARG   130       3.288  16.630  -3.204  1.00  0.00      1S   
ATOM   1910 CA   ARG   130       3.359  15.524  -4.956  1.00  1.00      1S   
ATOM   1911 HA   ARG   130       2.643  14.886  -5.458  1.00  0.00      1S   
ATOM   1912 CB   ARG   130       3.521  16.823  -5.776  1.00  1.00      1S   
ATOM   1913 HB1  ARG   130       4.047  16.584  -6.727  1.00  0.00      1S   
ATOM   1914 HB2  ARG   130       4.148  17.537  -5.204  1.00  0.00      1S   
ATOM   1915 CG   ARG   130       2.186  17.517  -6.130  1.00  1.00      1S   
ATOM   1916 HG1  ARG   130       1.486  16.766  -6.554  1.00  0.00      1S   
ATOM   1917 HG2  ARG   130       2.397  18.266  -6.925  1.00  0.00      1S   
ATOM   1918 CD   ARG   130       1.527  18.254  -4.952  1.00  1.00      1S   
ATOM   1919 HD1  ARG   130       2.229  18.984  -4.495  1.00  0.00      1S   
ATOM   1920 HD2  ARG   130       1.206  17.540  -4.168  1.00  0.00      1S   
ATOM   1921 NE   ARG   130       0.288  18.952  -5.414  1.00  1.00      1S   
ATOM   1922 HE   ARG   130      -0.584  18.468  -5.330  1.00  0.00      1S   
ATOM   1923 CZ   ARG   130       0.285  20.241  -5.849  1.00  1.00      1S   
ATOM   1924 NH1  ARG   130       1.442  20.930  -6.007  1.00  1.00      1S   
ATOM   1925 HH11 ARG   130       2.320  20.472  -5.863  1.00  0.00      1S   
ATOM   1926 HH12 ARG   130       1.410  21.868  -6.357  1.00  0.00      1S   
ATOM   1927 NH2  ARG   130      -0.897  20.853  -6.120  1.00  1.00      1S   
ATOM   1928 HH21 ARG   130      -1.758  20.365  -5.997  1.00  0.00      1S   
ATOM   1929 HH22 ARG   130      -0.899  21.797  -6.454  1.00  0.00      1S   
ATOM   1930 C    ARG   130       4.683  14.756  -4.790  1.00  1.00      1S   
ATOM   1931 OT1  ARG   130       4.928  13.786  -5.538  1.00  1.00      1S   
ATOM   1932 OT2  ARG   130       5.439  15.073  -3.839  1.00  0.00      1S   
TER 
ATOM   1933 N    GLN     1      -2.378  32.337 -12.615  1.00  1.00      2S   
ATOM   1934 HT1  GLN     1      -1.433  31.901 -12.607  1.00  0.00      2S   
ATOM   1935 HT2  GLN     1      -2.312  33.314 -12.961  1.00  0.00      2S   
ATOM   1936 HT3  GLN     1      -2.994  31.798 -13.261  1.00  0.00      2S   
ATOM   1937 CA   GLN     1      -2.979  32.317 -11.269  1.00  1.00      2S   
ATOM   1938 HA   GLN     1      -2.523  33.112 -10.699  1.00  0.00      2S   
ATOM   1939 CB   GLN     1      -4.527  32.466 -11.352  1.00  1.00      2S   
ATOM   1940 HB1  GLN     1      -4.925  32.445 -10.310  1.00  0.00      2S   
ATOM   1941 HB2  GLN     1      -4.959  31.591 -11.886  1.00  0.00      2S   
ATOM   1942 CG   GLN     1      -5.086  33.760 -12.005  1.00  1.00      2S   
ATOM   1943 HG1  GLN     1      -4.757  34.637 -11.414  1.00  0.00      2S   
ATOM   1944 HG2  GLN     1      -6.196  33.717 -11.956  1.00  0.00      2S   
ATOM   1945 CD   GLN     1      -4.698  33.952 -13.484  1.00  1.00      2S   
ATOM   1946 OE1  GLN     1      -4.497  32.994 -14.235  1.00  1.00      2S   
ATOM   1947 NE2  GLN     1      -4.584  35.246 -13.903  1.00  1.00      2S   
ATOM   1948 HE21 GLN     1      -4.291  35.433 -14.841  1.00  0.00      2S   
ATOM   1949 HE22 GLN     1      -4.827  35.996 -13.290  1.00  0.00      2S   
ATOM   1950 C    GLN     1      -2.631  30.996 -10.649  1.00  1.00      2S   
ATOM   1951 O    GLN     1      -2.653  29.970 -11.327  1.00  1.00      2S   
ATOM   1952 N    VAL     2      -2.278  30.982  -9.346  1.00  1.00      2S   
ATOM   1953 HN   VAL     2      -2.242  31.809  -8.788  1.00  0.00      2S   
ATOM   1954 CA   VAL     2      -2.019  29.747  -8.641  1.00  1.00      2S   
ATOM   1955 HA   VAL     2      -2.355  28.913  -9.238  1.00  0.00      2S   
ATOM   1956 CB   VAL     2      -0.563  29.495  -8.244  1.00  1.00      2S   
ATOM   1957 HB   VAL     2      -0.517  28.639  -7.529  1.00  0.00      2S   
ATOM   1958 CG1  VAL     2       0.247  29.074  -9.488  1.00  1.00      2S   
ATOM   1959 HG11 VAL     2       0.211  29.863 -10.267  1.00  0.00      2S   
ATOM   1960 HG12 VAL     2      -0.160  28.133  -9.913  1.00  0.00      2S   
ATOM   1961 HG13 VAL     2       1.308  28.901  -9.208  1.00  0.00      2S   
ATOM   1962 CG2  VAL     2       0.047  30.730  -7.550  1.00  1.00      2S   
ATOM   1963 HG21 VAL     2      -0.557  31.034  -6.671  1.00  0.00      2S   
ATOM   1964 HG22 VAL     2       0.111  31.584  -8.254  1.00  0.00      2S   
ATOM   1965 HG23 VAL     2       1.073  30.492  -7.197  1.00  0.00      2S   
ATOM   1966 C    VAL     2      -2.867  29.756  -7.406  1.00  1.00      2S   
ATOM   1967 O    VAL     2      -3.171  30.809  -6.854  1.00  1.00      2S   
ATOM   1968 N    GLN     3      -3.259  28.547  -6.957  1.00  1.00      2S   
ATOM   1969 HN   GLN     3      -3.039  27.724  -7.480  1.00  0.00      2S   
ATOM   1970 CA   GLN     3      -3.957  28.307  -5.723  1.00  1.00      2S   
ATOM   1971 HA   GLN     3      -4.260  29.241  -5.274  1.00  0.00      2S   
ATOM   1972 CB   GLN     3      -5.174  27.380  -5.922  1.00  1.00      2S   
ATOM   1973 HB1  GLN     3      -5.680  27.207  -4.946  1.00  0.00      2S   
ATOM   1974 HB2  GLN     3      -4.811  26.393  -6.288  1.00  0.00      2S   
ATOM   1975 CG   GLN     3      -6.199  27.972  -6.912  1.00  1.00      2S   
ATOM   1976 HG1  GLN     3      -5.763  28.838  -7.454  1.00  0.00      2S   
ATOM   1977 HG2  GLN     3      -7.088  28.340  -6.360  1.00  0.00      2S   
ATOM   1978 CD   GLN     3      -6.599  26.928  -7.961  1.00  1.00      2S   
ATOM   1979 OE1  GLN     3      -5.835  26.639  -8.889  1.00  1.00      2S   
ATOM   1980 NE2  GLN     3      -7.825  26.353  -7.801  1.00  1.00      2S   
ATOM   1981 HE21 GLN     3      -8.137  25.674  -8.463  1.00  0.00      2S   
ATOM   1982 HE22 GLN     3      -8.400  26.614  -7.027  1.00  0.00      2S   
ATOM   1983 C    GLN     3      -2.954  27.624  -4.844  1.00  1.00      2S   
ATOM   1984 O    GLN     3      -2.207  26.773  -5.311  1.00  1.00      2S   
ATOM   1985 N    LEU     4      -2.888  28.014  -3.558  1.00  1.00      2S   
ATOM   1986 HN   LEU     4      -3.525  28.693  -3.198  1.00  0.00      2S   
ATOM   1987 CA   LEU     4      -1.851  27.597  -2.650  1.00  1.00      2S   
ATOM   1988 HA   LEU     4      -1.196  26.878  -3.120  1.00  0.00      2S   
ATOM   1989 CB   LEU     4      -1.040  28.812  -2.154  1.00  1.00      2S   
ATOM   1990 HB1  LEU     4      -0.281  28.475  -1.422  1.00  0.00      2S   
ATOM   1991 HB2  LEU     4      -1.729  29.510  -1.631  1.00  0.00      2S   
ATOM   1992 CG   LEU     4      -0.329  29.608  -3.273  1.00  1.00      2S   
ATOM   1993 HG   LEU     4      -1.100  29.931  -4.012  1.00  0.00      2S   
ATOM   1994 CD1  LEU     4       0.305  30.883  -2.700  1.00  1.00      2S   
ATOM   1995 HD11 LEU     4       1.078  30.628  -1.945  1.00  0.00      2S   
ATOM   1996 HD12 LEU     4      -0.470  31.508  -2.212  1.00  0.00      2S   
ATOM   1997 HD13 LEU     4       0.775  31.478  -3.510  1.00  0.00      2S   
ATOM   1998 CD2  LEU     4       0.716  28.771  -4.030  1.00  1.00      2S   
ATOM   1999 HD21 LEU     4       0.238  27.900  -4.523  1.00  0.00      2S   
ATOM   2000 HD22 LEU     4       1.497  28.403  -3.333  1.00  0.00      2S   
ATOM   2001 HD23 LEU     4       1.206  29.387  -4.814  1.00  0.00      2S   
ATOM   2002 C    LEU     4      -2.495  26.950  -1.457  1.00  1.00      2S   
ATOM   2003 O    LEU     4      -3.565  27.375  -1.023  1.00  1.00      2S   
ATOM   2004 N    GLN     5      -1.847  25.897  -0.903  1.00  1.00      2S   
ATOM   2005 HN   GLN     5      -0.997  25.545  -1.289  1.00  0.00      2S   
ATOM   2006 CA   GLN     5      -2.361  25.193   0.245  1.00  1.00      2S   
ATOM   2007 HA   GLN     5      -2.993  25.860   0.813  1.00  0.00      2S   
ATOM   2008 CB   GLN     5      -3.175  23.938  -0.154  1.00  1.00      2S   
ATOM   2009 HB1  GLN     5      -2.516  23.195  -0.654  1.00  0.00      2S   
ATOM   2010 HB2  GLN     5      -3.938  24.262  -0.898  1.00  0.00      2S   
ATOM   2011 CG   GLN     5      -3.902  23.292   1.038  1.00  1.00      2S   
ATOM   2012 HG1  GLN     5      -4.464  24.082   1.580  1.00  0.00      2S   
ATOM   2013 HG2  GLN     5      -3.165  22.839   1.732  1.00  0.00      2S   
ATOM   2014 CD   GLN     5      -4.889  22.218   0.571  1.00  1.00      2S   
ATOM   2015 OE1  GLN     5      -4.841  21.735  -0.565  1.00  1.00      2S   
ATOM   2016 NE2  GLN     5      -5.819  21.842   1.498  1.00  1.00      2S   
ATOM   2017 HE21 GLN     5      -6.508  21.160   1.255  1.00  0.00      2S   
ATOM   2018 HE22 GLN     5      -5.813  22.256   2.407  1.00  0.00      2S   
ATOM   2019 C    GLN     5      -1.209  24.795   1.126  1.00  1.00      2S   
ATOM   2020 O    GLN     5      -0.371  23.987   0.734  1.00  1.00      2S   
ATOM   2021 N    GLU     6      -1.151  25.367   2.353  1.00  1.00      2S   
ATOM   2022 HN   GLU     6      -1.815  26.061   2.633  1.00  0.00      2S   
ATOM   2023 CA   GLU     6      -0.118  25.114   3.332  1.00  1.00      2S   
ATOM   2024 HA   GLU     6       0.815  25.000   2.806  1.00  0.00      2S   
ATOM   2025 CB   GLU     6       0.039  26.207   4.424  1.00  1.00      2S   
ATOM   2026 HB1  GLU     6       0.885  25.913   5.090  1.00  0.00      2S   
ATOM   2027 HB2  GLU     6      -0.874  26.262   5.058  1.00  0.00      2S   
ATOM   2028 CG   GLU     6       0.385  27.611   3.908  1.00  1.00      2S   
ATOM   2029 HG1  GLU     6       1.089  27.524   3.060  1.00  0.00      2S   
ATOM   2030 HG2  GLU     6       0.895  28.173   4.722  1.00  0.00      2S   
ATOM   2031 CD   GLU     6      -0.848  28.412   3.501  1.00  1.00      2S   
ATOM   2032 OE1  GLU     6      -1.956  27.830   3.380  1.00  1.00      2S   
ATOM   2033 OE2  GLU     6      -0.700  29.649   3.327  1.00  1.00      2S   
ATOM   2034 C    GLU     6      -0.426  23.866   4.105  1.00  1.00      2S   
ATOM   2035 O    GLU     6      -1.584  23.484   4.250  1.00  1.00      2S   
ATOM   2036 N    SER     7       0.628  23.231   4.658  1.00  1.00      2S   
ATOM   2037 HN   SER     7       1.566  23.525   4.479  1.00  0.00      2S   
ATOM   2038 CA   SER     7       0.482  22.142   5.585  1.00  1.00      2S   
ATOM   2039 HA   SER     7      -0.345  22.364   6.245  1.00  0.00      2S   
ATOM   2040 CB   SER     7       0.234  20.781   4.882  1.00  1.00      2S   
ATOM   2041 HB1  SER     7      -0.699  20.853   4.285  1.00  0.00      2S   
ATOM   2042 HB2  SER     7       0.092  19.979   5.633  1.00  0.00      2S   
ATOM   2043 OG   SER     7       1.292  20.409   4.005  1.00  1.00      2S   
ATOM   2044 HG1  SER     7       1.201  20.956   3.214  1.00  0.00      2S   
ATOM   2045 C    SER     7       1.732  22.097   6.424  1.00  1.00      2S   
ATOM   2046 O    SER     7       2.737  22.712   6.078  1.00  1.00      2S   
ATOM   2047 N    GLY     8       1.691  21.357   7.555  1.00  1.00      2S   
ATOM   2048 HN   GLY     8       0.834  20.943   7.858  1.00  0.00      2S   
ATOM   2049 CA   GLY     8       2.866  21.019   8.329  1.00  1.00      2S   
ATOM   2050 HA1  GLY     8       3.759  21.268   7.775  1.00  0.00      2S   
ATOM   2051 HA2  GLY     8       2.798  19.963   8.544  1.00  0.00      2S   
ATOM   2052 C    GLY     8       2.922  21.739   9.641  1.00  1.00      2S   
ATOM   2053 O    GLY     8       3.895  21.602  10.375  1.00  1.00      2S   
ATOM   2054 N    GLY     9       1.888  22.528  10.001  1.00  1.00      2S   
ATOM   2055 HN   GLY     9       1.097  22.665   9.411  1.00  0.00      2S   
ATOM   2056 CA   GLY     9       1.899  23.274  11.242  1.00  1.00      2S   
ATOM   2057 HA1  GLY     9       1.061  23.952  11.212  1.00  0.00      2S   
ATOM   2058 HA2  GLY     9       2.849  23.784  11.331  1.00  0.00      2S   
ATOM   2059 C    GLY     9       1.716  22.377  12.431  1.00  1.00      2S   
ATOM   2060 O    GLY     9       1.292  21.228  12.312  1.00  1.00      2S   
ATOM   2061 N    GLY    10       2.048  22.898  13.627  1.00  1.00      2S   
ATOM   2062 HN   GLY    10       2.370  23.836  13.737  1.00  0.00      2S   
ATOM   2063 CA   GLY    10       1.944  22.109  14.820  1.00  1.00      2S   
ATOM   2064 HA1  GLY    10       2.683  21.323  14.764  1.00  0.00      2S   
ATOM   2065 HA2  GLY    10       0.926  21.755  14.910  1.00  0.00      2S   
ATOM   2066 C    GLY    10       2.247  22.964  16.003  1.00  1.00      2S   
ATOM   2067 O    GLY    10       2.519  24.154  15.876  1.00  1.00      2S   
ATOM   2068 N    SER    11       2.193  22.345  17.199  1.00  1.00      2S   
ATOM   2069 HN   SER    11       1.999  21.365  17.246  1.00  0.00      2S   
ATOM   2070 CA   SER    11       2.465  22.973  18.463  1.00  1.00      2S   
ATOM   2071 HA   SER    11       2.752  23.995  18.300  1.00  0.00      2S   
ATOM   2072 CB   SER    11       1.240  22.930  19.403  1.00  1.00      2S   
ATOM   2073 HB1  SER    11       0.975  21.884  19.654  1.00  0.00      2S   
ATOM   2074 HB2  SER    11       0.376  23.391  18.879  1.00  0.00      2S   
ATOM   2075 OG   SER    11       1.463  23.655  20.605  1.00  1.00      2S   
ATOM   2076 HG1  SER    11       0.660  23.564  21.125  1.00  0.00      2S   
ATOM   2077 C    SER    11       3.614  22.207  19.057  1.00  1.00      2S   
ATOM   2078 O    SER    11       3.464  21.032  19.367  1.00  1.00      2S   
ATOM   2079 N    VAL    12       4.796  22.845  19.193  1.00  1.00      2S   
ATOM   2080 HN   VAL    12       4.871  23.824  19.004  1.00  0.00      2S   
ATOM   2081 CA   VAL    12       6.050  22.173  19.452  1.00  1.00      2S   
ATOM   2082 HA   VAL    12       5.869  21.138  19.698  1.00  0.00      2S   
ATOM   2083 CB   VAL    12       6.939  22.244  18.208  1.00  1.00      2S   
ATOM   2084 HB   VAL    12       6.345  21.824  17.361  1.00  0.00      2S   
ATOM   2085 CG1  VAL    12       7.268  23.706  17.855  1.00  1.00      2S   
ATOM   2086 HG11 VAL    12       7.860  24.198  18.655  1.00  0.00      2S   
ATOM   2087 HG12 VAL    12       6.350  24.298  17.668  1.00  0.00      2S   
ATOM   2088 HG13 VAL    12       7.871  23.708  16.929  1.00  0.00      2S   
ATOM   2089 CG2  VAL    12       8.214  21.382  18.318  1.00  1.00      2S   
ATOM   2090 HG21 VAL    12       7.965  20.345  18.621  1.00  0.00      2S   
ATOM   2091 HG22 VAL    12       8.920  21.810  19.055  1.00  0.00      2S   
ATOM   2092 HG23 VAL    12       8.733  21.355  17.336  1.00  0.00      2S   
ATOM   2093 C    VAL    12       6.711  22.818  20.643  1.00  1.00      2S   
ATOM   2094 O    VAL    12       6.437  23.965  20.983  1.00  1.00      2S   
ATOM   2095 N    GLN    13       7.622  22.083  21.313  1.00  1.00      2S   
ATOM   2096 HN   GLN    13       7.771  21.122  21.085  1.00  0.00      2S   
ATOM   2097 CA   GLN    13       8.476  22.608  22.346  1.00  1.00      2S   
ATOM   2098 HA   GLN    13       7.864  23.159  23.044  1.00  0.00      2S   
ATOM   2099 CB   GLN    13       9.180  21.447  23.081  1.00  1.00      2S   
ATOM   2100 HB1  GLN    13       9.859  20.923  22.372  1.00  0.00      2S   
ATOM   2101 HB2  GLN    13       8.396  20.719  23.391  1.00  0.00      2S   
ATOM   2102 CG   GLN    13       9.959  21.886  24.329  1.00  1.00      2S   
ATOM   2103 HG1  GLN    13       9.278  22.434  25.015  1.00  0.00      2S   
ATOM   2104 HG2  GLN    13      10.798  22.557  24.048  1.00  0.00      2S   
ATOM   2105 CD   GLN    13      10.532  20.664  25.042  1.00  1.00      2S   
ATOM   2106 OE1  GLN    13      10.491  19.540  24.528  1.00  1.00      2S   
ATOM   2107 NE2  GLN    13      11.080  20.900  26.264  1.00  1.00      2S   
ATOM   2108 HE21 GLN    13      10.977  21.810  26.679  1.00  0.00      2S   
ATOM   2109 HE22 GLN    13      11.520  20.158  26.773  1.00  0.00      2S   
ATOM   2110 C    GLN    13       9.527  23.524  21.748  1.00  1.00      2S   
ATOM   2111 O    GLN    13      10.011  23.285  20.644  1.00  1.00      2S   
ATOM   2112 N    ALA    14       9.913  24.602  22.475  1.00  1.00      2S   
ATOM   2113 HN   ALA    14       9.465  24.814  23.343  1.00  0.00      2S   
ATOM   2114 CA   ALA    14      10.974  25.512  22.093  1.00  1.00      2S   
ATOM   2115 HA   ALA    14      10.700  25.957  21.148  1.00  0.00      2S   
ATOM   2116 CB   ALA    14      11.193  26.626  23.132  1.00  1.00      2S   
ATOM   2117 HB1  ALA    14      11.454  26.192  24.122  1.00  0.00      2S   
ATOM   2118 HB2  ALA    14      10.268  27.221  23.252  1.00  0.00      2S   
ATOM   2119 HB3  ALA    14      12.005  27.313  22.813  1.00  0.00      2S   
ATOM   2120 C    ALA    14      12.289  24.794  21.926  1.00  1.00      2S   
ATOM   2121 O    ALA    14      12.700  24.017  22.783  1.00  1.00      2S   
ATOM   2122 N    GLY    15      12.956  25.041  20.778  1.00  1.00      2S   
ATOM   2123 HN   GLY    15      12.619  25.739  20.146  1.00  0.00      2S   
ATOM   2124 CA   GLY    15      14.175  24.389  20.372  1.00  1.00      2S   
ATOM   2125 HA1  GLY    15      14.650  23.925  21.223  1.00  0.00      2S   
ATOM   2126 HA2  GLY    15      14.786  25.147  19.905  1.00  0.00      2S   
ATOM   2127 C    GLY    15      13.896  23.334  19.340  1.00  1.00      2S   
ATOM   2128 O    GLY    15      14.827  22.834  18.715  1.00  1.00      2S   
ATOM   2129 N    GLY    16      12.608  22.970  19.130  1.00  1.00      2S   
ATOM   2130 HN   GLY    16      11.868  23.381  19.662  1.00  0.00      2S   
ATOM   2131 CA   GLY    16      12.200  21.938  18.202  1.00  1.00      2S   
ATOM   2132 HA1  GLY    16      11.196  21.654  18.478  1.00  0.00      2S   
ATOM   2133 HA2  GLY    16      12.901  21.117  18.262  1.00  0.00      2S   
ATOM   2134 C    GLY    16      12.169  22.442  16.788  1.00  1.00      2S   
ATOM   2135 O    GLY    16      12.601  23.554  16.493  1.00  1.00      2S   
ATOM   2136 N    SER    17      11.662  21.595  15.868  1.00  1.00      2S   
ATOM   2137 HN   SER    17      11.309  20.697  16.133  1.00  0.00      2S   
ATOM   2138 CA   SER    17      11.617  21.884  14.458  1.00  1.00      2S   
ATOM   2139 HA   SER    17      11.782  22.940  14.315  1.00  0.00      2S   
ATOM   2140 CB   SER    17      12.618  21.059  13.625  1.00  1.00      2S   
ATOM   2141 HB1  SER    17      12.554  21.330  12.550  1.00  0.00      2S   
ATOM   2142 HB2  SER    17      12.406  19.974  13.736  1.00  0.00      2S   
ATOM   2143 OG   SER    17      13.948  21.295  14.051  1.00  1.00      2S   
ATOM   2144 HG1  SER    17      14.375  21.776  13.333  1.00  0.00      2S   
ATOM   2145 C    SER    17      10.267  21.546  13.902  1.00  1.00      2S   
ATOM   2146 O    SER    17       9.527  20.735  14.454  1.00  1.00      2S   
ATOM   2147 N    LEU    18       9.946  22.170  12.751  1.00  1.00      2S   
ATOM   2148 HN   LEU    18      10.556  22.859  12.360  1.00  0.00      2S   
ATOM   2149 CA   LEU    18       8.797  21.858  11.944  1.00  1.00      2S   
ATOM   2150 HA   LEU    18       8.519  20.823  12.079  1.00  0.00      2S   
ATOM   2151 CB   LEU    18       7.606  22.818  12.189  1.00  1.00      2S   
ATOM   2152 HB1  LEU    18       6.841  22.698  11.390  1.00  0.00      2S   
ATOM   2153 HB2  LEU    18       7.987  23.863  12.136  1.00  0.00      2S   
ATOM   2154 CG   LEU    18       6.893  22.628  13.548  1.00  1.00      2S   
ATOM   2155 HG   LEU    18       7.668  22.582  14.346  1.00  0.00      2S   
ATOM   2156 CD1  LEU    18       6.002  23.841  13.858  1.00  1.00      2S   
ATOM   2157 HD11 LEU    18       5.223  23.955  13.075  1.00  0.00      2S   
ATOM   2158 HD12 LEU    18       6.616  24.766  13.886  1.00  0.00      2S   
ATOM   2159 HD13 LEU    18       5.504  23.715  14.843  1.00  0.00      2S   
ATOM   2160 CD2  LEU    18       6.079  21.323  13.606  1.00  1.00      2S   
ATOM   2161 HD21 LEU    18       6.736  20.445  13.446  1.00  0.00      2S   
ATOM   2162 HD22 LEU    18       5.291  21.328  12.824  1.00  0.00      2S   
ATOM   2163 HD23 LEU    18       5.590  21.216  14.597  1.00  0.00      2S   
ATOM   2164 C    LEU    18       9.254  22.046  10.525  1.00  1.00      2S   
ATOM   2165 O    LEU    18      10.273  22.685  10.274  1.00  1.00      2S   
ATOM   2166 N    LYS    19       8.500  21.497   9.553  1.00  1.00      2S   
ATOM   2167 HN   LYS    19       7.706  20.928   9.768  1.00  0.00      2S   
ATOM   2168 CA   LYS    19       8.698  21.787   8.157  1.00  1.00      2S   
ATOM   2169 HA   LYS    19       9.323  22.661   8.040  1.00  0.00      2S   
ATOM   2170 CB   LYS    19       9.294  20.605   7.366  1.00  1.00      2S   
ATOM   2171 HB1  LYS    19       8.589  19.746   7.399  1.00  0.00      2S   
ATOM   2172 HB2  LYS    19      10.226  20.288   7.886  1.00  0.00      2S   
ATOM   2173 CG   LYS    19       9.633  20.916   5.895  1.00  1.00      2S   
ATOM   2174 HG1  LYS    19      10.506  21.605   5.860  1.00  0.00      2S   
ATOM   2175 HG2  LYS    19       8.773  21.433   5.415  1.00  0.00      2S   
ATOM   2176 CD   LYS    19       9.931  19.650   5.071  1.00  1.00      2S   
ATOM   2177 HD1  LYS    19      10.101  19.941   4.011  1.00  0.00      2S   
ATOM   2178 HD2  LYS    19       9.032  18.996   5.111  1.00  0.00      2S   
ATOM   2179 CE   LYS    19      11.148  18.878   5.589  1.00  1.00      2S   
ATOM   2180 HE1  LYS    19      11.022  18.658   6.668  1.00  0.00      2S   
ATOM   2181 HE2  LYS    19      12.069  19.475   5.440  1.00  0.00      2S   
ATOM   2182 NZ   LYS    19      11.332  17.577   4.910  1.00  1.00      2S   
ATOM   2183 HZ1  LYS    19      11.452  17.722   3.889  1.00  0.00      2S   
ATOM   2184 HZ2  LYS    19      10.500  16.979   5.090  1.00  0.00      2S   
ATOM   2185 HZ3  LYS    19      12.179  17.112   5.299  1.00  0.00      2S   
ATOM   2186 C    LYS    19       7.337  22.087   7.615  1.00  1.00      2S   
ATOM   2187 O    LYS    19       6.425  21.269   7.718  1.00  1.00      2S   
ATOM   2188 N    LEU    20       7.169  23.283   7.020  1.00  1.00      2S   
ATOM   2189 HN   LEU    20       7.912  23.951   6.979  1.00  0.00      2S   
ATOM   2190 CA   LEU    20       5.942  23.673   6.379  1.00  1.00      2S   
ATOM   2191 HA   LEU    20       5.127  23.074   6.756  1.00  0.00      2S   
ATOM   2192 CB   LEU    20       5.603  25.165   6.575  1.00  1.00      2S   
ATOM   2193 HB1  LEU    20       4.600  25.366   6.136  1.00  0.00      2S   
ATOM   2194 HB2  LEU    20       6.342  25.795   6.033  1.00  0.00      2S   
ATOM   2195 CG   LEU    20       5.587  25.615   8.053  1.00  1.00      2S   
ATOM   2196 HG   LEU    20       6.637  25.582   8.427  1.00  0.00      2S   
ATOM   2197 CD1  LEU    20       5.104  27.069   8.166  1.00  1.00      2S   
ATOM   2198 HD11 LEU    20       4.066  27.157   7.782  1.00  0.00      2S   
ATOM   2199 HD12 LEU    20       5.758  27.745   7.575  1.00  0.00      2S   
ATOM   2200 HD13 LEU    20       5.119  27.399   9.227  1.00  0.00      2S   
ATOM   2201 CD2  LEU    20       4.752  24.688   8.954  1.00  1.00      2S   
ATOM   2202 HD21 LEU    20       5.234  23.693   9.054  1.00  0.00      2S   
ATOM   2203 HD22 LEU    20       3.736  24.548   8.529  1.00  0.00      2S   
ATOM   2204 HD23 LEU    20       4.656  25.122   9.972  1.00  0.00      2S   
ATOM   2205 C    LEU    20       6.097  23.406   4.913  1.00  1.00      2S   
ATOM   2206 O    LEU    20       7.189  23.527   4.369  1.00  1.00      2S   
ATOM   2207 N    SER    21       4.991  23.019   4.250  1.00  1.00      2S   
ATOM   2208 HN   SER    21       4.125  22.891   4.733  1.00  0.00      2S   
ATOM   2209 CA   SER    21       4.943  22.798   2.827  1.00  1.00      2S   
ATOM   2210 HA   SER    21       5.879  23.081   2.366  1.00  0.00      2S   
ATOM   2211 CB   SER    21       4.591  21.345   2.464  1.00  1.00      2S   
ATOM   2212 HB1  SER    21       4.444  21.234   1.368  1.00  0.00      2S   
ATOM   2213 HB2  SER    21       3.664  21.024   2.986  1.00  0.00      2S   
ATOM   2214 OG   SER    21       5.653  20.493   2.853  1.00  1.00      2S   
ATOM   2215 HG1  SER    21       5.592  20.393   3.812  1.00  0.00      2S   
ATOM   2216 C    SER    21       3.860  23.680   2.297  1.00  1.00      2S   
ATOM   2217 O    SER    21       2.936  24.026   3.026  1.00  1.00      2S   
ATOM   2218 N    CYS    22       3.956  24.071   1.009  1.00  1.00      2S   
ATOM   2219 HN   CYS    22       4.759  23.837   0.463  1.00  0.00      2S   
ATOM   2220 CA   CYS    22       2.950  24.853   0.337  1.00  1.00      2S   
ATOM   2221 HA   CYS    22       2.004  24.751   0.847  1.00  0.00      2S   
ATOM   2222 CB   CYS    22       3.341  26.345   0.248  1.00  1.00      2S   
ATOM   2223 HB1  CYS    22       4.347  26.430  -0.218  1.00  0.00      2S   
ATOM   2224 HB2  CYS    22       3.435  26.727   1.286  1.00  0.00      2S   
ATOM   2225 SG   CYS    22       2.176  27.396  -0.677  1.00  1.00      2S   
ATOM   2226 C    CYS    22       2.819  24.283  -1.043  1.00  1.00      2S   
ATOM   2227 O    CYS    22       3.733  24.396  -1.853  1.00  1.00      2S   
ATOM   2228 N    ALA    23       1.658  23.661  -1.334  1.00  1.00      2S   
ATOM   2229 HN   ALA    23       0.916  23.633  -0.666  1.00  0.00      2S   
ATOM   2230 CA   ALA    23       1.375  22.997  -2.580  1.00  1.00      2S   
ATOM   2231 HA   ALA    23       2.298  22.685  -3.051  1.00  0.00      2S   
ATOM   2232 CB   ALA    23       0.469  21.776  -2.352  1.00  1.00      2S   
ATOM   2233 HB1  ALA    23      -0.480  22.071  -1.854  1.00  0.00      2S   
ATOM   2234 HB2  ALA    23       0.990  21.050  -1.697  1.00  0.00      2S   
ATOM   2235 HB3  ALA    23       0.228  21.266  -3.306  1.00  0.00      2S   
ATOM   2236 C    ALA    23       0.645  23.952  -3.478  1.00  1.00      2S   
ATOM   2237 O    ALA    23      -0.399  24.481  -3.105  1.00  1.00      2S   
ATOM   2238 N    ALA    24       1.192  24.197  -4.689  1.00  1.00      2S   
ATOM   2239 HN   ALA    24       2.050  23.766  -4.966  1.00  0.00      2S   
ATOM   2240 CA   ALA    24       0.637  25.120  -5.646  1.00  1.00      2S   
ATOM   2241 HA   ALA    24      -0.083  25.753  -5.155  1.00  0.00      2S   
ATOM   2242 CB   ALA    24       1.715  26.012  -6.276  1.00  1.00      2S   
ATOM   2243 HB1  ALA    24       2.476  25.394  -6.800  1.00  0.00      2S   
ATOM   2244 HB2  ALA    24       2.232  26.595  -5.483  1.00  0.00      2S   
ATOM   2245 HB3  ALA    24       1.272  26.727  -7.001  1.00  0.00      2S   
ATOM   2246 C    ALA    24      -0.040  24.370  -6.760  1.00  1.00      2S   
ATOM   2247 O    ALA    24       0.450  23.342  -7.220  1.00  1.00      2S   
ATOM   2248 N    SER    25      -1.194  24.891  -7.223  1.00  1.00      2S   
ATOM   2249 HN   SER    25      -1.585  25.710  -6.803  1.00  0.00      2S   
ATOM   2250 CA   SER    25      -1.944  24.350  -8.330  1.00  1.00      2S   
ATOM   2251 HA   SER    25      -1.383  23.569  -8.826  1.00  0.00      2S   
ATOM   2252 CB   SER    25      -3.338  23.835  -7.913  1.00  1.00      2S   
ATOM   2253 HB1  SER    25      -3.888  23.450  -8.799  1.00  0.00      2S   
ATOM   2254 HB2  SER    25      -3.936  24.650  -7.449  1.00  0.00      2S   
ATOM   2255 OG   SER    25      -3.213  22.780  -6.969  1.00  1.00      2S   
ATOM   2256 HG1  SER    25      -3.139  23.200  -6.103  1.00  0.00      2S   
ATOM   2257 C    SER    25      -2.153  25.484  -9.285  1.00  1.00      2S   
ATOM   2258 O    SER    25      -2.622  26.542  -8.883  1.00  1.00      2S   
ATOM   2259 N    GLY    26      -1.806  25.299 -10.575  1.00  1.00      2S   
ATOM   2260 HN   GLY    26      -1.395  24.448 -10.894  1.00  0.00      2S   
ATOM   2261 CA   GLY    26      -1.998  26.317 -11.580  1.00  1.00      2S   
ATOM   2262 HA1  GLY    26      -1.977  27.301 -11.131  1.00  0.00      2S   
ATOM   2263 HA2  GLY    26      -2.914  26.090 -12.105  1.00  0.00      2S   
ATOM   2264 C    GLY    26      -0.861  26.219 -12.540  1.00  1.00      2S   
ATOM   2265 O    GLY    26       0.032  25.391 -12.375  1.00  1.00      2S   
ATOM   2266 N    ARG    27      -0.874  27.074 -13.585  1.00  1.00      2S   
ATOM   2267 HN   ARG    27      -1.591  27.762 -13.684  1.00  0.00      2S   
ATOM   2268 CA   ARG    27       0.090  27.038 -14.657  1.00  1.00      2S   
ATOM   2269 HA   ARG    27       0.341  26.009 -14.871  1.00  0.00      2S   
ATOM   2270 CB   ARG    27      -0.446  27.712 -15.945  1.00  1.00      2S   
ATOM   2271 HB1  ARG    27       0.357  27.747 -16.715  1.00  0.00      2S   
ATOM   2272 HB2  ARG    27      -0.741  28.760 -15.712  1.00  0.00      2S   
ATOM   2273 CG   ARG    27      -1.664  26.996 -16.556  1.00  1.00      2S   
ATOM   2274 HG1  ARG    27      -2.482  26.970 -15.803  1.00  0.00      2S   
ATOM   2275 HG2  ARG    27      -1.381  25.947 -16.793  1.00  0.00      2S   
ATOM   2276 CD   ARG    27      -2.170  27.694 -17.829  1.00  1.00      2S   
ATOM   2277 HD1  ARG    27      -1.422  27.637 -18.649  1.00  0.00      2S   
ATOM   2278 HD2  ARG    27      -2.378  28.764 -17.611  1.00  0.00      2S   
ATOM   2279 NE   ARG    27      -3.464  27.072 -18.276  1.00  1.00      2S   
ATOM   2280 HE   ARG    27      -4.314  27.545 -18.050  1.00  0.00      2S   
ATOM   2281 CZ   ARG    27      -3.547  25.927 -19.011  1.00  1.00      2S   
ATOM   2282 NH1  ARG    27      -2.439  25.229 -19.370  1.00  1.00      2S   
ATOM   2283 HH11 ARG    27      -1.539  25.553 -19.086  1.00  0.00      2S   
ATOM   2284 HH12 ARG    27      -2.529  24.390 -19.904  1.00  0.00      2S   
ATOM   2285 NH2  ARG    27      -4.771  25.474 -19.396  1.00  1.00      2S   
ATOM   2286 HH21 ARG    27      -5.592  25.984 -19.144  1.00  0.00      2S   
ATOM   2287 HH22 ARG    27      -4.846  24.638 -19.935  1.00  0.00      2S   
ATOM   2288 C    ARG    27       1.336  27.771 -14.244  1.00  1.00      2S   
ATOM   2289 O    ARG    27       1.277  28.759 -13.516  1.00  1.00      2S   
ATOM   2290 N    SER    28       2.501  27.286 -14.733  1.00  1.00      2S   
ATOM   2291 HN   SER    28       2.520  26.416 -15.218  1.00  0.00      2S   
ATOM   2292 CA   SER    28       3.751  28.013 -14.750  1.00  1.00      2S   
ATOM   2293 HA   SER    28       4.467  27.356 -15.222  1.00  0.00      2S   
ATOM   2294 CB   SER    28       3.680  29.329 -15.577  1.00  1.00      2S   
ATOM   2295 HB1  SER    28       4.695  29.751 -15.728  1.00  0.00      2S   
ATOM   2296 HB2  SER    28       3.059  30.081 -15.042  1.00  0.00      2S   
ATOM   2297 OG   SER    28       3.086  29.109 -16.851  1.00  1.00      2S   
ATOM   2298 HG1  SER    28       3.790  28.813 -17.434  1.00  0.00      2S   
ATOM   2299 C    SER    28       4.280  28.338 -13.377  1.00  1.00      2S   
ATOM   2300 O    SER    28       4.773  29.440 -13.165  1.00  1.00      2S   
ATOM   2301 N    PHE    29       4.217  27.383 -12.414  1.00  1.00      2S   
ATOM   2302 HN   PHE    29       3.810  26.494 -12.618  1.00  0.00      2S   
ATOM   2303 CA   PHE    29       4.665  27.546 -11.038  1.00  1.00      2S   
ATOM   2304 HA   PHE    29       4.043  28.302 -10.580  1.00  0.00      2S   
ATOM   2305 CB   PHE    29       4.529  26.218 -10.243  1.00  1.00      2S   
ATOM   2306 HB1  PHE    29       5.019  25.408 -10.825  1.00  0.00      2S   
ATOM   2307 HB2  PHE    29       3.454  25.961 -10.130  1.00  0.00      2S   
ATOM   2308 CG   PHE    29       5.151  26.243  -8.861  1.00  1.00      2S   
ATOM   2309 CD1  PHE    29       4.561  26.965  -7.813  1.00  1.00      2S   
ATOM   2310 HD1  PHE    29       3.637  27.498  -7.985  1.00  0.00      2S   
ATOM   2311 CE1  PHE    29       5.157  26.995  -6.545  1.00  1.00      2S   
ATOM   2312 HE1  PHE    29       4.687  27.541  -5.740  1.00  0.00      2S   
ATOM   2313 CZ   PHE    29       6.358  26.312  -6.317  1.00  1.00      2S   
ATOM   2314 HZ   PHE    29       6.813  26.324  -5.338  1.00  0.00      2S   
ATOM   2315 CD2  PHE    29       6.380  25.596  -8.632  1.00  1.00      2S   
ATOM   2316 HD2  PHE    29       6.863  25.066  -9.440  1.00  0.00      2S   
ATOM   2317 CE2  PHE    29       6.972  25.617  -7.364  1.00  1.00      2S   
ATOM   2318 HE2  PHE    29       7.899  25.093  -7.186  1.00  0.00      2S   
ATOM   2319 C    PHE    29       6.101  28.006 -10.954  1.00  1.00      2S   
ATOM   2320 O    PHE    29       6.434  28.819 -10.096  1.00  1.00      2S   
ATOM   2321 N    SER    30       6.975  27.494 -11.851  1.00  1.00      2S   
ATOM   2322 HN   SER    30       6.668  26.853 -12.553  1.00  0.00      2S   
ATOM   2323 CA   SER    30       8.391  27.785 -11.862  1.00  1.00      2S   
ATOM   2324 HA   SER    30       8.774  27.507 -10.889  1.00  0.00      2S   
ATOM   2325 CB   SER    30       9.149  26.951 -12.928  1.00  1.00      2S   
ATOM   2326 HB1  SER    30       8.968  25.871 -12.733  1.00  0.00      2S   
ATOM   2327 HB2  SER    30      10.241  27.138 -12.851  1.00  0.00      2S   
ATOM   2328 OG   SER    30       8.715  27.242 -14.254  1.00  1.00      2S   
ATOM   2329 HG1  SER    30       9.347  26.823 -14.844  1.00  0.00      2S   
ATOM   2330 C    SER    30       8.686  29.257 -12.068  1.00  1.00      2S   
ATOM   2331 O    SER    30       9.748  29.733 -11.677  1.00  1.00      2S   
ATOM   2332 N    THR    31       7.732  30.010 -12.668  1.00  1.00      2S   
ATOM   2333 HN   THR    31       6.869  29.595 -12.948  1.00  0.00      2S   
ATOM   2334 CA   THR    31       7.872  31.419 -12.964  1.00  1.00      2S   
ATOM   2335 HA   THR    31       8.915  31.604 -13.180  1.00  0.00      2S   
ATOM   2336 CB   THR    31       7.073  31.868 -14.192  1.00  1.00      2S   
ATOM   2337 HB   THR    31       7.377  32.906 -14.459  1.00  0.00      2S   
ATOM   2338 OG1  THR    31       5.664  31.886 -13.985  1.00  1.00      2S   
ATOM   2339 HG1  THR    31       5.417  30.996 -13.709  1.00  0.00      2S   
ATOM   2340 CG2  THR    31       7.386  30.952 -15.390  1.00  1.00      2S   
ATOM   2341 HG21 THR    31       7.084  29.903 -15.187  1.00  0.00      2S   
ATOM   2342 HG22 THR    31       8.473  30.970 -15.617  1.00  0.00      2S   
ATOM   2343 HG23 THR    31       6.834  31.300 -16.289  1.00  0.00      2S   
ATOM   2344 C    THR    31       7.494  32.287 -11.782  1.00  1.00      2S   
ATOM   2345 O    THR    31       7.699  33.494 -11.831  1.00  1.00      2S   
ATOM   2346 N    TYR    32       6.916  31.710 -10.703  1.00  1.00      2S   
ATOM   2347 HN   TYR    32       6.759  30.725 -10.664  1.00  0.00      2S   
ATOM   2348 CA   TYR    32       6.482  32.458  -9.542  1.00  1.00      2S   
ATOM   2349 HA   TYR    32       6.246  33.475  -9.823  1.00  0.00      2S   
ATOM   2350 CB   TYR    32       5.271  31.813  -8.810  1.00  1.00      2S   
ATOM   2351 HB1  TYR    32       5.145  32.255  -7.797  1.00  0.00      2S   
ATOM   2352 HB2  TYR    32       5.422  30.719  -8.694  1.00  0.00      2S   
ATOM   2353 CG   TYR    32       3.985  32.032  -9.554  1.00  1.00      2S   
ATOM   2354 CD1  TYR    32       3.683  31.302 -10.711  1.00  1.00      2S   
ATOM   2355 HD1  TYR    32       4.391  30.578 -11.072  1.00  0.00      2S   
ATOM   2356 CE1  TYR    32       2.482  31.512 -11.398  1.00  1.00      2S   
ATOM   2357 HE1  TYR    32       2.281  30.960 -12.303  1.00  0.00      2S   
ATOM   2358 CZ   TYR    32       1.574  32.470 -10.926  1.00  1.00      2S   
ATOM   2359 OH   TYR    32       0.400  32.752 -11.637  1.00  1.00      2S   
ATOM   2360 HH   TYR    32       0.394  32.180 -12.414  1.00  0.00      2S   
ATOM   2361 CD2  TYR    32       3.046  32.962  -9.082  1.00  1.00      2S   
ATOM   2362 HD2  TYR    32       3.253  33.511  -8.186  1.00  0.00      2S   
ATOM   2363 CE2  TYR    32       1.851  33.193  -9.765  1.00  1.00      2S   
ATOM   2364 HE2  TYR    32       1.162  33.940  -9.404  1.00  0.00      2S   
ATOM   2365 C    TYR    32       7.598  32.483  -8.538  1.00  1.00      2S   
ATOM   2366 O    TYR    32       8.287  31.489  -8.345  1.00  1.00      2S   
ATOM   2367 N    ALA    33       7.757  33.620  -7.826  1.00  1.00      2S   
ATOM   2368 HN   ALA    33       7.245  34.447  -8.058  1.00  0.00      2S   
ATOM   2369 CA   ALA    33       8.474  33.686  -6.576  1.00  1.00      2S   
ATOM   2370 HA   ALA    33       9.333  33.030  -6.610  1.00  0.00      2S   
ATOM   2371 CB   ALA    33       8.909  35.120  -6.225  1.00  1.00      2S   
ATOM   2372 HB1  ALA    33       8.029  35.797  -6.165  1.00  0.00      2S   
ATOM   2373 HB2  ALA    33       9.586  35.509  -7.011  1.00  0.00      2S   
ATOM   2374 HB3  ALA    33       9.448  35.149  -5.254  1.00  0.00      2S   
ATOM   2375 C    ALA    33       7.515  33.232  -5.509  1.00  1.00      2S   
ATOM   2376 O    ALA    33       6.308  33.408  -5.660  1.00  1.00      2S   
ATOM   2377 N    MET    34       8.022  32.625  -4.416  1.00  1.00      2S   
ATOM   2378 HN   MET    34       9.006  32.490  -4.302  1.00  0.00      2S   
ATOM   2379 CA   MET    34       7.189  32.181  -3.325  1.00  1.00      2S   
ATOM   2380 HA   MET    34       6.171  32.500  -3.479  1.00  0.00      2S   
ATOM   2381 CB   MET    34       7.207  30.648  -3.127  1.00  1.00      2S   
ATOM   2382 HB1  MET    34       8.237  30.331  -2.863  1.00  0.00      2S   
ATOM   2383 HB2  MET    34       6.952  30.161  -4.095  1.00  0.00      2S   
ATOM   2384 CG   MET    34       6.191  30.178  -2.066  1.00  1.00      2S   
ATOM   2385 HG1  MET    34       5.171  30.362  -2.470  1.00  0.00      2S   
ATOM   2386 HG2  MET    34       6.293  30.803  -1.156  1.00  0.00      2S   
ATOM   2387 SD   MET    34       6.328  28.458  -1.540  1.00  1.00      2S   
ATOM   2388 CE   MET    34       8.039  28.525  -0.915  1.00  1.00      2S   
ATOM   2389 HE1  MET    34       8.211  29.449  -0.326  1.00  0.00      2S   
ATOM   2390 HE2  MET    34       8.775  28.497  -1.747  1.00  0.00      2S   
ATOM   2391 HE3  MET    34       8.255  27.660  -0.254  1.00  0.00      2S   
ATOM   2392 C    MET    34       7.709  32.828  -2.075  1.00  1.00      2S   
ATOM   2393 O    MET    34       8.913  32.848  -1.849  1.00  1.00      2S   
ATOM   2394 N    GLY    35       6.800  33.357  -1.225  1.00  1.00      2S   
ATOM   2395 HN   GLY    35       5.823  33.300  -1.431  1.00  0.00      2S   
ATOM   2396 CA   GLY    35       7.133  33.972   0.035  1.00  1.00      2S   
ATOM   2397 HA1  GLY    35       6.754  34.983   0.004  1.00  0.00      2S   
ATOM   2398 HA2  GLY    35       8.194  33.913   0.213  1.00  0.00      2S   
ATOM   2399 C    GLY    35       6.428  33.239   1.132  1.00  1.00      2S   
ATOM   2400 O    GLY    35       5.398  32.614   0.907  1.00  1.00      2S   
ATOM   2401 N    TRP    36       6.973  33.321   2.363  1.00  1.00      2S   
ATOM   2402 HN   TRP    36       7.860  33.764   2.494  1.00  0.00      2S   
ATOM   2403 CA   TRP    36       6.306  32.924   3.577  1.00  1.00      2S   
ATOM   2404 HA   TRP    36       5.308  32.584   3.349  1.00  0.00      2S   
ATOM   2405 CB   TRP    36       7.038  31.840   4.400  1.00  1.00      2S   
ATOM   2406 HB1  TRP    36       6.568  31.743   5.403  1.00  0.00      2S   
ATOM   2407 HB2  TRP    36       8.100  32.142   4.540  1.00  0.00      2S   
ATOM   2408 CG   TRP    36       6.999  30.481   3.739  1.00  1.00      2S   
ATOM   2409 CD1  TRP    36       7.881  29.974   2.835  1.00  1.00      2S   
ATOM   2410 HD1  TRP    36       8.757  30.498   2.502  1.00  0.00      2S   
ATOM   2411 NE1  TRP    36       7.501  28.713   2.442  1.00  1.00      2S   
ATOM   2412 HE1  TRP    36       7.981  28.142   1.813  1.00  0.00      2S   
ATOM   2413 CE2  TRP    36       6.345  28.378   3.110  1.00  1.00      2S   
ATOM   2414 CD2  TRP    36       5.993  29.470   3.935  1.00  1.00      2S   
ATOM   2415 CE3  TRP    36       4.855  29.429   4.736  1.00  1.00      2S   
ATOM   2416 HE3  TRP    36       4.567  30.254   5.368  1.00  0.00      2S   
ATOM   2417 CZ3  TRP    36       4.068  28.269   4.696  1.00  1.00      2S   
ATOM   2418 HZ3  TRP    36       3.177  28.210   5.304  1.00  0.00      2S   
ATOM   2419 CZ2  TRP    36       5.572  27.225   3.079  1.00  1.00      2S   
ATOM   2420 HZ2  TRP    36       5.832  26.381   2.458  1.00  0.00      2S   
ATOM   2421 CH2  TRP    36       4.422  27.184   3.880  1.00  1.00      2S   
ATOM   2422 HH2  TRP    36       3.796  26.305   3.870  1.00  0.00      2S   
ATOM   2423 C    TRP    36       6.206  34.166   4.408  1.00  1.00      2S   
ATOM   2424 O    TRP    36       7.143  34.959   4.486  1.00  1.00      2S   
ATOM   2425 N    PHE    37       5.027  34.356   5.028  1.00  1.00      2S   
ATOM   2426 HN   PHE    37       4.285  33.695   4.916  1.00  0.00      2S   
ATOM   2427 CA   PHE    37       4.717  35.474   5.875  1.00  1.00      2S   
ATOM   2428 HA   PHE    37       5.626  35.975   6.174  1.00  0.00      2S   
ATOM   2429 CB   PHE    37       3.709  36.460   5.230  1.00  1.00      2S   
ATOM   2430 HB1  PHE    37       3.382  37.215   5.975  1.00  0.00      2S   
ATOM   2431 HB2  PHE    37       2.817  35.911   4.862  1.00  0.00      2S   
ATOM   2432 CG   PHE    37       4.329  37.193   4.065  1.00  1.00      2S   
ATOM   2433 CD1  PHE    37       4.458  36.594   2.797  1.00  1.00      2S   
ATOM   2434 HD1  PHE    37       4.106  35.585   2.639  1.00  0.00      2S   
ATOM   2435 CE1  PHE    37       5.044  37.291   1.732  1.00  1.00      2S   
ATOM   2436 HE1  PHE    37       5.143  36.820   0.765  1.00  0.00      2S   
ATOM   2437 CZ   PHE    37       5.502  38.600   1.924  1.00  1.00      2S   
ATOM   2438 HZ   PHE    37       5.958  39.144   1.111  1.00  0.00      2S   
ATOM   2439 CD2  PHE    37       4.768  38.517   4.231  1.00  1.00      2S   
ATOM   2440 HD2  PHE    37       4.651  39.004   5.186  1.00  0.00      2S   
ATOM   2441 CE2  PHE    37       5.360  39.215   3.173  1.00  1.00      2S   
ATOM   2442 HE2  PHE    37       5.703  40.229   3.317  1.00  0.00      2S   
ATOM   2443 C    PHE    37       4.079  34.871   7.094  1.00  1.00      2S   
ATOM   2444 O    PHE    37       3.671  33.713   7.067  1.00  1.00      2S   
ATOM   2445 N    ARG    38       3.987  35.627   8.209  1.00  1.00      2S   
ATOM   2446 HN   ARG    38       4.350  36.558   8.251  1.00  0.00      2S   
ATOM   2447 CA   ARG    38       3.394  35.108   9.413  1.00  1.00      2S   
ATOM   2448 HA   ARG    38       2.651  34.379   9.134  1.00  0.00      2S   
ATOM   2449 CB   ARG    38       4.422  34.437  10.344  1.00  1.00      2S   
ATOM   2450 HB1  ARG    38       4.981  33.684   9.744  1.00  0.00      2S   
ATOM   2451 HB2  ARG    38       3.891  33.883  11.145  1.00  0.00      2S   
ATOM   2452 CG   ARG    38       5.440  35.393  10.983  1.00  1.00      2S   
ATOM   2453 HG1  ARG    38       4.918  36.085  11.681  1.00  0.00      2S   
ATOM   2454 HG2  ARG    38       5.919  36.001  10.185  1.00  0.00      2S   
ATOM   2455 CD   ARG    38       6.509  34.622  11.749  1.00  1.00      2S   
ATOM   2456 HD1  ARG    38       7.043  33.928  11.066  1.00  0.00      2S   
ATOM   2457 HD2  ARG    38       6.050  34.051  12.586  1.00  0.00      2S   
ATOM   2458 NE   ARG    38       7.495  35.585  12.311  1.00  1.00      2S   
ATOM   2459 HE   ARG    38       7.311  36.572  12.267  1.00  0.00      2S   
ATOM   2460 CZ   ARG    38       8.596  35.174  12.996  1.00  1.00      2S   
ATOM   2461 NH1  ARG    38       8.901  33.856  13.100  1.00  1.00      2S   
ATOM   2462 HH11 ARG    38       8.282  33.176  12.704  1.00  0.00      2S   
ATOM   2463 HH12 ARG    38       9.654  33.550  13.687  1.00  0.00      2S   
ATOM   2464 NH2  ARG    38       9.385  36.106  13.585  1.00  1.00      2S   
ATOM   2465 HH21 ARG    38       9.108  37.068  13.538  1.00  0.00      2S   
ATOM   2466 HH22 ARG    38      10.189  35.819  14.108  1.00  0.00      2S   
ATOM   2467 C    ARG    38       2.680  36.204  10.144  1.00  1.00      2S   
ATOM   2468 O    ARG    38       3.070  37.365  10.078  1.00  1.00      2S   
ATOM   2469 N    GLN    39       1.590  35.847  10.855  1.00  1.00      2S   
ATOM   2470 HN   GLN    39       1.285  34.896  10.891  1.00  0.00      2S   
ATOM   2471 CA   GLN    39       0.763  36.801  11.539  1.00  1.00      2S   
ATOM   2472 HA   GLN    39       1.324  37.706  11.716  1.00  0.00      2S   
ATOM   2473 CB   GLN    39      -0.489  37.156  10.710  1.00  1.00      2S   
ATOM   2474 HB1  GLN    39      -1.144  36.265  10.594  1.00  0.00      2S   
ATOM   2475 HB2  GLN    39      -0.134  37.444   9.694  1.00  0.00      2S   
ATOM   2476 CG   GLN    39      -1.287  38.322  11.311  1.00  1.00      2S   
ATOM   2477 HG1  GLN    39      -0.572  39.106  11.644  1.00  0.00      2S   
ATOM   2478 HG2  GLN    39      -1.870  37.977  12.191  1.00  0.00      2S   
ATOM   2479 CD   GLN    39      -2.236  38.917  10.268  1.00  1.00      2S   
ATOM   2480 OE1  GLN    39      -2.634  38.262   9.296  1.00  1.00      2S   
ATOM   2481 NE2  GLN    39      -2.589  40.218  10.481  1.00  1.00      2S   
ATOM   2482 HE21 GLN    39      -2.226  40.702  11.281  1.00  0.00      2S   
ATOM   2483 HE22 GLN    39      -3.206  40.677   9.844  1.00  0.00      2S   
ATOM   2484 C    GLN    39       0.356  36.235  12.872  1.00  1.00      2S   
ATOM   2485 O    GLN    39      -0.349  35.230  12.946  1.00  1.00      2S   
ATOM   2486 N    ALA    40       0.798  36.895  13.968  1.00  1.00      2S   
ATOM   2487 HN   ALA    40       1.416  37.675  13.880  1.00  0.00      2S   
ATOM   2488 CA   ALA    40       0.378  36.602  15.318  1.00  1.00      2S   
ATOM   2489 HA   ALA    40       0.170  35.545  15.391  1.00  0.00      2S   
ATOM   2490 CB   ALA    40       1.466  36.987  16.341  1.00  1.00      2S   
ATOM   2491 HB1  ALA    40       1.730  38.062  16.246  1.00  0.00      2S   
ATOM   2492 HB2  ALA    40       2.385  36.391  16.154  1.00  0.00      2S   
ATOM   2493 HB3  ALA    40       1.130  36.792  17.381  1.00  0.00      2S   
ATOM   2494 C    ALA    40      -0.874  37.414  15.585  1.00  1.00      2S   
ATOM   2495 O    ALA    40      -1.050  38.431  14.913  1.00  1.00      2S   
ATOM   2496 N    PRO    41      -1.788  37.061  16.498  1.00  1.00      2S   
ATOM   2497 CD   PRO    41      -1.774  35.831  17.285  1.00  1.00      2S   
ATOM   2498 HD1  PRO    41      -1.272  36.045  18.253  1.00  0.00      2S   
ATOM   2499 HD2  PRO    41      -1.265  35.004  16.757  1.00  0.00      2S   
ATOM   2500 CA   PRO    41      -3.049  37.771  16.651  1.00  1.00      2S   
ATOM   2501 HA   PRO    41      -3.508  37.870  15.677  1.00  0.00      2S   
ATOM   2502 CB   PRO    41      -3.887  36.903  17.607  1.00  1.00      2S   
ATOM   2503 HB1  PRO    41      -4.957  36.889  17.314  1.00  0.00      2S   
ATOM   2504 HB2  PRO    41      -3.801  37.256  18.659  1.00  0.00      2S   
ATOM   2505 CG   PRO    41      -3.253  35.512  17.505  1.00  1.00      2S   
ATOM   2506 HG1  PRO    41      -3.431  34.895  18.408  1.00  0.00      2S   
ATOM   2507 HG2  PRO    41      -3.652  34.988  16.609  1.00  0.00      2S   
ATOM   2508 C    PRO    41      -2.797  39.140  17.228  1.00  1.00      2S   
ATOM   2509 O    PRO    41      -1.937  39.275  18.097  1.00  1.00      2S   
ATOM   2510 N    GLY    42      -3.512  40.165  16.710  1.00  1.00      2S   
ATOM   2511 HN   GLY    42      -4.211  39.998  16.021  1.00  0.00      2S   
ATOM   2512 CA   GLY    42      -3.338  41.548  17.093  1.00  1.00      2S   
ATOM   2513 HA1  GLY    42      -3.348  41.606  18.172  1.00  0.00      2S   
ATOM   2514 HA2  GLY    42      -4.143  42.100  16.632  1.00  0.00      2S   
ATOM   2515 C    GLY    42      -2.045  42.137  16.598  1.00  1.00      2S   
ATOM   2516 O    GLY    42      -1.591  43.145  17.136  1.00  1.00      2S   
ATOM   2517 N    GLN    43      -1.413  41.516  15.571  1.00  1.00      2S   
ATOM   2518 HN   GLN    43      -1.780  40.686  15.156  1.00  0.00      2S   
ATOM   2519 CA   GLN    43      -0.166  41.985  15.016  1.00  1.00      2S   
ATOM   2520 HA   GLN    43      -0.011  43.015  15.305  1.00  0.00      2S   
ATOM   2521 CB   GLN    43       1.067  41.157  15.470  1.00  1.00      2S   
ATOM   2522 HB1  GLN    43       1.986  41.693  15.144  1.00  0.00      2S   
ATOM   2523 HB2  GLN    43       1.064  40.159  14.981  1.00  0.00      2S   
ATOM   2524 CG   GLN    43       1.083  40.938  17.000  1.00  1.00      2S   
ATOM   2525 HG1  GLN    43       0.592  39.972  17.243  1.00  0.00      2S   
ATOM   2526 HG2  GLN    43       0.500  41.751  17.482  1.00  0.00      2S   
ATOM   2527 CD   GLN    43       2.496  40.952  17.589  1.00  1.00      2S   
ATOM   2528 OE1  GLN    43       3.445  40.399  17.024  1.00  1.00      2S   
ATOM   2529 NE2  GLN    43       2.621  41.611  18.781  1.00  1.00      2S   
ATOM   2530 HE21 GLN    43       3.514  41.672  19.223  1.00  0.00      2S   
ATOM   2531 HE22 GLN    43       1.816  42.033  19.199  1.00  0.00      2S   
ATOM   2532 C    GLN    43      -0.300  41.953  13.519  1.00  1.00      2S   
ATOM   2533 O    GLN    43      -1.184  41.297  12.971  1.00  1.00      2S   
ATOM   2534 N    ASP    44       0.588  42.695  12.824  1.00  1.00      2S   
ATOM   2535 HN   ASP    44       1.304  43.217  13.287  1.00  0.00      2S   
ATOM   2536 CA   ASP    44       0.642  42.809  11.385  1.00  1.00      2S   
ATOM   2537 HA   ASP    44      -0.374  42.883  11.022  1.00  0.00      2S   
ATOM   2538 CB   ASP    44       1.412  44.082  10.911  1.00  1.00      2S   
ATOM   2539 HB1  ASP    44       0.848  44.977  11.250  1.00  0.00      2S   
ATOM   2540 HB2  ASP    44       1.448  44.111   9.801  1.00  0.00      2S   
ATOM   2541 CG   ASP    44       2.846  44.209  11.455  1.00  1.00      2S   
ATOM   2542 OD1  ASP    44       3.088  43.875  12.644  1.00  1.00      2S   
ATOM   2543 OD2  ASP    44       3.717  44.677  10.675  1.00  1.00      2S   
ATOM   2544 C    ASP    44       1.256  41.568  10.783  1.00  1.00      2S   
ATOM   2545 O    ASP    44       1.957  40.814  11.451  1.00  1.00      2S   
ATOM   2546 N    ARG    45       0.977  41.324   9.485  1.00  1.00      2S   
ATOM   2547 HN   ARG    45       0.397  41.942   8.962  1.00  0.00      2S   
ATOM   2548 CA   ARG    45       1.461  40.174   8.763  1.00  1.00      2S   
ATOM   2549 HA   ARG    45       1.497  39.322   9.429  1.00  0.00      2S   
ATOM   2550 CB   ARG    45       0.524  39.862   7.588  1.00  1.00      2S   
ATOM   2551 HB1  ARG    45       0.402  40.767   6.953  1.00  0.00      2S   
ATOM   2552 HB2  ARG    45      -0.471  39.637   8.031  1.00  0.00      2S   
ATOM   2553 CG   ARG    45       0.990  38.693   6.708  1.00  1.00      2S   
ATOM   2554 HG1  ARG    45       1.206  37.812   7.354  1.00  0.00      2S   
ATOM   2555 HG2  ARG    45       1.934  38.975   6.190  1.00  0.00      2S   
ATOM   2556 CD   ARG    45      -0.031  38.304   5.642  1.00  1.00      2S   
ATOM   2557 HD1  ARG    45       0.321  37.406   5.094  1.00  0.00      2S   
ATOM   2558 HD2  ARG    45      -0.210  39.143   4.935  1.00  0.00      2S   
ATOM   2559 NE   ARG    45      -1.307  37.988   6.350  1.00  1.00      2S   
ATOM   2560 HE   ARG    45      -1.415  38.290   7.298  1.00  0.00      2S   
ATOM   2561 CZ   ARG    45      -2.351  37.343   5.767  1.00  1.00      2S   
ATOM   2562 NH1  ARG    45      -2.278  36.899   4.487  1.00  1.00      2S   
ATOM   2563 HH11 ARG    45      -3.042  36.396   4.088  1.00  0.00      2S   
ATOM   2564 HH12 ARG    45      -1.451  37.065   3.953  1.00  0.00      2S   
ATOM   2565 NH2  ARG    45      -3.481  37.142   6.495  1.00  1.00      2S   
ATOM   2566 HH21 ARG    45      -3.512  37.456   7.445  1.00  0.00      2S   
ATOM   2567 HH22 ARG    45      -4.256  36.660   6.093  1.00  0.00      2S   
ATOM   2568 C    ARG    45       2.836  40.452   8.223  1.00  1.00      2S   
ATOM   2569 O    ARG    45       3.008  41.309   7.359  1.00  1.00      2S   
ATOM   2570 N    GLU    46       3.856  39.733   8.739  1.00  1.00      2S   
ATOM   2571 HN   GLU    46       3.694  38.978   9.374  1.00  0.00      2S   
ATOM   2572 CA   GLU    46       5.234  40.100   8.540  1.00  1.00      2S   
ATOM   2573 HA   GLU    46       5.275  41.049   8.023  1.00  0.00      2S   
ATOM   2574 CB   GLU    46       5.969  40.294   9.885  1.00  1.00      2S   
ATOM   2575 HB1  GLU    46       5.274  40.857  10.550  1.00  0.00      2S   
ATOM   2576 HB2  GLU    46       6.863  40.932   9.719  1.00  0.00      2S   
ATOM   2577 CG   GLU    46       6.421  39.004  10.601  1.00  1.00      2S   
ATOM   2578 HG1  GLU    46       7.227  38.513  10.014  1.00  0.00      2S   
ATOM   2579 HG2  GLU    46       5.571  38.299  10.697  1.00  0.00      2S   
ATOM   2580 CD   GLU    46       6.964  39.318  11.994  1.00  1.00      2S   
ATOM   2581 OE1  GLU    46       6.747  40.451  12.494  1.00  1.00      2S   
ATOM   2582 OE2  GLU    46       7.593  38.405  12.591  1.00  1.00      2S   
ATOM   2583 C    GLU    46       5.955  39.095   7.695  1.00  1.00      2S   
ATOM   2584 O    GLU    46       5.631  37.913   7.680  1.00  1.00      2S   
ATOM   2585 N    PHE    47       6.985  39.575   6.968  1.00  1.00      2S   
ATOM   2586 HN   PHE    47       7.184  40.554   6.980  1.00  0.00      2S   
ATOM   2587 CA   PHE    47       7.864  38.804   6.125  1.00  1.00      2S   
ATOM   2588 HA   PHE    47       7.258  38.258   5.415  1.00  0.00      2S   
ATOM   2589 CB   PHE    47       8.812  39.780   5.377  1.00  1.00      2S   
ATOM   2590 HB1  PHE    47       9.356  40.418   6.107  1.00  0.00      2S   
ATOM   2591 HB2  PHE    47       8.207  40.446   4.727  1.00  0.00      2S   
ATOM   2592 CG   PHE    47       9.814  39.080   4.509  1.00  1.00      2S   
ATOM   2593 CD1  PHE    47       9.392  38.412   3.354  1.00  1.00      2S   
ATOM   2594 HD1  PHE    47       8.348  38.417   3.075  1.00  0.00      2S   
ATOM   2595 CE1  PHE    47      10.320  37.749   2.550  1.00  1.00      2S   
ATOM   2596 HE1  PHE    47       9.979  37.249   1.662  1.00  0.00      2S   
ATOM   2597 CZ   PHE    47      11.675  37.728   2.906  1.00  1.00      2S   
ATOM   2598 HZ   PHE    47      12.393  37.210   2.291  1.00  0.00      2S   
ATOM   2599 CD2  PHE    47      11.172  39.047   4.869  1.00  1.00      2S   
ATOM   2600 HD2  PHE    47      11.503  39.540   5.768  1.00  0.00      2S   
ATOM   2601 CE2  PHE    47      12.101  38.371   4.071  1.00  1.00      2S   
ATOM   2602 HE2  PHE    47      13.146  38.368   4.338  1.00  0.00      2S   
ATOM   2603 C    PHE    47       8.678  37.815   6.935  1.00  1.00      2S   
ATOM   2604 O    PHE    47       9.181  38.138   8.008  1.00  1.00      2S   
ATOM   2605 N    VAL    48       8.824  36.579   6.401  1.00  1.00      2S   
ATOM   2606 HN   VAL    48       8.356  36.328   5.555  1.00  0.00      2S   
ATOM   2607 CA   VAL    48       9.652  35.544   6.975  1.00  1.00      2S   
ATOM   2608 HA   VAL    48      10.125  35.912   7.875  1.00  0.00      2S   
ATOM   2609 CB   VAL    48       8.867  34.285   7.324  1.00  1.00      2S   
ATOM   2610 HB   VAL    48       8.347  33.892   6.424  1.00  0.00      2S   
ATOM   2611 CG1  VAL    48       9.801  33.186   7.869  1.00  1.00      2S   
ATOM   2612 HG11 VAL    48      10.362  33.558   8.751  1.00  0.00      2S   
ATOM   2613 HG12 VAL    48      10.526  32.849   7.099  1.00  0.00      2S   
ATOM   2614 HG13 VAL    48       9.200  32.305   8.181  1.00  0.00      2S   
ATOM   2615 CG2  VAL    48       7.803  34.659   8.373  1.00  1.00      2S   
ATOM   2616 HG21 VAL    48       7.089  35.410   7.978  1.00  0.00      2S   
ATOM   2617 HG22 VAL    48       8.292  35.081   9.277  1.00  0.00      2S   
ATOM   2618 HG23 VAL    48       7.228  33.758   8.669  1.00  0.00      2S   
ATOM   2619 C    VAL    48      10.750  35.232   5.990  1.00  1.00      2S   
ATOM   2620 O    VAL    48      11.925  35.378   6.320  1.00  1.00      2S   
ATOM   2621 N    ALA    49      10.406  34.773   4.762  1.00  1.00      2S   
ATOM   2622 HN   ALA    49       9.456  34.675   4.473  1.00  0.00      2S   
ATOM   2623 CA   ALA    49      11.412  34.380   3.801  1.00  1.00      2S   
ATOM   2624 HA   ALA    49      12.205  35.110   3.822  1.00  0.00      2S   
ATOM   2625 CB   ALA    49      11.967  32.968   4.079  1.00  1.00      2S   
ATOM   2626 HB1  ALA    49      11.152  32.213   4.063  1.00  0.00      2S   
ATOM   2627 HB2  ALA    49      12.438  32.943   5.084  1.00  0.00      2S   
ATOM   2628 HB3  ALA    49      12.737  32.687   3.330  1.00  0.00      2S   
ATOM   2629 C    ALA    49      10.799  34.393   2.428  1.00  1.00      2S   
ATOM   2630 O    ALA    49       9.585  34.294   2.302  1.00  1.00      2S   
ATOM   2631 N    THR    50      11.620  34.526   1.356  1.00  1.00      2S   
ATOM   2632 HN   THR    50      12.605  34.648   1.471  1.00  0.00      2S   
ATOM   2633 CA   THR    50      11.146  34.416  -0.010  1.00  1.00      2S   
ATOM   2634 HA   THR    50      10.276  33.779  -0.005  1.00  0.00      2S   
ATOM   2635 CB   THR    50      10.768  35.743  -0.681  1.00  1.00      2S   
ATOM   2636 HB   THR    50       9.956  36.216  -0.091  1.00  0.00      2S   
ATOM   2637 OG1  THR    50      10.230  35.576  -1.990  1.00  1.00      2S   
ATOM   2638 HG1  THR    50       9.747  36.386  -2.181  1.00  0.00      2S   
ATOM   2639 CG2  THR    50      11.966  36.704  -0.735  1.00  1.00      2S   
ATOM   2640 HG21 THR    50      12.927  36.158  -0.711  1.00  0.00      2S   
ATOM   2641 HG22 THR    50      11.944  37.390   0.136  1.00  0.00      2S   
ATOM   2642 HG23 THR    50      11.947  37.323  -1.656  1.00  0.00      2S   
ATOM   2643 C    THR    50      12.197  33.682  -0.799  1.00  1.00      2S   
ATOM   2644 O    THR    50      13.368  33.657  -0.431  1.00  1.00      2S   
ATOM   2645 N    ILE    51      11.762  33.045  -1.906  1.00  1.00      2S   
ATOM   2646 HN   ILE    51      10.792  33.066  -2.147  1.00  0.00      2S   
ATOM   2647 CA   ILE    51      12.605  32.353  -2.834  1.00  1.00      2S   
ATOM   2648 HA   ILE    51      13.614  32.712  -2.710  1.00  0.00      2S   
ATOM   2649 CB   ILE    51      12.611  30.841  -2.645  1.00  1.00      2S   
ATOM   2650 HB   ILE    51      12.953  30.659  -1.599  1.00  0.00      2S   
ATOM   2651 CG2  ILE    51      11.198  30.226  -2.776  1.00  1.00      2S   
ATOM   2652 HG21 ILE    51      10.839  30.278  -3.824  1.00  0.00      2S   
ATOM   2653 HG22 ILE    51      10.473  30.755  -2.125  1.00  0.00      2S   
ATOM   2654 HG23 ILE    51      11.216  29.159  -2.468  1.00  0.00      2S   
ATOM   2655 CG1  ILE    51      13.642  30.175  -3.579  1.00  1.00      2S   
ATOM   2656 HG11 ILE    51      14.566  30.796  -3.590  1.00  0.00      2S   
ATOM   2657 HG12 ILE    51      13.238  30.154  -4.615  1.00  0.00      2S   
ATOM   2658 CD   ILE    51      14.020  28.757  -3.153  1.00  1.00      2S   
ATOM   2659 HD1  ILE    51      13.128  28.097  -3.146  1.00  0.00      2S   
ATOM   2660 HD2  ILE    51      14.463  28.769  -2.134  1.00  0.00      2S   
ATOM   2661 HD3  ILE    51      14.766  28.329  -3.856  1.00  0.00      2S   
ATOM   2662 C    ILE    51      12.137  32.762  -4.201  1.00  1.00      2S   
ATOM   2663 O    ILE    51      10.946  32.749  -4.505  1.00  1.00      2S   
ATOM   2664 N    SER    52      13.088  33.171  -5.065  1.00  1.00      2S   
ATOM   2665 HN   SER    52      14.051  33.197  -4.801  1.00  0.00      2S   
ATOM   2666 CA   SER    52      12.796  33.646  -6.389  1.00  1.00      2S   
ATOM   2667 HA   SER    52      11.864  34.194  -6.358  1.00  0.00      2S   
ATOM   2668 CB   SER    52      13.890  34.614  -6.915  1.00  1.00      2S   
ATOM   2669 HB1  SER    52      14.154  35.336  -6.112  1.00  0.00      2S   
ATOM   2670 HB2  SER    52      13.506  35.193  -7.779  1.00  0.00      2S   
ATOM   2671 OG   SER    52      15.079  33.947  -7.326  1.00  1.00      2S   
ATOM   2672 HG1  SER    52      15.568  34.595  -7.848  1.00  0.00      2S   
ATOM   2673 C    SER    52      12.635  32.472  -7.320  1.00  1.00      2S   
ATOM   2674 O    SER    52      12.810  31.315  -6.941  1.00  1.00      2S   
ATOM   2675 N    TRP    53      12.337  32.773  -8.597  1.00  1.00      2S   
ATOM   2676 HN   TRP    53      12.160  33.718  -8.868  1.00  0.00      2S   
ATOM   2677 CA   TRP    53      12.235  31.808  -9.660  1.00  1.00      2S   
ATOM   2678 HA   TRP    53      11.578  31.023  -9.310  1.00  0.00      2S   
ATOM   2679 CB   TRP    53      11.575  32.446 -10.911  1.00  1.00      2S   
ATOM   2680 HB1  TRP    53      10.636  32.947 -10.589  1.00  0.00      2S   
ATOM   2681 HB2  TRP    53      11.286  31.633 -11.609  1.00  0.00      2S   
ATOM   2682 CG   TRP    53      12.401  33.463 -11.685  1.00  1.00      2S   
ATOM   2683 CD1  TRP    53      13.243  34.446 -11.239  1.00  1.00      2S   
ATOM   2684 HD1  TRP    53      13.449  34.673 -10.204  1.00  0.00      2S   
ATOM   2685 NE1  TRP    53      13.851  35.073 -12.300  1.00  1.00      2S   
ATOM   2686 HE1  TRP    53      14.526  35.775 -12.239  1.00  0.00      2S   
ATOM   2687 CE2  TRP    53      13.394  34.500 -13.466  1.00  1.00      2S   
ATOM   2688 CD2  TRP    53      12.472  33.490 -13.119  1.00  1.00      2S   
ATOM   2689 CE3  TRP    53      11.831  32.732 -14.096  1.00  1.00      2S   
ATOM   2690 HE3  TRP    53      11.123  31.955 -13.852  1.00  0.00      2S   
ATOM   2691 CZ3  TRP    53      12.121  33.012 -15.438  1.00  1.00      2S   
ATOM   2692 HZ3  TRP    53      11.628  32.449 -16.218  1.00  0.00      2S   
ATOM   2693 CZ2  TRP    53      13.696  34.764 -14.796  1.00  1.00      2S   
ATOM   2694 HZ2  TRP    53      14.406  35.526 -15.077  1.00  0.00      2S   
ATOM   2695 CH2  TRP    53      13.043  34.011 -15.783  1.00  1.00      2S   
ATOM   2696 HH2  TRP    53      13.252  34.206 -16.825  1.00  0.00      2S   
ATOM   2697 C    TRP    53      13.577  31.173 -10.018  1.00  1.00      2S   
ATOM   2698 O    TRP    53      13.614  30.139 -10.680  1.00  1.00      2S   
ATOM   2699 N    THR    54      14.711  31.775  -9.579  1.00  1.00      2S   
ATOM   2700 HN   THR    54      14.668  32.623  -9.055  1.00  0.00      2S   
ATOM   2701 CA   THR    54      16.049  31.256  -9.807  1.00  1.00      2S   
ATOM   2702 HA   THR    54      16.000  30.418 -10.489  1.00  0.00      2S   
ATOM   2703 CB   THR    54      17.000  32.290 -10.402  1.00  1.00      2S   
ATOM   2704 HB   THR    54      18.022  31.863 -10.521  1.00  0.00      2S   
ATOM   2705 OG1  THR    54      17.090  33.459  -9.592  1.00  1.00      2S   
ATOM   2706 HG1  THR    54      17.607  33.199  -8.824  1.00  0.00      2S   
ATOM   2707 CG2  THR    54      16.498  32.677 -11.805  1.00  1.00      2S   
ATOM   2708 HG21 THR    54      15.480  33.106 -11.751  1.00  0.00      2S   
ATOM   2709 HG22 THR    54      16.465  31.784 -12.463  1.00  0.00      2S   
ATOM   2710 HG23 THR    54      17.174  33.430 -12.263  1.00  0.00      2S   
ATOM   2711 C    THR    54      16.655  30.742  -8.519  1.00  1.00      2S   
ATOM   2712 O    THR    54      17.869  30.556  -8.454  1.00  1.00      2S   
ATOM   2713 N    ASP    55      15.829  30.514  -7.468  1.00  1.00      2S   
ATOM   2714 HN   ASP    55      14.850  30.690  -7.550  1.00  0.00      2S   
ATOM   2715 CA   ASP    55      16.239  29.951  -6.193  1.00  1.00      2S   
ATOM   2716 HA   ASP    55      15.317  29.779  -5.665  1.00  0.00      2S   
ATOM   2717 CB   ASP    55      16.990  28.588  -6.273  1.00  1.00      2S   
ATOM   2718 HB1  ASP    55      17.280  28.239  -5.259  1.00  0.00      2S   
ATOM   2719 HB2  ASP    55      17.917  28.700  -6.873  1.00  0.00      2S   
ATOM   2720 CG   ASP    55      16.130  27.494  -6.899  1.00  1.00      2S   
ATOM   2721 OD1  ASP    55      14.882  27.639  -6.933  1.00  1.00      2S   
ATOM   2722 OD2  ASP    55      16.723  26.467  -7.323  1.00  1.00      2S   
ATOM   2723 C    ASP    55      17.037  30.909  -5.334  1.00  1.00      2S   
ATOM   2724 O    ASP    55      17.675  30.494  -4.368  1.00  1.00      2S   
ATOM   2725 N    SER    56      16.990  32.229  -5.632  1.00  1.00      2S   
ATOM   2726 HN   SER    56      16.469  32.558  -6.418  1.00  0.00      2S   
ATOM   2727 CA   SER    56      17.632  33.248  -4.827  1.00  1.00      2S   
ATOM   2728 HA   SER    56      18.608  32.890  -4.531  1.00  0.00      2S   
ATOM   2729 CB   SER    56      17.778  34.592  -5.587  1.00  1.00      2S   
ATOM   2730 HB1  SER    56      16.781  35.017  -5.826  1.00  0.00      2S   
ATOM   2731 HB2  SER    56      18.314  34.408  -6.542  1.00  0.00      2S   
ATOM   2732 OG   SER    56      18.511  35.559  -4.843  1.00  1.00      2S   
ATOM   2733 HG1  SER    56      17.914  35.889  -4.166  1.00  0.00      2S   
ATOM   2734 C    SER    56      16.772  33.467  -3.608  1.00  1.00      2S   
ATOM   2735 O    SER    56      15.572  33.669  -3.743  1.00  1.00      2S   
ATOM   2736 N    THR    57      17.360  33.403  -2.393  1.00  1.00      2S   
ATOM   2737 HN   THR    57      18.348  33.291  -2.300  1.00  0.00      2S   
ATOM   2738 CA   THR    57      16.612  33.402  -1.153  1.00  1.00      2S   
ATOM   2739 HA   THR    57      15.558  33.356  -1.380  1.00  0.00      2S   
ATOM   2740 CB   THR    57      16.923  32.212  -0.253  1.00  1.00      2S   
ATOM   2741 HB   THR    57      16.373  32.302   0.711  1.00  0.00      2S   
ATOM   2742 OG1  THR    57      18.315  32.105   0.019  1.00  1.00      2S   
ATOM   2743 HG1  THR    57      18.402  31.367   0.633  1.00  0.00      2S   
ATOM   2744 CG2  THR    57      16.466  30.920  -0.953  1.00  1.00      2S   
ATOM   2745 HG21 THR    57      17.027  30.759  -1.896  1.00  0.00      2S   
ATOM   2746 HG22 THR    57      15.384  30.975  -1.190  1.00  0.00      2S   
ATOM   2747 HG23 THR    57      16.635  30.043  -0.292  1.00  0.00      2S   
ATOM   2748 C    THR    57      16.842  34.684  -0.395  1.00  1.00      2S   
ATOM   2749 O    THR    57      17.857  35.358  -0.565  1.00  1.00      2S   
ATOM   2750 N    ASP    58      15.869  35.032   0.477  1.00  1.00      2S   
ATOM   2751 HN   ASP    58      15.040  34.483   0.573  1.00  0.00      2S   
ATOM   2752 CA   ASP    58      15.929  36.197   1.315  1.00  1.00      2S   
ATOM   2753 HA   ASP    58      16.966  36.425   1.521  1.00  0.00      2S   
ATOM   2754 CB   ASP    58      15.192  37.381   0.648  1.00  1.00      2S   
ATOM   2755 HB1  ASP    58      14.097  37.234   0.725  1.00  0.00      2S   
ATOM   2756 HB2  ASP    58      15.458  37.417  -0.431  1.00  0.00      2S   
ATOM   2757 CG   ASP    58      15.551  38.722   1.261  1.00  1.00      2S   
ATOM   2758 OD1  ASP    58      16.578  38.814   1.983  1.00  1.00      2S   
ATOM   2759 OD2  ASP    58      14.787  39.685   0.998  1.00  1.00      2S   
ATOM   2760 C    ASP    58      15.237  35.810   2.599  1.00  1.00      2S   
ATOM   2761 O    ASP    58      14.278  35.044   2.565  1.00  1.00      2S   
ATOM   2762 N    TYR    59      15.725  36.305   3.760  1.00  1.00      2S   
ATOM   2763 HN   TYR    59      16.493  36.942   3.773  1.00  0.00      2S   
ATOM   2764 CA   TYR    59      15.221  35.923   5.060  1.00  1.00      2S   
ATOM   2765 HA   TYR    59      14.228  35.504   4.973  1.00  0.00      2S   
ATOM   2766 CB   TYR    59      16.165  34.970   5.837  1.00  1.00      2S   
ATOM   2767 HB1  TYR    59      15.780  34.773   6.862  1.00  0.00      2S   
ATOM   2768 HB2  TYR    59      17.182  35.410   5.921  1.00  0.00      2S   
ATOM   2769 CG   TYR    59      16.282  33.655   5.134  1.00  1.00      2S   
ATOM   2770 CD1  TYR    59      15.365  32.625   5.398  1.00  1.00      2S   
ATOM   2771 HD1  TYR    59      14.568  32.785   6.110  1.00  0.00      2S   
ATOM   2772 CE1  TYR    59      15.479  31.392   4.748  1.00  1.00      2S   
ATOM   2773 HE1  TYR    59      14.768  30.609   4.963  1.00  0.00      2S   
ATOM   2774 CZ   TYR    59      16.522  31.180   3.836  1.00  1.00      2S   
ATOM   2775 OH   TYR    59      16.658  29.940   3.189  1.00  1.00      2S   
ATOM   2776 HH   TYR    59      17.421  29.988   2.603  1.00  0.00      2S   
ATOM   2777 CD2  TYR    59      17.318  33.432   4.212  1.00  1.00      2S   
ATOM   2778 HD2  TYR    59      18.029  34.217   4.000  1.00  0.00      2S   
ATOM   2779 CE2  TYR    59      17.439  32.200   3.564  1.00  1.00      2S   
ATOM   2780 HE2  TYR    59      18.245  32.042   2.863  1.00  0.00      2S   
ATOM   2781 C    TYR    59      15.146  37.154   5.906  1.00  1.00      2S   
ATOM   2782 O    TYR    59      16.004  38.030   5.822  1.00  1.00      2S   
ATOM   2783 N    ALA    60      14.135  37.209   6.804  1.00  1.00      2S   
ATOM   2784 HN   ALA    60      13.413  36.518   6.810  1.00  0.00      2S   
ATOM   2785 CA   ALA    60      14.053  38.189   7.859  1.00  1.00      2S   
ATOM   2786 HA   ALA    60      14.178  39.172   7.426  1.00  0.00      2S   
ATOM   2787 CB   ALA    60      12.704  38.118   8.606  1.00  1.00      2S   
ATOM   2788 HB1  ALA    60      12.558  37.116   9.064  1.00  0.00      2S   
ATOM   2789 HB2  ALA    60      11.870  38.294   7.895  1.00  0.00      2S   
ATOM   2790 HB3  ALA    60      12.646  38.886   9.405  1.00  0.00      2S   
ATOM   2791 C    ALA    60      15.174  37.919   8.838  1.00  1.00      2S   
ATOM   2792 O    ALA    60      15.600  36.778   9.002  1.00  1.00      2S   
ATOM   2793 N    ASP    61      15.696  38.975   9.501  1.00  1.00      2S   
ATOM   2794 HN   ASP    61      15.350  39.895   9.336  1.00  0.00      2S   
ATOM   2795 CA   ASP    61      16.810  38.894  10.431  1.00  1.00      2S   
ATOM   2796 HA   ASP    61      17.652  38.458   9.910  1.00  0.00      2S   
ATOM   2797 CB   ASP    61      17.197  40.276  11.024  1.00  1.00      2S   
ATOM   2798 HB1  ASP    61      17.920  40.149  11.859  1.00  0.00      2S   
ATOM   2799 HB2  ASP    61      16.289  40.776  11.423  1.00  0.00      2S   
ATOM   2800 CG   ASP    61      17.853  41.197   9.994  1.00  1.00      2S   
ATOM   2801 OD1  ASP    61      18.154  40.739   8.859  1.00  1.00      2S   
ATOM   2802 OD2  ASP    61      18.062  42.387  10.348  1.00  1.00      2S   
ATOM   2803 C    ASP    61      16.479  37.998  11.597  1.00  1.00      2S   
ATOM   2804 O    ASP    61      17.344  37.289  12.109  1.00  1.00      2S   
ATOM   2805 N    SER    62      15.189  37.992  12.005  1.00  1.00      2S   
ATOM   2806 HN   SER    62      14.520  38.565  11.536  1.00  0.00      2S   
ATOM   2807 CA   SER    62      14.661  37.223  13.106  1.00  1.00      2S   
ATOM   2808 HA   SER    62      15.256  37.467  13.974  1.00  0.00      2S   
ATOM   2809 CB   SER    62      13.186  37.599  13.419  1.00  1.00      2S   
ATOM   2810 HB1  SER    62      13.153  38.656  13.761  1.00  0.00      2S   
ATOM   2811 HB2  SER    62      12.787  36.963  14.238  1.00  0.00      2S   
ATOM   2812 OG   SER    62      12.344  37.484  12.275  1.00  1.00      2S   
ATOM   2813 HG1  SER    62      11.454  37.696  12.567  1.00  0.00      2S   
ATOM   2814 C    SER    62      14.760  35.725  12.902  1.00  1.00      2S   
ATOM   2815 O    SER    62      14.742  34.986  13.883  1.00  1.00      2S   
ATOM   2816 N    VAL    63      14.868  35.240  11.638  1.00  1.00      2S   
ATOM   2817 HN   VAL    63      14.908  35.849  10.848  1.00  0.00      2S   
ATOM   2818 CA   VAL    63      14.855  33.821  11.346  1.00  1.00      2S   
ATOM   2819 HA   VAL    63      14.805  33.266  12.272  1.00  0.00      2S   
ATOM   2820 CB   VAL    63      13.647  33.395  10.523  1.00  1.00      2S   
ATOM   2821 HB   VAL    63      13.635  32.284  10.475  1.00  0.00      2S   
ATOM   2822 CG1  VAL    63      12.364  33.841  11.257  1.00  1.00      2S   
ATOM   2823 HG11 VAL    63      12.269  34.946  11.252  1.00  0.00      2S   
ATOM   2824 HG12 VAL    63      12.372  33.486  12.308  1.00  0.00      2S   
ATOM   2825 HG13 VAL    63      11.470  33.421  10.752  1.00  0.00      2S   
ATOM   2826 CG2  VAL    63      13.702  33.939   9.079  1.00  1.00      2S   
ATOM   2827 HG21 VAL    63      14.588  33.551   8.535  1.00  0.00      2S   
ATOM   2828 HG22 VAL    63      13.737  35.047   9.079  1.00  0.00      2S   
ATOM   2829 HG23 VAL    63      12.797  33.619   8.522  1.00  0.00      2S   
ATOM   2830 C    VAL    63      16.118  33.356  10.661  1.00  1.00      2S   
ATOM   2831 O    VAL    63      16.249  32.165  10.387  1.00  1.00      2S   
ATOM   2832 N    LYS    64      17.093  34.261  10.382  1.00  1.00      2S   
ATOM   2833 HN   LYS    64      16.972  35.230  10.587  1.00  0.00      2S   
ATOM   2834 CA   LYS    64      18.361  33.906   9.763  1.00  1.00      2S   
ATOM   2835 HA   LYS    64      18.154  33.491   8.786  1.00  0.00      2S   
ATOM   2836 CB   LYS    64      19.332  35.100   9.625  1.00  1.00      2S   
ATOM   2837 HB1  LYS    64      20.394  34.759   9.646  1.00  0.00      2S   
ATOM   2838 HB2  LYS    64      19.188  35.786  10.490  1.00  0.00      2S   
ATOM   2839 CG   LYS    64      19.186  35.887   8.323  1.00  1.00      2S   
ATOM   2840 HG1  LYS    64      18.172  36.339   8.297  1.00  0.00      2S   
ATOM   2841 HG2  LYS    64      19.282  35.194   7.456  1.00  0.00      2S   
ATOM   2842 CD   LYS    64      20.277  36.965   8.225  1.00  1.00      2S   
ATOM   2843 HD1  LYS    64      21.273  36.466   8.189  1.00  0.00      2S   
ATOM   2844 HD2  LYS    64      20.247  37.586   9.148  1.00  0.00      2S   
ATOM   2845 CE   LYS    64      20.143  37.875   7.007  1.00  1.00      2S   
ATOM   2846 HE1  LYS    64      20.309  37.302   6.069  1.00  0.00      2S   
ATOM   2847 HE2  LYS    64      20.872  38.712   7.058  1.00  0.00      2S   
ATOM   2848 NZ   LYS    64      18.784  38.454   6.953  1.00  1.00      2S   
ATOM   2849 HZ1  LYS    64      18.633  39.103   7.756  1.00  0.00      2S   
ATOM   2850 HZ2  LYS    64      18.080  37.689   6.983  1.00  0.00      2S   
ATOM   2851 HZ3  LYS    64      18.678  38.980   6.059  1.00  0.00      2S   
ATOM   2852 C    LYS    64      19.112  32.878  10.571  1.00  1.00      2S   
ATOM   2853 O    LYS    64      19.277  33.021  11.782  1.00  1.00      2S   
ATOM   2854 N    GLY    65      19.575  31.805   9.889  1.00  1.00      2S   
ATOM   2855 HN   GLY    65      19.390  31.698   8.911  1.00  0.00      2S   
ATOM   2856 CA   GLY    65      20.388  30.770  10.483  1.00  1.00      2S   
ATOM   2857 HA1  GLY    65      21.004  31.206  11.258  1.00  0.00      2S   
ATOM   2858 HA2  GLY    65      20.967  30.334   9.683  1.00  0.00      2S   
ATOM   2859 C    GLY    65      19.555  29.679  11.093  1.00  1.00      2S   
ATOM   2860 O    GLY    65      20.092  28.667  11.540  1.00  1.00      2S   
ATOM   2861 N    ARG    66      18.218  29.870  11.142  1.00  1.00      2S   
ATOM   2862 HN   ARG    66      17.810  30.706  10.781  1.00  0.00      2S   
ATOM   2863 CA   ARG    66      17.304  28.949  11.764  1.00  1.00      2S   
ATOM   2864 HA   ARG    66      17.845  28.121  12.198  1.00  0.00      2S   
ATOM   2865 CB   ARG    66      16.471  29.619  12.874  1.00  1.00      2S   
ATOM   2866 HB1  ARG    66      15.738  28.890  13.277  1.00  0.00      2S   
ATOM   2867 HB2  ARG    66      15.902  30.480  12.460  1.00  0.00      2S   
ATOM   2868 CG   ARG    66      17.354  30.102  14.036  1.00  1.00      2S   
ATOM   2869 HG1  ARG    66      17.988  30.946  13.688  1.00  0.00      2S   
ATOM   2870 HG2  ARG    66      18.034  29.269  14.326  1.00  0.00      2S   
ATOM   2871 CD   ARG    66      16.582  30.523  15.291  1.00  1.00      2S   
ATOM   2872 HD1  ARG    66      17.290  30.933  16.043  1.00  0.00      2S   
ATOM   2873 HD2  ARG    66      16.063  29.649  15.736  1.00  0.00      2S   
ATOM   2874 NE   ARG    66      15.603  31.610  14.947  1.00  1.00      2S   
ATOM   2875 HE   ARG    66      15.977  32.497  14.666  1.00  0.00      2S   
ATOM   2876 CZ   ARG    66      14.250  31.481  15.047  1.00  1.00      2S   
ATOM   2877 NH1  ARG    66      13.672  30.315  15.429  1.00  1.00      2S   
ATOM   2878 HH11 ARG    66      12.675  30.290  15.567  1.00  0.00      2S   
ATOM   2879 HH12 ARG    66      14.234  29.522  15.660  1.00  0.00      2S   
ATOM   2880 NH2  ARG    66      13.451  32.546  14.775  1.00  1.00      2S   
ATOM   2881 HH21 ARG    66      13.856  33.423  14.508  1.00  0.00      2S   
ATOM   2882 HH22 ARG    66      12.455  32.452  14.864  1.00  0.00      2S   
ATOM   2883 C    ARG    66      16.384  28.381  10.728  1.00  1.00      2S   
ATOM   2884 O    ARG    66      16.121  27.181  10.741  1.00  1.00      2S   
ATOM   2885 N    PHE    67      15.842  29.229   9.820  1.00  1.00      2S   
ATOM   2886 HN   PHE    67      16.063  30.202   9.813  1.00  0.00      2S   
ATOM   2887 CA   PHE    67      14.854  28.797   8.854  1.00  1.00      2S   
ATOM   2888 HA   PHE    67      14.489  27.823   9.130  1.00  0.00      2S   
ATOM   2889 CB   PHE    67      13.639  29.755   8.720  1.00  1.00      2S   
ATOM   2890 HB1  PHE    67      13.003  29.429   7.868  1.00  0.00      2S   
ATOM   2891 HB2  PHE    67      14.005  30.785   8.512  1.00  0.00      2S   
ATOM   2892 CG   PHE    67      12.727  29.836   9.931  1.00  1.00      2S   
ATOM   2893 CD1  PHE    67      12.981  29.258  11.195  1.00  1.00      2S   
ATOM   2894 HD1  PHE    67      13.841  28.641  11.378  1.00  0.00      2S   
ATOM   2895 CE1  PHE    67      12.115  29.464  12.273  1.00  1.00      2S   
ATOM   2896 HE1  PHE    67      12.335  29.017  13.232  1.00  0.00      2S   
ATOM   2897 CZ   PHE    67      10.967  30.241  12.107  1.00  1.00      2S   
ATOM   2898 HZ   PHE    67      10.295  30.398  12.936  1.00  0.00      2S   
ATOM   2899 CD2  PHE    67      11.548  30.587   9.781  1.00  1.00      2S   
ATOM   2900 HD2  PHE    67      11.328  31.032   8.823  1.00  0.00      2S   
ATOM   2901 CE2  PHE    67      10.675  30.792  10.855  1.00  1.00      2S   
ATOM   2902 HE2  PHE    67       9.783  31.385  10.723  1.00  0.00      2S   
ATOM   2903 C    PHE    67      15.514  28.689   7.501  1.00  1.00      2S   
ATOM   2904 O    PHE    67      16.449  29.426   7.199  1.00  1.00      2S   
ATOM   2905 N    THR    68      15.028  27.747   6.656  1.00  1.00      2S   
ATOM   2906 HN   THR    68      14.285  27.142   6.943  1.00  0.00      2S   
ATOM   2907 CA   THR    68      15.518  27.537   5.309  1.00  1.00      2S   
ATOM   2908 HA   THR    68      16.091  28.397   5.006  1.00  0.00      2S   
ATOM   2909 CB   THR    68      16.375  26.286   5.152  1.00  1.00      2S   
ATOM   2910 HB   THR    68      15.799  25.380   5.437  1.00  0.00      2S   
ATOM   2911 OG1  THR    68      17.506  26.371   6.009  1.00  1.00      2S   
ATOM   2912 HG1  THR    68      17.943  25.517   5.956  1.00  0.00      2S   
ATOM   2913 CG2  THR    68      16.884  26.137   3.702  1.00  1.00      2S   
ATOM   2914 HG21 THR    68      17.386  27.071   3.372  1.00  0.00      2S   
ATOM   2915 HG22 THR    68      16.047  25.917   3.007  1.00  0.00      2S   
ATOM   2916 HG23 THR    68      17.614  25.302   3.633  1.00  0.00      2S   
ATOM   2917 C    THR    68      14.309  27.429   4.418  1.00  1.00      2S   
ATOM   2918 O    THR    68      13.434  26.605   4.660  1.00  1.00      2S   
ATOM   2919 N    ILE    69      14.232  28.262   3.354  1.00  1.00      2S   
ATOM   2920 HN   ILE    69      14.950  28.935   3.182  1.00  0.00      2S   
ATOM   2921 CA   ILE    69      13.179  28.219   2.364  1.00  1.00      2S   
ATOM   2922 HA   ILE    69      12.356  27.643   2.759  1.00  0.00      2S   
ATOM   2923 CB   ILE    69      12.636  29.604   2.003  1.00  1.00      2S   
ATOM   2924 HB   ILE    69      12.372  30.107   2.964  1.00  0.00      2S   
ATOM   2925 CG2  ILE    69      13.702  30.483   1.312  1.00  1.00      2S   
ATOM   2926 HG21 ILE    69      13.916  30.105   0.292  1.00  0.00      2S   
ATOM   2927 HG22 ILE    69      14.645  30.496   1.887  1.00  0.00      2S   
ATOM   2928 HG23 ILE    69      13.351  31.533   1.228  1.00  0.00      2S   
ATOM   2929 CG1  ILE    69      11.332  29.500   1.178  1.00  1.00      2S   
ATOM   2930 HG11 ILE    69      10.590  28.911   1.759  1.00  0.00      2S   
ATOM   2931 HG12 ILE    69      11.530  28.959   0.226  1.00  0.00      2S   
ATOM   2932 CD   ILE    69      10.730  30.861   0.837  1.00  1.00      2S   
ATOM   2933 HD1  ILE    69      11.379  31.385   0.114  1.00  0.00      2S   
ATOM   2934 HD2  ILE    69      10.634  31.487   1.749  1.00  0.00      2S   
ATOM   2935 HD3  ILE    69       9.728  30.748   0.377  1.00  0.00      2S   
ATOM   2936 C    ILE    69      13.728  27.496   1.158  1.00  1.00      2S   
ATOM   2937 O    ILE    69      14.900  27.649   0.819  1.00  1.00      2S   
ATOM   2938 N    SER    70      12.898  26.664   0.491  1.00  1.00      2S   
ATOM   2939 HN   SER    70      11.952  26.523   0.777  1.00  0.00      2S   
ATOM   2940 CA   SER    70      13.308  25.956  -0.698  1.00  1.00      2S   
ATOM   2941 HA   SER    70      13.977  26.584  -1.269  1.00  0.00      2S   
ATOM   2942 CB   SER    70      14.009  24.608  -0.394  1.00  1.00      2S   
ATOM   2943 HB1  SER    70      14.912  24.798   0.224  1.00  0.00      2S   
ATOM   2944 HB2  SER    70      14.331  24.106  -1.331  1.00  0.00      2S   
ATOM   2945 OG   SER    70      13.152  23.737   0.329  1.00  1.00      2S   
ATOM   2946 HG1  SER    70      13.459  22.837   0.159  1.00  0.00      2S   
ATOM   2947 C    SER    70      12.083  25.718  -1.540  1.00  1.00      2S   
ATOM   2948 O    SER    70      10.972  26.081  -1.155  1.00  1.00      2S   
ATOM   2949 N    ARG    71      12.274  25.093  -2.722  1.00  1.00      2S   
ATOM   2950 HN   ARG    71      13.186  24.837  -3.040  1.00  0.00      2S   
ATOM   2951 CA   ARG    71      11.190  24.756  -3.603  1.00  1.00      2S   
ATOM   2952 HA   ARG    71      10.341  24.471  -3.004  1.00  0.00      2S   
ATOM   2953 CB   ARG    71      10.814  25.921  -4.546  1.00  1.00      2S   
ATOM   2954 HB1  ARG    71      10.595  26.811  -3.914  1.00  0.00      2S   
ATOM   2955 HB2  ARG    71       9.884  25.672  -5.101  1.00  0.00      2S   
ATOM   2956 CG   ARG    71      11.926  26.299  -5.543  1.00  1.00      2S   
ATOM   2957 HG1  ARG    71      12.006  25.514  -6.328  1.00  0.00      2S   
ATOM   2958 HG2  ARG    71      12.901  26.336  -5.008  1.00  0.00      2S   
ATOM   2959 CD   ARG    71      11.714  27.662  -6.198  1.00  1.00      2S   
ATOM   2960 HD1  ARG    71      12.528  27.905  -6.908  1.00  0.00      2S   
ATOM   2961 HD2  ARG    71      11.649  28.448  -5.413  1.00  0.00      2S   
ATOM   2962 NE   ARG    71      10.444  27.607  -6.973  1.00  1.00      2S   
ATOM   2963 HE   ARG    71      10.150  26.729  -7.357  1.00  0.00      2S   
ATOM   2964 CZ   ARG    71       9.758  28.724  -7.327  1.00  1.00      2S   
ATOM   2965 NH1  ARG    71      10.180  29.956  -6.947  1.00  1.00      2S   
ATOM   2966 HH11 ARG    71      11.057  30.064  -6.479  1.00  0.00      2S   
ATOM   2967 HH12 ARG    71       9.666  30.758  -7.258  1.00  0.00      2S   
ATOM   2968 NH2  ARG    71       8.640  28.601  -8.086  1.00  1.00      2S   
ATOM   2969 HH21 ARG    71       8.328  27.698  -8.374  1.00  0.00      2S   
ATOM   2970 HH22 ARG    71       8.153  29.425  -8.381  1.00  0.00      2S   
ATOM   2971 C    ARG    71      11.578  23.556  -4.418  1.00  1.00      2S   
ATOM   2972 O    ARG    71      12.757  23.269  -4.614  1.00  1.00      2S   
ATOM   2973 N    ASP    72      10.556  22.827  -4.910  1.00  1.00      2S   
ATOM   2974 HN   ASP    72       9.610  23.062  -4.681  1.00  0.00      2S   
ATOM   2975 CA   ASP    72      10.697  21.709  -5.802  1.00  1.00      2S   
ATOM   2976 HA   ASP    72      11.683  21.717  -6.248  1.00  0.00      2S   
ATOM   2977 CB   ASP    72      10.438  20.362  -5.070  1.00  1.00      2S   
ATOM   2978 HB1  ASP    72       9.392  20.307  -4.707  1.00  0.00      2S   
ATOM   2979 HB2  ASP    72      11.106  20.328  -4.181  1.00  0.00      2S   
ATOM   2980 CG   ASP    72      10.748  19.129  -5.923  1.00  1.00      2S   
ATOM   2981 OD1  ASP    72      10.718  19.224  -7.177  1.00  1.00      2S   
ATOM   2982 OD2  ASP    72      11.010  18.059  -5.312  1.00  1.00      2S   
ATOM   2983 C    ASP    72       9.666  21.967  -6.868  1.00  1.00      2S   
ATOM   2984 O    ASP    72       8.470  21.801  -6.639  1.00  1.00      2S   
ATOM   2985 N    ASN    73      10.116  22.397  -8.070  1.00  1.00      2S   
ATOM   2986 HN   ASN    73      11.094  22.534  -8.225  1.00  0.00      2S   
ATOM   2987 CA   ASN    73       9.252  22.780  -9.168  1.00  1.00      2S   
ATOM   2988 HA   ASN    73       8.454  23.389  -8.768  1.00  0.00      2S   
ATOM   2989 CB   ASN    73      10.004  23.558 -10.275  1.00  1.00      2S   
ATOM   2990 HB1  ASN    73       9.351  23.696 -11.165  1.00  0.00      2S   
ATOM   2991 HB2  ASN    73      10.913  22.998 -10.580  1.00  0.00      2S   
ATOM   2992 CG   ASN    73      10.393  24.948  -9.769  1.00  1.00      2S   
ATOM   2993 OD1  ASN    73       9.845  25.458  -8.786  1.00  1.00      2S   
ATOM   2994 ND2  ASN    73      11.355  25.588 -10.490  1.00  1.00      2S   
ATOM   2995 HD21 ASN    73      11.609  26.525 -10.236  1.00  0.00      2S   
ATOM   2996 HD22 ASN    73      11.771  25.146 -11.283  1.00  0.00      2S   
ATOM   2997 C    ASN    73       8.598  21.587  -9.812  1.00  1.00      2S   
ATOM   2998 O    ASN    73       7.499  21.710 -10.348  1.00  1.00      2S   
ATOM   2999 N    ALA    74       9.234  20.393  -9.738  1.00  1.00      2S   
ATOM   3000 HN   ALA    74      10.119  20.306  -9.284  1.00  0.00      2S   
ATOM   3001 CA   ALA    74       8.675  19.157 -10.245  1.00  1.00      2S   
ATOM   3002 HA   ALA    74       8.375  19.321 -11.270  1.00  0.00      2S   
ATOM   3003 CB   ALA    74       9.709  18.014 -10.203  1.00  1.00      2S   
ATOM   3004 HB1  ALA    74      10.056  17.829  -9.165  1.00  0.00      2S   
ATOM   3005 HB2  ALA    74      10.593  18.283 -10.821  1.00  0.00      2S   
ATOM   3006 HB3  ALA    74       9.279  17.072 -10.606  1.00  0.00      2S   
ATOM   3007 C    ALA    74       7.452  18.745  -9.451  1.00  1.00      2S   
ATOM   3008 O    ALA    74       6.542  18.105  -9.976  1.00  1.00      2S   
ATOM   3009 N    LYS    75       7.400  19.146  -8.162  1.00  1.00      2S   
ATOM   3010 HN   LYS    75       8.155  19.663  -7.762  1.00  0.00      2S   
ATOM   3011 CA   LYS    75       6.307  18.858  -7.270  1.00  1.00      2S   
ATOM   3012 HA   LYS    75       5.733  18.023  -7.648  1.00  0.00      2S   
ATOM   3013 CB   LYS    75       6.851  18.498  -5.878  1.00  1.00      2S   
ATOM   3014 HB1  LYS    75       6.026  18.434  -5.136  1.00  0.00      2S   
ATOM   3015 HB2  LYS    75       7.556  19.285  -5.534  1.00  0.00      2S   
ATOM   3016 CG   LYS    75       7.566  17.144  -5.900  1.00  1.00      2S   
ATOM   3017 HG1  LYS    75       8.441  17.190  -6.585  1.00  0.00      2S   
ATOM   3018 HG2  LYS    75       6.863  16.375  -6.293  1.00  0.00      2S   
ATOM   3019 CD   LYS    75       8.040  16.726  -4.509  1.00  1.00      2S   
ATOM   3020 HD1  LYS    75       7.171  16.752  -3.814  1.00  0.00      2S   
ATOM   3021 HD2  LYS    75       8.776  17.477  -4.148  1.00  0.00      2S   
ATOM   3022 CE   LYS    75       8.666  15.331  -4.499  1.00  1.00      2S   
ATOM   3023 HE1  LYS    75       9.504  15.272  -5.222  1.00  0.00      2S   
ATOM   3024 HE2  LYS    75       7.911  14.554  -4.748  1.00  0.00      2S   
ATOM   3025 NZ   LYS    75       9.202  15.038  -3.155  1.00  1.00      2S   
ATOM   3026 HZ1  LYS    75       8.418  15.054  -2.466  1.00  0.00      2S   
ATOM   3027 HZ2  LYS    75       9.902  15.766  -2.905  1.00  0.00      2S   
ATOM   3028 HZ3  LYS    75       9.651  14.101  -3.150  1.00  0.00      2S   
ATOM   3029 C    LYS    75       5.374  20.031  -7.130  1.00  1.00      2S   
ATOM   3030 O    LYS    75       4.335  19.911  -6.484  1.00  1.00      2S   
ATOM   3031 N    ASN    76       5.719  21.204  -7.714  1.00  1.00      2S   
ATOM   3032 HN   ASN    76       6.551  21.264  -8.262  1.00  0.00      2S   
ATOM   3033 CA   ASN    76       4.974  22.445  -7.598  1.00  1.00      2S   
ATOM   3034 HA   ASN    76       5.606  23.202  -8.029  1.00  0.00      2S   
ATOM   3035 CB   ASN    76       3.616  22.450  -8.360  1.00  1.00      2S   
ATOM   3036 HB1  ASN    76       3.099  23.424  -8.216  1.00  0.00      2S   
ATOM   3037 HB2  ASN    76       2.959  21.645  -7.975  1.00  0.00      2S   
ATOM   3038 CG   ASN    76       3.823  22.254  -9.866  1.00  1.00      2S   
ATOM   3039 OD1  ASN    76       3.955  23.221 -10.619  1.00  1.00      2S   
ATOM   3040 ND2  ASN    76       3.829  20.974 -10.325  1.00  1.00      2S   
ATOM   3041 HD21 ASN    76       3.647  20.218  -9.694  1.00  0.00      2S   
ATOM   3042 HD22 ASN    76       4.003  20.799 -11.293  1.00  0.00      2S   
ATOM   3043 C    ASN    76       4.764  22.822  -6.145  1.00  1.00      2S   
ATOM   3044 O    ASN    76       3.673  23.224  -5.751  1.00  1.00      2S   
ATOM   3045 N    THR    77       5.811  22.638  -5.308  1.00  1.00      2S   
ATOM   3046 HN   THR    77       6.707  22.357  -5.652  1.00  0.00      2S   
ATOM   3047 CA   THR    77       5.687  22.723  -3.871  1.00  1.00      2S   
ATOM   3048 HA   THR    77       4.788  23.264  -3.625  1.00  0.00      2S   
ATOM   3049 CB   THR    77       5.663  21.355  -3.194  1.00  1.00      2S   
ATOM   3050 HB   THR    77       6.604  20.803  -3.413  1.00  0.00      2S   
ATOM   3051 OG1  THR    77       4.577  20.598  -3.709  1.00  1.00      2S   
ATOM   3052 HG1  THR    77       4.755  20.477  -4.648  1.00  0.00      2S   
ATOM   3053 CG2  THR    77       5.473  21.448  -1.665  1.00  1.00      2S   
ATOM   3054 HG21 THR    77       4.531  21.980  -1.419  1.00  0.00      2S   
ATOM   3055 HG22 THR    77       6.320  21.979  -1.187  1.00  0.00      2S   
ATOM   3056 HG23 THR    77       5.424  20.432  -1.220  1.00  0.00      2S   
ATOM   3057 C    THR    77       6.857  23.517  -3.380  1.00  1.00      2S   
ATOM   3058 O    THR    77       7.966  23.384  -3.887  1.00  1.00      2S   
ATOM   3059 N    GLY    78       6.620  24.369  -2.365  1.00  1.00      2S   
ATOM   3060 HN   GLY    78       5.695  24.488  -2.006  1.00  0.00      2S   
ATOM   3061 CA   GLY    78       7.651  25.102  -1.685  1.00  1.00      2S   
ATOM   3062 HA1  GLY    78       7.371  26.127  -1.744  1.00  0.00      2S   
ATOM   3063 HA2  GLY    78       8.618  24.900  -2.110  1.00  0.00      2S   
ATOM   3064 C    GLY    78       7.663  24.688  -0.253  1.00  1.00      2S   
ATOM   3065 O    GLY    78       6.712  24.078   0.225  1.00  1.00      2S   
ATOM   3066 N    TYR    79       8.767  24.987   0.464  1.00  1.00      2S   
ATOM   3067 HN   TYR    79       9.522  25.511   0.072  1.00  0.00      2S   
ATOM   3068 CA   TYR    79       8.982  24.460   1.790  1.00  1.00      2S   
ATOM   3069 HA   TYR    79       8.038  24.169   2.223  1.00  0.00      2S   
ATOM   3070 CB   TYR    79       9.981  23.276   1.819  1.00  1.00      2S   
ATOM   3071 HB1  TYR    79      10.072  22.857   2.844  1.00  0.00      2S   
ATOM   3072 HB2  TYR    79      10.982  23.615   1.485  1.00  0.00      2S   
ATOM   3073 CG   TYR    79       9.539  22.177   0.899  1.00  1.00      2S   
ATOM   3074 CD1  TYR    79       8.584  21.242   1.323  1.00  1.00      2S   
ATOM   3075 HD1  TYR    79       8.167  21.320   2.316  1.00  0.00      2S   
ATOM   3076 CE1  TYR    79       8.175  20.211   0.469  1.00  1.00      2S   
ATOM   3077 HE1  TYR    79       7.443  19.497   0.810  1.00  0.00      2S   
ATOM   3078 CZ   TYR    79       8.711  20.118  -0.823  1.00  1.00      2S   
ATOM   3079 OH   TYR    79       8.315  19.091  -1.702  1.00  1.00      2S   
ATOM   3080 HH   TYR    79       8.727  19.254  -2.553  1.00  0.00      2S   
ATOM   3081 CD2  TYR    79      10.066  22.077  -0.400  1.00  1.00      2S   
ATOM   3082 HD2  TYR    79      10.792  22.798  -0.746  1.00  0.00      2S   
ATOM   3083 CE2  TYR    79       9.649  21.057  -1.260  1.00  1.00      2S   
ATOM   3084 HE2  TYR    79      10.060  20.999  -2.255  1.00  0.00      2S   
ATOM   3085 C    TYR    79       9.587  25.527   2.651  1.00  1.00      2S   
ATOM   3086 O    TYR    79      10.314  26.389   2.164  1.00  1.00      2S   
ATOM   3087 N    LEU    80       9.313  25.458   3.972  1.00  1.00      2S   
ATOM   3088 HN   LEU    80       8.662  24.784   4.322  1.00  0.00      2S   
ATOM   3089 CA   LEU    80       9.966  26.266   4.969  1.00  1.00      2S   
ATOM   3090 HA   LEU    80      10.863  26.696   4.547  1.00  0.00      2S   
ATOM   3091 CB   LEU    80       9.051  27.381   5.528  1.00  1.00      2S   
ATOM   3092 HB1  LEU    80       8.191  26.924   6.063  1.00  0.00      2S   
ATOM   3093 HB2  LEU    80       8.631  27.942   4.668  1.00  0.00      2S   
ATOM   3094 CG   LEU    80       9.739  28.403   6.461  1.00  1.00      2S   
ATOM   3095 HG   LEU    80      10.249  27.843   7.278  1.00  0.00      2S   
ATOM   3096 CD1  LEU    80      10.807  29.237   5.727  1.00  1.00      2S   
ATOM   3097 HD11 LEU    80      10.350  29.784   4.875  1.00  0.00      2S   
ATOM   3098 HD12 LEU    80      11.618  28.587   5.337  1.00  0.00      2S   
ATOM   3099 HD13 LEU    80      11.259  29.977   6.420  1.00  0.00      2S   
ATOM   3100 CD2  LEU    80       8.684  29.310   7.122  1.00  1.00      2S   
ATOM   3101 HD21 LEU    80       7.966  28.699   7.710  1.00  0.00      2S   
ATOM   3102 HD22 LEU    80       8.120  29.869   6.348  1.00  0.00      2S   
ATOM   3103 HD23 LEU    80       9.170  30.037   7.805  1.00  0.00      2S   
ATOM   3104 C    LEU    80      10.356  25.339   6.087  1.00  1.00      2S   
ATOM   3105 O    LEU    80       9.519  24.921   6.883  1.00  1.00      2S   
ATOM   3106 N    GLN    81      11.660  25.000   6.178  1.00  1.00      2S   
ATOM   3107 HN   GLN    81      12.324  25.353   5.520  1.00  0.00      2S   
ATOM   3108 CA   GLN    81      12.225  24.208   7.242  1.00  1.00      2S   
ATOM   3109 HA   GLN    81      11.505  23.467   7.562  1.00  0.00      2S   
ATOM   3110 CB   GLN    81      13.548  23.534   6.801  1.00  1.00      2S   
ATOM   3111 HB1  GLN    81      14.241  24.317   6.424  1.00  0.00      2S   
ATOM   3112 HB2  GLN    81      13.324  22.862   5.942  1.00  0.00      2S   
ATOM   3113 CG   GLN    81      14.283  22.733   7.890  1.00  1.00      2S   
ATOM   3114 HG1  GLN    81      14.564  23.395   8.736  1.00  0.00      2S   
ATOM   3115 HG2  GLN    81      15.213  22.292   7.472  1.00  0.00      2S   
ATOM   3116 CD   GLN    81      13.370  21.607   8.362  1.00  1.00      2S   
ATOM   3117 OE1  GLN    81      12.846  20.845   7.544  1.00  1.00      2S   
ATOM   3118 NE2  GLN    81      13.167  21.514   9.702  1.00  1.00      2S   
ATOM   3119 HE21 GLN    81      13.698  22.081  10.332  1.00  0.00      2S   
ATOM   3120 HE22 GLN    81      12.569  20.794  10.057  1.00  0.00      2S   
ATOM   3121 C    GLN    81      12.520  25.152   8.369  1.00  1.00      2S   
ATOM   3122 O    GLN    81      13.199  26.149   8.170  1.00  1.00      2S   
ATOM   3123 N    MET    82      11.983  24.878   9.573  1.00  1.00      2S   
ATOM   3124 HN   MET    82      11.428  24.059   9.724  1.00  0.00      2S   
ATOM   3125 CA   MET    82      12.074  25.770  10.698  1.00  1.00      2S   
ATOM   3126 HA   MET    82      12.641  26.655  10.448  1.00  0.00      2S   
ATOM   3127 CB   MET    82      10.667  26.160  11.208  1.00  1.00      2S   
ATOM   3128 HB1  MET    82      10.767  26.846  12.076  1.00  0.00      2S   
ATOM   3129 HB2  MET    82      10.135  25.243  11.552  1.00  0.00      2S   
ATOM   3130 CG   MET    82       9.785  26.831  10.139  1.00  1.00      2S   
ATOM   3131 HG1  MET    82       9.868  26.256   9.193  1.00  0.00      2S   
ATOM   3132 HG2  MET    82      10.174  27.851   9.933  1.00  0.00      2S   
ATOM   3133 SD   MET    82       8.026  26.885  10.598  1.00  1.00      2S   
ATOM   3134 CE   MET    82       8.118  28.418  11.548  1.00  1.00      2S   
ATOM   3135 HE1  MET    82       8.305  29.279  10.874  1.00  0.00      2S   
ATOM   3136 HE2  MET    82       8.942  28.392  12.287  1.00  0.00      2S   
ATOM   3137 HE3  MET    82       7.171  28.603  12.096  1.00  0.00      2S   
ATOM   3138 C    MET    82      12.781  25.021  11.787  1.00  1.00      2S   
ATOM   3139 O    MET    82      12.213  24.090  12.344  1.00  1.00      2S   
ATOM   3140 N    ASN    83      14.040  25.392  12.113  1.00  1.00      2S   
ATOM   3141 HN   ASN    83      14.510  26.132  11.636  1.00  0.00      2S   
ATOM   3142 CA   ASN    83      14.794  24.766  13.183  1.00  1.00      2S   
ATOM   3143 HA   ASN    83      14.261  23.907  13.567  1.00  0.00      2S   
ATOM   3144 CB   ASN    83      16.230  24.356  12.770  1.00  1.00      2S   
ATOM   3145 HB1  ASN    83      16.790  23.954  13.642  1.00  0.00      2S   
ATOM   3146 HB2  ASN    83      16.777  25.233  12.366  1.00  0.00      2S   
ATOM   3147 CG   ASN    83      16.140  23.252  11.718  1.00  1.00      2S   
ATOM   3148 OD1  ASN    83      15.261  22.389  11.806  1.00  1.00      2S   
ATOM   3149 ND2  ASN    83      17.059  23.269  10.715  1.00  1.00      2S   
ATOM   3150 HD21 ASN    83      17.711  24.023  10.645  1.00  0.00      2S   
ATOM   3151 HD22 ASN    83      17.025  22.568  10.004  1.00  0.00      2S   
ATOM   3152 C    ASN    83      14.903  25.750  14.304  1.00  1.00      2S   
ATOM   3153 O    ASN    83      14.649  26.939  14.120  1.00  1.00      2S   
ATOM   3154 N    SER    84      15.279  25.246  15.508  1.00  1.00      2S   
ATOM   3155 HN   SER    84      15.446  24.266  15.609  1.00  0.00      2S   
ATOM   3156 CA   SER    84      15.533  26.011  16.715  1.00  1.00      2S   
ATOM   3157 HA   SER    84      15.588  25.292  17.520  1.00  0.00      2S   
ATOM   3158 CB   SER    84      16.867  26.790  16.666  1.00  1.00      2S   
ATOM   3159 HB1  SER    84      17.048  27.321  17.625  1.00  0.00      2S   
ATOM   3160 HB2  SER    84      16.845  27.533  15.840  1.00  0.00      2S   
ATOM   3161 OG   SER    84      17.953  25.902  16.441  1.00  1.00      2S   
ATOM   3162 HG1  SER    84      18.333  26.153  15.590  1.00  0.00      2S   
ATOM   3163 C    SER    84      14.413  26.961  17.038  1.00  1.00      2S   
ATOM   3164 O    SER    84      14.638  28.152  17.247  1.00  1.00      2S   
ATOM   3165 N    LEU    85      13.166  26.440  17.058  1.00  1.00      2S   
ATOM   3166 HN   LEU    85      13.018  25.463  16.911  1.00  0.00      2S   
ATOM   3167 CA   LEU    85      11.964  27.231  17.155  1.00  1.00      2S   
ATOM   3168 HA   LEU    85      12.011  27.996  16.392  1.00  0.00      2S   
ATOM   3169 CB   LEU    85      10.706  26.365  16.938  1.00  1.00      2S   
ATOM   3170 HB1  LEU    85       9.809  26.846  17.379  1.00  0.00      2S   
ATOM   3171 HB2  LEU    85      10.852  25.394  17.461  1.00  0.00      2S   
ATOM   3172 CG   LEU    85      10.409  26.109  15.447  1.00  1.00      2S   
ATOM   3173 HG   LEU    85      11.364  25.848  14.935  1.00  0.00      2S   
ATOM   3174 CD1  LEU    85       9.455  24.924  15.257  1.00  1.00      2S   
ATOM   3175 HD11 LEU    85       8.445  25.197  15.629  1.00  0.00      2S   
ATOM   3176 HD12 LEU    85       9.820  24.036  15.813  1.00  0.00      2S   
ATOM   3177 HD13 LEU    85       9.371  24.661  14.182  1.00  0.00      2S   
ATOM   3178 CD2  LEU    85       9.814  27.360  14.783  1.00  1.00      2S   
ATOM   3179 HD21 LEU    85      10.565  28.171  14.703  1.00  0.00      2S   
ATOM   3180 HD22 LEU    85       8.947  27.733  15.369  1.00  0.00      2S   
ATOM   3181 HD23 LEU    85       9.454  27.099  13.769  1.00  0.00      2S   
ATOM   3182 C    LEU    85      11.867  27.921  18.485  1.00  1.00      2S   
ATOM   3183 O    LEU    85      12.349  27.428  19.498  1.00  1.00      2S   
ATOM   3184 N    LYS    86      11.267  29.124  18.491  1.00  1.00      2S   
ATOM   3185 HN   LYS    86      10.886  29.523  17.656  1.00  0.00      2S   
ATOM   3186 CA   LYS    86      11.225  29.970  19.653  1.00  1.00      2S   
ATOM   3187 HA   LYS    86      11.597  29.443  20.519  1.00  0.00      2S   
ATOM   3188 CB   LYS    86      12.025  31.258  19.401  1.00  1.00      2S   
ATOM   3189 HB1  LYS    86      11.880  31.955  20.247  1.00  0.00      2S   
ATOM   3190 HB2  LYS    86      11.650  31.750  18.475  1.00  0.00      2S   
ATOM   3191 CG   LYS    86      13.530  31.039  19.276  1.00  1.00      2S   
ATOM   3192 HG1  LYS    86      13.731  30.216  18.557  1.00  0.00      2S   
ATOM   3193 HG2  LYS    86      13.934  30.738  20.268  1.00  0.00      2S   
ATOM   3194 CD   LYS    86      14.228  32.307  18.774  1.00  1.00      2S   
ATOM   3195 HD1  LYS    86      14.057  33.141  19.490  1.00  0.00      2S   
ATOM   3196 HD2  LYS    86      13.752  32.594  17.808  1.00  0.00      2S   
ATOM   3197 CE   LYS    86      15.723  32.103  18.530  1.00  1.00      2S   
ATOM   3198 HE1  LYS    86      16.156  32.981  18.007  1.00  0.00      2S   
ATOM   3199 HE2  LYS    86      15.883  31.190  17.919  1.00  0.00      2S   
ATOM   3200 NZ   LYS    86      16.448  31.927  19.804  1.00  1.00      2S   
ATOM   3201 HZ1  LYS    86      16.064  31.105  20.320  1.00  0.00      2S   
ATOM   3202 HZ2  LYS    86      16.328  32.776  20.391  1.00  0.00      2S   
ATOM   3203 HZ3  LYS    86      17.458  31.772  19.617  1.00  0.00      2S   
ATOM   3204 C    LYS    86       9.798  30.385  19.873  1.00  1.00      2S   
ATOM   3205 O    LYS    86       9.023  30.338  18.921  1.00  1.00      2S   
ATOM   3206 N    PRO    87       9.390  30.831  21.067  1.00  1.00      2S   
ATOM   3207 CD   PRO    87      10.169  30.706  22.297  1.00  1.00      2S   
ATOM   3208 HD1  PRO    87      11.220  31.035  22.156  1.00  0.00      2S   
ATOM   3209 HD2  PRO    87      10.140  29.647  22.630  1.00  0.00      2S   
ATOM   3210 CA   PRO    87       8.026  31.277  21.334  1.00  1.00      2S   
ATOM   3211 HA   PRO    87       7.343  30.493  21.048  1.00  0.00      2S   
ATOM   3212 CB   PRO    87       7.987  31.565  22.847  1.00  1.00      2S   
ATOM   3213 HB1  PRO    87       7.477  30.721  23.357  1.00  0.00      2S   
ATOM   3214 HB2  PRO    87       7.454  32.502  23.105  1.00  0.00      2S   
ATOM   3215 CG   PRO    87       9.455  31.614  23.293  1.00  1.00      2S   
ATOM   3216 HG1  PRO    87       9.841  32.651  23.180  1.00  0.00      2S   
ATOM   3217 HG2  PRO    87       9.598  31.282  24.340  1.00  0.00      2S   
ATOM   3218 C    PRO    87       7.680  32.511  20.536  1.00  1.00      2S   
ATOM   3219 O    PRO    87       6.503  32.727  20.257  1.00  1.00      2S   
ATOM   3220 N    GLU    88       8.694  33.300  20.119  1.00  1.00      2S   
ATOM   3221 HN   GLU    88       9.631  33.122  20.421  1.00  0.00      2S   
ATOM   3222 CA   GLU    88       8.559  34.462  19.274  1.00  1.00      2S   
ATOM   3223 HA   GLU    88       7.803  35.103  19.707  1.00  0.00      2S   
ATOM   3224 CB   GLU    88       9.892  35.252  19.164  1.00  1.00      2S   
ATOM   3225 HB1  GLU    88       9.751  36.061  18.410  1.00  0.00      2S   
ATOM   3226 HB2  GLU    88      10.700  34.588  18.789  1.00  0.00      2S   
ATOM   3227 CG   GLU    88      10.349  35.969  20.463  1.00  1.00      2S   
ATOM   3228 HG1  GLU    88       9.467  36.427  20.958  1.00  0.00      2S   
ATOM   3229 HG2  GLU    88      11.043  36.788  20.171  1.00  0.00      2S   
ATOM   3230 CD   GLU    88      11.095  35.092  21.478  1.00  1.00      2S   
ATOM   3231 OE1  GLU    88      11.268  33.875  21.232  1.00  1.00      2S   
ATOM   3232 OE2  GLU    88      11.521  35.646  22.527  1.00  1.00      2S   
ATOM   3233 C    GLU    88       8.114  34.097  17.869  1.00  1.00      2S   
ATOM   3234 O    GLU    88       7.662  34.967  17.128  1.00  1.00      2S   
ATOM   3235 N    ASP    89       8.221  32.802  17.476  1.00  1.00      2S   
ATOM   3236 HN   ASP    89       8.599  32.113  18.092  1.00  0.00      2S   
ATOM   3237 CA   ASP    89       7.829  32.306  16.175  1.00  1.00      2S   
ATOM   3238 HA   ASP    89       7.942  33.104  15.456  1.00  0.00      2S   
ATOM   3239 CB   ASP    89       8.672  31.085  15.720  1.00  1.00      2S   
ATOM   3240 HB1  ASP    89       8.333  30.724  14.726  1.00  0.00      2S   
ATOM   3241 HB2  ASP    89       8.550  30.249  16.442  1.00  0.00      2S   
ATOM   3242 CG   ASP    89      10.154  31.425  15.597  1.00  1.00      2S   
ATOM   3243 OD1  ASP    89      10.498  32.503  15.044  1.00  1.00      2S   
ATOM   3244 OD2  ASP    89      10.975  30.576  16.027  1.00  1.00      2S   
ATOM   3245 C    ASP    89       6.381  31.861  16.132  1.00  1.00      2S   
ATOM   3246 O    ASP    89       5.906  31.460  15.075  1.00  1.00      2S   
ATOM   3247 N    THR    90       5.621  31.919  17.252  1.00  1.00      2S   
ATOM   3248 HN   THR    90       6.005  32.237  18.116  1.00  0.00      2S   
ATOM   3249 CA   THR    90       4.218  31.524  17.272  1.00  1.00      2S   
ATOM   3250 HA   THR    90       4.148  30.531  16.848  1.00  0.00      2S   
ATOM   3251 CB   THR    90       3.650  31.509  18.679  1.00  1.00      2S   
ATOM   3252 HB   THR    90       3.821  32.497  19.163  1.00  0.00      2S   
ATOM   3253 OG1  THR    90       4.337  30.527  19.442  1.00  1.00      2S   
ATOM   3254 HG1  THR    90       5.244  30.837  19.513  1.00  0.00      2S   
ATOM   3255 CG2  THR    90       2.133  31.207  18.708  1.00  1.00      2S   
ATOM   3256 HG21 THR    90       1.897  30.292  18.130  1.00  0.00      2S   
ATOM   3257 HG22 THR    90       1.553  32.049  18.276  1.00  0.00      2S   
ATOM   3258 HG23 THR    90       1.788  31.064  19.753  1.00  0.00      2S   
ATOM   3259 C    THR    90       3.384  32.468  16.436  1.00  1.00      2S   
ATOM   3260 O    THR    90       3.389  33.674  16.674  1.00  1.00      2S   
ATOM   3261 N    ALA    91       2.658  31.916  15.433  1.00  1.00      2S   
ATOM   3262 HN   ALA    91       2.624  30.927  15.295  1.00  0.00      2S   
ATOM   3263 CA   ALA    91       1.910  32.702  14.487  1.00  1.00      2S   
ATOM   3264 HA   ALA    91       1.163  33.275  15.015  1.00  0.00      2S   
ATOM   3265 CB   ALA    91       2.814  33.627  13.650  1.00  1.00      2S   
ATOM   3266 HB1  ALA    91       3.665  33.053  13.227  1.00  0.00      2S   
ATOM   3267 HB2  ALA    91       3.229  34.436  14.287  1.00  0.00      2S   
ATOM   3268 HB3  ALA    91       2.257  34.107  12.821  1.00  0.00      2S   
ATOM   3269 C    ALA    91       1.224  31.762  13.532  1.00  1.00      2S   
ATOM   3270 O    ALA    91       1.539  30.576  13.476  1.00  1.00      2S   
ATOM   3271 N    VAL    92       0.277  32.295  12.723  1.00  1.00      2S   
ATOM   3272 HN   VAL    92      -0.029  33.239  12.842  1.00  0.00      2S   
ATOM   3273 CA   VAL    92      -0.252  31.618  11.557  1.00  1.00      2S   
ATOM   3274 HA   VAL    92      -0.249  30.551  11.727  1.00  0.00      2S   
ATOM   3275 CB   VAL    92      -1.659  32.068  11.177  1.00  1.00      2S   
ATOM   3276 HB   VAL    92      -1.671  33.166  10.987  1.00  0.00      2S   
ATOM   3277 CG1  VAL    92      -2.125  31.335   9.901  1.00  1.00      2S   
ATOM   3278 HG11 VAL    92      -2.001  30.238  10.018  1.00  0.00      2S   
ATOM   3279 HG12 VAL    92      -1.547  31.667   9.014  1.00  0.00      2S   
ATOM   3280 HG13 VAL    92      -3.198  31.549   9.709  1.00  0.00      2S   
ATOM   3281 CG2  VAL    92      -2.614  31.776  12.348  1.00  1.00      2S   
ATOM   3282 HG21 VAL    92      -2.312  32.328  13.262  1.00  0.00      2S   
ATOM   3283 HG22 VAL    92      -2.621  30.687  12.567  1.00  0.00      2S   
ATOM   3284 HG23 VAL    92      -3.647  32.085  12.081  1.00  0.00      2S   
ATOM   3285 C    VAL    92       0.684  31.952  10.422  1.00  1.00      2S   
ATOM   3286 O    VAL    92       0.964  33.120  10.185  1.00  1.00      2S   
ATOM   3287 N    TYR    93       1.196  30.926   9.708  1.00  1.00      2S   
ATOM   3288 HN   TYR    93       0.934  29.983   9.914  1.00  0.00      2S   
ATOM   3289 CA   TYR    93       2.162  31.071   8.644  1.00  1.00      2S   
ATOM   3290 HA   TYR    93       2.579  32.068   8.656  1.00  0.00      2S   
ATOM   3291 CB   TYR    93       3.294  30.020   8.694  1.00  1.00      2S   
ATOM   3292 HB1  TYR    93       3.822  29.950   7.717  1.00  0.00      2S   
ATOM   3293 HB2  TYR    93       2.888  29.018   8.953  1.00  0.00      2S   
ATOM   3294 CG   TYR    93       4.304  30.409   9.729  1.00  1.00      2S   
ATOM   3295 CD1  TYR    93       3.980  30.372  11.093  1.00  1.00      2S   
ATOM   3296 HD1  TYR    93       3.007  30.030  11.411  1.00  0.00      2S   
ATOM   3297 CE1  TYR    93       4.908  30.772  12.055  1.00  1.00      2S   
ATOM   3298 HE1  TYR    93       4.629  30.747  13.097  1.00  0.00      2S   
ATOM   3299 CZ   TYR    93       6.185  31.179  11.661  1.00  1.00      2S   
ATOM   3300 OH   TYR    93       7.142  31.523  12.629  1.00  1.00      2S   
ATOM   3301 HH   TYR    93       6.722  31.437  13.493  1.00  0.00      2S   
ATOM   3302 CD2  TYR    93       5.587  30.835   9.343  1.00  1.00      2S   
ATOM   3303 HD2  TYR    93       5.853  30.868   8.297  1.00  0.00      2S   
ATOM   3304 CE2  TYR    93       6.525  31.220  10.306  1.00  1.00      2S   
ATOM   3305 HE2  TYR    93       7.512  31.534  10.000  1.00  0.00      2S   
ATOM   3306 C    TYR    93       1.450  30.872   7.346  1.00  1.00      2S   
ATOM   3307 O    TYR    93       0.741  29.888   7.165  1.00  1.00      2S   
ATOM   3308 N    TYR    94       1.643  31.820   6.410  1.00  1.00      2S   
ATOM   3309 HN   TYR    94       2.272  32.579   6.579  1.00  0.00      2S   
ATOM   3310 CA   TYR    94       0.983  31.850   5.133  1.00  1.00      2S   
ATOM   3311 HA   TYR    94       0.301  31.018   5.039  1.00  0.00      2S   
ATOM   3312 CB   TYR    94       0.265  33.194   4.865  1.00  1.00      2S   
ATOM   3313 HB1  TYR    94      -0.175  33.191   3.845  1.00  0.00      2S   
ATOM   3314 HB2  TYR    94       0.981  34.040   4.945  1.00  0.00      2S   
ATOM   3315 CG   TYR    94      -0.844  33.439   5.844  1.00  1.00      2S   
ATOM   3316 CD1  TYR    94      -2.146  33.006   5.549  1.00  1.00      2S   
ATOM   3317 HD1  TYR    94      -2.336  32.476   4.627  1.00  0.00      2S   
ATOM   3318 CE1  TYR    94      -3.197  33.249   6.440  1.00  1.00      2S   
ATOM   3319 HE1  TYR    94      -4.191  32.906   6.200  1.00  0.00      2S   
ATOM   3320 CZ   TYR    94      -2.951  33.926   7.641  1.00  1.00      2S   
ATOM   3321 OH   TYR    94      -4.000  34.135   8.560  1.00  1.00      2S   
ATOM   3322 HH   TYR    94      -4.734  33.571   8.304  1.00  0.00      2S   
ATOM   3323 CD2  TYR    94      -0.611  34.135   7.043  1.00  1.00      2S   
ATOM   3324 HD2  TYR    94       0.385  34.481   7.280  1.00  0.00      2S   
ATOM   3325 CE2  TYR    94      -1.659  34.378   7.938  1.00  1.00      2S   
ATOM   3326 HE2  TYR    94      -1.465  34.898   8.863  1.00  0.00      2S   
ATOM   3327 C    TYR    94       2.044  31.756   4.081  1.00  1.00      2S   
ATOM   3328 O    TYR    94       3.069  32.420   4.187  1.00  1.00      2S   
ATOM   3329 N    CYS    95       1.807  30.964   3.012  1.00  1.00      2S   
ATOM   3330 HN   CYS    95       0.984  30.394   2.960  1.00  0.00      2S   
ATOM   3331 CA   CYS    95       2.616  31.029   1.818  1.00  1.00      2S   
ATOM   3332 HA   CYS    95       3.568  31.477   2.061  1.00  0.00      2S   
ATOM   3333 CB   CYS    95       2.932  29.670   1.151  1.00  1.00      2S   
ATOM   3334 HB1  CYS    95       3.552  29.082   1.861  1.00  0.00      2S   
ATOM   3335 HB2  CYS    95       3.558  29.841   0.247  1.00  0.00      2S   
ATOM   3336 SG   CYS    95       1.471  28.679   0.716  1.00  1.00      2S   
ATOM   3337 C    CYS    95       1.916  31.931   0.841  1.00  1.00      2S   
ATOM   3338 O    CYS    95       0.696  32.082   0.868  1.00  1.00      2S   
ATOM   3339 N    ALA    96       2.711  32.573  -0.033  1.00  1.00      2S   
ATOM   3340 HN   ALA    96       3.701  32.433  -0.030  1.00  0.00      2S   
ATOM   3341 CA   ALA    96       2.232  33.543  -0.970  1.00  1.00      2S   
ATOM   3342 HA   ALA    96       1.196  33.339  -1.187  1.00  0.00      2S   
ATOM   3343 CB   ALA    96       2.417  34.972  -0.437  1.00  1.00      2S   
ATOM   3344 HB1  ALA    96       3.492  35.243  -0.365  1.00  0.00      2S   
ATOM   3345 HB2  ALA    96       1.979  35.045   0.580  1.00  0.00      2S   
ATOM   3346 HB3  ALA    96       1.894  35.701  -1.086  1.00  0.00      2S   
ATOM   3347 C    ALA    96       3.038  33.363  -2.221  1.00  1.00      2S   
ATOM   3348 O    ALA    96       4.130  32.806  -2.165  1.00  1.00      2S   
ATOM   3349 N    ALA    97       2.523  33.807  -3.389  1.00  1.00      2S   
ATOM   3350 HN   ALA    97       1.625  34.241  -3.439  1.00  0.00      2S   
ATOM   3351 CA   ALA    97       3.237  33.652  -4.634  1.00  1.00      2S   
ATOM   3352 HA   ALA    97       4.295  33.673  -4.427  1.00  0.00      2S   
ATOM   3353 CB   ALA    97       2.876  32.346  -5.367  1.00  1.00      2S   
ATOM   3354 HB1  ALA    97       1.794  32.320  -5.619  1.00  0.00      2S   
ATOM   3355 HB2  ALA    97       3.102  31.474  -4.716  1.00  0.00      2S   
ATOM   3356 HB3  ALA    97       3.466  32.236  -6.300  1.00  0.00      2S   
ATOM   3357 C    ALA    97       2.935  34.821  -5.530  1.00  1.00      2S   
ATOM   3358 O    ALA    97       1.861  35.416  -5.444  1.00  1.00      2S   
ATOM   3359 N    ASP    98       3.905  35.184  -6.408  1.00  1.00      2S   
ATOM   3360 HN   ASP    98       4.784  34.710  -6.443  1.00  0.00      2S   
ATOM   3361 CA   ASP    98       3.714  36.240  -7.374  1.00  1.00      2S   
ATOM   3362 HA   ASP    98       2.717  36.130  -7.784  1.00  0.00      2S   
ATOM   3363 CB   ASP    98       3.930  37.635  -6.744  1.00  1.00      2S   
ATOM   3364 HB1  ASP    98       4.996  37.940  -6.755  1.00  0.00      2S   
ATOM   3365 HB2  ASP    98       3.621  37.587  -5.680  1.00  0.00      2S   
ATOM   3366 CG   ASP    98       3.059  38.661  -7.448  1.00  1.00      2S   
ATOM   3367 OD1  ASP    98       1.837  38.698  -7.146  1.00  1.00      2S   
ATOM   3368 OD2  ASP    98       3.558  39.434  -8.304  1.00  1.00      2S   
ATOM   3369 C    ASP    98       4.717  36.072  -8.490  1.00  1.00      2S   
ATOM   3370 O    ASP    98       5.848  35.668  -8.248  1.00  1.00      2S   
ATOM   3371 N    ARG    99       4.326  36.405  -9.744  1.00  1.00      2S   
ATOM   3372 HN   ARG    99       3.394  36.708  -9.925  1.00  0.00      2S   
ATOM   3373 CA   ARG    99       5.199  36.359 -10.903  1.00  1.00      2S   
ATOM   3374 HA   ARG    99       5.965  35.610 -10.757  1.00  0.00      2S   
ATOM   3375 CB   ARG    99       4.420  36.046 -12.199  1.00  1.00      2S   
ATOM   3376 HB1  ARG    99       5.012  36.326 -13.100  1.00  0.00      2S   
ATOM   3377 HB2  ARG    99       3.478  36.637 -12.211  1.00  0.00      2S   
ATOM   3378 CG   ARG    99       4.094  34.557 -12.328  1.00  1.00      2S   
ATOM   3379 HG1  ARG    99       3.670  34.221 -11.362  1.00  0.00      2S   
ATOM   3380 HG2  ARG    99       5.035  33.988 -12.492  1.00  0.00      2S   
ATOM   3381 CD   ARG    99       3.082  34.234 -13.432  1.00  1.00      2S   
ATOM   3382 HD1  ARG    99       2.118  34.736 -13.210  1.00  0.00      2S   
ATOM   3383 HD2  ARG    99       2.909  33.139 -13.493  1.00  0.00      2S   
ATOM   3384 NE   ARG    99       3.634  34.668 -14.754  1.00  1.00      2S   
ATOM   3385 HE   ARG    99       4.500  34.266 -15.051  1.00  0.00      2S   
ATOM   3386 CZ   ARG    99       2.990  35.520 -15.600  1.00  1.00      2S   
ATOM   3387 NH1  ARG    99       1.823  36.123 -15.254  1.00  1.00      2S   
ATOM   3388 HH11 ARG    99       1.424  35.949 -14.354  1.00  0.00      2S   
ATOM   3389 HH12 ARG    99       1.366  36.725 -15.905  1.00  0.00      2S   
ATOM   3390 NH2  ARG    99       3.528  35.770 -16.823  1.00  1.00      2S   
ATOM   3391 HH21 ARG    99       4.382  35.326 -17.089  1.00  0.00      2S   
ATOM   3392 HH22 ARG    99       3.061  36.384 -17.457  1.00  0.00      2S   
ATOM   3393 C    ARG    99       5.881  37.677 -11.145  1.00  1.00      2S   
ATOM   3394 O    ARG    99       6.850  37.735 -11.899  1.00  1.00      2S   
ATOM   3395 N    TRP   100       5.374  38.771 -10.540  1.00  1.00      2S   
ATOM   3396 HN   TRP   100       4.640  38.703  -9.865  1.00  0.00      2S   
ATOM   3397 CA   TRP   100       5.762  40.117 -10.892  1.00  1.00      2S   
ATOM   3398 HA   TRP   100       6.393  40.105 -11.771  1.00  0.00      2S   
ATOM   3399 CB   TRP   100       4.517  40.990 -11.208  1.00  1.00      2S   
ATOM   3400 HB1  TRP   100       4.822  42.050 -11.339  1.00  0.00      2S   
ATOM   3401 HB2  TRP   100       3.811  40.938 -10.352  1.00  0.00      2S   
ATOM   3402 CG   TRP   100       3.778  40.556 -12.469  1.00  1.00      2S   
ATOM   3403 CD1  TRP   100       2.876  39.540 -12.633  1.00  1.00      2S   
ATOM   3404 HD1  TRP   100       2.543  38.879 -11.847  1.00  0.00      2S   
ATOM   3405 NE1  TRP   100       2.465  39.470 -13.945  1.00  1.00      2S   
ATOM   3406 HE1  TRP   100       1.822  38.834 -14.311  1.00  0.00      2S   
ATOM   3407 CE2  TRP   100       3.101  40.462 -14.659  1.00  1.00      2S   
ATOM   3408 CD2  TRP   100       3.937  41.167 -13.765  1.00  1.00      2S   
ATOM   3409 CE3  TRP   100       4.714  42.238 -14.201  1.00  1.00      2S   
ATOM   3410 HE3  TRP   100       5.358  42.790 -13.534  1.00  0.00      2S   
ATOM   3411 CZ3  TRP   100       4.638  42.597 -15.555  1.00  1.00      2S   
ATOM   3412 HZ3  TRP   100       5.227  43.426 -15.919  1.00  0.00      2S   
ATOM   3413 CZ2  TRP   100       3.029  40.817 -16.003  1.00  1.00      2S   
ATOM   3414 HZ2  TRP   100       2.394  40.290 -16.698  1.00  0.00      2S   
ATOM   3415 CH2  TRP   100       3.808  41.897 -16.443  1.00  1.00      2S   
ATOM   3416 HH2  TRP   100       3.767  42.195 -17.481  1.00  0.00      2S   
ATOM   3417 C    TRP   100       6.569  40.745  -9.782  1.00  1.00      2S   
ATOM   3418 O    TRP   100       7.085  41.848  -9.954  1.00  1.00      2S   
ATOM   3419 N    ALA   101       6.723  40.065  -8.620  1.00  1.00      2S   
ATOM   3420 HN   ALA   101       6.300  39.176  -8.464  1.00  0.00      2S   
ATOM   3421 CA   ALA   101       7.503  40.607  -7.533  1.00  1.00      2S   
ATOM   3422 HA   ALA   101       8.352  41.143  -7.937  1.00  0.00      2S   
ATOM   3423 CB   ALA   101       6.669  41.534  -6.643  1.00  1.00      2S   
ATOM   3424 HB1  ALA   101       5.811  40.973  -6.215  1.00  0.00      2S   
ATOM   3425 HB2  ALA   101       6.263  42.379  -7.239  1.00  0.00      2S   
ATOM   3426 HB3  ALA   101       7.275  41.954  -5.812  1.00  0.00      2S   
ATOM   3427 C    ALA   101       8.032  39.493  -6.672  1.00  1.00      2S   
ATOM   3428 O    ALA   101       7.525  38.373  -6.699  1.00  1.00      2S   
ATOM   3429 N    SER   102       9.092  39.792  -5.888  1.00  1.00      2S   
ATOM   3430 HN   SER   102       9.474  40.716  -5.870  1.00  0.00      2S   
ATOM   3431 CA   SER   102       9.783  38.820  -5.075  1.00  1.00      2S   
ATOM   3432 HA   SER   102       9.075  38.084  -4.721  1.00  0.00      2S   
ATOM   3433 CB   SER   102      10.928  38.113  -5.854  1.00  1.00      2S   
ATOM   3434 HB1  SER   102      10.480  37.564  -6.709  1.00  0.00      2S   
ATOM   3435 HB2  SER   102      11.452  37.377  -5.208  1.00  0.00      2S   
ATOM   3436 OG   SER   102      11.875  39.036  -6.389  1.00  1.00      2S   
ATOM   3437 HG1  SER   102      12.357  39.384  -5.633  1.00  0.00      2S   
ATOM   3438 C    SER   102      10.346  39.533  -3.869  1.00  1.00      2S   
ATOM   3439 O    SER   102      11.453  39.236  -3.424  1.00  1.00      2S   
ATOM   3440 N    SER   103       9.579  40.502  -3.321  1.00  1.00      2S   
ATOM   3441 HN   SER   103       8.665  40.685  -3.673  1.00  0.00      2S   
ATOM   3442 CA   SER   103      10.022  41.425  -2.301  1.00  1.00      2S   
ATOM   3443 HA   SER   103      11.096  41.536  -2.368  1.00  0.00      2S   
ATOM   3444 CB   SER   103       9.360  42.803  -2.539  1.00  1.00      2S   
ATOM   3445 HB1  SER   103       9.534  43.107  -3.594  1.00  0.00      2S   
ATOM   3446 HB2  SER   103       9.792  43.586  -1.885  1.00  0.00      2S   
ATOM   3447 OG   SER   103       7.956  42.729  -2.320  1.00  1.00      2S   
ATOM   3448 HG1  SER   103       7.567  43.540  -2.675  1.00  0.00      2S   
ATOM   3449 C    SER   103       9.676  40.922  -0.912  1.00  1.00      2S   
ATOM   3450 O    SER   103       9.276  39.777  -0.721  1.00  1.00      2S   
ATOM   3451 N    ARG   104       9.809  41.807   0.100  1.00  1.00      2S   
ATOM   3452 HN   ARG   104      10.167  42.725  -0.063  1.00  0.00      2S   
ATOM   3453 CA   ARG   104       9.472  41.518   1.472  1.00  1.00      2S   
ATOM   3454 HA   ARG   104       9.357  40.453   1.608  1.00  0.00      2S   
ATOM   3455 CB   ARG   104      10.563  42.044   2.425  1.00  1.00      2S   
ATOM   3456 HB1  ARG   104      10.294  41.799   3.478  1.00  0.00      2S   
ATOM   3457 HB2  ARG   104      10.629  43.151   2.336  1.00  0.00      2S   
ATOM   3458 CG   ARG   104      11.956  41.456   2.155  1.00  1.00      2S   
ATOM   3459 HG1  ARG   104      12.223  41.536   1.080  1.00  0.00      2S   
ATOM   3460 HG2  ARG   104      11.924  40.376   2.406  1.00  0.00      2S   
ATOM   3461 CD   ARG   104      13.019  42.177   2.990  1.00  1.00      2S   
ATOM   3462 HD1  ARG   104      12.617  42.373   4.007  1.00  0.00      2S   
ATOM   3463 HD2  ARG   104      13.304  43.135   2.503  1.00  0.00      2S   
ATOM   3464 NE   ARG   104      14.235  41.316   3.089  1.00  1.00      2S   
ATOM   3465 HE   ARG   104      14.446  40.698   2.320  1.00  0.00      2S   
ATOM   3466 CZ   ARG   104      15.090  41.328   4.148  1.00  1.00      2S   
ATOM   3467 NH1  ARG   104      14.875  42.135   5.218  1.00  1.00      2S   
ATOM   3468 HH11 ARG   104      14.064  42.716   5.238  1.00  0.00      2S   
ATOM   3469 HH12 ARG   104      15.506  42.117   5.990  1.00  0.00      2S   
ATOM   3470 NH2  ARG   104      16.181  40.522   4.131  1.00  1.00      2S   
ATOM   3471 HH21 ARG   104      16.338  39.918   3.340  1.00  0.00      2S   
ATOM   3472 HH22 ARG   104      16.815  40.507   4.901  1.00  0.00      2S   
ATOM   3473 C    ARG   104       8.172  42.189   1.849  1.00  1.00      2S   
ATOM   3474 O    ARG   104       7.805  42.219   3.022  1.00  1.00      2S   
ATOM   3475 N    ARG   105       7.434  42.748   0.864  1.00  1.00      2S   
ATOM   3476 HN   ARG   105       7.718  42.699  -0.092  1.00  0.00      2S   
ATOM   3477 CA   ARG   105       6.190  43.435   1.119  1.00  1.00      2S   
ATOM   3478 HA   ARG   105       6.137  43.749   2.153  1.00  0.00      2S   
ATOM   3479 CB   ARG   105       6.001  44.664   0.208  1.00  1.00      2S   
ATOM   3480 HB1  ARG   105       5.073  45.197   0.513  1.00  0.00      2S   
ATOM   3481 HB2  ARG   105       5.876  44.339  -0.849  1.00  0.00      2S   
ATOM   3482 CG   ARG   105       7.174  45.655   0.262  1.00  1.00      2S   
ATOM   3483 HG1  ARG   105       8.027  45.249  -0.326  1.00  0.00      2S   
ATOM   3484 HG2  ARG   105       7.510  45.755   1.319  1.00  0.00      2S   
ATOM   3485 CD   ARG   105       6.806  47.054  -0.248  1.00  1.00      2S   
ATOM   3486 HD1  ARG   105       7.703  47.708  -0.274  1.00  0.00      2S   
ATOM   3487 HD2  ARG   105       6.030  47.499   0.413  1.00  0.00      2S   
ATOM   3488 NE   ARG   105       6.245  46.950  -1.632  1.00  1.00      2S   
ATOM   3489 HE   ARG   105       6.259  46.061  -2.100  1.00  0.00      2S   
ATOM   3490 CZ   ARG   105       5.680  48.005  -2.283  1.00  1.00      2S   
ATOM   3491 NH1  ARG   105       5.663  49.246  -1.731  1.00  1.00      2S   
ATOM   3492 HH11 ARG   105       6.109  49.404  -0.849  1.00  0.00      2S   
ATOM   3493 HH12 ARG   105       5.220  49.999  -2.212  1.00  0.00      2S   
ATOM   3494 NH2  ARG   105       5.119  47.813  -3.505  1.00  1.00      2S   
ATOM   3495 HH21 ARG   105       5.038  46.877  -3.867  1.00  0.00      2S   
ATOM   3496 HH22 ARG   105       4.711  48.578  -3.997  1.00  0.00      2S   
ATOM   3497 C    ARG   105       5.070  42.485   0.820  1.00  1.00      2S   
ATOM   3498 O    ARG   105       5.063  41.867  -0.241  1.00  1.00      2S   
ATOM   3499 N    ASN   106       4.073  42.351   1.730  1.00  1.00      2S   
ATOM   3500 HN   ASN   106       4.075  42.858   2.588  1.00  0.00      2S   
ATOM   3501 CA   ASN   106       2.956  41.451   1.513  1.00  1.00      2S   
ATOM   3502 HA   ASN   106       3.382  40.518   1.168  1.00  0.00      2S   
ATOM   3503 CB   ASN   106       2.160  41.077   2.802  1.00  1.00      2S   
ATOM   3504 HB1  ASN   106       2.858  40.572   3.503  1.00  0.00      2S   
ATOM   3505 HB2  ASN   106       1.369  40.343   2.541  1.00  0.00      2S   
ATOM   3506 CG   ASN   106       1.483  42.256   3.514  1.00  1.00      2S   
ATOM   3507 OD1  ASN   106       0.633  42.947   2.943  1.00  1.00      2S   
ATOM   3508 ND2  ASN   106       1.837  42.460   4.816  1.00  1.00      2S   
ATOM   3509 HD21 ASN   106       2.493  41.852   5.266  1.00  0.00      2S   
ATOM   3510 HD22 ASN   106       1.409  43.199   5.334  1.00  0.00      2S   
ATOM   3511 C    ASN   106       2.045  41.927   0.396  1.00  1.00      2S   
ATOM   3512 O    ASN   106       1.418  41.115  -0.276  1.00  1.00      2S   
ATOM   3513 N    VAL   107       1.989  43.256   0.124  1.00  1.00      2S   
ATOM   3514 HN   VAL   107       2.514  43.916   0.657  1.00  0.00      2S   
ATOM   3515 CA   VAL   107       1.140  43.814  -0.915  1.00  1.00      2S   
ATOM   3516 HA   VAL   107       0.159  43.382  -0.778  1.00  0.00      2S   
ATOM   3517 CB   VAL   107       0.982  45.331  -0.838  1.00  1.00      2S   
ATOM   3518 HB   VAL   107       0.325  45.674  -1.672  1.00  0.00      2S   
ATOM   3519 CG1  VAL   107       0.256  45.683   0.477  1.00  1.00      2S   
ATOM   3520 HG11 VAL   107       0.848  45.360   1.357  1.00  0.00      2S   
ATOM   3521 HG12 VAL   107      -0.735  45.184   0.516  1.00  0.00      2S   
ATOM   3522 HG13 VAL   107       0.100  46.781   0.544  1.00  0.00      2S   
ATOM   3523 CG2  VAL   107       2.336  46.060  -0.972  1.00  1.00      2S   
ATOM   3524 HG21 VAL   107       2.814  45.842  -1.950  1.00  0.00      2S   
ATOM   3525 HG22 VAL   107       3.030  45.761  -0.161  1.00  0.00      2S   
ATOM   3526 HG23 VAL   107       2.179  47.158  -0.907  1.00  0.00      2S   
ATOM   3527 C    VAL   107       1.596  43.439  -2.311  1.00  1.00      2S   
ATOM   3528 O    VAL   107       0.833  43.559  -3.268  1.00  1.00      2S   
ATOM   3529 N    ASP   108       2.848  42.953  -2.453  1.00  1.00      2S   
ATOM   3530 HN   ASP   108       3.446  42.842  -1.662  1.00  0.00      2S   
ATOM   3531 CA   ASP   108       3.436  42.604  -3.721  1.00  1.00      2S   
ATOM   3532 HA   ASP   108       3.002  43.215  -4.500  1.00  0.00      2S   
ATOM   3533 CB   ASP   108       4.965  42.830  -3.666  1.00  1.00      2S   
ATOM   3534 HB1  ASP   108       5.474  42.344  -4.517  1.00  0.00      2S   
ATOM   3535 HB2  ASP   108       5.369  42.390  -2.730  1.00  0.00      2S   
ATOM   3536 CG   ASP   108       5.304  44.320  -3.719  1.00  1.00      2S   
ATOM   3537 OD1  ASP   108       4.438  45.134  -4.130  1.00  1.00      2S   
ATOM   3538 OD2  ASP   108       6.457  44.674  -3.360  1.00  1.00      2S   
ATOM   3539 C    ASP   108       3.156  41.167  -4.104  1.00  1.00      2S   
ATOM   3540 O    ASP   108       3.605  40.724  -5.158  1.00  1.00      2S   
ATOM   3541 N    TYR   109       2.387  40.411  -3.285  1.00  1.00      2S   
ATOM   3542 HN   TYR   109       2.017  40.778  -2.434  1.00  0.00      2S   
ATOM   3543 CA   TYR   109       2.036  39.038  -3.582  1.00  1.00      2S   
ATOM   3544 HA   TYR   109       2.468  38.738  -4.520  1.00  0.00      2S   
ATOM   3545 CB   TYR   109       2.473  38.043  -2.480  1.00  1.00      2S   
ATOM   3546 HB1  TYR   109       2.093  37.025  -2.718  1.00  0.00      2S   
ATOM   3547 HB2  TYR   109       2.078  38.354  -1.490  1.00  0.00      2S   
ATOM   3548 CG   TYR   109       3.977  37.973  -2.389  1.00  1.00      2S   
ATOM   3549 CD1  TYR   109       4.709  38.967  -1.718  1.00  1.00      2S   
ATOM   3550 HD1  TYR   109       4.182  39.783  -1.250  1.00  0.00      2S   
ATOM   3551 CE1  TYR   109       6.108  38.919  -1.667  1.00  1.00      2S   
ATOM   3552 HE1  TYR   109       6.649  39.704  -1.160  1.00  0.00      2S   
ATOM   3553 CZ   TYR   109       6.787  37.843  -2.254  1.00  1.00      2S   
ATOM   3554 OH   TYR   109       8.189  37.747  -2.184  1.00  1.00      2S   
ATOM   3555 HH   TYR   109       8.514  38.519  -1.704  1.00  0.00      2S   
ATOM   3556 CD2  TYR   109       4.678  36.909  -2.978  1.00  1.00      2S   
ATOM   3557 HD2  TYR   109       4.135  36.134  -3.487  1.00  0.00      2S   
ATOM   3558 CE2  TYR   109       6.073  36.837  -2.911  1.00  1.00      2S   
ATOM   3559 HE2  TYR   109       6.593  36.007  -3.366  1.00  0.00      2S   
ATOM   3560 C    TYR   109       0.542  38.976  -3.734  1.00  1.00      2S   
ATOM   3561 O    TYR   109      -0.188  39.449  -2.869  1.00  1.00      2S   
ATOM   3562 N    ASP   110       0.045  38.410  -4.861  1.00  1.00      2S   
ATOM   3563 HN   ASP   110       0.653  38.047  -5.566  1.00  0.00      2S   
ATOM   3564 CA   ASP   110      -1.368  38.410  -5.190  1.00  1.00      2S   
ATOM   3565 HA   ASP   110      -1.880  39.124  -4.559  1.00  0.00      2S   
ATOM   3566 CB   ASP   110      -1.631  38.782  -6.678  1.00  1.00      2S   
ATOM   3567 HB1  ASP   110      -2.652  38.473  -6.992  1.00  0.00      2S   
ATOM   3568 HB2  ASP   110      -0.896  38.269  -7.332  1.00  0.00      2S   
ATOM   3569 CG   ASP   110      -1.542  40.296  -6.873  1.00  1.00      2S   
ATOM   3570 OD1  ASP   110      -2.315  41.027  -6.199  1.00  1.00      2S   
ATOM   3571 OD2  ASP   110      -0.709  40.742  -7.708  1.00  1.00      2S   
ATOM   3572 C    ASP   110      -2.026  37.079  -4.912  1.00  1.00      2S   
ATOM   3573 O    ASP   110      -3.254  37.006  -4.943  1.00  1.00      2S   
ATOM   3574 N    TYR   111      -1.259  35.997  -4.632  1.00  1.00      2S   
ATOM   3575 HN   TYR   111      -0.264  36.051  -4.582  1.00  0.00      2S   
ATOM   3576 CA   TYR   111      -1.842  34.686  -4.404  1.00  1.00      2S   
ATOM   3577 HA   TYR   111      -2.919  34.755  -4.386  1.00  0.00      2S   
ATOM   3578 CB   TYR   111      -1.438  33.635  -5.465  1.00  1.00      2S   
ATOM   3579 HB1  TYR   111      -1.971  32.675  -5.296  1.00  0.00      2S   
ATOM   3580 HB2  TYR   111      -0.342  33.455  -5.453  1.00  0.00      2S   
ATOM   3581 CG   TYR   111      -1.830  34.171  -6.817  1.00  1.00      2S   
ATOM   3582 CD1  TYR   111      -3.172  34.160  -7.238  1.00  1.00      2S   
ATOM   3583 HD1  TYR   111      -3.924  33.699  -6.616  1.00  0.00      2S   
ATOM   3584 CE1  TYR   111      -3.547  34.780  -8.438  1.00  1.00      2S   
ATOM   3585 HE1  TYR   111      -4.584  34.773  -8.741  1.00  0.00      2S   
ATOM   3586 CZ   TYR   111      -2.576  35.408  -9.232  1.00  1.00      2S   
ATOM   3587 OH   TYR   111      -2.917  36.057 -10.436  1.00  1.00      2S   
ATOM   3588 HH   TYR   111      -3.640  36.665 -10.250  1.00  0.00      2S   
ATOM   3589 CD2  TYR   111      -0.869  34.793  -7.629  1.00  1.00      2S   
ATOM   3590 HD2  TYR   111       0.160  34.834  -7.308  1.00  0.00      2S   
ATOM   3591 CE2  TYR   111      -1.238  35.407  -8.829  1.00  1.00      2S   
ATOM   3592 HE2  TYR   111      -0.488  35.905  -9.424  1.00  0.00      2S   
ATOM   3593 C    TYR   111      -1.400  34.247  -3.043  1.00  1.00      2S   
ATOM   3594 O    TYR   111      -0.244  34.444  -2.686  1.00  1.00      2S   
ATOM   3595 N    TRP   112      -2.333  33.693  -2.234  1.00  1.00      2S   
ATOM   3596 HN   TRP   112      -3.261  33.518  -2.561  1.00  0.00      2S   
ATOM   3597 CA   TRP   112      -2.110  33.414  -0.834  1.00  1.00      2S   
ATOM   3598 HA   TRP   112      -1.054  33.283  -0.642  1.00  0.00      2S   
ATOM   3599 CB   TRP   112      -2.713  34.490   0.101  1.00  1.00      2S   
ATOM   3600 HB1  TRP   112      -2.666  34.150   1.160  1.00  0.00      2S   
ATOM   3601 HB2  TRP   112      -3.781  34.654  -0.162  1.00  0.00      2S   
ATOM   3602 CG   TRP   112      -1.990  35.797   0.000  1.00  1.00      2S   
ATOM   3603 CD1  TRP   112      -2.090  36.770  -0.952  1.00  1.00      2S   
ATOM   3604 HD1  TRP   112      -2.776  36.743  -1.791  1.00  0.00      2S   
ATOM   3605 NE1  TRP   112      -1.161  37.763  -0.736  1.00  1.00      2S   
ATOM   3606 HE1  TRP   112      -1.014  38.536  -1.295  1.00  0.00      2S   
ATOM   3607 CE2  TRP   112      -0.440  37.417   0.392  1.00  1.00      2S   
ATOM   3608 CD2  TRP   112      -0.927  36.214   0.881  1.00  1.00      2S   
ATOM   3609 CE3  TRP   112      -0.390  35.608   2.018  1.00  1.00      2S   
ATOM   3610 HE3  TRP   112      -0.755  34.675   2.400  1.00  0.00      2S   
ATOM   3611 CZ3  TRP   112       0.660  36.280   2.665  1.00  1.00      2S   
ATOM   3612 HZ3  TRP   112       1.095  35.847   3.552  1.00  0.00      2S   
ATOM   3613 CZ2  TRP   112       0.616  38.077   1.018  1.00  1.00      2S   
ATOM   3614 HZ2  TRP   112       1.017  38.990   0.643  1.00  0.00      2S   
ATOM   3615 CH2  TRP   112       1.153  37.492   2.175  1.00  1.00      2S   
ATOM   3616 HH2  TRP   112       1.962  37.993   2.687  1.00  0.00      2S   
ATOM   3617 C    TRP   112      -2.814  32.149  -0.480  1.00  1.00      2S   
ATOM   3618 O    TRP   112      -3.922  31.899  -0.946  1.00  1.00      2S   
ATOM   3619 N    GLY   113      -2.198  31.346   0.414  1.00  1.00      2S   
ATOM   3620 HN   GLY   113      -1.277  31.544   0.747  1.00  0.00      2S   
ATOM   3621 CA   GLY   113      -2.845  30.201   1.002  1.00  1.00      2S   
ATOM   3622 HA1  GLY   113      -2.064  29.532   1.322  1.00  0.00      2S   
ATOM   3623 HA2  GLY   113      -3.510  29.747   0.282  1.00  0.00      2S   
ATOM   3624 C    GLY   113      -3.646  30.626   2.201  1.00  1.00      2S   
ATOM   3625 O    GLY   113      -3.757  31.808   2.520  1.00  1.00      2S   
ATOM   3626 N    GLN   114      -4.243  29.631   2.884  1.00  1.00      2S   
ATOM   3627 HN   GLN   114      -4.081  28.680   2.622  1.00  0.00      2S   
ATOM   3628 CA   GLN   114      -5.191  29.797   3.956  1.00  1.00      2S   
ATOM   3629 HA   GLN   114      -5.765  30.692   3.758  1.00  0.00      2S   
ATOM   3630 CB   GLN   114      -6.170  28.594   4.028  1.00  1.00      2S   
ATOM   3631 HB1  GLN   114      -6.638  28.455   3.029  1.00  0.00      2S   
ATOM   3632 HB2  GLN   114      -6.988  28.869   4.731  1.00  0.00      2S   
ATOM   3633 CG   GLN   114      -5.589  27.243   4.517  1.00  1.00      2S   
ATOM   3634 HG1  GLN   114      -6.439  26.591   4.814  1.00  0.00      2S   
ATOM   3635 HG2  GLN   114      -4.961  27.394   5.417  1.00  0.00      2S   
ATOM   3636 CD   GLN   114      -4.776  26.484   3.458  1.00  1.00      2S   
ATOM   3637 OE1  GLN   114      -4.744  26.826   2.272  1.00  1.00      2S   
ATOM   3638 NE2  GLN   114      -4.113  25.385   3.928  1.00  1.00      2S   
ATOM   3639 HE21 GLN   114      -3.554  24.840   3.304  1.00  0.00      2S   
ATOM   3640 HE22 GLN   114      -4.172  25.144   4.895  1.00  0.00      2S   
ATOM   3641 C    GLN   114      -4.517  29.962   5.299  1.00  1.00      2S   
ATOM   3642 O    GLN   114      -5.129  30.466   6.239  1.00  1.00      2S   
ATOM   3643 N    GLY   115      -3.242  29.526   5.416  1.00  1.00      2S   
ATOM   3644 HN   GLY   115      -2.773  29.126   4.627  1.00  0.00      2S   
ATOM   3645 CA   GLY   115      -2.450  29.624   6.618  1.00  1.00      2S   
ATOM   3646 HA1  GLY   115      -2.864  30.380   7.269  1.00  0.00      2S   
ATOM   3647 HA2  GLY   115      -1.455  29.859   6.282  1.00  0.00      2S   
ATOM   3648 C    GLY   115      -2.408  28.319   7.366  1.00  1.00      2S   
ATOM   3649 O    GLY   115      -3.347  27.526   7.319  1.00  1.00      2S   
ATOM   3650 N    THR   116      -1.296  28.080   8.104  1.00  1.00      2S   
ATOM   3651 HN   THR   116      -0.529  28.720   8.086  1.00  0.00      2S   
ATOM   3652 CA   THR   116      -1.133  26.941   8.982  1.00  1.00      2S   
ATOM   3653 HA   THR   116      -2.109  26.521   9.181  1.00  0.00      2S   
ATOM   3654 CB   THR   116      -0.251  25.840   8.383  1.00  1.00      2S   
ATOM   3655 HB   THR   116      -0.671  25.565   7.389  1.00  0.00      2S   
ATOM   3656 OG1  THR   116      -0.274  24.665   9.179  1.00  1.00      2S   
ATOM   3657 HG1  THR   116      -1.110  24.225   8.984  1.00  0.00      2S   
ATOM   3658 CG2  THR   116       1.215  26.275   8.172  1.00  1.00      2S   
ATOM   3659 HG21 THR   116       1.713  26.490   9.141  1.00  0.00      2S   
ATOM   3660 HG22 THR   116       1.272  27.178   7.530  1.00  0.00      2S   
ATOM   3661 HG23 THR   116       1.781  25.458   7.673  1.00  0.00      2S   
ATOM   3662 C    THR   116      -0.599  27.475  10.296  1.00  1.00      2S   
ATOM   3663 O    THR   116       0.289  28.322  10.321  1.00  1.00      2S   
ATOM   3664 N    GLN   117      -1.156  27.004  11.438  1.00  1.00      2S   
ATOM   3665 HN   GLN   117      -1.873  26.308  11.410  1.00  0.00      2S   
ATOM   3666 CA   GLN   117      -0.809  27.485  12.760  1.00  1.00      2S   
ATOM   3667 HA   GLN   117      -0.673  28.556  12.714  1.00  0.00      2S   
ATOM   3668 CB   GLN   117      -1.912  27.154  13.800  1.00  1.00      2S   
ATOM   3669 HB1  GLN   117      -2.066  26.052  13.815  1.00  0.00      2S   
ATOM   3670 HB2  GLN   117      -2.868  27.603  13.454  1.00  0.00      2S   
ATOM   3671 CG   GLN   117      -1.633  27.611  15.250  1.00  1.00      2S   
ATOM   3672 HG1  GLN   117      -0.671  27.194  15.611  1.00  0.00      2S   
ATOM   3673 HG2  GLN   117      -2.437  27.226  15.913  1.00  0.00      2S   
ATOM   3674 CD   GLN   117      -1.629  29.138  15.351  1.00  1.00      2S   
ATOM   3675 OE1  GLN   117      -2.584  29.797  14.929  1.00  1.00      2S   
ATOM   3676 NE2  GLN   117      -0.546  29.711  15.946  1.00  1.00      2S   
ATOM   3677 HE21 GLN   117      -0.514  30.708  16.056  1.00  0.00      2S   
ATOM   3678 HE22 GLN   117       0.214  29.147  16.270  1.00  0.00      2S   
ATOM   3679 C    GLN   117       0.468  26.840  13.233  1.00  1.00      2S   
ATOM   3680 O    GLN   117       0.612  25.621  13.184  1.00  1.00      2S   
ATOM   3681 N    VAL   118       1.417  27.665  13.729  1.00  1.00      2S   
ATOM   3682 HN   VAL   118       1.293  28.657  13.716  1.00  0.00      2S   
ATOM   3683 CA   VAL   118       2.630  27.220  14.373  1.00  1.00      2S   
ATOM   3684 HA   VAL   118       2.650  26.143  14.438  1.00  0.00      2S   
ATOM   3685 CB   VAL   118       3.883  27.714  13.664  1.00  1.00      2S   
ATOM   3686 HB   VAL   118       3.788  28.809  13.501  1.00  0.00      2S   
ATOM   3687 CG1  VAL   118       5.156  27.463  14.503  1.00  1.00      2S   
ATOM   3688 HG11 VAL   118       5.190  26.411  14.853  1.00  0.00      2S   
ATOM   3689 HG12 VAL   118       5.188  28.136  15.386  1.00  0.00      2S   
ATOM   3690 HG13 VAL   118       6.060  27.664  13.891  1.00  0.00      2S   
ATOM   3691 CG2  VAL   118       3.971  27.027  12.285  1.00  1.00      2S   
ATOM   3692 HG21 VAL   118       3.088  27.276  11.660  1.00  0.00      2S   
ATOM   3693 HG22 VAL   118       4.024  25.925  12.405  1.00  0.00      2S   
ATOM   3694 HG23 VAL   118       4.882  27.369  11.749  1.00  0.00      2S   
ATOM   3695 C    VAL   118       2.573  27.792  15.762  1.00  1.00      2S   
ATOM   3696 O    VAL   118       2.362  28.989  15.933  1.00  1.00      2S   
ATOM   3697 N    THR   119       2.753  26.939  16.794  1.00  1.00      2S   
ATOM   3698 HN   THR   119       2.902  25.963  16.638  1.00  0.00      2S   
ATOM   3699 CA   THR   119       2.750  27.362  18.175  1.00  1.00      2S   
ATOM   3700 HA   THR   119       2.846  28.435  18.230  1.00  0.00      2S   
ATOM   3701 CB   THR   119       1.500  26.928  18.918  1.00  1.00      2S   
ATOM   3702 HB   THR   119       1.403  25.822  18.901  1.00  0.00      2S   
ATOM   3703 OG1  THR   119       0.365  27.472  18.261  1.00  1.00      2S   
ATOM   3704 HG1  THR   119      -0.400  27.096  18.708  1.00  0.00      2S   
ATOM   3705 CG2  THR   119       1.506  27.428  20.375  1.00  1.00      2S   
ATOM   3706 HG21 THR   119       1.693  28.523  20.410  1.00  0.00      2S   
ATOM   3707 HG22 THR   119       2.290  26.913  20.967  1.00  0.00      2S   
ATOM   3708 HG23 THR   119       0.525  27.224  20.856  1.00  0.00      2S   
ATOM   3709 C    THR   119       3.986  26.777  18.785  1.00  1.00      2S   
ATOM   3710 O    THR   119       4.327  25.626  18.542  1.00  1.00      2S   
ATOM   3711 N    VAL   120       4.731  27.585  19.562  1.00  1.00      2S   
ATOM   3712 HN   VAL   120       4.468  28.533  19.736  1.00  0.00      2S   
ATOM   3713 CA   VAL   120       5.975  27.166  20.151  1.00  1.00      2S   
ATOM   3714 HA   VAL   120       6.083  26.098  20.068  1.00  0.00      2S   
ATOM   3715 CB   VAL   120       7.184  27.828  19.514  1.00  1.00      2S   
ATOM   3716 HB   VAL   120       7.139  28.925  19.686  1.00  0.00      2S   
ATOM   3717 CG1  VAL   120       8.477  27.263  20.133  1.00  1.00      2S   
ATOM   3718 HG11 VAL   120       8.459  26.154  20.141  1.00  0.00      2S   
ATOM   3719 HG12 VAL   120       8.614  27.631  21.171  1.00  0.00      2S   
ATOM   3720 HG13 VAL   120       9.352  27.590  19.541  1.00  0.00      2S   
ATOM   3721 CG2  VAL   120       7.160  27.610  17.986  1.00  1.00      2S   
ATOM   3722 HG21 VAL   120       6.262  28.070  17.525  1.00  0.00      2S   
ATOM   3723 HG22 VAL   120       7.173  26.527  17.748  1.00  0.00      2S   
ATOM   3724 HG23 VAL   120       8.052  28.085  17.527  1.00  0.00      2S   
ATOM   3725 C    VAL   120       5.880  27.525  21.605  1.00  1.00      2S   
ATOM   3726 O    VAL   120       5.376  28.592  21.952  1.00  1.00      2S   
ATOM   3727 N    SER   121       6.361  26.625  22.497  1.00  1.00      2S   
ATOM   3728 HN   SER   121       6.754  25.760  22.189  1.00  0.00      2S   
ATOM   3729 CA   SER   121       6.315  26.806  23.930  1.00  1.00      2S   
ATOM   3730 HA   SER   121       5.318  27.136  24.182  1.00  0.00      2S   
ATOM   3731 CB   SER   121       6.591  25.480  24.700  1.00  1.00      2S   
ATOM   3732 HB1  SER   121       6.006  24.665  24.222  1.00  0.00      2S   
ATOM   3733 HB2  SER   121       6.252  25.570  25.752  1.00  0.00      2S   
ATOM   3734 OG   SER   121       7.965  25.095  24.704  1.00  1.00      2S   
ATOM   3735 HG1  SER   121       8.389  25.606  25.404  1.00  0.00      2S   
ATOM   3736 C    SER   121       7.291  27.875  24.358  1.00  1.00      2S   
ATOM   3737 O    SER   121       8.128  28.318  23.576  1.00  1.00      2S   
ATOM   3738 N    SER   122       7.223  28.290  25.640  1.00  1.00      2S   
ATOM   3739 HN   SER   122       6.505  27.958  26.248  1.00  0.00      2S   
ATOM   3740 CA   SER   122       8.170  29.201  26.244  1.00  1.00      2S   
ATOM   3741 HA   SER   122       8.230  30.078  25.617  1.00  0.00      2S   
ATOM   3742 CB   SER   122       7.728  29.645  27.662  1.00  1.00      2S   
ATOM   3743 HB1  SER   122       6.767  30.199  27.580  1.00  0.00      2S   
ATOM   3744 HB2  SER   122       8.478  30.322  28.124  1.00  0.00      2S   
ATOM   3745 OG   SER   122       7.506  28.530  28.519  1.00  1.00      2S   
ATOM   3746 HG1  SER   122       8.342  28.056  28.568  1.00  0.00      2S   
ATOM   3747 C    SER   122       9.546  28.569  26.319  1.00  1.00      2S   
ATOM   3748 O    SER   122       9.696  27.354  26.186  1.00  1.00      2S   
ATOM   3749 N    HSE   123      10.595  29.396  26.540  1.00  1.00      2S   
ATOM   3750 HN   HSE   123      10.471  30.379  26.644  1.00  0.00      2S   
ATOM   3751 CA   HSE   123      11.959  28.923  26.640  1.00  1.00      2S   
ATOM   3752 HA   HSE   123      12.165  28.296  25.783  1.00  0.00      2S   
ATOM   3753 CB   HSE   123      12.991  30.077  26.706  1.00  1.00      2S   
ATOM   3754 HB1  HSE   123      14.018  29.659  26.792  1.00  0.00      2S   
ATOM   3755 HB2  HSE   123      12.795  30.687  27.615  1.00  0.00      2S   
ATOM   3756 ND1  HSE   123      13.482  30.618  24.310  1.00  1.00      2S   
ATOM   3757 CG   HSE   123      12.969  31.017  25.530  1.00  1.00      2S   
ATOM   3758 CE1  HSE   123      13.382  31.683  23.536  1.00  1.00      2S   
ATOM   3759 HE1  HSE   123      13.704  31.734  22.497  1.00  0.00      2S   
ATOM   3760 NE2  HSE   123      12.829  32.737  24.186  1.00  1.00      2S   
ATOM   3761 HE2  HSE   123      12.633  33.646  23.807  1.00  0.00      2S   
ATOM   3762 CD2  HSE   123      12.562  32.314  25.469  1.00  1.00      2S   
ATOM   3763 HD2  HSE   123      12.127  32.944  26.232  1.00  0.00      2S   
ATOM   3764 C    HSE   123      12.127  28.116  27.905  1.00  1.00      2S   
ATOM   3765 O    HSE   123      11.584  28.473  28.950  1.00  1.00      2S   
ATOM   3766 N    GLY   124      12.870  26.986  27.823  1.00  1.00      2S   
ATOM   3767 HN   GLY   124      13.266  26.693  26.957  1.00  0.00      2S   
ATOM   3768 CA   GLY   124      13.221  26.173  28.970  1.00  1.00      2S   
ATOM   3769 HA1  GLY   124      13.564  26.829  29.758  1.00  0.00      2S   
ATOM   3770 HA2  GLY   124      13.988  25.490  28.635  1.00  0.00      2S   
ATOM   3771 C    GLY   124      12.090  25.340  29.511  1.00  1.00      2S   
ATOM   3772 O    GLY   124      12.266  24.657  30.518  1.00  1.00      2S   
ATOM   3773 N    SER   125      10.906  25.375  28.856  1.00  1.00      2S   
ATOM   3774 HN   SER   125      10.782  25.939  28.043  1.00  0.00      2S   
ATOM   3775 CA   SER   125       9.781  24.538  29.202  1.00  1.00      2S   
ATOM   3776 HA   SER   125       9.944  24.124  30.187  1.00  0.00      2S   
ATOM   3777 CB   SER   125       8.432  25.310  29.239  1.00  1.00      2S   
ATOM   3778 HB1  SER   125       8.613  26.317  29.673  1.00  0.00      2S   
ATOM   3779 HB2  SER   125       7.714  24.774  29.895  1.00  0.00      2S   
ATOM   3780 OG   SER   125       7.837  25.471  27.955  1.00  1.00      2S   
ATOM   3781 HG1  SER   125       7.702  24.574  27.630  1.00  0.00      2S   
ATOM   3782 C    SER   125       9.732  23.376  28.194  1.00  1.00      2S   
ATOM   3783 OT1  SER   125       9.053  22.359  28.492  1.00  1.00      2S   
ATOM   3784 OT2  SER   125      10.360  23.505  27.110  1.00  0.00      2S   
TER 
ATOM   3785 ZN   ZN2   202      24.397  -1.425  29.545  1.00  1.00      3S   
ATOM   3786 ZN   ZN2   201       1.386  40.560  -8.086  1.00  1.00      3S   
TER 
ATOM   3787 OH2  TIP3  301      29.188   1.701  35.782  1.00  1.00      4S   
ATOM   3788 H1   TIP3  301      28.725   0.864  35.794  1.00  1.00      4S   
ATOM   3789 H2   TIP3  301      29.944   1.565  36.356  1.00  1.00      4S   
ATOM   3790 OH2  TIP3  302      12.899  18.183   8.157  1.00  1.00      4S   
ATOM   3791 H1   TIP3  302      12.585  18.301   9.056  1.00  1.00      4S   
ATOM   3792 H2   TIP3  302      12.903  19.077   7.802  1.00  1.00      4S   
ATOM   3793 OH2  TIP3  303      21.359   7.241   8.750  1.00  1.00      4S   
ATOM   3794 H1   TIP3  303      21.507   7.982   8.162  1.00  1.00      4S   
ATOM   3795 H2   TIP3  303      22.107   6.661   8.606  1.00  1.00      4S   
ATOM   3796 OH2  TIP3  304      21.324  21.040  19.777  1.00  1.00      4S   
ATOM   3797 H1   TIP3  304      21.612  20.541  20.541  1.00  1.00      4S   
ATOM   3798 H2   TIP3  304      21.581  20.487  19.033  1.00  1.00      4S   
ATOM   3799 OH2  TIP3  305      32.071   8.556  18.875  1.00  1.00      4S   
ATOM   3800 H1   TIP3  305      31.825   7.822  18.302  1.00  1.00      4S   
ATOM   3801 H2   TIP3  305      31.788   8.262  19.748  1.00  1.00      4S   
ATOM   3802 OH2  TIP3  306      32.131  10.428  14.868  1.00  1.00      4S   
ATOM   3803 H1   TIP3  306      31.411  10.431  15.499  1.00  1.00      4S   
ATOM   3804 H2   TIP3  306      31.777   9.900  14.140  1.00  1.00      4S   
ATOM   3805 OH2  TIP3  307      14.913  19.742  11.239  1.00  1.00      4S   
ATOM   3806 H1   TIP3  307      15.488  20.412  11.615  1.00  1.00      4S   
ATOM   3807 H2   TIP3  307      15.391  18.914  11.335  1.00  1.00      4S   
ATOM   3808 OH2  TIP3  308      14.913  12.908  31.214  1.00  1.00      4S   
ATOM   3809 H1   TIP3  308      14.734  13.669  30.661  1.00  1.00      4S   
ATOM   3810 H2   TIP3  308      15.844  12.719  31.060  1.00  1.00      4S   
ATOM   3811 OH2  TIP3  309      30.341   7.840  31.435  1.00  1.00      4S   
ATOM   3812 H1   TIP3  309      30.306   8.538  30.770  1.00  1.00      4S   
ATOM   3813 H2   TIP3  309      31.075   8.098  31.993  1.00  1.00      4S   
ATOM   3814 OH2  TIP3  310      12.021  19.141  11.000  1.00  1.00      4S   
ATOM   3815 H1   TIP3  310      12.952  19.340  11.158  1.00  1.00      4S   
ATOM   3816 H2   TIP3  310      11.595  19.328  11.836  1.00  1.00      4S   
ATOM   3817 OH2  TIP3  311       5.174   5.988  27.794  1.00  1.00      4S   
ATOM   3818 H1   TIP3  311       5.405   5.055  27.806  1.00  1.00      4S   
ATOM   3819 H2   TIP3  311       5.957   6.422  28.146  1.00  1.00      4S   
ATOM   3820 OH2  TIP3  312      17.810  17.611  10.453  1.00  1.00      4S   
ATOM   3821 H1   TIP3  312      18.204  16.744  10.306  1.00  1.00      4S   
ATOM   3822 H2   TIP3  312      16.869  17.426  10.529  1.00  1.00      4S   
ATOM   3823 OH2  TIP3  313      31.302  14.371  23.826  1.00  1.00      4S   
ATOM   3824 H1   TIP3  313      30.902  14.714  24.630  1.00  1.00      4S   
ATOM   3825 H2   TIP3  313      30.850  14.865  23.133  1.00  1.00      4S   
ATOM   3826 OH2  TIP3  314       2.078  11.201  -2.843  1.00  1.00      4S   
ATOM   3827 H1   TIP3  314       3.006  11.253  -3.071  1.00  1.00      4S   
ATOM   3828 H2   TIP3  314       1.752  12.089  -3.021  1.00  1.00      4S   
ATOM   3829 OH2  TIP3  315      14.996  19.182  18.719  1.00  1.00      4S   
ATOM   3830 H1   TIP3  315      14.370  18.713  18.158  1.00  1.00      4S   
ATOM   3831 H2   TIP3  315      14.456  19.497  19.446  1.00  1.00      4S   
ATOM   3832 OH2  TIP3  316      17.238  17.869  24.818  1.00  1.00      4S   
ATOM   3833 H1   TIP3  316      16.915  17.119  25.323  1.00  1.00      4S   
ATOM   3834 H2   TIP3  316      16.438  18.302  24.501  1.00  1.00      4S   
ATOM   3835 OH2  TIP3  317      -1.628  16.570  15.976  1.00  1.00      4S   
ATOM   3836 H1   TIP3  317      -0.995  17.240  16.233  1.00  1.00      4S   
ATOM   3837 H2   TIP3  317      -1.302  16.261  15.127  1.00  1.00      4S   
ATOM   3838 OH2  TIP3  318      32.232   2.501  24.675  1.00  1.00      4S   
ATOM   3839 H1   TIP3  318      31.694   1.713  24.587  1.00  1.00      4S   
ATOM   3840 H2   TIP3  318      31.689   3.192  24.280  1.00  1.00      4S   
ATOM   3841 OH2  TIP3  319       0.604  14.275   3.978  1.00  1.00      4S   
ATOM   3842 H1   TIP3  319       1.093  13.600   3.503  1.00  1.00      4S   
ATOM   3843 H2   TIP3  319      -0.169  14.420   3.421  1.00  1.00      4S   
ATOM   3844 OH2  TIP3  320       1.105  16.255  21.991  1.00  1.00      4S   
ATOM   3845 H1   TIP3  320       1.854  16.701  21.596  1.00  1.00      4S   
ATOM   3846 H2   TIP3  320       1.070  15.409  21.540  1.00  1.00      4S   
ATOM   3847 OH2  TIP3  321      18.854  13.625  12.939  1.00  1.00      4S   
ATOM   3848 H1   TIP3  321      18.454  12.864  13.365  1.00  1.00      4S   
ATOM   3849 H2   TIP3  321      19.784  13.571  13.187  1.00  1.00      4S   
ATOM   3850 OH2  TIP3  322      -1.310  16.370  -4.705  1.00  1.00      4S   
ATOM   3851 H1   TIP3  322      -0.991  16.199  -3.813  1.00  1.00      4S   
ATOM   3852 H2   TIP3  322      -1.318  15.506  -5.117  1.00  1.00      4S   
ATOM   3853 OH2  TIP3  323       9.200  17.446  25.959  1.00  1.00      4S   
ATOM   3854 H1   TIP3  323       9.148  17.838  26.832  1.00  1.00      4S   
ATOM   3855 H2   TIP3  323       9.660  18.113  25.438  1.00  1.00      4S   
ATOM   3856 OH2  TIP3  324      -1.569   1.176  10.217  1.00  1.00      4S   
ATOM   3857 H1   TIP3  324      -1.416   1.320  11.151  1.00  1.00      4S   
ATOM   3858 H2   TIP3  324      -1.329   2.020   9.817  1.00  1.00      4S   
ATOM   3859 OH2  TIP3  325      18.613   9.914  32.557  1.00  1.00      4S   
ATOM   3860 H1   TIP3  325      17.903   9.633  31.970  1.00  1.00      4S   
ATOM   3861 H2   TIP3  325      18.875   9.102  32.990  1.00  1.00      4S   
ATOM   3862 OH2  TIP3  326      -2.397   9.043  16.487  1.00  1.00      4S   
ATOM   3863 H1   TIP3  326      -2.693   8.152  16.670  1.00  1.00      4S   
ATOM   3864 H2   TIP3  326      -3.044   9.387  15.864  1.00  1.00      4S   
ATOM   3865 OH2  TIP3  327       1.056   9.195  25.973  1.00  1.00      4S   
ATOM   3866 H1   TIP3  327       1.467   9.955  25.547  1.00  1.00      4S   
ATOM   3867 H2   TIP3  327       1.793   8.614  26.170  1.00  1.00      4S   
ATOM   3868 OH2  TIP3  328      -0.538  18.576  -1.685  1.00  1.00      4S   
ATOM   3869 H1   TIP3  328      -0.387  17.629  -1.766  1.00  1.00      4S   
ATOM   3870 H2   TIP3  328      -1.326  18.727  -2.208  1.00  1.00      4S   
ATOM   3871 OH2  TIP3  329       4.122   5.180  17.612  1.00  1.00      4S   
ATOM   3872 H1   TIP3  329       3.903   6.110  17.689  1.00  1.00      4S   
ATOM   3873 H2   TIP3  329       3.674   4.902  16.805  1.00  1.00      4S   
ATOM   3874 OH2  TIP3  330       7.132  17.060   6.087  1.00  1.00      4S   
ATOM   3875 H1   TIP3  330       6.286  16.610   6.187  1.00  1.00      4S   
ATOM   3876 H2   TIP3  330       6.979  17.681   5.372  1.00  1.00      4S   
ATOM   3877 OH2  TIP3  331       5.416  17.143  23.668  1.00  1.00      4S   
ATOM   3878 H1   TIP3  331       5.596  16.787  24.540  1.00  1.00      4S   
ATOM   3879 H2   TIP3  331       5.468  16.381  23.084  1.00  1.00      4S   
ATOM   3880 OH2  TIP3  332      28.355   3.424  31.354  1.00  1.00      4S   
ATOM   3881 H1   TIP3  332      27.602   3.431  31.947  1.00  1.00      4S   
ATOM   3882 H2   TIP3  332      28.320   4.275  30.911  1.00  1.00      4S   
ATOM   3883 OH2  TIP3  333      10.396  19.182  16.738  1.00  1.00      4S   
ATOM   3884 H1   TIP3  333       9.585  19.592  16.433  1.00  1.00      4S   
ATOM   3885 H2   TIP3  333      10.180  18.846  17.615  1.00  1.00      4S   
ATOM   3886 OH2  TIP3  334      10.450  -1.839  16.418  1.00  1.00      4S   
ATOM   3887 H1   TIP3  334      10.592  -2.248  17.272  1.00  1.00      4S   
ATOM   3888 H2   TIP3  334      10.748  -0.932  16.537  1.00  1.00      4S   
ATOM   3889 OH2  TIP3  335      32.830  12.306  24.832  1.00  1.00      4S   
ATOM   3890 H1   TIP3  335      33.058  11.767  24.069  1.00  1.00      4S   
ATOM   3891 H2   TIP3  335      32.335  13.045  24.458  1.00  1.00      4S   
ATOM   3892 OH2  TIP3  336      15.051  20.616  21.124  1.00  1.00      4S   
ATOM   3893 H1   TIP3  336      15.587  20.761  21.905  1.00  1.00      4S   
ATOM   3894 H2   TIP3  336      15.617  20.080  20.560  1.00  1.00      4S   
ATOM   3895 OH2  TIP3  337      14.542  12.188   8.048  1.00  1.00      4S   
ATOM   3896 H1   TIP3  337      14.167  12.999   7.696  1.00  1.00      4S   
ATOM   3897 H2   TIP3  337      13.797  11.580   8.052  1.00  1.00      4S   
ATOM   3898 OH2  TIP3  338      12.454  18.668  27.688  1.00  1.00      4S   
ATOM   3899 H1   TIP3  338      12.438  18.455  28.620  1.00  1.00      4S   
ATOM   3900 H2   TIP3  338      12.748  17.854  27.266  1.00  1.00      4S   
ATOM   3901 OH2  TIP3  339      29.378   3.722  10.609  1.00  1.00      4S   
ATOM   3902 H1   TIP3  339      29.455   4.272   9.829  1.00  1.00      4S   
ATOM   3903 H2   TIP3  339      29.741   4.261  11.317  1.00  1.00      4S   
ATOM   3904 OH2  TIP3  340       1.199  18.205   7.139  1.00  1.00      4S   
ATOM   3905 H1   TIP3  340       0.750  18.822   7.718  1.00  1.00      4S   
ATOM   3906 H2   TIP3  340       0.855  17.344   7.399  1.00  1.00      4S   
ATOM   3907 OH2  TIP3  341      -1.604  12.177  22.138  1.00  1.00      4S   
ATOM   3908 H1   TIP3  341      -1.496  11.261  22.403  1.00  1.00      4S   
ATOM   3909 H2   TIP3  341      -0.793  12.370  21.660  1.00  1.00      4S   
ATOM   3910 OH2  TIP3  342      -1.318  21.076  16.761  1.00  1.00      4S   
ATOM   3911 H1   TIP3  342      -0.933  21.887  16.428  1.00  1.00      4S   
ATOM   3912 H2   TIP3  342      -0.672  20.739  17.386  1.00  1.00      4S   
ATOM   3913 OH2  TIP3  343       1.749   6.457  24.876  1.00  1.00      4S   
ATOM   3914 H1   TIP3  343       2.558   6.127  24.473  1.00  1.00      4S   
ATOM   3915 H2   TIP3  343       1.586   5.854  25.601  1.00  1.00      4S   
ATOM   3916 OH2  TIP3  344      16.130   5.987   7.513  1.00  1.00      4S   
ATOM   3917 H1   TIP3  344      17.014   5.834   7.848  1.00  1.00      4S   
ATOM   3918 H2   TIP3  344      15.828   6.755   8.010  1.00  1.00      4S   
ATOM   3919 OH2  TIP3  345      20.811  15.905  30.222  1.00  1.00      4S   
ATOM   3920 H1   TIP3  345      21.119  15.061  30.554  1.00  1.00      4S   
ATOM   3921 H2   TIP3  345      20.631  15.734  29.294  1.00  1.00      4S   
ATOM   3922 OH2  TIP3  346       0.152  17.109   4.633  1.00  1.00      4S   
ATOM   3923 H1   TIP3  346       0.394  17.588   5.430  1.00  1.00      4S   
ATOM   3924 H2   TIP3  346       0.375  16.195   4.832  1.00  1.00      4S   
ATOM   3925 OH2  TIP3  347       8.040   4.496   6.222  1.00  1.00      4S   
ATOM   3926 H1   TIP3  347       7.952   4.793   5.315  1.00  1.00      4S   
ATOM   3927 H2   TIP3  347       8.971   4.619   6.419  1.00  1.00      4S   
ATOM   3928 OH2  TIP3  348       5.359   4.124  12.046  1.00  1.00      4S   
ATOM   3929 H1   TIP3  348       5.331   5.066  12.247  1.00  1.00      4S   
ATOM   3930 H2   TIP3  348       4.447   3.897  11.858  1.00  1.00      4S   
ATOM   3931 OH2  TIP3  349      31.102  -0.393  13.668  1.00  1.00      4S   
ATOM   3932 H1   TIP3  349      31.805  -0.569  13.044  1.00  1.00      4S   
ATOM   3933 H2   TIP3  349      31.184   0.546  13.860  1.00  1.00      4S   
ATOM   3934 OH2  TIP3  350      -4.106  10.597  14.783  1.00  1.00      4S   
ATOM   3935 H1   TIP3  350      -4.521  11.080  14.069  1.00  1.00      4S   
ATOM   3936 H2   TIP3  350      -3.284  11.074  14.935  1.00  1.00      4S   
ATOM   3937 OH2  TIP3  351      28.888  -0.104  15.463  1.00  1.00      4S   
ATOM   3938 H1   TIP3  351      29.603  -0.009  14.826  1.00  1.00      4S   
ATOM   3939 H2   TIP3  351      28.797  -1.050  15.564  1.00  1.00      4S   
ATOM   3940 OH2  TIP3  352      28.107   1.810  20.350  1.00  1.00      4S   
ATOM   3941 H1   TIP3  352      27.549   1.031  20.332  1.00  1.00      4S   
ATOM   3942 H2   TIP3  352      28.533   1.779  21.207  1.00  1.00      4S   
ATOM   3943 OH2  TIP3  353      23.206   1.228  15.307  1.00  1.00      4S   
ATOM   3944 H1   TIP3  353      22.397   1.727  15.428  1.00  1.00      4S   
ATOM   3945 H2   TIP3  353      23.809   1.858  14.902  1.00  1.00      4S   
ATOM   3946 OH2  TIP3  354      -6.264  19.322   6.872  1.00  1.00      4S   
ATOM   3947 H1   TIP3  354      -5.694  20.015   6.539  1.00  1.00      4S   
ATOM   3948 H2   TIP3  354      -5.720  18.530   6.826  1.00  1.00      4S   
ATOM   3949 OH2  TIP3  355      11.631  -3.432  12.068  1.00  1.00      4S   
ATOM   3950 H1   TIP3  355      11.436  -3.789  11.199  1.00  1.00      4S   
ATOM   3951 H2   TIP3  355      10.839  -2.945  12.310  1.00  1.00      4S   
ATOM   3952 OH2  TIP3  356       0.251   5.558  17.333  1.00  1.00      4S   
ATOM   3953 H1   TIP3  356       0.131   6.201  16.630  1.00  1.00      4S   
ATOM   3954 H2   TIP3  356       0.904   5.957  17.915  1.00  1.00      4S   
ATOM   3955 OH2  TIP3  357       5.409   3.505   7.701  1.00  1.00      4S   
ATOM   3956 H1   TIP3  357       6.230   3.735   7.258  1.00  1.00      4S   
ATOM   3957 H2   TIP3  357       5.691   3.223   8.572  1.00  1.00      4S   
ATOM   3958 OH2  TIP3  358      30.499  13.787  27.570  1.00  1.00      4S   
ATOM   3959 H1   TIP3  358      29.964  13.799  28.368  1.00  1.00      4S   
ATOM   3960 H2   TIP3  358      29.971  14.262  26.922  1.00  1.00      4S   
ATOM   3961 OH2  TIP3  359       4.835   1.391  20.975  1.00  1.00      4S   
ATOM   3962 H1   TIP3  359       5.025   0.882  21.767  1.00  1.00      4S   
ATOM   3963 H2   TIP3  359       4.950   0.747  20.265  1.00  1.00      4S   
ATOM   3964 OH2  TIP3  360      -8.321   9.774   8.956  1.00  1.00      4S   
ATOM   3965 H1   TIP3  360      -9.146  10.098   9.320  1.00  1.00      4S   
ATOM   3966 H2   TIP3  360      -8.570   8.994   8.460  1.00  1.00      4S   
ATOM   3967 OH2  TIP3  361       6.155  15.704  26.438  1.00  1.00      4S   
ATOM   3968 H1   TIP3  361       6.146  15.204  27.256  1.00  1.00      4S   
ATOM   3969 H2   TIP3  361       7.016  16.126  26.428  1.00  1.00      4S   
ATOM   3970 OH2  TIP3  362       6.935  11.219  29.434  1.00  1.00      4S   
ATOM   3971 H1   TIP3  362       7.109  11.969  28.867  1.00  1.00      4S   
ATOM   3972 H2   TIP3  362       7.807  10.938  29.725  1.00  1.00      4S   
ATOM   3973 OH2  TIP3  363      25.636  11.806  13.177  1.00  1.00      4S   
ATOM   3974 H1   TIP3  363      26.446  12.021  13.641  1.00  1.00      4S   
ATOM   3975 H2   TIP3  363      25.878  11.085  12.595  1.00  1.00      4S   
ATOM   3976 OH2  TIP3  364      -8.739  13.349   3.381  1.00  1.00      4S   
ATOM   3977 H1   TIP3  364      -8.045  13.340   2.721  1.00  1.00      4S   
ATOM   3978 H2   TIP3  364      -8.335  13.784   4.138  1.00  1.00      4S   
ATOM   3979 OH2  TIP3  365       1.146   8.449  22.892  1.00  1.00      4S   
ATOM   3980 H1   TIP3  365       1.192   7.837  23.634  1.00  1.00      4S   
ATOM   3981 H2   TIP3  365       0.225   8.725  22.865  1.00  1.00      4S   
ATOM   3982 OH2  TIP3  366       8.819  -1.706  12.060  1.00  1.00      4S   
ATOM   3983 H1   TIP3  366       8.335  -0.882  12.146  1.00  1.00      4S   
ATOM   3984 H2   TIP3  366       8.140  -2.362  11.894  1.00  1.00      4S   
ATOM   3985 OH2  TIP3  367      23.506  -5.533  22.712  1.00  1.00      4S   
ATOM   3986 H1   TIP3  367      22.630  -5.671  23.094  1.00  1.00      4S   
ATOM   3987 H2   TIP3  367      24.103  -5.856  23.386  1.00  1.00      4S   
ATOM   3988 OH2  TIP3  368      -6.926  14.887  13.255  1.00  1.00      4S   
ATOM   3989 H1   TIP3  368      -7.552  14.497  13.866  1.00  1.00      4S   
ATOM   3990 H2   TIP3  368      -6.494  15.571  13.769  1.00  1.00      4S   
ATOM   3991 OH2  TIP3  369      -4.301  16.971  -1.108  1.00  1.00      4S   
ATOM   3992 H1   TIP3  369      -5.163  16.569  -0.993  1.00  1.00      4S   
ATOM   3993 H2   TIP3  369      -4.443  17.898  -0.912  1.00  1.00      4S   
ATOM   3994 OH2  TIP3  370      18.506   6.165  33.407  1.00  1.00      4S   
ATOM   3995 H1   TIP3  370      18.336   6.539  34.272  1.00  1.00      4S   
ATOM   3996 H2   TIP3  370      18.944   5.331  33.589  1.00  1.00      4S   
ATOM   3997 OH2  TIP3  371      11.163  -3.272  19.721  1.00  1.00      4S   
ATOM   3998 H1   TIP3  371      10.218  -3.353  19.586  1.00  1.00      4S   
ATOM   3999 H2   TIP3  371      11.310  -3.650  20.589  1.00  1.00      4S   
ATOM   4000 OH2  TIP3  372       2.836  12.400   3.714  1.00  1.00      4S   
ATOM   4001 H1   TIP3  372       3.627  12.880   3.438  1.00  1.00      4S   
ATOM   4002 H2   TIP3  372       2.532  12.878   4.487  1.00  1.00      4S   
ATOM   4003 OH2  TIP3  373      25.330   1.914   9.413  1.00  1.00      4S   
ATOM   4004 H1   TIP3  373      24.954   1.143   9.841  1.00  1.00      4S   
ATOM   4005 H2   TIP3  373      26.176   1.613   9.079  1.00  1.00      4S   
ATOM   4006 OH2  TIP3  374       5.197  13.786   2.936  1.00  1.00      4S   
ATOM   4007 H1   TIP3  374       5.145  14.682   2.596  1.00  1.00      4S   
ATOM   4008 H2   TIP3  374       6.088  13.712   3.285  1.00  1.00      4S   
ATOM   4009 OH2  TIP3  375      29.584  13.611  16.381  1.00  1.00      4S   
ATOM   4010 H1   TIP3  375      28.817  13.778  15.832  1.00  1.00      4S   
ATOM   4011 H2   TIP3  375      30.331  13.797  15.811  1.00  1.00      4S   
ATOM   4012 OH2  TIP3  376      36.315   7.887  27.758  1.00  1.00      4S   
ATOM   4013 H1   TIP3  376      37.215   8.129  27.978  1.00  1.00      4S   
ATOM   4014 H2   TIP3  376      36.409   7.245  27.053  1.00  1.00      4S   
ATOM   4015 OH2  TIP3  377       3.835  16.378   3.347  1.00  1.00      4S   
ATOM   4016 H1   TIP3  377       3.336  16.034   4.088  1.00  1.00      4S   
ATOM   4017 H2   TIP3  377       3.192  16.883   2.840  1.00  1.00      4S   
ATOM   4018 OH2  TIP3  378       4.606   2.529  18.380  1.00  1.00      4S   
ATOM   4019 H1   TIP3  378       4.597   2.370  19.328  1.00  1.00      4S   
ATOM   4020 H2   TIP3  378       4.399   3.464  18.291  1.00  1.00      4S   
ATOM   4021 OH2  TIP3  379      18.890  14.899  10.380  1.00  1.00      4S   
ATOM   4022 H1   TIP3  379      18.919  14.354  11.173  1.00  1.00      4S   
ATOM   4023 H2   TIP3  379      19.200  14.320   9.683  1.00  1.00      4S   
ATOM   4024 OH2  TIP3  380      -1.525   9.392  22.682  1.00  1.00      4S   
ATOM   4025 H1   TIP3  380      -2.384   9.612  22.319  1.00  1.00      4S   
ATOM   4026 H2   TIP3  380      -1.684   9.319  23.630  1.00  1.00      4S   
ATOM   4027 OH2  TIP3  381      -4.152  15.455  16.845  1.00  1.00      4S   
ATOM   4028 H1   TIP3  381      -3.288  15.787  16.582  1.00  1.00      4S   
ATOM   4029 H2   TIP3  381      -4.566  16.199  17.281  1.00  1.00      4S   
ATOM   4030 OH2  TIP3  382       2.482  10.382   1.685  1.00  1.00      4S   
ATOM   4031 H1   TIP3  382       3.167  10.525   1.032  1.00  1.00      4S   
ATOM   4032 H2   TIP3  382       2.588  11.110   2.306  1.00  1.00      4S   
ATOM   4033 OH2  TIP3  383      34.824   9.162  18.688  1.00  1.00      4S   
ATOM   4034 H1   TIP3  383      33.900   8.921  18.814  1.00  1.00      4S   
ATOM   4035 H2   TIP3  383      34.900   9.287  17.742  1.00  1.00      4S   
ATOM   4036 OH2  TIP3  384      -1.786   9.107  25.513  1.00  1.00      4S   
ATOM   4037 H1   TIP3  384      -2.112   9.027  26.410  1.00  1.00      4S   
ATOM   4038 H2   TIP3  384      -0.829   9.140  25.619  1.00  1.00      4S   
ATOM   4039 OH2  TIP3  385      -4.619  39.837  -5.219  1.00  1.00      4S   
ATOM   4040 H1   TIP3  385      -4.154  38.999  -5.172  1.00  1.00      4S   
ATOM   4041 H2   TIP3  385      -3.947  40.453  -5.533  1.00  1.00      4S   
ATOM   4042 OH2  TIP3  386       3.238  18.339  -9.344  1.00  1.00      4S   
ATOM   4043 H1   TIP3  386       4.174  18.305  -9.551  1.00  1.00      4S   
ATOM   4044 H2   TIP3  386       2.801  18.208 -10.186  1.00  1.00      4S   
ATOM   4045 OH2  TIP3  387      17.306  27.014  -0.361  1.00  1.00      4S   
ATOM   4046 H1   TIP3  387      16.494  27.296   0.074  1.00  1.00      4S   
ATOM   4047 H2   TIP3  387      17.019  26.331  -0.967  1.00  1.00      4S   
ATOM   4048 OH2  TIP3  388      19.366  39.944   4.553  1.00  1.00      4S   
ATOM   4049 H1   TIP3  388      19.759  39.210   4.075  1.00  1.00      4S   
ATOM   4050 H2   TIP3  388      20.099  40.535   4.728  1.00  1.00      4S   
ATOM   4051 OH2  TIP3  389      18.868  29.548   1.528  1.00  1.00      4S   
ATOM   4052 H1   TIP3  389      18.904  28.687   1.949  1.00  1.00      4S   
ATOM   4053 H2   TIP3  389      19.504  29.482   0.815  1.00  1.00      4S   
ATOM   4054 OH2  TIP3  390      13.656  21.080  -0.237  1.00  1.00      4S   
ATOM   4055 H1   TIP3  390      14.427  20.845  -0.753  1.00  1.00      4S   
ATOM   4056 H2   TIP3  390      13.380  20.257   0.176  1.00  1.00      4S   
ATOM   4057 OH2  TIP3  391      -5.136  34.091   3.297  1.00  1.00      4S   
ATOM   4058 H1   TIP3  391      -5.480  33.613   4.051  1.00  1.00      4S   
ATOM   4059 H2   TIP3  391      -4.650  33.420   2.806  1.00  1.00      4S   
ATOM   4060 OH2  TIP3  392       6.073  20.050  10.452  1.00  1.00      4S   
ATOM   4061 H1   TIP3  392       6.120  19.810  11.380  1.00  1.00      4S   
ATOM   4062 H2   TIP3  392       5.296  20.617  10.391  1.00  1.00      4S   
ATOM   4063 OH2  TIP3  393      -0.092  31.079 -13.840  1.00  1.00      4S   
ATOM   4064 H1   TIP3  393      -0.622  30.789 -14.584  1.00  1.00      4S   
ATOM   4065 H2   TIP3  393       0.436  30.301 -13.622  1.00  1.00      4S   
ATOM   4066 OH2  TIP3  394      15.604  22.212  16.126  1.00  1.00      4S   
ATOM   4067 H1   TIP3  394      15.292  22.349  17.027  1.00  1.00      4S   
ATOM   4068 H2   TIP3  394      14.835  21.871  15.659  1.00  1.00      4S   
ATOM   4069 OH2  TIP3  395      -3.071  29.073 -13.917  1.00  1.00      4S   
ATOM   4070 H1   TIP3  395      -2.979  29.293 -12.984  1.00  1.00      4S   
ATOM   4071 H2   TIP3  395      -3.791  28.441 -13.937  1.00  1.00      4S   
ATOM   4072 OH2  TIP3  396      12.591  21.372  22.184  1.00  1.00      4S   
ATOM   4073 H1   TIP3  396      12.660  22.305  22.407  1.00  1.00      4S   
ATOM   4074 H2   TIP3  396      13.431  21.164  21.765  1.00  1.00      4S   
ATOM   4075 OH2  TIP3  397      15.087  24.442  -6.394  1.00  1.00      4S   
ATOM   4076 H1   TIP3  397      15.604  25.242  -6.556  1.00  1.00      4S   
ATOM   4077 H2   TIP3  397      15.099  24.004  -7.243  1.00  1.00      4S   
ATOM   4078 OH2  TIP3  398       5.916  19.657   5.536  1.00  1.00      4S   
ATOM   4079 H1   TIP3  398       5.997  20.242   6.297  1.00  1.00      4S   
ATOM   4080 H2   TIP3  398       5.320  18.965   5.834  1.00  1.00      4S   
ATOM   4081 OH2  TIP3  399       9.307  35.443 -10.925  1.00  1.00      4S   
ATOM   4082 H1   TIP3  399       8.655  34.796 -11.215  1.00  1.00      4S   
ATOM   4083 H2   TIP3  399       8.817  36.015 -10.323  1.00  1.00      4S   
ATOM   4084 OH2  TIP3  400       8.686  46.127  -4.073  1.00  1.00      4S   
ATOM   4085 H1   TIP3  400       7.946  45.563  -3.820  1.00  1.00      4S   
ATOM   4086 H2   TIP3  400       8.270  46.868  -4.513  1.00  1.00      4S   
ATOM   4087 OH2  TIP3  401      -5.070  29.087  13.835  1.00  1.00      4S   
ATOM   4088 H1   TIP3  401      -5.560  29.872  14.076  1.00  1.00      4S   
ATOM   4089 H2   TIP3  401      -4.182  29.251  14.168  1.00  1.00      4S   
ATOM   4090 OH2  TIP3  402      -3.546  32.264  15.849  1.00  1.00      4S   
ATOM   4091 H1   TIP3  402      -3.216  31.420  15.522  1.00  1.00      4S   
ATOM   4092 H2   TIP3  402      -4.488  32.225  15.683  1.00  1.00      4S   
ATOM   4093 OH2  TIP3  403      -4.838  30.114  -2.791  1.00  1.00      4S   
ATOM   4094 H1   TIP3  403      -4.569  30.924  -2.345  1.00  1.00      4S   
ATOM   4095 H2   TIP3  403      -4.864  29.470  -2.082  1.00  1.00      4S   
ATOM   4096 OH2  TIP3  404      -3.273  21.657   5.453  1.00  1.00      4S   
ATOM   4097 H1   TIP3  404      -2.658  22.391   5.356  1.00  1.00      4S   
ATOM   4098 H2   TIP3  404      -3.367  21.326   4.559  1.00  1.00      4S   
ATOM   4099 OH2  TIP3  405      -2.493  23.092   8.404  1.00  1.00      4S   
ATOM   4100 H1   TIP3  405      -3.372  22.959   8.048  1.00  1.00      4S   
ATOM   4101 H2   TIP3  405      -2.063  22.237   8.295  1.00  1.00      4S   
ATOM   4102 OH2  TIP3  406       6.331  44.365 -11.019  1.00  1.00      4S   
ATOM   4103 H1   TIP3  406       6.553  43.519 -10.620  1.00  1.00      4S   
ATOM   4104 H2   TIP3  406       7.179  44.736 -11.263  1.00  1.00      4S   
ATOM   4105 OH2  TIP3  407       9.855  40.725   8.871  1.00  1.00      4S   
ATOM   4106 H1   TIP3  407       9.691  39.824   8.571  1.00  1.00      4S   
ATOM   4107 H2   TIP3  407       9.345  40.795   9.679  1.00  1.00      4S   
ATOM   4108 OH2  TIP3  408      11.071  40.067  -8.958  1.00  1.00      4S   
ATOM   4109 H1   TIP3  408      11.347  39.773  -8.084  1.00  1.00      4S   
ATOM   4110 H2   TIP3  408      11.417  39.396  -9.547  1.00  1.00      4S   
ATOM   4111 OH2  TIP3  409       5.761  17.860   1.969  1.00  1.00      4S   
ATOM   4112 H1   TIP3  409       5.692  18.788   2.217  1.00  1.00      4S   
ATOM   4113 H2   TIP3  409       5.068  17.430   2.479  1.00  1.00      4S   
ATOM   4114 OH2  TIP3  410      -5.469  29.805   9.003  1.00  1.00      4S   
ATOM   4115 H1   TIP3  410      -4.958  28.996   9.047  1.00  1.00      4S   
ATOM   4116 H2   TIP3  410      -5.450  30.043   8.071  1.00  1.00      4S   
ATOM   4117 OH2  TIP3  411      15.853  36.267  -8.870  1.00  1.00      4S   
ATOM   4118 H1   TIP3  411      15.858  37.183  -9.148  1.00  1.00      4S   
ATOM   4119 H2   TIP3  411      16.437  35.822  -9.486  1.00  1.00      4S   
ATOM   4120 OH2  TIP3  412       2.738  24.699 -12.738  1.00  1.00      4S   
ATOM   4121 H1   TIP3  412       3.099  24.179 -12.013  1.00  1.00      4S   
ATOM   4122 H2   TIP3  412       1.828  24.871 -12.475  1.00  1.00      4S   
ATOM   4123 OH2  TIP3  413       3.816  24.625  21.868  1.00  1.00      4S   
ATOM   4124 H1   TIP3  413       4.624  24.330  21.439  1.00  1.00      4S   
ATOM   4125 H2   TIP3  413       3.111  24.226  21.349  1.00  1.00      4S   
ATOM   4126 OH2  TIP3  414      11.583  28.410  -9.978  1.00  1.00      4S   
ATOM   4127 H1   TIP3  414      11.051  28.943 -10.576  1.00  1.00      4S   
ATOM   4128 H2   TIP3  414      12.459  28.803 -10.039  1.00  1.00      4S   
ATOM   4129 OH2  TIP3  415       5.691  35.035  15.155  1.00  1.00      4S   
ATOM   4130 H1   TIP3  415       5.543  35.941  14.860  1.00  1.00      4S   
ATOM   4131 H2   TIP3  415       6.314  35.125  15.882  1.00  1.00      4S   
ATOM   4132 OH2  TIP3  416      13.181  24.170   3.103  1.00  1.00      4S   
ATOM   4133 H1   TIP3  416      12.629  24.930   3.290  1.00  1.00      4S   
ATOM   4134 H2   TIP3  416      13.151  24.090   2.143  1.00  1.00      4S   
ATOM   4135 OH2  TIP3  417      21.329  35.043  -4.850  1.00  1.00      4S   
ATOM   4136 H1   TIP3  417      21.197  34.429  -4.126  1.00  1.00      4S   
ATOM   4137 H2   TIP3  417      20.446  35.387  -5.019  1.00  1.00      4S   
ATOM   4138 OH2  TIP3  418      19.953  34.056   1.406  1.00  1.00      4S   
ATOM   4139 H1   TIP3  418      19.784  34.904   0.995  1.00  1.00      4S   
ATOM   4140 H2   TIP3  418      19.439  33.439   0.875  1.00  1.00      4S   
ATOM   4141 OH2  TIP3  419      12.892  39.802  -0.966  1.00  1.00      4S   
ATOM   4142 H1   TIP3  419      13.013  39.026  -1.514  1.00  1.00      4S   
ATOM   4143 H2   TIP3  419      13.545  39.704  -0.263  1.00  1.00      4S   
ATOM   4144 OH2  TIP3  420      19.144  26.536  13.868  1.00  1.00      4S   
ATOM   4145 H1   TIP3  420      19.561  25.741  13.534  1.00  1.00      4S   
ATOM   4146 H2   TIP3  420      19.445  27.226  13.273  1.00  1.00      4S   
ATOM   4147 OH2  TIP3  421      -1.202  29.546  19.504  1.00  1.00      4S   
ATOM   4148 H1   TIP3  421      -1.335  30.425  19.152  1.00  1.00      4S   
ATOM   4149 H2   TIP3  421      -0.597  29.128  18.886  1.00  1.00      4S   
ATOM   4150 OH2  TIP3  422      11.257  15.885  -7.089  1.00  1.00      4S   
ATOM   4151 H1   TIP3  422      11.130  16.328  -7.927  1.00  1.00      4S   
ATOM   4152 H2   TIP3  422      11.217  16.601  -6.444  1.00  1.00      4S   
ATOM   4153 OH2  TIP3  423       4.491  30.272  24.064  1.00  1.00      4S   
ATOM   4154 H1   TIP3  423       4.819  29.619  23.439  1.00  1.00      4S   
ATOM   4155 H2   TIP3  423       4.335  31.047  23.514  1.00  1.00      4S   
ATOM   4156 OH2  TIP3  424       3.239  18.595   5.247  1.00  1.00      4S   
ATOM   4157 H1   TIP3  424       2.542  18.594   5.911  1.00  1.00      4S   
ATOM   4158 H2   TIP3  424       2.764  18.686   4.419  1.00  1.00      4S   
ATOM   4159 OH2  TIP3  425      16.672  25.421   8.607  1.00  1.00      4S   
ATOM   4160 H1   TIP3  425      16.472  26.049   9.307  1.00  1.00      4S   
ATOM   4161 H2   TIP3  425      16.898  25.971   7.853  1.00  1.00      4S   
ATOM   4162 OH2  TIP3  426      11.291  35.127  15.590  1.00  1.00      4S   
ATOM   4163 H1   TIP3  426      11.069  34.195  15.479  1.00  1.00      4S   
ATOM   4164 H2   TIP3  426      10.592  35.467  16.150  1.00  1.00      4S   
ATOM   4165 OH2  TIP3  427      -5.286  31.788  -5.114  1.00  1.00      4S   
ATOM   4166 H1   TIP3  427      -5.185  32.562  -4.553  1.00  1.00      4S   
ATOM   4167 H2   TIP3  427      -5.090  31.054  -4.525  1.00  1.00      4S   
ATOM   4168 OH2  TIP3  428      -1.252  25.105  17.739  1.00  1.00      4S   
ATOM   4169 H1   TIP3  428      -1.393  24.492  17.015  1.00  1.00      4S   
ATOM   4170 H2   TIP3  428      -0.575  25.699  17.410  1.00  1.00      4S   
ATOM   4171 OH2  TIP3  429      -1.575  41.210  -1.199  1.00  1.00      4S   
ATOM   4172 H1   TIP3  429      -1.731  42.071  -1.596  1.00  1.00      4S   
ATOM   4173 H2   TIP3  429      -1.077  40.730  -1.867  1.00  1.00      4S   
ATOM   4174 OH2  TIP3  430      14.424  20.282   5.165  1.00  1.00      4S   
ATOM   4175 H1   TIP3  430      14.763  21.069   4.726  1.00  1.00      4S   
ATOM   4176 H2   TIP3  430      13.951  20.623   5.928  1.00  1.00      4S   
ATOM   4177 OH2  TIP3  431      18.700  31.138   7.018  1.00  1.00      4S   
ATOM   4178 H1   TIP3  431      17.918  30.578   7.074  1.00  1.00      4S   
ATOM   4179 H2   TIP3  431      19.139  30.841   6.221  1.00  1.00      4S   
ATOM   4180 OH2  TIP3  432       6.050  17.566  -0.830  1.00  1.00      4S   
ATOM   4181 H1   TIP3  432       6.805  17.233  -0.342  1.00  1.00      4S   
ATOM   4182 H2   TIP3  432       5.895  18.419  -0.419  1.00  1.00      4S   
ATOM   4183 OH2  TIP3  433      10.429  37.886  23.747  1.00  1.00      4S   
ATOM   4184 H1   TIP3  433       9.590  37.719  23.320  1.00  1.00      4S   
ATOM   4185 H2   TIP3  433      10.988  37.163  23.437  1.00  1.00      4S   
ATOM   4186 OH2  TIP3  434       3.697  18.337  -2.180  1.00  1.00      4S   
ATOM   4187 H1   TIP3  434       4.033  19.142  -2.587  1.00  1.00      4S   
ATOM   4188 H2   TIP3  434       4.450  17.994  -1.688  1.00  1.00      4S   
ATOM   4189 OH2  TIP3  435       8.446  37.314  -9.087  1.00  1.00      4S   
ATOM   4190 H1   TIP3  435       8.278  38.045  -9.685  1.00  1.00      4S   
ATOM   4191 H2   TIP3  435       8.069  37.603  -8.250  1.00  1.00      4S   
ATOM   4192 OH2  TIP3  436      14.593  41.644   8.748  1.00  1.00      4S   
ATOM   4193 H1   TIP3  436      15.514  41.836   8.941  1.00  1.00      4S   
ATOM   4194 H2   TIP3  436      14.218  41.396   9.598  1.00  1.00      4S   
ATOM   4195 OH2  TIP3  437       5.230  37.572  14.051  1.00  1.00      4S   
ATOM   4196 H1   TIP3  437       5.846  38.100  13.533  1.00  1.00      4S   
ATOM   4197 H2   TIP3  437       4.377  37.995  13.922  1.00  1.00      4S   
ATOM   4198 OH2  TIP3  438       4.270  32.065  21.909  1.00  1.00      4S   
ATOM   4199 H1   TIP3  438       4.563  32.797  21.361  1.00  1.00      4S   
ATOM   4200 H2   TIP3  438       4.308  31.310  21.315  1.00  1.00      4S   
ATOM   4201 OH2  TIP3  439       1.265  21.707   1.468  1.00  1.00      4S   
ATOM   4202 H1   TIP3  439       1.002  22.512   1.018  1.00  1.00      4S   
ATOM   4203 H2   TIP3  439       1.385  21.060   0.764  1.00  1.00      4S   
ATOM   4204 OH2  TIP3  440      14.506  27.925  23.633  1.00  1.00      4S   
ATOM   4205 H1   TIP3  440      14.075  27.208  24.097  1.00  1.00      4S   
ATOM   4206 H2   TIP3  440      14.052  28.717  23.940  1.00  1.00      4S   
ATOM   4207 OH2  TIP3  441      -2.964  23.757  -4.219  1.00  1.00      4S   
ATOM   4208 H1   TIP3  441      -3.638  23.884  -3.551  1.00  1.00      4S   
ATOM   4209 H2   TIP3  441      -2.151  24.043  -3.792  1.00  1.00      4S   
ATOM   4210 OH2  TIP3  442       2.904  38.975  13.258  1.00  1.00      4S   
ATOM   4211 H1   TIP3  442       2.264  39.555  12.835  1.00  1.00      4S   
ATOM   4212 H2   TIP3  442       3.725  39.224  12.831  1.00  1.00      4S   
ATOM   4213 OH2  TIP3  443      14.407  36.023  -2.775  1.00  1.00      4S   
ATOM   4214 H1   TIP3  443      13.944  35.685  -2.008  1.00  1.00      4S   
ATOM   4215 H2   TIP3  443      14.824  35.245  -3.156  1.00  1.00      4S   
ATOM   4216 OH2  TIP3  444      -0.756  32.575  16.550  1.00  1.00      4S   
ATOM   4217 H1   TIP3  444      -1.692  32.623  16.329  1.00  1.00      4S   
ATOM   4218 H2   TIP3  444      -0.553  33.437  16.911  1.00  1.00      4S   
ATOM   4219 OH2  TIP3  445      -0.868  23.831  14.941  1.00  1.00      4S   
ATOM   4220 H1   TIP3  445      -0.354  24.514  14.500  1.00  1.00      4S   
ATOM   4221 H2   TIP3  445      -0.910  23.128  14.292  1.00  1.00      4S   
ATOM   4222 OH2  TIP3  446      11.272  35.607  -8.921  1.00  1.00      4S   
ATOM   4223 H1   TIP3  446      10.784  36.293  -8.465  1.00  1.00      4S   
ATOM   4224 H2   TIP3  446      10.733  35.425  -9.699  1.00  1.00      4S   
ATOM   4225 OH2  TIP3  447      20.339  32.887  -2.555  1.00  1.00      4S   
ATOM   4226 H1   TIP3  447      20.882  32.288  -3.068  1.00  1.00      4S   
ATOM   4227 H2   TIP3  447      19.962  32.332  -1.869  1.00  1.00      4S   
ATOM   4228 OH2  TIP3  448       5.033  27.220  27.420  1.00  1.00      4S   
ATOM   4229 H1   TIP3  448       5.178  26.277  27.345  1.00  1.00      4S   
ATOM   4230 H2   TIP3  448       5.798  27.538  27.909  1.00  1.00      4S   
ATOM   4231 OH2  TIP3  449      -0.075  35.648 -12.104  1.00  1.00      4S   
ATOM   4232 H1   TIP3  449      -0.865  35.896 -11.620  1.00  1.00      4S   
ATOM   4233 H2   TIP3  449       0.089  34.740 -11.837  1.00  1.00      4S   
ATOM   4234 OH2  TIP3  450      -3.310  24.924  11.190  1.00  1.00      4S   
ATOM   4235 H1   TIP3  450      -3.361  24.319  10.448  1.00  1.00      4S   
ATOM   4236 H2   TIP3  450      -4.183  24.897  11.583  1.00  1.00      4S   
ATOM   4237 OH2  TIP3  451      12.995  23.229  -8.186  1.00  1.00      4S   
ATOM   4238 H1   TIP3  451      13.186  23.429  -7.266  1.00  1.00      4S   
ATOM   4239 H2   TIP3  451      13.698  23.656  -8.675  1.00  1.00      4S   
ATOM   4240 OH2  TIP3  452       7.073  50.222   0.749  1.00  1.00      4S   
ATOM   4241 H1   TIP3  452       6.863  50.858   1.435  1.00  1.00      4S   
ATOM   4242 H2   TIP3  452       7.428  49.473   1.230  1.00  1.00      4S   
ATOM   4243 OH2  TIP3  453      10.217  42.536  -6.334  1.00  1.00      4S   
ATOM   4244 H1   TIP3  453      10.327  42.293  -7.255  1.00  1.00      4S   
ATOM   4245 H2   TIP3  453       9.817  43.406  -6.362  1.00  1.00      4S   
ATOM   4246 OH2  TIP3  454      17.529  33.714  14.085  1.00  1.00      4S   
ATOM   4247 H1   TIP3  454      16.897  34.187  13.542  1.00  1.00      4S   
ATOM   4248 H2   TIP3  454      18.230  33.469  13.473  1.00  1.00      4S   
ATOM   4249 OH2  TIP3  455      -1.967  43.851  -2.480  1.00  1.00      4S   
ATOM   4250 H1   TIP3  455      -1.084  43.868  -2.859  1.00  1.00      4S   
ATOM   4251 H2   TIP3  455      -2.378  44.654  -2.801  1.00  1.00      4S   
ATOM   4252 OH2  TIP3  456      -5.140  34.011  -3.301  1.00  1.00      4S   
ATOM   4253 H1   TIP3  456      -5.397  34.711  -3.903  1.00  1.00      4S   
ATOM   4254 H2   TIP3  456      -5.037  34.453  -2.457  1.00  1.00      4S   
ATOM   4255 OH2  TIP3  457      11.384  44.410  -0.099  1.00  1.00      4S   
ATOM   4256 H1   TIP3  457      11.690  45.260   0.219  1.00  1.00      4S   
ATOM   4257 H2   TIP3  457      12.157  43.846  -0.054  1.00  1.00      4S   
ATOM   4258 OH2  TIP3  458       0.221  45.522   4.151  1.00  1.00      4S   
ATOM   4259 H1   TIP3  458       0.168  44.646   3.758  1.00  1.00      4S   
ATOM   4260 H2   TIP3  458      -0.631  45.644   4.571  1.00  1.00      4S   
ATOM   4261 OH2  TIP3  459      15.189  25.257  -3.611  1.00  1.00      4S   
ATOM   4262 H1   TIP3  459      14.918  24.822  -4.427  1.00  1.00      4S   
ATOM   4263 H2   TIP3  459      15.970  25.748  -3.866  1.00  1.00      4S   
ATOM   4264 OH2  TIP3  460       7.611  42.491   7.466  1.00  1.00      4S   
ATOM   4265 H1   TIP3  460       8.308  42.093   7.991  1.00  1.00      4S   
ATOM   4266 H2   TIP3  460       7.066  42.956   8.103  1.00  1.00      4S   
ATOM   4267 OH2  TIP3  461      15.817  30.180  22.149  1.00  1.00      4S   
ATOM   4268 H1   TIP3  461      15.449  29.929  22.999  1.00  1.00      4S   
ATOM   4269 H2   TIP3  461      15.665  29.402  21.600  1.00  1.00      4S   
ATOM   4270 OH2  TIP3  462      13.492  40.570  11.437  1.00  1.00      4S   
ATOM   4271 H1   TIP3  462      13.593  41.329  12.013  1.00  1.00      4S   
ATOM   4272 H2   TIP3  462      13.062  39.913  11.988  1.00  1.00      4S   
ATOM   4273 OH2  TIP3  463      -3.939  38.813 -10.056  1.00  1.00      4S   
ATOM   4274 H1   TIP3  463      -4.709  39.273 -10.391  1.00  1.00      4S   
ATOM   4275 H2   TIP3  463      -3.460  39.482  -9.565  1.00  1.00      4S   
ATOM   4276 OH2  TIP3  464       6.720  14.907  -1.456  1.00  1.00      4S   
ATOM   4277 H1   TIP3  464       6.252  14.651  -2.261  1.00  1.00      4S   
ATOM   4278 H2   TIP3  464       6.371  15.787  -1.286  1.00  1.00      4S   
ATOM   4279 OH2  TIP3  465       3.231  45.249   2.518  1.00  1.00      4S   
ATOM   4280 H1   TIP3  465       2.358  45.046   2.862  1.00  1.00      4S   
ATOM   4281 H2   TIP3  465       3.360  46.171   2.740  1.00  1.00      4S   
ATOM   4282 OH2  TIP3  466       6.252  25.149 -13.825  1.00  1.00      4S   
ATOM   4283 H1   TIP3  466       7.029  24.743 -14.211  1.00  1.00      4S   
ATOM   4284 H2   TIP3  466       5.614  24.436 -13.767  1.00  1.00      4S   
ATOM   4285 OH2  TIP3  467      18.733  37.022   3.553  1.00  1.00      4S   
ATOM   4286 H1   TIP3  467      18.645  36.174   3.114  1.00  1.00      4S   
ATOM   4287 H2   TIP3  467      18.208  37.622   3.017  1.00  1.00      4S   
ATOM   4288 OH2  TIP3  468      15.545  28.173  20.171  1.00  1.00      4S   
ATOM   4289 H1   TIP3  468      15.711  27.315  20.564  1.00  1.00      4S   
ATOM   4290 H2   TIP3  468      15.173  27.977  19.308  1.00  1.00      4S   
ATOM   4291 OH2  TIP3  469       1.568  17.465   2.080  1.00  1.00      4S   
ATOM   4292 H1   TIP3  469       1.280  17.033   2.888  1.00  1.00      4S   
ATOM   4293 H2   TIP3  469       0.768  17.887   1.765  1.00  1.00      4S   
ATOM   4294 OH2  TIP3  470      12.122  41.590   7.241  1.00  1.00      4S   
ATOM   4295 H1   TIP3  470      12.914  41.589   7.787  1.00  1.00      4S   
ATOM   4296 H2   TIP3  470      11.423  41.307   7.839  1.00  1.00      4S   
ATOM   4297 OH2  TIP3  471       6.273  52.645  -0.633  1.00  1.00      4S   
ATOM   4298 H1   TIP3  471       6.535  51.803  -0.252  1.00  1.00      4S   
ATOM   4299 H2   TIP3  471       7.101  53.089  -0.813  1.00  1.00      4S   
ATOM   4300 OH2  TIP3  472       2.720  26.083  24.015  1.00  1.00      4S   
ATOM   4301 H1   TIP3  472       3.206  26.888  23.839  1.00  1.00      4S   
ATOM   4302 H2   TIP3  472       3.017  25.478  23.326  1.00  1.00      4S   
ATOM   4303 OH2  TIP3  473      -0.130  38.755 -17.582  1.00  1.00      4S   
ATOM   4304 H1   TIP3  473      -0.228  38.306 -16.744  1.00  1.00      4S   
ATOM   4305 H2   TIP3  473      -0.925  39.285 -17.659  1.00  1.00      4S   
ATOM   4306 OH2  TIP3  474       1.702  19.332  -0.054  1.00  1.00      4S   
ATOM   4307 H1   TIP3  474       0.996  19.023  -0.632  1.00  1.00      4S   
ATOM   4308 H2   TIP3  474       1.850  18.606   0.557  1.00  1.00      4S   
ATOM   4309 OH2  TIP3  475      15.453  22.725   3.961  1.00  1.00      4S   
ATOM   4310 H1   TIP3  475      14.662  23.185   3.659  1.00  1.00      4S   
ATOM   4311 H2   TIP3  475      16.174  23.285   3.674  1.00  1.00      4S   
ATOM   4312 OH2  TIP3  476      12.051  19.001   0.942  1.00  1.00      4S   
ATOM   4313 H1   TIP3  476      11.455  18.280   1.140  1.00  1.00      4S   
ATOM   4314 H2   TIP3  476      11.584  19.518   0.283  1.00  1.00      4S   
TER
