# Supplementary material for: Exploring the mechanism of Alisma orientale for the treatment of pregnancy induced hypertension and potential hepato-nephrotoxicity by using network pharmacology, network toxicology, molecular docking and molecular dynamics simulation
Source: Front Pharmacol. 2022 Nov 15;13:1027112. doi: 10.3389/fphar.2022.1027112 (PMC9705790; doi:10.3389/fphar.2022.1027112)
Supplement: Supplementary file 12 [file DataSheet5.zip › EGFR/EGFRCM/clusters.dock4.csv]

Cluster ClusterRank deltaG deltaGelec deltaGvdw deltaGligsolvnonpol deltaGligsolvpol deltaGprotsolvnonpol deltaGprotsolvpol deltaGcompsolvnonpol deltaGcompsolvpol extraFull surfFull solvFull IntraFull InterFull FullFitness SimpleFitness Energy
0 0 -7.0916357 0.0 -30.3898 15.6204 -10.7289 208.651 -1219.71 209.978 -1212.05 0.0 209.978 -1212.05 294.742 -30.3898 -737.71985 265.336 265.336
0 1 -7.0916357 0.0 -30.3898 15.6204 -10.7289 208.651 -1219.71 209.978 -1212.05 0.0 209.978 -1212.05 294.742 -30.3898 -737.71985 265.336 265.336
0 2 -7.0257826 0.0 -29.6387 15.6299 -11.5573 208.651 -1219.71 209.94 -1212.89 0.0 209.94 -1212.89 295.023 -29.6387 -737.56573 265.438 265.438
0 3 -7.0257826 0.0 -29.6387 15.6299 -11.5573 208.651 -1219.71 209.94 -1212.89 0.0 209.94 -1212.89 295.023 -29.6387 -737.56573 265.438 265.438
0 4 -7.0301547 0.0 -30.1964 15.6403 -10.9634 208.651 -1219.71 210.018 -1211.61 0.0 210.018 -1211.61 295.19 -30.1964 -736.5984 265.94 265.94
0 5 -7.0301547 0.0 -30.1964 15.6403 -10.9634 208.651 -1219.71 210.018 -1211.61 0.0 210.018 -1211.61 295.19 -30.1964 -736.5984 265.94 265.94
0 6 -7.0301547 0.0 -30.1964 15.6403 -10.9634 208.651 -1219.71 210.018 -1211.61 0.0 210.018 -1211.61 295.19 -30.1964 -736.5984 265.94 265.94
0 7 -7.0301547 0.0 -30.1964 15.6403 -10.9634 208.651 -1219.71 210.018 -1211.61 0.0 210.018 -1211.61 295.19 -30.1964 -736.5984 265.94 265.94
1 0 -5.8080077 0.0 -19.444 15.5125 -12.1009 208.651 -1219.71 211.955 -1212.59 0.0 211.955 -1212.59 290.264 -19.444 -729.81494 265.893 265.893
1 1 -5.8080077 0.0 -19.444 15.5125 -12.1009 208.651 -1219.71 211.955 -1212.59 0.0 211.955 -1212.59 290.264 -19.444 -729.81494 265.893 265.893
1 2 -5.8080077 0.0 -19.444 15.5125 -12.1009 208.651 -1219.71 211.955 -1212.59 0.0 211.955 -1212.59 290.264 -19.444 -729.81494 265.893 265.893
1 3 -5.708377 0.0 -17.6295 15.5339 -12.5152 208.651 -1219.71 212.131 -1214.42 0.0 212.131 -1214.42 291.147 -17.6295 -728.77155 266.513 266.513
1 4 -5.708377 0.0 -17.6295 15.5339 -12.5152 208.651 -1219.71 212.131 -1214.42 0.0 212.131 -1214.42 291.147 -17.6295 -728.77155 266.513 266.513
1 5 -5.98666 0.0 -22.4653 15.651 -10.6572 208.651 -1219.71 212.213 -1209.58 0.0 212.213 -1209.58 295.179 -22.4653 -724.65326 272.997 272.997
1 6 -5.98666 0.0 -22.4653 15.651 -10.6572 208.651 -1219.71 212.213 -1209.58 0.0 212.213 -1209.58 295.179 -22.4653 -724.65326 272.997 272.997
1 7 -5.98666 0.0 -22.4653 15.651 -10.6572 208.651 -1219.71 212.213 -1209.58 0.0 212.213 -1209.58 295.179 -22.4653 -724.65326 272.997 272.997
2 0 -6.129452 0.0 -34.1551 15.6142 -11.6735 208.651 -1219.71 211.387 -1193.64 0.0 211.387 -1193.64 288.2 -34.1551 -728.2081 259.405 259.405
2 1 -6.129452 0.0 -34.1551 15.6142 -11.6735 208.651 -1219.71 211.387 -1193.64 0.0 211.387 -1193.64 288.2 -34.1551 -728.2081 259.405 259.405
2 2 -6.101092 0.0 -33.9019 15.5967 -11.686 208.651 -1219.71 211.518 -1193.81 0.0 211.518 -1193.81 288.325 -33.9019 -727.86896 259.763 259.763
2 3 -6.101092 0.0 -33.9019 15.5967 -11.686 208.651 -1219.71 211.518 -1193.81 0.0 211.518 -1193.81 288.325 -33.9019 -727.86896 259.763 259.763
2 4 -6.101092 0.0 -33.9019 15.5967 -11.686 208.651 -1219.71 211.518 -1193.81 0.0 211.518 -1193.81 288.325 -33.9019 -727.86896 259.763 259.763
2 5 -6.027169 0.0 -32.8529 15.6039 -11.7202 208.651 -1219.71 211.753 -1194.61 0.0 211.753 -1194.61 288.704 -32.8529 -727.0059 260.856 260.856
2 6 -6.027169 0.0 -32.8529 15.6039 -11.7202 208.651 -1219.71 211.753 -1194.61 0.0 211.753 -1194.61 288.704 -32.8529 -727.0059 260.856 260.856
2 7 -6.027169 0.0 -32.8529 15.6039 -11.7202 208.651 -1219.71 211.753 -1194.61 0.0 211.753 -1194.61 288.704 -32.8529 -727.0059 260.856 260.856
3 0 -5.890092 0.0 -32.0867 15.6587 -12.4505 208.651 -1219.71 212.581 -1195.48 0.0 212.581 -1195.48 287.202 -32.0867 -727.7837 261.976 261.976
3 1 -5.8610325 0.0 -32.9293 15.6803 -12.891 208.651 -1219.71 212.924 -1194.64 0.0 212.924 -1194.64 287.211 -32.9293 -727.43427 262.579 262.579
3 2 -5.8610325 0.0 -32.9293 15.6803 -12.891 208.651 -1219.71 212.924 -1194.64 0.0 212.924 -1194.64 287.211 -32.9293 -727.43427 262.579 262.579
3 3 -5.81808 0.0 -31.3215 15.6862 -12.4327 208.651 -1219.71 212.739 -1195.67 0.0 212.739 -1195.67 287.398 -31.3215 -726.8545 262.664 262.664
3 4 -5.356424 0.0 -27.014 15.7396 -12.551 208.651 -1219.71 213.793 -1196.45 0.0 213.793 -1196.45 292.361 -27.014 -717.30994 271.342 271.342
3 5 -5.661417 0.0 -29.7318 15.6871 -12.7527 208.651 -1219.71 213.492 -1197.05 0.0 213.492 -1197.05 298.344 -29.7318 -714.94586 274.313 274.313
3 6 -5.691522 0.0 -29.9542 15.6006 -12.9679 208.651 -1219.71 213.675 -1197.83 0.0 213.675 -1197.83 299.577 -29.9542 -714.53217 275.563 275.563
3 7 -5.691522 0.0 -29.9542 15.6006 -12.9679 208.651 -1219.71 213.675 -1197.83 0.0 213.675 -1197.83 299.577 -29.9542 -714.53217 275.563 275.563
4 0 -5.664734 0.0 -23.4621 15.6305 -10.8784 208.651 -1219.71 211.856 -1202.48 0.0 211.856 -1202.48 286.695 -23.4621 -727.39105 263.882 263.882
4 1 -5.664734 0.0 -23.4621 15.6305 -10.8784 208.651 -1219.71 211.856 -1202.48 0.0 211.856 -1202.48 286.695 -23.4621 -727.39105 263.882 263.882
4 2 -5.664734 0.0 -23.4621 15.6305 -10.8784 208.651 -1219.71 211.856 -1202.48 0.0 211.856 -1202.48 286.695 -23.4621 -727.39105 263.882 263.882
4 3 -5.416685 0.0 -20.2139 15.6821 -10.9874 208.651 -1219.71 212.796 -1204.93 0.0 212.796 -1204.93 286.834 -20.2139 -725.5139 267.069 267.069
4 4 -5.416685 0.0 -20.2139 15.6821 -10.9874 208.651 -1219.71 212.796 -1204.93 0.0 212.796 -1204.93 286.834 -20.2139 -725.5139 267.069 267.069
4 5 -5.416685 0.0 -20.2139 15.6821 -10.9874 208.651 -1219.71 212.796 -1204.93 0.0 212.796 -1204.93 286.834 -20.2139 -725.5139 267.069 267.069
4 6 -5.2409387 0.0 -18.1037 15.6773 -11.005 208.651 -1219.71 213.446 -1206.35 0.0 213.446 -1206.35 286.386 -18.1037 -724.6217 268.177 268.177
4 7 -5.2409387 0.0 -18.1037 15.6773 -11.005 208.651 -1219.71 213.446 -1206.35 0.0 213.446 -1206.35 286.386 -18.1037 -724.6217 268.177 268.177
5 0 -5.9552984 0.0 -36.4018 15.5973 -12.6864 208.651 -1219.71 212.163 -1189.56 0.0 212.163 -1189.56 286.541 -36.4018 -727.25793 258.521 258.521
5 1 -5.9552984 0.0 -36.4018 15.5973 -12.6864 208.651 -1219.71 212.163 -1189.56 0.0 212.163 -1189.56 286.541 -36.4018 -727.25793 258.521 258.521
5 2 -5.9552984 0.0 -36.4018 15.5973 -12.6864 208.651 -1219.71 212.163 -1189.56 0.0 212.163 -1189.56 286.541 -36.4018 -727.25793 258.521 258.521
5 3 -5.884381 0.0 -35.5068 15.662 -12.6819 208.651 -1219.71 212.137 -1189.64 0.0 212.137 -1189.64 287.254 -35.5068 -725.75586 259.574 259.574
5 4 -5.884381 0.0 -35.5068 15.662 -12.6819 208.651 -1219.71 212.137 -1189.64 0.0 212.137 -1189.64 287.254 -35.5068 -725.75586 259.574 259.574
5 5 -5.8586435 0.0 -35.4625 15.6421 -12.5084 208.651 -1219.71 211.946 -1188.85 0.0 211.946 -1188.85 287.876 -35.4625 -724.4905 259.71 259.71
5 6 -5.8586435 0.0 -35.4625 15.6421 -12.5084 208.651 -1219.71 211.946 -1188.85 0.0 211.946 -1188.85 287.876 -35.4625 -724.4905 259.71 259.71
5 7 -5.8586435 0.0 -35.4625 15.6421 -12.5084 208.651 -1219.71 211.946 -1188.85 0.0 211.946 -1188.85 287.876 -35.4625 -724.4905 259.71 259.71
6 0 -6.2195907 0.0 -21.4038 15.5867 -11.6365 208.651 -1219.71 214.299 -1219.33 0.0 214.299 -1219.33 299.253 -21.4038 -727.18176 276.874 276.874
6 1 -6.2195907 0.0 -21.4038 15.5867 -11.6365 208.651 -1219.71 214.299 -1219.33 0.0 214.299 -1219.33 299.253 -21.4038 -727.18176 276.874 276.874
6 2 -6.2195907 0.0 -21.4038 15.5867 -11.6365 208.651 -1219.71 214.299 -1219.33 0.0 214.299 -1219.33 299.253 -21.4038 -727.18176 276.874 276.874
6 3 -6.2195907 0.0 -21.4038 15.5867 -11.6365 208.651 -1219.71 214.299 -1219.33 0.0 214.299 -1219.33 299.253 -21.4038 -727.18176 276.874 276.874
6 4 -6.2101207 0.0 -21.2971 15.5835 -11.6483 208.651 -1219.71 214.301 -1219.36 0.0 214.301 -1219.36 299.223 -21.2971 -727.13306 276.899 276.899
6 5 -6.2101207 0.0 -21.2971 15.5835 -11.6483 208.651 -1219.71 214.301 -1219.36 0.0 214.301 -1219.36 299.223 -21.2971 -727.13306 276.899 276.899
6 6 -6.1842456 0.0 -20.9832 15.5804 -11.6084 208.651 -1219.71 214.348 -1219.46 0.0 214.348 -1219.46 299.13 -20.9832 -726.96515 277.02 277.02
6 7 -6.1842456 0.0 -20.9832 15.5804 -11.6084 208.651 -1219.71 214.348 -1219.46 0.0 214.348 -1219.46 299.13 -20.9832 -726.96515 277.02 277.02
7 0 -5.739311 0.0 -27.7921 15.713 -12.2138 208.651 -1219.71 213.717 -1201.09 0.0 213.717 -1201.09 288.077 -27.7921 -727.0881 264.722 264.722
7 1 -5.739311 0.0 -27.7921 15.713 -12.2138 208.651 -1219.71 213.717 -1201.09 0.0 213.717 -1201.09 288.077 -27.7921 -727.0881 264.722 264.722
7 2 -5.739311 0.0 -27.7921 15.713 -12.2138 208.651 -1219.71 213.717 -1201.09 0.0 213.717 -1201.09 288.077 -27.7921 -727.0881 264.722 264.722
7 3 -5.681456 0.0 -27.4294 15.7351 -12.2176 208.651 -1219.71 213.785 -1200.78 0.0 213.785 -1200.78 288.106 -27.4294 -726.3185 265.241 265.241
7 4 -5.681456 0.0 -27.4294 15.7351 -12.2176 208.651 -1219.71 213.785 -1200.78 0.0 213.785 -1200.78 288.106 -27.4294 -726.3185 265.241 265.241
7 5 -5.685704 0.0 -27.4868 15.7036 -12.3052 208.651 -1219.71 213.774 -1200.88 0.0 213.774 -1200.88 288.565 -27.4868 -726.0278 265.585 265.585
7 6 -5.685704 0.0 -27.4868 15.7036 -12.3052 208.651 -1219.71 213.774 -1200.88 0.0 213.774 -1200.88 288.565 -27.4868 -726.0278 265.585 265.585
7 7 -5.685704 0.0 -27.4868 15.7036 -12.3052 208.651 -1219.71 213.774 -1200.88 0.0 213.774 -1200.88 288.565 -27.4868 -726.0278 265.585 265.585
8 0 -6.366888 0.0 -24.0954 15.5737 -16.1486 208.651 -1219.71 212.191 -1218.85 0.0 212.191 -1218.85 305.41 -24.0954 -725.3444 274.342 274.342
8 1 -6.366888 0.0 -24.0954 15.5737 -16.1486 208.651 -1219.71 212.191 -1218.85 0.0 212.191 -1218.85 305.41 -24.0954 -725.3444 274.342 274.342
8 2 -6.2516427 0.0 -23.206 15.5533 -16.0419 208.651 -1219.71 212.245 -1218.35 0.0 212.245 -1218.35 304.926 -23.206 -724.385 275.035 275.035
8 3 -6.2516427 0.0 -23.206 15.5533 -16.0419 208.651 -1219.71 212.245 -1218.35 0.0 212.245 -1218.35 304.926 -23.206 -724.385 275.035 275.035
8 4 -6.2516427 0.0 -23.206 15.5533 -16.0419 208.651 -1219.71 212.245 -1218.35 0.0 212.245 -1218.35 304.926 -23.206 -724.385 275.035 275.035
8 5 -6.2516427 0.0 -23.206 15.5533 -16.0419 208.651 -1219.71 212.245 -1218.35 0.0 212.245 -1218.35 304.926 -23.206 -724.385 275.035 275.035
8 6 -6.2516427 0.0 -23.206 15.5533 -16.0419 208.651 -1219.71 212.245 -1218.35 0.0 212.245 -1218.35 304.926 -23.206 -724.385 275.035 275.035
8 7 -6.233075 0.0 -23.3075 15.5605 -16.0439 208.651 -1219.71 212.167 -1217.76 0.0 212.167 -1217.76 304.988 -23.3075 -723.9125 275.39 275.39
9 0 -5.454351 0.0 -19.9894 15.4452 -10.1254 208.651 -1219.71 211.556 -1203.48 0.0 211.556 -1203.48 287.484 -19.9894 -724.4293 265.148 265.148
9 1 -5.454351 0.0 -19.9894 15.4452 -10.1254 208.651 -1219.71 211.556 -1203.48 0.0 211.556 -1203.48 287.484 -19.9894 -724.4293 265.148 265.148
9 2 -5.454351 0.0 -19.9894 15.4452 -10.1254 208.651 -1219.71 211.556 -1203.48 0.0 211.556 -1203.48 287.484 -19.9894 -724.4293 265.148 265.148
9 3 -5.4610677 0.0 -20.3258 15.3055 -10.2866 208.651 -1219.71 211.241 -1202.96 0.0 211.241 -1202.96 289.915 -20.3258 -722.12976 266.592 266.592
9 4 -5.4610677 0.0 -20.3258 15.3055 -10.2866 208.651 -1219.71 211.241 -1202.96 0.0 211.241 -1202.96 289.915 -20.3258 -722.12976 266.592 266.592
9 5 -5.4610677 0.0 -20.3258 15.3055 -10.2866 208.651 -1219.71 211.241 -1202.96 0.0 211.241 -1202.96 289.915 -20.3258 -722.12976 266.592 266.592
9 6 -5.4610677 0.0 -20.3258 15.3055 -10.2866 208.651 -1219.71 211.241 -1202.96 0.0 211.241 -1202.96 289.915 -20.3258 -722.12976 266.592 266.592
9 7 -5.473288 0.0 -20.9822 15.1628 -10.618 208.651 -1219.71 210.816 -1202.04 0.0 210.816 -1202.04 292.649 -20.9822 -719.5573 267.697 267.697
10 0 -5.6992083 0.0 -29.0037 15.7671 -10.789 208.651 -1219.71 211.774 -1194.05 0.0 211.774 -1194.05 287.439 -29.0037 -723.84076 261.371 261.371
10 1 -5.6694174 0.0 -28.71 15.7673 -10.8447 208.651 -1219.71 211.727 -1194.0 0.0 211.727 -1194.0 287.785 -28.71 -723.198 261.663 261.663
10 2 -5.3713946 0.0 -27.2819 15.4023 -13.4692 208.651 -1219.71 211.037 -1193.46 0.0 211.037 -1193.46 289.213 -27.2819 -720.4918 261.172 261.172
10 3 -5.368837 0.0 -27.323 15.4031 -13.4793 208.651 -1219.71 210.983 -1193.28 0.0 210.983 -1193.28 289.301 -27.323 -720.319 261.254 261.254
10 4 -5.2558823 0.0 -25.3397 15.4108 -12.5319 208.651 -1219.71 211.196 -1193.87 0.0 211.196 -1193.87 288.036 -25.3397 -719.9777 261.845 261.845
10 5 -5.2558823 0.0 -25.3397 15.4108 -12.5319 208.651 -1219.71 211.196 -1193.87 0.0 211.196 -1193.87 288.036 -25.3397 -719.9777 261.845 261.845
10 6 -5.2521386 0.0 -23.9208 15.7011 -12.0379 208.651 -1219.71 211.811 -1196.01 0.0 211.811 -1196.01 292.13 -23.9208 -715.98975 268.246 268.246
10 7 -5.2521386 0.0 -23.9208 15.7011 -12.0379 208.651 -1219.71 211.811 -1196.01 0.0 211.811 -1196.01 292.13 -23.9208 -715.98975 268.246 268.246
11 0 -5.928756 0.0 -26.112 15.7192 -11.8146 208.651 -1219.71 211.942 -1203.63 0.0 211.942 -1203.63 294.668 -26.112 -723.13196 270.721 270.721
11 1 -5.928756 0.0 -26.112 15.7192 -11.8146 208.651 -1219.71 211.942 -1203.63 0.0 211.942 -1203.63 294.668 -26.112 -723.13196 270.721 270.721
11 2 -5.8966193 0.0 -26.6484 15.5812 -12.1175 208.651 -1219.71 211.559 -1202.2 0.0 211.559 -1202.2 302.764 -26.6484 -714.5253 277.103 277.103
11 3 -5.8966193 0.0 -26.6484 15.5812 -12.1175 208.651 -1219.71 211.559 -1202.2 0.0 211.559 -1202.2 302.764 -26.6484 -714.5253 277.103 277.103
11 4 -6.0140786 0.0 -28.4822 15.5751 -12.2312 208.651 -1219.71 211.444 -1201.23 0.0 211.444 -1201.23 304.607 -28.4822 -713.66125 277.251 277.251
11 5 -6.0140786 0.0 -28.4822 15.5751 -12.2312 208.651 -1219.71 211.444 -1201.23 0.0 211.444 -1201.23 304.607 -28.4822 -713.66125 277.251 277.251
11 6 -6.0140786 0.0 -28.4822 15.5751 -12.2312 208.651 -1219.71 211.444 -1201.23 0.0 211.444 -1201.23 304.607 -28.4822 -713.66125 277.251 277.251
11 7 -6.0140786 0.0 -28.4822 15.5751 -12.2312 208.651 -1219.71 211.444 -1201.23 0.0 211.444 -1201.23 304.607 -28.4822 -713.66125 277.251 277.251
12 0 -6.231787 0.0 -32.5218 15.9231 -12.9412 208.651 -1219.71 211.68 -1199.08 0.0 211.68 -1199.08 298.25 -32.5218 -721.67175 267.147 267.147
12 1 -6.231787 0.0 -32.5218 15.9231 -12.9412 208.651 -1219.71 211.68 -1199.08 0.0 211.68 -1199.08 298.25 -32.5218 -721.67175 267.147 267.147
12 2 -6.1364317 0.0 -31.3723 15.9299 -12.9854 208.651 -1219.71 211.769 -1199.47 0.0 211.769 -1199.47 298.534 -31.3723 -720.5393 267.923 267.923
12 3 -6.1364317 0.0 -31.3723 15.9299 -12.9854 208.651 -1219.71 211.769 -1199.47 0.0 211.769 -1199.47 298.534 -31.3723 -720.5393 267.923 267.923
12 4 -6.129217 0.0 -31.3734 15.9137 -13.0094 208.651 -1219.71 212.054 -1199.84 0.0 212.054 -1199.84 298.675 -31.3734 -720.4844 268.709 268.709
12 5 -6.129217 0.0 -31.3734 15.9137 -13.0094 208.651 -1219.71 212.054 -1199.84 0.0 212.054 -1199.84 298.675 -31.3734 -720.4844 268.709 268.709
12 6 -6.129217 0.0 -31.3734 15.9137 -13.0094 208.651 -1219.71 212.054 -1199.84 0.0 212.054 -1199.84 298.675 -31.3734 -720.4844 268.709 268.709
12 7 -6.129217 0.0 -31.3734 15.9137 -13.0094 208.651 -1219.71 212.054 -1199.84 0.0 212.054 -1199.84 298.675 -31.3734 -720.4844 268.709 268.709
13 0 -5.2479343 0.0 -25.4523 15.441 -12.7482 208.651 -1219.71 213.903 -1197.92 0.0 213.903 -1197.92 288.227 -25.4523 -721.2424 266.276 266.276
13 1 -5.2479343 0.0 -25.4523 15.441 -12.7482 208.651 -1219.71 213.903 -1197.92 0.0 213.903 -1197.92 288.227 -25.4523 -721.2424 266.276 266.276
13 2 -5.228397 0.0 -25.4702 15.4028 -12.7126 208.651 -1219.71 213.957 -1197.68 0.0 213.957 -1197.68 288.554 -25.4702 -720.6393 266.769 266.769
13 3 -5.228397 0.0 -25.4702 15.4028 -12.7126 208.651 -1219.71 213.957 -1197.68 0.0 213.957 -1197.68 288.554 -25.4702 -720.6393 266.769 266.769
13 4 -5.228397 0.0 -25.4702 15.4028 -12.7126 208.651 -1219.71 213.957 -1197.68 0.0 213.957 -1197.68 288.554 -25.4702 -720.6393 266.769 266.769
13 5 -5.1772413 0.0 -24.9525 15.4275 -12.7511 208.651 -1219.71 213.941 -1197.62 0.0 213.941 -1197.62 288.293 -24.9525 -720.3385 266.997 266.997
13 6 -5.1772413 0.0 -24.9525 15.4275 -12.7511 208.651 -1219.71 213.941 -1197.62 0.0 213.941 -1197.62 288.293 -24.9525 -720.3385 266.997 266.997
13 7 -5.1772413 0.0 -24.9525 15.4275 -12.7511 208.651 -1219.71 213.941 -1197.62 0.0 213.941 -1197.62 288.293 -24.9525 -720.3385 266.997 266.997
14 0 -6.39619 0.0 -43.1221 15.6584 -13.7559 208.651 -1219.71 210.603 -1184.94 0.0 210.603 -1184.94 296.567 -43.1221 -720.8921 261.779 261.779
14 1 -6.39619 0.0 -43.1221 15.6584 -13.7559 208.651 -1219.71 210.603 -1184.94 0.0 210.603 -1184.94 296.567 -43.1221 -720.8921 261.779 261.779
14 2 -6.39619 0.0 -43.1221 15.6584 -13.7559 208.651 -1219.71 210.603 -1184.94 0.0 210.603 -1184.94 296.567 -43.1221 -720.8921 261.779 261.779
14 3 -6.2877855 0.0 -41.888 15.644 -13.7477 208.651 -1219.71 210.771 -1185.35 0.0 210.771 -1185.35 297.052 -41.888 -719.415 263.559 263.559
14 4 -6.2877855 0.0 -41.888 15.644 -13.7477 208.651 -1219.71 210.771 -1185.35 0.0 210.771 -1185.35 297.052 -41.888 -719.415 263.559 263.559
14 5 -6.2877855 0.0 -41.888 15.644 -13.7477 208.651 -1219.71 210.771 -1185.35 0.0 210.771 -1185.35 297.052 -41.888 -719.415 263.559 263.559
14 6 -6.0896225 0.0 -37.5746 15.6628 -12.4671 208.651 -1219.71 210.687 -1187.34 0.0 210.687 -1187.34 295.414 -37.5746 -718.81354 262.602 262.602
14 7 -6.0896225 0.0 -37.5746 15.6628 -12.4671 208.651 -1219.71 210.687 -1187.34 0.0 210.687 -1187.34 295.414 -37.5746 -718.81354 262.602 262.602
15 0 -5.2986474 0.0 -24.2856 15.8934 -12.8342 208.651 -1219.71 213.425 -1199.2 0.0 213.425 -1199.2 289.191 -24.2856 -720.86957 265.598 265.598
15 1 -5.2986474 0.0 -24.2856 15.8934 -12.8342 208.651 -1219.71 213.425 -1199.2 0.0 213.425 -1199.2 289.191 -24.2856 -720.86957 265.598 265.598
15 2 -5.2986474 0.0 -24.2856 15.8934 -12.8342 208.651 -1219.71 213.425 -1199.2 0.0 213.425 -1199.2 289.191 -24.2856 -720.86957 265.598 265.598
15 3 -5.3105206 0.0 -24.4191 15.9039 -12.8322 208.651 -1219.71 213.406 -1199.14 0.0 213.406 -1199.14 289.527 -24.4191 -720.6261 265.803 265.803
15 4 -5.3105206 0.0 -24.4191 15.9039 -12.8322 208.651 -1219.71 213.406 -1199.14 0.0 213.406 -1199.14 289.527 -24.4191 -720.6261 265.803 265.803
15 5 -5.302452 0.0 -24.2677 15.907 -12.7965 208.651 -1219.71 213.392 -1199.18 0.0 213.392 -1199.18 289.622 -24.2677 -720.4337 265.956 265.956
15 6 -5.302452 0.0 -24.2677 15.907 -12.7965 208.651 -1219.71 213.392 -1199.18 0.0 213.392 -1199.18 289.622 -24.2677 -720.4337 265.956 265.956
15 7 -5.302452 0.0 -24.2677 15.907 -12.7965 208.651 -1219.71 213.392 -1199.18 0.0 213.392 -1199.18 289.622 -24.2677 -720.4337 265.956 265.956
16 0 -6.069404 0.0 -24.0553 15.7141 -13.2023 208.651 -1219.71 210.491 -1208.26 0.0 210.491 -1208.26 301.624 -24.0553 -720.2003 272.811 272.811
16 1 -6.069404 0.0 -24.0553 15.7141 -13.2023 208.651 -1219.71 210.491 -1208.26 0.0 210.491 -1208.26 301.624 -24.0553 -720.2003 272.811 272.811
16 2 -6.069404 0.0 -24.0553 15.7141 -13.2023 208.651 -1219.71 210.491 -1208.26 0.0 210.491 -1208.26 301.624 -24.0553 -720.2003 272.811 272.811
16 3 -6.069404 0.0 -24.0553 15.7141 -13.2023 208.651 -1219.71 210.491 -1208.26 0.0 210.491 -1208.26 301.624 -24.0553 -720.2003 272.811 272.811
16 4 -6.1711817 0.0 -26.3065 15.7233 -12.2696 208.651 -1219.71 210.571 -1205.62 0.0 210.571 -1205.62 302.205 -26.3065 -719.1505 271.778 271.778
16 5 -6.1711817 0.0 -26.3065 15.7233 -12.2696 208.651 -1219.71 210.571 -1205.62 0.0 210.571 -1205.62 302.205 -26.3065 -719.1505 271.778 271.778
16 6 -6.2031736 0.0 -26.9586 15.6689 -12.1361 208.651 -1219.71 210.367 -1204.77 0.0 210.367 -1204.77 303.517 -26.9586 -717.8446 272.918 272.918
16 7 -6.2031736 0.0 -26.9586 15.6689 -12.1361 208.651 -1219.71 210.367 -1204.77 0.0 210.367 -1204.77 303.517 -26.9586 -717.8446 272.918 272.918
17 0 -4.795949 0.0 -13.5529 15.6037 -12.9702 208.651 -1219.71 212.61 -1206.9 0.0 212.61 -1206.9 288.877 -13.5529 -718.96594 269.582 269.582
17 1 -4.795949 0.0 -13.5529 15.6037 -12.9702 208.651 -1219.71 212.61 -1206.9 0.0 212.61 -1206.9 288.877 -13.5529 -718.96594 269.582 269.582
17 2 -4.795949 0.0 -13.5529 15.6037 -12.9702 208.651 -1219.71 212.61 -1206.9 0.0 212.61 -1206.9 288.877 -13.5529 -718.96594 269.582 269.582
17 3 -4.8034334 0.0 -13.7407 15.5909 -12.9145 208.651 -1219.71 212.606 -1206.69 0.0 212.606 -1206.69 289.317 -13.7407 -718.5076 269.738 269.738
17 4 -4.824817 0.0 -14.427 15.5875 -12.9057 208.651 -1219.71 212.454 -1205.74 0.0 212.454 -1205.74 289.786 -14.427 -717.927 269.754 269.754
17 5 -4.824817 0.0 -14.427 15.5875 -12.9057 208.651 -1219.71 212.454 -1205.74 0.0 212.454 -1205.74 289.786 -14.427 -717.927 269.754 269.754
17 6 -4.824817 0.0 -14.427 15.5875 -12.9057 208.651 -1219.71 212.454 -1205.74 0.0 212.454 -1205.74 289.786 -14.427 -717.927 269.754 269.754
17 7 -4.824817 0.0 -14.427 15.5875 -12.9057 208.651 -1219.71 212.454 -1205.74 0.0 212.454 -1205.74 289.786 -14.427 -717.927 269.754 269.754
18 0 -5.3284183 0.0 -27.7414 15.784 -13.3422 208.651 -1219.71 211.826 -1192.55 0.0 211.826 -1192.55 289.631 -27.7414 -718.8344 262.134 262.134
18 1 -5.3284183 0.0 -27.7414 15.784 -13.3422 208.651 -1219.71 211.826 -1192.55 0.0 211.826 -1192.55 289.631 -27.7414 -718.8344 262.134 262.134
18 2 -5.3284183 0.0 -27.7414 15.784 -13.3422 208.651 -1219.71 211.826 -1192.55 0.0 211.826 -1192.55 289.631 -27.7414 -718.8344 262.134 262.134
18 3 -5.316844 0.0 -27.8761 15.7553 -13.3053 208.651 -1219.71 211.69 -1191.95 0.0 211.69 -1191.95 289.764 -27.8761 -718.372 261.881 261.881
18 4 -5.316844 0.0 -27.8761 15.7553 -13.3053 208.651 -1219.71 211.69 -1191.95 0.0 211.69 -1191.95 289.764 -27.8761 -718.372 261.881 261.881
18 5 -5.316844 0.0 -27.8761 15.7553 -13.3053 208.651 -1219.71 211.69 -1191.95 0.0 211.69 -1191.95 289.764 -27.8761 -718.372 261.881 261.881
18 6 -5.321232 0.0 -28.0434 15.7561 -13.2712 208.651 -1219.71 211.685 -1191.72 0.0 211.685 -1191.72 289.812 -28.0434 -718.26636 261.701 261.701
18 7 -5.321232 0.0 -28.0434 15.7561 -13.2712 208.651 -1219.71 211.685 -1191.72 0.0 211.685 -1191.72 289.812 -28.0434 -718.26636 261.701 261.701
19 0 -4.5106854 0.0 -14.1755 15.6142 -10.2421 208.651 -1219.71 212.104 -1197.75 0.0 212.104 -1197.75 281.255 -14.1755 -718.5665 261.389 261.389
19 1 -4.5106854 0.0 -14.1755 15.6142 -10.2421 208.651 -1219.71 212.104 -1197.75 0.0 212.104 -1197.75 281.255 -14.1755 -718.5665 261.389 261.389
19 2 -4.5106854 0.0 -14.1755 15.6142 -10.2421 208.651 -1219.71 212.104 -1197.75 0.0 212.104 -1197.75 281.255 -14.1755 -718.5665 261.389 261.389
19 3 -4.528118 0.0 -14.5116 15.6147 -10.2322 208.651 -1219.71 212.101 -1197.5 0.0 212.101 -1197.5 281.424 -14.5116 -718.4866 261.322 261.322
19 4 -4.528118 0.0 -14.5116 15.6147 -10.2322 208.651 -1219.71 212.101 -1197.5 0.0 212.101 -1197.5 281.424 -14.5116 -718.4866 261.322 261.322
19 5 -4.528118 0.0 -14.5116 15.6147 -10.2322 208.651 -1219.71 212.101 -1197.5 0.0 212.101 -1197.5 281.424 -14.5116 -718.4866 261.322 261.322
19 6 -4.5090923 0.0 -14.3286 15.6125 -10.177 208.651 -1219.71 212.075 -1197.38 0.0 212.075 -1197.38 281.314 -14.3286 -718.31964 261.372 261.372
19 7 -4.5090923 0.0 -14.3286 15.6125 -10.177 208.651 -1219.71 212.075 -1197.38 0.0 212.075 -1197.38 281.314 -14.3286 -718.31964 261.372 261.372
20 0 -5.736882 0.0 -31.0667 15.9249 -12.64 208.651 -1219.71 210.827 -1191.62 0.0 210.827 -1191.62 293.712 -31.0667 -718.1477 265.998 265.998
20 1 -5.736882 0.0 -31.0667 15.9249 -12.64 208.651 -1219.71 210.827 -1191.62 0.0 210.827 -1191.62 293.712 -31.0667 -718.1477 265.998 265.998
20 2 -5.7120724 0.0 -30.8681 15.9208 -12.6351 208.651 -1219.71 210.838 -1191.54 0.0 210.838 -1191.54 293.562 -30.8681 -718.0081 266.034 266.034
20 3 -5.321209 0.0 -25.8224 15.8738 -13.1754 208.651 -1219.71 210.789 -1193.49 0.0 210.789 -1193.49 293.024 -25.8224 -715.4994 267.823 267.823
20 4 -5.321209 0.0 -25.8224 15.8738 -13.1754 208.651 -1219.71 210.789 -1193.49 0.0 210.789 -1193.49 293.024 -25.8224 -715.4994 267.823 267.823
20 5 -5.4066825 0.0 -27.2703 15.9066 -12.8046 208.651 -1219.71 211.509 -1193.34 0.0 211.509 -1193.34 298.643 -27.2703 -710.45825 273.864 273.864
20 6 -5.2746854 0.0 -25.8325 15.9085 -12.9795 208.651 -1219.71 211.834 -1194.08 0.0 211.834 -1194.08 297.627 -25.8325 -710.4514 274.332 274.332
20 7 -5.39058 0.0 -27.2678 15.9077 -12.9145 208.651 -1219.71 211.555 -1193.26 0.0 211.555 -1193.26 298.873 -27.2678 -710.0998 274.192 274.192
21 0 -5.9231277 0.0 -17.6294 15.5145 -13.07 208.651 -1219.71 214.108 -1221.57 0.0 214.108 -1221.57 307.094 -17.6294 -717.9973 287.546 287.546
21 1 -5.9231277 0.0 -17.6294 15.5145 -13.07 208.651 -1219.71 214.108 -1221.57 0.0 214.108 -1221.57 307.094 -17.6294 -717.9973 287.546 287.546
21 2 -5.958346 0.0 -17.9689 15.4968 -12.9508 208.651 -1219.71 214.057 -1221.45 0.0 214.057 -1221.45 308.554 -17.9689 -716.80786 288.786 288.786
21 3 -5.958346 0.0 -17.9689 15.4968 -12.9508 208.651 -1219.71 214.057 -1221.45 0.0 214.057 -1221.45 308.554 -17.9689 -716.80786 288.786 288.786
21 4 -5.958346 0.0 -17.9689 15.4968 -12.9508 208.651 -1219.71 214.057 -1221.45 0.0 214.057 -1221.45 308.554 -17.9689 -716.80786 288.786 288.786
21 5 -5.958346 0.0 -17.9689 15.4968 -12.9508 208.651 -1219.71 214.057 -1221.45 0.0 214.057 -1221.45 308.554 -17.9689 -716.80786 288.786 288.786
21 6 -5.8767085 0.0 -17.047 15.524 -12.9095 208.651 -1219.71 214.162 -1221.62 0.0 214.162 -1221.62 307.866 -17.047 -716.63904 288.761 288.761
21 7 -5.8767085 0.0 -17.047 15.524 -12.9095 208.651 -1219.71 214.162 -1221.62 0.0 214.162 -1221.62 307.866 -17.047 -716.63904 288.761 288.761
22 0 -5.0006404 0.0 -23.5282 15.453 -11.9665 208.651 -1219.71 213.461 -1195.37 0.0 213.461 -1195.37 288.297 -23.5282 -717.1402 267.677 267.677
22 1 -5.0006404 0.0 -23.5282 15.453 -11.9665 208.651 -1219.71 213.461 -1195.37 0.0 213.461 -1195.37 288.297 -23.5282 -717.1402 267.677 267.677
22 2 -5.0006404 0.0 -23.5282 15.453 -11.9665 208.651 -1219.71 213.461 -1195.37 0.0 213.461 -1195.37 288.297 -23.5282 -717.1402 267.677 267.677
22 3 -5.0006404 0.0 -23.5282 15.453 -11.9665 208.651 -1219.71 213.461 -1195.37 0.0 213.461 -1195.37 288.297 -23.5282 -717.1402 267.677 267.677
22 4 -5.01603 0.0 -23.6325 15.4787 -11.9595 208.651 -1219.71 213.504 -1195.48 0.0 213.504 -1195.48 288.637 -23.6325 -716.97144 268.091 268.091
22 5 -5.01603 0.0 -23.6325 15.4787 -11.9595 208.651 -1219.71 213.504 -1195.48 0.0 213.504 -1195.48 288.637 -23.6325 -716.97144 268.091 268.091
22 6 -5.01603 0.0 -23.6325 15.4787 -11.9595 208.651 -1219.71 213.504 -1195.48 0.0 213.504 -1195.48 288.637 -23.6325 -716.97144 268.091 268.091
22 7 -5.0418444 0.0 -23.8881 15.472 -11.9029 208.651 -1219.71 213.329 -1195.19 0.0 213.329 -1195.19 289.534 -23.8881 -716.2151 268.569 268.569
23 0 -5.2006907 0.0 -27.1241 15.7758 -11.5937 208.651 -1219.71 211.217 -1188.74 0.0 211.217 -1188.74 287.624 -27.1241 -717.02313 260.628 260.628
23 1 -5.2006907 0.0 -27.1241 15.7758 -11.5937 208.651 -1219.71 211.217 -1188.74 0.0 211.217 -1188.74 287.624 -27.1241 -717.02313 260.628 260.628
23 2 -5.009466 0.0 -24.0073 15.8451 -11.8658 208.651 -1219.71 211.574 -1191.15 0.0 211.574 -1191.15 286.869 -24.0073 -716.71436 261.748 261.748
23 3 -5.118116 0.0 -27.0724 15.7752 -12.3294 208.651 -1219.71 211.167 -1188.13 0.0 211.167 -1188.13 287.871 -27.0724 -716.1644 260.908 260.908
23 4 -5.118116 0.0 -27.0724 15.7752 -12.3294 208.651 -1219.71 211.167 -1188.13 0.0 211.167 -1188.13 287.871 -27.0724 -716.1644 260.908 260.908
23 5 -5.118116 0.0 -27.0724 15.7752 -12.3294 208.651 -1219.71 211.167 -1188.13 0.0 211.167 -1188.13 287.871 -27.0724 -716.1644 260.908 260.908
23 6 -5.118116 0.0 -27.0724 15.7752 -12.3294 208.651 -1219.71 211.167 -1188.13 0.0 211.167 -1188.13 287.871 -27.0724 -716.1644 260.908 260.908
23 7 -5.118116 0.0 -27.0724 15.7752 -12.3294 208.651 -1219.71 211.167 -1188.13 0.0 211.167 -1188.13 287.871 -27.0724 -716.1644 260.908 260.908
24 0 -5.3304524 0.0 -23.3883 15.7352 -12.4376 208.651 -1219.71 210.996 -1197.2 0.0 210.996 -1197.2 293.148 -23.3883 -716.4442 266.485 266.485
24 1 -5.3304524 0.0 -23.3883 15.7352 -12.4376 208.651 -1219.71 210.996 -1197.2 0.0 210.996 -1197.2 293.148 -23.3883 -716.4442 266.485 266.485
24 2 -5.3304524 0.0 -23.3883 15.7352 -12.4376 208.651 -1219.71 210.996 -1197.2 0.0 210.996 -1197.2 293.148 -23.3883 -716.4442 266.485 266.485
24 3 -5.3217196 0.0 -23.3369 15.7312 -12.4409 208.651 -1219.71 210.992 -1197.14 0.0 210.992 -1197.14 293.197 -23.3369 -716.2879 266.511 266.511
24 4 -5.3217196 0.0 -23.3369 15.7312 -12.4409 208.651 -1219.71 210.992 -1197.14 0.0 210.992 -1197.14 293.197 -23.3369 -716.2879 266.511 266.511
24 5 -5.3217196 0.0 -23.3369 15.7312 -12.4409 208.651 -1219.71 210.992 -1197.14 0.0 210.992 -1197.14 293.197 -23.3369 -716.2879 266.511 266.511
24 6 -5.3217196 0.0 -23.3369 15.7312 -12.4409 208.651 -1219.71 210.992 -1197.14 0.0 210.992 -1197.14 293.197 -23.3369 -716.2879 266.511 266.511
24 7 -5.1006126 0.0 -19.2526 15.7395 -12.8531 208.651 -1219.71 211.018 -1200.28 0.0 211.018 -1200.28 293.622 -19.2526 -714.89264 267.814 267.814
25 0 -4.923645 0.0 -18.8119 15.4991 -12.006 208.651 -1219.71 212.361 -1199.67 0.0 212.361 -1199.67 289.78 -18.8119 -716.34094 268.511 268.511
25 1 -4.923645 0.0 -18.8119 15.4991 -12.006 208.651 -1219.71 212.361 -1199.67 0.0 212.361 -1199.67 289.78 -18.8119 -716.34094 268.511 268.511
25 2 -4.783145 0.0 -16.8269 15.498 -11.7832 208.651 -1219.71 212.787 -1200.88 0.0 212.787 -1200.88 289.331 -16.8269 -715.5889 269.086 269.086
25 3 -4.783145 0.0 -16.8269 15.498 -11.7832 208.651 -1219.71 212.787 -1200.88 0.0 212.787 -1200.88 289.331 -16.8269 -715.5889 269.086 269.086
25 4 -4.783145 0.0 -16.8269 15.498 -11.7832 208.651 -1219.71 212.787 -1200.88 0.0 212.787 -1200.88 289.331 -16.8269 -715.5889 269.086 269.086
25 5 -4.738624 0.0 -16.439 15.5132 -11.8162 208.651 -1219.71 212.883 -1200.91 0.0 212.883 -1200.91 289.549 -16.439 -714.91705 269.408 269.408
25 6 -4.738624 0.0 -16.439 15.5132 -11.8162 208.651 -1219.71 212.883 -1200.91 0.0 212.883 -1200.91 289.549 -16.439 -714.91705 269.408 269.408
25 7 -4.738624 0.0 -16.439 15.5132 -11.8162 208.651 -1219.71 212.883 -1200.91 0.0 212.883 -1200.91 289.549 -16.439 -714.91705 269.408 269.408
26 0 -5.31299 0.0 -27.2689 15.3605 -12.3708 208.651 -1219.71 214.154 -1196.31 0.0 214.154 -1196.31 293.316 -27.2689 -716.10895 272.816 272.816
26 1 -5.31299 0.0 -27.2689 15.3605 -12.3708 208.651 -1219.71 214.154 -1196.31 0.0 214.154 -1196.31 293.316 -27.2689 -716.10895 272.816 272.816
26 2 -5.282406 0.0 -27.2733 15.4049 -12.4385 208.651 -1219.71 213.803 -1195.26 0.0 213.803 -1195.26 292.679 -27.2733 -716.05133 272.283 272.283
26 3 -5.282406 0.0 -27.2733 15.4049 -12.4385 208.651 -1219.71 213.803 -1195.26 0.0 213.803 -1195.26 292.679 -27.2733 -716.05133 272.283 272.283
26 4 -5.3460817 0.0 -27.5212 15.3477 -12.3249 208.651 -1219.71 214.248 -1196.58 0.0 214.248 -1196.58 293.974 -27.5212 -715.8792 273.397 273.397
26 5 -5.3460817 0.0 -27.5212 15.3477 -12.3249 208.651 -1219.71 214.248 -1196.58 0.0 214.248 -1196.58 293.974 -27.5212 -715.8792 273.397 273.397
26 6 -5.3460817 0.0 -27.5212 15.3477 -12.3249 208.651 -1219.71 214.248 -1196.58 0.0 214.248 -1196.58 293.974 -27.5212 -715.8792 273.397 273.397
26 7 -5.3460817 0.0 -27.5212 15.3477 -12.3249 208.651 -1219.71 214.248 -1196.58 0.0 214.248 -1196.58 293.974 -27.5212 -715.8792 273.397 273.397
27 0 -5.2983346 0.0 -22.5355 15.6697 -14.3277 208.651 -1219.71 211.09 -1200.13 0.0 211.09 -1200.13 295.949 -22.5355 -715.62646 267.995 267.995
27 1 -5.2983346 0.0 -22.5355 15.6697 -14.3277 208.651 -1219.71 211.09 -1200.13 0.0 211.09 -1200.13 295.949 -22.5355 -715.62646 267.995 267.995
27 2 -5.2983346 0.0 -22.5355 15.6697 -14.3277 208.651 -1219.71 211.09 -1200.13 0.0 211.09 -1200.13 295.949 -22.5355 -715.62646 267.995 267.995
27 3 -5.2983346 0.0 -22.5355 15.6697 -14.3277 208.651 -1219.71 211.09 -1200.13 0.0 211.09 -1200.13 295.949 -22.5355 -715.62646 267.995 267.995
27 4 -5.2983346 0.0 -22.5355 15.6697 -14.3277 208.651 -1219.71 211.09 -1200.13 0.0 211.09 -1200.13 295.949 -22.5355 -715.62646 267.995 267.995
27 5 -5.302848 0.0 -22.6649 15.6712 -14.3856 208.651 -1219.71 211.084 -1200.05 0.0 211.084 -1200.05 296.127 -22.6649 -715.5039 268.033 268.033
27 6 -5.302848 0.0 -22.6649 15.6712 -14.3856 208.651 -1219.71 211.084 -1200.05 0.0 211.084 -1200.05 296.127 -22.6649 -715.5039 268.033 268.033
27 7 -5.2579117 0.0 -22.0589 15.6738 -14.4696 208.651 -1219.71 211.063 -1200.3 0.0 211.063 -1200.3 296.335 -22.0589 -714.96094 268.339 268.339
28 0 -4.8440466 0.0 -18.5653 15.9326 -13.3226 208.651 -1219.71 213.702 -1201.47 0.0 213.702 -1201.47 292.382 -18.5653 -713.9513 272.502 272.502
28 1 -4.8440466 0.0 -18.5653 15.9326 -13.3226 208.651 -1219.71 213.702 -1201.47 0.0 213.702 -1201.47 292.382 -18.5653 -713.9513 272.502 272.502
28 2 -4.9303064 0.0 -18.8934 15.8565 -13.3273 208.651 -1219.71 213.699 -1202.49 0.0 213.699 -1202.49 294.097 -18.8934 -713.5874 273.409 273.409
28 3 -4.9303064 0.0 -18.8934 15.8565 -13.3273 208.651 -1219.71 213.699 -1202.49 0.0 213.699 -1202.49 294.097 -18.8934 -713.5874 273.409 273.409
28 4 -4.7008066 0.0 -16.7639 15.9227 -13.2978 208.651 -1219.71 213.932 -1202.26 0.0 213.932 -1202.26 293.906 -16.7639 -711.1859 274.614 274.614
28 5 -4.7008066 0.0 -16.7639 15.9227 -13.2978 208.651 -1219.71 213.932 -1202.26 0.0 213.932 -1202.26 293.906 -16.7639 -711.1859 274.614 274.614
28 6 -4.7008066 0.0 -16.7639 15.9227 -13.2978 208.651 -1219.71 213.932 -1202.26 0.0 213.932 -1202.26 293.906 -16.7639 -711.1859 274.614 274.614
28 7 -4.7008066 0.0 -16.7639 15.9227 -13.2978 208.651 -1219.71 213.932 -1202.26 0.0 213.932 -1202.26 293.906 -16.7639 -711.1859 274.614 274.614
29 0 -4.945545 0.0 -20.6755 15.7224 -13.1614 208.651 -1219.71 213.967 -1200.44 0.0 213.967 -1200.44 293.435 -20.6755 -713.71344 274.894 274.894
29 1 -4.945545 0.0 -20.6755 15.7224 -13.1614 208.651 -1219.71 213.967 -1200.44 0.0 213.967 -1200.44 293.435 -20.6755 -713.71344 274.894 274.894
29 2 -4.945545 0.0 -20.6755 15.7224 -13.1614 208.651 -1219.71 213.967 -1200.44 0.0 213.967 -1200.44 293.435 -20.6755 -713.71344 274.894 274.894
29 3 -4.945545 0.0 -20.6755 15.7224 -13.1614 208.651 -1219.71 213.967 -1200.44 0.0 213.967 -1200.44 293.435 -20.6755 -713.71344 274.894 274.894
29 4 -4.945545 0.0 -20.6755 15.7224 -13.1614 208.651 -1219.71 213.967 -1200.44 0.0 213.967 -1200.44 293.435 -20.6755 -713.71344 274.894 274.894
29 5 -4.9475718 0.0 -20.7171 15.7217 -13.1588 208.651 -1219.71 213.917 -1200.33 0.0 213.917 -1200.33 293.456 -20.7171 -713.6741 274.919 274.919
29 6 -4.9475718 0.0 -20.7171 15.7217 -13.1588 208.651 -1219.71 213.917 -1200.33 0.0 213.917 -1200.33 293.456 -20.7171 -713.6741 274.919 274.919
29 7 -4.9458003 0.0 -20.72 15.7182 -13.166 208.651 -1219.71 213.924 -1200.32 0.0 213.924 -1200.32 293.453 -20.72 -713.6629 274.882 274.882
30 0 -5.0664825 0.0 -19.0174 15.6913 -12.1713 208.651 -1219.71 211.103 -1199.61 0.0 211.103 -1199.61 298.108 -19.0174 -709.4164 271.358 271.358
30 1 -5.0664825 0.0 -19.0174 15.6913 -12.1713 208.651 -1219.71 211.103 -1199.61 0.0 211.103 -1199.61 298.108 -19.0174 -709.4164 271.358 271.358
30 2 -5.0607495 0.0 -19.0131 15.6877 -12.1619 208.651 -1219.71 211.123 -1199.55 0.0 211.123 -1199.55 298.139 -19.0131 -709.30115 271.397 271.397
30 3 -5.0607495 0.0 -19.0131 15.6877 -12.1619 208.651 -1219.71 211.123 -1199.55 0.0 211.123 -1199.55 298.139 -19.0131 -709.30115 271.397 271.397
30 4 -5.0607495 0.0 -19.0131 15.6877 -12.1619 208.651 -1219.71 211.123 -1199.55 0.0 211.123 -1199.55 298.139 -19.0131 -709.30115 271.397 271.397
30 5 -5.0607495 0.0 -19.0131 15.6877 -12.1619 208.651 -1219.71 211.123 -1199.55 0.0 211.123 -1199.55 298.139 -19.0131 -709.30115 271.397 271.397
30 6 -5.03208 0.0 -18.6502 15.6863 -12.1165 208.651 -1219.71 211.104 -1199.57 0.0 211.104 -1199.57 298.23 -18.6502 -708.8861 271.534 271.534
30 7 -5.03208 0.0 -18.6502 15.6863 -12.1165 208.651 -1219.71 211.104 -1199.57 0.0 211.104 -1199.57 298.23 -18.6502 -708.8861 271.534 271.534
31 0 -6.11514 0.0 -40.4018 15.5508 -13.9424 208.651 -1219.71 209.558 -1183.29 0.0 209.558 -1183.29 308.477 -40.4018 -705.65686 274.007 274.007
31 1 -6.11514 0.0 -40.4018 15.5508 -13.9424 208.651 -1219.71 209.558 -1183.29 0.0 209.558 -1183.29 308.477 -40.4018 -705.65686 274.007 274.007
31 2 -6.11514 0.0 -40.4018 15.5508 -13.9424 208.651 -1219.71 209.558 -1183.29 0.0 209.558 -1183.29 308.477 -40.4018 -705.65686 274.007 274.007
31 3 -6.11514 0.0 -40.4018 15.5508 -13.9424 208.651 -1219.71 209.558 -1183.29 0.0 209.558 -1183.29 308.477 -40.4018 -705.65686 274.007 274.007
31 4 -6.0757656 0.0 -39.9531 15.5725 -13.8206 208.651 -1219.71 209.516 -1183.12 0.0 209.516 -1183.12 308.043 -39.9531 -705.5141 273.743 273.743
31 5 -6.0757656 0.0 -39.9531 15.5725 -13.8206 208.651 -1219.71 209.516 -1183.12 0.0 209.516 -1183.12 308.043 -39.9531 -705.5141 273.743 273.743
31 6 -6.0757656 0.0 -39.9531 15.5725 -13.8206 208.651 -1219.71 209.516 -1183.12 0.0 209.516 -1183.12 308.043 -39.9531 -705.5141 273.743 273.743
31 7 -6.0980797 0.0 -40.2517 15.5768 -13.8121 208.651 -1219.71 209.485 -1182.96 0.0 209.485 -1182.96 308.287 -40.2517 -705.4397 273.691 273.691
