# Supplementary material for: Exploring the mechanism of Alisma orientale for the treatment of pregnancy induced hypertension and potential hepato-nephrotoxicity by using network pharmacology, network toxicology, molecular docking and molecular dynamics simulation
Source: Front Pharmacol. 2022 Nov 15;13:1027112. doi: 10.3389/fphar.2022.1027112 (PMC9705790; doi:10.3389/fphar.2022.1027112)
Supplement: Supplementary file 12 [file DataSheet5.zip › EGFR/EGFRCM/clusters.dock4.pdb]

REMARK  Energy: 265.336
REMARK  SimpleFitness: 265.336
REMARK  FullFitness: -737.71985
REMARK  InterFull: -30.3898
REMARK  IntraFull: 294.742
REMARK  solvFull: -1212.05
REMARK  surfFull: 209.978
REMARK  extraFull: 0.0
REMARK  deltaGcompsolvpol: -1212.05
REMARK  deltaGcompsolvnonpol: 209.978
REMARK  deltaGprotsolvpol: -1219.71
REMARK  deltaGprotsolvnonpol: 208.651
REMARK  deltaGligsolvpol: -10.7289
REMARK  deltaGligsolvnonpol: 15.6204
REMARK  deltaGvdw: -30.3898
REMARK  deltaGelec: 0.0
REMARK  deltaG: -7.0916357
REMARK  Cluster: 0
REMARK  ClusterRank: 0
ATOM   4315 C    LIG     1      21.856  22.706  23.379  1.00  0.00      LIG  
ATOM   4316 C1   LIG     1      21.507  23.419  22.120  1.00  0.00      LIG  
ATOM   4317 C2   LIG     1      20.066  23.839  21.982  1.00  0.00      LIG  
ATOM   4318 C3   LIG     1      19.127  22.629  22.235  1.00  0.00      LIG  
ATOM   4319 C4   LIG     1      19.467  21.708  23.434  1.00  0.00      LIG  
ATOM   4320 C5   LIG     1      20.985  21.479  23.516  1.00  0.00      LIG  
ATOM   4321 C6   LIG     1      17.644  23.005  22.112  1.00  0.00      LIG  
ATOM   4322 C7   LIG     1      16.785  22.719  23.321  1.00  0.00      LIG  
ATOM   4323 C8   LIG     1      17.551  23.009  24.590  1.00  0.00      LIG  
ATOM   4324 C9   LIG     1      18.712  22.037  24.766  1.00  0.00      LIG  
ATOM   4325 C10  LIG     1      16.632  23.041  25.819  1.00  0.00      LIG  
ATOM   4326 C11  LIG     1      17.374  22.778  27.086  1.00  0.00      LIG  
ATOM   4327 C12  LIG     1      18.786  23.248  27.049  1.00  0.00      LIG  
ATOM   4328 C13  LIG     1      19.567  22.496  25.965  1.00  0.00      LIG  
ATOM   4329 C14  LIG     1      15.530  22.005  25.855  1.00  0.00      LIG  
ATOM   4330 C15  LIG     1      15.427  21.751  27.321  1.00  0.00      LIG  
ATOM   4331 C16  LIG     1      16.648  22.166  28.040  1.00  0.00      LIG  
ATOM   4332 C17  LIG     1      19.888  24.337  20.549  1.00  0.00      LIG  
ATOM   4333 C18  LIG     1      19.851  25.036  22.903  1.00  0.00      LIG  
ATOM   4334 C19  LIG     1      18.994  20.305  23.059  1.00  0.00      LIG  
ATOM   4335 C20  LIG     1      15.985  24.422  25.889  1.00  0.00      LIG  
ATOM   4336 O    LIG     1      18.388  19.346  30.388  1.00  0.00      LIG  
ATOM   4337 C21  LIG     1      18.966  20.521  29.777  1.00  0.00      LIG  
ATOM   4338 C22  LIG     1      18.187  21.792  30.122  1.00  0.00      LIG  
ATOM   4339 C23  LIG     1      16.793  21.795  29.502  1.00  0.00      LIG  
ATOM   4340 O1   LIG     1      22.388  23.901  21.424  1.00  0.00      LIG  
ATOM   4341 O2   LIG     1      20.163  21.346  26.559  1.00  0.00      LIG  
ATOM   4342 C24  LIG     1      15.960  22.779  30.306  1.00  0.00      LIG  
ATOM   4343 C25  LIG     1      18.497  19.206  31.749  1.00  0.00      LIG  
ATOM   4344 O3   LIG     1      19.041  19.983  32.519  1.00  0.00      LIG  
ATOM   4345 C26  LIG     1      17.910  17.910  32.196  1.00  0.00      LIG  
ATOM   4346 C27  LIG     1      20.475  20.533  29.914  1.00  0.00      LIG  
ATOM   4347 O4   LIG     1      21.135  21.729  29.436  1.00  0.00      LIG  
ATOM   4348 C28  LIG     1      21.360  21.343  30.811  1.00  0.00      LIG  
ATOM   4349 C29  LIG     1      22.712  20.784  31.076  1.00  0.00      LIG  
ATOM   4350 C30  LIG     1      20.928  22.390  31.785  1.00  0.00      LIG  
ATOM   4351 O5   LIG     1      14.546  21.084  27.838  1.00  0.00      LIG  
ATOM   4352 H    LIG     1      21.758  23.393  24.219  1.00  0.00      LIG  
ATOM   4353 H1   LIG     1      22.902  22.396  23.309  1.00  0.00      LIG  
ATOM   4354 H2   LIG     1      19.308  21.997  21.361  1.00  0.00      LIG  
ATOM   4355 H3   LIG     1      21.259  20.929  24.417  1.00  0.00      LIG  
ATOM   4356 H4   LIG     1      21.267  20.816  22.692  1.00  0.00      LIG  
ATOM   4357 H5   LIG     1      17.213  22.472  21.260  1.00  0.00      LIG  
ATOM   4358 H6   LIG     1      17.529  24.063  21.873  1.00  0.00      LIG  
ATOM   4359 H7   LIG     1      16.463  21.677  23.301  1.00  0.00      LIG  
ATOM   4360 H8   LIG     1      15.879  23.328  23.259  1.00  0.00      LIG  
ATOM   4361 H9   LIG     1      17.971  24.010  24.489  1.00  0.00      LIG  
ATOM   4362 H10  LIG     1      18.253  21.092  25.075  1.00  0.00      LIG  
ATOM   4363 H11  LIG     1      19.280  23.145  28.012  1.00  0.00      LIG  
ATOM   4364 H12  LIG     1      18.778  24.316  26.813  1.00  0.00      LIG  
ATOM   4365 H13  LIG     1      20.372  23.154  25.646  1.00  0.00      LIG  
ATOM   4366 H14  LIG     1      15.818  21.072  25.364  1.00  0.00      LIG  
ATOM   4367 H15  LIG     1      14.581  22.386  25.467  1.00  0.00      LIG  
ATOM   4368 H16  LIG     1      20.109  23.548  19.824  1.00  0.00      LIG  
ATOM   4369 H17  LIG     1      20.556  25.178  20.335  1.00  0.00      LIG  
ATOM   4370 H18  LIG     1      18.871  24.689  20.364  1.00  0.00      LIG  
ATOM   4371 H19  LIG     1      20.572  25.829  22.683  1.00  0.00      LIG  
ATOM   4372 H20  LIG     1      19.973  24.768  23.955  1.00  0.00      LIG  
ATOM   4373 H21  LIG     1      18.853  25.462  22.775  1.00  0.00      LIG  
ATOM   4374 H22  LIG     1      19.396  19.994  22.090  1.00  0.00      LIG  
ATOM   4375 H23  LIG     1      17.908  20.239  23.002  1.00  0.00      LIG  
ATOM   4376 H24  LIG     1      19.329  19.579  23.804  1.00  0.00      LIG  
ATOM   4377 H25  LIG     1      15.358  24.601  25.012  1.00  0.00      LIG  
ATOM   4378 H26  LIG     1      16.741  25.212  25.927  1.00  0.00      LIG  
ATOM   4379 H27  LIG     1      15.349  24.529  26.773  1.00  0.00      LIG  
ATOM   4380 H28  LIG     1      18.804  20.367  28.708  1.00  0.00      LIG  
ATOM   4381 H29  LIG     1      18.730  22.688  29.827  1.00  0.00      LIG  
ATOM   4382 H30  LIG     1      18.070  21.861  31.206  1.00  0.00      LIG  
ATOM   4383 H31  LIG     1      16.366  20.800  29.651  1.00  0.00      LIG  
ATOM   4384 H32  LIG     1      19.430  20.771  26.836  1.00  0.00      LIG  
ATOM   4385 H33  LIG     1      14.919  22.801  29.970  1.00  0.00      LIG  
ATOM   4386 H34  LIG     1      16.366  23.792  30.224  1.00  0.00      LIG  
ATOM   4387 H35  LIG     1      15.961  22.499  31.363  1.00  0.00      LIG  
ATOM   4388 H36  LIG     1      18.447  17.080  31.730  1.00  0.00      LIG  
ATOM   4389 H37  LIG     1      16.846  17.880  31.948  1.00  0.00      LIG  
ATOM   4390 H38  LIG     1      18.020  17.838  33.281  1.00  0.00      LIG  
ATOM   4391 H39  LIG     1      20.877  19.593  29.558  1.00  0.00      LIG  
ATOM   4392 H40  LIG     1      23.004  20.048  30.320  1.00  0.00      LIG  
ATOM   4393 H41  LIG     1      22.724  20.292  32.052  1.00  0.00      LIG  
ATOM   4394 H42  LIG     1      23.459  21.582  31.083  1.00  0.00      LIG  
ATOM   4395 H43  LIG     1      21.785  23.008  32.062  1.00  0.00      LIG  
ATOM   4396 H44  LIG     1      20.544  21.931  32.698  1.00  0.00      LIG  
ATOM   4397 H45  LIG     1      20.168  23.059  31.380  1.00  0.00      LIG  
TER
REMARK  Energy: 265.336
REMARK  SimpleFitness: 265.336
REMARK  FullFitness: -737.71985
REMARK  InterFull: -30.3898
REMARK  IntraFull: 294.742
REMARK  solvFull: -1212.05
REMARK  surfFull: 209.978
REMARK  extraFull: 0.0
REMARK  deltaGcompsolvpol: -1212.05
REMARK  deltaGcompsolvnonpol: 209.978
REMARK  deltaGprotsolvpol: -1219.71
REMARK  deltaGprotsolvnonpol: 208.651
REMARK  deltaGligsolvpol: -10.7289
REMARK  deltaGligsolvnonpol: 15.6204
REMARK  deltaGvdw: -30.3898
REMARK  deltaGelec: 0.0
REMARK  deltaG: -7.0916357
REMARK  Cluster: 0
REMARK  ClusterRank: 1
ATOM   4315 C    LIG     1      21.856  22.706  23.379  1.00  0.00      LIG  
ATOM   4316 C1   LIG     1      21.507  23.419  22.120  1.00  0.00      LIG  
ATOM   4317 C2   LIG     1      20.066  23.839  21.982  1.00  0.00      LIG  
ATOM   4318 C3   LIG     1      19.127  22.629  22.235  1.00  0.00      LIG  
ATOM   4319 C4   LIG     1      19.467  21.708  23.434  1.00  0.00      LIG  
ATOM   4320 C5   LIG     1      20.985  21.479  23.516  1.00  0.00      LIG  
ATOM   4321 C6   LIG     1      17.644  23.005  22.112  1.00  0.00      LIG  
ATOM   4322 C7   LIG     1      16.785  22.719  23.321  1.00  0.00      LIG  
ATOM   4323 C8   LIG     1      17.551  23.009  24.590  1.00  0.00      LIG  
ATOM   4324 C9   LIG     1      18.712  22.037  24.766  1.00  0.00      LIG  
ATOM   4325 C10  LIG     1      16.632  23.041  25.819  1.00  0.00      LIG  
ATOM   4326 C11  LIG     1      17.374  22.778  27.086  1.00  0.00      LIG  
ATOM   4327 C12  LIG     1      18.786  23.248  27.049  1.00  0.00      LIG  
ATOM   4328 C13  LIG     1      19.567  22.496  25.965  1.00  0.00      LIG  
ATOM   4329 C14  LIG     1      15.530  22.005  25.855  1.00  0.00      LIG  
ATOM   4330 C15  LIG     1      15.427  21.751  27.321  1.00  0.00      LIG  
ATOM   4331 C16  LIG     1      16.648  22.166  28.040  1.00  0.00      LIG  
ATOM   4332 C17  LIG     1      19.888  24.337  20.549  1.00  0.00      LIG  
ATOM   4333 C18  LIG     1      19.851  25.036  22.903  1.00  0.00      LIG  
ATOM   4334 C19  LIG     1      18.994  20.305  23.059  1.00  0.00      LIG  
ATOM   4335 C20  LIG     1      15.985  24.422  25.889  1.00  0.00      LIG  
ATOM   4336 O    LIG     1      18.388  19.346  30.388  1.00  0.00      LIG  
ATOM   4337 C21  LIG     1      18.966  20.521  29.777  1.00  0.00      LIG  
ATOM   4338 C22  LIG     1      18.187  21.792  30.122  1.00  0.00      LIG  
ATOM   4339 C23  LIG     1      16.793  21.795  29.502  1.00  0.00      LIG  
ATOM   4340 O1   LIG     1      22.388  23.901  21.424  1.00  0.00      LIG  
ATOM   4341 O2   LIG     1      20.163  21.346  26.559  1.00  0.00      LIG  
ATOM   4342 C24  LIG     1      15.960  22.779  30.306  1.00  0.00      LIG  
ATOM   4343 C25  LIG     1      18.497  19.206  31.749  1.00  0.00      LIG  
ATOM   4344 O3   LIG     1      19.041  19.983  32.519  1.00  0.00      LIG  
ATOM   4345 C26  LIG     1      17.910  17.910  32.196  1.00  0.00      LIG  
ATOM   4346 C27  LIG     1      20.475  20.533  29.914  1.00  0.00      LIG  
ATOM   4347 O4   LIG     1      21.135  21.729  29.436  1.00  0.00      LIG  
ATOM   4348 C28  LIG     1      21.360  21.343  30.811  1.00  0.00      LIG  
ATOM   4349 C29  LIG     1      22.712  20.784  31.076  1.00  0.00      LIG  
ATOM   4350 C30  LIG     1      20.928  22.390  31.785  1.00  0.00      LIG  
ATOM   4351 O5   LIG     1      14.546  21.084  27.838  1.00  0.00      LIG  
ATOM   4352 H    LIG     1      21.758  23.393  24.219  1.00  0.00      LIG  
ATOM   4353 H1   LIG     1      22.902  22.396  23.309  1.00  0.00      LIG  
ATOM   4354 H2   LIG     1      19.308  21.997  21.361  1.00  0.00      LIG  
ATOM   4355 H3   LIG     1      21.259  20.929  24.417  1.00  0.00      LIG  
ATOM   4356 H4   LIG     1      21.267  20.816  22.692  1.00  0.00      LIG  
ATOM   4357 H5   LIG     1      17.213  22.472  21.260  1.00  0.00      LIG  
ATOM   4358 H6   LIG     1      17.529  24.063  21.873  1.00  0.00      LIG  
ATOM   4359 H7   LIG     1      16.463  21.677  23.301  1.00  0.00      LIG  
ATOM   4360 H8   LIG     1      15.879  23.328  23.259  1.00  0.00      LIG  
ATOM   4361 H9   LIG     1      17.971  24.010  24.489  1.00  0.00      LIG  
ATOM   4362 H10  LIG     1      18.253  21.092  25.075  1.00  0.00      LIG  
ATOM   4363 H11  LIG     1      19.280  23.145  28.012  1.00  0.00      LIG  
ATOM   4364 H12  LIG     1      18.778  24.316  26.813  1.00  0.00      LIG  
ATOM   4365 H13  LIG     1      20.372  23.154  25.646  1.00  0.00      LIG  
ATOM   4366 H14  LIG     1      15.818  21.072  25.364  1.00  0.00      LIG  
ATOM   4367 H15  LIG     1      14.581  22.386  25.467  1.00  0.00      LIG  
ATOM   4368 H16  LIG     1      20.109  23.548  19.824  1.00  0.00      LIG  
ATOM   4369 H17  LIG     1      20.556  25.178  20.335  1.00  0.00      LIG  
ATOM   4370 H18  LIG     1      18.871  24.689  20.364  1.00  0.00      LIG  
ATOM   4371 H19  LIG     1      20.572  25.829  22.683  1.00  0.00      LIG  
ATOM   4372 H20  LIG     1      19.973  24.768  23.955  1.00  0.00      LIG  
ATOM   4373 H21  LIG     1      18.853  25.462  22.775  1.00  0.00      LIG  
ATOM   4374 H22  LIG     1      19.396  19.994  22.090  1.00  0.00      LIG  
ATOM   4375 H23  LIG     1      17.908  20.239  23.002  1.00  0.00      LIG  
ATOM   4376 H24  LIG     1      19.329  19.579  23.804  1.00  0.00      LIG  
ATOM   4377 H25  LIG     1      15.358  24.601  25.012  1.00  0.00      LIG  
ATOM   4378 H26  LIG     1      16.741  25.212  25.927  1.00  0.00      LIG  
ATOM   4379 H27  LIG     1      15.349  24.529  26.773  1.00  0.00      LIG  
ATOM   4380 H28  LIG     1      18.804  20.367  28.708  1.00  0.00      LIG  
ATOM   4381 H29  LIG     1      18.730  22.688  29.827  1.00  0.00      LIG  
ATOM   4382 H30  LIG     1      18.070  21.861  31.206  1.00  0.00      LIG  
ATOM   4383 H31  LIG     1      16.366  20.800  29.651  1.00  0.00      LIG  
ATOM   4384 H32  LIG     1      19.430  20.771  26.836  1.00  0.00      LIG  
ATOM   4385 H33  LIG     1      14.919  22.801  29.970  1.00  0.00      LIG  
ATOM   4386 H34  LIG     1      16.366  23.792  30.224  1.00  0.00      LIG  
ATOM   4387 H35  LIG     1      15.961  22.499  31.363  1.00  0.00      LIG  
ATOM   4388 H36  LIG     1      18.447  17.080  31.730  1.00  0.00      LIG  
ATOM   4389 H37  LIG     1      16.846  17.880  31.948  1.00  0.00      LIG  
ATOM   4390 H38  LIG     1      18.020  17.838  33.281  1.00  0.00      LIG  
ATOM   4391 H39  LIG     1      20.877  19.593  29.558  1.00  0.00      LIG  
ATOM   4392 H40  LIG     1      23.004  20.048  30.320  1.00  0.00      LIG  
ATOM   4393 H41  LIG     1      22.724  20.292  32.052  1.00  0.00      LIG  
ATOM   4394 H42  LIG     1      23.459  21.582  31.083  1.00  0.00      LIG  
ATOM   4395 H43  LIG     1      21.785  23.008  32.062  1.00  0.00      LIG  
ATOM   4396 H44  LIG     1      20.544  21.931  32.698  1.00  0.00      LIG  
ATOM   4397 H45  LIG     1      20.168  23.059  31.380  1.00  0.00      LIG  
TER
REMARK  Energy: 265.438
REMARK  SimpleFitness: 265.438
REMARK  FullFitness: -737.56573
REMARK  InterFull: -29.6387
REMARK  IntraFull: 295.023
REMARK  solvFull: -1212.89
REMARK  surfFull: 209.94
REMARK  extraFull: 0.0
REMARK  deltaGcompsolvpol: -1212.89
REMARK  deltaGcompsolvnonpol: 209.94
REMARK  deltaGprotsolvpol: -1219.71
REMARK  deltaGprotsolvnonpol: 208.651
REMARK  deltaGligsolvpol: -11.5573
REMARK  deltaGligsolvnonpol: 15.6299
REMARK  deltaGvdw: -29.6387
REMARK  deltaGelec: 0.0
REMARK  deltaG: -7.0257826
REMARK  Cluster: 0
REMARK  ClusterRank: 2
ATOM   4315 C    LIG     1      21.858  22.633  23.356  1.00  0.00      LIG  
ATOM   4316 C1   LIG     1      21.530  23.386  22.114  1.00  0.00      LIG  
ATOM   4317 C2   LIG     1      20.101  23.851  21.988  1.00  0.00      LIG  
ATOM   4318 C3   LIG     1      19.126  22.661  22.199  1.00  0.00      LIG  
ATOM   4319 C4   LIG     1      19.437  21.705  23.377  1.00  0.00      LIG  
ATOM   4320 C5   LIG     1      20.947  21.431  23.464  1.00  0.00      LIG  
ATOM   4321 C6   LIG     1      17.652  23.076  22.080  1.00  0.00      LIG  
ATOM   4322 C7   LIG     1      16.778  22.772  23.275  1.00  0.00      LIG  
ATOM   4323 C8   LIG     1      17.542  23.020  24.551  1.00  0.00      LIG  
ATOM   4324 C9   LIG     1      18.684  22.023  24.710  1.00  0.00      LIG  
ATOM   4325 C10  LIG     1      16.621  23.040  25.778  1.00  0.00      LIG  
ATOM   4326 C11  LIG     1      17.362  22.758  27.041  1.00  0.00      LIG  
ATOM   4327 C12  LIG     1      18.781  23.211  27.001  1.00  0.00      LIG  
ATOM   4328 C13  LIG     1      19.544  22.442  25.918  1.00  0.00      LIG  
ATOM   4329 C14  LIG     1      15.516  22.007  25.799  1.00  0.00      LIG  
ATOM   4330 C15  LIG     1      15.413  21.731  27.262  1.00  0.00      LIG  
ATOM   4331 C16  LIG     1      16.637  22.131  27.986  1.00  0.00      LIG  
ATOM   4332 C17  LIG     1      19.932  24.405  20.576  1.00  0.00      LIG  
ATOM   4333 C18  LIG     1      19.918  25.018  22.949  1.00  0.00      LIG  
ATOM   4334 C19  LIG     1      18.936  20.323  22.967  1.00  0.00      LIG  
ATOM   4335 C20  LIG     1      15.978  24.422  25.859  1.00  0.00      LIG  
ATOM   4336 O    LIG     1      18.387  19.287  30.357  1.00  0.00      LIG  
ATOM   4337 C21  LIG     1      18.963  20.445  29.713  1.00  0.00      LIG  
ATOM   4338 C22  LIG     1      18.196  21.726  30.047  1.00  0.00      LIG  
ATOM   4339 C23  LIG     1      16.796  21.725  29.438  1.00  0.00      LIG  
ATOM   4340 O1   LIG     1      22.426  23.855  21.427  1.00  0.00      LIG  
ATOM   4341 O2   LIG     1      20.106  21.270  26.501  1.00  0.00      LIG  
ATOM   4342 C24  LIG     1      15.957  22.676  30.275  1.00  0.00      LIG  
ATOM   4343 C25  LIG     1      18.502  19.176  31.721  1.00  0.00      LIG  
ATOM   4344 O3   LIG     1      19.050  19.965  32.474  1.00  0.00      LIG  
ATOM   4345 C26  LIG     1      17.906  17.890  32.190  1.00  0.00      LIG  
ATOM   4346 C27  LIG     1      20.476  20.450  29.841  1.00  0.00      LIG  
ATOM   4347 O4   LIG     1      21.141  21.620  29.313  1.00  0.00      LIG  
ATOM   4348 C28  LIG     1      21.372  21.288  30.700  1.00  0.00      LIG  
ATOM   4349 C29  LIG     1      22.731  20.744  30.970  1.00  0.00      LIG  
ATOM   4350 C30  LIG     1      20.952  22.376  31.633  1.00  0.00      LIG  
ATOM   4351 O5   LIG     1      14.533  21.052  27.767  1.00  0.00      LIG  
ATOM   4352 H    LIG     1      21.778  23.303  24.213  1.00  0.00      LIG  
ATOM   4353 H1   LIG     1      22.894  22.293  23.281  1.00  0.00      LIG  
ATOM   4354 H2   LIG     1      19.295  22.047  21.310  1.00  0.00      LIG  
ATOM   4355 H3   LIG     1      21.196  20.849  24.352  1.00  0.00      LIG  
ATOM   4356 H4   LIG     1      21.213  20.781  22.626  1.00  0.00      LIG  
ATOM   4357 H5   LIG     1      17.212  22.584  21.208  1.00  0.00      LIG  
ATOM   4358 H6   LIG     1      17.564  24.145  21.881  1.00  0.00      LIG  
ATOM   4359 H7   LIG     1      16.439  21.736  23.231  1.00  0.00      LIG  
ATOM   4360 H8   LIG     1      15.883  23.397  23.223  1.00  0.00      LIG  
ATOM   4361 H9   LIG     1      17.980  24.016  24.473  1.00  0.00      LIG  
ATOM   4362 H10  LIG     1      18.203  21.083  24.999  1.00  0.00      LIG  
ATOM   4363 H11  LIG     1      19.283  23.108  27.960  1.00  0.00      LIG  
ATOM   4364 H12  LIG     1      18.787  24.278  26.761  1.00  0.00      LIG  
ATOM   4365 H13  LIG     1      20.371  23.079  25.612  1.00  0.00      LIG  
ATOM   4366 H14  LIG     1      15.802  21.080  25.294  1.00  0.00      LIG  
ATOM   4367 H15  LIG     1      14.570  22.397  25.412  1.00  0.00      LIG  
ATOM   4368 H16  LIG     1      20.081  23.623  19.825  1.00  0.00      LIG  
ATOM   4369 H17  LIG     1      20.651  25.204  20.373  1.00  0.00      LIG  
ATOM   4370 H18  LIG     1      18.938  24.834  20.431  1.00  0.00      LIG  
ATOM   4371 H19  LIG     1      20.667  25.794  22.765  1.00  0.00      LIG  
ATOM   4372 H20  LIG     1      20.020  24.707  23.991  1.00  0.00      LIG  
ATOM   4373 H21  LIG     1      18.935  25.478  22.828  1.00  0.00      LIG  
ATOM   4374 H22  LIG     1      19.346  20.025  21.997  1.00  0.00      LIG  
ATOM   4375 H23  LIG     1      17.849  20.283  22.894  1.00  0.00      LIG  
ATOM   4376 H24  LIG     1      19.245  19.574  23.701  1.00  0.00      LIG  
ATOM   4377 H25  LIG     1      15.350  24.609  24.983  1.00  0.00      LIG  
ATOM   4378 H26  LIG     1      16.738  25.208  25.900  1.00  0.00      LIG  
ATOM   4379 H27  LIG     1      15.343  24.522  26.744  1.00  0.00      LIG  
ATOM   4380 H28  LIG     1      18.786  20.271  28.649  1.00  0.00      LIG  
ATOM   4381 H29  LIG     1      18.740  22.614  29.735  1.00  0.00      LIG  
ATOM   4382 H30  LIG     1      18.094  21.813  31.131  1.00  0.00      LIG  
ATOM   4383 H31  LIG     1      16.384  20.720  29.563  1.00  0.00      LIG  
ATOM   4384 H32  LIG     1      20.445  20.731  25.767  1.00  0.00      LIG  
ATOM   4385 H33  LIG     1      14.913  22.692  29.946  1.00  0.00      LIG  
ATOM   4386 H34  LIG     1      16.348  23.696  30.216  1.00  0.00      LIG  
ATOM   4387 H35  LIG     1      15.971  22.370  31.324  1.00  0.00      LIG  
ATOM   4388 H36  LIG     1      18.421  17.050  31.715  1.00  0.00      LIG  
ATOM   4389 H37  LIG     1      16.838  17.872  31.962  1.00  0.00      LIG  
ATOM   4390 H38  LIG     1      18.038  17.816  33.272  1.00  0.00      LIG  
ATOM   4391 H39  LIG     1      20.869  19.491  29.526  1.00  0.00      LIG  
ATOM   4392 H40  LIG     1      23.018  19.985  30.236  1.00  0.00      LIG  
ATOM   4393 H41  LIG     1      22.758  20.286  31.962  1.00  0.00      LIG  
ATOM   4394 H42  LIG     1      23.474  21.546  30.940  1.00  0.00      LIG  
ATOM   4395 H43  LIG     1      21.822  22.980  31.908  1.00  0.00      LIG  
ATOM   4396 H44  LIG     1      20.536  21.958  32.551  1.00  0.00      LIG  
ATOM   4397 H45  LIG     1      20.221  23.055  31.192  1.00  0.00      LIG  
TER
REMARK  Energy: 265.438
REMARK  SimpleFitness: 265.438
REMARK  FullFitness: -737.56573
REMARK  InterFull: -29.6387
REMARK  IntraFull: 295.023
REMARK  solvFull: -1212.89
REMARK  surfFull: 209.94
REMARK  extraFull: 0.0
REMARK  deltaGcompsolvpol: -1212.89
REMARK  deltaGcompsolvnonpol: 209.94
REMARK  deltaGprotsolvpol: -1219.71
REMARK  deltaGprotsolvnonpol: 208.651
REMARK  deltaGligsolvpol: -11.5573
REMARK  deltaGligsolvnonpol: 15.6299
REMARK  deltaGvdw: -29.6387
REMARK  deltaGelec: 0.0
REMARK  deltaG: -7.0257826
REMARK  Cluster: 0
REMARK  ClusterRank: 3
ATOM   4315 C    LIG     1      21.858  22.633  23.356  1.00  0.00      LIG  
ATOM   4316 C1   LIG     1      21.530  23.386  22.114  1.00  0.00      LIG  
ATOM   4317 C2   LIG     1      20.101  23.851  21.988  1.00  0.00      LIG  
ATOM   4318 C3   LIG     1      19.126  22.661  22.199  1.00  0.00      LIG  
ATOM   4319 C4   LIG     1      19.437  21.705  23.377  1.00  0.00      LIG  
ATOM   4320 C5   LIG     1      20.947  21.431  23.464  1.00  0.00      LIG  
ATOM   4321 C6   LIG     1      17.652  23.076  22.080  1.00  0.00      LIG  
ATOM   4322 C7   LIG     1      16.778  22.772  23.275  1.00  0.00      LIG  
ATOM   4323 C8   LIG     1      17.542  23.020  24.551  1.00  0.00      LIG  
ATOM   4324 C9   LIG     1      18.684  22.023  24.710  1.00  0.00      LIG  
ATOM   4325 C10  LIG     1      16.621  23.040  25.778  1.00  0.00      LIG  
ATOM   4326 C11  LIG     1      17.362  22.758  27.041  1.00  0.00      LIG  
ATOM   4327 C12  LIG     1      18.781  23.211  27.001  1.00  0.00      LIG  
ATOM   4328 C13  LIG     1      19.544  22.442  25.918  1.00  0.00      LIG  
ATOM   4329 C14  LIG     1      15.516  22.007  25.799  1.00  0.00      LIG  
ATOM   4330 C15  LIG     1      15.413  21.731  27.262  1.00  0.00      LIG  
ATOM   4331 C16  LIG     1      16.637  22.131  27.986  1.00  0.00      LIG  
ATOM   4332 C17  LIG     1      19.932  24.405  20.576  1.00  0.00      LIG  
ATOM   4333 C18  LIG     1      19.918  25.018  22.949  1.00  0.00      LIG  
ATOM   4334 C19  LIG     1      18.936  20.323  22.967  1.00  0.00      LIG  
ATOM   4335 C20  LIG     1      15.978  24.422  25.859  1.00  0.00      LIG  
ATOM   4336 O    LIG     1      18.387  19.287  30.357  1.00  0.00      LIG  
ATOM   4337 C21  LIG     1      18.963  20.445  29.713  1.00  0.00      LIG  
ATOM   4338 C22  LIG     1      18.196  21.726  30.047  1.00  0.00      LIG  
ATOM   4339 C23  LIG     1      16.796  21.725  29.438  1.00  0.00      LIG  
ATOM   4340 O1   LIG     1      22.426  23.855  21.427  1.00  0.00      LIG  
ATOM   4341 O2   LIG     1      20.106  21.270  26.501  1.00  0.00      LIG  
ATOM   4342 C24  LIG     1      15.957  22.676  30.275  1.00  0.00      LIG  
ATOM   4343 C25  LIG     1      18.502  19.176  31.721  1.00  0.00      LIG  
ATOM   4344 O3   LIG     1      19.050  19.965  32.474  1.00  0.00      LIG  
ATOM   4345 C26  LIG     1      17.906  17.890  32.190  1.00  0.00      LIG  
ATOM   4346 C27  LIG     1      20.476  20.450  29.841  1.00  0.00      LIG  
ATOM   4347 O4   LIG     1      21.141  21.620  29.313  1.00  0.00      LIG  
ATOM   4348 C28  LIG     1      21.372  21.288  30.700  1.00  0.00      LIG  
ATOM   4349 C29  LIG     1      22.731  20.744  30.970  1.00  0.00      LIG  
ATOM   4350 C30  LIG     1      20.952  22.376  31.633  1.00  0.00      LIG  
ATOM   4351 O5   LIG     1      14.533  21.052  27.767  1.00  0.00      LIG  
ATOM   4352 H    LIG     1      21.778  23.303  24.213  1.00  0.00      LIG  
ATOM   4353 H1   LIG     1      22.894  22.293  23.281  1.00  0.00      LIG  
ATOM   4354 H2   LIG     1      19.295  22.047  21.310  1.00  0.00      LIG  
ATOM   4355 H3   LIG     1      21.196  20.849  24.352  1.00  0.00      LIG  
ATOM   4356 H4   LIG     1      21.213  20.781  22.626  1.00  0.00      LIG  
ATOM   4357 H5   LIG     1      17.212  22.584  21.208  1.00  0.00      LIG  
ATOM   4358 H6   LIG     1      17.564  24.145  21.881  1.00  0.00      LIG  
ATOM   4359 H7   LIG     1      16.439  21.736  23.231  1.00  0.00      LIG  
ATOM   4360 H8   LIG     1      15.883  23.397  23.223  1.00  0.00      LIG  
ATOM   4361 H9   LIG     1      17.980  24.016  24.473  1.00  0.00      LIG  
ATOM   4362 H10  LIG     1      18.203  21.083  24.999  1.00  0.00      LIG  
ATOM   4363 H11  LIG     1      19.283  23.108  27.960  1.00  0.00      LIG  
ATOM   4364 H12  LIG     1      18.787  24.278  26.761  1.00  0.00      LIG  
ATOM   4365 H13  LIG     1      20.371  23.079  25.612  1.00  0.00      LIG  
ATOM   4366 H14  LIG     1      15.802  21.080  25.294  1.00  0.00      LIG  
ATOM   4367 H15  LIG     1      14.570  22.397  25.412  1.00  0.00      LIG  
ATOM   4368 H16  LIG     1      20.081  23.623  19.825  1.00  0.00      LIG  
ATOM   4369 H17  LIG     1      20.651  25.204  20.373  1.00  0.00      LIG  
ATOM   4370 H18  LIG     1      18.938  24.834  20.431  1.00  0.00      LIG  
ATOM   4371 H19  LIG     1      20.667  25.794  22.765  1.00  0.00      LIG  
ATOM   4372 H20  LIG     1      20.020  24.707  23.991  1.00  0.00      LIG  
ATOM   4373 H21  LIG     1      18.935  25.478  22.828  1.00  0.00      LIG  
ATOM   4374 H22  LIG     1      19.346  20.025  21.997  1.00  0.00      LIG  
ATOM   4375 H23  LIG     1      17.849  20.283  22.894  1.00  0.00      LIG  
ATOM   4376 H24  LIG     1      19.245  19.574  23.701  1.00  0.00      LIG  
ATOM   4377 H25  LIG     1      15.350  24.609  24.983  1.00  0.00      LIG  
ATOM   4378 H26  LIG     1      16.738  25.208  25.900  1.00  0.00      LIG  
ATOM   4379 H27  LIG     1      15.343  24.522  26.744  1.00  0.00      LIG  
ATOM   4380 H28  LIG     1      18.786  20.271  28.649  1.00  0.00      LIG  
ATOM   4381 H29  LIG     1      18.740  22.614  29.735  1.00  0.00      LIG  
ATOM   4382 H30  LIG     1      18.094  21.813  31.131  1.00  0.00      LIG  
ATOM   4383 H31  LIG     1      16.384  20.720  29.563  1.00  0.00      LIG  
ATOM   4384 H32  LIG     1      20.445  20.731  25.767  1.00  0.00      LIG  
ATOM   4385 H33  LIG     1      14.913  22.692  29.946  1.00  0.00      LIG  
ATOM   4386 H34  LIG     1      16.348  23.696  30.216  1.00  0.00      LIG  
ATOM   4387 H35  LIG     1      15.971  22.370  31.324  1.00  0.00      LIG  
ATOM   4388 H36  LIG     1      18.421  17.050  31.715  1.00  0.00      LIG  
ATOM   4389 H37  LIG     1      16.838  17.872  31.962  1.00  0.00      LIG  
ATOM   4390 H38  LIG     1      18.038  17.816  33.272  1.00  0.00      LIG  
ATOM   4391 H39  LIG     1      20.869  19.491  29.526  1.00  0.00      LIG  
ATOM   4392 H40  LIG     1      23.018  19.985  30.236  1.00  0.00      LIG  
ATOM   4393 H41  LIG     1      22.758  20.286  31.962  1.00  0.00      LIG  
ATOM   4394 H42  LIG     1      23.474  21.546  30.940  1.00  0.00      LIG  
ATOM   4395 H43  LIG     1      21.822  22.980  31.908  1.00  0.00      LIG  
ATOM   4396 H44  LIG     1      20.536  21.958  32.551  1.00  0.00      LIG  
ATOM   4397 H45  LIG     1      20.221  23.055  31.192  1.00  0.00      LIG  
TER
REMARK  Energy: 265.94
REMARK  SimpleFitness: 265.94
REMARK  FullFitness: -736.5984
REMARK  InterFull: -30.1964
REMARK  IntraFull: 295.19
REMARK  solvFull: -1211.61
REMARK  surfFull: 210.018
REMARK  extraFull: 0.0
REMARK  deltaGcompsolvpol: -1211.61
REMARK  deltaGcompsolvnonpol: 210.018
REMARK  deltaGprotsolvpol: -1219.71
REMARK  deltaGprotsolvnonpol: 208.651
REMARK  deltaGligsolvpol: -10.9634
REMARK  deltaGligsolvnonpol: 15.6403
REMARK  deltaGvdw: -30.1964
REMARK  deltaGelec: 0.0
REMARK  deltaG: -7.0301547
REMARK  Cluster: 0
REMARK  ClusterRank: 4
ATOM   4315 C    LIG     1      21.871  22.682  23.332  1.00  0.00      LIG  
ATOM   4316 C1   LIG     1      21.596  23.456  22.092  1.00  0.00      LIG  
ATOM   4317 C2   LIG     1      20.186  23.967  21.933  1.00  0.00      LIG  
ATOM   4318 C3   LIG     1      19.177  22.800  22.102  1.00  0.00      LIG  
ATOM   4319 C4   LIG     1      19.429  21.824  23.278  1.00  0.00      LIG  
ATOM   4320 C5   LIG     1      20.927  21.503  23.394  1.00  0.00      LIG  
ATOM   4321 C6   LIG     1      17.717  23.252  21.941  1.00  0.00      LIG  
ATOM   4322 C7   LIG     1      16.805  22.965  23.111  1.00  0.00      LIG  
ATOM   4323 C8   LIG     1      17.540  23.180  24.411  1.00  0.00      LIG  
ATOM   4324 C9   LIG     1      18.666  22.168  24.598  1.00  0.00      LIG  
ATOM   4325 C10  LIG     1      16.588  23.202  25.613  1.00  0.00      LIG  
ATOM   4326 C11  LIG     1      17.295  22.890  26.889  1.00  0.00      LIG  
ATOM   4327 C12  LIG     1      18.716  23.345  26.893  1.00  0.00      LIG  
ATOM   4328 C13  LIG     1      19.510  22.603  25.813  1.00  0.00      LIG  
ATOM   4329 C14  LIG     1      15.463  22.191  25.589  1.00  0.00      LIG  
ATOM   4330 C15  LIG     1      15.330  21.880  27.042  1.00  0.00      LIG  
ATOM   4331 C16  LIG     1      16.541  22.252  27.803  1.00  0.00      LIG  
ATOM   4332 C17  LIG     1      20.084  24.538  20.522  1.00  0.00      LIG  
ATOM   4333 C18  LIG     1      20.005  25.135  22.896  1.00  0.00      LIG  
ATOM   4334 C19  LIG     1      18.889  20.459  22.855  1.00  0.00      LIG  
ATOM   4335 C20  LIG     1      15.968  24.594  25.704  1.00  0.00      LIG  
ATOM   4336 O    LIG     1      18.313  19.469  30.268  1.00  0.00      LIG  
ATOM   4337 C21  LIG     1      18.867  20.643  29.634  1.00  0.00      LIG  
ATOM   4338 C22  LIG     1      18.030  21.890  29.922  1.00  0.00      LIG  
ATOM   4339 C23  LIG     1      16.658  21.834  29.256  1.00  0.00      LIG  
ATOM   4340 O1   LIG     1      22.523  23.880  21.414  1.00  0.00      LIG  
ATOM   4341 O2   LIG     1      20.096  21.444  26.400  1.00  0.00      LIG  
ATOM   4342 C24  LIG     1      15.753  22.748  30.067  1.00  0.00      LIG  
ATOM   4343 C25  LIG     1      18.374  19.385  31.638  1.00  0.00      LIG  
ATOM   4344 O3   LIG     1      18.858  20.210  32.397  1.00  0.00      LIG  
ATOM   4345 C26  LIG     1      17.786  18.099  32.118  1.00  0.00      LIG  
ATOM   4346 C27  LIG     1      20.371  20.715  29.827  1.00  0.00      LIG  
ATOM   4347 O4   LIG     1      21.007  21.904  29.301  1.00  0.00      LIG  
ATOM   4348 C28  LIG     1      21.193  21.609  30.704  1.00  0.00      LIG  
ATOM   4349 C29  LIG     1      22.561  21.129  31.044  1.00  0.00      LIG  
ATOM   4350 C30  LIG     1      20.685  22.691  31.601  1.00  0.00      LIG  
ATOM   4351 O5   LIG     1      14.432  21.198  27.512  1.00  0.00      LIG  
ATOM   4352 H    LIG     1      21.788  23.342  24.195  1.00  0.00      LIG  
ATOM   4353 H1   LIG     1      22.900  22.320  23.278  1.00  0.00      LIG  
ATOM   4354 H2   LIG     1      19.358  22.191  21.212  1.00  0.00      LIG  
ATOM   4355 H3   LIG     1      21.138  20.899  24.278  1.00  0.00      LIG  
ATOM   4356 H4   LIG     1      21.194  20.857  22.551  1.00  0.00      LIG  
ATOM   4357 H5   LIG     1      17.292  22.769  21.057  1.00  0.00      LIG  
ATOM   4358 H6   LIG     1      17.662  24.323  21.739  1.00  0.00      LIG  
ATOM   4359 H7   LIG     1      16.433  21.942  23.043  1.00  0.00      LIG  
ATOM   4360 H8   LIG     1      15.932  23.619  23.043  1.00  0.00      LIG  
ATOM   4361 H9   LIG     1      17.992  24.171  24.355  1.00  0.00      LIG  
ATOM   4362 H10  LIG     1      18.179  21.234  24.896  1.00  0.00      LIG  
ATOM   4363 H11  LIG     1      19.194  23.221  27.860  1.00  0.00      LIG  
ATOM   4364 H12  LIG     1      18.727  24.417  26.676  1.00  0.00      LIG  
ATOM   4365 H13  LIG     1      20.320  23.266  25.515  1.00  0.00      LIG  
ATOM   4366 H14  LIG     1      15.736  21.271  25.066  1.00  0.00      LIG  
ATOM   4367 H15  LIG     1      14.531  22.610  25.198  1.00  0.00      LIG  
ATOM   4368 H16  LIG     1      20.269  23.768  19.768  1.00  0.00      LIG  
ATOM   4369 H17  LIG     1      20.814  25.339  20.366  1.00  0.00      LIG  
ATOM   4370 H18  LIG     1      19.100  24.971  20.331  1.00  0.00      LIG  
ATOM   4371 H19  LIG     1      20.776  25.895  22.735  1.00  0.00      LIG  
ATOM   4372 H20  LIG     1      20.077  24.820  23.938  1.00  0.00      LIG  
ATOM   4373 H21  LIG     1      19.036  25.621  22.756  1.00  0.00      LIG  
ATOM   4374 H22  LIG     1      19.285  20.161  21.880  1.00  0.00      LIG  
ATOM   4375 H23  LIG     1      17.801  20.444  22.786  1.00  0.00      LIG  
ATOM   4376 H24  LIG     1      19.181  19.693  23.578  1.00  0.00      LIG  
ATOM   4377 H25  LIG     1      15.375  24.811  24.812  1.00  0.00      LIG  
ATOM   4378 H26  LIG     1      16.740  25.364  25.792  1.00  0.00      LIG  
ATOM   4379 H27  LIG     1      15.304  24.684  26.570  1.00  0.00      LIG  
ATOM   4380 H28  LIG     1      18.743  20.452  28.565  1.00  0.00      LIG  
ATOM   4381 H29  LIG     1      18.547  22.801  29.631  1.00  0.00      LIG  
ATOM   4382 H30  LIG     1      17.879  21.975  31.000  1.00  0.00      LIG  
ATOM   4383 H31  LIG     1      16.280  20.812  29.356  1.00  0.00      LIG  
ATOM   4384 H32  LIG     1      19.379  20.796  26.500  1.00  0.00      LIG  
ATOM   4385 H33  LIG     1      14.717  22.703  29.720  1.00  0.00      LIG  
ATOM   4386 H34  LIG     1      16.090  23.788  30.001  1.00  0.00      LIG  
ATOM   4387 H35  LIG     1      15.764  22.458  31.121  1.00  0.00      LIG  
ATOM   4388 H36  LIG     1      18.310  17.257  31.658  1.00  0.00      LIG  
ATOM   4389 H37  LIG     1      16.718  18.073  31.889  1.00  0.00      LIG  
ATOM   4390 H38  LIG     1      17.915  18.044  33.202  1.00  0.00      LIG  
ATOM   4391 H39  LIG     1      20.819  19.769  29.548  1.00  0.00      LIG  
ATOM   4392 H40  LIG     1      22.918  20.380  30.332  1.00  0.00      LIG  
ATOM   4393 H41  LIG     1      22.561  20.681  32.041  1.00  0.00      LIG  
ATOM   4394 H42  LIG     1      23.265  21.965  31.043  1.00  0.00      LIG  
ATOM   4395 H43  LIG     1      21.512  23.344  31.892  1.00  0.00      LIG  
ATOM   4396 H44  LIG     1      20.259  22.268  32.512  1.00  0.00      LIG  
ATOM   4397 H45  LIG     1      19.936  23.323  31.121  1.00  0.00      LIG  
TER
REMARK  Energy: 265.94
REMARK  SimpleFitness: 265.94
REMARK  FullFitness: -736.5984
REMARK  InterFull: -30.1964
REMARK  IntraFull: 295.19
REMARK  solvFull: -1211.61
REMARK  surfFull: 210.018
REMARK  extraFull: 0.0
REMARK  deltaGcompsolvpol: -1211.61
REMARK  deltaGcompsolvnonpol: 210.018
REMARK  deltaGprotsolvpol: -1219.71
REMARK  deltaGprotsolvnonpol: 208.651
REMARK  deltaGligsolvpol: -10.9634
REMARK  deltaGligsolvnonpol: 15.6403
REMARK  deltaGvdw: -30.1964
REMARK  deltaGelec: 0.0
REMARK  deltaG: -7.0301547
REMARK  Cluster: 0
REMARK  ClusterRank: 5
ATOM   4315 C    LIG     1      21.871  22.682  23.332  1.00  0.00      LIG  
ATOM   4316 C1   LIG     1      21.596  23.456  22.092  1.00  0.00      LIG  
ATOM   4317 C2   LIG     1      20.186  23.967  21.933  1.00  0.00      LIG  
ATOM   4318 C3   LIG     1      19.177  22.800  22.102  1.00  0.00      LIG  
ATOM   4319 C4   LIG     1      19.429  21.824  23.278  1.00  0.00      LIG  
ATOM   4320 C5   LIG     1      20.927  21.503  23.394  1.00  0.00      LIG  
ATOM   4321 C6   LIG     1      17.717  23.252  21.941  1.00  0.00      LIG  
ATOM   4322 C7   LIG     1      16.805  22.965  23.111  1.00  0.00      LIG  
ATOM   4323 C8   LIG     1      17.540  23.180  24.411  1.00  0.00      LIG  
ATOM   4324 C9   LIG     1      18.666  22.168  24.598  1.00  0.00      LIG  
ATOM   4325 C10  LIG     1      16.588  23.202  25.613  1.00  0.00      LIG  
ATOM   4326 C11  LIG     1      17.295  22.890  26.889  1.00  0.00      LIG  
ATOM   4327 C12  LIG     1      18.716  23.345  26.893  1.00  0.00      LIG  
ATOM   4328 C13  LIG     1      19.510  22.603  25.813  1.00  0.00      LIG  
ATOM   4329 C14  LIG     1      15.463  22.191  25.589  1.00  0.00      LIG  
ATOM   4330 C15  LIG     1      15.330  21.880  27.042  1.00  0.00      LIG  
ATOM   4331 C16  LIG     1      16.541  22.252  27.803  1.00  0.00      LIG  
ATOM   4332 C17  LIG     1      20.084  24.538  20.522  1.00  0.00      LIG  
ATOM   4333 C18  LIG     1      20.005  25.135  22.896  1.00  0.00      LIG  
ATOM   4334 C19  LIG     1      18.889  20.459  22.855  1.00  0.00      LIG  
ATOM   4335 C20  LIG     1      15.968  24.594  25.704  1.00  0.00      LIG  
ATOM   4336 O    LIG     1      18.313  19.469  30.268  1.00  0.00      LIG  
ATOM   4337 C21  LIG     1      18.867  20.643  29.634  1.00  0.00      LIG  
ATOM   4338 C22  LIG     1      18.030  21.890  29.922  1.00  0.00      LIG  
ATOM   4339 C23  LIG     1      16.658  21.834  29.256  1.00  0.00      LIG  
ATOM   4340 O1   LIG     1      22.523  23.880  21.414  1.00  0.00      LIG  
ATOM   4341 O2   LIG     1      20.096  21.444  26.400  1.00  0.00      LIG  
ATOM   4342 C24  LIG     1      15.753  22.748  30.067  1.00  0.00      LIG  
ATOM   4343 C25  LIG     1      18.374  19.385  31.638  1.00  0.00      LIG  
ATOM   4344 O3   LIG     1      18.858  20.210  32.397  1.00  0.00      LIG  
ATOM   4345 C26  LIG     1      17.786  18.099  32.118  1.00  0.00      LIG  
ATOM   4346 C27  LIG     1      20.371  20.715  29.827  1.00  0.00      LIG  
ATOM   4347 O4   LIG     1      21.007  21.904  29.301  1.00  0.00      LIG  
ATOM   4348 C28  LIG     1      21.193  21.609  30.704  1.00  0.00      LIG  
ATOM   4349 C29  LIG     1      22.561  21.129  31.044  1.00  0.00      LIG  
ATOM   4350 C30  LIG     1      20.685  22.691  31.601  1.00  0.00      LIG  
ATOM   4351 O5   LIG     1      14.432  21.198  27.512  1.00  0.00      LIG  
ATOM   4352 H    LIG     1      21.788  23.342  24.195  1.00  0.00      LIG  
ATOM   4353 H1   LIG     1      22.900  22.320  23.278  1.00  0.00      LIG  
ATOM   4354 H2   LIG     1      19.358  22.191  21.212  1.00  0.00      LIG  
ATOM   4355 H3   LIG     1      21.138  20.899  24.278  1.00  0.00      LIG  
ATOM   4356 H4   LIG     1      21.194  20.857  22.551  1.00  0.00      LIG  
ATOM   4357 H5   LIG     1      17.292  22.769  21.057  1.00  0.00      LIG  
ATOM   4358 H6   LIG     1      17.662  24.323  21.739  1.00  0.00      LIG  
ATOM   4359 H7   LIG     1      16.433  21.942  23.043  1.00  0.00      LIG  
ATOM   4360 H8   LIG     1      15.932  23.619  23.043  1.00  0.00      LIG  
ATOM   4361 H9   LIG     1      17.992  24.171  24.355  1.00  0.00      LIG  
ATOM   4362 H10  LIG     1      18.179  21.234  24.896  1.00  0.00      LIG  
ATOM   4363 H11  LIG     1      19.194  23.221  27.860  1.00  0.00      LIG  
ATOM   4364 H12  LIG     1      18.727  24.417  26.676  1.00  0.00      LIG  
ATOM   4365 H13  LIG     1      20.320  23.266  25.515  1.00  0.00      LIG  
ATOM   4366 H14  LIG     1      15.736  21.271  25.066  1.00  0.00      LIG  
ATOM   4367 H15  LIG     1      14.531  22.610  25.198  1.00  0.00      LIG  
ATOM   4368 H16  LIG     1      20.269  23.768  19.768  1.00  0.00      LIG  
ATOM   4369 H17  LIG     1      20.814  25.339  20.366  1.00  0.00      LIG  
ATOM   4370 H18  LIG     1      19.100  24.971  20.331  1.00  0.00      LIG  
ATOM   4371 H19  LIG     1      20.776  25.895  22.735  1.00  0.00      LIG  
ATOM   4372 H20  LIG     1      20.077  24.820  23.938  1.00  0.00      LIG  
ATOM   4373 H21  LIG     1      19.036  25.621  22.756  1.00  0.00      LIG  
ATOM   4374 H22  LIG     1      19.285  20.161  21.880  1.00  0.00      LIG  
ATOM   4375 H23  LIG     1      17.801  20.444  22.786  1.00  0.00      LIG  
ATOM   4376 H24  LIG     1      19.181  19.693  23.578  1.00  0.00      LIG  
ATOM   4377 H25  LIG     1      15.375  24.811  24.812  1.00  0.00      LIG  
ATOM   4378 H26  LIG     1      16.740  25.364  25.792  1.00  0.00      LIG  
ATOM   4379 H27  LIG     1      15.304  24.684  26.570  1.00  0.00      LIG  
ATOM   4380 H28  LIG     1      18.743  20.452  28.565  1.00  0.00      LIG  
ATOM   4381 H29  LIG     1      18.547  22.801  29.631  1.00  0.00      LIG  
ATOM   4382 H30  LIG     1      17.879  21.975  31.000  1.00  0.00      LIG  
ATOM   4383 H31  LIG     1      16.280  20.812  29.356  1.00  0.00      LIG  
ATOM   4384 H32  LIG     1      19.379  20.796  26.500  1.00  0.00      LIG  
ATOM   4385 H33  LIG     1      14.717  22.703  29.720  1.00  0.00      LIG  
ATOM   4386 H34  LIG     1      16.090  23.788  30.001  1.00  0.00      LIG  
ATOM   4387 H35  LIG     1      15.764  22.458  31.121  1.00  0.00      LIG  
ATOM   4388 H36  LIG     1      18.310  17.257  31.658  1.00  0.00      LIG  
ATOM   4389 H37  LIG     1      16.718  18.073  31.889  1.00  0.00      LIG  
ATOM   4390 H38  LIG     1      17.915  18.044  33.202  1.00  0.00      LIG  
ATOM   4391 H39  LIG     1      20.819  19.769  29.548  1.00  0.00      LIG  
ATOM   4392 H40  LIG     1      22.918  20.380  30.332  1.00  0.00      LIG  
ATOM   4393 H41  LIG     1      22.561  20.681  32.041  1.00  0.00      LIG  
ATOM   4394 H42  LIG     1      23.265  21.965  31.043  1.00  0.00      LIG  
ATOM   4395 H43  LIG     1      21.512  23.344  31.892  1.00  0.00      LIG  
ATOM   4396 H44  LIG     1      20.259  22.268  32.512  1.00  0.00      LIG  
ATOM   4397 H45  LIG     1      19.936  23.323  31.121  1.00  0.00      LIG  
TER
REMARK  Energy: 265.94
REMARK  SimpleFitness: 265.94
REMARK  FullFitness: -736.5984
REMARK  InterFull: -30.1964
REMARK  IntraFull: 295.19
REMARK  solvFull: -1211.61
REMARK  surfFull: 210.018
REMARK  extraFull: 0.0
REMARK  deltaGcompsolvpol: -1211.61
REMARK  deltaGcompsolvnonpol: 210.018
REMARK  deltaGprotsolvpol: -1219.71
REMARK  deltaGprotsolvnonpol: 208.651
REMARK  deltaGligsolvpol: -10.9634
REMARK  deltaGligsolvnonpol: 15.6403
REMARK  deltaGvdw: -30.1964
REMARK  deltaGelec: 0.0
REMARK  deltaG: -7.0301547
REMARK  Cluster: 0
REMARK  ClusterRank: 6
ATOM   4315 C    LIG     1      21.871  22.682  23.332  1.00  0.00      LIG  
ATOM   4316 C1   LIG     1      21.596  23.456  22.092  1.00  0.00      LIG  
ATOM   4317 C2   LIG     1      20.186  23.967  21.933  1.00  0.00      LIG  
ATOM   4318 C3   LIG     1      19.177  22.800  22.102  1.00  0.00      LIG  
ATOM   4319 C4   LIG     1      19.429  21.824  23.278  1.00  0.00      LIG  
ATOM   4320 C5   LIG     1      20.927  21.503  23.394  1.00  0.00      LIG  
ATOM   4321 C6   LIG     1      17.717  23.252  21.941  1.00  0.00      LIG  
ATOM   4322 C7   LIG     1      16.805  22.965  23.111  1.00  0.00      LIG  
ATOM   4323 C8   LIG     1      17.540  23.180  24.411  1.00  0.00      LIG  
ATOM   4324 C9   LIG     1      18.666  22.168  24.598  1.00  0.00      LIG  
ATOM   4325 C10  LIG     1      16.588  23.202  25.613  1.00  0.00      LIG  
ATOM   4326 C11  LIG     1      17.295  22.890  26.889  1.00  0.00      LIG  
ATOM   4327 C12  LIG     1      18.716  23.345  26.893  1.00  0.00      LIG  
ATOM   4328 C13  LIG     1      19.510  22.603  25.813  1.00  0.00      LIG  
ATOM   4329 C14  LIG     1      15.463  22.191  25.589  1.00  0.00      LIG  
ATOM   4330 C15  LIG     1      15.330  21.880  27.042  1.00  0.00      LIG  
ATOM   4331 C16  LIG     1      16.541  22.252  27.803  1.00  0.00      LIG  
ATOM   4332 C17  LIG     1      20.084  24.538  20.522  1.00  0.00      LIG  
ATOM   4333 C18  LIG     1      20.005  25.135  22.896  1.00  0.00      LIG  
ATOM   4334 C19  LIG     1      18.889  20.459  22.855  1.00  0.00      LIG  
ATOM   4335 C20  LIG     1      15.968  24.594  25.704  1.00  0.00      LIG  
ATOM   4336 O    LIG     1      18.313  19.469  30.268  1.00  0.00      LIG  
ATOM   4337 C21  LIG     1      18.867  20.643  29.634  1.00  0.00      LIG  
ATOM   4338 C22  LIG     1      18.030  21.890  29.922  1.00  0.00      LIG  
ATOM   4339 C23  LIG     1      16.658  21.834  29.256  1.00  0.00      LIG  
ATOM   4340 O1   LIG     1      22.523  23.880  21.414  1.00  0.00      LIG  
ATOM   4341 O2   LIG     1      20.096  21.444  26.400  1.00  0.00      LIG  
ATOM   4342 C24  LIG     1      15.753  22.748  30.067  1.00  0.00      LIG  
ATOM   4343 C25  LIG     1      18.374  19.385  31.638  1.00  0.00      LIG  
ATOM   4344 O3   LIG     1      18.858  20.210  32.397  1.00  0.00      LIG  
ATOM   4345 C26  LIG     1      17.786  18.099  32.118  1.00  0.00      LIG  
ATOM   4346 C27  LIG     1      20.371  20.715  29.827  1.00  0.00      LIG  
ATOM   4347 O4   LIG     1      21.007  21.904  29.301  1.00  0.00      LIG  
ATOM   4348 C28  LIG     1      21.193  21.609  30.704  1.00  0.00      LIG  
ATOM   4349 C29  LIG     1      22.561  21.129  31.044  1.00  0.00      LIG  
ATOM   4350 C30  LIG     1      20.685  22.691  31.601  1.00  0.00      LIG  
ATOM   4351 O5   LIG     1      14.432  21.198  27.512  1.00  0.00      LIG  
ATOM   4352 H    LIG     1      21.788  23.342  24.195  1.00  0.00      LIG  
ATOM   4353 H1   LIG     1      22.900  22.320  23.278  1.00  0.00      LIG  
ATOM   4354 H2   LIG     1      19.358  22.191  21.212  1.00  0.00      LIG  
ATOM   4355 H3   LIG     1      21.138  20.899  24.278  1.00  0.00      LIG  
ATOM   4356 H4   LIG     1      21.194  20.857  22.551  1.00  0.00      LIG  
ATOM   4357 H5   LIG     1      17.292  22.769  21.057  1.00  0.00      LIG  
ATOM   4358 H6   LIG     1      17.662  24.323  21.739  1.00  0.00      LIG  
ATOM   4359 H7   LIG     1      16.433  21.942  23.043  1.00  0.00      LIG  
ATOM   4360 H8   LIG     1      15.932  23.619  23.043  1.00  0.00      LIG  
ATOM   4361 H9   LIG     1      17.992  24.171  24.355  1.00  0.00      LIG  
ATOM   4362 H10  LIG     1      18.179  21.234  24.896  1.00  0.00      LIG  
ATOM   4363 H11  LIG     1      19.194  23.221  27.860  1.00  0.00      LIG  
ATOM   4364 H12  LIG     1      18.727  24.417  26.676  1.00  0.00      LIG  
ATOM   4365 H13  LIG     1      20.320  23.266  25.515  1.00  0.00      LIG  
ATOM   4366 H14  LIG     1      15.736  21.271  25.066  1.00  0.00      LIG  
ATOM   4367 H15  LIG     1      14.531  22.610  25.198  1.00  0.00      LIG  
ATOM   4368 H16  LIG     1      20.269  23.768  19.768  1.00  0.00      LIG  
ATOM   4369 H17  LIG     1      20.814  25.339  20.366  1.00  0.00      LIG  
ATOM   4370 H18  LIG     1      19.100  24.971  20.331  1.00  0.00      LIG  
ATOM   4371 H19  LIG     1      20.776  25.895  22.735  1.00  0.00      LIG  
ATOM   4372 H20  LIG     1      20.077  24.820  23.938  1.00  0.00      LIG  
ATOM   4373 H21  LIG     1      19.036  25.621  22.756  1.00  0.00      LIG  
ATOM   4374 H22  LIG     1      19.285  20.161  21.880  1.00  0.00      LIG  
ATOM   4375 H23  LIG     1      17.801  20.444  22.786  1.00  0.00      LIG  
ATOM   4376 H24  LIG     1      19.181  19.693  23.578  1.00  0.00      LIG  
ATOM   4377 H25  LIG     1      15.375  24.811  24.812  1.00  0.00      LIG  
ATOM   4378 H26  LIG     1      16.740  25.364  25.792  1.00  0.00      LIG  
ATOM   4379 H27  LIG     1      15.304  24.684  26.570  1.00  0.00      LIG  
ATOM   4380 H28  LIG     1      18.743  20.452  28.565  1.00  0.00      LIG  
ATOM   4381 H29  LIG     1      18.547  22.801  29.631  1.00  0.00      LIG  
ATOM   4382 H30  LIG     1      17.879  21.975  31.000  1.00  0.00      LIG  
ATOM   4383 H31  LIG     1      16.280  20.812  29.356  1.00  0.00      LIG  
ATOM   4384 H32  LIG     1      19.379  20.796  26.500  1.00  0.00      LIG  
ATOM   4385 H33  LIG     1      14.717  22.703  29.720  1.00  0.00      LIG  
ATOM   4386 H34  LIG     1      16.090  23.788  30.001  1.00  0.00      LIG  
ATOM   4387 H35  LIG     1      15.764  22.458  31.121  1.00  0.00      LIG  
ATOM   4388 H36  LIG     1      18.310  17.257  31.658  1.00  0.00      LIG  
ATOM   4389 H37  LIG     1      16.718  18.073  31.889  1.00  0.00      LIG  
ATOM   4390 H38  LIG     1      17.915  18.044  33.202  1.00  0.00      LIG  
ATOM   4391 H39  LIG     1      20.819  19.769  29.548  1.00  0.00      LIG  
ATOM   4392 H40  LIG     1      22.918  20.380  30.332  1.00  0.00      LIG  
ATOM   4393 H41  LIG     1      22.561  20.681  32.041  1.00  0.00      LIG  
ATOM   4394 H42  LIG     1      23.265  21.965  31.043  1.00  0.00      LIG  
ATOM   4395 H43  LIG     1      21.512  23.344  31.892  1.00  0.00      LIG  
ATOM   4396 H44  LIG     1      20.259  22.268  32.512  1.00  0.00      LIG  
ATOM   4397 H45  LIG     1      19.936  23.323  31.121  1.00  0.00      LIG  
TER
REMARK  Energy: 265.94
REMARK  SimpleFitness: 265.94
REMARK  FullFitness: -736.5984
REMARK  InterFull: -30.1964
REMARK  IntraFull: 295.19
REMARK  solvFull: -1211.61
REMARK  surfFull: 210.018
REMARK  extraFull: 0.0
REMARK  deltaGcompsolvpol: -1211.61
REMARK  deltaGcompsolvnonpol: 210.018
REMARK  deltaGprotsolvpol: -1219.71
REMARK  deltaGprotsolvnonpol: 208.651
REMARK  deltaGligsolvpol: -10.9634
REMARK  deltaGligsolvnonpol: 15.6403
REMARK  deltaGvdw: -30.1964
REMARK  deltaGelec: 0.0
REMARK  deltaG: -7.0301547
REMARK  Cluster: 0
REMARK  ClusterRank: 7
ATOM   4315 C    LIG     1      21.871  22.682  23.332  1.00  0.00      LIG  
ATOM   4316 C1   LIG     1      21.596  23.456  22.092  1.00  0.00      LIG  
ATOM   4317 C2   LIG     1      20.186  23.967  21.933  1.00  0.00      LIG  
ATOM   4318 C3   LIG     1      19.177  22.800  22.102  1.00  0.00      LIG  
ATOM   4319 C4   LIG     1      19.429  21.824  23.278  1.00  0.00      LIG  
ATOM   4320 C5   LIG     1      20.927  21.503  23.394  1.00  0.00      LIG  
ATOM   4321 C6   LIG     1      17.717  23.252  21.941  1.00  0.00      LIG  
ATOM   4322 C7   LIG     1      16.805  22.965  23.111  1.00  0.00      LIG  
ATOM   4323 C8   LIG     1      17.540  23.180  24.411  1.00  0.00      LIG  
ATOM   4324 C9   LIG     1      18.666  22.168  24.598  1.00  0.00      LIG  
ATOM   4325 C10  LIG     1      16.588  23.202  25.613  1.00  0.00      LIG  
ATOM   4326 C11  LIG     1      17.295  22.890  26.889  1.00  0.00      LIG  
ATOM   4327 C12  LIG     1      18.716  23.345  26.893  1.00  0.00      LIG  
ATOM   4328 C13  LIG     1      19.510  22.603  25.813  1.00  0.00      LIG  
ATOM   4329 C14  LIG     1      15.463  22.191  25.589  1.00  0.00      LIG  
ATOM   4330 C15  LIG     1      15.330  21.880  27.042  1.00  0.00      LIG  
ATOM   4331 C16  LIG     1      16.541  22.252  27.803  1.00  0.00      LIG  
ATOM   4332 C17  LIG     1      20.084  24.538  20.522  1.00  0.00      LIG  
ATOM   4333 C18  LIG     1      20.005  25.135  22.896  1.00  0.00      LIG  
ATOM   4334 C19  LIG     1      18.889  20.459  22.855  1.00  0.00      LIG  
ATOM   4335 C20  LIG     1      15.968  24.594  25.704  1.00  0.00      LIG  
ATOM   4336 O    LIG     1      18.313  19.469  30.268  1.00  0.00      LIG  
ATOM   4337 C21  LIG     1      18.867  20.643  29.634  1.00  0.00      LIG  
ATOM   4338 C22  LIG     1      18.030  21.890  29.922  1.00  0.00      LIG  
ATOM   4339 C23  LIG     1      16.658  21.834  29.256  1.00  0.00      LIG  
ATOM   4340 O1   LIG     1      22.523  23.880  21.414  1.00  0.00      LIG  
ATOM   4341 O2   LIG     1      20.096  21.444  26.400  1.00  0.00      LIG  
ATOM   4342 C24  LIG     1      15.753  22.748  30.067  1.00  0.00      LIG  
ATOM   4343 C25  LIG     1      18.374  19.385  31.638  1.00  0.00      LIG  
ATOM   4344 O3   LIG     1      18.858  20.210  32.397  1.00  0.00      LIG  
ATOM   4345 C26  LIG     1      17.786  18.099  32.118  1.00  0.00      LIG  
ATOM   4346 C27  LIG     1      20.371  20.715  29.827  1.00  0.00      LIG  
ATOM   4347 O4   LIG     1      21.007  21.904  29.301  1.00  0.00      LIG  
ATOM   4348 C28  LIG     1      21.193  21.609  30.704  1.00  0.00      LIG  
ATOM   4349 C29  LIG     1      22.561  21.129  31.044  1.00  0.00      LIG  
ATOM   4350 C30  LIG     1      20.685  22.691  31.601  1.00  0.00      LIG  
ATOM   4351 O5   LIG     1      14.432  21.198  27.512  1.00  0.00      LIG  
ATOM   4352 H    LIG     1      21.788  23.342  24.195  1.00  0.00      LIG  
ATOM   4353 H1   LIG     1      22.900  22.320  23.278  1.00  0.00      LIG  
ATOM   4354 H2   LIG     1      19.358  22.191  21.212  1.00  0.00      LIG  
ATOM   4355 H3   LIG     1      21.138  20.899  24.278  1.00  0.00      LIG  
ATOM   4356 H4   LIG     1      21.194  20.857  22.551  1.00  0.00      LIG  
ATOM   4357 H5   LIG     1      17.292  22.769  21.057  1.00  0.00      LIG  
ATOM   4358 H6   LIG     1      17.662  24.323  21.739  1.00  0.00      LIG  
ATOM   4359 H7   LIG     1      16.433  21.942  23.043  1.00  0.00      LIG  
ATOM   4360 H8   LIG     1      15.932  23.619  23.043  1.00  0.00      LIG  
ATOM   4361 H9   LIG     1      17.992  24.171  24.355  1.00  0.00      LIG  
ATOM   4362 H10  LIG     1      18.179  21.234  24.896  1.00  0.00      LIG  
ATOM   4363 H11  LIG     1      19.194  23.221  27.860  1.00  0.00      LIG  
ATOM   4364 H12  LIG     1      18.727  24.417  26.676  1.00  0.00      LIG  
ATOM   4365 H13  LIG     1      20.320  23.266  25.515  1.00  0.00      LIG  
ATOM   4366 H14  LIG     1      15.736  21.271  25.066  1.00  0.00      LIG  
ATOM   4367 H15  LIG     1      14.531  22.610  25.198  1.00  0.00      LIG  
ATOM   4368 H16  LIG     1      20.269  23.768  19.768  1.00  0.00      LIG  
ATOM   4369 H17  LIG     1      20.814  25.339  20.366  1.00  0.00      LIG  
ATOM   4370 H18  LIG     1      19.100  24.971  20.331  1.00  0.00      LIG  
ATOM   4371 H19  LIG     1      20.776  25.895  22.735  1.00  0.00      LIG  
ATOM   4372 H20  LIG     1      20.077  24.820  23.938  1.00  0.00      LIG  
ATOM   4373 H21  LIG     1      19.036  25.621  22.756  1.00  0.00      LIG  
ATOM   4374 H22  LIG     1      19.285  20.161  21.880  1.00  0.00      LIG  
ATOM   4375 H23  LIG     1      17.801  20.444  22.786  1.00  0.00      LIG  
ATOM   4376 H24  LIG     1      19.181  19.693  23.578  1.00  0.00      LIG  
ATOM   4377 H25  LIG     1      15.375  24.811  24.812  1.00  0.00      LIG  
ATOM   4378 H26  LIG     1      16.740  25.364  25.792  1.00  0.00      LIG  
ATOM   4379 H27  LIG     1      15.304  24.684  26.570  1.00  0.00      LIG  
ATOM   4380 H28  LIG     1      18.743  20.452  28.565  1.00  0.00      LIG  
ATOM   4381 H29  LIG     1      18.547  22.801  29.631  1.00  0.00      LIG  
ATOM   4382 H30  LIG     1      17.879  21.975  31.000  1.00  0.00      LIG  
ATOM   4383 H31  LIG     1      16.280  20.812  29.356  1.00  0.00      LIG  
ATOM   4384 H32  LIG     1      19.379  20.796  26.500  1.00  0.00      LIG  
ATOM   4385 H33  LIG     1      14.717  22.703  29.720  1.00  0.00      LIG  
ATOM   4386 H34  LIG     1      16.090  23.788  30.001  1.00  0.00      LIG  
ATOM   4387 H35  LIG     1      15.764  22.458  31.121  1.00  0.00      LIG  
ATOM   4388 H36  LIG     1      18.310  17.257  31.658  1.00  0.00      LIG  
ATOM   4389 H37  LIG     1      16.718  18.073  31.889  1.00  0.00      LIG  
ATOM   4390 H38  LIG     1      17.915  18.044  33.202  1.00  0.00      LIG  
ATOM   4391 H39  LIG     1      20.819  19.769  29.548  1.00  0.00      LIG  
ATOM   4392 H40  LIG     1      22.918  20.380  30.332  1.00  0.00      LIG  
ATOM   4393 H41  LIG     1      22.561  20.681  32.041  1.00  0.00      LIG  
ATOM   4394 H42  LIG     1      23.265  21.965  31.043  1.00  0.00      LIG  
ATOM   4395 H43  LIG     1      21.512  23.344  31.892  1.00  0.00      LIG  
ATOM   4396 H44  LIG     1      20.259  22.268  32.512  1.00  0.00      LIG  
ATOM   4397 H45  LIG     1      19.936  23.323  31.121  1.00  0.00      LIG  
TER
REMARK  Energy: 265.893
REMARK  SimpleFitness: 265.893
REMARK  FullFitness: -729.81494
REMARK  InterFull: -19.444
REMARK  IntraFull: 290.264
REMARK  solvFull: -1212.59
REMARK  surfFull: 211.955
REMARK  extraFull: 0.0
REMARK  deltaGcompsolvpol: -1212.59
REMARK  deltaGcompsolvnonpol: 211.955
REMARK  deltaGprotsolvpol: -1219.71
REMARK  deltaGprotsolvnonpol: 208.651
REMARK  deltaGligsolvpol: -12.1009
REMARK  deltaGligsolvnonpol: 15.5125
REMARK  deltaGvdw: -19.444
REMARK  deltaGelec: 0.0
REMARK  deltaG: -5.8080077
REMARK  Cluster: 1
REMARK  ClusterRank: 0
ATOM   4315 C    LIG     1      20.790  21.590  14.953  1.00  0.00      LIG  
ATOM   4316 C1   LIG     1      20.237  22.675  14.095  1.00  0.00      LIG  
ATOM   4317 C2   LIG     1      20.829  22.784  12.716  1.00  0.00      LIG  
ATOM   4318 C3   LIG     1      22.371  22.874  12.812  1.00  0.00      LIG  
ATOM   4319 C4   LIG     1      23.082  21.904  13.789  1.00  0.00      LIG  
ATOM   4320 C5   LIG     1      22.282  21.789  15.097  1.00  0.00      LIG  
ATOM   4321 C6   LIG     1      23.020  22.999  11.428  1.00  0.00      LIG  
ATOM   4322 C7   LIG     1      24.047  21.952  11.089  1.00  0.00      LIG  
ATOM   4323 C8   LIG     1      23.618  20.602  11.615  1.00  0.00      LIG  
ATOM   4324 C9   LIG     1      23.604  20.578  13.145  1.00  0.00      LIG  
ATOM   4325 C10  LIG     1      24.477  19.475  11.026  1.00  0.00      LIG  
ATOM   4326 C11  LIG     1      24.470  18.288  11.917  1.00  0.00      LIG  
ATOM   4327 C12  LIG     1      23.206  18.071  12.669  1.00  0.00      LIG  
ATOM   4328 C13  LIG     1      22.970  19.249  13.621  1.00  0.00      LIG  
ATOM   4329 C14  LIG     1      25.958  19.787  10.892  1.00  0.00      LIG  
ATOM   4330 C15  LIG     1      26.597  18.512  11.326  1.00  0.00      LIG  
ATOM   4331 C16  LIG     1      25.642  17.660  12.068  1.00  0.00      LIG  
ATOM   4332 C17  LIG     1      20.306  24.067  12.079  1.00  0.00      LIG  
ATOM   4333 C18  LIG     1      20.283  21.621  11.898  1.00  0.00      LIG  
ATOM   4334 C19  LIG     1      24.339  22.622  14.287  1.00  0.00      LIG  
ATOM   4335 C20  LIG     1      23.933  19.089   9.656  1.00  0.00      LIG  
ATOM   4336 O    LIG     1      28.093  15.429  11.114  1.00  0.00      LIG  
ATOM   4337 C21  LIG     1      26.769  14.865  11.091  1.00  0.00      LIG  
ATOM   4338 C22  LIG     1      26.013  15.137  12.400  1.00  0.00      LIG  
ATOM   4339 C23  LIG     1      25.995  16.544  13.014  1.00  0.00      LIG  
ATOM   4340 O1   LIG     1      19.173  23.209  14.379  1.00  0.00      LIG  
ATOM   4341 O2   LIG     1      23.510  18.894  14.892  1.00  0.00      LIG  
ATOM   4342 C24  LIG     1      27.232  16.830  13.849  1.00  0.00      LIG  
ATOM   4343 C25  LIG     1      29.047  14.657  11.716  1.00  0.00      LIG  
ATOM   4344 O3   LIG     1      28.859  13.565  12.235  1.00  0.00      LIG  
ATOM   4345 C26  LIG     1      30.390  15.309  11.598  1.00  0.00      LIG  
ATOM   4346 C27  LIG     1      25.969  15.302   9.885  1.00  0.00      LIG  
ATOM   4347 O4   LIG     1      26.586  16.175   8.905  1.00  0.00      LIG  
ATOM   4348 C28  LIG     1      26.312  14.808   8.522  1.00  0.00      LIG  
ATOM   4349 C29  LIG     1      25.218  14.667   7.524  1.00  0.00      LIG  
ATOM   4350 C30  LIG     1      27.542  13.997   8.278  1.00  0.00      LIG  
ATOM   4351 O5   LIG     1      27.801  18.322  11.258  1.00  0.00      LIG  
ATOM   4352 H    LIG     1      20.534  20.620  14.526  1.00  0.00      LIG  
ATOM   4353 H1   LIG     1      20.319  21.668  15.936  1.00  0.00      LIG  
ATOM   4354 H2   LIG     1      22.529  23.857  13.266  1.00  0.00      LIG  
ATOM   4355 H3   LIG     1      22.700  21.027  15.757  1.00  0.00      LIG  
ATOM   4356 H4   LIG     1      22.407  22.728  15.644  1.00  0.00      LIG  
ATOM   4357 H5   LIG     1      23.496  23.979  11.343  1.00  0.00      LIG  
ATOM   4358 H6   LIG     1      22.270  22.977  10.635  1.00  0.00      LIG  
ATOM   4359 H7   LIG     1      25.011  22.247  11.507  1.00  0.00      LIG  
ATOM   4360 H8   LIG     1      24.172  21.926  10.004  1.00  0.00      LIG  
ATOM   4361 H9   LIG     1      22.595  20.432  11.273  1.00  0.00      LIG  
ATOM   4362 H10  LIG     1      24.655  20.520  13.445  1.00  0.00      LIG  
ATOM   4363 H11  LIG     1      23.218  17.117  13.207  1.00  0.00      LIG  
ATOM   4364 H12  LIG     1      22.391  18.014  11.943  1.00  0.00      LIG  
ATOM   4365 H13  LIG     1      21.892  19.351  13.740  1.00  0.00      LIG  
ATOM   4366 H14  LIG     1      26.294  20.569  11.579  1.00  0.00      LIG  
ATOM   4367 H15  LIG     1      26.241  20.025   9.863  1.00  0.00      LIG  
ATOM   4368 H16  LIG     1      20.725  24.944  12.580  1.00  0.00      LIG  
ATOM   4369 H17  LIG     1      19.217  24.137  12.132  1.00  0.00      LIG  
ATOM   4370 H18  LIG     1      20.571  24.129  11.022  1.00  0.00      LIG  
ATOM   4371 H19  LIG     1      19.190  21.596  11.940  1.00  0.00      LIG  
ATOM   4372 H20  LIG     1      20.646  20.659  12.267  1.00  0.00      LIG  
ATOM   4373 H21  LIG     1      20.569  21.709  10.847  1.00  0.00      LIG  
ATOM   4374 H22  LIG     1      24.093  23.595  14.720  1.00  0.00      LIG  
ATOM   4375 H23  LIG     1      25.069  22.794  13.495  1.00  0.00      LIG  
ATOM   4376 H24  LIG     1      24.832  22.031  15.063  1.00  0.00      LIG  
ATOM   4377 H25  LIG     1      24.025  19.923   8.955  1.00  0.00      LIG  
ATOM   4378 H26  LIG     1      22.874  18.817   9.717  1.00  0.00      LIG  
ATOM   4379 H27  LIG     1      24.478  18.237   9.237  1.00  0.00      LIG  
ATOM   4380 H28  LIG     1      26.832  13.776  10.995  1.00  0.00      LIG  
ATOM   4381 H29  LIG     1      26.449  14.483  13.157  1.00  0.00      LIG  
ATOM   4382 H30  LIG     1      24.977  14.813  12.268  1.00  0.00      LIG  
ATOM   4383 H31  LIG     1      25.200  16.500  13.764  1.00  0.00      LIG  
ATOM   4384 H32  LIG     1      24.479  18.900  14.799  1.00  0.00      LIG  
ATOM   4385 H33  LIG     1      27.152  17.801  14.347  1.00  0.00      LIG  
ATOM   4386 H34  LIG     1      28.138  16.836  13.243  1.00  0.00      LIG  
ATOM   4387 H35  LIG     1      27.354  16.063  14.617  1.00  0.00      LIG  
ATOM   4388 H36  LIG     1      30.359  16.311  12.037  1.00  0.00      LIG  
ATOM   4389 H37  LIG     1      30.685  15.362  10.546  1.00  0.00      LIG  
ATOM   4390 H38  LIG     1      31.123  14.705  12.141  1.00  0.00      LIG  
ATOM   4391 H39  LIG     1      24.922  15.451  10.113  1.00  0.00      LIG  
ATOM   4392 H40  LIG     1      24.292  15.137   7.867  1.00  0.00      LIG  
ATOM   4393 H41  LIG     1      25.016  13.610   7.335  1.00  0.00      LIG  
ATOM   4394 H42  LIG     1      25.501  15.138   6.581  1.00  0.00      LIG  
ATOM   4395 H43  LIG     1      27.455  13.021   8.759  1.00  0.00      LIG  
ATOM   4396 H44  LIG     1      28.439  14.481   8.670  1.00  0.00      LIG  
ATOM   4397 H45  LIG     1      27.693  13.836   7.210  1.00  0.00      LIG  
TER
REMARK  Energy: 265.893
REMARK  SimpleFitness: 265.893
REMARK  FullFitness: -729.81494
REMARK  InterFull: -19.444
REMARK  IntraFull: 290.264
REMARK  solvFull: -1212.59
REMARK  surfFull: 211.955
REMARK  extraFull: 0.0
REMARK  deltaGcompsolvpol: -1212.59
REMARK  deltaGcompsolvnonpol: 211.955
REMARK  deltaGprotsolvpol: -1219.71
REMARK  deltaGprotsolvnonpol: 208.651
REMARK  deltaGligsolvpol: -12.1009
REMARK  deltaGligsolvnonpol: 15.5125
REMARK  deltaGvdw: -19.444
REMARK  deltaGelec: 0.0
REMARK  deltaG: -5.8080077
REMARK  Cluster: 1
REMARK  ClusterRank: 1
ATOM   4315 C    LIG     1      20.790  21.590  14.953  1.00  0.00      LIG  
ATOM   4316 C1   LIG     1      20.237  22.675  14.095  1.00  0.00      LIG  
ATOM   4317 C2   LIG     1      20.829  22.784  12.716  1.00  0.00      LIG  
ATOM   4318 C3   LIG     1      22.371  22.874  12.812  1.00  0.00      LIG  
ATOM   4319 C4   LIG     1      23.082  21.904  13.789  1.00  0.00      LIG  
ATOM   4320 C5   LIG     1      22.282  21.789  15.097  1.00  0.00      LIG  
ATOM   4321 C6   LIG     1      23.020  22.999  11.428  1.00  0.00      LIG  
ATOM   4322 C7   LIG     1      24.047  21.952  11.089  1.00  0.00      LIG  
ATOM   4323 C8   LIG     1      23.618  20.602  11.615  1.00  0.00      LIG  
ATOM   4324 C9   LIG     1      23.604  20.578  13.145  1.00  0.00      LIG  
ATOM   4325 C10  LIG     1      24.477  19.475  11.026  1.00  0.00      LIG  
ATOM   4326 C11  LIG     1      24.470  18.288  11.917  1.00  0.00      LIG  
ATOM   4327 C12  LIG     1      23.206  18.071  12.669  1.00  0.00      LIG  
ATOM   4328 C13  LIG     1      22.970  19.249  13.621  1.00  0.00      LIG  
ATOM   4329 C14  LIG     1      25.958  19.787  10.892  1.00  0.00      LIG  
ATOM   4330 C15  LIG     1      26.597  18.512  11.326  1.00  0.00      LIG  
ATOM   4331 C16  LIG     1      25.642  17.660  12.068  1.00  0.00      LIG  
ATOM   4332 C17  LIG     1      20.306  24.067  12.079  1.00  0.00      LIG  
ATOM   4333 C18  LIG     1      20.283  21.621  11.898  1.00  0.00      LIG  
ATOM   4334 C19  LIG     1      24.339  22.622  14.287  1.00  0.00      LIG  
ATOM   4335 C20  LIG     1      23.933  19.089   9.656  1.00  0.00      LIG  
ATOM   4336 O    LIG     1      28.093  15.429  11.114  1.00  0.00      LIG  
ATOM   4337 C21  LIG     1      26.769  14.865  11.091  1.00  0.00      LIG  
ATOM   4338 C22  LIG     1      26.013  15.137  12.400  1.00  0.00      LIG  
ATOM   4339 C23  LIG     1      25.995  16.544  13.014  1.00  0.00      LIG  
ATOM   4340 O1   LIG     1      19.173  23.209  14.379  1.00  0.00      LIG  
ATOM   4341 O2   LIG     1      23.510  18.894  14.892  1.00  0.00      LIG  
ATOM   4342 C24  LIG     1      27.232  16.830  13.849  1.00  0.00      LIG  
ATOM   4343 C25  LIG     1      29.047  14.657  11.716  1.00  0.00      LIG  
ATOM   4344 O3   LIG     1      28.859  13.565  12.235  1.00  0.00      LIG  
ATOM   4345 C26  LIG     1      30.390  15.309  11.598  1.00  0.00      LIG  
ATOM   4346 C27  LIG     1      25.969  15.302   9.885  1.00  0.00      LIG  
ATOM   4347 O4   LIG     1      26.586  16.175   8.905  1.00  0.00      LIG  
ATOM   4348 C28  LIG     1      26.312  14.808   8.522  1.00  0.00      LIG  
ATOM   4349 C29  LIG     1      25.218  14.667   7.524  1.00  0.00      LIG  
ATOM   4350 C30  LIG     1      27.542  13.997   8.278  1.00  0.00      LIG  
ATOM   4351 O5   LIG     1      27.801  18.322  11.258  1.00  0.00      LIG  
ATOM   4352 H    LIG     1      20.534  20.620  14.526  1.00  0.00      LIG  
ATOM   4353 H1   LIG     1      20.319  21.668  15.936  1.00  0.00      LIG  
ATOM   4354 H2   LIG     1      22.529  23.857  13.266  1.00  0.00      LIG  
ATOM   4355 H3   LIG     1      22.700  21.027  15.757  1.00  0.00      LIG  
ATOM   4356 H4   LIG     1      22.407  22.728  15.644  1.00  0.00      LIG  
ATOM   4357 H5   LIG     1      23.496  23.979  11.343  1.00  0.00      LIG  
ATOM   4358 H6   LIG     1      22.270  22.977  10.635  1.00  0.00      LIG  
ATOM   4359 H7   LIG     1      25.011  22.247  11.507  1.00  0.00      LIG  
ATOM   4360 H8   LIG     1      24.172  21.926  10.004  1.00  0.00      LIG  
ATOM   4361 H9   LIG     1      22.595  20.432  11.273  1.00  0.00      LIG  
ATOM   4362 H10  LIG     1      24.655  20.520  13.445  1.00  0.00      LIG  
ATOM   4363 H11  LIG     1      23.218  17.117  13.207  1.00  0.00      LIG  
ATOM   4364 H12  LIG     1      22.391  18.014  11.943  1.00  0.00      LIG  
ATOM   4365 H13  LIG     1      21.892  19.351  13.740  1.00  0.00      LIG  
ATOM   4366 H14  LIG     1      26.294  20.569  11.579  1.00  0.00      LIG  
ATOM   4367 H15  LIG     1      26.241  20.025   9.863  1.00  0.00      LIG  
ATOM   4368 H16  LIG     1      20.725  24.944  12.580  1.00  0.00      LIG  
ATOM   4369 H17  LIG     1      19.217  24.137  12.132  1.00  0.00      LIG  
ATOM   4370 H18  LIG     1      20.571  24.129  11.022  1.00  0.00      LIG  
ATOM   4371 H19  LIG     1      19.190  21.596  11.940  1.00  0.00      LIG  
ATOM   4372 H20  LIG     1      20.646  20.659  12.267  1.00  0.00      LIG  
ATOM   4373 H21  LIG     1      20.569  21.709  10.847  1.00  0.00      LIG  
ATOM   4374 H22  LIG     1      24.093  23.595  14.720  1.00  0.00      LIG  
ATOM   4375 H23  LIG     1      25.069  22.794  13.495  1.00  0.00      LIG  
ATOM   4376 H24  LIG     1      24.832  22.031  15.063  1.00  0.00      LIG  
ATOM   4377 H25  LIG     1      24.025  19.923   8.955  1.00  0.00      LIG  
ATOM   4378 H26  LIG     1      22.874  18.817   9.717  1.00  0.00      LIG  
ATOM   4379 H27  LIG     1      24.478  18.237   9.237  1.00  0.00      LIG  
ATOM   4380 H28  LIG     1      26.832  13.776  10.995  1.00  0.00      LIG  
ATOM   4381 H29  LIG     1      26.449  14.483  13.157  1.00  0.00      LIG  
ATOM   4382 H30  LIG     1      24.977  14.813  12.268  1.00  0.00      LIG  
ATOM   4383 H31  LIG     1      25.200  16.500  13.764  1.00  0.00      LIG  
ATOM   4384 H32  LIG     1      24.479  18.900  14.799  1.00  0.00      LIG  
ATOM   4385 H33  LIG     1      27.152  17.801  14.347  1.00  0.00      LIG  
ATOM   4386 H34  LIG     1      28.138  16.836  13.243  1.00  0.00      LIG  
ATOM   4387 H35  LIG     1      27.354  16.063  14.617  1.00  0.00      LIG  
ATOM   4388 H36  LIG     1      30.359  16.311  12.037  1.00  0.00      LIG  
ATOM   4389 H37  LIG     1      30.685  15.362  10.546  1.00  0.00      LIG  
ATOM   4390 H38  LIG     1      31.123  14.705  12.141  1.00  0.00      LIG  
ATOM   4391 H39  LIG     1      24.922  15.451  10.113  1.00  0.00      LIG  
ATOM   4392 H40  LIG     1      24.292  15.137   7.867  1.00  0.00      LIG  
ATOM   4393 H41  LIG     1      25.016  13.610   7.335  1.00  0.00      LIG  
ATOM   4394 H42  LIG     1      25.501  15.138   6.581  1.00  0.00      LIG  
ATOM   4395 H43  LIG     1      27.455  13.021   8.759  1.00  0.00      LIG  
ATOM   4396 H44  LIG     1      28.439  14.481   8.670  1.00  0.00      LIG  
ATOM   4397 H45  LIG     1      27.693  13.836   7.210  1.00  0.00      LIG  
TER
REMARK  Energy: 265.893
REMARK  SimpleFitness: 265.893
REMARK  FullFitness: -729.81494
REMARK  InterFull: -19.444
REMARK  IntraFull: 290.264
REMARK  solvFull: -1212.59
REMARK  surfFull: 211.955
REMARK  extraFull: 0.0
REMARK  deltaGcompsolvpol: -1212.59
REMARK  deltaGcompsolvnonpol: 211.955
REMARK  deltaGprotsolvpol: -1219.71
REMARK  deltaGprotsolvnonpol: 208.651
REMARK  deltaGligsolvpol: -12.1009
REMARK  deltaGligsolvnonpol: 15.5125
REMARK  deltaGvdw: -19.444
REMARK  deltaGelec: 0.0
REMARK  deltaG: -5.8080077
REMARK  Cluster: 1
REMARK  ClusterRank: 2
ATOM   4315 C    LIG     1      20.790  21.590  14.953  1.00  0.00      LIG  
ATOM   4316 C1   LIG     1      20.237  22.675  14.095  1.00  0.00      LIG  
ATOM   4317 C2   LIG     1      20.829  22.784  12.716  1.00  0.00      LIG  
ATOM   4318 C3   LIG     1      22.371  22.874  12.812  1.00  0.00      LIG  
ATOM   4319 C4   LIG     1      23.082  21.904  13.789  1.00  0.00      LIG  
ATOM   4320 C5   LIG     1      22.282  21.789  15.097  1.00  0.00      LIG  
ATOM   4321 C6   LIG     1      23.020  22.999  11.428  1.00  0.00      LIG  
ATOM   4322 C7   LIG     1      24.047  21.952  11.089  1.00  0.00      LIG  
ATOM   4323 C8   LIG     1      23.618  20.602  11.615  1.00  0.00      LIG  
ATOM   4324 C9   LIG     1      23.604  20.578  13.145  1.00  0.00      LIG  
ATOM   4325 C10  LIG     1      24.477  19.475  11.026  1.00  0.00      LIG  
ATOM   4326 C11  LIG     1      24.470  18.288  11.917  1.00  0.00      LIG  
ATOM   4327 C12  LIG     1      23.206  18.071  12.669  1.00  0.00      LIG  
ATOM   4328 C13  LIG     1      22.970  19.249  13.621  1.00  0.00      LIG  
ATOM   4329 C14  LIG     1      25.958  19.787  10.892  1.00  0.00      LIG  
ATOM   4330 C15  LIG     1      26.597  18.512  11.326  1.00  0.00      LIG  
ATOM   4331 C16  LIG     1      25.642  17.660  12.068  1.00  0.00      LIG  
ATOM   4332 C17  LIG     1      20.306  24.067  12.079  1.00  0.00      LIG  
ATOM   4333 C18  LIG     1      20.283  21.621  11.898  1.00  0.00      LIG  
ATOM   4334 C19  LIG     1      24.339  22.622  14.287  1.00  0.00      LIG  
ATOM   4335 C20  LIG     1      23.933  19.089   9.656  1.00  0.00      LIG  
ATOM   4336 O    LIG     1      28.093  15.429  11.114  1.00  0.00      LIG  
ATOM   4337 C21  LIG     1      26.769  14.865  11.091  1.00  0.00      LIG  
ATOM   4338 C22  LIG     1      26.013  15.137  12.400  1.00  0.00      LIG  
ATOM   4339 C23  LIG     1      25.995  16.544  13.014  1.00  0.00      LIG  
ATOM   4340 O1   LIG     1      19.173  23.209  14.379  1.00  0.00      LIG  
ATOM   4341 O2   LIG     1      23.510  18.894  14.892  1.00  0.00      LIG  
ATOM   4342 C24  LIG     1      27.232  16.830  13.849  1.00  0.00      LIG  
ATOM   4343 C25  LIG     1      29.047  14.657  11.716  1.00  0.00      LIG  
ATOM   4344 O3   LIG     1      28.859  13.565  12.235  1.00  0.00      LIG  
ATOM   4345 C26  LIG     1      30.390  15.309  11.598  1.00  0.00      LIG  
ATOM   4346 C27  LIG     1      25.969  15.302   9.885  1.00  0.00      LIG  
ATOM   4347 O4   LIG     1      26.586  16.175   8.905  1.00  0.00      LIG  
ATOM   4348 C28  LIG     1      26.312  14.808   8.522  1.00  0.00      LIG  
ATOM   4349 C29  LIG     1      25.218  14.667   7.524  1.00  0.00      LIG  
ATOM   4350 C30  LIG     1      27.542  13.997   8.278  1.00  0.00      LIG  
ATOM   4351 O5   LIG     1      27.801  18.322  11.258  1.00  0.00      LIG  
ATOM   4352 H    LIG     1      20.534  20.620  14.526  1.00  0.00      LIG  
ATOM   4353 H1   LIG     1      20.319  21.668  15.936  1.00  0.00      LIG  
ATOM   4354 H2   LIG     1      22.529  23.857  13.266  1.00  0.00      LIG  
ATOM   4355 H3   LIG     1      22.700  21.027  15.757  1.00  0.00      LIG  
ATOM   4356 H4   LIG     1      22.407  22.728  15.644  1.00  0.00      LIG  
ATOM   4357 H5   LIG     1      23.496  23.979  11.343  1.00  0.00      LIG  
ATOM   4358 H6   LIG     1      22.270  22.977  10.635  1.00  0.00      LIG  
ATOM   4359 H7   LIG     1      25.011  22.247  11.507  1.00  0.00      LIG  
ATOM   4360 H8   LIG     1      24.172  21.926  10.004  1.00  0.00      LIG  
ATOM   4361 H9   LIG     1      22.595  20.432  11.273  1.00  0.00      LIG  
ATOM   4362 H10  LIG     1      24.655  20.520  13.445  1.00  0.00      LIG  
ATOM   4363 H11  LIG     1      23.218  17.117  13.207  1.00  0.00      LIG  
ATOM   4364 H12  LIG     1      22.391  18.014  11.943  1.00  0.00      LIG  
ATOM   4365 H13  LIG     1      21.892  19.351  13.740  1.00  0.00      LIG  
ATOM   4366 H14  LIG     1      26.294  20.569  11.579  1.00  0.00      LIG  
ATOM   4367 H15  LIG     1      26.241  20.025   9.863  1.00  0.00      LIG  
ATOM   4368 H16  LIG     1      20.725  24.944  12.580  1.00  0.00      LIG  
ATOM   4369 H17  LIG     1      19.217  24.137  12.132  1.00  0.00      LIG  
ATOM   4370 H18  LIG     1      20.571  24.129  11.022  1.00  0.00      LIG  
ATOM   4371 H19  LIG     1      19.190  21.596  11.940  1.00  0.00      LIG  
ATOM   4372 H20  LIG     1      20.646  20.659  12.267  1.00  0.00      LIG  
ATOM   4373 H21  LIG     1      20.569  21.709  10.847  1.00  0.00      LIG  
ATOM   4374 H22  LIG     1      24.093  23.595  14.720  1.00  0.00      LIG  
ATOM   4375 H23  LIG     1      25.069  22.794  13.495  1.00  0.00      LIG  
ATOM   4376 H24  LIG     1      24.832  22.031  15.063  1.00  0.00      LIG  
ATOM   4377 H25  LIG     1      24.025  19.923   8.955  1.00  0.00      LIG  
ATOM   4378 H26  LIG     1      22.874  18.817   9.717  1.00  0.00      LIG  
ATOM   4379 H27  LIG     1      24.478  18.237   9.237  1.00  0.00      LIG  
ATOM   4380 H28  LIG     1      26.832  13.776  10.995  1.00  0.00      LIG  
ATOM   4381 H29  LIG     1      26.449  14.483  13.157  1.00  0.00      LIG  
ATOM   4382 H30  LIG     1      24.977  14.813  12.268  1.00  0.00      LIG  
ATOM   4383 H31  LIG     1      25.200  16.500  13.764  1.00  0.00      LIG  
ATOM   4384 H32  LIG     1      24.479  18.900  14.799  1.00  0.00      LIG  
ATOM   4385 H33  LIG     1      27.152  17.801  14.347  1.00  0.00      LIG  
ATOM   4386 H34  LIG     1      28.138  16.836  13.243  1.00  0.00      LIG  
ATOM   4387 H35  LIG     1      27.354  16.063  14.617  1.00  0.00      LIG  
ATOM   4388 H36  LIG     1      30.359  16.311  12.037  1.00  0.00      LIG  
ATOM   4389 H37  LIG     1      30.685  15.362  10.546  1.00  0.00      LIG  
ATOM   4390 H38  LIG     1      31.123  14.705  12.141  1.00  0.00      LIG  
ATOM   4391 H39  LIG     1      24.922  15.451  10.113  1.00  0.00      LIG  
ATOM   4392 H40  LIG     1      24.292  15.137   7.867  1.00  0.00      LIG  
ATOM   4393 H41  LIG     1      25.016  13.610   7.335  1.00  0.00      LIG  
ATOM   4394 H42  LIG     1      25.501  15.138   6.581  1.00  0.00      LIG  
ATOM   4395 H43  LIG     1      27.455  13.021   8.759  1.00  0.00      LIG  
ATOM   4396 H44  LIG     1      28.439  14.481   8.670  1.00  0.00      LIG  
ATOM   4397 H45  LIG     1      27.693  13.836   7.210  1.00  0.00      LIG  
TER
REMARK  Energy: 266.513
REMARK  SimpleFitness: 266.513
REMARK  FullFitness: -728.77155
REMARK  InterFull: -17.6295
REMARK  IntraFull: 291.147
REMARK  solvFull: -1214.42
REMARK  surfFull: 212.131
REMARK  extraFull: 0.0
REMARK  deltaGcompsolvpol: -1214.42
REMARK  deltaGcompsolvnonpol: 212.131
REMARK  deltaGprotsolvpol: -1219.71
REMARK  deltaGprotsolvnonpol: 208.651
REMARK  deltaGligsolvpol: -12.5152
REMARK  deltaGligsolvnonpol: 15.5339
REMARK  deltaGvdw: -17.6295
REMARK  deltaGelec: 0.0
REMARK  deltaG: -5.708377
REMARK  Cluster: 1
REMARK  ClusterRank: 3
ATOM   4315 C    LIG     1      20.952  21.367  15.074  1.00  0.00      LIG  
ATOM   4316 C1   LIG     1      20.346  22.461  14.265  1.00  0.00      LIG  
ATOM   4317 C2   LIG     1      20.875  22.599  12.862  1.00  0.00      LIG  
ATOM   4318 C3   LIG     1      22.420  22.696  12.884  1.00  0.00      LIG  
ATOM   4319 C4   LIG     1      23.184  21.713  13.806  1.00  0.00      LIG  
ATOM   4320 C5   LIG     1      22.450  21.570  15.150  1.00  0.00      LIG  
ATOM   4321 C6   LIG     1      23.002  22.851  11.473  1.00  0.00      LIG  
ATOM   4322 C7   LIG     1      23.992  21.796  11.052  1.00  0.00      LIG  
ATOM   4323 C8   LIG     1      23.595  20.438  11.588  1.00  0.00      LIG  
ATOM   4324 C9   LIG     1      23.676  20.400  13.116  1.00  0.00      LIG  
ATOM   4325 C10  LIG     1      24.419  19.314  10.940  1.00  0.00      LIG  
ATOM   4326 C11  LIG     1      24.478  18.125  11.828  1.00  0.00      LIG  
ATOM   4327 C12  LIG     1      23.263  17.895  12.654  1.00  0.00      LIG  
ATOM   4328 C13  LIG     1      23.093  19.062  13.629  1.00  0.00      LIG  
ATOM   4329 C14  LIG     1      25.885  19.638  10.708  1.00  0.00      LIG  
ATOM   4330 C15  LIG     1      26.570  18.390  11.140  1.00  0.00      LIG  
ATOM   4331 C16  LIG     1      25.670  17.524  11.934  1.00  0.00      LIG  
ATOM   4332 C17  LIG     1      20.311  23.892  12.280  1.00  0.00      LIG  
ATOM   4333 C18  LIG     1      20.295  21.450  12.045  1.00  0.00      LIG  
ATOM   4334 C19  LIG     1      24.466  22.421  14.249  1.00  0.00      LIG  
ATOM   4335 C20  LIG     1      23.785  18.932   9.609  1.00  0.00      LIG  
ATOM   4336 O    LIG     1      28.124  15.420  10.900  1.00  0.00      LIG  
ATOM   4337 C21  LIG     1      26.855  14.748  10.983  1.00  0.00      LIG  
ATOM   4338 C22  LIG     1      26.163  15.017  12.325  1.00  0.00      LIG  
ATOM   4339 C23  LIG     1      26.095  16.441  12.892  1.00  0.00      LIG  
ATOM   4340 O1   LIG     1      19.276  22.949  14.594  1.00  0.00      LIG  
ATOM   4341 O2   LIG     1      23.740  18.697  14.848  1.00  0.00      LIG  
ATOM   4342 C24  LIG     1      27.338  16.803  13.690  1.00  0.00      LIG  
ATOM   4343 C25  LIG     1      29.173  14.768  11.482  1.00  0.00      LIG  
ATOM   4344 O3   LIG     1      29.116  13.696  12.061  1.00  0.00      LIG  
ATOM   4345 C26  LIG     1      30.426  15.565  11.301  1.00  0.00      LIG  
ATOM   4346 C27  LIG     1      25.938  15.085   9.829  1.00  0.00      LIG  
ATOM   4347 O4   LIG     1      26.368  16.058   8.841  1.00  0.00      LIG  
ATOM   4348 C28  LIG     1      26.271  14.673   8.437  1.00  0.00      LIG  
ATOM   4349 C29  LIG     1      25.158  14.386   7.490  1.00  0.00      LIG  
ATOM   4350 C30  LIG     1      27.584  14.049   8.100  1.00  0.00      LIG  
ATOM   4351 O5   LIG     1      27.778  18.239  11.033  1.00  0.00      LIG  
ATOM   4352 H    LIG     1      20.680  20.406  14.639  1.00  0.00      LIG  
ATOM   4353 H1   LIG     1      20.529  21.419  16.081  1.00  0.00      LIG  
ATOM   4354 H2   LIG     1      22.595  23.672  13.349  1.00  0.00      LIG  
ATOM   4355 H3   LIG     1      22.899  20.793  15.769  1.00  0.00      LIG  
ATOM   4356 H4   LIG     1      22.603  22.495  15.713  1.00  0.00      LIG  
ATOM   4357 H5   LIG     1      23.493  23.824  11.396  1.00  0.00      LIG  
ATOM   4358 H6   LIG     1      22.214  22.867  10.719  1.00  0.00      LIG  
ATOM   4359 H7   LIG     1      24.980  22.082  11.416  1.00  0.00      LIG  
ATOM   4360 H8   LIG     1      24.049  21.783   9.961  1.00  0.00      LIG  
ATOM   4361 H9   LIG     1      22.556  20.268  11.304  1.00  0.00      LIG  
ATOM   4362 H10  LIG     1      24.746  20.352  13.342  1.00  0.00      LIG  
ATOM   4363 H11  LIG     1      23.310  16.937  13.180  1.00  0.00      LIG  
ATOM   4364 H12  LIG     1      22.400  17.847  11.984  1.00  0.00      LIG  
ATOM   4365 H13  LIG     1      22.028  19.148  13.838  1.00  0.00      LIG  
ATOM   4366 H14  LIG     1      26.254  20.437  11.357  1.00  0.00      LIG  
ATOM   4367 H15  LIG     1      26.105  19.852   9.659  1.00  0.00      LIG  
ATOM   4368 H16  LIG     1      20.760  24.762  12.767  1.00  0.00      LIG  
ATOM   4369 H17  LIG     1      19.227  23.962  12.404  1.00  0.00      LIG  
ATOM   4370 H18  LIG     1      20.506  23.967  11.208  1.00  0.00      LIG  
ATOM   4371 H19  LIG     1      19.203  21.428  12.124  1.00  0.00      LIG  
ATOM   4372 H20  LIG     1      20.666  20.481  12.387  1.00  0.00      LIG  
ATOM   4373 H21  LIG     1      20.542  21.554  10.986  1.00  0.00      LIG  
ATOM   4374 H22  LIG     1      24.244  23.384  14.717  1.00  0.00      LIG  
ATOM   4375 H23  LIG     1      25.148  22.609  13.418  1.00  0.00      LIG  
ATOM   4376 H24  LIG     1      25.000  21.810  14.982  1.00  0.00      LIG  
ATOM   4377 H25  LIG     1      23.828  19.768   8.907  1.00  0.00      LIG  
ATOM   4378 H26  LIG     1      22.733  18.658   9.739  1.00  0.00      LIG  
ATOM   4379 H27  LIG     1      24.299  18.083   9.150  1.00  0.00      LIG  
ATOM   4380 H28  LIG     1      27.005  13.664  10.916  1.00  0.00      LIG  
ATOM   4381 H29  LIG     1      26.678  14.414  13.076  1.00  0.00      LIG  
ATOM   4382 H30  LIG     1      25.143  14.624  12.270  1.00  0.00      LIG  
ATOM   4383 H31  LIG     1      25.322  16.381  13.663  1.00  0.00      LIG  
ATOM   4384 H32  LIG     1      23.853  19.514  15.362  1.00  0.00      LIG  
ATOM   4385 H33  LIG     1      27.222  17.780  14.168  1.00  0.00      LIG  
ATOM   4386 H34  LIG     1      28.228  16.839  13.062  1.00  0.00      LIG  
ATOM   4387 H35  LIG     1      27.512  16.061  14.473  1.00  0.00      LIG  
ATOM   4388 H36  LIG     1      30.304  16.556  11.746  1.00  0.00      LIG  
ATOM   4389 H37  LIG     1      30.663  15.649  10.237  1.00  0.00      LIG  
ATOM   4390 H38  LIG     1      31.244  15.050  11.808  1.00  0.00      LIG  
ATOM   4391 H39  LIG     1      24.893  15.060  10.109  1.00  0.00      LIG  
ATOM   4392 H40  LIG     1      24.204  14.769   7.866  1.00  0.00      LIG  
ATOM   4393 H41  LIG     1      25.064  13.306   7.345  1.00  0.00      LIG  
ATOM   4394 H42  LIG     1      25.357  14.848   6.518  1.00  0.00      LIG  
ATOM   4395 H43  LIG     1      27.639  13.040   8.517  1.00  0.00      LIG  
ATOM   4396 H44  LIG     1      28.425  14.629   8.488  1.00  0.00      LIG  
ATOM   4397 H45  LIG     1      27.705  13.985   7.015  1.00  0.00      LIG  
TER
REMARK  Energy: 266.513
REMARK  SimpleFitness: 266.513
REMARK  FullFitness: -728.77155
REMARK  InterFull: -17.6295
REMARK  IntraFull: 291.147
REMARK  solvFull: -1214.42
REMARK  surfFull: 212.131
REMARK  extraFull: 0.0
REMARK  deltaGcompsolvpol: -1214.42
REMARK  deltaGcompsolvnonpol: 212.131
REMARK  deltaGprotsolvpol: -1219.71
REMARK  deltaGprotsolvnonpol: 208.651
REMARK  deltaGligsolvpol: -12.5152
REMARK  deltaGligsolvnonpol: 15.5339
REMARK  deltaGvdw: -17.6295
REMARK  deltaGelec: 0.0
REMARK  deltaG: -5.708377
REMARK  Cluster: 1
REMARK  ClusterRank: 4
ATOM   4315 C    LIG     1      20.952  21.367  15.074  1.00  0.00      LIG  
ATOM   4316 C1   LIG     1      20.346  22.461  14.265  1.00  0.00      LIG  
ATOM   4317 C2   LIG     1      20.875  22.599  12.862  1.00  0.00      LIG  
ATOM   4318 C3   LIG     1      22.420  22.696  12.884  1.00  0.00      LIG  
ATOM   4319 C4   LIG     1      23.184  21.713  13.806  1.00  0.00      LIG  
ATOM   4320 C5   LIG     1      22.450  21.570  15.150  1.00  0.00      LIG  
ATOM   4321 C6   LIG     1      23.002  22.851  11.473  1.00  0.00      LIG  
ATOM   4322 C7   LIG     1      23.992  21.796  11.052  1.00  0.00      LIG  
ATOM   4323 C8   LIG     1      23.595  20.438  11.588  1.00  0.00      LIG  
ATOM   4324 C9   LIG     1      23.676  20.400  13.116  1.00  0.00      LIG  
ATOM   4325 C10  LIG     1      24.419  19.314  10.940  1.00  0.00      LIG  
ATOM   4326 C11  LIG     1      24.478  18.125  11.828  1.00  0.00      LIG  
ATOM   4327 C12  LIG     1      23.263  17.895  12.654  1.00  0.00      LIG  
ATOM   4328 C13  LIG     1      23.093  19.062  13.629  1.00  0.00      LIG  
ATOM   4329 C14  LIG     1      25.885  19.638  10.708  1.00  0.00      LIG  
ATOM   4330 C15  LIG     1      26.570  18.390  11.140  1.00  0.00      LIG  
ATOM   4331 C16  LIG     1      25.670  17.524  11.934  1.00  0.00      LIG  
ATOM   4332 C17  LIG     1      20.311  23.892  12.280  1.00  0.00      LIG  
ATOM   4333 C18  LIG     1      20.295  21.450  12.045  1.00  0.00      LIG  
ATOM   4334 C19  LIG     1      24.466  22.421  14.249  1.00  0.00      LIG  
ATOM   4335 C20  LIG     1      23.785  18.932   9.609  1.00  0.00      LIG  
ATOM   4336 O    LIG     1      28.124  15.420  10.900  1.00  0.00      LIG  
ATOM   4337 C21  LIG     1      26.855  14.748  10.983  1.00  0.00      LIG  
ATOM   4338 C22  LIG     1      26.163  15.017  12.325  1.00  0.00      LIG  
ATOM   4339 C23  LIG     1      26.095  16.441  12.892  1.00  0.00      LIG  
ATOM   4340 O1   LIG     1      19.276  22.949  14.594  1.00  0.00      LIG  
ATOM   4341 O2   LIG     1      23.740  18.697  14.848  1.00  0.00      LIG  
ATOM   4342 C24  LIG     1      27.338  16.803  13.690  1.00  0.00      LIG  
ATOM   4343 C25  LIG     1      29.173  14.768  11.482  1.00  0.00      LIG  
ATOM   4344 O3   LIG     1      29.116  13.696  12.061  1.00  0.00      LIG  
ATOM   4345 C26  LIG     1      30.426  15.565  11.301  1.00  0.00      LIG  
ATOM   4346 C27  LIG     1      25.938  15.085   9.829  1.00  0.00      LIG  
ATOM   4347 O4   LIG     1      26.368  16.058   8.841  1.00  0.00      LIG  
ATOM   4348 C28  LIG     1      26.271  14.673   8.437  1.00  0.00      LIG  
ATOM   4349 C29  LIG     1      25.158  14.386   7.490  1.00  0.00      LIG  
ATOM   4350 C30  LIG     1      27.584  14.049   8.100  1.00  0.00      LIG  
ATOM   4351 O5   LIG     1      27.778  18.239  11.033  1.00  0.00      LIG  
ATOM   4352 H    LIG     1      20.680  20.406  14.639  1.00  0.00      LIG  
ATOM   4353 H1   LIG     1      20.529  21.419  16.081  1.00  0.00      LIG  
ATOM   4354 H2   LIG     1      22.595  23.672  13.349  1.00  0.00      LIG  
ATOM   4355 H3   LIG     1      22.899  20.793  15.769  1.00  0.00      LIG  
ATOM   4356 H4   LIG     1      22.603  22.495  15.713  1.00  0.00      LIG  
ATOM   4357 H5   LIG     1      23.493  23.824  11.396  1.00  0.00      LIG  
ATOM   4358 H6   LIG     1      22.214  22.867  10.719  1.00  0.00      LIG  
ATOM   4359 H7   LIG     1      24.980  22.082  11.416  1.00  0.00      LIG  
ATOM   4360 H8   LIG     1      24.049  21.783   9.961  1.00  0.00      LIG  
ATOM   4361 H9   LIG     1      22.556  20.268  11.304  1.00  0.00      LIG  
ATOM   4362 H10  LIG     1      24.746  20.352  13.342  1.00  0.00      LIG  
ATOM   4363 H11  LIG     1      23.310  16.937  13.180  1.00  0.00      LIG  
ATOM   4364 H12  LIG     1      22.400  17.847  11.984  1.00  0.00      LIG  
ATOM   4365 H13  LIG     1      22.028  19.148  13.838  1.00  0.00      LIG  
ATOM   4366 H14  LIG     1      26.254  20.437  11.357  1.00  0.00      LIG  
ATOM   4367 H15  LIG     1      26.105  19.852   9.659  1.00  0.00      LIG  
ATOM   4368 H16  LIG     1      20.760  24.762  12.767  1.00  0.00      LIG  
ATOM   4369 H17  LIG     1      19.227  23.962  12.404  1.00  0.00      LIG  
ATOM   4370 H18  LIG     1      20.506  23.967  11.208  1.00  0.00      LIG  
ATOM   4371 H19  LIG     1      19.203  21.428  12.124  1.00  0.00      LIG  
ATOM   4372 H20  LIG     1      20.666  20.481  12.387  1.00  0.00      LIG  
ATOM   4373 H21  LIG     1      20.542  21.554  10.986  1.00  0.00      LIG  
ATOM   4374 H22  LIG     1      24.244  23.384  14.717  1.00  0.00      LIG  
ATOM   4375 H23  LIG     1      25.148  22.609  13.418  1.00  0.00      LIG  
ATOM   4376 H24  LIG     1      25.000  21.810  14.982  1.00  0.00      LIG  
ATOM   4377 H25  LIG     1      23.828  19.768   8.907  1.00  0.00      LIG  
ATOM   4378 H26  LIG     1      22.733  18.658   9.739  1.00  0.00      LIG  
ATOM   4379 H27  LIG     1      24.299  18.083   9.150  1.00  0.00      LIG  
ATOM   4380 H28  LIG     1      27.005  13.664  10.916  1.00  0.00      LIG  
ATOM   4381 H29  LIG     1      26.678  14.414  13.076  1.00  0.00      LIG  
ATOM   4382 H30  LIG     1      25.143  14.624  12.270  1.00  0.00      LIG  
ATOM   4383 H31  LIG     1      25.322  16.381  13.663  1.00  0.00      LIG  
ATOM   4384 H32  LIG     1      23.853  19.514  15.362  1.00  0.00      LIG  
ATOM   4385 H33  LIG     1      27.222  17.780  14.168  1.00  0.00      LIG  
ATOM   4386 H34  LIG     1      28.228  16.839  13.062  1.00  0.00      LIG  
ATOM   4387 H35  LIG     1      27.512  16.061  14.473  1.00  0.00      LIG  
ATOM   4388 H36  LIG     1      30.304  16.556  11.746  1.00  0.00      LIG  
ATOM   4389 H37  LIG     1      30.663  15.649  10.237  1.00  0.00      LIG  
ATOM   4390 H38  LIG     1      31.244  15.050  11.808  1.00  0.00      LIG  
ATOM   4391 H39  LIG     1      24.893  15.060  10.109  1.00  0.00      LIG  
ATOM   4392 H40  LIG     1      24.204  14.769   7.866  1.00  0.00      LIG  
ATOM   4393 H41  LIG     1      25.064  13.306   7.345  1.00  0.00      LIG  
ATOM   4394 H42  LIG     1      25.357  14.848   6.518  1.00  0.00      LIG  
ATOM   4395 H43  LIG     1      27.639  13.040   8.517  1.00  0.00      LIG  
ATOM   4396 H44  LIG     1      28.425  14.629   8.488  1.00  0.00      LIG  
ATOM   4397 H45  LIG     1      27.705  13.985   7.015  1.00  0.00      LIG  
TER
REMARK  Energy: 272.997
REMARK  SimpleFitness: 272.997
REMARK  FullFitness: -724.65326
REMARK  InterFull: -22.4653
REMARK  IntraFull: 295.179
REMARK  solvFull: -1209.58
REMARK  surfFull: 212.213
REMARK  extraFull: 0.0
REMARK  deltaGcompsolvpol: -1209.58
REMARK  deltaGcompsolvnonpol: 212.213
REMARK  deltaGprotsolvpol: -1219.71
REMARK  deltaGprotsolvnonpol: 208.651
REMARK  deltaGligsolvpol: -10.6572
REMARK  deltaGligsolvnonpol: 15.651
REMARK  deltaGvdw: -22.4653
REMARK  deltaGelec: 0.0
REMARK  deltaG: -5.98666
REMARK  Cluster: 1
REMARK  ClusterRank: 5
ATOM   4315 C    LIG     1      20.783  21.895  14.326  1.00  0.00      LIG  
ATOM   4316 C1   LIG     1      20.371  23.015  13.439  1.00  0.00      LIG  
ATOM   4317 C2   LIG     1      21.105  23.125  12.130  1.00  0.00      LIG  
ATOM   4318 C3   LIG     1      22.633  23.153  12.388  1.00  0.00      LIG  
ATOM   4319 C4   LIG     1      23.193  22.126  13.405  1.00  0.00      LIG  
ATOM   4320 C5   LIG     1      22.261  22.020  14.623  1.00  0.00      LIG  
ATOM   4321 C6   LIG     1      23.435  23.278  11.086  1.00  0.00      LIG  
ATOM   4322 C7   LIG     1      24.446  22.188  10.826  1.00  0.00      LIG  
ATOM   4323 C8   LIG     1      23.897  20.850  11.262  1.00  0.00      LIG  
ATOM   4324 C9   LIG     1      23.705  20.787  12.781  1.00  0.00      LIG  
ATOM   4325 C10  LIG     1      24.746  19.685  10.731  1.00  0.00      LIG  
ATOM   4326 C11  LIG     1      24.557  18.487  11.588  1.00  0.00      LIG  
ATOM   4327 C12  LIG     1      23.202  18.332  12.180  1.00  0.00      LIG  
ATOM   4328 C13  LIG     1      22.935  19.493  13.138  1.00  0.00      LIG  
ATOM   4329 C14  LIG     1      26.252  19.890  10.768  1.00  0.00      LIG  
ATOM   4330 C15  LIG     1      26.744  18.564  11.245  1.00  0.00      LIG  
ATOM   4331 C16  LIG     1      25.660  17.793  11.888  1.00  0.00      LIG  
ATOM   4332 C17  LIG     1      20.676  24.441  11.484  1.00  0.00      LIG  
ATOM   4333 C18  LIG     1      20.607  22.000  11.230  1.00  0.00      LIG  
ATOM   4334 C19  LIG     1      24.428  22.763  14.047  1.00  0.00      LIG  
ATOM   4335 C20  LIG     1      24.337  19.386   9.295  1.00  0.00      LIG  
ATOM   4336 O    LIG     1      27.679  15.212  11.048  1.00  0.00      LIG  
ATOM   4337 C21  LIG     1      26.348  14.689  11.181  1.00  0.00      LIG  
ATOM   4338 C22  LIG     1      25.570  15.263  12.378  1.00  0.00      LIG  
ATOM   4339 C23  LIG     1      25.815  16.688  12.896  1.00  0.00      LIG  
ATOM   4340 O1   LIG     1      19.315  23.596  13.631  1.00  0.00      LIG  
ATOM   4341 O2   LIG     1      23.298  19.062  14.450  1.00  0.00      LIG  
ATOM   4342 C24  LIG     1      27.059  16.824  13.759  1.00  0.00      LIG  
ATOM   4343 C25  LIG     1      28.639  14.551  11.765  1.00  0.00      LIG  
ATOM   4344 O3   LIG     1      28.443  13.628  12.543  1.00  0.00      LIG  
ATOM   4345 C26  LIG     1      29.980  15.164  11.517  1.00  0.00      LIG  
ATOM   4346 C27  LIG     1      25.543  14.699   9.897  1.00  0.00      LIG  
ATOM   4347 O4   LIG     1      25.001  15.973   9.483  1.00  0.00      LIG  
ATOM   4348 C28  LIG     1      25.885  15.292   8.566  1.00  0.00      LIG  
ATOM   4349 C29  LIG     1      25.195  14.731   7.373  1.00  0.00      LIG  
ATOM   4350 C30  LIG     1      27.127  16.060   8.264  1.00  0.00      LIG  
ATOM   4351 O5   LIG     1      27.926  18.252  11.248  1.00  0.00      LIG  
ATOM   4352 H    LIG     1      20.521  20.948  13.855  1.00  0.00      LIG  
ATOM   4353 H1   LIG     1      20.218  21.979  15.258  1.00  0.00      LIG  
ATOM   4354 H2   LIG     1      22.779  24.118  12.883  1.00  0.00      LIG  
ATOM   4355 H3   LIG     1      22.576  21.223  15.298  1.00  0.00      LIG  
ATOM   4356 H4   LIG     1      22.375  22.937  15.210  1.00  0.00      LIG  
ATOM   4357 H5   LIG     1      23.962  24.237  11.083  1.00  0.00      LIG  
ATOM   4358 H6   LIG     1      22.772  23.312  10.221  1.00  0.00      LIG  
ATOM   4359 H7   LIG     1      25.371  22.416  11.357  1.00  0.00      LIG  
ATOM   4360 H8   LIG     1      24.690  22.183   9.761  1.00  0.00      LIG  
ATOM   4361 H9   LIG     1      22.913  20.747  10.801  1.00  0.00      LIG  
ATOM   4362 H10  LIG     1      24.709  20.652  13.197  1.00  0.00      LIG  
ATOM   4363 H11  LIG     1      23.090  17.365  12.681  1.00  0.00      LIG  
ATOM   4364 H12  LIG     1      22.472  18.352  11.366  1.00  0.00      LIG  
ATOM   4365 H13  LIG     1      21.860  19.658  13.135  1.00  0.00      LIG  
ATOM   4366 H14  LIG     1      26.564  20.638  11.501  1.00  0.00      LIG  
ATOM   4367 H15  LIG     1      26.664  20.113   9.780  1.00  0.00      LIG  
ATOM   4368 H16  LIG     1      20.992  25.296  12.087  1.00  0.00      LIG  
ATOM   4369 H17  LIG     1      19.589  24.498  11.369  1.00  0.00      LIG  
ATOM   4370 H18  LIG     1      21.101  24.556  10.484  1.00  0.00      LIG  
ATOM   4371 H19  LIG     1      19.517  22.018  11.149  1.00  0.00      LIG  
ATOM   4372 H20  LIG     1      20.884  21.017  11.615  1.00  0.00      LIG  
ATOM   4373 H21  LIG     1      21.010  22.094  10.218  1.00  0.00      LIG  
ATOM   4374 H22  LIG     1      24.191  23.743  14.470  1.00  0.00      LIG  
ATOM   4375 H23  LIG     1      25.247  22.902  13.340  1.00  0.00      LIG  
ATOM   4376 H24  LIG     1      24.800  22.132  14.860  1.00  0.00      LIG  
ATOM   4377 H25  LIG     1      24.515  20.253   8.654  1.00  0.00      LIG  
ATOM   4378 H26  LIG     1      23.275  19.132   9.231  1.00  0.00      LIG  
ATOM   4379 H27  LIG     1      24.911  18.552   8.883  1.00  0.00      LIG  
ATOM   4380 H28  LIG     1      26.416  13.612  11.368  1.00  0.00      LIG  
ATOM   4381 H29  LIG     1      25.781  14.604  13.220  1.00  0.00      LIG  
ATOM   4382 H30  LIG     1      24.499  15.145  12.186  1.00  0.00      LIG  
ATOM   4383 H31  LIG     1      25.013  16.833  13.626  1.00  0.00      LIG  
ATOM   4384 H32  LIG     1      24.270  19.033  14.473  1.00  0.00      LIG  
ATOM   4385 H33  LIG     1      27.076  17.797  14.257  1.00  0.00      LIG  
ATOM   4386 H34  LIG     1      27.977  16.734  13.179  1.00  0.00      LIG  
ATOM   4387 H35  LIG     1      27.078  16.053  14.530  1.00  0.00      LIG  
ATOM   4388 H36  LIG     1      29.998  16.184  11.912  1.00  0.00      LIG  
ATOM   4389 H37  LIG     1      30.196  15.160  10.445  1.00  0.00      LIG  
ATOM   4390 H38  LIG     1      30.736  14.566  12.030  1.00  0.00      LIG  
ATOM   4391 H39  LIG     1      24.850  13.868   9.898  1.00  0.00      LIG  
ATOM   4392 H40  LIG     1      24.259  14.232   7.643  1.00  0.00      LIG  
ATOM   4393 H41  LIG     1      25.841  14.003   6.876  1.00  0.00      LIG  
ATOM   4394 H42  LIG     1      24.964  15.528   6.661  1.00  0.00      LIG  
ATOM   4395 H43  LIG     1      27.970  15.376   8.137  1.00  0.00      LIG  
ATOM   4396 H44  LIG     1      27.372  16.772   9.055  1.00  0.00      LIG  
ATOM   4397 H45  LIG     1      27.001  16.626   7.337  1.00  0.00      LIG  
TER
REMARK  Energy: 272.997
REMARK  SimpleFitness: 272.997
REMARK  FullFitness: -724.65326
REMARK  InterFull: -22.4653
REMARK  IntraFull: 295.179
REMARK  solvFull: -1209.58
REMARK  surfFull: 212.213
REMARK  extraFull: 0.0
REMARK  deltaGcompsolvpol: -1209.58
REMARK  deltaGcompsolvnonpol: 212.213
REMARK  deltaGprotsolvpol: -1219.71
REMARK  deltaGprotsolvnonpol: 208.651
REMARK  deltaGligsolvpol: -10.6572
REMARK  deltaGligsolvnonpol: 15.651
REMARK  deltaGvdw: -22.4653
REMARK  deltaGelec: 0.0
REMARK  deltaG: -5.98666
REMARK  Cluster: 1
REMARK  ClusterRank: 6
ATOM   4315 C    LIG     1      20.783  21.895  14.326  1.00  0.00      LIG  
ATOM   4316 C1   LIG     1      20.371  23.015  13.439  1.00  0.00      LIG  
ATOM   4317 C2   LIG     1      21.105  23.125  12.130  1.00  0.00      LIG  
ATOM   4318 C3   LIG     1      22.633  23.153  12.388  1.00  0.00      LIG  
ATOM   4319 C4   LIG     1      23.193  22.126  13.405  1.00  0.00      LIG  
ATOM   4320 C5   LIG     1      22.261  22.020  14.623  1.00  0.00      LIG  
ATOM   4321 C6   LIG     1      23.435  23.278  11.086  1.00  0.00      LIG  
ATOM   4322 C7   LIG     1      24.446  22.188  10.826  1.00  0.00      LIG  
ATOM   4323 C8   LIG     1      23.897  20.850  11.262  1.00  0.00      LIG  
ATOM   4324 C9   LIG     1      23.705  20.787  12.781  1.00  0.00      LIG  
ATOM   4325 C10  LIG     1      24.746  19.685  10.731  1.00  0.00      LIG  
ATOM   4326 C11  LIG     1      24.557  18.487  11.588  1.00  0.00      LIG  
ATOM   4327 C12  LIG     1      23.202  18.332  12.180  1.00  0.00      LIG  
ATOM   4328 C13  LIG     1      22.935  19.493  13.138  1.00  0.00      LIG  
ATOM   4329 C14  LIG     1      26.252  19.890  10.768  1.00  0.00      LIG  
ATOM   4330 C15  LIG     1      26.744  18.564  11.245  1.00  0.00      LIG  
ATOM   4331 C16  LIG     1      25.660  17.793  11.888  1.00  0.00      LIG  
ATOM   4332 C17  LIG     1      20.676  24.441  11.484  1.00  0.00      LIG  
ATOM   4333 C18  LIG     1      20.607  22.000  11.230  1.00  0.00      LIG  
ATOM   4334 C19  LIG     1      24.428  22.763  14.047  1.00  0.00      LIG  
ATOM   4335 C20  LIG     1      24.337  19.386   9.295  1.00  0.00      LIG  
ATOM   4336 O    LIG     1      27.679  15.212  11.048  1.00  0.00      LIG  
ATOM   4337 C21  LIG     1      26.348  14.689  11.181  1.00  0.00      LIG  
ATOM   4338 C22  LIG     1      25.570  15.263  12.378  1.00  0.00      LIG  
ATOM   4339 C23  LIG     1      25.815  16.688  12.896  1.00  0.00      LIG  
ATOM   4340 O1   LIG     1      19.315  23.596  13.631  1.00  0.00      LIG  
ATOM   4341 O2   LIG     1      23.298  19.062  14.450  1.00  0.00      LIG  
ATOM   4342 C24  LIG     1      27.059  16.824  13.759  1.00  0.00      LIG  
ATOM   4343 C25  LIG     1      28.639  14.551  11.765  1.00  0.00      LIG  
ATOM   4344 O3   LIG     1      28.443  13.628  12.543  1.00  0.00      LIG  
ATOM   4345 C26  LIG     1      29.980  15.164  11.517  1.00  0.00      LIG  
ATOM   4346 C27  LIG     1      25.543  14.699   9.897  1.00  0.00      LIG  
ATOM   4347 O4   LIG     1      25.001  15.973   9.483  1.00  0.00      LIG  
ATOM   4348 C28  LIG     1      25.885  15.292   8.566  1.00  0.00      LIG  
ATOM   4349 C29  LIG     1      25.195  14.731   7.373  1.00  0.00      LIG  
ATOM   4350 C30  LIG     1      27.127  16.060   8.264  1.00  0.00      LIG  
ATOM   4351 O5   LIG     1      27.926  18.252  11.248  1.00  0.00      LIG  
ATOM   4352 H    LIG     1      20.521  20.948  13.855  1.00  0.00      LIG  
ATOM   4353 H1   LIG     1      20.218  21.979  15.258  1.00  0.00      LIG  
ATOM   4354 H2   LIG     1      22.779  24.118  12.883  1.00  0.00      LIG  
ATOM   4355 H3   LIG     1      22.576  21.223  15.298  1.00  0.00      LIG  
ATOM   4356 H4   LIG     1      22.375  22.937  15.210  1.00  0.00      LIG  
ATOM   4357 H5   LIG     1      23.962  24.237  11.083  1.00  0.00      LIG  
ATOM   4358 H6   LIG     1      22.772  23.312  10.221  1.00  0.00      LIG  
ATOM   4359 H7   LIG     1      25.371  22.416  11.357  1.00  0.00      LIG  
ATOM   4360 H8   LIG     1      24.690  22.183   9.761  1.00  0.00      LIG  
ATOM   4361 H9   LIG     1      22.913  20.747  10.801  1.00  0.00      LIG  
ATOM   4362 H10  LIG     1      24.709  20.652  13.197  1.00  0.00      LIG  
ATOM   4363 H11  LIG     1      23.090  17.365  12.681  1.00  0.00      LIG  
ATOM   4364 H12  LIG     1      22.472  18.352  11.366  1.00  0.00      LIG  
ATOM   4365 H13  LIG     1      21.860  19.658  13.135  1.00  0.00      LIG  
ATOM   4366 H14  LIG     1      26.564  20.638  11.501  1.00  0.00      LIG  
ATOM   4367 H15  LIG     1      26.664  20.113   9.780  1.00  0.00      LIG  
ATOM   4368 H16  LIG     1      20.992  25.296  12.087  1.00  0.00      LIG  
ATOM   4369 H17  LIG     1      19.589  24.498  11.369  1.00  0.00      LIG  
ATOM   4370 H18  LIG     1      21.101  24.556  10.484  1.00  0.00      LIG  
ATOM   4371 H19  LIG     1      19.517  22.018  11.149  1.00  0.00      LIG  
ATOM   4372 H20  LIG     1      20.884  21.017  11.615  1.00  0.00      LIG  
ATOM   4373 H21  LIG     1      21.010  22.094  10.218  1.00  0.00      LIG  
ATOM   4374 H22  LIG     1      24.191  23.743  14.470  1.00  0.00      LIG  
ATOM   4375 H23  LIG     1      25.247  22.902  13.340  1.00  0.00      LIG  
ATOM   4376 H24  LIG     1      24.800  22.132  14.860  1.00  0.00      LIG  
ATOM   4377 H25  LIG     1      24.515  20.253   8.654  1.00  0.00      LIG  
ATOM   4378 H26  LIG     1      23.275  19.132   9.231  1.00  0.00      LIG  
ATOM   4379 H27  LIG     1      24.911  18.552   8.883  1.00  0.00      LIG  
ATOM   4380 H28  LIG     1      26.416  13.612  11.368  1.00  0.00      LIG  
ATOM   4381 H29  LIG     1      25.781  14.604  13.220  1.00  0.00      LIG  
ATOM   4382 H30  LIG     1      24.499  15.145  12.186  1.00  0.00      LIG  
ATOM   4383 H31  LIG     1      25.013  16.833  13.626  1.00  0.00      LIG  
ATOM   4384 H32  LIG     1      24.270  19.033  14.473  1.00  0.00      LIG  
ATOM   4385 H33  LIG     1      27.076  17.797  14.257  1.00  0.00      LIG  
ATOM   4386 H34  LIG     1      27.977  16.734  13.179  1.00  0.00      LIG  
ATOM   4387 H35  LIG     1      27.078  16.053  14.530  1.00  0.00      LIG  
ATOM   4388 H36  LIG     1      29.998  16.184  11.912  1.00  0.00      LIG  
ATOM   4389 H37  LIG     1      30.196  15.160  10.445  1.00  0.00      LIG  
ATOM   4390 H38  LIG     1      30.736  14.566  12.030  1.00  0.00      LIG  
ATOM   4391 H39  LIG     1      24.850  13.868   9.898  1.00  0.00      LIG  
ATOM   4392 H40  LIG     1      24.259  14.232   7.643  1.00  0.00      LIG  
ATOM   4393 H41  LIG     1      25.841  14.003   6.876  1.00  0.00      LIG  
ATOM   4394 H42  LIG     1      24.964  15.528   6.661  1.00  0.00      LIG  
ATOM   4395 H43  LIG     1      27.970  15.376   8.137  1.00  0.00      LIG  
ATOM   4396 H44  LIG     1      27.372  16.772   9.055  1.00  0.00      LIG  
ATOM   4397 H45  LIG     1      27.001  16.626   7.337  1.00  0.00      LIG  
TER
REMARK  Energy: 272.997
REMARK  SimpleFitness: 272.997
REMARK  FullFitness: -724.65326
REMARK  InterFull: -22.4653
REMARK  IntraFull: 295.179
REMARK  solvFull: -1209.58
REMARK  surfFull: 212.213
REMARK  extraFull: 0.0
REMARK  deltaGcompsolvpol: -1209.58
REMARK  deltaGcompsolvnonpol: 212.213
REMARK  deltaGprotsolvpol: -1219.71
REMARK  deltaGprotsolvnonpol: 208.651
REMARK  deltaGligsolvpol: -10.6572
REMARK  deltaGligsolvnonpol: 15.651
REMARK  deltaGvdw: -22.4653
REMARK  deltaGelec: 0.0
REMARK  deltaG: -5.98666
REMARK  Cluster: 1
REMARK  ClusterRank: 7
ATOM   4315 C    LIG     1      20.783  21.895  14.326  1.00  0.00      LIG  
ATOM   4316 C1   LIG     1      20.371  23.015  13.439  1.00  0.00      LIG  
ATOM   4317 C2   LIG     1      21.105  23.125  12.130  1.00  0.00      LIG  
ATOM   4318 C3   LIG     1      22.633  23.153  12.388  1.00  0.00      LIG  
ATOM   4319 C4   LIG     1      23.193  22.126  13.405  1.00  0.00      LIG  
ATOM   4320 C5   LIG     1      22.261  22.020  14.623  1.00  0.00      LIG  
ATOM   4321 C6   LIG     1      23.435  23.278  11.086  1.00  0.00      LIG  
ATOM   4322 C7   LIG     1      24.446  22.188  10.826  1.00  0.00      LIG  
ATOM   4323 C8   LIG     1      23.897  20.850  11.262  1.00  0.00      LIG  
ATOM   4324 C9   LIG     1      23.705  20.787  12.781  1.00  0.00      LIG  
ATOM   4325 C10  LIG     1      24.746  19.685  10.731  1.00  0.00      LIG  
ATOM   4326 C11  LIG     1      24.557  18.487  11.588  1.00  0.00      LIG  
ATOM   4327 C12  LIG     1      23.202  18.332  12.180  1.00  0.00      LIG  
ATOM   4328 C13  LIG     1      22.935  19.493  13.138  1.00  0.00      LIG  
ATOM   4329 C14  LIG     1      26.252  19.890  10.768  1.00  0.00      LIG  
ATOM   4330 C15  LIG     1      26.744  18.564  11.245  1.00  0.00      LIG  
ATOM   4331 C16  LIG     1      25.660  17.793  11.888  1.00  0.00      LIG  
ATOM   4332 C17  LIG     1      20.676  24.441  11.484  1.00  0.00      LIG  
ATOM   4333 C18  LIG     1      20.607  22.000  11.230  1.00  0.00      LIG  
ATOM   4334 C19  LIG     1      24.428  22.763  14.047  1.00  0.00      LIG  
ATOM   4335 C20  LIG     1      24.337  19.386   9.295  1.00  0.00      LIG  
ATOM   4336 O    LIG     1      27.679  15.212  11.048  1.00  0.00      LIG  
ATOM   4337 C21  LIG     1      26.348  14.689  11.181  1.00  0.00      LIG  
ATOM   4338 C22  LIG     1      25.570  15.263  12.378  1.00  0.00      LIG  
ATOM   4339 C23  LIG     1      25.815  16.688  12.896  1.00  0.00      LIG  
ATOM   4340 O1   LIG     1      19.315  23.596  13.631  1.00  0.00      LIG  
ATOM   4341 O2   LIG     1      23.298  19.062  14.450  1.00  0.00      LIG  
ATOM   4342 C24  LIG     1      27.059  16.824  13.759  1.00  0.00      LIG  
ATOM   4343 C25  LIG     1      28.639  14.551  11.765  1.00  0.00      LIG  
ATOM   4344 O3   LIG     1      28.443  13.628  12.543  1.00  0.00      LIG  
ATOM   4345 C26  LIG     1      29.980  15.164  11.517  1.00  0.00      LIG  
ATOM   4346 C27  LIG     1      25.543  14.699   9.897  1.00  0.00      LIG  
ATOM   4347 O4   LIG     1      25.001  15.973   9.483  1.00  0.00      LIG  
ATOM   4348 C28  LIG     1      25.885  15.292   8.566  1.00  0.00      LIG  
ATOM   4349 C29  LIG     1      25.195  14.731   7.373  1.00  0.00      LIG  
ATOM   4350 C30  LIG     1      27.127  16.060   8.264  1.00  0.00      LIG  
ATOM   4351 O5   LIG     1      27.926  18.252  11.248  1.00  0.00      LIG  
ATOM   4352 H    LIG     1      20.521  20.948  13.855  1.00  0.00      LIG  
ATOM   4353 H1   LIG     1      20.218  21.979  15.258  1.00  0.00      LIG  
ATOM   4354 H2   LIG     1      22.779  24.118  12.883  1.00  0.00      LIG  
ATOM   4355 H3   LIG     1      22.576  21.223  15.298  1.00  0.00      LIG  
ATOM   4356 H4   LIG     1      22.375  22.937  15.210  1.00  0.00      LIG  
ATOM   4357 H5   LIG     1      23.962  24.237  11.083  1.00  0.00      LIG  
ATOM   4358 H6   LIG     1      22.772  23.312  10.221  1.00  0.00      LIG  
ATOM   4359 H7   LIG     1      25.371  22.416  11.357  1.00  0.00      LIG  
ATOM   4360 H8   LIG     1      24.690  22.183   9.761  1.00  0.00      LIG  
ATOM   4361 H9   LIG     1      22.913  20.747  10.801  1.00  0.00      LIG  
ATOM   4362 H10  LIG     1      24.709  20.652  13.197  1.00  0.00      LIG  
ATOM   4363 H11  LIG     1      23.090  17.365  12.681  1.00  0.00      LIG  
ATOM   4364 H12  LIG     1      22.472  18.352  11.366  1.00  0.00      LIG  
ATOM   4365 H13  LIG     1      21.860  19.658  13.135  1.00  0.00      LIG  
ATOM   4366 H14  LIG     1      26.564  20.638  11.501  1.00  0.00      LIG  
ATOM   4367 H15  LIG     1      26.664  20.113   9.780  1.00  0.00      LIG  
ATOM   4368 H16  LIG     1      20.992  25.296  12.087  1.00  0.00      LIG  
ATOM   4369 H17  LIG     1      19.589  24.498  11.369  1.00  0.00      LIG  
ATOM   4370 H18  LIG     1      21.101  24.556  10.484  1.00  0.00      LIG  
ATOM   4371 H19  LIG     1      19.517  22.018  11.149  1.00  0.00      LIG  
ATOM   4372 H20  LIG     1      20.884  21.017  11.615  1.00  0.00      LIG  
ATOM   4373 H21  LIG     1      21.010  22.094  10.218  1.00  0.00      LIG  
ATOM   4374 H22  LIG     1      24.191  23.743  14.470  1.00  0.00      LIG  
ATOM   4375 H23  LIG     1      25.247  22.902  13.340  1.00  0.00      LIG  
ATOM   4376 H24  LIG     1      24.800  22.132  14.860  1.00  0.00      LIG  
ATOM   4377 H25  LIG     1      24.515  20.253   8.654  1.00  0.00      LIG  
ATOM   4378 H26  LIG     1      23.275  19.132   9.231  1.00  0.00      LIG  
ATOM   4379 H27  LIG     1      24.911  18.552   8.883  1.00  0.00      LIG  
ATOM   4380 H28  LIG     1      26.416  13.612  11.368  1.00  0.00      LIG  
ATOM   4381 H29  LIG     1      25.781  14.604  13.220  1.00  0.00      LIG  
ATOM   4382 H30  LIG     1      24.499  15.145  12.186  1.00  0.00      LIG  
ATOM   4383 H31  LIG     1      25.013  16.833  13.626  1.00  0.00      LIG  
ATOM   4384 H32  LIG     1      24.270  19.033  14.473  1.00  0.00      LIG  
ATOM   4385 H33  LIG     1      27.076  17.797  14.257  1.00  0.00      LIG  
ATOM   4386 H34  LIG     1      27.977  16.734  13.179  1.00  0.00      LIG  
ATOM   4387 H35  LIG     1      27.078  16.053  14.530  1.00  0.00      LIG  
ATOM   4388 H36  LIG     1      29.998  16.184  11.912  1.00  0.00      LIG  
ATOM   4389 H37  LIG     1      30.196  15.160  10.445  1.00  0.00      LIG  
ATOM   4390 H38  LIG     1      30.736  14.566  12.030  1.00  0.00      LIG  
ATOM   4391 H39  LIG     1      24.850  13.868   9.898  1.00  0.00      LIG  
ATOM   4392 H40  LIG     1      24.259  14.232   7.643  1.00  0.00      LIG  
ATOM   4393 H41  LIG     1      25.841  14.003   6.876  1.00  0.00      LIG  
ATOM   4394 H42  LIG     1      24.964  15.528   6.661  1.00  0.00      LIG  
ATOM   4395 H43  LIG     1      27.970  15.376   8.137  1.00  0.00      LIG  
ATOM   4396 H44  LIG     1      27.372  16.772   9.055  1.00  0.00      LIG  
ATOM   4397 H45  LIG     1      27.001  16.626   7.337  1.00  0.00      LIG  
TER
REMARK  Energy: 259.405
REMARK  SimpleFitness: 259.405
REMARK  FullFitness: -728.2081
REMARK  InterFull: -34.1551
REMARK  IntraFull: 288.2
REMARK  solvFull: -1193.64
REMARK  surfFull: 211.387
REMARK  extraFull: 0.0
REMARK  deltaGcompsolvpol: -1193.64
REMARK  deltaGcompsolvnonpol: 211.387
REMARK  deltaGprotsolvpol: -1219.71
REMARK  deltaGprotsolvnonpol: 208.651
REMARK  deltaGligsolvpol: -11.6735
REMARK  deltaGligsolvnonpol: 15.6142
REMARK  deltaGvdw: -34.1551
REMARK  deltaGelec: 0.0
REMARK  deltaG: -6.129452
REMARK  Cluster: 2
REMARK  ClusterRank: 0
ATOM   4315 C    LIG     1      16.425  18.015   1.262  1.00  0.00      LIG  
ATOM   4316 C1   LIG     1      17.859  18.256   1.578  1.00  0.00      LIG  
ATOM   4317 C2   LIG     1      18.554  17.176   2.369  1.00  0.00      LIG  
ATOM   4318 C3   LIG     1      17.725  16.806   3.628  1.00  0.00      LIG  
ATOM   4319 C4   LIG     1      16.198  16.646   3.443  1.00  0.00      LIG  
ATOM   4320 C5   LIG     1      15.666  17.774   2.547  1.00  0.00      LIG  
ATOM   4321 C6   LIG     1      18.390  15.702   4.461  1.00  0.00      LIG  
ATOM   4322 C7   LIG     1      17.557  14.467   4.712  1.00  0.00      LIG  
ATOM   4323 C8   LIG     1      16.749  14.115   3.484  1.00  0.00      LIG  
ATOM   4324 C9   LIG     1      15.715  15.190   3.138  1.00  0.00      LIG  
ATOM   4325 C10  LIG     1      16.104  12.725   3.599  1.00  0.00      LIG  
ATOM   4326 C11  LIG     1      14.932  12.610   2.690  1.00  0.00      LIG  
ATOM   4327 C12  LIG     1      15.049  13.381   1.420  1.00  0.00      LIG  
ATOM   4328 C13  LIG     1      15.173  14.880   1.723  1.00  0.00      LIG  
ATOM   4329 C14  LIG     1      15.515  12.392   4.957  1.00  0.00      LIG  
ATOM   4330 C15  LIG     1      14.249  11.695   4.594  1.00  0.00      LIG  
ATOM   4331 C16  LIG     1      13.876  11.959   3.200  1.00  0.00      LIG  
ATOM   4332 C17  LIG     1      19.900  17.749   2.803  1.00  0.00      LIG  
ATOM   4333 C18  LIG     1      18.847  16.025   1.413  1.00  0.00      LIG  
ATOM   4334 C19  LIG     1      15.536  17.013   4.774  1.00  0.00      LIG  
ATOM   4335 C20  LIG     1      17.136  11.661   3.251  1.00  0.00      LIG  
ATOM   4336 O    LIG     1       9.975  12.527   0.957  1.00  0.00      LIG  
ATOM   4337 C21  LIG     1      10.265  12.963   2.298  1.00  0.00      LIG  
ATOM   4338 C22  LIG     1      11.777  13.051   2.495  1.00  0.00      LIG  
ATOM   4339 C23  LIG     1      12.478  11.712   2.702  1.00  0.00      LIG  
ATOM   4340 O1   LIG     1      18.489  19.092   0.948  1.00  0.00      LIG  
ATOM   4341 O2   LIG     1      13.888  15.471   1.553  1.00  0.00      LIG  
ATOM   4342 C24  LIG     1      12.516  10.847   1.453  1.00  0.00      LIG  
ATOM   4343 C25  LIG     1       8.787  11.873   0.796  1.00  0.00      LIG  
ATOM   4344 O3   LIG     1       8.003  11.593   1.690  1.00  0.00      LIG  
ATOM   4345 C26  LIG     1       8.573  11.548  -0.647  1.00  0.00      LIG  
ATOM   4346 C27  LIG     1       9.574  14.284   2.570  1.00  0.00      LIG  
ATOM   4347 O4   LIG     1      10.437  15.408   2.883  1.00  0.00      LIG  
ATOM   4348 C28  LIG     1       9.629  15.493   1.693  1.00  0.00      LIG  
ATOM   4349 C29  LIG     1       8.535  16.483   1.802  1.00  0.00      LIG  
ATOM   4350 C30  LIG     1      10.406  15.557   0.421  1.00  0.00      LIG  
ATOM   4351 O5   LIG     1      13.474  11.218   5.408  1.00  0.00      LIG  
ATOM   4352 H    LIG     1      16.346  17.186   0.559  1.00  0.00      LIG  
ATOM   4353 H1   LIG     1      16.034  18.913   0.776  1.00  0.00      LIG  
ATOM   4354 H2   LIG     1      17.820  17.702   4.250  1.00  0.00      LIG  
ATOM   4355 H3   LIG     1      14.604  17.643   2.338  1.00  0.00      LIG  
ATOM   4356 H4   LIG     1      15.725  18.707   3.116  1.00  0.00      LIG  
ATOM   4357 H5   LIG     1      18.679  16.116   5.431  1.00  0.00      LIG  
ATOM   4358 H6   LIG     1      19.323  15.375   4.001  1.00  0.00      LIG  
ATOM   4359 H7   LIG     1      16.906  14.639   5.571  1.00  0.00      LIG  
ATOM   4360 H8   LIG     1      18.222  13.645   4.989  1.00  0.00      LIG  
ATOM   4361 H9   LIG     1      17.457  14.064   2.654  1.00  0.00      LIG  
ATOM   4362 H10  LIG     1      14.869  15.033   3.815  1.00  0.00      LIG  
ATOM   4363 H11  LIG     1      14.210  13.178   0.749  1.00  0.00      LIG  
ATOM   4364 H12  LIG     1      15.952  13.039   0.906  1.00  0.00      LIG  
ATOM   4365 H13  LIG     1      15.823  15.302   0.960  1.00  0.00      LIG  
ATOM   4366 H14  LIG     1      15.245  13.285   5.527  1.00  0.00      LIG  
ATOM   4367 H15  LIG     1      16.159  11.731   5.544  1.00  0.00      LIG  
ATOM   4368 H16  LIG     1      19.766  18.619   3.453  1.00  0.00      LIG  
ATOM   4369 H17  LIG     1      20.498  18.066   1.942  1.00  0.00      LIG  
ATOM   4370 H18  LIG     1      20.497  17.010   3.342  1.00  0.00      LIG  
ATOM   4371 H19  LIG     1      19.411  16.376   0.543  1.00  0.00      LIG  
ATOM   4372 H20  LIG     1      17.933  15.562   1.038  1.00  0.00      LIG  
ATOM   4373 H21  LIG     1      19.447  15.249   1.895  1.00  0.00      LIG  
ATOM   4374 H22  LIG     1      15.886  17.985   5.130  1.00  0.00      LIG  
ATOM   4375 H23  LIG     1      15.733  16.287   5.563  1.00  0.00      LIG  
ATOM   4376 H24  LIG     1      14.450  17.074   4.654  1.00  0.00      LIG  
ATOM   4377 H25  LIG     1      17.961  11.674   3.968  1.00  0.00      LIG  
ATOM   4378 H26  LIG     1      17.553  11.828   2.253  1.00  0.00      LIG  
ATOM   4379 H27  LIG     1      16.698  10.659   3.270  1.00  0.00      LIG  
ATOM   4380 H28  LIG     1       9.900  12.231   3.027  1.00  0.00      LIG  
ATOM   4381 H29  LIG     1      11.988  13.668   3.375  1.00  0.00      LIG  
ATOM   4382 H30  LIG     1      12.220  13.544   1.629  1.00  0.00      LIG  
ATOM   4383 H31  LIG     1      11.918  11.160   3.462  1.00  0.00      LIG  
ATOM   4384 H32  LIG     1      13.977  16.402   1.818  1.00  0.00      LIG  
ATOM   4385 H33  LIG     1      11.515  10.485   1.205  1.00  0.00      LIG  
ATOM   4386 H34  LIG     1      13.155   9.970   1.598  1.00  0.00      LIG  
ATOM   4387 H35  LIG     1      12.892  11.410   0.595  1.00  0.00      LIG  
ATOM   4388 H36  LIG     1       9.314  10.814  -0.975  1.00  0.00      LIG  
ATOM   4389 H37  LIG     1       8.641  12.461  -1.247  1.00  0.00      LIG  
ATOM   4390 H38  LIG     1       7.571  11.127  -0.766  1.00  0.00      LIG  
ATOM   4391 H39  LIG     1       8.685  14.148   3.171  1.00  0.00      LIG  
ATOM   4392 H40  LIG     1       8.026  16.419   2.769  1.00  0.00      LIG  
ATOM   4393 H41  LIG     1       7.801  16.308   1.012  1.00  0.00      LIG  
ATOM   4394 H42  LIG     1       8.930  17.496   1.688  1.00  0.00      LIG  
ATOM   4395 H43  LIG     1       9.822  15.120  -0.392  1.00  0.00      LIG  
ATOM   4396 H44  LIG     1      11.359  15.029   0.482  1.00  0.00      LIG  
ATOM   4397 H45  LIG     1      10.617  16.599   0.165  1.00  0.00      LIG  
TER
REMARK  Energy: 259.405
REMARK  SimpleFitness: 259.405
REMARK  FullFitness: -728.2081
REMARK  InterFull: -34.1551
REMARK  IntraFull: 288.2
REMARK  solvFull: -1193.64
REMARK  surfFull: 211.387
REMARK  extraFull: 0.0
REMARK  deltaGcompsolvpol: -1193.64
REMARK  deltaGcompsolvnonpol: 211.387
REMARK  deltaGprotsolvpol: -1219.71
REMARK  deltaGprotsolvnonpol: 208.651
REMARK  deltaGligsolvpol: -11.6735
REMARK  deltaGligsolvnonpol: 15.6142
REMARK  deltaGvdw: -34.1551
REMARK  deltaGelec: 0.0
REMARK  deltaG: -6.129452
REMARK  Cluster: 2
REMARK  ClusterRank: 1
ATOM   4315 C    LIG     1      16.425  18.015   1.262  1.00  0.00      LIG  
ATOM   4316 C1   LIG     1      17.859  18.256   1.578  1.00  0.00      LIG  
ATOM   4317 C2   LIG     1      18.554  17.176   2.369  1.00  0.00      LIG  
ATOM   4318 C3   LIG     1      17.725  16.806   3.628  1.00  0.00      LIG  
ATOM   4319 C4   LIG     1      16.198  16.646   3.443  1.00  0.00      LIG  
ATOM   4320 C5   LIG     1      15.666  17.774   2.547  1.00  0.00      LIG  
ATOM   4321 C6   LIG     1      18.390  15.702   4.461  1.00  0.00      LIG  
ATOM   4322 C7   LIG     1      17.557  14.467   4.712  1.00  0.00      LIG  
ATOM   4323 C8   LIG     1      16.749  14.115   3.484  1.00  0.00      LIG  
ATOM   4324 C9   LIG     1      15.715  15.190   3.138  1.00  0.00      LIG  
ATOM   4325 C10  LIG     1      16.104  12.725   3.599  1.00  0.00      LIG  
ATOM   4326 C11  LIG     1      14.932  12.610   2.690  1.00  0.00      LIG  
ATOM   4327 C12  LIG     1      15.049  13.381   1.420  1.00  0.00      LIG  
ATOM   4328 C13  LIG     1      15.173  14.880   1.723  1.00  0.00      LIG  
ATOM   4329 C14  LIG     1      15.515  12.392   4.957  1.00  0.00      LIG  
ATOM   4330 C15  LIG     1      14.249  11.695   4.594  1.00  0.00      LIG  
ATOM   4331 C16  LIG     1      13.876  11.959   3.200  1.00  0.00      LIG  
ATOM   4332 C17  LIG     1      19.900  17.749   2.803  1.00  0.00      LIG  
ATOM   4333 C18  LIG     1      18.847  16.025   1.413  1.00  0.00      LIG  
ATOM   4334 C19  LIG     1      15.536  17.013   4.774  1.00  0.00      LIG  
ATOM   4335 C20  LIG     1      17.136  11.661   3.251  1.00  0.00      LIG  
ATOM   4336 O    LIG     1       9.975  12.527   0.957  1.00  0.00      LIG  
ATOM   4337 C21  LIG     1      10.265  12.963   2.298  1.00  0.00      LIG  
ATOM   4338 C22  LIG     1      11.777  13.051   2.495  1.00  0.00      LIG  
ATOM   4339 C23  LIG     1      12.478  11.712   2.702  1.00  0.00      LIG  
ATOM   4340 O1   LIG     1      18.489  19.092   0.948  1.00  0.00      LIG  
ATOM   4341 O2   LIG     1      13.888  15.471   1.553  1.00  0.00      LIG  
ATOM   4342 C24  LIG     1      12.516  10.847   1.453  1.00  0.00      LIG  
ATOM   4343 C25  LIG     1       8.787  11.873   0.796  1.00  0.00      LIG  
ATOM   4344 O3   LIG     1       8.003  11.593   1.690  1.00  0.00      LIG  
ATOM   4345 C26  LIG     1       8.573  11.548  -0.647  1.00  0.00      LIG  
ATOM   4346 C27  LIG     1       9.574  14.284   2.570  1.00  0.00      LIG  
ATOM   4347 O4   LIG     1      10.437  15.408   2.883  1.00  0.00      LIG  
ATOM   4348 C28  LIG     1       9.629  15.493   1.693  1.00  0.00      LIG  
ATOM   4349 C29  LIG     1       8.535  16.483   1.802  1.00  0.00      LIG  
ATOM   4350 C30  LIG     1      10.406  15.557   0.421  1.00  0.00      LIG  
ATOM   4351 O5   LIG     1      13.474  11.218   5.408  1.00  0.00      LIG  
ATOM   4352 H    LIG     1      16.346  17.186   0.559  1.00  0.00      LIG  
ATOM   4353 H1   LIG     1      16.034  18.913   0.776  1.00  0.00      LIG  
ATOM   4354 H2   LIG     1      17.820  17.702   4.250  1.00  0.00      LIG  
ATOM   4355 H3   LIG     1      14.604  17.643   2.338  1.00  0.00      LIG  
ATOM   4356 H4   LIG     1      15.725  18.707   3.116  1.00  0.00      LIG  
ATOM   4357 H5   LIG     1      18.679  16.116   5.431  1.00  0.00      LIG  
ATOM   4358 H6   LIG     1      19.323  15.375   4.001  1.00  0.00      LIG  
ATOM   4359 H7   LIG     1      16.906  14.639   5.571  1.00  0.00      LIG  
ATOM   4360 H8   LIG     1      18.222  13.645   4.989  1.00  0.00      LIG  
ATOM   4361 H9   LIG     1      17.457  14.064   2.654  1.00  0.00      LIG  
ATOM   4362 H10  LIG     1      14.869  15.033   3.815  1.00  0.00      LIG  
ATOM   4363 H11  LIG     1      14.210  13.178   0.749  1.00  0.00      LIG  
ATOM   4364 H12  LIG     1      15.952  13.039   0.906  1.00  0.00      LIG  
ATOM   4365 H13  LIG     1      15.823  15.302   0.960  1.00  0.00      LIG  
ATOM   4366 H14  LIG     1      15.245  13.285   5.527  1.00  0.00      LIG  
ATOM   4367 H15  LIG     1      16.159  11.731   5.544  1.00  0.00      LIG  
ATOM   4368 H16  LIG     1      19.766  18.619   3.453  1.00  0.00      LIG  
ATOM   4369 H17  LIG     1      20.498  18.066   1.942  1.00  0.00      LIG  
ATOM   4370 H18  LIG     1      20.497  17.010   3.342  1.00  0.00      LIG  
ATOM   4371 H19  LIG     1      19.411  16.376   0.543  1.00  0.00      LIG  
ATOM   4372 H20  LIG     1      17.933  15.562   1.038  1.00  0.00      LIG  
ATOM   4373 H21  LIG     1      19.447  15.249   1.895  1.00  0.00      LIG  
ATOM   4374 H22  LIG     1      15.886  17.985   5.130  1.00  0.00      LIG  
ATOM   4375 H23  LIG     1      15.733  16.287   5.563  1.00  0.00      LIG  
ATOM   4376 H24  LIG     1      14.450  17.074   4.654  1.00  0.00      LIG  
ATOM   4377 H25  LIG     1      17.961  11.674   3.968  1.00  0.00      LIG  
ATOM   4378 H26  LIG     1      17.553  11.828   2.253  1.00  0.00      LIG  
ATOM   4379 H27  LIG     1      16.698  10.659   3.270  1.00  0.00      LIG  
ATOM   4380 H28  LIG     1       9.900  12.231   3.027  1.00  0.00      LIG  
ATOM   4381 H29  LIG     1      11.988  13.668   3.375  1.00  0.00      LIG  
ATOM   4382 H30  LIG     1      12.220  13.544   1.629  1.00  0.00      LIG  
ATOM   4383 H31  LIG     1      11.918  11.160   3.462  1.00  0.00      LIG  
ATOM   4384 H32  LIG     1      13.977  16.402   1.818  1.00  0.00      LIG  
ATOM   4385 H33  LIG     1      11.515  10.485   1.205  1.00  0.00      LIG  
ATOM   4386 H34  LIG     1      13.155   9.970   1.598  1.00  0.00      LIG  
ATOM   4387 H35  LIG     1      12.892  11.410   0.595  1.00  0.00      LIG  
ATOM   4388 H36  LIG     1       9.314  10.814  -0.975  1.00  0.00      LIG  
ATOM   4389 H37  LIG     1       8.641  12.461  -1.247  1.00  0.00      LIG  
ATOM   4390 H38  LIG     1       7.571  11.127  -0.766  1.00  0.00      LIG  
ATOM   4391 H39  LIG     1       8.685  14.148   3.171  1.00  0.00      LIG  
ATOM   4392 H40  LIG     1       8.026  16.419   2.769  1.00  0.00      LIG  
ATOM   4393 H41  LIG     1       7.801  16.308   1.012  1.00  0.00      LIG  
ATOM   4394 H42  LIG     1       8.930  17.496   1.688  1.00  0.00      LIG  
ATOM   4395 H43  LIG     1       9.822  15.120  -0.392  1.00  0.00      LIG  
ATOM   4396 H44  LIG     1      11.359  15.029   0.482  1.00  0.00      LIG  
ATOM   4397 H45  LIG     1      10.617  16.599   0.165  1.00  0.00      LIG  
TER
REMARK  Energy: 259.763
REMARK  SimpleFitness: 259.763
REMARK  FullFitness: -727.86896
REMARK  InterFull: -33.9019
REMARK  IntraFull: 288.325
REMARK  solvFull: -1193.81
REMARK  surfFull: 211.518
REMARK  extraFull: 0.0
REMARK  deltaGcompsolvpol: -1193.81
REMARK  deltaGcompsolvnonpol: 211.518
REMARK  deltaGprotsolvpol: -1219.71
REMARK  deltaGprotsolvnonpol: 208.651
REMARK  deltaGligsolvpol: -11.686
REMARK  deltaGligsolvnonpol: 15.5967
REMARK  deltaGvdw: -33.9019
REMARK  deltaGelec: 0.0
REMARK  deltaG: -6.101092
REMARK  Cluster: 2
REMARK  ClusterRank: 2
ATOM   4315 C    LIG     1      16.448  17.906   1.093  1.00  0.00      LIG  
ATOM   4316 C1   LIG     1      17.894  18.117   1.374  1.00  0.00      LIG  
ATOM   4317 C2   LIG     1      18.583  17.027   2.156  1.00  0.00      LIG  
ATOM   4318 C3   LIG     1      17.778  16.691   3.440  1.00  0.00      LIG  
ATOM   4319 C4   LIG     1      16.243  16.565   3.294  1.00  0.00      LIG  
ATOM   4320 C5   LIG     1      15.714  17.694   2.397  1.00  0.00      LIG  
ATOM   4321 C6   LIG     1      18.438  15.580   4.269  1.00  0.00      LIG  
ATOM   4322 C7   LIG     1      17.581  14.370   4.560  1.00  0.00      LIG  
ATOM   4323 C8   LIG     1      16.732  14.020   3.359  1.00  0.00      LIG  
ATOM   4324 C9   LIG     1      15.718  15.116   3.022  1.00  0.00      LIG  
ATOM   4325 C10  LIG     1      16.055  12.649   3.513  1.00  0.00      LIG  
ATOM   4326 C11  LIG     1      14.863  12.547   2.628  1.00  0.00      LIG  
ATOM   4327 C12  LIG     1      14.971  13.299   1.346  1.00  0.00      LIG  
ATOM   4328 C13  LIG     1      15.136  14.799   1.626  1.00  0.00      LIG  
ATOM   4329 C14  LIG     1      15.485  12.353   4.888  1.00  0.00      LIG  
ATOM   4330 C15  LIG     1      14.195  11.680   4.560  1.00  0.00      LIG  
ATOM   4331 C16  LIG     1      13.806  11.921   3.165  1.00  0.00      LIG  
ATOM   4332 C17  LIG     1      19.954  17.570   2.550  1.00  0.00      LIG  
ATOM   4333 C18  LIG     1      18.823  15.860   1.205  1.00  0.00      LIG  
ATOM   4334 C19  LIG     1      15.624  16.967   4.637  1.00  0.00      LIG  
ATOM   4335 C20  LIG     1      17.050  11.552   3.161  1.00  0.00      LIG  
ATOM   4336 O    LIG     1       9.905  12.550   0.942  1.00  0.00      LIG  
ATOM   4337 C21  LIG     1      10.202  12.982   2.283  1.00  0.00      LIG  
ATOM   4338 C22  LIG     1      11.715  13.038   2.488  1.00  0.00      LIG  
ATOM   4339 C23  LIG     1      12.396  11.688   2.691  1.00  0.00      LIG  
ATOM   4340 O1   LIG     1      18.528  18.937   0.726  1.00  0.00      LIG  
ATOM   4341 O2   LIG     1      13.861  15.418   1.478  1.00  0.00      LIG  
ATOM   4342 C24  LIG     1      12.400  10.811   1.449  1.00  0.00      LIG  
ATOM   4343 C25  LIG     1       8.720  11.886   0.788  1.00  0.00      LIG  
ATOM   4344 O3   LIG     1       7.936  11.614   1.685  1.00  0.00      LIG  
ATOM   4345 C26  LIG     1       8.504  11.540  -0.650  1.00  0.00      LIG  
ATOM   4346 C27  LIG     1       9.541  14.319   2.551  1.00  0.00      LIG  
ATOM   4347 O4   LIG     1      10.434  15.419   2.870  1.00  0.00      LIG  
ATOM   4348 C28  LIG     1       9.630  15.530   1.680  1.00  0.00      LIG  
ATOM   4349 C29  LIG     1       8.564  16.548   1.794  1.00  0.00      LIG  
ATOM   4350 C30  LIG     1      10.409  15.583   0.410  1.00  0.00      LIG  
ATOM   4351 O5   LIG     1      13.422  11.241   5.396  1.00  0.00      LIG  
ATOM   4352 H    LIG     1      16.335  17.071   0.401  1.00  0.00      LIG  
ATOM   4353 H1   LIG     1      16.065  18.806   0.606  1.00  0.00      LIG  
ATOM   4354 H2   LIG     1      17.909  17.590   4.050  1.00  0.00      LIG  
ATOM   4355 H3   LIG     1      14.644  17.584   2.214  1.00  0.00      LIG  
ATOM   4356 H4   LIG     1      15.804  18.632   2.955  1.00  0.00      LIG  
ATOM   4357 H5   LIG     1      18.766  15.998   5.224  1.00  0.00      LIG  
ATOM   4358 H6   LIG     1      19.348  15.222   3.787  1.00  0.00      LIG  
ATOM   4359 H7   LIG     1      16.958  14.568   5.433  1.00  0.00      LIG  
ATOM   4360 H8   LIG     1      18.234  13.536   4.830  1.00  0.00      LIG  
ATOM   4361 H9   LIG     1      17.416  13.938   2.511  1.00  0.00      LIG  
ATOM   4362 H10  LIG     1      14.885  14.989   3.721  1.00  0.00      LIG  
ATOM   4363 H11  LIG     1      14.112  13.109   0.696  1.00  0.00      LIG  
ATOM   4364 H12  LIG     1      15.853  12.930   0.815  1.00  0.00      LIG  
ATOM   4365 H13  LIG     1      15.777  15.195   0.840  1.00  0.00      LIG  
ATOM   4366 H14  LIG     1      15.248  13.260   5.451  1.00  0.00      LIG  
ATOM   4367 H15  LIG     1      16.124  11.684   5.471  1.00  0.00      LIG  
ATOM   4368 H16  LIG     1      19.859  18.450   3.193  1.00  0.00      LIG  
ATOM   4369 H17  LIG     1      20.538  17.861   1.670  1.00  0.00      LIG  
ATOM   4370 H18  LIG     1      20.545  16.823   3.083  1.00  0.00      LIG  
ATOM   4371 H19  LIG     1      19.364  16.190   0.312  1.00  0.00      LIG  
ATOM   4372 H20  LIG     1      17.888  15.413   0.865  1.00  0.00      LIG  
ATOM   4373 H21  LIG     1      19.423  15.078   1.675  1.00  0.00      LIG  
ATOM   4374 H22  LIG     1      15.998  17.940   4.965  1.00  0.00      LIG  
ATOM   4375 H23  LIG     1      15.833  16.253   5.433  1.00  0.00      LIG  
ATOM   4376 H24  LIG     1      14.537  17.043   4.545  1.00  0.00      LIG  
ATOM   4377 H25  LIG     1      17.890  11.553   3.860  1.00  0.00      LIG  
ATOM   4378 H26  LIG     1      17.451  11.691   2.152  1.00  0.00      LIG  
ATOM   4379 H27  LIG     1      16.584  10.562   3.205  1.00  0.00      LIG  
ATOM   4380 H28  LIG     1       9.818  12.261   3.013  1.00  0.00      LIG  
ATOM   4381 H29  LIG     1      11.933  13.644   3.373  1.00  0.00      LIG  
ATOM   4382 H30  LIG     1      12.169  13.532   1.629  1.00  0.00      LIG  
ATOM   4383 H31  LIG     1      11.840  11.151   3.464  1.00  0.00      LIG  
ATOM   4384 H32  LIG     1      13.976  16.349   1.735  1.00  0.00      LIG  
ATOM   4385 H33  LIG     1      11.390  10.465   1.221  1.00  0.00      LIG  
ATOM   4386 H34  LIG     1      13.026   9.925   1.593  1.00  0.00      LIG  
ATOM   4387 H35  LIG     1      12.773  11.359   0.580  1.00  0.00      LIG  
ATOM   4388 H36  LIG     1       9.300  10.873  -0.993  1.00  0.00      LIG  
ATOM   4389 H37  LIG     1       8.475  12.454  -1.251  1.00  0.00      LIG  
ATOM   4390 H38  LIG     1       7.544  11.026  -0.743  1.00  0.00      LIG  
ATOM   4391 H39  LIG     1       8.646  14.204   3.149  1.00  0.00      LIG  
ATOM   4392 H40  LIG     1       8.046  16.484   2.756  1.00  0.00      LIG  
ATOM   4393 H41  LIG     1       7.831  16.403   0.997  1.00  0.00      LIG  
ATOM   4394 H42  LIG     1       8.986  17.552   1.698  1.00  0.00      LIG  
ATOM   4395 H43  LIG     1       9.790  15.227  -0.416  1.00  0.00      LIG  
ATOM   4396 H44  LIG     1      11.315  14.978   0.443  1.00  0.00      LIG  
ATOM   4397 H45  LIG     1      10.703  16.613   0.194  1.00  0.00      LIG  
TER
REMARK  Energy: 259.763
REMARK  SimpleFitness: 259.763
REMARK  FullFitness: -727.86896
REMARK  InterFull: -33.9019
REMARK  IntraFull: 288.325
REMARK  solvFull: -1193.81
REMARK  surfFull: 211.518
REMARK  extraFull: 0.0
REMARK  deltaGcompsolvpol: -1193.81
REMARK  deltaGcompsolvnonpol: 211.518
REMARK  deltaGprotsolvpol: -1219.71
REMARK  deltaGprotsolvnonpol: 208.651
REMARK  deltaGligsolvpol: -11.686
REMARK  deltaGligsolvnonpol: 15.5967
REMARK  deltaGvdw: -33.9019
REMARK  deltaGelec: 0.0
REMARK  deltaG: -6.101092
REMARK  Cluster: 2
REMARK  ClusterRank: 3
ATOM   4315 C    LIG     1      16.448  17.906   1.093  1.00  0.00      LIG  
ATOM   4316 C1   LIG     1      17.894  18.117   1.374  1.00  0.00      LIG  
ATOM   4317 C2   LIG     1      18.583  17.027   2.156  1.00  0.00      LIG  
ATOM   4318 C3   LIG     1      17.778  16.691   3.440  1.00  0.00      LIG  
ATOM   4319 C4   LIG     1      16.243  16.565   3.294  1.00  0.00      LIG  
ATOM   4320 C5   LIG     1      15.714  17.694   2.397  1.00  0.00      LIG  
ATOM   4321 C6   LIG     1      18.438  15.580   4.269  1.00  0.00      LIG  
ATOM   4322 C7   LIG     1      17.581  14.370   4.560  1.00  0.00      LIG  
ATOM   4323 C8   LIG     1      16.732  14.020   3.359  1.00  0.00      LIG  
ATOM   4324 C9   LIG     1      15.718  15.116   3.022  1.00  0.00      LIG  
ATOM   4325 C10  LIG     1      16.055  12.649   3.513  1.00  0.00      LIG  
ATOM   4326 C11  LIG     1      14.863  12.547   2.628  1.00  0.00      LIG  
ATOM   4327 C12  LIG     1      14.971  13.299   1.346  1.00  0.00      LIG  
ATOM   4328 C13  LIG     1      15.136  14.799   1.626  1.00  0.00      LIG  
ATOM   4329 C14  LIG     1      15.485  12.353   4.888  1.00  0.00      LIG  
ATOM   4330 C15  LIG     1      14.195  11.680   4.560  1.00  0.00      LIG  
ATOM   4331 C16  LIG     1      13.806  11.921   3.165  1.00  0.00      LIG  
ATOM   4332 C17  LIG     1      19.954  17.570   2.550  1.00  0.00      LIG  
ATOM   4333 C18  LIG     1      18.823  15.860   1.205  1.00  0.00      LIG  
ATOM   4334 C19  LIG     1      15.624  16.967   4.637  1.00  0.00      LIG  
ATOM   4335 C20  LIG     1      17.050  11.552   3.161  1.00  0.00      LIG  
ATOM   4336 O    LIG     1       9.905  12.550   0.942  1.00  0.00      LIG  
ATOM   4337 C21  LIG     1      10.202  12.982   2.283  1.00  0.00      LIG  
ATOM   4338 C22  LIG     1      11.715  13.038   2.488  1.00  0.00      LIG  
ATOM   4339 C23  LIG     1      12.396  11.688   2.691  1.00  0.00      LIG  
ATOM   4340 O1   LIG     1      18.528  18.937   0.726  1.00  0.00      LIG  
ATOM   4341 O2   LIG     1      13.861  15.418   1.478  1.00  0.00      LIG  
ATOM   4342 C24  LIG     1      12.400  10.811   1.449  1.00  0.00      LIG  
ATOM   4343 C25  LIG     1       8.720  11.886   0.788  1.00  0.00      LIG  
ATOM   4344 O3   LIG     1       7.936  11.614   1.685  1.00  0.00      LIG  
ATOM   4345 C26  LIG     1       8.504  11.540  -0.650  1.00  0.00      LIG  
ATOM   4346 C27  LIG     1       9.541  14.319   2.551  1.00  0.00      LIG  
ATOM   4347 O4   LIG     1      10.434  15.419   2.870  1.00  0.00      LIG  
ATOM   4348 C28  LIG     1       9.630  15.530   1.680  1.00  0.00      LIG  
ATOM   4349 C29  LIG     1       8.564  16.548   1.794  1.00  0.00      LIG  
ATOM   4350 C30  LIG     1      10.409  15.583   0.410  1.00  0.00      LIG  
ATOM   4351 O5   LIG     1      13.422  11.241   5.396  1.00  0.00      LIG  
ATOM   4352 H    LIG     1      16.335  17.071   0.401  1.00  0.00      LIG  
ATOM   4353 H1   LIG     1      16.065  18.806   0.606  1.00  0.00      LIG  
ATOM   4354 H2   LIG     1      17.909  17.590   4.050  1.00  0.00      LIG  
ATOM   4355 H3   LIG     1      14.644  17.584   2.214  1.00  0.00      LIG  
ATOM   4356 H4   LIG     1      15.804  18.632   2.955  1.00  0.00      LIG  
ATOM   4357 H5   LIG     1      18.766  15.998   5.224  1.00  0.00      LIG  
ATOM   4358 H6   LIG     1      19.348  15.222   3.787  1.00  0.00      LIG  
ATOM   4359 H7   LIG     1      16.958  14.568   5.433  1.00  0.00      LIG  
ATOM   4360 H8   LIG     1      18.234  13.536   4.830  1.00  0.00      LIG  
ATOM   4361 H9   LIG     1      17.416  13.938   2.511  1.00  0.00      LIG  
ATOM   4362 H10  LIG     1      14.885  14.989   3.721  1.00  0.00      LIG  
ATOM   4363 H11  LIG     1      14.112  13.109   0.696  1.00  0.00      LIG  
ATOM   4364 H12  LIG     1      15.853  12.930   0.815  1.00  0.00      LIG  
ATOM   4365 H13  LIG     1      15.777  15.195   0.840  1.00  0.00      LIG  
ATOM   4366 H14  LIG     1      15.248  13.260   5.451  1.00  0.00      LIG  
ATOM   4367 H15  LIG     1      16.124  11.684   5.471  1.00  0.00      LIG  
ATOM   4368 H16  LIG     1      19.859  18.450   3.193  1.00  0.00      LIG  
ATOM   4369 H17  LIG     1      20.538  17.861   1.670  1.00  0.00      LIG  
ATOM   4370 H18  LIG     1      20.545  16.823   3.083  1.00  0.00      LIG  
ATOM   4371 H19  LIG     1      19.364  16.190   0.312  1.00  0.00      LIG  
ATOM   4372 H20  LIG     1      17.888  15.413   0.865  1.00  0.00      LIG  
ATOM   4373 H21  LIG     1      19.423  15.078   1.675  1.00  0.00      LIG  
ATOM   4374 H22  LIG     1      15.998  17.940   4.965  1.00  0.00      LIG  
ATOM   4375 H23  LIG     1      15.833  16.253   5.433  1.00  0.00      LIG  
ATOM   4376 H24  LIG     1      14.537  17.043   4.545  1.00  0.00      LIG  
ATOM   4377 H25  LIG     1      17.890  11.553   3.860  1.00  0.00      LIG  
ATOM   4378 H26  LIG     1      17.451  11.691   2.152  1.00  0.00      LIG  
ATOM   4379 H27  LIG     1      16.584  10.562   3.205  1.00  0.00      LIG  
ATOM   4380 H28  LIG     1       9.818  12.261   3.013  1.00  0.00      LIG  
ATOM   4381 H29  LIG     1      11.933  13.644   3.373  1.00  0.00      LIG  
ATOM   4382 H30  LIG     1      12.169  13.532   1.629  1.00  0.00      LIG  
ATOM   4383 H31  LIG     1      11.840  11.151   3.464  1.00  0.00      LIG  
ATOM   4384 H32  LIG     1      13.976  16.349   1.735  1.00  0.00      LIG  
ATOM   4385 H33  LIG     1      11.390  10.465   1.221  1.00  0.00      LIG  
ATOM   4386 H34  LIG     1      13.026   9.925   1.593  1.00  0.00      LIG  
ATOM   4387 H35  LIG     1      12.773  11.359   0.580  1.00  0.00      LIG  
ATOM   4388 H36  LIG     1       9.300  10.873  -0.993  1.00  0.00      LIG  
ATOM   4389 H37  LIG     1       8.475  12.454  -1.251  1.00  0.00      LIG  
ATOM   4390 H38  LIG     1       7.544  11.026  -0.743  1.00  0.00      LIG  
ATOM   4391 H39  LIG     1       8.646  14.204   3.149  1.00  0.00      LIG  
ATOM   4392 H40  LIG     1       8.046  16.484   2.756  1.00  0.00      LIG  
ATOM   4393 H41  LIG     1       7.831  16.403   0.997  1.00  0.00      LIG  
ATOM   4394 H42  LIG     1       8.986  17.552   1.698  1.00  0.00      LIG  
ATOM   4395 H43  LIG     1       9.790  15.227  -0.416  1.00  0.00      LIG  
ATOM   4396 H44  LIG     1      11.315  14.978   0.443  1.00  0.00      LIG  
ATOM   4397 H45  LIG     1      10.703  16.613   0.194  1.00  0.00      LIG  
TER
REMARK  Energy: 259.763
REMARK  SimpleFitness: 259.763
REMARK  FullFitness: -727.86896
REMARK  InterFull: -33.9019
REMARK  IntraFull: 288.325
REMARK  solvFull: -1193.81
REMARK  surfFull: 211.518
REMARK  extraFull: 0.0
REMARK  deltaGcompsolvpol: -1193.81
REMARK  deltaGcompsolvnonpol: 211.518
REMARK  deltaGprotsolvpol: -1219.71
REMARK  deltaGprotsolvnonpol: 208.651
REMARK  deltaGligsolvpol: -11.686
REMARK  deltaGligsolvnonpol: 15.5967
REMARK  deltaGvdw: -33.9019
REMARK  deltaGelec: 0.0
REMARK  deltaG: -6.101092
REMARK  Cluster: 2
REMARK  ClusterRank: 4
ATOM   4315 C    LIG     1      16.448  17.906   1.093  1.00  0.00      LIG  
ATOM   4316 C1   LIG     1      17.894  18.117   1.374  1.00  0.00      LIG  
ATOM   4317 C2   LIG     1      18.583  17.027   2.156  1.00  0.00      LIG  
ATOM   4318 C3   LIG     1      17.778  16.691   3.440  1.00  0.00      LIG  
ATOM   4319 C4   LIG     1      16.243  16.565   3.294  1.00  0.00      LIG  
ATOM   4320 C5   LIG     1      15.714  17.694   2.397  1.00  0.00      LIG  
ATOM   4321 C6   LIG     1      18.438  15.580   4.269  1.00  0.00      LIG  
ATOM   4322 C7   LIG     1      17.581  14.370   4.560  1.00  0.00      LIG  
ATOM   4323 C8   LIG     1      16.732  14.020   3.359  1.00  0.00      LIG  
ATOM   4324 C9   LIG     1      15.718  15.116   3.022  1.00  0.00      LIG  
ATOM   4325 C10  LIG     1      16.055  12.649   3.513  1.00  0.00      LIG  
ATOM   4326 C11  LIG     1      14.863  12.547   2.628  1.00  0.00      LIG  
ATOM   4327 C12  LIG     1      14.971  13.299   1.346  1.00  0.00      LIG  
ATOM   4328 C13  LIG     1      15.136  14.799   1.626  1.00  0.00      LIG  
ATOM   4329 C14  LIG     1      15.485  12.353   4.888  1.00  0.00      LIG  
ATOM   4330 C15  LIG     1      14.195  11.680   4.560  1.00  0.00      LIG  
ATOM   4331 C16  LIG     1      13.806  11.921   3.165  1.00  0.00      LIG  
ATOM   4332 C17  LIG     1      19.954  17.570   2.550  1.00  0.00      LIG  
ATOM   4333 C18  LIG     1      18.823  15.860   1.205  1.00  0.00      LIG  
ATOM   4334 C19  LIG     1      15.624  16.967   4.637  1.00  0.00      LIG  
ATOM   4335 C20  LIG     1      17.050  11.552   3.161  1.00  0.00      LIG  
ATOM   4336 O    LIG     1       9.905  12.550   0.942  1.00  0.00      LIG  
ATOM   4337 C21  LIG     1      10.202  12.982   2.283  1.00  0.00      LIG  
ATOM   4338 C22  LIG     1      11.715  13.038   2.488  1.00  0.00      LIG  
ATOM   4339 C23  LIG     1      12.396  11.688   2.691  1.00  0.00      LIG  
ATOM   4340 O1   LIG     1      18.528  18.937   0.726  1.00  0.00      LIG  
ATOM   4341 O2   LIG     1      13.861  15.418   1.478  1.00  0.00      LIG  
ATOM   4342 C24  LIG     1      12.400  10.811   1.449  1.00  0.00      LIG  
ATOM   4343 C25  LIG     1       8.720  11.886   0.788  1.00  0.00      LIG  
ATOM   4344 O3   LIG     1       7.936  11.614   1.685  1.00  0.00      LIG  
ATOM   4345 C26  LIG     1       8.504  11.540  -0.650  1.00  0.00      LIG  
ATOM   4346 C27  LIG     1       9.541  14.319   2.551  1.00  0.00      LIG  
ATOM   4347 O4   LIG     1      10.434  15.419   2.870  1.00  0.00      LIG  
ATOM   4348 C28  LIG     1       9.630  15.530   1.680  1.00  0.00      LIG  
ATOM   4349 C29  LIG     1       8.564  16.548   1.794  1.00  0.00      LIG  
ATOM   4350 C30  LIG     1      10.409  15.583   0.410  1.00  0.00      LIG  
ATOM   4351 O5   LIG     1      13.422  11.241   5.396  1.00  0.00      LIG  
ATOM   4352 H    LIG     1      16.335  17.071   0.401  1.00  0.00      LIG  
ATOM   4353 H1   LIG     1      16.065  18.806   0.606  1.00  0.00      LIG  
ATOM   4354 H2   LIG     1      17.909  17.590   4.050  1.00  0.00      LIG  
ATOM   4355 H3   LIG     1      14.644  17.584   2.214  1.00  0.00      LIG  
ATOM   4356 H4   LIG     1      15.804  18.632   2.955  1.00  0.00      LIG  
ATOM   4357 H5   LIG     1      18.766  15.998   5.224  1.00  0.00      LIG  
ATOM   4358 H6   LIG     1      19.348  15.222   3.787  1.00  0.00      LIG  
ATOM   4359 H7   LIG     1      16.958  14.568   5.433  1.00  0.00      LIG  
ATOM   4360 H8   LIG     1      18.234  13.536   4.830  1.00  0.00      LIG  
ATOM   4361 H9   LIG     1      17.416  13.938   2.511  1.00  0.00      LIG  
ATOM   4362 H10  LIG     1      14.885  14.989   3.721  1.00  0.00      LIG  
ATOM   4363 H11  LIG     1      14.112  13.109   0.696  1.00  0.00      LIG  
ATOM   4364 H12  LIG     1      15.853  12.930   0.815  1.00  0.00      LIG  
ATOM   4365 H13  LIG     1      15.777  15.195   0.840  1.00  0.00      LIG  
ATOM   4366 H14  LIG     1      15.248  13.260   5.451  1.00  0.00      LIG  
ATOM   4367 H15  LIG     1      16.124  11.684   5.471  1.00  0.00      LIG  
ATOM   4368 H16  LIG     1      19.859  18.450   3.193  1.00  0.00      LIG  
ATOM   4369 H17  LIG     1      20.538  17.861   1.670  1.00  0.00      LIG  
ATOM   4370 H18  LIG     1      20.545  16.823   3.083  1.00  0.00      LIG  
ATOM   4371 H19  LIG     1      19.364  16.190   0.312  1.00  0.00      LIG  
ATOM   4372 H20  LIG     1      17.888  15.413   0.865  1.00  0.00      LIG  
ATOM   4373 H21  LIG     1      19.423  15.078   1.675  1.00  0.00      LIG  
ATOM   4374 H22  LIG     1      15.998  17.940   4.965  1.00  0.00      LIG  
ATOM   4375 H23  LIG     1      15.833  16.253   5.433  1.00  0.00      LIG  
ATOM   4376 H24  LIG     1      14.537  17.043   4.545  1.00  0.00      LIG  
ATOM   4377 H25  LIG     1      17.890  11.553   3.860  1.00  0.00      LIG  
ATOM   4378 H26  LIG     1      17.451  11.691   2.152  1.00  0.00      LIG  
ATOM   4379 H27  LIG     1      16.584  10.562   3.205  1.00  0.00      LIG  
ATOM   4380 H28  LIG     1       9.818  12.261   3.013  1.00  0.00      LIG  
ATOM   4381 H29  LIG     1      11.933  13.644   3.373  1.00  0.00      LIG  
ATOM   4382 H30  LIG     1      12.169  13.532   1.629  1.00  0.00      LIG  
ATOM   4383 H31  LIG     1      11.840  11.151   3.464  1.00  0.00      LIG  
ATOM   4384 H32  LIG     1      13.976  16.349   1.735  1.00  0.00      LIG  
ATOM   4385 H33  LIG     1      11.390  10.465   1.221  1.00  0.00      LIG  
ATOM   4386 H34  LIG     1      13.026   9.925   1.593  1.00  0.00      LIG  
ATOM   4387 H35  LIG     1      12.773  11.359   0.580  1.00  0.00      LIG  
ATOM   4388 H36  LIG     1       9.300  10.873  -0.993  1.00  0.00      LIG  
ATOM   4389 H37  LIG     1       8.475  12.454  -1.251  1.00  0.00      LIG  
ATOM   4390 H38  LIG     1       7.544  11.026  -0.743  1.00  0.00      LIG  
ATOM   4391 H39  LIG     1       8.646  14.204   3.149  1.00  0.00      LIG  
ATOM   4392 H40  LIG     1       8.046  16.484   2.756  1.00  0.00      LIG  
ATOM   4393 H41  LIG     1       7.831  16.403   0.997  1.00  0.00      LIG  
ATOM   4394 H42  LIG     1       8.986  17.552   1.698  1.00  0.00      LIG  
ATOM   4395 H43  LIG     1       9.790  15.227  -0.416  1.00  0.00      LIG  
ATOM   4396 H44  LIG     1      11.315  14.978   0.443  1.00  0.00      LIG  
ATOM   4397 H45  LIG     1      10.703  16.613   0.194  1.00  0.00      LIG  
TER
REMARK  Energy: 260.856
REMARK  SimpleFitness: 260.856
REMARK  FullFitness: -727.0059
REMARK  InterFull: -32.8529
REMARK  IntraFull: 288.704
REMARK  solvFull: -1194.61
REMARK  surfFull: 211.753
REMARK  extraFull: 0.0
REMARK  deltaGcompsolvpol: -1194.61
REMARK  deltaGcompsolvnonpol: 211.753
REMARK  deltaGprotsolvpol: -1219.71
REMARK  deltaGprotsolvnonpol: 208.651
REMARK  deltaGligsolvpol: -11.7202
REMARK  deltaGligsolvnonpol: 15.6039
REMARK  deltaGvdw: -32.8529
REMARK  deltaGelec: 0.0
REMARK  deltaG: -6.027169
REMARK  Cluster: 2
REMARK  ClusterRank: 5
ATOM   4315 C    LIG     1      16.504  17.685   0.878  1.00  0.00      LIG  
ATOM   4316 C1   LIG     1      17.979  17.804   1.039  1.00  0.00      LIG  
ATOM   4317 C2   LIG     1      18.662  16.672   1.762  1.00  0.00      LIG  
ATOM   4318 C3   LIG     1      17.947  16.384   3.110  1.00  0.00      LIG  
ATOM   4319 C4   LIG     1      16.400  16.351   3.090  1.00  0.00      LIG  
ATOM   4320 C5   LIG     1      15.867  17.510   2.237  1.00  0.00      LIG  
ATOM   4321 C6   LIG     1      18.606  15.234   3.885  1.00  0.00      LIG  
ATOM   4322 C7   LIG     1      17.702  14.083   4.260  1.00  0.00      LIG  
ATOM   4323 C8   LIG     1      16.740  13.783   3.133  1.00  0.00      LIG  
ATOM   4324 C9   LIG     1      15.772  14.937   2.862  1.00  0.00      LIG  
ATOM   4325 C10  LIG     1      15.992  12.461   3.352  1.00  0.00      LIG  
ATOM   4326 C11  LIG     1      14.745  12.422   2.541  1.00  0.00      LIG  
ATOM   4327 C12  LIG     1      14.817  13.161   1.248  1.00  0.00      LIG  
ATOM   4328 C13  LIG     1      15.079  14.651   1.509  1.00  0.00      LIG  
ATOM   4329 C14  LIG     1      15.485  12.222   4.764  1.00  0.00      LIG  
ATOM   4330 C15  LIG     1      14.144  11.617   4.520  1.00  0.00      LIG  
ATOM   4331 C16  LIG     1      13.688  11.859   3.144  1.00  0.00      LIG  
ATOM   4332 C17  LIG     1      20.092  17.128   2.037  1.00  0.00      LIG  
ATOM   4333 C18  LIG     1      18.749  15.496   0.796  1.00  0.00      LIG  
ATOM   4334 C19  LIG     1      15.912  16.786   4.476  1.00  0.00      LIG  
ATOM   4335 C20  LIG     1      16.897  11.300   2.958  1.00  0.00      LIG  
ATOM   4336 O    LIG     1       9.816  12.636   0.955  1.00  0.00      LIG  
ATOM   4337 C21  LIG     1      10.092  13.042   2.310  1.00  0.00      LIG  
ATOM   4338 C22  LIG     1      11.601  13.043   2.558  1.00  0.00      LIG  
ATOM   4339 C23  LIG     1      12.250  11.673   2.740  1.00  0.00      LIG  
ATOM   4340 O1   LIG     1      18.607  18.586   0.339  1.00  0.00      LIG  
ATOM   4341 O2   LIG     1      13.832  15.338   1.450  1.00  0.00      LIG  
ATOM   4342 C24  LIG     1      12.173  10.778   1.514  1.00  0.00      LIG  
ATOM   4343 C25  LIG     1       8.598  12.049   0.756  1.00  0.00      LIG  
ATOM   4344 O3   LIG     1       7.768  11.825   1.623  1.00  0.00      LIG  
ATOM   4345 C26  LIG     1       8.434  11.672  -0.681  1.00  0.00      LIG  
ATOM   4346 C27  LIG     1       9.477  14.402   2.575  1.00  0.00      LIG  
ATOM   4347 O4   LIG     1      10.414  15.461   2.904  1.00  0.00      LIG  
ATOM   4348 C28  LIG     1       9.622  15.614   1.712  1.00  0.00      LIG  
ATOM   4349 C29  LIG     1       8.616  16.691   1.832  1.00  0.00      LIG  
ATOM   4350 C30  LIG     1      10.406  15.639   0.444  1.00  0.00      LIG  
ATOM   4351 O5   LIG     1      13.396  11.235   5.406  1.00  0.00      LIG  
ATOM   4352 H    LIG     1      16.282  16.865   0.195  1.00  0.00      LIG  
ATOM   4353 H1   LIG     1      16.139  18.612   0.427  1.00  0.00      LIG  
ATOM   4354 H2   LIG     1      18.181  17.272   3.705  1.00  0.00      LIG  
ATOM   4355 H3   LIG     1      14.782  17.461   2.142  1.00  0.00      LIG  
ATOM   4356 H4   LIG     1      16.056  18.440   2.784  1.00  0.00      LIG  
ATOM   4357 H5   LIG     1      19.049  15.630   4.802  1.00  0.00      LIG  
ATOM   4358 H6   LIG     1      19.442  14.815   3.323  1.00  0.00      LIG  
ATOM   4359 H7   LIG     1      17.165  14.322   5.180  1.00  0.00      LIG  
ATOM   4360 H8   LIG     1      18.322  13.212   4.485  1.00  0.00      LIG  
ATOM   4361 H9   LIG     1      17.351  13.656   2.237  1.00  0.00      LIG  
ATOM   4362 H10  LIG     1      14.982  14.862   3.616  1.00  0.00      LIG  
ATOM   4363 H11  LIG     1      13.910  13.016   0.654  1.00  0.00      LIG  
ATOM   4364 H12  LIG     1      15.643  12.742   0.667  1.00  0.00      LIG  
ATOM   4365 H13  LIG     1      15.681  15.013   0.679  1.00  0.00      LIG  
ATOM   4366 H14  LIG     1      15.333  13.153   5.317  1.00  0.00      LIG  
ATOM   4367 H15  LIG     1      16.119  11.530   5.325  1.00  0.00      LIG  
ATOM   4368 H16  LIG     1      20.107  18.013   2.679  1.00  0.00      LIG  
ATOM   4369 H17  LIG     1      20.616  17.379   1.110  1.00  0.00      LIG  
ATOM   4370 H18  LIG     1      20.677  16.345   2.524  1.00  0.00      LIG  
ATOM   4371 H19  LIG     1      19.226  15.797  -0.142  1.00  0.00      LIG  
ATOM   4372 H20  LIG     1      17.765  15.102   0.542  1.00  0.00      LIG  
ATOM   4373 H21  LIG     1      19.343  14.680   1.214  1.00  0.00      LIG  
ATOM   4374 H22  LIG     1      16.353  17.743   4.766  1.00  0.00      LIG  
ATOM   4375 H23  LIG     1      16.153  16.066   5.258  1.00  0.00      LIG  
ATOM   4376 H24  LIG     1      14.825  16.909   4.473  1.00  0.00      LIG  
ATOM   4377 H25  LIG     1      17.776  11.256   3.606  1.00  0.00      LIG  
ATOM   4378 H26  LIG     1      17.245  11.404   1.926  1.00  0.00      LIG  
ATOM   4379 H27  LIG     1      16.377  10.341   3.043  1.00  0.00      LIG  
ATOM   4380 H28  LIG     1       9.664  12.325   3.018  1.00  0.00      LIG  
ATOM   4381 H29  LIG     1      11.814  13.615   3.467  1.00  0.00      LIG  
ATOM   4382 H30  LIG     1      12.086  13.554   1.728  1.00  0.00      LIG  
ATOM   4383 H31  LIG     1      11.714  11.162   3.545  1.00  0.00      LIG  
ATOM   4384 H32  LIG     1      14.008  16.251   1.733  1.00  0.00      LIG  
ATOM   4385 H33  LIG     1      11.139  10.486   1.315  1.00  0.00      LIG  
ATOM   4386 H34  LIG     1      12.748   9.859   1.660  1.00  0.00      LIG  
ATOM   4387 H35  LIG     1      12.557  11.287   0.626  1.00  0.00      LIG  
ATOM   4388 H36  LIG     1       9.153  10.891  -0.941  1.00  0.00      LIG  
ATOM   4389 H37  LIG     1       8.572  12.553  -1.315  1.00  0.00      LIG  
ATOM   4390 H38  LIG     1       7.420  11.291  -0.828  1.00  0.00      LIG  
ATOM   4391 H39  LIG     1       8.574  14.319   3.166  1.00  0.00      LIG  
ATOM   4392 H40  LIG     1       8.067  16.626   2.777  1.00  0.00      LIG  
ATOM   4393 H41  LIG     1       7.902  16.618   1.009  1.00  0.00      LIG  
ATOM   4394 H42  LIG     1       9.100  17.670   1.783  1.00  0.00      LIG  
ATOM   4395 H43  LIG     1       9.765  15.340  -0.389  1.00  0.00      LIG  
ATOM   4396 H44  LIG     1      11.269  14.973   0.465  1.00  0.00      LIG  
ATOM   4397 H45  LIG     1      10.767  16.651   0.247  1.00  0.00      LIG  
TER
REMARK  Energy: 260.856
REMARK  SimpleFitness: 260.856
REMARK  FullFitness: -727.0059
REMARK  InterFull: -32.8529
REMARK  IntraFull: 288.704
REMARK  solvFull: -1194.61
REMARK  surfFull: 211.753
REMARK  extraFull: 0.0
REMARK  deltaGcompsolvpol: -1194.61
REMARK  deltaGcompsolvnonpol: 211.753
REMARK  deltaGprotsolvpol: -1219.71
REMARK  deltaGprotsolvnonpol: 208.651
REMARK  deltaGligsolvpol: -11.7202
REMARK  deltaGligsolvnonpol: 15.6039
REMARK  deltaGvdw: -32.8529
REMARK  deltaGelec: 0.0
REMARK  deltaG: -6.027169
REMARK  Cluster: 2
REMARK  ClusterRank: 6
ATOM   4315 C    LIG     1      16.504  17.685   0.878  1.00  0.00      LIG  
ATOM   4316 C1   LIG     1      17.979  17.804   1.039  1.00  0.00      LIG  
ATOM   4317 C2   LIG     1      18.662  16.672   1.762  1.00  0.00      LIG  
ATOM   4318 C3   LIG     1      17.947  16.384   3.110  1.00  0.00      LIG  
ATOM   4319 C4   LIG     1      16.400  16.351   3.090  1.00  0.00      LIG  
ATOM   4320 C5   LIG     1      15.867  17.510   2.237  1.00  0.00      LIG  
ATOM   4321 C6   LIG     1      18.606  15.234   3.885  1.00  0.00      LIG  
ATOM   4322 C7   LIG     1      17.702  14.083   4.260  1.00  0.00      LIG  
ATOM   4323 C8   LIG     1      16.740  13.783   3.133  1.00  0.00      LIG  
ATOM   4324 C9   LIG     1      15.772  14.937   2.862  1.00  0.00      LIG  
ATOM   4325 C10  LIG     1      15.992  12.461   3.352  1.00  0.00      LIG  
ATOM   4326 C11  LIG     1      14.745  12.422   2.541  1.00  0.00      LIG  
ATOM   4327 C12  LIG     1      14.817  13.161   1.248  1.00  0.00      LIG  
ATOM   4328 C13  LIG     1      15.079  14.651   1.509  1.00  0.00      LIG  
ATOM   4329 C14  LIG     1      15.485  12.222   4.764  1.00  0.00      LIG  
ATOM   4330 C15  LIG     1      14.144  11.617   4.520  1.00  0.00      LIG  
ATOM   4331 C16  LIG     1      13.688  11.859   3.144  1.00  0.00      LIG  
ATOM   4332 C17  LIG     1      20.092  17.128   2.037  1.00  0.00      LIG  
ATOM   4333 C18  LIG     1      18.749  15.496   0.796  1.00  0.00      LIG  
ATOM   4334 C19  LIG     1      15.912  16.786   4.476  1.00  0.00      LIG  
ATOM   4335 C20  LIG     1      16.897  11.300   2.958  1.00  0.00      LIG  
ATOM   4336 O    LIG     1       9.816  12.636   0.955  1.00  0.00      LIG  
ATOM   4337 C21  LIG     1      10.092  13.042   2.310  1.00  0.00      LIG  
ATOM   4338 C22  LIG     1      11.601  13.043   2.558  1.00  0.00      LIG  
ATOM   4339 C23  LIG     1      12.250  11.673   2.740  1.00  0.00      LIG  
ATOM   4340 O1   LIG     1      18.607  18.586   0.339  1.00  0.00      LIG  
ATOM   4341 O2   LIG     1      13.832  15.338   1.450  1.00  0.00      LIG  
ATOM   4342 C24  LIG     1      12.173  10.778   1.514  1.00  0.00      LIG  
ATOM   4343 C25  LIG     1       8.598  12.049   0.756  1.00  0.00      LIG  
ATOM   4344 O3   LIG     1       7.768  11.825   1.623  1.00  0.00      LIG  
ATOM   4345 C26  LIG     1       8.434  11.672  -0.681  1.00  0.00      LIG  
ATOM   4346 C27  LIG     1       9.477  14.402   2.575  1.00  0.00      LIG  
ATOM   4347 O4   LIG     1      10.414  15.461   2.904  1.00  0.00      LIG  
ATOM   4348 C28  LIG     1       9.622  15.614   1.712  1.00  0.00      LIG  
ATOM   4349 C29  LIG     1       8.616  16.691   1.832  1.00  0.00      LIG  
ATOM   4350 C30  LIG     1      10.406  15.639   0.444  1.00  0.00      LIG  
ATOM   4351 O5   LIG     1      13.396  11.235   5.406  1.00  0.00      LIG  
ATOM   4352 H    LIG     1      16.282  16.865   0.195  1.00  0.00      LIG  
ATOM   4353 H1   LIG     1      16.139  18.612   0.427  1.00  0.00      LIG  
ATOM   4354 H2   LIG     1      18.181  17.272   3.705  1.00  0.00      LIG  
ATOM   4355 H3   LIG     1      14.782  17.461   2.142  1.00  0.00      LIG  
ATOM   4356 H4   LIG     1      16.056  18.440   2.784  1.00  0.00      LIG  
ATOM   4357 H5   LIG     1      19.049  15.630   4.802  1.00  0.00      LIG  
ATOM   4358 H6   LIG     1      19.442  14.815   3.323  1.00  0.00      LIG  
ATOM   4359 H7   LIG     1      17.165  14.322   5.180  1.00  0.00      LIG  
ATOM   4360 H8   LIG     1      18.322  13.212   4.485  1.00  0.00      LIG  
ATOM   4361 H9   LIG     1      17.351  13.656   2.237  1.00  0.00      LIG  
ATOM   4362 H10  LIG     1      14.982  14.862   3.616  1.00  0.00      LIG  
ATOM   4363 H11  LIG     1      13.910  13.016   0.654  1.00  0.00      LIG  
ATOM   4364 H12  LIG     1      15.643  12.742   0.667  1.00  0.00      LIG  
ATOM   4365 H13  LIG     1      15.681  15.013   0.679  1.00  0.00      LIG  
ATOM   4366 H14  LIG     1      15.333  13.153   5.317  1.00  0.00      LIG  
ATOM   4367 H15  LIG     1      16.119  11.530   5.325  1.00  0.00      LIG  
ATOM   4368 H16  LIG     1      20.107  18.013   2.679  1.00  0.00      LIG  
ATOM   4369 H17  LIG     1      20.616  17.379   1.110  1.00  0.00      LIG  
ATOM   4370 H18  LIG     1      20.677  16.345   2.524  1.00  0.00      LIG  
ATOM   4371 H19  LIG     1      19.226  15.797  -0.142  1.00  0.00      LIG  
ATOM   4372 H20  LIG     1      17.765  15.102   0.542  1.00  0.00      LIG  
ATOM   4373 H21  LIG     1      19.343  14.680   1.214  1.00  0.00      LIG  
ATOM   4374 H22  LIG     1      16.353  17.743   4.766  1.00  0.00      LIG  
ATOM   4375 H23  LIG     1      16.153  16.066   5.258  1.00  0.00      LIG  
ATOM   4376 H24  LIG     1      14.825  16.909   4.473  1.00  0.00      LIG  
ATOM   4377 H25  LIG     1      17.776  11.256   3.606  1.00  0.00      LIG  
ATOM   4378 H26  LIG     1      17.245  11.404   1.926  1.00  0.00      LIG  
ATOM   4379 H27  LIG     1      16.377  10.341   3.043  1.00  0.00      LIG  
ATOM   4380 H28  LIG     1       9.664  12.325   3.018  1.00  0.00      LIG  
ATOM   4381 H29  LIG     1      11.814  13.615   3.467  1.00  0.00      LIG  
ATOM   4382 H30  LIG     1      12.086  13.554   1.728  1.00  0.00      LIG  
ATOM   4383 H31  LIG     1      11.714  11.162   3.545  1.00  0.00      LIG  
ATOM   4384 H32  LIG     1      14.008  16.251   1.733  1.00  0.00      LIG  
ATOM   4385 H33  LIG     1      11.139  10.486   1.315  1.00  0.00      LIG  
ATOM   4386 H34  LIG     1      12.748   9.859   1.660  1.00  0.00      LIG  
ATOM   4387 H35  LIG     1      12.557  11.287   0.626  1.00  0.00      LIG  
ATOM   4388 H36  LIG     1       9.153  10.891  -0.941  1.00  0.00      LIG  
ATOM   4389 H37  LIG     1       8.572  12.553  -1.315  1.00  0.00      LIG  
ATOM   4390 H38  LIG     1       7.420  11.291  -0.828  1.00  0.00      LIG  
ATOM   4391 H39  LIG     1       8.574  14.319   3.166  1.00  0.00      LIG  
ATOM   4392 H40  LIG     1       8.067  16.626   2.777  1.00  0.00      LIG  
ATOM   4393 H41  LIG     1       7.902  16.618   1.009  1.00  0.00      LIG  
ATOM   4394 H42  LIG     1       9.100  17.670   1.783  1.00  0.00      LIG  
ATOM   4395 H43  LIG     1       9.765  15.340  -0.389  1.00  0.00      LIG  
ATOM   4396 H44  LIG     1      11.269  14.973   0.465  1.00  0.00      LIG  
ATOM   4397 H45  LIG     1      10.767  16.651   0.247  1.00  0.00      LIG  
TER
REMARK  Energy: 260.856
REMARK  SimpleFitness: 260.856
REMARK  FullFitness: -727.0059
REMARK  InterFull: -32.8529
REMARK  IntraFull: 288.704
REMARK  solvFull: -1194.61
REMARK  surfFull: 211.753
REMARK  extraFull: 0.0
REMARK  deltaGcompsolvpol: -1194.61
REMARK  deltaGcompsolvnonpol: 211.753
REMARK  deltaGprotsolvpol: -1219.71
REMARK  deltaGprotsolvnonpol: 208.651
REMARK  deltaGligsolvpol: -11.7202
REMARK  deltaGligsolvnonpol: 15.6039
REMARK  deltaGvdw: -32.8529
REMARK  deltaGelec: 0.0
REMARK  deltaG: -6.027169
REMARK  Cluster: 2
REMARK  ClusterRank: 7
ATOM   4315 C    LIG     1      16.504  17.685   0.878  1.00  0.00      LIG  
ATOM   4316 C1   LIG     1      17.979  17.804   1.039  1.00  0.00      LIG  
ATOM   4317 C2   LIG     1      18.662  16.672   1.762  1.00  0.00      LIG  
ATOM   4318 C3   LIG     1      17.947  16.384   3.110  1.00  0.00      LIG  
ATOM   4319 C4   LIG     1      16.400  16.351   3.090  1.00  0.00      LIG  
ATOM   4320 C5   LIG     1      15.867  17.510   2.237  1.00  0.00      LIG  
ATOM   4321 C6   LIG     1      18.606  15.234   3.885  1.00  0.00      LIG  
ATOM   4322 C7   LIG     1      17.702  14.083   4.260  1.00  0.00      LIG  
ATOM   4323 C8   LIG     1      16.740  13.783   3.133  1.00  0.00      LIG  
ATOM   4324 C9   LIG     1      15.772  14.937   2.862  1.00  0.00      LIG  
ATOM   4325 C10  LIG     1      15.992  12.461   3.352  1.00  0.00      LIG  
ATOM   4326 C11  LIG     1      14.745  12.422   2.541  1.00  0.00      LIG  
ATOM   4327 C12  LIG     1      14.817  13.161   1.248  1.00  0.00      LIG  
ATOM   4328 C13  LIG     1      15.079  14.651   1.509  1.00  0.00      LIG  
ATOM   4329 C14  LIG     1      15.485  12.222   4.764  1.00  0.00      LIG  
ATOM   4330 C15  LIG     1      14.144  11.617   4.520  1.00  0.00      LIG  
ATOM   4331 C16  LIG     1      13.688  11.859   3.144  1.00  0.00      LIG  
ATOM   4332 C17  LIG     1      20.092  17.128   2.037  1.00  0.00      LIG  
ATOM   4333 C18  LIG     1      18.749  15.496   0.796  1.00  0.00      LIG  
ATOM   4334 C19  LIG     1      15.912  16.786   4.476  1.00  0.00      LIG  
ATOM   4335 C20  LIG     1      16.897  11.300   2.958  1.00  0.00      LIG  
ATOM   4336 O    LIG     1       9.816  12.636   0.955  1.00  0.00      LIG  
ATOM   4337 C21  LIG     1      10.092  13.042   2.310  1.00  0.00      LIG  
ATOM   4338 C22  LIG     1      11.601  13.043   2.558  1.00  0.00      LIG  
ATOM   4339 C23  LIG     1      12.250  11.673   2.740  1.00  0.00      LIG  
ATOM   4340 O1   LIG     1      18.607  18.586   0.339  1.00  0.00      LIG  
ATOM   4341 O2   LIG     1      13.832  15.338   1.450  1.00  0.00      LIG  
ATOM   4342 C24  LIG     1      12.173  10.778   1.514  1.00  0.00      LIG  
ATOM   4343 C25  LIG     1       8.598  12.049   0.756  1.00  0.00      LIG  
ATOM   4344 O3   LIG     1       7.768  11.825   1.623  1.00  0.00      LIG  
ATOM   4345 C26  LIG     1       8.434  11.672  -0.681  1.00  0.00      LIG  
ATOM   4346 C27  LIG     1       9.477  14.402   2.575  1.00  0.00      LIG  
ATOM   4347 O4   LIG     1      10.414  15.461   2.904  1.00  0.00      LIG  
ATOM   4348 C28  LIG     1       9.622  15.614   1.712  1.00  0.00      LIG  
ATOM   4349 C29  LIG     1       8.616  16.691   1.832  1.00  0.00      LIG  
ATOM   4350 C30  LIG     1      10.406  15.639   0.444  1.00  0.00      LIG  
ATOM   4351 O5   LIG     1      13.396  11.235   5.406  1.00  0.00      LIG  
ATOM   4352 H    LIG     1      16.282  16.865   0.195  1.00  0.00      LIG  
ATOM   4353 H1   LIG     1      16.139  18.612   0.427  1.00  0.00      LIG  
ATOM   4354 H2   LIG     1      18.181  17.272   3.705  1.00  0.00      LIG  
ATOM   4355 H3   LIG     1      14.782  17.461   2.142  1.00  0.00      LIG  
ATOM   4356 H4   LIG     1      16.056  18.440   2.784  1.00  0.00      LIG  
ATOM   4357 H5   LIG     1      19.049  15.630   4.802  1.00  0.00      LIG  
ATOM   4358 H6   LIG     1      19.442  14.815   3.323  1.00  0.00      LIG  
ATOM   4359 H7   LIG     1      17.165  14.322   5.180  1.00  0.00      LIG  
ATOM   4360 H8   LIG     1      18.322  13.212   4.485  1.00  0.00      LIG  
ATOM   4361 H9   LIG     1      17.351  13.656   2.237  1.00  0.00      LIG  
ATOM   4362 H10  LIG     1      14.982  14.862   3.616  1.00  0.00      LIG  
ATOM   4363 H11  LIG     1      13.910  13.016   0.654  1.00  0.00      LIG  
ATOM   4364 H12  LIG     1      15.643  12.742   0.667  1.00  0.00      LIG  
ATOM   4365 H13  LIG     1      15.681  15.013   0.679  1.00  0.00      LIG  
ATOM   4366 H14  LIG     1      15.333  13.153   5.317  1.00  0.00      LIG  
ATOM   4367 H15  LIG     1      16.119  11.530   5.325  1.00  0.00      LIG  
ATOM   4368 H16  LIG     1      20.107  18.013   2.679  1.00  0.00      LIG  
ATOM   4369 H17  LIG     1      20.616  17.379   1.110  1.00  0.00      LIG  
ATOM   4370 H18  LIG     1      20.677  16.345   2.524  1.00  0.00      LIG  
ATOM   4371 H19  LIG     1      19.226  15.797  -0.142  1.00  0.00      LIG  
ATOM   4372 H20  LIG     1      17.765  15.102   0.542  1.00  0.00      LIG  
ATOM   4373 H21  LIG     1      19.343  14.680   1.214  1.00  0.00      LIG  
ATOM   4374 H22  LIG     1      16.353  17.743   4.766  1.00  0.00      LIG  
ATOM   4375 H23  LIG     1      16.153  16.066   5.258  1.00  0.00      LIG  
ATOM   4376 H24  LIG     1      14.825  16.909   4.473  1.00  0.00      LIG  
ATOM   4377 H25  LIG     1      17.776  11.256   3.606  1.00  0.00      LIG  
ATOM   4378 H26  LIG     1      17.245  11.404   1.926  1.00  0.00      LIG  
ATOM   4379 H27  LIG     1      16.377  10.341   3.043  1.00  0.00      LIG  
ATOM   4380 H28  LIG     1       9.664  12.325   3.018  1.00  0.00      LIG  
ATOM   4381 H29  LIG     1      11.814  13.615   3.467  1.00  0.00      LIG  
ATOM   4382 H30  LIG     1      12.086  13.554   1.728  1.00  0.00      LIG  
ATOM   4383 H31  LIG     1      11.714  11.162   3.545  1.00  0.00      LIG  
ATOM   4384 H32  LIG     1      14.008  16.251   1.733  1.00  0.00      LIG  
ATOM   4385 H33  LIG     1      11.139  10.486   1.315  1.00  0.00      LIG  
ATOM   4386 H34  LIG     1      12.748   9.859   1.660  1.00  0.00      LIG  
ATOM   4387 H35  LIG     1      12.557  11.287   0.626  1.00  0.00      LIG  
ATOM   4388 H36  LIG     1       9.153  10.891  -0.941  1.00  0.00      LIG  
ATOM   4389 H37  LIG     1       8.572  12.553  -1.315  1.00  0.00      LIG  
ATOM   4390 H38  LIG     1       7.420  11.291  -0.828  1.00  0.00      LIG  
ATOM   4391 H39  LIG     1       8.574  14.319   3.166  1.00  0.00      LIG  
ATOM   4392 H40  LIG     1       8.067  16.626   2.777  1.00  0.00      LIG  
ATOM   4393 H41  LIG     1       7.902  16.618   1.009  1.00  0.00      LIG  
ATOM   4394 H42  LIG     1       9.100  17.670   1.783  1.00  0.00      LIG  
ATOM   4395 H43  LIG     1       9.765  15.340  -0.389  1.00  0.00      LIG  
ATOM   4396 H44  LIG     1      11.269  14.973   0.465  1.00  0.00      LIG  
ATOM   4397 H45  LIG     1      10.767  16.651   0.247  1.00  0.00      LIG  
TER
REMARK  Energy: 261.976
REMARK  SimpleFitness: 261.976
REMARK  FullFitness: -727.7837
REMARK  InterFull: -32.0867
REMARK  IntraFull: 287.202
REMARK  solvFull: -1195.48
REMARK  surfFull: 212.581
REMARK  extraFull: 0.0
REMARK  deltaGcompsolvpol: -1195.48
REMARK  deltaGcompsolvnonpol: 212.581
REMARK  deltaGprotsolvpol: -1219.71
REMARK  deltaGprotsolvnonpol: 208.651
REMARK  deltaGligsolvpol: -12.4505
REMARK  deltaGligsolvnonpol: 15.6587
REMARK  deltaGvdw: -32.0867
REMARK  deltaGelec: 0.0
REMARK  deltaG: -5.890092
REMARK  Cluster: 3
REMARK  ClusterRank: 0
ATOM   4315 C    LIG     1      19.271  10.698   3.035  1.00  0.00      LIG  
ATOM   4316 C1   LIG     1      19.706   9.476   2.307  1.00  0.00      LIG  
ATOM   4317 C2   LIG     1      18.674   8.847   1.407  1.00  0.00      LIG  
ATOM   4318 C3   LIG     1      17.359   8.605   2.193  1.00  0.00      LIG  
ATOM   4319 C4   LIG     1      16.867   9.748   3.117  1.00  0.00      LIG  
ATOM   4320 C5   LIG     1      18.054  10.368   3.870  1.00  0.00      LIG  
ATOM   4321 C6   LIG     1      16.268   7.967   1.322  1.00  0.00      LIG  
ATOM   4322 C7   LIG     1      14.976   8.740   1.207  1.00  0.00      LIG  
ATOM   4323 C8   LIG     1      15.247  10.225   1.149  1.00  0.00      LIG  
ATOM   4324 C9   LIG     1      15.831  10.727   2.474  1.00  0.00      LIG  
ATOM   4325 C10  LIG     1      14.004  11.017   0.710  1.00  0.00      LIG  
ATOM   4326 C11  LIG     1      14.071  12.407   1.226  1.00  0.00      LIG  
ATOM   4327 C12  LIG     1      15.432  12.993   1.314  1.00  0.00      LIG  
ATOM   4328 C13  LIG     1      16.261  12.204   2.325  1.00  0.00      LIG  
ATOM   4329 C14  LIG     1      12.669  10.525   1.246  1.00  0.00      LIG  
ATOM   4330 C15  LIG     1      11.968  11.802   1.568  1.00  0.00      LIG  
ATOM   4331 C16  LIG     1      12.935  12.909   1.721  1.00  0.00      LIG  
ATOM   4332 C17  LIG     1      19.246   7.509   0.947  1.00  0.00      LIG  
ATOM   4333 C18  LIG     1      18.548   9.730   0.169  1.00  0.00      LIG  
ATOM   4334 C19  LIG     1      16.116   9.093   4.276  1.00  0.00      LIG  
ATOM   4335 C20  LIG     1      13.930  11.019  -0.810  1.00  0.00      LIG  
ATOM   4336 O    LIG     1      10.364  15.099   0.847  1.00  0.00      LIG  
ATOM   4337 C21  LIG     1      11.680  15.565   0.513  1.00  0.00      LIG  
ATOM   4338 C22  LIG     1      12.655  15.467   1.699  1.00  0.00      LIG  
ATOM   4339 C23  LIG     1      12.746  14.172   2.513  1.00  0.00      LIG  
ATOM   4340 O1   LIG     1      20.894   9.212   2.204  1.00  0.00      LIG  
ATOM   4341 O2   LIG     1      16.147  12.864   3.586  1.00  0.00      LIG  
ATOM   4342 C24  LIG     1      11.664  14.079   3.573  1.00  0.00      LIG  
ATOM   4343 C25  LIG     1       9.611  15.991   1.561  1.00  0.00      LIG  
ATOM   4344 O3   LIG     1       9.961  17.115   1.893  1.00  0.00      LIG  
ATOM   4345 C26  LIG     1       8.268  15.412   1.874  1.00  0.00      LIG  
ATOM   4346 C27  LIG     1      12.170  14.823  -0.697  1.00  0.00      LIG  
ATOM   4347 O4   LIG     1      11.892  15.481  -1.956  1.00  0.00      LIG  
ATOM   4348 C28  LIG     1      13.272  15.321  -1.567  1.00  0.00      LIG  
ATOM   4349 C29  LIG     1      14.017  14.345  -2.405  1.00  0.00      LIG  
ATOM   4350 C30  LIG     1      13.970  16.615  -1.317  1.00  0.00      LIG  
ATOM   4351 O5   LIG     1      10.768  11.880   1.786  1.00  0.00      LIG  
ATOM   4352 H    LIG     1      19.091  11.498   2.317  1.00  0.00      LIG  
ATOM   4353 H1   LIG     1      20.088  11.008   3.692  1.00  0.00      LIG  
ATOM   4354 H2   LIG     1      17.639   7.808   2.889  1.00  0.00      LIG  
ATOM   4355 H3   LIG     1      17.748  11.241   4.447  1.00  0.00      LIG  
ATOM   4356 H4   LIG     1      18.387   9.644   4.620  1.00  0.00      LIG  
ATOM   4357 H5   LIG     1      16.032   6.976   1.718  1.00  0.00      LIG  
ATOM   4358 H6   LIG     1      16.631   7.791   0.309  1.00  0.00      LIG  
ATOM   4359 H7   LIG     1      14.338   8.501   2.060  1.00  0.00      LIG  
ATOM   4360 H8   LIG     1      14.444   8.404   0.313  1.00  0.00      LIG  
ATOM   4361 H9   LIG     1      15.998  10.385   0.376  1.00  0.00      LIG  
ATOM   4362 H10  LIG     1      14.984  10.739   3.169  1.00  0.00      LIG  
ATOM   4363 H11  LIG     1      15.396  14.056   1.571  1.00  0.00      LIG  
ATOM   4364 H12  LIG     1      15.895  12.922   0.326  1.00  0.00      LIG  
ATOM   4365 H13  LIG     1      17.297  12.287   2.005  1.00  0.00      LIG  
ATOM   4366 H14  LIG     1      12.766   9.961   2.175  1.00  0.00      LIG  
ATOM   4367 H15  LIG     1      12.105   9.959   0.499  1.00  0.00      LIG  
ATOM   4368 H16  LIG     1      19.415   6.841   1.797  1.00  0.00      LIG  
ATOM   4369 H17  LIG     1      20.202   7.638   0.429  1.00  0.00      LIG  
ATOM   4370 H18  LIG     1      18.578   7.003   0.247  1.00  0.00      LIG  
ATOM   4371 H19  LIG     1      19.523   9.877  -0.305  1.00  0.00      LIG  
ATOM   4372 H20  LIG     1      18.154  10.719   0.414  1.00  0.00      LIG  
ATOM   4373 H21  LIG     1      17.890   9.276  -0.576  1.00  0.00      LIG  
ATOM   4374 H22  LIG     1      16.718   8.314   4.751  1.00  0.00      LIG  
ATOM   4375 H23  LIG     1      15.183   8.638   3.949  1.00  0.00      LIG  
ATOM   4376 H24  LIG     1      15.869   9.837   5.039  1.00  0.00      LIG  
ATOM   4377 H25  LIG     1      13.818  10.002  -1.192  1.00  0.00      LIG  
ATOM   4378 H26  LIG     1      14.836  11.447  -1.250  1.00  0.00      LIG  
ATOM   4379 H27  LIG     1      13.075  11.603  -1.164  1.00  0.00      LIG  
ATOM   4380 H28  LIG     1      11.617  16.618   0.226  1.00  0.00      LIG  
ATOM   4381 H29  LIG     1      12.400  16.260   2.406  1.00  0.00      LIG  
ATOM   4382 H30  LIG     1      13.659  15.702   1.336  1.00  0.00      LIG  
ATOM   4383 H31  LIG     1      13.658  14.291   3.106  1.00  0.00      LIG  
ATOM   4384 H32  LIG     1      15.236  12.718   3.893  1.00  0.00      LIG  
ATOM   4385 H33  LIG     1      11.841  13.220   4.227  1.00  0.00      LIG  
ATOM   4386 H34  LIG     1      10.671  13.966   3.137  1.00  0.00      LIG  
ATOM   4387 H35  LIG     1      11.660  14.980   4.189  1.00  0.00      LIG  
ATOM   4388 H36  LIG     1       8.373  14.374   2.207  1.00  0.00      LIG  
ATOM   4389 H37  LIG     1       7.628  15.471   0.991  1.00  0.00      LIG  
ATOM   4390 H38  LIG     1       7.823  15.988   2.689  1.00  0.00      LIG  
ATOM   4391 H39  LIG     1      11.992  13.757  -0.649  1.00  0.00      LIG  
ATOM   4392 H40  LIG     1      14.319  14.808  -3.347  1.00  0.00      LIG  
ATOM   4393 H41  LIG     1      13.407  13.466  -2.635  1.00  0.00      LIG  
ATOM   4394 H42  LIG     1      14.916  14.012  -1.880  1.00  0.00      LIG  
ATOM   4395 H43  LIG     1      14.789  16.466  -0.610  1.00  0.00      LIG  
ATOM   4396 H44  LIG     1      13.299  17.378  -0.915  1.00  0.00      LIG  
ATOM   4397 H45  LIG     1      14.389  16.999  -2.251  1.00  0.00      LIG  
TER
REMARK  Energy: 262.579
REMARK  SimpleFitness: 262.579
REMARK  FullFitness: -727.43427
REMARK  InterFull: -32.9293
REMARK  IntraFull: 287.211
REMARK  solvFull: -1194.64
REMARK  surfFull: 212.924
REMARK  extraFull: 0.0
REMARK  deltaGcompsolvpol: -1194.64
REMARK  deltaGcompsolvnonpol: 212.924
REMARK  deltaGprotsolvpol: -1219.71
REMARK  deltaGprotsolvnonpol: 208.651
REMARK  deltaGligsolvpol: -12.891
REMARK  deltaGligsolvnonpol: 15.6803
REMARK  deltaGvdw: -32.9293
REMARK  deltaGelec: 0.0
REMARK  deltaG: -5.8610325
REMARK  Cluster: 3
REMARK  ClusterRank: 1
ATOM   4315 C    LIG     1      19.278  10.580   2.603  1.00  0.00      LIG  
ATOM   4316 C1   LIG     1      19.670   9.392   1.798  1.00  0.00      LIG  
ATOM   4317 C2   LIG     1      18.596   8.813   0.915  1.00  0.00      LIG  
ATOM   4318 C3   LIG     1      17.313   8.542   1.743  1.00  0.00      LIG  
ATOM   4319 C4   LIG     1      16.866   9.647   2.732  1.00  0.00      LIG  
ATOM   4320 C5   LIG     1      18.085  10.228   3.464  1.00  0.00      LIG  
ATOM   4321 C6   LIG     1      16.183   7.947   0.889  1.00  0.00      LIG  
ATOM   4322 C7   LIG     1      14.887   8.722   0.869  1.00  0.00      LIG  
ATOM   4323 C8   LIG     1      15.160  10.207   0.859  1.00  0.00      LIG  
ATOM   4324 C9   LIG     1      15.814  10.659   2.169  1.00  0.00      LIG  
ATOM   4325 C10  LIG     1      13.900  11.019   0.519  1.00  0.00      LIG  
ATOM   4326 C11  LIG     1      14.018  12.398   1.057  1.00  0.00      LIG  
ATOM   4327 C12  LIG     1      15.393  12.960   1.087  1.00  0.00      LIG  
ATOM   4328 C13  LIG     1      16.259  12.133   2.036  1.00  0.00      LIG  
ATOM   4329 C14  LIG     1      12.599  10.530   1.136  1.00  0.00      LIG  
ATOM   4330 C15  LIG     1      11.935  11.810   1.524  1.00  0.00      LIG  
ATOM   4331 C16  LIG     1      12.920  12.906   1.627  1.00  0.00      LIG  
ATOM   4332 C17  LIG     1      19.139   7.494   0.371  1.00  0.00      LIG  
ATOM   4333 C18  LIG     1      18.426   9.754  -0.273  1.00  0.00      LIG  
ATOM   4334 C19  LIG     1      16.153   8.949   3.889  1.00  0.00      LIG  
ATOM   4335 C20  LIG     1      13.725  11.050  -0.992  1.00  0.00      LIG  
ATOM   4336 O    LIG     1      10.380  15.135   0.857  1.00  0.00      LIG  
ATOM   4337 C21  LIG     1      11.692  15.600   0.504  1.00  0.00      LIG  
ATOM   4338 C22  LIG     1      12.693  15.471   1.664  1.00  0.00      LIG  
ATOM   4339 C23  LIG     1      12.797  14.159   2.449  1.00  0.00      LIG  
ATOM   4340 O1   LIG     1      20.852   9.137   1.619  1.00  0.00      LIG  
ATOM   4341 O2   LIG     1      16.218  12.762   3.317  1.00  0.00      LIG  
ATOM   4342 C24  LIG     1      11.765  14.078   3.556  1.00  0.00      LIG  
ATOM   4343 C25  LIG     1       9.644  16.019   1.601  1.00  0.00      LIG  
ATOM   4344 O3   LIG     1      10.007  17.132   1.952  1.00  0.00      LIG  
ATOM   4345 C26  LIG     1       8.300  15.444   1.921  1.00  0.00      LIG  
ATOM   4346 C27  LIG     1      12.149  14.884  -0.733  1.00  0.00      LIG  
ATOM   4347 O4   LIG     1      11.861  15.585  -1.967  1.00  0.00      LIG  
ATOM   4348 C28  LIG     1      13.245  15.383  -1.613  1.00  0.00      LIG  
ATOM   4349 C29  LIG     1      13.949  14.413  -2.493  1.00  0.00      LIG  
ATOM   4350 C30  LIG     1      13.976  16.654  -1.344  1.00  0.00      LIG  
ATOM   4351 O5   LIG     1      10.754  11.894   1.825  1.00  0.00      LIG  
ATOM   4352 H    LIG     1      19.086  11.418   1.932  1.00  0.00      LIG  
ATOM   4353 H1   LIG     1      20.121  10.844   3.245  1.00  0.00      LIG  
ATOM   4354 H2   LIG     1      17.615   7.715   2.393  1.00  0.00      LIG  
ATOM   4355 H3   LIG     1      17.808  11.081   4.085  1.00  0.00      LIG  
ATOM   4356 H4   LIG     1      18.437   9.472   4.174  1.00  0.00      LIG  
ATOM   4357 H5   LIG     1      15.967   6.935   1.242  1.00  0.00      LIG  
ATOM   4358 H6   LIG     1      16.502   7.827  -0.148  1.00  0.00      LIG  
ATOM   4359 H7   LIG     1      14.287   8.448   1.740  1.00  0.00      LIG  
ATOM   4360 H8   LIG     1      14.314   8.423  -0.012  1.00  0.00      LIG  
ATOM   4361 H9   LIG     1      15.872  10.394   0.054  1.00  0.00      LIG  
ATOM   4362 H10  LIG     1      15.005  10.664   2.906  1.00  0.00      LIG  
ATOM   4363 H11  LIG     1      15.388  14.017   1.370  1.00  0.00      LIG  
ATOM   4364 H12  LIG     1      15.802  12.906   0.075  1.00  0.00      LIG  
ATOM   4365 H13  LIG     1      17.279  12.208   1.668  1.00  0.00      LIG  
ATOM   4366 H14  LIG     1      12.753   9.946   2.047  1.00  0.00      LIG  
ATOM   4367 H15  LIG     1      11.979   9.984   0.420  1.00  0.00      LIG  
ATOM   4368 H16  LIG     1      19.339   6.787   1.181  1.00  0.00      LIG  
ATOM   4369 H17  LIG     1      20.072   7.643  -0.181  1.00  0.00      LIG  
ATOM   4370 H18  LIG     1      18.438   7.026  -0.323  1.00  0.00      LIG  
ATOM   4371 H19  LIG     1      19.384   9.926  -0.774  1.00  0.00      LIG  
ATOM   4372 H20  LIG     1      18.041  10.729   0.033  1.00  0.00      LIG  
ATOM   4373 H21  LIG     1      17.742   9.335  -1.015  1.00  0.00      LIG  
ATOM   4374 H22  LIG     1      16.770   8.152   4.314  1.00  0.00      LIG  
ATOM   4375 H23  LIG     1      15.209   8.505   3.579  1.00  0.00      LIG  
ATOM   4376 H24  LIG     1      15.932   9.662   4.688  1.00  0.00      LIG  
ATOM   4377 H25  LIG     1      13.568  10.042  -1.384  1.00  0.00      LIG  
ATOM   4378 H26  LIG     1      14.608  11.470  -1.483  1.00  0.00      LIG  
ATOM   4379 H27  LIG     1      12.859  11.655  -1.278  1.00  0.00      LIG  
ATOM   4380 H28  LIG     1      11.629  16.659   0.241  1.00  0.00      LIG  
ATOM   4381 H29  LIG     1      12.458  16.249   2.395  1.00  0.00      LIG  
ATOM   4382 H30  LIG     1      13.689  15.709   1.285  1.00  0.00      LIG  
ATOM   4383 H31  LIG     1      13.739  14.247   2.999  1.00  0.00      LIG  
ATOM   4384 H32  LIG     1      16.631  12.143   3.943  1.00  0.00      LIG  
ATOM   4385 H33  LIG     1      11.940  13.201   4.186  1.00  0.00      LIG  
ATOM   4386 H34  LIG     1      10.749  14.010   3.164  1.00  0.00      LIG  
ATOM   4387 H35  LIG     1      11.821  14.965   4.189  1.00  0.00      LIG  
ATOM   4388 H36  LIG     1       8.404  14.406   2.251  1.00  0.00      LIG  
ATOM   4389 H37  LIG     1       7.651  15.509   1.044  1.00  0.00      LIG  
ATOM   4390 H38  LIG     1       7.864  16.020   2.741  1.00  0.00      LIG  
ATOM   4391 H39  LIG     1      11.948  13.822  -0.712  1.00  0.00      LIG  
ATOM   4392 H40  LIG     1      14.248  14.898  -3.426  1.00  0.00      LIG  
ATOM   4393 H41  LIG     1      13.313  13.558  -2.740  1.00  0.00      LIG  
ATOM   4394 H42  LIG     1      14.849  14.041  -1.994  1.00  0.00      LIG  
ATOM   4395 H43  LIG     1      14.796  16.472  -0.644  1.00  0.00      LIG  
ATOM   4396 H44  LIG     1      13.326  17.426  -0.925  1.00  0.00      LIG  
ATOM   4397 H45  LIG     1      14.402  17.043  -2.272  1.00  0.00      LIG  
TER
REMARK  Energy: 262.579
REMARK  SimpleFitness: 262.579
REMARK  FullFitness: -727.43427
REMARK  InterFull: -32.9293
REMARK  IntraFull: 287.211
REMARK  solvFull: -1194.64
REMARK  surfFull: 212.924
REMARK  extraFull: 0.0
REMARK  deltaGcompsolvpol: -1194.64
REMARK  deltaGcompsolvnonpol: 212.924
REMARK  deltaGprotsolvpol: -1219.71
REMARK  deltaGprotsolvnonpol: 208.651
REMARK  deltaGligsolvpol: -12.891
REMARK  deltaGligsolvnonpol: 15.6803
REMARK  deltaGvdw: -32.9293
REMARK  deltaGelec: 0.0
REMARK  deltaG: -5.8610325
REMARK  Cluster: 3
REMARK  ClusterRank: 2
ATOM   4315 C    LIG     1      19.278  10.580   2.603  1.00  0.00      LIG  
ATOM   4316 C1   LIG     1      19.670   9.392   1.798  1.00  0.00      LIG  
ATOM   4317 C2   LIG     1      18.596   8.813   0.915  1.00  0.00      LIG  
ATOM   4318 C3   LIG     1      17.313   8.542   1.743  1.00  0.00      LIG  
ATOM   4319 C4   LIG     1      16.866   9.647   2.732  1.00  0.00      LIG  
ATOM   4320 C5   LIG     1      18.085  10.228   3.464  1.00  0.00      LIG  
ATOM   4321 C6   LIG     1      16.183   7.947   0.889  1.00  0.00      LIG  
ATOM   4322 C7   LIG     1      14.887   8.722   0.869  1.00  0.00      LIG  
ATOM   4323 C8   LIG     1      15.160  10.207   0.859  1.00  0.00      LIG  
ATOM   4324 C9   LIG     1      15.814  10.659   2.169  1.00  0.00      LIG  
ATOM   4325 C10  LIG     1      13.900  11.019   0.519  1.00  0.00      LIG  
ATOM   4326 C11  LIG     1      14.018  12.398   1.057  1.00  0.00      LIG  
ATOM   4327 C12  LIG     1      15.393  12.960   1.087  1.00  0.00      LIG  
ATOM   4328 C13  LIG     1      16.259  12.133   2.036  1.00  0.00      LIG  
ATOM   4329 C14  LIG     1      12.599  10.530   1.136  1.00  0.00      LIG  
ATOM   4330 C15  LIG     1      11.935  11.810   1.524  1.00  0.00      LIG  
ATOM   4331 C16  LIG     1      12.920  12.906   1.627  1.00  0.00      LIG  
ATOM   4332 C17  LIG     1      19.139   7.494   0.371  1.00  0.00      LIG  
ATOM   4333 C18  LIG     1      18.426   9.754  -0.273  1.00  0.00      LIG  
ATOM   4334 C19  LIG     1      16.153   8.949   3.889  1.00  0.00      LIG  
ATOM   4335 C20  LIG     1      13.725  11.050  -0.992  1.00  0.00      LIG  
ATOM   4336 O    LIG     1      10.380  15.135   0.857  1.00  0.00      LIG  
ATOM   4337 C21  LIG     1      11.692  15.600   0.504  1.00  0.00      LIG  
ATOM   4338 C22  LIG     1      12.693  15.471   1.664  1.00  0.00      LIG  
ATOM   4339 C23  LIG     1      12.797  14.159   2.449  1.00  0.00      LIG  
ATOM   4340 O1   LIG     1      20.852   9.137   1.619  1.00  0.00      LIG  
ATOM   4341 O2   LIG     1      16.218  12.762   3.317  1.00  0.00      LIG  
ATOM   4342 C24  LIG     1      11.765  14.078   3.556  1.00  0.00      LIG  
ATOM   4343 C25  LIG     1       9.644  16.019   1.601  1.00  0.00      LIG  
ATOM   4344 O3   LIG     1      10.007  17.132   1.952  1.00  0.00      LIG  
ATOM   4345 C26  LIG     1       8.300  15.444   1.921  1.00  0.00      LIG  
ATOM   4346 C27  LIG     1      12.149  14.884  -0.733  1.00  0.00      LIG  
ATOM   4347 O4   LIG     1      11.861  15.585  -1.967  1.00  0.00      LIG  
ATOM   4348 C28  LIG     1      13.245  15.383  -1.613  1.00  0.00      LIG  
ATOM   4349 C29  LIG     1      13.949  14.413  -2.493  1.00  0.00      LIG  
ATOM   4350 C30  LIG     1      13.976  16.654  -1.344  1.00  0.00      LIG  
ATOM   4351 O5   LIG     1      10.754  11.894   1.825  1.00  0.00      LIG  
ATOM   4352 H    LIG     1      19.086  11.418   1.932  1.00  0.00      LIG  
ATOM   4353 H1   LIG     1      20.121  10.844   3.245  1.00  0.00      LIG  
ATOM   4354 H2   LIG     1      17.615   7.715   2.393  1.00  0.00      LIG  
ATOM   4355 H3   LIG     1      17.808  11.081   4.085  1.00  0.00      LIG  
ATOM   4356 H4   LIG     1      18.437   9.472   4.174  1.00  0.00      LIG  
ATOM   4357 H5   LIG     1      15.967   6.935   1.242  1.00  0.00      LIG  
ATOM   4358 H6   LIG     1      16.502   7.827  -0.148  1.00  0.00      LIG  
ATOM   4359 H7   LIG     1      14.287   8.448   1.740  1.00  0.00      LIG  
ATOM   4360 H8   LIG     1      14.314   8.423  -0.012  1.00  0.00      LIG  
ATOM   4361 H9   LIG     1      15.872  10.394   0.054  1.00  0.00      LIG  
ATOM   4362 H10  LIG     1      15.005  10.664   2.906  1.00  0.00      LIG  
ATOM   4363 H11  LIG     1      15.388  14.017   1.370  1.00  0.00      LIG  
ATOM   4364 H12  LIG     1      15.802  12.906   0.075  1.00  0.00      LIG  
ATOM   4365 H13  LIG     1      17.279  12.208   1.668  1.00  0.00      LIG  
ATOM   4366 H14  LIG     1      12.753   9.946   2.047  1.00  0.00      LIG  
ATOM   4367 H15  LIG     1      11.979   9.984   0.420  1.00  0.00      LIG  
ATOM   4368 H16  LIG     1      19.339   6.787   1.181  1.00  0.00      LIG  
ATOM   4369 H17  LIG     1      20.072   7.643  -0.181  1.00  0.00      LIG  
ATOM   4370 H18  LIG     1      18.438   7.026  -0.323  1.00  0.00      LIG  
ATOM   4371 H19  LIG     1      19.384   9.926  -0.774  1.00  0.00      LIG  
ATOM   4372 H20  LIG     1      18.041  10.729   0.033  1.00  0.00      LIG  
ATOM   4373 H21  LIG     1      17.742   9.335  -1.015  1.00  0.00      LIG  
ATOM   4374 H22  LIG     1      16.770   8.152   4.314  1.00  0.00      LIG  
ATOM   4375 H23  LIG     1      15.209   8.505   3.579  1.00  0.00      LIG  
ATOM   4376 H24  LIG     1      15.932   9.662   4.688  1.00  0.00      LIG  
ATOM   4377 H25  LIG     1      13.568  10.042  -1.384  1.00  0.00      LIG  
ATOM   4378 H26  LIG     1      14.608  11.470  -1.483  1.00  0.00      LIG  
ATOM   4379 H27  LIG     1      12.859  11.655  -1.278  1.00  0.00      LIG  
ATOM   4380 H28  LIG     1      11.629  16.659   0.241  1.00  0.00      LIG  
ATOM   4381 H29  LIG     1      12.458  16.249   2.395  1.00  0.00      LIG  
ATOM   4382 H30  LIG     1      13.689  15.709   1.285  1.00  0.00      LIG  
ATOM   4383 H31  LIG     1      13.739  14.247   2.999  1.00  0.00      LIG  
ATOM   4384 H32  LIG     1      16.631  12.143   3.943  1.00  0.00      LIG  
ATOM   4385 H33  LIG     1      11.940  13.201   4.186  1.00  0.00      LIG  
ATOM   4386 H34  LIG     1      10.749  14.010   3.164  1.00  0.00      LIG  
ATOM   4387 H35  LIG     1      11.821  14.965   4.189  1.00  0.00      LIG  
ATOM   4388 H36  LIG     1       8.404  14.406   2.251  1.00  0.00      LIG  
ATOM   4389 H37  LIG     1       7.651  15.509   1.044  1.00  0.00      LIG  
ATOM   4390 H38  LIG     1       7.864  16.020   2.741  1.00  0.00      LIG  
ATOM   4391 H39  LIG     1      11.948  13.822  -0.712  1.00  0.00      LIG  
ATOM   4392 H40  LIG     1      14.248  14.898  -3.426  1.00  0.00      LIG  
ATOM   4393 H41  LIG     1      13.313  13.558  -2.740  1.00  0.00      LIG  
ATOM   4394 H42  LIG     1      14.849  14.041  -1.994  1.00  0.00      LIG  
ATOM   4395 H43  LIG     1      14.796  16.472  -0.644  1.00  0.00      LIG  
ATOM   4396 H44  LIG     1      13.326  17.426  -0.925  1.00  0.00      LIG  
ATOM   4397 H45  LIG     1      14.402  17.043  -2.272  1.00  0.00      LIG  
TER
REMARK  Energy: 262.664
REMARK  SimpleFitness: 262.664
REMARK  FullFitness: -726.8545
REMARK  InterFull: -31.3215
REMARK  IntraFull: 287.398
REMARK  solvFull: -1195.67
REMARK  surfFull: 212.739
REMARK  extraFull: 0.0
REMARK  deltaGcompsolvpol: -1195.67
REMARK  deltaGcompsolvnonpol: 212.739
REMARK  deltaGprotsolvpol: -1219.71
REMARK  deltaGprotsolvnonpol: 208.651
REMARK  deltaGligsolvpol: -12.4327
REMARK  deltaGligsolvnonpol: 15.6862
REMARK  deltaGvdw: -31.3215
REMARK  deltaGelec: 0.0
REMARK  deltaG: -5.81808
REMARK  Cluster: 3
REMARK  ClusterRank: 3
ATOM   4315 C    LIG     1      19.199  10.765   2.809  1.00  0.00      LIG  
ATOM   4316 C1   LIG     1      19.644   9.582   2.024  1.00  0.00      LIG  
ATOM   4317 C2   LIG     1      18.608   8.966   1.120  1.00  0.00      LIG  
ATOM   4318 C3   LIG     1      17.314   8.664   1.920  1.00  0.00      LIG  
ATOM   4319 C4   LIG     1      16.814   9.762   2.891  1.00  0.00      LIG  
ATOM   4320 C5   LIG     1      17.999  10.383   3.646  1.00  0.00      LIG  
ATOM   4321 C6   LIG     1      16.223   8.032   1.044  1.00  0.00      LIG  
ATOM   4322 C7   LIG     1      14.906   8.769   0.989  1.00  0.00      LIG  
ATOM   4323 C8   LIG     1      15.138  10.261   0.974  1.00  0.00      LIG  
ATOM   4324 C9   LIG     1      15.749  10.740   2.295  1.00  0.00      LIG  
ATOM   4325 C10  LIG     1      13.864  11.035   0.599  1.00  0.00      LIG  
ATOM   4326 C11  LIG     1      13.929  12.417   1.139  1.00  0.00      LIG  
ATOM   4327 C12  LIG     1      15.286  13.019   1.191  1.00  0.00      LIG  
ATOM   4328 C13  LIG     1      16.156  12.225   2.162  1.00  0.00      LIG  
ATOM   4329 C14  LIG     1      12.564  10.509   1.184  1.00  0.00      LIG  
ATOM   4330 C15  LIG     1      11.855  11.767   1.561  1.00  0.00      LIG  
ATOM   4331 C16  LIG     1      12.806  12.891   1.690  1.00  0.00      LIG  
ATOM   4332 C17  LIG     1      19.200   7.660   0.600  1.00  0.00      LIG  
ATOM   4333 C18  LIG     1      18.440   9.893  -0.079  1.00  0.00      LIG  
ATOM   4334 C19  LIG     1      16.093   9.054   4.038  1.00  0.00      LIG  
ATOM   4335 C20  LIG     1      13.723  11.060  -0.916  1.00  0.00      LIG  
ATOM   4336 O    LIG     1      10.272  15.140   0.862  1.00  0.00      LIG  
ATOM   4337 C21  LIG     1      11.596  15.592   0.541  1.00  0.00      LIG  
ATOM   4338 C22  LIG     1      12.560  15.453   1.730  1.00  0.00      LIG  
ATOM   4339 C23  LIG     1      12.629  14.138   2.513  1.00  0.00      LIG  
ATOM   4340 O1   LIG     1      20.837   9.358   1.877  1.00  0.00      LIG  
ATOM   4341 O2   LIG     1      16.070  12.860   3.437  1.00  0.00      LIG  
ATOM   4342 C24  LIG     1      11.551  14.041   3.575  1.00  0.00      LIG  
ATOM   4343 C25  LIG     1       9.529  16.029   1.593  1.00  0.00      LIG  
ATOM   4344 O3   LIG     1       9.891  17.144   1.940  1.00  0.00      LIG  
ATOM   4345 C26  LIG     1       8.193  15.444   1.923  1.00  0.00      LIG  
ATOM   4346 C27  LIG     1      12.079  14.872  -0.684  1.00  0.00      LIG  
ATOM   4347 O4   LIG     1      11.840  15.589  -1.921  1.00  0.00      LIG  
ATOM   4348 C28  LIG     1      13.208  15.352  -1.532  1.00  0.00      LIG  
ATOM   4349 C29  LIG     1      13.908  14.379  -2.411  1.00  0.00      LIG  
ATOM   4350 C30  LIG     1      13.966  16.599  -1.227  1.00  0.00      LIG  
ATOM   4351 O5   LIG     1      10.666  11.814   1.840  1.00  0.00      LIG  
ATOM   4352 H    LIG     1      18.997  11.591   2.127  1.00  0.00      LIG  
ATOM   4353 H1   LIG     1      20.020  11.059   3.468  1.00  0.00      LIG  
ATOM   4354 H2   LIG     1      17.624   7.850   2.583  1.00  0.00      LIG  
ATOM   4355 H3   LIG     1      17.683  11.231   4.254  1.00  0.00      LIG  
ATOM   4356 H4   LIG     1      18.356   9.642   4.370  1.00  0.00      LIG  
ATOM   4357 H5   LIG     1      16.026   7.016   1.398  1.00  0.00      LIG  
ATOM   4358 H6   LIG     1      16.568   7.915   0.016  1.00  0.00      LIG  
ATOM   4359 H7   LIG     1      14.296   8.484   1.849  1.00  0.00      LIG  
ATOM   4360 H8   LIG     1      14.361   8.448   0.098  1.00  0.00      LIG  
ATOM   4361 H9   LIG     1      15.862  10.462   0.183  1.00  0.00      LIG  
ATOM   4362 H10  LIG     1      14.922  10.728   3.013  1.00  0.00      LIG  
ATOM   4363 H11  LIG     1      15.247  14.077   1.466  1.00  0.00      LIG  
ATOM   4364 H12  LIG     1      15.717  12.968   0.188  1.00  0.00      LIG  
ATOM   4365 H13  LIG     1      17.181  12.326   1.813  1.00  0.00      LIG  
ATOM   4366 H14  LIG     1      12.712   9.927   2.096  1.00  0.00      LIG  
ATOM   4367 H15  LIG     1      11.977   9.948   0.451  1.00  0.00      LIG  
ATOM   4368 H16  LIG     1      19.397   6.963   1.421  1.00  0.00      LIG  
ATOM   4369 H17  LIG     1      20.144   7.829   0.072  1.00  0.00      LIG  
ATOM   4370 H18  LIG     1      18.530   7.168  -0.109  1.00  0.00      LIG  
ATOM   4371 H19  LIG     1      19.403  10.087  -0.561  1.00  0.00      LIG  
ATOM   4372 H20  LIG     1      18.022  10.860   0.209  1.00  0.00      LIG  
ATOM   4373 H21  LIG     1      17.783   9.451  -0.833  1.00  0.00      LIG  
ATOM   4374 H22  LIG     1      16.719   8.275   4.481  1.00  0.00      LIG  
ATOM   4375 H23  LIG     1      15.167   8.585   3.710  1.00  0.00      LIG  
ATOM   4376 H24  LIG     1      15.838   9.767   4.827  1.00  0.00      LIG  
ATOM   4377 H25  LIG     1      13.596  10.048  -1.308  1.00  0.00      LIG  
ATOM   4378 H26  LIG     1      14.609  11.495  -1.388  1.00  0.00      LIG  
ATOM   4379 H27  LIG     1      12.852  11.646  -1.223  1.00  0.00      LIG  
ATOM   4380 H28  LIG     1      11.551  16.652   0.276  1.00  0.00      LIG  
ATOM   4381 H29  LIG     1      12.311  16.233   2.453  1.00  0.00      LIG  
ATOM   4382 H30  LIG     1      13.568  15.684   1.381  1.00  0.00      LIG  
ATOM   4383 H31  LIG     1      13.544  14.229   3.105  1.00  0.00      LIG  
ATOM   4384 H32  LIG     1      15.168  12.703   3.764  1.00  0.00      LIG  
ATOM   4385 H33  LIG     1      11.728  13.176   4.222  1.00  0.00      LIG  
ATOM   4386 H34  LIG     1      10.554  13.936   3.144  1.00  0.00      LIG  
ATOM   4387 H35  LIG     1      11.552  14.936   4.200  1.00  0.00      LIG  
ATOM   4388 H36  LIG     1       8.309  14.412   2.268  1.00  0.00      LIG  
ATOM   4389 H37  LIG     1       7.543  15.487   1.046  1.00  0.00      LIG  
ATOM   4390 H38  LIG     1       7.750  16.025   2.735  1.00  0.00      LIG  
ATOM   4391 H39  LIG     1      11.862  13.813  -0.671  1.00  0.00      LIG  
ATOM   4392 H40  LIG     1      14.237  14.871  -3.330  1.00  0.00      LIG  
ATOM   4393 H41  LIG     1      13.257  13.543  -2.684  1.00  0.00      LIG  
ATOM   4394 H42  LIG     1      14.787  13.979  -1.900  1.00  0.00      LIG  
ATOM   4395 H43  LIG     1      14.784  16.378  -0.537  1.00  0.00      LIG  
ATOM   4396 H44  LIG     1      13.334  17.369  -0.778  1.00  0.00      LIG  
ATOM   4397 H45  LIG     1      14.395  17.010  -2.144  1.00  0.00      LIG  
TER
REMARK  Energy: 271.342
REMARK  SimpleFitness: 271.342
REMARK  FullFitness: -717.30994
REMARK  InterFull: -27.014
REMARK  IntraFull: 292.361
REMARK  solvFull: -1196.45
REMARK  surfFull: 213.793
REMARK  extraFull: 0.0
REMARK  deltaGcompsolvpol: -1196.45
REMARK  deltaGcompsolvnonpol: 213.793
REMARK  deltaGprotsolvpol: -1219.71
REMARK  deltaGprotsolvnonpol: 208.651
REMARK  deltaGligsolvpol: -12.551
REMARK  deltaGligsolvnonpol: 15.7396
REMARK  deltaGvdw: -27.014
REMARK  deltaGelec: 0.0
REMARK  deltaG: -5.356424
REMARK  Cluster: 3
REMARK  ClusterRank: 4
ATOM   4315 C    LIG     1      18.424  11.651   1.392  1.00  0.00      LIG  
ATOM   4316 C1   LIG     1      19.197  10.436   1.022  1.00  0.00      LIG  
ATOM   4317 C2   LIG     1      18.391   9.248   0.563  1.00  0.00      LIG  
ATOM   4318 C3   LIG     1      17.266   8.931   1.584  1.00  0.00      LIG  
ATOM   4319 C4   LIG     1      16.460  10.133   2.129  1.00  0.00      LIG  
ATOM   4320 C5   LIG     1      17.405  11.299   2.452  1.00  0.00      LIG  
ATOM   4321 C6   LIG     1      16.414   7.723   1.161  1.00  0.00      LIG  
ATOM   4322 C7   LIG     1      14.926   7.963   1.054  1.00  0.00      LIG  
ATOM   4323 C8   LIG     1      14.666   9.318   0.445  1.00  0.00      LIG  
ATOM   4324 C9   LIG     1      15.157  10.466   1.333  1.00  0.00      LIG  
ATOM   4325 C10  LIG     1      13.195   9.504   0.043  1.00  0.00      LIG  
ATOM   4326 C11  LIG     1      12.861  10.951  -0.043  1.00  0.00      LIG  
ATOM   4327 C12  LIG     1      13.988  11.787  -0.552  1.00  0.00      LIG  
ATOM   4328 C13  LIG     1      15.123  11.760   0.483  1.00  0.00      LIG  
ATOM   4329 C14  LIG     1      12.158   8.964   1.009  1.00  0.00      LIG  
ATOM   4330 C15  LIG     1      11.117  10.032   0.977  1.00  0.00      LIG  
ATOM   4331 C16  LIG     1      11.646  11.284   0.417  1.00  0.00      LIG  
ATOM   4332 C17  LIG     1      19.350   8.065   0.482  1.00  0.00      LIG  
ATOM   4333 C18  LIG     1      17.930   9.538  -0.860  1.00  0.00      LIG  
ATOM   4334 C19  LIG     1      15.993   9.765   3.540  1.00  0.00      LIG  
ATOM   4335 C20  LIG     1      12.958   8.840  -1.309  1.00  0.00      LIG  
ATOM   4336 O    LIG     1       9.769  15.332   0.528  1.00  0.00      LIG  
ATOM   4337 C21  LIG     1      11.195  15.196   0.461  1.00  0.00      LIG  
ATOM   4338 C22  LIG     1      11.630  13.793   0.905  1.00  0.00      LIG  
ATOM   4339 C23  LIG     1      10.834  12.553   0.433  1.00  0.00      LIG  
ATOM   4340 O1   LIG     1      20.393  10.524   0.784  1.00  0.00      LIG  
ATOM   4341 O2   LIG     1      14.981  12.893   1.337  1.00  0.00      LIG  
ATOM   4342 C24  LIG     1      10.171  12.609  -0.937  1.00  0.00      LIG  
ATOM   4343 C25  LIG     1       9.276  15.586   1.775  1.00  0.00      LIG  
ATOM   4344 O3   LIG     1       9.942  15.815   2.773  1.00  0.00      LIG  
ATOM   4345 C26  LIG     1       7.802  15.364   1.783  1.00  0.00      LIG  
ATOM   4346 C27  LIG     1      11.649  15.480  -0.941  1.00  0.00      LIG  
ATOM   4347 O4   LIG     1      11.840  16.877  -1.260  1.00  0.00      LIG  
ATOM   4348 C28  LIG     1      12.992  16.003  -1.283  1.00  0.00      LIG  
ATOM   4349 C29  LIG     1      14.009  16.291  -0.233  1.00  0.00      LIG  
ATOM   4350 C30  LIG     1      13.513  15.717  -2.646  1.00  0.00      LIG  
ATOM   4351 O5   LIG     1      10.024   9.951   1.521  1.00  0.00      LIG  
ATOM   4352 H    LIG     1      17.975  12.076   0.496  1.00  0.00      LIG  
ATOM   4353 H1   LIG     1      19.124  12.384   1.800  1.00  0.00      LIG  
ATOM   4354 H2   LIG     1      17.823   8.571   2.455  1.00  0.00      LIG  
ATOM   4355 H3   LIG     1      16.844  12.189   2.741  1.00  0.00      LIG  
ATOM   4356 H4   LIG     1      17.976  11.030   3.346  1.00  0.00      LIG  
ATOM   4357 H5   LIG     1      16.576   6.910   1.873  1.00  0.00      LIG  
ATOM   4358 H6   LIG     1      16.744   7.333   0.198  1.00  0.00      LIG  
ATOM   4359 H7   LIG     1      14.465   7.885   2.039  1.00  0.00      LIG  
ATOM   4360 H8   LIG     1      14.484   7.171   0.445  1.00  0.00      LIG  
ATOM   4361 H9   LIG     1      15.251   9.350  -0.477  1.00  0.00      LIG  
ATOM   4362 H10  LIG     1      14.394  10.600   2.106  1.00  0.00      LIG  
ATOM   4363 H11  LIG     1      13.674  12.806  -0.787  1.00  0.00      LIG  
ATOM   4364 H12  LIG     1      14.344  11.353  -1.490  1.00  0.00      LIG  
ATOM   4365 H13  LIG     1      16.056  11.888  -0.060  1.00  0.00      LIG  
ATOM   4366 H14  LIG     1      12.544   8.900   2.025  1.00  0.00      LIG  
ATOM   4367 H15  LIG     1      11.734   8.010   0.681  1.00  0.00      LIG  
ATOM   4368 H16  LIG     1      19.766   7.829   1.466  1.00  0.00      LIG  
ATOM   4369 H17  LIG     1      20.186   8.272  -0.194  1.00  0.00      LIG  
ATOM   4370 H18  LIG     1      18.854   7.172   0.099  1.00  0.00      LIG  
ATOM   4371 H19  LIG     1      18.777   9.799  -1.500  1.00  0.00      LIG  
ATOM   4372 H20  LIG     1      17.233  10.373  -0.904  1.00  0.00      LIG  
ATOM   4373 H21  LIG     1      17.443   8.671  -1.307  1.00  0.00      LIG  
ATOM   4374 H22  LIG     1      16.832   9.442   4.162  1.00  0.00      LIG  
ATOM   4375 H23  LIG     1      15.255   8.964   3.551  1.00  0.00      LIG  
ATOM   4376 H24  LIG     1      15.537  10.633   4.025  1.00  0.00      LIG  
ATOM   4377 H25  LIG     1      13.114   7.761  -1.244  1.00  0.00      LIG  
ATOM   4378 H26  LIG     1      13.638   9.234  -2.071  1.00  0.00      LIG  
ATOM   4379 H27  LIG     1      11.933   9.004  -1.656  1.00  0.00      LIG  
ATOM   4380 H28  LIG     1      11.675  15.932   1.117  1.00  0.00      LIG  
ATOM   4381 H29  LIG     1      11.589  13.769   1.997  1.00  0.00      LIG  
ATOM   4382 H30  LIG     1      12.686  13.702   0.676  1.00  0.00      LIG  
ATOM   4383 H31  LIG     1      10.023  12.436   1.158  1.00  0.00      LIG  
ATOM   4384 H32  LIG     1      14.901  13.672   0.761  1.00  0.00      LIG  
ATOM   4385 H33  LIG     1       9.641  11.677  -1.165  1.00  0.00      LIG  
ATOM   4386 H34  LIG     1      10.911  12.772  -1.726  1.00  0.00      LIG  
ATOM   4387 H35  LIG     1       9.431  13.408  -0.982  1.00  0.00      LIG  
ATOM   4388 H36  LIG     1       7.337  15.984   1.011  1.00  0.00      LIG  
ATOM   4389 H37  LIG     1       7.410  15.661   2.761  1.00  0.00      LIG  
ATOM   4390 H38  LIG     1       7.588  14.305   1.604  1.00  0.00      LIG  
ATOM   4391 H39  LIG     1      11.193  14.853  -1.683  1.00  0.00      LIG  
ATOM   4392 H40  LIG     1      14.844  16.846  -0.662  1.00  0.00      LIG  
ATOM   4393 H41  LIG     1      14.401  15.359   0.178  1.00  0.00      LIG  
ATOM   4394 H42  LIG     1      13.604  16.880   0.592  1.00  0.00      LIG  
ATOM   4395 H43  LIG     1      12.699  15.609  -3.371  1.00  0.00      LIG  
ATOM   4396 H44  LIG     1      14.165  16.531  -2.976  1.00  0.00      LIG  
ATOM   4397 H45  LIG     1      14.087  14.786  -2.634  1.00  0.00      LIG  
TER
REMARK  Energy: 274.313
REMARK  SimpleFitness: 274.313
REMARK  FullFitness: -714.94586
REMARK  InterFull: -29.7318
REMARK  IntraFull: 298.344
REMARK  solvFull: -1197.05
REMARK  surfFull: 213.492
REMARK  extraFull: 0.0
REMARK  deltaGcompsolvpol: -1197.05
REMARK  deltaGcompsolvnonpol: 213.492
REMARK  deltaGprotsolvpol: -1219.71
REMARK  deltaGprotsolvnonpol: 208.651
REMARK  deltaGligsolvpol: -12.7527
REMARK  deltaGligsolvnonpol: 15.6871
REMARK  deltaGvdw: -29.7318
REMARK  deltaGelec: 0.0
REMARK  deltaG: -5.661417
REMARK  Cluster: 3
REMARK  ClusterRank: 5
ATOM   4315 C    LIG     1      18.246  11.913   1.621  1.00  0.00      LIG  
ATOM   4316 C1   LIG     1      19.072  10.748   1.205  1.00  0.00      LIG  
ATOM   4317 C2   LIG     1      18.314   9.539   0.719  1.00  0.00      LIG  
ATOM   4318 C3   LIG     1      17.195   9.152   1.715  1.00  0.00      LIG  
ATOM   4319 C4   LIG     1      16.334  10.299   2.281  1.00  0.00      LIG  
ATOM   4320 C5   LIG     1      17.229  11.490   2.655  1.00  0.00      LIG  
ATOM   4321 C6   LIG     1      16.404   7.918   1.256  1.00  0.00      LIG  
ATOM   4322 C7   LIG     1      14.910   8.092   1.127  1.00  0.00      LIG  
ATOM   4323 C8   LIG     1      14.597   9.451   0.552  1.00  0.00      LIG  
ATOM   4324 C9   LIG     1      15.021  10.590   1.484  1.00  0.00      LIG  
ATOM   4325 C10  LIG     1      13.128   9.578   0.118  1.00  0.00      LIG  
ATOM   4326 C11  LIG     1      12.720  11.008   0.123  1.00  0.00      LIG  
ATOM   4327 C12  LIG     1      13.789  11.936  -0.338  1.00  0.00      LIG  
ATOM   4328 C13  LIG     1      14.947  11.904   0.672  1.00  0.00      LIG  
ATOM   4329 C14  LIG     1      12.097   8.903   1.004  1.00  0.00      LIG  
ATOM   4330 C15  LIG     1      11.020   9.931   1.071  1.00  0.00      LIG  
ATOM   4331 C16  LIG     1      11.502  11.251   0.644  1.00  0.00      LIG  
ATOM   4332 C17  LIG     1      19.322   8.397   0.655  1.00  0.00      LIG  
ATOM   4333 C18  LIG     1      17.856   9.829  -0.706  1.00  0.00      LIG  
ATOM   4334 C19  LIG     1      15.879   9.863   3.673  1.00  0.00      LIG  
ATOM   4335 C20  LIG     1      12.974   8.985  -1.274  1.00  0.00      LIG  
ATOM   4336 O    LIG     1       9.603  15.248   1.106  1.00  0.00      LIG  
ATOM   4337 C21  LIG     1      11.011  15.127   0.868  1.00  0.00      LIG  
ATOM   4338 C22  LIG     1      11.432  13.728   1.317  1.00  0.00      LIG  
ATOM   4339 C23  LIG     1      10.651  12.475   0.830  1.00  0.00      LIG  
ATOM   4340 O1   LIG     1      20.243  10.918   0.902  1.00  0.00      LIG  
ATOM   4341 O2   LIG     1      14.797  13.009   1.554  1.00  0.00      LIG  
ATOM   4342 C24  LIG     1       9.825  12.568  -0.450  1.00  0.00      LIG  
ATOM   4343 C25  LIG     1       9.224  16.210   1.992  1.00  0.00      LIG  
ATOM   4344 O3   LIG     1       9.927  17.129   2.394  1.00  0.00      LIG  
ATOM   4345 C26  LIG     1       7.974  15.765   2.667  1.00  0.00      LIG  
ATOM   4346 C27  LIG     1      11.333  15.375  -0.580  1.00  0.00      LIG  
ATOM   4347 O4   LIG     1      11.506  16.759  -0.959  1.00  0.00      LIG  
ATOM   4348 C28  LIG     1      12.645  15.873  -1.067  1.00  0.00      LIG  
ATOM   4349 C29  LIG     1      13.767  16.206  -0.142  1.00  0.00      LIG  
ATOM   4350 C30  LIG     1      13.034  15.551  -2.467  1.00  0.00      LIG  
ATOM   4351 O5   LIG     1       9.920   9.755   1.576  1.00  0.00      LIG  
ATOM   4352 H    LIG     1      17.782  12.347   0.736  1.00  0.00      LIG  
ATOM   4353 H1   LIG     1      18.916  12.656   2.063  1.00  0.00      LIG  
ATOM   4354 H2   LIG     1      17.756   8.801   2.585  1.00  0.00      LIG  
ATOM   4355 H3   LIG     1      16.632  12.349   2.965  1.00  0.00      LIG  
ATOM   4356 H4   LIG     1      17.797  11.217   3.551  1.00  0.00      LIG  
ATOM   4357 H5   LIG     1      16.591   7.101   1.957  1.00  0.00      LIG  
ATOM   4358 H6   LIG     1      16.770   7.559   0.292  1.00  0.00      LIG  
ATOM   4359 H7   LIG     1      14.436   7.966   2.101  1.00  0.00      LIG  
ATOM   4360 H8   LIG     1      14.519   7.298   0.486  1.00  0.00      LIG  
ATOM   4361 H9   LIG     1      15.198   9.542  -0.354  1.00  0.00      LIG  
ATOM   4362 H10  LIG     1      14.236  10.662   2.245  1.00  0.00      LIG  
ATOM   4363 H11  LIG     1      13.409  12.945  -0.518  1.00  0.00      LIG  
ATOM   4364 H12  LIG     1      14.153  11.583  -1.305  1.00  0.00      LIG  
ATOM   4365 H13  LIG     1      15.870  12.068   0.119  1.00  0.00      LIG  
ATOM   4366 H14  LIG     1      12.460   8.736   2.014  1.00  0.00      LIG  
ATOM   4367 H15  LIG     1      11.716   7.974   0.572  1.00  0.00      LIG  
ATOM   4368 H16  LIG     1      19.724   8.176   1.648  1.00  0.00      LIG  
ATOM   4369 H17  LIG     1      20.162   8.640  -0.002  1.00  0.00      LIG  
ATOM   4370 H18  LIG     1      18.869   7.485   0.263  1.00  0.00      LIG  
ATOM   4371 H19  LIG     1      18.699  10.133  -1.335  1.00  0.00      LIG  
ATOM   4372 H20  LIG     1      17.123  10.636  -0.742  1.00  0.00      LIG  
ATOM   4373 H21  LIG     1      17.407   8.947  -1.166  1.00  0.00      LIG  
ATOM   4374 H22  LIG     1      16.732   9.580   4.295  1.00  0.00      LIG  
ATOM   4375 H23  LIG     1      15.204   9.010   3.647  1.00  0.00      LIG  
ATOM   4376 H24  LIG     1      15.360  10.684   4.174  1.00  0.00      LIG  
ATOM   4377 H25  LIG     1      13.183   7.913  -1.255  1.00  0.00      LIG  
ATOM   4378 H26  LIG     1      13.662   9.448  -1.985  1.00  0.00      LIG  
ATOM   4379 H27  LIG     1      11.954   9.116  -1.646  1.00  0.00      LIG  
ATOM   4380 H28  LIG     1      11.589  15.830   1.478  1.00  0.00      LIG  
ATOM   4381 H29  LIG     1      11.355  13.699   2.409  1.00  0.00      LIG  
ATOM   4382 H30  LIG     1      12.496  13.655   1.130  1.00  0.00      LIG  
ATOM   4383 H31  LIG     1       9.935  12.264   1.631  1.00  0.00      LIG  
ATOM   4384 H32  LIG     1      14.596  13.776   0.994  1.00  0.00      LIG  
ATOM   4385 H33  LIG     1       9.220  11.668  -0.599  1.00  0.00      LIG  
ATOM   4386 H34  LIG     1      10.471  12.676  -1.326  1.00  0.00      LIG  
ATOM   4387 H35  LIG     1       9.127  13.405  -0.434  1.00  0.00      LIG  
ATOM   4388 H36  LIG     1       7.202  15.548   1.923  1.00  0.00      LIG  
ATOM   4389 H37  LIG     1       7.621  16.567   3.313  1.00  0.00      LIG  
ATOM   4390 H38  LIG     1       8.179  14.885   3.280  1.00  0.00      LIG  
ATOM   4391 H39  LIG     1      10.773  14.760  -1.255  1.00  0.00      LIG  
ATOM   4392 H40  LIG     1      14.428  16.940  -0.612  1.00  0.00      LIG  
ATOM   4393 H41  LIG     1      14.347  15.307   0.081  1.00  0.00      LIG  
ATOM   4394 H42  LIG     1      13.418  16.632   0.802  1.00  0.00      LIG  
ATOM   4395 H43  LIG     1      12.162  15.360  -3.100  1.00  0.00      LIG  
ATOM   4396 H44  LIG     1      13.591  16.384  -2.902  1.00  0.00      LIG  
ATOM   4397 H45  LIG     1      13.665  14.658  -2.477  1.00  0.00      LIG  
TER
REMARK  Energy: 275.563
REMARK  SimpleFitness: 275.563
REMARK  FullFitness: -714.53217
REMARK  InterFull: -29.9542
REMARK  IntraFull: 299.577
REMARK  solvFull: -1197.83
REMARK  surfFull: 213.675
REMARK  extraFull: 0.0
REMARK  deltaGcompsolvpol: -1197.83
REMARK  deltaGcompsolvnonpol: 213.675
REMARK  deltaGprotsolvpol: -1219.71
REMARK  deltaGprotsolvnonpol: 208.651
REMARK  deltaGligsolvpol: -12.9679
REMARK  deltaGligsolvnonpol: 15.6006
REMARK  deltaGvdw: -29.9542
REMARK  deltaGelec: 0.0
REMARK  deltaG: -5.691522
REMARK  Cluster: 3
REMARK  ClusterRank: 6
ATOM   4315 C    LIG     1      18.398  11.703   1.716  1.00  0.00      LIG  
ATOM   4316 C1   LIG     1      19.200  10.542   1.246  1.00  0.00      LIG  
ATOM   4317 C2   LIG     1      18.424   9.421   0.608  1.00  0.00      LIG  
ATOM   4318 C3   LIG     1      17.278   8.973   1.551  1.00  0.00      LIG  
ATOM   4319 C4   LIG     1      16.443  10.089   2.228  1.00  0.00      LIG  
ATOM   4320 C5   LIG     1      17.366  11.218   2.710  1.00  0.00      LIG  
ATOM   4321 C6   LIG     1      16.453   7.824   0.957  1.00  0.00      LIG  
ATOM   4322 C7   LIG     1      14.973   8.079   0.804  1.00  0.00      LIG  
ATOM   4323 C8   LIG     1      14.712   9.510   0.391  1.00  0.00      LIG  
ATOM   4324 C9   LIG     1      15.138  10.505   1.470  1.00  0.00      LIG  
ATOM   4325 C10  LIG     1      13.250   9.725  -0.034  1.00  0.00      LIG  
ATOM   4326 C11  LIG     1      12.839  11.149   0.128  1.00  0.00      LIG  
ATOM   4327 C12  LIG     1      13.942  12.107  -0.167  1.00  0.00      LIG  
ATOM   4328 C13  LIG     1      15.065  11.928   0.864  1.00  0.00      LIG  
ATOM   4329 C14  LIG     1      12.219   8.969   0.781  1.00  0.00      LIG  
ATOM   4330 C15  LIG     1      11.121   9.966   0.885  1.00  0.00      LIG  
ATOM   4331 C16  LIG     1      11.588  11.334   0.586  1.00  0.00      LIG  
ATOM   4332 C17  LIG     1      19.401   8.266   0.402  1.00  0.00      LIG  
ATOM   4333 C18  LIG     1      17.989   9.889  -0.776  1.00  0.00      LIG  
ATOM   4334 C19  LIG     1      15.961   9.525   3.568  1.00  0.00      LIG  
ATOM   4335 C20  LIG     1      13.095   9.307  -1.492  1.00  0.00      LIG  
ATOM   4336 O    LIG     1       9.639  15.397   0.702  1.00  0.00      LIG  
ATOM   4337 C21  LIG     1      11.055  15.157   0.653  1.00  0.00      LIG  
ATOM   4338 C22  LIG     1      11.379  13.826   1.350  1.00  0.00      LIG  
ATOM   4339 C23  LIG     1      10.685  12.499   0.933  1.00  0.00      LIG  
ATOM   4340 O1   LIG     1      20.413  10.642   1.116  1.00  0.00      LIG  
ATOM   4341 O2   LIG     1      14.858  12.885   1.901  1.00  0.00      LIG  
ATOM   4342 C24  LIG     1       9.576  12.552  -0.119  1.00  0.00      LIG  
ATOM   4343 C25  LIG     1       9.195  16.052   1.815  1.00  0.00      LIG  
ATOM   4344 O3   LIG     1       9.895  16.717   2.563  1.00  0.00      LIG  
ATOM   4345 C26  LIG     1       7.867  15.497   2.214  1.00  0.00      LIG  
ATOM   4346 C27  LIG     1      11.530  15.203  -0.769  1.00  0.00      LIG  
ATOM   4347 O4   LIG     1      11.663  16.540  -1.308  1.00  0.00      LIG  
ATOM   4348 C28  LIG     1      12.855  15.729  -1.192  1.00  0.00      LIG  
ATOM   4349 C29  LIG     1      13.861  16.249  -0.222  1.00  0.00      LIG  
ATOM   4350 C30  LIG     1      13.396  15.280  -2.502  1.00  0.00      LIG  
ATOM   4351 O5   LIG     1      10.027   9.723   1.374  1.00  0.00      LIG  
ATOM   4352 H    LIG     1      17.954  12.207   0.857  1.00  0.00      LIG  
ATOM   4353 H1   LIG     1      19.076  12.404   2.211  1.00  0.00      LIG  
ATOM   4354 H2   LIG     1      17.818   8.509   2.382  1.00  0.00      LIG  
ATOM   4355 H3   LIG     1      16.793  12.060   3.098  1.00  0.00      LIG  
ATOM   4356 H4   LIG     1      17.927  10.844   3.574  1.00  0.00      LIG  
ATOM   4357 H5   LIG     1      16.578   6.939   1.588  1.00  0.00      LIG  
ATOM   4358 H6   LIG     1      16.834   7.533  -0.023  1.00  0.00      LIG  
ATOM   4359 H7   LIG     1      14.476   7.854   1.749  1.00  0.00      LIG  
ATOM   4360 H8   LIG     1      14.572   7.382   0.064  1.00  0.00      LIG  
ATOM   4361 H9   LIG     1      15.327   9.701  -0.491  1.00  0.00      LIG  
ATOM   4362 H10  LIG     1      14.352  10.472   2.233  1.00  0.00      LIG  
ATOM   4363 H11  LIG     1      13.583  13.137  -0.203  1.00  0.00      LIG  
ATOM   4364 H12  LIG     1      14.330  11.886  -1.165  1.00  0.00      LIG  
ATOM   4365 H13  LIG     1      16.000  12.185   0.368  1.00  0.00      LIG  
ATOM   4366 H14  LIG     1      12.558   8.751   1.796  1.00  0.00      LIG  
ATOM   4367 H15  LIG     1      11.869   8.065   0.276  1.00  0.00      LIG  
ATOM   4368 H16  LIG     1      19.799   7.912   1.357  1.00  0.00      LIG  
ATOM   4369 H17  LIG     1      20.248   8.567  -0.223  1.00  0.00      LIG  
ATOM   4370 H18  LIG     1      18.927   7.422  -0.103  1.00  0.00      LIG  
ATOM   4371 H19  LIG     1      18.850  10.231  -1.359  1.00  0.00      LIG  
ATOM   4372 H20  LIG     1      17.285  10.722  -0.722  1.00  0.00      LIG  
ATOM   4373 H21  LIG     1      17.516   9.080  -1.337  1.00  0.00      LIG  
ATOM   4374 H22  LIG     1      16.800   9.152   4.163  1.00  0.00      LIG  
ATOM   4375 H23  LIG     1      15.257   8.703   3.449  1.00  0.00      LIG  
ATOM   4376 H24  LIG     1      15.462  10.304   4.151  1.00  0.00      LIG  
ATOM   4377 H25  LIG     1      13.303   8.241  -1.613  1.00  0.00      LIG  
ATOM   4378 H26  LIG     1      13.785   9.859  -2.138  1.00  0.00      LIG  
ATOM   4379 H27  LIG     1      12.078   9.489  -1.852  1.00  0.00      LIG  
ATOM   4380 H28  LIG     1      11.587  15.941   1.199  1.00  0.00      LIG  
ATOM   4381 H29  LIG     1      11.102  13.971   2.398  1.00  0.00      LIG  
ATOM   4382 H30  LIG     1      12.460  13.710   1.382  1.00  0.00      LIG  
ATOM   4383 H31  LIG     1      10.173  12.198   1.853  1.00  0.00      LIG  
ATOM   4384 H32  LIG     1      14.726  13.743   1.465  1.00  0.00      LIG  
ATOM   4385 H33  LIG     1       9.139  11.564  -0.293  1.00  0.00      LIG  
ATOM   4386 H34  LIG     1       9.939  12.907  -1.083  1.00  0.00      LIG  
ATOM   4387 H35  LIG     1       8.753  13.190   0.208  1.00  0.00      LIG  
ATOM   4388 H36  LIG     1       7.172  15.511   1.369  1.00  0.00      LIG  
ATOM   4389 H37  LIG     1       7.452  16.110   3.018  1.00  0.00      LIG  
ATOM   4390 H38  LIG     1       7.999  14.473   2.577  1.00  0.00      LIG  
ATOM   4391 H39  LIG     1      11.085  14.454  -1.401  1.00  0.00      LIG  
ATOM   4392 H40  LIG     1      14.544  16.935  -0.730  1.00  0.00      LIG  
ATOM   4393 H41  LIG     1      14.450  15.425   0.187  1.00  0.00      LIG  
ATOM   4394 H42  LIG     1      13.403  16.788   0.610  1.00  0.00      LIG  
ATOM   4395 H43  LIG     1      12.625  14.797  -3.110  1.00  0.00      LIG  
ATOM   4396 H44  LIG     1      13.792  16.132  -3.060  1.00  0.00      LIG  
ATOM   4397 H45  LIG     1      14.205  14.563  -2.341  1.00  0.00      LIG  
TER
REMARK  Energy: 275.563
REMARK  SimpleFitness: 275.563
REMARK  FullFitness: -714.53217
REMARK  InterFull: -29.9542
REMARK  IntraFull: 299.577
REMARK  solvFull: -1197.83
REMARK  surfFull: 213.675
REMARK  extraFull: 0.0
REMARK  deltaGcompsolvpol: -1197.83
REMARK  deltaGcompsolvnonpol: 213.675
REMARK  deltaGprotsolvpol: -1219.71
REMARK  deltaGprotsolvnonpol: 208.651
REMARK  deltaGligsolvpol: -12.9679
REMARK  deltaGligsolvnonpol: 15.6006
REMARK  deltaGvdw: -29.9542
REMARK  deltaGelec: 0.0
REMARK  deltaG: -5.691522
REMARK  Cluster: 3
REMARK  ClusterRank: 7
ATOM   4315 C    LIG     1      18.398  11.703   1.716  1.00  0.00      LIG  
ATOM   4316 C1   LIG     1      19.200  10.542   1.246  1.00  0.00      LIG  
ATOM   4317 C2   LIG     1      18.424   9.421   0.608  1.00  0.00      LIG  
ATOM   4318 C3   LIG     1      17.278   8.973   1.551  1.00  0.00      LIG  
ATOM   4319 C4   LIG     1      16.443  10.089   2.228  1.00  0.00      LIG  
ATOM   4320 C5   LIG     1      17.366  11.218   2.710  1.00  0.00      LIG  
ATOM   4321 C6   LIG     1      16.453   7.824   0.957  1.00  0.00      LIG  
ATOM   4322 C7   LIG     1      14.973   8.079   0.804  1.00  0.00      LIG  
ATOM   4323 C8   LIG     1      14.712   9.510   0.391  1.00  0.00      LIG  
ATOM   4324 C9   LIG     1      15.138  10.505   1.470  1.00  0.00      LIG  
ATOM   4325 C10  LIG     1      13.250   9.725  -0.034  1.00  0.00      LIG  
ATOM   4326 C11  LIG     1      12.839  11.149   0.128  1.00  0.00      LIG  
ATOM   4327 C12  LIG     1      13.942  12.107  -0.167  1.00  0.00      LIG  
ATOM   4328 C13  LIG     1      15.065  11.928   0.864  1.00  0.00      LIG  
ATOM   4329 C14  LIG     1      12.219   8.969   0.781  1.00  0.00      LIG  
ATOM   4330 C15  LIG     1      11.121   9.966   0.885  1.00  0.00      LIG  
ATOM   4331 C16  LIG     1      11.588  11.334   0.586  1.00  0.00      LIG  
ATOM   4332 C17  LIG     1      19.401   8.266   0.402  1.00  0.00      LIG  
ATOM   4333 C18  LIG     1      17.989   9.889  -0.776  1.00  0.00      LIG  
ATOM   4334 C19  LIG     1      15.961   9.525   3.568  1.00  0.00      LIG  
ATOM   4335 C20  LIG     1      13.095   9.307  -1.492  1.00  0.00      LIG  
ATOM   4336 O    LIG     1       9.639  15.397   0.702  1.00  0.00      LIG  
ATOM   4337 C21  LIG     1      11.055  15.157   0.653  1.00  0.00      LIG  
ATOM   4338 C22  LIG     1      11.379  13.826   1.350  1.00  0.00      LIG  
ATOM   4339 C23  LIG     1      10.685  12.499   0.933  1.00  0.00      LIG  
ATOM   4340 O1   LIG     1      20.413  10.642   1.116  1.00  0.00      LIG  
ATOM   4341 O2   LIG     1      14.858  12.885   1.901  1.00  0.00      LIG  
ATOM   4342 C24  LIG     1       9.576  12.552  -0.119  1.00  0.00      LIG  
ATOM   4343 C25  LIG     1       9.195  16.052   1.815  1.00  0.00      LIG  
ATOM   4344 O3   LIG     1       9.895  16.717   2.563  1.00  0.00      LIG  
ATOM   4345 C26  LIG     1       7.867  15.497   2.214  1.00  0.00      LIG  
ATOM   4346 C27  LIG     1      11.530  15.203  -0.769  1.00  0.00      LIG  
ATOM   4347 O4   LIG     1      11.663  16.540  -1.308  1.00  0.00      LIG  
ATOM   4348 C28  LIG     1      12.855  15.729  -1.192  1.00  0.00      LIG  
ATOM   4349 C29  LIG     1      13.861  16.249  -0.222  1.00  0.00      LIG  
ATOM   4350 C30  LIG     1      13.396  15.280  -2.502  1.00  0.00      LIG  
ATOM   4351 O5   LIG     1      10.027   9.723   1.374  1.00  0.00      LIG  
ATOM   4352 H    LIG     1      17.954  12.207   0.857  1.00  0.00      LIG  
ATOM   4353 H1   LIG     1      19.076  12.404   2.211  1.00  0.00      LIG  
ATOM   4354 H2   LIG     1      17.818   8.509   2.382  1.00  0.00      LIG  
ATOM   4355 H3   LIG     1      16.793  12.060   3.098  1.00  0.00      LIG  
ATOM   4356 H4   LIG     1      17.927  10.844   3.574  1.00  0.00      LIG  
ATOM   4357 H5   LIG     1      16.578   6.939   1.588  1.00  0.00      LIG  
ATOM   4358 H6   LIG     1      16.834   7.533  -0.023  1.00  0.00      LIG  
ATOM   4359 H7   LIG     1      14.476   7.854   1.749  1.00  0.00      LIG  
ATOM   4360 H8   LIG     1      14.572   7.382   0.064  1.00  0.00      LIG  
ATOM   4361 H9   LIG     1      15.327   9.701  -0.491  1.00  0.00      LIG  
ATOM   4362 H10  LIG     1      14.352  10.472   2.233  1.00  0.00      LIG  
ATOM   4363 H11  LIG     1      13.583  13.137  -0.203  1.00  0.00      LIG  
ATOM   4364 H12  LIG     1      14.330  11.886  -1.165  1.00  0.00      LIG  
ATOM   4365 H13  LIG     1      16.000  12.185   0.368  1.00  0.00      LIG  
ATOM   4366 H14  LIG     1      12.558   8.751   1.796  1.00  0.00      LIG  
ATOM   4367 H15  LIG     1      11.869   8.065   0.276  1.00  0.00      LIG  
ATOM   4368 H16  LIG     1      19.799   7.912   1.357  1.00  0.00      LIG  
ATOM   4369 H17  LIG     1      20.248   8.567  -0.223  1.00  0.00      LIG  
ATOM   4370 H18  LIG     1      18.927   7.422  -0.103  1.00  0.00      LIG  
ATOM   4371 H19  LIG     1      18.850  10.231  -1.359  1.00  0.00      LIG  
ATOM   4372 H20  LIG     1      17.285  10.722  -0.722  1.00  0.00      LIG  
ATOM   4373 H21  LIG     1      17.516   9.080  -1.337  1.00  0.00      LIG  
ATOM   4374 H22  LIG     1      16.800   9.152   4.163  1.00  0.00      LIG  
ATOM   4375 H23  LIG     1      15.257   8.703   3.449  1.00  0.00      LIG  
ATOM   4376 H24  LIG     1      15.462  10.304   4.151  1.00  0.00      LIG  
ATOM   4377 H25  LIG     1      13.303   8.241  -1.613  1.00  0.00      LIG  
ATOM   4378 H26  LIG     1      13.785   9.859  -2.138  1.00  0.00      LIG  
ATOM   4379 H27  LIG     1      12.078   9.489  -1.852  1.00  0.00      LIG  
ATOM   4380 H28  LIG     1      11.587  15.941   1.199  1.00  0.00      LIG  
ATOM   4381 H29  LIG     1      11.102  13.971   2.398  1.00  0.00      LIG  
ATOM   4382 H30  LIG     1      12.460  13.710   1.382  1.00  0.00      LIG  
ATOM   4383 H31  LIG     1      10.173  12.198   1.853  1.00  0.00      LIG  
ATOM   4384 H32  LIG     1      14.726  13.743   1.465  1.00  0.00      LIG  
ATOM   4385 H33  LIG     1       9.139  11.564  -0.293  1.00  0.00      LIG  
ATOM   4386 H34  LIG     1       9.939  12.907  -1.083  1.00  0.00      LIG  
ATOM   4387 H35  LIG     1       8.753  13.190   0.208  1.00  0.00      LIG  
ATOM   4388 H36  LIG     1       7.172  15.511   1.369  1.00  0.00      LIG  
ATOM   4389 H37  LIG     1       7.452  16.110   3.018  1.00  0.00      LIG  
ATOM   4390 H38  LIG     1       7.999  14.473   2.577  1.00  0.00      LIG  
ATOM   4391 H39  LIG     1      11.085  14.454  -1.401  1.00  0.00      LIG  
ATOM   4392 H40  LIG     1      14.544  16.935  -0.730  1.00  0.00      LIG  
ATOM   4393 H41  LIG     1      14.450  15.425   0.187  1.00  0.00      LIG  
ATOM   4394 H42  LIG     1      13.403  16.788   0.610  1.00  0.00      LIG  
ATOM   4395 H43  LIG     1      12.625  14.797  -3.110  1.00  0.00      LIG  
ATOM   4396 H44  LIG     1      13.792  16.132  -3.060  1.00  0.00      LIG  
ATOM   4397 H45  LIG     1      14.205  14.563  -2.341  1.00  0.00      LIG  
TER
REMARK  Energy: 263.882
REMARK  SimpleFitness: 263.882
REMARK  FullFitness: -727.39105
REMARK  InterFull: -23.4621
REMARK  IntraFull: 286.695
REMARK  solvFull: -1202.48
REMARK  surfFull: 211.856
REMARK  extraFull: 0.0
REMARK  deltaGcompsolvpol: -1202.48
REMARK  deltaGcompsolvnonpol: 211.856
REMARK  deltaGprotsolvpol: -1219.71
REMARK  deltaGprotsolvnonpol: 208.651
REMARK  deltaGligsolvpol: -10.8784
REMARK  deltaGligsolvnonpol: 15.6305
REMARK  deltaGvdw: -23.4621
REMARK  deltaGelec: 0.0
REMARK  deltaG: -5.664734
REMARK  Cluster: 4
REMARK  ClusterRank: 0
ATOM   4315 C    LIG     1       8.602  10.707   1.291  1.00  0.00      LIG  
ATOM   4316 C1   LIG     1       8.728   9.351   0.690  1.00  0.00      LIG  
ATOM   4317 C2   LIG     1      10.134   8.884   0.419  1.00  0.00      LIG  
ATOM   4318 C3   LIG     1      10.923   9.953  -0.380  1.00  0.00      LIG  
ATOM   4319 C4   LIG     1      10.751  11.431   0.049  1.00  0.00      LIG  
ATOM   4320 C5   LIG     1       9.281  11.714   0.390  1.00  0.00      LIG  
ATOM   4321 C6   LIG     1      12.373   9.522  -0.647  1.00  0.00      LIG  
ATOM   4322 C7   LIG     1      13.446  10.469  -0.166  1.00  0.00      LIG  
ATOM   4323 C8   LIG     1      13.071  11.083   1.164  1.00  0.00      LIG  
ATOM   4324 C9   LIG     1      11.832  11.974   1.042  1.00  0.00      LIG  
ATOM   4325 C10  LIG     1      14.256  11.834   1.800  1.00  0.00      LIG  
ATOM   4326 C11  LIG     1      13.767  12.871   2.747  1.00  0.00      LIG  
ATOM   4327 C12  LIG     1      12.516  12.518   3.469  1.00  0.00      LIG  
ATOM   4328 C13  LIG     1      11.371  12.386   2.462  1.00  0.00      LIG  
ATOM   4329 C14  LIG     1      15.119  12.640   0.842  1.00  0.00      LIG  
ATOM   4330 C15  LIG     1      15.355  13.905   1.599  1.00  0.00      LIG  
ATOM   4331 C16  LIG     1      14.389  14.057   2.708  1.00  0.00      LIG  
ATOM   4332 C17  LIG     1      10.029   7.607  -0.411  1.00  0.00      LIG  
ATOM   4333 C18  LIG     1      10.741   8.502   1.761  1.00  0.00      LIG  
ATOM   4334 C19  LIG     1      10.918  12.278  -1.216  1.00  0.00      LIG  
ATOM   4335 C20  LIG     1      15.145  10.837   2.531  1.00  0.00      LIG  
ATOM   4336 O    LIG     1      16.760  17.082   5.076  1.00  0.00      LIG  
ATOM   4337 C21  LIG     1      16.320  15.834   4.494  1.00  0.00      LIG  
ATOM   4338 C22  LIG     1      14.809  15.634   4.671  1.00  0.00      LIG  
ATOM   4339 C23  LIG     1      14.019  15.345   3.399  1.00  0.00      LIG  
ATOM   4340 O1   LIG     1       7.801   8.560   0.776  1.00  0.00      LIG  
ATOM   4341 O2   LIG     1      10.714  13.651   2.401  1.00  0.00      LIG  
ATOM   4342 C24  LIG     1      14.010  16.556   2.483  1.00  0.00      LIG  
ATOM   4343 C25  LIG     1      16.578  17.283   6.422  1.00  0.00      LIG  
ATOM   4344 O3   LIG     1      16.130  16.476   7.223  1.00  0.00      LIG  
ATOM   4345 C26  LIG     1      17.135  18.612   6.822  1.00  0.00      LIG  
ATOM   4346 C27  LIG     1      17.108  14.665   5.033  1.00  0.00      LIG  
ATOM   4347 O4   LIG     1      17.451  13.643   4.067  1.00  0.00      LIG  
ATOM   4348 C28  LIG     1      18.522  14.411   4.660  1.00  0.00      LIG  
ATOM   4349 C29  LIG     1      19.369  13.642   5.611  1.00  0.00      LIG  
ATOM   4350 C30  LIG     1      19.244  15.291   3.698  1.00  0.00      LIG  
ATOM   4351 O5   LIG     1      16.122  14.777   1.219  1.00  0.00      LIG  
ATOM   4352 H    LIG     1       9.015  10.692   2.299  1.00  0.00      LIG  
ATOM   4353 H1   LIG     1       7.538  10.945   1.361  1.00  0.00      LIG  
ATOM   4354 H2   LIG     1      10.450   9.911  -1.366  1.00  0.00      LIG  
ATOM   4355 H3   LIG     1       9.153  12.720   0.792  1.00  0.00      LIG  
ATOM   4356 H4   LIG     1       8.715  11.716  -0.547  1.00  0.00      LIG  
ATOM   4357 H5   LIG     1      12.507   9.381  -1.723  1.00  0.00      LIG  
ATOM   4358 H6   LIG     1      12.581   8.546  -0.206  1.00  0.00      LIG  
ATOM   4359 H7   LIG     1      13.597  11.244  -0.920  1.00  0.00      LIG  
ATOM   4360 H8   LIG     1      14.389   9.921  -0.089  1.00  0.00      LIG  
ATOM   4361 H9   LIG     1      12.819  10.258   1.834  1.00  0.00      LIG  
ATOM   4362 H10  LIG     1      12.189  12.899   0.576  1.00  0.00      LIG  
ATOM   4363 H11  LIG     1      12.282  13.253   4.244  1.00  0.00      LIG  
ATOM   4364 H12  LIG     1      12.674  11.562   3.977  1.00  0.00      LIG  
ATOM   4365 H13  LIG     1      10.666  11.665   2.874  1.00  0.00      LIG  
ATOM   4366 H14  LIG     1      14.597  12.908  -0.081  1.00  0.00      LIG  
ATOM   4367 H15  LIG     1      16.069  12.146   0.624  1.00  0.00      LIG  
ATOM   4368 H16  LIG     1       9.540   7.802  -1.370  1.00  0.00      LIG  
ATOM   4369 H17  LIG     1       9.450   6.838   0.109  1.00  0.00      LIG  
ATOM   4370 H18  LIG     1      11.012   7.176  -0.614  1.00  0.00      LIG  
ATOM   4371 H19  LIG     1      10.105   7.790   2.294  1.00  0.00      LIG  
ATOM   4372 H20  LIG     1      10.864   9.374   2.407  1.00  0.00      LIG  
ATOM   4373 H21  LIG     1      11.719   8.031   1.639  1.00  0.00      LIG  
ATOM   4374 H22  LIG     1      10.237  11.948  -2.005  1.00  0.00      LIG  
ATOM   4375 H23  LIG     1      11.930  12.234  -1.620  1.00  0.00      LIG  
ATOM   4376 H24  LIG     1      10.693  13.326  -1.002  1.00  0.00      LIG  
ATOM   4377 H25  LIG     1      15.577  10.120   1.828  1.00  0.00      LIG  
ATOM   4378 H26  LIG     1      14.578  10.276   3.279  1.00  0.00      LIG  
ATOM   4379 H27  LIG     1      15.971  11.341   3.041  1.00  0.00      LIG  
ATOM   4380 H28  LIG     1      16.529  15.934   3.429  1.00  0.00      LIG  
ATOM   4381 H29  LIG     1      14.642  14.811   5.368  1.00  0.00      LIG  
ATOM   4382 H30  LIG     1      14.358  16.521   5.125  1.00  0.00      LIG  
ATOM   4383 H31  LIG     1      12.980  15.242   3.726  1.00  0.00      LIG  
ATOM   4384 H32  LIG     1      11.349  14.265   1.995  1.00  0.00      LIG  
ATOM   4385 H33  LIG     1      13.389  16.372   1.601  1.00  0.00      LIG  
ATOM   4386 H34  LIG     1      15.014  16.822   2.143  1.00  0.00      LIG  
ATOM   4387 H35  LIG     1      13.601  17.421   3.012  1.00  0.00      LIG  
ATOM   4388 H36  LIG     1      16.796  19.386   6.128  1.00  0.00      LIG  
ATOM   4389 H37  LIG     1      18.227  18.564   6.837  1.00  0.00      LIG  
ATOM   4390 H38  LIG     1      16.763  18.860   7.820  1.00  0.00      LIG  
ATOM   4391 H39  LIG     1      16.771  14.342   6.009  1.00  0.00      LIG  
ATOM   4392 H40  LIG     1      18.769  12.973   6.235  1.00  0.00      LIG  
ATOM   4393 H41  LIG     1      19.910  14.328   6.267  1.00  0.00      LIG  
ATOM   4394 H42  LIG     1      20.098  13.039   5.064  1.00  0.00      LIG  
ATOM   4395 H43  LIG     1      19.605  16.187   4.209  1.00  0.00      LIG  
ATOM   4396 H44  LIG     1      18.609  15.602   2.863  1.00  0.00      LIG  
ATOM   4397 H45  LIG     1      20.106  14.764   3.282  1.00  0.00      LIG  
TER
REMARK  Energy: 263.882
REMARK  SimpleFitness: 263.882
REMARK  FullFitness: -727.39105
REMARK  InterFull: -23.4621
REMARK  IntraFull: 286.695
REMARK  solvFull: -1202.48
REMARK  surfFull: 211.856
REMARK  extraFull: 0.0
REMARK  deltaGcompsolvpol: -1202.48
REMARK  deltaGcompsolvnonpol: 211.856
REMARK  deltaGprotsolvpol: -1219.71
REMARK  deltaGprotsolvnonpol: 208.651
REMARK  deltaGligsolvpol: -10.8784
REMARK  deltaGligsolvnonpol: 15.6305
REMARK  deltaGvdw: -23.4621
REMARK  deltaGelec: 0.0
REMARK  deltaG: -5.664734
REMARK  Cluster: 4
REMARK  ClusterRank: 1
ATOM   4315 C    LIG     1       8.602  10.707   1.291  1.00  0.00      LIG  
ATOM   4316 C1   LIG     1       8.728   9.351   0.690  1.00  0.00      LIG  
ATOM   4317 C2   LIG     1      10.134   8.884   0.419  1.00  0.00      LIG  
ATOM   4318 C3   LIG     1      10.923   9.953  -0.380  1.00  0.00      LIG  
ATOM   4319 C4   LIG     1      10.751  11.431   0.049  1.00  0.00      LIG  
ATOM   4320 C5   LIG     1       9.281  11.714   0.390  1.00  0.00      LIG  
ATOM   4321 C6   LIG     1      12.373   9.522  -0.647  1.00  0.00      LIG  
ATOM   4322 C7   LIG     1      13.446  10.469  -0.166  1.00  0.00      LIG  
ATOM   4323 C8   LIG     1      13.071  11.083   1.164  1.00  0.00      LIG  
ATOM   4324 C9   LIG     1      11.832  11.974   1.042  1.00  0.00      LIG  
ATOM   4325 C10  LIG     1      14.256  11.834   1.800  1.00  0.00      LIG  
ATOM   4326 C11  LIG     1      13.767  12.871   2.747  1.00  0.00      LIG  
ATOM   4327 C12  LIG     1      12.516  12.518   3.469  1.00  0.00      LIG  
ATOM   4328 C13  LIG     1      11.371  12.386   2.462  1.00  0.00      LIG  
ATOM   4329 C14  LIG     1      15.119  12.640   0.842  1.00  0.00      LIG  
ATOM   4330 C15  LIG     1      15.355  13.905   1.599  1.00  0.00      LIG  
ATOM   4331 C16  LIG     1      14.389  14.057   2.708  1.00  0.00      LIG  
ATOM   4332 C17  LIG     1      10.029   7.607  -0.411  1.00  0.00      LIG  
ATOM   4333 C18  LIG     1      10.741   8.502   1.761  1.00  0.00      LIG  
ATOM   4334 C19  LIG     1      10.918  12.278  -1.216  1.00  0.00      LIG  
ATOM   4335 C20  LIG     1      15.145  10.837   2.531  1.00  0.00      LIG  
ATOM   4336 O    LIG     1      16.760  17.082   5.076  1.00  0.00      LIG  
ATOM   4337 C21  LIG     1      16.320  15.834   4.494  1.00  0.00      LIG  
ATOM   4338 C22  LIG     1      14.809  15.634   4.671  1.00  0.00      LIG  
ATOM   4339 C23  LIG     1      14.019  15.345   3.399  1.00  0.00      LIG  
ATOM   4340 O1   LIG     1       7.801   8.560   0.776  1.00  0.00      LIG  
ATOM   4341 O2   LIG     1      10.714  13.651   2.401  1.00  0.00      LIG  
ATOM   4342 C24  LIG     1      14.010  16.556   2.483  1.00  0.00      LIG  
ATOM   4343 C25  LIG     1      16.578  17.283   6.422  1.00  0.00      LIG  
ATOM   4344 O3   LIG     1      16.130  16.476   7.223  1.00  0.00      LIG  
ATOM   4345 C26  LIG     1      17.135  18.612   6.822  1.00  0.00      LIG  
ATOM   4346 C27  LIG     1      17.108  14.665   5.033  1.00  0.00      LIG  
ATOM   4347 O4   LIG     1      17.451  13.643   4.067  1.00  0.00      LIG  
ATOM   4348 C28  LIG     1      18.522  14.411   4.660  1.00  0.00      LIG  
ATOM   4349 C29  LIG     1      19.369  13.642   5.611  1.00  0.00      LIG  
ATOM   4350 C30  LIG     1      19.244  15.291   3.698  1.00  0.00      LIG  
ATOM   4351 O5   LIG     1      16.122  14.777   1.219  1.00  0.00      LIG  
ATOM   4352 H    LIG     1       9.015  10.692   2.299  1.00  0.00      LIG  
ATOM   4353 H1   LIG     1       7.538  10.945   1.361  1.00  0.00      LIG  
ATOM   4354 H2   LIG     1      10.450   9.911  -1.366  1.00  0.00      LIG  
ATOM   4355 H3   LIG     1       9.153  12.720   0.792  1.00  0.00      LIG  
ATOM   4356 H4   LIG     1       8.715  11.716  -0.547  1.00  0.00      LIG  
ATOM   4357 H5   LIG     1      12.507   9.381  -1.723  1.00  0.00      LIG  
ATOM   4358 H6   LIG     1      12.581   8.546  -0.206  1.00  0.00      LIG  
ATOM   4359 H7   LIG     1      13.597  11.244  -0.920  1.00  0.00      LIG  
ATOM   4360 H8   LIG     1      14.389   9.921  -0.089  1.00  0.00      LIG  
ATOM   4361 H9   LIG     1      12.819  10.258   1.834  1.00  0.00      LIG  
ATOM   4362 H10  LIG     1      12.189  12.899   0.576  1.00  0.00      LIG  
ATOM   4363 H11  LIG     1      12.282  13.253   4.244  1.00  0.00      LIG  
ATOM   4364 H12  LIG     1      12.674  11.562   3.977  1.00  0.00      LIG  
ATOM   4365 H13  LIG     1      10.666  11.665   2.874  1.00  0.00      LIG  
ATOM   4366 H14  LIG     1      14.597  12.908  -0.081  1.00  0.00      LIG  
ATOM   4367 H15  LIG     1      16.069  12.146   0.624  1.00  0.00      LIG  
ATOM   4368 H16  LIG     1       9.540   7.802  -1.370  1.00  0.00      LIG  
ATOM   4369 H17  LIG     1       9.450   6.838   0.109  1.00  0.00      LIG  
ATOM   4370 H18  LIG     1      11.012   7.176  -0.614  1.00  0.00      LIG  
ATOM   4371 H19  LIG     1      10.105   7.790   2.294  1.00  0.00      LIG  
ATOM   4372 H20  LIG     1      10.864   9.374   2.407  1.00  0.00      LIG  
ATOM   4373 H21  LIG     1      11.719   8.031   1.639  1.00  0.00      LIG  
ATOM   4374 H22  LIG     1      10.237  11.948  -2.005  1.00  0.00      LIG  
ATOM   4375 H23  LIG     1      11.930  12.234  -1.620  1.00  0.00      LIG  
ATOM   4376 H24  LIG     1      10.693  13.326  -1.002  1.00  0.00      LIG  
ATOM   4377 H25  LIG     1      15.577  10.120   1.828  1.00  0.00      LIG  
ATOM   4378 H26  LIG     1      14.578  10.276   3.279  1.00  0.00      LIG  
ATOM   4379 H27  LIG     1      15.971  11.341   3.041  1.00  0.00      LIG  
ATOM   4380 H28  LIG     1      16.529  15.934   3.429  1.00  0.00      LIG  
ATOM   4381 H29  LIG     1      14.642  14.811   5.368  1.00  0.00      LIG  
ATOM   4382 H30  LIG     1      14.358  16.521   5.125  1.00  0.00      LIG  
ATOM   4383 H31  LIG     1      12.980  15.242   3.726  1.00  0.00      LIG  
ATOM   4384 H32  LIG     1      11.349  14.265   1.995  1.00  0.00      LIG  
ATOM   4385 H33  LIG     1      13.389  16.372   1.601  1.00  0.00      LIG  
ATOM   4386 H34  LIG     1      15.014  16.822   2.143  1.00  0.00      LIG  
ATOM   4387 H35  LIG     1      13.601  17.421   3.012  1.00  0.00      LIG  
ATOM   4388 H36  LIG     1      16.796  19.386   6.128  1.00  0.00      LIG  
ATOM   4389 H37  LIG     1      18.227  18.564   6.837  1.00  0.00      LIG  
ATOM   4390 H38  LIG     1      16.763  18.860   7.820  1.00  0.00      LIG  
ATOM   4391 H39  LIG     1      16.771  14.342   6.009  1.00  0.00      LIG  
ATOM   4392 H40  LIG     1      18.769  12.973   6.235  1.00  0.00      LIG  
ATOM   4393 H41  LIG     1      19.910  14.328   6.267  1.00  0.00      LIG  
ATOM   4394 H42  LIG     1      20.098  13.039   5.064  1.00  0.00      LIG  
ATOM   4395 H43  LIG     1      19.605  16.187   4.209  1.00  0.00      LIG  
ATOM   4396 H44  LIG     1      18.609  15.602   2.863  1.00  0.00      LIG  
ATOM   4397 H45  LIG     1      20.106  14.764   3.282  1.00  0.00      LIG  
TER
REMARK  Energy: 263.882
REMARK  SimpleFitness: 263.882
REMARK  FullFitness: -727.39105
REMARK  InterFull: -23.4621
REMARK  IntraFull: 286.695
REMARK  solvFull: -1202.48
REMARK  surfFull: 211.856
REMARK  extraFull: 0.0
REMARK  deltaGcompsolvpol: -1202.48
REMARK  deltaGcompsolvnonpol: 211.856
REMARK  deltaGprotsolvpol: -1219.71
REMARK  deltaGprotsolvnonpol: 208.651
REMARK  deltaGligsolvpol: -10.8784
REMARK  deltaGligsolvnonpol: 15.6305
REMARK  deltaGvdw: -23.4621
REMARK  deltaGelec: 0.0
REMARK  deltaG: -5.664734
REMARK  Cluster: 4
REMARK  ClusterRank: 2
ATOM   4315 C    LIG     1       8.602  10.707   1.291  1.00  0.00      LIG  
ATOM   4316 C1   LIG     1       8.728   9.351   0.690  1.00  0.00      LIG  
ATOM   4317 C2   LIG     1      10.134   8.884   0.419  1.00  0.00      LIG  
ATOM   4318 C3   LIG     1      10.923   9.953  -0.380  1.00  0.00      LIG  
ATOM   4319 C4   LIG     1      10.751  11.431   0.049  1.00  0.00      LIG  
ATOM   4320 C5   LIG     1       9.281  11.714   0.390  1.00  0.00      LIG  
ATOM   4321 C6   LIG     1      12.373   9.522  -0.647  1.00  0.00      LIG  
ATOM   4322 C7   LIG     1      13.446  10.469  -0.166  1.00  0.00      LIG  
ATOM   4323 C8   LIG     1      13.071  11.083   1.164  1.00  0.00      LIG  
ATOM   4324 C9   LIG     1      11.832  11.974   1.042  1.00  0.00      LIG  
ATOM   4325 C10  LIG     1      14.256  11.834   1.800  1.00  0.00      LIG  
ATOM   4326 C11  LIG     1      13.767  12.871   2.747  1.00  0.00      LIG  
ATOM   4327 C12  LIG     1      12.516  12.518   3.469  1.00  0.00      LIG  
ATOM   4328 C13  LIG     1      11.371  12.386   2.462  1.00  0.00      LIG  
ATOM   4329 C14  LIG     1      15.119  12.640   0.842  1.00  0.00      LIG  
ATOM   4330 C15  LIG     1      15.355  13.905   1.599  1.00  0.00      LIG  
ATOM   4331 C16  LIG     1      14.389  14.057   2.708  1.00  0.00      LIG  
ATOM   4332 C17  LIG     1      10.029   7.607  -0.411  1.00  0.00      LIG  
ATOM   4333 C18  LIG     1      10.741   8.502   1.761  1.00  0.00      LIG  
ATOM   4334 C19  LIG     1      10.918  12.278  -1.216  1.00  0.00      LIG  
ATOM   4335 C20  LIG     1      15.145  10.837   2.531  1.00  0.00      LIG  
ATOM   4336 O    LIG     1      16.760  17.082   5.076  1.00  0.00      LIG  
ATOM   4337 C21  LIG     1      16.320  15.834   4.494  1.00  0.00      LIG  
ATOM   4338 C22  LIG     1      14.809  15.634   4.671  1.00  0.00      LIG  
ATOM   4339 C23  LIG     1      14.019  15.345   3.399  1.00  0.00      LIG  
ATOM   4340 O1   LIG     1       7.801   8.560   0.776  1.00  0.00      LIG  
ATOM   4341 O2   LIG     1      10.714  13.651   2.401  1.00  0.00      LIG  
ATOM   4342 C24  LIG     1      14.010  16.556   2.483  1.00  0.00      LIG  
ATOM   4343 C25  LIG     1      16.578  17.283   6.422  1.00  0.00      LIG  
ATOM   4344 O3   LIG     1      16.130  16.476   7.223  1.00  0.00      LIG  
ATOM   4345 C26  LIG     1      17.135  18.612   6.822  1.00  0.00      LIG  
ATOM   4346 C27  LIG     1      17.108  14.665   5.033  1.00  0.00      LIG  
ATOM   4347 O4   LIG     1      17.451  13.643   4.067  1.00  0.00      LIG  
ATOM   4348 C28  LIG     1      18.522  14.411   4.660  1.00  0.00      LIG  
ATOM   4349 C29  LIG     1      19.369  13.642   5.611  1.00  0.00      LIG  
ATOM   4350 C30  LIG     1      19.244  15.291   3.698  1.00  0.00      LIG  
ATOM   4351 O5   LIG     1      16.122  14.777   1.219  1.00  0.00      LIG  
ATOM   4352 H    LIG     1       9.015  10.692   2.299  1.00  0.00      LIG  
ATOM   4353 H1   LIG     1       7.538  10.945   1.361  1.00  0.00      LIG  
ATOM   4354 H2   LIG     1      10.450   9.911  -1.366  1.00  0.00      LIG  
ATOM   4355 H3   LIG     1       9.153  12.720   0.792  1.00  0.00      LIG  
ATOM   4356 H4   LIG     1       8.715  11.716  -0.547  1.00  0.00      LIG  
ATOM   4357 H5   LIG     1      12.507   9.381  -1.723  1.00  0.00      LIG  
ATOM   4358 H6   LIG     1      12.581   8.546  -0.206  1.00  0.00      LIG  
ATOM   4359 H7   LIG     1      13.597  11.244  -0.920  1.00  0.00      LIG  
ATOM   4360 H8   LIG     1      14.389   9.921  -0.089  1.00  0.00      LIG  
ATOM   4361 H9   LIG     1      12.819  10.258   1.834  1.00  0.00      LIG  
ATOM   4362 H10  LIG     1      12.189  12.899   0.576  1.00  0.00      LIG  
ATOM   4363 H11  LIG     1      12.282  13.253   4.244  1.00  0.00      LIG  
ATOM   4364 H12  LIG     1      12.674  11.562   3.977  1.00  0.00      LIG  
ATOM   4365 H13  LIG     1      10.666  11.665   2.874  1.00  0.00      LIG  
ATOM   4366 H14  LIG     1      14.597  12.908  -0.081  1.00  0.00      LIG  
ATOM   4367 H15  LIG     1      16.069  12.146   0.624  1.00  0.00      LIG  
ATOM   4368 H16  LIG     1       9.540   7.802  -1.370  1.00  0.00      LIG  
ATOM   4369 H17  LIG     1       9.450   6.838   0.109  1.00  0.00      LIG  
ATOM   4370 H18  LIG     1      11.012   7.176  -0.614  1.00  0.00      LIG  
ATOM   4371 H19  LIG     1      10.105   7.790   2.294  1.00  0.00      LIG  
ATOM   4372 H20  LIG     1      10.864   9.374   2.407  1.00  0.00      LIG  
ATOM   4373 H21  LIG     1      11.719   8.031   1.639  1.00  0.00      LIG  
ATOM   4374 H22  LIG     1      10.237  11.948  -2.005  1.00  0.00      LIG  
ATOM   4375 H23  LIG     1      11.930  12.234  -1.620  1.00  0.00      LIG  
ATOM   4376 H24  LIG     1      10.693  13.326  -1.002  1.00  0.00      LIG  
ATOM   4377 H25  LIG     1      15.577  10.120   1.828  1.00  0.00      LIG  
ATOM   4378 H26  LIG     1      14.578  10.276   3.279  1.00  0.00      LIG  
ATOM   4379 H27  LIG     1      15.971  11.341   3.041  1.00  0.00      LIG  
ATOM   4380 H28  LIG     1      16.529  15.934   3.429  1.00  0.00      LIG  
ATOM   4381 H29  LIG     1      14.642  14.811   5.368  1.00  0.00      LIG  
ATOM   4382 H30  LIG     1      14.358  16.521   5.125  1.00  0.00      LIG  
ATOM   4383 H31  LIG     1      12.980  15.242   3.726  1.00  0.00      LIG  
ATOM   4384 H32  LIG     1      11.349  14.265   1.995  1.00  0.00      LIG  
ATOM   4385 H33  LIG     1      13.389  16.372   1.601  1.00  0.00      LIG  
ATOM   4386 H34  LIG     1      15.014  16.822   2.143  1.00  0.00      LIG  
ATOM   4387 H35  LIG     1      13.601  17.421   3.012  1.00  0.00      LIG  
ATOM   4388 H36  LIG     1      16.796  19.386   6.128  1.00  0.00      LIG  
ATOM   4389 H37  LIG     1      18.227  18.564   6.837  1.00  0.00      LIG  
ATOM   4390 H38  LIG     1      16.763  18.860   7.820  1.00  0.00      LIG  
ATOM   4391 H39  LIG     1      16.771  14.342   6.009  1.00  0.00      LIG  
ATOM   4392 H40  LIG     1      18.769  12.973   6.235  1.00  0.00      LIG  
ATOM   4393 H41  LIG     1      19.910  14.328   6.267  1.00  0.00      LIG  
ATOM   4394 H42  LIG     1      20.098  13.039   5.064  1.00  0.00      LIG  
ATOM   4395 H43  LIG     1      19.605  16.187   4.209  1.00  0.00      LIG  
ATOM   4396 H44  LIG     1      18.609  15.602   2.863  1.00  0.00      LIG  
ATOM   4397 H45  LIG     1      20.106  14.764   3.282  1.00  0.00      LIG  
TER
REMARK  Energy: 267.069
REMARK  SimpleFitness: 267.069
REMARK  FullFitness: -725.5139
REMARK  InterFull: -20.2139
REMARK  IntraFull: 286.834
REMARK  solvFull: -1204.93
REMARK  surfFull: 212.796
REMARK  extraFull: 0.0
REMARK  deltaGcompsolvpol: -1204.93
REMARK  deltaGcompsolvnonpol: 212.796
REMARK  deltaGprotsolvpol: -1219.71
REMARK  deltaGprotsolvnonpol: 208.651
REMARK  deltaGligsolvpol: -10.9874
REMARK  deltaGligsolvnonpol: 15.6821
REMARK  deltaGvdw: -20.2139
REMARK  deltaGelec: 0.0
REMARK  deltaG: -5.416685
REMARK  Cluster: 4
REMARK  ClusterRank: 3
ATOM   4315 C    LIG     1       9.115  10.020   0.938  1.00  0.00      LIG  
ATOM   4316 C1   LIG     1       9.417   8.708   0.305  1.00  0.00      LIG  
ATOM   4317 C2   LIG     1      10.866   8.450  -0.019  1.00  0.00      LIG  
ATOM   4318 C3   LIG     1      11.456   9.634  -0.829  1.00  0.00      LIG  
ATOM   4319 C4   LIG     1      11.102  11.063  -0.347  1.00  0.00      LIG  
ATOM   4320 C5   LIG     1       9.618  11.129   0.043  1.00  0.00      LIG  
ATOM   4321 C6   LIG     1      12.937   9.418  -1.173  1.00  0.00      LIG  
ATOM   4322 C7   LIG     1      13.887  10.497  -0.713  1.00  0.00      LIG  
ATOM   4323 C8   LIG     1      13.492  11.006   0.654  1.00  0.00      LIG  
ATOM   4324 C9   LIG     1      12.134  11.714   0.632  1.00  0.00      LIG  
ATOM   4325 C10  LIG     1      14.593  11.880   1.279  1.00  0.00      LIG  
ATOM   4326 C11  LIG     1      14.003  12.814   2.274  1.00  0.00      LIG  
ATOM   4327 C12  LIG     1      12.854  12.271   3.048  1.00  0.00      LIG  
ATOM   4328 C13  LIG     1      11.693  11.968   2.096  1.00  0.00      LIG  
ATOM   4329 C14  LIG     1      15.319  12.816   0.324  1.00  0.00      LIG  
ATOM   4330 C15  LIG     1      15.404  14.080   1.110  1.00  0.00      LIG  
ATOM   4331 C16  LIG     1      14.447  14.074   2.236  1.00  0.00      LIG  
ATOM   4332 C17  LIG     1      10.917   7.180  -0.863  1.00  0.00      LIG  
ATOM   4333 C18  LIG     1      11.574   8.142   1.294  1.00  0.00      LIG  
ATOM   4334 C19  LIG     1      11.104  11.967  -1.584  1.00  0.00      LIG  
ATOM   4335 C20  LIG     1      15.620  10.975   1.945  1.00  0.00      LIG  
ATOM   4336 O    LIG     1      16.458  16.902   5.122  1.00  0.00      LIG  
ATOM   4337 C21  LIG     1      16.103  15.782   4.279  1.00  0.00      LIG  
ATOM   4338 C22  LIG     1      14.590  15.530   4.312  1.00  0.00      LIG  
ATOM   4339 C23  LIG     1      13.921  15.279   2.969  1.00  0.00      LIG  
ATOM   4340 O1   LIG     1       8.605   7.796   0.373  1.00  0.00      LIG  
ATOM   4341 O2   LIG     1      10.804  13.083   2.147  1.00  0.00      LIG  
ATOM   4342 C24  LIG     1      13.895  16.551   2.142  1.00  0.00      LIG  
ATOM   4343 C25  LIG     1      16.146  16.839   6.457  1.00  0.00      LIG  
ATOM   4344 O3   LIG     1      15.618  15.900   7.035  1.00  0.00      LIG  
ATOM   4345 C26  LIG     1      16.674  18.043   7.166  1.00  0.00      LIG  
ATOM   4346 C27  LIG     1      16.895  14.554   4.658  1.00  0.00      LIG  
ATOM   4347 O4   LIG     1      17.392  13.752   3.561  1.00  0.00      LIG  
ATOM   4348 C28  LIG     1      18.353  14.437   4.391  1.00  0.00      LIG  
ATOM   4349 C29  LIG     1      19.160  13.531   5.250  1.00  0.00      LIG  
ATOM   4350 C30  LIG     1      19.107  15.501   3.671  1.00  0.00      LIG  
ATOM   4351 O5   LIG     1      16.080  15.040   0.771  1.00  0.00      LIG  
ATOM   4352 H    LIG     1       9.552  10.048   1.936  1.00  0.00      LIG  
ATOM   4353 H1   LIG     1       8.030  10.103   1.038  1.00  0.00      LIG  
ATOM   4354 H2   LIG     1      10.945   9.548  -1.793  1.00  0.00      LIG  
ATOM   4355 H3   LIG     1       9.364  12.100   0.470  1.00  0.00      LIG  
ATOM   4356 H4   LIG     1       9.029  11.070  -0.878  1.00  0.00      LIG  
ATOM   4357 H5   LIG     1      13.039   9.319  -2.257  1.00  0.00      LIG  
ATOM   4358 H6   LIG     1      13.301   8.475  -0.765  1.00  0.00      LIG  
ATOM   4359 H7   LIG     1      13.888  11.309  -1.442  1.00  0.00      LIG  
ATOM   4360 H8   LIG     1      14.902  10.091  -0.699  1.00  0.00      LIG  
ATOM   4361 H9   LIG     1      13.390  10.129   1.296  1.00  0.00      LIG  
ATOM   4362 H10  LIG     1      12.321  12.706   0.211  1.00  0.00      LIG  
ATOM   4363 H11  LIG     1      12.552  12.955   3.848  1.00  0.00      LIG  
ATOM   4364 H12  LIG     1      13.180  11.347   3.532  1.00  0.00      LIG  
ATOM   4365 H13  LIG     1      11.163  11.107   2.500  1.00  0.00      LIG  
ATOM   4366 H14  LIG     1      14.747  13.036  -0.582  1.00  0.00      LIG  
ATOM   4367 H15  LIG     1      16.323  12.458   0.079  1.00  0.00      LIG  
ATOM   4368 H16  LIG     1      10.382   7.314  -1.808  1.00  0.00      LIG  
ATOM   4369 H17  LIG     1      10.463   6.332  -0.339  1.00  0.00      LIG  
ATOM   4370 H18  LIG     1      11.945   6.890  -1.092  1.00  0.00      LIG  
ATOM   4371 H19  LIG     1      11.072   7.331   1.830  1.00  0.00      LIG  
ATOM   4372 H20  LIG     1      11.583   9.010   1.955  1.00  0.00      LIG  
ATOM   4373 H21  LIG     1      12.608   7.831   1.127  1.00  0.00      LIG  
ATOM   4374 H22  LIG     1      10.468  11.557  -2.373  1.00  0.00      LIG  
ATOM   4375 H23  LIG     1      12.100  12.105  -2.004  1.00  0.00      LIG  
ATOM   4376 H24  LIG     1      10.717  12.958  -1.328  1.00  0.00      LIG  
ATOM   4377 H25  LIG     1      16.117  10.348   1.201  1.00  0.00      LIG  
ATOM   4378 H26  LIG     1      15.148  10.316   2.680  1.00  0.00      LIG  
ATOM   4379 H27  LIG     1      16.392  11.555   2.458  1.00  0.00      LIG  
ATOM   4380 H28  LIG     1      16.380  16.086   3.266  1.00  0.00      LIG  
ATOM   4381 H29  LIG     1      14.388  14.673   4.957  1.00  0.00      LIG  
ATOM   4382 H30  LIG     1      14.079  16.385   4.764  1.00  0.00      LIG  
ATOM   4383 H31  LIG     1      12.871  15.078   3.197  1.00  0.00      LIG  
ATOM   4384 H32  LIG     1      11.286  13.834   1.764  1.00  0.00      LIG  
ATOM   4385 H33  LIG     1      13.406  16.382   1.178  1.00  0.00      LIG  
ATOM   4386 H34  LIG     1      14.899  16.936   1.951  1.00  0.00      LIG  
ATOM   4387 H35  LIG     1      13.340  17.327   2.675  1.00  0.00      LIG  
ATOM   4388 H36  LIG     1      16.343  18.952   6.658  1.00  0.00      LIG  
ATOM   4389 H37  LIG     1      17.767  17.995   7.210  1.00  0.00      LIG  
ATOM   4390 H38  LIG     1      16.269  18.049   8.181  1.00  0.00      LIG  
ATOM   4391 H39  LIG     1      16.491  14.039   5.519  1.00  0.00      LIG  
ATOM   4392 H40  LIG     1      18.539  12.765   5.723  1.00  0.00      LIG  
ATOM   4393 H41  LIG     1      19.656  14.104   6.038  1.00  0.00      LIG  
ATOM   4394 H42  LIG     1      19.927  13.032   4.652  1.00  0.00      LIG  
ATOM   4395 H43  LIG     1      19.399  16.290   4.368  1.00  0.00      LIG  
ATOM   4396 H44  LIG     1      18.520  15.951   2.866  1.00  0.00      LIG  
ATOM   4397 H45  LIG     1      20.012  15.078   3.227  1.00  0.00      LIG  
TER
REMARK  Energy: 267.069
REMARK  SimpleFitness: 267.069
REMARK  FullFitness: -725.5139
REMARK  InterFull: -20.2139
REMARK  IntraFull: 286.834
REMARK  solvFull: -1204.93
REMARK  surfFull: 212.796
REMARK  extraFull: 0.0
REMARK  deltaGcompsolvpol: -1204.93
REMARK  deltaGcompsolvnonpol: 212.796
REMARK  deltaGprotsolvpol: -1219.71
REMARK  deltaGprotsolvnonpol: 208.651
REMARK  deltaGligsolvpol: -10.9874
REMARK  deltaGligsolvnonpol: 15.6821
REMARK  deltaGvdw: -20.2139
REMARK  deltaGelec: 0.0
REMARK  deltaG: -5.416685
REMARK  Cluster: 4
REMARK  ClusterRank: 4
ATOM   4315 C    LIG     1       9.115  10.020   0.938  1.00  0.00      LIG  
ATOM   4316 C1   LIG     1       9.417   8.708   0.305  1.00  0.00      LIG  
ATOM   4317 C2   LIG     1      10.866   8.450  -0.019  1.00  0.00      LIG  
ATOM   4318 C3   LIG     1      11.456   9.634  -0.829  1.00  0.00      LIG  
ATOM   4319 C4   LIG     1      11.102  11.063  -0.347  1.00  0.00      LIG  
ATOM   4320 C5   LIG     1       9.618  11.129   0.043  1.00  0.00      LIG  
ATOM   4321 C6   LIG     1      12.937   9.418  -1.173  1.00  0.00      LIG  
ATOM   4322 C7   LIG     1      13.887  10.497  -0.713  1.00  0.00      LIG  
ATOM   4323 C8   LIG     1      13.492  11.006   0.654  1.00  0.00      LIG  
ATOM   4324 C9   LIG     1      12.134  11.714   0.632  1.00  0.00      LIG  
ATOM   4325 C10  LIG     1      14.593  11.880   1.279  1.00  0.00      LIG  
ATOM   4326 C11  LIG     1      14.003  12.814   2.274  1.00  0.00      LIG  
ATOM   4327 C12  LIG     1      12.854  12.271   3.048  1.00  0.00      LIG  
ATOM   4328 C13  LIG     1      11.693  11.968   2.096  1.00  0.00      LIG  
ATOM   4329 C14  LIG     1      15.319  12.816   0.324  1.00  0.00      LIG  
ATOM   4330 C15  LIG     1      15.404  14.080   1.110  1.00  0.00      LIG  
ATOM   4331 C16  LIG     1      14.447  14.074   2.236  1.00  0.00      LIG  
ATOM   4332 C17  LIG     1      10.917   7.180  -0.863  1.00  0.00      LIG  
ATOM   4333 C18  LIG     1      11.574   8.142   1.294  1.00  0.00      LIG  
ATOM   4334 C19  LIG     1      11.104  11.967  -1.584  1.00  0.00      LIG  
ATOM   4335 C20  LIG     1      15.620  10.975   1.945  1.00  0.00      LIG  
ATOM   4336 O    LIG     1      16.458  16.902   5.122  1.00  0.00      LIG  
ATOM   4337 C21  LIG     1      16.103  15.782   4.279  1.00  0.00      LIG  
ATOM   4338 C22  LIG     1      14.590  15.530   4.312  1.00  0.00      LIG  
ATOM   4339 C23  LIG     1      13.921  15.279   2.969  1.00  0.00      LIG  
ATOM   4340 O1   LIG     1       8.605   7.796   0.373  1.00  0.00      LIG  
ATOM   4341 O2   LIG     1      10.804  13.083   2.147  1.00  0.00      LIG  
ATOM   4342 C24  LIG     1      13.895  16.551   2.142  1.00  0.00      LIG  
ATOM   4343 C25  LIG     1      16.146  16.839   6.457  1.00  0.00      LIG  
ATOM   4344 O3   LIG     1      15.618  15.900   7.035  1.00  0.00      LIG  
ATOM   4345 C26  LIG     1      16.674  18.043   7.166  1.00  0.00      LIG  
ATOM   4346 C27  LIG     1      16.895  14.554   4.658  1.00  0.00      LIG  
ATOM   4347 O4   LIG     1      17.392  13.752   3.561  1.00  0.00      LIG  
ATOM   4348 C28  LIG     1      18.353  14.437   4.391  1.00  0.00      LIG  
ATOM   4349 C29  LIG     1      19.160  13.531   5.250  1.00  0.00      LIG  
ATOM   4350 C30  LIG     1      19.107  15.501   3.671  1.00  0.00      LIG  
ATOM   4351 O5   LIG     1      16.080  15.040   0.771  1.00  0.00      LIG  
ATOM   4352 H    LIG     1       9.552  10.048   1.936  1.00  0.00      LIG  
ATOM   4353 H1   LIG     1       8.030  10.103   1.038  1.00  0.00      LIG  
ATOM   4354 H2   LIG     1      10.945   9.548  -1.793  1.00  0.00      LIG  
ATOM   4355 H3   LIG     1       9.364  12.100   0.470  1.00  0.00      LIG  
ATOM   4356 H4   LIG     1       9.029  11.070  -0.878  1.00  0.00      LIG  
ATOM   4357 H5   LIG     1      13.039   9.319  -2.257  1.00  0.00      LIG  
ATOM   4358 H6   LIG     1      13.301   8.475  -0.765  1.00  0.00      LIG  
ATOM   4359 H7   LIG     1      13.888  11.309  -1.442  1.00  0.00      LIG  
ATOM   4360 H8   LIG     1      14.902  10.091  -0.699  1.00  0.00      LIG  
ATOM   4361 H9   LIG     1      13.390  10.129   1.296  1.00  0.00      LIG  
ATOM   4362 H10  LIG     1      12.321  12.706   0.211  1.00  0.00      LIG  
ATOM   4363 H11  LIG     1      12.552  12.955   3.848  1.00  0.00      LIG  
ATOM   4364 H12  LIG     1      13.180  11.347   3.532  1.00  0.00      LIG  
ATOM   4365 H13  LIG     1      11.163  11.107   2.500  1.00  0.00      LIG  
ATOM   4366 H14  LIG     1      14.747  13.036  -0.582  1.00  0.00      LIG  
ATOM   4367 H15  LIG     1      16.323  12.458   0.079  1.00  0.00      LIG  
ATOM   4368 H16  LIG     1      10.382   7.314  -1.808  1.00  0.00      LIG  
ATOM   4369 H17  LIG     1      10.463   6.332  -0.339  1.00  0.00      LIG  
ATOM   4370 H18  LIG     1      11.945   6.890  -1.092  1.00  0.00      LIG  
ATOM   4371 H19  LIG     1      11.072   7.331   1.830  1.00  0.00      LIG  
ATOM   4372 H20  LIG     1      11.583   9.010   1.955  1.00  0.00      LIG  
ATOM   4373 H21  LIG     1      12.608   7.831   1.127  1.00  0.00      LIG  
ATOM   4374 H22  LIG     1      10.468  11.557  -2.373  1.00  0.00      LIG  
ATOM   4375 H23  LIG     1      12.100  12.105  -2.004  1.00  0.00      LIG  
ATOM   4376 H24  LIG     1      10.717  12.958  -1.328  1.00  0.00      LIG  
ATOM   4377 H25  LIG     1      16.117  10.348   1.201  1.00  0.00      LIG  
ATOM   4378 H26  LIG     1      15.148  10.316   2.680  1.00  0.00      LIG  
ATOM   4379 H27  LIG     1      16.392  11.555   2.458  1.00  0.00      LIG  
ATOM   4380 H28  LIG     1      16.380  16.086   3.266  1.00  0.00      LIG  
ATOM   4381 H29  LIG     1      14.388  14.673   4.957  1.00  0.00      LIG  
ATOM   4382 H30  LIG     1      14.079  16.385   4.764  1.00  0.00      LIG  
ATOM   4383 H31  LIG     1      12.871  15.078   3.197  1.00  0.00      LIG  
ATOM   4384 H32  LIG     1      11.286  13.834   1.764  1.00  0.00      LIG  
ATOM   4385 H33  LIG     1      13.406  16.382   1.178  1.00  0.00      LIG  
ATOM   4386 H34  LIG     1      14.899  16.936   1.951  1.00  0.00      LIG  
ATOM   4387 H35  LIG     1      13.340  17.327   2.675  1.00  0.00      LIG  
ATOM   4388 H36  LIG     1      16.343  18.952   6.658  1.00  0.00      LIG  
ATOM   4389 H37  LIG     1      17.767  17.995   7.210  1.00  0.00      LIG  
ATOM   4390 H38  LIG     1      16.269  18.049   8.181  1.00  0.00      LIG  
ATOM   4391 H39  LIG     1      16.491  14.039   5.519  1.00  0.00      LIG  
ATOM   4392 H40  LIG     1      18.539  12.765   5.723  1.00  0.00      LIG  
ATOM   4393 H41  LIG     1      19.656  14.104   6.038  1.00  0.00      LIG  
ATOM   4394 H42  LIG     1      19.927  13.032   4.652  1.00  0.00      LIG  
ATOM   4395 H43  LIG     1      19.399  16.290   4.368  1.00  0.00      LIG  
ATOM   4396 H44  LIG     1      18.520  15.951   2.866  1.00  0.00      LIG  
ATOM   4397 H45  LIG     1      20.012  15.078   3.227  1.00  0.00      LIG  
TER
REMARK  Energy: 267.069
REMARK  SimpleFitness: 267.069
REMARK  FullFitness: -725.5139
REMARK  InterFull: -20.2139
REMARK  IntraFull: 286.834
REMARK  solvFull: -1204.93
REMARK  surfFull: 212.796
REMARK  extraFull: 0.0
REMARK  deltaGcompsolvpol: -1204.93
REMARK  deltaGcompsolvnonpol: 212.796
REMARK  deltaGprotsolvpol: -1219.71
REMARK  deltaGprotsolvnonpol: 208.651
REMARK  deltaGligsolvpol: -10.9874
REMARK  deltaGligsolvnonpol: 15.6821
REMARK  deltaGvdw: -20.2139
REMARK  deltaGelec: 0.0
REMARK  deltaG: -5.416685
REMARK  Cluster: 4
REMARK  ClusterRank: 5
ATOM   4315 C    LIG     1       9.115  10.020   0.938  1.00  0.00      LIG  
ATOM   4316 C1   LIG     1       9.417   8.708   0.305  1.00  0.00      LIG  
ATOM   4317 C2   LIG     1      10.866   8.450  -0.019  1.00  0.00      LIG  
ATOM   4318 C3   LIG     1      11.456   9.634  -0.829  1.00  0.00      LIG  
ATOM   4319 C4   LIG     1      11.102  11.063  -0.347  1.00  0.00      LIG  
ATOM   4320 C5   LIG     1       9.618  11.129   0.043  1.00  0.00      LIG  
ATOM   4321 C6   LIG     1      12.937   9.418  -1.173  1.00  0.00      LIG  
ATOM   4322 C7   LIG     1      13.887  10.497  -0.713  1.00  0.00      LIG  
ATOM   4323 C8   LIG     1      13.492  11.006   0.654  1.00  0.00      LIG  
ATOM   4324 C9   LIG     1      12.134  11.714   0.632  1.00  0.00      LIG  
ATOM   4325 C10  LIG     1      14.593  11.880   1.279  1.00  0.00      LIG  
ATOM   4326 C11  LIG     1      14.003  12.814   2.274  1.00  0.00      LIG  
ATOM   4327 C12  LIG     1      12.854  12.271   3.048  1.00  0.00      LIG  
ATOM   4328 C13  LIG     1      11.693  11.968   2.096  1.00  0.00      LIG  
ATOM   4329 C14  LIG     1      15.319  12.816   0.324  1.00  0.00      LIG  
ATOM   4330 C15  LIG     1      15.404  14.080   1.110  1.00  0.00      LIG  
ATOM   4331 C16  LIG     1      14.447  14.074   2.236  1.00  0.00      LIG  
ATOM   4332 C17  LIG     1      10.917   7.180  -0.863  1.00  0.00      LIG  
ATOM   4333 C18  LIG     1      11.574   8.142   1.294  1.00  0.00      LIG  
ATOM   4334 C19  LIG     1      11.104  11.967  -1.584  1.00  0.00      LIG  
ATOM   4335 C20  LIG     1      15.620  10.975   1.945  1.00  0.00      LIG  
ATOM   4336 O    LIG     1      16.458  16.902   5.122  1.00  0.00      LIG  
ATOM   4337 C21  LIG     1      16.103  15.782   4.279  1.00  0.00      LIG  
ATOM   4338 C22  LIG     1      14.590  15.530   4.312  1.00  0.00      LIG  
ATOM   4339 C23  LIG     1      13.921  15.279   2.969  1.00  0.00      LIG  
ATOM   4340 O1   LIG     1       8.605   7.796   0.373  1.00  0.00      LIG  
ATOM   4341 O2   LIG     1      10.804  13.083   2.147  1.00  0.00      LIG  
ATOM   4342 C24  LIG     1      13.895  16.551   2.142  1.00  0.00      LIG  
ATOM   4343 C25  LIG     1      16.146  16.839   6.457  1.00  0.00      LIG  
ATOM   4344 O3   LIG     1      15.618  15.900   7.035  1.00  0.00      LIG  
ATOM   4345 C26  LIG     1      16.674  18.043   7.166  1.00  0.00      LIG  
ATOM   4346 C27  LIG     1      16.895  14.554   4.658  1.00  0.00      LIG  
ATOM   4347 O4   LIG     1      17.392  13.752   3.561  1.00  0.00      LIG  
ATOM   4348 C28  LIG     1      18.353  14.437   4.391  1.00  0.00      LIG  
ATOM   4349 C29  LIG     1      19.160  13.531   5.250  1.00  0.00      LIG  
ATOM   4350 C30  LIG     1      19.107  15.501   3.671  1.00  0.00      LIG  
ATOM   4351 O5   LIG     1      16.080  15.040   0.771  1.00  0.00      LIG  
ATOM   4352 H    LIG     1       9.552  10.048   1.936  1.00  0.00      LIG  
ATOM   4353 H1   LIG     1       8.030  10.103   1.038  1.00  0.00      LIG  
ATOM   4354 H2   LIG     1      10.945   9.548  -1.793  1.00  0.00      LIG  
ATOM   4355 H3   LIG     1       9.364  12.100   0.470  1.00  0.00      LIG  
ATOM   4356 H4   LIG     1       9.029  11.070  -0.878  1.00  0.00      LIG  
ATOM   4357 H5   LIG     1      13.039   9.319  -2.257  1.00  0.00      LIG  
ATOM   4358 H6   LIG     1      13.301   8.475  -0.765  1.00  0.00      LIG  
ATOM   4359 H7   LIG     1      13.888  11.309  -1.442  1.00  0.00      LIG  
ATOM   4360 H8   LIG     1      14.902  10.091  -0.699  1.00  0.00      LIG  
ATOM   4361 H9   LIG     1      13.390  10.129   1.296  1.00  0.00      LIG  
ATOM   4362 H10  LIG     1      12.321  12.706   0.211  1.00  0.00      LIG  
ATOM   4363 H11  LIG     1      12.552  12.955   3.848  1.00  0.00      LIG  
ATOM   4364 H12  LIG     1      13.180  11.347   3.532  1.00  0.00      LIG  
ATOM   4365 H13  LIG     1      11.163  11.107   2.500  1.00  0.00      LIG  
ATOM   4366 H14  LIG     1      14.747  13.036  -0.582  1.00  0.00      LIG  
ATOM   4367 H15  LIG     1      16.323  12.458   0.079  1.00  0.00      LIG  
ATOM   4368 H16  LIG     1      10.382   7.314  -1.808  1.00  0.00      LIG  
ATOM   4369 H17  LIG     1      10.463   6.332  -0.339  1.00  0.00      LIG  
ATOM   4370 H18  LIG     1      11.945   6.890  -1.092  1.00  0.00      LIG  
ATOM   4371 H19  LIG     1      11.072   7.331   1.830  1.00  0.00      LIG  
ATOM   4372 H20  LIG     1      11.583   9.010   1.955  1.00  0.00      LIG  
ATOM   4373 H21  LIG     1      12.608   7.831   1.127  1.00  0.00      LIG  
ATOM   4374 H22  LIG     1      10.468  11.557  -2.373  1.00  0.00      LIG  
ATOM   4375 H23  LIG     1      12.100  12.105  -2.004  1.00  0.00      LIG  
ATOM   4376 H24  LIG     1      10.717  12.958  -1.328  1.00  0.00      LIG  
ATOM   4377 H25  LIG     1      16.117  10.348   1.201  1.00  0.00      LIG  
ATOM   4378 H26  LIG     1      15.148  10.316   2.680  1.00  0.00      LIG  
ATOM   4379 H27  LIG     1      16.392  11.555   2.458  1.00  0.00      LIG  
ATOM   4380 H28  LIG     1      16.380  16.086   3.266  1.00  0.00      LIG  
ATOM   4381 H29  LIG     1      14.388  14.673   4.957  1.00  0.00      LIG  
ATOM   4382 H30  LIG     1      14.079  16.385   4.764  1.00  0.00      LIG  
ATOM   4383 H31  LIG     1      12.871  15.078   3.197  1.00  0.00      LIG  
ATOM   4384 H32  LIG     1      11.286  13.834   1.764  1.00  0.00      LIG  
ATOM   4385 H33  LIG     1      13.406  16.382   1.178  1.00  0.00      LIG  
ATOM   4386 H34  LIG     1      14.899  16.936   1.951  1.00  0.00      LIG  
ATOM   4387 H35  LIG     1      13.340  17.327   2.675  1.00  0.00      LIG  
ATOM   4388 H36  LIG     1      16.343  18.952   6.658  1.00  0.00      LIG  
ATOM   4389 H37  LIG     1      17.767  17.995   7.210  1.00  0.00      LIG  
ATOM   4390 H38  LIG     1      16.269  18.049   8.181  1.00  0.00      LIG  
ATOM   4391 H39  LIG     1      16.491  14.039   5.519  1.00  0.00      LIG  
ATOM   4392 H40  LIG     1      18.539  12.765   5.723  1.00  0.00      LIG  
ATOM   4393 H41  LIG     1      19.656  14.104   6.038  1.00  0.00      LIG  
ATOM   4394 H42  LIG     1      19.927  13.032   4.652  1.00  0.00      LIG  
ATOM   4395 H43  LIG     1      19.399  16.290   4.368  1.00  0.00      LIG  
ATOM   4396 H44  LIG     1      18.520  15.951   2.866  1.00  0.00      LIG  
ATOM   4397 H45  LIG     1      20.012  15.078   3.227  1.00  0.00      LIG  
TER
REMARK  Energy: 268.177
REMARK  SimpleFitness: 268.177
REMARK  FullFitness: -724.6217
REMARK  InterFull: -18.1037
REMARK  IntraFull: 286.386
REMARK  solvFull: -1206.35
REMARK  surfFull: 213.446
REMARK  extraFull: 0.0
REMARK  deltaGcompsolvpol: -1206.35
REMARK  deltaGcompsolvnonpol: 213.446
REMARK  deltaGprotsolvpol: -1219.71
REMARK  deltaGprotsolvnonpol: 208.651
REMARK  deltaGligsolvpol: -11.005
REMARK  deltaGligsolvnonpol: 15.6773
REMARK  deltaGvdw: -18.1037
REMARK  deltaGelec: 0.0
REMARK  deltaG: -5.2409387
REMARK  Cluster: 4
REMARK  ClusterRank: 6
ATOM   4315 C    LIG     1       9.382   9.800   0.505  1.00  0.00      LIG  
ATOM   4316 C1   LIG     1       9.758   8.526  -0.166  1.00  0.00      LIG  
ATOM   4317 C2   LIG     1      11.223   8.348  -0.469  1.00  0.00      LIG  
ATOM   4318 C3   LIG     1      11.768   9.584  -1.231  1.00  0.00      LIG  
ATOM   4319 C4   LIG     1      11.338  10.978  -0.712  1.00  0.00      LIG  
ATOM   4320 C5   LIG     1       9.849  10.966  -0.337  1.00  0.00      LIG  
ATOM   4321 C6   LIG     1      13.262   9.452  -1.560  1.00  0.00      LIG  
ATOM   4322 C7   LIG     1      14.155  10.554  -1.041  1.00  0.00      LIG  
ATOM   4323 C8   LIG     1      13.710  10.993   0.335  1.00  0.00      LIG  
ATOM   4324 C9   LIG     1      12.323  11.642   0.305  1.00  0.00      LIG  
ATOM   4325 C10  LIG     1      14.752  11.899   1.010  1.00  0.00      LIG  
ATOM   4326 C11  LIG     1      14.105  12.735   2.054  1.00  0.00      LIG  
ATOM   4327 C12  LIG     1      12.967  12.093   2.763  1.00  0.00      LIG  
ATOM   4328 C13  LIG     1      11.836  11.840   1.762  1.00  0.00      LIG  
ATOM   4329 C14  LIG     1      15.412  12.935   0.113  1.00  0.00      LIG  
ATOM   4330 C15  LIG     1      15.433  14.148   0.982  1.00  0.00      LIG  
ATOM   4331 C16  LIG     1      14.491  14.014   2.113  1.00  0.00      LIG  
ATOM   4332 C17  LIG     1      11.342   7.114  -1.359  1.00  0.00      LIG  
ATOM   4333 C18  LIG     1      11.926   8.024   0.845  1.00  0.00      LIG  
ATOM   4334 C19  LIG     1      11.318  11.918  -1.921  1.00  0.00      LIG  
ATOM   4335 C20  LIG     1      15.838  11.032   1.632  1.00  0.00      LIG  
ATOM   4336 O    LIG     1      16.384  16.842   5.059  1.00  0.00      LIG  
ATOM   4337 C21  LIG     1      16.107  15.720   4.190  1.00  0.00      LIG  
ATOM   4338 C22  LIG     1      14.623  15.331   4.274  1.00  0.00      LIG  
ATOM   4339 C23  LIG     1      13.914  15.130   2.941  1.00  0.00      LIG  
ATOM   4340 O1   LIG     1       8.988   7.577  -0.148  1.00  0.00      LIG  
ATOM   4341 O2   LIG     1      10.953  12.960   1.822  1.00  0.00      LIG  
ATOM   4342 C24  LIG     1      13.767  16.447   2.202  1.00  0.00      LIG  
ATOM   4343 C25  LIG     1      16.189  16.680   6.407  1.00  0.00      LIG  
ATOM   4344 O3   LIG     1      15.852  15.648   6.968  1.00  0.00      LIG  
ATOM   4345 C26  LIG     1      16.470  17.958   7.128  1.00  0.00      LIG  
ATOM   4346 C27  LIG     1      17.021  14.552   4.477  1.00  0.00      LIG  
ATOM   4347 O4   LIG     1      17.600  13.900   3.322  1.00  0.00      LIG  
ATOM   4348 C28  LIG     1      18.485  14.599   4.224  1.00  0.00      LIG  
ATOM   4349 C29  LIG     1      19.367  13.705   5.021  1.00  0.00      LIG  
ATOM   4350 C30  LIG     1      19.137  15.794   3.619  1.00  0.00      LIG  
ATOM   4351 O5   LIG     1      16.033  15.172   0.690  1.00  0.00      LIG  
ATOM   4352 H    LIG     1       9.796   9.809   1.512  1.00  0.00      LIG  
ATOM   4353 H1   LIG     1       8.292   9.829   0.585  1.00  0.00      LIG  
ATOM   4354 H2   LIG     1      11.275   9.505  -2.205  1.00  0.00      LIG  
ATOM   4355 H3   LIG     1       9.551  11.907   0.127  1.00  0.00      LIG  
ATOM   4356 H4   LIG     1       9.272  10.921  -1.267  1.00  0.00      LIG  
ATOM   4357 H5   LIG     1      13.383   9.404  -2.646  1.00  0.00      LIG  
ATOM   4358 H6   LIG     1      13.663   8.509  -1.186  1.00  0.00      LIG  
ATOM   4359 H7   LIG     1      14.136  11.392  -1.739  1.00  0.00      LIG  
ATOM   4360 H8   LIG     1      15.185  10.190  -1.020  1.00  0.00      LIG  
ATOM   4361 H9   LIG     1      13.637  10.091   0.944  1.00  0.00      LIG  
ATOM   4362 H10  LIG     1      12.482  12.652  -0.088  1.00  0.00      LIG  
ATOM   4363 H11  LIG     1      12.626  12.699   3.608  1.00  0.00      LIG  
ATOM   4364 H12  LIG     1      13.314  11.142   3.174  1.00  0.00      LIG  
ATOM   4365 H13  LIG     1      11.289  10.970   2.118  1.00  0.00      LIG  
ATOM   4366 H14  LIG     1      14.815  13.174  -0.771  1.00  0.00      LIG  
ATOM   4367 H15  LIG     1      16.430  12.652  -0.166  1.00  0.00      LIG  
ATOM   4368 H16  LIG     1      10.812   7.260  -2.306  1.00  0.00      LIG  
ATOM   4369 H17  LIG     1      10.921   6.227  -0.875  1.00  0.00      LIG  
ATOM   4370 H18  LIG     1      12.384   6.880  -1.588  1.00  0.00      LIG  
ATOM   4371 H19  LIG     1      11.455   7.169   1.339  1.00  0.00      LIG  
ATOM   4372 H20  LIG     1      11.886   8.863   1.543  1.00  0.00      LIG  
ATOM   4373 H21  LIG     1      12.975   7.767   0.682  1.00  0.00      LIG  
ATOM   4374 H22  LIG     1      10.697  11.513  -2.725  1.00  0.00      LIG  
ATOM   4375 H23  LIG     1      12.311  12.094  -2.336  1.00  0.00      LIG  
ATOM   4376 H24  LIG     1      10.904  12.890  -1.639  1.00  0.00      LIG  
ATOM   4377 H25  LIG     1      16.377  10.478   0.861  1.00  0.00      LIG  
ATOM   4378 H26  LIG     1      15.412  10.308   2.333  1.00  0.00      LIG  
ATOM   4379 H27  LIG     1      16.568  11.638   2.176  1.00  0.00      LIG  
ATOM   4380 H28  LIG     1      16.315  16.086   3.182  1.00  0.00      LIG  
ATOM   4381 H29  LIG     1      14.523  14.411   4.857  1.00  0.00      LIG  
ATOM   4382 H30  LIG     1      14.063  16.100   4.815  1.00  0.00      LIG  
ATOM   4383 H31  LIG     1      12.890  14.843   3.196  1.00  0.00      LIG  
ATOM   4384 H32  LIG     1      11.465  13.726   1.511  1.00  0.00      LIG  
ATOM   4385 H33  LIG     1      13.202  16.311   1.275  1.00  0.00      LIG  
ATOM   4386 H34  LIG     1      14.734  16.888   1.950  1.00  0.00      LIG  
ATOM   4387 H35  LIG     1      13.230  17.167   2.825  1.00  0.00      LIG  
ATOM   4388 H36  LIG     1      15.767  18.728   6.804  1.00  0.00      LIG  
ATOM   4389 H37  LIG     1      17.502  18.269   6.947  1.00  0.00      LIG  
ATOM   4390 H38  LIG     1      16.331  17.787   8.198  1.00  0.00      LIG  
ATOM   4391 H39  LIG     1      16.667  13.926   5.286  1.00  0.00      LIG  
ATOM   4392 H40  LIG     1      18.827  12.824   5.383  1.00  0.00      LIG  
ATOM   4393 H41  LIG     1      19.762  14.243   5.887  1.00  0.00      LIG  
ATOM   4394 H42  LIG     1      20.209  13.366   4.413  1.00  0.00      LIG  
ATOM   4395 H43  LIG     1      19.353  16.534   4.394  1.00  0.00      LIG  
ATOM   4396 H44  LIG     1      18.512  16.263   2.855  1.00  0.00      LIG  
ATOM   4397 H45  LIG     1      20.081  15.504   3.149  1.00  0.00      LIG  
TER
REMARK  Energy: 268.177
REMARK  SimpleFitness: 268.177
REMARK  FullFitness: -724.6217
REMARK  InterFull: -18.1037
REMARK  IntraFull: 286.386
REMARK  solvFull: -1206.35
REMARK  surfFull: 213.446
REMARK  extraFull: 0.0
REMARK  deltaGcompsolvpol: -1206.35
REMARK  deltaGcompsolvnonpol: 213.446
REMARK  deltaGprotsolvpol: -1219.71
REMARK  deltaGprotsolvnonpol: 208.651
REMARK  deltaGligsolvpol: -11.005
REMARK  deltaGligsolvnonpol: 15.6773
REMARK  deltaGvdw: -18.1037
REMARK  deltaGelec: 0.0
REMARK  deltaG: -5.2409387
REMARK  Cluster: 4
REMARK  ClusterRank: 7
ATOM   4315 C    LIG     1       9.382   9.800   0.505  1.00  0.00      LIG  
ATOM   4316 C1   LIG     1       9.758   8.526  -0.166  1.00  0.00      LIG  
ATOM   4317 C2   LIG     1      11.223   8.348  -0.469  1.00  0.00      LIG  
ATOM   4318 C3   LIG     1      11.768   9.584  -1.231  1.00  0.00      LIG  
ATOM   4319 C4   LIG     1      11.338  10.978  -0.712  1.00  0.00      LIG  
ATOM   4320 C5   LIG     1       9.849  10.966  -0.337  1.00  0.00      LIG  
ATOM   4321 C6   LIG     1      13.262   9.452  -1.560  1.00  0.00      LIG  
ATOM   4322 C7   LIG     1      14.155  10.554  -1.041  1.00  0.00      LIG  
ATOM   4323 C8   LIG     1      13.710  10.993   0.335  1.00  0.00      LIG  
ATOM   4324 C9   LIG     1      12.323  11.642   0.305  1.00  0.00      LIG  
ATOM   4325 C10  LIG     1      14.752  11.899   1.010  1.00  0.00      LIG  
ATOM   4326 C11  LIG     1      14.105  12.735   2.054  1.00  0.00      LIG  
ATOM   4327 C12  LIG     1      12.967  12.093   2.763  1.00  0.00      LIG  
ATOM   4328 C13  LIG     1      11.836  11.840   1.762  1.00  0.00      LIG  
ATOM   4329 C14  LIG     1      15.412  12.935   0.113  1.00  0.00      LIG  
ATOM   4330 C15  LIG     1      15.433  14.148   0.982  1.00  0.00      LIG  
ATOM   4331 C16  LIG     1      14.491  14.014   2.113  1.00  0.00      LIG  
ATOM   4332 C17  LIG     1      11.342   7.114  -1.359  1.00  0.00      LIG  
ATOM   4333 C18  LIG     1      11.926   8.024   0.845  1.00  0.00      LIG  
ATOM   4334 C19  LIG     1      11.318  11.918  -1.921  1.00  0.00      LIG  
ATOM   4335 C20  LIG     1      15.838  11.032   1.632  1.00  0.00      LIG  
ATOM   4336 O    LIG     1      16.384  16.842   5.059  1.00  0.00      LIG  
ATOM   4337 C21  LIG     1      16.107  15.720   4.190  1.00  0.00      LIG  
ATOM   4338 C22  LIG     1      14.623  15.331   4.274  1.00  0.00      LIG  
ATOM   4339 C23  LIG     1      13.914  15.130   2.941  1.00  0.00      LIG  
ATOM   4340 O1   LIG     1       8.988   7.577  -0.148  1.00  0.00      LIG  
ATOM   4341 O2   LIG     1      10.953  12.960   1.822  1.00  0.00      LIG  
ATOM   4342 C24  LIG     1      13.767  16.447   2.202  1.00  0.00      LIG  
ATOM   4343 C25  LIG     1      16.189  16.680   6.407  1.00  0.00      LIG  
ATOM   4344 O3   LIG     1      15.852  15.648   6.968  1.00  0.00      LIG  
ATOM   4345 C26  LIG     1      16.470  17.958   7.128  1.00  0.00      LIG  
ATOM   4346 C27  LIG     1      17.021  14.552   4.477  1.00  0.00      LIG  
ATOM   4347 O4   LIG     1      17.600  13.900   3.322  1.00  0.00      LIG  
ATOM   4348 C28  LIG     1      18.485  14.599   4.224  1.00  0.00      LIG  
ATOM   4349 C29  LIG     1      19.367  13.705   5.021  1.00  0.00      LIG  
ATOM   4350 C30  LIG     1      19.137  15.794   3.619  1.00  0.00      LIG  
ATOM   4351 O5   LIG     1      16.033  15.172   0.690  1.00  0.00      LIG  
ATOM   4352 H    LIG     1       9.796   9.809   1.512  1.00  0.00      LIG  
ATOM   4353 H1   LIG     1       8.292   9.829   0.585  1.00  0.00      LIG  
ATOM   4354 H2   LIG     1      11.275   9.505  -2.205  1.00  0.00      LIG  
ATOM   4355 H3   LIG     1       9.551  11.907   0.127  1.00  0.00      LIG  
ATOM   4356 H4   LIG     1       9.272  10.921  -1.267  1.00  0.00      LIG  
ATOM   4357 H5   LIG     1      13.383   9.404  -2.646  1.00  0.00      LIG  
ATOM   4358 H6   LIG     1      13.663   8.509  -1.186  1.00  0.00      LIG  
ATOM   4359 H7   LIG     1      14.136  11.392  -1.739  1.00  0.00      LIG  
ATOM   4360 H8   LIG     1      15.185  10.190  -1.020  1.00  0.00      LIG  
ATOM   4361 H9   LIG     1      13.637  10.091   0.944  1.00  0.00      LIG  
ATOM   4362 H10  LIG     1      12.482  12.652  -0.088  1.00  0.00      LIG  
ATOM   4363 H11  LIG     1      12.626  12.699   3.608  1.00  0.00      LIG  
ATOM   4364 H12  LIG     1      13.314  11.142   3.174  1.00  0.00      LIG  
ATOM   4365 H13  LIG     1      11.289  10.970   2.118  1.00  0.00      LIG  
ATOM   4366 H14  LIG     1      14.815  13.174  -0.771  1.00  0.00      LIG  
ATOM   4367 H15  LIG     1      16.430  12.652  -0.166  1.00  0.00      LIG  
ATOM   4368 H16  LIG     1      10.812   7.260  -2.306  1.00  0.00      LIG  
ATOM   4369 H17  LIG     1      10.921   6.227  -0.875  1.00  0.00      LIG  
ATOM   4370 H18  LIG     1      12.384   6.880  -1.588  1.00  0.00      LIG  
ATOM   4371 H19  LIG     1      11.455   7.169   1.339  1.00  0.00      LIG  
ATOM   4372 H20  LIG     1      11.886   8.863   1.543  1.00  0.00      LIG  
ATOM   4373 H21  LIG     1      12.975   7.767   0.682  1.00  0.00      LIG  
ATOM   4374 H22  LIG     1      10.697  11.513  -2.725  1.00  0.00      LIG  
ATOM   4375 H23  LIG     1      12.311  12.094  -2.336  1.00  0.00      LIG  
ATOM   4376 H24  LIG     1      10.904  12.890  -1.639  1.00  0.00      LIG  
ATOM   4377 H25  LIG     1      16.377  10.478   0.861  1.00  0.00      LIG  
ATOM   4378 H26  LIG     1      15.412  10.308   2.333  1.00  0.00      LIG  
ATOM   4379 H27  LIG     1      16.568  11.638   2.176  1.00  0.00      LIG  
ATOM   4380 H28  LIG     1      16.315  16.086   3.182  1.00  0.00      LIG  
ATOM   4381 H29  LIG     1      14.523  14.411   4.857  1.00  0.00      LIG  
ATOM   4382 H30  LIG     1      14.063  16.100   4.815  1.00  0.00      LIG  
ATOM   4383 H31  LIG     1      12.890  14.843   3.196  1.00  0.00      LIG  
ATOM   4384 H32  LIG     1      11.465  13.726   1.511  1.00  0.00      LIG  
ATOM   4385 H33  LIG     1      13.202  16.311   1.275  1.00  0.00      LIG  
ATOM   4386 H34  LIG     1      14.734  16.888   1.950  1.00  0.00      LIG  
ATOM   4387 H35  LIG     1      13.230  17.167   2.825  1.00  0.00      LIG  
ATOM   4388 H36  LIG     1      15.767  18.728   6.804  1.00  0.00      LIG  
ATOM   4389 H37  LIG     1      17.502  18.269   6.947  1.00  0.00      LIG  
ATOM   4390 H38  LIG     1      16.331  17.787   8.198  1.00  0.00      LIG  
ATOM   4391 H39  LIG     1      16.667  13.926   5.286  1.00  0.00      LIG  
ATOM   4392 H40  LIG     1      18.827  12.824   5.383  1.00  0.00      LIG  
ATOM   4393 H41  LIG     1      19.762  14.243   5.887  1.00  0.00      LIG  
ATOM   4394 H42  LIG     1      20.209  13.366   4.413  1.00  0.00      LIG  
ATOM   4395 H43  LIG     1      19.353  16.534   4.394  1.00  0.00      LIG  
ATOM   4396 H44  LIG     1      18.512  16.263   2.855  1.00  0.00      LIG  
ATOM   4397 H45  LIG     1      20.081  15.504   3.149  1.00  0.00      LIG  
TER
REMARK  Energy: 258.521
REMARK  SimpleFitness: 258.521
REMARK  FullFitness: -727.25793
REMARK  InterFull: -36.4018
REMARK  IntraFull: 286.541
REMARK  solvFull: -1189.56
REMARK  surfFull: 212.163
REMARK  extraFull: 0.0
REMARK  deltaGcompsolvpol: -1189.56
REMARK  deltaGcompsolvnonpol: 212.163
REMARK  deltaGprotsolvpol: -1219.71
REMARK  deltaGprotsolvnonpol: 208.651
REMARK  deltaGligsolvpol: -12.6864
REMARK  deltaGligsolvnonpol: 15.5973
REMARK  deltaGvdw: -36.4018
REMARK  deltaGelec: 0.0
REMARK  deltaG: -5.9552984
REMARK  Cluster: 5
REMARK  ClusterRank: 0
ATOM   4315 C    LIG     1      16.261  15.913  -1.624  1.00  0.00      LIG  
ATOM   4316 C1   LIG     1      17.562  15.403  -1.114  1.00  0.00      LIG  
ATOM   4317 C2   LIG     1      17.493  14.469   0.067  1.00  0.00      LIG  
ATOM   4318 C3   LIG     1      16.643  15.105   1.196  1.00  0.00      LIG  
ATOM   4319 C4   LIG     1      15.316  15.784   0.781  1.00  0.00      LIG  
ATOM   4320 C5   LIG     1      15.518  16.603  -0.502  1.00  0.00      LIG  
ATOM   4321 C6   LIG     1      16.542  14.203   2.435  1.00  0.00      LIG  
ATOM   4322 C7   LIG     1      15.144  13.835   2.877  1.00  0.00      LIG  
ATOM   4323 C8   LIG     1      14.254  13.594   1.680  1.00  0.00      LIG  
ATOM   4324 C9   LIG     1      14.049  14.869   0.852  1.00  0.00      LIG  
ATOM   4325 C10  LIG     1      12.914  12.952   2.080  1.00  0.00      LIG  
ATOM   4326 C11  LIG     1      11.899  13.203   1.027  1.00  0.00      LIG  
ATOM   4327 C12  LIG     1      12.418  13.278  -0.362  1.00  0.00      LIG  
ATOM   4328 C13  LIG     1      13.351  14.488  -0.478  1.00  0.00      LIG  
ATOM   4329 C14  LIG     1      12.256  13.514   3.330  1.00  0.00      LIG  
ATOM   4330 C15  LIG     1      10.827  13.630   2.921  1.00  0.00      LIG  
ATOM   4331 C16  LIG     1      10.680  13.542   1.460  1.00  0.00      LIG  
ATOM   4332 C17  LIG     1      18.925  14.271   0.557  1.00  0.00      LIG  
ATOM   4333 C18  LIG     1      17.005  13.116  -0.439  1.00  0.00      LIG  
ATOM   4334 C19  LIG     1      15.060  16.908   1.790  1.00  0.00      LIG  
ATOM   4335 C20  LIG     1      13.095  11.452   2.278  1.00  0.00      LIG  
ATOM   4336 O    LIG     1       7.283  11.403  -0.384  1.00  0.00      LIG  
ATOM   4337 C21  LIG     1       8.407  11.690   0.478  1.00  0.00      LIG  
ATOM   4338 C22  LIG     1       8.246  13.124   1.013  1.00  0.00      LIG  
ATOM   4339 C23  LIG     1       9.466  13.984   0.700  1.00  0.00      LIG  
ATOM   4340 O1   LIG     1      18.568  15.494  -1.802  1.00  0.00      LIG  
ATOM   4341 O2   LIG     1      12.572  15.589  -0.950  1.00  0.00      LIG  
ATOM   4342 C24  LIG     1       9.171  15.450   0.973  1.00  0.00      LIG  
ATOM   4343 C25  LIG     1       7.458  11.761  -1.693  1.00  0.00      LIG  
ATOM   4344 O3   LIG     1       8.483  12.235  -2.168  1.00  0.00      LIG  
ATOM   4345 C26  LIG     1       6.197  11.558  -2.474  1.00  0.00      LIG  
ATOM   4346 C27  LIG     1       8.521  10.718   1.634  1.00  0.00      LIG  
ATOM   4347 O4   LIG     1       7.403   9.830   1.899  1.00  0.00      LIG  
ATOM   4348 C28  LIG     1       8.662   9.241   1.489  1.00  0.00      LIG  
ATOM   4349 C29  LIG     1       9.365   8.503   2.568  1.00  0.00      LIG  
ATOM   4350 C30  LIG     1       8.625   8.551   0.168  1.00  0.00      LIG  
ATOM   4351 O5   LIG     1       9.934  13.992   3.672  1.00  0.00      LIG  
ATOM   4352 H    LIG     1      15.700  15.089  -2.060  1.00  0.00      LIG  
ATOM   4353 H1   LIG     1      16.469  16.637  -2.416  1.00  0.00      LIG  
ATOM   4354 H2   LIG     1      17.271  15.938   1.529  1.00  0.00      LIG  
ATOM   4355 H3   LIG     1      14.572  17.004  -0.867  1.00  0.00      LIG  
ATOM   4356 H4   LIG     1      16.110  17.486  -0.245  1.00  0.00      LIG  
ATOM   4357 H5   LIG     1      17.039  14.697   3.274  1.00  0.00      LIG  
ATOM   4358 H6   LIG     1      17.090  13.272   2.286  1.00  0.00      LIG  
ATOM   4359 H7   LIG     1      14.740  14.635   3.499  1.00  0.00      LIG  
ATOM   4360 H8   LIG     1      15.196  12.947   3.511  1.00  0.00      LIG  
ATOM   4361 H9   LIG     1      14.770  12.868   1.049  1.00  0.00      LIG  
ATOM   4362 H10  LIG     1      13.314  15.462   1.406  1.00  0.00      LIG  
ATOM   4363 H11  LIG     1      11.608  13.326  -1.095  1.00  0.00      LIG  
ATOM   4364 H12  LIG     1      12.974  12.359  -0.568  1.00  0.00      LIG  
ATOM   4365 H13  LIG     1      14.081  14.247  -1.249  1.00  0.00      LIG  
ATOM   4366 H14  LIG     1      12.609  14.515   3.585  1.00  0.00      LIG  
ATOM   4367 H15  LIG     1      12.349  12.842   4.186  1.00  0.00      LIG  
ATOM   4368 H16  LIG     1      19.357  15.214   0.903  1.00  0.00      LIG  
ATOM   4369 H17  LIG     1      19.571  13.879  -0.235  1.00  0.00      LIG  
ATOM   4370 H18  LIG     1      18.973  13.554   1.379  1.00  0.00      LIG  
ATOM   4371 H19  LIG     1      17.645  12.749  -1.246  1.00  0.00      LIG  
ATOM   4372 H20  LIG     1      15.988  13.169  -0.832  1.00  0.00      LIG  
ATOM   4373 H21  LIG     1      17.022  12.365   0.354  1.00  0.00      LIG  
ATOM   4374 H22  LIG     1      15.926  17.570   1.872  1.00  0.00      LIG  
ATOM   4375 H23  LIG     1      14.837  16.541   2.792  1.00  0.00      LIG  
ATOM   4376 H24  LIG     1      14.211  17.516   1.472  1.00  0.00      LIG  
ATOM   4377 H25  LIG     1      13.777  11.253   3.110  1.00  0.00      LIG  
ATOM   4378 H26  LIG     1      13.507  10.981   1.382  1.00  0.00      LIG  
ATOM   4379 H27  LIG     1      12.142  10.964   2.509  1.00  0.00      LIG  
ATOM   4380 H28  LIG     1       9.348  11.604  -0.074  1.00  0.00      LIG  
ATOM   4381 H29  LIG     1       8.073  13.128   2.092  1.00  0.00      LIG  
ATOM   4382 H30  LIG     1       7.365  13.604   0.582  1.00  0.00      LIG  
ATOM   4383 H31  LIG     1       9.657  13.901  -0.371  1.00  0.00      LIG  
ATOM   4384 H32  LIG     1      13.161  16.363  -0.939  1.00  0.00      LIG  
ATOM   4385 H33  LIG     1       8.987  15.641   2.031  1.00  0.00      LIG  
ATOM   4386 H34  LIG     1       8.288  15.778   0.427  1.00  0.00      LIG  
ATOM   4387 H35  LIG     1      10.008  16.079   0.660  1.00  0.00      LIG  
ATOM   4388 H36  LIG     1       6.376  11.864  -3.509  1.00  0.00      LIG  
ATOM   4389 H37  LIG     1       5.398  12.179  -2.060  1.00  0.00      LIG  
ATOM   4390 H38  LIG     1       5.916  10.502  -2.461  1.00  0.00      LIG  
ATOM   4391 H39  LIG     1       9.031  11.168   2.476  1.00  0.00      LIG  
ATOM   4392 H40  LIG     1       9.293   9.043   3.513  1.00  0.00      LIG  
ATOM   4393 H41  LIG     1      10.424   8.383   2.323  1.00  0.00      LIG  
ATOM   4394 H42  LIG     1       8.924   7.511   2.698  1.00  0.00      LIG  
ATOM   4395 H43  LIG     1       9.479   8.854  -0.441  1.00  0.00      LIG  
ATOM   4396 H44  LIG     1       7.703   8.754  -0.383  1.00  0.00      LIG  
ATOM   4397 H45  LIG     1       8.691   7.470   0.318  1.00  0.00      LIG  
TER
REMARK  Energy: 258.521
REMARK  SimpleFitness: 258.521
REMARK  FullFitness: -727.25793
REMARK  InterFull: -36.4018
REMARK  IntraFull: 286.541
REMARK  solvFull: -1189.56
REMARK  surfFull: 212.163
REMARK  extraFull: 0.0
REMARK  deltaGcompsolvpol: -1189.56
REMARK  deltaGcompsolvnonpol: 212.163
REMARK  deltaGprotsolvpol: -1219.71
REMARK  deltaGprotsolvnonpol: 208.651
REMARK  deltaGligsolvpol: -12.6864
REMARK  deltaGligsolvnonpol: 15.5973
REMARK  deltaGvdw: -36.4018
REMARK  deltaGelec: 0.0
REMARK  deltaG: -5.9552984
REMARK  Cluster: 5
REMARK  ClusterRank: 1
ATOM   4315 C    LIG     1      16.261  15.913  -1.624  1.00  0.00      LIG  
ATOM   4316 C1   LIG     1      17.562  15.403  -1.114  1.00  0.00      LIG  
ATOM   4317 C2   LIG     1      17.493  14.469   0.067  1.00  0.00      LIG  
ATOM   4318 C3   LIG     1      16.643  15.105   1.196  1.00  0.00      LIG  
ATOM   4319 C4   LIG     1      15.316  15.784   0.781  1.00  0.00      LIG  
ATOM   4320 C5   LIG     1      15.518  16.603  -0.502  1.00  0.00      LIG  
ATOM   4321 C6   LIG     1      16.542  14.203   2.435  1.00  0.00      LIG  
ATOM   4322 C7   LIG     1      15.144  13.835   2.877  1.00  0.00      LIG  
ATOM   4323 C8   LIG     1      14.254  13.594   1.680  1.00  0.00      LIG  
ATOM   4324 C9   LIG     1      14.049  14.869   0.852  1.00  0.00      LIG  
ATOM   4325 C10  LIG     1      12.914  12.952   2.080  1.00  0.00      LIG  
ATOM   4326 C11  LIG     1      11.899  13.203   1.027  1.00  0.00      LIG  
ATOM   4327 C12  LIG     1      12.418  13.278  -0.362  1.00  0.00      LIG  
ATOM   4328 C13  LIG     1      13.351  14.488  -0.478  1.00  0.00      LIG  
ATOM   4329 C14  LIG     1      12.256  13.514   3.330  1.00  0.00      LIG  
ATOM   4330 C15  LIG     1      10.827  13.630   2.921  1.00  0.00      LIG  
ATOM   4331 C16  LIG     1      10.680  13.542   1.460  1.00  0.00      LIG  
ATOM   4332 C17  LIG     1      18.925  14.271   0.557  1.00  0.00      LIG  
ATOM   4333 C18  LIG     1      17.005  13.116  -0.439  1.00  0.00      LIG  
ATOM   4334 C19  LIG     1      15.060  16.908   1.790  1.00  0.00      LIG  
ATOM   4335 C20  LIG     1      13.095  11.452   2.278  1.00  0.00      LIG  
ATOM   4336 O    LIG     1       7.283  11.403  -0.384  1.00  0.00      LIG  
ATOM   4337 C21  LIG     1       8.407  11.690   0.478  1.00  0.00      LIG  
ATOM   4338 C22  LIG     1       8.246  13.124   1.013  1.00  0.00      LIG  
ATOM   4339 C23  LIG     1       9.466  13.984   0.700  1.00  0.00      LIG  
ATOM   4340 O1   LIG     1      18.568  15.494  -1.802  1.00  0.00      LIG  
ATOM   4341 O2   LIG     1      12.572  15.589  -0.950  1.00  0.00      LIG  
ATOM   4342 C24  LIG     1       9.171  15.450   0.973  1.00  0.00      LIG  
ATOM   4343 C25  LIG     1       7.458  11.761  -1.693  1.00  0.00      LIG  
ATOM   4344 O3   LIG     1       8.483  12.235  -2.168  1.00  0.00      LIG  
ATOM   4345 C26  LIG     1       6.197  11.558  -2.474  1.00  0.00      LIG  
ATOM   4346 C27  LIG     1       8.521  10.718   1.634  1.00  0.00      LIG  
ATOM   4347 O4   LIG     1       7.403   9.830   1.899  1.00  0.00      LIG  
ATOM   4348 C28  LIG     1       8.662   9.241   1.489  1.00  0.00      LIG  
ATOM   4349 C29  LIG     1       9.365   8.503   2.568  1.00  0.00      LIG  
ATOM   4350 C30  LIG     1       8.625   8.551   0.168  1.00  0.00      LIG  
ATOM   4351 O5   LIG     1       9.934  13.992   3.672  1.00  0.00      LIG  
ATOM   4352 H    LIG     1      15.700  15.089  -2.060  1.00  0.00      LIG  
ATOM   4353 H1   LIG     1      16.469  16.637  -2.416  1.00  0.00      LIG  
ATOM   4354 H2   LIG     1      17.271  15.938   1.529  1.00  0.00      LIG  
ATOM   4355 H3   LIG     1      14.572  17.004  -0.867  1.00  0.00      LIG  
ATOM   4356 H4   LIG     1      16.110  17.486  -0.245  1.00  0.00      LIG  
ATOM   4357 H5   LIG     1      17.039  14.697   3.274  1.00  0.00      LIG  
ATOM   4358 H6   LIG     1      17.090  13.272   2.286  1.00  0.00      LIG  
ATOM   4359 H7   LIG     1      14.740  14.635   3.499  1.00  0.00      LIG  
ATOM   4360 H8   LIG     1      15.196  12.947   3.511  1.00  0.00      LIG  
ATOM   4361 H9   LIG     1      14.770  12.868   1.049  1.00  0.00      LIG  
ATOM   4362 H10  LIG     1      13.314  15.462   1.406  1.00  0.00      LIG  
ATOM   4363 H11  LIG     1      11.608  13.326  -1.095  1.00  0.00      LIG  
ATOM   4364 H12  LIG     1      12.974  12.359  -0.568  1.00  0.00      LIG  
ATOM   4365 H13  LIG     1      14.081  14.247  -1.249  1.00  0.00      LIG  
ATOM   4366 H14  LIG     1      12.609  14.515   3.585  1.00  0.00      LIG  
ATOM   4367 H15  LIG     1      12.349  12.842   4.186  1.00  0.00      LIG  
ATOM   4368 H16  LIG     1      19.357  15.214   0.903  1.00  0.00      LIG  
ATOM   4369 H17  LIG     1      19.571  13.879  -0.235  1.00  0.00      LIG  
ATOM   4370 H18  LIG     1      18.973  13.554   1.379  1.00  0.00      LIG  
ATOM   4371 H19  LIG     1      17.645  12.749  -1.246  1.00  0.00      LIG  
ATOM   4372 H20  LIG     1      15.988  13.169  -0.832  1.00  0.00      LIG  
ATOM   4373 H21  LIG     1      17.022  12.365   0.354  1.00  0.00      LIG  
ATOM   4374 H22  LIG     1      15.926  17.570   1.872  1.00  0.00      LIG  
ATOM   4375 H23  LIG     1      14.837  16.541   2.792  1.00  0.00      LIG  
ATOM   4376 H24  LIG     1      14.211  17.516   1.472  1.00  0.00      LIG  
ATOM   4377 H25  LIG     1      13.777  11.253   3.110  1.00  0.00      LIG  
ATOM   4378 H26  LIG     1      13.507  10.981   1.382  1.00  0.00      LIG  
ATOM   4379 H27  LIG     1      12.142  10.964   2.509  1.00  0.00      LIG  
ATOM   4380 H28  LIG     1       9.348  11.604  -0.074  1.00  0.00      LIG  
ATOM   4381 H29  LIG     1       8.073  13.128   2.092  1.00  0.00      LIG  
ATOM   4382 H30  LIG     1       7.365  13.604   0.582  1.00  0.00      LIG  
ATOM   4383 H31  LIG     1       9.657  13.901  -0.371  1.00  0.00      LIG  
ATOM   4384 H32  LIG     1      13.161  16.363  -0.939  1.00  0.00      LIG  
ATOM   4385 H33  LIG     1       8.987  15.641   2.031  1.00  0.00      LIG  
ATOM   4386 H34  LIG     1       8.288  15.778   0.427  1.00  0.00      LIG  
ATOM   4387 H35  LIG     1      10.008  16.079   0.660  1.00  0.00      LIG  
ATOM   4388 H36  LIG     1       6.376  11.864  -3.509  1.00  0.00      LIG  
ATOM   4389 H37  LIG     1       5.398  12.179  -2.060  1.00  0.00      LIG  
ATOM   4390 H38  LIG     1       5.916  10.502  -2.461  1.00  0.00      LIG  
ATOM   4391 H39  LIG     1       9.031  11.168   2.476  1.00  0.00      LIG  
ATOM   4392 H40  LIG     1       9.293   9.043   3.513  1.00  0.00      LIG  
ATOM   4393 H41  LIG     1      10.424   8.383   2.323  1.00  0.00      LIG  
ATOM   4394 H42  LIG     1       8.924   7.511   2.698  1.00  0.00      LIG  
ATOM   4395 H43  LIG     1       9.479   8.854  -0.441  1.00  0.00      LIG  
ATOM   4396 H44  LIG     1       7.703   8.754  -0.383  1.00  0.00      LIG  
ATOM   4397 H45  LIG     1       8.691   7.470   0.318  1.00  0.00      LIG  
TER
REMARK  Energy: 258.521
REMARK  SimpleFitness: 258.521
REMARK  FullFitness: -727.25793
REMARK  InterFull: -36.4018
REMARK  IntraFull: 286.541
REMARK  solvFull: -1189.56
REMARK  surfFull: 212.163
REMARK  extraFull: 0.0
REMARK  deltaGcompsolvpol: -1189.56
REMARK  deltaGcompsolvnonpol: 212.163
REMARK  deltaGprotsolvpol: -1219.71
REMARK  deltaGprotsolvnonpol: 208.651
REMARK  deltaGligsolvpol: -12.6864
REMARK  deltaGligsolvnonpol: 15.5973
REMARK  deltaGvdw: -36.4018
REMARK  deltaGelec: 0.0
REMARK  deltaG: -5.9552984
REMARK  Cluster: 5
REMARK  ClusterRank: 2
ATOM   4315 C    LIG     1      16.261  15.913  -1.624  1.00  0.00      LIG  
ATOM   4316 C1   LIG     1      17.562  15.403  -1.114  1.00  0.00      LIG  
ATOM   4317 C2   LIG     1      17.493  14.469   0.067  1.00  0.00      LIG  
ATOM   4318 C3   LIG     1      16.643  15.105   1.196  1.00  0.00      LIG  
ATOM   4319 C4   LIG     1      15.316  15.784   0.781  1.00  0.00      LIG  
ATOM   4320 C5   LIG     1      15.518  16.603  -0.502  1.00  0.00      LIG  
ATOM   4321 C6   LIG     1      16.542  14.203   2.435  1.00  0.00      LIG  
ATOM   4322 C7   LIG     1      15.144  13.835   2.877  1.00  0.00      LIG  
ATOM   4323 C8   LIG     1      14.254  13.594   1.680  1.00  0.00      LIG  
ATOM   4324 C9   LIG     1      14.049  14.869   0.852  1.00  0.00      LIG  
ATOM   4325 C10  LIG     1      12.914  12.952   2.080  1.00  0.00      LIG  
ATOM   4326 C11  LIG     1      11.899  13.203   1.027  1.00  0.00      LIG  
ATOM   4327 C12  LIG     1      12.418  13.278  -0.362  1.00  0.00      LIG  
ATOM   4328 C13  LIG     1      13.351  14.488  -0.478  1.00  0.00      LIG  
ATOM   4329 C14  LIG     1      12.256  13.514   3.330  1.00  0.00      LIG  
ATOM   4330 C15  LIG     1      10.827  13.630   2.921  1.00  0.00      LIG  
ATOM   4331 C16  LIG     1      10.680  13.542   1.460  1.00  0.00      LIG  
ATOM   4332 C17  LIG     1      18.925  14.271   0.557  1.00  0.00      LIG  
ATOM   4333 C18  LIG     1      17.005  13.116  -0.439  1.00  0.00      LIG  
ATOM   4334 C19  LIG     1      15.060  16.908   1.790  1.00  0.00      LIG  
ATOM   4335 C20  LIG     1      13.095  11.452   2.278  1.00  0.00      LIG  
ATOM   4336 O    LIG     1       7.283  11.403  -0.384  1.00  0.00      LIG  
ATOM   4337 C21  LIG     1       8.407  11.690   0.478  1.00  0.00      LIG  
ATOM   4338 C22  LIG     1       8.246  13.124   1.013  1.00  0.00      LIG  
ATOM   4339 C23  LIG     1       9.466  13.984   0.700  1.00  0.00      LIG  
ATOM   4340 O1   LIG     1      18.568  15.494  -1.802  1.00  0.00      LIG  
ATOM   4341 O2   LIG     1      12.572  15.589  -0.950  1.00  0.00      LIG  
ATOM   4342 C24  LIG     1       9.171  15.450   0.973  1.00  0.00      LIG  
ATOM   4343 C25  LIG     1       7.458  11.761  -1.693  1.00  0.00      LIG  
ATOM   4344 O3   LIG     1       8.483  12.235  -2.168  1.00  0.00      LIG  
ATOM   4345 C26  LIG     1       6.197  11.558  -2.474  1.00  0.00      LIG  
ATOM   4346 C27  LIG     1       8.521  10.718   1.634  1.00  0.00      LIG  
ATOM   4347 O4   LIG     1       7.403   9.830   1.899  1.00  0.00      LIG  
ATOM   4348 C28  LIG     1       8.662   9.241   1.489  1.00  0.00      LIG  
ATOM   4349 C29  LIG     1       9.365   8.503   2.568  1.00  0.00      LIG  
ATOM   4350 C30  LIG     1       8.625   8.551   0.168  1.00  0.00      LIG  
ATOM   4351 O5   LIG     1       9.934  13.992   3.672  1.00  0.00      LIG  
ATOM   4352 H    LIG     1      15.700  15.089  -2.060  1.00  0.00      LIG  
ATOM   4353 H1   LIG     1      16.469  16.637  -2.416  1.00  0.00      LIG  
ATOM   4354 H2   LIG     1      17.271  15.938   1.529  1.00  0.00      LIG  
ATOM   4355 H3   LIG     1      14.572  17.004  -0.867  1.00  0.00      LIG  
ATOM   4356 H4   LIG     1      16.110  17.486  -0.245  1.00  0.00      LIG  
ATOM   4357 H5   LIG     1      17.039  14.697   3.274  1.00  0.00      LIG  
ATOM   4358 H6   LIG     1      17.090  13.272   2.286  1.00  0.00      LIG  
ATOM   4359 H7   LIG     1      14.740  14.635   3.499  1.00  0.00      LIG  
ATOM   4360 H8   LIG     1      15.196  12.947   3.511  1.00  0.00      LIG  
ATOM   4361 H9   LIG     1      14.770  12.868   1.049  1.00  0.00      LIG  
ATOM   4362 H10  LIG     1      13.314  15.462   1.406  1.00  0.00      LIG  
ATOM   4363 H11  LIG     1      11.608  13.326  -1.095  1.00  0.00      LIG  
ATOM   4364 H12  LIG     1      12.974  12.359  -0.568  1.00  0.00      LIG  
ATOM   4365 H13  LIG     1      14.081  14.247  -1.249  1.00  0.00      LIG  
ATOM   4366 H14  LIG     1      12.609  14.515   3.585  1.00  0.00      LIG  
ATOM   4367 H15  LIG     1      12.349  12.842   4.186  1.00  0.00      LIG  
ATOM   4368 H16  LIG     1      19.357  15.214   0.903  1.00  0.00      LIG  
ATOM   4369 H17  LIG     1      19.571  13.879  -0.235  1.00  0.00      LIG  
ATOM   4370 H18  LIG     1      18.973  13.554   1.379  1.00  0.00      LIG  
ATOM   4371 H19  LIG     1      17.645  12.749  -1.246  1.00  0.00      LIG  
ATOM   4372 H20  LIG     1      15.988  13.169  -0.832  1.00  0.00      LIG  
ATOM   4373 H21  LIG     1      17.022  12.365   0.354  1.00  0.00      LIG  
ATOM   4374 H22  LIG     1      15.926  17.570   1.872  1.00  0.00      LIG  
ATOM   4375 H23  LIG     1      14.837  16.541   2.792  1.00  0.00      LIG  
ATOM   4376 H24  LIG     1      14.211  17.516   1.472  1.00  0.00      LIG  
ATOM   4377 H25  LIG     1      13.777  11.253   3.110  1.00  0.00      LIG  
ATOM   4378 H26  LIG     1      13.507  10.981   1.382  1.00  0.00      LIG  
ATOM   4379 H27  LIG     1      12.142  10.964   2.509  1.00  0.00      LIG  
ATOM   4380 H28  LIG     1       9.348  11.604  -0.074  1.00  0.00      LIG  
ATOM   4381 H29  LIG     1       8.073  13.128   2.092  1.00  0.00      LIG  
ATOM   4382 H30  LIG     1       7.365  13.604   0.582  1.00  0.00      LIG  
ATOM   4383 H31  LIG     1       9.657  13.901  -0.371  1.00  0.00      LIG  
ATOM   4384 H32  LIG     1      13.161  16.363  -0.939  1.00  0.00      LIG  
ATOM   4385 H33  LIG     1       8.987  15.641   2.031  1.00  0.00      LIG  
ATOM   4386 H34  LIG     1       8.288  15.778   0.427  1.00  0.00      LIG  
ATOM   4387 H35  LIG     1      10.008  16.079   0.660  1.00  0.00      LIG  
ATOM   4388 H36  LIG     1       6.376  11.864  -3.509  1.00  0.00      LIG  
ATOM   4389 H37  LIG     1       5.398  12.179  -2.060  1.00  0.00      LIG  
ATOM   4390 H38  LIG     1       5.916  10.502  -2.461  1.00  0.00      LIG  
ATOM   4391 H39  LIG     1       9.031  11.168   2.476  1.00  0.00      LIG  
ATOM   4392 H40  LIG     1       9.293   9.043   3.513  1.00  0.00      LIG  
ATOM   4393 H41  LIG     1      10.424   8.383   2.323  1.00  0.00      LIG  
ATOM   4394 H42  LIG     1       8.924   7.511   2.698  1.00  0.00      LIG  
ATOM   4395 H43  LIG     1       9.479   8.854  -0.441  1.00  0.00      LIG  
ATOM   4396 H44  LIG     1       7.703   8.754  -0.383  1.00  0.00      LIG  
ATOM   4397 H45  LIG     1       8.691   7.470   0.318  1.00  0.00      LIG  
TER
REMARK  Energy: 259.574
REMARK  SimpleFitness: 259.574
REMARK  FullFitness: -725.75586
REMARK  InterFull: -35.5068
REMARK  IntraFull: 287.254
REMARK  solvFull: -1189.64
REMARK  surfFull: 212.137
REMARK  extraFull: 0.0
REMARK  deltaGcompsolvpol: -1189.64
REMARK  deltaGcompsolvnonpol: 212.137
REMARK  deltaGprotsolvpol: -1219.71
REMARK  deltaGprotsolvnonpol: 208.651
REMARK  deltaGligsolvpol: -12.6819
REMARK  deltaGligsolvnonpol: 15.662
REMARK  deltaGvdw: -35.5068
REMARK  deltaGelec: 0.0
REMARK  deltaG: -5.884381
REMARK  Cluster: 5
REMARK  ClusterRank: 3
ATOM   4315 C    LIG     1      16.288  15.166  -1.620  1.00  0.00      LIG  
ATOM   4316 C1   LIG     1      17.518  14.549  -1.052  1.00  0.00      LIG  
ATOM   4317 C2   LIG     1      17.322  13.708   0.184  1.00  0.00      LIG  
ATOM   4318 C3   LIG     1      16.544  14.515   1.257  1.00  0.00      LIG  
ATOM   4319 C4   LIG     1      15.311  15.318   0.775  1.00  0.00      LIG  
ATOM   4320 C5   LIG     1      15.617  16.014  -0.561  1.00  0.00      LIG  
ATOM   4321 C6   LIG     1      16.327  13.709   2.546  1.00  0.00      LIG  
ATOM   4322 C7   LIG     1      14.892  13.543   2.988  1.00  0.00      LIG  
ATOM   4323 C8   LIG     1      13.999  13.329   1.787  1.00  0.00      LIG  
ATOM   4324 C9   LIG     1      13.944  14.569   0.890  1.00  0.00      LIG  
ATOM   4325 C10  LIG     1      12.597  12.862   2.197  1.00  0.00      LIG  
ATOM   4326 C11  LIG     1      11.620  13.167   1.124  1.00  0.00      LIG  
ATOM   4327 C12  LIG     1      12.142  13.118  -0.264  1.00  0.00      LIG  
ATOM   4328 C13  LIG     1      13.208  14.206  -0.425  1.00  0.00      LIG  
ATOM   4329 C14  LIG     1      11.998  13.550   3.413  1.00  0.00      LIG  
ATOM   4330 C15  LIG     1      10.585  13.764   2.991  1.00  0.00      LIG  
ATOM   4331 C16  LIG     1      10.440  13.636   1.533  1.00  0.00      LIG  
ATOM   4332 C17  LIG     1      18.714  13.373   0.714  1.00  0.00      LIG  
ATOM   4333 C18  LIG     1      16.679  12.395  -0.251  1.00  0.00      LIG  
ATOM   4334 C19  LIG     1      15.177  16.531   1.700  1.00  0.00      LIG  
ATOM   4335 C20  LIG     1      12.617  11.363   2.453  1.00  0.00      LIG  
ATOM   4336 O    LIG     1       7.093  11.676  -0.467  1.00  0.00      LIG  
ATOM   4337 C21  LIG     1       8.148  11.870   0.498  1.00  0.00      LIG  
ATOM   4338 C22  LIG     1       8.025  13.294   1.057  1.00  0.00      LIG  
ATOM   4339 C23  LIG     1       9.262  14.126   0.747  1.00  0.00      LIG  
ATOM   4340 O1   LIG     1      18.529  14.463  -1.731  1.00  0.00      LIG  
ATOM   4341 O2   LIG     1      12.560  15.366  -0.952  1.00  0.00      LIG  
ATOM   4342 C24  LIG     1       8.998  15.599   1.019  1.00  0.00      LIG  
ATOM   4343 C25  LIG     1       7.447  11.886  -1.771  1.00  0.00      LIG  
ATOM   4344 O3   LIG     1       8.554  12.222  -2.168  1.00  0.00      LIG  
ATOM   4345 C26  LIG     1       6.275  11.641  -2.668  1.00  0.00      LIG  
ATOM   4346 C27  LIG     1       8.082  10.880   1.637  1.00  0.00      LIG  
ATOM   4347 O4   LIG     1       6.813  10.218   1.880  1.00  0.00      LIG  
ATOM   4348 C28  LIG     1       7.951   9.405   1.501  1.00  0.00      LIG  
ATOM   4349 C29  LIG     1       8.474   8.564   2.606  1.00  0.00      LIG  
ATOM   4350 C30  LIG     1       7.838   8.733   0.173  1.00  0.00      LIG  
ATOM   4351 O5   LIG     1       9.723  14.231   3.721  1.00  0.00      LIG  
ATOM   4352 H    LIG     1      15.641  14.380  -2.008  1.00  0.00      LIG  
ATOM   4353 H1   LIG     1      16.587  15.804  -2.455  1.00  0.00      LIG  
ATOM   4354 H2   LIG     1      17.264  15.287   1.548  1.00  0.00      LIG  
ATOM   4355 H3   LIG     1      14.727  16.492  -0.971  1.00  0.00      LIG  
ATOM   4356 H4   LIG     1      16.304  16.841  -0.356  1.00  0.00      LIG  
ATOM   4357 H5   LIG     1      16.882  14.181   3.362  1.00  0.00      LIG  
ATOM   4358 H6   LIG     1      16.751  12.708   2.455  1.00  0.00      LIG  
ATOM   4359 H7   LIG     1      14.579  14.424   3.551  1.00  0.00      LIG  
ATOM   4360 H8   LIG     1      14.831  12.697   3.677  1.00  0.00      LIG  
ATOM   4361 H9   LIG     1      14.438  12.518   1.205  1.00  0.00      LIG  
ATOM   4362 H10  LIG     1      13.284  15.274   1.406  1.00  0.00      LIG  
ATOM   4363 H11  LIG     1      11.341  13.234  -1.000  1.00  0.00      LIG  
ATOM   4364 H12  LIG     1      12.585  12.132  -0.428  1.00  0.00      LIG  
ATOM   4365 H13  LIG     1      13.904  13.846  -1.179  1.00  0.00      LIG  
ATOM   4366 H14  LIG     1      12.435  14.533   3.608  1.00  0.00      LIG  
ATOM   4367 H15  LIG     1      12.034  12.920   4.305  1.00  0.00      LIG  
ATOM   4368 H16  LIG     1      19.252  14.280   1.007  1.00  0.00      LIG  
ATOM   4369 H17  LIG     1      19.317  12.856  -0.038  1.00  0.00      LIG  
ATOM   4370 H18  LIG     1      18.665  12.713   1.582  1.00  0.00      LIG  
ATOM   4371 H19  LIG     1      17.267  11.915  -1.039  1.00  0.00      LIG  
ATOM   4372 H20  LIG     1      15.672  12.543  -0.646  1.00  0.00      LIG  
ATOM   4373 H21  LIG     1      16.616  11.689   0.581  1.00  0.00      LIG  
ATOM   4374 H22  LIG     1      16.109  17.100   1.741  1.00  0.00      LIG  
ATOM   4375 H23  LIG     1      14.918  16.255   2.723  1.00  0.00      LIG  
ATOM   4376 H24  LIG     1      14.393  17.201   1.334  1.00  0.00      LIG  
ATOM   4377 H25  LIG     1      13.270  11.126   3.297  1.00  0.00      LIG  
ATOM   4378 H26  LIG     1      12.984  10.819   1.578  1.00  0.00      LIG  
ATOM   4379 H27  LIG     1      11.619  10.982   2.690  1.00  0.00      LIG  
ATOM   4380 H28  LIG     1       9.132  11.728   0.041  1.00  0.00      LIG  
ATOM   4381 H29  LIG     1       7.865  13.283   2.139  1.00  0.00      LIG  
ATOM   4382 H30  LIG     1       7.148  13.797   0.650  1.00  0.00      LIG  
ATOM   4383 H31  LIG     1       9.474  14.032  -0.321  1.00  0.00      LIG  
ATOM   4384 H32  LIG     1      13.218  16.082  -0.938  1.00  0.00      LIG  
ATOM   4385 H33  LIG     1       8.643  15.759   2.040  1.00  0.00      LIG  
ATOM   4386 H34  LIG     1       8.230  15.979   0.343  1.00  0.00      LIG  
ATOM   4387 H35  LIG     1       9.901  16.199   0.870  1.00  0.00      LIG  
ATOM   4388 H36  LIG     1       6.583  11.822  -3.701  1.00  0.00      LIG  
ATOM   4389 H37  LIG     1       5.464  12.329  -2.415  1.00  0.00      LIG  
ATOM   4390 H38  LIG     1       5.946  10.603  -2.571  1.00  0.00      LIG  
ATOM   4391 H39  LIG     1       8.665  11.224   2.481  1.00  0.00      LIG  
ATOM   4392 H40  LIG     1       8.350   9.059   3.571  1.00  0.00      LIG  
ATOM   4393 H41  LIG     1       9.538   8.362   2.460  1.00  0.00      LIG  
ATOM   4394 H42  LIG     1       7.938   7.614   2.640  1.00  0.00      LIG  
ATOM   4395 H43  LIG     1       8.777   8.828  -0.377  1.00  0.00      LIG  
ATOM   4396 H44  LIG     1       7.035   9.152  -0.437  1.00  0.00      LIG  
ATOM   4397 H45  LIG     1       7.627   7.668   0.296  1.00  0.00      LIG  
TER
REMARK  Energy: 259.574
REMARK  SimpleFitness: 259.574
REMARK  FullFitness: -725.75586
REMARK  InterFull: -35.5068
REMARK  IntraFull: 287.254
REMARK  solvFull: -1189.64
REMARK  surfFull: 212.137
REMARK  extraFull: 0.0
REMARK  deltaGcompsolvpol: -1189.64
REMARK  deltaGcompsolvnonpol: 212.137
REMARK  deltaGprotsolvpol: -1219.71
REMARK  deltaGprotsolvnonpol: 208.651
REMARK  deltaGligsolvpol: -12.6819
REMARK  deltaGligsolvnonpol: 15.662
REMARK  deltaGvdw: -35.5068
REMARK  deltaGelec: 0.0
REMARK  deltaG: -5.884381
REMARK  Cluster: 5
REMARK  ClusterRank: 4
ATOM   4315 C    LIG     1      16.288  15.166  -1.620  1.00  0.00      LIG  
ATOM   4316 C1   LIG     1      17.518  14.549  -1.052  1.00  0.00      LIG  
ATOM   4317 C2   LIG     1      17.322  13.708   0.184  1.00  0.00      LIG  
ATOM   4318 C3   LIG     1      16.544  14.515   1.257  1.00  0.00      LIG  
ATOM   4319 C4   LIG     1      15.311  15.318   0.775  1.00  0.00      LIG  
ATOM   4320 C5   LIG     1      15.617  16.014  -0.561  1.00  0.00      LIG  
ATOM   4321 C6   LIG     1      16.327  13.709   2.546  1.00  0.00      LIG  
ATOM   4322 C7   LIG     1      14.892  13.543   2.988  1.00  0.00      LIG  
ATOM   4323 C8   LIG     1      13.999  13.329   1.787  1.00  0.00      LIG  
ATOM   4324 C9   LIG     1      13.944  14.569   0.890  1.00  0.00      LIG  
ATOM   4325 C10  LIG     1      12.597  12.862   2.197  1.00  0.00      LIG  
ATOM   4326 C11  LIG     1      11.620  13.167   1.124  1.00  0.00      LIG  
ATOM   4327 C12  LIG     1      12.142  13.118  -0.264  1.00  0.00      LIG  
ATOM   4328 C13  LIG     1      13.208  14.206  -0.425  1.00  0.00      LIG  
ATOM   4329 C14  LIG     1      11.998  13.550   3.413  1.00  0.00      LIG  
ATOM   4330 C15  LIG     1      10.585  13.764   2.991  1.00  0.00      LIG  
ATOM   4331 C16  LIG     1      10.440  13.636   1.533  1.00  0.00      LIG  
ATOM   4332 C17  LIG     1      18.714  13.373   0.714  1.00  0.00      LIG  
ATOM   4333 C18  LIG     1      16.679  12.395  -0.251  1.00  0.00      LIG  
ATOM   4334 C19  LIG     1      15.177  16.531   1.700  1.00  0.00      LIG  
ATOM   4335 C20  LIG     1      12.617  11.363   2.453  1.00  0.00      LIG  
ATOM   4336 O    LIG     1       7.093  11.676  -0.467  1.00  0.00      LIG  
ATOM   4337 C21  LIG     1       8.148  11.870   0.498  1.00  0.00      LIG  
ATOM   4338 C22  LIG     1       8.025  13.294   1.057  1.00  0.00      LIG  
ATOM   4339 C23  LIG     1       9.262  14.126   0.747  1.00  0.00      LIG  
ATOM   4340 O1   LIG     1      18.529  14.463  -1.731  1.00  0.00      LIG  
ATOM   4341 O2   LIG     1      12.560  15.366  -0.952  1.00  0.00      LIG  
ATOM   4342 C24  LIG     1       8.998  15.599   1.019  1.00  0.00      LIG  
ATOM   4343 C25  LIG     1       7.447  11.886  -1.771  1.00  0.00      LIG  
ATOM   4344 O3   LIG     1       8.554  12.222  -2.168  1.00  0.00      LIG  
ATOM   4345 C26  LIG     1       6.275  11.641  -2.668  1.00  0.00      LIG  
ATOM   4346 C27  LIG     1       8.082  10.880   1.637  1.00  0.00      LIG  
ATOM   4347 O4   LIG     1       6.813  10.218   1.880  1.00  0.00      LIG  
ATOM   4348 C28  LIG     1       7.951   9.405   1.501  1.00  0.00      LIG  
ATOM   4349 C29  LIG     1       8.474   8.564   2.606  1.00  0.00      LIG  
ATOM   4350 C30  LIG     1       7.838   8.733   0.173  1.00  0.00      LIG  
ATOM   4351 O5   LIG     1       9.723  14.231   3.721  1.00  0.00      LIG  
ATOM   4352 H    LIG     1      15.641  14.380  -2.008  1.00  0.00      LIG  
ATOM   4353 H1   LIG     1      16.587  15.804  -2.455  1.00  0.00      LIG  
ATOM   4354 H2   LIG     1      17.264  15.287   1.548  1.00  0.00      LIG  
ATOM   4355 H3   LIG     1      14.727  16.492  -0.971  1.00  0.00      LIG  
ATOM   4356 H4   LIG     1      16.304  16.841  -0.356  1.00  0.00      LIG  
ATOM   4357 H5   LIG     1      16.882  14.181   3.362  1.00  0.00      LIG  
ATOM   4358 H6   LIG     1      16.751  12.708   2.455  1.00  0.00      LIG  
ATOM   4359 H7   LIG     1      14.579  14.424   3.551  1.00  0.00      LIG  
ATOM   4360 H8   LIG     1      14.831  12.697   3.677  1.00  0.00      LIG  
ATOM   4361 H9   LIG     1      14.438  12.518   1.205  1.00  0.00      LIG  
ATOM   4362 H10  LIG     1      13.284  15.274   1.406  1.00  0.00      LIG  
ATOM   4363 H11  LIG     1      11.341  13.234  -1.000  1.00  0.00      LIG  
ATOM   4364 H12  LIG     1      12.585  12.132  -0.428  1.00  0.00      LIG  
ATOM   4365 H13  LIG     1      13.904  13.846  -1.179  1.00  0.00      LIG  
ATOM   4366 H14  LIG     1      12.435  14.533   3.608  1.00  0.00      LIG  
ATOM   4367 H15  LIG     1      12.034  12.920   4.305  1.00  0.00      LIG  
ATOM   4368 H16  LIG     1      19.252  14.280   1.007  1.00  0.00      LIG  
ATOM   4369 H17  LIG     1      19.317  12.856  -0.038  1.00  0.00      LIG  
ATOM   4370 H18  LIG     1      18.665  12.713   1.582  1.00  0.00      LIG  
ATOM   4371 H19  LIG     1      17.267  11.915  -1.039  1.00  0.00      LIG  
ATOM   4372 H20  LIG     1      15.672  12.543  -0.646  1.00  0.00      LIG  
ATOM   4373 H21  LIG     1      16.616  11.689   0.581  1.00  0.00      LIG  
ATOM   4374 H22  LIG     1      16.109  17.100   1.741  1.00  0.00      LIG  
ATOM   4375 H23  LIG     1      14.918  16.255   2.723  1.00  0.00      LIG  
ATOM   4376 H24  LIG     1      14.393  17.201   1.334  1.00  0.00      LIG  
ATOM   4377 H25  LIG     1      13.270  11.126   3.297  1.00  0.00      LIG  
ATOM   4378 H26  LIG     1      12.984  10.819   1.578  1.00  0.00      LIG  
ATOM   4379 H27  LIG     1      11.619  10.982   2.690  1.00  0.00      LIG  
ATOM   4380 H28  LIG     1       9.132  11.728   0.041  1.00  0.00      LIG  
ATOM   4381 H29  LIG     1       7.865  13.283   2.139  1.00  0.00      LIG  
ATOM   4382 H30  LIG     1       7.148  13.797   0.650  1.00  0.00      LIG  
ATOM   4383 H31  LIG     1       9.474  14.032  -0.321  1.00  0.00      LIG  
ATOM   4384 H32  LIG     1      13.218  16.082  -0.938  1.00  0.00      LIG  
ATOM   4385 H33  LIG     1       8.643  15.759   2.040  1.00  0.00      LIG  
ATOM   4386 H34  LIG     1       8.230  15.979   0.343  1.00  0.00      LIG  
ATOM   4387 H35  LIG     1       9.901  16.199   0.870  1.00  0.00      LIG  
ATOM   4388 H36  LIG     1       6.583  11.822  -3.701  1.00  0.00      LIG  
ATOM   4389 H37  LIG     1       5.464  12.329  -2.415  1.00  0.00      LIG  
ATOM   4390 H38  LIG     1       5.946  10.603  -2.571  1.00  0.00      LIG  
ATOM   4391 H39  LIG     1       8.665  11.224   2.481  1.00  0.00      LIG  
ATOM   4392 H40  LIG     1       8.350   9.059   3.571  1.00  0.00      LIG  
ATOM   4393 H41  LIG     1       9.538   8.362   2.460  1.00  0.00      LIG  
ATOM   4394 H42  LIG     1       7.938   7.614   2.640  1.00  0.00      LIG  
ATOM   4395 H43  LIG     1       8.777   8.828  -0.377  1.00  0.00      LIG  
ATOM   4396 H44  LIG     1       7.035   9.152  -0.437  1.00  0.00      LIG  
ATOM   4397 H45  LIG     1       7.627   7.668   0.296  1.00  0.00      LIG  
TER
REMARK  Energy: 259.71
REMARK  SimpleFitness: 259.71
REMARK  FullFitness: -724.4905
REMARK  InterFull: -35.4625
REMARK  IntraFull: 287.876
REMARK  solvFull: -1188.85
REMARK  surfFull: 211.946
REMARK  extraFull: 0.0
REMARK  deltaGcompsolvpol: -1188.85
REMARK  deltaGcompsolvnonpol: 211.946
REMARK  deltaGprotsolvpol: -1219.71
REMARK  deltaGprotsolvnonpol: 208.651
REMARK  deltaGligsolvpol: -12.5084
REMARK  deltaGligsolvnonpol: 15.6421
REMARK  deltaGvdw: -35.4625
REMARK  deltaGelec: 0.0
REMARK  deltaG: -5.8586435
REMARK  Cluster: 5
REMARK  ClusterRank: 5
ATOM   4315 C    LIG     1      16.288  15.623  -1.357  1.00  0.00      LIG  
ATOM   4316 C1   LIG     1      17.537  15.028  -0.811  1.00  0.00      LIG  
ATOM   4317 C2   LIG     1      17.363  14.094   0.359  1.00  0.00      LIG  
ATOM   4318 C3   LIG     1      16.524  14.780   1.468  1.00  0.00      LIG  
ATOM   4319 C4   LIG     1      15.262  15.559   1.018  1.00  0.00      LIG  
ATOM   4320 C5   LIG     1      15.561  16.363  -0.256  1.00  0.00      LIG  
ATOM   4321 C6   LIG     1      16.319  13.869   2.687  1.00  0.00      LIG  
ATOM   4322 C7   LIG     1      14.886  13.599   3.078  1.00  0.00      LIG  
ATOM   4323 C8   LIG     1      14.024  13.441   1.846  1.00  0.00      LIG  
ATOM   4324 C9   LIG     1      13.928  14.744   1.048  1.00  0.00      LIG  
ATOM   4325 C10  LIG     1      12.637  12.883   2.191  1.00  0.00      LIG  
ATOM   4326 C11  LIG     1      11.663  13.227   1.125  1.00  0.00      LIG  
ATOM   4327 C12  LIG     1      12.212  13.313  -0.251  1.00  0.00      LIG  
ATOM   4328 C13  LIG     1      13.227  14.458  -0.303  1.00  0.00      LIG  
ATOM   4329 C14  LIG     1      11.986  13.452   3.441  1.00  0.00      LIG  
ATOM   4330 C15  LIG     1      10.569  13.632   3.010  1.00  0.00      LIG  
ATOM   4331 C16  LIG     1      10.450  13.596   1.545  1.00  0.00      LIG  
ATOM   4332 C17  LIG     1      18.761  13.790   0.892  1.00  0.00      LIG  
ATOM   4333 C18  LIG     1      16.793  12.787  -0.181  1.00  0.00      LIG  
ATOM   4334 C19  LIG     1      15.053  16.692   2.027  1.00  0.00      LIG  
ATOM   4335 C20  LIG     1      12.725  11.371   2.336  1.00  0.00      LIG  
ATOM   4336 O    LIG     1       7.267  11.641  -0.602  1.00  0.00      LIG  
ATOM   4337 C21  LIG     1       8.196  11.785   0.492  1.00  0.00      LIG  
ATOM   4338 C22  LIG     1       8.036  13.201   1.064  1.00  0.00      LIG  
ATOM   4339 C23  LIG     1       9.252  14.071   0.776  1.00  0.00      LIG  
ATOM   4340 O1   LIG     1      18.560  15.030  -1.480  1.00  0.00      LIG  
ATOM   4341 O2   LIG     1      12.533  15.628  -0.739  1.00  0.00      LIG  
ATOM   4342 C24  LIG     1       8.942  15.523   1.100  1.00  0.00      LIG  
ATOM   4343 C25  LIG     1       7.779  11.879  -1.847  1.00  0.00      LIG  
ATOM   4344 O3   LIG     1       8.935  12.183  -2.102  1.00  0.00      LIG  
ATOM   4345 C26  LIG     1       6.719  11.689  -2.886  1.00  0.00      LIG  
ATOM   4346 C27  LIG     1       7.967  10.780   1.598  1.00  0.00      LIG  
ATOM   4347 O4   LIG     1       6.594  10.380   1.840  1.00  0.00      LIG  
ATOM   4348 C28  LIG     1       7.549   9.355   1.467  1.00  0.00      LIG  
ATOM   4349 C29  LIG     1       7.889   8.429   2.581  1.00  0.00      LIG  
ATOM   4350 C30  LIG     1       7.287   8.702   0.152  1.00  0.00      LIG  
ATOM   4351 O5   LIG     1       9.680  14.023   3.749  1.00  0.00      LIG  
ATOM   4352 H    LIG     1      15.686  14.836  -1.810  1.00  0.00      LIG  
ATOM   4353 H1   LIG     1      16.569  16.331  -2.142  1.00  0.00      LIG  
ATOM   4354 H2   LIG     1      17.197  15.562   1.833  1.00  0.00      LIG  
ATOM   4355 H3   LIG     1      14.657  16.827  -0.653  1.00  0.00      LIG  
ATOM   4356 H4   LIG     1      16.205  17.203   0.023  1.00  0.00      LIG  
ATOM   4357 H5   LIG     1      16.827  14.309   3.549  1.00  0.00      LIG  
ATOM   4358 H6   LIG     1      16.799  12.901   2.536  1.00  0.00      LIG  
ATOM   4359 H7   LIG     1      14.522  14.416   3.702  1.00  0.00      LIG  
ATOM   4360 H8   LIG     1      14.854  12.697   3.694  1.00  0.00      LIG  
ATOM   4361 H9   LIG     1      14.511  12.699   1.211  1.00  0.00      LIG  
ATOM   4362 H10  LIG     1      13.231  15.376   1.608  1.00  0.00      LIG  
ATOM   4363 H11  LIG     1      11.418  13.448  -0.992  1.00  0.00      LIG  
ATOM   4364 H12  LIG     1      12.708  12.366  -0.481  1.00  0.00      LIG  
ATOM   4365 H13  LIG     1      13.948  14.199  -1.076  1.00  0.00      LIG  
ATOM   4366 H14  LIG     1      12.374  14.438   3.711  1.00  0.00      LIG  
ATOM   4367 H15  LIG     1      12.040  12.763   4.289  1.00  0.00      LIG  
ATOM   4368 H16  LIG     1      19.252  14.700   1.251  1.00  0.00      LIG  
ATOM   4369 H17  LIG     1      19.398  13.350   0.119  1.00  0.00      LIG  
ATOM   4370 H18  LIG     1      18.731  13.074   1.717  1.00  0.00      LIG  
ATOM   4371 H19  LIG     1      17.419  12.392  -0.987  1.00  0.00      LIG  
ATOM   4372 H20  LIG     1      15.788  12.920  -0.589  1.00  0.00      LIG  
ATOM   4373 H21  LIG     1      16.746  12.023   0.598  1.00  0.00      LIG  
ATOM   4374 H22  LIG     1      15.956  17.300   2.130  1.00  0.00      LIG  
ATOM   4375 H23  LIG     1      14.787  16.330   3.020  1.00  0.00      LIG  
ATOM   4376 H24  LIG     1      14.247  17.352   1.693  1.00  0.00      LIG  
ATOM   4377 H25  LIG     1      13.376  11.101   3.172  1.00  0.00      LIG  
ATOM   4378 H26  LIG     1      13.134  10.911   1.431  1.00  0.00      LIG  
ATOM   4379 H27  LIG     1      11.741  10.929   2.524  1.00  0.00      LIG  
ATOM   4380 H28  LIG     1       9.225  11.626   0.156  1.00  0.00      LIG  
ATOM   4381 H29  LIG     1       7.878  13.173   2.145  1.00  0.00      LIG  
ATOM   4382 H30  LIG     1       7.147  13.687   0.657  1.00  0.00      LIG  
ATOM   4383 H31  LIG     1       9.460  14.016  -0.294  1.00  0.00      LIG  
ATOM   4384 H32  LIG     1      13.167  16.363  -0.674  1.00  0.00      LIG  
ATOM   4385 H33  LIG     1       8.622  15.641   2.139  1.00  0.00      LIG  
ATOM   4386 H34  LIG     1       8.133  15.891   0.467  1.00  0.00      LIG  
ATOM   4387 H35  LIG     1       9.817  16.159   0.933  1.00  0.00      LIG  
ATOM   4388 H36  LIG     1       7.127  11.984  -3.857  1.00  0.00      LIG  
ATOM   4389 H37  LIG     1       5.860  12.327  -2.661  1.00  0.00      LIG  
ATOM   4390 H38  LIG     1       6.422  10.638  -2.924  1.00  0.00      LIG  
ATOM   4391 H39  LIG     1       8.595  11.010   2.448  1.00  0.00      LIG  
ATOM   4392 H40  LIG     1       7.998   8.967   3.527  1.00  0.00      LIG  
ATOM   4393 H41  LIG     1       8.827   7.912   2.368  1.00  0.00      LIG  
ATOM   4394 H42  LIG     1       7.102   7.681   2.704  1.00  0.00      LIG  
ATOM   4395 H43  LIG     1       8.208   8.653  -0.434  1.00  0.00      LIG  
ATOM   4396 H44  LIG     1       6.530   9.236  -0.429  1.00  0.00      LIG  
ATOM   4397 H45  LIG     1       6.925   7.682   0.306  1.00  0.00      LIG  
TER
REMARK  Energy: 259.71
REMARK  SimpleFitness: 259.71
REMARK  FullFitness: -724.4905
REMARK  InterFull: -35.4625
REMARK  IntraFull: 287.876
REMARK  solvFull: -1188.85
REMARK  surfFull: 211.946
REMARK  extraFull: 0.0
REMARK  deltaGcompsolvpol: -1188.85
REMARK  deltaGcompsolvnonpol: 211.946
REMARK  deltaGprotsolvpol: -1219.71
REMARK  deltaGprotsolvnonpol: 208.651
REMARK  deltaGligsolvpol: -12.5084
REMARK  deltaGligsolvnonpol: 15.6421
REMARK  deltaGvdw: -35.4625
REMARK  deltaGelec: 0.0
REMARK  deltaG: -5.8586435
REMARK  Cluster: 5
REMARK  ClusterRank: 6
ATOM   4315 C    LIG     1      16.288  15.623  -1.357  1.00  0.00      LIG  
ATOM   4316 C1   LIG     1      17.537  15.028  -0.811  1.00  0.00      LIG  
ATOM   4317 C2   LIG     1      17.363  14.094   0.359  1.00  0.00      LIG  
ATOM   4318 C3   LIG     1      16.524  14.780   1.468  1.00  0.00      LIG  
ATOM   4319 C4   LIG     1      15.262  15.559   1.018  1.00  0.00      LIG  
ATOM   4320 C5   LIG     1      15.561  16.363  -0.256  1.00  0.00      LIG  
ATOM   4321 C6   LIG     1      16.319  13.869   2.687  1.00  0.00      LIG  
ATOM   4322 C7   LIG     1      14.886  13.599   3.078  1.00  0.00      LIG  
ATOM   4323 C8   LIG     1      14.024  13.441   1.846  1.00  0.00      LIG  
ATOM   4324 C9   LIG     1      13.928  14.744   1.048  1.00  0.00      LIG  
ATOM   4325 C10  LIG     1      12.637  12.883   2.191  1.00  0.00      LIG  
ATOM   4326 C11  LIG     1      11.663  13.227   1.125  1.00  0.00      LIG  
ATOM   4327 C12  LIG     1      12.212  13.313  -0.251  1.00  0.00      LIG  
ATOM   4328 C13  LIG     1      13.227  14.458  -0.303  1.00  0.00      LIG  
ATOM   4329 C14  LIG     1      11.986  13.452   3.441  1.00  0.00      LIG  
ATOM   4330 C15  LIG     1      10.569  13.632   3.010  1.00  0.00      LIG  
ATOM   4331 C16  LIG     1      10.450  13.596   1.545  1.00  0.00      LIG  
ATOM   4332 C17  LIG     1      18.761  13.790   0.892  1.00  0.00      LIG  
ATOM   4333 C18  LIG     1      16.793  12.787  -0.181  1.00  0.00      LIG  
ATOM   4334 C19  LIG     1      15.053  16.692   2.027  1.00  0.00      LIG  
ATOM   4335 C20  LIG     1      12.725  11.371   2.336  1.00  0.00      LIG  
ATOM   4336 O    LIG     1       7.267  11.641  -0.602  1.00  0.00      LIG  
ATOM   4337 C21  LIG     1       8.196  11.785   0.492  1.00  0.00      LIG  
ATOM   4338 C22  LIG     1       8.036  13.201   1.064  1.00  0.00      LIG  
ATOM   4339 C23  LIG     1       9.252  14.071   0.776  1.00  0.00      LIG  
ATOM   4340 O1   LIG     1      18.560  15.030  -1.480  1.00  0.00      LIG  
ATOM   4341 O2   LIG     1      12.533  15.628  -0.739  1.00  0.00      LIG  
ATOM   4342 C24  LIG     1       8.942  15.523   1.100  1.00  0.00      LIG  
ATOM   4343 C25  LIG     1       7.779  11.879  -1.847  1.00  0.00      LIG  
ATOM   4344 O3   LIG     1       8.935  12.183  -2.102  1.00  0.00      LIG  
ATOM   4345 C26  LIG     1       6.719  11.689  -2.886  1.00  0.00      LIG  
ATOM   4346 C27  LIG     1       7.967  10.780   1.598  1.00  0.00      LIG  
ATOM   4347 O4   LIG     1       6.594  10.380   1.840  1.00  0.00      LIG  
ATOM   4348 C28  LIG     1       7.549   9.355   1.467  1.00  0.00      LIG  
ATOM   4349 C29  LIG     1       7.889   8.429   2.581  1.00  0.00      LIG  
ATOM   4350 C30  LIG     1       7.287   8.702   0.152  1.00  0.00      LIG  
ATOM   4351 O5   LIG     1       9.680  14.023   3.749  1.00  0.00      LIG  
ATOM   4352 H    LIG     1      15.686  14.836  -1.810  1.00  0.00      LIG  
ATOM   4353 H1   LIG     1      16.569  16.331  -2.142  1.00  0.00      LIG  
ATOM   4354 H2   LIG     1      17.197  15.562   1.833  1.00  0.00      LIG  
ATOM   4355 H3   LIG     1      14.657  16.827  -0.653  1.00  0.00      LIG  
ATOM   4356 H4   LIG     1      16.205  17.203   0.023  1.00  0.00      LIG  
ATOM   4357 H5   LIG     1      16.827  14.309   3.549  1.00  0.00      LIG  
ATOM   4358 H6   LIG     1      16.799  12.901   2.536  1.00  0.00      LIG  
ATOM   4359 H7   LIG     1      14.522  14.416   3.702  1.00  0.00      LIG  
ATOM   4360 H8   LIG     1      14.854  12.697   3.694  1.00  0.00      LIG  
ATOM   4361 H9   LIG     1      14.511  12.699   1.211  1.00  0.00      LIG  
ATOM   4362 H10  LIG     1      13.231  15.376   1.608  1.00  0.00      LIG  
ATOM   4363 H11  LIG     1      11.418  13.448  -0.992  1.00  0.00      LIG  
ATOM   4364 H12  LIG     1      12.708  12.366  -0.481  1.00  0.00      LIG  
ATOM   4365 H13  LIG     1      13.948  14.199  -1.076  1.00  0.00      LIG  
ATOM   4366 H14  LIG     1      12.374  14.438   3.711  1.00  0.00      LIG  
ATOM   4367 H15  LIG     1      12.040  12.763   4.289  1.00  0.00      LIG  
ATOM   4368 H16  LIG     1      19.252  14.700   1.251  1.00  0.00      LIG  
ATOM   4369 H17  LIG     1      19.398  13.350   0.119  1.00  0.00      LIG  
ATOM   4370 H18  LIG     1      18.731  13.074   1.717  1.00  0.00      LIG  
ATOM   4371 H19  LIG     1      17.419  12.392  -0.987  1.00  0.00      LIG  
ATOM   4372 H20  LIG     1      15.788  12.920  -0.589  1.00  0.00      LIG  
ATOM   4373 H21  LIG     1      16.746  12.023   0.598  1.00  0.00      LIG  
ATOM   4374 H22  LIG     1      15.956  17.300   2.130  1.00  0.00      LIG  
ATOM   4375 H23  LIG     1      14.787  16.330   3.020  1.00  0.00      LIG  
ATOM   4376 H24  LIG     1      14.247  17.352   1.693  1.00  0.00      LIG  
ATOM   4377 H25  LIG     1      13.376  11.101   3.172  1.00  0.00      LIG  
ATOM   4378 H26  LIG     1      13.134  10.911   1.431  1.00  0.00      LIG  
ATOM   4379 H27  LIG     1      11.741  10.929   2.524  1.00  0.00      LIG  
ATOM   4380 H28  LIG     1       9.225  11.626   0.156  1.00  0.00      LIG  
ATOM   4381 H29  LIG     1       7.878  13.173   2.145  1.00  0.00      LIG  
ATOM   4382 H30  LIG     1       7.147  13.687   0.657  1.00  0.00      LIG  
ATOM   4383 H31  LIG     1       9.460  14.016  -0.294  1.00  0.00      LIG  
ATOM   4384 H32  LIG     1      13.167  16.363  -0.674  1.00  0.00      LIG  
ATOM   4385 H33  LIG     1       8.622  15.641   2.139  1.00  0.00      LIG  
ATOM   4386 H34  LIG     1       8.133  15.891   0.467  1.00  0.00      LIG  
ATOM   4387 H35  LIG     1       9.817  16.159   0.933  1.00  0.00      LIG  
ATOM   4388 H36  LIG     1       7.127  11.984  -3.857  1.00  0.00      LIG  
ATOM   4389 H37  LIG     1       5.860  12.327  -2.661  1.00  0.00      LIG  
ATOM   4390 H38  LIG     1       6.422  10.638  -2.924  1.00  0.00      LIG  
ATOM   4391 H39  LIG     1       8.595  11.010   2.448  1.00  0.00      LIG  
ATOM   4392 H40  LIG     1       7.998   8.967   3.527  1.00  0.00      LIG  
ATOM   4393 H41  LIG     1       8.827   7.912   2.368  1.00  0.00      LIG  
ATOM   4394 H42  LIG     1       7.102   7.681   2.704  1.00  0.00      LIG  
ATOM   4395 H43  LIG     1       8.208   8.653  -0.434  1.00  0.00      LIG  
ATOM   4396 H44  LIG     1       6.530   9.236  -0.429  1.00  0.00      LIG  
ATOM   4397 H45  LIG     1       6.925   7.682   0.306  1.00  0.00      LIG  
TER
REMARK  Energy: 259.71
REMARK  SimpleFitness: 259.71
REMARK  FullFitness: -724.4905
REMARK  InterFull: -35.4625
REMARK  IntraFull: 287.876
REMARK  solvFull: -1188.85
REMARK  surfFull: 211.946
REMARK  extraFull: 0.0
REMARK  deltaGcompsolvpol: -1188.85
REMARK  deltaGcompsolvnonpol: 211.946
REMARK  deltaGprotsolvpol: -1219.71
REMARK  deltaGprotsolvnonpol: 208.651
REMARK  deltaGligsolvpol: -12.5084
REMARK  deltaGligsolvnonpol: 15.6421
REMARK  deltaGvdw: -35.4625
REMARK  deltaGelec: 0.0
REMARK  deltaG: -5.8586435
REMARK  Cluster: 5
REMARK  ClusterRank: 7
ATOM   4315 C    LIG     1      16.288  15.623  -1.357  1.00  0.00      LIG  
ATOM   4316 C1   LIG     1      17.537  15.028  -0.811  1.00  0.00      LIG  
ATOM   4317 C2   LIG     1      17.363  14.094   0.359  1.00  0.00      LIG  
ATOM   4318 C3   LIG     1      16.524  14.780   1.468  1.00  0.00      LIG  
ATOM   4319 C4   LIG     1      15.262  15.559   1.018  1.00  0.00      LIG  
ATOM   4320 C5   LIG     1      15.561  16.363  -0.256  1.00  0.00      LIG  
ATOM   4321 C6   LIG     1      16.319  13.869   2.687  1.00  0.00      LIG  
ATOM   4322 C7   LIG     1      14.886  13.599   3.078  1.00  0.00      LIG  
ATOM   4323 C8   LIG     1      14.024  13.441   1.846  1.00  0.00      LIG  
ATOM   4324 C9   LIG     1      13.928  14.744   1.048  1.00  0.00      LIG  
ATOM   4325 C10  LIG     1      12.637  12.883   2.191  1.00  0.00      LIG  
ATOM   4326 C11  LIG     1      11.663  13.227   1.125  1.00  0.00      LIG  
ATOM   4327 C12  LIG     1      12.212  13.313  -0.251  1.00  0.00      LIG  
ATOM   4328 C13  LIG     1      13.227  14.458  -0.303  1.00  0.00      LIG  
ATOM   4329 C14  LIG     1      11.986  13.452   3.441  1.00  0.00      LIG  
ATOM   4330 C15  LIG     1      10.569  13.632   3.010  1.00  0.00      LIG  
ATOM   4331 C16  LIG     1      10.450  13.596   1.545  1.00  0.00      LIG  
ATOM   4332 C17  LIG     1      18.761  13.790   0.892  1.00  0.00      LIG  
ATOM   4333 C18  LIG     1      16.793  12.787  -0.181  1.00  0.00      LIG  
ATOM   4334 C19  LIG     1      15.053  16.692   2.027  1.00  0.00      LIG  
ATOM   4335 C20  LIG     1      12.725  11.371   2.336  1.00  0.00      LIG  
ATOM   4336 O    LIG     1       7.267  11.641  -0.602  1.00  0.00      LIG  
ATOM   4337 C21  LIG     1       8.196  11.785   0.492  1.00  0.00      LIG  
ATOM   4338 C22  LIG     1       8.036  13.201   1.064  1.00  0.00      LIG  
ATOM   4339 C23  LIG     1       9.252  14.071   0.776  1.00  0.00      LIG  
ATOM   4340 O1   LIG     1      18.560  15.030  -1.480  1.00  0.00      LIG  
ATOM   4341 O2   LIG     1      12.533  15.628  -0.739  1.00  0.00      LIG  
ATOM   4342 C24  LIG     1       8.942  15.523   1.100  1.00  0.00      LIG  
ATOM   4343 C25  LIG     1       7.779  11.879  -1.847  1.00  0.00      LIG  
ATOM   4344 O3   LIG     1       8.935  12.183  -2.102  1.00  0.00      LIG  
ATOM   4345 C26  LIG     1       6.719  11.689  -2.886  1.00  0.00      LIG  
ATOM   4346 C27  LIG     1       7.967  10.780   1.598  1.00  0.00      LIG  
ATOM   4347 O4   LIG     1       6.594  10.380   1.840  1.00  0.00      LIG  
ATOM   4348 C28  LIG     1       7.549   9.355   1.467  1.00  0.00      LIG  
ATOM   4349 C29  LIG     1       7.889   8.429   2.581  1.00  0.00      LIG  
ATOM   4350 C30  LIG     1       7.287   8.702   0.152  1.00  0.00      LIG  
ATOM   4351 O5   LIG     1       9.680  14.023   3.749  1.00  0.00      LIG  
ATOM   4352 H    LIG     1      15.686  14.836  -1.810  1.00  0.00      LIG  
ATOM   4353 H1   LIG     1      16.569  16.331  -2.142  1.00  0.00      LIG  
ATOM   4354 H2   LIG     1      17.197  15.562   1.833  1.00  0.00      LIG  
ATOM   4355 H3   LIG     1      14.657  16.827  -0.653  1.00  0.00      LIG  
ATOM   4356 H4   LIG     1      16.205  17.203   0.023  1.00  0.00      LIG  
ATOM   4357 H5   LIG     1      16.827  14.309   3.549  1.00  0.00      LIG  
ATOM   4358 H6   LIG     1      16.799  12.901   2.536  1.00  0.00      LIG  
ATOM   4359 H7   LIG     1      14.522  14.416   3.702  1.00  0.00      LIG  
ATOM   4360 H8   LIG     1      14.854  12.697   3.694  1.00  0.00      LIG  
ATOM   4361 H9   LIG     1      14.511  12.699   1.211  1.00  0.00      LIG  
ATOM   4362 H10  LIG     1      13.231  15.376   1.608  1.00  0.00      LIG  
ATOM   4363 H11  LIG     1      11.418  13.448  -0.992  1.00  0.00      LIG  
ATOM   4364 H12  LIG     1      12.708  12.366  -0.481  1.00  0.00      LIG  
ATOM   4365 H13  LIG     1      13.948  14.199  -1.076  1.00  0.00      LIG  
ATOM   4366 H14  LIG     1      12.374  14.438   3.711  1.00  0.00      LIG  
ATOM   4367 H15  LIG     1      12.040  12.763   4.289  1.00  0.00      LIG  
ATOM   4368 H16  LIG     1      19.252  14.700   1.251  1.00  0.00      LIG  
ATOM   4369 H17  LIG     1      19.398  13.350   0.119  1.00  0.00      LIG  
ATOM   4370 H18  LIG     1      18.731  13.074   1.717  1.00  0.00      LIG  
ATOM   4371 H19  LIG     1      17.419  12.392  -0.987  1.00  0.00      LIG  
ATOM   4372 H20  LIG     1      15.788  12.920  -0.589  1.00  0.00      LIG  
ATOM   4373 H21  LIG     1      16.746  12.023   0.598  1.00  0.00      LIG  
ATOM   4374 H22  LIG     1      15.956  17.300   2.130  1.00  0.00      LIG  
ATOM   4375 H23  LIG     1      14.787  16.330   3.020  1.00  0.00      LIG  
ATOM   4376 H24  LIG     1      14.247  17.352   1.693  1.00  0.00      LIG  
ATOM   4377 H25  LIG     1      13.376  11.101   3.172  1.00  0.00      LIG  
ATOM   4378 H26  LIG     1      13.134  10.911   1.431  1.00  0.00      LIG  
ATOM   4379 H27  LIG     1      11.741  10.929   2.524  1.00  0.00      LIG  
ATOM   4380 H28  LIG     1       9.225  11.626   0.156  1.00  0.00      LIG  
ATOM   4381 H29  LIG     1       7.878  13.173   2.145  1.00  0.00      LIG  
ATOM   4382 H30  LIG     1       7.147  13.687   0.657  1.00  0.00      LIG  
ATOM   4383 H31  LIG     1       9.460  14.016  -0.294  1.00  0.00      LIG  
ATOM   4384 H32  LIG     1      13.167  16.363  -0.674  1.00  0.00      LIG  
ATOM   4385 H33  LIG     1       8.622  15.641   2.139  1.00  0.00      LIG  
ATOM   4386 H34  LIG     1       8.133  15.891   0.467  1.00  0.00      LIG  
ATOM   4387 H35  LIG     1       9.817  16.159   0.933  1.00  0.00      LIG  
ATOM   4388 H36  LIG     1       7.127  11.984  -3.857  1.00  0.00      LIG  
ATOM   4389 H37  LIG     1       5.860  12.327  -2.661  1.00  0.00      LIG  
ATOM   4390 H38  LIG     1       6.422  10.638  -2.924  1.00  0.00      LIG  
ATOM   4391 H39  LIG     1       8.595  11.010   2.448  1.00  0.00      LIG  
ATOM   4392 H40  LIG     1       7.998   8.967   3.527  1.00  0.00      LIG  
ATOM   4393 H41  LIG     1       8.827   7.912   2.368  1.00  0.00      LIG  
ATOM   4394 H42  LIG     1       7.102   7.681   2.704  1.00  0.00      LIG  
ATOM   4395 H43  LIG     1       8.208   8.653  -0.434  1.00  0.00      LIG  
ATOM   4396 H44  LIG     1       6.530   9.236  -0.429  1.00  0.00      LIG  
ATOM   4397 H45  LIG     1       6.925   7.682   0.306  1.00  0.00      LIG  
TER
REMARK  Energy: 276.874
REMARK  SimpleFitness: 276.874
REMARK  FullFitness: -727.18176
REMARK  InterFull: -21.4038
REMARK  IntraFull: 299.253
REMARK  solvFull: -1219.33
REMARK  surfFull: 214.299
REMARK  extraFull: 0.0
REMARK  deltaGcompsolvpol: -1219.33
REMARK  deltaGcompsolvnonpol: 214.299
REMARK  deltaGprotsolvpol: -1219.71
REMARK  deltaGprotsolvnonpol: 208.651
REMARK  deltaGligsolvpol: -11.6365
REMARK  deltaGligsolvnonpol: 15.5867
REMARK  deltaGvdw: -21.4038
REMARK  deltaGelec: 0.0
REMARK  deltaG: -6.2195907
REMARK  Cluster: 6
REMARK  ClusterRank: 0
ATOM   4315 C    LIG     1      -9.138  16.924  16.980  1.00  0.00      LIG  
ATOM   4316 C1   LIG     1     -10.509  16.586  16.506  1.00  0.00      LIG  
ATOM   4317 C2   LIG     1     -10.904  17.140  15.160  1.00  0.00      LIG  
ATOM   4318 C3   LIG     1     -10.596  18.659  15.082  1.00  0.00      LIG  
ATOM   4319 C4   LIG     1      -9.241  19.137  15.655  1.00  0.00      LIG  
ATOM   4320 C5   LIG     1      -8.967  18.426  16.986  1.00  0.00      LIG  
ATOM   4321 C6   LIG     1     -10.961  19.269  13.721  1.00  0.00      LIG  
ATOM   4322 C7   LIG     1      -9.838  19.951  12.971  1.00  0.00      LIG  
ATOM   4323 C8   LIG     1      -8.539  19.205  13.165  1.00  0.00      LIG  
ATOM   4324 C9   LIG     1      -8.067  19.213  14.622  1.00  0.00      LIG  
ATOM   4325 C10  LIG     1      -7.443  19.674  12.193  1.00  0.00      LIG  
ATOM   4326 C11  LIG     1      -6.085  19.448  12.768  1.00  0.00      LIG  
ATOM   4327 C12  LIG     1      -5.990  18.167  13.517  1.00  0.00      LIG  
ATOM   4328 C13  LIG     1      -6.926  18.174  14.725  1.00  0.00      LIG  
ATOM   4329 C14  LIG     1      -7.432  21.149  11.846  1.00  0.00      LIG  
ATOM   4330 C15  LIG     1      -5.967  21.409  11.764  1.00  0.00      LIG  
ATOM   4331 C16  LIG     1      -5.193  20.433  12.558  1.00  0.00      LIG  
ATOM   4332 C17  LIG     1     -12.409  16.924  15.026  1.00  0.00      LIG  
ATOM   4333 C18  LIG     1     -10.236  16.276  14.097  1.00  0.00      LIG  
ATOM   4334 C19  LIG     1      -9.447  20.574  16.140  1.00  0.00      LIG  
ATOM   4335 C20  LIG     1      -7.599  18.906  10.886  1.00  0.00      LIG  
ATOM   4336 O    LIG     1      -4.685  21.630  15.529  1.00  0.00      LIG  
ATOM   4337 C21  LIG     1      -3.902  22.567  14.759  1.00  0.00      LIG  
ATOM   4338 C22  LIG     1      -3.382  22.054  13.397  1.00  0.00      LIG  
ATOM   4339 C23  LIG     1      -3.730  20.658  12.875  1.00  0.00      LIG  
ATOM   4340 O1   LIG     1     -11.113  15.652  17.011  1.00  0.00      LIG  
ATOM   4341 O2   LIG     1      -6.113  18.411  15.865  1.00  0.00      LIG  
ATOM   4342 C24  LIG     1      -3.029  19.616  13.730  1.00  0.00      LIG  
ATOM   4343 C25  LIG     1      -4.642  21.879  16.884  1.00  0.00      LIG  
ATOM   4344 O3   LIG     1      -4.020  22.786  17.417  1.00  0.00      LIG  
ATOM   4345 C26  LIG     1      -5.444  20.885  17.654  1.00  0.00      LIG  
ATOM   4346 C27  LIG     1      -4.505  23.962  14.668  1.00  0.00      LIG  
ATOM   4347 O4   LIG     1      -5.302  24.231  13.489  1.00  0.00      LIG  
ATOM   4348 C28  LIG     1      -5.945  24.357  14.771  1.00  0.00      LIG  
ATOM   4349 C29  LIG     1      -6.249  25.764  15.147  1.00  0.00      LIG  
ATOM   4350 C30  LIG     1      -7.075  23.404  14.947  1.00  0.00      LIG  
ATOM   4351 O5   LIG     1      -5.474  22.333  11.135  1.00  0.00      LIG  
ATOM   4352 H    LIG     1      -8.406  16.416  16.353  1.00  0.00      LIG  
ATOM   4353 H1   LIG     1      -9.034  16.547  18.001  1.00  0.00      LIG  
ATOM   4354 H2   LIG     1     -11.333  19.087  15.769  1.00  0.00      LIG  
ATOM   4355 H3   LIG     1      -7.984  18.693  17.378  1.00  0.00      LIG  
ATOM   4356 H4   LIG     1      -9.676  18.815  17.724  1.00  0.00      LIG  
ATOM   4357 H5   LIG     1     -11.760  20.003  13.866  1.00  0.00      LIG  
ATOM   4358 H6   LIG     1     -11.387  18.514  13.058  1.00  0.00      LIG  
ATOM   4359 H7   LIG     1      -9.744  20.983  13.314  1.00  0.00      LIG  
ATOM   4360 H8   LIG     1     -10.102  19.996  11.911  1.00  0.00      LIG  
ATOM   4361 H9   LIG     1      -8.746  18.165  12.909  1.00  0.00      LIG  
ATOM   4362 H10  LIG     1      -7.601  20.186  14.800  1.00  0.00      LIG  
ATOM   4363 H11  LIG     1      -4.969  17.930  13.809  1.00  0.00      LIG  
ATOM   4364 H12  LIG     1      -6.295  17.370  12.838  1.00  0.00      LIG  
ATOM   4365 H13  LIG     1      -7.332  17.169  14.824  1.00  0.00      LIG  
ATOM   4366 H14  LIG     1      -7.850  21.783  12.631  1.00  0.00      LIG  
ATOM   4367 H15  LIG     1      -7.908  21.353  10.883  1.00  0.00      LIG  
ATOM   4368 H16  LIG     1     -12.955  17.461  15.808  1.00  0.00      LIG  
ATOM   4369 H17  LIG     1     -12.670  15.864  15.106  1.00  0.00      LIG  
ATOM   4370 H18  LIG     1     -12.781  17.266  14.058  1.00  0.00      LIG  
ATOM   4371 H19  LIG     1     -10.512  15.224  14.223  1.00  0.00      LIG  
ATOM   4372 H20  LIG     1      -9.149  16.332  14.153  1.00  0.00      LIG  
ATOM   4373 H21  LIG     1     -10.541  16.572  13.091  1.00  0.00      LIG  
ATOM   4374 H22  LIG     1     -10.300  20.641  16.821  1.00  0.00      LIG  
ATOM   4375 H23  LIG     1      -9.624  21.277  15.326  1.00  0.00      LIG  
ATOM   4376 H24  LIG     1      -8.565  20.922  16.683  1.00  0.00      LIG  
ATOM   4377 H25  LIG     1      -8.550  19.153  10.408  1.00  0.00      LIG  
ATOM   4378 H26  LIG     1      -7.580  17.825  11.055  1.00  0.00      LIG  
ATOM   4379 H27  LIG     1      -6.799  19.149  10.180  1.00  0.00      LIG  
ATOM   4380 H28  LIG     1      -2.972  22.710  15.312  1.00  0.00      LIG  
ATOM   4381 H29  LIG     1      -2.291  22.083  13.458  1.00  0.00      LIG  
ATOM   4382 H30  LIG     1      -3.585  22.781  12.611  1.00  0.00      LIG  
ATOM   4383 H31  LIG     1      -3.229  20.593  11.905  1.00  0.00      LIG  
ATOM   4384 H32  LIG     1      -5.700  19.281  15.730  1.00  0.00      LIG  
ATOM   4385 H33  LIG     1      -3.025  18.648  13.223  1.00  0.00      LIG  
ATOM   4386 H34  LIG     1      -3.517  19.494  14.700  1.00  0.00      LIG  
ATOM   4387 H35  LIG     1      -1.988  19.900  13.905  1.00  0.00      LIG  
ATOM   4388 H36  LIG     1      -4.915  19.930  17.682  1.00  0.00      LIG  
ATOM   4389 H37  LIG     1      -6.432  20.773  17.199  1.00  0.00      LIG  
ATOM   4390 H38  LIG     1      -5.574  21.258  18.673  1.00  0.00      LIG  
ATOM   4391 H39  LIG     1      -3.768  24.708  14.935  1.00  0.00      LIG  
ATOM   4392 H40  LIG     1      -5.409  26.430  14.929  1.00  0.00      LIG  
ATOM   4393 H41  LIG     1      -6.468  25.826  16.215  1.00  0.00      LIG  
ATOM   4394 H42  LIG     1      -7.123  26.122  14.596  1.00  0.00      LIG  
ATOM   4395 H43  LIG     1      -7.276  23.253  16.010  1.00  0.00      LIG  
ATOM   4396 H44  LIG     1      -6.863  22.433  14.496  1.00  0.00      LIG  
ATOM   4397 H45  LIG     1      -7.981  23.800  14.480  1.00  0.00      LIG  
TER
REMARK  Energy: 276.874
REMARK  SimpleFitness: 276.874
REMARK  FullFitness: -727.18176
REMARK  InterFull: -21.4038
REMARK  IntraFull: 299.253
REMARK  solvFull: -1219.33
REMARK  surfFull: 214.299
REMARK  extraFull: 0.0
REMARK  deltaGcompsolvpol: -1219.33
REMARK  deltaGcompsolvnonpol: 214.299
REMARK  deltaGprotsolvpol: -1219.71
REMARK  deltaGprotsolvnonpol: 208.651
REMARK  deltaGligsolvpol: -11.6365
REMARK  deltaGligsolvnonpol: 15.5867
REMARK  deltaGvdw: -21.4038
REMARK  deltaGelec: 0.0
REMARK  deltaG: -6.2195907
REMARK  Cluster: 6
REMARK  ClusterRank: 1
ATOM   4315 C    LIG     1      -9.138  16.924  16.980  1.00  0.00      LIG  
ATOM   4316 C1   LIG     1     -10.509  16.586  16.506  1.00  0.00      LIG  
ATOM   4317 C2   LIG     1     -10.904  17.140  15.160  1.00  0.00      LIG  
ATOM   4318 C3   LIG     1     -10.596  18.659  15.082  1.00  0.00      LIG  
ATOM   4319 C4   LIG     1      -9.241  19.137  15.655  1.00  0.00      LIG  
ATOM   4320 C5   LIG     1      -8.967  18.426  16.986  1.00  0.00      LIG  
ATOM   4321 C6   LIG     1     -10.961  19.269  13.721  1.00  0.00      LIG  
ATOM   4322 C7   LIG     1      -9.838  19.951  12.971  1.00  0.00      LIG  
ATOM   4323 C8   LIG     1      -8.539  19.205  13.165  1.00  0.00      LIG  
ATOM   4324 C9   LIG     1      -8.067  19.213  14.622  1.00  0.00      LIG  
ATOM   4325 C10  LIG     1      -7.443  19.674  12.193  1.00  0.00      LIG  
ATOM   4326 C11  LIG     1      -6.085  19.448  12.768  1.00  0.00      LIG  
ATOM   4327 C12  LIG     1      -5.990  18.167  13.517  1.00  0.00      LIG  
ATOM   4328 C13  LIG     1      -6.926  18.174  14.725  1.00  0.00      LIG  
ATOM   4329 C14  LIG     1      -7.432  21.149  11.846  1.00  0.00      LIG  
ATOM   4330 C15  LIG     1      -5.967  21.409  11.764  1.00  0.00      LIG  
ATOM   4331 C16  LIG     1      -5.193  20.433  12.558  1.00  0.00      LIG  
ATOM   4332 C17  LIG     1     -12.409  16.924  15.026  1.00  0.00      LIG  
ATOM   4333 C18  LIG     1     -10.236  16.276  14.097  1.00  0.00      LIG  
ATOM   4334 C19  LIG     1      -9.447  20.574  16.140  1.00  0.00      LIG  
ATOM   4335 C20  LIG     1      -7.599  18.906  10.886  1.00  0.00      LIG  
ATOM   4336 O    LIG     1      -4.685  21.630  15.529  1.00  0.00      LIG  
ATOM   4337 C21  LIG     1      -3.902  22.567  14.759  1.00  0.00      LIG  
ATOM   4338 C22  LIG     1      -3.382  22.054  13.397  1.00  0.00      LIG  
ATOM   4339 C23  LIG     1      -3.730  20.658  12.875  1.00  0.00      LIG  
ATOM   4340 O1   LIG     1     -11.113  15.652  17.011  1.00  0.00      LIG  
ATOM   4341 O2   LIG     1      -6.113  18.411  15.865  1.00  0.00      LIG  
ATOM   4342 C24  LIG     1      -3.029  19.616  13.730  1.00  0.00      LIG  
ATOM   4343 C25  LIG     1      -4.642  21.879  16.884  1.00  0.00      LIG  
ATOM   4344 O3   LIG     1      -4.020  22.786  17.417  1.00  0.00      LIG  
ATOM   4345 C26  LIG     1      -5.444  20.885  17.654  1.00  0.00      LIG  
ATOM   4346 C27  LIG     1      -4.505  23.962  14.668  1.00  0.00      LIG  
ATOM   4347 O4   LIG     1      -5.302  24.231  13.489  1.00  0.00      LIG  
ATOM   4348 C28  LIG     1      -5.945  24.357  14.771  1.00  0.00      LIG  
ATOM   4349 C29  LIG     1      -6.249  25.764  15.147  1.00  0.00      LIG  
ATOM   4350 C30  LIG     1      -7.075  23.404  14.947  1.00  0.00      LIG  
ATOM   4351 O5   LIG     1      -5.474  22.333  11.135  1.00  0.00      LIG  
ATOM   4352 H    LIG     1      -8.406  16.416  16.353  1.00  0.00      LIG  
ATOM   4353 H1   LIG     1      -9.034  16.547  18.001  1.00  0.00      LIG  
ATOM   4354 H2   LIG     1     -11.333  19.087  15.769  1.00  0.00      LIG  
ATOM   4355 H3   LIG     1      -7.984  18.693  17.378  1.00  0.00      LIG  
ATOM   4356 H4   LIG     1      -9.676  18.815  17.724  1.00  0.00      LIG  
ATOM   4357 H5   LIG     1     -11.760  20.003  13.866  1.00  0.00      LIG  
ATOM   4358 H6   LIG     1     -11.387  18.514  13.058  1.00  0.00      LIG  
ATOM   4359 H7   LIG     1      -9.744  20.983  13.314  1.00  0.00      LIG  
ATOM   4360 H8   LIG     1     -10.102  19.996  11.911  1.00  0.00      LIG  
ATOM   4361 H9   LIG     1      -8.746  18.165  12.909  1.00  0.00      LIG  
ATOM   4362 H10  LIG     1      -7.601  20.186  14.800  1.00  0.00      LIG  
ATOM   4363 H11  LIG     1      -4.969  17.930  13.809  1.00  0.00      LIG  
ATOM   4364 H12  LIG     1      -6.295  17.370  12.838  1.00  0.00      LIG  
ATOM   4365 H13  LIG     1      -7.332  17.169  14.824  1.00  0.00      LIG  
ATOM   4366 H14  LIG     1      -7.850  21.783  12.631  1.00  0.00      LIG  
ATOM   4367 H15  LIG     1      -7.908  21.353  10.883  1.00  0.00      LIG  
ATOM   4368 H16  LIG     1     -12.955  17.461  15.808  1.00  0.00      LIG  
ATOM   4369 H17  LIG     1     -12.670  15.864  15.106  1.00  0.00      LIG  
ATOM   4370 H18  LIG     1     -12.781  17.266  14.058  1.00  0.00      LIG  
ATOM   4371 H19  LIG     1     -10.512  15.224  14.223  1.00  0.00      LIG  
ATOM   4372 H20  LIG     1      -9.149  16.332  14.153  1.00  0.00      LIG  
ATOM   4373 H21  LIG     1     -10.541  16.572  13.091  1.00  0.00      LIG  
ATOM   4374 H22  LIG     1     -10.300  20.641  16.821  1.00  0.00      LIG  
ATOM   4375 H23  LIG     1      -9.624  21.277  15.326  1.00  0.00      LIG  
ATOM   4376 H24  LIG     1      -8.565  20.922  16.683  1.00  0.00      LIG  
ATOM   4377 H25  LIG     1      -8.550  19.153  10.408  1.00  0.00      LIG  
ATOM   4378 H26  LIG     1      -7.580  17.825  11.055  1.00  0.00      LIG  
ATOM   4379 H27  LIG     1      -6.799  19.149  10.180  1.00  0.00      LIG  
ATOM   4380 H28  LIG     1      -2.972  22.710  15.312  1.00  0.00      LIG  
ATOM   4381 H29  LIG     1      -2.291  22.083  13.458  1.00  0.00      LIG  
ATOM   4382 H30  LIG     1      -3.585  22.781  12.611  1.00  0.00      LIG  
ATOM   4383 H31  LIG     1      -3.229  20.593  11.905  1.00  0.00      LIG  
ATOM   4384 H32  LIG     1      -5.700  19.281  15.730  1.00  0.00      LIG  
ATOM   4385 H33  LIG     1      -3.025  18.648  13.223  1.00  0.00      LIG  
ATOM   4386 H34  LIG     1      -3.517  19.494  14.700  1.00  0.00      LIG  
ATOM   4387 H35  LIG     1      -1.988  19.900  13.905  1.00  0.00      LIG  
ATOM   4388 H36  LIG     1      -4.915  19.930  17.682  1.00  0.00      LIG  
ATOM   4389 H37  LIG     1      -6.432  20.773  17.199  1.00  0.00      LIG  
ATOM   4390 H38  LIG     1      -5.574  21.258  18.673  1.00  0.00      LIG  
ATOM   4391 H39  LIG     1      -3.768  24.708  14.935  1.00  0.00      LIG  
ATOM   4392 H40  LIG     1      -5.409  26.430  14.929  1.00  0.00      LIG  
ATOM   4393 H41  LIG     1      -6.468  25.826  16.215  1.00  0.00      LIG  
ATOM   4394 H42  LIG     1      -7.123  26.122  14.596  1.00  0.00      LIG  
ATOM   4395 H43  LIG     1      -7.276  23.253  16.010  1.00  0.00      LIG  
ATOM   4396 H44  LIG     1      -6.863  22.433  14.496  1.00  0.00      LIG  
ATOM   4397 H45  LIG     1      -7.981  23.800  14.480  1.00  0.00      LIG  
TER
REMARK  Energy: 276.874
REMARK  SimpleFitness: 276.874
REMARK  FullFitness: -727.18176
REMARK  InterFull: -21.4038
REMARK  IntraFull: 299.253
REMARK  solvFull: -1219.33
REMARK  surfFull: 214.299
REMARK  extraFull: 0.0
REMARK  deltaGcompsolvpol: -1219.33
REMARK  deltaGcompsolvnonpol: 214.299
REMARK  deltaGprotsolvpol: -1219.71
REMARK  deltaGprotsolvnonpol: 208.651
REMARK  deltaGligsolvpol: -11.6365
REMARK  deltaGligsolvnonpol: 15.5867
REMARK  deltaGvdw: -21.4038
REMARK  deltaGelec: 0.0
REMARK  deltaG: -6.2195907
REMARK  Cluster: 6
REMARK  ClusterRank: 2
ATOM   4315 C    LIG     1      -9.138  16.924  16.980  1.00  0.00      LIG  
ATOM   4316 C1   LIG     1     -10.509  16.586  16.506  1.00  0.00      LIG  
ATOM   4317 C2   LIG     1     -10.904  17.140  15.160  1.00  0.00      LIG  
ATOM   4318 C3   LIG     1     -10.596  18.659  15.082  1.00  0.00      LIG  
ATOM   4319 C4   LIG     1      -9.241  19.137  15.655  1.00  0.00      LIG  
ATOM   4320 C5   LIG     1      -8.967  18.426  16.986  1.00  0.00      LIG  
ATOM   4321 C6   LIG     1     -10.961  19.269  13.721  1.00  0.00      LIG  
ATOM   4322 C7   LIG     1      -9.838  19.951  12.971  1.00  0.00      LIG  
ATOM   4323 C8   LIG     1      -8.539  19.205  13.165  1.00  0.00      LIG  
ATOM   4324 C9   LIG     1      -8.067  19.213  14.622  1.00  0.00      LIG  
ATOM   4325 C10  LIG     1      -7.443  19.674  12.193  1.00  0.00      LIG  
ATOM   4326 C11  LIG     1      -6.085  19.448  12.768  1.00  0.00      LIG  
ATOM   4327 C12  LIG     1      -5.990  18.167  13.517  1.00  0.00      LIG  
ATOM   4328 C13  LIG     1      -6.926  18.174  14.725  1.00  0.00      LIG  
ATOM   4329 C14  LIG     1      -7.432  21.149  11.846  1.00  0.00      LIG  
ATOM   4330 C15  LIG     1      -5.967  21.409  11.764  1.00  0.00      LIG  
ATOM   4331 C16  LIG     1      -5.193  20.433  12.558  1.00  0.00      LIG  
ATOM   4332 C17  LIG     1     -12.409  16.924  15.026  1.00  0.00      LIG  
ATOM   4333 C18  LIG     1     -10.236  16.276  14.097  1.00  0.00      LIG  
ATOM   4334 C19  LIG     1      -9.447  20.574  16.140  1.00  0.00      LIG  
ATOM   4335 C20  LIG     1      -7.599  18.906  10.886  1.00  0.00      LIG  
ATOM   4336 O    LIG     1      -4.685  21.630  15.529  1.00  0.00      LIG  
ATOM   4337 C21  LIG     1      -3.902  22.567  14.759  1.00  0.00      LIG  
ATOM   4338 C22  LIG     1      -3.382  22.054  13.397  1.00  0.00      LIG  
ATOM   4339 C23  LIG     1      -3.730  20.658  12.875  1.00  0.00      LIG  
ATOM   4340 O1   LIG     1     -11.113  15.652  17.011  1.00  0.00      LIG  
ATOM   4341 O2   LIG     1      -6.113  18.411  15.865  1.00  0.00      LIG  
ATOM   4342 C24  LIG     1      -3.029  19.616  13.730  1.00  0.00      LIG  
ATOM   4343 C25  LIG     1      -4.642  21.879  16.884  1.00  0.00      LIG  
ATOM   4344 O3   LIG     1      -4.020  22.786  17.417  1.00  0.00      LIG  
ATOM   4345 C26  LIG     1      -5.444  20.885  17.654  1.00  0.00      LIG  
ATOM   4346 C27  LIG     1      -4.505  23.962  14.668  1.00  0.00      LIG  
ATOM   4347 O4   LIG     1      -5.302  24.231  13.489  1.00  0.00      LIG  
ATOM   4348 C28  LIG     1      -5.945  24.357  14.771  1.00  0.00      LIG  
ATOM   4349 C29  LIG     1      -6.249  25.764  15.147  1.00  0.00      LIG  
ATOM   4350 C30  LIG     1      -7.075  23.404  14.947  1.00  0.00      LIG  
ATOM   4351 O5   LIG     1      -5.474  22.333  11.135  1.00  0.00      LIG  
ATOM   4352 H    LIG     1      -8.406  16.416  16.353  1.00  0.00      LIG  
ATOM   4353 H1   LIG     1      -9.034  16.547  18.001  1.00  0.00      LIG  
ATOM   4354 H2   LIG     1     -11.333  19.087  15.769  1.00  0.00      LIG  
ATOM   4355 H3   LIG     1      -7.984  18.693  17.378  1.00  0.00      LIG  
ATOM   4356 H4   LIG     1      -9.676  18.815  17.724  1.00  0.00      LIG  
ATOM   4357 H5   LIG     1     -11.760  20.003  13.866  1.00  0.00      LIG  
ATOM   4358 H6   LIG     1     -11.387  18.514  13.058  1.00  0.00      LIG  
ATOM   4359 H7   LIG     1      -9.744  20.983  13.314  1.00  0.00      LIG  
ATOM   4360 H8   LIG     1     -10.102  19.996  11.911  1.00  0.00      LIG  
ATOM   4361 H9   LIG     1      -8.746  18.165  12.909  1.00  0.00      LIG  
ATOM   4362 H10  LIG     1      -7.601  20.186  14.800  1.00  0.00      LIG  
ATOM   4363 H11  LIG     1      -4.969  17.930  13.809  1.00  0.00      LIG  
ATOM   4364 H12  LIG     1      -6.295  17.370  12.838  1.00  0.00      LIG  
ATOM   4365 H13  LIG     1      -7.332  17.169  14.824  1.00  0.00      LIG  
ATOM   4366 H14  LIG     1      -7.850  21.783  12.631  1.00  0.00      LIG  
ATOM   4367 H15  LIG     1      -7.908  21.353  10.883  1.00  0.00      LIG  
ATOM   4368 H16  LIG     1     -12.955  17.461  15.808  1.00  0.00      LIG  
ATOM   4369 H17  LIG     1     -12.670  15.864  15.106  1.00  0.00      LIG  
ATOM   4370 H18  LIG     1     -12.781  17.266  14.058  1.00  0.00      LIG  
ATOM   4371 H19  LIG     1     -10.512  15.224  14.223  1.00  0.00      LIG  
ATOM   4372 H20  LIG     1      -9.149  16.332  14.153  1.00  0.00      LIG  
ATOM   4373 H21  LIG     1     -10.541  16.572  13.091  1.00  0.00      LIG  
ATOM   4374 H22  LIG     1     -10.300  20.641  16.821  1.00  0.00      LIG  
ATOM   4375 H23  LIG     1      -9.624  21.277  15.326  1.00  0.00      LIG  
ATOM   4376 H24  LIG     1      -8.565  20.922  16.683  1.00  0.00      LIG  
ATOM   4377 H25  LIG     1      -8.550  19.153  10.408  1.00  0.00      LIG  
ATOM   4378 H26  LIG     1      -7.580  17.825  11.055  1.00  0.00      LIG  
ATOM   4379 H27  LIG     1      -6.799  19.149  10.180  1.00  0.00      LIG  
ATOM   4380 H28  LIG     1      -2.972  22.710  15.312  1.00  0.00      LIG  
ATOM   4381 H29  LIG     1      -2.291  22.083  13.458  1.00  0.00      LIG  
ATOM   4382 H30  LIG     1      -3.585  22.781  12.611  1.00  0.00      LIG  
ATOM   4383 H31  LIG     1      -3.229  20.593  11.905  1.00  0.00      LIG  
ATOM   4384 H32  LIG     1      -5.700  19.281  15.730  1.00  0.00      LIG  
ATOM   4385 H33  LIG     1      -3.025  18.648  13.223  1.00  0.00      LIG  
ATOM   4386 H34  LIG     1      -3.517  19.494  14.700  1.00  0.00      LIG  
ATOM   4387 H35  LIG     1      -1.988  19.900  13.905  1.00  0.00      LIG  
ATOM   4388 H36  LIG     1      -4.915  19.930  17.682  1.00  0.00      LIG  
ATOM   4389 H37  LIG     1      -6.432  20.773  17.199  1.00  0.00      LIG  
ATOM   4390 H38  LIG     1      -5.574  21.258  18.673  1.00  0.00      LIG  
ATOM   4391 H39  LIG     1      -3.768  24.708  14.935  1.00  0.00      LIG  
ATOM   4392 H40  LIG     1      -5.409  26.430  14.929  1.00  0.00      LIG  
ATOM   4393 H41  LIG     1      -6.468  25.826  16.215  1.00  0.00      LIG  
ATOM   4394 H42  LIG     1      -7.123  26.122  14.596  1.00  0.00      LIG  
ATOM   4395 H43  LIG     1      -7.276  23.253  16.010  1.00  0.00      LIG  
ATOM   4396 H44  LIG     1      -6.863  22.433  14.496  1.00  0.00      LIG  
ATOM   4397 H45  LIG     1      -7.981  23.800  14.480  1.00  0.00      LIG  
TER
REMARK  Energy: 276.874
REMARK  SimpleFitness: 276.874
REMARK  FullFitness: -727.18176
REMARK  InterFull: -21.4038
REMARK  IntraFull: 299.253
REMARK  solvFull: -1219.33
REMARK  surfFull: 214.299
REMARK  extraFull: 0.0
REMARK  deltaGcompsolvpol: -1219.33
REMARK  deltaGcompsolvnonpol: 214.299
REMARK  deltaGprotsolvpol: -1219.71
REMARK  deltaGprotsolvnonpol: 208.651
REMARK  deltaGligsolvpol: -11.6365
REMARK  deltaGligsolvnonpol: 15.5867
REMARK  deltaGvdw: -21.4038
REMARK  deltaGelec: 0.0
REMARK  deltaG: -6.2195907
REMARK  Cluster: 6
REMARK  ClusterRank: 3
ATOM   4315 C    LIG     1      -9.138  16.924  16.980  1.00  0.00      LIG  
ATOM   4316 C1   LIG     1     -10.509  16.586  16.506  1.00  0.00      LIG  
ATOM   4317 C2   LIG     1     -10.904  17.140  15.160  1.00  0.00      LIG  
ATOM   4318 C3   LIG     1     -10.596  18.659  15.082  1.00  0.00      LIG  
ATOM   4319 C4   LIG     1      -9.241  19.137  15.655  1.00  0.00      LIG  
ATOM   4320 C5   LIG     1      -8.967  18.426  16.986  1.00  0.00      LIG  
ATOM   4321 C6   LIG     1     -10.961  19.269  13.721  1.00  0.00      LIG  
ATOM   4322 C7   LIG     1      -9.838  19.951  12.971  1.00  0.00      LIG  
ATOM   4323 C8   LIG     1      -8.539  19.205  13.165  1.00  0.00      LIG  
ATOM   4324 C9   LIG     1      -8.067  19.213  14.622  1.00  0.00      LIG  
ATOM   4325 C10  LIG     1      -7.443  19.674  12.193  1.00  0.00      LIG  
ATOM   4326 C11  LIG     1      -6.085  19.448  12.768  1.00  0.00      LIG  
ATOM   4327 C12  LIG     1      -5.990  18.167  13.517  1.00  0.00      LIG  
ATOM   4328 C13  LIG     1      -6.926  18.174  14.725  1.00  0.00      LIG  
ATOM   4329 C14  LIG     1      -7.432  21.149  11.846  1.00  0.00      LIG  
ATOM   4330 C15  LIG     1      -5.967  21.409  11.764  1.00  0.00      LIG  
ATOM   4331 C16  LIG     1      -5.193  20.433  12.558  1.00  0.00      LIG  
ATOM   4332 C17  LIG     1     -12.409  16.924  15.026  1.00  0.00      LIG  
ATOM   4333 C18  LIG     1     -10.236  16.276  14.097  1.00  0.00      LIG  
ATOM   4334 C19  LIG     1      -9.447  20.574  16.140  1.00  0.00      LIG  
ATOM   4335 C20  LIG     1      -7.599  18.906  10.886  1.00  0.00      LIG  
ATOM   4336 O    LIG     1      -4.685  21.630  15.529  1.00  0.00      LIG  
ATOM   4337 C21  LIG     1      -3.902  22.567  14.759  1.00  0.00      LIG  
ATOM   4338 C22  LIG     1      -3.382  22.054  13.397  1.00  0.00      LIG  
ATOM   4339 C23  LIG     1      -3.730  20.658  12.875  1.00  0.00      LIG  
ATOM   4340 O1   LIG     1     -11.113  15.652  17.011  1.00  0.00      LIG  
ATOM   4341 O2   LIG     1      -6.113  18.411  15.865  1.00  0.00      LIG  
ATOM   4342 C24  LIG     1      -3.029  19.616  13.730  1.00  0.00      LIG  
ATOM   4343 C25  LIG     1      -4.642  21.879  16.884  1.00  0.00      LIG  
ATOM   4344 O3   LIG     1      -4.020  22.786  17.417  1.00  0.00      LIG  
ATOM   4345 C26  LIG     1      -5.444  20.885  17.654  1.00  0.00      LIG  
ATOM   4346 C27  LIG     1      -4.505  23.962  14.668  1.00  0.00      LIG  
ATOM   4347 O4   LIG     1      -5.302  24.231  13.489  1.00  0.00      LIG  
ATOM   4348 C28  LIG     1      -5.945  24.357  14.771  1.00  0.00      LIG  
ATOM   4349 C29  LIG     1      -6.249  25.764  15.147  1.00  0.00      LIG  
ATOM   4350 C30  LIG     1      -7.075  23.404  14.947  1.00  0.00      LIG  
ATOM   4351 O5   LIG     1      -5.474  22.333  11.135  1.00  0.00      LIG  
ATOM   4352 H    LIG     1      -8.406  16.416  16.353  1.00  0.00      LIG  
ATOM   4353 H1   LIG     1      -9.034  16.547  18.001  1.00  0.00      LIG  
ATOM   4354 H2   LIG     1     -11.333  19.087  15.769  1.00  0.00      LIG  
ATOM   4355 H3   LIG     1      -7.984  18.693  17.378  1.00  0.00      LIG  
ATOM   4356 H4   LIG     1      -9.676  18.815  17.724  1.00  0.00      LIG  
ATOM   4357 H5   LIG     1     -11.760  20.003  13.866  1.00  0.00      LIG  
ATOM   4358 H6   LIG     1     -11.387  18.514  13.058  1.00  0.00      LIG  
ATOM   4359 H7   LIG     1      -9.744  20.983  13.314  1.00  0.00      LIG  
ATOM   4360 H8   LIG     1     -10.102  19.996  11.911  1.00  0.00      LIG  
ATOM   4361 H9   LIG     1      -8.746  18.165  12.909  1.00  0.00      LIG  
ATOM   4362 H10  LIG     1      -7.601  20.186  14.800  1.00  0.00      LIG  
ATOM   4363 H11  LIG     1      -4.969  17.930  13.809  1.00  0.00      LIG  
ATOM   4364 H12  LIG     1      -6.295  17.370  12.838  1.00  0.00      LIG  
ATOM   4365 H13  LIG     1      -7.332  17.169  14.824  1.00  0.00      LIG  
ATOM   4366 H14  LIG     1      -7.850  21.783  12.631  1.00  0.00      LIG  
ATOM   4367 H15  LIG     1      -7.908  21.353  10.883  1.00  0.00      LIG  
ATOM   4368 H16  LIG     1     -12.955  17.461  15.808  1.00  0.00      LIG  
ATOM   4369 H17  LIG     1     -12.670  15.864  15.106  1.00  0.00      LIG  
ATOM   4370 H18  LIG     1     -12.781  17.266  14.058  1.00  0.00      LIG  
ATOM   4371 H19  LIG     1     -10.512  15.224  14.223  1.00  0.00      LIG  
ATOM   4372 H20  LIG     1      -9.149  16.332  14.153  1.00  0.00      LIG  
ATOM   4373 H21  LIG     1     -10.541  16.572  13.091  1.00  0.00      LIG  
ATOM   4374 H22  LIG     1     -10.300  20.641  16.821  1.00  0.00      LIG  
ATOM   4375 H23  LIG     1      -9.624  21.277  15.326  1.00  0.00      LIG  
ATOM   4376 H24  LIG     1      -8.565  20.922  16.683  1.00  0.00      LIG  
ATOM   4377 H25  LIG     1      -8.550  19.153  10.408  1.00  0.00      LIG  
ATOM   4378 H26  LIG     1      -7.580  17.825  11.055  1.00  0.00      LIG  
ATOM   4379 H27  LIG     1      -6.799  19.149  10.180  1.00  0.00      LIG  
ATOM   4380 H28  LIG     1      -2.972  22.710  15.312  1.00  0.00      LIG  
ATOM   4381 H29  LIG     1      -2.291  22.083  13.458  1.00  0.00      LIG  
ATOM   4382 H30  LIG     1      -3.585  22.781  12.611  1.00  0.00      LIG  
ATOM   4383 H31  LIG     1      -3.229  20.593  11.905  1.00  0.00      LIG  
ATOM   4384 H32  LIG     1      -5.700  19.281  15.730  1.00  0.00      LIG  
ATOM   4385 H33  LIG     1      -3.025  18.648  13.223  1.00  0.00      LIG  
ATOM   4386 H34  LIG     1      -3.517  19.494  14.700  1.00  0.00      LIG  
ATOM   4387 H35  LIG     1      -1.988  19.900  13.905  1.00  0.00      LIG  
ATOM   4388 H36  LIG     1      -4.915  19.930  17.682  1.00  0.00      LIG  
ATOM   4389 H37  LIG     1      -6.432  20.773  17.199  1.00  0.00      LIG  
ATOM   4390 H38  LIG     1      -5.574  21.258  18.673  1.00  0.00      LIG  
ATOM   4391 H39  LIG     1      -3.768  24.708  14.935  1.00  0.00      LIG  
ATOM   4392 H40  LIG     1      -5.409  26.430  14.929  1.00  0.00      LIG  
ATOM   4393 H41  LIG     1      -6.468  25.826  16.215  1.00  0.00      LIG  
ATOM   4394 H42  LIG     1      -7.123  26.122  14.596  1.00  0.00      LIG  
ATOM   4395 H43  LIG     1      -7.276  23.253  16.010  1.00  0.00      LIG  
ATOM   4396 H44  LIG     1      -6.863  22.433  14.496  1.00  0.00      LIG  
ATOM   4397 H45  LIG     1      -7.981  23.800  14.480  1.00  0.00      LIG  
TER
REMARK  Energy: 276.899
REMARK  SimpleFitness: 276.899
REMARK  FullFitness: -727.13306
REMARK  InterFull: -21.2971
REMARK  IntraFull: 299.223
REMARK  solvFull: -1219.36
REMARK  surfFull: 214.301
REMARK  extraFull: 0.0
REMARK  deltaGcompsolvpol: -1219.36
REMARK  deltaGcompsolvnonpol: 214.301
REMARK  deltaGprotsolvpol: -1219.71
REMARK  deltaGprotsolvnonpol: 208.651
REMARK  deltaGligsolvpol: -11.6483
REMARK  deltaGligsolvnonpol: 15.5835
REMARK  deltaGvdw: -21.2971
REMARK  deltaGelec: 0.0
REMARK  deltaG: -6.2101207
REMARK  Cluster: 6
REMARK  ClusterRank: 4
ATOM   4315 C    LIG     1      -9.132  16.905  16.996  1.00  0.00      LIG  
ATOM   4316 C1   LIG     1     -10.505  16.572  16.527  1.00  0.00      LIG  
ATOM   4317 C2   LIG     1     -10.895  17.121  15.177  1.00  0.00      LIG  
ATOM   4318 C3   LIG     1     -10.585  18.640  15.097  1.00  0.00      LIG  
ATOM   4319 C4   LIG     1      -9.233  19.120  15.675  1.00  0.00      LIG  
ATOM   4320 C5   LIG     1      -8.959  18.406  17.005  1.00  0.00      LIG  
ATOM   4321 C6   LIG     1     -10.947  19.242  13.732  1.00  0.00      LIG  
ATOM   4322 C7   LIG     1      -9.825  19.933  12.991  1.00  0.00      LIG  
ATOM   4323 C8   LIG     1      -8.526  19.188  13.188  1.00  0.00      LIG  
ATOM   4324 C9   LIG     1      -8.058  19.203  14.646  1.00  0.00      LIG  
ATOM   4325 C10  LIG     1      -7.431  19.652  12.215  1.00  0.00      LIG  
ATOM   4326 C11  LIG     1      -6.074  19.441  12.796  1.00  0.00      LIG  
ATOM   4327 C12  LIG     1      -5.971  18.166  13.555  1.00  0.00      LIG  
ATOM   4328 C13  LIG     1      -6.908  18.176  14.760  1.00  0.00      LIG  
ATOM   4329 C14  LIG     1      -7.428  21.124  11.853  1.00  0.00      LIG  
ATOM   4330 C15  LIG     1      -5.966  21.395  11.778  1.00  0.00      LIG  
ATOM   4331 C16  LIG     1      -5.189  20.430  12.582  1.00  0.00      LIG  
ATOM   4332 C17  LIG     1     -12.400  16.909  15.035  1.00  0.00      LIG  
ATOM   4333 C18  LIG     1     -10.221  16.252  14.121  1.00  0.00      LIG  
ATOM   4334 C19  LIG     1      -9.442  20.556  16.163  1.00  0.00      LIG  
ATOM   4335 C20  LIG     1      -7.582  18.869  10.916  1.00  0.00      LIG  
ATOM   4336 O    LIG     1      -4.694  21.667  15.546  1.00  0.00      LIG  
ATOM   4337 C21  LIG     1      -3.914  22.597  14.765  1.00  0.00      LIG  
ATOM   4338 C22  LIG     1      -3.392  22.072  13.410  1.00  0.00      LIG  
ATOM   4339 C23  LIG     1      -3.729  20.666  12.906  1.00  0.00      LIG  
ATOM   4340 O1   LIG     1     -11.115  15.645  17.037  1.00  0.00      LIG  
ATOM   4341 O2   LIG     1      -6.099  18.433  15.900  1.00  0.00      LIG  
ATOM   4342 C24  LIG     1      -3.029  19.640  13.780  1.00  0.00      LIG  
ATOM   4343 C25  LIG     1      -4.660  21.935  16.897  1.00  0.00      LIG  
ATOM   4344 O3   LIG     1      -4.049  22.856  17.420  1.00  0.00      LIG  
ATOM   4345 C26  LIG     1      -5.451  20.942  17.678  1.00  0.00      LIG  
ATOM   4346 C27  LIG     1      -4.520  23.990  14.658  1.00  0.00      LIG  
ATOM   4347 O4   LIG     1      -5.322  24.250  13.480  1.00  0.00      LIG  
ATOM   4348 C28  LIG     1      -5.962  24.379  14.764  1.00  0.00      LIG  
ATOM   4349 C29  LIG     1      -6.267  25.786  15.140  1.00  0.00      LIG  
ATOM   4350 C30  LIG     1      -7.093  23.425  14.939  1.00  0.00      LIG  
ATOM   4351 O5   LIG     1      -5.477  22.318  11.143  1.00  0.00      LIG  
ATOM   4352 H    LIG     1      -8.403  16.397  16.366  1.00  0.00      LIG  
ATOM   4353 H1   LIG     1      -9.025  16.524  18.016  1.00  0.00      LIG  
ATOM   4354 H2   LIG     1     -11.325  19.070  15.778  1.00  0.00      LIG  
ATOM   4355 H3   LIG     1      -7.976  18.670  17.398  1.00  0.00      LIG  
ATOM   4356 H4   LIG     1      -9.666  18.795  17.745  1.00  0.00      LIG  
ATOM   4357 H5   LIG     1     -11.757  19.965  13.867  1.00  0.00      LIG  
ATOM   4358 H6   LIG     1     -11.355  18.481  13.065  1.00  0.00      LIG  
ATOM   4359 H7   LIG     1      -9.735  20.962  13.342  1.00  0.00      LIG  
ATOM   4360 H8   LIG     1     -10.085  19.986  11.931  1.00  0.00      LIG  
ATOM   4361 H9   LIG     1      -8.733  18.146  12.937  1.00  0.00      LIG  
ATOM   4362 H10  LIG     1      -7.600  20.182  14.821  1.00  0.00      LIG  
ATOM   4363 H11  LIG     1      -4.949  17.938  13.853  1.00  0.00      LIG  
ATOM   4364 H12  LIG     1      -6.266  17.360  12.880  1.00  0.00      LIG  
ATOM   4365 H13  LIG     1      -7.304  17.167  14.868  1.00  0.00      LIG  
ATOM   4366 H14  LIG     1      -7.856  21.762  12.630  1.00  0.00      LIG  
ATOM   4367 H15  LIG     1      -7.900  21.315  10.885  1.00  0.00      LIG  
ATOM   4368 H16  LIG     1     -12.949  17.462  15.802  1.00  0.00      LIG  
ATOM   4369 H17  LIG     1     -12.668  15.852  15.131  1.00  0.00      LIG  
ATOM   4370 H18  LIG     1     -12.762  17.235  14.058  1.00  0.00      LIG  
ATOM   4371 H19  LIG     1     -10.467  15.196  14.269  1.00  0.00      LIG  
ATOM   4372 H20  LIG     1      -9.135  16.338  14.159  1.00  0.00      LIG  
ATOM   4373 H21  LIG     1     -10.549  16.522  13.114  1.00  0.00      LIG  
ATOM   4374 H22  LIG     1     -10.295  20.621  16.844  1.00  0.00      LIG  
ATOM   4375 H23  LIG     1      -9.620  21.259  15.350  1.00  0.00      LIG  
ATOM   4376 H24  LIG     1      -8.560  20.905  16.706  1.00  0.00      LIG  
ATOM   4377 H25  LIG     1      -8.538  19.099  10.438  1.00  0.00      LIG  
ATOM   4378 H26  LIG     1      -7.551  17.791  11.095  1.00  0.00      LIG  
ATOM   4379 H27  LIG     1      -6.788  19.116  10.204  1.00  0.00      LIG  
ATOM   4380 H28  LIG     1      -2.986  22.749  15.319  1.00  0.00      LIG  
ATOM   4381 H29  LIG     1      -2.301  22.110  13.470  1.00  0.00      LIG  
ATOM   4382 H30  LIG     1      -3.601  22.788  12.616  1.00  0.00      LIG  
ATOM   4383 H31  LIG     1      -3.222  20.591  11.940  1.00  0.00      LIG  
ATOM   4384 H32  LIG     1      -5.706  19.312  15.764  1.00  0.00      LIG  
ATOM   4385 H33  LIG     1      -3.013  18.666  13.286  1.00  0.00      LIG  
ATOM   4386 H34  LIG     1      -3.525  19.527  14.747  1.00  0.00      LIG  
ATOM   4387 H35  LIG     1      -1.991  19.935  13.961  1.00  0.00      LIG  
ATOM   4388 H36  LIG     1      -4.906  19.996  17.727  1.00  0.00      LIG  
ATOM   4389 H37  LIG     1      -6.432  20.804  17.216  1.00  0.00      LIG  
ATOM   4390 H38  LIG     1      -5.598  21.332  18.688  1.00  0.00      LIG  
ATOM   4391 H39  LIG     1      -3.784  24.740  14.915  1.00  0.00      LIG  
ATOM   4392 H40  LIG     1      -5.419  26.449  14.945  1.00  0.00      LIG  
ATOM   4393 H41  LIG     1      -6.509  25.843  16.205  1.00  0.00      LIG  
ATOM   4394 H42  LIG     1      -7.126  26.151  14.572  1.00  0.00      LIG  
ATOM   4395 H43  LIG     1      -7.311  23.292  16.002  1.00  0.00      LIG  
ATOM   4396 H44  LIG     1      -6.874  22.446  14.509  1.00  0.00      LIG  
ATOM   4397 H45  LIG     1      -7.990  23.814  14.451  1.00  0.00      LIG  
TER
REMARK  Energy: 276.899
REMARK  SimpleFitness: 276.899
REMARK  FullFitness: -727.13306
REMARK  InterFull: -21.2971
REMARK  IntraFull: 299.223
REMARK  solvFull: -1219.36
REMARK  surfFull: 214.301
REMARK  extraFull: 0.0
REMARK  deltaGcompsolvpol: -1219.36
REMARK  deltaGcompsolvnonpol: 214.301
REMARK  deltaGprotsolvpol: -1219.71
REMARK  deltaGprotsolvnonpol: 208.651
REMARK  deltaGligsolvpol: -11.6483
REMARK  deltaGligsolvnonpol: 15.5835
REMARK  deltaGvdw: -21.2971
REMARK  deltaGelec: 0.0
REMARK  deltaG: -6.2101207
REMARK  Cluster: 6
REMARK  ClusterRank: 5
ATOM   4315 C    LIG     1      -9.132  16.905  16.996  1.00  0.00      LIG  
ATOM   4316 C1   LIG     1     -10.505  16.572  16.527  1.00  0.00      LIG  
ATOM   4317 C2   LIG     1     -10.895  17.121  15.177  1.00  0.00      LIG  
ATOM   4318 C3   LIG     1     -10.585  18.640  15.097  1.00  0.00      LIG  
ATOM   4319 C4   LIG     1      -9.233  19.120  15.675  1.00  0.00      LIG  
ATOM   4320 C5   LIG     1      -8.959  18.406  17.005  1.00  0.00      LIG  
ATOM   4321 C6   LIG     1     -10.947  19.242  13.732  1.00  0.00      LIG  
ATOM   4322 C7   LIG     1      -9.825  19.933  12.991  1.00  0.00      LIG  
ATOM   4323 C8   LIG     1      -8.526  19.188  13.188  1.00  0.00      LIG  
ATOM   4324 C9   LIG     1      -8.058  19.203  14.646  1.00  0.00      LIG  
ATOM   4325 C10  LIG     1      -7.431  19.652  12.215  1.00  0.00      LIG  
ATOM   4326 C11  LIG     1      -6.074  19.441  12.796  1.00  0.00      LIG  
ATOM   4327 C12  LIG     1      -5.971  18.166  13.555  1.00  0.00      LIG  
ATOM   4328 C13  LIG     1      -6.908  18.176  14.760  1.00  0.00      LIG  
ATOM   4329 C14  LIG     1      -7.428  21.124  11.853  1.00  0.00      LIG  
ATOM   4330 C15  LIG     1      -5.966  21.395  11.778  1.00  0.00      LIG  
ATOM   4331 C16  LIG     1      -5.189  20.430  12.582  1.00  0.00      LIG  
ATOM   4332 C17  LIG     1     -12.400  16.909  15.035  1.00  0.00      LIG  
ATOM   4333 C18  LIG     1     -10.221  16.252  14.121  1.00  0.00      LIG  
ATOM   4334 C19  LIG     1      -9.442  20.556  16.163  1.00  0.00      LIG  
ATOM   4335 C20  LIG     1      -7.582  18.869  10.916  1.00  0.00      LIG  
ATOM   4336 O    LIG     1      -4.694  21.667  15.546  1.00  0.00      LIG  
ATOM   4337 C21  LIG     1      -3.914  22.597  14.765  1.00  0.00      LIG  
ATOM   4338 C22  LIG     1      -3.392  22.072  13.410  1.00  0.00      LIG  
ATOM   4339 C23  LIG     1      -3.729  20.666  12.906  1.00  0.00      LIG  
ATOM   4340 O1   LIG     1     -11.115  15.645  17.037  1.00  0.00      LIG  
ATOM   4341 O2   LIG     1      -6.099  18.433  15.900  1.00  0.00      LIG  
ATOM   4342 C24  LIG     1      -3.029  19.640  13.780  1.00  0.00      LIG  
ATOM   4343 C25  LIG     1      -4.660  21.935  16.897  1.00  0.00      LIG  
ATOM   4344 O3   LIG     1      -4.049  22.856  17.420  1.00  0.00      LIG  
ATOM   4345 C26  LIG     1      -5.451  20.942  17.678  1.00  0.00      LIG  
ATOM   4346 C27  LIG     1      -4.520  23.990  14.658  1.00  0.00      LIG  
ATOM   4347 O4   LIG     1      -5.322  24.250  13.480  1.00  0.00      LIG  
ATOM   4348 C28  LIG     1      -5.962  24.379  14.764  1.00  0.00      LIG  
ATOM   4349 C29  LIG     1      -6.267  25.786  15.140  1.00  0.00      LIG  
ATOM   4350 C30  LIG     1      -7.093  23.425  14.939  1.00  0.00      LIG  
ATOM   4351 O5   LIG     1      -5.477  22.318  11.143  1.00  0.00      LIG  
ATOM   4352 H    LIG     1      -8.403  16.397  16.366  1.00  0.00      LIG  
ATOM   4353 H1   LIG     1      -9.025  16.524  18.016  1.00  0.00      LIG  
ATOM   4354 H2   LIG     1     -11.325  19.070  15.778  1.00  0.00      LIG  
ATOM   4355 H3   LIG     1      -7.976  18.670  17.398  1.00  0.00      LIG  
ATOM   4356 H4   LIG     1      -9.666  18.795  17.745  1.00  0.00      LIG  
ATOM   4357 H5   LIG     1     -11.757  19.965  13.867  1.00  0.00      LIG  
ATOM   4358 H6   LIG     1     -11.355  18.481  13.065  1.00  0.00      LIG  
ATOM   4359 H7   LIG     1      -9.735  20.962  13.342  1.00  0.00      LIG  
ATOM   4360 H8   LIG     1     -10.085  19.986  11.931  1.00  0.00      LIG  
ATOM   4361 H9   LIG     1      -8.733  18.146  12.937  1.00  0.00      LIG  
ATOM   4362 H10  LIG     1      -7.600  20.182  14.821  1.00  0.00      LIG  
ATOM   4363 H11  LIG     1      -4.949  17.938  13.853  1.00  0.00      LIG  
ATOM   4364 H12  LIG     1      -6.266  17.360  12.880  1.00  0.00      LIG  
ATOM   4365 H13  LIG     1      -7.304  17.167  14.868  1.00  0.00      LIG  
ATOM   4366 H14  LIG     1      -7.856  21.762  12.630  1.00  0.00      LIG  
ATOM   4367 H15  LIG     1      -7.900  21.315  10.885  1.00  0.00      LIG  
ATOM   4368 H16  LIG     1     -12.949  17.462  15.802  1.00  0.00      LIG  
ATOM   4369 H17  LIG     1     -12.668  15.852  15.131  1.00  0.00      LIG  
ATOM   4370 H18  LIG     1     -12.762  17.235  14.058  1.00  0.00      LIG  
ATOM   4371 H19  LIG     1     -10.467  15.196  14.269  1.00  0.00      LIG  
ATOM   4372 H20  LIG     1      -9.135  16.338  14.159  1.00  0.00      LIG  
ATOM   4373 H21  LIG     1     -10.549  16.522  13.114  1.00  0.00      LIG  
ATOM   4374 H22  LIG     1     -10.295  20.621  16.844  1.00  0.00      LIG  
ATOM   4375 H23  LIG     1      -9.620  21.259  15.350  1.00  0.00      LIG  
ATOM   4376 H24  LIG     1      -8.560  20.905  16.706  1.00  0.00      LIG  
ATOM   4377 H25  LIG     1      -8.538  19.099  10.438  1.00  0.00      LIG  
ATOM   4378 H26  LIG     1      -7.551  17.791  11.095  1.00  0.00      LIG  
ATOM   4379 H27  LIG     1      -6.788  19.116  10.204  1.00  0.00      LIG  
ATOM   4380 H28  LIG     1      -2.986  22.749  15.319  1.00  0.00      LIG  
ATOM   4381 H29  LIG     1      -2.301  22.110  13.470  1.00  0.00      LIG  
ATOM   4382 H30  LIG     1      -3.601  22.788  12.616  1.00  0.00      LIG  
ATOM   4383 H31  LIG     1      -3.222  20.591  11.940  1.00  0.00      LIG  
ATOM   4384 H32  LIG     1      -5.706  19.312  15.764  1.00  0.00      LIG  
ATOM   4385 H33  LIG     1      -3.013  18.666  13.286  1.00  0.00      LIG  
ATOM   4386 H34  LIG     1      -3.525  19.527  14.747  1.00  0.00      LIG  
ATOM   4387 H35  LIG     1      -1.991  19.935  13.961  1.00  0.00      LIG  
ATOM   4388 H36  LIG     1      -4.906  19.996  17.727  1.00  0.00      LIG  
ATOM   4389 H37  LIG     1      -6.432  20.804  17.216  1.00  0.00      LIG  
ATOM   4390 H38  LIG     1      -5.598  21.332  18.688  1.00  0.00      LIG  
ATOM   4391 H39  LIG     1      -3.784  24.740  14.915  1.00  0.00      LIG  
ATOM   4392 H40  LIG     1      -5.419  26.449  14.945  1.00  0.00      LIG  
ATOM   4393 H41  LIG     1      -6.509  25.843  16.205  1.00  0.00      LIG  
ATOM   4394 H42  LIG     1      -7.126  26.151  14.572  1.00  0.00      LIG  
ATOM   4395 H43  LIG     1      -7.311  23.292  16.002  1.00  0.00      LIG  
ATOM   4396 H44  LIG     1      -6.874  22.446  14.509  1.00  0.00      LIG  
ATOM   4397 H45  LIG     1      -7.990  23.814  14.451  1.00  0.00      LIG  
TER
REMARK  Energy: 277.02
REMARK  SimpleFitness: 277.02
REMARK  FullFitness: -726.96515
REMARK  InterFull: -20.9832
REMARK  IntraFull: 299.13
REMARK  solvFull: -1219.46
REMARK  surfFull: 214.348
REMARK  extraFull: 0.0
REMARK  deltaGcompsolvpol: -1219.46
REMARK  deltaGcompsolvnonpol: 214.348
REMARK  deltaGprotsolvpol: -1219.71
REMARK  deltaGprotsolvnonpol: 208.651
REMARK  deltaGligsolvpol: -11.6084
REMARK  deltaGligsolvnonpol: 15.5804
REMARK  deltaGvdw: -20.9832
REMARK  deltaGelec: 0.0
REMARK  deltaG: -6.1842456
REMARK  Cluster: 6
REMARK  ClusterRank: 6
ATOM   4315 C    LIG     1      -9.104  16.894  17.083  1.00  0.00      LIG  
ATOM   4316 C1   LIG     1     -10.481  16.557  16.633  1.00  0.00      LIG  
ATOM   4317 C2   LIG     1     -10.888  17.094  15.284  1.00  0.00      LIG  
ATOM   4318 C3   LIG     1     -10.586  18.613  15.188  1.00  0.00      LIG  
ATOM   4319 C4   LIG     1      -9.230  19.102  15.750  1.00  0.00      LIG  
ATOM   4320 C5   LIG     1      -8.935  18.396  17.080  1.00  0.00      LIG  
ATOM   4321 C6   LIG     1     -10.965  19.205  13.822  1.00  0.00      LIG  
ATOM   4322 C7   LIG     1      -9.853  19.896  13.066  1.00  0.00      LIG  
ATOM   4323 C8   LIG     1      -8.549  19.158  13.254  1.00  0.00      LIG  
ATOM   4324 C9   LIG     1      -8.066  19.188  14.707  1.00  0.00      LIG  
ATOM   4325 C10  LIG     1      -7.465  19.623  12.268  1.00  0.00      LIG  
ATOM   4326 C11  LIG     1      -6.101  19.422  12.835  1.00  0.00      LIG  
ATOM   4327 C12  LIG     1      -5.986  18.152  13.600  1.00  0.00      LIG  
ATOM   4328 C13  LIG     1      -6.906  18.171  14.818  1.00  0.00      LIG  
ATOM   4329 C14  LIG     1      -7.472  21.093  11.900  1.00  0.00      LIG  
ATOM   4330 C15  LIG     1      -6.012  21.370  11.805  1.00  0.00      LIG  
ATOM   4331 C16  LIG     1      -5.222  20.414  12.608  1.00  0.00      LIG  
ATOM   4332 C17  LIG     1     -12.392  16.870  15.160  1.00  0.00      LIG  
ATOM   4333 C18  LIG     1     -10.220  16.222  14.227  1.00  0.00      LIG  
ATOM   4334 C19  LIG     1      -9.443  20.538  16.235  1.00  0.00      LIG  
ATOM   4335 C20  LIG     1      -7.625  18.833  10.974  1.00  0.00      LIG  
ATOM   4336 O    LIG     1      -4.695  21.660  15.575  1.00  0.00      LIG  
ATOM   4337 C21  LIG     1      -3.936  22.595  14.777  1.00  0.00      LIG  
ATOM   4338 C22  LIG     1      -3.429  22.070  13.415  1.00  0.00      LIG  
ATOM   4339 C23  LIG     1      -3.760  20.660  12.918  1.00  0.00      LIG  
ATOM   4340 O1   LIG     1     -11.087  15.636  17.160  1.00  0.00      LIG  
ATOM   4341 O2   LIG     1      -6.083  18.455  15.940  1.00  0.00      LIG  
ATOM   4342 C24  LIG     1      -3.045  19.642  13.790  1.00  0.00      LIG  
ATOM   4343 C25  LIG     1      -4.635  21.929  16.925  1.00  0.00      LIG  
ATOM   4344 O3   LIG     1      -4.021  22.857  17.433  1.00  0.00      LIG  
ATOM   4345 C26  LIG     1      -5.406  20.934  17.725  1.00  0.00      LIG  
ATOM   4346 C27  LIG     1      -4.557  23.980  14.679  1.00  0.00      LIG  
ATOM   4347 O4   LIG     1      -5.369  24.233  13.505  1.00  0.00      LIG  
ATOM   4348 C28  LIG     1      -6.002  24.355  14.794  1.00  0.00      LIG  
ATOM   4349 C29  LIG     1      -6.316  25.759  15.175  1.00  0.00      LIG  
ATOM   4350 C30  LIG     1      -7.119  23.388  14.983  1.00  0.00      LIG  
ATOM   4351 O5   LIG     1      -5.535  22.295  11.163  1.00  0.00      LIG  
ATOM   4352 H    LIG     1      -8.382  16.384  16.446  1.00  0.00      LIG  
ATOM   4353 H1   LIG     1      -8.984  16.521  18.104  1.00  0.00      LIG  
ATOM   4354 H2   LIG     1     -11.322  19.045  15.874  1.00  0.00      LIG  
ATOM   4355 H3   LIG     1      -7.949  18.666  17.458  1.00  0.00      LIG  
ATOM   4356 H4   LIG     1      -9.635  18.787  17.827  1.00  0.00      LIG  
ATOM   4357 H5   LIG     1     -11.775  19.926  13.962  1.00  0.00      LIG  
ATOM   4358 H6   LIG     1     -11.377  18.436  13.166  1.00  0.00      LIG  
ATOM   4359 H7   LIG     1      -9.763  20.928  13.409  1.00  0.00      LIG  
ATOM   4360 H8   LIG     1     -10.124  19.939  12.007  1.00  0.00      LIG  
ATOM   4361 H9   LIG     1      -8.751  18.114  13.011  1.00  0.00      LIG  
ATOM   4362 H10  LIG     1      -7.616  20.172  14.869  1.00  0.00      LIG  
ATOM   4363 H11  LIG     1      -4.959  17.925  13.883  1.00  0.00      LIG  
ATOM   4364 H12  LIG     1      -6.293  17.344  12.933  1.00  0.00      LIG  
ATOM   4365 H13  LIG     1      -7.291  17.161  14.946  1.00  0.00      LIG  
ATOM   4366 H14  LIG     1      -7.892  21.734  12.678  1.00  0.00      LIG  
ATOM   4367 H15  LIG     1      -7.957  21.277  10.937  1.00  0.00      LIG  
ATOM   4368 H16  LIG     1     -12.937  17.420  15.934  1.00  0.00      LIG  
ATOM   4369 H17  LIG     1     -12.650  15.811  15.260  1.00  0.00      LIG  
ATOM   4370 H18  LIG     1     -12.768  17.193  14.187  1.00  0.00      LIG  
ATOM   4371 H19  LIG     1     -10.457  15.166  14.385  1.00  0.00      LIG  
ATOM   4372 H20  LIG     1      -9.133  16.315  14.254  1.00  0.00      LIG  
ATOM   4373 H21  LIG     1     -10.559  16.483  13.222  1.00  0.00      LIG  
ATOM   4374 H22  LIG     1     -10.289  20.598  16.926  1.00  0.00      LIG  
ATOM   4375 H23  LIG     1      -9.638  21.236  15.420  1.00  0.00      LIG  
ATOM   4376 H24  LIG     1      -8.557  20.895  16.765  1.00  0.00      LIG  
ATOM   4377 H25  LIG     1      -8.588  19.056  10.507  1.00  0.00      LIG  
ATOM   4378 H26  LIG     1      -7.585  17.755  11.159  1.00  0.00      LIG  
ATOM   4379 H27  LIG     1      -6.840  19.081  10.253  1.00  0.00      LIG  
ATOM   4380 H28  LIG     1      -3.000  22.758  15.315  1.00  0.00      LIG  
ATOM   4381 H29  LIG     1      -2.338  22.119  13.459  1.00  0.00      LIG  
ATOM   4382 H30  LIG     1      -3.656  22.783  12.624  1.00  0.00      LIG  
ATOM   4383 H31  LIG     1      -3.259  20.585  11.948  1.00  0.00      LIG  
ATOM   4384 H32  LIG     1      -5.696  19.333  15.778  1.00  0.00      LIG  
ATOM   4385 H33  LIG     1      -3.030  18.665  13.302  1.00  0.00      LIG  
ATOM   4386 H34  LIG     1      -3.531  19.532  14.763  1.00  0.00      LIG  
ATOM   4387 H35  LIG     1      -2.008  19.944  13.960  1.00  0.00      LIG  
ATOM   4388 H36  LIG     1      -4.863  19.985  17.754  1.00  0.00      LIG  
ATOM   4389 H37  LIG     1      -6.403  20.804  17.295  1.00  0.00      LIG  
ATOM   4390 H38  LIG     1      -5.520  21.318  18.742  1.00  0.00      LIG  
ATOM   4391 H39  LIG     1      -3.828  24.738  14.935  1.00  0.00      LIG  
ATOM   4392 H40  LIG     1      -5.485  26.434  14.950  1.00  0.00      LIG  
ATOM   4393 H41  LIG     1      -6.524  25.815  16.247  1.00  0.00      LIG  
ATOM   4394 H42  LIG     1      -7.199  26.109  14.632  1.00  0.00      LIG  
ATOM   4395 H43  LIG     1      -7.323  23.256  16.048  1.00  0.00      LIG  
ATOM   4396 H44  LIG     1      -6.891  22.410  14.553  1.00  0.00      LIG  
ATOM   4397 H45  LIG     1      -8.027  23.764  14.503  1.00  0.00      LIG  
TER
REMARK  Energy: 277.02
REMARK  SimpleFitness: 277.02
REMARK  FullFitness: -726.96515
REMARK  InterFull: -20.9832
REMARK  IntraFull: 299.13
REMARK  solvFull: -1219.46
REMARK  surfFull: 214.348
REMARK  extraFull: 0.0
REMARK  deltaGcompsolvpol: -1219.46
REMARK  deltaGcompsolvnonpol: 214.348
REMARK  deltaGprotsolvpol: -1219.71
REMARK  deltaGprotsolvnonpol: 208.651
REMARK  deltaGligsolvpol: -11.6084
REMARK  deltaGligsolvnonpol: 15.5804
REMARK  deltaGvdw: -20.9832
REMARK  deltaGelec: 0.0
REMARK  deltaG: -6.1842456
REMARK  Cluster: 6
REMARK  ClusterRank: 7
ATOM   4315 C    LIG     1      -9.104  16.894  17.083  1.00  0.00      LIG  
ATOM   4316 C1   LIG     1     -10.481  16.557  16.633  1.00  0.00      LIG  
ATOM   4317 C2   LIG     1     -10.888  17.094  15.284  1.00  0.00      LIG  
ATOM   4318 C3   LIG     1     -10.586  18.613  15.188  1.00  0.00      LIG  
ATOM   4319 C4   LIG     1      -9.230  19.102  15.750  1.00  0.00      LIG  
ATOM   4320 C5   LIG     1      -8.935  18.396  17.080  1.00  0.00      LIG  
ATOM   4321 C6   LIG     1     -10.965  19.205  13.822  1.00  0.00      LIG  
ATOM   4322 C7   LIG     1      -9.853  19.896  13.066  1.00  0.00      LIG  
ATOM   4323 C8   LIG     1      -8.549  19.158  13.254  1.00  0.00      LIG  
ATOM   4324 C9   LIG     1      -8.066  19.188  14.707  1.00  0.00      LIG  
ATOM   4325 C10  LIG     1      -7.465  19.623  12.268  1.00  0.00      LIG  
ATOM   4326 C11  LIG     1      -6.101  19.422  12.835  1.00  0.00      LIG  
ATOM   4327 C12  LIG     1      -5.986  18.152  13.600  1.00  0.00      LIG  
ATOM   4328 C13  LIG     1      -6.906  18.171  14.818  1.00  0.00      LIG  
ATOM   4329 C14  LIG     1      -7.472  21.093  11.900  1.00  0.00      LIG  
ATOM   4330 C15  LIG     1      -6.012  21.370  11.805  1.00  0.00      LIG  
ATOM   4331 C16  LIG     1      -5.222  20.414  12.608  1.00  0.00      LIG  
ATOM   4332 C17  LIG     1     -12.392  16.870  15.160  1.00  0.00      LIG  
ATOM   4333 C18  LIG     1     -10.220  16.222  14.227  1.00  0.00      LIG  
ATOM   4334 C19  LIG     1      -9.443  20.538  16.235  1.00  0.00      LIG  
ATOM   4335 C20  LIG     1      -7.625  18.833  10.974  1.00  0.00      LIG  
ATOM   4336 O    LIG     1      -4.695  21.660  15.575  1.00  0.00      LIG  
ATOM   4337 C21  LIG     1      -3.936  22.595  14.777  1.00  0.00      LIG  
ATOM   4338 C22  LIG     1      -3.429  22.070  13.415  1.00  0.00      LIG  
ATOM   4339 C23  LIG     1      -3.760  20.660  12.918  1.00  0.00      LIG  
ATOM   4340 O1   LIG     1     -11.087  15.636  17.160  1.00  0.00      LIG  
ATOM   4341 O2   LIG     1      -6.083  18.455  15.940  1.00  0.00      LIG  
ATOM   4342 C24  LIG     1      -3.045  19.642  13.790  1.00  0.00      LIG  
ATOM   4343 C25  LIG     1      -4.635  21.929  16.925  1.00  0.00      LIG  
ATOM   4344 O3   LIG     1      -4.021  22.857  17.433  1.00  0.00      LIG  
ATOM   4345 C26  LIG     1      -5.406  20.934  17.725  1.00  0.00      LIG  
ATOM   4346 C27  LIG     1      -4.557  23.980  14.679  1.00  0.00      LIG  
ATOM   4347 O4   LIG     1      -5.369  24.233  13.505  1.00  0.00      LIG  
ATOM   4348 C28  LIG     1      -6.002  24.355  14.794  1.00  0.00      LIG  
ATOM   4349 C29  LIG     1      -6.316  25.759  15.175  1.00  0.00      LIG  
ATOM   4350 C30  LIG     1      -7.119  23.388  14.983  1.00  0.00      LIG  
ATOM   4351 O5   LIG     1      -5.535  22.295  11.163  1.00  0.00      LIG  
ATOM   4352 H    LIG     1      -8.382  16.384  16.446  1.00  0.00      LIG  
ATOM   4353 H1   LIG     1      -8.984  16.521  18.104  1.00  0.00      LIG  
ATOM   4354 H2   LIG     1     -11.322  19.045  15.874  1.00  0.00      LIG  
ATOM   4355 H3   LIG     1      -7.949  18.666  17.458  1.00  0.00      LIG  
ATOM   4356 H4   LIG     1      -9.635  18.787  17.827  1.00  0.00      LIG  
ATOM   4357 H5   LIG     1     -11.775  19.926  13.962  1.00  0.00      LIG  
ATOM   4358 H6   LIG     1     -11.377  18.436  13.166  1.00  0.00      LIG  
ATOM   4359 H7   LIG     1      -9.763  20.928  13.409  1.00  0.00      LIG  
ATOM   4360 H8   LIG     1     -10.124  19.939  12.007  1.00  0.00      LIG  
ATOM   4361 H9   LIG     1      -8.751  18.114  13.011  1.00  0.00      LIG  
ATOM   4362 H10  LIG     1      -7.616  20.172  14.869  1.00  0.00      LIG  
ATOM   4363 H11  LIG     1      -4.959  17.925  13.883  1.00  0.00      LIG  
ATOM   4364 H12  LIG     1      -6.293  17.344  12.933  1.00  0.00      LIG  
ATOM   4365 H13  LIG     1      -7.291  17.161  14.946  1.00  0.00      LIG  
ATOM   4366 H14  LIG     1      -7.892  21.734  12.678  1.00  0.00      LIG  
ATOM   4367 H15  LIG     1      -7.957  21.277  10.937  1.00  0.00      LIG  
ATOM   4368 H16  LIG     1     -12.937  17.420  15.934  1.00  0.00      LIG  
ATOM   4369 H17  LIG     1     -12.650  15.811  15.260  1.00  0.00      LIG  
ATOM   4370 H18  LIG     1     -12.768  17.193  14.187  1.00  0.00      LIG  
ATOM   4371 H19  LIG     1     -10.457  15.166  14.385  1.00  0.00      LIG  
ATOM   4372 H20  LIG     1      -9.133  16.315  14.254  1.00  0.00      LIG  
ATOM   4373 H21  LIG     1     -10.559  16.483  13.222  1.00  0.00      LIG  
ATOM   4374 H22  LIG     1     -10.289  20.598  16.926  1.00  0.00      LIG  
ATOM   4375 H23  LIG     1      -9.638  21.236  15.420  1.00  0.00      LIG  
ATOM   4376 H24  LIG     1      -8.557  20.895  16.765  1.00  0.00      LIG  
ATOM   4377 H25  LIG     1      -8.588  19.056  10.507  1.00  0.00      LIG  
ATOM   4378 H26  LIG     1      -7.585  17.755  11.159  1.00  0.00      LIG  
ATOM   4379 H27  LIG     1      -6.840  19.081  10.253  1.00  0.00      LIG  
ATOM   4380 H28  LIG     1      -3.000  22.758  15.315  1.00  0.00      LIG  
ATOM   4381 H29  LIG     1      -2.338  22.119  13.459  1.00  0.00      LIG  
ATOM   4382 H30  LIG     1      -3.656  22.783  12.624  1.00  0.00      LIG  
ATOM   4383 H31  LIG     1      -3.259  20.585  11.948  1.00  0.00      LIG  
ATOM   4384 H32  LIG     1      -5.696  19.333  15.778  1.00  0.00      LIG  
ATOM   4385 H33  LIG     1      -3.030  18.665  13.302  1.00  0.00      LIG  
ATOM   4386 H34  LIG     1      -3.531  19.532  14.763  1.00  0.00      LIG  
ATOM   4387 H35  LIG     1      -2.008  19.944  13.960  1.00  0.00      LIG  
ATOM   4388 H36  LIG     1      -4.863  19.985  17.754  1.00  0.00      LIG  
ATOM   4389 H37  LIG     1      -6.403  20.804  17.295  1.00  0.00      LIG  
ATOM   4390 H38  LIG     1      -5.520  21.318  18.742  1.00  0.00      LIG  
ATOM   4391 H39  LIG     1      -3.828  24.738  14.935  1.00  0.00      LIG  
ATOM   4392 H40  LIG     1      -5.485  26.434  14.950  1.00  0.00      LIG  
ATOM   4393 H41  LIG     1      -6.524  25.815  16.247  1.00  0.00      LIG  
ATOM   4394 H42  LIG     1      -7.199  26.109  14.632  1.00  0.00      LIG  
ATOM   4395 H43  LIG     1      -7.323  23.256  16.048  1.00  0.00      LIG  
ATOM   4396 H44  LIG     1      -6.891  22.410  14.553  1.00  0.00      LIG  
ATOM   4397 H45  LIG     1      -8.027  23.764  14.503  1.00  0.00      LIG  
TER
REMARK  Energy: 264.722
REMARK  SimpleFitness: 264.722
REMARK  FullFitness: -727.0881
REMARK  InterFull: -27.7921
REMARK  IntraFull: 288.077
REMARK  solvFull: -1201.09
REMARK  surfFull: 213.717
REMARK  extraFull: 0.0
REMARK  deltaGcompsolvpol: -1201.09
REMARK  deltaGcompsolvnonpol: 213.717
REMARK  deltaGprotsolvpol: -1219.71
REMARK  deltaGprotsolvnonpol: 208.651
REMARK  deltaGligsolvpol: -12.2138
REMARK  deltaGligsolvnonpol: 15.713
REMARK  deltaGvdw: -27.7921
REMARK  deltaGelec: 0.0
REMARK  deltaG: -5.739311
REMARK  Cluster: 7
REMARK  ClusterRank: 0
ATOM   4315 C    LIG     1      18.053   8.871   0.938  1.00  0.00      LIG  
ATOM   4316 C1   LIG     1      18.500   8.501  -0.431  1.00  0.00      LIG  
ATOM   4317 C2   LIG     1      17.430   8.488  -1.491  1.00  0.00      LIG  
ATOM   4318 C3   LIG     1      16.231   7.619  -1.028  1.00  0.00      LIG  
ATOM   4319 C4   LIG     1      15.745   7.808   0.431  1.00  0.00      LIG  
ATOM   4320 C5   LIG     1      16.949   7.935   1.377  1.00  0.00      LIG  
ATOM   4321 C6   LIG     1      15.111   7.565  -2.078  1.00  0.00      LIG  
ATOM   4322 C7   LIG     1      13.748   8.020  -1.616  1.00  0.00      LIG  
ATOM   4323 C8   LIG     1      13.878   9.205  -0.689  1.00  0.00      LIG  
ATOM   4324 C9   LIG     1      14.577   8.832   0.619  1.00  0.00      LIG  
ATOM   4325 C10  LIG     1      12.525   9.883  -0.440  1.00  0.00      LIG  
ATOM   4326 C11  LIG     1      12.552  10.664   0.821  1.00  0.00      LIG  
ATOM   4327 C12  LIG     1      13.868  11.252   1.185  1.00  0.00      LIG  
ATOM   4328 C13  LIG     1      14.878  10.125   1.415  1.00  0.00      LIG  
ATOM   4329 C14  LIG     1      11.338   8.959  -0.235  1.00  0.00      LIG  
ATOM   4330 C15  LIG     1      10.577   9.660   0.840  1.00  0.00      LIG  
ATOM   4331 C16  LIG     1      11.428  10.647   1.544  1.00  0.00      LIG  
ATOM   4332 C17  LIG     1      18.055   7.872  -2.740  1.00  0.00      LIG  
ATOM   4333 C18  LIG     1      17.102   9.939  -1.824  1.00  0.00      LIG  
ATOM   4334 C19  LIG     1      15.165   6.468   0.889  1.00  0.00      LIG  
ATOM   4335 C20  LIG     1      12.216  10.814  -1.605  1.00  0.00      LIG  
ATOM   4336 O    LIG     1       9.479  12.798   0.691  1.00  0.00      LIG  
ATOM   4337 C21  LIG     1       9.544  13.213   2.070  1.00  0.00      LIG  
ATOM   4338 C22  LIG     1      10.889  12.832   2.702  1.00  0.00      LIG  
ATOM   4339 C23  LIG     1      11.154  11.333   2.857  1.00  0.00      LIG  
ATOM   4340 O1   LIG     1      19.687   8.554  -0.723  1.00  0.00      LIG  
ATOM   4341 O2   LIG     1      14.889   9.833   2.812  1.00  0.00      LIG  
ATOM   4342 C24  LIG     1      10.076  10.676   3.698  1.00  0.00      LIG  
ATOM   4343 C25  LIG     1       8.240  12.401   0.265  1.00  0.00      LIG  
ATOM   4344 O3   LIG     1       7.233  12.369   0.956  1.00  0.00      LIG  
ATOM   4345 C26  LIG     1       8.303  11.892  -1.142  1.00  0.00      LIG  
ATOM   4346 C27  LIG     1       9.223  14.680   2.203  1.00  0.00      LIG  
ATOM   4347 O4   LIG     1      10.272  15.514   2.757  1.00  0.00      LIG  
ATOM   4348 C28  LIG     1       9.835  15.781   1.407  1.00  0.00      LIG  
ATOM   4349 C29  LIG     1       9.060  17.036   1.271  1.00  0.00      LIG  
ATOM   4350 C30  LIG     1      10.884  15.555   0.370  1.00  0.00      LIG  
ATOM   4351 O5   LIG     1       9.442   9.344   1.164  1.00  0.00      LIG  
ATOM   4352 H    LIG     1      17.749   9.918   0.945  1.00  0.00      LIG  
ATOM   4353 H1   LIG     1      18.908   8.760   1.610  1.00  0.00      LIG  
ATOM   4354 H2   LIG     1      16.647   6.607  -1.035  1.00  0.00      LIG  
ATOM   4355 H3   LIG     1      16.633   8.182   2.391  1.00  0.00      LIG  
ATOM   4356 H4   LIG     1      17.409   6.945   1.463  1.00  0.00      LIG  
ATOM   4357 H5   LIG     1      15.017   6.540  -2.447  1.00  0.00      LIG  
ATOM   4358 H6   LIG     1      15.370   8.162  -2.953  1.00  0.00      LIG  
ATOM   4359 H7   LIG     1      13.236   7.195  -1.119  1.00  0.00      LIG  
ATOM   4360 H8   LIG     1      13.148   8.275  -2.493  1.00  0.00      LIG  
ATOM   4361 H9   LIG     1      14.503   9.939  -1.201  1.00  0.00      LIG  
ATOM   4362 H10  LIG     1      13.826   8.296   1.208  1.00  0.00      LIG  
ATOM   4363 H11  LIG     1      13.789  11.898   2.064  1.00  0.00      LIG  
ATOM   4364 H12  LIG     1      14.200  11.880   0.354  1.00  0.00      LIG  
ATOM   4365 H13  LIG     1      15.857  10.524   1.157  1.00  0.00      LIG  
ATOM   4366 H14  LIG     1      11.625   7.974   0.145  1.00  0.00      LIG  
ATOM   4367 H15  LIG     1      10.723   8.870  -1.135  1.00  0.00      LIG  
ATOM   4368 H16  LIG     1      18.362   6.837  -2.557  1.00  0.00      LIG  
ATOM   4369 H17  LIG     1      18.939   8.430  -3.063  1.00  0.00      LIG  
ATOM   4370 H18  LIG     1      17.359   7.875  -3.582  1.00  0.00      LIG  
ATOM   4371 H19  LIG     1      18.006  10.490  -2.100  1.00  0.00      LIG  
ATOM   4372 H20  LIG     1      16.654  10.460  -0.975  1.00  0.00      LIG  
ATOM   4373 H21  LIG     1      16.411  10.006  -2.667  1.00  0.00      LIG  
ATOM   4374 H22  LIG     1      15.881   5.655   0.740  1.00  0.00      LIG  
ATOM   4375 H23  LIG     1      14.252   6.200   0.357  1.00  0.00      LIG  
ATOM   4376 H24  LIG     1      14.923   6.506   1.955  1.00  0.00      LIG  
ATOM   4377 H25  LIG     1      13.023  11.536  -1.757  1.00  0.00      LIG  
ATOM   4378 H26  LIG     1      11.292  11.376  -1.435  1.00  0.00      LIG  
ATOM   4379 H27  LIG     1      12.091  10.248  -2.531  1.00  0.00      LIG  
ATOM   4380 H28  LIG     1       8.783  12.699   2.652  1.00  0.00      LIG  
ATOM   4381 H29  LIG     1      10.933  13.267   3.705  1.00  0.00      LIG  
ATOM   4382 H30  LIG     1      11.708  13.280   2.133  1.00  0.00      LIG  
ATOM   4383 H31  LIG     1      12.070  11.249   3.449  1.00  0.00      LIG  
ATOM   4384 H32  LIG     1      13.990   9.537   3.046  1.00  0.00      LIG
[truncated: 1,401,150 more chars]
