# Supplementary material for: Exploring the mechanism of Alisma orientale for the treatment of pregnancy induced hypertension and potential hepato-nephrotoxicity by using network pharmacology, network toxicology, molecular docking and molecular dynamics simulation
Source: Front Pharmacol. 2022 Nov 15;13:1027112. doi: 10.3389/fphar.2022.1027112 (PMC9705790; doi:10.3389/fphar.2022.1027112)
Supplement: Supplementary file 12 [file DataSheet5.zip › EGFR/EGFRCM/eadock3.err]

sib.fastconf.EADock3: running @ selenium/127.0.1.1 development version. /home/swissdock/swissdock/tmp//cache/eadock3/eadock3.jar MD5: 6b55cadf59de6f950f604b9d6d6562d2
sib.fastconf.EADock3: 5000 binding modes will be generated
sib.fastconf.EADock3: the 5000 with the most favorable SimpleFitness will be evaluated with FACTS.
sib.fastconf.EADock3: 250 binding modes will be retained
sib.fastconf.EADock3: minimize with 100 steps of SD then 250 steps of ABNR
sib.fastconf.EADock3: side chains closer than 0.0 A to any atom of the ligand will be optimized.
sib.fastconf.EADock3: Clustering radius is 2.0
sib.fastconf.EADock3: Maximum cluster size is 8
sib.fastconf.EADock3: clusters will have the exact size.
sib.fastconf.EADock3: Output file is clusters.zip
sib.fastconf.EADock3: Ligand selection is SEGID LIG
sib.fastconf.EADock3: temporary files will be kept.
sib.fastconf.EADock3: Translations allowed.
sib.fastconf.EADock3: solvation model is FACTS
sib.fastconf.EADock3: Centering rotations on the whole ligand.
sib.fastconf.EADock3: System  : 4397 atoms
sib.fastconf.EADock3: Ligand  : 83 atoms
sib.fastconf.EADock3: Receptor: 4314 atoms
sib.fastconf.EADock3:   Fixed part   : 4314 atoms
sib.fastconf.EADock3:   Flexible part: 0 atoms
sib.fastconf.EADock3: Blind docking
sib.fastconf.biodatastructures.molecules.FlexibleMoleculeBuilder: No RotateBond directive found.
sib.fastconf.biodatastructures.molecules.FlexibleMoleculeBuilder: Multiple keyword found in RotateBond directive.
sib.fastconf.biodatastructures.molecules.FlexibleMoleculeBuilder: Identify bonds.
sib.fastconf.biodatastructures.molecules.FlexibleMolecule: Total of 87 bonds found.
sib.fastconf.biodatastructures.molecules.FlexibleMolecule: Restricting dihedral rotations based on the number of atom on each side.
sib.fastconf.biodatastructures.molecules.FlexibleMolecule: 15 rotatable dihedral angles found.
sib.fastconf.biodatastructures.molecules.FlexibleMolecule: no user specified bond list.
sib.fastconf.biodatastructures.molecules.FlexibleMolecule: Filtering out dihedrals defined with an hydrogen.
sib.fastconf.biodatastructures.molecules.FlexibleMolecule: accepting bond 4326_4331_4339_4338
sib.fastconf.biodatastructures.molecules.FlexibleMolecule: accepting bond 4338_4337_4336_4343
sib.fastconf.biodatastructures.molecules.FlexibleMolecule: accepting bond 4337_4336_4343_4344
sib.fastconf.biodatastructures.molecules.FlexibleMolecule: accepting bond 4339_4338_4337_4336
sib.fastconf.biodatastructures.molecules.FlexibleMolecule: accepting bond 4336_4337_4346_4347
sib.fastconf.biodatastructures.molecules.FlexibleMolecule: accepting bond 4331_4339_4338_4337
sib.fastconf.biodatastructures.molecules.FlexibleMolecule: found # 54 core atoms : [ 4315 4316 4317 4318 4319 4320 4321 4322 4323 4324 4325 4326 4327 4328 4329 4330 4331 4332 4333 4334 4335 4339 4340 4341 4351 4352 4353 4354 4355 4356 4357 4358 4359 4360 4361 4362 4363 4364 4365 4366 4367 4368 4369 4370 4371 4372 4373 4374 4375 4376 4377 4378 4379 4384 ]
sib.fastconf.biodatastructures.molecules.FlexibleMolecule: found rotatable bond # 0 between 4331 4339
sib.fastconf.biodatastructures.molecules.FlexibleMolecule: Group FIX (52): [ 4315 4316 4320 4352 4353 4317 4340 4319 4355 4356 4318 4332 4333 4324 4334 4321 4354 4368 4369 4370 4371 4372 4373 4323 4328 4362 4374 4375 4376 4322 4357 4358 4325 4361 4327 4341 4365 4359 4360 4326 4329 4335 4363 4364 4384 4330 4366 4367 4377 4378 4379 4351 ] 
sib.fastconf.biodatastructures.molecules.FlexibleMolecule: Group ROTATABLE (29): [ 4336 4337 4343 4338 4346 4380 4381 4382 4342 4383 4385 4386 4387 4344 4345 4388 4389 4390 4347 4348 4391 4349 4350 4392 4393 4394 4395 4396 4397 ] 
sib.fastconf.biodatastructures.molecules.FlexibleMolecule: Group ROTATABLE (Validation) (2): [ 4338 4342 ] 
sib.fastconf.biodatastructures.molecules.FlexibleMolecule: Group ROTATABLE (Non Validation) (23): [ 4336 4337 4343 4346 4380 4381 4382 4344 4345 4388 4389 4390 4347 4348 4391 4349 4350 4392 4393 4394 4395 4396 4397 ] 
sib.fastconf.biodatastructures.molecules.FlexibleMolecule: found rotatable bond # 1 between 4337 4336
sib.fastconf.biodatastructures.molecules.FlexibleMolecule: Group FIX (75): [ 4315 4316 4320 4352 4353 4317 4340 4319 4355 4356 4318 4332 4333 4324 4334 4321 4354 4368 4369 4370 4371 4372 4373 4323 4328 4362 4374 4375 4376 4322 4357 4358 4325 4361 4327 4341 4365 4359 4360 4326 4329 4335 4363 4364 4384 4331 4330 4366 4367 4377 4378 4379 4339 4351 4338 4342 4383 4381 4382 4385 4386 4387 4346 4380 4347 4348 4391 4349 4350 4392 4393 4394 4395 4396 4397 ] 
sib.fastconf.biodatastructures.molecules.FlexibleMolecule: Group ROTATABLE (6): [ 4343 4344 4345 4388 4389 4390 ] 
sib.fastconf.biodatastructures.molecules.FlexibleMolecule: Group ROTATABLE (Validation) (1): [ 4343 ] 
sib.fastconf.biodatastructures.molecules.FlexibleMolecule: Group ROTATABLE (Non Validation) (5): [ 4344 4345 4388 4389 4390 ] 
sib.fastconf.biodatastructures.molecules.FlexibleMolecule: found rotatable bond # 2 between 4336 4343
sib.fastconf.biodatastructures.molecules.FlexibleMolecule: Group FIX (76): [ 4315 4316 4320 4352 4353 4317 4340 4319 4355 4356 4318 4332 4333 4324 4334 4321 4354 4368 4369 4370 4371 4372 4373 4323 4328 4362 4374 4375 4376 4322 4357 4358 4325 4361 4327 4341 4365 4359 4360 4326 4329 4335 4363 4364 4384 4331 4330 4366 4367 4377 4378 4379 4339 4351 4338 4342 4383 4337 4381 4382 4385 4386 4387 4346 4380 4347 4348 4391 4349 4350 4392 4393 4394 4395 4396 4397 ] 
sib.fastconf.biodatastructures.molecules.FlexibleMolecule: Group ROTATABLE (5): [ 4344 4345 4388 4389 4390 ] 
sib.fastconf.biodatastructures.molecules.FlexibleMolecule: Group ROTATABLE (Validation) (2): [ 4344 4345 ] 
sib.fastconf.biodatastructures.molecules.FlexibleMolecule: Group ROTATABLE (Non Validation) (0): [ ] 
sib.fastconf.biodatastructures.molecules.FlexibleMolecule: found rotatable bond # 3 between 4338 4337
sib.fastconf.biodatastructures.molecules.FlexibleMolecule: Group FIX (61): [ 4315 4316 4320 4352 4353 4317 4340 4319 4355 4356 4318 4332 4333 4324 4334 4321 4354 4368 4369 4370 4371 4372 4373 4323 4328 4362 4374 4375 4376 4322 4357 4358 4325 4361 4327 4341 4365 4359 4360 4326 4329 4335 4363 4364 4384 4331 4330 4366 4367 4377 4378 4379 4339 4351 4342 4383 4381 4382 4385 4386 4387 ] 
sib.fastconf.biodatastructures.molecules.FlexibleMolecule: Group ROTATABLE (20): [ 4336 4343 4346 4380 4344 4345 4388 4389 4390 4347 4348 4391 4349 4350 4392 4393 4394 4395 4396 4397 ] 
sib.fastconf.biodatastructures.molecules.FlexibleMolecule: Group ROTATABLE (Validation) (2): [ 4336 4346 ] 
sib.fastconf.biodatastructures.molecules.FlexibleMolecule: Group ROTATABLE (Non Validation) (17): [ 4343 4344 4345 4388 4389 4390 4347 4348 4391 4349 4350 4392 4393 4394 4395 4396 4397 ] 
sib.fastconf.biodatastructures.molecules.FlexibleMolecule: found rotatable bond # 4 between 4337 4346
sib.fastconf.biodatastructures.molecules.FlexibleMolecule: Group FIX (70): [ 4315 4316 4320 4352 4353 4317 4340 4319 4355 4356 4318 4332 4333 4324 4334 4321 4354 4368 4369 4370 4371 4372 4373 4323 4328 4362 4374 4375 4376 4322 4357 4358 4325 4361 4327 4341 4365 4359 4360 4326 4329 4335 4363 4364 4384 4331 4330 4366 4367 4377 4378 4379 4339 4351 4338 4342 4383 4381 4382 4385 4386 4387 4336 4380 4343 4344 4345 4388 4389 4390 ] 
sib.fastconf.biodatastructures.molecules.FlexibleMolecule: Group ROTATABLE (11): [ 4347 4348 4391 4349 4350 4392 4393 4394 4395 4396 4397 ] 
sib.fastconf.biodatastructures.molecules.FlexibleMolecule: Group ROTATABLE (Validation) (4): [ 4347 4348 4349 4350 ] 
sib.fastconf.biodatastructures.molecules.FlexibleMolecule: Group ROTATABLE (Non Validation) (0): [ ] 
sib.fastconf.biodatastructures.molecules.FlexibleMolecule: found rotatable bond # 5 between 4339 4338
sib.fastconf.biodatastructures.molecules.FlexibleMolecule: Group FIX (58): [ 4315 4316 4320 4352 4353 4317 4340 4319 4355 4356 4318 4332 4333 4324 4334 4321 4354 4368 4369 4370 4371 4372 4373 4323 4328 4362 4374 4375 4376 4322 4357 4358 4325 4361 4327 4341 4365 4359 4360 4326 4329 4335 4363 4364 4384 4331 4330 4366 4367 4377 4378 4379 4351 4342 4383 4385 4386 4387 ] 
sib.fastconf.biodatastructures.molecules.FlexibleMolecule: Group ROTATABLE (23): [ 4336 4337 4343 4346 4380 4381 4382 4344 4345 4388 4389 4390 4347 4348 4391 4349 4350 4392 4393 4394 4395 4396 4397 ] 
sib.fastconf.biodatastructures.molecules.FlexibleMolecule: Group ROTATABLE (Validation) (1): [ 4337 ] 
sib.fastconf.biodatastructures.molecules.FlexibleMolecule: Group ROTATABLE (Non Validation) (20): [ 4336 4343 4346 4380 4344 4345 4388 4389 4390 4347 4348 4391 4349 4350 4392 4393 4394 4395 4396 4397 ] 
sib.fastconf.biodatastructures.molecules.FlexibleMolecule: Bond 4331 4339 has no putative parent, best bet is root node
sib.fastconf.biodatastructures.molecules.FlexibleMolecule: Bond 4337 4336 has no parent, best bet is 4338 4337
sib.fastconf.biodatastructures.molecules.FlexibleMoleculeRotatable bond tree initialized 7 elements
sib.fastconf.biodatastructures.molecules.FlexibleMolecule: Detecting chiral carbons
sib.fastconf.biodatastructures.molecules.FlexibleMolecule: Atom 4323 C8   [ 1.346 -1.467 1.004 ] is chiral
sib.fastconf.biodatastructures.molecules.FlexibleMolecule: Atom 4324 C9   [ 1.115 0.032 0.813 ] is chiral
sib.fastconf.biodatastructures.molecules.FlexibleMolecule: Atom 4325 C10  [ 0.301 -2.312 0.264 ] is chiral
sib.fastconf.biodatastructures.molecules.FlexibleMolecule: Atom 4328 C13  [ 1.278 0.356 -0.691 ] is chiral
sib.fastconf.biodatastructures.molecules.FlexibleMolecule: Atom 4337 C21  [ -3.786 0.719 -1.629 ] is chiral
sib.fastconf.biodatastructures.molecules.FlexibleMolecule: Atom 4339 C23  [ -2.407 -1.34 -2.328 ] is chiral
sib.fastconf.biodatastructures.molecules.FlexibleMolecule: Atom 4346 C27  [ -5.066 0.222 -2.233 ] is chiral
sib.fastconf.FastconfBuilder: Initialize non bonded list.
sib.fastconf.biodatastructures.scoring.moleculargrids.grids.InsideMolecularGrid: Calculating inside grid [382][463][438]
sib.fastconf.biodatastructures.scoring.moleculargrids.grids.InsideMolecularGrid: Inside grid calculated in 730 ms
sib.fastconf.biodatastructures.scoring.moleculargrids.grids.InsideMolecularGrid: Smoothing inside grid.
sib.fastconf.biodatastructures.scoring.moleculargrids.grids.InsideMolecularGrid: Inside grid smoothed in 820 ms
sib.fastconf.biodatastructures.scoring.EvaluatorBuilder: generation of the electrostatic grid took 10 ms.
sib.fastconf.FastconfBuilder: Initial energy: 148.6219
sib.fastconf.EADock3: EADock3 starting
sib.fastconf.EADock3: Box volume 423949.1 ?
sib.fastconf.EADock3: Xmin: -19.146 Xmax: 47.215 Xsize: 66.362
sib.fastconf.EADock3: Ymin: -19.361 Ymax: 63.089 Ysize: 82.450
sib.fastconf.EADock3: Zmin: -29.935 Zmax: 47.548 Zsize: 77.483
sib.fastconf.EADock3: Calculating pocket bias.
sib.fastconf.EADock3: 1 cavities identified.
sib.fastconf.EADock3: 2 magic points identified.
sib.fastconf.EADock3: 2 pocket points were identified in 1780 ms
sib.fastconf.EADock3: Calculating surface bias.
sib.fastconf.EADock3: 8500 surface points were identified in 5080 ms
sib.fastconf.EADock3: 0.0 % done
sib.fastconf.EADock3: 0.1 % done
sib.fastconf.EADock3: 0.2 % done
sib.fastconf.EADock3: 0.3 % done
sib.fastconf.EADock3: 0.4 % done
sib.fastconf.EADock3: 0.5 % done
sib.fastconf.EADock3: 0.6 % done
sib.fastconf.EADock3: 0.7 % done
sib.fastconf.EADock3: 0.8 % done
sib.fastconf.EADock3: 0.9 % done
sib.fastconf.EADock3: 1.0 % done
sib.fastconf.EADock3: 1.1 % done
sib.fastconf.EADock3: 1.2 % done
sib.fastconf.EADock3: 1.3 % done
sib.fastconf.EADock3: 1.4 % done
sib.fastconf.EADock3: 1.5 % done
sib.fastconf.EADock3: 1.6 % done
sib.fastconf.EADock3: 1.7 % done
sib.fastconf.EADock3: 1.8 % done
sib.fastconf.EADock3: 1.9 % done
sib.fastconf.EADock3: 2.0 % done
sib.fastconf.EADock3: 2.1 % done
sib.fastconf.EADock3: 2.2 % done
sib.fastconf.EADock3: 2.3 % done
sib.fastconf.EADock3: only 91/500001 BM accepted, exiting DSS.
sib.fastconf.EADock3: The generation of 91 conformations took 1290960 s
sib.fastconf.EADock3: The DSS engine failed 495001 times to find a suitable BMs within the allowed time limit of 500 ms
sib.fastconf.EADock3: Minimizing binding mode 0, energy is 356.3937, rmsd is 16.375177
sib.fastconf.EADock3: Minimizing binding mode 1, energy is 445.0029, rmsd is 22.17006
sib.fastconf.EADock3: Minimizing binding mode 2, energy is 700.2265, rmsd is 38.50801
sib.fastconf.EADock3: Minimizing binding mode 3, energy is 945.32684, rmsd is 17.422215
sib.fastconf.EADock3: Minimizing binding mode 4, energy is 1033.4226, rmsd is 17.837818
sib.fastconf.EADock3: Minimizing binding mode 5, energy is 1033.6333, rmsd is 17.197744
sib.fastconf.EADock3: Minimizing binding mode 6, energy is 1095.1443, rmsd is 20.027134
sib.fastconf.EADock3: Minimizing binding mode 7, energy is 1202.5691, rmsd is 17.42018
sib.fastconf.EADock3: Minimizing binding mode 8, energy is 1485.3278, rmsd is 2.6345189
sib.fastconf.EADock3: Minimizing binding mode 9, energy is 1575.0684, rmsd is 20.915367
sib.fastconf.EADock3: Minimizing binding mode 10, energy is 1621.051, rmsd is 19.006292
sib.fastconf.EADock3: Minimizing binding mode 11, energy is 1676.9435, rmsd is 19.806921
sib.fastconf.EADock3: Minimizing binding mode 12, energy is 1694.8862, rmsd is 3.0328841
sib.fastconf.EADock3: Minimizing binding mode 13, energy is 1728.1609, rmsd is 21.236788
sib.fastconf.EADock3: Minimizing binding mode 14, energy is 1876.6564, rmsd is 3.6745126
sib.fastconf.EADock3: Minimizing binding mode 15, energy is 1911.2592, rmsd is 20.25545
sib.fastconf.EADock3: Minimizing binding mode 16, energy is 1997.1827, rmsd is 19.196968
sib.fastconf.EADock3: Minimizing binding mode 17, energy is 2043.3406, rmsd is 19.051392
sib.fastconf.EADock3: Minimizing binding mode 18, energy is 2050.9756, rmsd is 17.369972
sib.fastconf.EADock3: Minimizing binding mode 19, energy is 2124.3918, rmsd is 19.80759
sib.fastconf.EADock3: Minimizing binding mode 20, energy is 2187.5156, rmsd is 21.436525
sib.fastconf.EADock3: Minimizing binding mode 21, energy is 2194.9084, rmsd is 18.755816
sib.fastconf.EADock3: Minimizing binding mode 22, energy is 2243.4539, rmsd is 21.017115
sib.fastconf.EADock3: Minimizing binding mode 23, energy is 2282.3333, rmsd is 19.359503
sib.fastconf.EADock3: Minimizing binding mode 24, energy is 2395.2239, rmsd is 22.08885
sib.fastconf.EADock3: Minimizing binding mode 25, energy is 2403.2327, rmsd is 20.862967
sib.fastconf.EADock3: Minimizing binding mode 26, energy is 2419.8323, rmsd is 19.894026
sib.fastconf.EADock3: Minimizing binding mode 27, energy is 2438.0967, rmsd is 18.59476
sib.fastconf.EADock3: Minimizing binding mode 28, energy is 2525.0908, rmsd is 19.25794
sib.fastconf.EADock3: Minimizing binding mode 29, energy is 2531.2056, rmsd is 33.507748
sib.fastconf.EADock3: Minimizing binding mode 30, energy is 2549.2903, rmsd is 21.192146
sib.fastconf.EADock3: Minimizing binding mode 31, energy is 2598.2705, rmsd is 19.08339
sib.fastconf.EADock3: Minimizing binding mode 32, energy is 2606.265, rmsd is 38.974247
sib.fastconf.EADock3: Minimizing binding mode 33, energy is 2645.7896, rmsd is 17.330616
sib.fastconf.EADock3: Minimizing binding mode 34, energy is 2666.9834, rmsd is 2.4975839
sib.fastconf.EADock3: Minimizing binding mode 35, energy is 2671.7053, rmsd is 19.680292
sib.fastconf.EADock3: Minimizing binding mode 36, energy is 2674.2302, rmsd is 21.171556
sib.fastconf.EADock3: Minimizing binding mode 37, energy is 2690.219, rmsd is 18.954922
sib.fastconf.EADock3: Minimizing binding mode 38, energy is 2702.1643, rmsd is 19.855572
sib.fastconf.EADock3: Minimizing binding mode 39, energy is 2742.8323, rmsd is 19.195946
sib.fastconf.EADock3: Minimizing binding mode 40, energy is 2809.761, rmsd is 21.15022
sib.fastconf.EADock3: Minimizing binding mode 41, energy is 2817.2998, rmsd is 18.951767
sib.fastconf.EADock3: Minimizing binding mode 42, energy is 2823.8196, rmsd is 19.328173
sib.fastconf.EADock3: Minimizing binding mode 43, energy is 2876.8071, rmsd is 18.659307
sib.fastconf.EADock3: Minimizing binding mode 44, energy is 2914.7283, rmsd is 40.92759
sib.fastconf.EADock3: Minimizing binding mode 45, energy is 2941.4885, rmsd is 18.666052
sib.fastconf.EADock3: Minimizing binding mode 46, energy is 2946.8855, rmsd is 20.312191
sib.fastconf.EADock3: Minimizing binding mode 47, energy is 2996.0627, rmsd is 21.87966
sib.fastconf.EADock3: Minimizing binding mode 48, energy is 3110.8657, rmsd is 2.6004581
sib.fastconf.EADock3: Minimizing binding mode 49, energy is 3114.5557, rmsd is 19.580008
sib.fastconf.EADock3: Minimizing binding mode 50, energy is 3150.553, rmsd is 20.98763
sib.fastconf.EADock3: Minimizing binding mode 51, energy is 3193.7712, rmsd is 20.40339
sib.fastconf.EADock3: Minimizing binding mode 52, energy is 3256.1108, rmsd is 19.645863
sib.fastconf.EADock3: Minimizing binding mode 53, energy is 3287.5576, rmsd is 18.122658
sib.fastconf.EADock3: Minimizing binding mode 54, energy is 3338.5059, rmsd is 19.227573
sib.fastconf.EADock3: Minimizing binding mode 55, energy is 3388.6375, rmsd is 20.179203
sib.fastconf.EADock3: Minimizing binding mode 56, energy is 3389.6997, rmsd is 17.363619
sib.fastconf.EADock3: Minimizing binding mode 57, energy is 3415.0857, rmsd is 19.802677
sib.fastconf.EADock3: Minimizing binding mode 58, energy is 3568.4788, rmsd is 17.931143
sib.fastconf.EADock3: Minimizing binding mode 59, energy is 3604.0098, rmsd is 19.149633
sib.fastconf.EADock3: Minimizing binding mode 60, energy is 3686.321, rmsd is 34.437733
sib.fastconf.EADock3: Minimizing binding mode 61, energy is 3693.6577, rmsd is 18.026857
sib.fastconf.EADock3: Minimizing binding mode 62, energy is 3833.9275, rmsd is 19.056515
sib.fastconf.EADock3: Minimizing binding mode 63, energy is 3855.8174, rmsd is 2.6701605
sib.fastconf.EADock3: Minimizing binding mode 64, energy is 3919.1619, rmsd is 18.300653
sib.fastconf.EADock3: Minimizing binding mode 65, energy is 3951.133, rmsd is 26.638466
sib.fastconf.EADock3: Minimizing binding mode 66, energy is 4133.733, rmsd is 20.28012
sib.fastconf.EADock3: Minimizing binding mode 67, energy is 4315.1904, rmsd is 20.844063
sib.fastconf.EADock3: Minimizing binding mode 68, energy is 4368.4297, rmsd is 19.132803
sib.fastconf.EADock3: Minimizing binding mode 69, energy is 4550.792, rmsd is 18.148527
sib.fastconf.EADock3: Minimizing binding mode 70, energy is 4684.051, rmsd is 19.23209
sib.fastconf.EADock3: Minimizing binding mode 71, energy is 4712.594, rmsd is 2.4379287
sib.fastconf.EADock3: Minimizing binding mode 72, energy is 4760.7173, rmsd is 16.177603
sib.fastconf.EADock3: Minimizing binding mode 73, energy is 4768.755, rmsd is 20.052261
sib.fastconf.EADock3: Minimizing binding mode 74, energy is 4777.146, rmsd is 21.934998
sib.fastconf.EADock3: Minimizing binding mode 75, energy is 4814.6646, rmsd is 18.713778
sib.fastconf.EADock3: Minimizing binding mode 76, energy is 4843.469, rmsd is 19.436478
sib.fastconf.EADock3: Minimizing binding mode 77, energy is 4846.075, rmsd is 18.26135
sib.fastconf.EADock3: Minimizing binding mode 78, energy is 4849.874, rmsd is 18.455742
sib.fastconf.EADock3: Minimizing binding mode 79, energy is 5299.918, rmsd is 19.948524
sib.fastconf.EADock3: Minimizing binding mode 80, energy is 5309.354, rmsd is 18.8338
sib.fastconf.EADock3: Minimizing binding mode 81, energy is 5366.818, rmsd is 19.02519
sib.fastconf.EADock3: Minimizing binding mode 82, energy is 5608.587, rmsd is 18.345295
sib.fastconf.EADock3: Minimizing binding mode 83, energy is 5692.2417, rmsd is 20.294561
sib.fastconf.EADock3: Minimizing binding mode 84, energy is 5800.4243, rmsd is 21.101074
sib.fastconf.EADock3: Minimizing binding mode 85, energy is 5817.196, rmsd is 19.222382
sib.fastconf.EADock3: Minimizing binding mode 86, energy is 5853.3906, rmsd is 17.244827
sib.fastconf.EADock3: Minimizing binding mode 87, energy is 6350.023, rmsd is 18.907211
sib.fastconf.EADock3: Minimizing binding mode 88, energy is 6439.286, rmsd is 18.560875
sib.fastconf.EADock3: Minimizing binding mode 89, energy is 7107.813, rmsd is 18.755749
sib.fastconf.EADock3: Minimizing binding mode 90, energy is 7237.6206, rmsd is 19.858452
sib.fastconf.EADock3: Filter out binding modes with an energy above 3.4028235E38 (3.4028235E38 above the most favorable binding mode, which has an energy of 262.168)
sib.wrappers.md.charmm.ExtendedCharmmWrapper: CHARMM timers: CPU time: 41.53 seconds
sib.wrappers.md.charmm.ExtendedCharmmWrapper: CHARMM timers: Elapsed time: 1356.43 seconds.
sib.fastconf.EADock3: Starting clustering
sib.fastconf.EADock3: Clustering iteration 0 took 0 ms and merged 5 clusters.
sib.fastconf.EADock3: Clustering iteration 1 took 0 ms and merged 0 clusters.
sib.fastconf.EADock3: Clustering took 0 ms.
sib.fastconf.EADock3: 91 elements were gathered in 86 clusters.
sib.fastconf.EADock3: Evaluating cluster 0/86
sib.fastconf.EADock3: Evaluating binding mode 0/1 with FACTS
sib.fastconf.EADock3: Evaluating cluster 1/86
sib.fastconf.EADock3: Evaluating binding mode 0/1 with FACTS
sib.fastconf.EADock3: Evaluating cluster 2/86
sib.fastconf.EADock3: Evaluating binding mode 0/1 with FACTS
sib.fastconf.EADock3: Evaluating cluster 3/86
sib.fastconf.EADock3: Evaluating binding mode 0/1 with FACTS
sib.fastconf.EADock3: Evaluating cluster 4/86
sib.fastconf.EADock3: Evaluating binding mode 0/1 with FACTS
sib.fastconf.EADock3: Evaluating cluster 5/86
sib.fastconf.EADock3: Evaluating binding mode 0/1 with FACTS
sib.fastconf.EADock3: Evaluating cluster 6/86
sib.fastconf.EADock3: Evaluating binding mode 0/1 with FACTS
sib.fastconf.EADock3: Evaluating cluster 7/86
sib.fastconf.EADock3: Evaluating binding mode 0/1 with FACTS
sib.fastconf.EADock3: Evaluating cluster 8/86
sib.fastconf.EADock3: Evaluating binding mode 0/1 with FACTS
sib.fastconf.EADock3: Evaluating cluster 9/86
sib.fastconf.EADock3: Evaluating binding mode 0/1 with FACTS
sib.fastconf.EADock3: Evaluating cluster 10/86
sib.fastconf.EADock3: Evaluating binding mode 0/1 with FACTS
sib.fastconf.EADock3: Evaluating cluster 11/86
sib.fastconf.EADock3: Evaluating binding mode 0/1 with FACTS
sib.fastconf.EADock3: Evaluating cluster 12/86
sib.fastconf.EADock3: Evaluating binding mode 0/1 with FACTS
sib.fastconf.EADock3: Evaluating cluster 13/86
sib.fastconf.EADock3: Evaluating binding mode 0/1 with FACTS
sib.fastconf.EADock3: Evaluating cluster 14/86
sib.fastconf.EADock3: Evaluating binding mode 0/1 with FACTS
sib.fastconf.EADock3: Evaluating cluster 15/86
sib.fastconf.EADock3: Evaluating binding mode 0/1 with FACTS
sib.fastconf.EADock3: Evaluating cluster 16/86
sib.fastconf.EADock3: Evaluating binding mode 0/1 with FACTS
sib.fastconf.EADock3: Evaluating cluster 17/86
sib.fastconf.EADock3: Evaluating binding mode 0/1 with FACTS
sib.fastconf.EADock3: Evaluating cluster 18/86
sib.fastconf.EADock3: Evaluating binding mode 0/1 with FACTS
sib.fastconf.EADock3: Evaluating cluster 19/86
sib.fastconf.EADock3: Evaluating binding mode 0/1 with FACTS
sib.fastconf.EADock3: Evaluating cluster 20/86
sib.fastconf.EADock3: Evaluating binding mode 0/1 with FACTS
sib.fastconf.EADock3: Evaluating cluster 21/86
sib.fastconf.EADock3: Evaluating binding mode 0/1 with FACTS
sib.fastconf.EADock3: Evaluating cluster 22/86
sib.fastconf.EADock3: Evaluating binding mode 0/1 with FACTS
sib.fastconf.EADock3: Evaluating cluster 23/86
sib.fastconf.EADock3: Evaluating binding mode 0/1 with FACTS
sib.fastconf.EADock3: Evaluating cluster 24/86
sib.fastconf.EADock3: Evaluating binding mode 0/1 with FACTS
sib.fastconf.EADock3: Evaluating cluster 25/86
sib.fastconf.EADock3: Evaluating binding mode 0/1 with FACTS
sib.fastconf.EADock3: Evaluating cluster 26/86
sib.fastconf.EADock3: Evaluating binding mode 0/2 with FACTS
sib.fastconf.EADock3: Evaluating binding mode 1/2 with FACTS
sib.fastconf.EADock3: Evaluating cluster 27/86
sib.fastconf.EADock3: Evaluating binding mode 0/1 with FACTS
sib.fastconf.EADock3: Evaluating cluster 28/86
sib.fastconf.EADock3: Evaluating binding mode 0/1 with FACTS
sib.fastconf.EADock3: Evaluating cluster 29/86
sib.fastconf.EADock3: Evaluating binding mode 0/1 with FACTS
sib.fastconf.EADock3: Evaluating cluster 30/86
sib.fastconf.EADock3: Evaluating binding mode 0/1 with FACTS
sib.fastconf.EADock3: Evaluating cluster 31/86
sib.fastconf.EADock3: Evaluating binding mode 0/1 with FACTS
sib.fastconf.EADock3: Evaluating cluster 32/86
sib.fastconf.EADock3: Evaluating binding mode 0/1 with FACTS
sib.fastconf.EADock3: Evaluating cluster 33/86
sib.fastconf.EADock3: Evaluating binding mode 0/1 with FACTS
sib.fastconf.EADock3: Evaluating cluster 34/86
sib.fastconf.EADock3: Evaluating binding mode 0/1 with FACTS
sib.fastconf.EADock3: Evaluating cluster 35/86
sib.fastconf.EADock3: Evaluating binding mode 0/1 with FACTS
sib.fastconf.EADock3: Evaluating cluster 36/86
sib.fastconf.EADock3: Evaluating binding mode 0/1 with FACTS
sib.fastconf.EADock3: Evaluating cluster 37/86
sib.fastconf.EADock3: Evaluating binding mode 0/1 with FACTS
sib.fastconf.EADock3: Evaluating cluster 38/86
sib.fastconf.EADock3: Evaluating binding mode 0/1 with FACTS
sib.fastconf.EADock3: Evaluating cluster 39/86
sib.fastconf.EADock3: Evaluating binding mode 0/2 with FACTS
sib.fastconf.EADock3: Evaluating binding mode 1/2 with FACTS
sib.fastconf.EADock3: Evaluating cluster 40/86
sib.fastconf.EADock3: Evaluating binding mode 0/1 with FACTS
sib.fastconf.EADock3: Evaluating cluster 41/86
sib.fastconf.EADock3: Evaluating binding mode 0/2 with FACTS
sib.fastconf.EADock3: Evaluating binding mode 1/2 with FACTS
sib.fastconf.EADock3: Evaluating cluster 42/86
sib.fastconf.EADock3: Evaluating binding mode 0/1 with FACTS
sib.fastconf.EADock3: Evaluating cluster 43/86
sib.fastconf.EADock3: Evaluating binding mode 0/1 with FACTS
sib.fastconf.EADock3: Evaluating cluster 44/86
sib.fastconf.EADock3: Evaluating binding mode 0/1 with FACTS
sib.fastconf.EADock3: Evaluating cluster 45/86
sib.fastconf.EADock3: Evaluating binding mode 0/1 with FACTS
sib.fastconf.EADock3: Evaluating cluster 46/86
sib.fastconf.EADock3: Evaluating binding mode 0/1 with FACTS
sib.fastconf.EADock3: Evaluating cluster 47/86
sib.fastconf.EADock3: Evaluating binding mode 0/1 with FACTS
sib.fastconf.EADock3: Evaluating cluster 48/86
sib.fastconf.EADock3: Evaluating binding mode 0/1 with FACTS
sib.fastconf.EADock3: Evaluating cluster 49/86
sib.fastconf.EADock3: Evaluating binding mode 0/1 with FACTS
sib.fastconf.EADock3: Evaluating cluster 50/86
sib.fastconf.EADock3: Evaluating binding mode 0/1 with FACTS
sib.fastconf.EADock3: Evaluating cluster 51/86
sib.fastconf.EADock3: Evaluating binding mode 0/1 with FACTS
sib.fastconf.EADock3: Evaluating cluster 52/86
sib.fastconf.EADock3: Evaluating binding mode 0/1 with FACTS
sib.fastconf.EADock3: Evaluating cluster 53/86
sib.fastconf.EADock3: Evaluating binding mode 0/1 with FACTS
sib.fastconf.EADock3: Evaluating cluster 54/86
sib.fastconf.EADock3: Evaluating binding mode 0/1 with FACTS
sib.fastconf.EADock3: Evaluating cluster 55/86
sib.fastconf.EADock3: Evaluating binding mode 0/1 with FACTS
sib.fastconf.EADock3: Evaluating cluster 56/86
sib.fastconf.EADock3: Evaluating binding mode 0/1 with FACTS
sib.fastconf.EADock3: Evaluating cluster 57/86
sib.fastconf.EADock3: Evaluating binding mode 0/1 with FACTS
sib.fastconf.EADock3: Evaluating cluster 58/86
sib.fastconf.EADock3: Evaluating binding mode 0/1 with FACTS
sib.fastconf.EADock3: Evaluating cluster 59/86
sib.fastconf.EADock3: Evaluating binding mode 0/1 with FACTS
sib.fastconf.EADock3: Evaluating cluster 60/86
sib.fastconf.EADock3: Evaluating binding mode 0/1 with FACTS
sib.fastconf.EADock3: Evaluating cluster 61/86
sib.fastconf.EADock3: Evaluating binding mode 0/1 with FACTS
sib.fastconf.EADock3: Evaluating cluster 62/86
sib.fastconf.EADock3: Evaluating binding mode 0/1 with FACTS
sib.fastconf.EADock3: Evaluating cluster 63/86
sib.fastconf.EADock3: Evaluating binding mode 0/1 with FACTS
sib.fastconf.EADock3: Evaluating cluster 64/86
sib.fastconf.EADock3: Evaluating binding mode 0/2 with FACTS
sib.fastconf.EADock3: Evaluating binding mode 1/2 with FACTS
sib.fastconf.EADock3: Evaluating cluster 65/86
sib.fastconf.EADock3: Evaluating binding mode 0/1 with FACTS
sib.fastconf.EADock3: Evaluating cluster 66/86
sib.fastconf.EADock3: Evaluating binding mode 0/1 with FACTS
sib.fastconf.EADock3: Evaluating cluster 67/86
sib.fastconf.EADock3: Evaluating binding mode 0/1 with FACTS
sib.fastconf.EADock3: Evaluating cluster 68/86
sib.fastconf.EADock3: Evaluating binding mode 0/1 with FACTS
sib.fastconf.EADock3: Evaluating cluster 69/86
sib.fastconf.EADock3: Evaluating binding mode 0/1 with FACTS
sib.fastconf.EADock3: Evaluating cluster 70/86
sib.fastconf.EADock3: Evaluating binding mode 0/1 with FACTS
sib.fastconf.EADock3: Evaluating cluster 71/86
sib.fastconf.EADock3: Evaluating binding mode 0/1 with FACTS
sib.fastconf.EADock3: Evaluating cluster 72/86
sib.fastconf.EADock3: Evaluating binding mode 0/1 with FACTS
sib.fastconf.EADock3: Evaluating cluster 73/86
sib.fastconf.EADock3: Evaluating binding mode 0/1 with FACTS
sib.fastconf.EADock3: Evaluating cluster 74/86
sib.fastconf.EADock3: Evaluating binding mode 0/1 with FACTS
sib.fastconf.EADock3: Evaluating cluster 75/86
sib.fastconf.EADock3: Evaluating binding mode 0/1 with FACTS
sib.fastconf.EADock3: Evaluating cluster 76/86
sib.fastconf.EADock3: Evaluating binding mode 0/1 with FACTS
sib.fastconf.EADock3: Evaluating cluster 77/86
sib.fastconf.EADock3: Evaluating binding mode 0/1 with FACTS
sib.fastconf.EADock3: Evaluating cluster 78/86
sib.fastconf.EADock3: Evaluating binding mode 0/1 with FACTS
sib.fastconf.EADock3: Evaluating cluster 79/86
sib.fastconf.EADock3: Evaluating binding mode 0/1 with FACTS
sib.fastconf.EADock3: Evaluating cluster 80/86
sib.fastconf.EADock3: Evaluating binding mode 0/2 with FACTS
sib.fastconf.EADock3: Evaluating binding mode 1/2 with FACTS
sib.fastconf.EADock3: Evaluating cluster 81/86
sib.fastconf.EADock3: Evaluating binding mode 0/1 with FACTS
sib.fastconf.EADock3: Evaluating cluster 82/86
sib.fastconf.EADock3: Evaluating binding mode 0/1 with FACTS
sib.fastconf.EADock3: Evaluating cluster 83/86
sib.fastconf.EADock3: Evaluating binding mode 0/1 with FACTS
sib.fastconf.EADock3: Evaluating cluster 84/86
sib.fastconf.EADock3: Evaluating binding mode 0/1 with FACTS
sib.fastconf.EADock3: Evaluating cluster 85/86
sib.fastconf.EADock3: Evaluating binding mode 0/1 with FACTS
sib.wrappers.md.charmm.ExtendedCharmmWrapper: CHARMM timers: CPU time: 19.94 seconds
sib.wrappers.md.charmm.ExtendedCharmmWrapper: CHARMM timers: Elapsed time: 20.222 seconds.
sib.fastconf.EADock3: Starting cluster expansion.
sib.fastconf.EADock3: System  : 4397 atoms
sib.fastconf.EADock3: Ligand  : 83 atoms
sib.fastconf.EADock3: Receptor: 4314 atoms
sib.fastconf.EADock3:   Fixed part   : 4314 atoms
sib.fastconf.EADock3:   Flexible part: 0 atoms
sib.fastconf.EADock3: Expanding cluster 0/32
sib.fastconf.EADock3: Expanding cluster 1/32
sib.fastconf.EADock3: Expanding cluster 2/32
sib.fastconf.EADock3: Expanding cluster 3/32
sib.fastconf.EADock3: Expanding cluster 4/32
sib.fastconf.EADock3: Expanding cluster 5/32
sib.fastconf.EADock3: Expanding cluster 6/32
sib.fastconf.EADock3: Expanding cluster 7/32
sib.fastconf.EADock3: Expanding cluster 8/32
sib.fastconf.EADock3: Expanding cluster 9/32
sib.fastconf.EADock3: Expanding cluster 10/32
sib.fastconf.EADock3: Expanding cluster 11/32
sib.fastconf.EADock3: Expanding cluster 12/32
sib.fastconf.EADock3: Expanding cluster 13/32
sib.fastconf.EADock3: Expanding cluster 14/32
sib.fastconf.EADock3: Expanding cluster 15/32
sib.fastconf.EADock3: Expanding cluster 16/32
sib.fastconf.EADock3: Expanding cluster 17/32
sib.fastconf.EADock3: Expanding cluster 18/32
sib.fastconf.EADock3: Expanding cluster 19/32
sib.fastconf.EADock3: Expanding cluster 20/32
sib.fastconf.EADock3: Expanding cluster 21/32
sib.fastconf.EADock3: Expanding cluster 22/32
sib.fastconf.EADock3: Expanding cluster 23/32
sib.fastconf.EADock3: Expanding cluster 24/32
sib.fastconf.EADock3: Expanding cluster 25/32
sib.fastconf.EADock3: Expanding cluster 26/32
sib.fastconf.EADock3: Expanding cluster 27/32
sib.fastconf.EADock3: Expanding cluster 28/32
sib.fastconf.EADock3: Expanding cluster 29/32
sib.fastconf.EADock3: Expanding cluster 30/32
sib.fastconf.EADock3: Expanding cluster 31/32
sib.wrappers.md.charmm.ExtendedCharmmWrapper: CHARMM timers: CPU time: 128.53 seconds
sib.wrappers.md.charmm.ExtendedCharmmWrapper: CHARMM timers: Elapsed time: 129.368 seconds.
sib.fastconf.EADock3: Starting clustering
sib.fastconf.EADock3: Clustering iteration 0 took 0 ms and merged 224 clusters.
sib.fastconf.EADock3: Clustering iteration 1 took 0 ms and merged 0 clusters.
sib.fastconf.EADock3: Clustering took 0 ms.
sib.fastconf.EADock3: 256 elements were gathered in 32 clusters.
sib.fastconf.EADock3: clusters expanded, 256 binding modes generated
sib.fastconf.EADock3: Evaluating cluster 0/32
sib.fastconf.EADock3: Evaluating binding mode 0/8 with FACTS
sib.fastconf.EADock3: Evaluating binding mode 1/8 with FACTS
sib.fastconf.EADock3: Evaluating binding mode 2/8 with FACTS
sib.fastconf.EADock3: Evaluating binding mode 3/8 with FACTS
sib.fastconf.EADock3: Evaluating binding mode 4/8 with FACTS
sib.fastconf.EADock3: Evaluating binding mode 5/8 with FACTS
sib.fastconf.EADock3: Evaluating binding mode 6/8 with FACTS
sib.fastconf.EADock3: Evaluating binding mode 7/8 with FACTS
sib.fastconf.EADock3: Evaluating cluster 1/32
sib.fastconf.EADock3: Evaluating binding mode 0/8 with FACTS
sib.fastconf.EADock3: Evaluating binding mode 1/8 with FACTS
sib.fastconf.EADock3: Evaluating binding mode 2/8 with FACTS
sib.fastconf.EADock3: Evaluating binding mode 3/8 with FACTS
sib.fastconf.EADock3: Evaluating binding mode 4/8 with FACTS
sib.fastconf.EADock3: Evaluating binding mode 5/8 with FACTS
sib.fastconf.EADock3: Evaluating binding mode 6/8 with FACTS
sib.fastconf.EADock3: Evaluating binding mode 7/8 with FACTS
sib.fastconf.EADock3: Evaluating cluster 2/32
sib.fastconf.EADock3: Evaluating binding mode 0/8 with FACTS
sib.fastconf.EADock3: Evaluating binding mode 1/8 with FACTS
sib.fastconf.EADock3: Evaluating binding mode 2/8 with FACTS
sib.fastconf.EADock3: Evaluating binding mode 3/8 with FACTS
sib.fastconf.EADock3: Evaluating binding mode 4/8 with FACTS
sib.fastconf.EADock3: Evaluating binding mode 5/8 with FACTS
sib.fastconf.EADock3: Evaluating binding mode 6/8 with FACTS
sib.fastconf.EADock3: Evaluating binding mode 7/8 with FACTS
sib.fastconf.EADock3: Evaluating cluster 3/32
sib.fastconf.EADock3: Evaluating binding mode 0/8 with FACTS
sib.fastconf.EADock3: Evaluating binding mode 1/8 with FACTS
sib.fastconf.EADock3: Evaluating binding mode 2/8 with FACTS
sib.fastconf.EADock3: Evaluating binding mode 3/8 with FACTS
sib.fastconf.EADock3: Evaluating binding mode 4/8 with FACTS
sib.fastconf.EADock3: Evaluating binding mode 5/8 with FACTS
sib.fastconf.EADock3: Evaluating binding mode 6/8 with FACTS
sib.fastconf.EADock3: Evaluating binding mode 7/8 with FACTS
sib.fastconf.EADock3: Evaluating cluster 4/32
sib.fastconf.EADock3: Evaluating binding mode 0/8 with FACTS
sib.fastconf.EADock3: Evaluating binding mode 1/8 with FACTS
sib.fastconf.EADock3: Evaluating binding mode 2/8 with FACTS
sib.fastconf.EADock3: Evaluating binding mode 3/8 with FACTS
sib.fastconf.EADock3: Evaluating binding mode 4/8 with FACTS
sib.fastconf.EADock3: Evaluating binding mode 5/8 with FACTS
sib.fastconf.EADock3: Evaluating binding mode 6/8 with FACTS
sib.fastconf.EADock3: Evaluating binding mode 7/8 with FACTS
sib.fastconf.EADock3: Evaluating cluster 5/32
sib.fastconf.EADock3: Evaluating binding mode 0/8 with FACTS
sib.fastconf.EADock3: Evaluating binding mode 1/8 with FACTS
sib.fastconf.EADock3: Evaluating binding mode 2/8 with FACTS
sib.fastconf.EADock3: Evaluating binding mode 3/8 with FACTS
sib.fastconf.EADock3: Evaluating binding mode 4/8 with FACTS
sib.fastconf.EADock3: Evaluating binding mode 5/8 with FACTS
sib.fastconf.EADock3: Evaluating binding mode 6/8 with FACTS
sib.fastconf.EADock3: Evaluating binding mode 7/8 with FACTS
sib.fastconf.EADock3: Evaluating cluster 6/32
sib.fastconf.EADock3: Evaluating binding mode 0/8 with FACTS
sib.fastconf.EADock3: Evaluating binding mode 1/8 with FACTS
sib.fastconf.EADock3: Evaluating binding mode 2/8 with FACTS
sib.fastconf.EADock3: Evaluating binding mode 3/8 with FACTS
sib.fastconf.EADock3: Evaluating binding mode 4/8 with FACTS
sib.fastconf.EADock3: Evaluating binding mode 5/8 with FACTS
sib.fastconf.EADock3: Evaluating binding mode 6/8 with FACTS
sib.fastconf.EADock3: Evaluating binding mode 7/8 with FACTS
sib.fastconf.EADock3: Evaluating cluster 7/32
sib.fastconf.EADock3: Evaluating binding mode 0/8 with FACTS
sib.fastconf.EADock3: Evaluating binding mode 1/8 with FACTS
sib.fastconf.EADock3: Evaluating binding mode 2/8 with FACTS
sib.fastconf.EADock3: Evaluating binding mode 3/8 with FACTS
sib.fastconf.EADock3: Evaluating binding mode 4/8 with FACTS
sib.fastconf.EADock3: Evaluating binding mode 5/8 with FACTS
sib.fastconf.EADock3: Evaluating binding mode 6/8 with FACTS
sib.fastconf.EADock3: Evaluating binding mode 7/8 with FACTS
sib.fastconf.EADock3: Evaluating cluster 8/32
sib.fastconf.EADock3: Evaluating binding mode 0/8 with FACTS
sib.fastconf.EADock3: Evaluating binding mode 1/8 with FACTS
sib.fastconf.EADock3: Evaluating binding mode 2/8 with FACTS
sib.fastconf.EADock3: Evaluating binding mode 3/8 with FACTS
sib.fastconf.EADock3: Evaluating binding mode 4/8 with FACTS
sib.fastconf.EADock3: Evaluating binding mode 5/8 with FACTS
sib.fastconf.EADock3: Evaluating binding mode 6/8 with FACTS
sib.fastconf.EADock3: Evaluating binding mode 7/8 with FACTS
sib.fastconf.EADock3: Evaluating cluster 9/32
sib.fastconf.EADock3: Evaluating binding mode 0/8 with FACTS
sib.fastconf.EADock3: Evaluating binding mode 1/8 with FACTS
sib.fastconf.EADock3: Evaluating binding mode 2/8 with FACTS
sib.fastconf.EADock3: Evaluating binding mode 3/8 with FACTS
sib.fastconf.EADock3: Evaluating binding mode 4/8 with FACTS
sib.fastconf.EADock3: Evaluating binding mode 5/8 with FACTS
sib.fastconf.EADock3: Evaluating binding mode 6/8 with FACTS
sib.fastconf.EADock3: Evaluating binding mode 7/8 with FACTS
sib.fastconf.EADock3: Evaluating cluster 10/32
sib.fastconf.EADock3: Evaluating binding mode 0/8 with FACTS
sib.fastconf.EADock3: Evaluating binding mode 1/8 with FACTS
sib.fastconf.EADock3: Evaluating binding mode 2/8 with FACTS
sib.fastconf.EADock3: Evaluating binding mode 3/8 with FACTS
sib.fastconf.EADock3: Evaluating binding mode 4/8 with FACTS
sib.fastconf.EADock3: Evaluating binding mode 5/8 with FACTS
sib.fastconf.EADock3: Evaluating binding mode 6/8 with FACTS
sib.fastconf.EADock3: Evaluating binding mode 7/8 with FACTS
sib.fastconf.EADock3: Evaluating cluster 11/32
sib.fastconf.EADock3: Evaluating binding mode 0/8 with FACTS
sib.fastconf.EADock3: Evaluating binding mode 1/8 with FACTS
sib.fastconf.EADock3: Evaluating binding mode 2/8 with FACTS
sib.fastconf.EADock3: Evaluating binding mode 3/8 with FACTS
sib.fastconf.EADock3: Evaluating binding mode 4/8 with FACTS
sib.fastconf.EADock3: Evaluating binding mode 5/8 with FACTS
sib.fastconf.EADock3: Evaluating binding mode 6/8 with FACTS
sib.fastconf.EADock3: Evaluating binding mode 7/8 with FACTS
sib.fastconf.EADock3: Evaluating cluster 12/32
sib.fastconf.EADock3: Evaluating binding mode 0/8 with FACTS
sib.fastconf.EADock3: Evaluating binding mode 1/8 with FACTS
sib.fastconf.EADock3: Evaluating binding mode 2/8 with FACTS
sib.fastconf.EADock3: Evaluating binding mode 3/8 with FACTS
sib.fastconf.EADock3: Evaluating binding mode 4/8 with FACTS
sib.fastconf.EADock3: Evaluating binding mode 5/8 with FACTS
sib.fastconf.EADock3: Evaluating binding mode 6/8 with FACTS
sib.fastconf.EADock3: Evaluating binding mode 7/8 with FACTS
sib.fastconf.EADock3: Evaluating cluster 13/32
sib.fastconf.EADock3: Evaluating binding mode 0/8 with FACTS
sib.fastconf.EADock3: Evaluating binding mode 1/8 with FACTS
sib.fastconf.EADock3: Evaluating binding mode 2/8 with FACTS
sib.fastconf.EADock3: Evaluating binding mode 3/8 with FACTS
sib.fastconf.EADock3: Evaluating binding mode 4/8 with FACTS
sib.fastconf.EADock3: Evaluating binding mode 5/8 with FACTS
sib.fastconf.EADock3: Evaluating binding mode 6/8 with FACTS
sib.fastconf.EADock3: Evaluating binding mode 7/8 with FACTS
sib.fastconf.EADock3: Evaluating cluster 14/32
sib.fastconf.EADock3: Evaluating binding mode 0/8 with FACTS
sib.fastconf.EADock3: Evaluating binding mode 1/8 with FACTS
sib.fastconf.EADock3: Evaluating binding mode 2/8 with FACTS
sib.fastconf.EADock3: Evaluating binding mode 3/8 with FACTS
sib.fastconf.EADock3: Evaluating binding mode 4/8 with FACTS
sib.fastconf.EADock3: Evaluating binding mode 5/8 with FACTS
sib.fastconf.EADock3: Evaluating binding mode 6/8 with FACTS
sib.fastconf.EADock3: Evaluating binding mode 7/8 with FACTS
sib.fastconf.EADock3: Evaluating cluster 15/32
sib.fastconf.EADock3: Evaluating binding mode 0/8 with FACTS
sib.fastconf.EADock3: Evaluating binding mode 1/8 with FACTS
sib.fastconf.EADock3: Evaluating binding mode 2/8 with FACTS
sib.fastconf.EADock3: Evaluating binding mode 3/8 with FACTS
sib.fastconf.EADock3: Evaluating binding mode 4/8 with FACTS
sib.fastconf.EADock3: Evaluating binding mode 5/8 with FACTS
sib.fastconf.EADock3: Evaluating binding mode 6/8 with FACTS
sib.fastconf.EADock3: Evaluating binding mode 7/8 with FACTS
sib.fastconf.EADock3: Evaluating cluster 16/32
sib.fastconf.EADock3: Evaluating binding mode 0/8 with FACTS
sib.fastconf.EADock3: Evaluating binding mode 1/8 with FACTS
sib.fastconf.EADock3: Evaluating binding mode 2/8 with FACTS
sib.fastconf.EADock3: Evaluating binding mode 3/8 with FACTS
sib.fastconf.EADock3: Evaluating binding mode 4/8 with FACTS
sib.fastconf.EADock3: Evaluating binding mode 5/8 with FACTS
sib.fastconf.EADock3: Evaluating binding mode 6/8 with FACTS
sib.fastconf.EADock3: Evaluating binding mode 7/8 with FACTS
sib.fastconf.EADock3: Evaluating cluster 17/32
sib.fastconf.EADock3: Evaluating binding mode 0/8 with FACTS
sib.fastconf.EADock3: Evaluating binding mode 1/8 with FACTS
sib.fastconf.EADock3: Evaluating binding mode 2/8 with FACTS
sib.fastconf.EADock3: Evaluating binding mode 3/8 with FACTS
sib.fastconf.EADock3: Evaluating binding mode 4/8 with FACTS
sib.fastconf.EADock3: Evaluating binding mode 5/8 with FACTS
sib.fastconf.EADock3: Evaluating binding mode 6/8 with FACTS
sib.fastconf.EADock3: Evaluating binding mode 7/8 with FACTS
sib.fastconf.EADock3: Evaluating cluster 18/32
sib.fastconf.EADock3: Evaluating binding mode 0/8 with FACTS
sib.fastconf.EADock3: Evaluating binding mode 1/8 with FACTS
sib.fastconf.EADock3: Evaluating binding mode 2/8 with FACTS
sib.fastconf.EADock3: Evaluating binding mode 3/8 with FACTS
sib.fastconf.EADock3: Evaluating binding mode 4/8 with FACTS
sib.fastconf.EADock3: Evaluating binding mode 5/8 with FACTS
sib.fastconf.EADock3: Evaluating binding mode 6/8 with FACTS
sib.fastconf.EADock3: Evaluating binding mode 7/8 with FACTS
sib.fastconf.EADock3: Evaluating cluster 19/32
sib.fastconf.EADock3: Evaluating binding mode 0/8 with FACTS
sib.fastconf.EADock3: Evaluating binding mode 1/8 with FACTS
sib.fastconf.EADock3: Evaluating binding mode 2/8 with FACTS
sib.fastconf.EADock3: Evaluating binding mode 3/8 with FACTS
sib.fastconf.EADock3: Evaluating binding mode 4/8 with FACTS
sib.fastconf.EADock3: Evaluating binding mode 5/8 with FACTS
sib.fastconf.EADock3: Evaluating binding mode 6/8 with FACTS
sib.fastconf.EADock3: Evaluating binding mode 7/8 with FACTS
sib.fastconf.EADock3: Evaluating cluster 20/32
sib.fastconf.EADock3: Evaluating binding mode 0/8 with FACTS
sib.fastconf.EADock3: Evaluating binding mode 1/8 with FACTS
sib.fastconf.EADock3: Evaluating binding mode 2/8 with FACTS
sib.fastconf.EADock3: Evaluating binding mode 3/8 with FACTS
sib.fastconf.EADock3: Evaluating binding mode 4/8 with FACTS
sib.fastconf.EADock3: Evaluating binding mode 5/8 with FACTS
sib.fastconf.EADock3: Evaluating binding mode 6/8 with FACTS
sib.fastconf.EADock3: Evaluating binding mode 7/8 with FACTS
sib.fastconf.EADock3: Evaluating cluster 21/32
sib.fastconf.EADock3: Evaluating binding mode 0/8 with FACTS
sib.fastconf.EADock3: Evaluating binding mode 1/8 with FACTS
sib.fastconf.EADock3: Evaluating binding mode 2/8 with FACTS
sib.fastconf.EADock3: Evaluating binding mode 3/8 with FACTS
sib.fastconf.EADock3: Evaluating binding mode 4/8 with FACTS
sib.fastconf.EADock3: Evaluating binding mode 5/8 with FACTS
sib.fastconf.EADock3: Evaluating binding mode 6/8 with FACTS
sib.fastconf.EADock3: Evaluating binding mode 7/8 with FACTS
sib.fastconf.EADock3: Evaluating cluster 22/32
sib.fastconf.EADock3: Evaluating binding mode 0/8 with FACTS
sib.fastconf.EADock3: Evaluating binding mode 1/8 with FACTS
sib.fastconf.EADock3: Evaluating binding mode 2/8 with FACTS
sib.fastconf.EADock3: Evaluating binding mode 3/8 with FACTS
sib.fastconf.EADock3: Evaluating binding mode 4/8 with FACTS
sib.fastconf.EADock3: Evaluating binding mode 5/8 with FACTS
sib.fastconf.EADock3: Evaluating binding mode 6/8 with FACTS
sib.fastconf.EADock3: Evaluating binding mode 7/8 with FACTS
sib.fastconf.EADock3: Evaluating cluster 23/32
sib.fastconf.EADock3: Evaluating binding mode 0/8 with FACTS
sib.fastconf.EADock3: Evaluating binding mode 1/8 with FACTS
sib.fastconf.EADock3: Evaluating binding mode 2/8 with FACTS
sib.fastconf.EADock3: Evaluating binding mode 3/8 with FACTS
sib.fastconf.EADock3: Evaluating binding mode 4/8 with FACTS
sib.fastconf.EADock3: Evaluating binding mode 5/8 with FACTS
sib.fastconf.EADock3: Evaluating binding mode 6/8 with FACTS
sib.fastconf.EADock3: Evaluating binding mode 7/8 with FACTS
sib.fastconf.EADock3: Evaluating cluster 24/32
sib.fastconf.EADock3: Evaluating binding mode 0/8 with FACTS
sib.fastconf.EADock3: Evaluating binding mode 1/8 with FACTS
sib.fastconf.EADock3: Evaluating binding mode 2/8 with FACTS
sib.fastconf.EADock3: Evaluating binding mode 3/8 with FACTS
sib.fastconf.EADock3: Evaluating binding mode 4/8 with FACTS
sib.fastconf.EADock3: Evaluating binding mode 5/8 with FACTS
sib.fastconf.EADock3: Evaluating binding mode 6/8 with FACTS
sib.fastconf.EADock3: Evaluating binding mode 7/8 with FACTS
sib.fastconf.EADock3: Evaluating cluster 25/32
sib.fastconf.EADock3: Evaluating binding mode 0/8 with FACTS
sib.fastconf.EADock3: Evaluating binding mode 1/8 with FACTS
sib.fastconf.EADock3: Evaluating binding mode 2/8 with FACTS
sib.fastconf.EADock3: Evaluating binding mode 3/8 with FACTS
sib.fastconf.EADock3: Evaluating binding mode 4/8 with FACTS
sib.fastconf.EADock3: Evaluating binding mode 5/8 with FACTS
sib.fastconf.EADock3: Evaluating binding mode 6/8 with FACTS
sib.fastconf.EADock3: Evaluating binding mode 7/8 with FACTS
sib.fastconf.EADock3: Evaluating cluster 26/32
sib.fastconf.EADock3: Evaluating binding mode 0/8 with FACTS
sib.fastconf.EADock3: Evaluating binding mode 1/8 with FACTS
sib.fastconf.EADock3: Evaluating binding mode 2/8 with FACTS
sib.fastconf.EADock3: Evaluating binding mode 3/8 with FACTS
sib.fastconf.EADock3: Evaluating binding mode 4/8 with FACTS
sib.fastconf.EADock3: Evaluating binding mode 5/8 with FACTS
sib.fastconf.EADock3: Evaluating binding mode 6/8 with FACTS
sib.fastconf.EADock3: Evaluating binding mode 7/8 with FACTS
sib.fastconf.EADock3: Evaluating cluster 27/32
sib.fastconf.EADock3: Evaluating binding mode 0/8 with FACTS
sib.fastconf.EADock3: Evaluating binding mode 1/8 with FACTS
sib.fastconf.EADock3: Evaluating binding mode 2/8 with FACTS
sib.fastconf.EADock3: Evaluating binding mode 3/8 with FACTS
sib.fastconf.EADock3: Evaluating binding mode 4/8 with FACTS
sib.fastconf.EADock3: Evaluating binding mode 5/8 with FACTS
sib.fastconf.EADock3: Evaluating binding mode 6/8 with FACTS
sib.fastconf.EADock3: Evaluating binding mode 7/8 with FACTS
sib.fastconf.EADock3: Evaluating cluster 28/32
sib.fastconf.EADock3: Evaluating binding mode 0/8 with FACTS
sib.fastconf.EADock3: Evaluating binding mode 1/8 with FACTS
sib.fastconf.EADock3: Evaluating binding mode 2/8 with FACTS
sib.fastconf.EADock3: Evaluating binding mode 3/8 with FACTS
sib.fastconf.EADock3: Evaluating binding mode 4/8 with FACTS
sib.fastconf.EADock3: Evaluating binding mode 5/8 with FACTS
sib.fastconf.EADock3: Evaluating binding mode 6/8 with FACTS
sib.fastconf.EADock3: Evaluating binding mode 7/8 with FACTS
sib.fastconf.EADock3: Evaluating cluster 29/32
sib.fastconf.EADock3: Evaluating binding mode 0/8 with FACTS
sib.fastconf.EADock3: Evaluating binding mode 1/8 with FACTS
sib.fastconf.EADock3: Evaluating binding mode 2/8 with FACTS
sib.fastconf.EADock3: Evaluating binding mode 3/8 with FACTS
sib.fastconf.EADock3: Evaluating binding mode 4/8 with FACTS
sib.fastconf.EADock3: Evaluating binding mode 5/8 with FACTS
sib.fastconf.EADock3: Evaluating binding mode 6/8 with FACTS
sib.fastconf.EADock3: Evaluating binding mode 7/8 with FACTS
sib.fastconf.EADock3: Evaluating cluster 30/32
sib.fastconf.EADock3: Evaluating binding mode 0/8 with FACTS
sib.fastconf.EADock3: Evaluating binding mode 1/8 with FACTS
sib.fastconf.EADock3: Evaluating binding mode 2/8 with FACTS
sib.fastconf.EADock3: Evaluating binding mode 3/8 with FACTS
sib.fastconf.EADock3: Evaluating binding mode 4/8 with FACTS
sib.fastconf.EADock3: Evaluating binding mode 5/8 with FACTS
sib.fastconf.EADock3: Evaluating binding mode 6/8 with FACTS
sib.fastconf.EADock3: Evaluating binding mode 7/8 with FACTS
sib.fastconf.EADock3: Evaluating cluster 31/32
sib.fastconf.EADock3: Evaluating binding mode 0/8 with FACTS
sib.fastconf.EADock3: Evaluating binding mode 1/8 with FACTS
sib.fastconf.EADock3: Evaluating binding mode 2/8 with FACTS
sib.fastconf.EADock3: Evaluating binding mode 3/8 with FACTS
sib.fastconf.EADock3: Evaluating binding mode 4/8 with FACTS
sib.fastconf.EADock3: Evaluating binding mode 5/8 with FACTS
sib.fastconf.EADock3: Evaluating binding mode 6/8 with FACTS
sib.fastconf.EADock3: Evaluating binding mode 7/8 with FACTS
sib.wrappers.md.charmm.ExtendedCharmmWrapper: CHARMM timers: CPU time: 22.3 seconds
sib.wrappers.md.charmm.ExtendedCharmmWrapper: CHARMM timers: Elapsed time: 22.7491 seconds.
sib.fastconf.EADock3: EADock3Cluster 0 : 8 elements, SimpleFitness: 265.66348, FullFitness: -737.71985 , RMSD: 40.267647 , elements: [ 265.336 -737.71985 40.267647 ] [ 265.336 -737.71985 40.267647 ] [ 265.438 -737.56573 40.21819 ] [ 265.438 -737.56573 40.21819 ] [ 265.94 -736.5984 40.21169 ] [ 265.94 -736.5984 40.21169 ] [ 265.94 -736.5984 40.21169 ] [ 265.94 -736.5984 40.21169 ] 
sib.fastconf.EADock3: EADock3Cluster 1 : 8 elements, SimpleFitness: 268.71204, FullFitness: -729.81494 , RMSD: 34.321915 , elements: [ 265.893 -729.81494 34.321915 ] [ 265.893 -729.81494 34.321915 ] [ 265.893 -729.81494 34.321915 ] [ 266.513 -728.77155 34.257378 ] [ 266.513 -728.77155 34.257378 ] [ 272.997 -724.65326 34.26428 ] [ 272.997 -724.65326 34.26428 ] [ 272.997 -724.65326 34.26428 ] 
sib.fastconf.EADock3: EADock3Cluster 2 : 8 elements, SimpleFitness: 260.08334, FullFitness: -728.2081 , RMSD: 20.92302 , elements: [ 259.405 -728.2081 20.92302 ] [ 259.405 -728.2081 20.92302 ] [ 259.763 -727.86896 20.864035 ] [ 259.763 -727.86896 20.864035 ] [ 259.763 -727.86896 20.864035 ] [ 260.856 -727.0059 20.767212 ] [ 260.856 -727.0059 20.767212 ] [ 260.856 -727.0059 20.767212 ] 
sib.fastconf.EADock3: EADock3Cluster 3 : 8 elements, SimpleFitness: 268.3224, FullFitness: -727.7837 , RMSD: 19.743204 , elements: [ 261.976 -727.7837 19.743204 ] [ 262.579 -727.43427 19.72013 ] [ 262.579 -727.43427 19.72013 ] [ 262.664 -726.8545 19.695086 ] [ 271.342 -717.30994 18.954094 ] [ 274.313 -714.94586 18.934004 ] [ 275.563 -714.53217 18.96859 ] [ 275.563 -714.53217 18.96859 ] 
sib.fastconf.EADock3: EADock3Cluster 4 : 8 elements, SimpleFitness: 266.15088, FullFitness: -727.39105 , RMSD: 20.929619 , elements: [ 263.882 -727.39105 20.929619 ] [ 263.882 -727.39105 20.929619 ] [ 263.882 -727.39105 20.929619 ] [ 267.069 -725.5139 20.821346 ] [ 267.069 -725.5139 20.821346 ] [ 267.069 -725.5139 20.821346 ] [ 268.177 -724.6217 20.875303 ] [ 268.177 -724.6217 20.875303 ] 
sib.fastconf.EADock3: EADock3Cluster 5 : 8 elements, SimpleFitness: 259.2301, FullFitness: -727.25793 , RMSD: 18.865395 , elements: [ 258.521 -727.25793 18.865395 ] [ 258.521 -727.25793 18.865395 ] [ 258.521 -727.25793 18.865395 ] [ 259.574 -725.75586 18.571041 ] [ 259.574 -725.75586 18.571041 ] [ 259.71 -724.4905 18.630312 ] [ 259.71 -724.4905 18.630312 ] [ 259.71 -724.4905 18.630312 ] 
sib.fastconf.EADock3: EADock3Cluster 6 : 8 elements, SimpleFitness: 276.91675, FullFitness: -727.18176 , RMSD: 26.791092 , elements: [ 276.874 -727.18176 26.791092 ] [ 276.874 -727.18176 26.791092 ] [ 276.874 -727.18176 26.791092 ] [ 276.874 -727.18176 26.791092 ] [ 276.899 -727.13306 26.800444 ] [ 276.899 -727.13306 26.800444 ] [ 277.02 -726.96515 26.81564 ] [ 277.02 -726.96515 26.81564 ] 
sib.fastconf.EADock3: EADock3Cluster 7 : 8 elements, SimpleFitness: 265.17535, FullFitness: -727.0881 , RMSD: 17.692999 , elements: [ 264.722 -727.0881 17.692999 ] [ 264.722 -727.0881 17.692999 ] [ 264.722 -727.0881 17.692999 ] [ 265.241 -726.3185 17.743656 ] [ 265.241 -726.3185 17.743656 ] [ 265.585 -726.0278 17.79712 ] [ 265.585 -726.0278 17.79712 ] [ 265.585 -726.0278 17.79712 ] 
sib.fastconf.EADock3: EADock3Cluster 8 : 8 elements, SimpleFitness: 274.90613, FullFitness: -725.3444 , RMSD: 39.583443 , elements: [ 274.342 -725.3444 39.583443 ] [ 274.342 -725.3444 39.583443 ] [ 275.035 -724.385 39.591904 ] [ 275.035 -724.385 39.591904 ] [ 275.035 -724.385 39.591904 ] [ 275.035 -724.385 39.591904 ] [ 275.035 -724.385 39.591904 ] [ 275.39 -723.9125 39.52223 ] 
sib.fastconf.EADock3: EADock3Cluster 9 : 8 elements, SimpleFitness: 266.18863, FullFitness: -724.4293 , RMSD: 21.768574 , elements: [ 265.148 -724.4293 21.768574 ] [ 265.148 -724.4293 21.768574 ] [ 265.148 -724.4293 21.768574 ] [ 266.592 -722.12976 21.77998 ] [ 266.592 -722.12976 21.77998 ] [ 266.592 -722.12976 21.77998 ] [ 266.592 -722.12976 21.77998 ] [ 267.697 -719.5573 21.795858 ] 
sib.fastconf.EADock3: EADock3Cluster 10 : 8 elements, SimpleFitness: 263.20523, FullFitness: -723.84076 , RMSD: 18.377098 , elements: [ 261.371 -723.84076 18.377098 ] [ 261.663 -723.198 18.375189 ] [ 261.172 -720.4918 18.347624 ] [ 261.254 -720.319 18.335148 ] [ 261.845 -719.9777 18.38843 ] [ 261.845 -719.9777 18.38843 ] [ 268.246 -715.98975 18.556646 ] [ 268.246 -715.98975 18.556646 ] 
sib.fastconf.EADock3: EADock3Cluster 11 : 8 elements, SimpleFitness: 275.5815, FullFitness: -723.13196 , RMSD: 22.508322 , elements: [ 270.721 -723.13196 22.508322 ] [ 270.721 -723.13196 22.508322 ] [ 277.103 -714.5253 22.653261 ] [ 277.103 -714.5253 22.653261 ] [ 277.251 -713.66125 22.636938 ] [ 277.251 -713.66125 22.636938 ] [ 277.251 -713.66125 22.636938 ] [ 277.251 -713.66125 22.636938 ] 
sib.fastconf.EADock3: EADock3Cluster 12 : 8 elements, SimpleFitness: 268.122, FullFitness: -721.67175 , RMSD: 20.033295 , elements: [ 267.147 -721.67175 20.033295 ] [ 267.147 -721.67175 20.033295 ] [ 267.923 -720.5393 19.96981 ] [ 267.923 -720.5393 19.96981 ] [ 268.709 -720.4844 19.912464 ] [ 268.709 -720.4844 19.912464 ] [ 268.709 -720.4844 19.912464 ] [ 268.709 -720.4844 19.912464 ] 
sib.fastconf.EADock3: EADock3Cluster 13 : 8 elements, SimpleFitness: 266.7313, FullFitness: -721.2424 , RMSD: 19.713705 , elements: [ 266.276 -721.2424 19.713705 ] [ 266.276 -721.2424 19.713705 ] [ 266.769 -720.6393 19.750135 ] [ 266.769 -720.6393 19.750135 ] [ 266.769 -720.6393 19.750135 ] [ 266.997 -720.3385 19.76069 ] [ 266.997 -720.3385 19.76069 ] [ 266.997 -720.3385 19.76069 ] 
sib.fastconf.EADock3: EADock3Cluster 14 : 8 elements, SimpleFitness: 262.65225, FullFitness: -720.8921 , RMSD: 18.932295 , elements: [ 261.779 -720.8921 18.932295 ] [ 261.779 -720.8921 18.932295 ] [ 261.779 -720.8921 18.932295 ] [ 263.559 -719.415 18.978071 ] [ 263.559 -719.415 18.978071 ] [ 263.559 -719.415 18.978071 ] [ 262.602 -718.81354 18.925877 ] [ 262.602 -718.81354 18.925877 ] 
sib.fastconf.EADock3: EADock3Cluster 15 : 8 elements, SimpleFitness: 265.7835, FullFitness: -720.86957 , RMSD: 20.367876 , elements: [ 265.598 -720.86957 20.367876 ] [ 265.598 -720.86957 20.367876 ] [ 265.598 -720.86957 20.367876 ] [ 265.803 -720.6261 20.290241 ] [ 265.803 -720.6261 20.290241 ] [ 265.956 -720.4337 20.29193 ] [ 265.956 -720.4337 20.29193 ] [ 265.956 -720.4337 20.29193 ] 
sib.fastconf.EADock3: EADock3Cluster 16 : 8 elements, SimpleFitness: 272.5795, FullFitness: -720.2003 , RMSD: 33.83739 , elements: [ 272.811 -720.2003 33.83739 ] [ 272.811 -720.2003 33.83739 ] [ 272.811 -720.2003 33.83739 ] [ 272.811 -720.2003 33.83739 ] [ 271.778 -719.1505 33.651917 ] [ 271.778 -719.1505 33.651917 ] [ 272.918 -717.8446 33.815174 ] [ 272.918 -717.8446 33.815174 ] 
sib.fastconf.EADock3: EADock3Cluster 17 : 8 elements, SimpleFitness: 269.6875, FullFitness: -718.96594 , RMSD: 19.41701 , elements: [ 269.582 -718.96594 19.41701 ] [ 269.582 -718.96594 19.41701 ] [ 269.582 -718.96594 19.41701 ] [ 269.738 -718.5076 19.368223 ] [ 269.754 -717.927 19.310862 ] [ 269.754 -717.927 19.310862 ] [ 269.754 -717.927 19.310862 ] [ 269.754 -717.927 19.310862 ] 
sib.fastconf.EADock3: EADock3Cluster 18 : 8 elements, SimpleFitness: 261.93085, FullFitness: -718.8344 , RMSD: 18.590395 , elements: [ 262.134 -718.8344 18.590395 ] [ 262.134 -718.8344 18.590395 ] [ 262.134 -718.8344 18.590395 ] [ 261.881 -718.372 18.709639 ] [ 261.881 -718.372 18.709639 ] [ 261.881 -718.372 18.709639 ] [ 261.701 -718.26636 18.784674 ] [ 261.701 -718.26636 18.784674 ] 
sib.fastconf.EADock3: EADock3Cluster 19 : 8 elements, SimpleFitness: 261.35965, FullFitness: -718.5665 , RMSD: 20.017242 , elements: [ 261.389 -718.5665 20.017242 ] [ 261.389 -718.5665 20.017242 ] [ 261.389 -718.5665 20.017242 ] [ 261.322 -718.4866 19.905554 ] [ 261.322 -718.4866 19.905554 ] [ 261.322 -718.4866 19.905554 ] [ 261.372 -718.31964 19.92581 ] [ 261.372 -718.31964 19.92581 ] 
sib.fastconf.EADock3: EADock3Cluster 20 : 8 elements, SimpleFitness: 269.508, FullFitness: -718.1477 , RMSD: 20.112856 , elements: [ 265.998 -718.1477 20.112856 ] [ 265.998 -718.1477 20.112856 ] [ 266.034 -718.0081 20.111862 ] [ 267.823 -715.4994 20.12383 ] [ 267.823 -715.4994 20.12383 ] [ 273.864 -710.45825 19.693317 ] [ 274.332 -710.4514 19.749556 ] [ 274.192 -710.0998 19.68603 ] 
sib.fastconf.EADock3: EADock3Cluster 21 : 8 elements, SimpleFitness: 288.46976, FullFitness: -717.9973 , RMSD: 43.7107 , elements: [ 287.546 -717.9973 43.7107 ] [ 287.546 -717.9973 43.7107 ] [ 288.786 -716.80786 43.73742 ] [ 288.786 -716.80786 43.73742 ] [ 288.786 -716.80786 43.73742 ] [ 288.786 -716.80786 43.73742 ] [ 288.761 -716.63904 43.735252 ] [ 288.761 -716.63904 43.735252 ] 
sib.fastconf.EADock3: EADock3Cluster 22 : 8 elements, SimpleFitness: 267.9438, FullFitness: -717.1402 , RMSD: 18.780918 , elements: [ 267.677 -717.1402 18.780918 ] [ 267.677 -717.1402 18.780918 ] [ 267.677 -717.1402 18.780918 ] [ 267.677 -717.1402 18.780918 ] [ 268.091 -716.97144 18.858782 ] [ 268.091 -716.97144 18.858782 ] [ 268.091 -716.97144 18.858782 ] [ 268.569 -716.2151 18.68123 ] 
sib.fastconf.EADock3: EADock3Cluster 23 : 8 elements, SimpleFitness: 260.943, FullFitness: -717.02313 , RMSD: 18.399618 , elements: [ 260.628 -717.02313 18.399618 ] [ 260.628 -717.02313 18.399618 ] [ 261.748 -716.71436 18.639074 ] [ 260.908 -716.1644 18.444752 ] [ 260.908 -716.1644 18.444752 ] [ 260.908 -716.1644 18.444752 ] [ 260.908 -716.1644 18.444752 ] [ 260.908 -716.1644 18.444752 ] 
sib.fastconf.EADock3: EADock3Cluster 24 : 8 elements, SimpleFitness: 266.66412, FullFitness: -716.4442 , RMSD: 15.813279 , elements: [ 266.485 -716.4442 15.813279 ] [ 266.485 -716.4442 15.813279 ] [ 266.485 -716.4442 15.813279 ] [ 266.511 -716.2879 15.809895 ] [ 266.511 -716.2879 15.809895 ] [ 266.511 -716.2879 15.809895 ] [ 266.511 -716.2879 15.809895 ] [ 267.814 -714.89264 15.802859 ] 
sib.fastconf.EADock3: EADock3Cluster 25 : 8 elements, SimpleFitness: 269.063, FullFitness: -716.34094 , RMSD: 19.267067 , elements: [ 268.511 -716.34094 19.267067 ] [ 268.511 -716.34094 19.267067 ] [ 269.086 -715.5889 19.251398 ] [ 269.086 -715.5889 19.251398 ] [ 269.086 -715.5889 19.251398 ] [ 269.408 -714.91705 19.249346 ] [ 269.408 -714.91705 19.249346 ] [ 269.408 -714.91705 19.249346 ] 
sib.fastconf.EADock3: EADock3Cluster 26 : 8 elements, SimpleFitness: 272.97324, FullFitness: -716.10895 , RMSD: 19.344805 , elements: [ 272.816 -716.10895 19.344805 ] [ 272.816 -716.10895 19.344805 ] [ 272.283 -716.05133 19.22684 ] [ 272.283 -716.05133 19.22684 ] [ 273.397 -715.8792 19.301422 ] [ 273.397 -715.8792 19.301422 ] [ 273.397 -715.8792 19.301422 ] [ 273.397 -715.8792 19.301422 ] 
sib.fastconf.EADock3: EADock3Cluster 27 : 8 elements, SimpleFitness: 268.0475, FullFitness: -715.62646 , RMSD: 22.408817 , elements: [ 267.995 -715.62646 22.408817 ] [ 267.995 -715.62646 22.408817 ] [ 267.995 -715.62646 22.408817 ] [ 267.995 -715.62646 22.408817 ] [ 267.995 -715.62646 22.408817 ] [ 268.033 -715.5039 22.412355 ] [ 268.033 -715.5039 22.412355 ] [ 268.339 -714.96094 22.344519 ] 
sib.fastconf.EADock3: EADock3Cluster 28 : 8 elements, SimpleFitness: 273.78476, FullFitness: -713.9513 , RMSD: 18.46967 , elements: [ 272.502 -713.9513 18.46967 ] [ 272.502 -713.9513 18.46967 ] [ 273.409 -713.5874 18.486158 ] [ 273.409 -713.5874 18.486158 ] [ 274.614 -711.1859 18.440279 ] [ 274.614 -711.1859 18.440279 ] [ 274.614 -711.1859 18.440279 ] [ 274.614 -711.1859 18.440279 ] 
sib.fastconf.EADock3: EADock3Cluster 29 : 8 elements, SimpleFitness: 274.89877, FullFitness: -713.71344 , RMSD: 21.17511 , elements: [ 274.894 -713.71344 21.17511 ] [ 274.894 -713.71344 21.17511 ] [ 274.894 -713.71344 21.17511 ] [ 274.894 -713.71344 21.17511 ] [ 274.894 -713.71344 21.17511 ] [ 274.919 -713.6741 21.182602 ] [ 274.919 -713.6741 21.182602 ] [ 274.882 -713.6629 21.160236 ] 
sib.fastconf.EADock3: EADock3Cluster 30 : 8 elements, SimpleFitness: 271.42148, FullFitness: -709.4164 , RMSD: 18.086767 , elements: [ 271.358 -709.4164 18.086767 ] [ 271.358 -709.4164 18.086767 ] [ 271.397 -709.30115 18.047663 ] [ 271.397 -709.30115 18.047663 ] [ 271.397 -709.30115 18.047663 ] [ 271.397 -709.30115 18.047663 ] [ 271.534 -708.8861 17.996021 ] [ 271.534 -708.8861 17.996021 ] 
sib.fastconf.EADock3: EADock3Cluster 31 : 8 elements, SimpleFitness: 273.8685, FullFitness: -705.65686 , RMSD: 16.574242 , elements: [ 274.007 -705.65686 16.574242 ] [ 274.007 -705.65686 16.574242 ] [ 274.007 -705.65686 16.574242 ] [ 274.007 -705.65686 16.574242 ] [ 273.743 -705.5141 16.494614 ] [ 273.743 -705.5141 16.494614 ] [ 273.743 -705.5141 16.494614 ] [ 273.691 -705.4397 16.473427 ] 
sib.wrappers.md.charmm.ExtendedCharmmWrapper: CHARMM timers: CPU time: 1.53 seconds
sib.wrappers.md.charmm.ExtendedCharmmWrapper: CHARMM timers: Elapsed time: 1.53956 seconds.
sib.wrappers.md.charmm.ExtendedCharmmWrapper: CHARMM timers: CPU time: 14.74 seconds
sib.wrappers.md.charmm.ExtendedCharmmWrapper: CHARMM timers: Elapsed time: 14.8836 seconds.
sib.fastconf.EADock3$Flusher: Closing java.util.zip.ZipOutputStream@7d5e778
sib.fastconf.EADock3$Flusher: Closing java.util.zip.ZipOutputStream@6c4f7b4c
