# Supplementary material for: Exploring the mechanism of Alisma orientale for the treatment of pregnancy induced hypertension and potential hepato-nephrotoxicity by using network pharmacology, network toxicology, molecular docking and molecular dynamics simulation
Source: Front Pharmacol. 2022 Nov 15;13:1027112. doi: 10.3389/fphar.2022.1027112 (PMC9705790; doi:10.3389/fphar.2022.1027112)
Supplement: Supplementary file 12 [file DataSheet5.zip › EGFR/EGFRE23/clusters.dock4.csv]

Cluster ClusterRank deltaG deltaGelec deltaGvdw deltaGligsolvnonpol deltaGligsolvpol deltaGprotsolvnonpol deltaGprotsolvpol deltaGcompsolvnonpol deltaGcompsolvpol extraFull surfFull solvFull IntraFull InterFull FullFitness SimpleFitness Energy
0 0 -5.6146493 0.0 -29.0911 17.0285 -13.1741 208.651 -1219.71 213.774 -1196.06 0.0 213.774 -1196.06 102.359 -29.0911 -909.0181 61.967 61.967
0 1 -5.6146493 0.0 -29.0911 17.0285 -13.1741 208.651 -1219.71 213.774 -1196.06 0.0 213.774 -1196.06 102.359 -29.0911 -909.0181 61.967 61.967
0 2 -5.3029995 0.0 -23.8536 16.9846 -12.9909 208.651 -1219.71 213.911 -1199.16 0.0 213.911 -1199.16 102.787 -23.8536 -906.3157 63.0371 63.0371
0 3 -5.3029995 0.0 -23.8536 16.9846 -12.9909 208.651 -1219.71 213.911 -1199.16 0.0 213.911 -1199.16 102.787 -23.8536 -906.3157 63.0371 63.0371
0 4 -5.5658503 0.0 -28.77 16.986 -13.3152 208.651 -1219.71 213.712 -1195.87 0.0 213.712 -1195.87 105.23 -28.77 -905.698 64.9967 64.9967
0 5 -5.5658503 0.0 -28.77 16.986 -13.3152 208.651 -1219.71 213.712 -1195.87 0.0 213.712 -1195.87 105.23 -28.77 -905.698 64.9967 64.9967
0 6 -5.5658503 0.0 -28.77 16.986 -13.3152 208.651 -1219.71 213.712 -1195.87 0.0 213.712 -1195.87 105.23 -28.77 -905.698 64.9967 64.9967
0 7 -5.5658503 0.0 -28.77 16.986 -13.3152 208.651 -1219.71 213.712 -1195.87 0.0 213.712 -1195.87 105.23 -28.77 -905.698 64.9967 64.9967
1 0 -6.8231654 0.0 -30.6096 16.8543 -14.0663 208.651 -1219.71 213.592 -1214.34 0.0 213.592 -1214.34 122.701 -30.6096 -908.65656 75.072 75.072
1 1 -6.8231654 0.0 -30.6096 16.8543 -14.0663 208.651 -1219.71 213.592 -1214.34 0.0 213.592 -1214.34 122.701 -30.6096 -908.65656 75.072 75.072
1 2 -6.8231654 0.0 -30.6096 16.8543 -14.0663 208.651 -1219.71 213.592 -1214.34 0.0 213.592 -1214.34 122.701 -30.6096 -908.65656 75.072 75.072
1 3 -6.8231654 0.0 -30.6096 16.8543 -14.0663 208.651 -1219.71 213.592 -1214.34 0.0 213.592 -1214.34 122.701 -30.6096 -908.65656 75.072 75.072
1 4 -6.6493535 0.0 -28.1513 16.857 -13.4954 208.651 -1219.71 213.99 -1215.34 0.0 213.99 -1215.34 120.975 -28.1513 -908.52625 77.2717 77.2717
1 5 -6.6493535 0.0 -28.1513 16.857 -13.4954 208.651 -1219.71 213.99 -1215.34 0.0 213.99 -1215.34 120.975 -28.1513 -908.52625 77.2717 77.2717
1 6 -6.597515 0.0 -27.1138 16.8215 -15.5008 208.651 -1219.71 213.772 -1217.82 0.0 213.772 -1217.82 124.345 -27.1138 -906.8168 77.0208 77.0208
1 7 -6.597515 0.0 -27.1138 16.8215 -15.5008 208.651 -1219.71 213.772 -1217.82 0.0 213.772 -1217.82 124.345 -27.1138 -906.8168 77.0208 77.0208
2 0 -5.446998 0.0 -26.2677 17.0386 -12.2504 208.651 -1219.71 213.214 -1195.88 0.0 213.214 -1195.88 102.141 -26.2677 -906.7927 61.5442 61.5442
2 1 -5.446998 0.0 -26.2677 17.0386 -12.2504 208.651 -1219.71 213.214 -1195.88 0.0 213.214 -1195.88 102.141 -26.2677 -906.7927 61.5442 61.5442
2 2 -5.446998 0.0 -26.2677 17.0386 -12.2504 208.651 -1219.71 213.214 -1195.88 0.0 213.214 -1195.88 102.141 -26.2677 -906.7927 61.5442 61.5442
2 3 -5.446998 0.0 -26.2677 17.0386 -12.2504 208.651 -1219.71 213.214 -1195.88 0.0 213.214 -1195.88 102.141 -26.2677 -906.7927 61.5442 61.5442
2 4 -5.3244457 0.0 -24.2478 17.0948 -10.6804 208.651 -1219.71 213.238 -1195.38 0.0 213.238 -1195.38 101.181 -24.2478 -905.20874 62.2004 62.2004
2 5 -5.309643 0.0 -23.7593 17.0935 -11.1184 208.651 -1219.71 213.223 -1196.31 0.0 213.223 -1196.31 103.451 -23.7593 -903.3954 63.0862 63.0862
2 6 -5.309643 0.0 -23.7593 17.0935 -11.1184 208.651 -1219.71 213.223 -1196.31 0.0 213.223 -1196.31 103.451 -23.7593 -903.3954 63.0862 63.0862
2 7 -5.309643 0.0 -23.7593 17.0935 -11.1184 208.651 -1219.71 213.223 -1196.31 0.0 213.223 -1196.31 103.451 -23.7593 -903.3954 63.0862 63.0862
3 0 -5.9701843 0.0 -21.4048 16.7295 -10.5326 208.651 -1219.71 214.446 -1212.61 0.0 214.446 -1212.61 114.487 -21.4048 -905.08185 75.687 75.687
3 1 -5.9701843 0.0 -21.4048 16.7295 -10.5326 208.651 -1219.71 214.446 -1212.61 0.0 214.446 -1212.61 114.487 -21.4048 -905.08185 75.687 75.687
3 2 -5.9701843 0.0 -21.4048 16.7295 -10.5326 208.651 -1219.71 214.446 -1212.61 0.0 214.446 -1212.61 114.487 -21.4048 -905.08185 75.687 75.687
3 3 -5.9701843 0.0 -21.4048 16.7295 -10.5326 208.651 -1219.71 214.446 -1212.61 0.0 214.446 -1212.61 114.487 -21.4048 -905.08185 75.687 75.687
3 4 -5.99258 0.0 -21.8546 16.7535 -10.5625 208.651 -1219.71 214.295 -1212.04 0.0 214.295 -1212.04 115.133 -21.8546 -904.4666 75.6447 75.6447
3 5 -5.99258 0.0 -21.8546 16.7535 -10.5625 208.651 -1219.71 214.295 -1212.04 0.0 214.295 -1212.04 115.133 -21.8546 -904.4666 75.6447 75.6447
3 6 -5.9699264 0.0 -21.6071 16.7517 -10.5738 208.651 -1219.71 214.239 -1211.98 0.0 214.239 -1211.98 115.198 -21.6071 -904.15 75.7028 75.7028
3 7 -5.9699264 0.0 -21.6071 16.7517 -10.5738 208.651 -1219.71 214.239 -1211.98 0.0 214.239 -1211.98 115.198 -21.6071 -904.15 75.7028 75.7028
4 0 -5.740088 0.0 -32.0856 16.8061 -10.8223 208.651 -1219.71 211.055 -1187.27 0.0 211.055 -1187.27 105.033 -32.0856 -903.26764 59.9722 59.9722
4 1 -5.7017164 0.0 -31.6911 16.8017 -10.8329 208.651 -1219.71 211.126 -1187.38 0.0 211.126 -1187.38 104.84 -31.6911 -903.1051 59.8722 59.8722
4 2 -5.7017164 0.0 -31.6911 16.8017 -10.8329 208.651 -1219.71 211.126 -1187.38 0.0 211.126 -1187.38 104.84 -31.6911 -903.1051 59.8722 59.8722
4 3 -5.60343 0.0 -30.5856 16.7966 -10.8652 208.651 -1219.71 211.234 -1187.69 0.0 211.234 -1187.69 104.15 -30.5856 -902.8915 59.7108 59.7108
5 0 -6.2864327 0.0 -33.1279 16.6502 -12.5001 208.651 -1219.71 210.696 -1195.95 0.0 210.696 -1195.95 115.869 -33.1279 -902.5129 67.9632 67.9632
5 1 -6.2864327 0.0 -33.1279 16.6502 -12.5001 208.651 -1219.71 210.696 -1195.95 0.0 210.696 -1195.95 115.869 -33.1279 -902.5129 67.9632 67.9632
5 2 -6.324972 0.0 -33.2427 16.6753 -12.3372 208.651 -1219.71 210.618 -1196.08 0.0 210.618 -1196.08 116.634 -33.2427 -902.0706 68.1723 68.1723
5 3 -6.324972 0.0 -33.2427 16.6753 -12.3372 208.651 -1219.71 210.618 -1196.08 0.0 210.618 -1196.08 116.634 -33.2427 -902.0706 68.1723 68.1723
5 4 -6.241059 0.0 -32.2031 16.7002 -12.7362 208.651 -1219.71 210.601 -1196.65 0.0 210.601 -1196.65 116.593 -32.2031 -901.6591 68.364 68.364
5 5 -6.241059 0.0 -32.2031 16.7002 -12.7362 208.651 -1219.71 210.601 -1196.65 0.0 210.601 -1196.65 116.593 -32.2031 -901.6591 68.364 68.364
5 6 -6.241059 0.0 -32.2031 16.7002 -12.7362 208.651 -1219.71 210.601 -1196.65 0.0 210.601 -1196.65 116.593 -32.2031 -901.6591 68.364 68.364
5 7 -6.241059 0.0 -32.2031 16.7002 -12.7362 208.651 -1219.71 210.601 -1196.65 0.0 210.601 -1196.65 116.593 -32.2031 -901.6591 68.364 68.364
6 0 -5.5362024 0.0 -30.4925 16.5906 -11.8182 208.651 -1219.71 214.199 -1192.59 0.0 214.199 -1192.59 106.986 -30.4925 -901.89746 64.7667 64.7667
6 1 -5.5362024 0.0 -30.4925 16.5906 -11.8182 208.651 -1219.71 214.199 -1192.59 0.0 214.199 -1192.59 106.986 -30.4925 -901.89746 64.7667 64.7667
6 2 -5.5362024 0.0 -30.4925 16.5906 -11.8182 208.651 -1219.71 214.199 -1192.59 0.0 214.199 -1192.59 106.986 -30.4925 -901.89746 64.7667 64.7667
6 3 -5.3955994 0.0 -28.7564 16.6146 -11.8256 208.651 -1219.71 214.596 -1193.56 0.0 214.596 -1193.56 106.342 -28.7564 -901.3785 65.5088 65.5088
6 4 -5.3955994 0.0 -28.7564 16.6146 -11.8256 208.651 -1219.71 214.596 -1193.56 0.0 214.596 -1193.56 106.342 -28.7564 -901.3785 65.5088 65.5088
6 5 -5.3955994 0.0 -28.7564 16.6146 -11.8256 208.651 -1219.71 214.596 -1193.56 0.0 214.596 -1193.56 106.342 -28.7564 -901.3785 65.5088 65.5088
6 6 -5.30867 0.0 -26.5761 16.6114 -10.3972 208.651 -1219.71 214.346 -1193.7 0.0 214.346 -1193.7 106.579 -26.5761 -899.351 65.6684 65.6684
6 7 -5.30867 0.0 -26.5761 16.6114 -10.3972 208.651 -1219.71 214.346 -1193.7 0.0 214.346 -1193.7 106.579 -26.5761 -899.351 65.6684 65.6684
7 0 -5.3306017 0.0 -27.7974 16.716 -13.1029 208.651 -1219.71 214.783 -1195.39 0.0 214.783 -1195.39 108.059 -27.7974 -900.3454 67.7472 67.7472
7 1 -5.3306017 0.0 -27.7974 16.716 -13.1029 208.651 -1219.71 214.783 -1195.39 0.0 214.783 -1195.39 108.059 -27.7974 -900.3454 67.7472 67.7472
7 2 -5.3437977 0.0 -28.0104 16.7238 -13.0898 208.651 -1219.71 214.614 -1194.99 0.0 214.614 -1194.99 108.062 -28.0104 -900.32434 67.5755 67.5755
7 3 -5.3437977 0.0 -28.0104 16.7238 -13.0898 208.651 -1219.71 214.614 -1194.99 0.0 214.614 -1194.99 108.062 -28.0104 -900.32434 67.5755 67.5755
7 4 -5.3437977 0.0 -28.0104 16.7238 -13.0898 208.651 -1219.71 214.614 -1194.99 0.0 214.614 -1194.99 108.062 -28.0104 -900.32434 67.5755 67.5755
7 5 -5.106708 0.0 -25.3229 16.7261 -13.2512 208.651 -1219.71 214.68 -1195.53 0.0 214.68 -1195.53 107.076 -25.3229 -899.097 67.9408 67.9408
7 6 -5.106708 0.0 -25.3229 16.7261 -13.2512 208.651 -1219.71 214.68 -1195.53 0.0 214.68 -1195.53 107.076 -25.3229 -899.097 67.9408 67.9408
7 7 -5.106708 0.0 -25.3229 16.7261 -13.2512 208.651 -1219.71 214.68 -1195.53 0.0 214.68 -1195.53 107.076 -25.3229 -899.097 67.9408 67.9408
8 0 -5.569834 0.0 -33.0115 17.1361 -12.1144 208.651 -1219.71 211.625 -1184.72 0.0 211.625 -1184.72 106.004 -33.0115 -900.10254 60.265 60.265
8 1 -5.5696654 0.0 -33.1664 17.1442 -12.1032 208.651 -1219.71 211.603 -1184.42 0.0 211.603 -1184.42 105.945 -33.1664 -900.03845 60.263 60.263
8 2 -5.5133085 0.0 -32.6539 17.145 -12.1116 208.651 -1219.71 211.798 -1184.6 0.0 211.798 -1184.6 106.017 -32.6539 -899.43884 60.719 60.719
8 3 -5.5133085 0.0 -32.6539 17.145 -12.1116 208.651 -1219.71 211.798 -1184.6 0.0 211.798 -1184.6 106.017 -32.6539 -899.43884 60.719 60.719
9 0 -5.791325 0.0 -32.3629 16.8804 -12.0154 208.651 -1219.71 213.496 -1192.53 0.0 213.496 -1192.53 111.578 -32.3629 -899.819 67.7873 67.7873
9 1 -5.791325 0.0 -32.3629 16.8804 -12.0154 208.651 -1219.71 213.496 -1192.53 0.0 213.496 -1192.53 111.578 -32.3629 -899.819 67.7873 67.7873
9 2 -5.791325 0.0 -32.3629 16.8804 -12.0154 208.651 -1219.71 213.496 -1192.53 0.0 213.496 -1192.53 111.578 -32.3629 -899.819 67.7873 67.7873
9 3 -5.736585 0.0 -31.734 16.8678 -11.9817 208.651 -1219.71 213.552 -1192.68 0.0 213.552 -1192.68 111.385 -31.734 -899.47705 68.0894 68.0894
9 4 -5.736585 0.0 -31.734 16.8678 -11.9817 208.651 -1219.71 213.552 -1192.68 0.0 213.552 -1192.68 111.385 -31.734 -899.47705 68.0894 68.0894
9 5 -5.6235228 0.0 -30.1254 16.8365 -11.9265 208.651 -1219.71 213.764 -1193.64 0.0 213.764 -1193.64 111.199 -30.1254 -898.80237 69.4349 69.4349
9 6 -5.6235228 0.0 -30.1254 16.8365 -11.9265 208.651 -1219.71 213.764 -1193.64 0.0 213.764 -1193.64 111.199 -30.1254 -898.80237 69.4349 69.4349
9 7 -5.6235228 0.0 -30.1254 16.8365 -11.9265 208.651 -1219.71 213.764 -1193.64 0.0 213.764 -1193.64 111.199 -30.1254 -898.80237 69.4349 69.4349
10 0 -6.0024652 0.0 -38.4364 16.8068 -14.2774 208.651 -1219.71 212.236 -1187.02 0.0 212.236 -1187.02 116.352 -38.4364 -896.8684 67.1859 67.1859
10 1 -6.0024652 0.0 -38.4364 16.8068 -14.2774 208.651 -1219.71 212.236 -1187.02 0.0 212.236 -1187.02 116.352 -38.4364 -896.8684 67.1859 67.1859
10 2 -6.0024652 0.0 -38.4364 16.8068 -14.2774 208.651 -1219.71 212.236 -1187.02 0.0 212.236 -1187.02 116.352 -38.4364 -896.8684 67.1859 67.1859
10 3 -6.039082 0.0 -38.899 16.8065 -14.2801 208.651 -1219.71 212.193 -1186.84 0.0 212.193 -1186.84 116.717 -38.899 -896.829 67.2861 67.2861
10 4 -6.039082 0.0 -38.899 16.8065 -14.2801 208.651 -1219.71 212.193 -1186.84 0.0 212.193 -1186.84 116.717 -38.899 -896.829 67.2861 67.2861
10 5 -6.039082 0.0 -38.899 16.8065 -14.2801 208.651 -1219.71 212.193 -1186.84 0.0 212.193 -1186.84 116.717 -38.899 -896.829 67.2861 67.2861
10 6 -6.0426526 0.0 -38.7505 16.8034 -14.258 208.651 -1219.71 212.115 -1186.99 0.0 212.115 -1186.99 116.822 -38.7505 -896.80347 67.3419 67.3419
10 7 -6.0426526 0.0 -38.7505 16.8034 -14.258 208.651 -1219.71 212.115 -1186.99 0.0 212.115 -1186.99 116.822 -38.7505 -896.80347 67.3419 67.3419
11 0 -5.865389 0.0 -32.668 16.7655 -11.9651 208.651 -1219.71 211.519 -1190.34 0.0 211.519 -1190.34 114.732 -32.668 -896.757 67.7661 67.7661
11 1 -5.865389 0.0 -32.668 16.7655 -11.9651 208.651 -1219.71 211.519 -1190.34 0.0 211.519 -1190.34 114.732 -32.668 -896.757 67.7661 67.7661
11 2 -5.865389 0.0 -32.668 16.7655 -11.9651 208.651 -1219.71 211.519 -1190.34 0.0 211.519 -1190.34 114.732 -32.668 -896.757 67.7661 67.7661
11 3 -5.869747 0.0 -32.5827 16.7556 -12.0148 208.651 -1219.71 211.475 -1190.54 0.0 211.475 -1190.54 115.035 -32.5827 -896.6128 67.9579 67.9579
11 4 -5.869747 0.0 -32.5827 16.7556 -12.0148 208.651 -1219.71 211.475 -1190.54 0.0 211.475 -1190.54 115.035 -32.5827 -896.6128 67.9579 67.9579
11 5 -5.862016 0.0 -32.5489 16.783 -11.9791 208.651 -1219.71 211.554 -1190.51 0.0 211.554 -1190.51 114.923 -32.5489 -896.58185 68.0281 68.0281
11 6 -5.862016 0.0 -32.5489 16.783 -11.9791 208.651 -1219.71 211.554 -1190.51 0.0 211.554 -1190.51 114.923 -32.5489 -896.58185 68.0281 68.0281
11 7 -5.862016 0.0 -32.5489 16.783 -11.9791 208.651 -1219.71 211.554 -1190.51 0.0 211.554 -1190.51 114.923 -32.5489 -896.58185 68.0281 68.0281
12 0 -6.0298057 0.0 -33.959 16.5526 -13.2867 208.651 -1219.71 211.712 -1192.98 0.0 211.712 -1192.98 118.774 -33.959 -896.453 69.6773 69.6773
12 1 -6.0298057 0.0 -33.959 16.5526 -13.2867 208.651 -1219.71 211.712 -1192.98 0.0 211.712 -1192.98 118.774 -33.959 -896.453 69.6773 69.6773
12 2 -6.0298057 0.0 -33.959 16.5526 -13.2867 208.651 -1219.71 211.712 -1192.98 0.0 211.712 -1192.98 118.774 -33.959 -896.453 69.6773 69.6773
12 3 -6.0298057 0.0 -33.959 16.5526 -13.2867 208.651 -1219.71 211.712 -1192.98 0.0 211.712 -1192.98 118.774 -33.959 -896.453 69.6773 69.6773
12 4 -5.9830656 0.0 -33.4687 16.5371 -13.266 208.651 -1219.71 211.759 -1193.05 0.0 211.759 -1193.05 118.38 -33.4687 -896.37976 69.6984 69.6984
12 5 -5.9830656 0.0 -33.4687 16.5371 -13.266 208.651 -1219.71 211.759 -1193.05 0.0 211.759 -1193.05 118.38 -33.4687 -896.37976 69.6984 69.6984
12 6 -5.8643885 0.0 -31.2407 16.549 -12.2571 208.651 -1219.71 211.683 -1193.41 0.0 211.683 -1193.41 117.982 -31.2407 -894.9857 70.2851 70.2851
12 7 -5.8643885 0.0 -31.2407 16.549 -12.2571 208.651 -1219.71 211.683 -1193.41 0.0 211.683 -1193.41 117.982 -31.2407 -894.9857 70.2851 70.2851
13 0 -5.090206 0.0 -22.2476 16.7334 -12.7419 208.651 -1219.71 214.406 -1199.07 0.0 214.406 -1199.07 110.479 -22.2476 -896.4325 72.0473 72.0473
13 1 -5.090206 0.0 -22.2476 16.7334 -12.7419 208.651 -1219.71 214.406 -1199.07 0.0 214.406 -1199.07 110.479 -22.2476 -896.4325 72.0473 72.0473
13 2 -5.090206 0.0 -22.2476 16.7334 -12.7419 208.651 -1219.71 214.406 -1199.07 0.0 214.406 -1199.07 110.479 -22.2476 -896.4325 72.0473 72.0473
13 3 -5.090206 0.0 -22.2476 16.7334 -12.7419 208.651 -1219.71 214.406 -1199.07 0.0 214.406 -1199.07 110.479 -22.2476 -896.4325 72.0473 72.0473
13 4 -5.091632 0.0 -22.7853 16.7159 -13.1206 208.651 -1219.71 214.388 -1198.64 0.0 214.388 -1198.64 111.578 -22.7853 -895.4593 72.8643 72.8643
13 5 -5.091632 0.0 -22.7853 16.7159 -13.1206 208.651 -1219.71 214.388 -1198.64 0.0 214.388 -1198.64 111.578 -22.7853 -895.4593 72.8643 72.8643
13 6 -5.114981 0.0 -22.424 16.7245 -12.7042 208.651 -1219.71 214.336 -1199.07 0.0 214.336 -1199.07 111.721 -22.424 -895.43695 72.8676 72.8676
13 7 -5.114981 0.0 -22.424 16.7245 -12.7042 208.651 -1219.71 214.336 -1199.07 0.0 214.336 -1199.07 111.721 -22.424 -895.43695 72.8676 72.8676
14 0 -5.6689196 0.0 -26.8404 16.7892 -11.3146 208.651 -1219.71 211.344 -1195.18 0.0 211.344 -1195.18 114.507 -26.8404 -896.16943 67.739 67.739
14 1 -5.6689196 0.0 -26.8404 16.7892 -11.3146 208.651 -1219.71 211.344 -1195.18 0.0 211.344 -1195.18 114.507 -26.8404 -896.16943 67.739 67.739
14 2 -5.6689196 0.0 -26.8404 16.7892 -11.3146 208.651 -1219.71 211.344 -1195.18 0.0 211.344 -1195.18 114.507 -26.8404 -896.16943 67.739 67.739
14 3 -5.667521 0.0 -27.0205 16.7988 -11.3596 208.651 -1219.71 211.28 -1194.81 0.0 211.28 -1194.81 114.604 -27.0205 -895.94653 67.6832 67.6832
14 4 -5.667521 0.0 -27.0205 16.7988 -11.3596 208.651 -1219.71 211.28 -1194.81 0.0 211.28 -1194.81 114.604 -27.0205 -895.94653 67.6832 67.6832
14 5 -5.667521 0.0 -27.0205 16.7988 -11.3596 208.651 -1219.71 211.28 -1194.81 0.0 211.28 -1194.81 114.604 -27.0205 -895.94653 67.6832 67.6832
14 6 -5.667521 0.0 -27.0205 16.7988 -11.3596 208.651 -1219.71 211.28 -1194.81 0.0 211.28 -1194.81 114.604 -27.0205 -895.94653 67.6832 67.6832
14 7 -5.6769395 0.0 -27.1957 16.7913 -11.3615 208.651 -1219.71 211.211 -1194.6 0.0 211.211 -1194.6 114.678 -27.1957 -895.9067 67.6022 67.6022
15 0 -5.2106495 0.0 -18.9816 16.6753 -12.2545 208.651 -1219.71 212.356 -1202.52 0.0 212.356 -1202.52 113.99 -18.9816 -895.1556 72.251 72.251
15 1 -5.2106495 0.0 -18.9816 16.6753 -12.2545 208.651 -1219.71 212.356 -1202.52 0.0 212.356 -1202.52 113.99 -18.9816 -895.1556 72.251 72.251
15 2 -5.2106495 0.0 -18.9816 16.6753 -12.2545 208.651 -1219.71 212.356 -1202.52 0.0 212.356 -1202.52 113.99 -18.9816 -895.1556 72.251 72.251
15 3 -5.2106495 0.0 -18.9816 16.6753 -12.2545 208.651 -1219.71 212.356 -1202.52 0.0 212.356 -1202.52 113.99 -18.9816 -895.1556 72.251 72.251
15 4 -5.282326 0.0 -22.1331 16.5981 -11.5537 208.651 -1219.71 212.273 -1198.11 0.0 212.273 -1198.11 114.097 -22.1331 -893.8731 73.215 73.215
15 5 -5.282326 0.0 -22.1331 16.5981 -11.5537 208.651 -1219.71 212.273 -1198.11 0.0 212.273 -1198.11 114.097 -22.1331 -893.8731 73.215 73.215
15 6 -5.04936 0.0 -18.051 16.681 -12.0039 208.651 -1219.71 212.069 -1200.62 0.0 212.069 -1200.62 114.642 -18.051 -891.9601 73.7468 73.7468
15 7 -5.04936 0.0 -18.051 16.681 -12.0039 208.651 -1219.71 212.069 -1200.62 0.0 212.069 -1200.62 114.642 -18.051 -891.9601 73.7468 73.7468
16 0 -4.8922944 0.0 -20.1449 16.6876 -11.3303 208.651 -1219.71 214.603 -1198.05 0.0 214.603 -1198.05 108.656 -20.1449 -894.9359 70.0343 70.0343
16 1 -4.8922944 0.0 -20.1449 16.6876 -11.3303 208.651 -1219.71 214.603 -1198.05 0.0 214.603 -1198.05 108.656 -20.1449 -894.9359 70.0343 70.0343
16 2 -4.657527 0.0 -18.1884 16.7237 -11.1389 208.651 -1219.71 214.35 -1196.6 0.0 214.35 -1196.6 108.193 -18.1884 -892.24536 70.4583 70.4583
16 3 -4.657527 0.0 -18.1884 16.7237 -11.1389 208.651 -1219.71 214.35 -1196.6 0.0 214.35 -1196.6 108.193 -18.1884 -892.24536 70.4583 70.4583
16 4 -4.8576264 0.0 -20.5926 16.7308 -11.3784 208.651 -1219.71 214.42 -1196.49 0.0 214.42 -1196.49 110.953 -20.5926 -891.70966 71.4236 71.4236
16 5 -4.8576264 0.0 -20.5926 16.7308 -11.3784 208.651 -1219.71 214.42 -1196.49 0.0 214.42 -1196.49 110.953 -20.5926 -891.70966 71.4236 71.4236
16 6 -4.8576264 0.0 -20.5926 16.7308 -11.3784 208.651 -1219.71 214.42 -1196.49 0.0 214.42 -1196.49 110.953 -20.5926 -891.70966 71.4236 71.4236
16 7 -4.8576264 0.0 -20.5926 16.7308 -11.3784 208.651 -1219.71 214.42 -1196.49 0.0 214.42 -1196.49 110.953 -20.5926 -891.70966 71.4236 71.4236
17 0 -5.2878566 0.0 -28.5393 17.2236 -13.5156 208.651 -1219.71 213.125 -1190.61 0.0 213.125 -1190.61 111.947 -28.5393 -894.0773 71.0995 71.0995
17 1 -5.2878566 0.0 -28.5393 17.2236 -13.5156 208.651 -1219.71 213.125 -1190.61 0.0 213.125 -1190.61 111.947 -28.5393 -894.0773 71.0995 71.0995
17 2 -4.996327 0.0 -24.0972 17.2241 -11.8079 208.651 -1219.71 213.064 -1190.91 0.0 213.064 -1190.91 110.04 -24.0972 -891.9033 71.7708 71.7708
17 3 -4.996327 0.0 -24.0972 17.2241 -11.8079 208.651 -1219.71 213.064 -1190.91 0.0 213.064 -1190.91 110.04 -24.0972 -891.9033 71.7708 71.7708
17 4 -4.996327 0.0 -24.0972 17.2241 -11.8079 208.651 -1219.71 213.064 -1190.91 0.0 213.064 -1190.91 110.04 -24.0972 -891.9033 71.7708 71.7708
17 5 -5.2620564 0.0 -28.2751 17.2243 -13.5001 208.651 -1219.71 212.879 -1190.2 0.0 212.879 -1190.2 113.842 -28.2751 -891.754 72.7054 72.7054
17 6 -5.2620564 0.0 -28.2751 17.2243 -13.5001 208.651 -1219.71 212.879 -1190.2 0.0 212.879 -1190.2 113.842 -28.2751 -891.754 72.7054 72.7054
17 7 -5.2620564 0.0 -28.2751 17.2243 -13.5001 208.651 -1219.71 212.879 -1190.2 0.0 212.879 -1190.2 113.842 -28.2751 -891.754 72.7054 72.7054
18 0 -5.162527 0.0 -21.8509 16.6329 -13.9879 208.651 -1219.71 214.085 -1201.77 0.0 214.085 -1201.77 115.871 -21.8509 -893.66486 76.7441 76.7441
18 1 -5.162527 0.0 -21.8509 16.6329 -13.9879 208.651 -1219.71 214.085 -1201.77 0.0 214.085 -1201.77 115.871 -21.8509 -893.66486 76.7441 76.7441
18 2 -5.3332887 0.0 -25.0832 16.6563 -15.0426 208.651 -1219.71 213.967 -1200.4 0.0 213.967 -1200.4 118.125 -25.0832 -893.3913 76.5572 76.5572
18 3 -5.3332887 0.0 -25.0832 16.6563 -15.0426 208.651 -1219.71 213.967 -1200.4 0.0 213.967 -1200.4 118.125 -25.0832 -893.3913 76.5572 76.5572
18 4 -5.059775 0.0 -21.8772 16.467 -12.9228 208.651 -1219.71 214.789 -1200.33 0.0 214.789 -1200.33 115.014 -21.8772 -892.4041 78.9342 78.9342
18 5 -5.059775 0.0 -21.8772 16.467 -12.9228 208.651 -1219.71 214.789 -1200.33 0.0 214.789 -1200.33 115.014 -21.8772 -892.4041 78.9342 78.9342
18 6 -5.059775 0.0 -21.8772 16.467 -12.9228 208.651 -1219.71 214.789 -1200.33 0.0 214.789 -1200.33 115.014 -21.8772 -892.4041 78.9342 78.9342
18 7 -5.059775 0.0 -21.8772 16.467 -12.9228 208.651 -1219.71 214.789 -1200.33 0.0 214.789 -1200.33 115.014 -21.8772 -892.4041 78.9342 78.9342
19 0 -4.850275 0.0 -16.2438 16.8551 -13.7733 208.651 -1219.71 215.879 -1207.55 0.0 215.879 -1207.55 114.682 -16.2438 -893.2328 78.7252 78.7252
19 1 -4.850275 0.0 -16.2438 16.8551 -13.7733 208.651 -1219.71 215.879 -1207.55 0.0 215.879 -1207.55 114.682 -16.2438 -893.2328 78.7252 78.7252
19 2 -4.850275 0.0 -16.2438 16.8551 -13.7733 208.651 -1219.71 215.879 -1207.55 0.0 215.879 -1207.55 114.682 -16.2438 -893.2328 78.7252 78.7252
19 3 -4.781469 0.0 -15.5052 16.8426 -13.6535 208.651 -1219.71 215.661 -1207.13 0.0 215.661 -1207.13 115.213 -15.5052 -891.7612 79.5213 79.5213
19 4 -4.781469 0.0 -15.5052 16.8426 -13.6535 208.651 -1219.71 215.661 -1207.13 0.0 215.661 -1207.13 115.213 -15.5052 -891.7612 79.5213 79.5213
19 5 -4.781469 0.0 -15.5052 16.8426 -13.6535 208.651 -1219.71 215.661 -1207.13 0.0 215.661 -1207.13 115.213 -15.5052 -891.7612 79.5213 79.5213
19 6 -4.781469 0.0 -15.5052 16.8426 -13.6535 208.651 -1219.71 215.661 -1207.13 0.0 215.661 -1207.13 115.213 -15.5052 -891.7612 79.5213 79.5213
19 7 -4.707431 0.0 -16.2146 16.8498 -13.9428 208.651 -1219.71 215.511 -1204.87 0.0 215.511 -1204.87 117.623 -16.2146 -887.95056 81.3823 81.3823
20 0 -5.3313713 0.0 -26.8611 16.799 -12.221 208.651 -1219.71 211.348 -1190.53 0.0 211.348 -1190.53 113.619 -26.8611 -892.4241 70.1438 70.1438
20 1 -5.3313713 0.0 -26.8611 16.799 -12.221 208.651 -1219.71 211.348 -1190.53 0.0 211.348 -1190.53 113.619 -26.8611 -892.4241 70.1438 70.1438
20 2 -5.3313713 0.0 -26.8611 16.799 -12.221 208.651 -1219.71 211.348 -1190.53 0.0 211.348 -1190.53 113.619 -26.8611 -892.4241 70.1438 70.1438
20 3 -5.3313713 0.0 -26.8611 16.799 -12.221 208.651 -1219.71 211.348 -1190.53 0.0 211.348 -1190.53 113.619 -26.8611 -892.4241 70.1438 70.1438
20 4 -5.285481 0.0 -26.1093 16.8101 -12.2264 208.651 -1219.71 211.38 -1190.98 0.0 211.38 -1190.98 113.616 -26.1093 -892.09326 70.5596 70.5596
20 5 -5.285481 0.0 -26.1093 16.8101 -12.2264 208.651 -1219.71 211.38 -1190.98 0.0 211.38 -1190.98 113.616 -26.1093 -892.09326 70.5596 70.5596
20 6 -5.285481 0.0 -26.1093 16.8101 -12.2264 208.651 -1219.71 211.38 -1190.98 0.0 211.38 -1190.98 113.616 -26.1093 -892.09326 70.5596 70.5596
20 7 -5.192744 0.0 -24.4368 16.8573 -11.9988 208.651 -1219.71 211.581 -1192.06 0.0 211.581 -1192.06 113.201 -24.4368 -891.7149 71.7334 71.7334
21 0 -5.023935 0.0 -21.5038 16.55 -11.1911 208.651 -1219.71 215.325 -1199.29 0.0 215.325 -1199.29 113.604 -21.5038 -891.8648 77.8618 77.8618
21 1 -5.3205395 0.0 -25.8586 16.5017 -11.3896 208.651 -1219.71 215.035 -1197.23 0.0 215.035 -1197.23 120.412 -25.8586 -887.6415 82.7926 82.7926
21 2 -4.8293433 0.0 -18.3484 16.5305 -10.3221 208.651 -1219.71 215.248 -1200.03 0.0 215.248 -1200.03 115.647 -18.3484 -887.48346 81.6284 81.6284
21 3 -5.3516235 0.0 -26.6933 16.5073 -11.3367 208.651 -1219.71 214.934 -1196.23 0.0 214.934 -1196.23 121.056 -26.6933 -886.9333 83.1527 83.1527
21 4 -5.238931 0.0 -24.658 16.5394 -10.4278 208.651 -1219.71 214.613 -1196.08 0.0 214.613 -1196.08 121.697 -24.658 -884.428 85.1607 85.1607
22 0 -5.0353007 0.0 -23.7207 16.4233 -12.7371 208.651 -1219.71 215.525 -1198.1 0.0 215.525 -1198.1 114.884 -23.7207 -891.4116 76.4286 76.4286
22 1 -5.0353007 0.0 -23.7207 16.4233 -12.7371 208.651 -1219.71 215.525 -1198.1 0.0 215.525 -1198.1 114.884 -23.7207 -891.4116 76.4286 76.4286
22 2 -5.0353007 0.0 -23.7207 16.4233 -12.7371 208.651 -1219.71 215.525 -1198.1 0.0 215.525 -1198.1 114.884 -23.7207 -891.4116 76.4286 76.4286
22 3 -5.0353007 0.0 -23.7207 16.4233 -12.7371 208.651 -1219.71 215.525 -1198.1 0.0 215.525 -1198.1 114.884 -23.7207 -891.4116 76.4286 76.4286
22 4 -5.1139264 0.0 -23.6059 16.4134 -12.4439 208.651 -1219.71 214.94 -1198.38 0.0 214.94 -1198.38 126.565 -23.6059 -880.4809 88.1128 88.1128
22 5 -5.1139264 0.0 -23.6059 16.4134 -12.4439 208.651 -1219.71 214.94 -1198.38 0.0 214.94 -1198.38 126.565 -23.6059 -880.4809 88.1128 88.1128
22 6 -5.1194468 0.0 -23.9187 16.4278 -12.4495 208.651 -1219.71 214.927 -1197.95 0.0 214.927 -1197.95 126.701 -23.9187 -880.2406 88.2936 88.2936
22 7 -5.1194468 0.0 -23.9187 16.4278 -12.4495 208.651 -1219.71 214.927 -1197.95 0.0 214.927 -1197.95 126.701 -23.9187 -880.2406 88.2936 88.2936
23 0 -4.9207306 0.0 -17.6901 16.5283 -12.943 208.651 -1219.71 214.216 -1203.57 0.0 214.216 -1203.57 115.654 -17.6901 -891.3901 75.6019 75.6019
23 1 -4.961374 0.0 -19.8067 16.5248 -11.7552 208.651 -1219.71 214.326 -1199.95 0.0 214.326 -1199.95 118.016 -19.8067 -887.4146 77.8054 77.8054
23 2 -4.8851876 0.0 -18.4227 16.5902 -11.356 208.651 -1219.71 214.815 -1201.1 0.0 214.815 -1201.1 117.919 -18.4227 -886.78864 79.6445 79.6445
24 0 -5.216216 0.0 -20.6881 16.6929 -12.7192 208.651 -1219.71 213.643 -1202.4 0.0 213.643 -1202.4 119.195 -20.6881 -890.25006 78.2032 78.2032
24 1 -5.216216 0.0 -20.6881 16.6929 -12.7192 208.651 -1219.71 213.643 -1202.4 0.0 213.643 -1202.4 119.195 -20.6881 -890.25006 78.2032 78.2032
24 2 -5.216216 0.0 -20.6881 16.6929 -12.7192 208.651 -1219.71 213.643 -1202.4 0.0 213.643 -1202.4 119.195 -20.6881 -890.25006 78.2032 78.2032
24 3 -5.216216 0.0 -20.6881 16.6929 -12.7192 208.651 -1219.71 213.643 -1202.4 0.0 213.643 -1202.4 119.195 -20.6881 -890.25006 78.2032 78.2032
24 4 -5.2160807 0.0 -20.5527 16.6911 -12.714 208.651 -1219.71 213.627 -1202.58 0.0 213.627 -1202.58 119.344 -20.5527 -890.1617 78.242 78.242
24 5 -5.2160807 0.0 -20.5527 16.6911 -12.714 208.651 -1219.71 213.627 -1202.58 0.0 213.627 -1202.58 119.344 -20.5527 -890.1617 78.242 78.242
24 6 -5.2160807 0.0 -20.5527 16.6911 -12.714 208.651 -1219.71 213.627 -1202.58 0.0 213.627 -1202.58 119.344 -20.5527 -890.1617 78.242 78.242
24 7 -5.1280527 0.0 -20.3107 16.7069 -13.0733 208.651 -1219.71 213.866 -1202.22 0.0 213.866 -1202.22 119.28 -20.3107 -889.38477 78.4175 78.4175
25 0 -5.983022 0.0 -35.9882 16.9642 -14.5308 208.651 -1219.71 214.47 -1193.95 0.0 214.47 -1193.95 126.273 -35.9882 -889.1952 79.5687 79.5687
25 1 -5.983022 0.0 -35.9882 16.9642 -14.5308 208.651 -1219.71 214.47 -1193.95 0.0 214.47 -1193.95 126.273 -35.9882 -889.1952 79.5687 79.5687
25 2 -5.9361777 0.0 -35.6184 16.9609 -14.4627 208.651 -1219.71 214.358 -1193.52 0.0 214.358 -1193.52 125.594 -35.6184 -889.1864 79.011 79.011
25 3 -5.9361777 0.0 -35.6184 16.9609 -14.4627 208.651 -1219.71 214.358 -1193.52 0.0 214.358 -1193.52 125.594 -35.6184 -889.1864 79.011 79.011
25 4 -5.9361777 0.0 -35.6184 16.9609 -14.4627 208.651 -1219.71 214.358 -1193.52 0.0 214.358 -1193.52 125.594 -35.6184 -889.1864 79.011 79.011
25 5 -5.9191785 0.0 -35.4073 16.9432 -14.406 208.651 -1219.71 214.365 -1193.55 0.0 214.365 -1193.55 125.834 -35.4073 -888.7583 79.2154 79.2154
25 6 -5.9191785 0.0 -35.4073 16.9432 -14.406 208.651 -1219.71 214.365 -1193.55 0.0 214.365 -1193.55 125.834 -35.4073 -888.7583 79.2154 79.2154
25 7 -5.9191785 0.0 -35.4073 16.9432 -14.406 208.651 -1219.71 214.365 -1193.55 0.0 214.365 -1193.55 125.834 -35.4073 -888.7583 79.2154 79.2154
25 8 -5.610441 0.0 -30.7198 16.8854 -12.7722 208.651 -1219.71 214.736 -1194.78 0.0 214.736 -1194.78 133.304 -30.7198 -877.45984 88.7275 88.7275
25 9 -5.610441 0.0 -30.7198 16.8854 -12.7722 208.651 -1219.71 214.736 -1194.78 0.0 214.736 -1194.78 133.304 -30.7198 -877.45984 88.7275 88.7275
25 10 -5.6050587 0.0 -30.1165 16.8745 -13.0519 208.651 -1219.71 214.58 -1195.68 0.0 214.58 -1195.68 135.312 -30.1165 -875.9046 90.3102 90.3102
25 11 -5.6050587 0.0 -30.1165 16.8745 -13.0519 208.651 -1219.71 214.58 -1195.68 0.0 214.58 -1195.68 135.312 -30.1165 -875.9046 90.3102 90.3102
25 12 -5.6050587 0.0 -30.1165 16.8745 -13.0519 208.651 -1219.71 214.58 -1195.68 0.0 214.58 -1195.68 135.312 -30.1165 -875.9046 90.3102 90.3102
25 13 -5.563917 0.0 -29.8217 16.8765 -13.7761 208.651 -1219.71 214.48 -1196.03 0.0 214.48 -1196.03 137.405 -29.8217 -873.9668 91.2564 91.2564
25 14 -5.563917 0.0 -29.8217 16.8765 -13.7761 208.651 -1219.71 214.48 -1196.03 0.0 214.48 -1196.03 137.405 -29.8217 -873.9668 91.2564 91.2564
25 15 -5.563917 0.0 -29.8217 16.8765 -13.7761 208.651 -1219.71 214.48 -1196.03 0.0 214.48 -1196.03 137.405 -29.8217 -873.9668 91.2564 91.2564
26 0 -5.186845 0.0 -22.6022 16.5214 -12.7176 208.651 -1219.71 213.931 -1199.67 0.0 213.931 -1199.67 121.097 -22.6022 -887.24426 77.9116 77.9116
26 1 -5.186845 0.0 -22.6022 16.5214 -12.7176 208.651 -1219.71 213.931 -1199.67 0.0 213.931 -1199.67 121.097 -22.6022 -887.24426 77.9116 77.9116
26 2 -5.186845 0.0 -22.6022 16.5214 -12.7176 208.651 -1219.71 213.931 -1199.67 0.0 213.931 -1199.67 121.097 -22.6022 -887.24426 77.9116 77.9116
26 3 -5.1918273 0.0 -22.7703 16.5294 -12.7817 208.651 -1219.71 213.89 -1199.48 0.0 213.89 -1199.48 121.434 -22.7703 -886.9263 78.0512 78.0512
26 4 -5.1918273 0.0 -22.7703 16.5294 -12.7817 208.651 -1219.71 213.89 -1199.48 0.0 213.89 -1199.48 121.434 -22.7703 -886.9263 78.0512 78.0512
26 5 -5.183577 0.0 -22.7177 16.543 -12.7469 208.651 -1219.71 213.909 -1199.4 0.0 213.909 -1199.4 121.422 -22.7177 -886.7867 78.1537 78.1537
26 6 -5.183577 0.0 -22.7177 16.543 -12.7469 208.651 -1219.71 213.909 -1199.4 0.0 213.909 -1199.4 121.422 -22.7177 -886.7867 78.1537 78.1537
26 7 -5.183577 0.0 -22.7177 16.543 -12.7469 208.651 -1219.71 213.909 -1199.4 0.0 213.909 -1199.4 121.422 -22.7177 -886.7867 78.1537 78.1537
27 0 -5.7458124 0.0 -28.0884 16.6362 -11.3103 208.651 -1219.71 214.042 -1198.91 0.0 214.042 -1198.91 125.802 -28.0884 -887.1544 81.397 81.397
27 1 -5.7458124 0.0 -28.0884 16.6362 -11.3103 208.651 -1219.71 214.042 -1198.91 0.0 214.042 -1198.91 125.802 -28.0884 -887.1544 81.397 81.397
27 2 -5.7458124 0.0 -28.0884 16.6362 -11.3103 208.651 -1219.71 214.042 -1198.91 0.0 214.042 -1198.91 125.802 -28.0884 -887.1544 81.397 81.397
27 3 -5.7458124 0.0 -28.0884 16.6362 -11.3103 208.651 -1219.71 214.042 -1198.91 0.0 214.042 -1198.91 125.802 -28.0884 -887.1544 81.397 81.397
27 4 -5.227036 0.0 -24.7397 16.6726 -11.3355 208.651 -1219.71 214.884 -1196.88 0.0 214.884 -1196.88 123.08 -24.7397 -883.65564 83.2166 83.2166
27 5 -5.227036 0.0 -24.7397 16.6726 -11.3355 208.651 -1219.71 214.884 -1196.88 0.0 214.884 -1196.88 123.08 -24.7397 -883.65564 83.2166 83.2166
27 6 -5.527914 0.0 -27.4417 16.6416 -11.6631 208.651 -1219.71 214.169 -1196.89 0.0 214.169 -1196.89 126.892 -27.4417 -883.2707 83.4248 83.4248
27 7 -5.527914 0.0 -27.4417 16.6416 -11.6631 208.651 -1219.71 214.169 -1196.89 0.0 214.169 -1196.89 126.892 -27.4417 -883.2707 83.4248 83.4248
28 0 -4.6225204 0.0 -15.3907 16.7537 -12.6768 208.651 -1219.71 214.535 -1202.13 0.0 214.535 -1202.13 116.583 -15.3907 -886.4027 79.8194 79.8194
28 1 -4.6225204 0.0 -15.3907 16.7537 -12.6768 208.651 -1219.71 214.535 -1202.13 0.0 214.535 -1202.13 116.583 -15.3907 -886.4027 79.8194 79.8194
28 2 -4.5270014 0.0 -14.4215 16.7545 -12.2175 208.651 -1219.71 214.343 -1201.31 0.0 214.343 -1201.31 118.71 -14.4215 -882.6786 82.6333 82.6333
28 3 -4.5270014 0.0 -14.4215 16.7545 -12.2175 208.651 -1219.71 214.343 -1201.31 0.0 214.343 -1201.31 118.71 -14.4215 -882.6786 82.6333 82.6333
28 4 -4.4870176 0.0 -14.3247 16.7509 -12.2241 208.651 -1219.71 214.234 -1200.65 0.0 214.234 -1200.65 118.542 -14.3247 -882.1987 82.4462 82.4462
28 5 -4.4870176 0.0 -14.3247 16.7509 -12.2241 208.651 -1219.71 214.234 -1200.65 0.0 214.234 -1200.65 118.542 -14.3247 -882.1987 82.4462 82.4462
28 6 -4.4870176 0.0 -14.3247 16.7509 -12.2241 208.651 -1219.71 214.234 -1200.65 0.0 214.234 -1200.65 118.542 -14.3247 -882.1987 82.4462 82.4462
28 7 -4.4870176 0.0 -14.3247 16.7509 -12.2241 208.651 -1219.71 214.234 -1200.65 0.0 214.234 -1200.65 118.542 -14.3247 -882.1987 82.4462 82.4462
29 0 -5.400209 0.0 -29.592 17.0073 -14.0822 208.651 -1219.71 214.141 -1193.29 0.0 214.141 -1193.29 123.637 -29.592 -885.104 78.8837 78.8837
29 1 -5.400209 0.0 -29.592 17.0073 -14.0822 208.651 -1219.71 214.141 -1193.29 0.0 214.141 -1193.29 123.637 -29.592 -885.104 78.8837 78.8837
29 2 -5.3679237 0.0 -28.515 16.9651 -14.2017 208.651 -1219.71 214.599 -1195.32 0.0 214.599 -1195.32 124.371 -28.515 -884.865 81.3921 81.3921
29 3 -5.3679237 0.0 -28.515 16.9651 -14.2017 208.651 -1219.71 214.599 -1195.32 0.0 214.599 -1195.32 124.371 -28.515 -884.865 81.3921 81.3921
29 4 -5.325171 0.0 -28.3493 16.9866 -14.0876 208.651 -1219.71 214.476 -1194.54 0.0 214.476 -1194.54 123.885 -28.3493 -884.5284 80.0001 80.0001
29 5 -5.325171 0.0 -28.3493 16.9866 -14.0876 208.651 -1219.71 214.476 -1194.54 0.0 214.476 -1194.54 123.885 -28.3493 -884.5284 80.0001 80.0001
29 6 -5.325171 0.0 -28.3493 16.9866 -14.0876 208.651 -1219.71 214.476 -1194.54 0.0 214.476 -1194.54 123.885 -28.3493 -884.5284 80.0001 80.0001
29 7 -5.325171 0.0 -28.3493 16.9866 -14.0876 208.651 -1219.71 214.476 -1194.54 0.0 214.476 -1194.54 123.885 -28.3493 -884.5284 80.0001 80.0001
30 0 -4.6112857 0.0 -18.0061 16.9798 -12.7576 208.651 -1219.71 214.81 -1198.06 0.0 214.81 -1198.06 119.664 -18.0061 -881.5921 79.6909 79.6909
30 1 -4.6381025 0.0 -17.9849 16.9886 -12.6564 208.651 -1219.71 214.696 -1198.24 0.0 214.696 -1198.24 119.988 -17.9849 -881.54095 79.703 79.703
30 2 -4.6381025 0.0 -17.9849 16.9886 -12.6564 208.651 -1219.71 214.696 -1198.24 0.0 214.696 -1198.24 119.988 -17.9849 -881.54095 79.703 79.703
30 3 -4.694709 0.0 -17.2899 16.8694 -12.1976 208.651 -1219.71 214.473 -1199.62 0.0 214.473 -1199.62 123.677 -17.2899 -878.7599 83.7204 83.7204
30 4 -4.694709 0.0 -17.2899 16.8694 -12.1976 208.651 -1219.71 214.473 -1199.62 0.0 214.473 -1199.62 123.677 -17.2899 -878.7599 83.7204 83.7204
30 5 -4.694709 0.0 -17.2899 16.8694 -12.1976 208.651 -1219.71 214.473 -1199.62 0.0 214.473 -1199.62 123.677 -17.2899 -878.7599 83.7204 83.7204
30 6 -4.694709 0.0 -17.2899 16.8694 -12.1976 208.651 -1219.71 214.473 -1199.62 0.0 214.473 -1199.62 123.677 -17.2899 -878.7599 83.7204 83.7204
30 7 -4.694709 0.0 -17.2899 16.8694 -12.1976 208.651 -1219.71 214.473 -1199.62 0.0 214.473 -1199.62 123.677 -17.2899 -878.7599 83.7204 83.7204
31 0 -5.2707443 0.0 -25.4289 16.6684 -12.2389 208.651 -1219.71 214.846 -1197.38 0.0 214.846 -1197.38 127.096 -25.4289 -880.8669 88.0696 88.0696
31 1 -5.2405887 0.0 -24.7486 16.6883 -12.3531 208.651 -1219.71 214.741 -1197.86 0.0 214.741 -1197.86 127.049 -24.7486 -880.8186 88.3866 88.3866
31 2 -5.2405887 0.0 -24.7486 16.6883 -12.3531 208.651 -1219.71 214.741 -1197.86 0.0 214.741 -1197.86 127.049 -24.7486 -880.8186 88.3866 88.3866
31 3 -5.2405887 0.0 -24.7486 16.6883 -12.3531 208.651 -1219.71 214.741 -1197.86 0.0 214.741 -1197.86 127.049 -24.7486 -880.8186 88.3866 88.3866
31 4 -5.2405887 0.0 -24.7486 16.6883 -12.3531 208.651 -1219.71 214.741 -1197.86 0.0 214.741 -1197.86 127.049 -24.7486 -880.8186 88.3866 88.3866
31 5 -5.3020053 0.0 -25.7364 16.7039 -12.4336 208.651 -1219.71 214.642 -1197.24 0.0 214.642 -1197.24 128.517 -25.7364 -879.8174 88.9562 88.9562
31 6 -5.3020053 0.0 -25.7364 16.7039 -12.4336 208.651 -1219.71 214.642 -1197.24 0.0 214.642 -1197.24 128.517 -25.7364 -879.8174 88.9562 88.9562
31 7 -5.3020053 0.0 -25.7364 16.7039 -12.4336 208.651 -1219.71 214.642 -1197.24 0.0 214.642 -1197.24 128.517 -25.7364 -879.8174 88.9562 88.9562
32 0 -4.9632707 0.0 -19.8918 16.5009 -9.6903 208.651 -1219.71 214.558 -1198.18 0.0 214.558 -1198.18 124.732 -19.8918 -878.78186 85.7196 85.7196
32 1 -4.9632707 0.0 -19.8918 16.5009 -9.6903 208.651 -1219.71 214.558 -1198.18 0.0 214.558 -1198.18 124.732 -19.8918 -878.78186 85.7196 85.7196
32 2 -5.1226716 0.0 -23.1023 16.5039 -11.3181 208.651 -1219.71 214.27 -1197.0 0.0 214.27 -1197.0 127.118 -23.1023 -878.71423 86.1754 86.1754
32 3 -5.1226716 0.0 -23.1023 16.5039 -11.3181 208.651 -1219.71 214.27 -1197.0 0.0 214.27 -1197.0 127.118 -23.1023 -878.71423 86.1754 86.1754
32 4 -4.918678 0.0 -19.2547 16.5182 -9.69184 208.651 -1219.71 214.635 -1198.53 0.0 214.635 -1198.53 124.605 -19.2547 -878.5447 86.0337 86.0337
32 5 -4.918678 0.0 -19.2547 16.5182 -9.69184 208.651 -1219.71 214.635 -1198.53 0.0 214.635 -1198.53 124.605 -19.2547 -878.5447 86.0337 86.0337
32 6 -4.918678 0.0 -19.2547 16.5182 -9.69184 208.651 -1219.71 214.635 -1198.53 0.0 214.635 -1198.53 124.605 -19.2547 -878.5447 86.0337 86.0337
32 7 -4.918678 0.0 -19.2547 16.5182 -9.69184 208.651 -1219.71 214.635 -1198.53 0.0 214.635 -1198.53 124.605 -19.2547 -878.5447 86.0337 86.0337
