# Supplementary material for: Exploring the mechanism of Alisma orientale for the treatment of pregnancy induced hypertension and potential hepato-nephrotoxicity by using network pharmacology, network toxicology, molecular docking and molecular dynamics simulation
Source: Front Pharmacol. 2022 Nov 15;13:1027112. doi: 10.3389/fphar.2022.1027112 (PMC9705790; doi:10.3389/fphar.2022.1027112)
Supplement: Supplementary file 12 [file DataSheet5.zip › EGFR/EGFRE23/clusters.dock4.pdb]

REMARK  Energy: 61.967
REMARK  SimpleFitness: 61.967
REMARK  FullFitness: -909.0181
REMARK  InterFull: -29.0911
REMARK  IntraFull: 102.359
REMARK  solvFull: -1196.06
REMARK  surfFull: 213.774
REMARK  extraFull: 0.0
REMARK  deltaGcompsolvpol: -1196.06
REMARK  deltaGcompsolvnonpol: 213.774
REMARK  deltaGprotsolvpol: -1219.71
REMARK  deltaGprotsolvnonpol: 208.651
REMARK  deltaGligsolvpol: -13.1741
REMARK  deltaGligsolvnonpol: 17.0285
REMARK  deltaGvdw: -29.0911
REMARK  deltaGelec: 0.0
REMARK  deltaG: -5.6146493
REMARK  Cluster: 0
REMARK  ClusterRank: 0
ATOM   4315 O    LIG     1      11.862  11.117  -3.420  1.00  0.00      LIG  
ATOM   4316 O1   LIG     1      18.144   9.883  -2.784  1.00  0.00      LIG  
ATOM   4317 O2   LIG     1      11.160  13.580   1.945  1.00  0.00      LIG  
ATOM   4318 O3   LIG     1       9.453  15.884  -0.310  1.00  0.00      LIG  
ATOM   4319 O4   LIG     1      12.253  16.214   1.055  1.00  0.00      LIG  
ATOM   4320 O5   LIG     1      11.101  14.699   3.958  1.00  0.00      LIG  
ATOM   4321 C    LIG     1      12.454   9.691   0.053  1.00  0.00      LIG  
ATOM   4322 C1   LIG     1      12.688   9.858  -1.462  1.00  0.00      LIG  
ATOM   4323 C2   LIG     1      14.194   9.809  -1.925  1.00  0.00      LIG  
ATOM   4324 C3   LIG     1      10.935   9.537   0.377  1.00  0.00      LIG  
ATOM   4325 C4   LIG     1      15.169   8.979  -1.025  1.00  0.00      LIG  
ATOM   4326 C5   LIG     1      13.196   8.436   0.472  1.00  0.00      LIG  
ATOM   4327 C6   LIG     1      11.849  11.048  -1.998  1.00  0.00      LIG  
ATOM   4328 C7   LIG     1      14.684   8.621   0.382  1.00  0.00      LIG  
ATOM   4329 C8   LIG     1      10.194  10.696  -0.174  1.00  0.00      LIG  
ATOM   4330 C9   LIG     1      16.646   9.470  -0.976  1.00  0.00      LIG  
ATOM   4331 C10  LIG     1      14.790  11.199  -2.209  1.00  0.00      LIG  
ATOM   4332 C11  LIG     1      10.572   9.596   1.865  1.00  0.00      LIG  
ATOM   4333 C12  LIG     1      10.375  10.981  -1.619  1.00  0.00      LIG  
ATOM   4334 C13  LIG     1      13.019  10.898   0.808  1.00  0.00      LIG  
ATOM   4335 C14  LIG     1      14.175   9.056  -3.263  1.00  0.00      LIG  
ATOM   4336 C15  LIG     1       9.445  11.340   0.727  1.00  0.00      LIG  
ATOM   4337 C16  LIG     1      10.320   8.243  -0.158  1.00  0.00      LIG  
ATOM   4338 C17  LIG     1       9.516  10.669   2.048  1.00  0.00      LIG  
ATOM   4339 C18  LIG     1      16.176  11.182  -2.827  1.00  0.00      LIG  
ATOM   4340 C19  LIG     1      17.053  10.100  -2.281  1.00  0.00      LIG  
ATOM   4341 C20  LIG     1      17.552   8.266  -0.753  1.00  0.00      LIG  
ATOM   4342 C21  LIG     1      16.995  10.465   0.136  1.00  0.00      LIG  
ATOM   4343 C22  LIG     1       8.562  12.539   0.510  1.00  0.00      LIG  
ATOM   4344 C23  LIG     1       8.776  13.696   1.495  1.00  0.00      LIG  
ATOM   4345 C24  LIG     1       7.114  12.098   0.613  1.00  0.00      LIG  
ATOM   4346 C25  LIG     1      10.122  14.431   1.436  1.00  0.00      LIG  
ATOM   4347 C26  LIG     1      10.461  14.930   0.022  1.00  0.00      LIG  
ATOM   4348 C27  LIG     1      11.857  15.564  -0.147  1.00  0.00      LIG  
ATOM   4349 C28  LIG     1      12.913  14.532  -0.486  1.00  0.00      LIG  
ATOM   4350 C29  LIG     1      11.888  16.581  -1.277  1.00  0.00      LIG  
ATOM   4351 C30  LIG     1      11.580  13.852   3.215  1.00  0.00      LIG  
ATOM   4352 C31  LIG     1      12.729  12.972   3.584  1.00  0.00      LIG  
ATOM   4353 H    LIG     1      12.244   8.973  -1.922  1.00  0.00      LIG  
ATOM   4354 H1   LIG     1      15.213   8.002  -1.516  1.00  0.00      LIG  
ATOM   4355 H2   LIG     1      12.918   7.592  -0.165  1.00  0.00      LIG  
ATOM   4356 H3   LIG     1      12.941   8.167   1.501  1.00  0.00      LIG  
ATOM   4357 H4   LIG     1      12.258  11.986  -1.623  1.00  0.00      LIG  
ATOM   4358 H5   LIG     1      14.993   9.340   1.139  1.00  0.00      LIG  
ATOM   4359 H6   LIG     1      15.156   7.683   0.684  1.00  0.00      LIG  
ATOM   4360 H7   LIG     1      14.823  11.783  -1.289  1.00  0.00      LIG  
ATOM   4361 H8   LIG     1      14.171  11.772  -2.899  1.00  0.00      LIG  
ATOM   4362 H9   LIG     1      11.420   9.826   2.507  1.00  0.00      LIG  
ATOM   4363 H10  LIG     1      10.189   8.635   2.218  1.00  0.00      LIG  
ATOM   4364 H11  LIG     1       9.881  10.195  -2.198  1.00  0.00      LIG  
ATOM   4365 H12  LIG     1       9.885  11.912  -1.915  1.00  0.00      LIG  
ATOM   4366 H13  LIG     1      12.378  11.772   0.709  1.00  0.00      LIG  
ATOM   4367 H14  LIG     1      13.130  10.676   1.871  1.00  0.00      LIG  
ATOM   4368 H15  LIG     1      14.005  11.200   0.461  1.00  0.00      LIG  
ATOM   4369 H16  LIG     1      15.177   8.786  -3.603  1.00  0.00      LIG  
ATOM   4370 H17  LIG     1      13.714   9.648  -4.056  1.00  0.00      LIG  
ATOM   4371 H18  LIG     1      13.620   8.118  -3.170  1.00  0.00      LIG  
ATOM   4372 H19  LIG     1      10.722   7.372   0.365  1.00  0.00      LIG  
ATOM   4373 H20  LIG     1       9.236   8.232   0.002  1.00  0.00      LIG  
ATOM   4374 H21  LIG     1      10.492   8.106  -1.228  1.00  0.00      LIG  
ATOM   4375 H22  LIG     1       8.553  10.224   2.311  1.00  0.00      LIG  
ATOM   4376 H23  LIG     1       9.813  11.361   2.840  1.00  0.00      LIG  
ATOM   4377 H24  LIG     1      16.664  12.145  -2.655  1.00  0.00      LIG  
ATOM   4378 H25  LIG     1      16.100  11.028  -3.907  1.00  0.00      LIG  
ATOM   4379 H26  LIG     1      17.330   7.782   0.201  1.00  0.00      LIG  
ATOM   4380 H27  LIG     1      18.607   8.555  -0.728  1.00  0.00      LIG  
ATOM   4381 H28  LIG     1      17.427   7.525  -1.549  1.00  0.00      LIG  
ATOM   4382 H29  LIG     1      17.008   9.975   1.112  1.00  0.00      LIG  
ATOM   4383 H30  LIG     1      16.282  11.290   0.184  1.00  0.00      LIG  
ATOM   4384 H31  LIG     1      17.990  10.899  -0.014  1.00  0.00      LIG  
ATOM   4385 H32  LIG     1       8.697  12.919  -0.504  1.00  0.00      LIG  
ATOM   4386 H33  LIG     1      11.581  10.244  -3.743  1.00  0.00      LIG  
ATOM   4387 H34  LIG     1       8.627  13.324   2.511  1.00  0.00      LIG  
ATOM   4388 H35  LIG     1       7.983  14.429   1.323  1.00  0.00      LIG  
ATOM   4389 H36  LIG     1       6.895  11.287  -0.089  1.00  0.00      LIG  
ATOM   4390 H37  LIG     1       6.451  12.934   0.378  1.00  0.00      LIG  
ATOM   4391 H38  LIG     1       6.869  11.759   1.624  1.00  0.00      LIG  
ATOM   4392 H39  LIG     1       9.994  15.327   2.056  1.00  0.00      LIG  
ATOM   4393 H40  LIG     1      10.393  14.121  -0.706  1.00  0.00      LIG  
ATOM   4394 H41  LIG     1       9.404  16.501   0.439  1.00  0.00      LIG  
ATOM   4395 H42  LIG     1      12.660  14.020  -1.416  1.00  0.00      LIG  
ATOM   4396 H43  LIG     1      13.025  13.795   0.308  1.00  0.00      LIG  
ATOM   4397 H44  LIG     1      13.890  15.008  -0.614  1.00  0.00      LIG  
ATOM   4398 H45  LIG     1      11.237  17.433  -1.071  1.00  0.00      LIG  
ATOM   4399 H46  LIG     1      12.895  16.988  -1.394  1.00  0.00      LIG  
ATOM   4400 H47  LIG     1      11.589  16.124  -2.224  1.00  0.00      LIG  
ATOM   4401 H48  LIG     1      13.099  16.655   0.860  1.00  0.00      LIG  
ATOM   4402 H49  LIG     1      13.444  12.936   2.757  1.00  0.00      LIG  
ATOM   4403 H50  LIG     1      12.366  11.970   3.833  1.00  0.00      LIG  
ATOM   4404 H51  LIG     1      13.242  13.407   4.442  1.00  0.00      LIG  
TER
REMARK  Energy: 61.967
REMARK  SimpleFitness: 61.967
REMARK  FullFitness: -909.0181
REMARK  InterFull: -29.0911
REMARK  IntraFull: 102.359
REMARK  solvFull: -1196.06
REMARK  surfFull: 213.774
REMARK  extraFull: 0.0
REMARK  deltaGcompsolvpol: -1196.06
REMARK  deltaGcompsolvnonpol: 213.774
REMARK  deltaGprotsolvpol: -1219.71
REMARK  deltaGprotsolvnonpol: 208.651
REMARK  deltaGligsolvpol: -13.1741
REMARK  deltaGligsolvnonpol: 17.0285
REMARK  deltaGvdw: -29.0911
REMARK  deltaGelec: 0.0
REMARK  deltaG: -5.6146493
REMARK  Cluster: 0
REMARK  ClusterRank: 1
ATOM   4315 O    LIG     1      11.862  11.117  -3.420  1.00  0.00      LIG  
ATOM   4316 O1   LIG     1      18.144   9.883  -2.784  1.00  0.00      LIG  
ATOM   4317 O2   LIG     1      11.160  13.580   1.945  1.00  0.00      LIG  
ATOM   4318 O3   LIG     1       9.453  15.884  -0.310  1.00  0.00      LIG  
ATOM   4319 O4   LIG     1      12.253  16.214   1.055  1.00  0.00      LIG  
ATOM   4320 O5   LIG     1      11.101  14.699   3.958  1.00  0.00      LIG  
ATOM   4321 C    LIG     1      12.454   9.691   0.053  1.00  0.00      LIG  
ATOM   4322 C1   LIG     1      12.688   9.858  -1.462  1.00  0.00      LIG  
ATOM   4323 C2   LIG     1      14.194   9.809  -1.925  1.00  0.00      LIG  
ATOM   4324 C3   LIG     1      10.935   9.537   0.377  1.00  0.00      LIG  
ATOM   4325 C4   LIG     1      15.169   8.979  -1.025  1.00  0.00      LIG  
ATOM   4326 C5   LIG     1      13.196   8.436   0.472  1.00  0.00      LIG  
ATOM   4327 C6   LIG     1      11.849  11.048  -1.998  1.00  0.00      LIG  
ATOM   4328 C7   LIG     1      14.684   8.621   0.382  1.00  0.00      LIG  
ATOM   4329 C8   LIG     1      10.194  10.696  -0.174  1.00  0.00      LIG  
ATOM   4330 C9   LIG     1      16.646   9.470  -0.976  1.00  0.00      LIG  
ATOM   4331 C10  LIG     1      14.790  11.199  -2.209  1.00  0.00      LIG  
ATOM   4332 C11  LIG     1      10.572   9.596   1.865  1.00  0.00      LIG  
ATOM   4333 C12  LIG     1      10.375  10.981  -1.619  1.00  0.00      LIG  
ATOM   4334 C13  LIG     1      13.019  10.898   0.808  1.00  0.00      LIG  
ATOM   4335 C14  LIG     1      14.175   9.056  -3.263  1.00  0.00      LIG  
ATOM   4336 C15  LIG     1       9.445  11.340   0.727  1.00  0.00      LIG  
ATOM   4337 C16  LIG     1      10.320   8.243  -0.158  1.00  0.00      LIG  
ATOM   4338 C17  LIG     1       9.516  10.669   2.048  1.00  0.00      LIG  
ATOM   4339 C18  LIG     1      16.176  11.182  -2.827  1.00  0.00      LIG  
ATOM   4340 C19  LIG     1      17.053  10.100  -2.281  1.00  0.00      LIG  
ATOM   4341 C20  LIG     1      17.552   8.266  -0.753  1.00  0.00      LIG  
ATOM   4342 C21  LIG     1      16.995  10.465   0.136  1.00  0.00      LIG  
ATOM   4343 C22  LIG     1       8.562  12.539   0.510  1.00  0.00      LIG  
ATOM   4344 C23  LIG     1       8.776  13.696   1.495  1.00  0.00      LIG  
ATOM   4345 C24  LIG     1       7.114  12.098   0.613  1.00  0.00      LIG  
ATOM   4346 C25  LIG     1      10.122  14.431   1.436  1.00  0.00      LIG  
ATOM   4347 C26  LIG     1      10.461  14.930   0.022  1.00  0.00      LIG  
ATOM   4348 C27  LIG     1      11.857  15.564  -0.147  1.00  0.00      LIG  
ATOM   4349 C28  LIG     1      12.913  14.532  -0.486  1.00  0.00      LIG  
ATOM   4350 C29  LIG     1      11.888  16.581  -1.277  1.00  0.00      LIG  
ATOM   4351 C30  LIG     1      11.580  13.852   3.215  1.00  0.00      LIG  
ATOM   4352 C31  LIG     1      12.729  12.972   3.584  1.00  0.00      LIG  
ATOM   4353 H    LIG     1      12.244   8.973  -1.922  1.00  0.00      LIG  
ATOM   4354 H1   LIG     1      15.213   8.002  -1.516  1.00  0.00      LIG  
ATOM   4355 H2   LIG     1      12.918   7.592  -0.165  1.00  0.00      LIG  
ATOM   4356 H3   LIG     1      12.941   8.167   1.501  1.00  0.00      LIG  
ATOM   4357 H4   LIG     1      12.258  11.986  -1.623  1.00  0.00      LIG  
ATOM   4358 H5   LIG     1      14.993   9.340   1.139  1.00  0.00      LIG  
ATOM   4359 H6   LIG     1      15.156   7.683   0.684  1.00  0.00      LIG  
ATOM   4360 H7   LIG     1      14.823  11.783  -1.289  1.00  0.00      LIG  
ATOM   4361 H8   LIG     1      14.171  11.772  -2.899  1.00  0.00      LIG  
ATOM   4362 H9   LIG     1      11.420   9.826   2.507  1.00  0.00      LIG  
ATOM   4363 H10  LIG     1      10.189   8.635   2.218  1.00  0.00      LIG  
ATOM   4364 H11  LIG     1       9.881  10.195  -2.198  1.00  0.00      LIG  
ATOM   4365 H12  LIG     1       9.885  11.912  -1.915  1.00  0.00      LIG  
ATOM   4366 H13  LIG     1      12.378  11.772   0.709  1.00  0.00      LIG  
ATOM   4367 H14  LIG     1      13.130  10.676   1.871  1.00  0.00      LIG  
ATOM   4368 H15  LIG     1      14.005  11.200   0.461  1.00  0.00      LIG  
ATOM   4369 H16  LIG     1      15.177   8.786  -3.603  1.00  0.00      LIG  
ATOM   4370 H17  LIG     1      13.714   9.648  -4.056  1.00  0.00      LIG  
ATOM   4371 H18  LIG     1      13.620   8.118  -3.170  1.00  0.00      LIG  
ATOM   4372 H19  LIG     1      10.722   7.372   0.365  1.00  0.00      LIG  
ATOM   4373 H20  LIG     1       9.236   8.232   0.002  1.00  0.00      LIG  
ATOM   4374 H21  LIG     1      10.492   8.106  -1.228  1.00  0.00      LIG  
ATOM   4375 H22  LIG     1       8.553  10.224   2.311  1.00  0.00      LIG  
ATOM   4376 H23  LIG     1       9.813  11.361   2.840  1.00  0.00      LIG  
ATOM   4377 H24  LIG     1      16.664  12.145  -2.655  1.00  0.00      LIG  
ATOM   4378 H25  LIG     1      16.100  11.028  -3.907  1.00  0.00      LIG  
ATOM   4379 H26  LIG     1      17.330   7.782   0.201  1.00  0.00      LIG  
ATOM   4380 H27  LIG     1      18.607   8.555  -0.728  1.00  0.00      LIG  
ATOM   4381 H28  LIG     1      17.427   7.525  -1.549  1.00  0.00      LIG  
ATOM   4382 H29  LIG     1      17.008   9.975   1.112  1.00  0.00      LIG  
ATOM   4383 H30  LIG     1      16.282  11.290   0.184  1.00  0.00      LIG  
ATOM   4384 H31  LIG     1      17.990  10.899  -0.014  1.00  0.00      LIG  
ATOM   4385 H32  LIG     1       8.697  12.919  -0.504  1.00  0.00      LIG  
ATOM   4386 H33  LIG     1      11.581  10.244  -3.743  1.00  0.00      LIG  
ATOM   4387 H34  LIG     1       8.627  13.324   2.511  1.00  0.00      LIG  
ATOM   4388 H35  LIG     1       7.983  14.429   1.323  1.00  0.00      LIG  
ATOM   4389 H36  LIG     1       6.895  11.287  -0.089  1.00  0.00      LIG  
ATOM   4390 H37  LIG     1       6.451  12.934   0.378  1.00  0.00      LIG  
ATOM   4391 H38  LIG     1       6.869  11.759   1.624  1.00  0.00      LIG  
ATOM   4392 H39  LIG     1       9.994  15.327   2.056  1.00  0.00      LIG  
ATOM   4393 H40  LIG     1      10.393  14.121  -0.706  1.00  0.00      LIG  
ATOM   4394 H41  LIG     1       9.404  16.501   0.439  1.00  0.00      LIG  
ATOM   4395 H42  LIG     1      12.660  14.020  -1.416  1.00  0.00      LIG  
ATOM   4396 H43  LIG     1      13.025  13.795   0.308  1.00  0.00      LIG  
ATOM   4397 H44  LIG     1      13.890  15.008  -0.614  1.00  0.00      LIG  
ATOM   4398 H45  LIG     1      11.237  17.433  -1.071  1.00  0.00      LIG  
ATOM   4399 H46  LIG     1      12.895  16.988  -1.394  1.00  0.00      LIG  
ATOM   4400 H47  LIG     1      11.589  16.124  -2.224  1.00  0.00      LIG  
ATOM   4401 H48  LIG     1      13.099  16.655   0.860  1.00  0.00      LIG  
ATOM   4402 H49  LIG     1      13.444  12.936   2.757  1.00  0.00      LIG  
ATOM   4403 H50  LIG     1      12.366  11.970   3.833  1.00  0.00      LIG  
ATOM   4404 H51  LIG     1      13.242  13.407   4.442  1.00  0.00      LIG  
TER
REMARK  Energy: 63.0371
REMARK  SimpleFitness: 63.0371
REMARK  FullFitness: -906.3157
REMARK  InterFull: -23.8536
REMARK  IntraFull: 102.787
REMARK  solvFull: -1199.16
REMARK  surfFull: 213.911
REMARK  extraFull: 0.0
REMARK  deltaGcompsolvpol: -1199.16
REMARK  deltaGcompsolvnonpol: 213.911
REMARK  deltaGprotsolvpol: -1219.71
REMARK  deltaGprotsolvnonpol: 208.651
REMARK  deltaGligsolvpol: -12.9909
REMARK  deltaGligsolvnonpol: 16.9846
REMARK  deltaGvdw: -23.8536
REMARK  deltaGelec: 0.0
REMARK  deltaG: -5.3029995
REMARK  Cluster: 0
REMARK  ClusterRank: 2
ATOM   4315 O    LIG     1      11.974  11.103  -3.461  1.00  0.00      LIG  
ATOM   4316 O1   LIG     1      18.094   9.341  -3.018  1.00  0.00      LIG  
ATOM   4317 O2   LIG     1      11.297  13.509   1.875  1.00  0.00      LIG  
ATOM   4318 O3   LIG     1       9.601  15.862  -0.353  1.00  0.00      LIG  
ATOM   4319 O4   LIG     1      12.418  16.141   0.983  1.00  0.00      LIG  
ATOM   4320 O5   LIG     1      11.209  14.570   3.920  1.00  0.00      LIG  
ATOM   4321 C    LIG     1      12.520   9.595  -0.016  1.00  0.00      LIG  
ATOM   4322 C1   LIG     1      12.744   9.763  -1.531  1.00  0.00      LIG  
ATOM   4323 C2   LIG     1      14.236   9.617  -2.018  1.00  0.00      LIG  
ATOM   4324 C3   LIG     1      10.998   9.508   0.317  1.00  0.00      LIG  
ATOM   4325 C4   LIG     1      15.171   8.724  -1.134  1.00  0.00      LIG  
ATOM   4326 C5   LIG     1      13.205   8.307   0.401  1.00  0.00      LIG  
ATOM   4327 C6   LIG     1      11.973  11.012  -2.040  1.00  0.00      LIG  
ATOM   4328 C7   LIG     1      14.697   8.410   0.283  1.00  0.00      LIG  
ATOM   4329 C8   LIG     1      10.297  10.702  -0.214  1.00  0.00      LIG  
ATOM   4330 C9   LIG     1      16.678   9.111  -1.110  1.00  0.00      LIG  
ATOM   4331 C10  LIG     1      14.911  10.967  -2.317  1.00  0.00      LIG  
ATOM   4332 C11  LIG     1      10.649   9.565   1.808  1.00  0.00      LIG  
ATOM   4333 C12  LIG     1      10.500  11.026  -1.648  1.00  0.00      LIG  
ATOM   4334 C13  LIG     1      13.149  10.770   0.738  1.00  0.00      LIG  
ATOM   4335 C14  LIG     1      14.137   8.871  -3.356  1.00  0.00      LIG  
ATOM   4336 C15  LIG     1       9.525  11.317   0.689  1.00  0.00      LIG  
ATOM   4337 C16  LIG     1      10.314   8.254  -0.231  1.00  0.00      LIG  
ATOM   4338 C17  LIG     1       9.540  10.585   1.980  1.00  0.00      LIG  
ATOM   4339 C18  LIG     1      16.304  10.874  -2.920  1.00  0.00      LIG  
ATOM   4340 C19  LIG     1      17.080   9.693  -2.436  1.00  0.00      LIG  
ATOM   4341 C20  LIG     1      17.503   7.850  -0.874  1.00  0.00      LIG  
ATOM   4342 C21  LIG     1      17.107  10.107  -0.028  1.00  0.00      LIG  
ATOM   4343 C22  LIG     1       8.651  12.527   0.491  1.00  0.00      LIG  
ATOM   4344 C23  LIG     1       8.910  13.681   1.470  1.00  0.00      LIG  
ATOM   4345 C24  LIG     1       7.199  12.113   0.644  1.00  0.00      LIG  
ATOM   4346 C25  LIG     1      10.273  14.385   1.380  1.00  0.00      LIG  
ATOM   4347 C26  LIG     1      10.597  14.888  -0.037  1.00  0.00      LIG  
ATOM   4348 C27  LIG     1      11.994  15.516  -0.223  1.00  0.00      LIG  
ATOM   4349 C28  LIG     1      13.036  14.479  -0.589  1.00  0.00      LIG  
ATOM   4350 C29  LIG     1      12.012  16.551  -1.339  1.00  0.00      LIG  
ATOM   4351 C30  LIG     1      11.656  13.706   3.179  1.00  0.00      LIG  
ATOM   4352 C31  LIG     1      12.730  12.745   3.569  1.00  0.00      LIG  
ATOM   4353 H    LIG     1      12.235   8.917  -1.995  1.00  0.00      LIG  
ATOM   4354 H1   LIG     1      15.140   7.745  -1.622  1.00  0.00      LIG  
ATOM   4355 H2   LIG     1      12.872   7.474  -0.222  1.00  0.00      LIG  
ATOM   4356 H3   LIG     1      12.958   8.064   1.438  1.00  0.00      LIG  
ATOM   4357 H4   LIG     1      12.444  11.918  -1.658  1.00  0.00      LIG  
ATOM   4358 H5   LIG     1      15.059   9.121   1.023  1.00  0.00      LIG  
ATOM   4359 H6   LIG     1      15.122   7.451   0.588  1.00  0.00      LIG  
ATOM   4360 H7   LIG     1      14.963  11.566  -1.407  1.00  0.00      LIG  
ATOM   4361 H8   LIG     1      14.329  11.558  -3.024  1.00  0.00      LIG  
ATOM   4362 H9   LIG     1      11.486   9.863   2.436  1.00  0.00      LIG  
ATOM   4363 H10  LIG     1      10.329   8.588   2.182  1.00  0.00      LIG  
ATOM   4364 H11  LIG     1       9.951  10.295  -2.250  1.00  0.00      LIG  
ATOM   4365 H12  LIG     1      10.070  11.998  -1.907  1.00  0.00      LIG  
ATOM   4366 H13  LIG     1      12.538  11.668   0.672  1.00  0.00      LIG  
ATOM   4367 H14  LIG     1      13.283  10.526   1.793  1.00  0.00      LIG  
ATOM   4368 H15  LIG     1      14.134  11.042   0.366  1.00  0.00      LIG  
ATOM   4369 H16  LIG     1      15.112   8.543  -3.721  1.00  0.00      LIG  
ATOM   4370 H17  LIG     1      13.695   9.496  -4.133  1.00  0.00      LIG  
ATOM   4371 H18  LIG     1      13.526   7.969  -3.255  1.00  0.00      LIG  
ATOM   4372 H19  LIG     1      10.687   7.354   0.263  1.00  0.00      LIG  
ATOM   4373 H20  LIG     1       9.235   8.285  -0.049  1.00  0.00      LIG  
ATOM   4374 H21  LIG     1      10.456   8.134  -1.307  1.00  0.00      LIG  
ATOM   4375 H22  LIG     1       8.581  10.086   2.150  1.00  0.00      LIG  
ATOM   4376 H23  LIG     1       9.751  11.244   2.826  1.00  0.00      LIG  
ATOM   4377 H24  LIG     1      16.870  11.778  -2.682  1.00  0.00      LIG  
ATOM   4378 H25  LIG     1      16.234  10.788  -4.007  1.00  0.00      LIG  
ATOM   4379 H26  LIG     1      17.315   7.442   0.123  1.00  0.00      LIG  
ATOM   4380 H27  LIG     1      18.578   8.047  -0.941  1.00  0.00      LIG  
ATOM   4381 H28  LIG     1      17.260   7.077  -1.608  1.00  0.00      LIG  
ATOM   4382 H29  LIG     1      17.107   9.641   0.960  1.00  0.00      LIG  
ATOM   4383 H30  LIG     1      16.446  10.975   0.016  1.00  0.00      LIG  
ATOM   4384 H31  LIG     1      18.121  10.481  -0.201  1.00  0.00      LIG  
ATOM   4385 H32  LIG     1       8.757  12.903  -0.529  1.00  0.00      LIG  
ATOM   4386 H33  LIG     1      11.368  11.825  -3.696  1.00  0.00      LIG  
ATOM   4387 H34  LIG     1       8.773  13.313   2.491  1.00  0.00      LIG  
ATOM   4388 H35  LIG     1       8.132  14.432   1.307  1.00  0.00      LIG  
ATOM   4389 H36  LIG     1       6.944  11.294  -0.035  1.00  0.00      LIG  
ATOM   4390 H37  LIG     1       6.541  12.955   0.418  1.00  0.00      LIG  
ATOM   4391 H38  LIG     1       6.983  11.794   1.668  1.00  0.00      LIG  
ATOM   4392 H39  LIG     1      10.182  15.280   2.006  1.00  0.00      LIG  
ATOM   4393 H40  LIG     1      10.505  14.079  -0.765  1.00  0.00      LIG  
ATOM   4394 H41  LIG     1       9.700  16.584   0.290  1.00  0.00      LIG  
ATOM   4395 H42  LIG     1      12.778  14.000  -1.537  1.00  0.00      LIG  
ATOM   4396 H43  LIG     1      13.132  13.717   0.185  1.00  0.00      LIG  
ATOM   4397 H44  LIG     1      14.020  14.946  -0.692  1.00  0.00      LIG  
ATOM   4398 H45  LIG     1      11.387  17.417  -1.107  1.00  0.00      LIG  
ATOM   4399 H46  LIG     1      13.027  16.934  -1.482  1.00  0.00      LIG  
ATOM   4400 H47  LIG     1      11.670  16.113  -2.281  1.00  0.00      LIG  
ATOM   4401 H48  LIG     1      12.709  15.422   1.570  1.00  0.00      LIG  
ATOM   4402 H49  LIG     1      13.550  12.801   2.848  1.00  0.00      LIG  
ATOM   4403 H50  LIG     1      12.318  11.734   3.620  1.00  0.00      LIG  
ATOM   4404 H51  LIG     1      13.118  13.020   4.549  1.00  0.00      LIG  
TER
REMARK  Energy: 63.0371
REMARK  SimpleFitness: 63.0371
REMARK  FullFitness: -906.3157
REMARK  InterFull: -23.8536
REMARK  IntraFull: 102.787
REMARK  solvFull: -1199.16
REMARK  surfFull: 213.911
REMARK  extraFull: 0.0
REMARK  deltaGcompsolvpol: -1199.16
REMARK  deltaGcompsolvnonpol: 213.911
REMARK  deltaGprotsolvpol: -1219.71
REMARK  deltaGprotsolvnonpol: 208.651
REMARK  deltaGligsolvpol: -12.9909
REMARK  deltaGligsolvnonpol: 16.9846
REMARK  deltaGvdw: -23.8536
REMARK  deltaGelec: 0.0
REMARK  deltaG: -5.3029995
REMARK  Cluster: 0
REMARK  ClusterRank: 3
ATOM   4315 O    LIG     1      11.974  11.103  -3.461  1.00  0.00      LIG  
ATOM   4316 O1   LIG     1      18.094   9.341  -3.018  1.00  0.00      LIG  
ATOM   4317 O2   LIG     1      11.297  13.509   1.875  1.00  0.00      LIG  
ATOM   4318 O3   LIG     1       9.601  15.862  -0.353  1.00  0.00      LIG  
ATOM   4319 O4   LIG     1      12.418  16.141   0.983  1.00  0.00      LIG  
ATOM   4320 O5   LIG     1      11.209  14.570   3.920  1.00  0.00      LIG  
ATOM   4321 C    LIG     1      12.520   9.595  -0.016  1.00  0.00      LIG  
ATOM   4322 C1   LIG     1      12.744   9.763  -1.531  1.00  0.00      LIG  
ATOM   4323 C2   LIG     1      14.236   9.617  -2.018  1.00  0.00      LIG  
ATOM   4324 C3   LIG     1      10.998   9.508   0.317  1.00  0.00      LIG  
ATOM   4325 C4   LIG     1      15.171   8.724  -1.134  1.00  0.00      LIG  
ATOM   4326 C5   LIG     1      13.205   8.307   0.401  1.00  0.00      LIG  
ATOM   4327 C6   LIG     1      11.973  11.012  -2.040  1.00  0.00      LIG  
ATOM   4328 C7   LIG     1      14.697   8.410   0.283  1.00  0.00      LIG  
ATOM   4329 C8   LIG     1      10.297  10.702  -0.214  1.00  0.00      LIG  
ATOM   4330 C9   LIG     1      16.678   9.111  -1.110  1.00  0.00      LIG  
ATOM   4331 C10  LIG     1      14.911  10.967  -2.317  1.00  0.00      LIG  
ATOM   4332 C11  LIG     1      10.649   9.565   1.808  1.00  0.00      LIG  
ATOM   4333 C12  LIG     1      10.500  11.026  -1.648  1.00  0.00      LIG  
ATOM   4334 C13  LIG     1      13.149  10.770   0.738  1.00  0.00      LIG  
ATOM   4335 C14  LIG     1      14.137   8.871  -3.356  1.00  0.00      LIG  
ATOM   4336 C15  LIG     1       9.525  11.317   0.689  1.00  0.00      LIG  
ATOM   4337 C16  LIG     1      10.314   8.254  -0.231  1.00  0.00      LIG  
ATOM   4338 C17  LIG     1       9.540  10.585   1.980  1.00  0.00      LIG  
ATOM   4339 C18  LIG     1      16.304  10.874  -2.920  1.00  0.00      LIG  
ATOM   4340 C19  LIG     1      17.080   9.693  -2.436  1.00  0.00      LIG  
ATOM   4341 C20  LIG     1      17.503   7.850  -0.874  1.00  0.00      LIG  
ATOM   4342 C21  LIG     1      17.107  10.107  -0.028  1.00  0.00      LIG  
ATOM   4343 C22  LIG     1       8.651  12.527   0.491  1.00  0.00      LIG  
ATOM   4344 C23  LIG     1       8.910  13.681   1.470  1.00  0.00      LIG  
ATOM   4345 C24  LIG     1       7.199  12.113   0.644  1.00  0.00      LIG  
ATOM   4346 C25  LIG     1      10.273  14.385   1.380  1.00  0.00      LIG  
ATOM   4347 C26  LIG     1      10.597  14.888  -0.037  1.00  0.00      LIG  
ATOM   4348 C27  LIG     1      11.994  15.516  -0.223  1.00  0.00      LIG  
ATOM   4349 C28  LIG     1      13.036  14.479  -0.589  1.00  0.00      LIG  
ATOM   4350 C29  LIG     1      12.012  16.551  -1.339  1.00  0.00      LIG  
ATOM   4351 C30  LIG     1      11.656  13.706   3.179  1.00  0.00      LIG  
ATOM   4352 C31  LIG     1      12.730  12.745   3.569  1.00  0.00      LIG  
ATOM   4353 H    LIG     1      12.235   8.917  -1.995  1.00  0.00      LIG  
ATOM   4354 H1   LIG     1      15.140   7.745  -1.622  1.00  0.00      LIG  
ATOM   4355 H2   LIG     1      12.872   7.474  -0.222  1.00  0.00      LIG  
ATOM   4356 H3   LIG     1      12.958   8.064   1.438  1.00  0.00      LIG  
ATOM   4357 H4   LIG     1      12.444  11.918  -1.658  1.00  0.00      LIG  
ATOM   4358 H5   LIG     1      15.059   9.121   1.023  1.00  0.00      LIG  
ATOM   4359 H6   LIG     1      15.122   7.451   0.588  1.00  0.00      LIG  
ATOM   4360 H7   LIG     1      14.963  11.566  -1.407  1.00  0.00      LIG  
ATOM   4361 H8   LIG     1      14.329  11.558  -3.024  1.00  0.00      LIG  
ATOM   4362 H9   LIG     1      11.486   9.863   2.436  1.00  0.00      LIG  
ATOM   4363 H10  LIG     1      10.329   8.588   2.182  1.00  0.00      LIG  
ATOM   4364 H11  LIG     1       9.951  10.295  -2.250  1.00  0.00      LIG  
ATOM   4365 H12  LIG     1      10.070  11.998  -1.907  1.00  0.00      LIG  
ATOM   4366 H13  LIG     1      12.538  11.668   0.672  1.00  0.00      LIG  
ATOM   4367 H14  LIG     1      13.283  10.526   1.793  1.00  0.00      LIG  
ATOM   4368 H15  LIG     1      14.134  11.042   0.366  1.00  0.00      LIG  
ATOM   4369 H16  LIG     1      15.112   8.543  -3.721  1.00  0.00      LIG  
ATOM   4370 H17  LIG     1      13.695   9.496  -4.133  1.00  0.00      LIG  
ATOM   4371 H18  LIG     1      13.526   7.969  -3.255  1.00  0.00      LIG  
ATOM   4372 H19  LIG     1      10.687   7.354   0.263  1.00  0.00      LIG  
ATOM   4373 H20  LIG     1       9.235   8.285  -0.049  1.00  0.00      LIG  
ATOM   4374 H21  LIG     1      10.456   8.134  -1.307  1.00  0.00      LIG  
ATOM   4375 H22  LIG     1       8.581  10.086   2.150  1.00  0.00      LIG  
ATOM   4376 H23  LIG     1       9.751  11.244   2.826  1.00  0.00      LIG  
ATOM   4377 H24  LIG     1      16.870  11.778  -2.682  1.00  0.00      LIG  
ATOM   4378 H25  LIG     1      16.234  10.788  -4.007  1.00  0.00      LIG  
ATOM   4379 H26  LIG     1      17.315   7.442   0.123  1.00  0.00      LIG  
ATOM   4380 H27  LIG     1      18.578   8.047  -0.941  1.00  0.00      LIG  
ATOM   4381 H28  LIG     1      17.260   7.077  -1.608  1.00  0.00      LIG  
ATOM   4382 H29  LIG     1      17.107   9.641   0.960  1.00  0.00      LIG  
ATOM   4383 H30  LIG     1      16.446  10.975   0.016  1.00  0.00      LIG  
ATOM   4384 H31  LIG     1      18.121  10.481  -0.201  1.00  0.00      LIG  
ATOM   4385 H32  LIG     1       8.757  12.903  -0.529  1.00  0.00      LIG  
ATOM   4386 H33  LIG     1      11.368  11.825  -3.696  1.00  0.00      LIG  
ATOM   4387 H34  LIG     1       8.773  13.313   2.491  1.00  0.00      LIG  
ATOM   4388 H35  LIG     1       8.132  14.432   1.307  1.00  0.00      LIG  
ATOM   4389 H36  LIG     1       6.944  11.294  -0.035  1.00  0.00      LIG  
ATOM   4390 H37  LIG     1       6.541  12.955   0.418  1.00  0.00      LIG  
ATOM   4391 H38  LIG     1       6.983  11.794   1.668  1.00  0.00      LIG  
ATOM   4392 H39  LIG     1      10.182  15.280   2.006  1.00  0.00      LIG  
ATOM   4393 H40  LIG     1      10.505  14.079  -0.765  1.00  0.00      LIG  
ATOM   4394 H41  LIG     1       9.700  16.584   0.290  1.00  0.00      LIG  
ATOM   4395 H42  LIG     1      12.778  14.000  -1.537  1.00  0.00      LIG  
ATOM   4396 H43  LIG     1      13.132  13.717   0.185  1.00  0.00      LIG  
ATOM   4397 H44  LIG     1      14.020  14.946  -0.692  1.00  0.00      LIG  
ATOM   4398 H45  LIG     1      11.387  17.417  -1.107  1.00  0.00      LIG  
ATOM   4399 H46  LIG     1      13.027  16.934  -1.482  1.00  0.00      LIG  
ATOM   4400 H47  LIG     1      11.670  16.113  -2.281  1.00  0.00      LIG  
ATOM   4401 H48  LIG     1      12.709  15.422   1.570  1.00  0.00      LIG  
ATOM   4402 H49  LIG     1      13.550  12.801   2.848  1.00  0.00      LIG  
ATOM   4403 H50  LIG     1      12.318  11.734   3.620  1.00  0.00      LIG  
ATOM   4404 H51  LIG     1      13.118  13.020   4.549  1.00  0.00      LIG  
TER
REMARK  Energy: 64.9967
REMARK  SimpleFitness: 64.9967
REMARK  FullFitness: -905.698
REMARK  InterFull: -28.77
REMARK  IntraFull: 105.23
REMARK  solvFull: -1195.87
REMARK  surfFull: 213.712
REMARK  extraFull: 0.0
REMARK  deltaGcompsolvpol: -1195.87
REMARK  deltaGcompsolvnonpol: 213.712
REMARK  deltaGprotsolvpol: -1219.71
REMARK  deltaGprotsolvnonpol: 208.651
REMARK  deltaGligsolvpol: -13.3152
REMARK  deltaGligsolvnonpol: 16.986
REMARK  deltaGvdw: -28.77
REMARK  deltaGelec: 0.0
REMARK  deltaG: -5.5658503
REMARK  Cluster: 0
REMARK  ClusterRank: 4
ATOM   4315 O    LIG     1      12.019  11.073  -3.352  1.00  0.00      LIG  
ATOM   4316 O1   LIG     1      18.323   9.982  -2.572  1.00  0.00      LIG  
ATOM   4317 O2   LIG     1      11.320  13.705   1.882  1.00  0.00      LIG  
ATOM   4318 O3   LIG     1       9.502  16.057  -0.250  1.00  0.00      LIG  
ATOM   4319 O4   LIG     1      12.401  16.256   0.931  1.00  0.00      LIG  
ATOM   4320 O5   LIG     1      11.062  14.679   3.955  1.00  0.00      LIG  
ATOM   4321 C    LIG     1      12.594   9.767   0.171  1.00  0.00      LIG  
ATOM   4322 C1   LIG     1      12.843   9.889  -1.344  1.00  0.00      LIG  
ATOM   4323 C2   LIG     1      14.357   9.856  -1.784  1.00  0.00      LIG  
ATOM   4324 C3   LIG     1      11.074   9.591   0.481  1.00  0.00      LIG  
ATOM   4325 C4   LIG     1      15.342   9.094  -0.833  1.00  0.00      LIG  
ATOM   4326 C5   LIG     1      13.354   8.544   0.645  1.00  0.00      LIG  
ATOM   4327 C6   LIG     1      11.987  11.045  -1.929  1.00  0.00      LIG  
ATOM   4328 C7   LIG     1      14.839   8.752   0.571  1.00  0.00      LIG  
ATOM   4329 C8   LIG     1      10.320  10.719  -0.118  1.00  0.00      LIG  
ATOM   4330 C9   LIG     1      16.800   9.638  -0.765  1.00  0.00      LIG  
ATOM   4331 C10  LIG     1      14.924  11.245  -2.131  1.00  0.00      LIG  
ATOM   4332 C11  LIG     1      10.693   9.698   1.961  1.00  0.00      LIG  
ATOM   4333 C12  LIG     1      10.510  10.952  -1.571  1.00  0.00      LIG  
ATOM   4334 C13  LIG     1      13.130  11.012   0.886  1.00  0.00      LIG  
ATOM   4335 C14  LIG     1      14.369   9.038  -3.083  1.00  0.00      LIG  
ATOM   4336 C15  LIG     1       9.560  11.388   0.755  1.00  0.00      LIG  
ATOM   4337 C16  LIG     1      10.492   8.264  -0.016  1.00  0.00      LIG  
ATOM   4338 C17  LIG     1       9.621  10.760   2.096  1.00  0.00      LIG  
ATOM   4339 C18  LIG     1      16.324  11.228  -2.722  1.00  0.00      LIG  
ATOM   4340 C19  LIG     1      17.218  10.203  -2.098  1.00  0.00      LIG  
ATOM   4341 C20  LIG     1      17.737   8.478  -0.442  1.00  0.00      LIG  
ATOM   4342 C21  LIG     1      17.082  10.711   0.293  1.00  0.00      LIG  
ATOM   4343 C22  LIG     1       8.678  12.582   0.504  1.00  0.00      LIG  
ATOM   4344 C23  LIG     1       8.905  13.749   1.480  1.00  0.00      LIG  
ATOM   4345 C24  LIG     1       7.224  12.151   0.621  1.00  0.00      LIG  
ATOM   4346 C25  LIG     1      10.236  14.511   1.390  1.00  0.00      LIG  
ATOM   4347 C26  LIG     1      10.506  15.063  -0.021  1.00  0.00      LIG  
ATOM   4348 C27  LIG     1      11.908  15.663  -0.265  1.00  0.00      LIG  
ATOM   4349 C28  LIG     1      12.908  14.610  -0.698  1.00  0.00      LIG  
ATOM   4350 C29  LIG     1      11.904  16.711  -1.370  1.00  0.00      LIG  
ATOM   4351 C30  LIG     1      11.665  13.943   3.187  1.00  0.00      LIG  
ATOM   4352 C31  LIG     1      12.904  13.189   3.563  1.00  0.00      LIG  
ATOM   4353 H    LIG     1      12.422   8.982  -1.781  1.00  0.00      LIG  
ATOM   4354 H1   LIG     1      15.435   8.105  -1.293  1.00  0.00      LIG  
ATOM   4355 H2   LIG     1      13.101   7.674   0.033  1.00  0.00      LIG  
ATOM   4356 H3   LIG     1      13.089   8.306   1.678  1.00  0.00      LIG  
ATOM   4357 H4   LIG     1      12.368  12.003  -1.575  1.00  0.00      LIG  
ATOM   4358 H5   LIG     1      15.128   9.490   1.317  1.00  0.00      LIG  
ATOM   4359 H6   LIG     1      15.320   7.826   0.897  1.00  0.00      LIG  
ATOM   4360 H7   LIG     1      14.922  11.881  -1.244  1.00  0.00      LIG  
ATOM   4361 H8   LIG     1      14.306  11.763  -2.865  1.00  0.00      LIG  
ATOM   4362 H9   LIG     1      11.529   9.974   2.601  1.00  0.00      LIG  
ATOM   4363 H10  LIG     1      10.324   8.744   2.350  1.00  0.00      LIG  
ATOM   4364 H11  LIG     1      10.048  10.128  -2.124  1.00  0.00      LIG  
ATOM   4365 H12  LIG     1       9.993  11.855  -1.910  1.00  0.00      LIG  
ATOM   4366 H13  LIG     1      12.484  11.874   0.736  1.00  0.00      LIG  
ATOM   4367 H14  LIG     1      13.224  10.837   1.959  1.00  0.00      LIG  
ATOM   4368 H15  LIG     1      14.118  11.315   0.546  1.00  0.00      LIG  
ATOM   4369 H16  LIG     1      15.383   8.801  -3.414  1.00  0.00      LIG  
ATOM   4370 H17  LIG     1      13.874   9.568  -3.900  1.00  0.00      LIG  
ATOM   4371 H18  LIG     1      13.861   8.081  -2.939  1.00  0.00      LIG  
ATOM   4372 H19  LIG     1      10.913   7.420   0.539  1.00  0.00      LIG  
ATOM   4373 H20  LIG     1       9.408   8.234   0.137  1.00  0.00      LIG  
ATOM   4374 H21  LIG     1      10.679   8.101  -1.080  1.00  0.00      LIG  
ATOM   4375 H22  LIG     1       8.662  10.307   2.360  1.00  0.00      LIG  
ATOM   4376 H23  LIG     1       9.896  11.478   2.874  1.00  0.00      LIG  
ATOM   4377 H24  LIG     1      16.784  12.212  -2.597  1.00  0.00      LIG  
ATOM   4378 H25  LIG     1      16.272  11.007  -3.792  1.00  0.00      LIG  
ATOM   4379 H26  LIG     1      17.511   8.053   0.540  1.00  0.00      LIG  
ATOM   4380 H27  LIG     1      18.782   8.804  -0.418  1.00  0.00      LIG  
ATOM   4381 H28  LIG     1      17.651   7.681  -1.188  1.00  0.00      LIG  
ATOM   4382 H29  LIG     1      17.071  10.285   1.300  1.00  0.00      LIG  
ATOM   4383 H30  LIG     1      16.352  11.524   0.259  1.00  0.00      LIG  
ATOM   4384 H31  LIG     1      18.072  11.159   0.148  1.00  0.00      LIG  
ATOM   4385 H32  LIG     1       8.818  12.939  -0.521  1.00  0.00      LIG  
ATOM   4386 H33  LIG     1      11.768  10.183  -3.656  1.00  0.00      LIG  
ATOM   4387 H34  LIG     1       8.787  13.386   2.505  1.00  0.00      LIG  
ATOM   4388 H35  LIG     1       8.100  14.469   1.318  1.00  0.00      LIG  
ATOM   4389 H36  LIG     1       6.996  11.326  -0.065  1.00  0.00      LIG  
ATOM   4390 H37  LIG     1       6.560  12.985   0.370  1.00  0.00      LIG  
ATOM   4391 H38  LIG     1       6.983  11.829   1.640  1.00  0.00      LIG  
ATOM   4392 H39  LIG     1      10.101  15.395   2.022  1.00  0.00      LIG  
ATOM   4393 H40  LIG     1      10.364  14.287  -0.771  1.00  0.00      LIG  
ATOM   4394 H41  LIG     1       9.052  16.192   0.623  1.00  0.00      LIG  
ATOM   4395 H42  LIG     1      12.526  14.059  -1.561  1.00  0.00      LIG  
ATOM   4396 H43  LIG     1      13.127  13.904   0.106  1.00  0.00      LIG  
ATOM   4397 H44  LIG     1      13.859  15.078  -0.978  1.00  0.00      LIG  
ATOM   4398 H45  LIG     1      11.331  17.599  -1.086  1.00  0.00      LIG  
ATOM   4399 H46  LIG     1      12.928  17.055  -1.558  1.00  0.00      LIG  
ATOM   4400 H47  LIG     1      11.499  16.302  -2.303  1.00  0.00      LIG  
ATOM   4401 H48  LIG     1      13.138  16.839   0.670  1.00  0.00      LIG  
ATOM   4402 H49  LIG     1      13.627  13.209   2.741  1.00  0.00      LIG  
ATOM   4403 H50  LIG     1      12.648  12.160   3.835  1.00  0.00      LIG  
ATOM   4404 H51  LIG     1      13.370  13.690   4.412  1.00  0.00      LIG  
TER
REMARK  Energy: 64.9967
REMARK  SimpleFitness: 64.9967
REMARK  FullFitness: -905.698
REMARK  InterFull: -28.77
REMARK  IntraFull: 105.23
REMARK  solvFull: -1195.87
REMARK  surfFull: 213.712
REMARK  extraFull: 0.0
REMARK  deltaGcompsolvpol: -1195.87
REMARK  deltaGcompsolvnonpol: 213.712
REMARK  deltaGprotsolvpol: -1219.71
REMARK  deltaGprotsolvnonpol: 208.651
REMARK  deltaGligsolvpol: -13.3152
REMARK  deltaGligsolvnonpol: 16.986
REMARK  deltaGvdw: -28.77
REMARK  deltaGelec: 0.0
REMARK  deltaG: -5.5658503
REMARK  Cluster: 0
REMARK  ClusterRank: 5
ATOM   4315 O    LIG     1      12.019  11.073  -3.352  1.00  0.00      LIG  
ATOM   4316 O1   LIG     1      18.323   9.982  -2.572  1.00  0.00      LIG  
ATOM   4317 O2   LIG     1      11.320  13.705   1.882  1.00  0.00      LIG  
ATOM   4318 O3   LIG     1       9.502  16.057  -0.250  1.00  0.00      LIG  
ATOM   4319 O4   LIG     1      12.401  16.256   0.931  1.00  0.00      LIG  
ATOM   4320 O5   LIG     1      11.062  14.679   3.955  1.00  0.00      LIG  
ATOM   4321 C    LIG     1      12.594   9.767   0.171  1.00  0.00      LIG  
ATOM   4322 C1   LIG     1      12.843   9.889  -1.344  1.00  0.00      LIG  
ATOM   4323 C2   LIG     1      14.357   9.856  -1.784  1.00  0.00      LIG  
ATOM   4324 C3   LIG     1      11.074   9.591   0.481  1.00  0.00      LIG  
ATOM   4325 C4   LIG     1      15.342   9.094  -0.833  1.00  0.00      LIG  
ATOM   4326 C5   LIG     1      13.354   8.544   0.645  1.00  0.00      LIG  
ATOM   4327 C6   LIG     1      11.987  11.045  -1.929  1.00  0.00      LIG  
ATOM   4328 C7   LIG     1      14.839   8.752   0.571  1.00  0.00      LIG  
ATOM   4329 C8   LIG     1      10.320  10.719  -0.118  1.00  0.00      LIG  
ATOM   4330 C9   LIG     1      16.800   9.638  -0.765  1.00  0.00      LIG  
ATOM   4331 C10  LIG     1      14.924  11.245  -2.131  1.00  0.00      LIG  
ATOM   4332 C11  LIG     1      10.693   9.698   1.961  1.00  0.00      LIG  
ATOM   4333 C12  LIG     1      10.510  10.952  -1.571  1.00  0.00      LIG  
ATOM   4334 C13  LIG     1      13.130  11.012   0.886  1.00  0.00      LIG  
ATOM   4335 C14  LIG     1      14.369   9.038  -3.083  1.00  0.00      LIG  
ATOM   4336 C15  LIG     1       9.560  11.388   0.755  1.00  0.00      LIG  
ATOM   4337 C16  LIG     1      10.492   8.264  -0.016  1.00  0.00      LIG  
ATOM   4338 C17  LIG     1       9.621  10.760   2.096  1.00  0.00      LIG  
ATOM   4339 C18  LIG     1      16.324  11.228  -2.722  1.00  0.00      LIG  
ATOM   4340 C19  LIG     1      17.218  10.203  -2.098  1.00  0.00      LIG  
ATOM   4341 C20  LIG     1      17.737   8.478  -0.442  1.00  0.00      LIG  
ATOM   4342 C21  LIG     1      17.082  10.711   0.293  1.00  0.00      LIG  
ATOM   4343 C22  LIG     1       8.678  12.582   0.504  1.00  0.00      LIG  
ATOM   4344 C23  LIG     1       8.905  13.749   1.480  1.00  0.00      LIG  
ATOM   4345 C24  LIG     1       7.224  12.151   0.621  1.00  0.00      LIG  
ATOM   4346 C25  LIG     1      10.236  14.511   1.390  1.00  0.00      LIG  
ATOM   4347 C26  LIG     1      10.506  15.063  -0.021  1.00  0.00      LIG  
ATOM   4348 C27  LIG     1      11.908  15.663  -0.265  1.00  0.00      LIG  
ATOM   4349 C28  LIG     1      12.908  14.610  -0.698  1.00  0.00      LIG  
ATOM   4350 C29  LIG     1      11.904  16.711  -1.370  1.00  0.00      LIG  
ATOM   4351 C30  LIG     1      11.665  13.943   3.187  1.00  0.00      LIG  
ATOM   4352 C31  LIG     1      12.904  13.189   3.563  1.00  0.00      LIG  
ATOM   4353 H    LIG     1      12.422   8.982  -1.781  1.00  0.00      LIG  
ATOM   4354 H1   LIG     1      15.435   8.105  -1.293  1.00  0.00      LIG  
ATOM   4355 H2   LIG     1      13.101   7.674   0.033  1.00  0.00      LIG  
ATOM   4356 H3   LIG     1      13.089   8.306   1.678  1.00  0.00      LIG  
ATOM   4357 H4   LIG     1      12.368  12.003  -1.575  1.00  0.00      LIG  
ATOM   4358 H5   LIG     1      15.128   9.490   1.317  1.00  0.00      LIG  
ATOM   4359 H6   LIG     1      15.320   7.826   0.897  1.00  0.00      LIG  
ATOM   4360 H7   LIG     1      14.922  11.881  -1.244  1.00  0.00      LIG  
ATOM   4361 H8   LIG     1      14.306  11.763  -2.865  1.00  0.00      LIG  
ATOM   4362 H9   LIG     1      11.529   9.974   2.601  1.00  0.00      LIG  
ATOM   4363 H10  LIG     1      10.324   8.744   2.350  1.00  0.00      LIG  
ATOM   4364 H11  LIG     1      10.048  10.128  -2.124  1.00  0.00      LIG  
ATOM   4365 H12  LIG     1       9.993  11.855  -1.910  1.00  0.00      LIG  
ATOM   4366 H13  LIG     1      12.484  11.874   0.736  1.00  0.00      LIG  
ATOM   4367 H14  LIG     1      13.224  10.837   1.959  1.00  0.00      LIG  
ATOM   4368 H15  LIG     1      14.118  11.315   0.546  1.00  0.00      LIG  
ATOM   4369 H16  LIG     1      15.383   8.801  -3.414  1.00  0.00      LIG  
ATOM   4370 H17  LIG     1      13.874   9.568  -3.900  1.00  0.00      LIG  
ATOM   4371 H18  LIG     1      13.861   8.081  -2.939  1.00  0.00      LIG  
ATOM   4372 H19  LIG     1      10.913   7.420   0.539  1.00  0.00      LIG  
ATOM   4373 H20  LIG     1       9.408   8.234   0.137  1.00  0.00      LIG  
ATOM   4374 H21  LIG     1      10.679   8.101  -1.080  1.00  0.00      LIG  
ATOM   4375 H22  LIG     1       8.662  10.307   2.360  1.00  0.00      LIG  
ATOM   4376 H23  LIG     1       9.896  11.478   2.874  1.00  0.00      LIG  
ATOM   4377 H24  LIG     1      16.784  12.212  -2.597  1.00  0.00      LIG  
ATOM   4378 H25  LIG     1      16.272  11.007  -3.792  1.00  0.00      LIG  
ATOM   4379 H26  LIG     1      17.511   8.053   0.540  1.00  0.00      LIG  
ATOM   4380 H27  LIG     1      18.782   8.804  -0.418  1.00  0.00      LIG  
ATOM   4381 H28  LIG     1      17.651   7.681  -1.188  1.00  0.00      LIG  
ATOM   4382 H29  LIG     1      17.071  10.285   1.300  1.00  0.00      LIG  
ATOM   4383 H30  LIG     1      16.352  11.524   0.259  1.00  0.00      LIG  
ATOM   4384 H31  LIG     1      18.072  11.159   0.148  1.00  0.00      LIG  
ATOM   4385 H32  LIG     1       8.818  12.939  -0.521  1.00  0.00      LIG  
ATOM   4386 H33  LIG     1      11.768  10.183  -3.656  1.00  0.00      LIG  
ATOM   4387 H34  LIG     1       8.787  13.386   2.505  1.00  0.00      LIG  
ATOM   4388 H35  LIG     1       8.100  14.469   1.318  1.00  0.00      LIG  
ATOM   4389 H36  LIG     1       6.996  11.326  -0.065  1.00  0.00      LIG  
ATOM   4390 H37  LIG     1       6.560  12.985   0.370  1.00  0.00      LIG  
ATOM   4391 H38  LIG     1       6.983  11.829   1.640  1.00  0.00      LIG  
ATOM   4392 H39  LIG     1      10.101  15.395   2.022  1.00  0.00      LIG  
ATOM   4393 H40  LIG     1      10.364  14.287  -0.771  1.00  0.00      LIG  
ATOM   4394 H41  LIG     1       9.052  16.192   0.623  1.00  0.00      LIG  
ATOM   4395 H42  LIG     1      12.526  14.059  -1.561  1.00  0.00      LIG  
ATOM   4396 H43  LIG     1      13.127  13.904   0.106  1.00  0.00      LIG  
ATOM   4397 H44  LIG     1      13.859  15.078  -0.978  1.00  0.00      LIG  
ATOM   4398 H45  LIG     1      11.331  17.599  -1.086  1.00  0.00      LIG  
ATOM   4399 H46  LIG     1      12.928  17.055  -1.558  1.00  0.00      LIG  
ATOM   4400 H47  LIG     1      11.499  16.302  -2.303  1.00  0.00      LIG  
ATOM   4401 H48  LIG     1      13.138  16.839   0.670  1.00  0.00      LIG  
ATOM   4402 H49  LIG     1      13.627  13.209   2.741  1.00  0.00      LIG  
ATOM   4403 H50  LIG     1      12.648  12.160   3.835  1.00  0.00      LIG  
ATOM   4404 H51  LIG     1      13.370  13.690   4.412  1.00  0.00      LIG  
TER
REMARK  Energy: 64.9967
REMARK  SimpleFitness: 64.9967
REMARK  FullFitness: -905.698
REMARK  InterFull: -28.77
REMARK  IntraFull: 105.23
REMARK  solvFull: -1195.87
REMARK  surfFull: 213.712
REMARK  extraFull: 0.0
REMARK  deltaGcompsolvpol: -1195.87
REMARK  deltaGcompsolvnonpol: 213.712
REMARK  deltaGprotsolvpol: -1219.71
REMARK  deltaGprotsolvnonpol: 208.651
REMARK  deltaGligsolvpol: -13.3152
REMARK  deltaGligsolvnonpol: 16.986
REMARK  deltaGvdw: -28.77
REMARK  deltaGelec: 0.0
REMARK  deltaG: -5.5658503
REMARK  Cluster: 0
REMARK  ClusterRank: 6
ATOM   4315 O    LIG     1      12.019  11.073  -3.352  1.00  0.00      LIG  
ATOM   4316 O1   LIG     1      18.323   9.982  -2.572  1.00  0.00      LIG  
ATOM   4317 O2   LIG     1      11.320  13.705   1.882  1.00  0.00      LIG  
ATOM   4318 O3   LIG     1       9.502  16.057  -0.250  1.00  0.00      LIG  
ATOM   4319 O4   LIG     1      12.401  16.256   0.931  1.00  0.00      LIG  
ATOM   4320 O5   LIG     1      11.062  14.679   3.955  1.00  0.00      LIG  
ATOM   4321 C    LIG     1      12.594   9.767   0.171  1.00  0.00      LIG  
ATOM   4322 C1   LIG     1      12.843   9.889  -1.344  1.00  0.00      LIG  
ATOM   4323 C2   LIG     1      14.357   9.856  -1.784  1.00  0.00      LIG  
ATOM   4324 C3   LIG     1      11.074   9.591   0.481  1.00  0.00      LIG  
ATOM   4325 C4   LIG     1      15.342   9.094  -0.833  1.00  0.00      LIG  
ATOM   4326 C5   LIG     1      13.354   8.544   0.645  1.00  0.00      LIG  
ATOM   4327 C6   LIG     1      11.987  11.045  -1.929  1.00  0.00      LIG  
ATOM   4328 C7   LIG     1      14.839   8.752   0.571  1.00  0.00      LIG  
ATOM   4329 C8   LIG     1      10.320  10.719  -0.118  1.00  0.00      LIG  
ATOM   4330 C9   LIG     1      16.800   9.638  -0.765  1.00  0.00      LIG  
ATOM   4331 C10  LIG     1      14.924  11.245  -2.131  1.00  0.00      LIG  
ATOM   4332 C11  LIG     1      10.693   9.698   1.961  1.00  0.00      LIG  
ATOM   4333 C12  LIG     1      10.510  10.952  -1.571  1.00  0.00      LIG  
ATOM   4334 C13  LIG     1      13.130  11.012   0.886  1.00  0.00      LIG  
ATOM   4335 C14  LIG     1      14.369   9.038  -3.083  1.00  0.00      LIG  
ATOM   4336 C15  LIG     1       9.560  11.388   0.755  1.00  0.00      LIG  
ATOM   4337 C16  LIG     1      10.492   8.264  -0.016  1.00  0.00      LIG  
ATOM   4338 C17  LIG     1       9.621  10.760   2.096  1.00  0.00      LIG  
ATOM   4339 C18  LIG     1      16.324  11.228  -2.722  1.00  0.00      LIG  
ATOM   4340 C19  LIG     1      17.218  10.203  -2.098  1.00  0.00      LIG  
ATOM   4341 C20  LIG     1      17.737   8.478  -0.442  1.00  0.00      LIG  
ATOM   4342 C21  LIG     1      17.082  10.711   0.293  1.00  0.00      LIG  
ATOM   4343 C22  LIG     1       8.678  12.582   0.504  1.00  0.00      LIG  
ATOM   4344 C23  LIG     1       8.905  13.749   1.480  1.00  0.00      LIG  
ATOM   4345 C24  LIG     1       7.224  12.151   0.621  1.00  0.00      LIG  
ATOM   4346 C25  LIG     1      10.236  14.511   1.390  1.00  0.00      LIG  
ATOM   4347 C26  LIG     1      10.506  15.063  -0.021  1.00  0.00      LIG  
ATOM   4348 C27  LIG     1      11.908  15.663  -0.265  1.00  0.00      LIG  
ATOM   4349 C28  LIG     1      12.908  14.610  -0.698  1.00  0.00      LIG  
ATOM   4350 C29  LIG     1      11.904  16.711  -1.370  1.00  0.00      LIG  
ATOM   4351 C30  LIG     1      11.665  13.943   3.187  1.00  0.00      LIG  
ATOM   4352 C31  LIG     1      12.904  13.189   3.563  1.00  0.00      LIG  
ATOM   4353 H    LIG     1      12.422   8.982  -1.781  1.00  0.00      LIG  
ATOM   4354 H1   LIG     1      15.435   8.105  -1.293  1.00  0.00      LIG  
ATOM   4355 H2   LIG     1      13.101   7.674   0.033  1.00  0.00      LIG  
ATOM   4356 H3   LIG     1      13.089   8.306   1.678  1.00  0.00      LIG  
ATOM   4357 H4   LIG     1      12.368  12.003  -1.575  1.00  0.00      LIG  
ATOM   4358 H5   LIG     1      15.128   9.490   1.317  1.00  0.00      LIG  
ATOM   4359 H6   LIG     1      15.320   7.826   0.897  1.00  0.00      LIG  
ATOM   4360 H7   LIG     1      14.922  11.881  -1.244  1.00  0.00      LIG  
ATOM   4361 H8   LIG     1      14.306  11.763  -2.865  1.00  0.00      LIG  
ATOM   4362 H9   LIG     1      11.529   9.974   2.601  1.00  0.00      LIG  
ATOM   4363 H10  LIG     1      10.324   8.744   2.350  1.00  0.00      LIG  
ATOM   4364 H11  LIG     1      10.048  10.128  -2.124  1.00  0.00      LIG  
ATOM   4365 H12  LIG     1       9.993  11.855  -1.910  1.00  0.00      LIG  
ATOM   4366 H13  LIG     1      12.484  11.874   0.736  1.00  0.00      LIG  
ATOM   4367 H14  LIG     1      13.224  10.837   1.959  1.00  0.00      LIG  
ATOM   4368 H15  LIG     1      14.118  11.315   0.546  1.00  0.00      LIG  
ATOM   4369 H16  LIG     1      15.383   8.801  -3.414  1.00  0.00      LIG  
ATOM   4370 H17  LIG     1      13.874   9.568  -3.900  1.00  0.00      LIG  
ATOM   4371 H18  LIG     1      13.861   8.081  -2.939  1.00  0.00      LIG  
ATOM   4372 H19  LIG     1      10.913   7.420   0.539  1.00  0.00      LIG  
ATOM   4373 H20  LIG     1       9.408   8.234   0.137  1.00  0.00      LIG  
ATOM   4374 H21  LIG     1      10.679   8.101  -1.080  1.00  0.00      LIG  
ATOM   4375 H22  LIG     1       8.662  10.307   2.360  1.00  0.00      LIG  
ATOM   4376 H23  LIG     1       9.896  11.478   2.874  1.00  0.00      LIG  
ATOM   4377 H24  LIG     1      16.784  12.212  -2.597  1.00  0.00      LIG  
ATOM   4378 H25  LIG     1      16.272  11.007  -3.792  1.00  0.00      LIG  
ATOM   4379 H26  LIG     1      17.511   8.053   0.540  1.00  0.00      LIG  
ATOM   4380 H27  LIG     1      18.782   8.804  -0.418  1.00  0.00      LIG  
ATOM   4381 H28  LIG     1      17.651   7.681  -1.188  1.00  0.00      LIG  
ATOM   4382 H29  LIG     1      17.071  10.285   1.300  1.00  0.00      LIG  
ATOM   4383 H30  LIG     1      16.352  11.524   0.259  1.00  0.00      LIG  
ATOM   4384 H31  LIG     1      18.072  11.159   0.148  1.00  0.00      LIG  
ATOM   4385 H32  LIG     1       8.818  12.939  -0.521  1.00  0.00      LIG  
ATOM   4386 H33  LIG     1      11.768  10.183  -3.656  1.00  0.00      LIG  
ATOM   4387 H34  LIG     1       8.787  13.386   2.505  1.00  0.00      LIG  
ATOM   4388 H35  LIG     1       8.100  14.469   1.318  1.00  0.00      LIG  
ATOM   4389 H36  LIG     1       6.996  11.326  -0.065  1.00  0.00      LIG  
ATOM   4390 H37  LIG     1       6.560  12.985   0.370  1.00  0.00      LIG  
ATOM   4391 H38  LIG     1       6.983  11.829   1.640  1.00  0.00      LIG  
ATOM   4392 H39  LIG     1      10.101  15.395   2.022  1.00  0.00      LIG  
ATOM   4393 H40  LIG     1      10.364  14.287  -0.771  1.00  0.00      LIG  
ATOM   4394 H41  LIG     1       9.052  16.192   0.623  1.00  0.00      LIG  
ATOM   4395 H42  LIG     1      12.526  14.059  -1.561  1.00  0.00      LIG  
ATOM   4396 H43  LIG     1      13.127  13.904   0.106  1.00  0.00      LIG  
ATOM   4397 H44  LIG     1      13.859  15.078  -0.978  1.00  0.00      LIG  
ATOM   4398 H45  LIG     1      11.331  17.599  -1.086  1.00  0.00      LIG  
ATOM   4399 H46  LIG     1      12.928  17.055  -1.558  1.00  0.00      LIG  
ATOM   4400 H47  LIG     1      11.499  16.302  -2.303  1.00  0.00      LIG  
ATOM   4401 H48  LIG     1      13.138  16.839   0.670  1.00  0.00      LIG  
ATOM   4402 H49  LIG     1      13.627  13.209   2.741  1.00  0.00      LIG  
ATOM   4403 H50  LIG     1      12.648  12.160   3.835  1.00  0.00      LIG  
ATOM   4404 H51  LIG     1      13.370  13.690   4.412  1.00  0.00      LIG  
TER
REMARK  Energy: 64.9967
REMARK  SimpleFitness: 64.9967
REMARK  FullFitness: -905.698
REMARK  InterFull: -28.77
REMARK  IntraFull: 105.23
REMARK  solvFull: -1195.87
REMARK  surfFull: 213.712
REMARK  extraFull: 0.0
REMARK  deltaGcompsolvpol: -1195.87
REMARK  deltaGcompsolvnonpol: 213.712
REMARK  deltaGprotsolvpol: -1219.71
REMARK  deltaGprotsolvnonpol: 208.651
REMARK  deltaGligsolvpol: -13.3152
REMARK  deltaGligsolvnonpol: 16.986
REMARK  deltaGvdw: -28.77
REMARK  deltaGelec: 0.0
REMARK  deltaG: -5.5658503
REMARK  Cluster: 0
REMARK  ClusterRank: 7
ATOM   4315 O    LIG     1      12.019  11.073  -3.352  1.00  0.00      LIG  
ATOM   4316 O1   LIG     1      18.323   9.982  -2.572  1.00  0.00      LIG  
ATOM   4317 O2   LIG     1      11.320  13.705   1.882  1.00  0.00      LIG  
ATOM   4318 O3   LIG     1       9.502  16.057  -0.250  1.00  0.00      LIG  
ATOM   4319 O4   LIG     1      12.401  16.256   0.931  1.00  0.00      LIG  
ATOM   4320 O5   LIG     1      11.062  14.679   3.955  1.00  0.00      LIG  
ATOM   4321 C    LIG     1      12.594   9.767   0.171  1.00  0.00      LIG  
ATOM   4322 C1   LIG     1      12.843   9.889  -1.344  1.00  0.00      LIG  
ATOM   4323 C2   LIG     1      14.357   9.856  -1.784  1.00  0.00      LIG  
ATOM   4324 C3   LIG     1      11.074   9.591   0.481  1.00  0.00      LIG  
ATOM   4325 C4   LIG     1      15.342   9.094  -0.833  1.00  0.00      LIG  
ATOM   4326 C5   LIG     1      13.354   8.544   0.645  1.00  0.00      LIG  
ATOM   4327 C6   LIG     1      11.987  11.045  -1.929  1.00  0.00      LIG  
ATOM   4328 C7   LIG     1      14.839   8.752   0.571  1.00  0.00      LIG  
ATOM   4329 C8   LIG     1      10.320  10.719  -0.118  1.00  0.00      LIG  
ATOM   4330 C9   LIG     1      16.800   9.638  -0.765  1.00  0.00      LIG  
ATOM   4331 C10  LIG     1      14.924  11.245  -2.131  1.00  0.00      LIG  
ATOM   4332 C11  LIG     1      10.693   9.698   1.961  1.00  0.00      LIG  
ATOM   4333 C12  LIG     1      10.510  10.952  -1.571  1.00  0.00      LIG  
ATOM   4334 C13  LIG     1      13.130  11.012   0.886  1.00  0.00      LIG  
ATOM   4335 C14  LIG     1      14.369   9.038  -3.083  1.00  0.00      LIG  
ATOM   4336 C15  LIG     1       9.560  11.388   0.755  1.00  0.00      LIG  
ATOM   4337 C16  LIG     1      10.492   8.264  -0.016  1.00  0.00      LIG  
ATOM   4338 C17  LIG     1       9.621  10.760   2.096  1.00  0.00      LIG  
ATOM   4339 C18  LIG     1      16.324  11.228  -2.722  1.00  0.00      LIG  
ATOM   4340 C19  LIG     1      17.218  10.203  -2.098  1.00  0.00      LIG  
ATOM   4341 C20  LIG     1      17.737   8.478  -0.442  1.00  0.00      LIG  
ATOM   4342 C21  LIG     1      17.082  10.711   0.293  1.00  0.00      LIG  
ATOM   4343 C22  LIG     1       8.678  12.582   0.504  1.00  0.00      LIG  
ATOM   4344 C23  LIG     1       8.905  13.749   1.480  1.00  0.00      LIG  
ATOM   4345 C24  LIG     1       7.224  12.151   0.621  1.00  0.00      LIG  
ATOM   4346 C25  LIG     1      10.236  14.511   1.390  1.00  0.00      LIG  
ATOM   4347 C26  LIG     1      10.506  15.063  -0.021  1.00  0.00      LIG  
ATOM   4348 C27  LIG     1      11.908  15.663  -0.265  1.00  0.00      LIG  
ATOM   4349 C28  LIG     1      12.908  14.610  -0.698  1.00  0.00      LIG  
ATOM   4350 C29  LIG     1      11.904  16.711  -1.370  1.00  0.00      LIG  
ATOM   4351 C30  LIG     1      11.665  13.943   3.187  1.00  0.00      LIG  
ATOM   4352 C31  LIG     1      12.904  13.189   3.563  1.00  0.00      LIG  
ATOM   4353 H    LIG     1      12.422   8.982  -1.781  1.00  0.00      LIG  
ATOM   4354 H1   LIG     1      15.435   8.105  -1.293  1.00  0.00      LIG  
ATOM   4355 H2   LIG     1      13.101   7.674   0.033  1.00  0.00      LIG  
ATOM   4356 H3   LIG     1      13.089   8.306   1.678  1.00  0.00      LIG  
ATOM   4357 H4   LIG     1      12.368  12.003  -1.575  1.00  0.00      LIG  
ATOM   4358 H5   LIG     1      15.128   9.490   1.317  1.00  0.00      LIG  
ATOM   4359 H6   LIG     1      15.320   7.826   0.897  1.00  0.00      LIG  
ATOM   4360 H7   LIG     1      14.922  11.881  -1.244  1.00  0.00      LIG  
ATOM   4361 H8   LIG     1      14.306  11.763  -2.865  1.00  0.00      LIG  
ATOM   4362 H9   LIG     1      11.529   9.974   2.601  1.00  0.00      LIG  
ATOM   4363 H10  LIG     1      10.324   8.744   2.350  1.00  0.00      LIG  
ATOM   4364 H11  LIG     1      10.048  10.128  -2.124  1.00  0.00      LIG  
ATOM   4365 H12  LIG     1       9.993  11.855  -1.910  1.00  0.00      LIG  
ATOM   4366 H13  LIG     1      12.484  11.874   0.736  1.00  0.00      LIG  
ATOM   4367 H14  LIG     1      13.224  10.837   1.959  1.00  0.00      LIG  
ATOM   4368 H15  LIG     1      14.118  11.315   0.546  1.00  0.00      LIG  
ATOM   4369 H16  LIG     1      15.383   8.801  -3.414  1.00  0.00      LIG  
ATOM   4370 H17  LIG     1      13.874   9.568  -3.900  1.00  0.00      LIG  
ATOM   4371 H18  LIG     1      13.861   8.081  -2.939  1.00  0.00      LIG  
ATOM   4372 H19  LIG     1      10.913   7.420   0.539  1.00  0.00      LIG  
ATOM   4373 H20  LIG     1       9.408   8.234   0.137  1.00  0.00      LIG  
ATOM   4374 H21  LIG     1      10.679   8.101  -1.080  1.00  0.00      LIG  
ATOM   4375 H22  LIG     1       8.662  10.307   2.360  1.00  0.00      LIG  
ATOM   4376 H23  LIG     1       9.896  11.478   2.874  1.00  0.00      LIG  
ATOM   4377 H24  LIG     1      16.784  12.212  -2.597  1.00  0.00      LIG  
ATOM   4378 H25  LIG     1      16.272  11.007  -3.792  1.00  0.00      LIG  
ATOM   4379 H26  LIG     1      17.511   8.053   0.540  1.00  0.00      LIG  
ATOM   4380 H27  LIG     1      18.782   8.804  -0.418  1.00  0.00      LIG  
ATOM   4381 H28  LIG     1      17.651   7.681  -1.188  1.00  0.00      LIG  
ATOM   4382 H29  LIG     1      17.071  10.285   1.300  1.00  0.00      LIG  
ATOM   4383 H30  LIG     1      16.352  11.524   0.259  1.00  0.00      LIG  
ATOM   4384 H31  LIG     1      18.072  11.159   0.148  1.00  0.00      LIG  
ATOM   4385 H32  LIG     1       8.818  12.939  -0.521  1.00  0.00      LIG  
ATOM   4386 H33  LIG     1      11.768  10.183  -3.656  1.00  0.00      LIG  
ATOM   4387 H34  LIG     1       8.787  13.386   2.505  1.00  0.00      LIG  
ATOM   4388 H35  LIG     1       8.100  14.469   1.318  1.00  0.00      LIG  
ATOM   4389 H36  LIG     1       6.996  11.326  -0.065  1.00  0.00      LIG  
ATOM   4390 H37  LIG     1       6.560  12.985   0.370  1.00  0.00      LIG  
ATOM   4391 H38  LIG     1       6.983  11.829   1.640  1.00  0.00      LIG  
ATOM   4392 H39  LIG     1      10.101  15.395   2.022  1.00  0.00      LIG  
ATOM   4393 H40  LIG     1      10.364  14.287  -0.771  1.00  0.00      LIG  
ATOM   4394 H41  LIG     1       9.052  16.192   0.623  1.00  0.00      LIG  
ATOM   4395 H42  LIG     1      12.526  14.059  -1.561  1.00  0.00      LIG  
ATOM   4396 H43  LIG     1      13.127  13.904   0.106  1.00  0.00      LIG  
ATOM   4397 H44  LIG     1      13.859  15.078  -0.978  1.00  0.00      LIG  
ATOM   4398 H45  LIG     1      11.331  17.599  -1.086  1.00  0.00      LIG  
ATOM   4399 H46  LIG     1      12.928  17.055  -1.558  1.00  0.00      LIG  
ATOM   4400 H47  LIG     1      11.499  16.302  -2.303  1.00  0.00      LIG  
ATOM   4401 H48  LIG     1      13.138  16.839   0.670  1.00  0.00      LIG  
ATOM   4402 H49  LIG     1      13.627  13.209   2.741  1.00  0.00      LIG  
ATOM   4403 H50  LIG     1      12.648  12.160   3.835  1.00  0.00      LIG  
ATOM   4404 H51  LIG     1      13.370  13.690   4.412  1.00  0.00      LIG  
TER
REMARK  Energy: 75.072
REMARK  SimpleFitness: 75.072
REMARK  FullFitness: -908.65656
REMARK  InterFull: -30.6096
REMARK  IntraFull: 122.701
REMARK  solvFull: -1214.34
REMARK  surfFull: 213.592
REMARK  extraFull: 0.0
REMARK  deltaGcompsolvpol: -1214.34
REMARK  deltaGcompsolvnonpol: 213.592
REMARK  deltaGprotsolvpol: -1219.71
REMARK  deltaGprotsolvnonpol: 208.651
REMARK  deltaGligsolvpol: -14.0663
REMARK  deltaGligsolvnonpol: 16.8543
REMARK  deltaGvdw: -30.6096
REMARK  deltaGelec: 0.0
REMARK  deltaG: -6.8231654
REMARK  Cluster: 1
REMARK  ClusterRank: 0
ATOM   4315 O    LIG     1      17.315  28.610  24.495  1.00  0.00      LIG  
ATOM   4316 O1   LIG     1      16.364  30.452  30.761  1.00  0.00      LIG  
ATOM   4317 O2   LIG     1      18.662  21.573  22.360  1.00  0.00      LIG  
ATOM   4318 O3   LIG     1      20.633  23.454  21.241  1.00  0.00      LIG  
ATOM   4319 O4   LIG     1      17.691  22.650  19.929  1.00  0.00      LIG  
ATOM   4320 O5   LIG     1      19.734  19.575  22.242  1.00  0.00      LIG  
ATOM   4321 C    LIG     1      18.737  26.662  27.445  1.00  0.00      LIG  
ATOM   4322 C1   LIG     1      18.530  27.910  26.537  1.00  0.00      LIG  
ATOM   4323 C2   LIG     1      18.333  29.275  27.282  1.00  0.00      LIG  
ATOM   4324 C3   LIG     1      19.193  25.454  26.571  1.00  0.00      LIG  
ATOM   4325 C4   LIG     1      19.181  29.403  28.575  1.00  0.00      LIG  
ATOM   4326 C5   LIG     1      19.765  26.911  28.549  1.00  0.00      LIG  
ATOM   4327 C6   LIG     1      17.464  27.577  25.460  1.00  0.00      LIG  
ATOM   4328 C7   LIG     1      20.263  28.337  28.633  1.00  0.00      LIG  
ATOM   4329 C8   LIG     1      18.193  25.181  25.508  1.00  0.00      LIG  
ATOM   4330 C9   LIG     1      18.491  29.760  29.930  1.00  0.00      LIG  
ATOM   4331 C10  LIG     1      16.863  29.646  27.472  1.00  0.00      LIG  
ATOM   4332 C11  LIG     1      19.290  24.116  27.311  1.00  0.00      LIG  
ATOM   4333 C12  LIG     1      17.803  26.332  24.650  1.00  0.00      LIG  
ATOM   4334 C13  LIG     1      17.434  26.302  28.179  1.00  0.00      LIG  
ATOM   4335 C14  LIG     1      18.909  30.374  26.380  1.00  0.00      LIG  
ATOM   4336 C15  LIG     1      17.811  23.896  25.464  1.00  0.00      LIG  
ATOM   4337 C16  LIG     1      20.551  25.659  25.882  1.00  0.00      LIG  
ATOM   4338 C17  LIG     1      18.407  23.125  26.577  1.00  0.00      LIG  
ATOM   4339 C18  LIG     1      16.678  30.773  28.453  1.00  0.00      LIG  
ATOM   4340 C19  LIG     1      17.075  30.255  29.785  1.00  0.00      LIG  
ATOM   4341 C20  LIG     1      19.277  30.905  30.554  1.00  0.00      LIG  
ATOM   4342 C21  LIG     1      18.467  28.660  30.985  1.00  0.00      LIG  
ATOM   4343 C22  LIG     1      16.960  23.145  24.474  1.00  0.00      LIG  
ATOM   4344 C23  LIG     1      17.294  23.425  23.011  1.00  0.00      LIG  
ATOM   4345 C24  LIG     1      15.488  23.421  24.712  1.00  0.00      LIG  
ATOM   4346 C25  LIG     1      18.711  22.993  22.637  1.00  0.00      LIG  
ATOM   4347 C26  LIG     1      19.268  23.814  21.446  1.00  0.00      LIG  
ATOM   4348 C27  LIG     1      18.506  23.806  20.096  1.00  0.00      LIG  
ATOM   4349 C28  LIG     1      17.621  25.033  20.009  1.00  0.00      LIG  
ATOM   4350 C29  LIG     1      19.428  23.882  18.890  1.00  0.00      LIG  
ATOM   4351 C30  LIG     1      19.687  20.711  22.686  1.00  0.00      LIG  
ATOM   4352 C31  LIG     1      20.684  21.183  23.705  1.00  0.00      LIG  
ATOM   4353 H    LIG     1      19.458  28.060  25.983  1.00  0.00      LIG  
ATOM   4354 H1   LIG     1      19.794  30.293  28.411  1.00  0.00      LIG  
ATOM   4355 H2   LIG     1      20.637  26.264  28.449  1.00  0.00      LIG  
ATOM   4356 H3   LIG     1      19.338  26.623  29.510  1.00  0.00      LIG  
ATOM   4357 H4   LIG     1      16.483  27.441  25.924  1.00  0.00      LIG  
ATOM   4358 H5   LIG     1      20.870  28.460  29.533  1.00  0.00      LIG  
ATOM   4359 H6   LIG     1      20.948  28.499  27.795  1.00  0.00      LIG  
ATOM   4360 H7   LIG     1      16.285  28.781  27.805  1.00  0.00      LIG  
ATOM   4361 H8   LIG     1      16.430  29.958  26.518  1.00  0.00      LIG  
ATOM   4362 H9   LIG     1      19.005  24.170  28.362  1.00  0.00      LIG  
ATOM   4363 H10  LIG     1      20.321  23.750  27.306  1.00  0.00      LIG  
ATOM   4364 H11  LIG     1      18.617  26.552  23.952  1.00  0.00      LIG  
ATOM   4365 H12  LIG     1      16.938  26.090  24.028  1.00  0.00      LIG  
ATOM   4366 H13  LIG     1      16.638  25.976  27.506  1.00  0.00      LIG  
ATOM   4367 H14  LIG     1      17.588  25.505  28.908  1.00  0.00      LIG  
ATOM   4368 H15  LIG     1      17.058  27.150  28.748  1.00  0.00      LIG  
ATOM   4369 H16  LIG     1      18.945  31.338  26.895  1.00  0.00      LIG  
ATOM   4370 H17  LIG     1      18.311  30.533  25.483  1.00  0.00      LIG  
ATOM   4371 H18  LIG     1      19.929  30.131  26.071  1.00  0.00      LIG  
ATOM   4372 H19  LIG     1      21.360  25.768  26.607  1.00  0.00      LIG  
ATOM   4373 H20  LIG     1      20.805  24.794  25.262  1.00  0.00      LIG  
ATOM   4374 H21  LIG     1      20.573  26.534  25.229  1.00  0.00      LIG  
ATOM   4375 H22  LIG     1      17.626  22.740  27.238  1.00  0.00      LIG  
ATOM   4376 H23  LIG     1      18.995  22.284  26.204  1.00  0.00      LIG  
ATOM   4377 H24  LIG     1      15.622  31.053  28.499  1.00  0.00      LIG  
ATOM   4378 H25  LIG     1      17.269  31.661  28.213  1.00  0.00      LIG  
ATOM   4379 H26  LIG     1      20.320  30.613  30.708  1.00  0.00      LIG  
ATOM   4380 H27  LIG     1      18.863  31.193  31.526  1.00  0.00      LIG  
ATOM   4381 H28  LIG     1      19.265  31.793  29.914  1.00  0.00      LIG  
ATOM   4382 H29  LIG     1      19.476  28.315  31.225  1.00  0.00      LIG  
ATOM   4383 H30  LIG     1      17.870  27.806  30.660  1.00  0.00      LIG  
ATOM   4384 H31  LIG     1      18.033  29.019  31.924  1.00  0.00      LIG  
ATOM   4385 H32  LIG     1      17.130  22.078  24.643  1.00  0.00      LIG  
ATOM   4386 H33  LIG     1      16.594  28.327  23.904  1.00  0.00      LIG  
ATOM   4387 H34  LIG     1      17.170  24.487  22.808  1.00  0.00      LIG  
ATOM   4388 H35  LIG     1      16.564  22.899  22.388  1.00  0.00      LIG  
ATOM   4389 H36  LIG     1      14.879  22.814  24.037  1.00  0.00      LIG  
ATOM   4390 H37  LIG     1      15.248  24.473  24.528  1.00  0.00      LIG  
ATOM   4391 H38  LIG     1      15.202  23.177  25.740  1.00  0.00      LIG  
ATOM   4392 H39  LIG     1      19.352  23.210  23.490  1.00  0.00      LIG  
ATOM   4393 H40  LIG     1      19.309  24.855  21.777  1.00  0.00      LIG  
ATOM   4394 H41  LIG     1      20.631  22.643  20.696  1.00  0.00      LIG  
ATOM   4395 H42  LIG     1      17.032  25.010  19.091  1.00  0.00      LIG  
ATOM   4396 H43  LIG     1      18.221  25.947  20.018  1.00  0.00      LIG  
ATOM   4397 H44  LIG     1      16.912  25.076  20.836  1.00  0.00      LIG  
ATOM   4398 H45  LIG     1      20.048  22.989  18.800  1.00  0.00      LIG  
ATOM   4399 H46  LIG     1      18.841  23.937  17.969  1.00  0.00      LIG  
ATOM   4400 H47  LIG     1      20.073  24.764  18.942  1.00  0.00      LIG  
ATOM   4401 H48  LIG     1      17.192  22.773  19.102  1.00  0.00      LIG  
ATOM   4402 H49  LIG     1      21.370  20.360  23.919  1.00  0.00      LIG  
ATOM   4403 H50  LIG     1      20.170  21.451  24.630  1.00  0.00      LIG  
ATOM   4404 H51  LIG     1      21.266  22.022  23.316  1.00  0.00      LIG  
TER
REMARK  Energy: 75.072
REMARK  SimpleFitness: 75.072
REMARK  FullFitness: -908.65656
REMARK  InterFull: -30.6096
REMARK  IntraFull: 122.701
REMARK  solvFull: -1214.34
REMARK  surfFull: 213.592
REMARK  extraFull: 0.0
REMARK  deltaGcompsolvpol: -1214.34
REMARK  deltaGcompsolvnonpol: 213.592
REMARK  deltaGprotsolvpol: -1219.71
REMARK  deltaGprotsolvnonpol: 208.651
REMARK  deltaGligsolvpol: -14.0663
REMARK  deltaGligsolvnonpol: 16.8543
REMARK  deltaGvdw: -30.6096
REMARK  deltaGelec: 0.0
REMARK  deltaG: -6.8231654
REMARK  Cluster: 1
REMARK  ClusterRank: 1
ATOM   4315 O    LIG     1      17.315  28.610  24.495  1.00  0.00      LIG  
ATOM   4316 O1   LIG     1      16.364  30.452  30.761  1.00  0.00      LIG  
ATOM   4317 O2   LIG     1      18.662  21.573  22.360  1.00  0.00      LIG  
ATOM   4318 O3   LIG     1      20.633  23.454  21.241  1.00  0.00      LIG  
ATOM   4319 O4   LIG     1      17.691  22.650  19.929  1.00  0.00      LIG  
ATOM   4320 O5   LIG     1      19.734  19.575  22.242  1.00  0.00      LIG  
ATOM   4321 C    LIG     1      18.737  26.662  27.445  1.00  0.00      LIG  
ATOM   4322 C1   LIG     1      18.530  27.910  26.537  1.00  0.00      LIG  
ATOM   4323 C2   LIG     1      18.333  29.275  27.282  1.00  0.00      LIG  
ATOM   4324 C3   LIG     1      19.193  25.454  26.571  1.00  0.00      LIG  
ATOM   4325 C4   LIG     1      19.181  29.403  28.575  1.00  0.00      LIG  
ATOM   4326 C5   LIG     1      19.765  26.911  28.549  1.00  0.00      LIG  
ATOM   4327 C6   LIG     1      17.464  27.577  25.460  1.00  0.00      LIG  
ATOM   4328 C7   LIG     1      20.263  28.337  28.633  1.00  0.00      LIG  
ATOM   4329 C8   LIG     1      18.193  25.181  25.508  1.00  0.00      LIG  
ATOM   4330 C9   LIG     1      18.491  29.760  29.930  1.00  0.00      LIG  
ATOM   4331 C10  LIG     1      16.863  29.646  27.472  1.00  0.00      LIG  
ATOM   4332 C11  LIG     1      19.290  24.116  27.311  1.00  0.00      LIG  
ATOM   4333 C12  LIG     1      17.803  26.332  24.650  1.00  0.00      LIG  
ATOM   4334 C13  LIG     1      17.434  26.302  28.179  1.00  0.00      LIG  
ATOM   4335 C14  LIG     1      18.909  30.374  26.380  1.00  0.00      LIG  
ATOM   4336 C15  LIG     1      17.811  23.896  25.464  1.00  0.00      LIG  
ATOM   4337 C16  LIG     1      20.551  25.659  25.882  1.00  0.00      LIG  
ATOM   4338 C17  LIG     1      18.407  23.125  26.577  1.00  0.00      LIG  
ATOM   4339 C18  LIG     1      16.678  30.773  28.453  1.00  0.00      LIG  
ATOM   4340 C19  LIG     1      17.075  30.255  29.785  1.00  0.00      LIG  
ATOM   4341 C20  LIG     1      19.277  30.905  30.554  1.00  0.00      LIG  
ATOM   4342 C21  LIG     1      18.467  28.660  30.985  1.00  0.00      LIG  
ATOM   4343 C22  LIG     1      16.960  23.145  24.474  1.00  0.00      LIG  
ATOM   4344 C23  LIG     1      17.294  23.425  23.011  1.00  0.00      LIG  
ATOM   4345 C24  LIG     1      15.488  23.421  24.712  1.00  0.00      LIG  
ATOM   4346 C25  LIG     1      18.711  22.993  22.637  1.00  0.00      LIG  
ATOM   4347 C26  LIG     1      19.268  23.814  21.446  1.00  0.00      LIG  
ATOM   4348 C27  LIG     1      18.506  23.806  20.096  1.00  0.00      LIG  
ATOM   4349 C28  LIG     1      17.621  25.033  20.009  1.00  0.00      LIG  
ATOM   4350 C29  LIG     1      19.428  23.882  18.890  1.00  0.00      LIG  
ATOM   4351 C30  LIG     1      19.687  20.711  22.686  1.00  0.00      LIG  
ATOM   4352 C31  LIG     1      20.684  21.183  23.705  1.00  0.00      LIG  
ATOM   4353 H    LIG     1      19.458  28.060  25.983  1.00  0.00      LIG  
ATOM   4354 H1   LIG     1      19.794  30.293  28.411  1.00  0.00      LIG  
ATOM   4355 H2   LIG     1      20.637  26.264  28.449  1.00  0.00      LIG  
ATOM   4356 H3   LIG     1      19.338  26.623  29.510  1.00  0.00      LIG  
ATOM   4357 H4   LIG     1      16.483  27.441  25.924  1.00  0.00      LIG  
ATOM   4358 H5   LIG     1      20.870  28.460  29.533  1.00  0.00      LIG  
ATOM   4359 H6   LIG     1      20.948  28.499  27.795  1.00  0.00      LIG  
ATOM   4360 H7   LIG     1      16.285  28.781  27.805  1.00  0.00      LIG  
ATOM   4361 H8   LIG     1      16.430  29.958  26.518  1.00  0.00      LIG  
ATOM   4362 H9   LIG     1      19.005  24.170  28.362  1.00  0.00      LIG  
ATOM   4363 H10  LIG     1      20.321  23.750  27.306  1.00  0.00      LIG  
ATOM   4364 H11  LIG     1      18.617  26.552  23.952  1.00  0.00      LIG  
ATOM   4365 H12  LIG     1      16.938  26.090  24.028  1.00  0.00      LIG  
ATOM   4366 H13  LIG     1      16.638  25.976  27.506  1.00  0.00      LIG  
ATOM   4367 H14  LIG     1      17.588  25.505  28.908  1.00  0.00      LIG  
ATOM   4368 H15  LIG     1      17.058  27.150  28.748  1.00  0.00      LIG  
ATOM   4369 H16  LIG     1      18.945  31.338  26.895  1.00  0.00      LIG  
ATOM   4370 H17  LIG     1      18.311  30.533  25.483  1.00  0.00      LIG  
ATOM   4371 H18  LIG     1      19.929  30.131  26.071  1.00  0.00      LIG  
ATOM   4372 H19  LIG     1      21.360  25.768  26.607  1.00  0.00      LIG  
ATOM   4373 H20  LIG     1      20.805  24.794  25.262  1.00  0.00      LIG  
ATOM   4374 H21  LIG     1      20.573  26.534  25.229  1.00  0.00      LIG  
ATOM   4375 H22  LIG     1      17.626  22.740  27.238  1.00  0.00      LIG  
ATOM   4376 H23  LIG     1      18.995  22.284  26.204  1.00  0.00      LIG  
ATOM   4377 H24  LIG     1      15.622  31.053  28.499  1.00  0.00      LIG  
ATOM   4378 H25  LIG     1      17.269  31.661  28.213  1.00  0.00      LIG  
ATOM   4379 H26  LIG     1      20.320  30.613  30.708  1.00  0.00      LIG  
ATOM   4380 H27  LIG     1      18.863  31.193  31.526  1.00  0.00      LIG  
ATOM   4381 H28  LIG     1      19.265  31.793  29.914  1.00  0.00      LIG  
ATOM   4382 H29  LIG     1      19.476  28.315  31.225  1.00  0.00      LIG  
ATOM   4383 H30  LIG     1      17.870  27.806  30.660  1.00  0.00      LIG  
ATOM   4384 H31  LIG     1      18.033  29.019  31.924  1.00  0.00      LIG  
ATOM   4385 H32  LIG     1      17.130  22.078  24.643  1.00  0.00      LIG  
ATOM   4386 H33  LIG     1      16.594  28.327  23.904  1.00  0.00      LIG  
ATOM   4387 H34  LIG     1      17.170  24.487  22.808  1.00  0.00      LIG  
ATOM   4388 H35  LIG     1      16.564  22.899  22.388  1.00  0.00      LIG  
ATOM   4389 H36  LIG     1      14.879  22.814  24.037  1.00  0.00      LIG  
ATOM   4390 H37  LIG     1      15.248  24.473  24.528  1.00  0.00      LIG  
ATOM   4391 H38  LIG     1      15.202  23.177  25.740  1.00  0.00      LIG  
ATOM   4392 H39  LIG     1      19.352  23.210  23.490  1.00  0.00      LIG  
ATOM   4393 H40  LIG     1      19.309  24.855  21.777  1.00  0.00      LIG  
ATOM   4394 H41  LIG     1      20.631  22.643  20.696  1.00  0.00      LIG  
ATOM   4395 H42  LIG     1      17.032  25.010  19.091  1.00  0.00      LIG  
ATOM   4396 H43  LIG     1      18.221  25.947  20.018  1.00  0.00      LIG  
ATOM   4397 H44  LIG     1      16.912  25.076  20.836  1.00  0.00      LIG  
ATOM   4398 H45  LIG     1      20.048  22.989  18.800  1.00  0.00      LIG  
ATOM   4399 H46  LIG     1      18.841  23.937  17.969  1.00  0.00      LIG  
ATOM   4400 H47  LIG     1      20.073  24.764  18.942  1.00  0.00      LIG  
ATOM   4401 H48  LIG     1      17.192  22.773  19.102  1.00  0.00      LIG  
ATOM   4402 H49  LIG     1      21.370  20.360  23.919  1.00  0.00      LIG  
ATOM   4403 H50  LIG     1      20.170  21.451  24.630  1.00  0.00      LIG  
ATOM   4404 H51  LIG     1      21.266  22.022  23.316  1.00  0.00      LIG  
TER
REMARK  Energy: 75.072
REMARK  SimpleFitness: 75.072
REMARK  FullFitness: -908.65656
REMARK  InterFull: -30.6096
REMARK  IntraFull: 122.701
REMARK  solvFull: -1214.34
REMARK  surfFull: 213.592
REMARK  extraFull: 0.0
REMARK  deltaGcompsolvpol: -1214.34
REMARK  deltaGcompsolvnonpol: 213.592
REMARK  deltaGprotsolvpol: -1219.71
REMARK  deltaGprotsolvnonpol: 208.651
REMARK  deltaGligsolvpol: -14.0663
REMARK  deltaGligsolvnonpol: 16.8543
REMARK  deltaGvdw: -30.6096
REMARK  deltaGelec: 0.0
REMARK  deltaG: -6.8231654
REMARK  Cluster: 1
REMARK  ClusterRank: 2
ATOM   4315 O    LIG     1      17.315  28.610  24.495  1.00  0.00      LIG  
ATOM   4316 O1   LIG     1      16.364  30.452  30.761  1.00  0.00      LIG  
ATOM   4317 O2   LIG     1      18.662  21.573  22.360  1.00  0.00      LIG  
ATOM   4318 O3   LIG     1      20.633  23.454  21.241  1.00  0.00      LIG  
ATOM   4319 O4   LIG     1      17.691  22.650  19.929  1.00  0.00      LIG  
ATOM   4320 O5   LIG     1      19.734  19.575  22.242  1.00  0.00      LIG  
ATOM   4321 C    LIG     1      18.737  26.662  27.445  1.00  0.00      LIG  
ATOM   4322 C1   LIG     1      18.530  27.910  26.537  1.00  0.00      LIG  
ATOM   4323 C2   LIG     1      18.333  29.275  27.282  1.00  0.00      LIG  
ATOM   4324 C3   LIG     1      19.193  25.454  26.571  1.00  0.00      LIG  
ATOM   4325 C4   LIG     1      19.181  29.403  28.575  1.00  0.00      LIG  
ATOM   4326 C5   LIG     1      19.765  26.911  28.549  1.00  0.00      LIG  
ATOM   4327 C6   LIG     1      17.464  27.577  25.460  1.00  0.00      LIG  
ATOM   4328 C7   LIG     1      20.263  28.337  28.633  1.00  0.00      LIG  
ATOM   4329 C8   LIG     1      18.193  25.181  25.508  1.00  0.00      LIG  
ATOM   4330 C9   LIG     1      18.491  29.760  29.930  1.00  0.00      LIG  
ATOM   4331 C10  LIG     1      16.863  29.646  27.472  1.00  0.00      LIG  
ATOM   4332 C11  LIG     1      19.290  24.116  27.311  1.00  0.00      LIG  
ATOM   4333 C12  LIG     1      17.803  26.332  24.650  1.00  0.00      LIG  
ATOM   4334 C13  LIG     1      17.434  26.302  28.179  1.00  0.00      LIG  
ATOM   4335 C14  LIG     1      18.909  30.374  26.380  1.00  0.00      LIG  
ATOM   4336 C15  LIG     1      17.811  23.896  25.464  1.00  0.00      LIG  
ATOM   4337 C16  LIG     1      20.551  25.659  25.882  1.00  0.00      LIG  
ATOM   4338 C17  LIG     1      18.407  23.125  26.577  1.00  0.00      LIG  
ATOM   4339 C18  LIG     1      16.678  30.773  28.453  1.00  0.00      LIG  
ATOM   4340 C19  LIG     1      17.075  30.255  29.785  1.00  0.00      LIG  
ATOM   4341 C20  LIG     1      19.277  30.905  30.554  1.00  0.00      LIG  
ATOM   4342 C21  LIG     1      18.467  28.660  30.985  1.00  0.00      LIG  
ATOM   4343 C22  LIG     1      16.960  23.145  24.474  1.00  0.00      LIG  
ATOM   4344 C23  LIG     1      17.294  23.425  23.011  1.00  0.00      LIG  
ATOM   4345 C24  LIG     1      15.488  23.421  24.712  1.00  0.00      LIG  
ATOM   4346 C25  LIG     1      18.711  22.993  22.637  1.00  0.00      LIG  
ATOM   4347 C26  LIG     1      19.268  23.814  21.446  1.00  0.00      LIG  
ATOM   4348 C27  LIG     1      18.506  23.806  20.096  1.00  0.00      LIG  
ATOM   4349 C28  LIG     1      17.621  25.033  20.009  1.00  0.00      LIG  
ATOM   4350 C29  LIG     1      19.428  23.882  18.890  1.00  0.00      LIG  
ATOM   4351 C30  LIG     1      19.687  20.711  22.686  1.00  0.00      LIG  
ATOM   4352 C31  LIG     1      20.684  21.183  23.705  1.00  0.00      LIG  
ATOM   4353 H    LIG     1      19.458  28.060  25.983  1.00  0.00      LIG  
ATOM   4354 H1   LIG     1      19.794  30.293  28.411  1.00  0.00      LIG  
ATOM   4355 H2   LIG     1      20.637  26.264  28.449  1.00  0.00      LIG  
ATOM   4356 H3   LIG     1      19.338  26.623  29.510  1.00  0.00      LIG  
ATOM   4357 H4   LIG     1      16.483  27.441  25.924  1.00  0.00      LIG  
ATOM   4358 H5   LIG     1      20.870  28.460  29.533  1.00  0.00      LIG  
ATOM   4359 H6   LIG     1      20.948  28.499  27.795  1.00  0.00      LIG  
ATOM   4360 H7   LIG     1      16.285  28.781  27.805  1.00  0.00      LIG  
ATOM   4361 H8   LIG     1      16.430  29.958  26.518  1.00  0.00      LIG  
ATOM   4362 H9   LIG     1      19.005  24.170  28.362  1.00  0.00      LIG  
ATOM   4363 H10  LIG     1      20.321  23.750  27.306  1.00  0.00      LIG  
ATOM   4364 H11  LIG     1      18.617  26.552  23.952  1.00  0.00      LIG  
ATOM   4365 H12  LIG     1      16.938  26.090  24.028  1.00  0.00      LIG  
ATOM   4366 H13  LIG     1      16.638  25.976  27.506  1.00  0.00      LIG  
ATOM   4367 H14  LIG     1      17.588  25.505  28.908  1.00  0.00      LIG  
ATOM   4368 H15  LIG     1      17.058  27.150  28.748  1.00  0.00      LIG  
ATOM   4369 H16  LIG     1      18.945  31.338  26.895  1.00  0.00      LIG  
ATOM   4370 H17  LIG     1      18.311  30.533  25.483  1.00  0.00      LIG  
ATOM   4371 H18  LIG     1      19.929  30.131  26.071  1.00  0.00      LIG  
ATOM   4372 H19  LIG     1      21.360  25.768  26.607  1.00  0.00      LIG  
ATOM   4373 H20  LIG     1      20.805  24.794  25.262  1.00  0.00      LIG  
ATOM   4374 H21  LIG     1      20.573  26.534  25.229  1.00  0.00      LIG  
ATOM   4375 H22  LIG     1      17.626  22.740  27.238  1.00  0.00      LIG  
ATOM   4376 H23  LIG     1      18.995  22.284  26.204  1.00  0.00      LIG  
ATOM   4377 H24  LIG     1      15.622  31.053  28.499  1.00  0.00      LIG  
ATOM   4378 H25  LIG     1      17.269  31.661  28.213  1.00  0.00      LIG  
ATOM   4379 H26  LIG     1      20.320  30.613  30.708  1.00  0.00      LIG  
ATOM   4380 H27  LIG     1      18.863  31.193  31.526  1.00  0.00      LIG  
ATOM   4381 H28  LIG     1      19.265  31.793  29.914  1.00  0.00      LIG  
ATOM   4382 H29  LIG     1      19.476  28.315  31.225  1.00  0.00      LIG  
ATOM   4383 H30  LIG     1      17.870  27.806  30.660  1.00  0.00      LIG  
ATOM   4384 H31  LIG     1      18.033  29.019  31.924  1.00  0.00      LIG  
ATOM   4385 H32  LIG     1      17.130  22.078  24.643  1.00  0.00      LIG  
ATOM   4386 H33  LIG     1      16.594  28.327  23.904  1.00  0.00      LIG  
ATOM   4387 H34  LIG     1      17.170  24.487  22.808  1.00  0.00      LIG  
ATOM   4388 H35  LIG     1      16.564  22.899  22.388  1.00  0.00      LIG  
ATOM   4389 H36  LIG     1      14.879  22.814  24.037  1.00  0.00      LIG  
ATOM   4390 H37  LIG     1      15.248  24.473  24.528  1.00  0.00      LIG  
ATOM   4391 H38  LIG     1      15.202  23.177  25.740  1.00  0.00      LIG  
ATOM   4392 H39  LIG     1      19.352  23.210  23.490  1.00  0.00      LIG  
ATOM   4393 H40  LIG     1      19.309  24.855  21.777  1.00  0.00      LIG  
ATOM   4394 H41  LIG     1      20.631  22.643  20.696  1.00  0.00      LIG  
ATOM   4395 H42  LIG     1      17.032  25.010  19.091  1.00  0.00      LIG  
ATOM   4396 H43  LIG     1      18.221  25.947  20.018  1.00  0.00      LIG  
ATOM   4397 H44  LIG     1      16.912  25.076  20.836  1.00  0.00      LIG  
ATOM   4398 H45  LIG     1      20.048  22.989  18.800  1.00  0.00      LIG  
ATOM   4399 H46  LIG     1      18.841  23.937  17.969  1.00  0.00      LIG  
ATOM   4400 H47  LIG     1      20.073  24.764  18.942  1.00  0.00      LIG  
ATOM   4401 H48  LIG     1      17.192  22.773  19.102  1.00  0.00      LIG  
ATOM   4402 H49  LIG     1      21.370  20.360  23.919  1.00  0.00      LIG  
ATOM   4403 H50  LIG     1      20.170  21.451  24.630  1.00  0.00      LIG  
ATOM   4404 H51  LIG     1      21.266  22.022  23.316  1.00  0.00      LIG  
TER
REMARK  Energy: 75.072
REMARK  SimpleFitness: 75.072
REMARK  FullFitness: -908.65656
REMARK  InterFull: -30.6096
REMARK  IntraFull: 122.701
REMARK  solvFull: -1214.34
REMARK  surfFull: 213.592
REMARK  extraFull: 0.0
REMARK  deltaGcompsolvpol: -1214.34
REMARK  deltaGcompsolvnonpol: 213.592
REMARK  deltaGprotsolvpol: -1219.71
REMARK  deltaGprotsolvnonpol: 208.651
REMARK  deltaGligsolvpol: -14.0663
REMARK  deltaGligsolvnonpol: 16.8543
REMARK  deltaGvdw: -30.6096
REMARK  deltaGelec: 0.0
REMARK  deltaG: -6.8231654
REMARK  Cluster: 1
REMARK  ClusterRank: 3
ATOM   4315 O    LIG     1      17.315  28.610  24.495  1.00  0.00      LIG  
ATOM   4316 O1   LIG     1      16.364  30.452  30.761  1.00  0.00      LIG  
ATOM   4317 O2   LIG     1      18.662  21.573  22.360  1.00  0.00      LIG  
ATOM   4318 O3   LIG     1      20.633  23.454  21.241  1.00  0.00      LIG  
ATOM   4319 O4   LIG     1      17.691  22.650  19.929  1.00  0.00      LIG  
ATOM   4320 O5   LIG     1      19.734  19.575  22.242  1.00  0.00      LIG  
ATOM   4321 C    LIG     1      18.737  26.662  27.445  1.00  0.00      LIG  
ATOM   4322 C1   LIG     1      18.530  27.910  26.537  1.00  0.00      LIG  
ATOM   4323 C2   LIG     1      18.333  29.275  27.282  1.00  0.00      LIG  
ATOM   4324 C3   LIG     1      19.193  25.454  26.571  1.00  0.00      LIG  
ATOM   4325 C4   LIG     1      19.181  29.403  28.575  1.00  0.00      LIG  
ATOM   4326 C5   LIG     1      19.765  26.911  28.549  1.00  0.00      LIG  
ATOM   4327 C6   LIG     1      17.464  27.577  25.460  1.00  0.00      LIG  
ATOM   4328 C7   LIG     1      20.263  28.337  28.633  1.00  0.00      LIG  
ATOM   4329 C8   LIG     1      18.193  25.181  25.508  1.00  0.00      LIG  
ATOM   4330 C9   LIG     1      18.491  29.760  29.930  1.00  0.00      LIG  
ATOM   4331 C10  LIG     1      16.863  29.646  27.472  1.00  0.00      LIG  
ATOM   4332 C11  LIG     1      19.290  24.116  27.311  1.00  0.00      LIG  
ATOM   4333 C12  LIG     1      17.803  26.332  24.650  1.00  0.00      LIG  
ATOM   4334 C13  LIG     1      17.434  26.302  28.179  1.00  0.00      LIG  
ATOM   4335 C14  LIG     1      18.909  30.374  26.380  1.00  0.00      LIG  
ATOM   4336 C15  LIG     1      17.811  23.896  25.464  1.00  0.00      LIG  
ATOM   4337 C16  LIG     1      20.551  25.659  25.882  1.00  0.00      LIG  
ATOM   4338 C17  LIG     1      18.407  23.125  26.577  1.00  0.00      LIG  
ATOM   4339 C18  LIG     1      16.678  30.773  28.453  1.00  0.00      LIG  
ATOM   4340 C19  LIG     1      17.075  30.255  29.785  1.00  0.00      LIG  
ATOM   4341 C20  LIG     1      19.277  30.905  30.554  1.00  0.00      LIG  
ATOM   4342 C21  LIG     1      18.467  28.660  30.985  1.00  0.00      LIG  
ATOM   4343 C22  LIG     1      16.960  23.145  24.474  1.00  0.00      LIG  
ATOM   4344 C23  LIG     1      17.294  23.425  23.011  1.00  0.00      LIG  
ATOM   4345 C24  LIG     1      15.488  23.421  24.712  1.00  0.00      LIG  
ATOM   4346 C25  LIG     1      18.711  22.993  22.637  1.00  0.00      LIG  
ATOM   4347 C26  LIG     1      19.268  23.814  21.446  1.00  0.00      LIG  
ATOM   4348 C27  LIG     1      18.506  23.806  20.096  1.00  0.00      LIG  
ATOM   4349 C28  LIG     1      17.621  25.033  20.009  1.00  0.00      LIG  
ATOM   4350 C29  LIG     1      19.428  23.882  18.890  1.00  0.00      LIG  
ATOM   4351 C30  LIG     1      19.687  20.711  22.686  1.00  0.00      LIG  
ATOM   4352 C31  LIG     1      20.684  21.183  23.705  1.00  0.00      LIG  
ATOM   4353 H    LIG     1      19.458  28.060  25.983  1.00  0.00      LIG  
ATOM   4354 H1   LIG     1      19.794  30.293  28.411  1.00  0.00      LIG  
ATOM   4355 H2   LIG     1      20.637  26.264  28.449  1.00  0.00      LIG  
ATOM   4356 H3   LIG     1      19.338  26.623  29.510  1.00  0.00      LIG  
ATOM   4357 H4   LIG     1      16.483  27.441  25.924  1.00  0.00      LIG  
ATOM   4358 H5   LIG     1      20.870  28.460  29.533  1.00  0.00      LIG  
ATOM   4359 H6   LIG     1      20.948  28.499  27.795  1.00  0.00      LIG  
ATOM   4360 H7   LIG     1      16.285  28.781  27.805  1.00  0.00      LIG  
ATOM   4361 H8   LIG     1      16.430  29.958  26.518  1.00  0.00      LIG  
ATOM   4362 H9   LIG     1      19.005  24.170  28.362  1.00  0.00      LIG  
ATOM   4363 H10  LIG     1      20.321  23.750  27.306  1.00  0.00      LIG  
ATOM   4364 H11  LIG     1      18.617  26.552  23.952  1.00  0.00      LIG  
ATOM   4365 H12  LIG     1      16.938  26.090  24.028  1.00  0.00      LIG  
ATOM   4366 H13  LIG     1      16.638  25.976  27.506  1.00  0.00      LIG  
ATOM   4367 H14  LIG     1      17.588  25.505  28.908  1.00  0.00      LIG  
ATOM   4368 H15  LIG     1      17.058  27.150  28.748  1.00  0.00      LIG  
ATOM   4369 H16  LIG     1      18.945  31.338  26.895  1.00  0.00      LIG  
ATOM   4370 H17  LIG     1      18.311  30.533  25.483  1.00  0.00      LIG  
ATOM   4371 H18  LIG     1      19.929  30.131  26.071  1.00  0.00      LIG  
ATOM   4372 H19  LIG     1      21.360  25.768  26.607  1.00  0.00      LIG  
ATOM   4373 H20  LIG     1      20.805  24.794  25.262  1.00  0.00      LIG  
ATOM   4374 H21  LIG     1      20.573  26.534  25.229  1.00  0.00      LIG  
ATOM   4375 H22  LIG     1      17.626  22.740  27.238  1.00  0.00      LIG  
ATOM   4376 H23  LIG     1      18.995  22.284  26.204  1.00  0.00      LIG  
ATOM   4377 H24  LIG     1      15.622  31.053  28.499  1.00  0.00      LIG  
ATOM   4378 H25  LIG     1      17.269  31.661  28.213  1.00  0.00      LIG  
ATOM   4379 H26  LIG     1      20.320  30.613  30.708  1.00  0.00      LIG  
ATOM   4380 H27  LIG     1      18.863  31.193  31.526  1.00  0.00      LIG  
ATOM   4381 H28  LIG     1      19.265  31.793  29.914  1.00  0.00      LIG  
ATOM   4382 H29  LIG     1      19.476  28.315  31.225  1.00  0.00      LIG  
ATOM   4383 H30  LIG     1      17.870  27.806  30.660  1.00  0.00      LIG  
ATOM   4384 H31  LIG     1      18.033  29.019  31.924  1.00  0.00      LIG  
ATOM   4385 H32  LIG     1      17.130  22.078  24.643  1.00  0.00      LIG  
ATOM   4386 H33  LIG     1      16.594  28.327  23.904  1.00  0.00      LIG  
ATOM   4387 H34  LIG     1      17.170  24.487  22.808  1.00  0.00      LIG  
ATOM   4388 H35  LIG     1      16.564  22.899  22.388  1.00  0.00      LIG  
ATOM   4389 H36  LIG     1      14.879  22.814  24.037  1.00  0.00      LIG  
ATOM   4390 H37  LIG     1      15.248  24.473  24.528  1.00  0.00      LIG  
ATOM   4391 H38  LIG     1      15.202  23.177  25.740  1.00  0.00      LIG  
ATOM   4392 H39  LIG     1      19.352  23.210  23.490  1.00  0.00      LIG  
ATOM   4393 H40  LIG     1      19.309  24.855  21.777  1.00  0.00      LIG  
ATOM   4394 H41  LIG     1      20.631  22.643  20.696  1.00  0.00      LIG  
ATOM   4395 H42  LIG     1      17.032  25.010  19.091  1.00  0.00      LIG  
ATOM   4396 H43  LIG     1      18.221  25.947  20.018  1.00  0.00      LIG  
ATOM   4397 H44  LIG     1      16.912  25.076  20.836  1.00  0.00      LIG  
ATOM   4398 H45  LIG     1      20.048  22.989  18.800  1.00  0.00      LIG  
ATOM   4399 H46  LIG     1      18.841  23.937  17.969  1.00  0.00      LIG  
ATOM   4400 H47  LIG     1      20.073  24.764  18.942  1.00  0.00      LIG  
ATOM   4401 H48  LIG     1      17.192  22.773  19.102  1.00  0.00      LIG  
ATOM   4402 H49  LIG     1      21.370  20.360  23.919  1.00  0.00      LIG  
ATOM   4403 H50  LIG     1      20.170  21.451  24.630  1.00  0.00      LIG  
ATOM   4404 H51  LIG     1      21.266  22.022  23.316  1.00  0.00      LIG  
TER
REMARK  Energy: 77.2717
REMARK  SimpleFitness: 77.2717
REMARK  FullFitness: -908.52625
REMARK  InterFull: -28.1513
REMARK  IntraFull: 120.975
REMARK  solvFull: -1215.34
REMARK  surfFull: 213.99
REMARK  extraFull: 0.0
REMARK  deltaGcompsolvpol: -1215.34
REMARK  deltaGcompsolvnonpol: 213.99
REMARK  deltaGprotsolvpol: -1219.71
REMARK  deltaGprotsolvnonpol: 208.651
REMARK  deltaGligsolvpol: -13.4954
REMARK  deltaGligsolvnonpol: 16.857
REMARK  deltaGvdw: -28.1513
REMARK  deltaGelec: 0.0
REMARK  deltaG: -6.6493535
REMARK  Cluster: 1
REMARK  ClusterRank: 4
ATOM   4315 O    LIG     1      17.263  28.316  24.551  1.00  0.00      LIG  
ATOM   4316 O1   LIG     1      16.824  30.402  30.830  1.00  0.00      LIG  
ATOM   4317 O2   LIG     1      18.896  21.356  22.403  1.00  0.00      LIG  
ATOM   4318 O3   LIG     1      20.424  23.706  21.287  1.00  0.00      LIG  
ATOM   4319 O4   LIG     1      16.887  22.991  20.791  1.00  0.00      LIG  
ATOM   4320 O5   LIG     1      19.690  19.231  22.476  1.00  0.00      LIG  
ATOM   4321 C    LIG     1      19.411  26.879  27.344  1.00  0.00      LIG  
ATOM   4322 C1   LIG     1      18.834  27.995  26.429  1.00  0.00      LIG  
ATOM   4323 C2   LIG     1      18.482  29.346  27.143  1.00  0.00      LIG  
ATOM   4324 C3   LIG     1      19.958  25.715  26.465  1.00  0.00      LIG  
ATOM   4325 C4   LIG     1      19.453  29.716  28.295  1.00  0.00      LIG  
ATOM   4326 C5   LIG     1      20.526  27.393  28.255  1.00  0.00      LIG  
ATOM   4327 C6   LIG     1      17.708  27.397  25.542  1.00  0.00      LIG  
ATOM   4328 C7   LIG     1      20.728  28.892  28.224  1.00  0.00      LIG  
ATOM   4329 C8   LIG     1      18.865  25.172  25.620  1.00  0.00      LIG  
ATOM   4330 C9   LIG     1      18.900  30.003  29.727  1.00  0.00      LIG  
ATOM   4331 C10  LIG     1      17.007  29.452  27.532  1.00  0.00      LIG  
ATOM   4332 C11  LIG     1      20.434  24.494  27.256  1.00  0.00      LIG  
ATOM   4333 C12  LIG     1      18.140  26.157  24.767  1.00  0.00      LIG  
ATOM   4334 C13  LIG     1      18.321  26.343  28.289  1.00  0.00      LIG  
ATOM   4335 C14  LIG     1      18.712  30.468  26.123  1.00  0.00      LIG  
ATOM   4336 C15  LIG     1      18.680  23.856  25.787  1.00  0.00      LIG  
ATOM   4337 C16  LIG     1      21.119  26.111  25.543  1.00  0.00      LIG  
ATOM   4338 C17  LIG     1      19.590  23.314  26.822  1.00  0.00      LIG  
ATOM   4339 C18  LIG     1      16.748  30.589  28.487  1.00  0.00      LIG  
ATOM   4340 C19  LIG     1      17.413  30.246  29.769  1.00  0.00      LIG  
ATOM   4341 C20  LIG     1      19.553  31.289  30.216  1.00  0.00      LIG  
ATOM   4342 C21  LIG     1      19.212  28.966  30.802  1.00  0.00      LIG  
ATOM   4343 C22  LIG     1      17.715  22.891  25.153  1.00  0.00      LIG  
ATOM   4344 C23  LIG     1      17.589  22.979  23.637  1.00  0.00      LIG  
ATOM   4345 C24  LIG     1      16.337  23.061  25.764  1.00  0.00      LIG  
ATOM   4346 C25  LIG     1      18.900  22.719  22.885  1.00  0.00      LIG  
ATOM   4347 C26  LIG     1      19.057  23.691  21.698  1.00  0.00      LIG  
ATOM   4348 C27  LIG     1      18.156  23.514  20.454  1.00  0.00      LIG  
ATOM   4349 C28  LIG     1      17.940  24.880  19.838  1.00  0.00      LIG  
ATOM   4350 C29  LIG     1      18.711  22.622  19.363  1.00  0.00      LIG  
ATOM   4351 C30  LIG     1      19.728  20.376  22.898  1.00  0.00      LIG  
ATOM   4352 C31  LIG     1      20.730  20.776  23.940  1.00  0.00      LIG  
ATOM   4353 H    LIG     1      19.626  28.278  25.734  1.00  0.00      LIG  
ATOM   4354 H1   LIG     1      19.838  30.701  28.019  1.00  0.00      LIG  
ATOM   4355 H2   LIG     1      21.487  26.932  28.026  1.00  0.00      LIG  
ATOM   4356 H3   LIG     1      20.324  27.080  29.280  1.00  0.00      LIG  
ATOM   4357 H4   LIG     1      16.838  27.142  26.151  1.00  0.00      LIG  
ATOM   4358 H5   LIG     1      21.415  29.185  29.021  1.00  0.00      LIG  
ATOM   4359 H6   LIG     1      21.241  29.139  27.289  1.00  0.00      LIG  
ATOM   4360 H7   LIG     1      16.657  28.520  27.981  1.00  0.00      LIG  
ATOM   4361 H8   LIG     1      16.398  29.616  26.640  1.00  0.00      LIG  
ATOM   4362 H9   LIG     1      20.380  24.621  28.339  1.00  0.00      LIG  
ATOM   4363 H10  LIG     1      21.485  24.282  27.038  1.00  0.00      LIG  
ATOM   4364 H11  LIG     1      18.786  26.446  23.932  1.00  0.00      LIG  
ATOM   4365 H12  LIG     1      17.251  25.719  24.313  1.00  0.00      LIG  
ATOM   4366 H13  LIG     1      17.501  25.847  27.765  1.00  0.00      LIG  
ATOM   4367 H14  LIG     1      18.724  25.629  29.009  1.00  0.00      LIG  
ATOM   4368 H15  LIG     1      17.885  27.146  28.880  1.00  0.00      LIG  
ATOM   4369 H16  LIG     1      18.624  31.456  26.583  1.00  0.00      LIG  
ATOM   4370 H17  LIG     1      17.988  30.448  25.309  1.00  0.00      LIG  
ATOM   4371 H18  LIG     1      19.714  30.400  25.689  1.00  0.00      LIG  
ATOM   4372 H19  LIG     1      21.997  26.425  26.112  1.00  0.00      LIG  
ATOM   4373 H20  LIG     1      21.432  25.260  24.929  1.00  0.00      LIG  
ATOM   4374 H21  LIG     1      20.863  26.920  24.854  1.00  0.00      LIG  
ATOM   4375 H22  LIG     1      19.021  22.914  27.666  1.00  0.00      LIG  
ATOM   4376 H23  LIG     1      20.223  22.521  26.419  1.00  0.00      LIG  
ATOM   4377 H24  LIG     1      15.675  30.674  28.675  1.00  0.00      LIG  
ATOM   4378 H25  LIG     1      17.120  31.550  28.126  1.00  0.00      LIG  
ATOM   4379 H26  LIG     1      20.641  31.182  30.234  1.00  0.00      LIG  
ATOM   4380 H27  LIG     1      19.225  31.544  31.229  1.00  0.00      LIG  
ATOM   4381 H28  LIG     1      19.304  32.134  29.566  1.00  0.00      LIG  
ATOM   4382 H29  LIG     1      20.288  28.802  30.899  1.00  0.00      LIG  
ATOM   4383 H30  LIG     1      18.728  28.010  30.593  1.00  0.00      LIG  
ATOM   4384 H31  LIG     1      18.860  29.295  31.784  1.00  0.00      LIG  
ATOM   4385 H32  LIG     1      18.063  21.881  25.386  1.00  0.00      LIG  
ATOM   4386 H33  LIG     1      16.502  27.903  24.103  1.00  0.00      LIG  
ATOM   4387 H34  LIG     1      17.200  23.959  23.363  1.00  0.00      LIG  
ATOM   4388 H35  LIG     1      16.828  22.256  23.327  1.00  0.00      LIG  
ATOM   4389 H36  LIG     1      15.652  22.307  25.367  1.00  0.00      LIG  
ATOM   4390 H37  LIG     1      15.923  24.047  25.531  1.00  0.00      LIG  
ATOM   4391 H38  LIG     1      16.369  22.953  26.852  1.00  0.00      LIG  
ATOM   4392 H39  LIG     1      19.732  22.935  23.553  1.00  0.00      LIG  
ATOM   4393 H40  LIG     1      18.862  24.687  22.105  1.00  0.00      LIG  
ATOM   4394 H41  LIG     1      20.588  22.861  20.829  1.00  0.00      LIG  
ATOM   4395 H42  LIG     1      17.283  24.806  18.968  1.00  0.00      LIG  
ATOM   4396 H43  LIG     1      18.890  25.323  19.525  1.00  0.00      LIG  
ATOM   4397 H44  LIG     1      17.453  25.553  20.549  1.00  0.00      LIG  
ATOM   4398 H45  LIG     1      18.833  21.599  19.727  1.00  0.00      LIG  
ATOM   4399 H46  LIG     1      18.012  22.570  18.522  1.00  0.00      LIG  
ATOM   4400 H47  LIG     1      19.666  22.994  18.984  1.00  0.00      LIG  
ATOM   4401 H48  LIG     1      16.412  22.845  19.952  1.00  0.00      LIG  
ATOM   4402 H49  LIG     1      21.332  19.900  24.190  1.00  0.00      LIG  
ATOM   4403 H50  LIG     1      20.213  21.104  24.843  1.00  0.00      LIG  
ATOM   4404 H51  LIG     1      21.396  21.551  23.551  1.00  0.00      LIG  
TER
REMARK  Energy: 77.2717
REMARK  SimpleFitness: 77.2717
REMARK  FullFitness: -908.52625
REMARK  InterFull: -28.1513
REMARK  IntraFull: 120.975
REMARK  solvFull: -1215.34
REMARK  surfFull: 213.99
REMARK  extraFull: 0.0
REMARK  deltaGcompsolvpol: -1215.34
REMARK  deltaGcompsolvnonpol: 213.99
REMARK  deltaGprotsolvpol: -1219.71
REMARK  deltaGprotsolvnonpol: 208.651
REMARK  deltaGligsolvpol: -13.4954
REMARK  deltaGligsolvnonpol: 16.857
REMARK  deltaGvdw: -28.1513
REMARK  deltaGelec: 0.0
REMARK  deltaG: -6.6493535
REMARK  Cluster: 1
REMARK  ClusterRank: 5
ATOM   4315 O    LIG     1      17.263  28.316  24.551  1.00  0.00      LIG  
ATOM   4316 O1   LIG     1      16.824  30.402  30.830  1.00  0.00      LIG  
ATOM   4317 O2   LIG     1      18.896  21.356  22.403  1.00  0.00      LIG  
ATOM   4318 O3   LIG     1      20.424  23.706  21.287  1.00  0.00      LIG  
ATOM   4319 O4   LIG     1      16.887  22.991  20.791  1.00  0.00      LIG  
ATOM   4320 O5   LIG     1      19.690  19.231  22.476  1.00  0.00      LIG  
ATOM   4321 C    LIG     1      19.411  26.879  27.344  1.00  0.00      LIG  
ATOM   4322 C1   LIG     1      18.834  27.995  26.429  1.00  0.00      LIG  
ATOM   4323 C2   LIG     1      18.482  29.346  27.143  1.00  0.00      LIG  
ATOM   4324 C3   LIG     1      19.958  25.715  26.465  1.00  0.00      LIG  
ATOM   4325 C4   LIG     1      19.453  29.716  28.295  1.00  0.00      LIG  
ATOM   4326 C5   LIG     1      20.526  27.393  28.255  1.00  0.00      LIG  
ATOM   4327 C6   LIG     1      17.708  27.397  25.542  1.00  0.00      LIG  
ATOM   4328 C7   LIG     1      20.728  28.892  28.224  1.00  0.00      LIG  
ATOM   4329 C8   LIG     1      18.865  25.172  25.620  1.00  0.00      LIG  
ATOM   4330 C9   LIG     1      18.900  30.003  29.727  1.00  0.00      LIG  
ATOM   4331 C10  LIG     1      17.007  29.452  27.532  1.00  0.00      LIG  
ATOM   4332 C11  LIG     1      20.434  24.494  27.256  1.00  0.00      LIG  
ATOM   4333 C12  LIG     1      18.140  26.157  24.767  1.00  0.00      LIG  
ATOM   4334 C13  LIG     1      18.321  26.343  28.289  1.00  0.00      LIG  
ATOM   4335 C14  LIG     1      18.712  30.468  26.123  1.00  0.00      LIG  
ATOM   4336 C15  LIG     1      18.680  23.856  25.787  1.00  0.00      LIG  
ATOM   4337 C16  LIG     1      21.119  26.111  25.543  1.00  0.00      LIG  
ATOM   4338 C17  LIG     1      19.590  23.314  26.822  1.00  0.00      LIG  
ATOM   4339 C18  LIG     1      16.748  30.589  28.487  1.00  0.00      LIG  
ATOM   4340 C19  LIG     1      17.413  30.246  29.769  1.00  0.00      LIG  
ATOM   4341 C20  LIG     1      19.553  31.289  30.216  1.00  0.00      LIG  
ATOM   4342 C21  LIG     1      19.212  28.966  30.802  1.00  0.00      LIG  
ATOM   4343 C22  LIG     1      17.715  22.891  25.153  1.00  0.00      LIG  
ATOM   4344 C23  LIG     1      17.589  22.979  23.637  1.00  0.00      LIG  
ATOM   4345 C24  LIG     1      16.337  23.061  25.764  1.00  0.00      LIG  
ATOM   4346 C25  LIG     1      18.900  22.719  22.885  1.00  0.00      LIG  
ATOM   4347 C26  LIG     1      19.057  23.691  21.698  1.00  0.00      LIG  
ATOM   4348 C27  LIG     1      18.156  23.514  20.454  1.00  0.00      LIG  
ATOM   4349 C28  LIG     1      17.940  24.880  19.838  1.00  0.00      LIG  
ATOM   4350 C29  LIG     1      18.711  22.622  19.363  1.00  0.00      LIG  
ATOM   4351 C30  LIG     1      19.728  20.376  22.898  1.00  0.00      LIG  
ATOM   4352 C31  LIG     1      20.730  20.776  23.940  1.00  0.00      LIG  
ATOM   4353 H    LIG     1      19.626  28.278  25.734  1.00  0.00      LIG  
ATOM   4354 H1   LIG     1      19.838  30.701  28.019  1.00  0.00      LIG  
ATOM   4355 H2   LIG     1      21.487  26.932  28.026  1.00  0.00      LIG  
ATOM   4356 H3   LIG     1      20.324  27.080  29.280  1.00  0.00      LIG  
ATOM   4357 H4   LIG     1      16.838  27.142  26.151  1.00  0.00      LIG  
ATOM   4358 H5   LIG     1      21.415  29.185  29.021  1.00  0.00      LIG  
ATOM   4359 H6   LIG     1      21.241  29.139  27.289  1.00  0.00      LIG  
ATOM   4360 H7   LIG     1      16.657  28.520  27.981  1.00  0.00      LIG  
ATOM   4361 H8   LIG     1      16.398  29.616  26.640  1.00  0.00      LIG  
ATOM   4362 H9   LIG     1      20.380  24.621  28.339  1.00  0.00      LIG  
ATOM   4363 H10  LIG     1      21.485  24.282  27.038  1.00  0.00      LIG  
ATOM   4364 H11  LIG     1      18.786  26.446  23.932  1.00  0.00      LIG  
ATOM   4365 H12  LIG     1      17.251  25.719  24.313  1.00  0.00      LIG  
ATOM   4366 H13  LIG     1      17.501  25.847  27.765  1.00  0.00      LIG  
ATOM   4367 H14  LIG     1      18.724  25.629  29.009  1.00  0.00      LIG  
ATOM   4368 H15  LIG     1      17.885  27.146  28.880  1.00  0.00      LIG  
ATOM   4369 H16  LIG     1      18.624  31.456  26.583  1.00  0.00      LIG  
ATOM   4370 H17  LIG     1      17.988  30.448  25.309  1.00  0.00      LIG  
ATOM   4371 H18  LIG     1      19.714  30.400  25.689  1.00  0.00      LIG  
ATOM   4372 H19  LIG     1      21.997  26.425  26.112  1.00  0.00      LIG  
ATOM   4373 H20  LIG     1      21.432  25.260  24.929  1.00  0.00      LIG  
ATOM   4374 H21  LIG     1      20.863  26.920  24.854  1.00  0.00      LIG  
ATOM   4375 H22  LIG     1      19.021  22.914  27.666  1.00  0.00      LIG  
ATOM   4376 H23  LIG     1      20.223  22.521  26.419  1.00  0.00      LIG  
ATOM   4377 H24  LIG     1      15.675  30.674  28.675  1.00  0.00      LIG  
ATOM   4378 H25  LIG     1      17.120  31.550  28.126  1.00  0.00      LIG  
ATOM   4379 H26  LIG     1      20.641  31.182  30.234  1.00  0.00      LIG  
ATOM   4380 H27  LIG     1      19.225  31.544  31.229  1.00  0.00      LIG  
ATOM   4381 H28  LIG     1      19.304  32.134  29.566  1.00  0.00      LIG  
ATOM   4382 H29  LIG     1      20.288  28.802  30.899  1.00  0.00      LIG  
ATOM   4383 H30  LIG     1      18.728  28.010  30.593  1.00  0.00      LIG  
ATOM   4384 H31  LIG     1      18.860  29.295  31.784  1.00  0.00      LIG  
ATOM   4385 H32  LIG     1      18.063  21.881  25.386  1.00  0.00      LIG  
ATOM   4386 H33  LIG     1      16.502  27.903  24.103  1.00  0.00      LIG  
ATOM   4387 H34  LIG     1      17.200  23.959  23.363  1.00  0.00      LIG  
ATOM   4388 H35  LIG     1      16.828  22.256  23.327  1.00  0.00      LIG  
ATOM   4389 H36  LIG     1      15.652  22.307  25.367  1.00  0.00      LIG  
ATOM   4390 H37  LIG     1      15.923  24.047  25.531  1.00  0.00      LIG  
ATOM   4391 H38  LIG     1      16.369  22.953  26.852  1.00  0.00      LIG  
ATOM   4392 H39  LIG     1      19.732  22.935  23.553  1.00  0.00      LIG  
ATOM   4393 H40  LIG     1      18.862  24.687  22.105  1.00  0.00      LIG  
ATOM   4394 H41  LIG     1      20.588  22.861  20.829  1.00  0.00      LIG  
ATOM   4395 H42  LIG     1      17.283  24.806  18.968  1.00  0.00      LIG  
ATOM   4396 H43  LIG     1      18.890  25.323  19.525  1.00  0.00      LIG  
ATOM   4397 H44  LIG     1      17.453  25.553  20.549  1.00  0.00      LIG  
ATOM   4398 H45  LIG     1      18.833  21.599  19.727  1.00  0.00      LIG  
ATOM   4399 H46  LIG     1      18.012  22.570  18.522  1.00  0.00      LIG  
ATOM   4400 H47  LIG     1      19.666  22.994  18.984  1.00  0.00      LIG  
ATOM   4401 H48  LIG     1      16.412  22.845  19.952  1.00  0.00      LIG  
ATOM   4402 H49  LIG     1      21.332  19.900  24.190  1.00  0.00      LIG  
ATOM   4403 H50  LIG     1      20.213  21.104  24.843  1.00  0.00      LIG  
ATOM   4404 H51  LIG     1      21.396  21.551  23.551  1.00  0.00      LIG  
TER
REMARK  Energy: 77.0208
REMARK  SimpleFitness: 77.0208
REMARK  FullFitness: -906.8168
REMARK  InterFull: -27.1138
REMARK  IntraFull: 124.345
REMARK  solvFull: -1217.82
REMARK  surfFull: 213.772
REMARK  extraFull: 0.0
REMARK  deltaGcompsolvpol: -1217.82
REMARK  deltaGcompsolvnonpol: 213.772
REMARK  deltaGprotsolvpol: -1219.71
REMARK  deltaGprotsolvnonpol: 208.651
REMARK  deltaGligsolvpol: -15.5008
REMARK  deltaGligsolvnonpol: 16.8215
REMARK  deltaGvdw: -27.1138
REMARK  deltaGelec: 0.0
REMARK  deltaG: -6.597515
REMARK  Cluster: 1
REMARK  ClusterRank: 6
ATOM   4315 O    LIG     1      17.225  28.655  24.638  1.00  0.00      LIG  
ATOM   4316 O1   LIG     1      16.545  30.909  30.866  1.00  0.00      LIG  
ATOM   4317 O2   LIG     1      18.559  21.564  22.557  1.00  0.00      LIG  
ATOM   4318 O3   LIG     1      20.539  23.438  21.435  1.00  0.00      LIG  
ATOM   4319 O4   LIG     1      17.451  22.762  20.227  1.00  0.00      LIG  
ATOM   4320 O5   LIG     1      19.597  19.550  22.363  1.00  0.00      LIG  
ATOM   4321 C    LIG     1      18.748  26.774  27.579  1.00  0.00      LIG  
ATOM   4322 C1   LIG     1      18.506  28.004  26.657  1.00  0.00      LIG  
ATOM   4323 C2   LIG     1      18.327  29.385  27.378  1.00  0.00      LIG  
ATOM   4324 C3   LIG     1      19.210  25.561  26.718  1.00  0.00      LIG  
ATOM   4325 C4   LIG     1      19.204  29.549  28.642  1.00  0.00      LIG  
ATOM   4326 C5   LIG     1      19.793  27.054  28.658  1.00  0.00      LIG  
ATOM   4327 C6   LIG     1      17.414  27.642  25.617  1.00  0.00      LIG  
ATOM   4328 C7   LIG     1      20.287  28.483  28.701  1.00  0.00      LIG  
ATOM   4329 C8   LIG     1      18.188  25.254  25.687  1.00  0.00      LIG  
ATOM   4330 C9   LIG     1      18.546  29.934  30.005  1.00  0.00      LIG  
ATOM   4331 C10  LIG     1      16.867  29.765  27.613  1.00  0.00      LIG  
ATOM   4332 C11  LIG     1      19.348  24.241  27.483  1.00  0.00      LIG  
ATOM   4333 C12  LIG     1      17.753  26.389  24.821  1.00  0.00      LIG  
ATOM   4334 C13  LIG     1      17.462  26.405  28.338  1.00  0.00      LIG  
ATOM   4335 C14  LIG     1      18.881  30.456  26.429  1.00  0.00      LIG  
ATOM   4336 C15  LIG     1      17.827  23.965  25.681  1.00  0.00      LIG  
ATOM   4337 C16  LIG     1      20.545  25.773  25.991  1.00  0.00      LIG  
ATOM   4338 C17  LIG     1      18.477  23.217  26.782  1.00  0.00      LIG  
ATOM   4339 C18  LIG     1      16.726  30.960  28.523  1.00  0.00      LIG  
ATOM   4340 C19  LIG     1      17.174  30.552  29.879  1.00  0.00      LIG  
ATOM   4341 C20  LIG     1      19.431  30.998  30.643  1.00  0.00      LIG  
ATOM   4342 C21  LIG     1      18.432  28.822  31.041  1.00  0.00      LIG  
ATOM   4343 C22  LIG     1      16.941  23.193  24.743  1.00  0.00      LIG  
ATOM   4344 C23  LIG     1      17.238  23.435  23.267  1.00  0.00      LIG  
ATOM   4345 C24  LIG     1      15.481  23.500  25.020  1.00  0.00      LIG  
ATOM   4346 C25  LIG     1      18.640  22.978  22.862  1.00  0.00      LIG  
ATOM   4347 C26  LIG     1      19.180  23.809  21.670  1.00  0.00      LIG  
ATOM   4348 C27  LIG     1      18.373  23.840  20.343  1.00  0.00      LIG  
ATOM   4349 C28  LIG     1      17.594  25.139  20.266  1.00  0.00      LIG  
ATOM   4350 C29  LIG     1      19.246  23.813  19.099  1.00  0.00      LIG  
ATOM   4351 C30  LIG     1      19.581  20.682  22.833  1.00  0.00      LIG  
ATOM   4352 C31  LIG     1      20.576  21.085  23.884  1.00  0.00      LIG  
ATOM   4353 H    LIG     1      19.416  28.146  26.073  1.00  0.00      LIG  
ATOM   4354 H1   LIG     1      19.809  30.437  28.442  1.00  0.00      LIG  
ATOM   4355 H2   LIG     1      20.667  26.410  28.556  1.00  0.00      LIG  
ATOM   4356 H3   LIG     1      19.383  26.783  29.631  1.00  0.00      LIG  
ATOM   4357 H4   LIG     1      16.448  27.506  26.110  1.00  0.00      LIG  
ATOM   4358 H5   LIG     1      20.908  28.623  29.588  1.00  0.00      LIG  
ATOM   4359 H6   LIG     1      20.954  28.628  27.846  1.00  0.00      LIG  
ATOM   4360 H7   LIG     1      16.313  28.924  28.033  1.00  0.00      LIG  
ATOM   4361 H8   LIG     1      16.388  30.010  26.662  1.00  0.00      LIG  
ATOM   4362 H9   LIG     1      19.073  24.311  28.536  1.00  0.00      LIG  
ATOM   4363 H10  LIG     1      20.387  23.899  27.479  1.00  0.00      LIG  
ATOM   4364 H11  LIG     1      18.550  26.613  24.103  1.00  0.00      LIG  
ATOM   4365 H12  LIG     1      16.879  26.124  24.222  1.00  0.00      LIG  
ATOM   4366 H13  LIG     1      16.665  26.037  27.688  1.00  0.00      LIG  
ATOM   4367 H14  LIG     1      17.643  25.635  29.091  1.00  0.00      LIG  
ATOM   4368 H15  LIG     1      17.067  27.259  28.882  1.00  0.00      LIG  
ATOM   4369 H16  LIG     1      18.935  31.435  26.912  1.00  0.00      LIG  
ATOM   4370 H17  LIG     1      18.262  30.586  25.542  1.00  0.00      LIG  
ATOM   4371 H18  LIG     1      19.894  30.202  26.105  1.00  0.00      LIG  
ATOM   4372 H19  LIG     1      21.370  25.905  26.694  1.00  0.00      LIG  
ATOM   4373 H20  LIG     1      20.796  24.899  25.379  1.00  0.00      LIG  
ATOM   4374 H21  LIG     1      20.538  26.635  25.320  1.00  0.00      LIG  
ATOM   4375 H22  LIG     1      17.726  22.813  27.467  1.00  0.00      LIG  
ATOM   4376 H23  LIG     1      19.081  22.392  26.398  1.00  0.00      LIG  
ATOM   4377 H24  LIG     1      15.673  31.246  28.588  1.00  0.00      LIG  
ATOM   4378 H25  LIG     1      17.306  31.828  28.199  1.00  0.00      LIG  
ATOM   4379 H26  LIG     1      20.448  30.619  30.782  1.00  0.00      LIG  
ATOM   4380 H27  LIG     1      19.054  31.302  31.623  1.00  0.00      LIG  
ATOM   4381 H28  LIG     1      19.485  31.894  30.017  1.00  0.00      LIG  
ATOM   4382 H29  LIG     1      19.411  28.399  31.281  1.00  0.00      LIG  
ATOM   4383 H30  LIG     1      17.777  28.020  30.697  1.00  0.00      LIG  
ATOM   4384 H31  LIG     1      18.016  29.191  31.983  1.00  0.00      LIG  
ATOM   4385 H32  LIG     1      17.103  22.128  24.934  1.00  0.00      LIG  
ATOM   4386 H33  LIG     1      16.526  28.328  24.042  1.00  0.00      LIG  
ATOM   4387 H34  LIG     1      17.118  24.492  23.040  1.00  0.00      LIG  
ATOM   4388 H35  LIG     1      16.482  22.907  22.678  1.00  0.00      LIG  
ATOM   4389 H36  LIG     1      14.839  22.883  24.386  1.00  0.00      LIG  
ATOM   4390 H37  LIG     1      15.252  24.549  24.811  1.00  0.00      LIG  
ATOM   4391 H38  LIG     1      15.226  23.293  26.064  1.00  0.00      LIG  
ATOM   4392 H39  LIG     1      19.309  23.165  23.702  1.00  0.00      LIG  
ATOM   4393 H40  LIG     1      19.244  24.845  22.015  1.00  0.00      LIG  
ATOM   4394 H41  LIG     1      20.740  23.648  20.510  1.00  0.00      LIG  
ATOM   4395 H42  LIG     1      17.018  25.183  19.338  1.00  0.00      LIG  
ATOM   4396 H43  LIG     1      18.266  26.001  20.296  1.00  0.00      LIG  
ATOM   4397 H44  LIG     1      16.879  25.228  21.087  1.00  0.00      LIG  
ATOM   4398 H45  LIG     1      19.767  22.860  19.005  1.00  0.00      LIG  
ATOM   4399 H46  LIG     1      18.626  23.908  18.203  1.00  0.00      LIG  
ATOM   4400 H47  LIG     1      19.974  24.630  19.109  1.00  0.00      LIG  
ATOM   4401 H48  LIG     1      16.929  22.915  19.419  1.00  0.00      LIG  
ATOM   4402 H49  LIG     1      21.275  20.257  24.025  1.00  0.00      LIG  
ATOM   4403 H50  LIG     1      20.065  21.268  24.833  1.00  0.00      LIG  
ATOM   4404 H51  LIG     1      21.148  21.959  23.564  1.00  0.00      LIG  
TER
REMARK  Energy: 77.0208
REMARK  SimpleFitness: 77.0208
REMARK  FullFitness: -906.8168
REMARK  InterFull: -27.1138
REMARK  IntraFull: 124.345
REMARK  solvFull: -1217.82
REMARK  surfFull: 213.772
REMARK  extraFull: 0.0
REMARK  deltaGcompsolvpol: -1217.82
REMARK  deltaGcompsolvnonpol: 213.772
REMARK  deltaGprotsolvpol: -1219.71
REMARK  deltaGprotsolvnonpol: 208.651
REMARK  deltaGligsolvpol: -15.5008
REMARK  deltaGligsolvnonpol: 16.8215
REMARK  deltaGvdw: -27.1138
REMARK  deltaGelec: 0.0
REMARK  deltaG: -6.597515
REMARK  Cluster: 1
REMARK  ClusterRank: 7
ATOM   4315 O    LIG     1      17.225  28.655  24.638  1.00  0.00      LIG  
ATOM   4316 O1   LIG     1      16.545  30.909  30.866  1.00  0.00      LIG  
ATOM   4317 O2   LIG     1      18.559  21.564  22.557  1.00  0.00      LIG  
ATOM   4318 O3   LIG     1      20.539  23.438  21.435  1.00  0.00      LIG  
ATOM   4319 O4   LIG     1      17.451  22.762  20.227  1.00  0.00      LIG  
ATOM   4320 O5   LIG     1      19.597  19.550  22.363  1.00  0.00      LIG  
ATOM   4321 C    LIG     1      18.748  26.774  27.579  1.00  0.00      LIG  
ATOM   4322 C1   LIG     1      18.506  28.004  26.657  1.00  0.00      LIG  
ATOM   4323 C2   LIG     1      18.327  29.385  27.378  1.00  0.00      LIG  
ATOM   4324 C3   LIG     1      19.210  25.561  26.718  1.00  0.00      LIG  
ATOM   4325 C4   LIG     1      19.204  29.549  28.642  1.00  0.00      LIG  
ATOM   4326 C5   LIG     1      19.793  27.054  28.658  1.00  0.00      LIG  
ATOM   4327 C6   LIG     1      17.414  27.642  25.617  1.00  0.00      LIG  
ATOM   4328 C7   LIG     1      20.287  28.483  28.701  1.00  0.00      LIG  
ATOM   4329 C8   LIG     1      18.188  25.254  25.687  1.00  0.00      LIG  
ATOM   4330 C9   LIG     1      18.546  29.934  30.005  1.00  0.00      LIG  
ATOM   4331 C10  LIG     1      16.867  29.765  27.613  1.00  0.00      LIG  
ATOM   4332 C11  LIG     1      19.348  24.241  27.483  1.00  0.00      LIG  
ATOM   4333 C12  LIG     1      17.753  26.389  24.821  1.00  0.00      LIG  
ATOM   4334 C13  LIG     1      17.462  26.405  28.338  1.00  0.00      LIG  
ATOM   4335 C14  LIG     1      18.881  30.456  26.429  1.00  0.00      LIG  
ATOM   4336 C15  LIG     1      17.827  23.965  25.681  1.00  0.00      LIG  
ATOM   4337 C16  LIG     1      20.545  25.773  25.991  1.00  0.00      LIG  
ATOM   4338 C17  LIG     1      18.477  23.217  26.782  1.00  0.00      LIG  
ATOM   4339 C18  LIG     1      16.726  30.960  28.523  1.00  0.00      LIG  
ATOM   4340 C19  LIG     1      17.174  30.552  29.879  1.00  0.00      LIG  
ATOM   4341 C20  LIG     1      19.431  30.998  30.643  1.00  0.00      LIG  
ATOM   4342 C21  LIG     1      18.432  28.822  31.041  1.00  0.00      LIG  
ATOM   4343 C22  LIG     1      16.941  23.193  24.743  1.00  0.00      LIG  
ATOM   4344 C23  LIG     1      17.238  23.435  23.267  1.00  0.00      LIG  
ATOM   4345 C24  LIG     1      15.481  23.500  25.020  1.00  0.00      LIG  
ATOM   4346 C25  LIG     1      18.640  22.978  22.862  1.00  0.00      LIG  
ATOM   4347 C26  LIG     1      19.180  23.809  21.670  1.00  0.00      LIG  
ATOM   4348 C27  LIG     1      18.373  23.840  20.343  1.00  0.00      LIG  
ATOM   4349 C28  LIG     1      17.594  25.139  20.266  1.00  0.00      LIG  
ATOM   4350 C29  LIG     1      19.246  23.813  19.099  1.00  0.00      LIG  
ATOM   4351 C30  LIG     1      19.581  20.682  22.833  1.00  0.00      LIG  
ATOM   4352 C31  LIG     1      20.576  21.085  23.884  1.00  0.00      LIG  
ATOM   4353 H    LIG     1      19.416  28.146  26.073  1.00  0.00      LIG  
ATOM   4354 H1   LIG     1      19.809  30.437  28.442  1.00  0.00      LIG  
ATOM   4355 H2   LIG     1      20.667  26.410  28.556  1.00  0.00      LIG  
ATOM   4356 H3   LIG     1      19.383  26.783  29.631  1.00  0.00      LIG  
ATOM   4357 H4   LIG     1      16.448  27.506  26.110  1.00  0.00      LIG  
ATOM   4358 H5   LIG     1      20.908  28.623  29.588  1.00  0.00      LIG  
ATOM   4359 H6   LIG     1      20.954  28.628  27.846  1.00  0.00      LIG  
ATOM   4360 H7   LIG     1      16.313  28.924  28.033  1.00  0.00      LIG  
ATOM   4361 H8   LIG     1      16.388  30.010  26.662  1.00  0.00      LIG  
ATOM   4362 H9   LIG     1      19.073  24.311  28.536  1.00  0.00      LIG  
ATOM   4363 H10  LIG     1      20.387  23.899  27.479  1.00  0.00      LIG  
ATOM   4364 H11  LIG     1      18.550  26.613  24.103  1.00  0.00      LIG  
ATOM   4365 H12  LIG     1      16.879  26.124  24.222  1.00  0.00      LIG  
ATOM   4366 H13  LIG     1      16.665  26.037  27.688  1.00  0.00      LIG  
ATOM   4367 H14  LIG     1      17.643  25.635  29.091  1.00  0.00      LIG  
ATOM   4368 H15  LIG     1      17.067  27.259  28.882  1.00  0.00      LIG  
ATOM   4369 H16  LIG     1      18.935  31.435  26.912  1.00  0.00      LIG  
ATOM   4370 H17  LIG     1      18.262  30.586  25.542  1.00  0.00      LIG  
ATOM   4371 H18  LIG     1      19.894  30.202  26.105  1.00  0.00      LIG  
ATOM   4372 H19  LIG     1      21.370  25.905  26.694  1.00  0.00      LIG  
ATOM   4373 H20  LIG     1      20.796  24.899  25.379  1.00  0.00      LIG  
ATOM   4374 H21  LIG     1      20.538  26.635  25.320  1.00  0.00      LIG  
ATOM   4375 H22  LIG     1      17.726  22.813  27.467  1.00  0.00      LIG  
ATOM   4376 H23  LIG     1      19.081  22.392  26.398  1.00  0.00      LIG  
ATOM   4377 H24  LIG     1      15.673  31.246  28.588  1.00  0.00      LIG  
ATOM   4378 H25  LIG     1      17.306  31.828  28.199  1.00  0.00      LIG  
ATOM   4379 H26  LIG     1      20.448  30.619  30.782  1.00  0.00      LIG  
ATOM   4380 H27  LIG     1      19.054  31.302  31.623  1.00  0.00      LIG  
ATOM   4381 H28  LIG     1      19.485  31.894  30.017  1.00  0.00      LIG  
ATOM   4382 H29  LIG     1      19.411  28.399  31.281  1.00  0.00      LIG  
ATOM   4383 H30  LIG     1      17.777  28.020  30.697  1.00  0.00      LIG  
ATOM   4384 H31  LIG     1      18.016  29.191  31.983  1.00  0.00      LIG  
ATOM   4385 H32  LIG     1      17.103  22.128  24.934  1.00  0.00      LIG  
ATOM   4386 H33  LIG     1      16.526  28.328  24.042  1.00  0.00      LIG  
ATOM   4387 H34  LIG     1      17.118  24.492  23.040  1.00  0.00      LIG  
ATOM   4388 H35  LIG     1      16.482  22.907  22.678  1.00  0.00      LIG  
ATOM   4389 H36  LIG     1      14.839  22.883  24.386  1.00  0.00      LIG  
ATOM   4390 H37  LIG     1      15.252  24.549  24.811  1.00  0.00      LIG  
ATOM   4391 H38  LIG     1      15.226  23.293  26.064  1.00  0.00      LIG  
ATOM   4392 H39  LIG     1      19.309  23.165  23.702  1.00  0.00      LIG  
ATOM   4393 H40  LIG     1      19.244  24.845  22.015  1.00  0.00      LIG  
ATOM   4394 H41  LIG     1      20.740  23.648  20.510  1.00  0.00      LIG  
ATOM   4395 H42  LIG     1      17.018  25.183  19.338  1.00  0.00      LIG  
ATOM   4396 H43  LIG     1      18.266  26.001  20.296  1.00  0.00      LIG  
ATOM   4397 H44  LIG     1      16.879  25.228  21.087  1.00  0.00      LIG  
ATOM   4398 H45  LIG     1      19.767  22.860  19.005  1.00  0.00      LIG  
ATOM   4399 H46  LIG     1      18.626  23.908  18.203  1.00  0.00      LIG  
ATOM   4400 H47  LIG     1      19.974  24.630  19.109  1.00  0.00      LIG  
ATOM   4401 H48  LIG     1      16.929  22.915  19.419  1.00  0.00      LIG  
ATOM   4402 H49  LIG     1      21.275  20.257  24.025  1.00  0.00      LIG  
ATOM   4403 H50  LIG     1      20.065  21.268  24.833  1.00  0.00      LIG  
ATOM   4404 H51  LIG     1      21.148  21.959  23.564  1.00  0.00      LIG  
TER
REMARK  Energy: 61.5442
REMARK  SimpleFitness: 61.5442
REMARK  FullFitness: -906.7927
REMARK  InterFull: -26.2677
REMARK  IntraFull: 102.141
REMARK  solvFull: -1195.88
REMARK  surfFull: 213.214
REMARK  extraFull: 0.0
REMARK  deltaGcompsolvpol: -1195.88
REMARK  deltaGcompsolvnonpol: 213.214
REMARK  deltaGprotsolvpol: -1219.71
REMARK  deltaGprotsolvnonpol: 208.651
REMARK  deltaGligsolvpol: -12.2504
REMARK  deltaGligsolvnonpol: 17.0386
REMARK  deltaGvdw: -26.2677
REMARK  deltaGelec: 0.0
REMARK  deltaG: -5.446998
REMARK  Cluster: 2
REMARK  ClusterRank: 0
ATOM   4315 O    LIG     1      11.472  15.004   3.031  1.00  0.00      LIG  
ATOM   4316 O1   LIG     1      10.437  10.261  -1.404  1.00  0.00      LIG  
ATOM   4317 O2   LIG     1      12.859  17.107  -1.234  1.00  0.00      LIG  
ATOM   4318 O3   LIG     1      14.323  18.236  -3.744  1.00  0.00      LIG  
ATOM   4319 O4   LIG     1      14.619  14.576  -3.754  1.00  0.00      LIG  
ATOM   4320 O5   LIG     1      11.926  15.100  -1.889  1.00  0.00      LIG  
ATOM   4321 C    LIG     1      14.232  12.922   1.387  1.00  0.00      LIG  
ATOM   4322 C1   LIG     1      12.954  13.170   2.245  1.00  0.00      LIG  
ATOM   4323 C2   LIG     1      11.800  12.132   2.030  1.00  0.00      LIG  
ATOM   4324 C3   LIG     1      15.363  13.903   1.821  1.00  0.00      LIG  
ATOM   4325 C4   LIG     1      12.309  10.691   1.758  1.00  0.00      LIG  
ATOM   4326 C5   LIG     1      14.732  11.482   1.489  1.00  0.00      LIG  
ATOM   4327 C6   LIG     1      12.520  14.659   2.131  1.00  0.00      LIG  
ATOM   4328 C7   LIG     1      13.767  10.538   2.165  1.00  0.00      LIG  
ATOM   4329 C8   LIG     1      14.863  15.287   1.663  1.00  0.00      LIG  
ATOM   4330 C9   LIG     1      11.862   9.916   0.480  1.00  0.00      LIG  
ATOM   4331 C10  LIG     1      10.745  12.616   1.031  1.00  0.00      LIG  
ATOM   4332 C11  LIG     1      16.609  13.892   0.930  1.00  0.00      LIG  
ATOM   4333 C12  LIG     1      13.640  15.646   2.423  1.00  0.00      LIG  
ATOM   4334 C13  LIG     1      13.922  13.121  -0.103  1.00  0.00      LIG  
ATOM   4335 C14  LIG     1      11.055  11.995   3.365  1.00  0.00      LIG  
ATOM   4336 C15  LIG     1      15.558  16.014   0.784  1.00  0.00      LIG  
ATOM   4337 C16  LIG     1      15.849  13.715   3.263  1.00  0.00      LIG  
ATOM   4338 C17  LIG     1      16.690  15.235   0.224  1.00  0.00      LIG  
ATOM   4339 C18  LIG     1       9.876  11.499   0.518  1.00  0.00      LIG  
ATOM   4340 C19  LIG     1      10.757  10.604  -0.274  1.00  0.00      LIG  
ATOM   4341 C20  LIG     1      11.297   8.574   0.930  1.00  0.00      LIG  
ATOM   4342 C21  LIG     1      12.957   9.560  -0.522  1.00  0.00      LIG  
ATOM   4343 C22  LIG     1      15.278  17.425   0.346  1.00  0.00      LIG  
ATOM   4344 C23  LIG     1      15.185  17.594  -1.170  1.00  0.00      LIG  
ATOM   4345 C24  LIG     1      16.369  18.344   0.860  1.00  0.00      LIG  
ATOM   4346 C25  LIG     1      14.110  16.720  -1.829  1.00  0.00      LIG  
ATOM   4347 C26  LIG     1      14.030  16.893  -3.364  1.00  0.00      LIG  
ATOM   4348 C27  LIG     1      14.907  15.912  -4.161  1.00  0.00      LIG  
ATOM   4349 C28  LIG     1      14.573  16.029  -5.635  1.00  0.00      LIG  
ATOM   4350 C29  LIG     1      16.399  16.153  -4.016  1.00  0.00      LIG  
ATOM   4351 C30  LIG     1      11.857  16.183  -1.325  1.00  0.00      LIG  
ATOM   4352 C31  LIG     1      10.651  16.638  -0.569  1.00  0.00      LIG  
ATOM   4353 H    LIG     1      13.241  13.033   3.290  1.00  0.00      LIG  
ATOM   4354 H1   LIG     1      11.820  10.097   2.530  1.00  0.00      LIG  
ATOM   4355 H2   LIG     1      15.684  11.413   2.016  1.00  0.00      LIG  
ATOM   4356 H3   LIG     1      14.953  11.105   0.489  1.00  0.00      LIG  
ATOM   4357 H4   LIG     1      12.153  14.863   1.126  1.00  0.00      LIG  
ATOM   4358 H5   LIG     1      14.100   9.507   2.023  1.00  0.00      LIG  
ATOM   4359 H6   LIG     1      13.838  10.717   3.242  1.00  0.00      LIG  
ATOM   4360 H7   LIG     1      11.220  13.109   0.180  1.00  0.00      LIG  
ATOM   4361 H8   LIG     1      10.099  13.362   1.502  1.00  0.00      LIG  
ATOM   4362 H9   LIG     1      16.621  13.072   0.207  1.00  0.00      LIG  
ATOM   4363 H10  LIG     1      17.508  13.756   1.538  1.00  0.00      LIG  
ATOM   4364 H11  LIG     1      13.861  15.656   3.494  1.00  0.00      LIG  
ATOM   4365 H12  LIG     1      13.297  16.658   2.195  1.00  0.00      LIG  
ATOM   4366 H13  LIG     1      13.604  14.137  -0.325  1.00  0.00      LIG  
ATOM   4367 H14  LIG     1      14.782  12.902  -0.739  1.00  0.00      LIG  
ATOM   4368 H15  LIG     1      13.126  12.460  -0.439  1.00  0.00      LIG  
ATOM   4369 H16  LIG     1      10.300  11.205   3.321  1.00  0.00      LIG  
ATOM   4370 H17  LIG     1      10.526  12.906   3.643  1.00  0.00      LIG  
ATOM   4371 H18  LIG     1      11.747  11.746   4.174  1.00  0.00      LIG  
ATOM   4372 H19  LIG     1      16.383  12.771   3.385  1.00  0.00      LIG  
ATOM   4373 H20  LIG     1      16.551  14.509   3.538  1.00  0.00      LIG  
ATOM   4374 H21  LIG     1      15.037  13.738   3.994  1.00  0.00      LIG  
ATOM   4375 H22  LIG     1      16.576  15.099  -0.855  1.00  0.00      LIG  
ATOM   4376 H23  LIG     1      17.648  15.721   0.425  1.00  0.00      LIG  
ATOM   4377 H24  LIG     1       9.111  11.903  -0.150  1.00  0.00      LIG  
ATOM   4378 H25  LIG     1       9.387  10.933   1.314  1.00  0.00      LIG  
ATOM   4379 H26  LIG     1      12.060   8.002   1.466  1.00  0.00      LIG  
ATOM   4380 H27  LIG     1      10.966   7.974   0.077  1.00  0.00      LIG  
ATOM   4381 H28  LIG     1      10.439   8.704   1.597  1.00  0.00      LIG  
ATOM   4382 H29  LIG     1      13.749   8.970  -0.056  1.00  0.00      LIG  
ATOM   4383 H30  LIG     1      13.401  10.449  -0.975  1.00  0.00      LIG  
ATOM   4384 H31  LIG     1      12.561   8.952  -1.341  1.00  0.00      LIG  
ATOM   4385 H32  LIG     1      14.337  17.766   0.778  1.00  0.00      LIG  
ATOM   4386 H33  LIG     1      10.831  14.274   2.994  1.00  0.00      LIG  
ATOM   4387 H34  LIG     1      16.162  17.402  -1.612  1.00  0.00      LIG  
ATOM   4388 H35  LIG     1      14.964  18.649  -1.355  1.00  0.00      LIG  
ATOM   4389 H36  LIG     1      16.136  19.382   0.607  1.00  0.00      LIG  
ATOM   4390 H37  LIG     1      17.334  18.097   0.407  1.00  0.00      LIG  
ATOM   4391 H38  LIG     1      16.469  18.270   1.947  1.00  0.00      LIG  
ATOM   4392 H39  LIG     1      14.314  15.675  -1.585  1.00  0.00      LIG  
ATOM   4393 H40  LIG     1      12.996  16.722  -3.676  1.00  0.00      LIG  
ATOM   4394 H41  LIG     1      14.134  18.298  -4.697  1.00  0.00      LIG  
ATOM   4395 H42  LIG     1      15.131  15.292  -6.220  1.00  0.00      LIG  
ATOM   4396 H43  LIG     1      14.808  17.027  -6.015  1.00  0.00      LIG  
ATOM   4397 H44  LIG     1      13.512  15.829  -5.802  1.00  0.00      LIG  
ATOM   4398 H45  LIG     1      16.740  15.940  -3.001  1.00  0.00      LIG  
ATOM   4399 H46  LIG     1      16.960  15.482  -4.673  1.00  0.00      LIG  
ATOM   4400 H47  LIG     1      16.660  17.182  -4.274  1.00  0.00      LIG  
ATOM   4401 H48  LIG     1      15.147  13.987  -4.320  1.00  0.00      LIG  
ATOM   4402 H49  LIG     1       9.838  15.926  -0.731  1.00  0.00      LIG  
ATOM   4403 H50  LIG     1      10.878  16.675   0.500  1.00  0.00      LIG  
ATOM   4404 H51  LIG     1      10.343  17.620  -0.933  1.00  0.00      LIG  
TER
REMARK  Energy: 61.5442
REMARK  SimpleFitness: 61.5442
REMARK  FullFitness: -906.7927
REMARK  InterFull: -26.2677
REMARK  IntraFull: 102.141
REMARK  solvFull: -1195.88
REMARK  surfFull: 213.214
REMARK  extraFull: 0.0
REMARK  deltaGcompsolvpol: -1195.88
REMARK  deltaGcompsolvnonpol: 213.214
REMARK  deltaGprotsolvpol: -1219.71
REMARK  deltaGprotsolvnonpol: 208.651
REMARK  deltaGligsolvpol: -12.2504
REMARK  deltaGligsolvnonpol: 17.0386
REMARK  deltaGvdw: -26.2677
REMARK  deltaGelec: 0.0
REMARK  deltaG: -5.446998
REMARK  Cluster: 2
REMARK  ClusterRank: 1
ATOM   4315 O    LIG     1      11.472  15.004   3.031  1.00  0.00      LIG  
ATOM   4316 O1   LIG     1      10.437  10.261  -1.404  1.00  0.00      LIG  
ATOM   4317 O2   LIG     1      12.859  17.107  -1.234  1.00  0.00      LIG  
ATOM   4318 O3   LIG     1      14.323  18.236  -3.744  1.00  0.00      LIG  
ATOM   4319 O4   LIG     1      14.619  14.576  -3.754  1.00  0.00      LIG  
ATOM   4320 O5   LIG     1      11.926  15.100  -1.889  1.00  0.00      LIG  
ATOM   4321 C    LIG     1      14.232  12.922   1.387  1.00  0.00      LIG  
ATOM   4322 C1   LIG     1      12.954  13.170   2.245  1.00  0.00      LIG  
ATOM   4323 C2   LIG     1      11.800  12.132   2.030  1.00  0.00      LIG  
ATOM   4324 C3   LIG     1      15.363  13.903   1.821  1.00  0.00      LIG  
ATOM   4325 C4   LIG     1      12.309  10.691   1.758  1.00  0.00      LIG  
ATOM   4326 C5   LIG     1      14.732  11.482   1.489  1.00  0.00      LIG  
ATOM   4327 C6   LIG     1      12.520  14.659   2.131  1.00  0.00      LIG  
ATOM   4328 C7   LIG     1      13.767  10.538   2.165  1.00  0.00      LIG  
ATOM   4329 C8   LIG     1      14.863  15.287   1.663  1.00  0.00      LIG  
ATOM   4330 C9   LIG     1      11.862   9.916   0.480  1.00  0.00      LIG  
ATOM   4331 C10  LIG     1      10.745  12.616   1.031  1.00  0.00      LIG  
ATOM   4332 C11  LIG     1      16.609  13.892   0.930  1.00  0.00      LIG  
ATOM   4333 C12  LIG     1      13.640  15.646   2.423  1.00  0.00      LIG  
ATOM   4334 C13  LIG     1      13.922  13.121  -0.103  1.00  0.00      LIG  
ATOM   4335 C14  LIG     1      11.055  11.995   3.365  1.00  0.00      LIG  
ATOM   4336 C15  LIG     1      15.558  16.014   0.784  1.00  0.00      LIG  
ATOM   4337 C16  LIG     1      15.849  13.715   3.263  1.00  0.00      LIG  
ATOM   4338 C17  LIG     1      16.690  15.235   0.224  1.00  0.00      LIG  
ATOM   4339 C18  LIG     1       9.876  11.499   0.518  1.00  0.00      LIG  
ATOM   4340 C19  LIG     1      10.757  10.604  -0.274  1.00  0.00      LIG  
ATOM   4341 C20  LIG     1      11.297   8.574   0.930  1.00  0.00      LIG  
ATOM   4342 C21  LIG     1      12.957   9.560  -0.522  1.00  0.00      LIG  
ATOM   4343 C22  LIG     1      15.278  17.425   0.346  1.00  0.00      LIG  
ATOM   4344 C23  LIG     1      15.185  17.594  -1.170  1.00  0.00      LIG  
ATOM   4345 C24  LIG     1      16.369  18.344   0.860  1.00  0.00      LIG  
ATOM   4346 C25  LIG     1      14.110  16.720  -1.829  1.00  0.00      LIG  
ATOM   4347 C26  LIG     1      14.030  16.893  -3.364  1.00  0.00      LIG  
ATOM   4348 C27  LIG     1      14.907  15.912  -4.161  1.00  0.00      LIG  
ATOM   4349 C28  LIG     1      14.573  16.029  -5.635  1.00  0.00      LIG  
ATOM   4350 C29  LIG     1      16.399  16.153  -4.016  1.00  0.00      LIG  
ATOM   4351 C30  LIG     1      11.857  16.183  -1.325  1.00  0.00      LIG  
ATOM   4352 C31  LIG     1      10.651  16.638  -0.569  1.00  0.00      LIG  
ATOM   4353 H    LIG     1      13.241  13.033   3.290  1.00  0.00      LIG  
ATOM   4354 H1   LIG     1      11.820  10.097   2.530  1.00  0.00      LIG  
ATOM   4355 H2   LIG     1      15.684  11.413   2.016  1.00  0.00      LIG  
ATOM   4356 H3   LIG     1      14.953  11.105   0.489  1.00  0.00      LIG  
ATOM   4357 H4   LIG     1      12.153  14.863   1.126  1.00  0.00      LIG  
ATOM   4358 H5   LIG     1      14.100   9.507   2.023  1.00  0.00      LIG  
ATOM   4359 H6   LIG     1      13.838  10.717   3.242  1.00  0.00      LIG  
ATOM   4360 H7   LIG     1      11.220  13.109   0.180  1.00  0.00      LIG  
ATOM   4361 H8   LIG     1      10.099  13.362   1.502  1.00  0.00      LIG  
ATOM   4362 H9   LIG     1      16.621  13.072   0.207  1.00  0.00      LIG  
ATOM   4363 H10  LIG     1      17.508  13.756   1.538  1.00  0.00      LIG  
ATOM   4364 H11  LIG     1      13.861  15.656   3.494  1.00  0.00      LIG  
ATOM   4365 H12  LIG     1      13.297  16.658   2.195  1.00  0.00      LIG  
ATOM   4366 H13  LIG     1      13.604  14.137  -0.325  1.00  0.00      LIG  
ATOM   4367 H14  LIG     1      14.782  12.902  -0.739  1.00  0.00      LIG  
ATOM   4368 H15  LIG     1      13.126  12.460  -0.439  1.00  0.00      LIG  
ATOM   4369 H16  LIG     1      10.300  11.205   3.321  1.00  0.00      LIG  
ATOM   4370 H17  LIG     1      10.526  12.906   3.643  1.00  0.00      LIG  
ATOM   4371 H18  LIG     1      11.747  11.746   4.174  1.00  0.00      LIG  
ATOM   4372 H19  LIG     1      16.383  12.771   3.385  1.00  0.00      LIG  
ATOM   4373 H20  LIG     1      16.551  14.509   3.538  1.00  0.00      LIG  
ATOM   4374 H21  LIG     1      15.037  13.738   3.994  1.00  0.00      LIG  
ATOM   4375 H22  LIG     1      16.576  15.099  -0.855  1.00  0.00      LIG  
ATOM   4376 H23  LIG     1      17.648  15.721   0.425  1.00  0.00      LIG  
ATOM   4377 H24  LIG     1       9.111  11.903  -0.150  1.00  0.00      LIG  
ATOM   4378 H25  LIG     1       9.387  10.933   1.314  1.00  0.00      LIG  
ATOM   4379 H26  LIG     1      12.060   8.002   1.466  1.00  0.00      LIG  
ATOM   4380 H27  LIG     1      10.966   7.974   0.077  1.00  0.00      LIG  
ATOM   4381 H28  LIG     1      10.439   8.704   1.597  1.00  0.00      LIG  
ATOM   4382 H29  LIG     1      13.749   8.970  -0.056  1.00  0.00      LIG  
ATOM   4383 H30  LIG     1      13.401  10.449  -0.975  1.00  0.00      LIG  
ATOM   4384 H31  LIG     1      12.561   8.952  -1.341  1.00  0.00      LIG  
ATOM   4385 H32  LIG     1      14.337  17.766   0.778  1.00  0.00      LIG  
ATOM   4386 H33  LIG     1      10.831  14.274   2.994  1.00  0.00      LIG  
ATOM   4387 H34  LIG     1      16.162  17.402  -1.612  1.00  0.00      LIG  
ATOM   4388 H35  LIG     1      14.964  18.649  -1.355  1.00  0.00      LIG  
ATOM   4389 H36  LIG     1      16.136  19.382   0.607  1.00  0.00      LIG  
ATOM   4390 H37  LIG     1      17.334  18.097   0.407  1.00  0.00      LIG  
ATOM   4391 H38  LIG     1      16.469  18.270   1.947  1.00  0.00      LIG  
ATOM   4392 H39  LIG     1      14.314  15.675  -1.585  1.00  0.00      LIG  
ATOM   4393 H40  LIG     1      12.996  16.722  -3.676  1.00  0.00      LIG  
ATOM   4394 H41  LIG     1      14.134  18.298  -4.697  1.00  0.00      LIG  
ATOM   4395 H42  LIG     1      15.131  15.292  -6.220  1.00  0.00      LIG  
ATOM   4396 H43  LIG     1      14.808  17.027  -6.015  1.00  0.00      LIG  
ATOM   4397 H44  LIG     1      13.512  15.829  -5.802  1.00  0.00      LIG  
ATOM   4398 H45  LIG     1      16.740  15.940  -3.001  1.00  0.00      LIG  
ATOM   4399 H46  LIG     1      16.960  15.482  -4.673  1.00  0.00      LIG  
ATOM   4400 H47  LIG     1      16.660  17.182  -4.274  1.00  0.00      LIG  
ATOM   4401 H48  LIG     1      15.147  13.987  -4.320  1.00  0.00      LIG  
ATOM   4402 H49  LIG     1       9.838  15.926  -0.731  1.00  0.00      LIG  
ATOM   4403 H50  LIG     1      10.878  16.675   0.500  1.00  0.00      LIG  
ATOM   4404 H51  LIG     1      10.343  17.620  -0.933  1.00  0.00      LIG  
TER
REMARK  Energy: 61.5442
REMARK  SimpleFitness: 61.5442
REMARK  FullFitness: -906.7927
REMARK  InterFull: -26.2677
REMARK  IntraFull: 102.141
REMARK  solvFull: -1195.88
REMARK  surfFull: 213.214
REMARK  extraFull: 0.0
REMARK  deltaGcompsolvpol: -1195.88
REMARK  deltaGcompsolvnonpol: 213.214
REMARK  deltaGprotsolvpol: -1219.71
REMARK  deltaGprotsolvnonpol: 208.651
REMARK  deltaGligsolvpol: -12.2504
REMARK  deltaGligsolvnonpol: 17.0386
REMARK  deltaGvdw: -26.2677
REMARK  deltaGelec: 0.0
REMARK  deltaG: -5.446998
REMARK  Cluster: 2
REMARK  ClusterRank: 2
ATOM   4315 O    LIG     1      11.472  15.004   3.031  1.00  0.00      LIG  
ATOM   4316 O1   LIG     1      10.437  10.261  -1.404  1.00  0.00      LIG  
ATOM   4317 O2   LIG     1      12.859  17.107  -1.234  1.00  0.00      LIG  
ATOM   4318 O3   LIG     1      14.323  18.236  -3.744  1.00  0.00      LIG  
ATOM   4319 O4   LIG     1      14.619  14.576  -3.754  1.00  0.00      LIG  
ATOM   4320 O5   LIG     1      11.926  15.100  -1.889  1.00  0.00      LIG  
ATOM   4321 C    LIG     1      14.232  12.922   1.387  1.00  0.00      LIG  
ATOM   4322 C1   LIG     1      12.954  13.170   2.245  1.00  0.00      LIG  
ATOM   4323 C2   LIG     1      11.800  12.132   2.030  1.00  0.00      LIG  
ATOM   4324 C3   LIG     1      15.363  13.903   1.821  1.00  0.00      LIG  
ATOM   4325 C4   LIG     1      12.309  10.691   1.758  1.00  0.00      LIG  
ATOM   4326 C5   LIG     1      14.732  11.482   1.489  1.00  0.00      LIG  
ATOM   4327 C6   LIG     1      12.520  14.659   2.131  1.00  0.00      LIG  
ATOM   4328 C7   LIG     1      13.767  10.538   2.165  1.00  0.00      LIG  
ATOM   4329 C8   LIG     1      14.863  15.287   1.663  1.00  0.00      LIG  
ATOM   4330 C9   LIG     1      11.862   9.916   0.480  1.00  0.00      LIG  
ATOM   4331 C10  LIG     1      10.745  12.616   1.031  1.00  0.00      LIG  
ATOM   4332 C11  LIG     1      16.609  13.892   0.930  1.00  0.00      LIG  
ATOM   4333 C12  LIG     1      13.640  15.646   2.423  1.00  0.00      LIG  
ATOM   4334 C13  LIG     1      13.922  13.121  -0.103  1.00  0.00      LIG  
ATOM   4335 C14  LIG     1      11.055  11.995   3.365  1.00  0.00      LIG  
ATOM   4336 C15  LIG     1      15.558  16.014   0.784  1.00  0.00      LIG  
ATOM   4337 C16  LIG     1      15.849  13.715   3.263  1.00  0.00      LIG  
ATOM   4338 C17  LIG     1      16.690  15.235   0.224  1.00  0.00      LIG  
ATOM   4339 C18  LIG     1       9.876  11.499   0.518  1.00  0.00      LIG  
ATOM   4340 C19  LIG     1      10.757  10.604  -0.274  1.00  0.00      LIG  
ATOM   4341 C20  LIG     1      11.297   8.574   0.930  1.00  0.00      LIG  
ATOM   4342 C21  LIG     1      12.957   9.560  -0.522  1.00  0.00      LIG  
ATOM   4343 C22  LIG     1      15.278  17.425   0.346  1.00  0.00      LIG  
ATOM   4344 C23  LIG     1      15.185  17.594  -1.170  1.00  0.00      LIG  
ATOM   4345 C24  LIG     1      16.369  18.344   0.860  1.00  0.00      LIG  
ATOM   4346 C25  LIG     1      14.110  16.720  -1.829  1.00  0.00      LIG  
ATOM   4347 C26  LIG     1      14.030  16.893  -3.364  1.00  0.00      LIG  
ATOM   4348 C27  LIG     1      14.907  15.912  -4.161  1.00  0.00      LIG  
ATOM   4349 C28  LIG     1      14.573  16.029  -5.635  1.00  0.00      LIG  
ATOM   4350 C29  LIG     1      16.399  16.153  -4.016  1.00  0.00      LIG  
ATOM   4351 C30  LIG     1      11.857  16.183  -1.325  1.00  0.00      LIG  
ATOM   4352 C31  LIG     1      10.651  16.638  -0.569  1.00  0.00      LIG  
ATOM   4353 H    LIG     1      13.241  13.033   3.290  1.00  0.00      LIG  
ATOM   4354 H1   LIG     1      11.820  10.097   2.530  1.00  0.00      LIG  
ATOM   4355 H2   LIG     1      15.684  11.413   2.016  1.00  0.00      LIG  
ATOM   4356 H3   LIG     1      14.953  11.105   0.489  1.00  0.00      LIG  
ATOM   4357 H4   LIG     1      12.153  14.863   1.126  1.00  0.00      LIG  
ATOM   4358 H5   LIG     1      14.100   9.507   2.023  1.00  0.00      LIG  
ATOM   4359 H6   LIG     1      13.838  10.717   3.242  1.00  0.00      LIG  
ATOM   4360 H7   LIG     1      11.220  13.109   0.180  1.00  0.00      LIG  
ATOM   4361 H8   LIG     1      10.099  13.362   1.502  1.00  0.00      LIG  
ATOM   4362 H9   LIG     1      16.621  13.072   0.207  1.00  0.00      LIG  
ATOM   4363 H10  LIG     1      17.508  13.756   1.538  1.00  0.00      LIG  
ATOM   4364 H11  LIG     1      13.861  15.656   3.494  1.00  0.00      LIG  
ATOM   4365 H12  LIG     1      13.297  16.658   2.195  1.00  0.00      LIG  
ATOM   4366 H13  LIG     1      13.604  14.137  -0.325  1.00  0.00      LIG  
ATOM   4367 H14  LIG     1      14.782  12.902  -0.739  1.00  0.00      LIG  
ATOM   4368 H15  LIG     1      13.126  12.460  -0.439  1.00  0.00      LIG  
ATOM   4369 H16  LIG     1      10.300  11.205   3.321  1.00  0.00      LIG  
ATOM   4370 H17  LIG     1      10.526  12.906   3.643  1.00  0.00      LIG  
ATOM   4371 H18  LIG     1      11.747  11.746   4.174  1.00  0.00      LIG  
ATOM   4372 H19  LIG     1      16.383  12.771   3.385  1.00  0.00      LIG  
ATOM   4373 H20  LIG     1      16.551  14.509   3.538  1.00  0.00      LIG  
ATOM   4374 H21  LIG     1      15.037  13.738   3.994  1.00  0.00      LIG  
ATOM   4375 H22  LIG     1      16.576  15.099  -0.855  1.00  0.00      LIG  
ATOM   4376 H23  LIG     1      17.648  15.721   0.425  1.00  0.00      LIG  
ATOM   4377 H24  LIG     1       9.111  11.903  -0.150  1.00  0.00      LIG  
ATOM   4378 H25  LIG     1       9.387  10.933   1.314  1.00  0.00      LIG  
ATOM   4379 H26  LIG     1      12.060   8.002   1.466  1.00  0.00      LIG  
ATOM   4380 H27  LIG     1      10.966   7.974   0.077  1.00  0.00      LIG  
ATOM   4381 H28  LIG     1      10.439   8.704   1.597  1.00  0.00      LIG  
ATOM   4382 H29  LIG     1      13.749   8.970  -0.056  1.00  0.00      LIG  
ATOM   4383 H30  LIG     1      13.401  10.449  -0.975  1.00  0.00      LIG  
ATOM   4384 H31  LIG     1      12.561   8.952  -1.341  1.00  0.00      LIG  
ATOM   4385 H32  LIG     1      14.337  17.766   0.778  1.00  0.00      LIG  
ATOM   4386 H33  LIG     1      10.831  14.274   2.994  1.00  0.00      LIG  
ATOM   4387 H34  LIG     1      16.162  17.402  -1.612  1.00  0.00      LIG  
ATOM   4388 H35  LIG     1      14.964  18.649  -1.355  1.00  0.00      LIG  
ATOM   4389 H36  LIG     1      16.136  19.382   0.607  1.00  0.00      LIG  
ATOM   4390 H37  LIG     1      17.334  18.097   0.407  1.00  0.00      LIG  
ATOM   4391 H38  LIG     1      16.469  18.270   1.947  1.00  0.00      LIG  
ATOM   4392 H39  LIG     1      14.314  15.675  -1.585  1.00  0.00      LIG  
ATOM   4393 H40  LIG     1      12.996  16.722  -3.676  1.00  0.00      LIG  
ATOM   4394 H41  LIG     1      14.134  18.298  -4.697  1.00  0.00      LIG  
ATOM   4395 H42  LIG     1      15.131  15.292  -6.220  1.00  0.00      LIG  
ATOM   4396 H43  LIG     1      14.808  17.027  -6.015  1.00  0.00      LIG  
ATOM   4397 H44  LIG     1      13.512  15.829  -5.802  1.00  0.00      LIG  
ATOM   4398 H45  LIG     1      16.740  15.940  -3.001  1.00  0.00      LIG  
ATOM   4399 H46  LIG     1      16.960  15.482  -4.673  1.00  0.00      LIG  
ATOM   4400 H47  LIG     1      16.660  17.182  -4.274  1.00  0.00      LIG  
ATOM   4401 H48  LIG     1      15.147  13.987  -4.320  1.00  0.00      LIG  
ATOM   4402 H49  LIG     1       9.838  15.926  -0.731  1.00  0.00      LIG  
ATOM   4403 H50  LIG     1      10.878  16.675   0.500  1.00  0.00      LIG  
ATOM   4404 H51  LIG     1      10.343  17.620  -0.933  1.00  0.00      LIG  
TER
REMARK  Energy: 61.5442
REMARK  SimpleFitness: 61.5442
REMARK  FullFitness: -906.7927
REMARK  InterFull: -26.2677
REMARK  IntraFull: 102.141
REMARK  solvFull: -1195.88
REMARK  surfFull: 213.214
REMARK  extraFull: 0.0
REMARK  deltaGcompsolvpol: -1195.88
REMARK  deltaGcompsolvnonpol: 213.214
REMARK  deltaGprotsolvpol: -1219.71
REMARK  deltaGprotsolvnonpol: 208.651
REMARK  deltaGligsolvpol: -12.2504
REMARK  deltaGligsolvnonpol: 17.0386
REMARK  deltaGvdw: -26.2677
REMARK  deltaGelec: 0.0
REMARK  deltaG: -5.446998
REMARK  Cluster: 2
REMARK  ClusterRank: 3
ATOM   4315 O    LIG     1      11.472  15.004   3.031  1.00  0.00      LIG  
ATOM   4316 O1   LIG     1      10.437  10.261  -1.404  1.00  0.00      LIG  
ATOM   4317 O2   LIG     1      12.859  17.107  -1.234  1.00  0.00      LIG  
ATOM   4318 O3   LIG     1      14.323  18.236  -3.744  1.00  0.00      LIG  
ATOM   4319 O4   LIG     1      14.619  14.576  -3.754  1.00  0.00      LIG  
ATOM   4320 O5   LIG     1      11.926  15.100  -1.889  1.00  0.00      LIG  
ATOM   4321 C    LIG     1      14.232  12.922   1.387  1.00  0.00      LIG  
ATOM   4322 C1   LIG     1      12.954  13.170   2.245  1.00  0.00      LIG  
ATOM   4323 C2   LIG     1      11.800  12.132   2.030  1.00  0.00      LIG  
ATOM   4324 C3   LIG     1      15.363  13.903   1.821  1.00  0.00      LIG  
ATOM   4325 C4   LIG     1      12.309  10.691   1.758  1.00  0.00      LIG  
ATOM   4326 C5   LIG     1      14.732  11.482   1.489  1.00  0.00      LIG  
ATOM   4327 C6   LIG     1      12.520  14.659   2.131  1.00  0.00      LIG  
ATOM   4328 C7   LIG     1      13.767  10.538   2.165  1.00  0.00      LIG  
ATOM   4329 C8   LIG     1      14.863  15.287   1.663  1.00  0.00      LIG  
ATOM   4330 C9   LIG     1      11.862   9.916   0.480  1.00  0.00      LIG  
ATOM   4331 C10  LIG     1      10.745  12.616   1.031  1.00  0.00      LIG  
ATOM   4332 C11  LIG     1      16.609  13.892   0.930  1.00  0.00      LIG  
ATOM   4333 C12  LIG     1      13.640  15.646   2.423  1.00  0.00      LIG  
ATOM   4334 C13  LIG     1      13.922  13.121  -0.103  1.00  0.00      LIG  
ATOM   4335 C14  LIG     1      11.055  11.995   3.365  1.00  0.00      LIG  
ATOM   4336 C15  LIG     1      15.558  16.014   0.784  1.00  0.00      LIG  
ATOM   4337 C16  LIG     1      15.849  13.715   3.263  1.00  0.00      LIG  
ATOM   4338 C17  LIG     1      16.690  15.235   0.224  1.00  0.00      LIG  
ATOM   4339 C18  LIG     1       9.876  11.499   0.518  1.00  0.00      LIG  
ATOM   4340 C19  LIG     1      10.757  10.604  -0.274  1.00  0.00      LIG  
ATOM   4341 C20  LIG     1      11.297   8.574   0.930  1.00  0.00      LIG  
ATOM   4342 C21  LIG     1      12.957   9.560  -0.522  1.00  0.00      LIG  
ATOM   4343 C22  LIG     1      15.278  17.425   0.346  1.00  0.00      LIG  
ATOM   4344 C23  LIG     1      15.185  17.594  -1.170  1.00  0.00      LIG  
ATOM   4345 C24  LIG     1      16.369  18.344   0.860  1.00  0.00      LIG  
ATOM   4346 C25  LIG     1      14.110  16.720  -1.829  1.00  0.00      LIG  
ATOM   4347 C26  LIG     1      14.030  16.893  -3.364  1.00  0.00      LIG  
ATOM   4348 C27  LIG     1      14.907  15.912  -4.161  1.00  0.00      LIG  
ATOM   4349 C28  LIG     1      14.573  16.029  -5.635  1.00  0.00      LIG  
ATOM   4350 C29  LIG     1      16.399  16.153  -4.016  1.00  0.00      LIG  
ATOM   4351 C30  LIG     1      11.857  16.183  -1.325  1.00  0.00      LIG  
ATOM   4352 C31  LIG     1      10.651  16.638  -0.569  1.00  0.00      LIG  
ATOM   4353 H    LIG     1      13.241  13.033   3.290  1.00  0.00      LIG  
ATOM   4354 H1   LIG     1      11.820  10.097   2.530  1.00  0.00      LIG  
ATOM   4355 H2   LIG     1      15.684  11.413   2.016  1.00  0.00      LIG  
ATOM   4356 H3   LIG     1      14.953  11.105   0.489  1.00  0.00      LIG  
ATOM   4357 H4   LIG     1      12.153  14.863   1.126  1.00  0.00      LIG  
ATOM   4358 H5   LIG     1      14.100   9.507   2.023  1.00  0.00      LIG  
ATOM   4359 H6   LIG     1      13.838  10.717   3.242  1.00  0.00      LIG  
ATOM   4360 H7   LIG     1      11.220  13.109   0.180  1.00  0.00      LIG  
ATOM   4361 H8   LIG     1      10.099  13.362   1.502  1.00  0.00      LIG  
ATOM   4362 H9   LIG     1      16.621  13.072   0.207  1.00  0.00      LIG  
ATOM   4363 H10  LIG     1      17.508  13.756   1.538  1.00  0.00      LIG  
ATOM   4364 H11  LIG     1      13.861  15.656   3.494  1.00  0.00      LIG  
ATOM   4365 H12  LIG     1      13.297  16.658   2.195  1.00  0.00      LIG  
ATOM   4366 H13  LIG     1      13.604  14.137  -0.325  1.00  0.00      LIG  
ATOM   4367 H14  LIG     1      14.782  12.902  -0.739  1.00  0.00      LIG  
ATOM   4368 H15  LIG     1      13.126  12.460  -0.439  1.00  0.00      LIG  
ATOM   4369 H16  LIG     1      10.300  11.205   3.321  1.00  0.00      LIG  
ATOM   4370 H17  LIG     1      10.526  12.906   3.643  1.00  0.00      LIG  
ATOM   4371 H18  LIG     1      11.747  11.746   4.174  1.00  0.00      LIG  
ATOM   4372 H19  LIG     1      16.383  12.771   3.385  1.00  0.00      LIG  
ATOM   4373 H20  LIG     1      16.551  14.509   3.538  1.00  0.00      LIG  
ATOM   4374 H21  LIG     1      15.037  13.738   3.994  1.00  0.00      LIG  
ATOM   4375 H22  LIG     1      16.576  15.099  -0.855  1.00  0.00      LIG  
ATOM   4376 H23  LIG     1      17.648  15.721   0.425  1.00  0.00      LIG  
ATOM   4377 H24  LIG     1       9.111  11.903  -0.150  1.00  0.00      LIG  
ATOM   4378 H25  LIG     1       9.387  10.933   1.314  1.00  0.00      LIG  
ATOM   4379 H26  LIG     1      12.060   8.002   1.466  1.00  0.00      LIG  
ATOM   4380 H27  LIG     1      10.966   7.974   0.077  1.00  0.00      LIG  
ATOM   4381 H28  LIG     1      10.439   8.704   1.597  1.00  0.00      LIG  
ATOM   4382 H29  LIG     1      13.749   8.970  -0.056  1.00  0.00      LIG  
ATOM   4383 H30  LIG     1      13.401  10.449  -0.975  1.00  0.00      LIG  
ATOM   4384 H31  LIG     1      12.561   8.952  -1.341  1.00  0.00      LIG  
ATOM   4385 H32  LIG     1      14.337  17.766   0.778  1.00  0.00      LIG  
ATOM   4386 H33  LIG     1      10.831  14.274   2.994  1.00  0.00      LIG  
ATOM   4387 H34  LIG     1      16.162  17.402  -1.612  1.00  0.00      LIG  
ATOM   4388 H35  LIG     1      14.964  18.649  -1.355  1.00  0.00      LIG  
ATOM   4389 H36  LIG     1      16.136  19.382   0.607  1.00  0.00      LIG  
ATOM   4390 H37  LIG     1      17.334  18.097   0.407  1.00  0.00      LIG  
ATOM   4391 H38  LIG     1      16.469  18.270   1.947  1.00  0.00      LIG  
ATOM   4392 H39  LIG     1      14.314  15.675  -1.585  1.00  0.00      LIG  
ATOM   4393 H40  LIG     1      12.996  16.722  -3.676  1.00  0.00      LIG  
ATOM   4394 H41  LIG     1      14.134  18.298  -4.697  1.00  0.00      LIG  
ATOM   4395 H42  LIG     1      15.131  15.292  -6.220  1.00  0.00      LIG  
ATOM   4396 H43  LIG     1      14.808  17.027  -6.015  1.00  0.00      LIG  
ATOM   4397 H44  LIG     1      13.512  15.829  -5.802  1.00  0.00      LIG  
ATOM   4398 H45  LIG     1      16.740  15.940  -3.001  1.00  0.00      LIG  
ATOM   4399 H46  LIG     1      16.960  15.482  -4.673  1.00  0.00      LIG  
ATOM   4400 H47  LIG     1      16.660  17.182  -4.274  1.00  0.00      LIG  
ATOM   4401 H48  LIG     1      15.147  13.987  -4.320  1.00  0.00      LIG  
ATOM   4402 H49  LIG     1       9.838  15.926  -0.731  1.00  0.00      LIG  
ATOM   4403 H50  LIG     1      10.878  16.675   0.500  1.00  0.00      LIG  
ATOM   4404 H51  LIG     1      10.343  17.620  -0.933  1.00  0.00      LIG  
TER
REMARK  Energy: 62.2004
REMARK  SimpleFitness: 62.2004
REMARK  FullFitness: -905.20874
REMARK  InterFull: -24.2478
REMARK  IntraFull: 101.181
REMARK  solvFull: -1195.38
REMARK  surfFull: 213.238
REMARK  extraFull: 0.0
REMARK  deltaGcompsolvpol: -1195.38
REMARK  deltaGcompsolvnonpol: 213.238
REMARK  deltaGprotsolvpol: -1219.71
REMARK  deltaGprotsolvnonpol: 208.651
REMARK  deltaGligsolvpol: -10.6804
REMARK  deltaGligsolvnonpol: 17.0948
REMARK  deltaGvdw: -24.2478
REMARK  deltaGelec: 0.0
REMARK  deltaG: -5.3244457
REMARK  Cluster: 2
REMARK  ClusterRank: 4
ATOM   4315 O    LIG     1      11.422  14.903   3.088  1.00  0.00      LIG  
ATOM   4316 O1   LIG     1      10.432  10.252  -1.455  1.00  0.00      LIG  
ATOM   4317 O2   LIG     1      12.782  17.006  -1.207  1.00  0.00      LIG  
ATOM   4318 O3   LIG     1      14.304  17.943  -3.791  1.00  0.00      LIG  
ATOM   4319 O4   LIG     1      14.459  14.277  -3.534  1.00  0.00      LIG  
ATOM   4320 O5   LIG     1      11.812  14.994  -1.783  1.00  0.00      LIG  
ATOM   4321 C    LIG     1      14.179  12.838   1.423  1.00  0.00      LIG  
ATOM   4322 C1   LIG     1      12.895  13.078   2.273  1.00  0.00      LIG  
ATOM   4323 C2   LIG     1      11.742  12.043   2.034  1.00  0.00      LIG  
ATOM   4324 C3   LIG     1      15.304  13.822   1.869  1.00  0.00      LIG  
ATOM   4325 C4   LIG     1      12.253  10.607   1.742  1.00  0.00      LIG  
ATOM   4326 C5   LIG     1      14.683  11.400   1.517  1.00  0.00      LIG  
ATOM   4327 C6   LIG     1      12.460  14.570   2.172  1.00  0.00      LIG  
ATOM   4328 C7   LIG     1      13.708  10.446   2.159  1.00  0.00      LIG  
ATOM   4329 C8   LIG     1      14.806  15.206   1.698  1.00  0.00      LIG  
ATOM   4330 C9   LIG     1      11.817   9.851   0.448  1.00  0.00      LIG  
ATOM   4331 C10  LIG     1      10.689  12.542   1.039  1.00  0.00      LIG  
ATOM   4332 C11  LIG     1      16.562  13.807   0.996  1.00  0.00      LIG  
ATOM   4333 C12  LIG     1      13.577  15.566   2.450  1.00  0.00      LIG  
ATOM   4334 C13  LIG     1      13.874  13.041  -0.066  1.00  0.00      LIG  
ATOM   4335 C14  LIG     1      10.990  11.885   3.362  1.00  0.00      LIG  
ATOM   4336 C15  LIG     1      15.505  15.925   0.816  1.00  0.00      LIG  
ATOM   4337 C16  LIG     1      15.768  13.630   3.319  1.00  0.00      LIG  
ATOM   4338 C17  LIG     1      16.643  15.141   0.274  1.00  0.00      LIG  
ATOM   4339 C18  LIG     1       9.832  11.432   0.492  1.00  0.00      LIG  
ATOM   4340 C19  LIG     1      10.729  10.562  -0.310  1.00  0.00      LIG  
ATOM   4341 C20  LIG     1      11.228   8.510   0.874  1.00  0.00      LIG  
ATOM   4342 C21  LIG     1      12.925   9.496  -0.540  1.00  0.00      LIG  
ATOM   4343 C22  LIG     1      15.227  17.327   0.342  1.00  0.00      LIG  
ATOM   4344 C23  LIG     1      15.115  17.454  -1.177  1.00  0.00      LIG  
ATOM   4345 C24  LIG     1      16.326  18.258   0.815  1.00  0.00      LIG  
ATOM   4346 C25  LIG     1      14.024  16.567  -1.785  1.00  0.00      LIG  
ATOM   4347 C26  LIG     1      13.949  16.642  -3.327  1.00  0.00      LIG  
ATOM   4348 C27  LIG     1      14.778  15.567  -4.052  1.00  0.00      LIG  
ATOM   4349 C28  LIG     1      14.414  15.562  -5.522  1.00  0.00      LIG  
ATOM   4350 C29  LIG     1      16.281  15.763  -3.954  1.00  0.00      LIG  
ATOM   4351 C30  LIG     1      11.764  16.096  -1.256  1.00  0.00      LIG  
ATOM   4352 C31  LIG     1      10.576  16.595  -0.495  1.00  0.00      LIG  
ATOM   4353 H    LIG     1      13.173  12.926   3.318  1.00  0.00      LIG  
ATOM   4354 H1   LIG     1      11.755  10.001   2.498  1.00  0.00      LIG  
ATOM   4355 H2   LIG     1      15.620  11.328   2.070  1.00  0.00      LIG  
ATOM   4356 H3   LIG     1      14.934  11.037   0.518  1.00  0.00      LIG  
ATOM   4357 H4   LIG     1      12.078  14.778   1.173  1.00  0.00      LIG  
ATOM   4358 H5   LIG     1      14.041   9.416   2.006  1.00  0.00      LIG  
ATOM   4359 H6   LIG     1      13.766  10.611   3.239  1.00  0.00      LIG  
ATOM   4360 H7   LIG     1      11.166  13.057   0.202  1.00  0.00      LIG  
ATOM   4361 H8   LIG     1      10.035  13.273   1.522  1.00  0.00      LIG  
ATOM   4362 H9   LIG     1      16.588  12.979   0.283  1.00  0.00      LIG  
ATOM   4363 H10  LIG     1      17.454  13.690   1.619  1.00  0.00      LIG  
ATOM   4364 H11  LIG     1      13.798  15.593   3.521  1.00  0.00      LIG  
ATOM   4365 H12  LIG     1      13.229  16.573   2.203  1.00  0.00      LIG  
ATOM   4366 H13  LIG     1      13.531  14.049  -0.277  1.00  0.00      LIG  
ATOM   4367 H14  LIG     1      14.741  12.844  -0.699  1.00  0.00      LIG  
ATOM   4368 H15  LIG     1      13.091  12.368  -0.409  1.00  0.00      LIG  
ATOM   4369 H16  LIG     1      10.230  11.101   3.299  1.00  0.00      LIG  
ATOM   4370 H17  LIG     1      10.467  12.794   3.658  1.00  0.00      LIG  
ATOM   4371 H18  LIG     1      11.677  11.614   4.168  1.00  0.00      LIG  
ATOM   4372 H19  LIG     1      16.285  12.677   3.450  1.00  0.00      LIG  
ATOM   4373 H20  LIG     1      16.477  14.414   3.605  1.00  0.00      LIG  
ATOM   4374 H21  LIG     1      14.947  13.665   4.039  1.00  0.00      LIG  
ATOM   4375 H22  LIG     1      16.536  14.990  -0.803  1.00  0.00      LIG  
ATOM   4376 H23  LIG     1      17.601  15.631   0.469  1.00  0.00      LIG  
ATOM   4377 H24  LIG     1       9.070  11.845  -0.174  1.00  0.00      LIG  
ATOM   4378 H25  LIG     1       9.340  10.846   1.272  1.00  0.00      LIG  
ATOM   4379 H26  LIG     1      11.976   7.919   1.409  1.00  0.00      LIG  
ATOM   4380 H27  LIG     1      10.896   7.928   0.009  1.00  0.00      LIG  
ATOM   4381 H28  LIG     1      10.365   8.643   1.534  1.00  0.00      LIG  
ATOM   4382 H29  LIG     1      13.704   8.893  -0.068  1.00  0.00      LIG  
ATOM   4383 H30  LIG     1      13.385  10.386  -0.974  1.00  0.00      LIG  
ATOM   4384 H31  LIG     1      12.536   8.902  -1.372  1.00  0.00      LIG  
ATOM   4385 H32  LIG     1      14.294  17.682   0.780  1.00  0.00      LIG  
ATOM   4386 H33  LIG     1      10.775  14.179   3.040  1.00  0.00      LIG  
ATOM   4387 H34  LIG     1      16.083  17.238  -1.633  1.00  0.00      LIG  
ATOM   4388 H35  LIG     1      14.895  18.503  -1.394  1.00  0.00      LIG  
ATOM   4389 H36  LIG     1      16.088  19.289   0.538  1.00  0.00      LIG  
ATOM   4390 H37  LIG     1      17.286  18.003   0.357  1.00  0.00      LIG  
ATOM   4391 H38  LIG     1      16.440  18.215   1.902  1.00  0.00      LIG  
ATOM   4392 H39  LIG     1      14.211  15.538  -1.478  1.00  0.00      LIG  
ATOM   4393 H40  LIG     1      12.908  16.495  -3.629  1.00  0.00      LIG  
ATOM   4394 H41  LIG     1      14.084  17.968  -4.738  1.00  0.00      LIG  
ATOM   4395 H42  LIG     1      14.954  14.770  -6.050  1.00  0.00      LIG  
ATOM   4396 H43  LIG     1      14.646  16.520  -5.992  1.00  0.00      LIG  
ATOM   4397 H44  LIG     1      13.349  15.354  -5.646  1.00  0.00      LIG  
ATOM   4398 H45  LIG     1      16.630  15.655  -2.924  1.00  0.00      LIG  
ATOM   4399 H46  LIG     1      16.800  14.997  -4.540  1.00  0.00      LIG  
ATOM   4400 H47  LIG     1      16.578  16.744  -4.334  1.00  0.00      LIG  
ATOM   4401 H48  LIG     1      13.504  14.147  -3.662  1.00  0.00      LIG  
ATOM   4402 H49  LIG     1       9.741  15.907  -0.646  1.00  0.00      LIG  
ATOM   4403 H50  LIG     1      10.812  16.637   0.571  1.00  0.00      LIG  
ATOM   4404 H51  LIG     1      10.292  17.581  -0.867  1.00  0.00      LIG  
TER
REMARK  Energy: 63.0862
REMARK  SimpleFitness: 63.0862
REMARK  FullFitness: -903.3954
REMARK  InterFull: -23.7593
REMARK  IntraFull: 103.451
REMARK  solvFull: -1196.31
REMARK  surfFull: 213.223
REMARK  extraFull: 0.0
REMARK  deltaGcompsolvpol: -1196.31
REMARK  deltaGcompsolvnonpol: 213.223
REMARK  deltaGprotsolvpol: -1219.71
REMARK  deltaGprotsolvnonpol: 208.651
REMARK  deltaGligsolvpol: -11.1184
REMARK  deltaGligsolvnonpol: 17.0935
REMARK  deltaGvdw: -23.7593
REMARK  deltaGelec: 0.0
REMARK  deltaG: -5.309643
REMARK  Cluster: 2
REMARK  ClusterRank: 5
ATOM   4315 O    LIG     1      11.338  14.905   3.084  1.00  0.00      LIG  
ATOM   4316 O1   LIG     1      10.342  10.216  -1.457  1.00  0.00      LIG  
ATOM   4317 O2   LIG     1      12.849  17.025  -1.237  1.00  0.00      LIG  
ATOM   4318 O3   LIG     1      14.492  17.977  -3.757  1.00  0.00      LIG  
ATOM   4319 O4   LIG     1      14.373  14.311  -3.656  1.00  0.00      LIG  
ATOM   4320 O5   LIG     1      11.864  15.021  -1.809  1.00  0.00      LIG  
ATOM   4321 C    LIG     1      14.127  12.853   1.471  1.00  0.00      LIG  
ATOM   4322 C1   LIG     1      12.824  13.085   2.289  1.00  0.00      LIG  
ATOM   4323 C2   LIG     1      11.683  12.041   2.026  1.00  0.00      LIG  
ATOM   4324 C3   LIG     1      15.240  13.830   1.953  1.00  0.00      LIG  
ATOM   4325 C4   LIG     1      12.204  10.611   1.718  1.00  0.00      LIG  
ATOM   4326 C5   LIG     1      14.635  11.417   1.565  1.00  0.00      LIG  
ATOM   4327 C6   LIG     1      12.389  14.576   2.180  1.00  0.00      LIG  
ATOM   4328 C7   LIG     1      13.648  10.447   2.162  1.00  0.00      LIG  
ATOM   4329 C8   LIG     1      14.752  15.213   1.759  1.00  0.00      LIG  
ATOM   4330 C9   LIG     1      11.805   9.880   0.398  1.00  0.00      LIG  
ATOM   4331 C10  LIG     1      10.635  12.536   1.028  1.00  0.00      LIG  
ATOM   4332 C11  LIG     1      16.524  13.804   1.120  1.00  0.00      LIG  
ATOM   4333 C12  LIG     1      13.501  15.579   2.469  1.00  0.00      LIG  
ATOM   4334 C13  LIG     1      13.857  13.075  -0.022  1.00  0.00      LIG  
ATOM   4335 C14  LIG     1      10.926  11.866   3.349  1.00  0.00      LIG  
ATOM   4336 C15  LIG     1      15.477  15.917   0.881  1.00  0.00      LIG  
ATOM   4337 C16  LIG     1      15.655  13.639   3.418  1.00  0.00      LIG  
ATOM   4338 C17  LIG     1      16.616  15.118   0.368  1.00  0.00      LIG  
ATOM   4339 C18  LIG     1       9.781  11.418   0.488  1.00  0.00      LIG  
ATOM   4340 C19  LIG     1      10.672  10.554  -0.327  1.00  0.00      LIG  
ATOM   4341 C20  LIG     1      11.301   8.493   0.774  1.00  0.00      LIG  
ATOM   4342 C21  LIG     1      12.922   9.619  -0.611  1.00  0.00      LIG  
ATOM   4343 C22  LIG     1      15.221  17.311   0.384  1.00  0.00      LIG  
ATOM   4344 C23  LIG     1      15.185  17.422  -1.141  1.00  0.00      LIG  
ATOM   4345 C24  LIG     1      16.295  18.243   0.905  1.00  0.00      LIG  
ATOM   4346 C25  LIG     1      14.093  16.569  -1.795  1.00  0.00      LIG  
ATOM   4347 C26  LIG     1      14.048  16.690  -3.336  1.00  0.00      LIG  
ATOM   4348 C27  LIG     1      14.823  15.593  -4.083  1.00  0.00      LIG  
ATOM   4349 C28  LIG     1      14.540  15.702  -5.568  1.00  0.00      LIG  
ATOM   4350 C29  LIG     1      16.328  15.656  -3.894  1.00  0.00      LIG  
ATOM   4351 C30  LIG     1      11.818  16.130  -1.305  1.00  0.00      LIG  
ATOM   4352 C31  LIG     1      10.621  16.664  -0.586  1.00  0.00      LIG  
ATOM   4353 H    LIG     1      13.079  12.934   3.339  1.00  0.00      LIG  
ATOM   4354 H1   LIG     1      11.689   9.988   2.451  1.00  0.00      LIG  
ATOM   4355 H2   LIG     1      15.551  11.342   2.151  1.00  0.00      LIG  
ATOM   4356 H3   LIG     1      14.922  11.066   0.572  1.00  0.00      LIG  
ATOM   4357 H4   LIG     1      12.017  14.783   1.176  1.00  0.00      LIG  
ATOM   4358 H5   LIG     1      13.989   9.423   1.991  1.00  0.00      LIG  
ATOM   4359 H6   LIG     1      13.684  10.589   3.245  1.00  0.00      LIG  
ATOM   4360 H7   LIG     1      11.114  13.048   0.190  1.00  0.00      LIG  
ATOM   4361 H8   LIG     1       9.979  13.267   1.506  1.00  0.00      LIG  
ATOM   4362 H9   LIG     1      16.579  12.959   0.430  1.00  0.00      LIG  
ATOM   4363 H10  LIG     1      17.396  13.714   1.774  1.00  0.00      LIG  
ATOM   4364 H11  LIG     1      13.693  15.624   3.545  1.00  0.00      LIG  
ATOM   4365 H12  LIG     1      13.159  16.582   2.200  1.00  0.00      LIG  
ATOM   4366 H13  LIG     1      13.553  14.095  -0.238  1.00  0.00      LIG  
ATOM   4367 H14  LIG     1      14.731  12.852  -0.636  1.00  0.00      LIG  
ATOM   4368 H15  LIG     1      13.055  12.439  -0.385  1.00  0.00      LIG  
ATOM   4369 H16  LIG     1      10.176  11.074   3.278  1.00  0.00      LIG  
ATOM   4370 H17  LIG     1      10.392  12.770   3.645  1.00  0.00      LIG  
ATOM   4371 H18  LIG     1      11.611  11.596   4.158  1.00  0.00      LIG  
ATOM   4372 H19  LIG     1      16.149  12.679   3.573  1.00  0.00      LIG  
ATOM   4373 H20  LIG     1      16.368  14.412   3.720  1.00  0.00      LIG  
ATOM   4374 H21  LIG     1      14.814  13.695   4.113  1.00  0.00      LIG  
ATOM   4375 H22  LIG     1      16.516  14.939  -0.706  1.00  0.00      LIG  
ATOM   4376 H23  LIG     1      17.575  15.607   0.559  1.00  0.00      LIG  
ATOM   4377 H24  LIG     1       9.007  11.827  -0.168  1.00  0.00      LIG  
ATOM   4378 H25  LIG     1       9.304  10.824   1.272  1.00  0.00      LIG  
ATOM   4379 H26  LIG     1      12.082   7.932   1.294  1.00  0.00      LIG  
ATOM   4380 H27  LIG     1      11.014   7.921  -0.115  1.00  0.00      LIG  
ATOM   4381 H28  LIG     1      10.425   8.546   1.429  1.00  0.00      LIG  
ATOM   4382 H29  LIG     1      13.734   9.037  -0.165  1.00  0.00      LIG  
ATOM   4383 H30  LIG     1      13.335  10.543  -1.016  1.00  0.00      LIG  
ATOM   4384 H31  LIG     1      12.553   9.039  -1.463  1.00  0.00      LIG  
ATOM   4385 H32  LIG     1      14.268  17.670   0.772  1.00  0.00      LIG  
ATOM   4386 H33  LIG     1      10.698  14.175   3.034  1.00  0.00      LIG  
ATOM   4387 H34  LIG     1      16.163  17.173  -1.555  1.00  0.00      LIG  
ATOM   4388 H35  LIG     1      15.008  18.476  -1.372  1.00  0.00      LIG  
ATOM   4389 H36  LIG     1      16.084  19.269   0.592  1.00  0.00      LIG  
ATOM   4390 H37  LIG     1      17.280  17.970   0.515  1.00  0.00      LIG  
ATOM   4391 H38  LIG     1      16.337  18.221   1.998  1.00  0.00      LIG  
ATOM   4392 H39  LIG     1      14.254  15.528  -1.512  1.00  0.00      LIG  
ATOM   4393 H40  LIG     1      13.004  16.613  -3.656  1.00  0.00      LIG  
ATOM   4394 H41  LIG     1      14.327  18.023  -4.714  1.00  0.00      LIG  
ATOM   4395 H42  LIG     1      14.956  14.842  -6.103  1.00  0.00      LIG  
ATOM   4396 H43  LIG     1      14.960  16.620  -5.988  1.00  0.00      LIG  
ATOM   4397 H44  LIG     1      13.460  15.695  -5.742  1.00  0.00      LIG  
ATOM   4398 H45  LIG     1      16.601  15.474  -2.852  1.00  0.00      LIG  
ATOM   4399 H46  LIG     1      16.812  14.872  -4.483  1.00  0.00      LIG  
ATOM   4400 H47  LIG     1      16.728  16.625  -4.207  1.00  0.00      LIG  
ATOM   4401 H48  LIG     1      14.701  14.185  -2.749  1.00  0.00      LIG  
ATOM   4402 H49  LIG     1       9.771  16.005  -0.773  1.00  0.00      LIG  
ATOM   4403 H50  LIG     1      10.815  16.690   0.488  1.00  0.00      LIG  
ATOM   4404 H51  LIG     1      10.382  17.660  -0.964  1.00  0.00      LIG  
TER
REMARK  Energy: 63.0862
REMARK  SimpleFitness: 63.0862
REMARK  FullFitness: -903.3954
REMARK  InterFull: -23.7593
REMARK  IntraFull: 103.451
REMARK  solvFull: -1196.31
REMARK  surfFull: 213.223
REMARK  extraFull: 0.0
REMARK  deltaGcompsolvpol: -1196.31
REMARK  deltaGcompsolvnonpol: 213.223
REMARK  deltaGprotsolvpol: -1219.71
REMARK  deltaGprotsolvnonpol: 208.651
REMARK  deltaGligsolvpol: -11.1184
REMARK  deltaGligsolvnonpol: 17.0935
REMARK  deltaGvdw: -23.7593
REMARK  deltaGelec: 0.0
REMARK  deltaG: -5.309643
REMARK  Cluster: 2
REMARK  ClusterRank: 6
ATOM   4315 O    LIG     1      11.338  14.905   3.084  1.00  0.00      LIG  
ATOM   4316 O1   LIG     1      10.342  10.216  -1.457  1.00  0.00      LIG  
ATOM   4317 O2   LIG     1      12.849  17.025  -1.237  1.00  0.00      LIG  
ATOM   4318 O3   LIG     1      14.492  17.977  -3.757  1.00  0.00      LIG  
ATOM   4319 O4   LIG     1      14.373  14.311  -3.656  1.00  0.00      LIG  
ATOM   4320 O5   LIG     1      11.864  15.021  -1.809  1.00  0.00      LIG  
ATOM   4321 C    LIG     1      14.127  12.853   1.471  1.00  0.00      LIG  
ATOM   4322 C1   LIG     1      12.824  13.085   2.289  1.00  0.00      LIG  
ATOM   4323 C2   LIG     1      11.683  12.041   2.026  1.00  0.00      LIG  
ATOM   4324 C3   LIG     1      15.240  13.830   1.953  1.00  0.00      LIG  
ATOM   4325 C4   LIG     1      12.204  10.611   1.718  1.00  0.00      LIG  
ATOM   4326 C5   LIG     1      14.635  11.417   1.565  1.00  0.00      LIG  
ATOM   4327 C6   LIG     1      12.389  14.576   2.180  1.00  0.00      LIG  
ATOM   4328 C7   LIG     1      13.648  10.447   2.162  1.00  0.00      LIG  
ATOM   4329 C8   LIG     1      14.752  15.213   1.759  1.00  0.00      LIG  
ATOM   4330 C9   LIG     1      11.805   9.880   0.398  1.00  0.00      LIG  
ATOM   4331 C10  LIG     1      10.635  12.536   1.028  1.00  0.00      LIG  
ATOM   4332 C11  LIG     1      16.524  13.804   1.120  1.00  0.00      LIG  
ATOM   4333 C12  LIG     1      13.501  15.579   2.469  1.00  0.00      LIG  
ATOM   4334 C13  LIG     1      13.857  13.075  -0.022  1.00  0.00      LIG  
ATOM   4335 C14  LIG     1      10.926  11.866   3.349  1.00  0.00      LIG  
ATOM   4336 C15  LIG     1      15.477  15.917   0.881  1.00  0.00      LIG  
ATOM   4337 C16  LIG     1      15.655  13.639   3.418  1.00  0.00      LIG  
ATOM   4338 C17  LIG     1      16.616  15.118   0.368  1.00  0.00      LIG  
ATOM   4339 C18  LIG     1       9.781  11.418   0.488  1.00  0.00      LIG  
ATOM   4340 C19  LIG     1      10.672  10.554  -0.327  1.00  0.00      LIG  
ATOM   4341 C20  LIG     1      11.301   8.493   0.774  1.00  0.00      LIG  
ATOM   4342 C21  LIG     1      12.922   9.619  -0.611  1.00  0.00      LIG  
ATOM   4343 C22  LIG     1      15.221  17.311   0.384  1.00  0.00      LIG  
ATOM   4344 C23  LIG     1      15.185  17.422  -1.141  1.00  0.00      LIG  
ATOM   4345 C24  LIG     1      16.295  18.243   0.905  1.00  0.00      LIG  
ATOM   4346 C25  LIG     1      14.093  16.569  -1.795  1.00  0.00      LIG  
ATOM   4347 C26  LIG     1      14.048  16.690  -3.336  1.00  0.00      LIG  
ATOM   4348 C27  LIG     1      14.823  15.593  -4.083  1.00  0.00      LIG  
ATOM   4349 C28  LIG     1      14.540  15.702  -5.568  1.00  0.00      LIG  
ATOM   4350 C29  LIG     1      16.328  15.656  -3.894  1.00  0.00      LIG  
ATOM   4351 C30  LIG     1      11.818  16.130  -1.305  1.00  0.00      LIG  
ATOM   4352 C31  LIG     1      10.621  16.664  -0.586  1.00  0.00      LIG  
ATOM   4353 H    LIG     1      13.079  12.934   3.339  1.00  0.00      LIG  
ATOM   4354 H1   LIG     1      11.689   9.988   2.451  1.00  0.00      LIG  
ATOM   4355 H2   LIG     1      15.551  11.342   2.151  1.00  0.00      LIG  
ATOM   4356 H3   LIG     1      14.922  11.066   0.572  1.00  0.00      LIG  
ATOM   4357 H4   LIG     1      12.017  14.783   1.176  1.00  0.00      LIG  
ATOM   4358 H5   LIG     1      13.989   9.423   1.991  1.00  0.00      LIG  
ATOM   4359 H6   LIG     1      13.684  10.589   3.245  1.00  0.00      LIG  
ATOM   4360 H7   LIG     1      11.114  13.048   0.190  1.00  0.00      LIG  
ATOM   4361 H8   LIG     1       9.979  13.267   1.506  1.00  0.00      LIG  
ATOM   4362 H9   LIG     1      16.579  12.959   0.430  1.00  0.00      LIG  
ATOM   4363 H10  LIG     1      17.396  13.714   1.774  1.00  0.00      LIG  
ATOM   4364 H11  LIG     1      13.693  15.624   3.545  1.00  0.00      LIG  
ATOM   4365 H12  LIG     1      13.159  16.582   2.200  1.00  0.00      LIG  
ATOM   4366 H13  LIG     1      13.553  14.095  -0.238  1.00  0.00      LIG  
ATOM   4367 H14  LIG     1      14.731  12.852  -0.636  1.00  0.00      LIG  
ATOM   4368 H15  LIG     1      13.055  12.439  -0.385  1.00  0.00      LIG  
ATOM   4369 H16  LIG     1      10.176  11.074   3.278  1.00  0.00      LIG  
ATOM   4370 H17  LIG     1      10.392  12.770   3.645  1.00  0.00      LIG  
ATOM   4371 H18  LIG     1      11.611  11.596   4.158  1.00  0.00      LIG  
ATOM   4372 H19  LIG     1      16.149  12.679   3.573  1.00  0.00      LIG  
ATOM   4373 H20  LIG     1      16.368  14.412   3.720  1.00  0.00      LIG  
ATOM   4374 H21  LIG     1      14.814  13.695   4.113  1.00  0.00      LIG  
ATOM   4375 H22  LIG     1      16.516  14.939  -0.706  1.00  0.00      LIG  
ATOM   4376 H23  LIG     1      17.575  15.607   0.559  1.00  0.00      LIG  
ATOM   4377 H24  LIG     1       9.007  11.827  -0.168  1.00  0.00      LIG  
ATOM   4378 H25  LIG     1       9.304  10.824   1.272  1.00  0.00      LIG  
ATOM   4379 H26  LIG     1      12.082   7.932   1.294  1.00  0.00      LIG  
ATOM   4380 H27  LIG     1      11.014   7.921  -0.115  1.00  0.00      LIG  
ATOM   4381 H28  LIG     1      10.425   8.546   1.429  1.00  0.00      LIG  
ATOM   4382 H29  LIG     1      13.734   9.037  -0.165  1.00  0.00      LIG  
ATOM   4383 H30  LIG     1      13.335  10.543  -1.016  1.00  0.00      LIG  
ATOM   4384 H31  LIG     1      12.553   9.039  -1.463  1.00  0.00      LIG  
ATOM   4385 H32  LIG     1      14.268  17.670   0.772  1.00  0.00      LIG  
ATOM   4386 H33  LIG     1      10.698  14.175   3.034  1.00  0.00      LIG  
ATOM   4387 H34  LIG     1      16.163  17.173  -1.555  1.00  0.00      LIG  
ATOM   4388 H35  LIG     1      15.008  18.476  -1.372  1.00  0.00      LIG  
ATOM   4389 H36  LIG     1      16.084  19.269   0.592  1.00  0.00      LIG  
ATOM   4390 H37  LIG     1      17.280  17.970   0.515  1.00  0.00      LIG  
ATOM   4391 H38  LIG     1      16.337  18.221   1.998  1.00  0.00      LIG  
ATOM   4392 H39  LIG     1      14.254  15.528  -1.512  1.00  0.00      LIG  
ATOM   4393 H40  LIG     1      13.004  16.613  -3.656  1.00  0.00      LIG  
ATOM   4394 H41  LIG     1      14.327  18.023  -4.714  1.00  0.00      LIG  
ATOM   4395 H42  LIG     1      14.956  14.842  -6.103  1.00  0.00      LIG  
ATOM   4396 H43  LIG     1      14.960  16.620  -5.988  1.00  0.00      LIG  
ATOM   4397 H44  LIG     1      13.460  15.695  -5.742  1.00  0.00      LIG  
ATOM   4398 H45  LIG     1      16.601  15.474  -2.852  1.00  0.00      LIG  
ATOM   4399 H46  LIG     1      16.812  14.872  -4.483  1.00  0.00      LIG  
ATOM   4400 H47  LIG     1      16.728  16.625  -4.207  1.00  0.00      LIG  
ATOM   4401 H48  LIG     1      14.701  14.185  -2.749  1.00  0.00      LIG  
ATOM   4402 H49  LIG     1       9.771  16.005  -0.773  1.00  0.00      LIG  
ATOM   4403 H50  LIG     1      10.815  16.690   0.488  1.00  0.00      LIG  
ATOM   4404 H51  LIG     1      10.382  17.660  -0.964  1.00  0.00      LIG  
TER
REMARK  Energy: 63.0862
REMARK  SimpleFitness: 63.0862
REMARK  FullFitness: -903.3954
REMARK  InterFull: -23.7593
REMARK  IntraFull: 103.451
REMARK  solvFull: -1196.31
REMARK  surfFull: 213.223
REMARK  extraFull: 0.0
REMARK  deltaGcompsolvpol: -1196.31
REMARK  deltaGcompsolvnonpol: 213.223
REMARK  deltaGprotsolvpol: -1219.71
REMARK  deltaGprotsolvnonpol: 208.651
REMARK  deltaGligsolvpol: -11.1184
REMARK  deltaGligsolvnonpol: 17.0935
REMARK  deltaGvdw: -23.7593
REMARK  deltaGelec: 0.0
REMARK  deltaG: -5.309643
REMARK  Cluster: 2
REMARK  ClusterRank: 7
ATOM   4315 O    LIG     1      11.338  14.905   3.084  1.00  0.00      LIG  
ATOM   4316 O1   LIG     1      10.342  10.216  -1.457  1.00  0.00      LIG  
ATOM   4317 O2   LIG     1      12.849  17.025  -1.237  1.00  0.00      LIG  
ATOM   4318 O3   LIG     1      14.492  17.977  -3.757  1.00  0.00      LIG  
ATOM   4319 O4   LIG     1      14.373  14.311  -3.656  1.00  0.00      LIG  
ATOM   4320 O5   LIG     1      11.864  15.021  -1.809  1.00  0.00      LIG  
ATOM   4321 C    LIG     1      14.127  12.853   1.471  1.00  0.00      LIG  
ATOM   4322 C1   LIG     1      12.824  13.085   2.289  1.00  0.00      LIG  
ATOM   4323 C2   LIG     1      11.683  12.041   2.026  1.00  0.00      LIG  
ATOM   4324 C3   LIG     1      15.240  13.830   1.953  1.00  0.00      LIG  
ATOM   4325 C4   LIG     1      12.204  10.611   1.718  1.00  0.00      LIG  
ATOM   4326 C5   LIG     1      14.635  11.417   1.565  1.00  0.00      LIG  
ATOM   4327 C6   LIG     1      12.389  14.576   2.180  1.00  0.00      LIG  
ATOM   4328 C7   LIG     1      13.648  10.447   2.162  1.00  0.00      LIG  
ATOM   4329 C8   LIG     1      14.752  15.213   1.759  1.00  0.00      LIG  
ATOM   4330 C9   LIG     1      11.805   9.880   0.398  1.00  0.00      LIG  
ATOM   4331 C10  LIG     1      10.635  12.536   1.028  1.00  0.00      LIG  
ATOM   4332 C11  LIG     1      16.524  13.804   1.120  1.00  0.00      LIG  
ATOM   4333 C12  LIG     1      13.501  15.579   2.469  1.00  0.00      LIG  
ATOM   4334 C13  LIG     1      13.857  13.075  -0.022  1.00  0.00      LIG  
ATOM   4335 C14  LIG     1      10.926  11.866   3.349  1.00  0.00      LIG  
ATOM   4336 C15  LIG     1      15.477  15.917   0.881  1.00  0.00      LIG  
ATOM   4337 C16  LIG     1      15.655  13.639   3.418  1.00  0.00      LIG  
ATOM   4338 C17  LIG     1      16.616  15.118   0.368  1.00  0.00      LIG  
ATOM   4339 C18  LIG     1       9.781  11.418   0.488  1.00  0.00      LIG  
ATOM   4340 C19  LIG     1      10.672  10.554  -0.327  1.00  0.00      LIG  
ATOM   4341 C20  LIG     1      11.301   8.493   0.774  1.00  0.00      LIG  
ATOM   4342 C21  LIG     1      12.922   9.619  -0.611  1.00  0.00      LIG  
ATOM   4343 C22  LIG     1      15.221  17.311   0.384  1.00  0.00      LIG  
ATOM   4344 C23  LIG     1      15.185  17.422  -1.141  1.00  0.00      LIG  
ATOM   4345 C24  LIG     1      16.295  18.243   0.905  1.00  0.00      LIG  
ATOM   4346 C25  LIG     1      14.093  16.569  -1.795  1.00  0.00      LIG  
ATOM   4347 C26  LIG     1      14.048  16.690  -3.336  1.00  0.00      LIG  
ATOM   4348 C27  LIG     1      14.823  15.593  -4.083  1.00  0.00      LIG  
ATOM   4349 C28  LIG     1      14.540  15.702  -5.568  1.00  0.00      LIG  
ATOM   4350 C29  LIG     1      16.328  15.656  -3.894  1.00  0.00      LIG  
ATOM   4351 C30  LIG     1      11.818  16.130  -1.305  1.00  0.00      LIG  
ATOM   4352 C31  LIG     1      10.621  16.664  -0.586  1.00  0.00      LIG  
ATOM   4353 H    LIG     1      13.079  12.934   3.339  1.00  0.00      LIG  
ATOM   4354 H1   LIG     1      11.689   9.988   2.451  1.00  0.00      LIG  
ATOM   4355 H2   LIG     1      15.551  11.342   2.151  1.00  0.00      LIG  
ATOM   4356 H3   LIG     1      14.922  11.066   0.572  1.00  0.00      LIG  
ATOM   4357 H4   LIG     1      12.017  14.783   1.176  1.00  0.00      LIG  
ATOM   4358 H5   LIG     1      13.989   9.423   1.991  1.00  0.00      LIG  
ATOM   4359 H6   LIG     1      13.684  10.589   3.245  1.00  0.00      LIG  
ATOM   4360 H7   LIG     1      11.114  13.048   0.190  1.00  0.00      LIG  
ATOM   4361 H8   LIG     1       9.979  13.267   1.506  1.00  0.00      LIG  
ATOM   4362 H9   LIG     1      16.579  12.959   0.430  1.00  0.00      LIG  
ATOM   4363 H10  LIG     1      17.396  13.714   1.774  1.00  0.00      LIG  
ATOM   4364 H11  LIG     1      13.693  15.624   3.545  1.00  0.00      LIG  
ATOM   4365 H12  LIG     1      13.159  16.582   2.200  1.00  0.00      LIG  
ATOM   4366 H13  LIG     1      13.553  14.095  -0.238  1.00  0.00      LIG  
ATOM   4367 H14  LIG     1      14.731  12.852  -0.636  1.00  0.00      LIG  
ATOM   4368 H15  LIG     1      13.055  12.439  -0.385  1.00  0.00      LIG  
ATOM   4369 H16  LIG     1      10.176  11.074   3.278  1.00  0.00      LIG  
ATOM   4370 H17  LIG     1      10.392  12.770   3.645  1.00  0.00      LIG  
ATOM   4371 H18  LIG     1      11.611  11.596   4.158  1.00  0.00      LIG  
ATOM   4372 H19  LIG     1      16.149  12.679   3.573  1.00  0.00      LIG  
ATOM   4373 H20  LIG     1      16.368  14.412   3.720  1.00  0.00      LIG  
ATOM   4374 H21  LIG     1      14.814  13.695   4.113  1.00  0.00      LIG  
ATOM   4375 H22  LIG     1      16.516  14.939  -0.706  1.00  0.00      LIG  
ATOM   4376 H23  LIG     1      17.575  15.607   0.559  1.00  0.00      LIG  
ATOM   4377 H24  LIG     1       9.007  11.827  -0.168  1.00  0.00      LIG  
ATOM   4378 H25  LIG     1       9.304  10.824   1.272  1.00  0.00      LIG  
ATOM   4379 H26  LIG     1      12.082   7.932   1.294  1.00  0.00      LIG  
ATOM   4380 H27  LIG     1      11.014   7.921  -0.115  1.00  0.00      LIG  
ATOM   4381 H28  LIG     1      10.425   8.546   1.429  1.00  0.00      LIG  
ATOM   4382 H29  LIG     1      13.734   9.037  -0.165  1.00  0.00      LIG  
ATOM   4383 H30  LIG     1      13.335  10.543  -1.016  1.00  0.00      LIG  
ATOM   4384 H31  LIG     1      12.553   9.039  -1.463  1.00  0.00      LIG  
ATOM   4385 H32  LIG     1      14.268  17.670   0.772  1.00  0.00      LIG  
ATOM   4386 H33  LIG     1      10.698  14.175   3.034  1.00  0.00      LIG  
ATOM   4387 H34  LIG     1      16.163  17.173  -1.555  1.00  0.00      LIG  
ATOM   4388 H35  LIG     1      15.008  18.476  -1.372  1.00  0.00      LIG  
ATOM   4389 H36  LIG     1      16.084  19.269   0.592  1.00  0.00      LIG  
ATOM   4390 H37  LIG     1      17.280  17.970   0.515  1.00  0.00      LIG  
ATOM   4391 H38  LIG     1      16.337  18.221   1.998  1.00  0.00      LIG  
ATOM   4392 H39  LIG     1      14.254  15.528  -1.512  1.00  0.00      LIG  
ATOM   4393 H40  LIG     1      13.004  16.613  -3.656  1.00  0.00      LIG  
ATOM   4394 H41  LIG     1      14.327  18.023  -4.714  1.00  0.00      LIG  
ATOM   4395 H42  LIG     1      14.956  14.842  -6.103  1.00  0.00      LIG  
ATOM   4396 H43  LIG     1      14.960  16.620  -5.988  1.00  0.00      LIG  
ATOM   4397 H44  LIG     1      13.460  15.695  -5.742  1.00  0.00      LIG  
ATOM   4398 H45  LIG     1      16.601  15.474  -2.852  1.00  0.00      LIG  
ATOM   4399 H46  LIG     1      16.812  14.872  -4.483  1.00  0.00      LIG  
ATOM   4400 H47  LIG     1      16.728  16.625  -4.207  1.00  0.00      LIG  
ATOM   4401 H48  LIG     1      14.701  14.185  -2.749  1.00  0.00      LIG  
ATOM   4402 H49  LIG     1       9.771  16.005  -0.773  1.00  0.00      LIG  
ATOM   4403 H50  LIG     1      10.815  16.690   0.488  1.00  0.00      LIG  
ATOM   4404 H51  LIG     1      10.382  17.660  -0.964  1.00  0.00      LIG  
TER
REMARK  Energy: 75.687
REMARK  SimpleFitness: 75.687
REMARK  FullFitness: -905.08185
REMARK  InterFull: -21.4048
REMARK  IntraFull: 114.487
REMARK  solvFull: -1212.61
REMARK  surfFull: 214.446
REMARK  extraFull: 0.0
REMARK  deltaGcompsolvpol: -1212.61
REMARK  deltaGcompsolvnonpol: 214.446
REMARK  deltaGprotsolvpol: -1219.71
REMARK  deltaGprotsolvnonpol: 208.651
REMARK  deltaGligsolvpol: -10.5326
REMARK  deltaGligsolvnonpol: 16.7295
REMARK  deltaGvdw: -21.4048
REMARK  deltaGelec: 0.0
REMARK  deltaG: -5.9701843
REMARK  Cluster: 3
REMARK  ClusterRank: 0
ATOM   4315 O    LIG     1       2.318  18.187  23.971  1.00  0.00      LIG  
ATOM   4316 O1   LIG     1      -2.080  14.791  27.546  1.00  0.00      LIG  
ATOM   4317 O2   LIG     1       7.960  18.515  30.241  1.00  0.00      LIG  
ATOM   4318 O3   LIG     1       4.843  17.409  28.701  1.00  0.00      LIG  
ATOM   4319 O4   LIG     1       4.534  15.964  30.991  1.00  0.00      LIG  
ATOM   4320 O5   LIG     1       9.574  18.310  28.613  1.00  0.00      LIG  
ATOM   4321 C    LIG     1       1.032  19.421  27.345  1.00  0.00      LIG  
ATOM   4322 C1   LIG     1       0.913  18.950  25.868  1.00  0.00      LIG  
ATOM   4323 C2   LIG     1      -0.290  17.996  25.557  1.00  0.00      LIG  
ATOM   4324 C3   LIG     1       2.080  20.570  27.435  1.00  0.00      LIG  
ATOM   4325 C4   LIG     1      -1.563  18.283  26.396  1.00  0.00      LIG  
ATOM   4326 C5   LIG     1      -0.299  19.903  27.924  1.00  0.00      LIG  
ATOM   4327 C6   LIG     1       2.304  18.459  25.368  1.00  0.00      LIG  
ATOM   4328 C7   LIG     1      -1.498  19.661  27.035  1.00  0.00      LIG  
ATOM   4329 C8   LIG     1       3.386  20.086  26.932  1.00  0.00      LIG  
ATOM   4330 C9   LIG     1      -2.211  17.153  27.257  1.00  0.00      LIG  
ATOM   4331 C10  LIG     1       0.108  16.520  25.544  1.00  0.00      LIG  
ATOM   4332 C11  LIG     1       2.417  21.042  28.852  1.00  0.00      LIG  
ATOM   4333 C12  LIG     1       3.414  19.485  25.572  1.00  0.00      LIG  
ATOM   4334 C13  LIG     1       1.459  18.244  28.236  1.00  0.00      LIG  
ATOM   4335 C14  LIG     1      -0.747  18.324  24.131  1.00  0.00      LIG  
ATOM   4336 C15  LIG     1       4.403  20.329  27.762  1.00  0.00      LIG  
ATOM   4337 C16  LIG     1       1.708  21.831  26.643  1.00  0.00      LIG  
ATOM   4338 C17  LIG     1       3.930  21.048  28.972  1.00  0.00      LIG  
ATOM   4339 C18  LIG     1      -1.085  15.602  25.574  1.00  0.00      LIG  
ATOM   4340 C19  LIG     1      -1.732  15.769  26.901  1.00  0.00      LIG  
ATOM   4341 C20  LIG     1      -3.707  17.166  26.973  1.00  0.00      LIG  
ATOM   4342 C21  LIG     1      -2.094  17.295  28.771  1.00  0.00      LIG  
ATOM   4343 C22  LIG     1       5.863  20.063  27.493  1.00  0.00      LIG  
ATOM   4344 C23  LIG     1       6.727  19.861  28.741  1.00  0.00      LIG  
ATOM   4345 C24  LIG     1       6.423  21.249  26.726  1.00  0.00      LIG  
ATOM   4346 C25  LIG     1       6.940  18.419  29.234  1.00  0.00      LIG  
ATOM   4347 C26  LIG     1       5.664  17.766  29.816  1.00  0.00      LIG  
ATOM   4348 C27  LIG     1       5.830  16.495  30.699  1.00  0.00      LIG  
ATOM   4349 C28  LIG     1       6.611  15.405  29.985  1.00  0.00      LIG  
ATOM   4350 C29  LIG     1       6.452  16.746  32.066  1.00  0.00      LIG  
ATOM   4351 C30  LIG     1       9.245  18.461  29.779  1.00  0.00      LIG  
ATOM   4352 C31  LIG     1      10.211  18.564  30.915  1.00  0.00      LIG  
ATOM   4353 H    LIG     1       0.690  19.834  25.269  1.00  0.00      LIG  
ATOM   4354 H1   LIG     1      -2.345  18.445  25.650  1.00  0.00      LIG  
ATOM   4355 H2   LIG     1      -0.279  20.967  28.162  1.00  0.00      LIG  
ATOM   4356 H3   LIG     1      -0.466  19.422  28.889  1.00  0.00      LIG  
ATOM   4357 H4   LIG     1       2.594  17.534  25.873  1.00  0.00      LIG  
ATOM   4358 H5   LIG     1      -2.415  19.864  27.595  1.00  0.00      LIG  
ATOM   4359 H6   LIG     1      -1.471  20.406  26.234  1.00  0.00      LIG  
ATOM   4360 H7   LIG     1       0.757  16.290  26.393  1.00  0.00      LIG  
ATOM   4361 H8   LIG     1       0.683  16.295  24.644  1.00  0.00      LIG  
ATOM   4362 H9   LIG     1       1.994  20.409  29.632  1.00  0.00      LIG  
ATOM   4363 H10  LIG     1       2.022  22.045  29.039  1.00  0.00      LIG  
ATOM   4364 H11  LIG     1       3.312  20.287  24.834  1.00  0.00      LIG  
ATOM   4365 H12  LIG     1       4.380  19.018  25.361  1.00  0.00      LIG  
ATOM   4366 H13  LIG     1       2.452  17.867  27.997  1.00  0.00      LIG  
ATOM   4367 H14  LIG     1       1.456  18.509  29.295  1.00  0.00      LIG  
ATOM   4368 H15  LIG     1       0.770  17.407  28.136  1.00  0.00      LIG  
ATOM   4369 H16  LIG     1      -1.626  17.740  23.846  1.00  0.00      LIG  
ATOM   4370 H17  LIG     1       0.019  18.117  23.388  1.00  0.00      LIG  
ATOM   4371 H18  LIG     1      -1.015  19.381  24.045  1.00  0.00      LIG  
ATOM   4372 H19  LIG     1       0.796  22.291  27.025  1.00  0.00      LIG  
ATOM   4373 H20  LIG     1       2.496  22.586  26.724  1.00  0.00      LIG  
ATOM   4374 H21  LIG     1       1.563  21.641  25.577  1.00  0.00      LIG  
ATOM   4375 H22  LIG     1       4.231  20.544  29.894  1.00  0.00      LIG  
ATOM   4376 H23  LIG     1       4.316  22.071  28.985  1.00  0.00      LIG  
ATOM   4377 H24  LIG     1      -0.754  14.564  25.488  1.00  0.00      LIG  
ATOM   4378 H25  LIG     1      -1.810  15.808  24.783  1.00  0.00      LIG  
ATOM   4379 H26  LIG     1      -4.136  18.140  27.227  1.00  0.00      LIG  
ATOM   4380 H27  LIG     1      -4.232  16.406  27.561  1.00  0.00      LIG  
ATOM   4381 H28  LIG     1      -3.914  16.968  25.917  1.00  0.00      LIG  
ATOM   4382 H29  LIG     1      -2.514  18.242  29.118  1.00  0.00      LIG  
ATOM   4383 H30  LIG     1      -1.058  17.228  29.106  1.00  0.00      LIG  
ATOM   4384 H31  LIG     1      -2.647  16.504  29.287  1.00  0.00      LIG  
ATOM   4385 H32  LIG     1       5.969  19.176  26.862  1.00  0.00      LIG  
ATOM   4386 H33  LIG     1       1.587  17.569  23.796  1.00  0.00      LIG  
ATOM   4387 H34  LIG     1       6.405  20.487  29.578  1.00  0.00      LIG  
ATOM   4388 H35  LIG     1       7.714  20.257  28.493  1.00  0.00      LIG  
ATOM   4389 H36  LIG     1       7.466  21.066  26.455  1.00  0.00      LIG  
ATOM   4390 H37  LIG     1       6.389  22.161  27.331  1.00  0.00      LIG  
ATOM   4391 H38  LIG     1       5.865  21.430  25.803  1.00  0.00      LIG  
ATOM   4392 H39  LIG     1       7.278  17.811  28.386  1.00  0.00      LIG  
ATOM   4393 H40  LIG     1       5.109  18.508  30.398  1.00  0.00      LIG  
ATOM   4394 H41  LIG     1       4.686  18.225  28.193  1.00  0.00      LIG  
ATOM   4395 H42  LIG     1       6.668  14.507  30.607  1.00  0.00      LIG  
ATOM   4396 H43  LIG     1       7.630  15.727  29.754  1.00  0.00      LIG  
ATOM   4397 H44  LIG     1       6.113  15.111  29.057  1.00  0.00      LIG  
ATOM   4398 H45  LIG     1       5.980  17.609  32.545  1.00  0.00      LIG  
ATOM   4399 H46  LIG     1       6.300  15.888  32.728  1.00  0.00      LIG  
ATOM   4400 H47  LIG     1       7.527  16.922  32.003  1.00  0.00      LIG  
ATOM   4401 H48  LIG     1       4.057  15.956  30.142  1.00  0.00      LIG  
ATOM   4402 H49  LIG     1      11.226  18.574  30.510  1.00  0.00      LIG  
ATOM   4403 H50  LIG     1      10.098  17.699  31.575  1.00  0.00      LIG  
ATOM   4404 H51  LIG     1      10.040  19.496  31.462  1.00  0.00      LIG  
TER
REMARK  Energy: 75.687
REMARK  SimpleFitness: 75.687
REMARK  FullFitness: -905.08185
REMARK  InterFull: -21.4048
REMARK  IntraFull: 114.487
REMARK  solvFull: -1212.61
REMARK  surfFull: 214.446
REMARK  extraFull: 0.0
REMARK  deltaGcompsolvpol: -1212.61
REMARK  deltaGcompsolvnonpol: 214.446
REMARK  deltaGprotsolvpol: -1219.71
REMARK  deltaGprotsolvnonpol: 208.651
REMARK  deltaGligsolvpol: -10.5326
REMARK  deltaGligsolvnonpol: 16.7295
REMARK  deltaGvdw: -21.4048
REMARK  deltaGelec: 0.0
REMARK  deltaG: -5.9701843
REMARK  Cluster: 3
REMARK  ClusterRank: 1
ATOM   4315 O    LIG     1       2.318  18.187  23.971  1.00  0.00      LIG  
ATOM   4316 O1   LIG     1      -2.080  14.791  27.546  1.00  0.00      LIG  
ATOM   4317 O2   LIG     1       7.960  18.515  30.241  1.00  0.00      LIG  
ATOM   4318 O3   LIG     1       4.843  17.409  28.701  1.00  0.00      LIG  
ATOM   4319 O4   LIG     1       4.534  15.964  30.991  1.00  0.00      LIG  
ATOM   4320 O5   LIG     1       9.574  18.310  28.613  1.00  0.00      LIG  
ATOM   4321 C    LIG     1       1.032  19.421  27.345  1.00  0.00      LIG  
ATOM   4322 C1   LIG     1       0.913  18.950  25.868  1.00  0.00      LIG  
ATOM   4323 C2   LIG     1      -0.290  17.996  25.557  1.00  0.00      LIG  
ATOM   4324 C3   LIG     1       2.080  20.570  27.435  1.00  0.00      LIG  
ATOM   4325 C4   LIG     1      -1.563  18.283  26.396  1.00  0.00      LIG  
ATOM   4326 C5   LIG     1      -0.299  19.903  27.924  1.00  0.00      LIG  
ATOM   4327 C6   LIG     1       2.304  18.459  25.368  1.00  0.00      LIG  
ATOM   4328 C7   LIG     1      -1.498  19.661  27.035  1.00  0.00      LIG  
ATOM   4329 C8   LIG     1       3.386  20.086  26.932  1.00  0.00      LIG  
ATOM   4330 C9   LIG     1      -2.211  17.153  27.257  1.00  0.00      LIG  
ATOM   4331 C10  LIG     1       0.108  16.520  25.544  1.00  0.00      LIG  
ATOM   4332 C11  LIG     1       2.417  21.042  28.852  1.00  0.00      LIG  
ATOM   4333 C12  LIG     1       3.414  19.485  25.572  1.00  0.00      LIG  
ATOM   4334 C13  LIG     1       1.459  18.244  28.236  1.00  0.00      LIG  
ATOM   4335 C14  LIG     1      -0.747  18.324  24.131  1.00  0.00      LIG  
ATOM   4336 C15  LIG     1       4.403  20.329  27.762  1.00  0.00      LIG  
ATOM   4337 C16  LIG     1       1.708  21.831  26.643  1.00  0.00      LIG  
ATOM   4338 C17  LIG     1       3.930  21.048  28.972  1.00  0.00      LIG  
ATOM   4339 C18  LIG     1      -1.085  15.602  25.574  1.00  0.00      LIG  
ATOM   4340 C19  LIG     1      -1.732  15.769  26.901  1.00  0.00      LIG  
ATOM   4341 C20  LIG     1      -3.707  17.166  26.973  1.00  0.00      LIG  
ATOM   4342 C21  LIG     1      -2.094  17.295  28.771  1.00  0.00      LIG  
ATOM   4343 C22  LIG     1       5.863  20.063  27.493  1.00  0.00      LIG  
ATOM   4344 C23  LIG     1       6.727  19.861  28.741  1.00  0.00      LIG  
ATOM   4345 C24  LIG     1       6.423  21.249  26.726  1.00  0.00      LIG  
ATOM   4346 C25  LIG     1       6.940  18.419  29.234  1.00  0.00      LIG  
ATOM   4347 C26  LIG     1       5.664  17.766  29.816  1.00  0.00      LIG  
ATOM   4348 C27  LIG     1       5.830  16.495  30.699  1.00  0.00      LIG  
ATOM   4349 C28  LIG     1       6.611  15.405  29.985  1.00  0.00      LIG  
ATOM   4350 C29  LIG     1       6.452  16.746  32.066  1.00  0.00      LIG  
ATOM   4351 C30  LIG     1       9.245  18.461  29.779  1.00  0.00      LIG  
ATOM   4352 C31  LIG     1      10.211  18.564  30.915  1.00  0.00      LIG  
ATOM   4353 H    LIG     1       0.690  19.834  25.269  1.00  0.00      LIG  
ATOM   4354 H1   LIG     1      -2.345  18.445  25.650  1.00  0.00      LIG  
ATOM   4355 H2   LIG     1      -0.279  20.967  28.162  1.00  0.00      LIG  
ATOM   4356 H3   LIG     1      -0.466  19.422  28.889  1.00  0.00      LIG  
ATOM   4357 H4   LIG     1       2.594  17.534  25.873  1.00  0.00      LIG  
ATOM   4358 H5   LIG     1      -2.415  19.864  27.595  1.00  0.00      LIG  
ATOM   4359 H6   LIG     1      -1.471  20.406  26.234  1.00  0.00      LIG  
ATOM   4360 H7   LIG     1       0.757  16.290  26.393  1.00  0.00      LIG  
ATOM   4361 H8   LIG     1       0.683  16.295  24.644  1.00  0.00      LIG  
ATOM   4362 H9   LIG     1       1.994  20.409  29.632  1.00  0.00      LIG  
ATOM   4363 H10  LIG     1       2.022  22.045  29.039  1.00  0.00      LIG  
ATOM   4364 H11  LIG     1       3.312  20.287  24.834  1.00  0.00      LIG  
ATOM   4365 H12  LIG     1       4.380  19.018  25.361  1.00  0.00      LIG  
ATOM   4366 H13  LIG     1       2.452  17.867  27.997  1.00  0.00      LIG  
ATOM   4367 H14  LIG     1       1.456  18.509  29.295  1.00  0.00      LIG  
ATOM   4368 H15  LIG     1       0.770  17.407  28.136  1.00  0.00      LIG  
ATOM   4369 H16  LIG     1      -1.626  17.740  23.846  1.00  0.00      LIG  
ATOM   4370 H17  LIG     1       0.019  18.117  23.388  1.00  0.00      LIG  
ATOM   4371 H18  LIG     1      -1.015  19.381  24.045  1.00  0.00      LIG  
ATOM   4372 H19  LIG     1       0.796  22.291  27.025  1.00  0.00      LIG  
ATOM   4373 H20  LIG     1       2.496  22.586  26.724  1.00  0.00      LIG  
ATOM   4374 H21  LIG     1       1.563  21.641  25.577  1.00  0.00      LIG  
ATOM   4375 H22  LIG     1       4.231  20.544  29.894  1.00  0.00      LIG  
ATOM   4376 H23  LIG     1       4.316  22.071  28.985  1.00  0.00      LIG  
ATOM   4377 H24  LIG     1      -0.754  14.564  25.488  1.00  0.00      LIG  
ATOM   4378 H25  LIG     1      -1.810  15.808  24.783  1.00  0.00      LIG  
ATOM   4379 H26  LIG     1      -4.136  18.140  27.227  1.00  0.00      LIG  
ATOM   4380 H27  LIG     1      -4.232  16.406  27.561  1.00  0.00      LIG  
ATOM   4381 H28  LIG     1      -3.914  16.968  25.917  1.00  0.00      LIG  
ATOM   4382 H29  LIG     1      -2.514  18.242  29.118  1.00  0.00      LIG  
ATOM   4383 H30  LIG     1      -1.058  17.228  29.106  1.00  0.00      LIG  
ATOM   4384 H31  LIG     1      -2.647  16.504  29.287  1.00  0.00      LIG  
ATOM   4385 H32  LIG     1       5.969  19.176  26.862  1.00  0.00      LIG  
ATOM   4386 H33  LIG     1       1.587  17.569  23.796  1.00  0.00      LIG  
ATOM   4387 H34  LIG     1       6.405  20.487  29.578  1.00  0.00      LIG  
ATOM   4388 H35  LIG     1       7.714  20.257  28.493  1.00  0.00      LIG  
ATOM   4389 H36  LIG     1       7.466  21.066  26.455  1.00  0.00      LIG  
ATOM   4390 H37  LIG     1       6.389  22.161  27.331  1.00  0.00      LIG  
ATOM   4391 H38  LIG     1       5.865  21.430  25.803  1.00  0.00      LIG  
ATOM   4392 H39  LIG     1       7.278  17.811  28.386  1.00  0.00      LIG  
ATOM   4393 H40  LIG     1       5.109  18.508  30.398  1.00  0.00      LIG  
ATOM   4394 H41  LIG     1       4.686  18.225  28.193  1.00  0.00      LIG  
ATOM   4395 H42  LIG     1       6.668  14.507  30.607  1.00  0.00      LIG  
ATOM   4396 H43  LIG     1       7.630  15.727  29.754  1.00  0.00      LIG  
ATOM   4397 H44  LIG     1       6.113  15.111  29.057  1.00  0.00      LIG  
ATOM   4398 H45  LIG     1       5.980  17.609  32.545  1.00  0.00      LIG  
ATOM   4399 H46  LIG     1       6.300  15.888  32.728  1.00  0.00      LIG  
ATOM   4400 H47  LIG     1       7.527  16.922  32.003  1.00  0.00      LIG  
ATOM   4401 H48  LIG     1       4.057  15.956  30.142  1.00  0.00      LIG  
ATOM   4402 H49  LIG     1      11.226  18.574  30.510  1.00  0.00      LIG  
ATOM   4403 H50  LIG     1      10.098  17.699  31.575  1.00  0.00      LIG  
ATOM   4404 H51  LIG     1      10.040  19.496  31.462  1.00  0.00      LIG  
TER
REMARK  Energy: 75.687
REMARK  SimpleFitness: 75.687
REMARK  FullFitness: -905.08185
REMARK  InterFull: -21.4048
REMARK  IntraFull: 114.487
REMARK  solvFull: -1212.61
REMARK  surfFull: 214.446
REMARK  extraFull: 0.0
REMARK  deltaGcompsolvpol: -1212.61
REMARK  deltaGcompsolvnonpol: 214.446
REMARK  deltaGprotsolvpol: -1219.71
REMARK  deltaGprotsolvnonpol: 208.651
REMARK  deltaGligsolvpol: -10.5326
REMARK  deltaGligsolvnonpol: 16.7295
REMARK  deltaGvdw: -21.4048
REMARK  deltaGelec: 0.0
REMARK  deltaG: -5.9701843
REMARK  Cluster: 3
REMARK  ClusterRank: 2
ATOM   4315 O    LIG     1       2.318  18.187  23.971  1.00  0.00      LIG  
ATOM   4316 O1   LIG     1      -2.080  14.791  27.546  1.00  0.00      LIG  
ATOM   4317 O2   LIG     1       7.960  18.515  30.241  1.00  0.00      LIG  
ATOM   4318 O3   LIG     1       4.843  17.409  28.701  1.00  0.00      LIG  
ATOM   4319 O4   LIG     1       4.534  15.964  30.991  1.00  0.00      LIG  
ATOM   4320 O5   LIG     1       9.574  18.310  28.613  1.00  0.00      LIG  
ATOM   4321 C    LIG     1       1.032  19.421  27.345  1.00  0.00      LIG  
ATOM   4322 C1   LIG     1       0.913  18.950  25.868  1.00  0.00      LIG  
ATOM   4323 C2   LIG     1      -0.290  17.996  25.557  1.00  0.00      LIG  
ATOM   4324 C3   LIG     1       2.080  20.570  27.435  1.00  0.00      LIG  
ATOM   4325 C4   LIG     1      -1.563  18.283  26.396  1.00  0.00      LIG  
ATOM   4326 C5   LIG     1      -0.299  19.903  27.924  1.00  0.00      LIG  
ATOM   4327 C6   LIG     1       2.304  18.459  25.368  1.00  0.00      LIG  
ATOM   4328 C7   LIG     1      -1.498  19.661  27.035  1.00  0.00      LIG  
ATOM   4329 C8   LIG     1       3.386  20.086  26.932  1.00  0.00      LIG  
ATOM   4330 C9   LIG     1      -2.211  17.153  27.257  1.00  0.00      LIG  
ATOM   4331 C10  LIG     1       0.108  16.520  25.544  1.00  0.00      LIG  
ATOM   4332 C11  LIG     1       2.417  21.042  28.852  1.00  0.00      LIG  
ATOM   4333 C12  LIG     1       3.414  19.485  25.572  1.00  0.00      LIG  
ATOM   4334 C13  LIG     1       1.459  18.244  28.236  1.00  0.00      LIG  
ATOM   4335 C14  LIG     1      -0.747  18.324  24.131  1.00  0.00      LIG  
ATOM   4336 C15  LIG     1       4.403  20.329  27.762  1.00  0.00      LIG  
ATOM   4337 C16  LIG     1       1.708  21.831  26.643  1.00  0.00      LIG  
ATOM   4338 C17  LIG     1       3.930  21.048  28.972  1.00  0.00      LIG  
ATOM   4339 C18  LIG     1      -1.085  15.602  25.574  1.00  0.00      LIG  
ATOM   4340 C19  LIG     1      -1.732  15.769  26.901  1.00  0.00      LIG  
ATOM   4341 C20  LIG     1      -3.707  17.166  26.973  1.00  0.00      LIG  
ATOM   4342 C21  LIG     1      -2.094  17.295  28.771  1.00  0.00      LIG  
ATOM   4343 C22  LIG     1       5.863  20.063  27.493  1.00  0.00      LIG  
ATOM   4344 C23  LIG     1       6.727  19.861  28.741  1.00  0.00      LIG  
ATOM   4345 C24  LIG     1       6.423  21.249  26.726  1.00  0.00      LIG  
ATOM   4346 C25  LIG     1       6.940  18.419  29.234  1.00  0.00      LIG  
ATOM   4347 C26  LIG     1       5.664  17.766  29.816  1.00  0.00      LIG  
ATOM   4348 C27  LIG     1       5.830  16.495  30.699  1.00  0.00      LIG  
ATOM   4349 C28  LIG     1       6.611  15.405  29.985  1.00  0.00      LIG  
ATOM   4350 C29  LIG     1       6.452  16.746  32.066  1.00  0.00      LIG  
ATOM   4351 C30  LIG     1       9.245  18.461  29.779  1.00  0.00      LIG  
ATOM   4352 C31  LIG     1      10.211  18.564  30.915  1.00  0.00      LIG  
ATOM   4353 H    LIG     1       0.690  19.834  25.269  1.00  0.00      LIG  
ATOM   4354 H1   LIG     1      -2.345  18.445  25.650  1.00  0.00      LIG  
ATOM   4355 H2   LIG     1      -0.279  20.967  28.162  1.00  0.00      LIG  
ATOM   4356 H3   LIG     1      -0.466  19.422  28.889  1.00  0.00      LIG  
ATOM   4357 H4   LIG     1       2.594  17.534  25.873  1.00  0.00      LIG  
ATOM   4358 H5   LIG     1      -2.415  19.864  27.595  1.00  0.00      LIG  
ATOM   4359 H6   LIG     1      -1.471  20.406  26.234  1.00  0.00      LIG  
ATOM   4360 H7   LIG     1       0.757  16.290  26.393  1.00  0.00      LIG  
ATOM   4361 H8   LIG     1       0.683  16.295  24.644  1.00  0.00      LIG  
ATOM   4362 H9   LIG     1       1.994  20.409  29.632  1.00  0.00      LIG  
ATOM   4363 H10  LIG     1       2.022  22.045  29.039  1.00  0.00      LIG  
ATOM   4364 H11  LIG     1       3.312  20.287  24.834  1.00  0.00      LIG  
ATOM   4365 H12  LIG     1       4.380  19.018  25.361  1.00  0.00      LIG  
ATOM   4366 H13  LIG     1       2.452  17.867  27.997  1.00  0.00      LIG  
ATOM   4367 H14  LIG     1       1.456  18.509  29.295  1.00  0.00      LIG  
ATOM   4368 H15  LIG     1       0.770  17.407  28.136  1.00  0.00      LIG  
ATOM   4369 H16  LIG     1      -1.626  17.740  23.846  1.00  0.00      LIG  
ATOM   4370 H17  LIG     1       0.019  18.117  23.388  1.00  0.00      LIG  
ATOM   4371 H18  LIG     1      -1.015  19.381  24.045  1.00  0.00      LIG  
ATOM   4372 H19  LIG     1       0.796  22.291  27.025  1.00  0.00      LIG  
ATOM   4373 H20  LIG     1       2.496  22.586  26.724  1.00  0.00      LIG  
ATOM   4374 H21  LIG     1       1.563  21.641  25.577  1.00  0.00      LIG  
ATOM   4375 H22  LIG     1       4.231  20.544  29.894  1.00  0.00      LIG  
ATOM   4376 H23  LIG     1       4.316  22.071  28.985  1.00  0.00      LIG  
ATOM   4377 H24  LIG     1      -0.754  14.564  25.488  1.00  0.00      LIG  
ATOM   4378 H25  LIG     1      -1.810  15.808  24.783  1.00  0.00      LIG  
ATOM   4379 H26  LIG     1      -4.136  18.140  27.227  1.00  0.00      LIG  
ATOM   4380 H27  LIG     1      -4.232  16.406  27.561  1.00  0.00      LIG  
ATOM   4381 H28  LIG     1      -3.914  16.968  25.917  1.00  0.00      LIG  
ATOM   4382 H29  LIG     1      -2.514  18.242  29.118  1.00  0.00      LIG  
ATOM   4383 H30  LIG     1      -1.058  17.228  29.106  1.00  0.00      LIG  
ATOM   4384 H31  LIG     1      -2.647  16.504  29.287  1.00  0.00      LIG  
ATOM   4385 H32  LIG     1       5.969  19.176  26.862  1.00  0.00      LIG  
ATOM   4386 H33  LIG     1       1.587  17.569  23.796  1.00  0.00      LIG  
ATOM   4387 H34  LIG     1       6.405  20.487  29.578  1.00  0.00      LIG  
ATOM   4388 H35  LIG     1       7.714  20.257  28.493  1.00  0.00      LIG  
ATOM   4389 H36  LIG     1       7.466  21.066  26.455  1.00  0.00      LIG  
ATOM   4390 H37  LIG     1       6.389  22.161  27.331  1.00  0.00      LIG  
ATOM   4391 H38  LIG     1       5.865  21.430  25.803  1.00  0.00      LIG  
ATOM   4392 H39  LIG     1       7.278  17.811  28.386  1.00  0.00      LIG  
ATOM   4393 H40  LIG     1       5.109  18.508  30.398  1.00  0.00      LIG  
ATOM   4394 H41  LIG     1       4.686  18.225  28.193  1.00  0.00      LIG  
ATOM   4395 H42  LIG     1       6.668  14.507  30.607  1.00  0.00      LIG  
ATOM   4396 H43  LIG     1       7.630  15.727  29.754  1.00  0.00      LIG  
ATOM   4397 H44  LIG     1       6.113  15.111  29.057  1.00  0.00      LIG  
ATOM   4398 H45  LIG     1       5.980  17.609  32.545  1.00  0.00      LIG  
ATOM   4399 H46  LIG     1       6.300  15.888  32.728  1.00  0.00      LIG  
ATOM   4400 H47  LIG     1       7.527  16.922  32.003  1.00  0.00      LIG  
ATOM   4401 H48  LIG     1       4.057  15.956  30.142  1.00  0.00      LIG  
ATOM   4402 H49  LIG     1      11.226  18.574  30.510  1.00  0.00      LIG  
ATOM   4403 H50  LIG     1      10.098  17.699  31.575  1.00  0.00      LIG  
ATOM   4404 H51  LIG     1      10.040  19.496  31.462  1.00  0.00      LIG  
TER
REMARK  Energy: 75.687
REMARK  SimpleFitness: 75.687
REMARK  FullFitness: -905.08185
REMARK  InterFull: -21.4048
REMARK  IntraFull: 114.487
REMARK  solvFull: -1212.61
REMARK  surfFull: 214.446
REMARK  extraFull: 0.0
REMARK  deltaGcompsolvpol: -1212.61
REMARK  deltaGcompsolvnonpol: 214.446
REMARK  deltaGprotsolvpol: -1219.71
REMARK  deltaGprotsolvnonpol: 208.651
REMARK  deltaGligsolvpol: -10.5326
REMARK  deltaGligsolvnonpol: 16.7295
REMARK  deltaGvdw: -21.4048
REMARK  deltaGelec: 0.0
REMARK  deltaG: -5.9701843
REMARK  Cluster: 3
REMARK  ClusterRank: 3
ATOM   4315 O    LIG     1       2.318  18.187  23.971  1.00  0.00      LIG  
ATOM   4316 O1   LIG     1      -2.080  14.791  27.546  1.00  0.00      LIG  
ATOM   4317 O2   LIG     1       7.960  18.515  30.241  1.00  0.00      LIG  
ATOM   4318 O3   LIG     1       4.843  17.409  28.701  1.00  0.00      LIG  
ATOM   4319 O4   LIG     1       4.534  15.964  30.991  1.00  0.00      LIG  
ATOM   4320 O5   LIG     1       9.574  18.310  28.613  1.00  0.00      LIG  
ATOM   4321 C    LIG     1       1.032  19.421  27.345  1.00  0.00      LIG  
ATOM   4322 C1   LIG     1       0.913  18.950  25.868  1.00  0.00      LIG  
ATOM   4323 C2   LIG     1      -0.290  17.996  25.557  1.00  0.00      LIG  
ATOM   4324 C3   LIG     1       2.080  20.570  27.435  1.00  0.00      LIG  
ATOM   4325 C4   LIG     1      -1.563  18.283  26.396  1.00  0.00      LIG  
ATOM   4326 C5   LIG     1      -0.299  19.903  27.924  1.00  0.00      LIG  
ATOM   4327 C6   LIG     1       2.304  18.459  25.368  1.00  0.00      LIG  
ATOM   4328 C7   LIG     1      -1.498  19.661  27.035  1.00  0.00      LIG  
ATOM   4329 C8   LIG     1       3.386  20.086  26.932  1.00  0.00      LIG  
ATOM   4330 C9   LIG     1      -2.211  17.153  27.257  1.00  0.00      LIG  
ATOM   4331 C10  LIG     1       0.108  16.520  25.544  1.00  0.00      LIG  
ATOM   4332 C11  LIG     1       2.417  21.042  28.852  1.00  0.00      LIG  
ATOM   4333 C12  LIG     1       3.414  19.485  25.572  1.00  0.00      LIG  
ATOM   4334 C13  LIG     1       1.459  18.244  28.236  1.00  0.00      LIG  
ATOM   4335 C14  LIG     1      -0.747  18.324  24.131  1.00  0.00      LIG  
ATOM   4336 C15  LIG     1       4.403  20.329  27.762  1.00  0.00      LIG  
ATOM   4337 C16  LIG     1       1.708  21.831  26.643  1.00  0.00      LIG  
ATOM   4338 C17  LIG     1       3.930  21.048  28.972  1.00  0.00      LIG  
ATOM   4339 C18  LIG     1      -1.085  15.602  25.574  1.00  0.00      LIG  
ATOM   4340 C19  LIG     1      -1.732  15.769  26.901  1.00  0.00      LIG  
ATOM   4341 C20  LIG     1      -3.707  17.166  26.973  1.00  0.00      LIG  
ATOM   4342 C21  LIG     1      -2.094  17.295  28.771  1.00  0.00      LIG  
ATOM   4343 C22  LIG     1       5.863  20.063  27.493  1.00  0.00      LIG  
ATOM   4344 C23  LIG     1       6.727  19.861  28.741  1.00  0.00      LIG  
ATOM   4345 C24  LIG     1       6.423  21.249  26.726  1.00  0.00      LIG  
ATOM   4346 C25  LIG     1       6.940  18.419  29.234  1.00  0.00      LIG  
ATOM   4347 C26  LIG     1       5.664  17.766  29.816  1.00  0.00      LIG  
ATOM   4348 C27  LIG     1       5.830  16.495  30.699  1.00  0.00      LIG  
ATOM   4349 C28  LIG     1       6.611  15.405  29.985  1.00  0.00      LIG  
ATOM   4350 C29  LIG     1       6.452  16.746  32.066  1.00  0.00      LIG  
ATOM   4351 C30  LIG     1       9.245  18.461  29.779  1.00  0.00      LIG  
ATOM   4352 C31  LIG     1      10.211  18.564  30.915  1.00  0.00      LIG  
ATOM   4353 H    LIG     1       0.690  19.834  25.269  1.00  0.00      LIG  
ATOM   4354 H1   LIG     1      -2.345  18.445  25.650  1.00  0.00      LIG  
ATOM   4355 H2   LIG     1      -0.279  20.967  28.162  1.00  0.00      LIG  
ATOM   4356 H3   LIG     1      -0.466  19.422  28.889  1.00  0.00      LIG  
ATOM   4357 H4   LIG     1       2.594  17.534  25.873  1.00  0.00      LIG  
ATOM   4358 H5   LIG     1      -2.415  19.864  27.595  1.00  0.00      LIG  
ATOM   4359 H6   LIG     1      -1.471  20.406  26.234  1.00  0.00      LIG  
ATOM   4360 H7   LIG     1       0.757  16.290  26.393  1.00  0.00      LIG  
ATOM   4361 H8   LIG     1       0.683  16.295  24.644  1.00  0.00      LIG  
ATOM   4362 H9   LIG     1       1.994  20.409  29.632  1.00  0.00      LIG  
ATOM   4363 H10  LIG     1       2.022  22.045  29.039  1.00  0.00      LIG  
ATOM   4364 H11  LIG     1       3.312  20.287  24.834  1.00  0.00      LIG  
ATOM   4365 H12  LIG     1       4.380  19.018  25.361  1.00  0.00      LIG  
ATOM   4366 H13  LIG     1       2.452  17.867  27.997  1.00  0.00      LIG  
ATOM   4367 H14  LIG     1       1.456  18.509  29.295  1.00  0.00      LIG  
ATOM   4368 H15  LIG     1       0.770  17.407  28.136  1.00  0.00      LIG  
ATOM   4369 H16  LIG     1      -1.626  17.740  23.846  1.00  0.00      LIG  
ATOM   4370 H17  LIG     1       0.019  18.117  23.388  1.00  0.00      LIG  
ATOM   4371 H18  LIG     1      -1.015  19.381  24.045  1.00  0.00      LIG  
ATOM   4372 H19  LIG     1       0.796  22.291  27.025  1.00  0.00      LIG  
ATOM   4373 H20  LIG     1       2.496  22.586  26.724  1.00  0.00      LIG  
ATOM   4374 H21  LIG     1       1.563  21.641  25.577  1.00  0.00      LIG  
ATOM   4375 H22  LIG     1       4.231  20.544  29.894  1.00  0.00      LIG  
ATOM   4376 H23  LIG     1       4.316  22.071  28.985  1.00  0.00      LIG  
ATOM   4377 H24  LIG     1      -0.754  14.564  25.488  1.00  0.00      LIG  
ATOM   4378 H25  LIG     1      -1.810  15.808  24.783  1.00  0.00      LIG  
ATOM   4379 H26  LIG     1      -4.136  18.140  27.227  1.00  0.00      LIG  
ATOM   4380 H27  LIG     1      -4.232  16.406  27.561  1.00  0.00      LIG  
ATOM   4381 H28  LIG     1      -3.914  16.968  25.917  1.00  0.00      LIG  
ATOM   4382 H29  LIG     1      -2.514  18.242  29.118  1.00  0.00      LIG  
ATOM   4383 H30  LIG     1      -1.058  17.228  29.106  1.00  0.00      LIG  
ATOM   4384 H31  LIG     1      -2.647  16.504  29.287  1.00  0.00      LIG  
ATOM   4385 H32  LIG     1       5.969  19.176  26.862  1.00  0.00      LIG  
ATOM   4386 H33  LIG     1       1.587  17.569  23.796  1.00  0.00      LIG  
ATOM   4387 H34  LIG     1       6.405  20.487  29.578  1.00  0.00      LIG  
ATOM   4388 H35  LIG     1       7.714  20.257  28.493  1.00  0.00      LIG  
ATOM   4389 H36  LIG     1       7.466  21.066  26.455  1.00  0.00      LIG  
ATOM   4390 H37  LIG     1       6.389  22.161  27.331  1.00  0.00      LIG  
ATOM   4391 H38  LIG     1       5.865  21.430  25.803  1.00  0.00      LIG  
ATOM   4392 H39  LIG     1       7.278  17.811  28.386  1.00  0.00      LIG  
ATOM   4393 H40  LIG     1       5.109  18.508  30.398  1.00  0.00      LIG  
ATOM   4394 H41  LIG     1       4.686  18.225  28.193  1.00  0.00      LIG  
ATOM   4395 H42  LIG     1       6.668  14.507  30.607  1.00  0.00      LIG  
ATOM   4396 H43  LIG     1       7.630  15.727  29.754  1.00  0.00      LIG  
ATOM   4397 H44  LIG     1       6.113  15.111  29.057  1.00  0.00      LIG  
ATOM   4398 H45  LIG     1       5.980  17.609  32.545  1.00  0.00      LIG  
ATOM   4399 H46  LIG     1       6.300  15.888  32.728  1.00  0.00      LIG  
ATOM   4400 H47  LIG     1       7.527  16.922  32.003  1.00  0.00      LIG  
ATOM   4401 H48  LIG     1       4.057  15.956  30.142  1.00  0.00      LIG  
ATOM   4402 H49  LIG     1      11.226  18.574  30.510  1.00  0.00      LIG  
ATOM   4403 H50  LIG     1      10.098  17.699  31.575  1.00  0.00      LIG  
ATOM   4404 H51  LIG     1      10.040  19.496  31.462  1.00  0.00      LIG  
TER
REMARK  Energy: 75.6447
REMARK  SimpleFitness: 75.6447
REMARK  FullFitness: -904.4666
REMARK  InterFull: -21.8546
REMARK  IntraFull: 115.133
REMARK  solvFull: -1212.04
REMARK  surfFull: 214.295
REMARK  extraFull: 0.0
REMARK  deltaGcompsolvpol: -1212.04
REMARK  deltaGcompsolvnonpol: 214.295
REMARK  deltaGprotsolvpol: -1219.71
REMARK  deltaGprotsolvnonpol: 208.651
REMARK  deltaGligsolvpol: -10.5625
REMARK  deltaGligsolvnonpol: 16.7535
REMARK  deltaGvdw: -21.8546
REMARK  deltaGelec: 0.0
REMARK  deltaG: -5.99258
REMARK  Cluster: 3
REMARK  ClusterRank: 4
ATOM   4315 O    LIG     1       2.400  18.264  23.912  1.00  0.00      LIG  
ATOM   4316 O1   LIG     1      -1.944  14.981  27.657  1.00  0.00      LIG  
ATOM   4317 O2   LIG     1       8.116  18.403  30.257  1.00  0.00      LIG  
ATOM   4318 O3   LIG     1       4.941  17.373  28.771  1.00  0.00      LIG  
ATOM   4319 O4   LIG     1       4.616  15.978  31.090  1.00  0.00      LIG  
ATOM   4320 O5   LIG     1       9.734  17.892  28.702  1.00  0.00      LIG  
ATOM   4321 C    LIG     1       1.248  19.520  27.325  1.00  0.00      LIG  
ATOM   4322 C1   LIG     1       1.075  19.053  25.852  1.00  0.00      LIG  
ATOM   4323 C2   LIG     1      -0.161  18.129  25.579  1.00  0.00      LIG  
ATOM   4324 C3   LIG     1       2.338  20.632  27.391  1.00  0.00      LIG  
ATOM   4325 C4   LIG     1      -1.400  18.452  26.454  1.00  0.00      LIG  
ATOM   4326 C5   LIG     1      -0.051  20.047  27.936  1.00  0.00      LIG  
ATOM   4327 C6   LIG     1       2.436  18.523  25.311  1.00  0.00      LIG  
ATOM   4328 C7   LIG     1      -1.281  19.830  27.085  1.00  0.00      LIG  
ATOM   4329 C8   LIG     1       3.612  20.093  26.864  1.00  0.00      LIG  
ATOM   4330 C9   LIG     1      -2.050  17.342  27.341  1.00  0.00      LIG  
ATOM   4331 C10  LIG     1       0.202  16.643  25.561  1.00  0.00      LIG  
ATOM   4332 C11  LIG     1       2.720  21.092  28.800  1.00  0.00      LIG  
ATOM   4333 C12  LIG     1       3.586  19.507  25.498  1.00  0.00      LIG  
ATOM   4334 C13  LIG     1       1.656  18.327  28.204  1.00  0.00      LIG  
ATOM   4335 C14  LIG     1      -0.652  18.458  24.164  1.00  0.00      LIG  
ATOM   4336 C15  LIG     1       4.649  20.256  27.690  1.00  0.00      LIG  
ATOM   4337 C16  LIG     1       1.995  21.904  26.604  1.00  0.00      LIG  
ATOM   4338 C17  LIG     1       4.229  20.986  28.913  1.00  0.00      LIG  
ATOM   4339 C18  LIG     1      -1.009  15.752  25.641  1.00  0.00      LIG  
ATOM   4340 C19  LIG     1      -1.604  15.946  26.988  1.00  0.00      LIG  
ATOM   4341 C20  LIG     1      -3.552  17.380  27.088  1.00  0.00      LIG  
ATOM   4342 C21  LIG     1      -1.901  17.497  28.851  1.00  0.00      LIG  
ATOM   4343 C22  LIG     1       6.085  19.880  27.417  1.00  0.00      LIG  
ATOM   4344 C23  LIG     1       6.962  19.697  28.661  1.00  0.00      LIG  
ATOM   4345 C24  LIG     1       6.706  20.980  26.571  1.00  0.00      LIG  
ATOM   4346 C25  LIG     1       7.104  18.278  29.245  1.00  0.00      LIG  
ATOM   4347 C26  LIG     1       5.806  17.702  29.860  1.00  0.00      LIG  
ATOM   4348 C27  LIG     1       5.929  16.431  30.751  1.00  0.00      LIG  
ATOM   4349 C28  LIG     1       6.624  15.293  30.022  1.00  0.00      LIG  
ATOM   4350 C29  LIG     1       6.611  16.652  32.094  1.00  0.00      LIG  
ATOM   4351 C30  LIG     1       9.399  18.197  29.835  1.00  0.00      LIG  
ATOM   4352 C31  LIG     1      10.356  18.392  30.967  1.00  0.00      LIG  
ATOM   4353 H    LIG     1       0.857  19.943  25.260  1.00  0.00      LIG  
ATOM   4354 H1   LIG     1      -2.200  18.632  25.732  1.00  0.00      LIG  
ATOM   4355 H2   LIG     1       0.007  21.112  28.161  1.00  0.00      LIG  
ATOM   4356 H3   LIG     1      -0.203  19.580  28.910  1.00  0.00      LIG  
ATOM   4357 H4   LIG     1       2.710  17.584  25.799  1.00  0.00      LIG  
ATOM   4358 H5   LIG     1      -2.176  20.059  27.669  1.00  0.00      LIG  
ATOM   4359 H6   LIG     1      -1.260  20.571  26.280  1.00  0.00      LIG  
ATOM   4360 H7   LIG     1       0.876  16.403  26.386  1.00  0.00      LIG  
ATOM   4361 H8   LIG     1       0.739  16.401  24.642  1.00  0.00      LIG  
ATOM   4362 H9   LIG     1       2.251  20.502  29.589  1.00  0.00      LIG  
ATOM   4363 H10  LIG     1       2.405  22.124  28.977  1.00  0.00      LIG  
ATOM   4364 H11  LIG     1       3.497  20.319  24.770  1.00  0.00      LIG  
ATOM   4365 H12  LIG     1       4.529  19.009  25.263  1.00  0.00      LIG  
ATOM   4366 H13  LIG     1       2.619  17.901  27.924  1.00  0.00      LIG  
ATOM   4367 H14  LIG     1       1.712  18.595  29.261  1.00  0.00      LIG  
ATOM   4368 H15  LIG     1       0.926  17.524  28.137  1.00  0.00      LIG  
ATOM   4369 H16  LIG     1      -1.560  17.902  23.915  1.00  0.00      LIG  
ATOM   4370 H17  LIG     1       0.081  18.212  23.399  1.00  0.00      LIG  
ATOM   4371 H18  LIG     1      -0.884  19.522  24.073  1.00  0.00      LIG  
ATOM   4372 H19  LIG     1       1.111  22.401  27.010  1.00  0.00      LIG  
ATOM   4373 H20  LIG     1       2.814  22.628  26.662  1.00  0.00      LIG  
ATOM   4374 H21  LIG     1       1.813  21.717  25.543  1.00  0.00      LIG  
ATOM   4375 H22  LIG     1       4.496  20.447  29.825  1.00  0.00      LIG  
ATOM   4376 H23  LIG     1       4.688  21.978  28.942  1.00  0.00      LIG  
ATOM   4377 H24  LIG     1      -0.702  14.706  25.554  1.00  0.00      LIG  
ATOM   4378 H25  LIG     1      -1.754  15.966  24.872  1.00  0.00      LIG  
ATOM   4379 H26  LIG     1      -3.957  18.363  27.344  1.00  0.00      LIG  
ATOM   4380 H27  LIG     1      -4.078  16.634  27.692  1.00  0.00      LIG  
ATOM   4381 H28  LIG     1      -3.785  17.179  26.038  1.00  0.00      LIG  
ATOM   4382 H29  LIG     1      -2.296  18.456  29.196  1.00  0.00      LIG  
ATOM   4383 H30  LIG     1      -0.861  17.412  29.168  1.00  0.00      LIG  
ATOM   4384 H31  LIG     1      -2.460  16.722  29.385  1.00  0.00      LIG  
ATOM   4385 H32  LIG     1       6.120  18.952  26.838  1.00  0.00      LIG  
ATOM   4386 H33  LIG     1       1.651  17.662  23.755  1.00  0.00      LIG  
ATOM   4387 H34  LIG     1       6.698  20.393  29.460  1.00  0.00      LIG  
ATOM   4388 H35  LIG     1       7.969  20.014  28.375  1.00  0.00      LIG  
ATOM   4389 H36  LIG     1       7.739  20.725  26.319  1.00  0.00      LIG  
ATOM   4390 H37  LIG     1       6.717  21.932  27.110  1.00  0.00      LIG  
ATOM   4391 H38  LIG     1       6.160  21.124  25.634  1.00  0.00      LIG  
ATOM   4392 H39  LIG     1       7.421  17.608  28.438  1.00  0.00      LIG  
ATOM   4393 H40  LIG     1       5.305  18.476  30.447  1.00  0.00      LIG  
ATOM   4394 H41  LIG     1       4.816  18.188  28.253  1.00  0.00      LIG  
ATOM   4395 H42  LIG     1       6.647  14.397  30.649  1.00  0.00      LIG  
ATOM   4396 H43  LIG     1       7.652  15.554  29.760  1.00  0.00      LIG  
ATOM   4397 H44  LIG     1       6.083  15.023  29.110  1.00  0.00      LIG  
ATOM   4398 H45  LIG     1       6.208  17.544  32.583  1.00  0.00      LIG  
ATOM   4399 H46  LIG     1       6.431  15.809  32.768  1.00  0.00      LIG  
ATOM   4400 H47  LIG     1       7.691  16.763  31.991  1.00  0.00      LIG  
ATOM   4401 H48  LIG     1       4.110  15.991  30.259  1.00  0.00      LIG  
ATOM   4402 H49  LIG     1      11.368  18.193  30.604  1.00  0.00      LIG  
ATOM   4403 H50  LIG     1      10.125  17.691  31.774  1.00  0.00      LIG  
ATOM   4404 H51  LIG     1      10.302  19.425  31.322  1.00  0.00      LIG  
TER
REMARK  Energy: 75.6447
REMARK  SimpleFitness: 75.6447
REMARK  FullFitness: -904.4666
REMARK  InterFull: -21.8546
REMARK  IntraFull: 115.133
REMARK  solvFull: -1212.04
REMARK  surfFull: 214.295
REMARK  extraFull: 0.0
REMARK  deltaGcompsolvpol: -1212.04
REMARK  deltaGcompsolvnonpol: 214.295
REMARK  deltaGprotsolvpol: -1219.71
REMARK  deltaGprotsolvnonpol: 208.651
REMARK  deltaGligsolvpol: -10.5625
REMARK  deltaGligsolvnonpol: 16.7535
REMARK  deltaGvdw: -21.8546
REMARK  deltaGelec: 0.0
REMARK  deltaG: -5.99258
REMARK  Cluster: 3
REMARK  ClusterRank: 5
ATOM   4315 O    LIG     1       2.400  18.264  23.912  1.00  0.00      LIG  
ATOM   4316 O1   LIG     1      -1.944  14.981  27.657  1.00  0.00      LIG  
ATOM   4317 O2   LIG     1       8.116  18.403  30.257  1.00  0.00      LIG  
ATOM   4318 O3   LIG     1       4.941  17.373  28.771  1.00  0.00      LIG  
ATOM   4319 O4   LIG     1       4.616  15.978  31.090  1.00  0.00      LIG  
ATOM   4320 O5   LIG     1       9.734  17.892  28.702  1.00  0.00      LIG  
ATOM   4321 C    LIG     1       1.248  19.520  27.325  1.00  0.00      LIG  
ATOM   4322 C1   LIG     1       1.075  19.053  25.852  1.00  0.00      LIG  
ATOM   4323 C2   LIG     1      -0.161  18.129  25.579  1.00  0.00      LIG  
ATOM   4324 C3   LIG     1       2.338  20.632  27.391  1.00  0.00      LIG  
ATOM   4325 C4   LIG     1      -1.400  18.452  26.454  1.00  0.00      LIG  
ATOM   4326 C5   LIG     1      -0.051  20.047  27.936  1.00  0.00      LIG  
ATOM   4327 C6   LIG     1       2.436  18.523  25.311  1.00  0.00      LIG  
ATOM   4328 C7   LIG     1      -1.281  19.830  27.085  1.00  0.00      LIG  
ATOM   4329 C8   LIG     1       3.612  20.093  26.864  1.00  0.00      LIG  
ATOM   4330 C9   LIG     1      -2.050  17.342  27.341  1.00  0.00      LIG  
ATOM   4331 C10  LIG     1       0.202  16.643  25.561  1.00  0.00      LIG  
ATOM   4332 C11  LIG     1       2.720  21.092  28.800  1.00  0.00      LIG  
ATOM   4333 C12  LIG     1       3.586  19.507  25.498  1.00  0.00      LIG  
ATOM   4334 C13  LIG     1       1.656  18.327  28.204  1.00  0.00      LIG  
ATOM   4335 C14  LIG     1      -0.652  18.458  24.164  1.00  0.00      LIG  
ATOM   4336 C15  LIG     1       4.649  20.256  27.690  1.00  0.00      LIG  
ATOM   4337 C16  LIG     1       1.995  21.904  26.604  1.00  0.00      LIG  
ATOM   4338 C17  LIG     1       4.229  20.986  28.913  1.00  0.00      LIG  
ATOM   4339 C18  LIG     1      -1.009  15.752  25.641  1.00  0.00      LIG  
ATOM   4340 C19  LIG     1      -1.604  15.946  26.988  1.00  0.00      LIG  
ATOM   4341 C20  LIG     1      -3.552  17.380  27.088  1.00  0.00      LIG  
ATOM   4342 C21  LIG     1      -1.901  17.497  28.851  1.00  0.00      LIG  
ATOM   4343 C22  LIG     1       6.085  19.880  27.417  1.00  0.00      LIG  
ATOM   4344 C23  LIG     1       6.962  19.697  28.661  1.00  0.00      LIG  
ATOM   4345 C24  LIG     1       6.706  20.980  26.571  1.00  0.00      LIG  
ATOM   4346 C25  LIG     1       7.104  18.278  29.245  1.00  0.00      LIG  
ATOM   4347 C26  LIG     1       5.806  17.702  29.860  1.00  0.00      LIG  
ATOM   4348 C27  LIG     1       5.929  16.431  30.751  1.00  0.00      LIG  
ATOM   4349 C28  LIG     1       6.624  15.293  30.022  1.00  0.00      LIG  
ATOM   4350 C29  LIG     1       6.611  16.652  32.094  1.00  0.00      LIG  
ATOM   4351 C30  LIG     1       9.399  18.197  29.835  1.00  0.00      LIG  
ATOM   4352 C31  LIG     1      10.356  18.392  30.967  1.00  0.00      LIG  
ATOM   4353 H    LIG     1       0.857  19.943  25.260  1.00  0.00      LIG  
ATOM   4354 H1   LIG     1      -2.200  18.632  25.732  1.00  0.00      LIG  
ATOM   4355 H2   LIG     1       0.007  21.112  28.161  1.00  0.00      LIG  
ATOM   4356 H3   LIG     1      -0.203  19.580  28.910  1.00  0.00      LIG  
ATOM   4357 H4   LIG     1       2.710  17.584  25.799  1.00  0.00      LIG  
ATOM   4358 H5   LIG     1      -2.176  20.059  27.669  1.00  0.00      LIG  
ATOM   4359 H6   LIG     1      -1.260  20.571  26.280  1.00  0.00      LIG  
ATOM   4360 H7   LIG     1       0.876  16.403  26.386  1.00  0.00      LIG  
ATOM   4361 H8   LIG     1       0.739  16.401  24.642  1.00  0.00      LIG  
ATOM   4362 H9   LIG     1       2.251  20.502  29.589  1.00  0.00      LIG  
ATOM   4363 H10  LIG     1       2.405  22.124  28.977  1.00  0.00      LIG  
ATOM   4364 H11  LIG     1       3.497  20.319  24.770  1.00  0.00      LIG  
ATOM   4365 H12  LIG     1       4.529  19.009  25.263  1.00  0.00      LIG  
ATOM   4366 H13  LIG     1       2.619  17.901  27.924  1.00  0.00      LIG  
ATOM   4367 H14  LIG     1       1.712  18.595  29.261  1.00  0.00      LIG  
ATOM   4368 H15  LIG     1       0.926  17.524  28.137  1.00  0.00      LIG  
ATOM   4369 H16  LIG     1      -1.560  17.902  23.915  1.00  0.00      LIG  
ATOM   4370 H17  LIG     1       0.081  18.212  23.399  1.00  0.00      LIG  
ATOM   4371 H18  LIG     1      -0.884  19.522  24.073  1.00  0.00      LIG  
ATOM   4372 H19  LIG     1       1.111  22.401  27.010  1.00  0.00      LIG  
ATOM   4373 H20  LIG     1       2.814  22.628  26.662  1.00  0.00      LIG  
ATOM   4374 H21  LIG     1       1.813  21.717  25.543  1.00  0.00      LIG  
ATOM   4375 H22  LIG     1       4.496  20.447  29.825  1.00  0.00      LIG  
ATOM   4376 H23  LIG     1       4.688  21.978  28.942  1.00  0.00      LIG  
ATOM   4377 H24  LIG     1      -0.702  14.706  25.554  1.00  0.00      LIG  
ATOM   4378 H25  LIG     1      -1.754  15.966  24.872  1.00  0.00      LIG  
ATOM   4379 H26  LIG     1      -3.957  18.363  27.344  1.00  0.00      LIG  
ATOM   4380 H27  LIG     1      -4.078  16.634  27.692  1.00  0.00      LIG  
ATOM   4381 H28  LIG     1      -3.785  17.179  26.038  1.00  0.00      LIG  
ATOM   4382 H29  LIG     1      -2.296  18.456  29.196  1.00  0.00      LIG  
ATOM   4383 H30  LIG     1      -0.861  17.412  29.168  1.00  0.00      LIG  
ATOM   4384 H31  LIG     1      -2.460  16.722  29.385  1.00  0.00      LIG  
ATOM   4385 H32  LIG     1       6.120  18.952  26.838  1.00  0.00      LIG  
ATOM   4386 H33  LIG     1       1.651  17.662  23.755  1.00  0.00      LIG  
ATOM   4387 H34  LIG     1       6.698  20.393  29.460  1.00  0.00      LIG  
ATOM   4388 H35  LIG     1       7.969  20.014  28.375  1.00  0.00      LIG  
ATOM   4389 H36  LIG     1       7.739  20.725  26.319  1.00  0.00      LIG  
ATOM   4390 H37  LIG     1       6.717  21.932  27.110  1.00  0.00      LIG  
ATOM   4391 H38  LIG     1       6.160  21.124  25.634  1.00  0.00      LIG  
ATOM   4392 H39  LIG     1       7.421  17.608  28.438  1.00  0.00      LIG  
ATOM   4393 H40  LIG     1       5.305  18.476  30.447  1.00  0.00      LIG  
ATOM   4394 H41  LIG     1       4.816  18.188  28.253  1.00  0.00      LIG  
ATOM   4395 H42  LIG     1       6.647  14.397  30.649  1.00  0.00      LIG  
ATOM   4396 H43  LIG     1       7.652  15.554  29.760  1.00  0.00      LIG  
ATOM   4397 H44  LIG     1       6.083  15.023  29.110  1.00  0.00      LIG  
ATOM   4398 H45  LIG     1       6.208  17.544  32.583  1.00  0.00      LIG  
ATOM   4399 H46  LIG     1       6.431  15.809  32.768  1.00  0.00      LIG  
ATOM   4400 H47  LIG     1       7.691  16.763  31.991  1.00  0.00      LIG  
ATOM   4401 H48  LIG     1       4.110  15.991  30.259  1.00  0.00      LIG  
ATOM   4402 H49  LIG     1      11.368  18.193  30.604  1.00  0.00      LIG  
ATOM   4403 H50  LIG     1      10.125  17.691  31.774  1.00  0.00      LIG  
ATOM   4404 H51  LIG     1      10.302  19.425  31.322  1.00  0.00      LIG  
TER
REMARK  Energy: 75.7028
REMARK  SimpleFitness: 75.7028
REMARK  FullFitness: -904.15
REMARK  InterFull: -21.6071
REMARK  IntraFull: 115.198
REMARK  solvFull: -1211.98
REMARK  surfFull: 214.239
REMARK  extraFull: 0.0
REMARK  deltaGcompsolvpol: -1211.98
REMARK  deltaGcompsolvnonpol: 214.239
REMARK  deltaGprotsolvpol: -1219.71
REMARK  deltaGprotsolvnonpol: 208.651
REMARK  deltaGligsolvpol: -10.5738
REMARK  deltaGligsolvnonpol: 16.7517
REMARK  deltaGvdw: -21.6071
REMARK  deltaGelec: 0.0
REMARK  deltaG: -5.9699264
REMARK  Cluster: 3
REMARK  ClusterRank: 6
ATOM   4315 O    LIG     1       2.441  18.257  23.944  1.00  0.00      LIG  
ATOM   4316 O1   LIG     1      -1.919  14.993  27.684  1.00  0.00      LIG  
ATOM   4317 O2   LIG     1       8.208  18.333  30.266  1.00  0.00      LIG  
ATOM   4318 O3   LIG     1       4.994  17.335  28.832  1.00  0.00      LIG  
ATOM   4319 O4   LIG     1       4.707  15.921  31.146  1.00  0.00      LIG  
ATOM   4320 O5   LIG     1       9.790  17.736  28.706  1.00  0.00      LIG  
ATOM   4321 C    LIG     1       1.310  19.496  27.370  1.00  0.00      LIG  
ATOM   4322 C1   LIG     1       1.129  19.041  25.894  1.00  0.00      LIG  
ATOM   4323 C2   LIG     1      -0.114  18.129  25.616  1.00  0.00      LIG  
ATOM   4324 C3   LIG     1       2.410  20.597  27.442  1.00  0.00      LIG  
ATOM   4325 C4   LIG     1      -1.350  18.462  26.493  1.00  0.00      LIG  
ATOM   4326 C5   LIG     1       0.017  20.029  27.987  1.00  0.00      LIG  
ATOM   4327 C6   LIG     1       2.484  18.505  25.344  1.00  0.00      LIG  
ATOM   4328 C7   LIG     1      -1.215  19.834  27.132  1.00  0.00      LIG  
ATOM   4329 C8   LIG     1       3.678  20.052  26.907  1.00  0.00      LIG  
ATOM   4330 C9   LIG     1      -2.014  17.354  27.370  1.00  0.00      LIG  
ATOM   4331 C10  LIG     1       0.234  16.640  25.590  1.00  0.00      LIG  
ATOM   4332 C11  LIG     1       2.800  21.042  28.854  1.00  0.00      LIG  
ATOM   4333 C12  LIG     1       3.642  19.479  25.536  1.00  0.00      LIG  
ATOM   4334 C13  LIG     1       1.709  18.293  28.240  1.00  0.00      LIG  
ATOM   4335 C14  LIG     1      -0.602  18.467  24.203  1.00  0.00      LIG  
ATOM   4336 C15  LIG     1       4.719  20.199  27.730  1.00  0.00      LIG  
ATOM   4337 C16  LIG     1       2.076  21.879  26.667  1.00  0.00      LIG  
ATOM   4338 C17  LIG     1       4.309  20.920  28.963  1.00  0.00      LIG  
ATOM   4339 C18  LIG     1      -0.986  15.762  25.666  1.00  0.00      LIG  
ATOM   4340 C19  LIG     1      -1.577  15.956  27.015  1.00  0.00      LIG  
ATOM   4341 C20  LIG     1      -3.514  17.404  27.109  1.00  0.00      LIG  
ATOM   4342 C21  LIG     1      -1.872  17.502  28.882  1.00  0.00      LIG  
ATOM   4343 C22  LIG     1       6.150  19.814  27.448  1.00  0.00      LIG  
ATOM   4344 C23  LIG     1       7.038  19.630  28.685  1.00  0.00      LIG  
ATOM   4345 C24  LIG     1       6.770  20.904  26.589  1.00  0.00      LIG  
ATOM   4346 C25  LIG     1       7.180  18.211  29.268  1.00  0.00      LIG  
ATOM   4347 C26  LIG     1       5.888  17.642  29.904  1.00  0.00      LIG  
ATOM   4348 C27  LIG     1       6.017  16.359  30.776  1.00  0.00      LIG  
ATOM   4349 C28  LIG     1       6.674  15.221  30.012  1.00  0.00      LIG  
ATOM   4350 C29  LIG     1       6.741  16.552  32.101  1.00  0.00      LIG  
ATOM   4351 C30  LIG     1       9.479  18.076  29.836  1.00  0.00      LIG  
ATOM   4352 C31  LIG     1      10.456  18.264  30.952  1.00  0.00      LIG  
ATOM   4353 H    LIG     1       0.918  19.938  25.310  1.00  0.00      LIG  
ATOM   4354 H1   LIG     1      -2.148  18.657  25.771  1.00  0.00      LIG  
ATOM   4355 H2   LIG     1       0.085  21.092  28.223  1.00  0.00      LIG  
ATOM   4356 H3   LIG     1      -0.140  19.554  28.956  1.00  0.00      LIG  
ATOM   4357 H4   LIG     1       2.751  17.560  25.825  1.00  0.00      LIG  
ATOM   4358 H5   LIG     1      -2.108  20.071  27.717  1.00  0.00      LIG  
ATOM   4359 H6   LIG     1      -1.183  20.580  26.332  1.00  0.00      LIG  
ATOM   4360 H7   LIG     1       0.906  16.389  26.414  1.00  0.00      LIG  
ATOM   4361 H8   LIG     1       0.768  16.396  24.669  1.00  0.00      LIG  
ATOM   4362 H9   LIG     1       2.327  20.452  29.640  1.00  0.00      LIG  
ATOM   4363 H10  LIG     1       2.497  22.076  29.039  1.00  0.00      LIG  
ATOM   4364 H11  LIG     1       3.556  20.297  24.815  1.00  0.00      LIG  
ATOM   4365 H12  LIG     1       4.581  18.977  25.292  1.00  0.00      LIG  
ATOM   4366 H13  LIG     1       2.666  17.858  27.954  1.00  0.00      LIG  
ATOM   4367 H14  LIG     1       1.772  18.553  29.298  1.00  0.00      LIG  
ATOM   4368 H15  LIG     1       0.969  17.498  28.172  1.00  0.00      LIG  
ATOM   4369 H16  LIG     1      -1.520  17.929  23.955  1.00  0.00      LIG  
ATOM   4370 H17  LIG     1       0.124  18.208  23.435  1.00  0.00      LIG  
ATOM   4371 H18  LIG     1      -0.815  19.536  24.112  1.00  0.00      LIG  
ATOM   4372 H19  LIG     1       1.200  22.382  27.081  1.00  0.00      LIG  
ATOM   4373 H20  LIG     1       2.903  22.593  26.727  1.00  0.00      LIG  
ATOM   4374 H21  LIG     1       1.886  21.702  25.606  1.00  0.00      LIG  
ATOM   4375 H22  LIG     1       4.572  20.367  29.868  1.00  0.00      LIG  
ATOM   4376 H23  LIG     1       4.778  21.907  29.003  1.00  0.00      LIG  
ATOM   4377 H24  LIG     1      -0.693  14.713  25.571  1.00  0.00      LIG  
ATOM   4378 H25  LIG     1      -1.731  15.991  24.900  1.00  0.00      LIG  
ATOM   4379 H26  LIG     1      -3.913  18.388  27.366  1.00  0.00      LIG  
ATOM   4380 H27  LIG     1      -4.049  16.659  27.706  1.00  0.00      LIG  
ATOM   4381 H28  LIG     1      -3.741  17.208  26.056  1.00  0.00      LIG  
ATOM   4382 H29  LIG     1      -2.260  18.463  29.228  1.00  0.00      LIG  
ATOM   4383 H30  LIG     1      -0.833  17.409  29.202  1.00  0.00      LIG  
ATOM   4384 H31  LIG     1      -2.438  16.730  29.411  1.00  0.00      LIG  
ATOM   4385 H32  LIG     1       6.173  18.883  26.874  1.00  0.00      LIG  
ATOM   4386 H33  LIG     1       1.684  17.666  23.786  1.00  0.00      LIG  
ATOM   4387 H34  LIG     1       6.783  20.329  29.486  1.00  0.00      LIG  
ATOM   4388 H35  LIG     1       8.044  19.942  28.390  1.00  0.00      LIG  
ATOM   4389 H36  LIG     1       7.801  20.644  26.333  1.00  0.00      LIG  
ATOM   4390 H37  LIG     1       6.786  21.861  27.119  1.00  0.00      LIG  
ATOM   4391 H38  LIG     1       6.219  21.041  25.654  1.00  0.00      LIG  
ATOM   4392 H39  LIG     1       7.478  17.541  28.455  1.00  0.00      LIG  
ATOM   4393 H40  LIG     1       5.410  18.415  30.512  1.00  0.00      LIG  
ATOM   4394 H41  LIG     1       4.871  18.155  28.321  1.00  0.00      LIG  
ATOM   4395 H42  LIG     1       6.695  14.314  30.623  1.00  0.00      LIG  
ATOM   4396 H43  LIG     1       7.700  15.468  29.731  1.00  0.00      LIG  
ATOM   4397 H44  LIG     1       6.108  14.977  29.109  1.00  0.00      LIG  
ATOM   4398 H45  LIG     1       6.370  17.447  32.609  1.00  0.00      LIG  
ATOM   4399 H46  LIG     1       6.563  15.705  32.771  1.00  0.00      LIG  
ATOM   4400 H47  LIG     1       7.820  16.643  31.968  1.00  0.00      LIG  
ATOM   4401 H48  LIG     1       4.180  15.949  30.328  1.00  0.00      LIG  
ATOM   4402 H49  LIG     1      11.454  18.002  30.590  1.00  0.00      LIG  
ATOM   4403 H50  LIG     1      10.199  17.603  31.785  1.00  0.00      LIG  
ATOM   4404 H51  LIG     1      10.455  19.310  31.270  1.00  0.00      LIG  
TER
REMARK  Energy: 75.7028
REMARK  SimpleFitness: 75.7028
REMARK  FullFitness: -904.15
REMARK  InterFull: -21.6071
REMARK  IntraFull: 115.198
REMARK  solvFull: -1211.98
REMARK  surfFull: 214.239
REMARK  extraFull: 0.0
REMARK  deltaGcompsolvpol: -1211.98
REMARK  deltaGcompsolvnonpol: 214.239
REMARK  deltaGprotsolvpol: -1219.71
REMARK  deltaGprotsolvnonpol: 208.651
REMARK  deltaGligsolvpol: -10.5738
REMARK  deltaGligsolvnonpol: 16.7517
REMARK  deltaGvdw: -21.6071
REMARK  deltaGelec: 0.0
REMARK  deltaG: -5.9699264
REMARK  Cluster: 3
REMARK  ClusterRank: 7
ATOM   4315 O    LIG     1       2.441  18.257  23.944  1.00  0.00      LIG  
ATOM   4316 O1   LIG     1      -1.919  14.993  27.684  1.00  0.00      LIG  
ATOM   4317 O2   LIG     1       8.208  18.333  30.266  1.00  0.00      LIG  
ATOM   4318 O3   LIG     1       4.994  17.335  28.832  1.00  0.00      LIG  
ATOM   4319 O4   LIG     1       4.707  15.921  31.146  1.00  0.00      LIG  
ATOM   4320 O5   LIG     1       9.790  17.736  28.706  1.00  0.00      LIG  
ATOM   4321 C    LIG     1       1.310  19.496  27.370  1.00  0.00      LIG  
ATOM   4322 C1   LIG     1       1.129  19.041  25.894  1.00  0.00      LIG  
ATOM   4323 C2   LIG     1      -0.114  18.129  25.616  1.00  0.00      LIG  
ATOM   4324 C3   LIG     1       2.410  20.597  27.442  1.00  0.00      LIG  
ATOM   4325 C4   LIG     1      -1.350  18.462  26.493  1.00  0.00      LIG  
ATOM   4326 C5   LIG     1       0.017  20.029  27.987  1.00  0.00      LIG  
ATOM   4327 C6   LIG     1       2.484  18.505  25.344  1.00  0.00      LIG  
ATOM   4328 C7   LIG     1      -1.215  19.834  27.132  1.00  0.00      LIG  
ATOM   4329 C8   LIG     1       3.678  20.052  26.907  1.00  0.00      LIG  
ATOM   4330 C9   LIG     1      -2.014  17.354  27.370  1.00  0.00      LIG  
ATOM   4331 C10  LIG     1       0.234  16.640  25.590  1.00  0.00      LIG  
ATOM   4332 C11  LIG     1       2.800  21.042  28.854  1.00  0.00      LIG  
ATOM   4333 C12  LIG     1       3.642  19.479  25.536  1.00  0.00      LIG  
ATOM   4334 C13  LIG     1       1.709  18.293  28.240  1.00  0.00      LIG  
ATOM   4335 C14  LIG     1      -0.602  18.467  24.203  1.00  0.00      LIG  
ATOM   4336 C15  LIG     1       4.719  20.199  27.730  1.00  0.00      LIG  
ATOM   4337 C16  LIG     1       2.076  21.879  26.667  1.00  0.00      LIG  
ATOM   4338 C17  LIG     1       4.309  20.920  28.963  1.00  0.00      LIG  
ATOM   4339 C18  LIG     1      -0.986  15.762  25.666  1.00  0.00      LIG  
ATOM   4340 C19  LIG     1      -1.577  15.956  27.015  1.00  0.00      LIG  
ATOM   4341 C20  LIG     1      -3.514  17.404  27.109  1.00  0.00      LIG  
ATOM   4342 C21  LIG     1      -1.872  17.502  28.882  1.00  0.00      LIG  
ATOM   4343 C22  LIG     1       6.150  19.814  27.448  1.00  0.00      LIG  
ATOM   4344 C23  LIG     1       7.038  19.630  28.685  1.00  0.00      LIG  
ATOM   4345 C24  LIG     1       6.770  20.904  26.589  1.00  0.00      LIG  
ATOM   4346 C25  LIG     1       7.180  18.211  29.268  1.00  0.00      LIG  
ATOM   4347 C26  LIG     1       5.888  17.642  29.904  1.00  0.00      LIG  
ATOM   4348 C27  LIG     1       6.017  16.359  30.776  1.00  0.00      LIG  
ATOM   4349 C28  LIG     1       6.674  15.221  30.012  1.00  0.00      LIG  
ATOM   4350 C29  LIG     1       6.741  16.552  32.101  1.00  0.00      LIG  
ATOM   4351 C30  LIG     1       9.479  18.076  29.836  1.00  0.00      LIG  
ATOM   4352 C31  LIG     1      10.456  18.264  30.952  1.00  0.00      LIG  
ATOM   4353 H    LIG     1       0.918  19.938  25.310  1.00  0.00      LIG  
ATOM   4354 H1   LIG     1      -2.148  18.657  25.771  1.00  0.00      LIG  
ATOM   4355 H2   LIG     1       0.085  21.092  28.223  1.00  0.00      LIG  
ATOM   4356 H3   LIG     1      -0.140  19.554  28.956  1.00  0.00      LIG  
ATOM   4357 H4   LIG     1       2.751  17.560  25.825  1.00  0.00      LIG  
ATOM   4358 H5   LIG     1      -2.108  20.071  27.717  1.00  0.00      LIG  
ATOM   4359 H6   LIG     1      -1.183  20.580  26.332  1.00  0.00      LIG  
ATOM   4360 H7   LIG     1       0.906  16.389  26.414  1.00  0.00      LIG  
ATOM   4361 H8   LIG     1       0.768  16.396  24.669  1.00  0.00      LIG  
ATOM   4362 H9   LIG     1       2.327  20.452  29.640  1.00  0.00      LIG  
ATOM   4363 H10  LIG     1       2.497  22.076  29.039  1.00  0.00      LIG  
ATOM   4364 H11  LIG     1       3.556  20.297  24.815  1.00  0.00      LIG  
ATOM   4365 H12  LIG     1       4.581  18.977  25.292  1.00  0.00      LIG  
ATOM   4366 H13  LIG     1       2.666  17.858  27.954  1.00  0.00      LIG  
ATOM   4367 H14  LIG     1       1.772  18.553  29.298  1.00  0.00      LIG  
ATOM   4368 H15  LIG     1       0.969  17.498  28.172  1.00  0.00      LIG  
ATOM   4369 H16  LIG     1      -1.520  17.929  23.955  1.00  0.00      LIG  
ATOM   4370 H17  LIG     1       0.124  18.208  23.435  1.00  0.00      LIG  
ATOM   4371 H18  LIG     1      -0.815  19.536  24.112  1.00  0.00      LIG  
ATOM   4372 H19  LIG     1       1.200  22.382  27.081  1.00  0.00      LIG  
ATOM   4373 H20  LIG     1       2.903  22.593  26.727  1.00  0.00      LIG  
ATOM   4374 H21  LIG     1       1.886  21.702  25.606  1.00  0.00      LIG  
ATOM   4375 H22  LIG     1       4.572  20.367  29.868  1.00  0.00      LIG  
ATOM   4376 H23  LIG     1       4.778  21.907  29.003  1.00  0.00      LIG  
ATOM   4377 H24  LIG     1      -0.693  14.713  25.571  1.00  0.00      LIG  
ATOM   4378 H25  LIG     1      -1.731  15.991  24.900  1.00  0.00      LIG  
ATOM   4379 H26  LIG     1      -3.913  18.388  27.366  1.00  0.00      LIG  
ATOM   4380 H27  LIG     1      -4.049  16.659  27.706  1.00  0.00      LIG  
ATOM   4381 H28  LIG     1      -3.741  17.208  26.056  1.00  0.00      LIG  
ATOM   4382 H29  LIG     1      -2.260  18.463  29.228  1.00  0.00      LIG  
ATOM   4383 H30  LIG     1      -0.833  17.409  29.202  1.00  0.00      LIG  
ATOM   4384 H31  LIG     1      -2.438  16.730  29.411  1.00  0.00      LIG  
ATOM   4385 H32  LIG     1       6.173  18.883  26.874  1.00  0.00      LIG  
ATOM   4386 H33  LIG     1       1.684  17.666  23.786  1.00  0.00      LIG  
ATOM   4387 H34  LIG     1       6.783  20.329  29.486  1.00  0.00      LIG  
ATOM   4388 H35  LIG     1       8.044  19.942  28.390  1.00  0.00      LIG  
ATOM   4389 H36  LIG     1       7.801  20.644  26.333  1.00  0.00      LIG  
ATOM   4390 H37  LIG     1       6.786  21.861  27.119  1.00  0.00      LIG  
ATOM   4391 H38  LIG     1       6.219  21.041  25.654  1.00  0.00      LIG  
ATOM   4392 H39  LIG     1       7.478  17.541  28.455  1.00  0.00      LIG  
ATOM   4393 H40  LIG     1       5.410  18.415  30.512  1.00  0.00      LIG  
ATOM   4394 H41  LIG     1       4.871  18.155  28.321  1.00  0.00      LIG  
ATOM   4395 H42  LIG     1       6.695  14.314  30.623  1.00  0.00      LIG  
ATOM   4396 H43  LIG     1       7.700  15.468  29.731  1.00  0.00      LIG  
ATOM   4397 H44  LIG     1       6.108  14.977  29.109  1.00  0.00      LIG  
ATOM   4398 H45  LIG     1       6.370  17.447  32.609  1.00  0.00      LIG  
ATOM   4399 H46  LIG     1       6.563  15.705  32.771  1.00  0.00      LIG  
ATOM   4400 H47  LIG     1       7.820  16.643  31.968  1.00  0.00      LIG  
ATOM   4401 H48  LIG     1       4.180  15.949  30.328  1.00  0.00      LIG  
ATOM   4402 H49  LIG     1      11.454  18.002  30.590  1.00  0.00      LIG  
ATOM   4403 H50  LIG     1      10.199  17.603  31.785  1.00  0.00      LIG  
ATOM   4404 H51  LIG     1      10.455  19.310  31.270  1.00  0.00      LIG  
TER
REMARK  Energy: 59.9722
REMARK  SimpleFitness: 59.9722
REMARK  FullFitness: -903.26764
REMARK  InterFull: -32.0856
REMARK  IntraFull: 105.033
REMARK  solvFull: -1187.27
REMARK  surfFull: 211.055
REMARK  extraFull: 0.0
REMARK  deltaGcompsolvpol: -1187.27
REMARK  deltaGcompsolvnonpol: 211.055
REMARK  deltaGprotsolvpol: -1219.71
REMARK  deltaGprotsolvnonpol: 208.651
REMARK  deltaGligsolvpol: -10.8223
REMARK  deltaGligsolvnonpol: 16.8061
REMARK  deltaGvdw: -32.0856
REMARK  deltaGelec: 0.0
REMARK  deltaG: -5.740088
REMARK  Cluster: 4
REMARK  ClusterRank: 0
ATOM   4315 O    LIG     1       7.837  13.732   1.743  1.00  0.00      LIG  
ATOM   4316 O1   LIG     1       8.123   9.502  -3.339  1.00  0.00      LIG  
ATOM   4317 O2   LIG     1      11.992  16.346   0.016  1.00  0.00      LIG  
ATOM   4318 O3   LIG     1      15.256  15.421  -1.366  1.00  0.00      LIG  
ATOM   4319 O4   LIG     1      12.257  17.051  -2.749  1.00  0.00      LIG  
ATOM   4320 O5   LIG     1      10.675  14.712  -0.873  1.00  0.00      LIG  
ATOM   4321 C    LIG     1      10.512  11.039   1.379  1.00  0.00      LIG  
ATOM   4322 C1   LIG     1       9.062  11.582   1.510  1.00  0.00      LIG  
ATOM   4323 C2   LIG     1       8.004  10.897   0.577  1.00  0.00      LIG  
ATOM   4324 C3   LIG     1      11.387  11.642   2.516  1.00  0.00      LIG  
ATOM   4325 C4   LIG     1       8.245   9.379   0.368  1.00  0.00      LIG  
ATOM   4326 C5   LIG     1      10.563   9.512   1.442  1.00  0.00      LIG  
ATOM   4327 C6   LIG     1       9.094  13.136   1.469  1.00  0.00      LIG  
ATOM   4328 C7   LIG     1       9.213   8.832   1.405  1.00  0.00      LIG  
ATOM   4329 C8   LIG     1      11.400  13.119   2.416  1.00  0.00      LIG  
ATOM   4330 C9   LIG     1       8.379   8.798  -1.075  1.00  0.00      LIG  
ATOM   4331 C10  LIG     1       7.763  11.668  -0.720  1.00  0.00      LIG  
ATOM   4332 C11  LIG     1      12.875  11.286   2.440  1.00  0.00      LIG  
ATOM   4333 C12  LIG     1      10.071  13.781   2.457  1.00  0.00      LIG  
ATOM   4334 C13  LIG     1      11.121  11.403   0.016  1.00  0.00      LIG  
ATOM   4335 C14  LIG     1       6.659  10.933   1.310  1.00  0.00      LIG  
ATOM   4336 C15  LIG     1      12.627  13.643   2.320  1.00  0.00      LIG  
ATOM   4337 C16  LIG     1      10.888  11.290   3.924  1.00  0.00      LIG  
ATOM   4338 C17  LIG     1      13.657  12.576   2.289  1.00  0.00      LIG  
ATOM   4339 C18  LIG     1       7.032  10.851  -1.752  1.00  0.00      LIG  
ATOM   4340 C19  LIG     1       7.945   9.753  -2.157  1.00  0.00      LIG  
ATOM   4341 C20  LIG     1       7.446   7.598  -1.172  1.00  0.00      LIG  
ATOM   4342 C21  LIG     1       9.753   8.266  -1.472  1.00  0.00      LIG  
ATOM   4343 C22  LIG     1      13.034  15.093   2.315  1.00  0.00      LIG  
ATOM   4344 C23  LIG     1      13.899  15.493   1.116  1.00  0.00      LIG  
ATOM   4345 C24  LIG     1      13.827  15.407   3.568  1.00  0.00      LIG  
ATOM   4346 C25  LIG     1      13.146  15.524  -0.211  1.00  0.00      LIG  
ATOM   4347 C26  LIG     1      14.034  16.155  -1.301  1.00  0.00      LIG  
ATOM   4348 C27  LIG     1      13.433  16.244  -2.722  1.00  0.00      LIG  
ATOM   4349 C28  LIG     1      14.429  16.901  -3.661  1.00  0.00      LIG  
ATOM   4350 C29  LIG     1      13.096  14.879  -3.297  1.00  0.00      LIG  
ATOM   4351 C30  LIG     1      10.804  15.803  -0.346  1.00  0.00      LIG  
ATOM   4352 C31  LIG     1       9.674  16.683   0.075  1.00  0.00      LIG  
ATOM   4353 H    LIG     1       8.716  11.324   2.511  1.00  0.00      LIG  
ATOM   4354 H1   LIG     1       7.315   8.908   0.699  1.00  0.00      LIG  
ATOM   4355 H2   LIG     1      11.078   9.160   2.334  1.00  0.00      LIG  
ATOM   4356 H3   LIG     1      11.176   9.137   0.621  1.00  0.00      LIG  
ATOM   4357 H4   LIG     1       9.355  13.449   0.465  1.00  0.00      LIG  
ATOM   4358 H5   LIG     1       9.347   7.756   1.272  1.00  0.00      LIG  
ATOM   4359 H6   LIG     1       8.756   8.949   2.393  1.00  0.00      LIG  
ATOM   4360 H7   LIG     1       8.707  12.020  -1.143  1.00  0.00      LIG  
ATOM   4361 H8   LIG     1       7.166  12.556  -0.509  1.00  0.00      LIG  
ATOM   4362 H9   LIG     1      13.121  10.592   1.634  1.00  0.00      LIG  
ATOM   4363 H10  LIG     1      13.197  10.796   3.361  1.00  0.00      LIG  
ATOM   4364 H11  LIG     1       9.663  13.727   3.470  1.00  0.00      LIG  
ATOM   4365 H12  LIG     1      10.155  14.849   2.251  1.00  0.00      LIG  
ATOM   4366 H13  LIG     1      11.256  12.475  -0.116  1.00  0.00      LIG  
ATOM   4367 H14  LIG     1      12.097  10.936  -0.128  1.00  0.00      LIG  
ATOM   4368 H15  LIG     1      10.496  11.051  -0.803  1.00  0.00      LIG  
ATOM   4369 H16  LIG     1       5.891  10.371   0.772  1.00  0.00      LIG  
ATOM   4370 H17  LIG     1       6.275  11.946   1.417  1.00  0.00      LIG  
ATOM   4371 H18  LIG     1       6.747  10.493   2.306  1.00  0.00      LIG  
ATOM   4372 H19  LIG     1      10.730  10.221   4.043  1.00  0.00      LIG  
ATOM   4373 H20  LIG     1      11.616  11.600   4.679  1.00  0.00      LIG  
ATOM   4374 H21  LIG     1       9.938  11.759   4.187  1.00  0.00      LIG  
ATOM   4375 H22  LIG     1      14.199  12.585   1.339  1.00  0.00      LIG  
ATOM   4376 H23  LIG     1      14.375  12.681   3.106  1.00  0.00      LIG  
ATOM   4377 H24  LIG     1       6.827  11.466  -2.632  1.00  0.00      LIG  
ATOM   4378 H25  LIG     1       6.091  10.433  -1.386  1.00  0.00      LIG  
ATOM   4379 H26  LIG     1       7.718   6.843  -0.428  1.00  0.00      LIG  
ATOM   4380 H27  LIG     1       7.499   7.129  -2.160  1.00  0.00      LIG  
ATOM   4381 H28  LIG     1       6.405   7.888  -0.999  1.00  0.00      LIG  
ATOM   4382 H29  LIG     1      10.100   7.495  -0.779  1.00  0.00      LIG  
ATOM   4383 H30  LIG     1      10.499   9.062  -1.513  1.00  0.00      LIG  
ATOM   4384 H31  LIG     1       9.727   7.802  -2.462  1.00  0.00      LIG  
ATOM   4385 H32  LIG     1      12.142  15.723   2.352  1.00  0.00      LIG  
ATOM   4386 H33  LIG     1       7.208  13.360   1.101  1.00  0.00      LIG  
ATOM   4387 H34  LIG     1      14.773  14.841   1.043  1.00  0.00      LIG  
ATOM   4388 H35  LIG     1      14.282  16.499   1.311  1.00  0.00      LIG  
ATOM   4389 H36  LIG     1      14.052  16.476   3.611  1.00  0.00      LIG  
ATOM   4390 H37  LIG     1      14.778  14.867   3.588  1.00  0.00      LIG  
ATOM   4391 H38  LIG     1      13.261  15.147   4.466  1.00  0.00      LIG  
ATOM   4392 H39  LIG     1      12.909  14.487  -0.470  1.00  0.00      LIG  
ATOM   4393 H40  LIG     1      14.276  17.173  -0.981  1.00  0.00      LIG  
ATOM   4394 H41  LIG     1      15.032  14.525  -1.672  1.00  0.00      LIG  
ATOM   4395 H42  LIG     1      13.986  17.047  -4.651  1.00  0.00      LIG  
ATOM   4396 H43  LIG     1      15.332  16.296  -3.775  1.00  0.00      LIG  
ATOM   4397 H44  LIG     1      14.711  17.889  -3.287  1.00  0.00      LIG  
ATOM   4398 H45  LIG     1      12.333  14.374  -2.704  1.00  0.00      LIG  
ATOM   4399 H46  LIG     1      12.688  14.982  -4.306  1.00  0.00      LIG  
ATOM   4400 H47  LIG     1      13.981  14.240  -3.346  1.00  0.00      LIG  
ATOM   4401 H48  LIG     1      12.079  17.267  -3.684  1.00  0.00      LIG  
ATOM   4402 H49  LIG     1       8.775  16.387  -0.470  1.00  0.00      LIG  
ATOM   4403 H50  LIG     1       9.907  17.719  -0.179  1.00  0.00      LIG  
ATOM   4404 H51  LIG     1       9.504  16.588   1.150  1.00  0.00      LIG  
TER
REMARK  Energy: 59.8722
REMARK  SimpleFitness: 59.8722
REMARK  FullFitness: -903.1051
REMARK  InterFull: -31.6911
REMARK  IntraFull: 104.84
REMARK  solvFull: -1187.38
REMARK  surfFull: 211.126
REMARK  extraFull: 0.0
REMARK  deltaGcompsolvpol: -1187.38
REMARK  deltaGcompsolvnonpol: 211.126
REMARK  deltaGprotsolvpol: -1219.71
REMARK  deltaGprotsolvnonpol: 208.651
REMARK  deltaGligsolvpol: -10.8329
REMARK  deltaGligsolvnonpol: 16.8017
REMARK  deltaGvdw: -31.6911
REMARK  deltaGelec: 0.0
REMARK  deltaG: -5.7017164
REMARK  Cluster: 4
REMARK  ClusterRank: 1
ATOM   4315 O    LIG     1       7.864  13.761   1.733  1.00  0.00      LIG  
ATOM   4316 O1   LIG     1       8.197   9.507  -3.335  1.00  0.00      LIG  
ATOM   4317 O2   LIG     1      12.069  16.330  -0.015  1.00  0.00      LIG  
ATOM   4318 O3   LIG     1      15.350  15.369  -1.334  1.00  0.00      LIG  
ATOM   4319 O4   LIG     1      12.390  17.016  -2.775  1.00  0.00      LIG  
ATOM   4320 O5   LIG     1      10.758  14.690  -0.911  1.00  0.00      LIG  
ATOM   4321 C    LIG     1      10.535  11.059   1.395  1.00  0.00      LIG  
ATOM   4322 C1   LIG     1       9.086  11.608   1.512  1.00  0.00      LIG  
ATOM   4323 C2   LIG     1       8.034  10.922   0.573  1.00  0.00      LIG  
ATOM   4324 C3   LIG     1      11.406  11.666   2.533  1.00  0.00      LIG  
ATOM   4325 C4   LIG     1       8.272   9.401   0.374  1.00  0.00      LIG  
ATOM   4326 C5   LIG     1      10.581   9.532   1.465  1.00  0.00      LIG  
ATOM   4327 C6   LIG     1       9.122  13.163   1.464  1.00  0.00      LIG  
ATOM   4328 C7   LIG     1       9.229   8.857   1.422  1.00  0.00      LIG  
ATOM   4329 C8   LIG     1      11.425  13.143   2.425  1.00  0.00      LIG  
ATOM   4330 C9   LIG     1       8.413   8.810  -1.065  1.00  0.00      LIG  
ATOM   4331 C10  LIG     1       7.813  11.687  -0.730  1.00  0.00      LIG  
ATOM   4332 C11  LIG     1      12.894  11.307   2.468  1.00  0.00      LIG  
ATOM   4333 C12  LIG     1      10.097  13.811   2.452  1.00  0.00      LIG  
ATOM   4334 C13  LIG     1      11.155  11.410   0.034  1.00  0.00      LIG  
ATOM   4335 C14  LIG     1       6.680  10.966   1.287  1.00  0.00      LIG  
ATOM   4336 C15  LIG     1      12.654  13.664   2.333  1.00  0.00      LIG  
ATOM   4337 C16  LIG     1      10.902  11.320   3.940  1.00  0.00      LIG  
ATOM   4338 C17  LIG     1      13.680  12.593   2.311  1.00  0.00      LIG  
ATOM   4339 C18  LIG     1       7.093  10.871  -1.770  1.00  0.00      LIG  
ATOM   4340 C19  LIG     1       8.004   9.765  -2.156  1.00  0.00      LIG  
ATOM   4341 C20  LIG     1       7.463   7.623  -1.167  1.00  0.00      LIG  
ATOM   4342 C21  LIG     1       9.784   8.258  -1.444  1.00  0.00      LIG  
ATOM   4343 C22  LIG     1      13.070  15.111   2.321  1.00  0.00      LIG  
ATOM   4344 C23  LIG     1      13.955  15.493   1.130  1.00  0.00      LIG  
ATOM   4345 C24  LIG     1      13.854  15.434   3.579  1.00  0.00      LIG  
ATOM   4346 C25  LIG     1      13.225  15.505  -0.211  1.00  0.00      LIG  
ATOM   4347 C26  LIG     1      14.135  16.115  -1.294  1.00  0.00      LIG  
ATOM   4348 C27  LIG     1      13.556  16.196  -2.725  1.00  0.00      LIG  
ATOM   4349 C28  LIG     1      14.572  16.832  -3.657  1.00  0.00      LIG  
ATOM   4350 C29  LIG     1      13.215  14.828  -3.291  1.00  0.00      LIG  
ATOM   4351 C30  LIG     1      10.885  15.784  -0.389  1.00  0.00      LIG  
ATOM   4352 C31  LIG     1       9.752  16.675   0.004  1.00  0.00      LIG  
ATOM   4353 H    LIG     1       8.733  11.357   2.512  1.00  0.00      LIG  
ATOM   4354 H1   LIG     1       7.339   8.935   0.701  1.00  0.00      LIG  
ATOM   4355 H2   LIG     1      11.088   9.183   2.363  1.00  0.00      LIG  
ATOM   4356 H3   LIG     1      11.199   9.151   0.651  1.00  0.00      LIG  
ATOM   4357 H4   LIG     1       9.389  13.476   0.460  1.00  0.00      LIG  
ATOM   4358 H5   LIG     1       9.362   7.779   1.296  1.00  0.00      LIG  
ATOM   4359 H6   LIG     1       8.765   8.980   2.405  1.00  0.00      LIG  
ATOM   4360 H7   LIG     1       8.762  12.036  -1.143  1.00  0.00      LIG  
ATOM   4361 H8   LIG     1       7.216  12.578  -0.531  1.00  0.00      LIG  
ATOM   4362 H9   LIG     1      13.142  10.606   1.668  1.00  0.00      LIG  
ATOM   4363 H10  LIG     1      13.211  10.822   3.394  1.00  0.00      LIG  
ATOM   4364 H11  LIG     1       9.683  13.769   3.463  1.00  0.00      LIG  
ATOM   4365 H12  LIG     1      10.187  14.877   2.236  1.00  0.00      LIG  
ATOM   4366 H13  LIG     1      11.291  12.480  -0.106  1.00  0.00      LIG  
ATOM   4367 H14  LIG     1      12.132  10.944  -0.100  1.00  0.00      LIG  
ATOM   4368 H15  LIG     1      10.538  11.050  -0.786  1.00  0.00      LIG  
ATOM   4369 H16  LIG     1       5.920  10.398   0.744  1.00  0.00      LIG  
ATOM   4370 H17  LIG     1       6.295  11.980   1.378  1.00  0.00      LIG  
ATOM   4371 H18  LIG     1       6.755  10.536   2.290  1.00  0.00      LIG  
ATOM   4372 H19  LIG     1      10.719  10.254   4.057  1.00  0.00      LIG  
ATOM   4373 H20  LIG     1      11.639  11.609   4.695  1.00  0.00      LIG  
ATOM   4374 H21  LIG     1       9.964  11.812   4.207  1.00  0.00      LIG  
ATOM   4375 H22  LIG     1      14.221  12.595   1.361  1.00  0.00      LIG  
ATOM   4376 H23  LIG     1      14.399  12.701   3.128  1.00  0.00      LIG  
ATOM   4377 H24  LIG     1       6.906  11.483  -2.656  1.00  0.00      LIG  
ATOM   4378 H25  LIG     1       6.144  10.460  -1.417  1.00  0.00      LIG  
ATOM   4379 H26  LIG     1       7.717   6.867  -0.419  1.00  0.00      LIG  
ATOM   4380 H27  LIG     1       7.518   7.151  -2.154  1.00  0.00      LIG  
ATOM   4381 H28  LIG     1       6.425   7.930  -1.004  1.00  0.00      LIG  
ATOM   4382 H29  LIG     1      10.118   7.493  -0.739  1.00  0.00      LIG  
ATOM   4383 H30  LIG     1      10.538   9.046  -1.490  1.00  0.00      LIG  
ATOM   4384 H31  LIG     1       9.761   7.780  -2.428  1.00  0.00      LIG  
ATOM   4385 H32  LIG     1      12.183  15.748   2.339  1.00  0.00      LIG  
ATOM   4386 H33  LIG     1       7.240  13.396   1.080  1.00  0.00      LIG  
ATOM   4387 H34  LIG     1      14.832  14.843   1.082  1.00  0.00      LIG  
ATOM   4388 H35  LIG     1      14.333  16.502   1.317  1.00  0.00      LIG  
ATOM   4389 H36  LIG     1      14.094  16.500   3.607  1.00  0.00      LIG  
ATOM   4390 H37  LIG     1      14.797  14.881   3.617  1.00  0.00      LIG  
ATOM   4391 H38  LIG     1      13.275  15.196   4.474  1.00  0.00      LIG  
ATOM   4392 H39  LIG     1      12.990  14.464  -0.457  1.00  0.00      LIG  
ATOM   4393 H40  LIG     1      14.384  17.134  -0.982  1.00  0.00      LIG  
ATOM   4394 H41  LIG     1      15.123  14.472  -1.633  1.00  0.00      LIG  
ATOM   4395 H42  LIG     1      14.143  16.974  -4.653  1.00  0.00      LIG  
ATOM   4396 H43  LIG     1      15.470  16.216  -3.753  1.00  0.00      LIG  
ATOM   4397 H44  LIG     1      14.861  17.821  -3.289  1.00  0.00      LIG  
ATOM   4398 H45  LIG     1      12.435  14.338  -2.705  1.00  0.00      LIG  
ATOM   4399 H46  LIG     1      12.826  14.925  -4.309  1.00  0.00      LIG  
ATOM   4400 H47  LIG     1      14.094  14.179  -3.315  1.00  0.00      LIG  
ATOM   4401 H48  LIG     1      12.228  17.226  -3.714  1.00  0.00      LIG  
ATOM   4402 H49  LIG     1       8.849  16.349  -0.516  1.00  0.00      LIG  
ATOM   4403 H50  LIG     1       9.977  17.698  -0.301  1.00  0.00      LIG  
ATOM   4404 H51  LIG     1       9.592  16.627   1.083  1.00  0.00      LIG  
TER
REMARK  Energy: 59.8722
REMARK  SimpleFitness: 59.8722
REMARK  FullFitness: -903.1051
REMARK  InterFull: -31.6911
REMARK  IntraFull: 104.84
REMARK  solvFull: -1187.38
REMARK  surfFull: 211.126
REMARK  extraFull: 0.0
REMARK  deltaGcompsolvpol: -1187.38
REMARK  deltaGcompsolvnonpol: 211.126
REMARK  deltaGprotsolvpol: -1219.71
REMARK  deltaGprotsolvnonpol: 208.651
REMARK  deltaGligsolvpol: -10.8329
REMARK  deltaGligsolvnonpol: 16.8017
REMARK  deltaGvdw: -31.6911
REMARK  deltaGelec: 0.0
REMARK  deltaG: -5.7017164
REMARK  Cluster: 4
REMARK  ClusterRank: 2
ATOM   4315 O    LIG     1       7.864  13.761   1.733  1.00  0.00      LIG  
ATOM   4316 O1   LIG     1       8.197   9.507  -3.335  1.00  0.00      LIG  
ATOM   4317 O2   LIG     1      12.069  16.330  -0.015  1.00  0.00      LIG  
ATOM   4318 O3   LIG     1      15.350  15.369  -1.334  1.00  0.00      LIG  
ATOM   4319 O4   LIG     1      12.390  17.016  -2.775  1.00  0.00      LIG  
ATOM   4320 O5   LIG     1      10.758  14.690  -0.911  1.00  0.00      LIG  
ATOM   4321 C    LIG     1      10.535  11.059   1.395  1.00  0.00      LIG  
ATOM   4322 C1   LIG     1       9.086  11.608   1.512  1.00  0.00      LIG  
ATOM   4323 C2   LIG     1       8.034  10.922   0.573  1.00  0.00      LIG  
ATOM   4324 C3   LIG     1      11.406  11.666   2.533  1.00  0.00      LIG  
ATOM   4325 C4   LIG     1       8.272   9.401   0.374  1.00  0.00      LIG  
ATOM   4326 C5   LIG     1      10.581   9.532   1.465  1.00  0.00      LIG  
ATOM   4327 C6   LIG     1       9.122  13.163   1.464  1.00  0.00      LIG  
ATOM   4328 C7   LIG     1       9.229   8.857   1.422  1.00  0.00      LIG  
ATOM   4329 C8   LIG     1      11.425  13.143   2.425  1.00  0.00      LIG  
ATOM   4330 C9   LIG     1       8.413   8.810  -1.065  1.00  0.00      LIG  
ATOM   4331 C10  LIG     1       7.813  11.687  -0.730  1.00  0.00      LIG  
ATOM   4332 C11  LIG     1      12.894  11.307   2.468  1.00  0.00      LIG  
ATOM   4333 C12  LIG     1      10.097  13.811   2.452  1.00  0.00      LIG  
ATOM   4334 C13  LIG     1      11.155  11.410   0.034  1.00  0.00      LIG  
ATOM   4335 C14  LIG     1       6.680  10.966   1.287  1.00  0.00      LIG  
ATOM   4336 C15  LIG     1      12.654  13.664   2.333  1.00  0.00      LIG  
ATOM   4337 C16  LIG     1      10.902  11.320   3.940  1.00  0.00      LIG  
ATOM   4338 C17  LIG     1      13.680  12.593   2.311  1.00  0.00      LIG  
ATOM   4339 C18  LIG     1       7.093  10.871  -1.770  1.00  0.00      LIG  
ATOM   4340 C19  LIG     1       8.004   9.765  -2.156  1.00  0.00      LIG  
ATOM   4341 C20  LIG     1       7.463   7.623  -1.167  1.00  0.00      LIG  
ATOM   4342 C21  LIG     1       9.784   8.258  -1.444  1.00  0.00      LIG  
ATOM   4343 C22  LIG     1      13.070  15.111   2.321  1.00  0.00      LIG  
ATOM   4344 C23  LIG     1      13.955  15.493   1.130  1.00  0.00      LIG  
ATOM   4345 C24  LIG     1      13.854  15.434   3.579  1.00  0.00      LIG  
ATOM   4346 C25  LIG     1      13.225  15.505  -0.211  1.00  0.00      LIG  
ATOM   4347 C26  LIG     1      14.135  16.115  -1.294  1.00  0.00      LIG  
ATOM   4348 C27  LIG     1      13.556  16.196  -2.725  1.00  0.00      LIG  
ATOM   4349 C28  LIG     1      14.572  16.832  -3.657  1.00  0.00      LIG  
ATOM   4350 C29  LIG     1      13.215  14.828  -3.291  1.00  0.00      LIG  
ATOM   4351 C30  LIG     1      10.885  15.784  -0.389  1.00  0.00      LIG  
ATOM   4352 C31  LIG     1       9.752  16.675   0.004  1.00  0.00      LIG  
ATOM   4353 H    LIG     1       8.733  11.357   2.512  1.00  0.00      LIG  
ATOM   4354 H1   LIG     1       7.339   8.935   0.701  1.00  0.00      LIG  
ATOM   4355 H2   LIG     1      11.088   9.183   2.363  1.00  0.00      LIG  
ATOM   4356 H3   LIG     1      11.199   9.151   0.651  1.00  0.00      LIG  
ATOM   4357 H4   LIG     1       9.389  13.476   0.460  1.00  0.00      LIG  
ATOM   4358 H5   LIG     1       9.362   7.779   1.296  1.00  0.00      LIG  
ATOM   4359 H6   LIG     1       8.765   8.980   2.405  1.00  0.00      LIG  
ATOM   4360 H7   LIG     1       8.762  12.036  -1.143  1.00  0.00      LIG  
ATOM   4361 H8   LIG     1       7.216  12.578  -0.531  1.00  0.00      LIG  
ATOM   4362 H9   LIG     1      13.142  10.606   1.668  1.00  0.00      LIG  
ATOM   4363 H10  LIG     1      13.211  10.822   3.394  1.00  0.00      LIG  
ATOM   4364 H11  LIG     1       9.683  13.769   3.463  1.00  0.00      LIG  
ATOM   4365 H12  LIG     1      10.187  14.877   2.236  1.00  0.00      LIG  
ATOM   4366 H13  LIG     1      11.291  12.480  -0.106  1.00  0.00      LIG  
ATOM   4367 H14  LIG     1      12.132  10.944  -0.100  1.00  0.00      LIG  
ATOM   4368 H15  LIG     1      10.538  11.050  -0.786  1.00  0.00      LIG  
ATOM   4369 H16  LIG     1       5.920  10.398   0.744  1.00  0.00      LIG  
ATOM   4370 H17  LIG     1       6.295  11.980   1.378  1.00  0.00      LIG  
ATOM   4371 H18  LIG     1       6.755  10.536   2.290  1.00  0.00      LIG  
ATOM   4372 H19  LIG     1      10.719  10.254   4.057  1.00  0.00      LIG  
ATOM   4373 H20  LIG     1      11.639  11.609   4.695  1.00  0.00      LIG  
ATOM   4374 H21  LIG     1       9.964  11.812   4.207  1.00  0.00      LIG  
ATOM   4375 H22  LIG     1      14.221  12.595   1.361  1.00  0.00      LIG  
ATOM   4376 H23  LIG     1      14.399  12.701   3.128  1.00  0.00      LIG  
ATOM   4377 H24  LIG     1       6.906  11.483  -2.656  1.00  0.00      LIG  
ATOM   4378 H25  LIG     1       6.144  10.460  -1.417  1.00  0.00      LIG  
ATOM   4379 H26  LIG     1       7.717   6.867  -0.419  1.00  0.00      LIG  
ATOM   4380 H27  LIG     1       7.518   7.151  -2.154  1.00  0.00      LIG  
ATOM   4381 H28  LIG     1       6.425   7.930  -1.004  1.00  0.00      LIG  
ATOM   4382 H29  LIG     1      10.118   7.493  -0.739  1.00  0.00      LIG  
ATOM   4383 H30  LIG     1      10.538   9.046  -1.490  1.00  0.00      LIG  
ATOM   4384 H31  LIG     1       9.761   7.780  -2.428  1.00  0.00      LIG  
ATOM   4385 H32  LIG     1      12.183  15.748   2.339  1.00  0.00      LIG  
ATOM   4386 H33  LIG     1       7.240  13.396   1.080  1.00  0.00      LIG  
ATOM   4387 H34  LIG     1      14.832  14.843   1.082  1.00  0.00      LIG  
ATOM   4388 H35  LIG     1      14.333  16.502   1.317  1.00  0.00      LIG  
ATOM   4389 H36  LIG     1      14.094  16.500   3.607  1.00  0.00      LIG  
ATOM   4390 H37  LIG     1      14.797  14.881   3.617  1.00  0.00      LIG  
ATOM   4391 H38  LIG     1      13.275  15.196   4.474  1.00  0.00      LIG  
ATOM   4392 H39  LIG     1      12.990  14.464  -0.457  1.00  0.00      LIG  
ATOM   4393 H40  LIG     1      14.384  17.134  -0.982  1.00  0.00      LIG  
ATOM   4394 H41  LIG     1      15.123  14.472  -1.633  1.00  0.00      LIG  
ATOM   4395 H42  LIG     1      14.143  16.974  -4.653  1.00  0.00      LIG  
ATOM   4396 H43  LIG     1      15.470  16.216  -3.753  1.00  0.00      LIG  
ATOM   4397 H44  LIG     1      14.861  17.821  -3.289  1.00  0.00      LIG  
ATOM   4398 H45  LIG     1      12.435  14.338  -2.705  1.00  0.00      LIG  
ATOM   4399 H46  LIG     1      12.826  14.925  -4.309  1.00  0.00      LIG  
ATOM   4400 H47  LIG     1      14.094  14.179  -3.315  1.00  0.00      LIG  
ATOM   4401 H48  LIG     1      12.228  17.226  -3.714  1.00  0.00      LIG  
ATOM   4402 H49  LIG     1       8.849  16.349  -0.516  1.00  0.00      LIG  
ATOM   4403 H50  LIG     1       9.977  17.698  -0.301  1.00  0.00      LIG  
ATOM   4404 H51  LIG     1       9.592  16.627   1.083  1.00  0.00      LIG  
TER
REMARK  Energy: 59.7108
REMARK  SimpleFitness: 59.7108
REMARK  FullFitness: -902.8915
REMARK  InterFull: -30.5856
REMARK  IntraFull: 104.15
REMARK  solvFull: -1187.69
REMARK  surfFull: 211.234
REMARK  extraFull: 0.0
REMARK  deltaGcompsolvpol: -1187.69
REMARK  deltaGcompsolvnonpol: 211.234
REMARK  deltaGprotsolvpol: -1219.71
REMARK  deltaGprotsolvnonpol: 208.651
REMARK  deltaGligsolvpol: -10.8652
REMARK  deltaGligsolvnonpol: 16.7966
REMARK  deltaGvdw: -30.5856
REMARK  deltaGelec: 0.0
REMARK  deltaG: -5.60343
REMARK  Cluster: 4
REMARK  ClusterRank: 3
ATOM   4315 O    LIG     1       7.894  13.804   1.669  1.00  0.00      LIG  
ATOM   4316 O1   LIG     1       8.218   9.462  -3.337  1.00  0.00      LIG  
ATOM   4317 O2   LIG     1      12.175  16.316  -0.066  1.00  0.00      LIG  
ATOM   4318 O3   LIG     1      15.484  15.307  -1.273  1.00  0.00      LIG  
ATOM   4319 O4   LIG     1      12.582  16.961  -2.821  1.00  0.00      LIG  
ATOM   4320 O5   LIG     1      10.870  14.672  -0.973  1.00  0.00      LIG  
ATOM   4321 C    LIG     1      10.547  11.072   1.390  1.00  0.00      LIG  
ATOM   4322 C1   LIG     1       9.103  11.639   1.484  1.00  0.00      LIG  
ATOM   4323 C2   LIG     1       8.052  10.949   0.546  1.00  0.00      LIG  
ATOM   4324 C3   LIG     1      11.412  11.684   2.529  1.00  0.00      LIG  
ATOM   4325 C4   LIG     1       8.274   9.423   0.375  1.00  0.00      LIG  
ATOM   4326 C5   LIG     1      10.575   9.546   1.483  1.00  0.00      LIG  
ATOM   4327 C6   LIG     1       9.152  13.193   1.416  1.00  0.00      LIG  
ATOM   4328 C7   LIG     1       9.215   8.887   1.442  1.00  0.00      LIG  
ATOM   4329 C8   LIG     1      11.442  13.159   2.405  1.00  0.00      LIG  
ATOM   4330 C9   LIG     1       8.425   8.808  -1.053  1.00  0.00      LIG  
ATOM   4331 C10  LIG     1       7.851  11.694  -0.771  1.00  0.00      LIG  
ATOM   4332 C11  LIG     1      12.898  11.312   2.487  1.00  0.00      LIG  
ATOM   4333 C12  LIG     1      10.120  13.840   2.410  1.00  0.00      LIG  
ATOM   4334 C13  LIG     1      11.186  11.399   0.032  1.00  0.00      LIG  
ATOM   4335 C14  LIG     1       6.693  11.021   1.248  1.00  0.00      LIG  
ATOM   4336 C15  LIG     1      12.677  13.669   2.328  1.00  0.00      LIG  
ATOM   4337 C16  LIG     1      10.893  11.358   3.935  1.00  0.00      LIG  
ATOM   4338 C17  LIG     1      13.696  12.592   2.336  1.00  0.00      LIG  
ATOM   4339 C18  LIG     1       7.127  10.868  -1.801  1.00  0.00      LIG  
ATOM   4340 C19  LIG     1       8.028   9.746  -2.164  1.00  0.00      LIG  
ATOM   4341 C20  LIG     1       7.473   7.623  -1.142  1.00  0.00      LIG  
ATOM   4342 C21  LIG     1       9.796   8.243  -1.411  1.00  0.00      LIG  
ATOM   4343 C22  LIG     1      13.098  15.114   2.312  1.00  0.00      LIG  
ATOM   4344 C23  LIG     1      14.019  15.481   1.145  1.00  0.00      LIG  
ATOM   4345 C24  LIG     1      13.839  15.443   3.593  1.00  0.00      LIG  
ATOM   4346 C25  LIG     1      13.328  15.478  -0.216  1.00  0.00      LIG  
ATOM   4347 C26  LIG     1      14.275  16.065  -1.280  1.00  0.00      LIG  
ATOM   4348 C27  LIG     1      13.737  16.130  -2.727  1.00  0.00      LIG  
ATOM   4349 C28  LIG     1      14.787  16.744  -3.635  1.00  0.00      LIG  
ATOM   4350 C29  LIG     1      13.397  14.757  -3.284  1.00  0.00      LIG  
ATOM   4351 C30  LIG     1      10.995  15.766  -0.450  1.00  0.00      LIG  
ATOM   4352 C31  LIG     1       9.864  16.674  -0.096  1.00  0.00      LIG  
ATOM   4353 H    LIG     1       8.736  11.405   2.484  1.00  0.00      LIG  
ATOM   4354 H1   LIG     1       7.332   8.973   0.699  1.00  0.00      LIG  
ATOM   4355 H2   LIG     1      11.074   9.203   2.387  1.00  0.00      LIG  
ATOM   4356 H3   LIG     1      11.192   9.146   0.678  1.00  0.00      LIG  
ATOM   4357 H4   LIG     1       9.433  13.495   0.412  1.00  0.00      LIG  
ATOM   4358 H5   LIG     1       9.334   7.806   1.338  1.00  0.00      LIG  
ATOM   4359 H6   LIG     1       8.744   9.037   2.418  1.00  0.00      LIG  
ATOM   4360 H7   LIG     1       8.808  12.023  -1.183  1.00  0.00      LIG  
ATOM   4361 H8   LIG     1       7.265  12.596  -0.590  1.00  0.00      LIG  
ATOM   4362 H9   LIG     1      13.153  10.604   1.696  1.00  0.00      LIG  
ATOM   4363 H10  LIG     1      13.196  10.830   3.421  1.00  0.00      LIG  
ATOM   4364 H11  LIG     1       9.697  13.805   3.418  1.00  0.00      LIG  
ATOM   4365 H12  LIG     1      10.220  14.904   2.187  1.00  0.00      LIG  
ATOM   4366 H13  LIG     1      11.337  12.466  -0.120  1.00  0.00      LIG  
ATOM   4367 H14  LIG     1      12.160  10.918  -0.084  1.00  0.00      LIG  
ATOM   4368 H15  LIG     1      10.574  11.036  -0.792  1.00  0.00      LIG  
ATOM   4369 H16  LIG     1       5.930  10.455   0.707  1.00  0.00      LIG  
ATOM   4370 H17  LIG     1       6.320  12.041   1.322  1.00  0.00      LIG  
ATOM   4371 H18  LIG     1       6.753  10.604   2.257  1.00  0.00      LIG  
ATOM   4372 H19  LIG     1      10.753  10.289   4.080  1.00  0.00      LIG  
ATOM   4373 H20  LIG     1      11.602  11.697   4.696  1.00  0.00      LIG  
ATOM   4374 H21  LIG     1       9.932  11.819   4.168  1.00  0.00      LIG  
ATOM   4375 H22  LIG     1      14.260  12.582   1.399  1.00  0.00      LIG  
ATOM   4376 H23  LIG     1      14.396  12.704   3.167  1.00  0.00      LIG  
ATOM   4377 H24  LIG     1       6.951  11.467  -2.698  1.00  0.00      LIG  
ATOM   4378 H25  LIG     1       6.172  10.474  -1.446  1.00  0.00      LIG  
ATOM   4379 H26  LIG     1       7.717   6.879  -0.379  1.00  0.00      LIG  
ATOM   4380 H27  LIG     1       7.535   7.134  -2.119  1.00  0.00      LIG  
ATOM   4381 H28  LIG     1       6.434   7.934  -0.994  1.00  0.00      LIG  
ATOM   4382 H29  LIG     1      10.114   7.481  -0.696  1.00  0.00      LIG  
ATOM   4383 H30  LIG     1      10.557   9.025  -1.454  1.00  0.00      LIG  
ATOM   4384 H31  LIG     1       9.781   7.759  -2.392  1.00  0.00      LIG  
ATOM   4385 H32  LIG     1      12.213  15.754   2.294  1.00  0.00      LIG  
ATOM   4386 H33  LIG     1       7.273  13.440   1.015  1.00  0.00      LIG  
ATOM   4387 H34  LIG     1      14.895  14.826   1.130  1.00  0.00      LIG  
ATOM   4388 H35  LIG     1      14.394  16.492   1.332  1.00  0.00      LIG  
ATOM   4389 H36  LIG     1      14.080  16.509   3.625  1.00  0.00      LIG  
ATOM   4390 H37  LIG     1      14.778  14.888   3.668  1.00  0.00      LIG  
ATOM   4391 H38  LIG     1      13.228  15.211   4.469  1.00  0.00      LIG  
ATOM   4392 H39  LIG     1      13.090  14.436  -0.454  1.00  0.00      LIG  
ATOM   4393 H40  LIG     1      14.524  17.086  -0.973  1.00  0.00      LIG  
ATOM   4394 H41  LIG     1      15.258  14.409  -1.571  1.00  0.00      LIG  
ATOM   4395 H42  LIG     1      14.391  16.873  -4.647  1.00  0.00      LIG  
ATOM   4396 H43  LIG     1      15.683  16.121  -3.693  1.00  0.00      LIG  
ATOM   4397 H44  LIG     1      15.071  17.737  -3.274  1.00  0.00      LIG  
ATOM   4398 H45  LIG     1      12.599  14.280  -2.712  1.00  0.00      LIG  
ATOM   4399 H46  LIG     1      13.035  14.842  -4.313  1.00  0.00      LIG  
ATOM   4400 H47  LIG     1      14.271  14.100  -3.278  1.00  0.00      LIG  
ATOM   4401 H48  LIG     1      12.414  17.111  -3.769  1.00  0.00      LIG  
ATOM   4402 H49  LIG     1       8.941  16.275  -0.525  1.00  0.00      LIG  
ATOM   4403 H50  LIG     1      10.056  17.661  -0.521  1.00  0.00      LIG  
ATOM   4404 H51  LIG     1       9.762  16.738   0.991  1.00  0.00      LIG  
TER
REMARK  Energy: 67.9632
REMARK  SimpleFitness: 67.9632
REMARK  FullFitness: -902.5129
REMARK  InterFull: -33.1279
REMARK  IntraFull: 115.869
REMARK  solvFull: -1195.95
REMARK  surfFull: 210.696
REMARK  extraFull: 0.0
REMARK  deltaGcompsolvpol: -1195.95
REMARK  deltaGcompsolvnonpol: 210.696
REMARK  deltaGprotsolvpol: -1219.71
REMARK  deltaGprotsolvnonpol: 208.651
REMARK  deltaGligsolvpol: -12.5001
REMARK  deltaGligsolvnonpol: 16.6502
REMARK  deltaGvdw: -33.1279
REMARK  deltaGelec: 0.0
REMARK  deltaG: -6.2864327
REMARK  Cluster: 5
REMARK  ClusterRank: 0
ATOM   4315 O    LIG     1       8.042  13.999   1.021  1.00  0.00      LIG  
ATOM   4316 O1   LIG     1       7.712   8.669  -3.022  1.00  0.00      LIG  
ATOM   4317 O2   LIG     1      14.751  17.623   2.332  1.00  0.00      LIG  
ATOM   4318 O3   LIG     1      16.952  15.454   2.801  1.00  0.00      LIG  
ATOM   4319 O4   LIG     1      13.986  15.959   4.905  1.00  0.00      LIG  
ATOM   4320 O5   LIG     1      16.577  17.960   0.960  1.00  0.00      LIG  
ATOM   4321 C    LIG     1      10.298  10.929   1.271  1.00  0.00      LIG  
ATOM   4322 C1   LIG     1       8.948  11.704   1.222  1.00  0.00      LIG  
ATOM   4323 C2   LIG     1       7.800  10.991   0.425  1.00  0.00      LIG  
ATOM   4324 C3   LIG     1      11.280  11.631   2.258  1.00  0.00      LIG  
ATOM   4325 C4   LIG     1       7.789   9.449   0.607  1.00  0.00      LIG  
ATOM   4326 C5   LIG     1      10.107   9.470   1.690  1.00  0.00      LIG  
ATOM   4327 C6   LIG     1       9.202  13.196   0.850  1.00  0.00      LIG  
ATOM   4328 C7   LIG     1       8.664   9.028   1.777  1.00  0.00      LIG  
ATOM   4329 C8   LIG     1      11.483  13.028   1.806  1.00  0.00      LIG  
ATOM   4330 C9   LIG     1       7.807   8.515  -0.644  1.00  0.00      LIG  
ATOM   4331 C10  LIG     1       7.713  11.449  -1.031  1.00  0.00      LIG  
ATOM   4332 C11  LIG     1      12.704  11.070   2.263  1.00  0.00      LIG  
ATOM   4333 C12  LIG     1      10.261  13.867   1.718  1.00  0.00      LIG  
ATOM   4334 C13  LIG     1      10.930  10.862  -0.130  1.00  0.00      LIG  
ATOM   4335 C14  LIG     1       6.462  11.413   1.036  1.00  0.00      LIG  
ATOM   4336 C15  LIG     1      12.748  13.293   1.468  1.00  0.00      LIG  
ATOM   4337 C16  LIG     1      10.805  11.644   3.715  1.00  0.00      LIG  
ATOM   4338 C17  LIG     1      13.617  12.109   1.648  1.00  0.00      LIG  
ATOM   4339 C18  LIG     1       6.863  10.537  -1.875  1.00  0.00      LIG  
ATOM   4340 C19  LIG     1       7.571   9.235  -1.948  1.00  0.00      LIG  
ATOM   4341 C20  LIG     1       6.656   7.529  -0.492  1.00  0.00      LIG  
ATOM   4342 C21  LIG     1       9.053   7.653  -0.829  1.00  0.00      LIG  
ATOM   4343 C22  LIG     1      13.375  14.516   0.874  1.00  0.00      LIG  
ATOM   4344 C23  LIG     1      13.367  15.721   1.811  1.00  0.00      LIG  
ATOM   4345 C24  LIG     1      12.758  14.895  -0.462  1.00  0.00      LIG  
ATOM   4346 C25  LIG     1      14.796  16.220   2.019  1.00  0.00      LIG  
ATOM   4347 C26  LIG     1      15.556  15.406   3.094  1.00  0.00      LIG  
ATOM   4348 C27  LIG     1      15.359  15.756   4.589  1.00  0.00      LIG  
ATOM   4349 C28  LIG     1      15.840  14.578   5.417  1.00  0.00      LIG  
ATOM   4350 C29  LIG     1      16.145  16.968   5.071  1.00  0.00      LIG  
ATOM   4351 C30  LIG     1      15.710  18.381   1.712  1.00  0.00      LIG  
ATOM   4352 C31  LIG     1      15.640  19.802   2.167  1.00  0.00      LIG  
ATOM   4353 H    LIG     1       8.570  11.730   2.244  1.00  0.00      LIG  
ATOM   4354 H1   LIG     1       6.801   9.230   1.020  1.00  0.00      LIG  
ATOM   4355 H2   LIG     1      10.569   9.255   2.652  1.00  0.00      LIG  
ATOM   4356 H3   LIG     1      10.640   8.823   0.993  1.00  0.00      LIG  
ATOM   4357 H4   LIG     1       9.507  13.288  -0.196  1.00  0.00      LIG  
ATOM   4358 H5   LIG     1       8.618   7.945   1.918  1.00  0.00      LIG  
ATOM   4359 H6   LIG     1       8.239   9.457   2.690  1.00  0.00      LIG  
ATOM   4360 H7   LIG     1       8.706  11.526  -1.477  1.00  0.00      LIG  
ATOM   4361 H8   LIG     1       7.279  12.449  -1.074  1.00  0.00      LIG  
ATOM   4362 H9   LIG     1      12.801  10.109   1.753  1.00  0.00      LIG  
ATOM   4363 H10  LIG     1      13.034  10.899   3.292  1.00  0.00      LIG  
ATOM   4364 H11  LIG     1       9.867  14.043   2.723  1.00  0.00      LIG  
ATOM   4365 H12  LIG     1      10.481  14.864   1.328  1.00  0.00      LIG  
ATOM   4366 H13  LIG     1      11.143  11.848  -0.548  1.00  0.00      LIG  
ATOM   4367 H14  LIG     1      11.862  10.293  -0.131  1.00  0.00      LIG  
ATOM   4368 H15  LIG     1      10.274  10.349  -0.830  1.00  0.00      LIG  
ATOM   4369 H16  LIG     1       5.629  10.840   0.621  1.00  0.00      LIG  
ATOM   4370 H17  LIG     1       6.232  12.460   0.843  1.00  0.00      LIG  
ATOM   4371 H18  LIG     1       6.461  11.251   2.117  1.00  0.00      LIG  
ATOM   4372 H19  LIG     1      10.737  10.637   4.128  1.00  0.00      LIG  
ATOM   4373 H20  LIG     1      11.510  12.196   4.345  1.00  0.00      LIG  
ATOM   4374 H21  LIG     1       9.829  12.116   3.840  1.00  0.00      LIG  
ATOM   4375 H22  LIG     1      13.999  11.768   0.682  1.00  0.00      LIG  
ATOM   4376 H23  LIG     1      14.461  12.327   2.308  1.00  0.00      LIG  
ATOM   4377 H24  LIG     1       6.783  10.939  -2.888  1.00  0.00      LIG  
ATOM   4378 H25  LIG     1       5.856  10.387  -1.476  1.00  0.00      LIG  
ATOM   4379 H26  LIG     1       6.777   6.942   0.422  1.00  0.00      LIG  
ATOM   4380 H27  LIG     1       6.611   6.833  -1.335  1.00  0.00      LIG  
ATOM   4381 H28  LIG     1       5.693   8.048  -0.438  1.00  0.00      LIG  
ATOM   4382 H29  LIG     1       9.244   7.030   0.048  1.00  0.00      LIG  
ATOM   4383 H30  LIG     1       9.938   8.261  -1.029  1.00  0.00      LIG  
ATOM   4384 H31  LIG     1       8.938   6.968  -1.675  1.00  0.00      LIG  
ATOM   4385 H32  LIG     1      14.412  14.245   0.661  1.00  0.00      LIG  
ATOM   4386 H33  LIG     1       7.401  13.711   0.347  1.00  0.00      LIG  
ATOM   4387 H34  LIG     1      12.758  16.512   1.365  1.00  0.00      LIG  
ATOM   4388 H35  LIG     1      12.898  15.493   2.770  1.00  0.00      LIG  
ATOM   4389 H36  LIG     1      13.334  15.701  -0.923  1.00  0.00      LIG  
ATOM   4390 H37  LIG     1      11.731  15.249  -0.347  1.00  0.00      LIG  
ATOM   4391 H38  LIG     1      12.751  14.044  -1.150  1.00  0.00      LIG  
ATOM   4392 H39  LIG     1      15.294  16.066   1.054  1.00  0.00      LIG  
ATOM   4393 H40  LIG     1      15.263  14.363   2.959  1.00  0.00      LIG  
ATOM   4394 H41  LIG     1      17.036  15.563   1.838  1.00  0.00      LIG  
ATOM   4395 H42  LIG     1      15.693  14.772   6.484  1.00  0.00      LIG  
ATOM   4396 H43  LIG     1      16.900  14.377   5.242  1.00  0.00      LIG  
ATOM   4397 H44  LIG     1      15.265  13.679   5.177  1.00  0.00      LIG  
ATOM   4398 H45  LIG     1      15.802  17.885   4.588  1.00  0.00      LIG  
ATOM   4399 H46  LIG     1      15.989  17.112   6.144  1.00  0.00      LIG  
ATOM   4400 H47  LIG     1      17.218  16.851   4.897  1.00  0.00      LIG  
ATOM   4401 H48  LIG     1      13.732  15.228   5.500  1.00  0.00      LIG  
ATOM   4402 H49  LIG     1      16.167  19.906   3.118  1.00  0.00      LIG  
ATOM   4403 H50  LIG     1      14.597  20.115   2.270  1.00  0.00      LIG  
ATOM   4404 H51  LIG     1      16.113  20.433   1.411  1.00  0.00      LIG  
TER
REMARK  Energy: 67.9632
REMARK  SimpleFitness: 67.9632
REMARK  FullFitness: -902.5129
REMARK  InterFull: -33.1279
REMARK  IntraFull: 115.869
REMARK  solvFull: -1195.95
REMARK  surfFull: 210.696
REMARK  extraFull: 0.0
REMARK  deltaGcompsolvpol: -1195.95
REMARK  deltaGcompsolvnonpol: 210.696
REMARK  deltaGprotsolvpol: -1219.71
REMARK  deltaGprotsolvnonpol: 208.651
REMARK  deltaGligsolvpol: -12.5001
REMARK  deltaGligsolvnonpol: 16.6502
REMARK  deltaGvdw: -33.1279
REMARK  deltaGelec: 0.0
REMARK  deltaG: -6.2864327
REMARK  Cluster: 5
REMARK  ClusterRank: 1
ATOM   4315 O    LIG     1       8.042  13.999   1.021  1.00  0.00      LIG  
ATOM   4316 O1   LIG     1       7.712   8.669  -3.022  1.00  0.00      LIG  
ATOM   4317 O2   LIG     1      14.751  17.623   2.332  1.00  0.00      LIG  
ATOM   4318 O3   LIG     1      16.952  15.454   2.801  1.00  0.00      LIG  
ATOM   4319 O4   LIG     1      13.986  15.959   4.905  1.00  0.00      LIG  
ATOM   4320 O5   LIG     1      16.577  17.960   0.960  1.00  0.00      LIG  
ATOM   4321 C    LIG     1      10.298  10.929   1.271  1.00  0.00      LIG  
ATOM   4322 C1   LIG     1       8.948  11.704   1.222  1.00  0.00      LIG  
ATOM   4323 C2   LIG     1       7.800  10.991   0.425  1.00  0.00      LIG  
ATOM   4324 C3   LIG     1      11.280  11.631   2.258  1.00  0.00      LIG  
ATOM   4325 C4   LIG     1       7.789   9.449   0.607  1.00  0.00      LIG  
ATOM   4326 C5   LIG     1      10.107   9.470   1.690  1.00  0.00      LIG  
ATOM   4327 C6   LIG     1       9.202  13.196   0.850  1.00  0.00      LIG  
ATOM   4328 C7   LIG     1       8.664   9.028   1.777  1.00  0.00      LIG  
ATOM   4329 C8   LIG     1      11.483  13.028   1.806  1.00  0.00      LIG  
ATOM   4330 C9   LIG     1       7.807   8.515  -0.644  1.00  0.00      LIG  
ATOM   4331 C10  LIG     1       7.713  11.449  -1.031  1.00  0.00      LIG  
ATOM   4332 C11  LIG     1      12.704  11.070   2.263  1.00  0.00      LIG  
ATOM   4333 C12  LIG     1      10.261  13.867   1.718  1.00  0.00      LIG  
ATOM   4334 C13  LIG     1      10.930  10.862  -0.130  1.00  0.00      LIG  
ATOM   4335 C14  LIG     1       6.462  11.413   1.036  1.00  0.00      LIG  
ATOM   4336 C15  LIG     1      12.748  13.293   1.468  1.00  0.00      LIG  
ATOM   4337 C16  LIG     1      10.805  11.644   3.715  1.00  0.00      LIG  
ATOM   4338 C17  LIG     1      13.617  12.109   1.648  1.00  0.00      LIG  
ATOM   4339 C18  LIG     1       6.863  10.537  -1.875  1.00  0.00      LIG  
ATOM   4340 C19  LIG     1       7.571   9.235  -1.948  1.00  0.00      LIG  
ATOM   4341 C20  LIG     1       6.656   7.529  -0.492  1.00  0.00      LIG  
ATOM   4342 C21  LIG     1       9.053   7.653  -0.829  1.00  0.00      LIG  
ATOM   4343 C22  LIG     1      13.375  14.516   0.874  1.00  0.00      LIG  
ATOM   4344 C23  LIG     1      13.367  15.721   1.811  1.00  0.00      LIG  
ATOM   4345 C24  LIG     1      12.758  14.895  -0.462  1.00  0.00      LIG  
ATOM   4346 C25  LIG     1      14.796  16.220   2.019  1.00  0.00      LIG  
ATOM   4347 C26  LIG     1      15.556  15.406   3.094  1.00  0.00      LIG  
ATOM   4348 C27  LIG     1      15.359  15.756   4.589  1.00  0.00      LIG  
ATOM   4349 C28  LIG     1      15.840  14.578   5.417  1.00  0.00      LIG  
ATOM   4350 C29  LIG     1      16.145  16.968   5.071  1.00  0.00      LIG  
ATOM   4351 C30  LIG     1      15.710  18.381   1.712  1.00  0.00      LIG  
ATOM   4352 C31  LIG     1      15.640  19.802   2.167  1.00  0.00      LIG  
ATOM   4353 H    LIG     1       8.570  11.730   2.244  1.00  0.00      LIG  
ATOM   4354 H1   LIG     1       6.801   9.230   1.020  1.00  0.00      LIG  
ATOM   4355 H2   LIG     1      10.569   9.255   2.652  1.00  0.00      LIG  
ATOM   4356 H3   LIG     1      10.640   8.823   0.993  1.00  0.00      LIG  
ATOM   4357 H4   LIG     1       9.507  13.288  -0.196  1.00  0.00      LIG  
ATOM   4358 H5   LIG     1       8.618   7.945   1.918  1.00  0.00      LIG  
ATOM   4359 H6   LIG     1       8.239   9.457   2.690  1.00  0.00      LIG  
ATOM   4360 H7   LIG     1       8.706  11.526  -1.477  1.00  0.00      LIG  
ATOM   4361 H8   LIG     1       7.279  12.449  -1.074  1.00  0.00      LIG  
ATOM   4362 H9   LIG     1      12.801  10.109   1.753  1.00  0.00      LIG  
ATOM   4363 H10  LIG     1      13.034  10.899   3.292  1.00  0.00      LIG  
ATOM   4364 H11  LIG     1       9.867  14.043   2.723  1.00  0.00      LIG  
ATOM   4365 H12  LIG     1      10.481  14.864   1.328  1.00  0.00      LIG  
ATOM   4366 H13  LIG     1      11.143  11.848  -0.548  1.00  0.00      LIG  
ATOM   4367 H14  LIG     1      11.862  10.293  -0.131  1.00  0.00      LIG  
ATOM   4368 H15  LIG     1      10.274  10.349  -0.830  1.00  0.00      LIG  
ATOM   4369 H16  LIG     1       5.629  10.840   0.621  1.00  0.00      LIG  
ATOM   4370 H17  LIG     1       6.232  12.460   0.843  1.00  0.00      LIG  
ATOM   4371 H18  LIG     1       6.461  11.251   2.117  1.00  0.00      LIG  
ATOM   4372 H19  LIG     1      10.737  10.637   4.128  1.00  0.00      LIG  
ATOM   4373 H20  LIG     1      11.510  12.196   4.345  1.00  0.00      LIG  
ATOM   4374 H21  LIG     1       9.829  12.116   3.840  1.00  0.00      LIG  
ATOM   4375 H22  LIG     1      13.999  11.768   0.682  1.00  0.00      LIG  
ATOM   4376 H23  LIG     1      14.461  12.327   2.308  1.00  0.00      LIG  
ATOM   4377 H24  LIG     1       6.783  10.939  -2.888  1.00  0.00      LIG  
ATOM   4378 H25  LIG     1       5.856  10.387  -1.476  1.00  0.00      LIG  
ATOM   4379 H26  LIG     1       6.777   6.942   0.422  1.00  0.00      LIG  
ATOM   4380 H27  LIG     1       6.611   6.833  -1.335  1.00  0.00      LIG  
ATOM   4381 H28  LIG     1       5.693   8.048  -0.438  1.00  0.00      LIG  
ATOM   4382 H29  LIG     1       9.244   7.030   0.048  1.00  0.00      LIG  
ATOM   4383 H30  LIG     1       9.938   8.261  -1.029  1.00  0.00      LIG  
ATOM   4384 H31  LIG     1       8.938   6.968  -1.675  1.00  0.00      LIG  
ATOM   4385 H32  LIG     1      14.412  14.245   0.661  1.00  0.00      LIG  
ATOM   4386 H33  LIG     1       7.401  13.711   0.347  1.00  0.00      LIG  
ATOM   4387 H34  LIG     1      12.758  16.512   1.365  1.00  0.00      LIG  
ATOM   4388 H35  LIG     1      12.898  15.493   2.770  1.00  0.00      LIG  
ATOM   4389 H36  LIG     1      13.334  15.701  -0.923  1.00  0.00      LIG  
ATOM   4390 H37  LIG     1      11.731  15.249  -0.347  1.00  0.00      LIG  
ATOM   4391 H38  LIG     1      12.751  14.044  -1.150  1.00  0.00      LIG  
ATOM   4392 H39  LIG     1      15.294  16.066   1.054  1.00  0.00      LIG  
ATOM   4393 H40  LIG     1      15.263  14.363   2.959  1.00  0.00      LIG  
ATOM   4394 H41  LIG     1      17.036  15.563   1.838  1.00  0.00      LIG  
ATOM   4395 H42  LIG     1      15.693  14.772   6.484  1.00  0.00      LIG  
ATOM   4396 H43  LIG     1      16.900  14.377   5.242  1.00  0.00      LIG  
ATOM   4397 H44  LIG     1      15.265  13.679   5.177  1.00  0.00      LIG  
ATOM   4398 H45  LIG     1      15.802  17.885   4.588  1.00  0.00      LIG  
ATOM   4399 H46  LIG     1      15.989  17.112   6.144  1.00  0.00      LIG  
ATOM   4400 H47  LIG     1      17.218  16.851   4.897  1.00  0.00      LIG  
ATOM   4401 H48  LIG     1      13.732  15.228   5.500  1.00  0.00      LIG  
ATOM   4402 H49  LIG     1      16.167  19.906   3.118  1.00  0.00      LIG  
ATOM   4403 H50  LIG     1      14.597  20.115   2.270  1.00  0.00      LIG  
ATOM   4404 H51  LIG     1      16.113  20.433   1.411  1.00  0.00      LIG  
TER
REMARK  Energy: 68.1723
REMARK  SimpleFitness: 68.1723
REMARK  FullFitness: -902.0706
REMARK  InterFull: -33.2427
REMARK  IntraFull: 116.634
REMARK  solvFull: -1196.08
REMARK  surfFull: 210.618
REMARK  extraFull: 0.0
REMARK  deltaGcompsolvpol: -1196.08
REMARK  deltaGcompsolvnonpol: 210.618
REMARK  deltaGprotsolvpol: -1219.71
REMARK  deltaGprotsolvnonpol: 208.651
REMARK  deltaGligsolvpol: -12.3372
REMARK  deltaGligsolvnonpol: 16.6753
REMARK  deltaGvdw: -33.2427
REMARK  deltaGelec: 0.0
REMARK  deltaG: -6.324972
REMARK  Cluster: 5
REMARK  ClusterRank: 2
ATOM   4315 O    LIG     1       7.981  13.987   1.105  1.00  0.00      LIG  
ATOM   4316 O1   LIG     1       7.783   8.774  -3.104  1.00  0.00      LIG  
ATOM   4317 O2   LIG     1      14.791  17.692   2.500  1.00  0.00      LIG  
ATOM   4318 O3   LIG     1      16.983  15.511   3.006  1.00  0.00      LIG  
ATOM   4319 O4   LIG     1      14.081  16.159   5.160  1.00  0.00      LIG  
ATOM   4320 O5   LIG     1      16.607  17.944   1.098  1.00  0.00      LIG  
ATOM   4321 C    LIG     1      10.316  10.971   1.278  1.00  0.00      LIG  
ATOM   4322 C1   LIG     1       8.946  11.709   1.247  1.00  0.00      LIG  
ATOM   4323 C2   LIG     1       7.822  10.989   0.421  1.00  0.00      LIG  
ATOM   4324 C3   LIG     1      11.269  11.664   2.299  1.00  0.00      LIG  
ATOM   4325 C4   LIG     1       7.855   9.442   0.549  1.00  0.00      LIG  
ATOM   4326 C5   LIG     1      10.166   9.494   1.644  1.00  0.00      LIG  
ATOM   4327 C6   LIG     1       9.163  13.218   0.923  1.00  0.00      LIG  
ATOM   4328 C7   LIG     1       8.737   9.004   1.708  1.00  0.00      LIG  
ATOM   4329 C8   LIG     1      11.443  13.079   1.896  1.00  0.00      LIG  
ATOM   4330 C9   LIG     1       7.909   8.552  -0.733  1.00  0.00      LIG  
ATOM   4331 C10  LIG     1       7.728  11.492  -1.019  1.00  0.00      LIG  
ATOM   4332 C11  LIG     1      12.703  11.130   2.305  1.00  0.00      LIG  
ATOM   4333 C12  LIG     1      10.200  13.890   1.819  1.00  0.00      LIG  
ATOM   4334 C13  LIG     1      10.961  10.976  -0.119  1.00  0.00      LIG  
ATOM   4335 C14  LIG     1       6.471  11.353   1.043  1.00  0.00      LIG  
ATOM   4336 C15  LIG     1      12.711  13.387   1.602  1.00  0.00      LIG  
ATOM   4337 C16  LIG     1      10.780  11.618   3.750  1.00  0.00      LIG  
ATOM   4338 C17  LIG     1      13.605  12.221   1.771  1.00  0.00      LIG  
ATOM   4339 C18  LIG     1       6.902  10.587  -1.894  1.00  0.00      LIG  
ATOM   4340 C19  LIG     1       7.640   9.304  -2.012  1.00  0.00      LIG  
ATOM   4341 C20  LIG     1       6.802   7.513  -0.615  1.00  0.00      LIG  
ATOM   4342 C21  LIG     1       9.187   7.748  -0.949  1.00  0.00      LIG  
ATOM   4343 C22  LIG     1      13.337  14.643   1.081  1.00  0.00      LIG  
ATOM   4344 C23  LIG     1      13.381  15.771   2.109  1.00  0.00      LIG  
ATOM   4345 C24  LIG     1      12.702  15.138  -0.207  1.00  0.00      LIG  
ATOM   4346 C25  LIG     1      14.817  16.276   2.248  1.00  0.00      LIG  
ATOM   4347 C26  LIG     1      15.595  15.498   3.335  1.00  0.00      LIG  
ATOM   4348 C27  LIG     1      15.441  15.913   4.818  1.00  0.00      LIG  
ATOM   4349 C28  LIG     1      15.918  14.761   5.683  1.00  0.00      LIG  
ATOM   4350 C29  LIG     1      16.267  17.124   5.229  1.00  0.00      LIG  
ATOM   4351 C30  LIG     1      15.746  18.411   1.829  1.00  0.00      LIG  
ATOM   4352 C31  LIG     1      15.676  19.858   2.190  1.00  0.00      LIG  
ATOM   4353 H    LIG     1       8.561  11.692   2.267  1.00  0.00      LIG  
ATOM   4354 H1   LIG     1       6.872   9.179   0.947  1.00  0.00      LIG  
ATOM   4355 H2   LIG     1      10.629   9.259   2.602  1.00  0.00      LIG  
ATOM   4356 H3   LIG     1      10.725   8.888   0.929  1.00  0.00      LIG  
ATOM   4357 H4   LIG     1       9.473  13.349  -0.117  1.00  0.00      LIG  
ATOM   4358 H5   LIG     1       8.726   7.916   1.808  1.00  0.00      LIG  
ATOM   4359 H6   LIG     1       8.297   9.386   2.634  1.00  0.00      LIG  
ATOM   4360 H7   LIG     1       8.720  11.607  -1.460  1.00  0.00      LIG  
ATOM   4361 H8   LIG     1       7.271  12.481  -1.032  1.00  0.00      LIG  
ATOM   4362 H9   LIG     1      12.831  10.204   1.741  1.00  0.00      LIG  
ATOM   4363 H10  LIG     1      13.017  10.905   3.328  1.00  0.00      LIG  
ATOM   4364 H11  LIG     1       9.791  14.024   2.826  1.00  0.00      LIG  
ATOM   4365 H12  LIG     1      10.396  14.903   1.461  1.00  0.00      LIG  
ATOM   4366 H13  LIG     1      11.147  11.982  -0.500  1.00  0.00      LIG  
ATOM   4367 H14  LIG     1      11.912  10.438  -0.132  1.00  0.00      LIG  
ATOM   4368 H15  LIG     1      10.328  10.469  -0.844  1.00  0.00      LIG  
ATOM   4369 H16  LIG     1       5.656  10.768   0.610  1.00  0.00      LIG  
ATOM   4370 H17  LIG     1       6.211  12.399   0.882  1.00  0.00      LIG  
ATOM   4371 H18  LIG     1       6.473  11.159   2.118  1.00  0.00      LIG  
ATOM   4372 H19  LIG     1      10.713  10.596   4.125  1.00  0.00      LIG  
ATOM   4373 H20  LIG     1      11.477  12.148   4.406  1.00  0.00      LIG  
ATOM   4374 H21  LIG     1       9.802  12.081   3.886  1.00  0.00      LIG  
ATOM   4375 H22  LIG     1      14.037  11.929   0.809  1.00  0.00      LIG  
ATOM   4376 H23  LIG     1      14.414  12.438   2.473  1.00  0.00      LIG  
ATOM   4377 H24  LIG     1       6.813  11.022  -2.893  1.00  0.00      LIG  
ATOM   4378 H25  LIG     1       5.899  10.401  -1.501  1.00  0.00      LIG  
ATOM   4379 H26  LIG     1       6.948   6.901   0.279  1.00  0.00      LIG  
ATOM   4380 H27  LIG     1       6.787   6.843  -1.480  1.00  0.00      LIG  
ATOM   4381 H28  LIG     1       5.817   7.985  -0.546  1.00  0.00      LIG  
ATOM   4382 H29  LIG     1       9.401   7.099  -0.096  1.00  0.00      LIG  
ATOM   4383 H30  LIG     1      10.048   8.396  -1.122  1.00  0.00      LIG  
ATOM   4384 H31  LIG     1       9.101   7.092  -1.820  1.00  0.00      LIG  
ATOM   4385 H32  LIG     1      14.361  14.363   0.821  1.00  0.00      LIG  
ATOM   4386 H33  LIG     1       7.352  13.707   0.416  1.00  0.00      LIG  
ATOM   4387 H34  LIG     1      12.722  16.579   1.782  1.00  0.00      LIG  
ATOM   4388 H35  LIG     1      13.001  15.444   3.080  1.00  0.00      LIG  
ATOM   4389 H36  LIG     1      13.306  15.944  -0.633  1.00  0.00      LIG  
ATOM   4390 H37  LIG     1      11.700  15.537  -0.035  1.00  0.00      LIG  
ATOM   4391 H38  LIG     1      12.630  14.335  -0.947  1.00  0.00      LIG  
ATOM   4392 H39  LIG     1      15.293  16.080   1.281  1.00  0.00      LIG  
ATOM   4393 H40  LIG     1      15.281  14.454   3.250  1.00  0.00      LIG  
ATOM   4394 H41  LIG     1      17.047  15.730   2.059  1.00  0.00      LIG  
ATOM   4395 H42  LIG     1      15.776  14.988   6.743  1.00  0.00      LIG  
ATOM   4396 H43  LIG     1      16.976  14.548   5.511  1.00  0.00      LIG  
ATOM   4397 H44  LIG     1      15.341  13.856   5.471  1.00  0.00      LIG  
ATOM   4398 H45  LIG     1      15.954  18.022   4.695  1.00  0.00      LIG  
ATOM   4399 H46  LIG     1      16.123  17.333   6.293  1.00  0.00      LIG  
ATOM   4400 H47  LIG     1      17.334  16.962   5.055  1.00  0.00      LIG  
ATOM   4401 H48  LIG     1      13.760  15.347   5.597  1.00  0.00      LIG  
ATOM   4402 H49  LIG     1      16.221  20.025   3.123  1.00  0.00      LIG  
ATOM   4403 H50  LIG     1      14.634  20.173   2.294  1.00  0.00      LIG  
ATOM   4404 H51  LIG     1      16.130  20.442   1.386  1.00  0.00      LIG  
TER
REMARK  Energy: 68.1723
REMARK  SimpleFitness: 68.1723
REMARK  FullFitness: -902.0706
REMARK  InterFull: -33.2427
REMARK  IntraFull: 116.634
REMARK  solvFull: -1196.08
REMARK  surfFull: 210.618
REMARK  extraFull: 0.0
REMARK  deltaGcompsolvpol: -1196.08
REMARK  deltaGcompsolvnonpol: 210.618
REMARK  deltaGprotsolvpol: -1219.71
REMARK  deltaGprotsolvnonpol: 208.651
REMARK  deltaGligsolvpol: -12.3372
REMARK  deltaGligsolvnonpol: 16.6753
REMARK  deltaGvdw: -33.2427
REMARK  deltaGelec: 0.0
REMARK  deltaG: -6.324972
REMARK  Cluster: 5
REMARK  ClusterRank: 3
ATOM   4315 O    LIG     1       7.981  13.987   1.105  1.00  0.00      LIG  
ATOM   4316 O1   LIG     1       7.783   8.774  -3.104  1.00  0.00      LIG  
ATOM   4317 O2   LIG     1      14.791  17.692   2.500  1.00  0.00      LIG  
ATOM   4318 O3   LIG     1      16.983  15.511   3.006  1.00  0.00      LIG  
ATOM   4319 O4   LIG     1      14.081  16.159   5.160  1.00  0.00      LIG  
ATOM   4320 O5   LIG     1      16.607  17.944   1.098  1.00  0.00      LIG  
ATOM   4321 C    LIG     1      10.316  10.971   1.278  1.00  0.00      LIG  
ATOM   4322 C1   LIG     1       8.946  11.709   1.247  1.00  0.00      LIG  
ATOM   4323 C2   LIG     1       7.822  10.989   0.421  1.00  0.00      LIG  
ATOM   4324 C3   LIG     1      11.269  11.664   2.299  1.00  0.00      LIG  
ATOM   4325 C4   LIG     1       7.855   9.442   0.549  1.00  0.00      LIG  
ATOM   4326 C5   LIG     1      10.166   9.494   1.644  1.00  0.00      LIG  
ATOM   4327 C6   LIG     1       9.163  13.218   0.923  1.00  0.00      LIG  
ATOM   4328 C7   LIG     1       8.737   9.004   1.708  1.00  0.00      LIG  
ATOM   4329 C8   LIG     1      11.443  13.079   1.896  1.00  0.00      LIG  
ATOM   4330 C9   LIG     1       7.909   8.552  -0.733  1.00  0.00      LIG  
ATOM   4331 C10  LIG     1       7.728  11.492  -1.019  1.00  0.00      LIG  
ATOM   4332 C11  LIG     1      12.703  11.130   2.305  1.00  0.00      LIG  
ATOM   4333 C12  LIG     1      10.200  13.890   1.819  1.00  0.00      LIG  
ATOM   4334 C13  LIG     1      10.961  10.976  -0.119  1.00  0.00      LIG  
ATOM   4335 C14  LIG     1       6.471  11.353   1.043  1.00  0.00      LIG  
ATOM   4336 C15  LIG     1      12.711  13.387   1.602  1.00  0.00      LIG  
ATOM   4337 C16  LIG     1      10.780  11.618   3.750  1.00  0.00      LIG  
ATOM   4338 C17  LIG     1      13.605  12.221   1.771  1.00  0.00      LIG  
ATOM   4339 C18  LIG     1       6.902  10.587  -1.894  1.00  0.00      LIG  
ATOM   4340 C19  LIG     1       7.640   9.304  -2.012  1.00  0.00      LIG  
ATOM   4341 C20  LIG     1       6.802   7.513  -0.615  1.00  0.00      LIG  
ATOM   4342 C21  LIG     1       9.187   7.748  -0.949  1.00  0.00      LIG  
ATOM   4343 C22  LIG     1      13.337  14.643   1.081  1.00  0.00      LIG  
ATOM   4344 C23  LIG     1      13.381  15.771   2.109  1.00  0.00      LIG  
ATOM   4345 C24  LIG     1      12.702  15.138  -0.207  1.00  0.00      LIG  
ATOM   4346 C25  LIG     1      14.817  16.276   2.248  1.00  0.00      LIG  
ATOM   4347 C26  LIG     1      15.595  15.498   3.335  1.00  0.00      LIG  
ATOM   4348 C27  LIG     1      15.441  15.913   4.818  1.00  0.00      LIG  
ATOM   4349 C28  LIG     1      15.918  14.761   5.683  1.00  0.00      LIG  
ATOM   4350 C29  LIG     1      16.267  17.124   5.229  1.00  0.00      LIG  
ATOM   4351 C30  LIG     1      15.746  18.411   1.829  1.00  0.00      LIG  
ATOM   4352 C31  LIG     1      15.676  19.858   2.190  1.00  0.00      LIG  
ATOM   4353 H    LIG     1       8.561  11.692   2.267  1.00  0.00      LIG  
ATOM   4354 H1   LIG     1       6.872   9.179   0.947  1.00  0.00      LIG  
ATOM   4355 H2   LIG     1      10.629   9.259   2.602  1.00  0.00      LIG  
ATOM   4356 H3   LIG     1      10.725   8.888   0.929  1.00  0.00      LIG  
ATOM   4357 H4   LIG     1       9.473  13.349  -0.117  1.00  0.00      LIG  
ATOM   4358 H5   LIG     1       8.726   7.916   1.808  1.00  0.00      LIG  
ATOM   4359 H6   LIG     1       8.297   9.386   2.634  1.00  0.00      LIG  
ATOM   4360 H7   LIG     1       8.720  11.607  -1.460  1.00  0.00      LIG  
ATOM   4361 H8   LIG     1       7.271  12.481  -1.032  1.00  0.00      LIG  
ATOM   4362 H9   LIG     1      12.831  10.204   1.741  1.00  0.00      LIG  
ATOM   4363 H10  LIG     1      13.017  10.905   3.328  1.00  0.00      LIG  
ATOM   4364 H11  LIG     1       9.791  14.024   2.826  1.00  0.00      LIG  
ATOM   4365 H12  LIG     1      10.396  14.903   1.461  1.00  0.00      LIG  
ATOM   4366 H13  LIG     1      11.147  11.982  -0.500  1.00  0.00      LIG  
ATOM   4367 H14  LIG     1      11.912  10.438  -0.132  1.00  0.00      LIG  
ATOM   4368 H15  LIG     1      10.328  10.469  -0.844  1.00  0.00      LIG  
ATOM   4369 H16  LIG     1       5.656  10.768   0.610  1.00  0.00      LIG  
ATOM   4370 H17  LIG     1       6.211  12.399   0.882  1.00  0.00      LIG  
ATOM   4371 H18  LIG     1       6.473  11.159   2.118  1.00  0.00      LIG  
ATOM   4372 H19  LIG     1      10.713  10.596   4.125  1.00  0.00      LIG  
ATOM   4373 H20  LIG     1      11.477  12.148   4.406  1.00  0.00      LIG  
ATOM   4374 H21  LIG     1       9.802  12.081   3.886  1.00  0.00      LIG  
ATOM   4375 H22  LIG     1      14.037  11.929   0.809  1.00  0.00      LIG  
ATOM   4376 H23  LIG     1      14.414  12.438   2.473  1.00  0.00      LIG  
ATOM   4377 H24  LIG     1       6.813  11.022  -2.893  1.00  0.00      LIG  
ATOM   4378 H25  LIG     1       5.899  10.401  -1.501  1.00  0.00      LIG  
ATOM   4379 H26  LIG     1       6.948   6.901   0.279  1.00  0.00      LIG  
ATOM   4380 H27  LIG     1       6.787   6.843  -1.480  1.00  0.00      LIG  
ATOM   4381 H28  LIG     1       5.817   7.985  -0.546  1.00  0.00      LIG  
ATOM   4382 H29  LIG     1       9.401   7.099  -0.096  1.00  0.00      LIG  
ATOM   4383 H30  LIG     1      10.048   8.396  -1.122  1.00  0.00      LIG  
ATOM   4384 H31  LIG     1       9.101   7.092  -1.820  1.00  0.00      LIG  
ATOM   4385 H32  LIG     1      14.361  14.363   0.821  1.00  0.00      LIG  
ATOM   4386 H33  LIG     1       7.352  13.707   0.416  1.00  0.00      LIG  
ATOM   4387 H34  LIG     1      12.722  16.579   1.782  1.00  0.00      LIG  
ATOM   4388 H35  LIG     1      13.001  15.444   3.080  1.00  0.00      LIG  
ATOM   4389 H36  LIG     1      13.306  15.944  -0.633  1.00  0.00      LIG  
ATOM   4390 H37  LIG     1      11.700  15.537  -0.035  1.00  0.00      LIG  
ATOM   4391 H38  LIG     1      12.630  14.335  -0.947  1.00  0.00      LIG  
ATOM   4392 H39  LIG     1      15.293  16.080   1.281  1.00  0.00      LIG  
ATOM   4393 H40  LIG     1      15.281  14.454   3.250  1.00  0.00      LIG  
ATOM   4394 H41  LIG     1      17.047  15.730   2.059  1.00  0.00      LIG  
ATOM   4395 H42  LIG     1      15.776  14.988   6.743  1.00  0.00      LIG  
ATOM   4396 H43  LIG     1      16.976  14.548   5.511  1.00  0.00      LIG  
ATOM   4397 H44  LIG     1      15.341  13.856   5.471  1.00  0.00      LIG  
ATOM   4398 H45  LIG     1      15.954  18.022   4.695  1.00  0.00      LIG  
ATOM   4399 H46  LIG     1      16.123  17.333   6.293  1.00  0.00      LIG  
ATOM   4400 H47  LIG     1      17.334  16.962   5.055  1.00  0.00      LIG  
ATOM   4401 H48  LIG     1      13.760  15.347   5.597  1.00  0.00      LIG  
ATOM   4402 H49  LIG     1      16.221  20.025   3.123  1.00  0.00      LIG  
ATOM   4403 H50  LIG     1      14.634  20.173   2.294  1.00  0.00      LIG  
ATOM   4404 H51  LIG     1      16.130  20.442   1.386  1.00  0.00      LIG  
TER
REMARK  Energy: 68.364
REMARK  SimpleFitness: 68.364
REMARK  FullFitness: -901.6591
REMARK  InterFull: -32.2031
REMARK  IntraFull: 116.593
REMARK  solvFull: -1196.65
REMARK  surfFull: 210.601
REMARK  extraFull: 0.0
REMARK  deltaGcompsolvpol: -1196.65
REMARK  deltaGcompsolvnonpol: 210.601
REMARK  deltaGprotsolvpol: -1219.71
REMARK  deltaGprotsolvnonpol: 208.651
REMARK  deltaGligsolvpol: -12.7362
REMARK  deltaGligsolvnonpol: 16.7002
REMARK  deltaGvdw: -32.2031
REMARK  deltaGelec: 0.0
REMARK  deltaG: -6.241059
REMARK  Cluster: 5
REMARK  ClusterRank: 4
ATOM   4315 O    LIG     1       8.031  14.041   1.109  1.00  0.00      LIG  
ATOM   4316 O1   LIG     1       7.943   8.865  -3.147  1.00  0.00      LIG  
ATOM   4317 O2   LIG     1      14.871  17.798   2.601  1.00  0.00      LIG  
ATOM   4318 O3   LIG     1      17.051  15.584   3.187  1.00  0.00      LIG  
ATOM   4319 O4   LIG     1      14.238  16.577   5.330  1.00  0.00      LIG  
ATOM   4320 O5   LIG     1      16.634  17.989   1.121  1.00  0.00      LIG  
ATOM   4321 C    LIG     1      10.397  11.048   1.314  1.00  0.00      LIG  
ATOM   4322 C1   LIG     1       9.018  11.769   1.260  1.00  0.00      LIG  
ATOM   4323 C2   LIG     1       7.920  11.045   0.404  1.00  0.00      LIG  
ATOM   4324 C3   LIG     1      11.314  11.736   2.369  1.00  0.00      LIG  
ATOM   4325 C4   LIG     1       7.968   9.498   0.515  1.00  0.00      LIG  
ATOM   4326 C5   LIG     1      10.258   9.563   1.651  1.00  0.00      LIG  
ATOM   4327 C6   LIG     1       9.225  13.284   0.958  1.00  0.00      LIG  
ATOM   4328 C7   LIG     1       8.834   9.057   1.684  1.00  0.00      LIG  
ATOM   4329 C8   LIG     1      11.478  13.162   1.997  1.00  0.00      LIG  
ATOM   4330 C9   LIG     1       8.055   8.624  -0.777  1.00  0.00      LIG  
ATOM   4331 C10  LIG     1       7.851  11.559  -1.033  1.00  0.00      LIG  
ATOM   4332 C11  LIG     1      12.755  11.222   2.405  1.00  0.00      LIG  
ATOM   4333 C12  LIG     1      10.224  13.953   1.899  1.00  0.00      LIG  
ATOM   4334 C13  LIG     1      11.076  11.084  -0.065  1.00  0.00      LIG  
ATOM   4335 C14  LIG     1       6.553  11.389   1.005  1.00  0.00      LIG  
ATOM   4336 C15  LIG     1      12.749  13.497   1.754  1.00  0.00      LIG  
ATOM   4337 C16  LIG     1      10.792  11.657   3.807  1.00  0.00      LIG  
ATOM   4338 C17  LIG     1      13.657  12.343   1.939  1.00  0.00      LIG  
ATOM   4339 C18  LIG     1       7.041  10.661  -1.930  1.00  0.00      LIG  
ATOM   4340 C19  LIG     1       7.787   9.384  -2.052  1.00  0.00      LIG  
ATOM   4341 C20  LIG     1       6.968   7.561  -0.683  1.00  0.00      LIG  
ATOM   4342 C21  LIG     1       9.352   7.848  -0.986  1.00  0.00      LIG  
ATOM   4343 C22  LIG     1      13.378  14.767   1.269  1.00  0.00      LIG  
ATOM   4344 C23  LIG     1      13.461  15.852   2.342  1.00  0.00      LIG  
ATOM   4345 C24  LIG     1      12.737  15.327   0.010  1.00  0.00      LIG  
ATOM   4346 C25  LIG     1      14.897  16.370   2.425  1.00  0.00      LIG  
ATOM   4347 C26  LIG     1      15.673  15.652   3.550  1.00  0.00      LIG  
ATOM   4348 C27  LIG     1      15.570  16.194   4.995  1.00  0.00      LIG  
ATOM   4349 C28  LIG     1      15.972  15.083   5.946  1.00  0.00      LIG  
ATOM   4350 C29  LIG     1      16.493  17.366   5.297  1.00  0.00      LIG  
ATOM   4351 C30  LIG     1      15.799  18.486   1.862  1.00  0.00      LIG  
ATOM   4352 C31  LIG     1      15.742  19.945   2.167  1.00  0.00      LIG  
ATOM   4353 H    LIG     1       8.612  11.738   2.272  1.00  0.00      LIG  
ATOM   4354 H1   LIG     1       6.980   9.220   0.892  1.00  0.00      LIG  
ATOM   4355 H2   LIG     1      10.710   9.316   2.611  1.00  0.00      LIG  
ATOM   4356 H3   LIG     1      10.834   8.977   0.934  1.00  0.00      LIG  
ATOM   4357 H4   LIG     1       9.570  13.430  -0.069  1.00  0.00      LIG  
ATOM   4358 H5   LIG     1       8.834   7.968   1.771  1.00  0.00      LIG  
ATOM   4359 H6   LIG     1       8.374   9.422   2.607  1.00  0.00      LIG  
ATOM   4360 H7   LIG     1       8.851  11.680  -1.454  1.00  0.00      LIG  
ATOM   4361 H8   LIG     1       7.393  12.547  -1.044  1.00  0.00      LIG  
ATOM   4362 H9   LIG     1      12.914  10.319   1.812  1.00  0.00      LIG  
ATOM   4363 H10  LIG     1      13.038  10.961   3.428  1.00  0.00      LIG  
ATOM   4364 H11  LIG     1       9.783  14.057   2.894  1.00  0.00      LIG  
ATOM   4365 H12  LIG     1      10.412  14.978   1.574  1.00  0.00      LIG  
ATOM   4366 H13  LIG     1      11.265  12.098  -0.424  1.00  0.00      LIG  
ATOM   4367 H14  LIG     1      12.031  10.553  -0.064  1.00  0.00      LIG  
ATOM   4368 H15  LIG     1      10.466  10.584  -0.815  1.00  0.00      LIG  
ATOM   4369 H16  LIG     1       5.752  10.801   0.549  1.00  0.00      LIG  
ATOM   4370 H17  LIG     1       6.285  12.434   0.852  1.00  0.00      LIG  
ATOM   4371 H18  LIG     1       6.537  11.181   2.077  1.00  0.00      LIG  
ATOM   4372 H19  LIG     1      10.726  10.627   4.160  1.00  0.00      LIG  
ATOM   4373 H20  LIG     1      11.470  12.180   4.487  1.00  0.00      LIG  
ATOM   4374 H21  LIG     1       9.807  12.108   3.929  1.00  0.00      LIG  
ATOM   4375 H22  LIG     1      14.140  12.082   0.994  1.00  0.00      LIG  
ATOM   4376 H23  LIG     1      14.427  12.560   2.684  1.00  0.00      LIG  
ATOM   4377 H24  LIG     1       6.966  11.107  -2.925  1.00  0.00      LIG  
ATOM   4378 H25  LIG     1       6.034  10.466  -1.555  1.00  0.00      LIG  
ATOM   4379 H26  LIG     1       7.115   6.944   0.207  1.00  0.00      LIG  
ATOM   4380 H27  LIG     1       6.980   6.899  -1.555  1.00  0.00      LIG  
ATOM   4381 H28  LIG     1       5.973   8.013  -0.624  1.00  0.00      LIG  
ATOM   4382 H29  LIG     1       9.568   7.193  -0.139  1.00  0.00      LIG  
ATOM   4383 H30  LIG     1      10.201   8.516  -1.141  1.00  0.00      LIG  
ATOM   4384 H31  LIG     1       9.290   7.201  -1.867  1.00  0.00      LIG  
ATOM   4385 H32  LIG     1      14.391  14.479   0.978  1.00  0.00      LIG  
ATOM   4386 H33  LIG     1       7.428  13.764   0.397  1.00  0.00      LIG  
ATOM   4387 H34  LIG     1      12.767  16.660   2.092  1.00  0.00      LIG  
ATOM   4388 H35  LIG     1      13.151  15.471   3.319  1.00  0.00      LIG  
ATOM   4389 H36  LIG     1      13.363  16.122  -0.405  1.00  0.00      LIG  
ATOM   4390 H37  LIG     1      11.755  15.758   0.215  1.00  0.00      LIG  
ATOM   4391 H38  LIG     1      12.620  14.551  -0.752  1.00  0.00      LIG  
ATOM   4392 H39  LIG     1      15.367  16.121   1.467  1.00  0.00      LIG  
ATOM   4393 H40  LIG     1      15.319  14.618   3.555  1.00  0.00      LIG  
ATOM   4394 H41  LIG     1      17.084  15.502   2.219  1.00  0.00      LIG  
ATOM   4395 H42  LIG     1      15.861  15.405   6.985  1.00  0.00      LIG  
ATOM   4396 H43  LIG     1      17.010  14.780   5.783  1.00  0.00      LIG  
ATOM   4397 H44  LIG     1      15.329  14.209   5.811  1.00  0.00      LIG  
ATOM   4398 H45  LIG     1      16.255  18.232   4.678  1.00  0.00      LIG  
ATOM   4399 H46  LIG     1      16.369  17.687   6.336  1.00  0.00      LIG  
ATOM   4400 H47  LIG     1      17.543  17.104   5.146  1.00  0.00      LIG  
ATOM   4401 H48  LIG     1      14.282  16.923   6.239  1.00  0.00      LIG  
ATOM   4402 H49  LIG     1      16.284  20.144   3.095  1.00  0.00      LIG  
ATOM   4403 H50  LIG     1      14.701  20.272   2.252  1.00  0.00      LIG  
ATOM   4404 H51  LIG     1      16.206  20.493   1.343  1.00  0.00      LIG  
TER
REMARK  Energy: 68.364
REMARK  SimpleFitness: 68.364
REMARK  FullFitness: -901.6591
REMARK  InterFull: -32.2031
REMARK  IntraFull: 116.593
REMARK  solvFull: -1196.65
REMARK  surfFull: 210.601
REMARK  extraFull: 0.0
REMARK  deltaGcompsolvpol: -1196.65
REMARK  deltaGcompsolvnonpol: 210.601
REMARK  deltaGprotsolvpol: -1219.71
REMARK  deltaGprotsolvnonpol: 208.651
REMARK  deltaGligsolvpol: -12.7362
REMARK  deltaGligsolvnonpol: 16.7002
REMARK  deltaGvdw: -32.2031
REMARK  deltaGelec: 0.0
REMARK  deltaG: -6.241059
REMARK  Cluster: 5
REMARK  ClusterRank: 5
ATOM   4315 O    LIG     1       8.031  14.041   1.109  1.00  0.00      LIG  
ATOM   4316 O1   LIG     1       7.943   8.865  -3.147  1.00  0.00      LIG  
ATOM   4317 O2   LIG     1      14.871  17.798   2.601  1.00  0.00      LIG  
ATOM   4318 O3   LIG     1      17.051  15.584   3.187  1.00  0.00      LIG  
ATOM   4319 O4   LIG     1      14.238  16.577   5.330  1.00  0.00      LIG  
ATOM   4320 O5   LIG     1      16.634  17.989   1.121  1.00  0.00      LIG  
ATOM   4321 C    LIG     1      10.397  11.048   1.314  1.00  0.00      LIG  
ATOM   4322 C1   LIG     1       9.018  11.769   1.260  1.00  0.00      LIG  
ATOM   4323 C2   LIG     1       7.920  11.045   0.404  1.00  0.00      LIG  
ATOM   4324 C3   LIG     1      11.314  11.736   2.369  1.00  0.00      LIG  
ATOM   4325 C4   LIG     1       7.968   9.498   0.515  1.00  0.00      LIG  
ATOM   4326 C5   LIG     1      10.258   9.563   1.651  1.00  0.00      LIG  
ATOM   4327 C6   LIG     1       9.225  13.284   0.958  1.00  0.00      LIG  
ATOM   4328 C7   LIG     1       8.834   9.057   1.684  1.00  0.00      LIG  
ATOM   4329 C8   LIG     1      11.478  13.162   1.997  1.00  0.00      LIG  
ATOM   4330 C9   LIG     1       8.055   8.624  -0.777  1.00  0.00      LIG  
ATOM   4331 C10  LIG     1       7.851  11.559  -1.033  1.00  0.00      LIG  
ATOM   4332 C11  LIG     1      12.755  11.222   2.405  1.00  0.00      LIG  
ATOM   4333 C12  LIG     1      10.224  13.953   1.899  1.00  0.00      LIG  
ATOM   4334 C13  LIG     1      11.076  11.084  -0.065  1.00  0.00      LIG  
ATOM   4335 C14  LIG     1       6.553  11.389   1.005  1.00  0.00      LIG  
ATOM   4336 C15  LIG     1      12.749  13.497   1.754  1.00  0.00      LIG  
ATOM   4337 C16  LIG     1      10.792  11.657   3.807  1.00  0.00      LIG  
ATOM   4338 C17  LIG     1      13.657  12.343   1.939  1.00  0.00      LIG  
ATOM   4339 C18  LIG     1       7.041  10.661  -1.930  1.00  0.00      LIG  
ATOM   4340 C19  LIG     1       7.787   9.384  -2.052  1.00  0.00      LIG  
ATOM   4341 C20  LIG     1       6.968   7.561  -0.683  1.00  0.00      LIG  
ATOM   4342 C21  LIG     1       9.352   7.848  -0.986  1.00  0.00      LIG  
ATOM   4343 C22  LIG     1      13.378  14.767   1.269  1.00  0.00      LIG  
ATOM   4344 C23  LIG     1      13.461  15.852   2.342  1.00  0.00      LIG  
ATOM   4345 C24  LIG     1      12.737  15.327   0.010  1.00  0.00      LIG  
ATOM   4346 C25  LIG     1      14.897  16.370   2.425  1.00  0.00      LIG  
ATOM   4347 C26  LIG     1      15.673  15.652   3.550  1.00  0.00      LIG  
ATOM   4348 C27  LIG     1      15.570  16.194   4.995  1.00  0.00      LIG  
ATOM   4349 C28  LIG     1      15.972  15.083   5.946  1.00  0.00      LIG  
ATOM   4350 C29  LIG     1      16.493  17.366   5.297  1.00  0.00      LIG  
ATOM   4351 C30  LIG     1      15.799  18.486   1.862  1.00  0.00      LIG  
ATOM   4352 C31  LIG     1      15.742  19.945   2.167  1.00  0.00      LIG  
ATOM   4353 H    LIG     1       8.612  11.738   2.272  1.00  0.00      LIG  
ATOM   4354 H1   LIG     1       6.980   9.220   0.892  1.00  0.00      LIG  
ATOM   4355 H2   LIG     1      10.710   9.316   2.611  1.00  0.00      LIG  
ATOM   4356 H3   LIG     1      10.834   8.977   0.934  1.00  0.00      LIG  
ATOM   4357 H4   LIG     1       9.570  13.430  -0.069  1.00  0.00      LIG  
ATOM   4358 H5   LIG     1       8.834   7.968   1.771  1.00  0.00      LIG  
ATOM   4359 H6   LIG     1       8.374   9.422   2.607  1.00  0.00      LIG  
ATOM   4360 H7   LIG     1       8.851  11.680  -1.454  1.00  0.00      LIG  
ATOM   4361 H8   LIG     1       7.393  12.547  -1.044  1.00  0.00      LIG  
ATOM   4362 H9   LIG     1      12.914  10.319   1.812  1.00  0.00      LIG  
ATOM   4363 H10  LIG     1      13.038  10.961   3.428  1.00  0.00      LIG  
ATOM   4364 H11  LIG     1       9.783  14.057   2.894  1.00  0.00      LIG  
ATOM   4365 H12  LIG     1      10.412  14.978   1.574  1.00  0.00      LIG  
ATOM   4366 H13  LIG     1      11.265  12.098  -0.424  1.00  0.00      LIG  
ATOM   4367 H14  LIG     1      12.031  10.553  -0.064  1.00  0.00      LIG  
ATOM   4368 H15  LIG     1      10.466  10.584  -0.815  1.00  0.00      LIG  
ATOM   4369 H16  LIG     1       5.752  10.801   0.549  1.00  0.00      LIG  
ATOM   4370 H17  LIG     1       6.285  12.434   0.852  1.00  0.00      LIG  
ATOM   4371 H18  LIG     1       6.537  11.181   2.077  1.00  0.00      LIG  
ATOM   4372 H19  LIG     1      10.726  10.627   4.160  1.00  0.00      LIG  
ATOM   4373 H20  LIG     1      11.470  12.180   4.487  1.00  0.00      LIG  
ATOM   4374 H21  LIG     1       9.807  12.108   3.929  1.00  0.00      LIG  
ATOM   4375 H22  LIG     1      14.140  12.082   0.994  1.00  0.00      LIG  
ATOM   4376 H23  LIG     1      14.427  12.560   2.684  1.00  0.00      LIG  
ATOM   4377 H24  LIG     1       6.966  11.107  -2.925  1.00  0.00      LIG  
ATOM   4378 H25  LIG     1       6.034  10.466  -1.555  1.00  0.00      LIG  
ATOM   4379 H26  LIG     1       7.115   6.944   0.207  1.00  0.00      LIG  
ATOM   4380 H27  LIG     1       6.980   6.899  -1.555  1.00  0.00      LIG  
ATOM   4381 H28  LIG     1       5.973   8.013  -0.624  1.00  0.00      LIG  
ATOM   4382 H29  LIG     1       9.568   7.193  -0.139  1.00  0.00      LIG  
ATOM   4383 H30  LIG     1      10.201   8.516  -1.141  1.00  0.00      LIG  
ATOM   4384 H31  LIG     1       9.290   7.201  -1.867  1.00  0.00      LIG  
ATOM   4385 H32  LIG     1      14.391  14.479   0.978  1.00  0.00      LIG  
ATOM   4386 H33  LIG     1       7.428  13.764   0.397  1.00  0.00      LIG  
ATOM   4387 H34  LIG     1      12.767  16.660   2.092  1.00  0.00      LIG  
ATOM   4388 H35  LIG     1      13.151  15.471   3.319  1.00  0.00      LIG  
ATOM   4389 H36  LIG     1      13.363  16.122  -0.405  1.00  0.00      LIG  
ATOM   4390 H37  LIG     1      11.755  15.758   0.215  1.00  0.00      LIG  
ATOM   4391 H38  LIG     1      12.620  14.551  -0.752  1.00  0.00      LIG  
ATOM   4392 H39  LIG     1      15.367  16.121   1.467  1.00  0.00      LIG  
ATOM   4393 H40  LIG     1      15.319  14.618   3.555  1.00  0.00      LIG  
ATOM   4394 H41  LIG     1      17.084  15.502   2.219  1.00  0.00      LIG  
ATOM   4395 H42  LIG     1      15.861  15.405   6.985  1.00  0.00      LIG  
ATOM   4396 H43  LIG     1      17.010  14.780   5.783  1.00  0.00      LIG  
ATOM   4397 H44  LIG     1      15.329  14.209   5.811  1.00  0.00      LIG  
ATOM   4398 H45  LIG     1      16.255  18.232   4.678  1.00  0.00      LIG  
ATOM   4399 H46  LIG     1      16.369  17.687   6.336  1.00  0.00      LIG  
ATOM   4400 H47  LIG     1      17.543  17.104   5.146  1.00  0.00      LIG  
ATOM   4401 H48  LIG     1      14.282  16.923   6.239  1.00  0.00      LIG  
ATOM   4402 H49  LIG     1      16.284  20.144   3.095  1.00  0.00      LIG  
ATOM   4403 H50  LIG     1      14.701  20.272   2.252  1.00  0.00      LIG  
ATOM   4404 H51  LIG     1      16.206  20.493   1.343  1.00  0.00      LIG  
TER
REMARK  Energy: 68.364
REMARK  SimpleFitness: 68.364
REMARK  FullFitness: -901.6591
REMARK  InterFull: -32.2031
REMARK  IntraFull: 116.593
REMARK  solvFull: -1196.65
REMARK  surfFull: 210.601
REMARK  extraFull: 0.0
REMARK  deltaGcompsolvpol: -1196.65
REMARK  deltaGcompsolvnonpol: 210.601
REMARK  deltaGprotsolvpol: -1219.71
REMARK  deltaGprotsolvnonpol: 208.651
REMARK  deltaGligsolvpol: -12.7362
REMARK  deltaGligsolvnonpol: 16.7002
REMARK  deltaGvdw: -32.2031
REMARK  deltaGelec: 0.0
REMARK  deltaG: -6.241059
REMARK  Cluster: 5
REMARK  ClusterRank: 6
ATOM   4315 O    LIG     1       8.031  14.041   1.109  1.00  0.00      LIG  
ATOM   4316 O1   LIG     1       7.943   8.865  -3.147  1.00  0.00      LIG  
ATOM   4317 O2   LIG     1      14.871  17.798   2.601  1.00  0.00      LIG  
ATOM   4318 O3   LIG     1      17.051  15.584   3.187  1.00  0.00      LIG  
ATOM   4319 O4   LIG     1      14.238  16.577   5.330  1.00  0.00      LIG  
ATOM   4320 O5   LIG     1      16.634  17.989   1.121  1.00  0.00      LIG  
ATOM   4321 C    LIG     1      10.397  11.048   1.314  1.00  0.00      LIG  
ATOM   4322 C1   LIG     1       9.018  11.769   1.260  1.00  0.00      LIG  
ATOM   4323 C2   LIG     1       7.920  11.045   0.404  1.00  0.00      LIG  
ATOM   4324 C3   LIG     1      11.314  11.736   2.369  1.00  0.00      LIG  
ATOM   4325 C4   LIG     1       7.968   9.498   0.515  1.00  0.00      LIG  
ATOM   4326 C5   LIG     1      10.258   9.563   1.651  1.00  0.00      LIG  
ATOM   4327 C6   LIG     1       9.225  13.284   0.958  1.00  0.00      LIG  
ATOM   4328 C7   LIG     1       8.834   9.057   1.684  1.00  0.00      LIG  
ATOM   4329 C8   LIG     1      11.478  13.162   1.997  1.00  0.00      LIG  
ATOM   4330 C9   LIG     1       8.055   8.624  -0.777  1.00  0.00      LIG  
ATOM   4331 C10  LIG     1       7.851  11.559  -1.033  1.00  0.00      LIG  
ATOM   4332 C11  LIG     1      12.755  11.222   2.405  1.00  0.00      LIG  
ATOM   4333 C12  LIG     1      10.224  13.953   1.899  1.00  0.00      LIG  
ATOM   4334 C13  LIG     1      11.076  11.084  -0.065  1.00  0.00      LIG  
ATOM   4335 C14  LIG     1       6.553  11.389   1.005  1.00  0.00      LIG  
ATOM   4336 C15  LIG     1      12.749  13.497   1.754  1.00  0.00      LIG  
ATOM   4337 C16  LIG     1      10.792  11.657   3.807  1.00  0.00      LIG  
ATOM   4338 C17  LIG     1      13.657  12.343   1.939  1.00  0.00      LIG  
ATOM   4339 C18  LIG     1       7.041  10.661  -1.930  1.00  0.00      LIG  
ATOM   4340 C19  LIG     1       7.787   9.384  -2.052  1.00  0.00      LIG  
ATOM   4341 C20  LIG     1       6.968   7.561  -0.683  1.00  0.00      LIG  
ATOM   4342 C21  LIG     1       9.352   7.848  -0.986  1.00  0.00      LIG  
ATOM   4343 C22  LIG     1      13.378  14.767   1.269  1.00  0.00      LIG  
ATOM   4344 C23  LIG     1      13.461  15.852   2.342  1.00  0.00      LIG  
ATOM   4345 C24  LIG     1      12.737  15.327   0.010  1.00  0.00      LIG  
ATOM   4346 C25  LIG     1      14.897  16.370   2.425  1.00  0.00      LIG  
ATOM   4347 C26  LIG     1      15.673  15.652   3.550  1.00  0.00      LIG  
ATOM   4348 C27  LIG     1      15.570  16.194   4.995  1.00  0.00      LIG  
ATOM   4349 C28  LIG     1      15.972  15.083   5.946  1.00  0.00      LIG  
ATOM   4350 C29  LIG     1      16.493  17.366   5.297  1.00  0.00      LIG  
ATOM   4351 C30  LIG     1      15.799  18.486   1.862  1.00  0.00      LIG  
ATOM   4352 C31  LIG     1      15.742  19.945   2.167  1.00  0.00      LIG  
ATOM   4353 H    LIG     1       8.612  11.738   2.272  1.00  0.00      LIG  
ATOM   4354 H1   LIG     1       6.980   9.220   0.892  1.00  0.00      LIG  
ATOM   4355 H2   LIG     1      10.710   9.316   2.611  1.00  0.00      LIG  
ATOM   4356 H3   LIG     1      10.834   8.977   0.934  1.00  0.00      LIG  
ATOM   4357 H4   LIG     1       9.570  13.430  -0.069  1.00  0.00      LIG  
ATOM   4358 H5   LIG     1       8.834   7.968   1.771  1.00  0.00      LIG  
ATOM   4359 H6   LIG     1       8.374   9.422   2.607  1.00  0.00      LIG  
ATOM   4360 H7   LIG     1       8.851  11.680  -1.454  1.00  0.00      LIG  
ATOM   4361 H8   LIG     1       7.393  12.547  -1.044  1.00  0.00      LIG  
ATOM   4362 H9   LIG     1      12.914  10.319   1.812  1.00  0.00      LIG  
ATOM   4363 H10  LIG     1      13.038  10.961   3.428  1.00  0.00      LIG  
ATOM   4364 H11  LIG     1       9.783  14.057   2.894  1.00  0.00      LIG  
ATOM   4365 H12  LIG     1      10.412  14.978   1.574  1.00  0.00      LIG  
ATOM   4366 H13  LIG     1      11.265  12.098  -0.424  1.00  0.00      LIG  
ATOM   4367 H14  LIG     1      12.031  10.553  -0.064  1.00  0.00      LIG  
ATOM   4368 H15  LIG     1      10.466  10.584  -0.815  1.00  0.00      LIG  
ATOM   4369 H16  LIG     1       5.752  10.801   0.549  1.00  0.00      LIG  
ATOM   4370 H17  LIG     1       6.285  12.434   0.852  1.00  0.00      LIG  
ATOM   4371 H18  LIG     1       6.537  11.181   2.077  1.00  0.00      LIG  
ATOM   4372 H19  LIG     1      10.726  10.627   4.160  1.00  0.00      LIG  
ATOM   4373 H20  LIG     1      11.470  12.180   4.487  1.00  0.00      LIG  
ATOM   4374 H21  LIG     1       9.807  12.108   3.929  1.00  0.00      LIG  
ATOM   4375 H22  LIG     1      14.140  12.082   0.994  1.00  0.00      LIG  
ATOM   4376 H23  LIG     1      14.427  12.560   2.684  1.00  0.00      LIG  
ATOM   4377 H24  LIG     1       6.966  11.107  -2.925  1.00  0.00      LIG  
ATOM   4378 H25  LIG     1       6.034  10.466  -1.555  1.00  0.00      LIG  
ATOM   4379 H26  LIG     1       7.115   6.944   0.207  1.00  0.00      LIG  
ATOM   4380 H27  LIG     1       6.980   6.899  -1.555  1.00  0.00      LIG  
ATOM   4381 H28  LIG     1       5.973   8.013  -0.624  1.00  0.00      LIG  
ATOM   4382 H29  LIG     1       9.568   7.193  -0.139  1.00  0.00      LIG  
ATOM   4383 H30  LIG     1      10.201   8.516  -1.141  1.00  0.00      LIG  
ATOM   4384 H31  LIG     1       9.290   7.201  -1.867  1.00  0.00      LIG  
ATOM   4385 H32  LIG     1      14.391  14.479   0.978  1.00  0.00      LIG  
ATOM   4386 H33  LIG     1       7.428  13.764   0.397  1.00  0.00      LIG  
ATOM   4387 H34  LIG     1      12.767  16.660   2.092  1.00  0.00      LIG  
ATOM   4388 H35  LIG     1      13.151  15.471   3.319  1.00  0.00      LIG  
ATOM   4389 H36  LIG     1      13.363  16.122  -0.405  1.00  0.00      LIG  
ATOM   4390 H37  LIG     1      11.755  15.758   0.215  1.00  0.00      LIG  
ATOM   4391 H38  LIG     1      12.620  14.551  -0.752  1.00  0.00      LIG  
ATOM   4392 H39  LIG     1      15.367  16.121   1.467  1.00  0.00      LIG  
ATOM   4393 H40  LIG     1      15.319  14.618   3.555  1.00  0.00      LIG  
ATOM   4394 H41  LIG     1      17.084  15.502   2.219  1.00  0.00      LIG  
ATOM   4395 H42  LIG     1      15.861  15.405   6.985  1.00  0.00      LIG  
ATOM   4396 H43  LIG     1      17.010  14.780   5.783  1.00  0.00      LIG  
ATOM   4397 H44  LIG     1      15.329  14.209   5.811  1.00  0.00      LIG  
ATOM   4398 H45  LIG     1      16.255  18.232   4.678  1.00  0.00      LIG  
ATOM   4399 H46  LIG     1      16.369  17.687   6.336  1.00  0.00      LIG  
ATOM   4400 H47  LIG     1      17.543  17.104   5.146  1.00  0.00      LIG  
ATOM   4401 H48  LIG     1      14.282  16.923   6.239  1.00  0.00      LIG  
ATOM   4402 H49  LIG     1      16.284  20.144   3.095  1.00  0.00      LIG  
ATOM   4403 H50  LIG     1      14.701  20.272   2.252  1.00  0.00      LIG  
ATOM   4404 H51  LIG     1      16.206  20.493   1.343  1.00  0.00      LIG  
TER
REMARK  Energy: 68.364
REMARK  SimpleFitness: 68.364
REMARK  FullFitness: -901.6591
REMARK  InterFull: -32.2031
REMARK  IntraFull: 116.593
REMARK  solvFull: -1196.65
REMARK  surfFull: 210.601
REMARK  extraFull: 0.0
REMARK  deltaGcompsolvpol: -1196.65
REMARK  deltaGcompsolvnonpol: 210.601
REMARK  deltaGprotsolvpol: -1219.71
REMARK  deltaGprotsolvnonpol: 208.651
REMARK  deltaGligsolvpol: -12.7362
REMARK  deltaGligsolvnonpol: 16.7002
REMARK  deltaGvdw: -32.2031
REMARK  deltaGelec: 0.0
REMARK  deltaG: -6.241059
REMARK  Cluster: 5
REMARK  ClusterRank: 7
ATOM   4315 O    LIG     1       8.031  14.041   1.109  1.00  0.00      LIG  
ATOM   4316 O1   LIG     1       7.943   8.865  -3.147  1.00  0.00      LIG  
ATOM   4317 O2   LIG     1      14.871  17.798   2.601  1.00  0.00      LIG  
ATOM   4318 O3   LIG     1      17.051  15.584   3.187  1.00  0.00      LIG  
ATOM   4319 O4   LIG     1      14.238  16.577   5.330  1.00  0.00      LIG  
ATOM   4320 O5   LIG     1      16.634  17.989   1.121  1.00  0.00      LIG  
ATOM   4321 C    LIG     1      10.397  11.048   1.314  1.00  0.00      LIG  
ATOM   4322 C1   LIG     1       9.018  11.769   1.260  1.00  0.00      LIG  
ATOM   4323 C2   LIG     1       7.920  11.045   0.404  1.00  0.00      LIG  
ATOM   4324 C3   LIG     1      11.314  11.736   2.369  1.00  0.00      LIG  
ATOM   4325 C4   LIG     1       7.968   9.498   0.515  1.00  0.00      LIG  
ATOM   4326 C5   LIG     1      10.258   9.563   1.651  1.00  0.00      LIG  
ATOM   4327 C6   LIG     1       9.225  13.284   0.958  1.00  0.00      LIG  
ATOM   4328 C7   LIG     1       8.834   9.057   1.684  1.00  0.00      LIG  
ATOM   4329 C8   LIG     1      11.478  13.162   1.997  1.00  0.00      LIG  
ATOM   4330 C9   LIG     1       8.055   8.624  -0.777  1.00  0.00      LIG  
ATOM   4331 C10  LIG     1       7.851  11.559  -1.033  1.00  0.00      LIG  
ATOM   4332 C11  LIG     1      12.755  11.222   2.405  1.00  0.00      LIG  
ATOM   4333 C12  LIG     1      10.224  13.953   1.899  1.00  0.00      LIG  
ATOM   4334 C13  LIG     1      11.076  11.084  -0.065  1.00  0.00      LIG  
ATOM   4335 C14  LIG     1       6.553  11.389   1.005  1.00  0.00      LIG  
ATOM   4336 C15  LIG     1      12.749  13.497   1.754  1.00  0.00      LIG  
ATOM   4337 C16  LIG     1      10.792  11.657   3.807  1.00  0.00      LIG  
ATOM   4338 C17  LIG     1      13.657  12.343   1.939  1.00  0.00      LIG  
ATOM   4339 C18  LIG     1       7.041  10.661  -1.930  1.00  0.00      LIG  
ATOM   4340 C19  LIG     1       7.787   9.384  -2.052  1.00  0.00      LIG  
ATOM   4341 C20  LIG     1       6.968   7.561  -0.683  1.00  0.00      LIG  
ATOM   4342 C21  LIG     1       9.352   7.848  -0.986  1.00  0.00      LIG  
ATOM   4343 C22  LIG     1      13.378  14.767   1.269  1.00  0.00      LIG  
ATOM   4344 C23  LIG     1      13.461  15.852   2.342  1.00  0.00      LIG  
ATOM   4345 C24  LIG     1      12.737  15.327   0.010  1.00  0.00      LIG  
ATOM   4346 C25  LIG     1      14.897  16.370   2.425  1.00  0.00      LIG  
ATOM   4347 C26  LIG     1      15.673  15.652   3.550  1.00  0.00      LIG  
ATOM   4348 C27  LIG     1      15.570  16.194   4.995  1.00  0.00      LIG  
ATOM   4349 C28  LIG     1      15.972  15.083   5.946  1.00  0.00      LIG  
ATOM   4350 C29  LIG     1      16.493  17.366   5.297  1.00  0.00      LIG  
ATOM   4351 C30  LIG     1      15.799  18.486   1.862  1.00  0.00      LIG  
ATOM   4352 C31  LIG     1      15.742  19.945   2.167  1.00  0.00      LIG  
ATOM   4353 H    LIG     1       8.612  11.738   2.272  1.00  0.00      LIG  
ATOM   4354 H1   LIG     1       6.980   9.220   0.892  1.00  0.00      LIG  
ATOM   4355 H2   LIG     1      10.710   9.316   2.611  1.00  0.00      LIG  
ATOM   4356 H3   LIG     1      10.834   8.977   0.934  1.00  0.00      LIG  
ATOM   4357 H4   LIG     1       9.570  13.430  -0.069  1.00  0.00      LIG  
ATOM   4358 H5   LIG     1       8.834   7.968   1.771  1.00  0.00      LIG  
ATOM   4359 H6   LIG     1       8.374   9.422   2.607  1.00  0.00      LIG  
ATOM   4360 H7   LIG     1       8.851  11.680  -1.454  1.00  0.00      LIG  
ATOM   4361 H8   LIG     1       7.393  12.547  -1.044  1.00  0.00      LIG  
ATOM   4362 H9   LIG     1      12.914  10.319   1.812  1.00  0.00      LIG  
ATOM   4363 H10  LIG     1      13.038  10.961   3.428  1.00  0.00      LIG  
ATOM   4364 H11  LIG     1       9.783  14.057   2.894  1.00  0.00      LIG  
ATOM   4365 H12  LIG     1      10.412  14.978   1.574  1.00  0.00      LIG  
ATOM   4366 H13  LIG     1      11.265  12.098  -0.424  1.00  0.00      LIG  
ATOM   4367 H14  LIG     1      12.031  10.553  -0.064  1.00  0.00      LIG  
ATOM   4368 H15  LIG     1      10.466  10.584  -0.815  1.00  0.00      LIG  
ATOM   4369 H16  LIG     1       5.752  10.801   0.549  1.00  0.00      LIG  
ATOM   4370 H17  LIG     1       6.285  12.434   0.852  1.00  0.00      LIG  
ATOM   4371 H18  LIG     1       6.537  11.181   2.077  1.00  0.00      LIG  
ATOM   4372 H19  LIG     1      10.726  10.627   4.160  1.00  0.00      LIG  
ATOM   4373 H20  LIG     1      11.470  12.180   4.487  1.00  0.00      LIG  
ATOM   4374 H21  LIG     1       9.807  12.108   3.929  1.00  0.00      LIG  
ATOM   4375 H22  LIG     1      14.140  12.082   0.994  1.00  0.00      LIG  
ATOM   4376 H23  LIG     1      14.427  12.560   2.684  1.00  0.00      LIG  
ATOM   4377 H24  LIG     1       6.966  11.107  -2.925  1.00  0.00      LIG  
ATOM   4378 H25  LIG     1       6.034  10.466  -1.555  1.00  0.00      LIG  
ATOM   4379 H26  LIG     1       7.115   6.944   0.207  1.00  0.00      LIG  
ATOM   4380 H27  LIG     1       6.980   6.899  -1.555  1.00  0.00      LIG  
ATOM   4381 H28  LIG     1       5.973   8.013  -0.624  1.00  0.00      LIG  
ATOM   4382 H29  LIG     1       9.568   7.193  -0.139  1.00  0.00      LIG  
ATOM   4383 H30  LIG     1      10.201   8.516  -1.141  1.00  0.00      LIG  
ATOM   4384 H31  LIG     1       9.290   7.201  -1.867  1.00  0.00      LIG  
ATOM   4385 H32  LIG     1      14.391  14.479   0.978  1.00  0.00      LIG  
ATOM   4386 H33  LIG     1       7.428  13.764   0.397  1.00  0.00      LIG  
ATOM   4387 H34  LIG     1      12.767  16.660   2.092  1.00  0.00      LIG  
ATOM   4388 H35  LIG     1      13.151  15.471   3.319  1.00  0.00      LIG  
ATOM   4389 H36  LIG     1      13.363  16.122  -0.405  1.00  0.00      LIG  
ATOM   4390 H37  LIG     1      11.755  15.758   0.215  1.00  0.00      LIG  
ATOM   4391 H38  LIG     1      12.620  14.551  -0.752  1.00  0.00      LIG  
ATOM   4392 H39  LIG     1      15.367  16.121   1.467  1.00  0.00      LIG  
ATOM   4393 H40  LIG     1      15.319  14.618   3.555  1.00  0.00      LIG  
ATOM   4394 H41  LIG     1      17.084  15.502   2.219  1.00  0.00      LIG  
ATOM   4395 H42  LIG     1      15.861  15.405   6.985  1.00  0.00      LIG  
ATOM   4396 H43  LIG     1      17.010  14.780   5.783  1.00  0.00      LIG  
ATOM   4397 H44  LIG     1      15.329  14.209   5.811  1.00  0.00      LIG  
ATOM   4398 H45  LIG     1      16.255  18.232   4.678  1.00  0.00      LIG  
ATOM   4399 H46  LIG     1      16.369  17.687   6.336  1.00  0.00      LIG  
ATOM   4400 H47  LIG     1      17.543  17.104   5.146  1.00  0.00      LIG  
ATOM   4401 H48  LIG     1      14.282  16.923   6.239  1.00  0.00      LIG  
ATOM   4402 H49  LIG     1      16.284  20.144   3.095  1.00  0.00      LIG  
ATOM   4403 H50  LIG     1      14.701  20.272   2.252  1.00  0.00      LIG  
ATOM   4404 H51  LIG     1      16.206  20.493   1.343  1.00  0.00      LIG  
TER
REMARK  Energy: 64.7667
REMARK  SimpleFitness: 64.7667
REMARK  FullFitness: -901.89746
REMARK  InterFull: -30.4925
REMARK  IntraFull: 106.986
REMARK  solvFull: -1192.59
REMARK  surfFull: 214.199
REMARK  extraFull: 0.0
REMARK  deltaGcompsolvpol: -1192.59
REMARK  deltaGcompsolvnonpol: 214.199
REMARK  deltaGprotsolvpol: -1219.71
REMARK  deltaGprotsolvnonpol: 208.651
REMARK  deltaGligsolvpol: -11.8182
REMARK  deltaGligsolvnonpol: 16.5906
REMARK  deltaGvdw: -30.4925
REMARK  deltaGelec: 0.0
REMARK  deltaG: -5.5362024
REMARK  Cluster: 6
REMARK  ClusterRank: 0
ATOM   4315 O    LIG     1      14.605  10.549  -2.670  1.00  0.00      LIG  
ATOM   4316 O1   LIG     1      15.577  13.375  -8.659  1.00  0.00      LIG  
ATOM   4317 O2   LIG     1       9.866  13.772   2.700  1.00  0.00      LIG  
ATOM   4318 O3   LIG     1      11.367  11.312   3.622  1.00  0.00      LIG  
ATOM   4319 O4   LIG     1      13.865  12.111   2.107  1.00  0.00      LIG  
ATOM   4320 O5   LIG     1      10.571  15.968   2.599  1.00  0.00      LIG  
ATOM   4321 C    LIG     1      14.212  14.322  -3.101  1.00  0.00      LIG  
ATOM   4322 C1   LIG     1      14.951  12.954  -3.192  1.00  0.00      LIG  
ATOM   4323 C2   LIG     1      15.766  12.690  -4.505  1.00  0.00      LIG  
ATOM   4324 C3   LIG     1      13.744  14.562  -1.633  1.00  0.00      LIG  
ATOM   4325 C4   LIG     1      16.442  13.955  -5.089  1.00  0.00      LIG  
ATOM   4326 C5   LIG     1      15.083  15.493  -3.554  1.00  0.00      LIG  
ATOM   4327 C6   LIG     1      13.978  11.824  -2.752  1.00  0.00      LIG  
ATOM   4328 C7   LIG     1      16.444  15.099  -4.087  1.00  0.00      LIG  
ATOM   4329 C8   LIG     1      12.855  13.450  -1.215  1.00  0.00      LIG  
ATOM   4330 C9   LIG     1      16.194  14.354  -6.577  1.00  0.00      LIG  
ATOM   4331 C10  LIG     1      14.987  11.897  -5.554  1.00  0.00      LIG  
ATOM   4332 C11  LIG     1      12.872  15.804  -1.426  1.00  0.00      LIG  
ATOM   4333 C12  LIG     1      13.407  12.074  -1.361  1.00  0.00      LIG  
ATOM   4334 C13  LIG     1      12.991  14.336  -4.039  1.00  0.00      LIG  
ATOM   4335 C14  LIG     1      16.960  11.805  -4.116  1.00  0.00      LIG  
ATOM   4336 C15  LIG     1      11.679  13.869  -0.733  1.00  0.00      LIG  
ATOM   4337 C16  LIG     1      14.884  14.670  -0.611  1.00  0.00      LIG  
ATOM   4338 C17  LIG     1      11.621  15.352  -0.701  1.00  0.00      LIG  
ATOM   4339 C18  LIG     1      15.707  11.847  -6.878  1.00  0.00      LIG  
ATOM   4340 C19  LIG     1      15.734  13.216  -7.456  1.00  0.00      LIG  
ATOM   4341 C20  LIG     1      17.529  14.817  -7.147  1.00  0.00      LIG  
ATOM   4342 C21  LIG     1      15.231  15.511  -6.823  1.00  0.00      LIG  
ATOM   4343 C22  LIG     1      10.515  13.091  -0.180  1.00  0.00      LIG  
ATOM   4344 C23  LIG     1      10.863  12.339   1.101  1.00  0.00      LIG  
ATOM   4345 C24  LIG     1       9.937  12.111  -1.187  1.00  0.00      LIG  
ATOM   4346 C25  LIG     1      11.154  13.302   2.252  1.00  0.00      LIG  
ATOM   4347 C26  LIG     1      11.869  12.639   3.442  1.00  0.00      LIG  
ATOM   4348 C27  LIG     1      13.408  12.646   3.344  1.00  0.00      LIG  
ATOM   4349 C28  LIG     1      13.941  14.065   3.451  1.00  0.00      LIG  
ATOM   4350 C29  LIG     1      14.038  11.816   4.447  1.00  0.00      LIG  
ATOM   4351 C30  LIG     1       9.720  15.124   2.830  1.00  0.00      LIG  
ATOM   4352 C31  LIG     1       8.328  15.444   3.270  1.00  0.00      LIG  
ATOM   4353 H    LIG     1      15.727  12.968  -2.426  1.00  0.00      LIG  
ATOM   4354 H1   LIG     1      17.507  13.710  -5.117  1.00  0.00      LIG  
ATOM   4355 H2   LIG     1      15.241  16.214  -2.751  1.00  0.00      LIG  
ATOM   4356 H3   LIG     1      14.550  16.062  -4.317  1.00  0.00      LIG  
ATOM   4357 H4   LIG     1      13.155  11.722  -3.463  1.00  0.00      LIG  
ATOM   4358 H5   LIG     1      16.934  15.977  -4.516  1.00  0.00      LIG  
ATOM   4359 H6   LIG     1      17.062  14.803  -3.234  1.00  0.00      LIG  
ATOM   4360 H7   LIG     1      13.990  12.317  -5.699  1.00  0.00      LIG  
ATOM   4361 H8   LIG     1      14.848  10.868  -5.215  1.00  0.00      LIG  
ATOM   4362 H9   LIG     1      12.600  16.311  -2.352  1.00  0.00      LIG  
ATOM   4363 H10  LIG     1      13.396  16.555  -0.827  1.00  0.00      LIG  
ATOM   4364 H11  LIG     1      14.199  11.932  -0.620  1.00  0.00      LIG  
ATOM   4365 H12  LIG     1      12.667  11.308  -1.126  1.00  0.00      LIG  
ATOM   4366 H13  LIG     1      12.206  13.638  -3.741  1.00  0.00      LIG  
ATOM   4367 H14  LIG     1      12.533  15.326  -4.096  1.00  0.00      LIG  
ATOM   4368 H15  LIG     1      13.276  14.086  -5.058  1.00  0.00      LIG  
ATOM   4369 H16  LIG     1      17.684  11.709  -4.930  1.00  0.00      LIG  
ATOM   4370 H17  LIG     1      16.660  10.789  -3.858  1.00  0.00      LIG  
ATOM   4371 H18  LIG     1      17.497  12.226  -3.262  1.00  0.00      LIG  
ATOM   4372 H19  LIG     1      15.533  15.522  -0.820  1.00  0.00      LIG  
ATOM   4373 H20  LIG     1      14.483  14.822   0.396  1.00  0.00      LIG  
ATOM   4374 H21  LIG     1      15.510  13.776  -0.569  1.00  0.00      LIG  
ATOM   4375 H22  LIG     1      10.725  15.741  -1.188  1.00  0.00      LIG  
ATOM   4376 H23  LIG     1      11.634  15.710   0.330  1.00  0.00      LIG  
ATOM   4377 H24  LIG     1      15.152  11.208  -7.571  1.00  0.00      LIG  
ATOM   4378 H25  LIG     1      16.727  11.464  -6.799  1.00  0.00      LIG  
ATOM   4379 H26  LIG     1      17.931  15.647  -6.560  1.00  0.00      LIG  
ATOM   4380 H27  LIG     1      17.426  15.163  -8.181  1.00  0.00      LIG  
ATOM   4381 H28  LIG     1      18.267  14.008  -7.142  1.00  0.00      LIG  
ATOM   4382 H29  LIG     1      15.570  16.423  -6.326  1.00  0.00      LIG  
ATOM   4383 H30  LIG     1      14.223  15.276  -6.479  1.00  0.00      LIG  
ATOM   4384 H31  LIG     1      15.158  15.747  -7.889  1.00  0.00      LIG  
ATOM   4385 H32  LIG     1       9.726  13.814   0.045  1.00  0.00      LIG  
ATOM   4386 H33  LIG     1      13.971   9.955  -2.234  1.00  0.00      LIG  
ATOM   4387 H34  LIG     1      11.717  11.683   0.921  1.00  0.00      LIG  
ATOM   4388 H35  LIG     1      10.016  11.694   1.356  1.00  0.00      LIG  
ATOM   4389 H36  LIG     1       8.973  11.736  -0.833  1.00  0.00      LIG  
ATOM   4390 H37  LIG     1      10.593  11.248  -1.326  1.00  0.00      LIG  
ATOM   4391 H38  LIG     1       9.782  12.581  -2.162  1.00  0.00      LIG  
ATOM   4392 H39  LIG     1      11.773  14.122   1.886  1.00  0.00      LIG  
ATOM   4393 H40  LIG     1      11.607  13.181   4.354  1.00  0.00      LIG  
ATOM   4394 H41  LIG     1      12.100  10.763   3.956  1.00  0.00      LIG  
ATOM   4395 H42  LIG     1      15.032  14.058   3.517  1.00  0.00      LIG  
ATOM   4396 H43  LIG     1      13.544  14.570   4.334  1.00  0.00      LIG  
ATOM   4397 H44  LIG     1      13.686  14.655   2.567  1.00  0.00      LIG  
ATOM   4398 H45  LIG     1      13.877  10.748   4.280  1.00  0.00      LIG  
ATOM   4399 H46  LIG     1      15.121  11.967   4.465  1.00  0.00      LIG  
ATOM   4400 H47  LIG     1      13.634  12.085   5.424  1.00  0.00      LIG  
ATOM   4401 H48  LIG     1      14.836  12.152   2.131  1.00  0.00      LIG  
ATOM   4402 H49  LIG     1       7.619  15.169   2.485  1.00  0.00      LIG  
ATOM   4403 H50  LIG     1       8.259  16.519   3.458  1.00  0.00      LIG  
ATOM   4404 H51  LIG     1       8.105  14.911   4.199  1.00  0.00      LIG  
TER
REMARK  Energy: 64.7667
REMARK  SimpleFitness: 64.7667
REMARK  FullFitness: -901.89746
REMARK  InterFull: -30.4925
REMARK  IntraFull: 106.986
REMARK  solvFull: -1192.59
REMARK  surfFull: 214.199
REMARK  extraFull: 0.0
REMARK  deltaGcompsolvpol: -1192.59
REMARK  deltaGcompsolvnonpol: 214.199
REMARK  deltaGprotsolvpol: -1219.71
REMARK  deltaGprotsolvnonpol: 208.651
REMARK  deltaGligsolvpol: -11.8182
REMARK  deltaGligsolvnonpol: 16.5906
REMARK  deltaGvdw: -30.4925
REMARK  deltaGelec: 0.0
REMARK  deltaG: -5.5362024
REMARK  Cluster: 6
REMARK  ClusterRank: 1
ATOM   4315 O    LIG     1      14.605  10.549  -2.670  1.00  0.00      LIG  
ATOM   4316 O1   LIG     1      15.577  13.375  -8.659  1.00  0.00      LIG  
ATOM   4317 O2   LIG     1       9.866  13.772   2.700  1.00  0.00      LIG  
ATOM   4318 O3   LIG     1      11.367  11.312   3.622  1.00  0.00      LIG  
ATOM   4319 O4   LIG     1      13.865  12.111   2.107  1.00  0.00      LIG  
ATOM   4320 O5   LIG     1      10.571  15.968   2.599  1.00  0.00      LIG  
ATOM   4321 C    LIG     1      14.212  14.322  -3.101  1.00  0.00      LIG  
ATOM   4322 C1   LIG     1      14.951  12.954  -3.192  1.00  0.00      LIG  
ATOM   4323 C2   LIG     1      15.766  12.690  -4.505  1.00  0.00      LIG  
ATOM   4324 C3   LIG     1      13.744  14.562  -1.633  1.00  0.00      LIG  
ATOM   4325 C4   LIG     1      16.442  13.955  -5.089  1.00  0.00      LIG  
ATOM   4326 C5   LIG     1      15.083  15.493  -3.554  1.00  0.00      LIG  
ATOM   4327 C6   LIG     1      13.978  11.824  -2.752  1.00  0.00      LIG  
ATOM   4328 C7   LIG     1      16.444  15.099  -4.087  1.00  0.00      LIG  
ATOM   4329 C8   LIG     1      12.855  13.450  -1.215  1.00  0.00      LIG  
ATOM   4330 C9   LIG     1      16.194  14.354  -6.577  1.00  0.00      LIG  
ATOM   4331 C10  LIG     1      14.987  11.897  -5.554  1.00  0.00      LIG  
ATOM   4332 C11  LIG     1      12.872  15.804  -1.426  1.00  0.00      LIG  
ATOM   4333 C12  LIG     1      13.407  12.074  -1.361  1.00  0.00      LIG  
ATOM   4334 C13  LIG     1      12.991  14.336  -4.039  1.00  0.00      LIG  
ATOM   4335 C14  LIG     1      16.960  11.805  -4.116  1.00  0.00      LIG  
ATOM   4336 C15  LIG     1      11.679  13.869  -0.733  1.00  0.00      LIG  
ATOM   4337 C16  LIG     1      14.884  14.670  -0.611  1.00  0.00      LIG  
ATOM   4338 C17  LIG     1      11.621  15.352  -0.701  1.00  0.00      LIG  
ATOM   4339 C18  LIG     1      15.707  11.847  -6.878  1.00  0.00      LIG  
ATOM   4340 C19  LIG     1      15.734  13.216  -7.456  1.00  0.00      LIG  
ATOM   4341 C20  LIG     1      17.529  14.817  -7.147  1.00  0.00      LIG  
ATOM   4342 C21  LIG     1      15.231  15.511  -6.823  1.00  0.00      LIG  
ATOM   4343 C22  LIG     1      10.515  13.091  -0.180  1.00  0.00      LIG  
ATOM   4344 C23  LIG     1      10.863  12.339   1.101  1.00  0.00      LIG  
ATOM   4345 C24  LIG     1       9.937  12.111  -1.187  1.00  0.00      LIG  
ATOM   4346 C25  LIG     1      11.154  13.302   2.252  1.00  0.00      LIG  
ATOM   4347 C26  LIG     1      11.869  12.639   3.442  1.00  0.00      LIG  
ATOM   4348 C27  LIG     1      13.408  12.646   3.344  1.00  0.00      LIG  
ATOM   4349 C28  LIG     1      13.941  14.065   3.451  1.00  0.00      LIG  
ATOM   4350 C29  LIG     1      14.038  11.816   4.447  1.00  0.00      LIG  
ATOM   4351 C30  LIG     1       9.720  15.124   2.830  1.00  0.00      LIG  
ATOM   4352 C31  LIG     1       8.328  15.444   3.270  1.00  0.00      LIG  
ATOM   4353 H    LIG     1      15.727  12.968  -2.426  1.00  0.00      LIG  
ATOM   4354 H1   LIG     1      17.507  13.710  -5.117  1.00  0.00      LIG  
ATOM   4355 H2   LIG     1      15.241  16.214  -2.751  1.00  0.00      LIG  
ATOM   4356 H3   LIG     1      14.550  16.062  -4.317  1.00  0.00      LIG  
ATOM   4357 H4   LIG     1      13.155  11.722  -3.463  1.00  0.00      LIG  
ATOM   4358 H5   LIG     1      16.934  15.977  -4.516  1.00  0.00      LIG  
ATOM   4359 H6   LIG     1      17.062  14.803  -3.234  1.00  0.00      LIG  
ATOM   4360 H7   LIG     1      13.990  12.317  -5.699  1.00  0.00      LIG  
ATOM   4361 H8   LIG     1      14.848  10.868  -5.215  1.00  0.00      LIG  
ATOM   4362 H9   LIG     1      12.600  16.311  -2.352  1.00  0.00      LIG  
ATOM   4363 H10  LIG     1      13.396  16.555  -0.827  1.00  0.00      LIG  
ATOM   4364 H11  LIG     1      14.199  11.932  -0.620  1.00  0.00      LIG  
ATOM   4365 H12  LIG     1      12.667  11.308  -1.126  1.00  0.00      LIG  
ATOM   4366 H13  LIG     1      12.206  13.638  -3.741  1.00  0.00      LIG  
ATOM   4367 H14  LIG     1      12.533  15.326  -4.096  1.00  0.00      LIG  
ATOM   4368 H15  LIG     1      13.276  14.086  -5.058  1.00  0.00      LIG  
ATOM   4369 H16  LIG     1      17.684  11.709  -4.930  1.00  0.00      LIG  
ATOM   4370 H17  LIG     1      16.660  10.789  -3.858  1.00  0.00      LIG  
ATOM   4371 H18  LIG     1      17.497  12.226  -3.262  1.00  0.00      LIG  
ATOM   4372 H19  LIG     1      15.533  15.522  -0.820  1.00  0.00      LIG  
ATOM   4373 H20  LIG     1      14.483  14.822   0.396  1.00  0.00      LIG  
ATOM   4374 H21  LIG     1      15.510  13.776  -0.569  1.00  0.00      LIG  
ATOM   4375 H22  LIG     1      10.725  15.741  -1.188  1.00  0.00      LIG  
ATOM   4376 H23  LIG     1      11.634  15.710   0.330  1.00  0.00      LIG  
ATOM   4377 H24  LIG     1      15.152  11.208  -7.571  1.00  0.00      LIG  
ATOM   4378 H25  LIG     1      16.727  11.464  -6.799  1.00  0.00      LIG  
ATOM   4379 H26  LIG     1      17.931  15.647  -6.560  1.00  0.00      LIG  
ATOM   4380 H27  LIG     1      17.426  15.163  -8.181  1.00  0.00      LIG  
ATOM   4381 H28  LIG     1      18.267  14.008  -7.142  1.00  0.00      LIG  
ATOM   4382 H29  LIG     1      15.570  16.423  -6.326  1.00  0.00      LIG  
ATOM   4383 H30  LIG     1      14.223  15.276  -6.479  1.00  0.00      LIG  
ATOM   4384 H31  LIG     1      15.158  15.747  -7.889  1.00  0.00      LIG  
ATOM   4385 H32  LIG     1       9.726  13.814   0.045  1.00  0.00      LIG  
ATOM   4386 H33  LIG     1      13.971   9.955  -2.234  1.00  0.00      LIG  
ATOM   4387 H34  LIG     1      11.717  11.683   0.921  1.00  0.00      LIG  
ATOM   4388 H35  LIG     1      10.016  11.694   1.356  1.00  0.00      LIG  
ATOM   4389 H36  LIG     1       8.973  11.736  -0.833  1.00  0.00      LIG  
ATOM   4390 H37  LIG     1      10.593  11.248  -1.326  1.00  0.00      LIG  
ATOM   4391 H38  LIG     1       9.782  12.581  -2.162  1.00  0.00      LIG  
ATOM   4392 H39  LIG     1      11.773  14.122   1.886  1.00  0.00      LIG  
ATOM   4393 H40  LIG     1      11.607  13.181   4.354  1.00  0.00      LIG  
ATOM   4394 H41  LIG     1      12.100  10.763   3.956  1.00  0.00      LIG  
ATOM   4395 H42  LIG     1      15.032  14.058   3.517  1.00  0.00      LIG  
ATOM   4396 H43  LIG     1      13.544  14.570   4.334  1.00  0.00      LIG  
ATOM   4397 H44  LIG     1      13.686  14.655   2.567  1.00  0.00      LIG  
ATOM   4398 H45  LIG     1      13.877  10.748   4.280  1.00  0.00      LIG  
ATOM   4399 H46  LIG     1      15.121  11.967   4.465  1.00  0.00      LIG  
ATOM   4400 H47  LIG     1      13.634  12.085   5.424  1.00  0.00      LIG  
ATOM   4401 H48  LIG     1      14.836  12.152   2.131  1.00  0.00      LIG  
ATOM   4402 H49  LIG     1       7.619  15.169   2.485  1.00  0.00      LIG  
ATOM   4403 H50  LIG     1       8.259  16.519   3.458  1.00  0.00      LIG  
ATOM   4404 H51  LIG     1       8.105  14.911   4.199  1.00  0.00      LIG  
TER
REMARK  Energy: 64.7667
REMARK  SimpleFitness: 64.7667
REMARK  FullFitness: -901.89746
REMARK  InterFull: -30.4925
REMARK  IntraFull: 106.986
REMARK  solvFull: -1192.59
REMARK  surfFull: 214.199
REMARK  extraFull: 0.0
REMARK  deltaGcompsolvpol: -1192.59
REMARK  deltaGcompsolvnonpol: 214.199
REMARK  deltaGprotsolvpol: -1219.71
REMARK  deltaGprotsolvnonpol: 208.651
REMARK  deltaGligsolvpol: -11.8182
REMARK  deltaGligsolvnonpol: 16.5906
REMARK  deltaGvdw: -30.4925
REMARK  deltaGelec: 0.0
REMARK  deltaG: -5.5362024
REMARK  Cluster: 6
REMARK  ClusterRank: 2
ATOM   4315 O    LIG     1      14.605  10.549  -2.670  1.00  0.00      LIG  
ATOM   4316 O1   LIG     1      15.577  13.375  -8.659  1.00  0.00      LIG  
ATOM   4317 O2   LIG     1       9.866  13.772   2.700  1.00  0.00      LIG  
ATOM   4318 O3   LIG     1      11.367  11.312   3.622  1.00  0.00      LIG  
ATOM   4319 O4   LIG     1      13.865  12.111   2.107  1.00  0.00      LIG  
ATOM   4320 O5   LIG     1      10.571  15.968   2.599  1.00  0.00      LIG  
ATOM   4321 C    LIG     1      14.212  14.322  -3.101  1.00  0.00      LIG  
ATOM   4322 C1   LIG     1      14.951  12.954  -3.192  1.00  0.00      LIG  
ATOM   4323 C2   LIG     1      15.766  12.690  -4.505  1.00  0.00      LIG  
ATOM   4324 C3   LIG     1      13.744  14.562  -1.633  1.00  0.00      LIG  
ATOM   4325 C4   LIG     1      16.442  13.955  -5.089  1.00  0.00      LIG  
ATOM   4326 C5   LIG     1      15.083  15.493  -3.554  1.00  0.00      LIG  
ATOM   4327 C6   LIG     1      13.978  11.824  -2.752  1.00  0.00      LIG  
ATOM   4328 C7   LIG     1      16.444  15.099  -4.087  1.00  0.00      LIG  
ATOM   4329 C8   LIG     1      12.855  13.450  -1.215  1.00  0.00      LIG  
ATOM   4330 C9   LIG     1      16.194  14.354  -6.577  1.00  0.00      LIG  
ATOM   4331 C10  LIG     1      14.987  11.897  -5.554  1.00  0.00      LIG  
ATOM   4332 C11  LIG     1      12.872  15.804  -1.426  1.00  0.00      LIG  
ATOM   4333 C12  LIG     1      13.407  12.074  -1.361  1.00  0.00      LIG  
ATOM   4334 C13  LIG     1      12.991  14.336  -4.039  1.00  0.00      LIG  
ATOM   4335 C14  LIG     1      16.960  11.805  -4.116  1.00  0.00      LIG  
ATOM   4336 C15  LIG     1      11.679  13.869  -0.733  1.00  0.00      LIG  
ATOM   4337 C16  LIG     1      14.884  14.670  -0.611  1.00  0.00      LIG  
ATOM   4338 C17  LIG     1      11.621  15.352  -0.701  1.00  0.00      LIG  
ATOM   4339 C18  LIG     1      15.707  11.847  -6.878  1.00  0.00      LIG  
ATOM   4340 C19  LIG     1      15.734  13.216  -7.456  1.00  0.00      LIG  
ATOM   4341 C20  LIG     1      17.529  14.817  -7.147  1.00  0.00      LIG  
ATOM   4342 C21  LIG     1      15.231  15.511  -6.823  1.00  0.00      LIG  
ATOM   4343 C22  LIG     1      10.515  13.091  -0.180  1.00  0.00      LIG  
ATOM   4344 C23  LIG     1      10.863  12.339   1.101  1.00  0.00      LIG  
ATOM   4345 C24  LIG     1       9.937  12.111  -1.187  1.00  0.00      LIG  
ATOM   4346 C25  LIG     1      11.154  13.302   2.252  1.00  0.00      LIG  
ATOM   4347 C26  LIG     1      11.869  12.639   3.442  1.00  0.00      LIG  
ATOM   4348 C27  LIG     1      13.408  12.646   3.344  1.00  0.00      LIG  
ATOM   4349 C28  LIG     1      13.941  14.065   3.451  1.00  0.00      LIG  
ATOM   4350 C29  LIG     1      14.038  11.816   4.447  1.00  0.00      LIG  
ATOM   4351 C30  LIG     1       9.720  15.124   2.830  1.00  0.00      LIG  
ATOM   4352 C31  LIG     1       8.328  15.444   3.270  1.00  0.00      LIG  
ATOM   4353 H    LIG     1      15.727  12.968  -2.426  1.00  0.00      LIG  
ATOM   4354 H1   LIG     1      17.507  13.710  -5.117  1.00  0.00      LIG  
ATOM   4355 H2   LIG     1      15.241  16.214  -2.751  1.00  0.00      LIG  
ATOM   4356 H3   LIG     1      14.550  16.062  -4.317  1.00  0.00      LIG  
ATOM   4357 H4   LIG     1      13.155  11.722  -3.463  1.00  0.00      LIG  
ATOM   4358 H5   LIG     1      16.934  15.977  -4.516  1.00  0.00      LIG  
ATOM   4359 H6   LIG     1      17.062  14.803  -3.234  1.00  0.00      LIG  
ATOM   4360 H7   LIG     1      13.990  12.317  -5.699  1.00  0.00      LIG  
ATOM   4361 H8   LIG     1      14.848  10.868  -5.215  1.00  0.00      LIG  
ATOM   4362 H9   LIG     1      12.600  16.311  -2.352  1.00  0.00      LIG  
ATOM   4363 H10  LIG     1      13.396  16.555  -0.827  1.00  0.00      LIG  
ATOM   4364 H11  LIG     1      14.199  11.932  -0.620  1.00  0.00      LIG  
ATOM   4365 H12  LIG     1      12.667  11.308  -1.126  1.00  0.00      LIG  
ATOM   4366 H13  LIG     1      12.206  13.638  -3.741  1.00  0.00      LIG  
ATOM   4367 H14  LIG     1      12.533  15.326  -4.096  1.00  0.00      LIG  
ATOM   4368 H15  LIG     1      13.276  14.086  -5.058  1.00  0.00      LIG  
ATOM   4369 H16  LIG     1      17.684  11.709  -4.930  1.00  0.00      LIG  
ATOM   4370 H17  LIG     1      16.660  10.789  -3.858  1.00  0.00      LIG  
ATOM   4371 H18  LIG     1      17.497  12.226  -3.262  1.00  0.00      LIG  
ATOM   4372 H19  LIG     1      15.533  15.522  -0.820  1.00  0.00      LIG  
ATOM   4373 H20  LIG     1      14.483  14.822   0.396  1.00  0.00      LIG  
ATOM   4374 H21  LIG     1      15.510  13.776  -0.569  1.00  0.00      LIG  
ATOM   4375 H22  LIG     1      10.725  15.741  -1.188  1.00  0.00      LIG  
ATOM   4376 H23  LIG     1      11.634  15.710   0.330  1.00  0.00      LIG  
ATOM   4377 H24  LIG     1      15.152  11.208  -7.571  1.00  0.00      LIG  
ATOM   4378 H25  LIG     1      16.727  11.464  -6.799  1.00  0.00      LIG  
ATOM   4379 H26  LIG     1      17.931  15.647  -6.560  1.00  0.00      LIG  
ATOM   4380 H27  LIG     1      17.426  15.163  -8.181  1.00  0.00      LIG  
ATOM   4381 H28  LIG     1      18.267  14.008  -7.142  1.00  0.00      LIG  
ATOM   4382 H29  LIG     1      15.570  16.423  -6.326  1.00  0.00      LIG  
ATOM   4383 H30  LIG     1      14.223  15.276  -6.479  1.00  0.00      LIG  
ATOM   4384 H31  LIG     1      15.158  15.747  -7.889  1.00  0.00      LIG  
ATOM   4385 H32  LIG     1       9.726  13.814   0.045  1.00  0.00      LIG  
ATOM   4386 H33  LIG     1      13.971   9.955  -2.234  1.00  0.00      LIG  
ATOM   4387 H34  LIG     1      11.717  11.683   0.921  1.00  0.00      LIG  
ATOM   4388 H35  LIG     1      10.016  11.694   1.356  1.00  0.00      LIG  
ATOM   4389 H36  LIG     1       8.973  11.736  -0.833  1.00  0.00      LIG  
ATOM   4390 H37  LIG     1      10.593  11.248  -1.326  1.00  0.00      LIG  
ATOM   4391 H38  LIG     1       9.782  12.581  -2.162  1.00  0.00      LIG  
ATOM   4392 H39  LIG     1      11.773  14.122   1.886  1.00  0.00      LIG  
ATOM   4393 H40  LIG     1      11.607  13.181   4.354  1.00  0.00      LIG  
ATOM   4394 H41  LIG     1      12.100  10.763   3.956  1.00  0.00      LIG  
ATOM   4395 H42  LIG     1      15.032  14.058   3.517  1.00  0.00      LIG  
ATOM   4396 H43  LIG     1      13.544  14.570   4.334  1.00  0.00      LIG  
ATOM   4397 H44  LIG     1      13.686  14.655   2.567  1.00  0.00      LIG  
ATOM   4398 H45  LIG     1      13.877  10.748   4.280  1.00  0.00      LIG  
ATOM   4399 H46  LIG     1      15.121  11.967   4.465  1.00  0.00      LIG  
ATOM   4400 H47  LIG     1      13.634  12.085   5.424  1.00  0.00      LIG  
ATOM   4401 H48  LIG     1      14.836  12.152   2.131  1.00  0.00      LIG  
ATOM   4402 H49  LIG     1       7.619  15.169   2.485  1.00  0.00      LIG  
ATOM   4403 H50  LIG     1       8.259  16.519   3.458  1.00  0.00      LIG  
ATOM   4404 H51  LIG     1       8.105  14.911   4.199  1.00  0.00      LIG  
TER
REMARK  Energy: 65.5088
REMARK  SimpleFitness: 65.5088
REMARK  FullFitness: -901.3785
REMARK  InterFull: -28.7564
REMARK  IntraFull: 106.342
REMARK  solvFull: -1193.56
REMARK  surfFull: 214.596
REMARK  extraFull: 0.0
REMARK  deltaGcompsolvpol: -1193.56
REMARK  deltaGcompsolvnonpol: 214.596
REMARK  deltaGprotsolvpol: -1219.71
REMARK  deltaGprotsolvnonpol: 208.651
REMARK  deltaGligsolvpol: -11.8256
REMARK  deltaGligsolvnonpol: 16.6146
REMARK  deltaGvdw: -28.7564
REMARK  deltaGelec: 0.0
REMARK  deltaG: -5.3955994
REMARK  Cluster: 6
REMARK  ClusterRank: 3
ATOM   4315 O    LIG     1      14.842  10.423  -2.605  1.00  0.00      LIG  
ATOM   4316 O1   LIG     1      15.848  13.192  -8.582  1.00  0.00      LIG  
ATOM   4317 O2   LIG     1       9.927  13.809   2.510  1.00  0.00      LIG  
ATOM   4318 O3   LIG     1      11.371  11.342   3.507  1.00  0.00      LIG  
ATOM   4319 O4   LIG     1      13.939  12.121   2.118  1.00  0.00      LIG  
ATOM   4320 O5   LIG     1      10.691  15.986   2.517  1.00  0.00      LIG  
ATOM   4321 C    LIG     1      14.583  14.203  -3.088  1.00  0.00      LIG  
ATOM   4322 C1   LIG     1      15.275  12.810  -3.147  1.00  0.00      LIG  
ATOM   4323 C2   LIG     1      16.101  12.504  -4.443  1.00  0.00      LIG  
ATOM   4324 C3   LIG     1      14.079  14.472  -1.637  1.00  0.00      LIG  
ATOM   4325 C4   LIG     1      16.821  13.742  -5.035  1.00  0.00      LIG  
ATOM   4326 C5   LIG     1      15.509  15.339  -3.522  1.00  0.00      LIG  
ATOM   4327 C6   LIG     1      14.258  11.716  -2.716  1.00  0.00      LIG  
ATOM   4328 C7   LIG     1      16.858  14.890  -4.038  1.00  0.00      LIG  
ATOM   4329 C8   LIG     1      13.145  13.390  -1.238  1.00  0.00      LIG  
ATOM   4330 C9   LIG     1      16.593  14.139  -6.527  1.00  0.00      LIG  
ATOM   4331 C10  LIG     1      15.316  11.714  -5.489  1.00  0.00      LIG  
ATOM   4332 C11  LIG     1      13.239  15.741  -1.470  1.00  0.00      LIG  
ATOM   4333 C12  LIG     1      13.665  11.998  -1.343  1.00  0.00      LIG  
ATOM   4334 C13  LIG     1      13.393  14.250  -4.065  1.00  0.00      LIG  
ATOM   4335 C14  LIG     1      17.263  11.594  -4.021  1.00  0.00      LIG  
ATOM   4336 C15  LIG     1      11.954  13.844  -0.832  1.00  0.00      LIG  
ATOM   4337 C16  LIG     1      15.194  14.559  -0.586  1.00  0.00      LIG  
ATOM   4338 C17  LIG     1      11.912  15.326  -0.867  1.00  0.00      LIG  
ATOM   4339 C18  LIG     1      16.035  11.655  -6.813  1.00  0.00      LIG  
ATOM   4340 C19  LIG     1      16.050  13.025  -7.387  1.00  0.00      LIG  
ATOM   4341 C20  LIG     1      17.954  14.497  -7.112  1.00  0.00      LIG  
ATOM   4342 C21  LIG     1      15.714  15.357  -6.784  1.00  0.00      LIG  
ATOM   4343 C22  LIG     1      10.742  13.103  -0.334  1.00  0.00      LIG  
ATOM   4344 C23  LIG     1      10.999  12.357   0.970  1.00  0.00      LIG  
ATOM   4345 C24  LIG     1      10.199  12.128  -1.364  1.00  0.00      LIG  
ATOM   4346 C25  LIG     1      11.233  13.328   2.129  1.00  0.00      LIG  
ATOM   4347 C26  LIG     1      11.886  12.667   3.356  1.00  0.00      LIG  
ATOM   4348 C27  LIG     1      13.428  12.666   3.329  1.00  0.00      LIG  
ATOM   4349 C28  LIG     1      13.968  14.081   3.456  1.00  0.00      LIG  
ATOM   4350 C29  LIG     1      13.990  11.831   4.464  1.00  0.00      LIG  
ATOM   4351 C30  LIG     1       9.806  15.160   2.678  1.00  0.00      LIG  
ATOM   4352 C31  LIG     1       8.407  15.504   3.077  1.00  0.00      LIG  
ATOM   4353 H    LIG     1      16.037  12.806  -2.366  1.00  0.00      LIG  
ATOM   4354 H1   LIG     1      17.877  13.459  -5.054  1.00  0.00      LIG  
ATOM   4355 H2   LIG     1      15.687  16.051  -2.715  1.00  0.00      LIG  
ATOM   4356 H3   LIG     1      15.013  15.934  -4.289  1.00  0.00      LIG  
ATOM   4357 H4   LIG     1      13.450  11.632  -3.447  1.00  0.00      LIG  
ATOM   4358 H5   LIG     1      17.385  15.746  -4.467  1.00  0.00      LIG  
ATOM   4359 H6   LIG     1      17.456  14.577  -3.177  1.00  0.00      LIG  
ATOM   4360 H7   LIG     1      14.324  12.146  -5.636  1.00  0.00      LIG  
ATOM   4361 H8   LIG     1      15.162  10.688  -5.147  1.00  0.00      LIG  
ATOM   4362 H9   LIG     1      13.073  16.283  -2.402  1.00  0.00      LIG  
ATOM   4363 H10  LIG     1      13.735  16.453  -0.804  1.00  0.00      LIG  
ATOM   4364 H11  LIG     1      14.434  11.847  -0.579  1.00  0.00      LIG  
ATOM   4365 H12  LIG     1      12.898  11.255  -1.116  1.00  0.00      LIG  
ATOM   4366 H13  LIG     1      12.583  13.571  -3.794  1.00  0.00      LIG  
ATOM   4367 H14  LIG     1      12.963  15.251  -4.135  1.00  0.00      LIG  
ATOM   4368 H15  LIG     1      13.706  13.993  -5.074  1.00  0.00      LIG  
ATOM   4369 H16  LIG     1      17.981  11.449  -4.832  1.00  0.00      LIG  
ATOM   4370 H17  LIG     1      16.929  10.599  -3.729  1.00  0.00      LIG  
ATOM   4371 H18  LIG     1      17.810  12.029  -3.180  1.00  0.00      LIG  
ATOM   4372 H19  LIG     1      15.854  15.409  -0.769  1.00  0.00      LIG  
ATOM   4373 H20  LIG     1      14.771  14.701   0.414  1.00  0.00      LIG  
ATOM   4374 H21  LIG     1      15.814  13.661  -0.542  1.00  0.00      LIG  
ATOM   4375 H22  LIG     1      11.083  15.690  -1.476  1.00  0.00      LIG  
ATOM   4376 H23  LIG     1      11.804  15.734   0.141  1.00  0.00      LIG  
ATOM   4377 H24  LIG     1      15.483  11.010  -7.501  1.00  0.00      LIG  
ATOM   4378 H25  LIG     1      17.060  11.284  -6.734  1.00  0.00      LIG  
ATOM   4379 H26  LIG     1      18.409  15.317  -6.550  1.00  0.00      LIG  
ATOM   4380 H27  LIG     1      17.870  14.817  -8.155  1.00  0.00      LIG  
ATOM   4381 H28  LIG     1      18.637  13.643  -7.082  1.00  0.00      LIG  
ATOM   4382 H29  LIG     1      16.106  16.244  -6.281  1.00  0.00      LIG  
ATOM   4383 H30  LIG     1      14.687  15.190  -6.455  1.00  0.00      LIG  
ATOM   4384 H31  LIG     1      15.673  15.599  -7.850  1.00  0.00      LIG  
ATOM   4385 H32  LIG     1       9.960  13.845  -0.157  1.00  0.00      LIG  
ATOM   4386 H33  LIG     1      14.175   9.852  -2.186  1.00  0.00      LIG  
ATOM   4387 H34  LIG     1      11.848  11.683   0.849  1.00  0.00      LIG  
ATOM   4388 H35  LIG     1      10.126  11.731   1.178  1.00  0.00      LIG  
ATOM   4389 H36  LIG     1       9.218  11.762  -1.051  1.00  0.00      LIG  
ATOM   4390 H37  LIG     1      10.851  11.259  -1.475  1.00  0.00      LIG  
ATOM   4391 H38  LIG     1      10.090  12.600  -2.344  1.00  0.00      LIG  
ATOM   4392 H39  LIG     1      11.869  14.144   1.786  1.00  0.00      LIG  
ATOM   4393 H40  LIG     1      11.581  13.207   4.256  1.00  0.00      LIG  
ATOM   4394 H41  LIG     1      12.065  10.806   3.932  1.00  0.00      LIG  
ATOM   4395 H42  LIG     1      15.058  14.068   3.551  1.00  0.00      LIG  
ATOM   4396 H43  LIG     1      13.550  14.583   4.332  1.00  0.00      LIG  
ATOM   4397 H44  LIG     1      13.742  14.680   2.570  1.00  0.00      LIG  
ATOM   4398 H45  LIG     1      13.809  10.767   4.300  1.00  0.00      LIG  
ATOM   4399 H46  LIG     1      15.075  11.953   4.528  1.00  0.00      LIG  
ATOM   4400 H47  LIG     1      13.549  12.119   5.420  1.00  0.00      LIG  
ATOM   4401 H48  LIG     1      14.908  12.159   2.185  1.00  0.00      LIG  
ATOM   4402 H49  LIG     1       7.718  15.255   2.264  1.00  0.00      LIG  
ATOM   4403 H50  LIG     1       8.357  16.579   3.274  1.00  0.00      LIG  
ATOM   4404 H51  LIG     1       8.140  14.969   3.993  1.00  0.00      LIG  
TER
REMARK  Energy: 65.5088
REMARK  SimpleFitness: 65.5088
REMARK  FullFitness: -901.3785
REMARK  InterFull: -28.7564
REMARK  IntraFull: 106.342
REMARK  solvFull: -1193.56
REMARK  surfFull: 214.596
REMARK  extraFull: 0.0
REMARK  deltaGcompsolvpol: -1193.56
REMARK  deltaGcompsolvnonpol: 214.596
REMARK  deltaGprotsolvpol: -1219.71
REMARK  deltaGprotsolvnonpol: 208.651
REMARK  deltaGligsolvpol: -11.8256
REMARK  deltaGligsolvnonpol: 16.6146
REMARK  deltaGvdw: -28.7564
REMARK  deltaGelec: 0.0
REMARK  deltaG: -5.3955994
REMARK  Cluster: 6
REMARK  ClusterRank: 4
ATOM   4315 O    LIG     1      14.842  10.423  -2.605  1.00  0.00      LIG  
ATOM   4316 O1   LIG     1      15.848  13.192  -8.582  1.00  0.00      LIG  
ATOM   4317 O2   LIG     1       9.927  13.809   2.510  1.00  0.00      LIG  
ATOM   4318 O3   LIG     1      11.371  11.342   3.507  1.00  0.00      LIG  
ATOM   4319 O4   LIG     1      13.939  12.121   2.118  1.00  0.00      LIG  
ATOM   4320 O5   LIG     1      10.691  15.986   2.517  1.00  0.00      LIG  
ATOM   4321 C    LIG     1      14.583  14.203  -3.088  1.00  0.00      LIG  
ATOM   4322 C1   LIG     1      15.275  12.810  -3.147  1.00  0.00      LIG  
ATOM   4323 C2   LIG     1      16.101  12.504  -4.443  1.00  0.00      LIG  
ATOM   4324 C3   LIG     1      14.079  14.472  -1.637  1.00  0.00      LIG  
ATOM   4325 C4   LIG     1      16.821  13.742  -5.035  1.00  0.00      LIG  
ATOM   4326 C5   LIG     1      15.509  15.339  -3.522  1.00  0.00      LIG  
ATOM   4327 C6   LIG     1      14.258  11.716  -2.716  1.00  0.00      LIG  
ATOM   4328 C7   LIG     1      16.858  14.890  -4.038  1.00  0.00      LIG  
ATOM   4329 C8   LIG     1      13.145  13.390  -1.238  1.00  0.00      LIG  
ATOM   4330 C9   LIG     1      16.593  14.139  -6.527  1.00  0.00      LIG  
ATOM   4331 C10  LIG     1      15.316  11.714  -5.489  1.00  0.00      LIG  
ATOM   4332 C11  LIG     1      13.239  15.741  -1.470  1.00  0.00      LIG  
ATOM   4333 C12  LIG     1      13.665  11.998  -1.343  1.00  0.00      LIG  
ATOM   4334 C13  LIG     1      13.393  14.250  -4.065  1.00  0.00      LIG  
ATOM   4335 C14  LIG     1      17.263  11.594  -4.021  1.00  0.00      LIG  
ATOM   4336 C15  LIG     1      11.954  13.844  -0.832  1.00  0.00      LIG  
ATOM   4337 C16  LIG     1      15.194  14.559  -0.586  1.00  0.00      LIG  
ATOM   4338 C17  LIG     1      11.912  15.326  -0.867  1.00  0.00      LIG  
ATOM   4339 C18  LIG     1      16.035  11.655  -6.813  1.00  0.00      LIG  
ATOM   4340 C19  LIG     1      16.050  13.025  -7.387  1.00  0.00      LIG  
ATOM   4341 C20  LIG     1      17.954  14.497  -7.112  1.00  0.00      LIG  
ATOM   4342 C21  LIG     1      15.714  15.357  -6.784  1.00  0.00      LIG  
ATOM   4343 C22  LIG     1      10.742  13.103  -0.334  1.00  0.00      LIG  
ATOM   4344 C23  LIG     1      10.999  12.357   0.970  1.00  0.00      LIG  
ATOM   4345 C24  LIG     1      10.199  12.128  -1.364  1.00  0.00      LIG  
ATOM   4346 C25  LIG     1      11.233  13.328   2.129  1.00  0.00      LIG  
ATOM   4347 C26  LIG     1      11.886  12.667   3.356  1.00  0.00      LIG  
ATOM   4348 C27  LIG     1      13.428  12.666   3.329  1.00  0.00      LIG  
ATOM   4349 C28  LIG     1      13.968  14.081   3.456  1.00  0.00      LIG  
ATOM   4350 C29  LIG     1      13.990  11.831   4.464  1.00  0.00      LIG  
ATOM   4351 C30  LIG     1       9.806  15.160   2.678  1.00  0.00      LIG  
ATOM   4352 C31  LIG     1       8.407  15.504   3.077  1.00  0.00      LIG  
ATOM   4353 H    LIG     1      16.037  12.806  -2.366  1.00  0.00      LIG  
ATOM   4354 H1   LIG     1      17.877  13.459  -5.054  1.00  0.00      LIG  
ATOM   4355 H2   LIG     1      15.687  16.051  -2.715  1.00  0.00      LIG  
ATOM   4356 H3   LIG     1      15.013  15.934  -4.289  1.00  0.00      LIG  
ATOM   4357 H4   LIG     1      13.450  11.632  -3.447  1.00  0.00      LIG  
ATOM   4358 H5   LIG     1      17.385  15.746  -4.467  1.00  0.00      LIG  
ATOM   4359 H6   LIG     1      17.456  14.577  -3.177  1.00  0.00      LIG  
ATOM   4360 H7   LIG     1      14.324  12.146  -5.636  1.00  0.00      LIG  
ATOM   4361 H8   LIG     1      15.162  10.688  -5.147  1.00  0.00      LIG  
ATOM   4362 H9   LIG     1      13.073  16.283  -2.402  1.00  0.00      LIG  
ATOM   4363 H10  LIG     1      13.735  16.453  -0.804  1.00  0.00      LIG  
ATOM   4364 H11  LIG     1      14.434  11.847  -0.579  1.00  0.00      LIG  
ATOM   4365 H12  LIG     1      12.898  11.255  -1.116  1.00  0.00      LIG  
ATOM   4366 H13  LIG     1      12.583  13.571  -3.794  1.00  0.00      LIG  
ATOM   4367 H14  LIG     1      12.963  15.251  -4.135  1.00  0.00      LIG  
ATOM   4368 H15  LIG     1      13.706  13.993  -5.074  1.00  0.00      LIG  
ATOM   4369 H16  LIG     1      17.981  11.449  -4.832  1.00  0.00      LIG  
ATOM   4370 H17  LIG     1      16.929  10.599  -3.729  1.00  0.00      LIG  
ATOM   4371 H18  LIG     1      17.810  12.029  -3.180  1.00  0.00      LIG  
ATOM   4372 H19  LIG     1      15.854  15.409  -0.769  1.00  0.00      LIG  
ATOM   4373 H20  LIG     1      14.771  14.701   0.414  1.00  0.00      LIG  
ATOM   4374 H21  LIG     1      15.814  13.661  -0.542  1.00  0.00      LIG  
ATOM   4375 H22  LIG     1      11.083  15.690  -1.476  1.00  0.00      LIG  
ATOM   4376 H23  LIG     1      11.804  15.734   0.141  1.00  0.00      LIG  
ATOM   4377 H24  LIG     1      15.483  11.010  -7.501  1.00  0.00      LIG  
ATOM   4378 H25  LIG     1      17.060  11.284  -6.734  1.00  0.00      LIG  
ATOM   4379 H26  LIG     1      18.409  15.317  -6.550  1.00  0.00      LIG  
ATOM   4380 H27  LIG     1      17.870  14.817  -8.155  1.00  0.00      LIG  
ATOM   4381 H28  LIG     1      18.637  13.643  -7.082  1.00  0.00      LIG  
ATOM   4382 H29  LIG     1      16.106  16.244  -6.281  1.00  0.00      LIG  
ATOM   4383 H30  LIG     1      14.687  15.190  -6.455  1.00  0.00      LIG  
ATOM   4384 H31  LIG     1      15.673  15.599  -7.850  1.00  0.00      LIG  
ATOM   4385 H32  LIG     1       9.960  13.845  -0.157  1.00  0.00      LIG  
ATOM   4386 H33  LIG     1      14.175   9.852  -2.186  1.00  0.00      LIG  
ATOM   4387 H34  LIG     1      11.848  11.683   0.849  1.00  0.00      LIG  
ATOM   4388 H35  LIG     1      10.126  11.731   1.178  1.00  0.00      LIG  
ATOM   4389 H36  LIG     1       9.218  11.762  -1.051  1.00  0.00      LIG  
ATOM   4390 H37  LIG     1      10.851  11.259  -1.475  1.00  0.00      LIG  
ATOM   4391 H38  LIG     1      10.090  12.600  -2.344  1.00  0.00      LIG  
ATOM   4392 H39  LIG     1      11.869  14.144   1.786  1.00  0.00      LIG  
ATOM   4393 H40  LIG     1      11.581  13.207   4.256  1.00  0.00      LIG  
ATOM   4394 H41  LIG     1      12.065  10.806   3.932  1.00  0.00      LIG  
ATOM   4395 H42  LIG     1      15.058  14.068   3.551  1.00  0.00      LIG  
ATOM   4396 H43  LIG     1      13.550  14.583   4.332  1.00  0.00      LIG  
ATOM   4397 H44  LIG     1      13.742  14.680   2.570  1.00  0.00      LIG  
ATOM   4398 H45  LIG     1      13.809  10.767   4.300  1.00  0.00      LIG  
ATOM   4399 H46  LIG     1      15.075  11.953   4.528  1.00  0.00      LIG  
ATOM   4400 H47  LIG     1      13.549  12.119   5.420  1.00  0.00      LIG  
ATOM   4401 H48  LIG     1      14.908  12.159   2.185  1.00  0.00      LIG  
ATOM   4402 H49  LIG     1       7.718  15.255   2.264  1.00  0.00      LIG  
ATOM   4403 H50  LIG     1       8.357  16.579   3.274  1.00  0.00      LIG  
ATOM   4404 H51  LIG     1       8.140  14.969   3.993  1.00  0.00      LIG  
TER
REMARK  Energy: 65.5088
REMARK  SimpleFitness: 65.5088
REMARK  FullFitness: -901.3785
REMARK  InterFull: -28.7564
REMARK  IntraFull: 106.342
REMARK  solvFull: -1193.56
REMARK  surfFull: 214.596
REMARK  extraFull: 0.0
REMARK  deltaGcompsolvpol: -1193.56
REMARK  deltaGcompsolvnonpol: 214.596
REMARK  deltaGprotsolvpol: -1219.71
REMARK  deltaGprotsolvnonpol: 208.651
REMARK  deltaGligsolvpol: -11.8256
REMARK  deltaGligsolvnonpol: 16.6146
REMARK  deltaGvdw: -28.7564
REMARK  deltaGelec: 0.0
REMARK  deltaG: -5.3955994
REMARK  Cluster: 6
REMARK  ClusterRank: 5
ATOM   4315 O    LIG     1      14.842  10.423  -2.605  1.00  0.00      LIG  
ATOM   4316 O1   LIG     1      15.848  13.192  -8.582  1.00  0.00      LIG  
ATOM   4317 O2   LIG     1       9.927  13.809   2.510  1.00  0.00      LIG  
ATOM   4318 O3   LIG     1      11.371  11.342   3.507  1.00  0.00      LIG  
ATOM   4319 O4   LIG     1      13.939  12.121   2.118  1.00  0.00      LIG  
ATOM   4320 O5   LIG     1      10.691  15.986   2.517  1.00  0.00      LIG  
ATOM   4321 C    LIG     1      14.583  14.203  -3.088  1.00  0.00      LIG  
ATOM   4322 C1   LIG     1      15.275  12.810  -3.147  1.00  0.00      LIG  
ATOM   4323 C2   LIG     1      16.101  12.504  -4.443  1.00  0.00      LIG  
ATOM   4324 C3   LIG     1      14.079  14.472  -1.637  1.00  0.00      LIG  
ATOM   4325 C4   LIG     1      16.821  13.742  -5.035  1.00  0.00      LIG  
ATOM   4326 C5   LIG     1      15.509  15.339  -3.522  1.00  0.00      LIG  
ATOM   4327 C6   LIG     1      14.258  11.716  -2.716  1.00  0.00      LIG  
ATOM   4328 C7   LIG     1      16.858  14.890  -4.038  1.00  0.00      LIG  
ATOM   4329 C8   LIG     1      13.145  13.390  -1.238  1.00  0.00      LIG  
ATOM   4330 C9   LIG     1      16.593  14.139  -6.527  1.00  0.00      LIG  
ATOM   4331 C10  LIG     1      15.316  11.714  -5.489  1.00  0.00      LIG  
ATOM   4332 C11  LIG     1      13.239  15.741  -1.470  1.00  0.00      LIG  
ATOM   4333 C12  LIG     1      13.665  11.998  -1.343  1.00  0.00      LIG  
ATOM   4334 C13  LIG     1      13.393  14.250  -4.065  1.00  0.00      LIG  
ATOM   4335 C14  LIG     1      17.263  11.594  -4.021  1.00  0.00      LIG  
ATOM   4336 C15  LIG     1      11.954  13.844  -0.832  1.00  0.00      LIG  
ATOM   4337 C16  LIG     1      15.194  14.559  -0.586  1.00  0.00      LIG  
ATOM   4338 C17  LIG     1      11.912  15.326  -0.867  1.00  0.00      LIG  
ATOM   4339 C18  LIG     1      16.035  11.655  -6.813  1.00  0.00      LIG  
ATOM   4340 C19  LIG     1      16.050  13.025  -7.387  1.00  0.00      LIG  
ATOM   4341 C20  LIG     1      17.954  14.497  -7.112  1.00  0.00      LIG  
ATOM   4342 C21  LIG     1      15.714  15.357  -6.784  1.00  0.00      LIG  
ATOM   4343 C22  LIG     1      10.742  13.103  -0.334  1.00  0.00      LIG  
ATOM   4344 C23  LIG     1      10.999  12.357   0.970  1.00  0.00      LIG  
ATOM   4345 C24  LIG     1      10.199  12.128  -1.364  1.00  0.00      LIG  
ATOM   4346 C25  LIG     1      11.233  13.328   2.129  1.00  0.00      LIG  
ATOM   4347 C26  LIG     1      11.886  12.667   3.356  1.00  0.00      LIG  
ATOM   4348 C27  LIG     1      13.428  12.666   3.329  1.00  0.00      LIG  
ATOM   4349 C28  LIG     1      13.968  14.081   3.456  1.00  0.00      LIG  
ATOM   4350 C29  LIG     1      13.990  11.831   4.464  1.00  0.00      LIG  
ATOM   4351 C30  LIG     1       9.806  15.160   2.678  1.00  0.00      LIG  
ATOM   4352 C31  LIG     1       8.407  15.504   3.077  1.00  0.00      LIG  
ATOM   4353 H    LIG     1      16.037  12.806  -2.366  1.00  0.00      LIG  
ATOM   4354 H1   LIG     1      17.877  13.459  -5.054  1.00  0.00      LIG  
ATOM   4355 H2   LIG     1      15.687  16.051  -2.715  1.00  0.00      LIG  
ATOM   4356 H3   LIG     1      15.013  15.934  -4.289  1.00  0.00      LIG  
ATOM   4357 H4   LIG     1      13.450  11.632  -3.447  1.00  0.00      LIG  
ATOM   4358 H5   LIG     1      17.385  15.746  -4.467  1.00  0.00      LIG  
ATOM   4359 H6   LIG     1      17.456  14.577  -3.177  1.00  0.00      LIG  
ATOM   4360 H7   LIG     1      14.324  12.146  -5.636  1.00  0.00      LIG  
ATOM   4361 H8   LIG     1      15.162  10.688  -5.147  1.00  0.00      LIG  
ATOM   4362 H9   LIG     1      13.073  16.283  -2.402  1.00  0.00      LIG  
ATOM   4363 H10  LIG     1      13.735  16.453  -0.804  1.00  0.00      LIG  
ATOM   4364 H11  LIG     1      14.434  11.847  -0.579  1.00  0.00      LIG  
ATOM   4365 H12  LIG     1      12.898  11.255  -1.116  1.00  0.00      LIG  
ATOM   4366 H13  LIG     1      12.583  13.571  -3.794  1.00  0.00      LIG  
ATOM   4367 H14  LIG     1      12.963  15.251  -4.135  1.00  0.00      LIG  
ATOM   4368 H15  LIG     1      13.706  13.993  -5.074  1.00  0.00      LIG  
ATOM   4369 H16  LIG     1      17.981  11.449  -4.832  1.00  0.00      LIG  
ATOM   4370 H17  LIG     1      16.929  10.599  -3.729  1.00  0.00      LIG  
ATOM   4371 H18  LIG     1      17.810  12.029  -3.180  1.00  0.00      LIG  
ATOM   4372 H19  LIG     1      15.854  15.409  -0.769  1.00  0.00      LIG  
ATOM   4373 H20  LIG     1      14.771  14.701   0.414  1.00  0.00      LIG  
ATOM   4374 H21  LIG     1      15.814  13.661  -0.542  1.00  0.00      LIG  
ATOM   4375 H22  LIG     1      11.083  15.690  -1.476  1.00  0.00      LIG  
ATOM   4376 H23  LIG     1      11.804  15.734   0.141  1.00  0.00      LIG  
ATOM   4377 H24  LIG     1      15.483  11.010  -7.501  1.00  0.00      LIG  
ATOM   4378 H25  LIG     1      17.060  11.284  -6.734  1.00  0.00      LIG  
ATOM   4379 H26  LIG     1      18.409  15.317  -6.550  1.00  0.00      LIG  
ATOM   4380 H27  LIG     1      17.870  14.817  -8.155  1.00  0.00      LIG  
ATOM   4381 H28  LIG     1      18.637  13.643  -7.082  1.00  0.00      LIG  
ATOM   4382 H29  LIG     1      16.106  16.244  -6.281  1.00  0.00      LIG  
ATOM   4383 H30  LIG     1      14.687  15.190  -6.455  1.00  0.00      LIG  
ATOM   4384 H31  LIG     1      15.673  15.599  -7.850  1.00  0.00      LIG  
ATOM   4385 H32  LIG     1       9.960  13.845  -0.157  1.00  0.00      LIG  
ATOM   4386 H33  LIG     1      14.175   9.852  -2.186  1.00  0.00      LIG  
ATOM   4387 H34  LIG     1      11.848  11.683   0.849  1.00  0.00      LIG  
ATOM   4388 H35  LIG     1      10.126  11.731   1.178  1.00  0.00      LIG  
ATOM   4389 H36  LIG     1       9.218  11.762  -1.051  1.00  0.00      LIG  
ATOM   4390 H37  LIG     1      10.851  11.259  -1.475  1.00  0.00      LIG  
ATOM   4391 H38  LIG     1      10.090  12.600  -2.344  1.00  0.00      LIG  
ATOM   4392 H39  LIG     1      11.869  14.144   1.786  1.00  0.00      LIG  
ATOM   4393 H40  LIG     1      11.581  13.207   4.256  1.00  0.00      LIG  
ATOM   4394 H41  LIG     1      12.065  10.806   3.932  1.00  0.00      LIG  
ATOM   4395 H42  LIG     1      15.058  14.068   3.551  1.00  0.00      LIG  
ATOM   4396 H43  LIG     1      13.550  14.583   4.332  1.00  0.00      LIG  
ATOM   4397 H44  LIG     1      13.742  14.680   2.570  1.00  0.00      LIG  
ATOM   4398 H45  LIG     1      13.809  10.767   4.300  1.00  0.00      LIG  
ATOM   4399 H46  LIG     1      15.075  11.953   4.528  1.00  0.00      LIG  
ATOM   4400 H47  LIG     1      13.549  12.119   5.420  1.00  0.00      LIG  
ATOM   4401 H48  LIG     1      14.908  12.159   2.185  1.00  0.00      LIG  
ATOM   4402 H49  LIG     1       7.718  15.255   2.264  1.00  0.00      LIG  
ATOM   4403 H50  LIG     1       8.357  16.579   3.274  1.00  0.00      LIG  
ATOM   4404 H51  LIG     1       8.140  14.969   3.993  1.00  0.00      LIG  
TER
REMARK  Energy: 65.6684
REMARK  SimpleFitness: 65.6684
REMARK  FullFitness: -899.351
REMARK  InterFull: -26.5761
REMARK  IntraFull: 106.579
REMARK  solvFull: -1193.7
REMARK  surfFull: 214.346
REMARK  extraFull: 0.0
REMARK  deltaGcompsolvpol: -1193.7
REMARK  deltaGcompsolvnonpol: 214.346
REMARK  deltaGprotsolvpol: -1219.71
REMARK  deltaGprotsolvnonpol: 208.651
REMARK  deltaGligsolvpol: -10.3972
REMARK  deltaGligsolvnonpol: 16.6114
REMARK  deltaGvdw: -26.5761
REMARK  deltaGelec: 0.0
REMARK  deltaG: -5.30867
REMARK  Cluster: 6
REMARK  ClusterRank: 6
ATOM   4315 O    LIG     1      14.589  10.485  -2.633  1.00  0.00      LIG  
ATOM   4316 O1   LIG     1      15.600  13.351  -8.535  1.00  0.00      LIG  
ATOM   4317 O2   LIG     1       9.845  13.862   2.666  1.00  0.00      LIG  
ATOM   4318 O3   LIG     1      11.339  11.412   3.623  1.00  0.00      LIG  
ATOM   4319 O4   LIG     1      13.834  12.189   2.087  1.00  0.00      LIG  
ATOM   4320 O5   LIG     1      10.560  16.054   2.540  1.00  0.00      LIG  
ATOM   4321 C    LIG     1      14.349  14.271  -3.066  1.00  0.00      LIG  
ATOM   4322 C1   LIG     1      15.041  12.878  -3.131  1.00  0.00      LIG  
ATOM   4323 C2   LIG     1      15.881  12.586  -4.421  1.00  0.00      LIG  
ATOM   4324 C3   LIG     1      13.834  14.527  -1.617  1.00  0.00      LIG  
ATOM   4325 C4   LIG     1      16.611  13.830  -4.988  1.00  0.00      LIG  
ATOM   4326 C5   LIG     1      15.280  15.411  -3.478  1.00  0.00      LIG  
ATOM   4327 C6   LIG     1      14.014  11.783  -2.727  1.00  0.00      LIG  
ATOM   4328 C7   LIG     1      16.636  14.965  -3.977  1.00  0.00      LIG  
ATOM   4329 C8   LIG     1      12.903  13.440  -1.219  1.00  0.00      LIG  
ATOM   4330 C9   LIG     1      16.405  14.245  -6.478  1.00  0.00      LIG  
ATOM   4331 C10  LIG     1      15.105  11.806  -5.482  1.00  0.00      LIG  
ATOM   4332 C11  LIG     1      12.989  15.792  -1.445  1.00  0.00      LIG  
ATOM   4333 C12  LIG     1      13.415  12.048  -1.352  1.00  0.00      LIG  
ATOM   4334 C13  LIG     1      13.172  14.329  -4.056  1.00  0.00      LIG  
ATOM   4335 C14  LIG     1      17.037  11.668  -3.998  1.00  0.00      LIG  
ATOM   4336 C15  LIG     1      11.733  13.894  -0.756  1.00  0.00      LIG  
ATOM   4337 C16  LIG     1      14.942  14.609  -0.557  1.00  0.00      LIG  
ATOM   4338 C17  LIG     1      11.710  15.379  -0.750  1.00  0.00      LIG  
ATOM   4339 C18  LIG     1      15.825  11.776  -6.806  1.00  0.00      LIG  
ATOM   4340 C19  LIG     1      15.828  13.158  -7.350  1.00  0.00      LIG  
ATOM   4341 C20  LIG     1      17.780  14.560  -7.054  1.00  0.00      LIG  
ATOM   4342 C21  LIG     1      15.568  15.496  -6.727  1.00  0.00      LIG  
ATOM   4343 C22  LIG     1      10.541  13.152  -0.208  1.00  0.00      LIG  
ATOM   4344 C23  LIG     1      10.854  12.412   1.088  1.00  0.00      LIG  
ATOM   4345 C24  LIG     1       9.955  12.168  -1.205  1.00  0.00      LIG  
ATOM   4346 C25  LIG     1      11.135  13.387   2.230  1.00  0.00      LIG  
ATOM   4347 C26  LIG     1      11.846  12.735   3.428  1.00  0.00      LIG  
ATOM   4348 C27  LIG     1      13.384  12.722   3.328  1.00  0.00      LIG  
ATOM   4349 C28  LIG     1      13.940  14.131   3.446  1.00  0.00      LIG  
ATOM   4350 C29  LIG     1      13.993  11.867   4.424  1.00  0.00      LIG  
ATOM   4351 C30  LIG     1       9.702  15.216   2.780  1.00  0.00      LIG  
ATOM   4352 C31  LIG     1       8.309  15.552   3.202  1.00  0.00      LIG  
ATOM   4353 H    LIG     1      15.791  12.862  -2.341  1.00  0.00      LIG  
ATOM   4354 H1   LIG     1      17.666  13.546  -4.994  1.00  0.00      LIG  
ATOM   4355 H2   LIG     1      15.445  16.119  -2.665  1.00  0.00      LIG  
ATOM   4356 H3   LIG     1      14.794  16.012  -4.249  1.00  0.00      LIG  
ATOM   4357 H4   LIG     1      13.210  11.715  -3.464  1.00  0.00      LIG  
ATOM   4358 H5   LIG     1      17.175  15.824  -4.385  1.00  0.00      LIG  
ATOM   4359 H6   LIG     1      17.218  14.638  -3.110  1.00  0.00      LIG  
ATOM   4360 H7   LIG     1      14.110  12.230  -5.622  1.00  0.00      LIG  
ATOM   4361 H8   LIG     1      14.961  10.773  -5.157  1.00  0.00      LIG  
ATOM   4362 H9   LIG     1      12.750  16.294  -2.383  1.00  0.00      LIG  
ATOM   4363 H10  LIG     1      13.515  16.537  -0.841  1.00  0.00      LIG  
ATOM   4364 H11  LIG     1      14.182  11.880  -0.591  1.00  0.00      LIG  
ATOM   4365 H12  LIG     1      12.645  11.304  -1.141  1.00  0.00      LIG  
ATOM   4366 H13  LIG     1      12.354  13.656  -3.795  1.00  0.00      LIG  
ATOM   4367 H14  LIG     1      12.751  15.333  -4.131  1.00  0.00      LIG  
ATOM   4368 H15  LIG     1      13.497  14.075  -5.064  1.00  0.00      LIG  
ATOM   4369 H16  LIG     1      17.759  11.528  -4.805  1.00  0.00      LIG  
ATOM   4370 H17  LIG     1      16.698  10.671  -3.717  1.00  0.00      LIG  
ATOM   4371 H18  LIG     1      17.579  12.093  -3.149  1.00  0.00      LIG  
ATOM   4372 H19  LIG     1      15.605  15.458  -0.734  1.00  0.00      LIG  
ATOM   4373 H20  LIG     1      14.512  14.753   0.439  1.00  0.00      LIG  
ATOM   4374 H21  LIG     1      15.558  13.709  -0.510  1.00  0.00      LIG  
ATOM   4375 H22  LIG     1      10.839  15.774  -1.274  1.00  0.00      LIG  
ATOM   4376 H23  LIG     1      11.696  15.759   0.274  1.00  0.00      LIG  
ATOM   4377 H24  LIG     1      15.277  11.141  -7.506  1.00  0.00      LIG  
ATOM   4378 H25  LIG     1      16.852  11.411  -6.732  1.00  0.00      LIG  
ATOM   4379 H26  LIG     1      18.261  15.359  -6.484  1.00  0.00      LIG  
ATOM   4380 H27  LIG     1      17.714  14.887  -8.096  1.00  0.00      LIG  
ATOM   4381 H28  LIG     1      18.433  13.681  -7.025  1.00  0.00      LIG  
ATOM   4382 H29  LIG     1      15.990  16.365  -6.217  1.00  0.00      LIG  
ATOM   4383 H30  LIG     1      14.536  15.361  -6.398  1.00  0.00      LIG  
ATOM   4384 H31  LIG     1      15.535  15.748  -7.792  1.00  0.00      LIG  
ATOM   4385 H32  LIG     1       9.766  13.895  -0.003  1.00  0.00      LIG  
ATOM   4386 H33  LIG     1      13.913   9.907  -2.242  1.00  0.00      LIG  
ATOM   4387 H34  LIG     1      11.699  11.739   0.931  1.00  0.00      LIG  
ATOM   4388 H35  LIG     1       9.993  11.784   1.338  1.00  0.00      LIG  
ATOM   4389 H36  LIG     1       8.976  11.827  -0.857  1.00  0.00      LIG  
ATOM   4390 H37  LIG     1      10.588  11.285  -1.314  1.00  0.00      LIG  
ATOM   4391 H38  LIG     1       9.828  12.621  -2.191  1.00  0.00      LIG  
ATOM   4392 H39  LIG     1      11.757  14.203   1.861  1.00  0.00      LIG  
ATOM   4393 H40  LIG     1      11.587  13.287   4.334  1.00  0.00      LIG  
ATOM   4394 H41  LIG     1      12.081  10.797   3.480  1.00  0.00      LIG  
ATOM   4395 H42  LIG     1      15.033  14.109   3.455  1.00  0.00      LIG  
ATOM   4396 H43  LIG     1      13.595  14.614   4.363  1.00  0.00      LIG  
ATOM   4397 H44  LIG     1      13.648  14.750   2.594  1.00  0.00      LIG  
ATOM   4398 H45  LIG     1      13.792  10.807   4.254  1.00  0.00      LIG  
ATOM   4399 H46  LIG     1      15.081  11.979   4.437  1.00  0.00      LIG  
ATOM   4400 H47  LIG     1      13.602  12.145   5.404  1.00  0.00      LIG  
ATOM   4401 H48  LIG     1      13.584  12.828   1.397  1.00  0.00      LIG  
ATOM   4402 H49  LIG     1       7.608  15.284   2.407  1.00  0.00      LIG  
ATOM   4403 H50  LIG     1       8.250  16.629   3.383  1.00  0.00      LIG  
ATOM   4404 H51  LIG     1       8.064  15.028   4.130  1.00  0.00      LIG  
TER
REMARK  Energy: 65.6684
REMARK  SimpleFitness: 65.6684
REMARK  FullFitness: -899.351
REMARK  InterFull: -26.5761
REMARK  IntraFull: 106.579
REMARK  solvFull: -1193.7
REMARK  surfFull: 214.346
REMARK  extraFull: 0.0
REMARK  deltaGcompsolvpol: -1193.7
REMARK  deltaGcompsolvnonpol: 214.346
REMARK  deltaGprotsolvpol: -1219.71
REMARK  deltaGprotsolvnonpol: 208.651
REMARK  deltaGligsolvpol: -10.3972
REMARK  deltaGligsolvnonpol: 16.6114
REMARK  deltaGvdw: -26.5761
REMARK  deltaGelec: 0.0
REMARK  deltaG: -5.30867
REMARK  Cluster: 6
REMARK  ClusterRank: 7
ATOM   4315 O    LIG     1      14.589  10.485  -2.633  1.00  0.00      LIG  
ATOM   4316 O1   LIG     1      15.600  13.351  -8.535  1.00  0.00      LIG  
ATOM   4317 O2   LIG     1       9.845  13.862   2.666  1.00  0.00      LIG  
ATOM   4318 O3   LIG     1      11.339  11.412   3.623  1.00  0.00      LIG  
ATOM   4319 O4   LIG     1      13.834  12.189   2.087  1.00  0.00      LIG  
ATOM   4320 O5   LIG     1      10.560  16.054   2.540  1.00  0.00      LIG  
ATOM   4321 C    LIG     1      14.349  14.271  -3.066  1.00  0.00      LIG  
ATOM   4322 C1   LIG     1      15.041  12.878  -3.131  1.00  0.00      LIG  
ATOM   4323 C2   LIG     1      15.881  12.586  -4.421  1.00  0.00      LIG  
ATOM   4324 C3   LIG     1      13.834  14.527  -1.617  1.00  0.00      LIG  
ATOM   4325 C4   LIG     1      16.611  13.830  -4.988  1.00  0.00      LIG  
ATOM   4326 C5   LIG     1      15.280  15.411  -3.478  1.00  0.00      LIG  
ATOM   4327 C6   LIG     1      14.014  11.783  -2.727  1.00  0.00      LIG  
ATOM   4328 C7   LIG     1      16.636  14.965  -3.977  1.00  0.00      LIG  
ATOM   4329 C8   LIG     1      12.903  13.440  -1.219  1.00  0.00      LIG  
ATOM   4330 C9   LIG     1      16.405  14.245  -6.478  1.00  0.00      LIG  
ATOM   4331 C10  LIG     1      15.105  11.806  -5.482  1.00  0.00      LIG  
ATOM   4332 C11  LIG     1      12.989  15.792  -1.445  1.00  0.00      LIG  
ATOM   4333 C12  LIG     1      13.415  12.048  -1.352  1.00  0.00      LIG  
ATOM   4334 C13  LIG     1      13.172  14.329  -4.056  1.00  0.00      LIG  
ATOM   4335 C14  LIG     1      17.037  11.668  -3.998  1.00  0.00      LIG  
ATOM   4336 C15  LIG     1      11.733  13.894  -0.756  1.00  0.00      LIG  
ATOM   4337 C16  LIG     1      14.942  14.609  -0.557  1.00  0.00      LIG  
ATOM   4338 C17  LIG     1      11.710  15.379  -0.750  1.00  0.00      LIG  
ATOM   4339 C18  LIG     1      15.825  11.776  -6.806  1.00  0.00      LIG  
ATOM   4340 C19  LIG     1      15.828  13.158  -7.350  1.00  0.00      LIG  
ATOM   4341 C20  LIG     1      17.780  14.560  -7.054  1.00  0.00      LIG  
ATOM   4342 C21  LIG     1      15.568  15.496  -6.727  1.00  0.00      LIG  
ATOM   4343 C22  LIG     1      10.541  13.152  -0.208  1.00  0.00      LIG  
ATOM   4344 C23  LIG     1      10.854  12.412   1.088  1.00  0.00      LIG  
ATOM   4345 C24  LIG     1       9.955  12.168  -1.205  1.00  0.00      LIG  
ATOM   4346 C25  LIG     1      11.135  13.387   2.230  1.00  0.00      LIG  
ATOM   4347 C26  LIG     1      11.846  12.735   3.428  1.00  0.00      LIG  
ATOM   4348 C27  LIG     1      13.384  12.722   3.328  1.00  0.00      LIG  
ATOM   4349 C28  LIG     1      13.940  14.131   3.446  1.00  0.00      LIG  
ATOM   4350 C29  LIG     1      13.993  11.867   4.424  1.00  0.00      LIG  
ATOM   4351 C30  LIG     1       9.702  15.216   2.780  1.00  0.00      LIG  
ATOM   4352 C31  LIG     1       8.309  15.552   3.202  1.00  0.00      LIG  
ATOM   4353 H    LIG     1      15.791  12.862  -2.341  1.00  0.00      LIG  
ATOM   4354 H1   LIG     1      17.666  13.546  -4.994  1.00  0.00      LIG  
ATOM   4355 H2   LIG     1      15.445  16.119  -2.665  1.00  0.00      LIG  
ATOM   4356 H3   LIG     1      14.794  16.012  -4.249  1.00  0.00      LIG  
ATOM   4357 H4   LIG     1      13.210  11.715  -3.464  1.00  0.00      LIG  
ATOM   4358 H5   LIG     1      17.175  15.824  -4.385  1.00  0.00      LIG  
ATOM   4359 H6   LIG     1      17.218  14.638  -3.110  1.00  0.00      LIG  
ATOM   4360 H7   LIG     1      14.110  12.230  -5.622  1.00  0.00      LIG  
ATOM   4361 H8   LIG     1      14.961  10.773  -5.157  1.00  0.00      LIG  
ATOM   4362 H9   LIG     1      12.750  16.294  -2.383  1.00  0.00      LIG  
ATOM   4363 H10  LIG     1      13.515  16.537  -0.841  1.00  0.00      LIG  
ATOM   4364 H11  LIG     1      14.182  11.880  -0.591  1.00  0.00      LIG  
ATOM   4365 H12  LIG     1      12.645  11.304  -1.141  1.00  0.00      LIG  
ATOM   4366 H13  LIG     1      12.354  13.656  -3.795  1.00  0.00      LIG  
ATOM   4367 H14  LIG     1      12.751  15.333  -4.131  1.00  0.00      LIG  
ATOM   4368 H15  LIG     1      13.497  14.075  -5.064  1.00  0.00      LIG  
ATOM   4369 H16  LIG     1      17.759  11.528  -4.805  1.00  0.00      LIG  
ATOM   4370 H17  LIG     1      16.698  10.671  -3.717  1.00  0.00      LIG  
ATOM   4371 H18  LIG     1      17.579  12.093  -3.149  1.00  0.00      LIG  
ATOM   4372 H19  LIG     1      15.605  15.458  -0.734  1.00  0.00      LIG  
ATOM   4373 H20  LIG     1      14.512  14.753   0.439  1.00  0.00      LIG  
ATOM   4374 H21  LIG     1      15.558  13.709  -0.510  1.00  0.00      LIG  
ATOM   4375 H22  LIG     1      10.839  15.774  -1.274  1.00  0.00      LIG  
ATOM   4376 H23  LIG     1      11.696  15.759   0.274  1.00  0.00      LIG  
ATOM   4377 H24  LIG     1      15.277  11.141  -7.506  1.00  0.00      LIG  
ATOM   4378 H25  LIG     1      16.852  11.411  -6.732  1.00  0.00      LIG  
ATOM   4379 H26  LIG     1      18.261  15.359  -6.484  1.00  0.00      LIG  
ATOM   4380 H27  LIG     1      17.714  14.887  -8.096  1.00  0.00      LIG  
ATOM   4381 H28  LIG     1      18.433  13.681  -7.025  1.00  0.00      LIG  
ATOM   4382 H29  LIG     1      15.990  16.365  -6.217  1.00  0.00      LIG  
ATOM   4383 H30  LIG     1      14.536  15.361  -6.398  1.00  0.00      LIG  
ATOM   4384 H31  LIG     1      15.535  15.748  -7.792  1.00  0.00      LIG  
ATOM   4385 H32  LIG     1       9.766  13.895  -0.003  1.00  0.00      LIG  
ATOM   4386 H33  LIG     1      13.913   9.907  -2.242  1.00  0.00      LIG  
ATOM   4387 H34  LIG     1      11.699  11.739   0.931  1.00  0.00      LIG  
ATOM   4388 H35  LIG     1       9.993  11.784   1.338  1.00  0.00      LIG  
ATOM   4389 H36  LIG     1       8.976  11.827  -0.857  1.00  0.00      LIG  
ATOM   4390 H37  LIG     1      10.588  11.285  -1.314  1.00  0.00      LIG  
ATOM   4391 H38  LIG     1       9.828  12.621  -2.191  1.00  0.00      LIG  
ATOM   4392 H39  LIG     1      11.757  14.203   1.861  1.00  0.00      LIG  
ATOM   4393 H40  LIG     1      11.587  13.287   4.334  1.00  0.00      LIG  
ATOM   4394 H41  LIG     1      12.081  10.797   3.480  1.00  0.00      LIG  
ATOM   4395 H42  LIG     1      15.033  14.109   3.455  1.00  0.00      LIG  
ATOM   4396 H43  LIG     1      13.595  14.614   4.363  1.00  0.00      LIG  
ATOM   4397 H44  LIG     1      13.648  14.750   2.594  1.00  0.00      LIG  
ATOM   4398 H45  LIG     1      13.792  10.807   4.254  1.00  0.00      LIG  
ATOM   4399 H46  LIG     1      15.081  11.979   4.437  1.00  0.00      LIG  
ATOM   4400 H47  LIG     1      13.602  12.145   5.404  1.00  0.00      LIG  
ATOM   4401 H48  LIG     1      13.584  12.828   1.397  1.00  0.00      LIG  
ATOM   4402 H49  LIG     1       7.608  15.284   2.407  1.00  0.00      LIG  
ATOM   4403 H50  LIG     1       8.250  16.629   3.383  1.00  0.00      LIG  
ATOM   4404 H51  LIG     1       8.064  15.028   4.130  1.00  0.00      LIG  
TER
REMARK  Energy: 67.7472
REMARK  SimpleFitness: 67.7472
REMARK  FullFitness: -900.3454
REMARK  InterFull: -27.7974
REMARK  IntraFull: 108.059
REMARK  solvFull: -1195.39
REMARK  surfFull: 214.783
REMARK  extraFull: 0.0
REMARK  deltaGcompsolvpol: -1195.39
REMARK  deltaGcompsolvnonpol: 214.783
REMARK  deltaGprotsolvpol: -1219.71
REMARK  deltaGprotsolvnonpol: 208.651
REMARK  deltaGligsolvpol: -13.1029
REMARK  deltaGligsolvnonpol: 16.716
REMARK  deltaGvdw: -27.7974
REMARK  deltaGelec: 0.0
REMARK  deltaG: -5.3306017
REMARK  Cluster: 7
REMARK  ClusterRank: 0
ATOM   4315 O    LIG     1      15.991  14.486   3.373  1.00  0.00      LIG  
ATOM   4316 O1   LIG     1      18.743   8.903   1.084  1.00  0.00      LIG  
ATOM   4317 O2   LIG     1       9.197  14.185   1.923  1.00  0.00      LIG  
ATOM   4318 O3   LIG     1       9.167  11.483   0.377  1.00  0.00      LIG  
ATOM   4319 O4   LIG     1      10.887  11.069   3.588  1.00  0.00      LIG  
ATOM   4320 O5   LIG     1      10.271  14.961   3.817  1.00  0.00      LIG  
ATOM   4321 C    LIG     1      16.184  13.669  -0.355  1.00  0.00      LIG  
ATOM   4322 C1   LIG     1      16.748  13.929   1.073  1.00  0.00      LIG  
ATOM   4323 C2   LIG     1      17.902  12.972   1.531  1.00  0.00      LIG  
ATOM   4324 C3   LIG     1      15.258  14.850  -0.776  1.00  0.00      LIG  
ATOM   4325 C4   LIG     1      18.858  12.549   0.384  1.00  0.00      LIG  
ATOM   4326 C5   LIG     1      17.287  13.497  -1.399  1.00  0.00      LIG  
ATOM   4327 C6   LIG     1      15.567  14.089   2.074  1.00  0.00      LIG  
ATOM   4328 C7   LIG     1      18.688  13.445  -0.832  1.00  0.00      LIG  
ATOM   4329 C8   LIG     1      14.172  14.983   0.222  1.00  0.00      LIG  
ATOM   4330 C9   LIG     1      19.114  11.037   0.091  1.00  0.00      LIG  
ATOM   4331 C10  LIG     1      17.407  11.798   2.375  1.00  0.00      LIG  
ATOM   4332 C11  LIG     1      14.495  14.637  -2.088  1.00  0.00      LIG  
ATOM   4333 C12  LIG     1      14.570  15.157   1.644  1.00  0.00      LIG  
ATOM   4334 C13  LIG     1      15.389  12.351  -0.381  1.00  0.00      LIG  
ATOM   4335 C14  LIG     1      18.813  13.785   2.460  1.00  0.00      LIG  
ATOM   4336 C15  LIG     1      12.951  14.878  -0.305  1.00  0.00      LIG  
ATOM   4337 C16  LIG     1      15.972  16.203  -0.899  1.00  0.00      LIG  
ATOM   4338 C17  LIG     1      13.010  14.650  -1.770  1.00  0.00      LIG  
ATOM   4339 C18  LIG     1      18.456  10.729   2.537  1.00  0.00      LIG  
ATOM   4340 C19  LIG     1      18.676  10.117   1.202  1.00  0.00      LIG  
ATOM   4341 C20  LIG     1      20.620  10.850  -0.044  1.00  0.00      LIG  
ATOM   4342 C21  LIG     1      18.528  10.481  -1.203  1.00  0.00      LIG  
ATOM   4343 C22  LIG     1      11.638  14.938   0.421  1.00  0.00      LIG  
ATOM   4344 C23  LIG     1      10.891  13.607   0.334  1.00  0.00      LIG  
ATOM   4345 C24  LIG     1      10.794  16.053  -0.169  1.00  0.00      LIG  
ATOM   4346 C25  LIG     1      10.256  13.239   1.678  1.00  0.00      LIG  
ATOM   4347 C26  LIG     1       9.615  11.838   1.685  1.00  0.00      LIG  
ATOM   4348 C27  LIG     1      10.511  10.731   2.256  1.00  0.00      LIG  
ATOM   4349 C28  LIG     1       9.729   9.432   2.319  1.00  0.00      LIG  
ATOM   4350 C29  LIG     1      11.774  10.484   1.450  1.00  0.00      LIG  
ATOM   4351 C30  LIG     1       9.342  14.984   3.024  1.00  0.00      LIG  
ATOM   4352 C31  LIG     1       8.224  15.969   3.093  1.00  0.00      LIG  
ATOM   4353 H    LIG     1      17.230  14.908   1.048  1.00  0.00      LIG  
ATOM   4354 H1   LIG     1      19.847  12.866   0.726  1.00  0.00      LIG  
ATOM   4355 H2   LIG     1      17.268  14.288  -2.150  1.00  0.00      LIG  
ATOM   4356 H3   LIG     1      17.098  12.590  -1.974  1.00  0.00      LIG  
ATOM   4357 H4   LIG     1      15.034  13.142   2.194  1.00  0.00      LIG  
ATOM   4358 H5   LIG     1      19.389  13.154  -1.619  1.00  0.00      LIG  
ATOM   4359 H6   LIG     1      18.970  14.463  -0.549  1.00  0.00      LIG  
ATOM   4360 H7   LIG     1      16.510  11.357   1.934  1.00  0.00      LIG  
ATOM   4361 H8   LIG     1      17.124  12.146   3.371  1.00  0.00      LIG  
ATOM   4362 H9   LIG     1      14.767  13.717  -2.609  1.00  0.00      LIG  
ATOM   4363 H10  LIG     1      14.715  15.446  -2.792  1.00  0.00      LIG  
ATOM   4364 H11  LIG     1      15.011  16.150   1.773  1.00  0.00      LIG  
ATOM   4365 H12  LIG     1      13.708  15.135   2.316  1.00  0.00      LIG  
ATOM   4366 H13  LIG     1      14.500  12.370   0.253  1.00  0.00      LIG  
ATOM   4367 H14  LIG     1      15.061  12.094  -1.390  1.00  0.00      LIG  
ATOM   4368 H15  LIG     1      16.004  11.517  -0.048  1.00  0.00      LIG  
ATOM   4369 H16  LIG     1      19.717  13.230   2.723  1.00  0.00      LIG  
ATOM   4370 H17  LIG     1      18.328  14.041   3.401  1.00  0.00      LIG  
ATOM   4371 H18  LIG     1      19.130  14.713   1.977  1.00  0.00      LIG  
ATOM   4372 H19  LIG     1      16.697  16.202  -1.715  1.00  0.00      LIG  
ATOM   4373 H20  LIG     1      15.254  16.999  -1.120  1.00  0.00      LIG  
ATOM   4374 H21  LIG     1      16.498  16.494   0.013  1.00  0.00      LIG  
ATOM   4375 H22  LIG     1      12.553  13.694  -2.039  1.00  0.00      LIG  
ATOM   4376 H23  LIG     1      12.510  15.450  -2.323  1.00  0.00      LIG  
ATOM   4377 H24  LIG     1      18.087   9.949   3.208  1.00  0.00      LIG  
ATOM   4378 H25  LIG     1      19.404  11.108   2.927  1.00  0.00      LIG  
ATOM   4379 H26  LIG     1      21.012  11.473  -0.852  1.00  0.00      LIG  
ATOM   4380 H27  LIG     1      20.875   9.810  -0.271  1.00  0.00      LIG  
ATOM   4381 H28  LIG     1      21.140  11.123   0.880  1.00  0.00      LIG
[truncated: 1,540,818 more chars]
