# Supplementary material for: Exploring the mechanism of Alisma orientale for the treatment of pregnancy induced hypertension and potential hepato-nephrotoxicity by using network pharmacology, network toxicology, molecular docking and molecular dynamics simulation
Source: Front Pharmacol. 2022 Nov 15;13:1027112. doi: 10.3389/fphar.2022.1027112 (PMC9705790; doi:10.3389/fphar.2022.1027112)
Supplement: Supplementary file 12 [file DataSheet5.zip › EGFR/EGFRE23/eadock3.err]

sib.fastconf.EADock3: running @ selenium/127.0.1.1 development version. /home/swissdock/swissdock/tmp//cache/eadock3/eadock3.jar MD5: 6b55cadf59de6f950f604b9d6d6562d2
sib.fastconf.EADock3: 5000 binding modes will be generated
sib.fastconf.EADock3: the 5000 with the most favorable SimpleFitness will be evaluated with FACTS.
sib.fastconf.EADock3: 250 binding modes will be retained
sib.fastconf.EADock3: minimize with 100 steps of SD then 250 steps of ABNR
sib.fastconf.EADock3: side chains closer than 0.0 A to any atom of the ligand will be optimized.
sib.fastconf.EADock3: Clustering radius is 2.0
sib.fastconf.EADock3: Maximum cluster size is 8
sib.fastconf.EADock3: clusters will have the exact size.
sib.fastconf.EADock3: Output file is clusters.zip
sib.fastconf.EADock3: Ligand selection is SEGID LIG
sib.fastconf.EADock3: temporary files will be kept.
sib.fastconf.EADock3: Translations allowed.
sib.fastconf.EADock3: solvation model is FACTS
sib.fastconf.EADock3: Centering rotations on the whole ligand.
sib.fastconf.EADock3: System  : 4404 atoms
sib.fastconf.EADock3: Ligand  : 90 atoms
sib.fastconf.EADock3: Receptor: 4314 atoms
sib.fastconf.EADock3:   Fixed part   : 4314 atoms
sib.fastconf.EADock3:   Flexible part: 0 atoms
sib.fastconf.EADock3: Blind docking
sib.fastconf.biodatastructures.molecules.FlexibleMoleculeBuilder: No RotateBond directive found.
sib.fastconf.biodatastructures.molecules.FlexibleMoleculeBuilder: Multiple keyword found in RotateBond directive.
sib.fastconf.biodatastructures.molecules.FlexibleMoleculeBuilder: Identify bonds.
sib.fastconf.biodatastructures.molecules.FlexibleMolecule: Total of 93 bonds found.
sib.fastconf.biodatastructures.molecules.FlexibleMolecule: Restricting dihedral rotations based on the number of atom on each side.
sib.fastconf.biodatastructures.molecules.FlexibleMolecule: 19 rotatable dihedral angles found.
sib.fastconf.biodatastructures.molecules.FlexibleMolecule: no user specified bond list.
sib.fastconf.biodatastructures.molecules.FlexibleMolecule: Filtering out dihedrals defined with an hydrogen.
sib.fastconf.biodatastructures.molecules.FlexibleMolecule: accepting bond 4344_4346_4317_4351
sib.fastconf.biodatastructures.molecules.FlexibleMolecule: accepting bond 4346_4317_4351_4320
sib.fastconf.biodatastructures.molecules.FlexibleMolecule: accepting bond 4329_4336_4343_4344
sib.fastconf.biodatastructures.molecules.FlexibleMolecule: accepting bond 4336_4343_4344_4346
sib.fastconf.biodatastructures.molecules.FlexibleMolecule: accepting bond 4343_4344_4346_4317
sib.fastconf.biodatastructures.molecules.FlexibleMolecule: accepting bond 4317_4346_4347_4318
sib.fastconf.biodatastructures.molecules.FlexibleMolecule: accepting bond 4318_4347_4348_4319
sib.fastconf.biodatastructures.molecules.FlexibleMolecule: found # 58 core atoms : [ 4315 4316 4321 4322 4323 4324 4325 4326 4327 4328 4329 4330 4331 4332 4333 4334 4335 4336 4337 4338 4339 4340 4341 4342 4343 4353 4354 4355 4356 4357 4358 4359 4360 4361 4362 4363 4364 4365 4366 4367 4368 4369 4370 4371 4372 4373 4374 4375 4376 4377 4378 4379 4380 4381 4382 4383 4384 4386 ]
sib.fastconf.biodatastructures.molecules.FlexibleMolecule: found rotatable bond # 0 between 4346 4317
sib.fastconf.biodatastructures.molecules.FlexibleMolecule: Group FIX (82): [ 4315 4327 4386 4322 4333 4357 4321 4323 4353 4329 4364 4365 4324 4326 4334 4325 4331 4335 4336 4332 4337 4328 4355 4356 4366 4367 4368 4330 4354 4339 4360 4361 4369 4370 4371 4338 4343 4362 4363 4372 4373 4374 4358 4359 4340 4341 4342 4377 4378 4375 4376 4344 4345 4385 4316 4379 4380 4381 4382 4383 4384 4387 4388 4389 4390 4391 4347 4392 4318 4348 4393 4394 4319 4349 4350 4401 4395 4396 4397 4398 4399 4400 ] 
sib.fastconf.biodatastructures.molecules.FlexibleMolecule: Group ROTATABLE (6): [ 4351 4320 4352 4402 4403 4404 ] 
sib.fastconf.biodatastructures.molecules.FlexibleMolecule: Group ROTATABLE (Validation) (1): [ 4351 ] 
sib.fastconf.biodatastructures.molecules.FlexibleMolecule: Group ROTATABLE (Non Validation) (5): [ 4320 4352 4402 4403 4404 ] 
sib.fastconf.biodatastructures.molecules.FlexibleMolecule: found rotatable bond # 1 between 4317 4351
sib.fastconf.biodatastructures.molecules.FlexibleMolecule: Group FIX (83): [ 4315 4327 4386 4322 4333 4357 4321 4323 4353 4329 4364 4365 4324 4326 4334 4325 4331 4335 4336 4332 4337 4328 4355 4356 4366 4367 4368 4330 4354 4339 4360 4361 4369 4370 4371 4338 4343 4362 4363 4372 4373 4374 4358 4359 4340 4341 4342 4377 4378 4375 4376 4344 4345 4385 4316 4379 4380 4381 4382 4383 4384 4346 4387 4388 4389 4390 4391 4347 4392 4318 4348 4393 4394 4319 4349 4350 4401 4395 4396 4397 4398 4399 4400 ] 
sib.fastconf.biodatastructures.molecules.FlexibleMolecule: Group ROTATABLE (5): [ 4320 4352 4402 4403 4404 ] 
sib.fastconf.biodatastructures.molecules.FlexibleMolecule: Group ROTATABLE (Validation) (2): [ 4320 4352 ] 
sib.fastconf.biodatastructures.molecules.FlexibleMolecule: Group ROTATABLE (Non Validation) (0): [ ] 
sib.fastconf.biodatastructures.molecules.FlexibleMolecule: found rotatable bond # 2 between 4336 4343
sib.fastconf.biodatastructures.molecules.FlexibleMolecule: Group FIX (56): [ 4315 4327 4386 4322 4333 4357 4321 4323 4353 4329 4364 4365 4324 4326 4334 4325 4331 4335 4332 4337 4328 4355 4356 4366 4367 4368 4330 4354 4339 4360 4361 4369 4370 4371 4338 4362 4363 4372 4373 4374 4358 4359 4340 4341 4342 4377 4378 4375 4376 4316 4379 4380 4381 4382 4383 4384 ] 
sib.fastconf.biodatastructures.molecules.FlexibleMolecule: Group ROTATABLE (32): [ 4317 4346 4351 4318 4347 4394 4319 4348 4401 4320 4344 4345 4385 4387 4388 4389 4390 4391 4392 4393 4349 4350 4395 4396 4397 4398 4399 4400 4352 4402 4403 4404 ] 
sib.fastconf.biodatastructures.molecules.FlexibleMolecule: Group ROTATABLE (Validation) (2): [ 4344 4345 ] 
sib.fastconf.biodatastructures.molecules.FlexibleMolecule: Group ROTATABLE (Non Validation) (26): [ 4317 4346 4351 4318 4347 4394 4319 4348 4401 4320 4387 4388 4392 4393 4349 4350 4395 4396 4397 4398 4399 4400 4352 4402 4403 4404 ] 
sib.fastconf.biodatastructures.molecules.FlexibleMolecule: found rotatable bond # 3 between 4343 4344
sib.fastconf.biodatastructures.molecules.FlexibleMolecule: Group FIX (62): [ 4315 4327 4386 4322 4333 4357 4321 4323 4353 4329 4364 4365 4324 4326 4334 4325 4331 4335 4336 4332 4337 4328 4355 4356 4366 4367 4368 4330 4354 4339 4360 4361 4369 4370 4371 4338 4362 4363 4372 4373 4374 4358 4359 4340 4341 4342 4377 4378 4375 4376 4345 4385 4316 4379 4380 4381 4382 4383 4384 4389 4390 4391 ] 
sib.fastconf.biodatastructures.molecules.FlexibleMolecule: Group ROTATABLE (26): [ 4317 4346 4351 4318 4347 4394 4319 4348 4401 4320 4387 4388 4392 4393 4349 4350 4395 4396 4397 4398 4399 4400 4352 4402 4403 4404 ] 
sib.fastconf.biodatastructures.molecules.FlexibleMolecule: Group ROTATABLE (Validation) (1): [ 4346 ] 
sib.fastconf.biodatastructures.molecules.FlexibleMolecule: Group ROTATABLE (Non Validation) (23): [ 4317 4351 4318 4347 4394 4319 4348 4401 4320 4392 4393 4349 4350 4395 4396 4397 4398 4399 4400 4352 4402 4403 4404 ] 
sib.fastconf.biodatastructures.molecules.FlexibleMolecule: found rotatable bond # 4 between 4344 4346
sib.fastconf.biodatastructures.molecules.FlexibleMolecule: Group FIX (65): [ 4315 4327 4386 4322 4333 4357 4321 4323 4353 4329 4364 4365 4324 4326 4334 4325 4331 4335 4336 4332 4337 4328 4355 4356 4366 4367 4368 4330 4354 4339 4360 4361 4369 4370 4371 4338 4343 4362 4363 4372 4373 4374 4358 4359 4340 4341 4342 4377 4378 4375 4376 4345 4385 4316 4379 4380 4381 4382 4383 4384 4387 4388 4389 4390 4391 ] 
sib.fastconf.biodatastructures.molecules.FlexibleMolecule: Group ROTATABLE (23): [ 4317 4351 4318 4347 4394 4319 4348 4401 4320 4392 4393 4349 4350 4395 4396 4397 4398 4399 4400 4352 4402 4403 4404 ] 
sib.fastconf.biodatastructures.molecules.FlexibleMolecule: Group ROTATABLE (Validation) (2): [ 4317 4347 ] 
sib.fastconf.biodatastructures.molecules.FlexibleMolecule: Group ROTATABLE (Non Validation) (20): [ 4351 4318 4394 4319 4348 4401 4320 4393 4349 4350 4395 4396 4397 4398 4399 4400 4352 4402 4403 4404 ] 
sib.fastconf.biodatastructures.molecules.FlexibleMolecule: found rotatable bond # 5 between 4346 4347
sib.fastconf.biodatastructures.molecules.FlexibleMolecule: Group FIX (74): [ 4315 4327 4386 4322 4333 4357 4321 4323 4353 4329 4364 4365 4324 4326 4334 4325 4331 4335 4336 4332 4337 4328 4355 4356 4366 4367 4368 4330 4354 4339 4360 4361 4369 4370 4371 4338 4343 4362 4363 4372 4373 4374 4358 4359 4340 4341 4342 4377 4378 4375 4376 4344 4345 4385 4316 4379 4380 4381 4382 4383 4384 4387 4388 4389 4390 4391 4317 4392 4351 4320 4352 4402 4403 4404 ] 
sib.fastconf.biodatastructures.molecules.FlexibleMolecule: Group ROTATABLE (14): [ 4318 4394 4319 4348 4401 4393 4349 4350 4395 4396 4397 4398 4399 4400 ] 
sib.fastconf.biodatastructures.molecules.FlexibleMolecule: Group ROTATABLE (Validation) (2): [ 4318 4348 ] 
sib.fastconf.biodatastructures.molecules.FlexibleMolecule: Group ROTATABLE (Non Validation) (10): [ 4319 4401 4349 4350 4395 4396 4397 4398 4399 4400 ] 
sib.fastconf.biodatastructures.molecules.FlexibleMolecule: found rotatable bond # 6 between 4347 4348
sib.fastconf.biodatastructures.molecules.FlexibleMolecule: Group FIX (78): [ 4315 4327 4386 4322 4333 4357 4321 4323 4353 4329 4364 4365 4324 4326 4334 4325 4331 4335 4336 4332 4337 4328 4355 4356 4366 4367 4368 4330 4354 4339 4360 4361 4369 4370 4371 4338 4343 4362 4363 4372 4373 4374 4358 4359 4340 4341 4342 4377 4378 4375 4376 4344 4345 4385 4316 4379 4380 4381 4382 4383 4384 4346 4387 4388 4389 4390 4391 4317 4392 4351 4318 4393 4320 4352 4394 4402 4403 4404 ] 
sib.fastconf.biodatastructures.molecules.FlexibleMolecule: Group ROTATABLE (10): [ 4319 4401 4349 4350 4395 4396 4397 4398 4399 4400 ] 
sib.fastconf.biodatastructures.molecules.FlexibleMolecule: Group ROTATABLE (Validation) (3): [ 4319 4349 4350 ] 
sib.fastconf.biodatastructures.molecules.FlexibleMolecule: Group ROTATABLE (Non Validation) (0): [ ] 
sib.fastconf.biodatastructures.molecules.FlexibleMolecule: Bond 4346 4317 has no parent, best bet is 4344 4346
sib.fastconf.biodatastructures.molecules.FlexibleMolecule: Bond 4336 4343 has no putative parent, best bet is root node
sib.fastconf.biodatastructures.molecules.FlexibleMoleculeRotatable bond tree initialized 8 elements
sib.fastconf.biodatastructures.molecules.FlexibleMolecule: Detecting chiral carbons
sib.fastconf.biodatastructures.molecules.FlexibleMolecule: Atom 4321 C    [ 5.92 -1.857 1.213 ] is chiral
sib.fastconf.biodatastructures.molecules.FlexibleMolecule: Atom 4324 C3   [ 6.545 -1.03 2.38 ] is chiral
sib.fastconf.biodatastructures.molecules.FlexibleMolecule: Atom 4327 C6   [ 5.568 0.315 -0.072 ] is chiral
sib.fastconf.biodatastructures.molecules.FlexibleMolecule: Atom 4343 C22  [ 9.427 1.234 1.355 ] is chiral
sib.fastconf.biodatastructures.molecules.FlexibleMolecule: Atom 4346 C25  [ 10.521 1.734 -0.975 ] is chiral
sib.fastconf.biodatastructures.molecules.FlexibleMolecule: Atom 4347 C26  [ 12.051 1.572 -0.924 ] is chiral
sib.fastconf.FastconfBuilder: Initialize non bonded list.
sib.fastconf.biodatastructures.scoring.moleculargrids.grids.InsideMolecularGrid: Calculating inside grid [382][463][438]
sib.fastconf.biodatastructures.scoring.moleculargrids.grids.InsideMolecularGrid: Inside grid calculated in 700 ms
sib.fastconf.biodatastructures.scoring.moleculargrids.grids.InsideMolecularGrid: Smoothing inside grid.
sib.fastconf.biodatastructures.scoring.moleculargrids.grids.InsideMolecularGrid: Inside grid smoothed in 790 ms
sib.fastconf.biodatastructures.scoring.EvaluatorBuilder: generation of the electrostatic grid took 0 ms.
sib.fastconf.FastconfBuilder: Initial energy: 243.63428
sib.fastconf.EADock3: EADock3 starting
sib.fastconf.EADock3: Box volume 423949.1 ?
sib.fastconf.EADock3: Xmin: -19.146 Xmax: 47.215 Xsize: 66.362
sib.fastconf.EADock3: Ymin: -19.361 Ymax: 63.089 Ysize: 82.450
sib.fastconf.EADock3: Zmin: -29.935 Zmax: 47.548 Zsize: 77.483
sib.fastconf.EADock3: Calculating pocket bias.
sib.fastconf.EADock3: 1 cavities identified.
sib.fastconf.EADock3: 2 magic points identified.
sib.fastconf.EADock3: 2 pocket points were identified in 1470 ms
sib.fastconf.EADock3: Calculating surface bias.
sib.fastconf.EADock3: 8500 surface points were identified in 5010 ms
sib.fastconf.EADock3: 0.0 % done
sib.fastconf.EADock3: 0.1 % done
sib.fastconf.EADock3: 0.2 % done
sib.fastconf.EADock3: 0.3 % done
sib.fastconf.EADock3: 0.4 % done
sib.fastconf.EADock3: 0.5 % done
sib.fastconf.EADock3: 0.6 % done
sib.fastconf.EADock3: 0.7 % done
sib.fastconf.EADock3: 0.8 % done
sib.fastconf.EADock3: 0.9 % done
sib.fastconf.EADock3: 1.0 % done
sib.fastconf.EADock3: 1.1 % done
sib.fastconf.EADock3: 1.2 % done
sib.fastconf.EADock3: 1.3 % done
sib.fastconf.EADock3: 1.4 % done
sib.fastconf.EADock3: 1.5 % done
sib.fastconf.EADock3: 1.6 % done
sib.fastconf.EADock3: only 71/500001 BM accepted, exiting DSS.
sib.fastconf.EADock3: The generation of 71 conformations took 1396400 s
sib.fastconf.EADock3: The DSS engine failed 495001 times to find a suitable BMs within the allowed time limit of 500 ms
sib.fastconf.EADock3: Minimizing binding mode 0, energy is 1655.3309, rmsd is 15.9274
sib.fastconf.EADock3: Minimizing binding mode 1, energy is 1673.9429, rmsd is 14.963567
sib.fastconf.EADock3: Minimizing binding mode 2, energy is 1674.3722, rmsd is 14.719023
sib.fastconf.EADock3: Minimizing binding mode 3, energy is 1794.7104, rmsd is 14.76856
sib.fastconf.EADock3: Minimizing binding mode 4, energy is 2096.7664, rmsd is 15.131079
sib.fastconf.EADock3: Minimizing binding mode 5, energy is 2156.0918, rmsd is 3.9349165
sib.fastconf.EADock3: Minimizing binding mode 6, energy is 2237.0002, rmsd is 35.96105
sib.fastconf.EADock3: Minimizing binding mode 7, energy is 2249.5134, rmsd is 34.18586
sib.fastconf.EADock3: Minimizing binding mode 8, energy is 2360.0032, rmsd is 17.696997
sib.fastconf.EADock3: Minimizing binding mode 9, energy is 2462.7764, rmsd is 17.254955
sib.fastconf.EADock3: Minimizing binding mode 10, energy is 2468.9575, rmsd is 15.712485
sib.fastconf.EADock3: Minimizing binding mode 11, energy is 2597.9348, rmsd is 15.814243
sib.fastconf.EADock3: Minimizing binding mode 12, energy is 2606.0127, rmsd is 17.360037
sib.fastconf.EADock3: Minimizing binding mode 13, energy is 2630.188, rmsd is 14.443077
sib.fastconf.EADock3: Minimizing binding mode 14, energy is 2801.3171, rmsd is 16.49093
sib.fastconf.EADock3: Minimizing binding mode 15, energy is 2905.1777, rmsd is 15.235726
sib.fastconf.EADock3: Minimizing binding mode 16, energy is 2906.465, rmsd is 15.748131
sib.fastconf.EADock3: Minimizing binding mode 17, energy is 2931.7964, rmsd is 17.948402
sib.fastconf.EADock3: Minimizing binding mode 18, energy is 2936.6245, rmsd is 18.06024
sib.fastconf.EADock3: Minimizing binding mode 19, energy is 3031.4578, rmsd is 15.455715
sib.fastconf.EADock3: Minimizing binding mode 20, energy is 3044.887, rmsd is 17.23704
sib.fastconf.EADock3: Minimizing binding mode 21, energy is 3149.9753, rmsd is 14.956427
sib.fastconf.EADock3: Minimizing binding mode 22, energy is 3154.5837, rmsd is 17.12446
sib.fastconf.EADock3: Minimizing binding mode 23, energy is 3161.93, rmsd is 14.707798
sib.fastconf.EADock3: Minimizing binding mode 24, energy is 3267.9614, rmsd is 17.884422
sib.fastconf.EADock3: Minimizing binding mode 25, energy is 3330.5364, rmsd is 17.325472
sib.fastconf.EADock3: Minimizing binding mode 26, energy is 3437.7073, rmsd is 16.449635
sib.fastconf.EADock3: Minimizing binding mode 27, energy is 3440.6167, rmsd is 3.9335942
sib.fastconf.EADock3: Minimizing binding mode 28, energy is 3448.131, rmsd is 17.37555
sib.fastconf.EADock3: Minimizing binding mode 29, energy is 3527.0618, rmsd is 2.374205
sib.fastconf.EADock3: Minimizing binding mode 30, energy is 3601.693, rmsd is 14.783136
sib.fastconf.EADock3: Minimizing binding mode 31, energy is 3663.9692, rmsd is 17.94801
sib.fastconf.EADock3: Minimizing binding mode 32, energy is 3776.5864, rmsd is 17.311571
sib.fastconf.EADock3: Minimizing binding mode 33, energy is 3836.675, rmsd is 16.528572
sib.fastconf.EADock3: Minimizing binding mode 34, energy is 3859.892, rmsd is 16.83923
sib.fastconf.EADock3: Minimizing binding mode 35, energy is 3892.8438, rmsd is 16.206179
sib.fastconf.EADock3: Minimizing binding mode 36, energy is 3895.5544, rmsd is 2.6807535
sib.fastconf.EADock3: Minimizing binding mode 37, energy is 3899.8816, rmsd is 15.732529
sib.fastconf.EADock3: Minimizing binding mode 38, energy is 3902.2256, rmsd is 15.873097
sib.fastconf.EADock3: Minimizing binding mode 39, energy is 3932.4797, rmsd is 17.541277
sib.fastconf.EADock3: Minimizing binding mode 40, energy is 3941.0515, rmsd is 17.183178
sib.fastconf.EADock3: Minimizing binding mode 41, energy is 3991.8142, rmsd is 17.364847
sib.fastconf.EADock3: Minimizing binding mode 42, energy is 4065.5557, rmsd is 15.80728
sib.fastconf.EADock3: Minimizing binding mode 43, energy is 4234.1035, rmsd is 15.615632
sib.fastconf.EADock3: Minimizing binding mode 44, energy is 4234.1826, rmsd is 14.063484
sib.fastconf.EADock3: Minimizing binding mode 45, energy is 4241.112, rmsd is 18.522095
sib.fastconf.EADock3: Minimizing binding mode 46, energy is 4247.4844, rmsd is 17.78864
sib.fastconf.EADock3: Minimizing binding mode 47, energy is 4332.1016, rmsd is 2.6504397
sib.fastconf.EADock3: Minimizing binding mode 48, energy is 4394.6533, rmsd is 18.402645
sib.fastconf.EADock3: Minimizing binding mode 49, energy is 4483.001, rmsd is 14.882536
sib.fastconf.EADock3: Minimizing binding mode 50, energy is 4622.1143, rmsd is 16.769753
sib.fastconf.EADock3: Minimizing binding mode 51, energy is 4628.5957, rmsd is 15.609886
sib.fastconf.EADock3: Minimizing binding mode 52, energy is 4877.1855, rmsd is 15.406833
sib.fastconf.EADock3: Minimizing binding mode 53, energy is 4887.39, rmsd is 16.711746
sib.fastconf.EADock3: Minimizing binding mode 54, energy is 5122.5557, rmsd is 15.711599
sib.fastconf.EADock3: Minimizing binding mode 55, energy is 5247.62, rmsd is 16.416721
sib.fastconf.EADock3: Minimizing binding mode 56, energy is 5311.632, rmsd is 15.60476
sib.fastconf.EADock3: Minimizing binding mode 57, energy is 5337.0635, rmsd is 17.481548
sib.fastconf.EADock3: Minimizing binding mode 58, energy is 5378.85, rmsd is 17.749207
sib.fastconf.EADock3: Minimizing binding mode 59, energy is 5604.2275, rmsd is 18.229534
sib.fastconf.EADock3: Minimizing binding mode 60, energy is 5719.4697, rmsd is 16.988564
sib.fastconf.EADock3: Minimizing binding mode 61, energy is 5836.9927, rmsd is 17.098394
sib.fastconf.EADock3: Minimizing binding mode 62, energy is 5903.743, rmsd is 15.307694
sib.fastconf.EADock3: Minimizing binding mode 63, energy is 5981.474, rmsd is 15.555252
sib.fastconf.EADock3: Minimizing binding mode 64, energy is 6044.7065, rmsd is 17.635351
sib.fastconf.EADock3: Minimizing binding mode 65, energy is 6272.1567, rmsd is 16.088135
sib.fastconf.EADock3: Minimizing binding mode 66, energy is 6373.5405, rmsd is 17.56797
sib.fastconf.EADock3: Minimizing binding mode 67, energy is 6600.977, rmsd is 14.668465
sib.fastconf.EADock3: Minimizing binding mode 68, energy is 7534.7314, rmsd is 16.079447
sib.fastconf.EADock3: Minimizing binding mode 69, energy is 7587.135, rmsd is 14.46293
sib.fastconf.EADock3: Minimizing binding mode 70, energy is 8443.073, rmsd is 17.003218
sib.fastconf.EADock3: Filter out binding modes with an energy above 3.4028235E38 (3.4028235E38 above the most favorable binding mode, which has an energy of 69.1427)
sib.wrappers.md.charmm.ExtendedCharmmWrapper: CHARMM timers: CPU time: 34.08 seconds
sib.wrappers.md.charmm.ExtendedCharmmWrapper: CHARMM timers: Elapsed time: 1455.58 seconds.
sib.fastconf.EADock3: Starting clustering
sib.fastconf.EADock3: Clustering iteration 0 took 0 ms and merged 6 clusters.
sib.fastconf.EADock3: Clustering iteration 1 took 10 ms and merged 0 clusters.
sib.fastconf.EADock3: Clustering took 10 ms.
sib.fastconf.EADock3: 71 elements were gathered in 65 clusters.
sib.fastconf.EADock3: Evaluating cluster 0/65
sib.fastconf.EADock3: Evaluating binding mode 0/1 with FACTS
sib.fastconf.EADock3: Evaluating cluster 1/65
sib.fastconf.EADock3: Evaluating binding mode 0/1 with FACTS
sib.fastconf.EADock3: Evaluating cluster 2/65
sib.fastconf.EADock3: Evaluating binding mode 0/1 with FACTS
sib.fastconf.EADock3: Evaluating cluster 3/65
sib.fastconf.EADock3: Evaluating binding mode 0/1 with FACTS
sib.fastconf.EADock3: Evaluating cluster 4/65
sib.fastconf.EADock3: Evaluating binding mode 0/1 with FACTS
sib.fastconf.EADock3: Evaluating cluster 5/65
sib.fastconf.EADock3: Evaluating binding mode 0/1 with FACTS
sib.fastconf.EADock3: Evaluating cluster 6/65
sib.fastconf.EADock3: Evaluating binding mode 0/1 with FACTS
sib.fastconf.EADock3: Evaluating cluster 7/65
sib.fastconf.EADock3: Evaluating binding mode 0/1 with FACTS
sib.fastconf.EADock3: Evaluating cluster 8/65
sib.fastconf.EADock3: Evaluating binding mode 0/1 with FACTS
sib.fastconf.EADock3: Evaluating cluster 9/65
sib.fastconf.EADock3: Evaluating binding mode 0/1 with FACTS
sib.fastconf.EADock3: Evaluating cluster 10/65
sib.fastconf.EADock3: Evaluating binding mode 0/1 with FACTS
sib.fastconf.EADock3: Evaluating cluster 11/65
sib.fastconf.EADock3: Evaluating binding mode 0/1 with FACTS
sib.fastconf.EADock3: Evaluating cluster 12/65
sib.fastconf.EADock3: Evaluating binding mode 0/1 with FACTS
sib.fastconf.EADock3: Evaluating cluster 13/65
sib.fastconf.EADock3: Evaluating binding mode 0/1 with FACTS
sib.fastconf.EADock3: Evaluating cluster 14/65
sib.fastconf.EADock3: Evaluating binding mode 0/1 with FACTS
sib.fastconf.EADock3: Evaluating cluster 15/65
sib.fastconf.EADock3: Evaluating binding mode 0/1 with FACTS
sib.fastconf.EADock3: Evaluating cluster 16/65
sib.fastconf.EADock3: Evaluating binding mode 0/1 with FACTS
sib.fastconf.EADock3: Evaluating cluster 17/65
sib.fastconf.EADock3: Evaluating binding mode 0/1 with FACTS
sib.fastconf.EADock3: Evaluating cluster 18/65
sib.fastconf.EADock3: Evaluating binding mode 0/1 with FACTS
sib.fastconf.EADock3: Evaluating cluster 19/65
sib.fastconf.EADock3: Evaluating binding mode 0/2 with FACTS
sib.fastconf.EADock3: Evaluating binding mode 1/2 with FACTS
sib.fastconf.EADock3: Evaluating cluster 20/65
sib.fastconf.EADock3: Evaluating binding mode 0/1 with FACTS
sib.fastconf.EADock3: Evaluating cluster 21/65
sib.fastconf.EADock3: Evaluating binding mode 0/1 with FACTS
sib.fastconf.EADock3: Evaluating cluster 22/65
sib.fastconf.EADock3: Evaluating binding mode 0/1 with FACTS
sib.fastconf.EADock3: Evaluating cluster 23/65
sib.fastconf.EADock3: Evaluating binding mode 0/1 with FACTS
sib.fastconf.EADock3: Evaluating cluster 24/65
sib.fastconf.EADock3: Evaluating binding mode 0/1 with FACTS
sib.fastconf.EADock3: Evaluating cluster 25/65
sib.fastconf.EADock3: Evaluating binding mode 0/1 with FACTS
sib.fastconf.EADock3: Evaluating cluster 26/65
sib.fastconf.EADock3: Evaluating binding mode 0/1 with FACTS
sib.fastconf.EADock3: Evaluating cluster 27/65
sib.fastconf.EADock3: Evaluating binding mode 0/1 with FACTS
sib.fastconf.EADock3: Evaluating cluster 28/65
sib.fastconf.EADock3: Evaluating binding mode 0/1 with FACTS
sib.fastconf.EADock3: Evaluating cluster 29/65
sib.fastconf.EADock3: Evaluating binding mode 0/3 with FACTS
sib.fastconf.EADock3: Evaluating binding mode 1/3 with FACTS
sib.fastconf.EADock3: Evaluating binding mode 2/3 with FACTS
sib.fastconf.EADock3: Evaluating cluster 30/65
sib.fastconf.EADock3: Evaluating binding mode 0/1 with FACTS
sib.fastconf.EADock3: Evaluating cluster 31/65
sib.fastconf.EADock3: Evaluating binding mode 0/3 with FACTS
sib.fastconf.EADock3: Evaluating binding mode 1/3 with FACTS
sib.fastconf.EADock3: Evaluating binding mode 2/3 with FACTS
sib.fastconf.EADock3: Evaluating cluster 32/65
sib.fastconf.EADock3: Evaluating binding mode 0/1 with FACTS
sib.fastconf.EADock3: Evaluating cluster 33/65
sib.fastconf.EADock3: Evaluating binding mode 0/1 with FACTS
sib.fastconf.EADock3: Evaluating cluster 34/65
sib.fastconf.EADock3: Evaluating binding mode 0/1 with FACTS
sib.fastconf.EADock3: Evaluating cluster 35/65
sib.fastconf.EADock3: Evaluating binding mode 0/1 with FACTS
sib.fastconf.EADock3: Evaluating cluster 36/65
sib.fastconf.EADock3: Evaluating binding mode 0/1 with FACTS
sib.fastconf.EADock3: Evaluating cluster 37/65
sib.fastconf.EADock3: Evaluating binding mode 0/1 with FACTS
sib.fastconf.EADock3: Evaluating cluster 38/65
sib.fastconf.EADock3: Evaluating binding mode 0/1 with FACTS
sib.fastconf.EADock3: Evaluating cluster 39/65
sib.fastconf.EADock3: Evaluating binding mode 0/1 with FACTS
sib.fastconf.EADock3: Evaluating cluster 40/65
sib.fastconf.EADock3: Evaluating binding mode 0/1 with FACTS
sib.fastconf.EADock3: Evaluating cluster 41/65
sib.fastconf.EADock3: Evaluating binding mode 0/1 with FACTS
sib.fastconf.EADock3: Evaluating cluster 42/65
sib.fastconf.EADock3: Evaluating binding mode 0/1 with FACTS
sib.fastconf.EADock3: Evaluating cluster 43/65
sib.fastconf.EADock3: Evaluating binding mode 0/1 with FACTS
sib.fastconf.EADock3: Evaluating cluster 44/65
sib.fastconf.EADock3: Evaluating binding mode 0/1 with FACTS
sib.fastconf.EADock3: Evaluating cluster 45/65
sib.fastconf.EADock3: Evaluating binding mode 0/1 with FACTS
sib.fastconf.EADock3: Evaluating cluster 46/65
sib.fastconf.EADock3: Evaluating binding mode 0/1 with FACTS
sib.fastconf.EADock3: Evaluating cluster 47/65
sib.fastconf.EADock3: Evaluating binding mode 0/1 with FACTS
sib.fastconf.EADock3: Evaluating cluster 48/65
sib.fastconf.EADock3: Evaluating binding mode 0/1 with FACTS
sib.fastconf.EADock3: Evaluating cluster 49/65
sib.fastconf.EADock3: Evaluating binding mode 0/1 with FACTS
sib.fastconf.EADock3: Evaluating cluster 50/65
sib.fastconf.EADock3: Evaluating binding mode 0/1 with FACTS
sib.fastconf.EADock3: Evaluating cluster 51/65
sib.fastconf.EADock3: Evaluating binding mode 0/1 with FACTS
sib.fastconf.EADock3: Evaluating cluster 52/65
sib.fastconf.EADock3: Evaluating binding mode 0/2 with FACTS
sib.fastconf.EADock3: Evaluating binding mode 1/2 with FACTS
sib.fastconf.EADock3: Evaluating cluster 53/65
sib.fastconf.EADock3: Evaluating binding mode 0/1 with FACTS
sib.fastconf.EADock3: Evaluating cluster 54/65
sib.fastconf.EADock3: Evaluating binding mode 0/1 with FACTS
sib.fastconf.EADock3: Evaluating cluster 55/65
sib.fastconf.EADock3: Evaluating binding mode 0/1 with FACTS
sib.fastconf.EADock3: Evaluating cluster 56/65
sib.fastconf.EADock3: Evaluating binding mode 0/1 with FACTS
sib.fastconf.EADock3: Evaluating cluster 57/65
sib.fastconf.EADock3: Evaluating binding mode 0/1 with FACTS
sib.fastconf.EADock3: Evaluating cluster 58/65
sib.fastconf.EADock3: Evaluating binding mode 0/1 with FACTS
sib.fastconf.EADock3: Evaluating cluster 59/65
sib.fastconf.EADock3: Evaluating binding mode 0/1 with FACTS
sib.fastconf.EADock3: Evaluating cluster 60/65
sib.fastconf.EADock3: Evaluating binding mode 0/1 with FACTS
sib.fastconf.EADock3: Evaluating cluster 61/65
sib.fastconf.EADock3: Evaluating binding mode 0/1 with FACTS
sib.fastconf.EADock3: Evaluating cluster 62/65
sib.fastconf.EADock3: Evaluating binding mode 0/1 with FACTS
sib.fastconf.EADock3: Evaluating cluster 63/65
sib.fastconf.EADock3: Evaluating binding mode 0/1 with FACTS
sib.fastconf.EADock3: Evaluating cluster 64/65
sib.fastconf.EADock3: Evaluating binding mode 0/1 with FACTS
sib.wrappers.md.charmm.ExtendedCharmmWrapper: CHARMM timers: CPU time: 15.22 seconds
sib.wrappers.md.charmm.ExtendedCharmmWrapper: CHARMM timers: Elapsed time: 15.4372 seconds.
sib.fastconf.EADock3: Starting cluster expansion.
sib.fastconf.EADock3: System  : 4404 atoms
sib.fastconf.EADock3: Ligand  : 90 atoms
sib.fastconf.EADock3: Receptor: 4314 atoms
sib.fastconf.EADock3:   Fixed part   : 4314 atoms
sib.fastconf.EADock3:   Flexible part: 0 atoms
sib.fastconf.EADock3: Expanding cluster 0/32
sib.fastconf.EADock3: Expanding cluster 1/32
sib.fastconf.EADock3: Expanding cluster 2/32
sib.fastconf.EADock3: Expanding cluster 3/32
sib.fastconf.EADock3: Expanding cluster 4/32
sib.fastconf.EADock3: Expanding cluster 5/32
sib.fastconf.EADock3: Expanding cluster 6/32
sib.fastconf.EADock3: Expanding cluster 7/32
sib.fastconf.EADock3: Expanding cluster 8/32
sib.fastconf.EADock3: Expanding cluster 9/32
sib.fastconf.EADock3: Expanding cluster 10/32
sib.fastconf.EADock3: Expanding cluster 11/32
sib.fastconf.EADock3: Expanding cluster 12/32
sib.fastconf.EADock3: Expanding cluster 13/32
sib.fastconf.EADock3: Expanding cluster 14/32
sib.fastconf.EADock3: Expanding cluster 15/32
sib.fastconf.EADock3: Expanding cluster 16/32
sib.fastconf.EADock3: Expanding cluster 17/32
sib.fastconf.EADock3: Expanding cluster 18/32
sib.fastconf.EADock3: Expanding cluster 19/32
sib.fastconf.EADock3: Expanding cluster 20/32
sib.fastconf.EADock3: Expanding cluster 21/32
sib.fastconf.EADock3: Expanding cluster 22/32
sib.fastconf.EADock3: Expanding cluster 23/32
sib.fastconf.EADock3: Expanding cluster 24/32
sib.fastconf.EADock3: Expanding cluster 25/32
sib.fastconf.EADock3: Expanding cluster 26/32
sib.fastconf.EADock3: Expanding cluster 27/32
sib.fastconf.EADock3: Expanding cluster 28/32
sib.fastconf.EADock3: Expanding cluster 29/32
sib.fastconf.EADock3: Expanding cluster 30/32
sib.fastconf.EADock3: Expanding cluster 31/32
sib.wrappers.md.charmm.ExtendedCharmmWrapper: CHARMM timers: CPU time: 133.16 seconds
sib.wrappers.md.charmm.ExtendedCharmmWrapper: CHARMM timers: Elapsed time: 133.734 seconds.
sib.fastconf.EADock3: Starting clustering
sib.fastconf.EADock3: Clustering iteration 0 took 10 ms and merged 223 clusters.
sib.fastconf.EADock3: Clustering iteration 1 took 0 ms and merged 0 clusters.
sib.fastconf.EADock3: Clustering took 10 ms.
sib.fastconf.EADock3: 256 elements were gathered in 33 clusters.
sib.fastconf.EADock3: clusters expanded, 256 binding modes generated
sib.fastconf.EADock3: Evaluating cluster 0/33
sib.fastconf.EADock3: Evaluating binding mode 0/8 with FACTS
sib.fastconf.EADock3: Evaluating binding mode 1/8 with FACTS
sib.fastconf.EADock3: Evaluating binding mode 2/8 with FACTS
sib.fastconf.EADock3: Evaluating binding mode 3/8 with FACTS
sib.fastconf.EADock3: Evaluating binding mode 4/8 with FACTS
sib.fastconf.EADock3: Evaluating binding mode 5/8 with FACTS
sib.fastconf.EADock3: Evaluating binding mode 6/8 with FACTS
sib.fastconf.EADock3: Evaluating binding mode 7/8 with FACTS
sib.fastconf.EADock3: Evaluating cluster 1/33
sib.fastconf.EADock3: Evaluating binding mode 0/8 with FACTS
sib.fastconf.EADock3: Evaluating binding mode 1/8 with FACTS
sib.fastconf.EADock3: Evaluating binding mode 2/8 with FACTS
sib.fastconf.EADock3: Evaluating binding mode 3/8 with FACTS
sib.fastconf.EADock3: Evaluating binding mode 4/8 with FACTS
sib.fastconf.EADock3: Evaluating binding mode 5/8 with FACTS
sib.fastconf.EADock3: Evaluating binding mode 6/8 with FACTS
sib.fastconf.EADock3: Evaluating binding mode 7/8 with FACTS
sib.fastconf.EADock3: Evaluating cluster 2/33
sib.fastconf.EADock3: Evaluating binding mode 0/8 with FACTS
sib.fastconf.EADock3: Evaluating binding mode 1/8 with FACTS
sib.fastconf.EADock3: Evaluating binding mode 2/8 with FACTS
sib.fastconf.EADock3: Evaluating binding mode 3/8 with FACTS
sib.fastconf.EADock3: Evaluating binding mode 4/8 with FACTS
sib.fastconf.EADock3: Evaluating binding mode 5/8 with FACTS
sib.fastconf.EADock3: Evaluating binding mode 6/8 with FACTS
sib.fastconf.EADock3: Evaluating binding mode 7/8 with FACTS
sib.fastconf.EADock3: Evaluating cluster 3/33
sib.fastconf.EADock3: Evaluating binding mode 0/8 with FACTS
sib.fastconf.EADock3: Evaluating binding mode 1/8 with FACTS
sib.fastconf.EADock3: Evaluating binding mode 2/8 with FACTS
sib.fastconf.EADock3: Evaluating binding mode 3/8 with FACTS
sib.fastconf.EADock3: Evaluating binding mode 4/8 with FACTS
sib.fastconf.EADock3: Evaluating binding mode 5/8 with FACTS
sib.fastconf.EADock3: Evaluating binding mode 6/8 with FACTS
sib.fastconf.EADock3: Evaluating binding mode 7/8 with FACTS
sib.fastconf.EADock3: Evaluating cluster 4/33
sib.fastconf.EADock3: Evaluating binding mode 0/8 with FACTS
sib.fastconf.EADock3: Evaluating binding mode 1/8 with FACTS
sib.fastconf.EADock3: Evaluating binding mode 2/8 with FACTS
sib.fastconf.EADock3: Evaluating binding mode 3/8 with FACTS
sib.fastconf.EADock3: Evaluating binding mode 4/8 with FACTS
sib.fastconf.EADock3: Evaluating binding mode 5/8 with FACTS
sib.fastconf.EADock3: Evaluating binding mode 6/8 with FACTS
sib.fastconf.EADock3: Evaluating binding mode 7/8 with FACTS
sib.fastconf.EADock3: Evaluating cluster 5/33
sib.fastconf.EADock3: Evaluating binding mode 0/8 with FACTS
sib.fastconf.EADock3: Evaluating binding mode 1/8 with FACTS
sib.fastconf.EADock3: Evaluating binding mode 2/8 with FACTS
sib.fastconf.EADock3: Evaluating binding mode 3/8 with FACTS
sib.fastconf.EADock3: Evaluating binding mode 4/8 with FACTS
sib.fastconf.EADock3: Evaluating binding mode 5/8 with FACTS
sib.fastconf.EADock3: Evaluating binding mode 6/8 with FACTS
sib.fastconf.EADock3: Evaluating binding mode 7/8 with FACTS
sib.fastconf.EADock3: Evaluating cluster 6/33
sib.fastconf.EADock3: Evaluating binding mode 0/8 with FACTS
sib.fastconf.EADock3: Evaluating binding mode 1/8 with FACTS
sib.fastconf.EADock3: Evaluating binding mode 2/8 with FACTS
sib.fastconf.EADock3: Evaluating binding mode 3/8 with FACTS
sib.fastconf.EADock3: Evaluating binding mode 4/8 with FACTS
sib.fastconf.EADock3: Evaluating binding mode 5/8 with FACTS
sib.fastconf.EADock3: Evaluating binding mode 6/8 with FACTS
sib.fastconf.EADock3: Evaluating binding mode 7/8 with FACTS
sib.fastconf.EADock3: Evaluating cluster 7/33
sib.fastconf.EADock3: Evaluating binding mode 0/8 with FACTS
sib.fastconf.EADock3: Evaluating binding mode 1/8 with FACTS
sib.fastconf.EADock3: Evaluating binding mode 2/8 with FACTS
sib.fastconf.EADock3: Evaluating binding mode 3/8 with FACTS
sib.fastconf.EADock3: Evaluating binding mode 4/8 with FACTS
sib.fastconf.EADock3: Evaluating binding mode 5/8 with FACTS
sib.fastconf.EADock3: Evaluating binding mode 6/8 with FACTS
sib.fastconf.EADock3: Evaluating binding mode 7/8 with FACTS
sib.fastconf.EADock3: Evaluating cluster 8/33
sib.fastconf.EADock3: Evaluating binding mode 0/8 with FACTS
sib.fastconf.EADock3: Evaluating binding mode 1/8 with FACTS
sib.fastconf.EADock3: Evaluating binding mode 2/8 with FACTS
sib.fastconf.EADock3: Evaluating binding mode 3/8 with FACTS
sib.fastconf.EADock3: Evaluating binding mode 4/8 with FACTS
sib.fastconf.EADock3: Evaluating binding mode 5/8 with FACTS
sib.fastconf.EADock3: Evaluating binding mode 6/8 with FACTS
sib.fastconf.EADock3: Evaluating binding mode 7/8 with FACTS
sib.fastconf.EADock3: Evaluating cluster 9/33
sib.fastconf.EADock3: Evaluating binding mode 0/8 with FACTS
sib.fastconf.EADock3: Evaluating binding mode 1/8 with FACTS
sib.fastconf.EADock3: Evaluating binding mode 2/8 with FACTS
sib.fastconf.EADock3: Evaluating binding mode 3/8 with FACTS
sib.fastconf.EADock3: Evaluating binding mode 4/8 with FACTS
sib.fastconf.EADock3: Evaluating binding mode 5/8 with FACTS
sib.fastconf.EADock3: Evaluating binding mode 6/8 with FACTS
sib.fastconf.EADock3: Evaluating binding mode 7/8 with FACTS
sib.fastconf.EADock3: Evaluating cluster 10/33
sib.fastconf.EADock3: Evaluating binding mode 0/8 with FACTS
sib.fastconf.EADock3: Evaluating binding mode 1/8 with FACTS
sib.fastconf.EADock3: Evaluating binding mode 2/8 with FACTS
sib.fastconf.EADock3: Evaluating binding mode 3/8 with FACTS
sib.fastconf.EADock3: Evaluating binding mode 4/8 with FACTS
sib.fastconf.EADock3: Evaluating binding mode 5/8 with FACTS
sib.fastconf.EADock3: Evaluating binding mode 6/8 with FACTS
sib.fastconf.EADock3: Evaluating binding mode 7/8 with FACTS
sib.fastconf.EADock3: Evaluating cluster 11/33
sib.fastconf.EADock3: Evaluating binding mode 0/8 with FACTS
sib.fastconf.EADock3: Evaluating binding mode 1/8 with FACTS
sib.fastconf.EADock3: Evaluating binding mode 2/8 with FACTS
sib.fastconf.EADock3: Evaluating binding mode 3/8 with FACTS
sib.fastconf.EADock3: Evaluating binding mode 4/8 with FACTS
sib.fastconf.EADock3: Evaluating binding mode 5/8 with FACTS
sib.fastconf.EADock3: Evaluating binding mode 6/8 with FACTS
sib.fastconf.EADock3: Evaluating binding mode 7/8 with FACTS
sib.fastconf.EADock3: Evaluating cluster 12/33
sib.fastconf.EADock3: Evaluating binding mode 0/8 with FACTS
sib.fastconf.EADock3: Evaluating binding mode 1/8 with FACTS
sib.fastconf.EADock3: Evaluating binding mode 2/8 with FACTS
sib.fastconf.EADock3: Evaluating binding mode 3/8 with FACTS
sib.fastconf.EADock3: Evaluating binding mode 4/8 with FACTS
sib.fastconf.EADock3: Evaluating binding mode 5/8 with FACTS
sib.fastconf.EADock3: Evaluating binding mode 6/8 with FACTS
sib.fastconf.EADock3: Evaluating binding mode 7/8 with FACTS
sib.fastconf.EADock3: Evaluating cluster 13/33
sib.fastconf.EADock3: Evaluating binding mode 0/8 with FACTS
sib.fastconf.EADock3: Evaluating binding mode 1/8 with FACTS
sib.fastconf.EADock3: Evaluating binding mode 2/8 with FACTS
sib.fastconf.EADock3: Evaluating binding mode 3/8 with FACTS
sib.fastconf.EADock3: Evaluating binding mode 4/8 with FACTS
sib.fastconf.EADock3: Evaluating binding mode 5/8 with FACTS
sib.fastconf.EADock3: Evaluating binding mode 6/8 with FACTS
sib.fastconf.EADock3: Evaluating binding mode 7/8 with FACTS
sib.fastconf.EADock3: Evaluating cluster 14/33
sib.fastconf.EADock3: Evaluating binding mode 0/8 with FACTS
sib.fastconf.EADock3: Evaluating binding mode 1/8 with FACTS
sib.fastconf.EADock3: Evaluating binding mode 2/8 with FACTS
sib.fastconf.EADock3: Evaluating binding mode 3/8 with FACTS
sib.fastconf.EADock3: Evaluating binding mode 4/8 with FACTS
sib.fastconf.EADock3: Evaluating binding mode 5/8 with FACTS
sib.fastconf.EADock3: Evaluating binding mode 6/8 with FACTS
sib.fastconf.EADock3: Evaluating binding mode 7/8 with FACTS
sib.fastconf.EADock3: Evaluating cluster 15/33
sib.fastconf.EADock3: Evaluating binding mode 0/8 with FACTS
sib.fastconf.EADock3: Evaluating binding mode 1/8 with FACTS
sib.fastconf.EADock3: Evaluating binding mode 2/8 with FACTS
sib.fastconf.EADock3: Evaluating binding mode 3/8 with FACTS
sib.fastconf.EADock3: Evaluating binding mode 4/8 with FACTS
sib.fastconf.EADock3: Evaluating binding mode 5/8 with FACTS
sib.fastconf.EADock3: Evaluating binding mode 6/8 with FACTS
sib.fastconf.EADock3: Evaluating binding mode 7/8 with FACTS
sib.fastconf.EADock3: Evaluating cluster 16/33
sib.fastconf.EADock3: Evaluating binding mode 0/4 with FACTS
sib.fastconf.EADock3: Evaluating binding mode 1/4 with FACTS
sib.fastconf.EADock3: Evaluating binding mode 2/4 with FACTS
sib.fastconf.EADock3: Evaluating binding mode 3/4 with FACTS
sib.fastconf.EADock3: Evaluating cluster 17/33
sib.fastconf.EADock3: Evaluating binding mode 0/4 with FACTS
sib.fastconf.EADock3: Evaluating binding mode 1/4 with FACTS
sib.fastconf.EADock3: Evaluating binding mode 2/4 with FACTS
sib.fastconf.EADock3: Evaluating binding mode 3/4 with FACTS
sib.fastconf.EADock3: Evaluating cluster 18/33
sib.fastconf.EADock3: Evaluating binding mode 0/8 with FACTS
sib.fastconf.EADock3: Evaluating binding mode 1/8 with FACTS
sib.fastconf.EADock3: Evaluating binding mode 2/8 with FACTS
sib.fastconf.EADock3: Evaluating binding mode 3/8 with FACTS
sib.fastconf.EADock3: Evaluating binding mode 4/8 with FACTS
sib.fastconf.EADock3: Evaluating binding mode 5/8 with FACTS
sib.fastconf.EADock3: Evaluating binding mode 6/8 with FACTS
sib.fastconf.EADock3: Evaluating binding mode 7/8 with FACTS
sib.fastconf.EADock3: Evaluating cluster 19/33
sib.fastconf.EADock3: Evaluating binding mode 0/8 with FACTS
sib.fastconf.EADock3: Evaluating binding mode 1/8 with FACTS
sib.fastconf.EADock3: Evaluating binding mode 2/8 with FACTS
sib.fastconf.EADock3: Evaluating binding mode 3/8 with FACTS
sib.fastconf.EADock3: Evaluating binding mode 4/8 with FACTS
sib.fastconf.EADock3: Evaluating binding mode 5/8 with FACTS
sib.fastconf.EADock3: Evaluating binding mode 6/8 with FACTS
sib.fastconf.EADock3: Evaluating binding mode 7/8 with FACTS
sib.fastconf.EADock3: Evaluating cluster 20/33
sib.fastconf.EADock3: Evaluating binding mode 0/8 with FACTS
sib.fastconf.EADock3: Evaluating binding mode 1/8 with FACTS
sib.fastconf.EADock3: Evaluating binding mode 2/8 with FACTS
sib.fastconf.EADock3: Evaluating binding mode 3/8 with FACTS
sib.fastconf.EADock3: Evaluating binding mode 4/8 with FACTS
sib.fastconf.EADock3: Evaluating binding mode 5/8 with FACTS
sib.fastconf.EADock3: Evaluating binding mode 6/8 with FACTS
sib.fastconf.EADock3: Evaluating binding mode 7/8 with FACTS
sib.fastconf.EADock3: Evaluating cluster 21/33
sib.fastconf.EADock3: Evaluating binding mode 0/16 with FACTS
sib.fastconf.EADock3: Evaluating binding mode 1/16 with FACTS
sib.fastconf.EADock3: Evaluating binding mode 2/16 with FACTS
sib.fastconf.EADock3: Evaluating binding mode 3/16 with FACTS
sib.fastconf.EADock3: Evaluating binding mode 4/16 with FACTS
sib.fastconf.EADock3: Evaluating binding mode 5/16 with FACTS
sib.fastconf.EADock3: Evaluating binding mode 6/16 with FACTS
sib.fastconf.EADock3: Evaluating binding mode 7/16 with FACTS
sib.fastconf.EADock3: Evaluating binding mode 8/16 with FACTS
sib.fastconf.EADock3: Evaluating binding mode 9/16 with FACTS
sib.fastconf.EADock3: Evaluating binding mode 10/16 with FACTS
sib.fastconf.EADock3: Evaluating binding mode 11/16 with FACTS
sib.fastconf.EADock3: Evaluating binding mode 12/16 with FACTS
sib.fastconf.EADock3: Evaluating binding mode 13/16 with FACTS
sib.fastconf.EADock3: Evaluating binding mode 14/16 with FACTS
sib.fastconf.EADock3: Evaluating binding mode 15/16 with FACTS
sib.fastconf.EADock3: Evaluating cluster 22/33
sib.fastconf.EADock3: Evaluating binding mode 0/8 with FACTS
sib.fastconf.EADock3: Evaluating binding mode 1/8 with FACTS
sib.fastconf.EADock3: Evaluating binding mode 2/8 with FACTS
sib.fastconf.EADock3: Evaluating binding mode 3/8 with FACTS
sib.fastconf.EADock3: Evaluating binding mode 4/8 with FACTS
sib.fastconf.EADock3: Evaluating binding mode 5/8 with FACTS
sib.fastconf.EADock3: Evaluating binding mode 6/8 with FACTS
sib.fastconf.EADock3: Evaluating binding mode 7/8 with FACTS
sib.fastconf.EADock3: Evaluating cluster 23/33
sib.fastconf.EADock3: Evaluating binding mode 0/8 with FACTS
sib.fastconf.EADock3: Evaluating binding mode 1/8 with FACTS
sib.fastconf.EADock3: Evaluating binding mode 2/8 with FACTS
sib.fastconf.EADock3: Evaluating binding mode 3/8 with FACTS
sib.fastconf.EADock3: Evaluating binding mode 4/8 with FACTS
sib.fastconf.EADock3: Evaluating binding mode 5/8 with FACTS
sib.fastconf.EADock3: Evaluating binding mode 6/8 with FACTS
sib.fastconf.EADock3: Evaluating binding mode 7/8 with FACTS
sib.fastconf.EADock3: Evaluating cluster 24/33
sib.fastconf.EADock3: Evaluating binding mode 0/8 with FACTS
sib.fastconf.EADock3: Evaluating binding mode 1/8 with FACTS
sib.fastconf.EADock3: Evaluating binding mode 2/8 with FACTS
sib.fastconf.EADock3: Evaluating binding mode 3/8 with FACTS
sib.fastconf.EADock3: Evaluating binding mode 4/8 with FACTS
sib.fastconf.EADock3: Evaluating binding mode 5/8 with FACTS
sib.fastconf.EADock3: Evaluating binding mode 6/8 with FACTS
sib.fastconf.EADock3: Evaluating binding mode 7/8 with FACTS
sib.fastconf.EADock3: Evaluating cluster 25/33
sib.fastconf.EADock3: Evaluating binding mode 0/8 with FACTS
sib.fastconf.EADock3: Evaluating binding mode 1/8 with FACTS
sib.fastconf.EADock3: Evaluating binding mode 2/8 with FACTS
sib.fastconf.EADock3: Evaluating binding mode 3/8 with FACTS
sib.fastconf.EADock3: Evaluating binding mode 4/8 with FACTS
sib.fastconf.EADock3: Evaluating binding mode 5/8 with FACTS
sib.fastconf.EADock3: Evaluating binding mode 6/8 with FACTS
sib.fastconf.EADock3: Evaluating binding mode 7/8 with FACTS
sib.fastconf.EADock3: Evaluating cluster 26/33
sib.fastconf.EADock3: Evaluating binding mode 0/5 with FACTS
sib.fastconf.EADock3: Evaluating binding mode 1/5 with FACTS
sib.fastconf.EADock3: Evaluating binding mode 2/5 with FACTS
sib.fastconf.EADock3: Evaluating binding mode 3/5 with FACTS
sib.fastconf.EADock3: Evaluating binding mode 4/5 with FACTS
sib.fastconf.EADock3: Evaluating cluster 27/33
sib.fastconf.EADock3: Evaluating binding mode 0/3 with FACTS
sib.fastconf.EADock3: Evaluating binding mode 1/3 with FACTS
sib.fastconf.EADock3: Evaluating binding mode 2/3 with FACTS
sib.fastconf.EADock3: Evaluating cluster 28/33
sib.fastconf.EADock3: Evaluating binding mode 0/8 with FACTS
sib.fastconf.EADock3: Evaluating binding mode 1/8 with FACTS
sib.fastconf.EADock3: Evaluating binding mode 2/8 with FACTS
sib.fastconf.EADock3: Evaluating binding mode 3/8 with FACTS
sib.fastconf.EADock3: Evaluating binding mode 4/8 with FACTS
sib.fastconf.EADock3: Evaluating binding mode 5/8 with FACTS
sib.fastconf.EADock3: Evaluating binding mode 6/8 with FACTS
sib.fastconf.EADock3: Evaluating binding mode 7/8 with FACTS
sib.fastconf.EADock3: Evaluating cluster 29/33
sib.fastconf.EADock3: Evaluating binding mode 0/8 with FACTS
sib.fastconf.EADock3: Evaluating binding mode 1/8 with FACTS
sib.fastconf.EADock3: Evaluating binding mode 2/8 with FACTS
sib.fastconf.EADock3: Evaluating binding mode 3/8 with FACTS
sib.fastconf.EADock3: Evaluating binding mode 4/8 with FACTS
sib.fastconf.EADock3: Evaluating binding mode 5/8 with FACTS
sib.fastconf.EADock3: Evaluating binding mode 6/8 with FACTS
sib.fastconf.EADock3: Evaluating binding mode 7/8 with FACTS
sib.fastconf.EADock3: Evaluating cluster 30/33
sib.fastconf.EADock3: Evaluating binding mode 0/8 with FACTS
sib.fastconf.EADock3: Evaluating binding mode 1/8 with FACTS
sib.fastconf.EADock3: Evaluating binding mode 2/8 with FACTS
sib.fastconf.EADock3: Evaluating binding mode 3/8 with FACTS
sib.fastconf.EADock3: Evaluating binding mode 4/8 with FACTS
sib.fastconf.EADock3: Evaluating binding mode 5/8 with FACTS
sib.fastconf.EADock3: Evaluating binding mode 6/8 with FACTS
sib.fastconf.EADock3: Evaluating binding mode 7/8 with FACTS
sib.fastconf.EADock3: Evaluating cluster 31/33
sib.fastconf.EADock3: Evaluating binding mode 0/8 with FACTS
sib.fastconf.EADock3: Evaluating binding mode 1/8 with FACTS
sib.fastconf.EADock3: Evaluating binding mode 2/8 with FACTS
sib.fastconf.EADock3: Evaluating binding mode 3/8 with FACTS
sib.fastconf.EADock3: Evaluating binding mode 4/8 with FACTS
sib.fastconf.EADock3: Evaluating binding mode 5/8 with FACTS
sib.fastconf.EADock3: Evaluating binding mode 6/8 with FACTS
sib.fastconf.EADock3: Evaluating binding mode 7/8 with FACTS
sib.fastconf.EADock3: Evaluating cluster 32/33
sib.fastconf.EADock3: Evaluating binding mode 0/8 with FACTS
sib.fastconf.EADock3: Evaluating binding mode 1/8 with FACTS
sib.fastconf.EADock3: Evaluating binding mode 2/8 with FACTS
sib.fastconf.EADock3: Evaluating binding mode 3/8 with FACTS
sib.fastconf.EADock3: Evaluating binding mode 4/8 with FACTS
sib.fastconf.EADock3: Evaluating binding mode 5/8 with FACTS
sib.fastconf.EADock3: Evaluating binding mode 6/8 with FACTS
sib.fastconf.EADock3: Evaluating binding mode 7/8 with FACTS
sib.wrappers.md.charmm.ExtendedCharmmWrapper: CHARMM timers: CPU time: 21.53 seconds
sib.wrappers.md.charmm.ExtendedCharmmWrapper: CHARMM timers: Elapsed time: 21.9418 seconds.
sib.fastconf.EADock3: EADock3Cluster 0 : 8 elements, SimpleFitness: 63.74938, FullFitness: -909.0181 , RMSD: 14.346418 , elements: [ 61.967 -909.0181 14.346418 ] [ 61.967 -909.0181 14.346418 ] [ 63.0371 -906.3157 14.24267 ] [ 63.0371 -906.3157 14.24267 ] [ 64.9967 -905.698 14.466502 ] [ 64.9967 -905.698 14.466502 ] [ 64.9967 -905.698 14.466502 ] [ 64.9967 -905.698 14.466502 ] 
sib.fastconf.EADock3: EADock3Cluster 1 : 8 elements, SimpleFitness: 76.10912, FullFitness: -908.65656 , RMSD: 39.004 , elements: [ 75.072 -908.65656 39.004 ] [ 75.072 -908.65656 39.004 ] [ 75.072 -908.65656 39.004 ] [ 75.072 -908.65656 39.004 ] [ 77.2717 -908.52625 39.158344 ] [ 77.2717 -908.52625 39.158344 ] [ 77.0208 -906.8168 39.17086 ] [ 77.0208 -906.8168 39.17086 ] 
sib.fastconf.EADock3: EADock3Cluster 2 : 8 elements, SimpleFitness: 62.20448, FullFitness: -906.7927 , RMSD: 16.084545 , elements: [ 61.5442 -906.7927 16.084545 ] [ 61.5442 -906.7927 16.084545 ] [ 61.5442 -906.7927 16.084545 ] [ 61.5442 -906.7927 16.084545 ] [ 62.2004 -905.20874 15.947027 ] [ 63.0862 -903.3954 15.943227 ] [ 63.0862 -903.3954 15.943227 ] [ 63.0862 -903.3954 15.943227 ] 
sib.fastconf.EADock3: EADock3Cluster 3 : 8 elements, SimpleFitness: 75.68038, FullFitness: -905.08185 , RMSD: 34.384445 , elements: [ 75.687 -905.08185 34.384445 ] [ 75.687 -905.08185 34.384445 ] [ 75.687 -905.08185 34.384445 ] [ 75.687 -905.08185 34.384445 ] [ 75.6447 -904.4666 34.389294 ] [ 75.6447 -904.4666 34.389294 ] [ 75.7028 -904.15 34.387955 ] [ 75.7028 -904.15 34.387955 ] 
sib.fastconf.EADock3: EADock3Cluster 4 : 4 elements, SimpleFitness: 59.85685, FullFitness: -903.26764 , RMSD: 13.752069 , elements: [ 59.9722 -903.26764 13.752069 ] [ 59.8722 -903.1051 13.762927 ] [ 59.8722 -903.1051 13.762927 ] [ 59.7108 -902.8915 13.762 ] 
sib.fastconf.EADock3: EADock3Cluster 5 : 8 elements, SimpleFitness: 68.21588, FullFitness: -902.5129 , RMSD: 14.323249 , elements: [ 67.9632 -902.5129 14.323249 ] [ 67.9632 -902.5129 14.323249 ] [ 68.1723 -902.0706 14.407808 ] [ 68.1723 -902.0706 14.407808 ] [ 68.364 -901.6591 14.546965 ] [ 68.364 -901.6591 14.546965 ] [ 68.364 -901.6591 14.546965 ] [ 68.364 -901.6591 14.546965 ] 
sib.fastconf.EADock3: EADock3Cluster 6 : 8 elements, SimpleFitness: 65.27041, FullFitness: -901.89746 , RMSD: 16.853134 , elements: [ 64.7667 -901.89746 16.853134 ] [ 64.7667 -901.89746 16.853134 ] [ 64.7667 -901.89746 16.853134 ] [ 65.5088 -901.3785 16.888607 ] [ 65.5088 -901.3785 16.888607 ] [ 65.5088 -901.3785 16.888607 ] [ 65.6684 -899.351 16.866755 ] [ 65.6684 -899.351 16.866755 ] 
sib.fastconf.EADock3: EADock3Cluster 7 : 8 elements, SimpleFitness: 67.75541, FullFitness: -900.3454 , RMSD: 17.04891 , elements: [ 67.7472 -900.3454 17.04891 ] [ 67.7472 -900.3454 17.04891 ] [ 67.5755 -900.32434 17.04638 ] [ 67.5755 -900.32434 17.04638 ] [ 67.5755 -900.32434 17.04638 ] [ 67.9408 -899.097 17.237982 ] [ 67.9408 -899.097 17.237982 ] [ 67.9408 -899.097 17.237982 ] 
sib.fastconf.EADock3: EADock3Cluster 8 : 4 elements, SimpleFitness: 60.4915, FullFitness: -900.10254 , RMSD: 13.27882 , elements: [ 60.265 -900.10254 13.27882 ] [ 60.263 -900.03845 13.265819 ] [ 60.719 -899.43884 13.36991 ] [ 60.719 -899.43884 13.36991 ] 
sib.fastconf.EADock3: EADock3Cluster 9 : 8 elements, SimpleFitness: 68.480675, FullFitness: -899.819 , RMSD: 14.047202 , elements: [ 67.7873 -899.819 14.047202 ] [ 67.7873 -899.819 14.047202 ] [ 67.7873 -899.819 14.047202 ] [ 68.0894 -899.47705 14.000829 ] [ 68.0894 -899.47705 14.000829 ] [ 69.4349 -898.80237 14.19442 ] [ 69.4349 -898.80237 14.19442 ] [ 69.4349 -898.80237 14.19442 ] 
sib.fastconf.EADock3: EADock3Cluster 10 : 8 elements, SimpleFitness: 67.26248, FullFitness: -896.8684 , RMSD: 18.23429 , elements: [ 67.1859 -896.8684 18.23429 ] [ 67.1859 -896.8684 18.23429 ] [ 67.1859 -896.8684 18.23429 ] [ 67.2861 -896.829 18.239643 ] [ 67.2861 -896.829 18.239643 ] [ 67.2861 -896.829 18.239643 ] [ 67.3419 -896.80347 18.263306 ] [ 67.3419 -896.80347 18.263306 ] 
sib.fastconf.EADock3: EADock3Cluster 11 : 8 elements, SimpleFitness: 67.9123, FullFitness: -896.757 , RMSD: 12.656874 , elements: [ 67.7661 -896.757 12.656874 ] [ 67.7661 -896.757 12.656874 ] [ 67.7661 -896.757 12.656874 ] [ 67.9579 -896.6128 12.703531 ] [ 67.9579 -896.6128 12.703531 ] [ 68.0281 -896.58185 12.659341 ] [ 68.0281 -896.58185 12.659341 ] [ 68.0281 -896.58185 12.659341 ] 
sib.fastconf.EADock3: EADock3Cluster 12 : 8 elements, SimpleFitness: 69.834526, FullFitness: -896.453 , RMSD: 16.672668 , elements: [ 69.6773 -896.453 16.672668 ] [ 69.6773 -896.453 16.672668 ] [ 69.6773 -896.453 16.672668 ] [ 69.6773 -896.453 16.672668 ] [ 69.6984 -896.37976 16.721563 ] [ 69.6984 -896.37976 16.721563 ] [ 70.2851 -894.9857 16.688484 ] [ 70.2851 -894.9857 16.688484 ] 
sib.fastconf.EADock3: EADock3Cluster 13 : 8 elements, SimpleFitness: 72.456635, FullFitness: -896.4325 , RMSD: 14.390889 , elements: [ 72.0473 -896.4325 14.390889 ] [ 72.0473 -896.4325 14.390889 ] [ 72.0473 -896.4325 14.390889 ] [ 72.0473 -896.4325 14.390889 ] [ 72.8643 -895.4593 14.23634 ] [ 72.8643 -895.4593 14.23634 ] [ 72.8676 -895.43695 14.305771 ] [ 72.8676 -895.43695 14.305771 ] 
sib.fastconf.EADock3: EADock3Cluster 14 : 8 elements, SimpleFitness: 67.694, FullFitness: -896.16943 , RMSD: 14.345736 , elements: [ 67.739 -896.16943 14.345736 ] [ 67.739 -896.16943 14.345736 ] [ 67.739 -896.16943 14.345736 ] [ 67.6832 -895.94653 14.315464 ] [ 67.6832 -895.94653 14.315464 ] [ 67.6832 -895.94653 14.315464 ] [ 67.6832 -895.94653 14.315464 ] [ 67.6022 -895.9067 14.286777 ] 
sib.fastconf.EADock3: EADock3Cluster 15 : 8 elements, SimpleFitness: 72.86595, FullFitness: -895.1556 , RMSD: 16.661558 , elements: [ 72.251 -895.1556 16.661558 ] [ 72.251 -895.1556 16.661558 ] [ 72.251 -895.1556 16.661558 ] [ 72.251 -895.1556 16.661558 ] [ 73.215 -893.8731 16.771698 ] [ 73.215 -893.8731 16.771698 ] [ 73.7468 -891.9601 16.847822 ] [ 73.7468 -891.9601 16.847822 ] 
sib.fastconf.EADock3: EADock3Cluster 16 : 8 elements, SimpleFitness: 70.834946, FullFitness: -894.9359 , RMSD: 14.876386 , elements: [ 70.0343 -894.9359 14.876386 ] [ 70.0343 -894.9359 14.876386 ] [ 70.4583 -892.24536 14.873016 ] [ 70.4583 -892.24536 14.873016 ] [ 71.4236 -891.70966 14.84649 ] [ 71.4236 -891.70966 14.84649 ] [ 71.4236 -891.70966 14.84649 ] [ 71.4236 -891.70966 14.84649 ] 
sib.fastconf.EADock3: EADock3Cluster 17 : 8 elements, SimpleFitness: 71.953445, FullFitness: -894.0773 , RMSD: 16.432484 , elements: [ 71.0995 -894.0773 16.432484 ] [ 71.0995 -894.0773 16.432484 ] [ 71.7708 -891.9033 16.352867 ] [ 71.7708 -891.9033 16.352867 ] [ 71.7708 -891.9033 16.352867 ] [ 72.7054 -891.754 16.28292 ] [ 72.7054 -891.754 16.28292 ] [ 72.7054 -891.754 16.28292 ] 
sib.fastconf.EADock3: EADock3Cluster 18 : 8 elements, SimpleFitness: 77.79243, FullFitness: -893.66486 , RMSD: 13.965482 , elements: [ 76.7441 -893.66486 13.965482 ] [ 76.7441 -893.66486 13.965482 ] [ 76.5572 -893.3913 14.014488 ] [ 76.5572 -893.3913 14.014488 ] [ 78.9342 -892.4041 14.105558 ] [ 78.9342 -892.4041 14.105558 ] [ 78.9342 -892.4041 14.105558 ] [ 78.9342 -892.4041 14.105558 ] 
sib.fastconf.EADock3: EADock3Cluster 19 : 8 elements, SimpleFitness: 79.45539, FullFitness: -893.2328 , RMSD: 11.641832 , elements: [ 78.7252 -893.2328 11.641832 ] [ 78.7252 -893.2328 11.641832 ] [ 78.7252 -893.2328 11.641832 ] [ 79.5213 -891.7612 11.683977 ] [ 79.5213 -891.7612 11.683977 ] [ 79.5213 -891.7612 11.683977 ] [ 79.5213 -891.7612 11.683977 ] [ 81.3823 -887.95056 11.972506 ] 
sib.fastconf.EADock3: EADock3Cluster 20 : 8 elements, SimpleFitness: 70.49843, FullFitness: -892.4241 , RMSD: 14.343927 , elements: [ 70.1438 -892.4241 14.343927 ] [ 70.1438 -892.4241 14.343927 ] [ 70.1438 -892.4241 14.343927 ] [ 70.1438 -892.4241 14.343927 ] [ 70.5596 -892.09326 14.312423 ] [ 70.5596 -892.09326 14.312423 ] [ 70.5596 -892.09326 14.312423 ] [ 71.7334 -891.7149 14.181527 ] 
sib.fastconf.EADock3: EADock3Cluster 21 : 5 elements, SimpleFitness: 82.11925, FullFitness: -891.8648 , RMSD: 13.357219 , elements: [ 77.8618 -891.8648 13.357219 ] [ 82.7926 -887.6415 13.337626 ] [ 81.6284 -887.48346 13.438667 ] [ 83.1527 -886.9333 13.394595 ] [ 85.1607 -884.428 13.507306 ] 
sib.fastconf.EADock3: EADock3Cluster 22 : 8 elements, SimpleFitness: 82.315895, FullFitness: -891.4116 , RMSD: 14.314238 , elements: [ 76.4286 -891.4116 14.314238 ] [ 76.4286 -891.4116 14.314238 ] [ 76.4286 -891.4116 14.314238 ] [ 76.4286 -891.4116 14.314238 ] [ 88.1128 -880.4809 14.403009 ] [ 88.1128 -880.4809 14.403009 ] [ 88.2936 -880.2406 14.473832 ] [ 88.2936 -880.2406 14.473832 ] 
sib.fastconf.EADock3: EADock3Cluster 23 : 3 elements, SimpleFitness: 77.68393, FullFitness: -891.3901 , RMSD: 14.13472 , elements: [ 75.6019 -891.3901 14.13472 ] [ 77.8054 -887.4146 14.217541 ] [ 79.6445 -886.78864 14.268504 ] 
sib.fastconf.EADock3: EADock3Cluster 24 : 8 elements, SimpleFitness: 78.24454, FullFitness: -890.25006 , RMSD: 14.287274 , elements: [ 78.2032 -890.25006 14.287274 ] [ 78.2032 -890.25006 14.287274 ] [ 78.2032 -890.25006 14.287274 ] [ 78.2032 -890.25006 14.287274 ] [ 78.242 -890.1617 14.331116 ] [ 78.242 -890.1617 14.331116 ] [ 78.242 -890.1617 14.331116 ] [ 78.4175 -889.38477 14.194265 ] 
sib.fastconf.EADock3: EADock3Cluster 25 : 16 elements, SimpleFitness: 84.7482, FullFitness: -889.1952 , RMSD: 13.689259 , elements: [ 79.5687 -889.1952 13.689259 ] [ 79.5687 -889.1952 13.689259 ] [ 79.011 -889.1864 13.55687 ] [ 79.011 -889.1864 13.55687 ] [ 79.011 -889.1864 13.55687 ] [ 79.2154 -888.7583 13.591233 ] [ 79.2154 -888.7583 13.591233 ] [ 79.2154 -888.7583 13.591233 ] [ 88.7275 -877.45984 13.765155 ] [ 88.7275 -877.45984 13.765155 ] [ 90.3102 -875.9046 13.6858 ] [ 90.3102 -875.9046 13.6858 ] [ 90.3102 -875.9046 13.6858 ] [ 91.2564 -873.9668 13.703046 ] [ 91.2564 -873.9668 13.703046 ] [ 91.2564 -873.9668 13.703046 ] 
sib.fastconf.EADock3: EADock3Cluster 26 : 8 elements, SimpleFitness: 78.037285, FullFitness: -887.24426 , RMSD: 13.504068 , elements: [ 77.9116 -887.24426 13.504068 ] [ 77.9116 -887.24426 13.504068 ] [ 77.9116 -887.24426 13.504068 ] [ 78.0512 -886.9263 13.516735 ] [ 78.0512 -886.9263 13.516735 ] [ 78.1537 -886.7867 13.535289 ] [ 78.1537 -886.7867 13.535289 ] [ 78.1537 -886.7867 13.535289 ] 
sib.fastconf.EADock3: EADock3Cluster 27 : 8 elements, SimpleFitness: 82.35886, FullFitness: -887.1544 , RMSD: 16.199734 , elements: [ 81.397 -887.1544 16.199734 ] [ 81.397 -887.1544 16.199734 ] [ 81.397 -887.1544 16.199734 ] [ 81.397 -887.1544 16.199734 ] [ 83.2166 -883.65564 16.246408 ] [ 83.2166 -883.65564 16.246408 ] [ 83.4248 -883.2707 16.200874 ] [ 83.4248 -883.2707 16.200874 ] 
sib.fastconf.EADock3: EADock3Cluster 28 : 8 elements, SimpleFitness: 81.83627, FullFitness: -886.4027 , RMSD: 14.802609 , elements: [ 79.8194 -886.4027 14.802609 ] [ 79.8194 -886.4027 14.802609 ] [ 82.6333 -882.6786 14.882413 ] [ 82.6333 -882.6786 14.882413 ] [ 82.4462 -882.1987 14.845554 ] [ 82.4462 -882.1987 14.845554 ] [ 82.4462 -882.1987 14.845554 ] [ 82.4462 -882.1987 14.845554 ] 
sib.fastconf.EADock3: EADock3Cluster 29 : 8 elements, SimpleFitness: 80.069, FullFitness: -885.104 , RMSD: 17.446875 , elements: [ 78.8837 -885.104 17.446875 ] [ 78.8837 -885.104 17.446875 ] [ 81.3921 -884.865 17.413334 ] [ 81.3921 -884.865 17.413334 ] [ 80.0001 -884.5284 17.489841 ] [ 80.0001 -884.5284 17.489841 ] [ 80.0001 -884.5284 17.489841 ] [ 80.0001 -884.5284 17.489841 ] 
sib.fastconf.EADock3: EADock3Cluster 30 : 8 elements, SimpleFitness: 82.212364, FullFitness: -881.5921 , RMSD: 16.081377 , elements: [ 79.6909 -881.5921 16.081377 ] [ 79.703 -881.54095 16.07155 ] [ 79.703 -881.54095 16.07155 ] [ 83.7204 -878.7599 15.950575 ] [ 83.7204 -878.7599 15.950575 ] [ 83.7204 -878.7599 15.950575 ] [ 83.7204 -878.7599 15.950575 ] [ 83.7204 -878.7599 15.950575 ] 
sib.fastconf.EADock3: EADock3Cluster 31 : 8 elements, SimpleFitness: 88.56057, FullFitness: -880.8669 , RMSD: 16.14189 , elements: [ 88.0696 -880.8669 16.14189 ] [ 88.3866 -880.8186 16.040619 ] [ 88.3866 -880.8186 16.040619 ] [ 88.3866 -880.8186 16.040619 ] [ 88.3866 -880.8186 16.040619 ] [ 88.9562 -879.8174 16.021336 ] [ 88.9562 -879.8174 16.021336 ] [ 88.9562 -879.8174 16.021336 ] 
sib.fastconf.EADock3: EADock3Cluster 32 : 8 elements, SimpleFitness: 85.99059, FullFitness: -878.78186 , RMSD: 17.55586 , elements: [ 85.7196 -878.78186 17.55586 ] [ 85.7196 -878.78186 17.55586 ] [ 86.1754 -878.71423 17.61928 ] [ 86.1754 -878.71423 17.61928 ] [ 86.0337 -878.5447 17.445856 ] [ 86.0337 -878.5447 17.445856 ] [ 86.0337 -878.5447 17.445856 ] [ 86.0337 -878.5447 17.445856 ] 
sib.wrappers.md.charmm.ExtendedCharmmWrapper: CHARMM timers: CPU time: 1.45 seconds
sib.wrappers.md.charmm.ExtendedCharmmWrapper: CHARMM timers: Elapsed time: 1.46249 seconds.
sib.wrappers.md.charmm.ExtendedCharmmWrapper: CHARMM timers: CPU time: 14.53 seconds
sib.wrappers.md.charmm.ExtendedCharmmWrapper: CHARMM timers: Elapsed time: 14.6314 seconds.
sib.fastconf.EADock3$Flusher: Closing java.util.zip.ZipOutputStream@6609e5f0
sib.fastconf.EADock3$Flusher: Closing java.util.zip.ZipOutputStream@13d723e6
