# Supplementary material for: Exploring the mechanism of Alisma orientale for the treatment of pregnancy induced hypertension and potential hepato-nephrotoxicity by using network pharmacology, network toxicology, molecular docking and molecular dynamics simulation
Source: Front Pharmacol. 2022 Nov 15;13:1027112. doi: 10.3389/fphar.2022.1027112 (PMC9705790; doi:10.3389/fphar.2022.1027112)
Supplement: Supplementary file 12 [file DataSheet5.zip › EGFR/EGFRE24/clusters.dock4.csv]

Cluster ClusterRank deltaG deltaGelec deltaGvdw deltaGligsolvnonpol deltaGligsolvpol deltaGprotsolvnonpol deltaGprotsolvpol deltaGcompsolvnonpol deltaGcompsolvpol extraFull surfFull solvFull IntraFull InterFull FullFitness SimpleFitness Energy
0 0 -6.055198 0.0 -36.3432 16.5737 -12.1332 208.651 -1219.71 213.146 -1190.74 0.0 213.146 -1190.74 90.662 -36.3432 -923.27515 50.6458 50.6458
0 1 -6.0449095 0.0 -36.413 16.5474 -12.0739 208.651 -1219.71 213.052 -1190.3 0.0 213.052 -1190.3 90.844 -36.413 -922.817 50.5979 50.5979
0 2 -5.681462 0.0 -32.5535 16.5945 -12.6251 208.651 -1219.71 213.346 -1191.26 0.0 213.346 -1191.26 90.4342 -32.5535 -920.03326 52.7604 52.7604
0 3 -5.1315827 0.0 -24.037 16.3066 -12.8933 208.651 -1219.71 213.713 -1196.72 0.0 213.713 -1196.72 112.734 -24.037 -894.30994 76.9173 76.9173
0 4 -4.876033 0.0 -19.3073 16.2836 -12.8278 208.651 -1219.71 213.826 -1200.0 0.0 213.826 -1200.0 112.218 -19.3073 -893.26337 77.7986 77.7986
0 5 -5.092343 0.0 -24.0559 16.3052 -12.8417 208.651 -1219.71 213.687 -1195.96 0.0 213.687 -1195.96 113.185 -24.0559 -893.1438 77.1431 77.1431
0 6 -4.9539285 0.0 -19.7688 16.3997 -13.0392 208.651 -1219.71 213.424 -1199.97 0.0 213.424 -1199.97 117.386 -19.7688 -888.9288 79.8492 79.8492
0 7 -4.5966763 0.0 -14.0046 16.4008 -13.2574 208.651 -1219.71 213.457 -1203.31 0.0 213.457 -1203.31 117.454 -14.0046 -886.40356 81.2211 81.2211
1 0 -6.3734756 0.0 -29.1533 16.4772 -11.4932 208.651 -1219.71 212.555 -1205.65 0.0 212.555 -1205.65 105.734 -29.1533 -916.51434 67.4059 67.4059
1 1 -6.3734756 0.0 -29.1533 16.4772 -11.4932 208.651 -1219.71 212.555 -1205.65 0.0 212.555 -1205.65 105.734 -29.1533 -916.51434 67.4059 67.4059
1 2 -6.3734756 0.0 -29.1533 16.4772 -11.4932 208.651 -1219.71 212.555 -1205.65 0.0 212.555 -1205.65 105.734 -29.1533 -916.51434 67.4059 67.4059
1 3 -6.3734756 0.0 -29.1533 16.4772 -11.4932 208.651 -1219.71 212.555 -1205.65 0.0 212.555 -1205.65 105.734 -29.1533 -916.51434 67.4059 67.4059
1 4 -6.3734756 0.0 -29.1533 16.4772 -11.4932 208.651 -1219.71 212.555 -1205.65 0.0 212.555 -1205.65 105.734 -29.1533 -916.51434 67.4059 67.4059
1 5 -6.169076 0.0 -27.8321 16.4846 -11.6977 208.651 -1219.71 212.435 -1204.36 0.0 212.435 -1204.36 107.063 -27.8321 -912.69403 68.5058 68.5058
1 6 -6.160801 0.0 -29.8696 16.5201 -13.2046 208.651 -1219.71 212.482 -1202.6 0.0 212.482 -1202.6 111.478 -29.8696 -908.5096 71.6394 71.6394
1 7 -6.160801 0.0 -29.8696 16.5201 -13.2046 208.651 -1219.71 212.482 -1202.6 0.0 212.482 -1202.6 111.478 -29.8696 -908.5096 71.6394 71.6394
2 0 -6.269049 0.0 -32.7683 16.5426 -12.0823 208.651 -1219.71 211.181 -1196.72 0.0 211.181 -1196.72 102.269 -32.7683 -916.0382 57.8381 57.8381
2 1 -5.5151258 0.0 -26.4654 16.5412 -11.0285 208.651 -1219.71 212.907 -1195.76 0.0 212.907 -1195.76 97.9466 -26.4654 -911.3718 60.8523 60.8523
2 2 -6.1399326 0.0 -32.0727 16.1134 -12.3588 208.651 -1219.71 210.977 -1196.31 0.0 210.977 -1196.31 107.586 -32.0727 -909.81976 62.8674 62.8674
2 3 -6.130669 0.0 -32.0889 16.1149 -12.3268 208.651 -1219.71 210.958 -1196.07 0.0 210.958 -1196.07 107.839 -32.0889 -909.3618 62.9852 62.9852
2 4 -4.9502773 0.0 -20.9087 16.2759 -11.5574 208.651 -1219.71 212.759 -1195.83 0.0 212.759 -1195.83 111.183 -20.9087 -892.79663 77.3489 77.3489
2 5 -5.6027646 0.0 -24.841 16.3657 -12.4418 208.651 -1219.71 211.77 -1199.63 0.0 211.77 -1199.63 123.82 -24.841 -888.881 84.639 84.639
2 6 -5.724271 0.0 -26.2493 16.5626 -12.5238 208.651 -1219.71 211.559 -1198.89 0.0 211.559 -1198.89 124.972 -26.2493 -888.60834 81.9365 81.9365
2 7 -5.7708263 0.0 -27.3719 16.5535 -12.51 208.651 -1219.71 211.51 -1197.84 0.0 211.51 -1197.84 125.568 -27.3719 -888.1339 82.0244 82.0244
3 0 -5.3622403 0.0 -21.6683 16.6814 -12.3272 208.651 -1219.71 212.209 -1200.68 0.0 212.209 -1200.68 97.94 -21.6683 -912.19934 60.4386 60.4386
3 1 -5.3622403 0.0 -21.6683 16.6814 -12.3272 208.651 -1219.71 212.209 -1200.68 0.0 212.209 -1200.68 97.94 -21.6683 -912.19934 60.4386 60.4386
3 2 -5.5121827 0.0 -23.8446 16.7282 -12.3501 208.651 -1219.71 212.567 -1200.27 0.0 212.567 -1200.27 99.5329 -23.8446 -912.0148 60.283 60.283
3 3 -5.5121827 0.0 -23.8446 16.7282 -12.3501 208.651 -1219.71 212.567 -1200.27 0.0 212.567 -1200.27 99.5329 -23.8446 -912.0148 60.283 60.283
3 4 -5.46444 0.0 -23.4899 16.7264 -12.3616 208.651 -1219.71 212.436 -1199.85 0.0 212.436 -1199.85 99.6918 -23.4899 -911.21204 60.6924 60.6924
3 5 -5.46444 0.0 -23.4899 16.7264 -12.3616 208.651 -1219.71 212.436 -1199.85 0.0 212.436 -1199.85 99.6918 -23.4899 -911.21204 60.6924 60.6924
3 6 -5.46444 0.0 -23.4899 16.7264 -12.3616 208.651 -1219.71 212.436 -1199.85 0.0 212.436 -1199.85 99.6918 -23.4899 -911.21204 60.6924 60.6924
3 7 -5.46444 0.0 -23.4899 16.7264 -12.3616 208.651 -1219.71 212.436 -1199.85 0.0 212.436 -1199.85 99.6918 -23.4899 -911.21204 60.6924 60.6924
4 0 -5.4773817 0.0 -27.4202 16.5381 -12.1337 208.651 -1219.71 213.258 -1195.32 0.0 213.258 -1195.32 97.4567 -27.4202 -912.02545 58.4196 58.4196
4 1 -5.4773817 0.0 -27.4202 16.5381 -12.1337 208.651 -1219.71 213.258 -1195.32 0.0 213.258 -1195.32 97.4567 -27.4202 -912.02545 58.4196 58.4196
4 2 -5.201285 0.0 -24.8224 16.5029 -11.6968 208.651 -1219.71 214.085 -1195.72 0.0 214.085 -1195.72 97.216 -24.8224 -909.2414 60.9856 60.9856
4 3 -5.201285 0.0 -24.8224 16.5029 -11.6968 208.651 -1219.71 214.085 -1195.72 0.0 214.085 -1195.72 97.216 -24.8224 -909.2414 60.9856 60.9856
4 4 -5.201285 0.0 -24.8224 16.5029 -11.6968 208.651 -1219.71 214.085 -1195.72 0.0 214.085 -1195.72 97.216 -24.8224 -909.2414 60.9856 60.9856
4 5 -5.201285 0.0 -24.8224 16.5029 -11.6968 208.651 -1219.71 214.085 -1195.72 0.0 214.085 -1195.72 97.216 -24.8224 -909.2414 60.9856 60.9856
4 6 -5.7202845 0.0 -33.7363 16.6462 -13.9389 208.651 -1219.71 212.822 -1190.49 0.0 212.822 -1190.49 107.719 -33.7363 -903.6853 66.327 66.327
4 7 -5.7202845 0.0 -33.7363 16.6462 -13.9389 208.651 -1219.71 212.822 -1190.49 0.0 212.822 -1190.49 107.719 -33.7363 -903.6853 66.327 66.327
4 8 -5.7202845 0.0 -33.7363 16.6462 -13.9389 208.651 -1219.71 212.822 -1190.49 0.0 212.822 -1190.49 107.719 -33.7363 -903.6853 66.327 66.327
4 9 -5.7202845 0.0 -33.7363 16.6462 -13.9389 208.651 -1219.71 212.822 -1190.49 0.0 212.822 -1190.49 107.719 -33.7363 -903.6853 66.327 66.327
4 10 -5.744704 0.0 -32.127 16.6747 -13.7412 208.651 -1219.71 212.586 -1192.77 0.0 212.586 -1192.77 109.083 -32.127 -903.22797 67.5153 67.5153
4 11 -5.744704 0.0 -32.127 16.6747 -13.7412 208.651 -1219.71 212.586 -1192.77 0.0 212.586 -1192.77 109.083 -32.127 -903.22797 67.5153 67.5153
4 12 -5.7029314 0.0 -31.3979 16.7064 -13.6772 208.651 -1219.71 212.708 -1193.29 0.0 212.708 -1193.29 109.263 -31.3979 -902.7169 68.0011 68.0011
4 13 -5.7029314 0.0 -31.3979 16.7064 -13.6772 208.651 -1219.71 212.708 -1193.29 0.0 212.708 -1193.29 109.263 -31.3979 -902.7169 68.0011 68.0011
4 14 -5.752023 0.0 -31.5653 16.3222 -10.7081 208.651 -1219.71 212.114 -1190.54 0.0 212.114 -1190.54 108.277 -31.5653 -901.71436 66.5628 66.5628
4 15 -5.6892734 0.0 -30.777 16.2964 -10.798 208.651 -1219.71 212.235 -1191.05 0.0 212.235 -1191.05 108.051 -30.777 -901.541 67.046 67.046
4 16 -5.6892734 0.0 -30.777 16.2964 -10.798 208.651 -1219.71 212.235 -1191.05 0.0 212.235 -1191.05 108.051 -30.777 -901.541 67.046 67.046
4 17 -5.6892734 0.0 -30.777 16.2964 -10.798 208.651 -1219.71 212.235 -1191.05 0.0 212.235 -1191.05 108.051 -30.777 -901.541 67.046 67.046
4 18 -5.5751204 0.0 -29.2302 16.2793 -10.7968 208.651 -1219.71 212.616 -1192.19 0.0 212.616 -1192.19 108.291 -29.2302 -900.5132 68.3148 68.3148
4 19 -5.5751204 0.0 -29.2302 16.2793 -10.7968 208.651 -1219.71 212.616 -1192.19 0.0 212.616 -1192.19 108.291 -29.2302 -900.5132 68.3148 68.3148
4 20 -5.5751204 0.0 -29.2302 16.2793 -10.7968 208.651 -1219.71 212.616 -1192.19 0.0 212.616 -1192.19 108.291 -29.2302 -900.5132 68.3148 68.3148
4 21 -5.5751204 0.0 -29.2302 16.2793 -10.7968 208.651 -1219.71 212.616 -1192.19 0.0 212.616 -1192.19 108.291 -29.2302 -900.5132 68.3148 68.3148
5 0 -4.83946 0.0 -16.5942 16.6637 -12.1438 208.651 -1219.71 215.408 -1204.77 0.0 215.408 -1204.77 97.1418 -16.5942 -908.8144 66.0836 66.0836
5 1 -4.83946 0.0 -16.5942 16.6637 -12.1438 208.651 -1219.71 215.408 -1204.77 0.0 215.408 -1204.77 97.1418 -16.5942 -908.8144 66.0836 66.0836
5 2 -4.6654897 0.0 -17.5738 16.6587 -12.9106 208.651 -1219.71 215.513 -1201.35 0.0 215.513 -1201.35 113.467 -17.5738 -889.9438 83.0934 83.0934
5 3 -4.6654897 0.0 -17.5738 16.6587 -12.9106 208.651 -1219.71 215.513 -1201.35 0.0 215.513 -1201.35 113.467 -17.5738 -889.9438 83.0934 83.0934
5 4 -4.6654897 0.0 -17.5738 16.6587 -12.9106 208.651 -1219.71 215.513 -1201.35 0.0 215.513 -1201.35 113.467 -17.5738 -889.9438 83.0934 83.0934
5 5 -4.560607 0.0 -16.8239 16.7261 -13.1926 208.651 -1219.71 214.547 -1199.48 0.0 214.547 -1199.48 114.874 -16.8239 -886.88293 82.3276 82.3276
5 6 -4.560607 0.0 -16.8239 16.7261 -13.1926 208.651 -1219.71 214.547 -1199.48 0.0 214.547 -1199.48 114.874 -16.8239 -886.88293 82.3276 82.3276
5 7 -4.560607 0.0 -16.8239 16.7261 -13.1926 208.651 -1219.71 214.547 -1199.48 0.0 214.547 -1199.48 114.874 -16.8239 -886.88293 82.3276 82.3276
6 0 -6.057894 0.0 -40.0279 16.4567 -12.3714 208.651 -1219.71 211.388 -1182.79 0.0 211.388 -1182.79 103.934 -40.0279 -907.4959 58.9342 58.9342
6 1 -6.057894 0.0 -40.0279 16.4567 -12.3714 208.651 -1219.71 211.388 -1182.79 0.0 211.388 -1182.79 103.934 -40.0279 -907.4959 58.9342 58.9342
6 2 -5.698418 0.0 -32.4626 16.4489 -12.4268 208.651 -1219.71 211.383 -1188.67 0.0 211.383 -1188.67 103.406 -32.4626 -906.3437 60.7053 60.7053
6 3 -5.698418 0.0 -32.4626 16.4489 -12.4268 208.651 -1219.71 211.383 -1188.67 0.0 211.383 -1188.67 103.406 -32.4626 -906.3437 60.7053 60.7053
6 4 -5.698418 0.0 -32.4626 16.4489 -12.4268 208.651 -1219.71 211.383 -1188.67 0.0 211.383 -1188.67 103.406 -32.4626 -906.3437 60.7053 60.7053
6 5 -5.698418 0.0 -32.4626 16.4489 -12.4268 208.651 -1219.71 211.383 -1188.67 0.0 211.383 -1188.67 103.406 -32.4626 -906.3437 60.7053 60.7053
6 6 -5.676887 0.0 -32.4814 16.4422 -12.668 208.651 -1219.71 211.803 -1189.19 0.0 211.803 -1189.19 103.572 -32.4814 -906.2964 61.0667 61.0667
6 7 -5.676887 0.0 -32.4814 16.4422 -12.668 208.651 -1219.71 211.803 -1189.19 0.0 211.803 -1189.19 103.572 -32.4814 -906.2964 61.0667 61.0667
7 0 -5.3987336 0.0 -26.695 16.3696 -11.5879 208.651 -1219.71 213.937 -1195.92 0.0 213.937 -1195.92 101.363 -26.695 -907.31506 63.2587 63.2587
7 1 -5.3987336 0.0 -26.695 16.3696 -11.5879 208.651 -1219.71 213.937 -1195.92 0.0 213.937 -1195.92 101.363 -26.695 -907.31506 63.2587 63.2587
7 2 -5.3987336 0.0 -26.695 16.3696 -11.5879 208.651 -1219.71 213.937 -1195.92 0.0 213.937 -1195.92 101.363 -26.695 -907.31506 63.2587 63.2587
7 3 -5.3887415 0.0 -26.6102 16.3786 -11.5618 208.651 -1219.71 214.016 -1195.97 0.0 214.016 -1195.97 101.294 -26.6102 -907.27014 63.4894 63.4894
7 4 -5.3887415 0.0 -26.6102 16.3786 -11.5618 208.651 -1219.71 214.016 -1195.97 0.0 214.016 -1195.97 101.294 -26.6102 -907.27014 63.4894 63.4894
7 5 -5.3704762 0.0 -26.4525 16.3705 -11.5837 208.651 -1219.71 213.945 -1195.84 0.0 213.945 -1195.84 101.388 -26.4525 -906.9594 63.4004 63.4004
7 6 -5.3704762 0.0 -26.4525 16.3705 -11.5837 208.651 -1219.71 213.945 -1195.84 0.0 213.945 -1195.84 101.388 -26.4525 -906.9594 63.4004 63.4004
7 7 -5.3704762 0.0 -26.4525 16.3705 -11.5837 208.651 -1219.71 213.945 -1195.84 0.0 213.945 -1195.84 101.388 -26.4525 -906.9594 63.4004 63.4004
8 0 -4.8888907 0.0 -20.9178 16.4948 -11.6119 208.651 -1219.71 215.011 -1198.01 0.0 215.011 -1198.01 96.9967 -20.9178 -906.92017 63.8519 63.8519
8 1 -4.8888907 0.0 -20.9178 16.4948 -11.6119 208.651 -1219.71 215.011 -1198.01 0.0 215.011 -1198.01 96.9967 -20.9178 -906.92017 63.8519 63.8519
9 0 -5.1621714 0.0 -21.9805 16.5028 -11.913 208.651 -1219.71 215.23 -1201.46 0.0 215.23 -1201.46 101.698 -21.9805 -906.51245 66.3026 66.3026
9 1 -5.1621714 0.0 -21.9805 16.5028 -11.913 208.651 -1219.71 215.23 -1201.46 0.0 215.23 -1201.46 101.698 -21.9805 -906.51245 66.3026 66.3026
9 2 -5.1621714 0.0 -21.9805 16.5028 -11.913 208.651 -1219.71 215.23 -1201.46 0.0 215.23 -1201.46 101.698 -21.9805 -906.51245 66.3026 66.3026
9 3 -5.091782 0.0 -19.9702 16.3247 -10.8626 208.651 -1219.71 215.151 -1202.52 0.0 215.151 -1202.52 102.829 -19.9702 -904.51025 67.6407 67.6407
9 4 -4.9583473 0.0 -19.2392 16.3301 -11.3379 208.651 -1219.71 215.082 -1201.83 0.0 215.082 -1201.83 103.622 -19.2392 -902.3651 68.4275 68.4275
9 5 -4.9583473 0.0 -19.2392 16.3301 -11.3379 208.651 -1219.71 215.082 -1201.83 0.0 215.082 -1201.83 103.622 -19.2392 -902.3651 68.4275 68.4275
9 6 -4.9583473 0.0 -19.2392 16.3301 -11.3379 208.651 -1219.71 215.082 -1201.83 0.0 215.082 -1201.83 103.622 -19.2392 -902.3651 68.4275 68.4275
9 7 -4.9583473 0.0 -19.2392 16.3301 -11.3379 208.651 -1219.71 215.082 -1201.83 0.0 215.082 -1201.83 103.622 -19.2392 -902.3651 68.4275 68.4275
10 0 -4.980519 0.0 -20.9784 16.3799 -12.414 208.651 -1219.71 215.3 -1200.84 0.0 215.3 -1200.84 101.544 -20.9784 -904.9744 68.9322 68.9322
10 1 -4.980519 0.0 -20.9784 16.3799 -12.414 208.651 -1219.71 215.3 -1200.84 0.0 215.3 -1200.84 101.544 -20.9784 -904.9744 68.9322 68.9322
10 2 -4.980519 0.0 -20.9784 16.3799 -12.414 208.651 -1219.71 215.3 -1200.84 0.0 215.3 -1200.84 101.544 -20.9784 -904.9744 68.9322 68.9322
10 3 -4.980519 0.0 -20.9784 16.3799 -12.414 208.651 -1219.71 215.3 -1200.84 0.0 215.3 -1200.84 101.544 -20.9784 -904.9744 68.9322 68.9322
10 4 -4.908122 0.0 -21.0059 16.3883 -12.4494 208.651 -1219.71 215.192 -1199.47 0.0 215.192 -1199.47 102.51 -21.0059 -902.7738 70.1985 70.1985
10 5 -4.908122 0.0 -21.0059 16.3883 -12.4494 208.651 -1219.71 215.192 -1199.47 0.0 215.192 -1199.47 102.51 -21.0059 -902.7738 70.1985 70.1985
10 6 -4.908122 0.0 -21.0059 16.3883 -12.4494 208.651 -1219.71 215.192 -1199.47 0.0 215.192 -1199.47 102.51 -21.0059 -902.7738 70.1985 70.1985
10 7 -4.7493076 0.0 -17.2613 16.3865 -12.1042 208.651 -1219.71 215.295 -1202.48 0.0 215.295 -1202.48 101.959 -17.2613 -902.48724 70.2169 70.2169
11 0 -5.771741 0.0 -33.3257 16.4832 -10.4608 208.651 -1219.71 211.231 -1186.28 0.0 211.231 -1186.28 104.216 -33.3257 -904.15875 61.6945 61.6945
11 1 -5.771741 0.0 -33.3257 16.4832 -10.4608 208.651 -1219.71 211.231 -1186.28 0.0 211.231 -1186.28 104.216 -33.3257 -904.15875 61.6945 61.6945
11 2 -5.771741 0.0 -33.3257 16.4832 -10.4608 208.651 -1219.71 211.231 -1186.28 0.0 211.231 -1186.28 104.216 -33.3257 -904.15875 61.6945 61.6945
11 3 -5.7662754 0.0 -33.2147 16.4684 -10.262 208.651 -1219.71 211.201 -1186.14 0.0 211.201 -1186.14 104.515 -33.2147 -903.63873 62.0089 62.0089
11 4 -5.6305943 0.0 -31.6795 16.5057 -10.875 208.651 -1219.71 211.226 -1186.89 0.0 211.226 -1186.89 104.209 -31.6795 -903.13446 61.9432 61.9432
11 5 -5.6305943 0.0 -31.6795 16.5057 -10.875 208.651 -1219.71 211.226 -1186.89 0.0 211.226 -1186.89 104.209 -31.6795 -903.13446 61.9432 61.9432
11 6 -5.6305943 0.0 -31.6795 16.5057 -10.875 208.651 -1219.71 211.226 -1186.89 0.0 211.226 -1186.89 104.209 -31.6795 -903.13446 61.9432 61.9432
11 7 -5.6305943 0.0 -31.6795 16.5057 -10.875 208.651 -1219.71 211.226 -1186.89 0.0 211.226 -1186.89 104.209 -31.6795 -903.13446 61.9432 61.9432
11 8 -5.545794 0.0 -28.1437 16.5889 -12.4206 208.651 -1219.71 212.813 -1194.84 0.0 212.813 -1194.84 119.028 -28.1437 -891.1427 79.4627 79.4627
11 9 -5.545794 0.0 -28.1437 16.5889 -12.4206 208.651 -1219.71 212.813 -1194.84 0.0 212.813 -1194.84 119.028 -28.1437 -891.1427 79.4627 79.4627
11 10 -5.4722443 0.0 -27.3606 16.5381 -12.1711 208.651 -1219.71 213.028 -1195.01 0.0 213.028 -1195.01 118.539 -27.3606 -890.8035 79.6696 79.6696
11 11 -5.4722443 0.0 -27.3606 16.5381 -12.1711 208.651 -1219.71 213.028 -1195.01 0.0 213.028 -1195.01 118.539 -27.3606 -890.8035 79.6696 79.6696
11 12 -5.4211535 0.0 -26.9273 16.6063 -12.1268 208.651 -1219.71 212.727 -1194.23 0.0 212.727 -1194.23 118.151 -26.9273 -890.27924 79.6542 79.6542
11 13 -5.4211535 0.0 -26.9273 16.6063 -12.1268 208.651 -1219.71 212.727 -1194.23 0.0 212.727 -1194.23 118.151 -26.9273 -890.27924 79.6542 79.6542
11 14 -5.4211535 0.0 -26.9273 16.6063 -12.1268 208.651 -1219.71 212.727 -1194.23 0.0 212.727 -1194.23 118.151 -26.9273 -890.27924 79.6542 79.6542
11 15 -5.4211535 0.0 -26.9273 16.6063 -12.1268 208.651 -1219.71 212.727 -1194.23 0.0 212.727 -1194.23 118.151 -26.9273 -890.27924 79.6542 79.6542
12 0 -5.7774415 0.0 -29.4295 16.2427 -11.2137 208.651 -1219.71 211.91 -1194.57 0.0 211.91 -1194.57 109.202 -29.4295 -902.88745 67.9872 67.9872
12 1 -5.7774415 0.0 -29.4295 16.2427 -11.2137 208.651 -1219.71 211.91 -1194.57 0.0 211.91 -1194.57 109.202 -29.4295 -902.88745 67.9872 67.9872
12 2 -5.7774415 0.0 -29.4295 16.2427 -11.2137 208.651 -1219.71 211.91 -1194.57 0.0 211.91 -1194.57 109.202 -29.4295 -902.88745 67.9872 67.9872
12 3 -5.8313527 0.0 -30.4971 16.2634 -11.3928 208.651 -1219.71 211.808 -1193.79 0.0 211.808 -1193.79 111.003 -30.4971 -901.4762 68.8795 68.8795
12 4 -5.737831 0.0 -29.7081 16.2277 -11.3231 208.651 -1219.71 211.7 -1193.3 0.0 211.7 -1193.3 110.631 -29.7081 -900.6772 69.2475 69.2475
12 5 -5.737831 0.0 -29.7081 16.2277 -11.3231 208.651 -1219.71 211.7 -1193.3 0.0 211.7 -1193.3 110.631 -29.7081 -900.6772 69.2475 69.2475
12 6 -5.737831 0.0 -29.7081 16.2277 -11.3231 208.651 -1219.71 211.7 -1193.3 0.0 211.7 -1193.3 110.631 -29.7081 -900.6772 69.2475 69.2475
12 7 -5.737831 0.0 -29.7081 16.2277 -11.3231 208.651 -1219.71 211.7 -1193.3 0.0 211.7 -1193.3 110.631 -29.7081 -900.6772 69.2475 69.2475
13 0 -5.511099 0.0 -24.2399 16.4294 -13.2094 208.651 -1219.71 214.448 -1203.87 0.0 214.448 -1203.87 110.964 -24.2399 -902.6979 75.1341 75.1341
13 1 -5.511099 0.0 -24.2399 16.4294 -13.2094 208.651 -1219.71 214.448 -1203.87 0.0 214.448 -1203.87 110.964 -24.2399 -902.6979 75.1341 75.1341
13 2 -5.511099 0.0 -24.2399 16.4294 -13.2094 208.651 -1219.71 214.448 -1203.87 0.0 214.448 -1203.87 110.964 -24.2399 -902.6979 75.1341 75.1341
13 3 -4.883777 0.0 -17.8558 16.386 -11.3365 208.651 -1219.71 215.016 -1202.56 0.0 215.016 -1202.56 108.604 -17.8558 -896.7959 77.9126 77.9126
13 4 -4.8805885 0.0 -18.2571 16.2505 -11.5049 208.651 -1219.71 214.372 -1201.27 0.0 214.372 -1201.27 112.641 -18.2571 -892.5141 81.093 81.093
13 5 -4.8805885 0.0 -18.2571 16.2505 -11.5049 208.651 -1219.71 214.372 -1201.27 0.0 214.372 -1201.27 112.641 -18.2571 -892.5141 81.093 81.093
13 6 -4.8805885 0.0 -18.2571 16.2505 -11.5049 208.651 -1219.71 214.372 -1201.27 0.0 214.372 -1201.27 112.641 -18.2571 -892.5141 81.093 81.093
13 7 -4.8805885 0.0 -18.2571 16.2505 -11.5049 208.651 -1219.71 214.372 -1201.27 0.0 214.372 -1201.27 112.641 -18.2571 -892.5141 81.093 81.093
14 0 -5.5307927 0.0 -29.3798 16.9704 -12.8211 208.651 -1219.71 213.612 -1193.73 0.0 213.612 -1193.73 107.89 -29.3798 -901.6077 68.0787 68.0787
14 1 -5.5307927 0.0 -29.3798 16.9704 -12.8211 208.651 -1219.71 213.612 -1193.73 0.0 213.612 -1193.73 107.89 -29.3798 -901.6077 68.0787 68.0787
14 2 -5.532501 0.0 -29.9037 16.9667 -12.6866 208.651 -1219.71 213.386 -1192.47 0.0 213.386 -1192.47 108.685 -29.9037 -900.30273 68.5382 68.5382
14 3 -5.4122553 0.0 -30.2837 16.7405 -12.4441 208.651 -1219.71 213.247 -1189.81 0.0 213.247 -1189.81 114.324 -30.2837 -892.52277 74.5866 74.5866
15 0 -5.8267655 0.0 -29.5942 16.4491 -13.3143 208.651 -1219.71 211.3 -1195.96 0.0 211.3 -1195.96 113.818 -29.5942 -900.4362 69.6612 69.6612
15 1 -5.8267655 0.0 -29.5942 16.4491 -13.3143 208.651 -1219.71 211.3 -1195.96 0.0 211.3 -1195.96 113.818 -29.5942 -900.4362 69.6612 69.6612
15 2 -5.8267655 0.0 -29.5942 16.4491 -13.3143 208.651 -1219.71 211.3 -1195.96 0.0 211.3 -1195.96 113.818 -29.5942 -900.4362 69.6612 69.6612
15 3 -5.500848 0.0 -26.3636 16.4886 -12.9093 208.651 -1219.71 211.111 -1194.87 0.0 211.111 -1194.87 115.365 -26.3636 -894.7577 70.6955 70.6955
15 4 -5.500848 0.0 -26.3636 16.4886 -12.9093 208.651 -1219.71 211.111 -1194.87 0.0 211.111 -1194.87 115.365 -26.3636 -894.7577 70.6955 70.6955
15 5 -5.500848 0.0 -26.3636 16.4886 -12.9093 208.651 -1219.71 211.111 -1194.87 0.0 211.111 -1194.87 115.365 -26.3636 -894.7577 70.6955 70.6955
15 6 -5.500848 0.0 -26.3636 16.4886 -12.9093 208.651 -1219.71 211.111 -1194.87 0.0 211.111 -1194.87 115.365 -26.3636 -894.7577 70.6955 70.6955
15 7 -5.501444 0.0 -26.2672 16.5018 -12.922 208.651 -1219.71 211.065 -1194.95 0.0 211.065 -1194.95 115.559 -26.2672 -894.5932 70.8057 70.8057
16 0 -5.3527484 0.0 -25.1603 16.2697 -10.9896 208.651 -1219.71 212.134 -1194.31 0.0 212.134 -1194.31 107.28 -25.1603 -900.0563 67.0696 67.0696
16 1 -5.3527484 0.0 -25.1603 16.2697 -10.9896 208.651 -1219.71 212.134 -1194.31 0.0 212.134 -1194.31 107.28 -25.1603 -900.0563 67.0696 67.0696
16 2 -5.3527484 0.0 -25.1603 16.2697 -10.9896 208.651 -1219.71 212.134 -1194.31 0.0 212.134 -1194.31 107.28 -25.1603 -900.0563 67.0696 67.0696
16 3 -5.288063 0.0 -23.897 16.295 -10.8354 208.651 -1219.71 212.003 -1194.81 0.0 212.003 -1194.81 106.746 -23.897 -899.95807 66.8129 66.8129
16 4 -5.288063 0.0 -23.897 16.295 -10.8354 208.651 -1219.71 212.003 -1194.81 0.0 212.003 -1194.81 106.746 -23.897 -899.95807 66.8129 66.8129
16 5 -5.3519783 0.0 -24.7419 16.3149 -11.7216 208.651 -1219.71 212.007 -1195.41 0.0 212.007 -1195.41 109.323 -24.7419 -898.82196 68.1588 68.1588
16 6 -5.3519783 0.0 -24.7419 16.3149 -11.7216 208.651 -1219.71 212.007 -1195.41 0.0 212.007 -1195.41 109.323 -24.7419 -898.82196 68.1588 68.1588
16 7 -5.3519783 0.0 -24.7419 16.3149 -11.7216 208.651 -1219.71 212.007 -1195.41 0.0 212.007 -1195.41 109.323 -24.7419 -898.82196 68.1588 68.1588
17 0 -4.85261 0.0 -17.4797 16.629 -12.5782 208.651 -1219.71 215.056 -1203.56 0.0 215.056 -1203.56 106.166 -17.4797 -899.81775 73.6036 73.6036
17 1 -4.6721663 0.0 -14.5178 16.6693 -12.4366 208.651 -1219.71 215.175 -1205.17 0.0 215.175 -1205.17 105.872 -14.5178 -898.6408 74.0949 74.0949
17 2 -4.6721663 0.0 -14.5178 16.6693 -12.4366 208.651 -1219.71 215.175 -1205.17 0.0 215.175 -1205.17 105.872 -14.5178 -898.6408 74.0949 74.0949
17 3 -4.6721663 0.0 -14.5178 16.6693 -12.4366 208.651 -1219.71 215.175 -1205.17 0.0 215.175 -1205.17 105.872 -14.5178 -898.6408 74.0949 74.0949
17 4 -4.7485156 0.0 -15.4012 16.6635 -12.4475 208.651 -1219.71 215.122 -1204.99 0.0 215.122 -1204.99 106.756 -15.4012 -898.51324 74.7335 74.7335
17 5 -4.7485156 0.0 -15.4012 16.6635 -12.4475 208.651 -1219.71 215.122 -1204.99 0.0 215.122 -1204.99 106.756 -15.4012 -898.51324 74.7335 74.7335
17 6 -4.7485156 0.0 -15.4012 16.6635 -12.4475 208.651 -1219.71 215.122 -1204.99 0.0 215.122 -1204.99 106.756 -15.4012 -898.51324 74.7335 74.7335
17 7 -4.7485156 0.0 -15.4012 16.6635 -12.4475 208.651 -1219.71 215.122 -1204.99 0.0 215.122 -1204.99 106.756 -15.4012 -898.51324 74.7335 74.7335
18 0 -4.7803826 0.0 -20.6594 16.7043 -14.6262 208.651 -1219.71 215.233 -1199.67 0.0 215.233 -1199.67 106.318 -20.6594 -898.77844 69.8128 69.8128
18 1 -4.7803826 0.0 -20.6594 16.7043 -14.6262 208.651 -1219.71 215.233 -1199.67 0.0 215.233 -1199.67 106.318 -20.6594 -898.77844 69.8128 69.8128
18 2 -4.777995 0.0 -20.4289 16.6861 -14.5343 208.651 -1219.71 214.752 -1199.18 0.0 214.752 -1199.18 106.584 -20.4289 -898.2729 69.9337 69.9337
18 3 -4.777995 0.0 -20.4289 16.6861 -14.5343 208.651 -1219.71 214.752 -1199.18 0.0 214.752 -1199.18 106.584 -20.4289 -898.2729 69.9337 69.9337
18 4 -4.648405 0.0 -17.8745 16.6747 -14.4435 208.651 -1219.71 214.417 -1200.42 0.0 214.417 -1200.42 105.96 -17.8745 -897.9176 69.7905 69.7905
18 5 -4.648405 0.0 -17.8745 16.6747 -14.4435 208.651 -1219.71 214.417 -1200.42 0.0 214.417 -1200.42 105.96 -17.8745 -897.9176 69.7905 69.7905
18 6 -4.648405 0.0 -17.8745 16.6747 -14.4435 208.651 -1219.71 214.417 -1200.42 0.0 214.417 -1200.42 105.96 -17.8745 -897.9176 69.7905 69.7905
18 7 -4.648405 0.0 -17.8745 16.6747 -14.4435 208.651 -1219.71 214.417 -1200.42 0.0 214.417 -1200.42 105.96 -17.8745 -897.9176 69.7905 69.7905
19 0 -5.3417783 0.0 -22.0851 16.4585 -12.0998 208.651 -1219.71 212.197 -1199.8 0.0 212.197 -1199.8 111.604 -22.0851 -898.0841 75.0868 75.0868
19 1 -5.3417783 0.0 -22.0851 16.4585 -12.0998 208.651 -1219.71 212.197 -1199.8 0.0 212.197 -1199.8 111.604 -22.0851 -898.0841 75.0868 75.0868
19 2 -5.3417783 0.0 -22.0851 16.4585 -12.0998 208.651 -1219.71 212.197 -1199.8 0.0 212.197 -1199.8 111.604 -22.0851 -898.0841 75.0868 75.0868
19 3 -5.254098 0.0 -21.3687 16.4738 -12.1369 208.651 -1219.71 212.334 -1199.7 0.0 212.334 -1199.7 111.654 -21.3687 -897.0807 75.7722 75.7722
19 4 -5.254098 0.0 -21.3687 16.4738 -12.1369 208.651 -1219.71 212.334 -1199.7 0.0 212.334 -1199.7 111.654 -21.3687 -897.0807 75.7722 75.7722
19 5 -5.254098 0.0 -21.3687 16.4738 -12.1369 208.651 -1219.71 212.334 -1199.7 0.0 212.334 -1199.7 111.654 -21.3687 -897.0807 75.7722 75.7722
19 6 -5.2101636 0.0 -20.7467 16.4582 -11.9951 208.651 -1219.71 212.065 -1199.41 0.0 212.065 -1199.41 111.833 -20.7467 -896.2587 75.2411 75.2411
19 7 -5.2101636 0.0 -20.7467 16.4582 -11.9951 208.651 -1219.71 212.065 -1199.41 0.0 212.065 -1199.41 111.833 -20.7467 -896.2587 75.2411 75.2411
20 0 -5.2042713 0.0 -23.8736 16.6348 -12.1146 208.651 -1219.71 212.604 -1195.16 0.0 212.604 -1195.16 109.208 -23.8736 -897.2217 70.3074 70.3074
20 1 -5.2042713 0.0 -23.8736 16.6348 -12.1146 208.651 -1219.71 212.604 -1195.16 0.0 212.604 -1195.16 109.208 -23.8736 -897.2217 70.3074 70.3074
20 2 -5.2042713 0.0 -23.8736 16.6348 -12.1146 208.651 -1219.71 212.604 -1195.16 0.0 212.604 -1195.16 109.208 -23.8736 -897.2217 70.3074 70.3074
20 3 -5.2042713 0.0 -23.8736 16.6348 -12.1146 208.651 -1219.71 212.604 -1195.16 0.0 212.604 -1195.16 109.208 -23.8736 -897.2217 70.3074 70.3074
20 4 -5.2042713 0.0 -23.8736 16.6348 -12.1146 208.651 -1219.71 212.604 -1195.16 0.0 212.604 -1195.16 109.208 -23.8736 -897.2217 70.3074 70.3074
20 5 -5.249084 0.0 -24.476 16.6502 -12.114 208.651 -1219.71 212.205 -1194.32 0.0 212.205 -1194.32 109.76 -24.476 -896.8309 70.0736 70.0736
20 6 -5.249084 0.0 -24.476 16.6502 -12.114 208.651 -1219.71 212.205 -1194.32 0.0 212.205 -1194.32 109.76 -24.476 -896.8309 70.0736 70.0736
20 7 -5.2825913 0.0 -25.1111 16.6243 -12.1087 208.651 -1219.71 211.726 -1193.18 0.0 211.726 -1193.18 109.792 -25.1111 -896.77313 69.2885 69.2885
21 0 -4.7974076 0.0 -14.2408 16.7504 -13.4674 208.651 -1219.71 214.114 -1206.91 0.0 214.114 -1206.91 110.286 -14.2408 -896.75085 73.787 73.787
21 1 -4.7974076 0.0 -14.2408 16.7504 -13.4674 208.651 -1219.71 214.114 -1206.91 0.0 214.114 -1206.91 110.286 -14.2408 -896.75085 73.787 73.787
21 2 -4.788607 0.0 -14.1656 16.752 -13.4477 208.651 -1219.71 214.172 -1206.95 0.0 214.172 -1206.95 110.331 -14.1656 -896.61255 73.9173 73.9173
21 3 -4.788607 0.0 -14.1656 16.752 -13.4477 208.651 -1219.71 214.172 -1206.95 0.0 214.172 -1206.95 110.331 -14.1656 -896.61255 73.9173 73.9173
21 4 -5.004611 0.0 -20.4197 16.7178 -15.3718 208.651 -1219.71 214.289 -1202.97 0.0 214.289 -1202.97 113.757 -20.4197 -895.3437 74.1052 74.1052
21 5 -5.004611 0.0 -20.4197 16.7178 -15.3718 208.651 -1219.71 214.289 -1202.97 0.0 214.289 -1202.97 113.757 -20.4197 -895.3437 74.1052 74.1052
21 6 -5.004611 0.0 -20.4197 16.7178 -15.3718 208.651 -1219.71 214.289 -1202.97 0.0 214.289 -1202.97 113.757 -20.4197 -895.3437 74.1052 74.1052
21 7 -5.004611 0.0 -20.4197 16.7178 -15.3718 208.651 -1219.71 214.289 -1202.97 0.0 214.289 -1202.97 113.757 -20.4197 -895.3437 74.1052 74.1052
22 0 -5.6820836 0.0 -28.817 16.7295 -13.661 208.651 -1219.71 212.283 -1196.23 0.0 212.283 -1196.23 116.642 -28.817 -896.122 70.1685 70.1685
22 1 -5.6820836 0.0 -28.817 16.7295 -13.661 208.651 -1219.71 212.283 -1196.23 0.0 212.283 -1196.23 116.642 -28.817 -896.122 70.1685 70.1685
22 2 -5.6820836 0.0 -28.817 16.7295 -13.661 208.651 -1219.71 212.283 -1196.23 0.0 212.283 -1196.23 116.642 -28.817 -896.122 70.1685 70.1685
22 3 -5.623844 0.0 -27.5966 16.6902 -13.6827 208.651 -1219.71 212.563 -1197.68 0.0 212.563 -1197.68 117.575 -27.5966 -895.1387 72.0732 72.0732
22 4 -5.623844 0.0 -27.5966 16.6902 -13.6827 208.651 -1219.71 212.563 -1197.68 0.0 212.563 -1197.68 117.575 -27.5966 -895.1387 72.0732 72.0732
22 5 -5.5731955 0.0 -26.7534 16.7243 -13.1052 208.651 -1219.71 212.21 -1196.98 0.0 212.21 -1196.98 117.009 -26.7534 -894.51434 71.9236 71.9236
22 6 -5.5731955 0.0 -26.7534 16.7243 -13.1052 208.651 -1219.71 212.21 -1196.98 0.0 212.21 -1196.98 117.009 -26.7534 -894.51434 71.9236 71.9236
22 7 -5.5731955 0.0 -26.7534 16.7243 -13.1052 208.651 -1219.71 212.21 -1196.98 0.0 212.21 -1196.98 117.009 -26.7534 -894.51434 71.9236 71.9236
23 0 -5.2377276 0.0 -24.9955 16.6341 -14.4211 208.651 -1219.71 214.907 -1199.84 0.0 214.907 -1199.84 114.954 -24.9955 -894.9745 76.55 76.55
23 1 -5.190726 0.0 -25.9064 16.632 -14.5503 208.651 -1219.71 214.987 -1197.92 0.0 214.987 -1197.92 115.738 -25.9064 -893.1015 77.1237 77.1237
23 2 -5.190726 0.0 -25.9064 16.632 -14.5503 208.651 -1219.71 214.987 -1197.92 0.0 214.987 -1197.92 115.738 -25.9064 -893.1015 77.1237 77.1237
23 3 -4.5431023 0.0 -14.5915 16.5489 -13.3517 208.651 -1219.71 214.762 -1203.41 0.0 214.762 -1203.41 118.736 -14.5915 -884.50354 83.2736 83.2736
24 0 -5.554162 0.0 -31.1622 16.5264 -11.9023 208.651 -1219.71 214.515 -1192.52 0.0 214.515 -1192.52 115.028 -31.1622 -894.13916 75.0834 75.0834
24 1 -5.554162 0.0 -31.1622 16.5264 -11.9023 208.651 -1219.71 214.515 -1192.52 0.0 214.515 -1192.52 115.028 -31.1622 -894.13916 75.0834 75.0834
24 2 -5.554162 0.0 -31.1622 16.5264 -11.9023 208.651 -1219.71 214.515 -1192.52 0.0 214.515 -1192.52 115.028 -31.1622 -894.13916 75.0834 75.0834
24 3 -5.554162 0.0 -31.1622 16.5264 -11.9023 208.651 -1219.71 214.515 -1192.52 0.0 214.515 -1192.52 115.028 -31.1622 -894.13916 75.0834 75.0834
24 4 -5.3913074 0.0 -30.1117 16.5345 -11.9343 208.651 -1219.71 214.63 -1191.68 0.0 214.63 -1191.68 115.746 -30.1117 -891.4158 77.0316 77.0316
24 5 -5.3913074 0.0 -30.1117 16.5345 -11.9343 208.651 -1219.71 214.63 -1191.68 0.0 214.63 -1191.68 115.746 -30.1117 -891.4158 77.0316 77.0316
24 6 -4.7031274 0.0 -18.5386 16.5394 -11.1329 208.651 -1219.71 214.827 -1197.82 0.0 214.827 -1197.82 112.067 -18.5386 -889.4645 77.4765 77.4765
24 7 -4.7031274 0.0 -18.5386 16.5394 -11.1329 208.651 -1219.71 214.827 -1197.82 0.0 214.827 -1197.82 112.067 -18.5386 -889.4645 77.4765 77.4765
25 0 -5.4920774 0.0 -29.6767 16.6835 -15.2038 208.651 -1219.71 212.658 -1193.99 0.0 212.658 -1193.99 118.061 -29.6767 -892.9477 73.6245 73.6245
25 1 -5.4920774 0.0 -29.6767 16.6835 -15.2038 208.651 -1219.71 212.658 -1193.99 0.0 212.658 -1193.99 118.061 -29.6767 -892.9477 73.6245 73.6245
25 2 -5.4920774 0.0 -29.6767 16.6835 -15.2038 208.651 -1219.71 212.658 -1193.99 0.0 212.658 -1193.99 118.061 -29.6767 -892.9477 73.6245 73.6245
25 3 -5.5015726 0.0 -30.0802 16.6582 -15.2665 208.651 -1219.71 212.63 -1193.58 0.0 212.63 -1193.58 118.884 -30.0802 -892.1461 74.3572 74.3572
25 4 -5.5015726 0.0 -30.0802 16.6582 -15.2665 208.651 -1219.71 212.63 -1193.58 0.0 212.63 -1193.58 118.884 -30.0802 -892.1461 74.3572 74.3572
25 5 -5.5015726 0.0 -30.0802 16.6582 -15.2665 208.651 -1219.71 212.63 -1193.58 0.0 212.63 -1193.58 118.884 -30.0802 -892.1461 74.3572 74.3572
25 6 -5.219534 0.0 -27.3312 16.6773 -15.6375 208.651 -1219.71 213.489 -1194.89 0.0 213.489 -1194.89 120.761 -27.3312 -887.9712 78.2681 78.2681
25 7 -5.219534 0.0 -27.3312 16.6773 -15.6375 208.651 -1219.71 213.489 -1194.89 0.0 213.489 -1194.89 120.761 -27.3312 -887.9712 78.2681 78.2681
26 0 -5.2155004 0.0 -24.9727 16.4957 -11.1295 208.651 -1219.71 212.2 -1192.25 0.0 212.2 -1192.25 112.19 -24.9727 -892.8327 71.7383 71.7383
26 1 -5.267706 0.0 -24.9957 16.4684 -11.0365 208.651 -1219.71 212.448 -1193.4 0.0 212.448 -1193.4 113.456 -24.9957 -892.4917 73.1832 73.1832
26 2 -5.267706 0.0 -24.9957 16.4684 -11.0365 208.651 -1219.71 212.448 -1193.4 0.0 212.448 -1193.4 113.456 -24.9957 -892.4917 73.1832 73.1832
26 3 -5.267706 0.0 -24.9957 16.4684 -11.0365 208.651 -1219.71 212.448 -1193.4 0.0 212.448 -1193.4 113.456 -24.9957 -892.4917 73.1832 73.1832
26 4 -5.5402794 0.0 -27.2255 16.509 -10.6915 208.651 -1219.71 212.222 -1193.65 0.0 212.222 -1193.65 119.193 -27.2255 -889.4605 77.2861 77.2861
26 5 -5.5402794 0.0 -27.2255 16.509 -10.6915 208.651 -1219.71 212.222 -1193.65 0.0 212.222 -1193.65 119.193 -27.2255 -889.4605 77.2861 77.2861
26 6 -5.5402794 0.0 -27.2255 16.509 -10.6915 208.651 -1219.71 212.222 -1193.65 0.0 212.222 -1193.65 119.193 -27.2255 -889.4605 77.2861 77.2861
26 7 -5.5402794 0.0 -27.2255 16.509 -10.6915 208.651 -1219.71 212.222 -1193.65 0.0 212.222 -1193.65 119.193 -27.2255 -889.4605 77.2861 77.2861
27 0 -5.5472713 0.0 -31.2359 16.5754 -13.4586 208.651 -1219.71 212.908 -1191.29 0.0 212.908 -1191.29 116.856 -31.2359 -892.7619 76.5047 76.5047
27 1 -5.5472713 0.0 -31.2359 16.5754 -13.4586 208.651 -1219.71 212.908 -1191.29 0.0 212.908 -1191.29 116.856 -31.2359 -892.7619 76.5047 76.5047
27 2 -5.5472713 0.0 -31.2359 16.5754 -13.4586 208.651 -1219.71 212.908 -1191.29 0.0 212.908 -1191.29 116.856 -31.2359 -892.7619 76.5047 76.5047
27 3 -5.5472713 0.0 -31.2359 16.5754 -13.4586 208.651 -1219.71 212.908 -1191.29 0.0 212.908 -1191.29 116.856 -31.2359 -892.7619 76.5047 76.5047
27 4 -5.3265433 0.0 -28.6273 16.5724 -12.8358 208.651 -1219.71 212.405 -1190.32 0.0 212.405 -1190.32 116.477 -28.6273 -890.0652 77.4189 77.4189
27 5 -5.3265433 0.0 -28.6273 16.5724 -12.8358 208.651 -1219.71 212.405 -1190.32 0.0 212.405 -1190.32 116.477 -28.6273 -890.0652 77.4189 77.4189
27 6 -5.465702 0.0 -30.8804 16.5583 -13.2945 208.651 -1219.71 212.624 -1189.93 0.0 212.624 -1189.93 118.901 -30.8804 -889.2854 78.2784 78.2784
27 7 -5.465702 0.0 -30.8804 16.5583 -13.2945 208.651 -1219.71 212.624 -1189.93 0.0 212.624 -1189.93 118.901 -30.8804 -889.2854 78.2784 78.2784
28 0 -5.276991 0.0 -27.7675 16.5155 -13.1589 208.651 -1219.71 214.048 -1193.79 0.0 214.048 -1193.79 117.018 -27.7675 -890.4916 79.8037 79.8037
28 1 -5.276991 0.0 -27.7675 16.5155 -13.1589 208.651 -1219.71 214.048 -1193.79 0.0 214.048 -1193.79 117.018 -27.7675 -890.4916 79.8037 79.8037
28 2 -5.276991 0.0 -27.7675 16.5155 -13.1589 208.651 -1219.71 214.048 -1193.79 0.0 214.048 -1193.79 117.018 -27.7675 -890.4916 79.8037 79.8037
28 3 -5.276991 0.0 -27.7675 16.5155 -13.1589 208.651 -1219.71 214.048 -1193.79 0.0 214.048 -1193.79 117.018 -27.7675 -890.4916 79.8037 79.8037
28 4 -5.191724 0.0 -26.8179 16.5161 -13.2579 208.651 -1219.71 214.111 -1194.06 0.0 214.111 -1194.06 117.033 -26.8179 -889.734 80.6152 80.6152
28 5 -5.191724 0.0 -26.8179 16.5161 -13.2579 208.651 -1219.71 214.111 -1194.06 0.0 214.111 -1194.06 117.033 -26.8179 -889.734 80.6152 80.6152
28 6 -5.191724 0.0 -26.8179 16.5161 -13.2579 208.651 -1219.71 214.111 -1194.06 0.0 214.111 -1194.06 117.033 -26.8179 -889.734 80.6152 80.6152
28 7 -5.194112 0.0 -27.5509 16.4561 -13.1507 208.651 -1219.71 213.89 -1192.61 0.0 213.89 -1192.61 122.969 -27.5509 -883.3019 85.8647 85.8647
29 0 -4.4431176 0.0 -15.8253 16.4272 -13.7929 208.651 -1219.71 214.019 -1199.35 0.0 214.019 -1199.35 115.442 -15.8253 -885.7143 79.4635 79.4635
29 1 -4.4847474 0.0 -16.2138 16.4378 -13.7654 208.651 -1219.71 213.97 -1199.31 0.0 213.97 -1199.31 115.925 -16.2138 -885.6289 79.6391 79.6391
29 2 -4.4847474 0.0 -16.2138 16.4378 -13.7654 208.651 -1219.71 213.97 -1199.31 0.0 213.97 -1199.31 115.925 -16.2138 -885.6289 79.6391 79.6391
29 3 -4.4847474 0.0 -16.2138 16.4378 -13.7654 208.651 -1219.71 213.97 -1199.31 0.0 213.97 -1199.31 115.925 -16.2138 -885.6289 79.6391 79.6391
29 4 -4.4847474 0.0 -16.2138 16.4378 -13.7654 208.651 -1219.71 213.97 -1199.31 0.0 213.97 -1199.31 115.925 -16.2138 -885.6289 79.6391 79.6391
29 5 -4.4847474 0.0 -16.2138 16.4378 -13.7654 208.651 -1219.71 213.97 -1199.31 0.0 213.97 -1199.31 115.925 -16.2138 -885.6289 79.6391 79.6391
29 6 -4.49505 0.0 -16.3209 16.4374 -13.7768 208.651 -1219.71 213.941 -1199.28 0.0 213.941 -1199.28 116.259 -16.3209 -885.40094 79.7368 79.7368
29 7 -4.49505 0.0 -16.3209 16.4374 -13.7768 208.651 -1219.71 213.941 -1199.28 0.0 213.941 -1199.28 116.259 -16.3209 -885.40094 79.7368 79.7368
30 0 -4.4577174 0.0 -14.2044 16.7902 -12.5291 208.651 -1219.71 213.722 -1199.81 0.0 213.722 -1199.81 116.697 -14.2044 -883.5955 84.9596 84.9596
30 1 -4.4577174 0.0 -14.2044 16.7902 -12.5291 208.651 -1219.71 213.722 -1199.81 0.0 213.722 -1199.81 116.697 -14.2044 -883.5955 84.9596 84.9596
30 2 -4.425761 0.0 -14.0321 16.7797 -12.6094 208.651 -1219.71 213.618 -1199.49 0.0 213.618 -1199.49 116.659 -14.0321 -883.24506 85.0241 85.0241
30 3 -4.425761 0.0 -14.0321 16.7797 -12.6094 208.651 -1219.71 213.618 -1199.49 0.0 213.618 -1199.49 116.659 -14.0321 -883.24506 85.0241 85.0241
30 4 -4.425761 0.0 -14.0321 16.7797 -12.6094 208.651 -1219.71 213.618 -1199.49 0.0 213.618 -1199.49 116.659 -14.0321 -883.24506 85.0241 85.0241
30 5 -4.3302145 0.0 -11.9608 16.8081 -12.8073 208.651 -1219.71 213.531 -1201.15 0.0 213.531 -1201.15 117.94 -11.9608 -881.6398 85.8277 85.8277
30 6 -4.3302145 0.0 -11.9608 16.8081 -12.8073 208.651 -1219.71 213.531 -1201.15 0.0 213.531 -1201.15 117.94 -11.9608 -881.6398 85.8277 85.8277
30 7 -4.3302145 0.0 -11.9608 16.8081 -12.8073 208.651 -1219.71 213.531 -1201.15 0.0 213.531 -1201.15 117.94 -11.9608 -881.6398 85.8277 85.8277
