# Supplementary material for: Exploring the mechanism of Alisma orientale for the treatment of pregnancy induced hypertension and potential hepato-nephrotoxicity by using network pharmacology, network toxicology, molecular docking and molecular dynamics simulation
Source: Front Pharmacol. 2022 Nov 15;13:1027112. doi: 10.3389/fphar.2022.1027112 (PMC9705790; doi:10.3389/fphar.2022.1027112)
Supplement: Supplementary file 12 [file DataSheet5.zip › EGFR/EGFRE24/clusters.dock4.pdb]

REMARK  Energy: 50.6458
REMARK  SimpleFitness: 50.6458
REMARK  FullFitness: -923.27515
REMARK  InterFull: -36.3432
REMARK  IntraFull: 90.662
REMARK  solvFull: -1190.74
REMARK  surfFull: 213.146
REMARK  extraFull: 0.0
REMARK  deltaGcompsolvpol: -1190.74
REMARK  deltaGcompsolvnonpol: 213.146
REMARK  deltaGprotsolvpol: -1219.71
REMARK  deltaGprotsolvnonpol: 208.651
REMARK  deltaGligsolvpol: -12.1332
REMARK  deltaGligsolvnonpol: 16.5737
REMARK  deltaGvdw: -36.3432
REMARK  deltaGelec: 0.0
REMARK  deltaG: -6.055198
REMARK  Cluster: 0
REMARK  ClusterRank: 0
ATOM   4315 O    LIG     1      11.934  16.215  -2.050  1.00  0.00      LIG  
ATOM   4316 O1   LIG     1      18.100  16.080  -4.620  1.00  0.00      LIG  
ATOM   4317 O2   LIG     1      12.553  16.390   2.381  1.00  0.00      LIG  
ATOM   4318 O3   LIG     1      15.457  14.829   3.973  1.00  0.00      LIG  
ATOM   4319 O4   LIG     1      14.536  18.239   2.889  1.00  0.00      LIG  
ATOM   4320 O5   LIG     1      15.432  15.353   6.222  1.00  0.00      LIG  
ATOM   4321 C    LIG     1      14.031  13.050  -1.638  1.00  0.00      LIG  
ATOM   4322 C1   LIG     1      13.381  14.211  -2.437  1.00  0.00      LIG  
ATOM   4323 C2   LIG     1      14.265  14.868  -3.563  1.00  0.00      LIG  
ATOM   4324 C3   LIG     1      12.947  12.280  -0.823  1.00  0.00      LIG  
ATOM   4325 C4   LIG     1      15.225  13.879  -4.311  1.00  0.00      LIG  
ATOM   4326 C5   LIG     1      14.677  12.105  -2.625  1.00  0.00      LIG  
ATOM   4327 C6   LIG     1      12.678  15.171  -1.430  1.00  0.00      LIG  
ATOM   4328 C7   LIG     1      15.765  12.771  -3.417  1.00  0.00      LIG  
ATOM   4329 C8   LIG     1      12.243  13.235   0.063  1.00  0.00      LIG  
ATOM   4330 C9   LIG     1      16.390  14.506  -5.149  1.00  0.00      LIG  
ATOM   4331 C10  LIG     1      15.002  16.110  -3.043  1.00  0.00      LIG  
ATOM   4332 C11  LIG     1      13.481  11.236   0.167  1.00  0.00      LIG  
ATOM   4333 C12  LIG     1      11.656  14.443  -0.566  1.00  0.00      LIG  
ATOM   4334 C13  LIG     1      15.126  13.553  -0.680  1.00  0.00      LIG  
ATOM   4335 C14  LIG     1      13.277  15.341  -4.631  1.00  0.00      LIG  
ATOM   4336 C15  LIG     1      12.271  12.896   1.352  1.00  0.00      LIG  
ATOM   4337 C16  LIG     1      11.908  11.552  -1.682  1.00  0.00      LIG  
ATOM   4338 C17  LIG     1      13.037  11.643   1.562  1.00  0.00      LIG  
ATOM   4339 C18  LIG     1      15.919  16.754  -4.053  1.00  0.00      LIG  
ATOM   4340 C19  LIG     1      16.927  15.756  -4.504  1.00  0.00      LIG  
ATOM   4341 C20  LIG     1      15.965  14.838  -6.578  1.00  0.00      LIG  
ATOM   4342 C21  LIG     1      17.585  13.572  -5.345  1.00  0.00      LIG  
ATOM   4343 C22  LIG     1      11.641  13.632   2.502  1.00  0.00      LIG  
ATOM   4344 C23  LIG     1      12.681  14.253   3.429  1.00  0.00      LIG  
ATOM   4345 C24  LIG     1      10.763  12.693   3.305  1.00  0.00      LIG  
ATOM   4346 C25  LIG     1      13.472  15.370   2.756  1.00  0.00      LIG  
ATOM   4347 C26  LIG     1      14.570  15.926   3.680  1.00  0.00      LIG  
ATOM   4348 C27  LIG     1      15.369  17.093   3.050  1.00  0.00      LIG  
ATOM   4349 C28  LIG     1      15.945  16.733   1.690  1.00  0.00      LIG  
ATOM   4350 C29  LIG     1      16.524  17.526   3.936  1.00  0.00      LIG  
ATOM   4351 C30  LIG     1      15.768  14.634   5.292  1.00  0.00      LIG  
ATOM   4352 C31  LIG     1      16.642  13.431   5.438  1.00  0.00      LIG  
ATOM   4353 H    LIG     1      12.569  13.762  -3.010  1.00  0.00      LIG  
ATOM   4354 H1   LIG     1      14.595  13.345  -5.028  1.00  0.00      LIG  
ATOM   4355 H2   LIG     1      13.942  11.723  -3.337  1.00  0.00      LIG  
ATOM   4356 H3   LIG     1      15.103  11.245  -2.102  1.00  0.00      LIG  
ATOM   4357 H4   LIG     1      13.416  15.652  -0.783  1.00  0.00      LIG  
ATOM   4358 H5   LIG     1      16.572  13.140  -2.781  1.00  0.00      LIG  
ATOM   4359 H6   LIG     1      16.187  11.968  -4.024  1.00  0.00      LIG  
ATOM   4360 H7   LIG     1      15.591  15.863  -2.162  1.00  0.00      LIG  
ATOM   4361 H8   LIG     1      14.287  16.874  -2.733  1.00  0.00      LIG  
ATOM   4362 H9   LIG     1      14.564  11.106   0.132  1.00  0.00      LIG  
ATOM   4363 H10  LIG     1      13.067  10.250  -0.061  1.00  0.00      LIG  
ATOM   4364 H11  LIG     1      10.801  14.142  -1.176  1.00  0.00      LIG  
ATOM   4365 H12  LIG     1      11.252  15.137   0.176  1.00  0.00      LIG  
ATOM   4366 H13  LIG     1      15.845  14.209  -1.164  1.00  0.00      LIG  
ATOM   4367 H14  LIG     1      15.713  12.726  -0.275  1.00  0.00      LIG  
ATOM   4368 H15  LIG     1      14.720  14.110   0.163  1.00  0.00      LIG  
ATOM   4369 H16  LIG     1      12.590  16.100  -4.265  1.00  0.00      LIG  
ATOM   4370 H17  LIG     1      12.682  14.501  -5.001  1.00  0.00      LIG  
ATOM   4371 H18  LIG     1      13.760  15.797  -5.488  1.00  0.00      LIG  
ATOM   4372 H19  LIG     1      11.415  12.209  -2.402  1.00  0.00      LIG  
ATOM   4373 H20  LIG     1      11.123  11.116  -1.056  1.00  0.00      LIG  
ATOM   4374 H21  LIG     1      12.362  10.725  -2.234  1.00  0.00      LIG  
ATOM   4375 H22  LIG     1      13.905  11.820   2.204  1.00  0.00      LIG  
ATOM   4376 H23  LIG     1      12.419  10.860   2.008  1.00  0.00      LIG  
ATOM   4377 H24  LIG     1      16.453  17.582  -3.580  1.00  0.00      LIG  
ATOM   4378 H25  LIG     1      15.379  17.146  -4.918  1.00  0.00      LIG  
ATOM   4379 H26  LIG     1      16.840  15.048  -7.201  1.00  0.00      LIG  
ATOM   4380 H27  LIG     1      15.330  15.722  -6.647  1.00  0.00      LIG  
ATOM   4381 H28  LIG     1      15.435  13.993  -7.024  1.00  0.00      LIG  
ATOM   4382 H29  LIG     1      17.265  12.620  -5.778  1.00  0.00      LIG  
ATOM   4383 H30  LIG     1      18.127  13.376  -4.414  1.00  0.00      LIG  
ATOM   4384 H31  LIG     1      18.313  14.003  -6.039  1.00  0.00      LIG  
ATOM   4385 H32  LIG     1      10.988  14.423   2.126  1.00  0.00      LIG  
ATOM   4386 H33  LIG     1      12.529  16.633  -2.697  1.00  0.00      LIG  
ATOM   4387 H34  LIG     1      13.352  13.477   3.809  1.00  0.00      LIG  
ATOM   4388 H35  LIG     1      12.152  14.671   4.288  1.00  0.00      LIG  
ATOM   4389 H36  LIG     1      11.359  11.958   3.854  1.00  0.00      LIG  
ATOM   4390 H37  LIG     1      10.184  13.264   4.034  1.00  0.00      LIG  
ATOM   4391 H38  LIG     1      10.056  12.160   2.661  1.00  0.00      LIG  
ATOM   4392 H39  LIG     1      13.920  14.971   1.847  1.00  0.00      LIG  
ATOM   4393 H40  LIG     1      14.064  16.306   4.575  1.00  0.00      LIG  
ATOM   4394 H41  LIG     1      13.095  17.164   2.136  1.00  0.00      LIG  
ATOM   4395 H42  LIG     1      16.574  17.547   1.319  1.00  0.00      LIG  
ATOM   4396 H43  LIG     1      15.159  16.589   0.945  1.00  0.00      LIG  
ATOM   4397 H44  LIG     1      16.554  15.826   1.746  1.00  0.00      LIG  
ATOM   4398 H45  LIG     1      16.163  17.787   4.934  1.00  0.00      LIG  
ATOM   4399 H46  LIG     1      17.274  16.736   4.028  1.00  0.00      LIG  
ATOM   4400 H47  LIG     1      17.011  18.418   3.529  1.00  0.00      LIG  
ATOM   4401 H48  LIG     1      14.613  18.763   3.709  1.00  0.00      LIG  
ATOM   4402 H49  LIG     1      17.595  13.602   4.930  1.00  0.00      LIG  
ATOM   4403 H50  LIG     1      16.133  12.554   5.028  1.00  0.00      LIG  
ATOM   4404 H51  LIG     1      16.830  13.263   6.502  1.00  0.00      LIG  
TER
REMARK  Energy: 50.5979
REMARK  SimpleFitness: 50.5979
REMARK  FullFitness: -922.817
REMARK  InterFull: -36.413
REMARK  IntraFull: 90.844
REMARK  solvFull: -1190.3
REMARK  surfFull: 213.052
REMARK  extraFull: 0.0
REMARK  deltaGcompsolvpol: -1190.3
REMARK  deltaGcompsolvnonpol: 213.052
REMARK  deltaGprotsolvpol: -1219.71
REMARK  deltaGprotsolvnonpol: 208.651
REMARK  deltaGligsolvpol: -12.0739
REMARK  deltaGligsolvnonpol: 16.5474
REMARK  deltaGvdw: -36.413
REMARK  deltaGelec: 0.0
REMARK  deltaG: -6.0449095
REMARK  Cluster: 0
REMARK  ClusterRank: 1
ATOM   4315 O    LIG     1      11.972  16.416  -1.984  1.00  0.00      LIG  
ATOM   4316 O1   LIG     1      18.155  16.173  -4.575  1.00  0.00      LIG  
ATOM   4317 O2   LIG     1      12.642  16.476   2.393  1.00  0.00      LIG  
ATOM   4318 O3   LIG     1      15.484  14.932   4.115  1.00  0.00      LIG  
ATOM   4319 O4   LIG     1      14.649  18.308   2.863  1.00  0.00      LIG  
ATOM   4320 O5   LIG     1      15.373  15.545   6.339  1.00  0.00      LIG  
ATOM   4321 C    LIG     1      14.007  13.204  -1.633  1.00  0.00      LIG  
ATOM   4322 C1   LIG     1      13.387  14.398  -2.405  1.00  0.00      LIG  
ATOM   4323 C2   LIG     1      14.290  15.056  -3.517  1.00  0.00      LIG  
ATOM   4324 C3   LIG     1      12.905  12.448  -0.830  1.00  0.00      LIG  
ATOM   4325 C4   LIG     1      15.213  14.055  -4.296  1.00  0.00      LIG  
ATOM   4326 C5   LIG     1      14.617  12.261  -2.646  1.00  0.00      LIG  
ATOM   4327 C6   LIG     1      12.706  15.356  -1.381  1.00  0.00      LIG  
ATOM   4328 C7   LIG     1      15.721  12.910  -3.430  1.00  0.00      LIG  
ATOM   4329 C8   LIG     1      12.240  13.404   0.084  1.00  0.00      LIG  
ATOM   4330 C9   LIG     1      16.395  14.663  -5.124  1.00  0.00      LIG  
ATOM   4331 C10  LIG     1      15.070  16.258  -2.969  1.00  0.00      LIG  
ATOM   4332 C11  LIG     1      13.413  11.365   0.130  1.00  0.00      LIG  
ATOM   4333 C12  LIG     1      11.678  14.639  -0.514  1.00  0.00      LIG  
ATOM   4334 C13  LIG     1      15.122  13.654  -0.671  1.00  0.00      LIG  
ATOM   4335 C14  LIG     1      13.316  15.597  -4.565  1.00  0.00      LIG  
ATOM   4336 C15  LIG     1      12.274  13.038   1.366  1.00  0.00      LIG  
ATOM   4337 C16  LIG     1      11.837  11.777  -1.700  1.00  0.00      LIG  
ATOM   4338 C17  LIG     1      13.002  11.758   1.539  1.00  0.00      LIG  
ATOM   4339 C18  LIG     1      16.000  16.896  -3.971  1.00  0.00      LIG  
ATOM   4340 C19  LIG     1      16.975  15.880  -4.452  1.00  0.00      LIG  
ATOM   4341 C20  LIG     1      15.980  15.045  -6.543  1.00  0.00      LIG  
ATOM   4342 C21  LIG     1      17.558  13.694  -5.346  1.00  0.00      LIG  
ATOM   4343 C22  LIG     1      11.673  13.764   2.536  1.00  0.00      LIG  
ATOM   4344 C23  LIG     1      12.732  14.352   3.463  1.00  0.00      LIG  
ATOM   4345 C24  LIG     1      10.786  12.825   3.328  1.00  0.00      LIG  
ATOM   4346 C25  LIG     1      13.548  15.458   2.801  1.00  0.00      LIG  
ATOM   4347 C26  LIG     1      14.622  16.027   3.745  1.00  0.00      LIG  
ATOM   4348 C27  LIG     1      15.460  17.161   3.103  1.00  0.00      LIG  
ATOM   4349 C28  LIG     1      16.087  16.743   1.782  1.00  0.00      LIG  
ATOM   4350 C29  LIG     1      16.585  17.616   4.017  1.00  0.00      LIG  
ATOM   4351 C30  LIG     1      15.751  14.795   5.451  1.00  0.00      LIG  
ATOM   4352 C31  LIG     1      16.641  13.615   5.677  1.00  0.00      LIG  
ATOM   4353 H    LIG     1      12.564  13.983  -2.988  1.00  0.00      LIG  
ATOM   4354 H1   LIG     1      14.562  13.560  -5.022  1.00  0.00      LIG  
ATOM   4355 H2   LIG     1      13.865  11.923  -3.363  1.00  0.00      LIG  
ATOM   4356 H3   LIG     1      15.015  11.375  -2.147  1.00  0.00      LIG  
ATOM   4357 H4   LIG     1      13.457  15.818  -0.735  1.00  0.00      LIG  
ATOM   4358 H5   LIG     1      16.543  13.237  -2.790  1.00  0.00      LIG  
ATOM   4359 H6   LIG     1      16.114  12.107  -4.058  1.00  0.00      LIG  
ATOM   4360 H7   LIG     1      15.658  15.969  -2.100  1.00  0.00      LIG  
ATOM   4361 H8   LIG     1      14.381  17.036  -2.633  1.00  0.00      LIG  
ATOM   4362 H9   LIG     1      14.490  11.197   0.078  1.00  0.00      LIG  
ATOM   4363 H10  LIG     1      12.960  10.399  -0.113  1.00  0.00      LIG  
ATOM   4364 H11  LIG     1      10.804  14.373  -1.113  1.00  0.00      LIG  
ATOM   4365 H12  LIG     1      11.306  15.330   0.247  1.00  0.00      LIG  
ATOM   4366 H13  LIG     1      15.866  14.286  -1.148  1.00  0.00      LIG  
ATOM   4367 H14  LIG     1      15.675  12.800  -0.274  1.00  0.00      LIG  
ATOM   4368 H15  LIG     1      14.736  14.220   0.176  1.00  0.00      LIG  
ATOM   4369 H16  LIG     1      12.705  16.410  -4.183  1.00  0.00      LIG  
ATOM   4370 H17  LIG     1      12.648  14.805  -4.915  1.00  0.00      LIG  
ATOM   4371 H18  LIG     1      13.809  16.010  -5.438  1.00  0.00      LIG  
ATOM   4372 H19  LIG     1      11.355  12.470  -2.394  1.00  0.00      LIG  
ATOM   4373 H20  LIG     1      11.045  11.346  -1.080  1.00  0.00      LIG  
ATOM   4374 H21  LIG     1      12.259  10.955  -2.282  1.00  0.00      LIG  
ATOM   4375 H22  LIG     1      13.883  11.894   2.173  1.00  0.00      LIG  
ATOM   4376 H23  LIG     1      12.366  10.985   1.978  1.00  0.00      LIG  
ATOM   4377 H24  LIG     1      16.561  17.698  -3.484  1.00  0.00      LIG  
ATOM   4378 H25  LIG     1      15.466  17.324  -4.822  1.00  0.00      LIG  
ATOM   4379 H26  LIG     1      16.860  15.227  -7.167  1.00  0.00      LIG  
ATOM   4380 H27  LIG     1      15.387  15.959  -6.589  1.00  0.00      LIG  
ATOM   4381 H28  LIG     1      15.408  14.235  -7.004  1.00  0.00      LIG  
ATOM   4382 H29  LIG     1      17.205  12.763  -5.800  1.00  0.00      LIG  
ATOM   4383 H30  LIG     1      18.097  13.459  -4.422  1.00  0.00      LIG  
ATOM   4384 H31  LIG     1      18.298  14.116  -6.033  1.00  0.00      LIG  
ATOM   4385 H32  LIG     1      11.028  14.570   2.181  1.00  0.00      LIG  
ATOM   4386 H33  LIG     1      12.566  16.830  -2.635  1.00  0.00      LIG  
ATOM   4387 H34  LIG     1      13.386  13.558   3.836  1.00  0.00      LIG  
ATOM   4388 H35  LIG     1      12.214  14.774   4.327  1.00  0.00      LIG  
ATOM   4389 H36  LIG     1      11.376  12.081   3.871  1.00  0.00      LIG  
ATOM   4390 H37  LIG     1      10.211  13.394   4.060  1.00  0.00      LIG  
ATOM   4391 H38  LIG     1      10.075  12.303   2.681  1.00  0.00      LIG  
ATOM   4392 H39  LIG     1      14.017  15.044   1.909  1.00  0.00      LIG  
ATOM   4393 H40  LIG     1      14.091  16.448   4.607  1.00  0.00      LIG  
ATOM   4394 H41  LIG     1      13.193  17.241   2.135  1.00  0.00      LIG  
ATOM   4395 H42  LIG     1      16.742  17.535   1.409  1.00  0.00      LIG  
ATOM   4396 H43  LIG     1      15.329  16.584   1.010  1.00  0.00      LIG  
ATOM   4397 H44  LIG     1      16.680  15.831   1.895  1.00  0.00      LIG  
ATOM   4398 H45  LIG     1      16.186  17.919   4.989  1.00  0.00      LIG  
ATOM   4399 H46  LIG     1      17.320  16.822   4.170  1.00  0.00      LIG  
ATOM   4400 H47  LIG     1      17.098  18.485   3.596  1.00  0.00      LIG  
ATOM   4401 H48  LIG     1      14.654  18.834   3.685  1.00  0.00      LIG  
ATOM   4402 H49  LIG     1      17.590  13.761   5.155  1.00  0.00      LIG  
ATOM   4403 H50  LIG     1      16.143  12.705   5.331  1.00  0.00      LIG  
ATOM   4404 H51  LIG     1      16.834  13.526   6.750  1.00  0.00      LIG  
TER
REMARK  Energy: 52.7604
REMARK  SimpleFitness: 52.7604
REMARK  FullFitness: -920.03326
REMARK  InterFull: -32.5535
REMARK  IntraFull: 90.4342
REMARK  solvFull: -1191.26
REMARK  surfFull: 213.346
REMARK  extraFull: 0.0
REMARK  deltaGcompsolvpol: -1191.26
REMARK  deltaGcompsolvnonpol: 213.346
REMARK  deltaGprotsolvpol: -1219.71
REMARK  deltaGprotsolvnonpol: 208.651
REMARK  deltaGligsolvpol: -12.6251
REMARK  deltaGligsolvnonpol: 16.5945
REMARK  deltaGvdw: -32.5535
REMARK  deltaGelec: 0.0
REMARK  deltaG: -5.681462
REMARK  Cluster: 0
REMARK  ClusterRank: 2
ATOM   4315 O    LIG     1      12.259  16.734  -2.013  1.00  0.00      LIG  
ATOM   4316 O1   LIG     1      18.335  15.777  -4.682  1.00  0.00      LIG  
ATOM   4317 O2   LIG     1      12.968  16.663   2.530  1.00  0.00      LIG  
ATOM   4318 O3   LIG     1      15.642  14.584   3.916  1.00  0.00      LIG  
ATOM   4319 O4   LIG     1      15.284  18.099   2.838  1.00  0.00      LIG  
ATOM   4320 O5   LIG     1      15.657  14.979   6.191  1.00  0.00      LIG  
ATOM   4321 C    LIG     1      13.880  13.294  -1.709  1.00  0.00      LIG  
ATOM   4322 C1   LIG     1      13.410  14.565  -2.464  1.00  0.00      LIG  
ATOM   4323 C2   LIG     1      14.377  15.116  -3.580  1.00  0.00      LIG  
ATOM   4324 C3   LIG     1      12.698  12.674  -0.904  1.00  0.00      LIG  
ATOM   4325 C4   LIG     1      15.164  14.015  -4.372  1.00  0.00      LIG  
ATOM   4326 C5   LIG     1      14.365  12.292  -2.732  1.00  0.00      LIG  
ATOM   4327 C6   LIG     1      12.870  15.592  -1.424  1.00  0.00      LIG  
ATOM   4328 C7   LIG     1      15.534  12.809  -3.519  1.00  0.00      LIG  
ATOM   4329 C8   LIG     1      12.169  13.694   0.030  1.00  0.00      LIG  
ATOM   4330 C9   LIG     1      16.406  14.480  -5.206  1.00  0.00      LIG  
ATOM   4331 C10  LIG     1      15.304  16.208  -3.033  1.00  0.00      LIG  
ATOM   4332 C11  LIG     1      13.072  11.519   0.033  1.00  0.00      LIG  
ATOM   4333 C12  LIG     1      11.779  15.009  -0.535  1.00  0.00      LIG  
ATOM   4334 C13  LIG     1      15.048  13.592  -0.750  1.00  0.00      LIG  
ATOM   4335 C14  LIG     1      13.467  15.782  -4.615  1.00  0.00      LIG  
ATOM   4336 C15  LIG     1      12.153  13.297   1.303  1.00  0.00      LIG  
ATOM   4337 C16  LIG     1      11.543  12.157  -1.768  1.00  0.00      LIG  
ATOM   4338 C17  LIG     1      12.699  11.926   1.448  1.00  0.00      LIG  
ATOM   4339 C18  LIG     1      16.289  16.741  -4.043  1.00  0.00      LIG  
ATOM   4340 C19  LIG     1      17.132  15.621  -4.542  1.00  0.00      LIG  
ATOM   4341 C20  LIG     1      16.029  14.904  -6.624  1.00  0.00      LIG  
ATOM   4342 C21  LIG     1      17.448  13.382  -5.432  1.00  0.00      LIG  
ATOM   4343 C22  LIG     1      11.667  14.076   2.492  1.00  0.00      LIG  
ATOM   4344 C23  LIG     1      12.810  14.469   3.421  1.00  0.00      LIG  
ATOM   4345 C24  LIG     1      10.646  13.267   3.265  1.00  0.00      LIG  
ATOM   4346 C25  LIG     1      13.739  15.497   2.783  1.00  0.00      LIG  
ATOM   4347 C26  LIG     1      14.946  15.823   3.677  1.00  0.00      LIG  
ATOM   4348 C27  LIG     1      15.924  16.842   3.042  1.00  0.00      LIG  
ATOM   4349 C28  LIG     1      16.472  16.374   1.704  1.00  0.00      LIG  
ATOM   4350 C29  LIG     1      17.111  17.104   3.953  1.00  0.00      LIG  
ATOM   4351 C30  LIG     1      15.931  14.288   5.221  1.00  0.00      LIG  
ATOM   4352 C31  LIG     1      16.613  12.961   5.306  1.00  0.00      LIG  
ATOM   4353 H    LIG     1      12.534  14.263  -3.039  1.00  0.00      LIG  
ATOM   4354 H1   LIG     1      14.451  13.610  -5.097  1.00  0.00      LIG  
ATOM   4355 H2   LIG     1      13.572  12.048  -3.443  1.00  0.00      LIG  
ATOM   4356 H3   LIG     1      14.660  11.362  -2.240  1.00  0.00      LIG  
ATOM   4357 H4   LIG     1      13.685  15.957  -0.792  1.00  0.00      LIG  
ATOM   4358 H5   LIG     1      16.394  13.028  -2.883  1.00  0.00      LIG  
ATOM   4359 H6   LIG     1      15.821  11.970  -4.157  1.00  0.00      LIG  
ATOM   4360 H7   LIG     1      15.865  15.840  -2.175  1.00  0.00      LIG  
ATOM   4361 H8   LIG     1      14.720  17.060  -2.679  1.00  0.00      LIG  
ATOM   4362 H9   LIG     1      14.124  11.233  -0.015  1.00  0.00      LIG  
ATOM   4363 H10  LIG     1      12.518  10.615  -0.234  1.00  0.00      LIG  
ATOM   4364 H11  LIG     1      10.858  14.882  -1.108  1.00  0.00      LIG  
ATOM   4365 H12  LIG     1      11.533  15.733   0.247  1.00  0.00      LIG  
ATOM   4366 H13  LIG     1      15.857  14.142  -1.223  1.00  0.00      LIG  
ATOM   4367 H14  LIG     1      15.502  12.672  -0.376  1.00  0.00      LIG  
ATOM   4368 H15  LIG     1      14.741  14.180   0.113  1.00  0.00      LIG  
ATOM   4369 H16  LIG     1      12.980  16.672  -4.225  1.00  0.00      LIG  
ATOM   4370 H17  LIG     1      12.694  15.086  -4.948  1.00  0.00      LIG  
ATOM   4371 H18  LIG     1      13.996  16.121  -5.498  1.00  0.00      LIG  
ATOM   4372 H19  LIG     1      11.147  12.914  -2.447  1.00  0.00      LIG  
ATOM   4373 H20  LIG     1      10.710  11.822  -1.142  1.00  0.00      LIG  
ATOM   4374 H21  LIG     1      11.852  11.295  -2.365  1.00  0.00      LIG  
ATOM   4375 H22  LIG     1      13.581  11.921   2.094  1.00  0.00      LIG  
ATOM   4376 H23  LIG     1      11.957  11.237   1.858  1.00  0.00      LIG  
ATOM   4377 H24  LIG     1      16.947  17.467  -3.557  1.00  0.00      LIG  
ATOM   4378 H25  LIG     1      15.799  17.235  -4.885  1.00  0.00      LIG  
ATOM   4379 H26  LIG     1      16.921  14.988  -7.252  1.00  0.00      LIG  
ATOM   4380 H27  LIG     1      15.539  15.877  -6.668  1.00  0.00      LIG  
ATOM   4381 H28  LIG     1      15.370  14.161  -7.081  1.00  0.00      LIG  
ATOM   4382 H29  LIG     1      16.987  12.498  -5.883  1.00  0.00      LIG  
ATOM   4383 H30  LIG     1      17.959  13.087  -4.510  1.00  0.00      LIG  
ATOM   4384 H31  LIG     1      18.228  13.714  -6.123  1.00  0.00      LIG  
ATOM   4385 H32  LIG     1      11.154  14.981   2.161  1.00  0.00      LIG  
ATOM   4386 H33  LIG     1      12.868  17.052  -2.703  1.00  0.00      LIG  
ATOM   4387 H34  LIG     1      13.364  13.579   3.732  1.00  0.00      LIG  
ATOM   4388 H35  LIG     1      12.373  14.905   4.322  1.00  0.00      LIG  
ATOM   4389 H36  LIG     1      11.113  12.425   3.784  1.00  0.00      LIG  
ATOM   4390 H37  LIG     1      10.170  13.902   4.014  1.00  0.00      LIG  
ATOM   4391 H38  LIG     1       9.861  12.881   2.607  1.00  0.00      LIG  
ATOM   4392 H39  LIG     1      14.082  15.106   1.826  1.00  0.00      LIG  
ATOM   4393 H40  LIG     1      14.548  16.267   4.597  1.00  0.00      LIG  
ATOM   4394 H41  LIG     1      13.608  17.378   2.351  1.00  0.00      LIG  
ATOM   4395 H42  LIG     1      17.213  17.085   1.329  1.00  0.00      LIG  
ATOM   4396 H43  LIG     1      15.684  16.322   0.947  1.00  0.00      LIG  
ATOM   4397 H44  LIG     1      16.948  15.394   1.789  1.00  0.00      LIG  
ATOM   4398 H45  LIG     1      16.770  17.437   4.937  1.00  0.00      LIG  
ATOM   4399 H46  LIG     1      17.722  16.206   4.078  1.00  0.00      LIG  
ATOM   4400 H47  LIG     1      17.745  17.898   3.547  1.00  0.00      LIG  
ATOM   4401 H48  LIG     1      15.991  18.746   2.669  1.00  0.00      LIG  
ATOM   4402 H49  LIG     1      17.398  12.891   4.548  1.00  0.00      LIG  
ATOM   4403 H50  LIG     1      15.877  12.162   5.177  1.00  0.00      LIG  
ATOM   4404 H51  LIG     1      17.080  12.875   6.289  1.00  0.00      LIG  
TER
REMARK  Energy: 76.9173
REMARK  SimpleFitness: 76.9173
REMARK  FullFitness: -894.30994
REMARK  InterFull: -24.037
REMARK  IntraFull: 112.734
REMARK  solvFull: -1196.72
REMARK  surfFull: 213.713
REMARK  extraFull: 0.0
REMARK  deltaGcompsolvpol: -1196.72
REMARK  deltaGcompsolvnonpol: 213.713
REMARK  deltaGprotsolvpol: -1219.71
REMARK  deltaGprotsolvnonpol: 208.651
REMARK  deltaGligsolvpol: -12.8933
REMARK  deltaGligsolvnonpol: 16.3066
REMARK  deltaGvdw: -24.037
REMARK  deltaGelec: 0.0
REMARK  deltaG: -5.1315827
REMARK  Cluster: 0
REMARK  ClusterRank: 3
ATOM   4315 O    LIG     1      12.821  17.022  -1.928  1.00  0.00      LIG  
ATOM   4316 O1   LIG     1      18.334  15.561  -5.458  1.00  0.00      LIG  
ATOM   4317 O2   LIG     1      15.833  14.186   1.957  1.00  0.00      LIG  
ATOM   4318 O3   LIG     1      14.716  16.807   4.380  1.00  0.00      LIG  
ATOM   4319 O4   LIG     1      17.544  16.508   2.672  1.00  0.00      LIG  
ATOM   4320 O5   LIG     1      14.557  16.416   6.601  1.00  0.00      LIG  
ATOM   4321 C    LIG     1      14.069  13.418  -2.077  1.00  0.00      LIG  
ATOM   4322 C1   LIG     1      13.643  14.787  -2.668  1.00  0.00      LIG  
ATOM   4323 C2   LIG     1      14.505  15.315  -3.877  1.00  0.00      LIG  
ATOM   4324 C3   LIG     1      12.978  12.883  -1.098  1.00  0.00      LIG  
ATOM   4325 C4   LIG     1      15.015  14.202  -4.859  1.00  0.00      LIG  
ATOM   4326 C5   LIG     1      14.227  12.450  -3.228  1.00  0.00      LIG  
ATOM   4327 C6   LIG     1      13.388  15.788  -1.503  1.00  0.00      LIG  
ATOM   4328 C7   LIG     1      15.312  12.872  -4.178  1.00  0.00      LIG  
ATOM   4329 C8   LIG     1      12.765  13.888  -0.031  1.00  0.00      LIG  
ATOM   4330 C9   LIG     1      16.192  14.579  -5.823  1.00  0.00      LIG  
ATOM   4331 C10  LIG     1      15.631  16.245  -3.405  1.00  0.00      LIG  
ATOM   4332 C11  LIG     1      13.355  11.626  -0.304  1.00  0.00      LIG  
ATOM   4333 C12  LIG     1      12.406  15.261  -0.465  1.00  0.00      LIG  
ATOM   4334 C13  LIG     1      15.413  13.515  -1.336  1.00  0.00      LIG  
ATOM   4335 C14  LIG     1      13.558  16.184  -4.705  1.00  0.00      LIG  
ATOM   4336 C15  LIG     1      12.955  13.416   1.203  1.00  0.00      LIG  
ATOM   4337 C16  LIG     1      11.639  12.562  -1.765  1.00  0.00      LIG  
ATOM   4338 C17  LIG     1      13.318  11.978   1.172  1.00  0.00      LIG  
ATOM   4339 C18  LIG     1      16.526  16.734  -4.515  1.00  0.00      LIG  
ATOM   4340 C19  LIG     1      17.142  15.558  -5.186  1.00  0.00      LIG  
ATOM   4341 C20  LIG     1      15.696  15.171  -7.140  1.00  0.00      LIG  
ATOM   4342 C21  LIG     1      17.038  13.384  -6.269  1.00  0.00      LIG  
ATOM   4343 C22  LIG     1      12.806  14.159   2.504  1.00  0.00      LIG  
ATOM   4344 C23  LIG     1      13.973  13.996   3.485  1.00  0.00      LIG  
ATOM   4345 C24  LIG     1      11.553  13.663   3.201  1.00  0.00      LIG  
ATOM   4346 C25  LIG     1      15.284  14.717   3.149  1.00  0.00      LIG  
ATOM   4347 C26  LIG     1      15.138  16.259   3.105  1.00  0.00      LIG  
ATOM   4348 C27  LIG     1      16.263  17.076   2.420  1.00  0.00      LIG  
ATOM   4349 C28  LIG     1      16.276  18.529   2.863  1.00  0.00      LIG  
ATOM   4350 C29  LIG     1      16.075  17.114   0.912  1.00  0.00      LIG  
ATOM   4351 C30  LIG     1      15.242  16.407   5.592  1.00  0.00      LIG  
ATOM   4352 C31  LIG     1      16.740  16.381   5.712  1.00  0.00      LIG  
ATOM   4353 H    LIG     1      12.664  14.623  -3.120  1.00  0.00      LIG  
ATOM   4354 H1   LIG     1      14.161  13.974  -5.504  1.00  0.00      LIG  
ATOM   4355 H2   LIG     1      13.300  12.374  -3.801  1.00  0.00      LIG  
ATOM   4356 H3   LIG     1      14.462  11.450  -2.853  1.00  0.00      LIG  
ATOM   4357 H4   LIG     1      14.329  16.027  -1.006  1.00  0.00      LIG  
ATOM   4358 H5   LIG     1      16.288  12.891  -3.689  1.00  0.00      LIG  
ATOM   4359 H6   LIG     1      15.353  12.074  -4.923  1.00  0.00      LIG  
ATOM   4360 H7   LIG     1      16.253  15.751  -2.660  1.00  0.00      LIG  
ATOM   4361 H8   LIG     1      15.215  17.131  -2.921  1.00  0.00      LIG  
ATOM   4362 H9   LIG     1      14.327  11.209  -0.575  1.00  0.00      LIG  
ATOM   4363 H10  LIG     1      12.638  10.822  -0.494  1.00  0.00      LIG  
ATOM   4364 H11  LIG     1      11.395  15.249  -0.884  1.00  0.00      LIG  
ATOM   4365 H12  LIG     1      12.362  15.957   0.378  1.00  0.00      LIG  
ATOM   4366 H13  LIG     1      16.210  13.938  -1.942  1.00  0.00      LIG  
ATOM   4367 H14  LIG     1      15.778  12.535  -1.023  1.00  0.00      LIG  
ATOM   4368 H15  LIG     1      15.344  14.144  -0.451  1.00  0.00      LIG  
ATOM   4369 H16  LIG     1      13.355  17.140  -4.225  1.00  0.00      LIG  
ATOM   4370 H17  LIG     1      12.607  15.672  -4.864  1.00  0.00      LIG  
ATOM   4371 H18  LIG     1      13.949  16.433  -5.685  1.00  0.00      LIG  
ATOM   4372 H19  LIG     1      11.247  13.396  -2.349  1.00  0.00      LIG  
ATOM   4373 H20  LIG     1      10.881  12.309  -1.017  1.00  0.00      LIG  
ATOM   4374 H21  LIG     1      11.726  11.698  -2.429  1.00  0.00      LIG  
ATOM   4375 H22  LIG     1      14.298  11.804   1.627  1.00  0.00      LIG  
ATOM   4376 H23  LIG     1      12.575  11.369   1.695  1.00  0.00      LIG  
ATOM   4377 H24  LIG     1      17.330  17.342  -4.093  1.00  0.00      LIG  
ATOM   4378 H25  LIG     1      15.991  17.340  -5.250  1.00  0.00      LIG  
ATOM   4379 H26  LIG     1      16.501  15.198  -7.880  1.00  0.00      LIG  
ATOM   4380 H27  LIG     1      15.341  16.198  -7.044  1.00  0.00      LIG  
ATOM   4381 H28  LIG     1      14.887  14.562  -7.551  1.00  0.00      LIG  
ATOM   4382 H29  LIG     1      16.411  12.609  -6.718  1.00  0.00      LIG  
ATOM   4383 H30  LIG     1      17.617  12.945  -5.450  1.00  0.00      LIG  
ATOM   4384 H31  LIG     1      17.764  13.679  -7.033  1.00  0.00      LIG  
ATOM   4385 H32  LIG     1      12.655  15.222   2.313  1.00  0.00      LIG  
ATOM   4386 H33  LIG     1      13.338  17.316  -2.697  1.00  0.00      LIG  
ATOM   4387 H34  LIG     1      14.183  12.930   3.617  1.00  0.00      LIG  
ATOM   4388 H35  LIG     1      13.638  14.360   4.456  1.00  0.00      LIG  
ATOM   4389 H36  LIG     1      11.658  12.620   3.514  1.00  0.00      LIG  
ATOM   4390 H37  LIG     1      11.362  14.261   4.095  1.00  0.00      LIG  
ATOM   4391 H38  LIG     1      10.676  13.742   2.549  1.00  0.00      LIG  
ATOM   4392 H39  LIG     1      15.986  14.436   3.933  1.00  0.00      LIG  
ATOM   4393 H40  LIG     1      14.279  16.459   2.463  1.00  0.00      LIG  
ATOM   4394 H41  LIG     1      16.665  14.669   1.805  1.00  0.00      LIG  
ATOM   4395 H42  LIG     1      17.039  19.088   2.314  1.00  0.00      LIG  
ATOM   4396 H43  LIG     1      16.525  18.628   3.921  1.00  0.00      LIG  
ATOM   4397 H44  LIG     1      15.305  18.998   2.682  1.00  0.00      LIG  
ATOM   4398 H45  LIG     1      16.174  16.124   0.464  1.00  0.00      LIG  
ATOM   4399 H46  LIG     1      15.093  17.521   0.655  1.00  0.00      LIG  
ATOM   4400 H47  LIG     1      16.840  17.741   0.447  1.00  0.00      LIG  
ATOM   4401 H48  LIG     1      18.196  17.109   2.273  1.00  0.00      LIG  
ATOM   4402 H49  LIG     1      17.151  17.375   5.524  1.00  0.00      LIG  
ATOM   4403 H50  LIG     1      17.185  15.639   5.049  1.00  0.00      LIG  
ATOM   4404 H51  LIG     1      16.989  16.091   6.736  1.00  0.00      LIG  
TER
REMARK  Energy: 77.7986
REMARK  SimpleFitness: 77.7986
REMARK  FullFitness: -893.26337
REMARK  InterFull: -19.3073
REMARK  IntraFull: 112.218
REMARK  solvFull: -1200.0
REMARK  surfFull: 213.826
REMARK  extraFull: 0.0
REMARK  deltaGcompsolvpol: -1200.0
REMARK  deltaGcompsolvnonpol: 213.826
REMARK  deltaGprotsolvpol: -1219.71
REMARK  deltaGprotsolvnonpol: 208.651
REMARK  deltaGligsolvpol: -12.8278
REMARK  deltaGligsolvnonpol: 16.2836
REMARK  deltaGvdw: -19.3073
REMARK  deltaGelec: 0.0
REMARK  deltaG: -4.876033
REMARK  Cluster: 0
REMARK  ClusterRank: 4
ATOM   4315 O    LIG     1      13.192  17.179  -1.906  1.00  0.00      LIG  
ATOM   4316 O1   LIG     1      18.417  15.406  -5.662  1.00  0.00      LIG  
ATOM   4317 O2   LIG     1      15.888  14.234   2.000  1.00  0.00      LIG  
ATOM   4318 O3   LIG     1      14.824  16.863   4.441  1.00  0.00      LIG  
ATOM   4319 O4   LIG     1      17.679  16.483   2.801  1.00  0.00      LIG  
ATOM   4320 O5   LIG     1      14.583  16.406   6.642  1.00  0.00      LIG  
ATOM   4321 C    LIG     1      14.147  13.488  -2.079  1.00  0.00      LIG  
ATOM   4322 C1   LIG     1      13.795  14.878  -2.672  1.00  0.00      LIG  
ATOM   4323 C2   LIG     1      14.643  15.347  -3.916  1.00  0.00      LIG  
ATOM   4324 C3   LIG     1      13.037  13.022  -1.085  1.00  0.00      LIG  
ATOM   4325 C4   LIG     1      15.065  14.198  -4.897  1.00  0.00      LIG  
ATOM   4326 C5   LIG     1      14.243  12.505  -3.224  1.00  0.00      LIG  
ATOM   4327 C6   LIG     1      13.645  15.893  -1.501  1.00  0.00      LIG  
ATOM   4328 C7   LIG     1      15.328  12.871  -4.196  1.00  0.00      LIG  
ATOM   4329 C8   LIG     1      12.880  14.046  -0.024  1.00  0.00      LIG  
ATOM   4330 C9   LIG     1      16.223  14.506  -5.908  1.00  0.00      LIG  
ATOM   4331 C10  LIG     1      15.837  16.211  -3.491  1.00  0.00      LIG  
ATOM   4332 C11  LIG     1      13.347  11.752  -0.283  1.00  0.00      LIG  
ATOM   4333 C12  LIG     1      12.630  15.442  -0.461  1.00  0.00      LIG  
ATOM   4334 C13  LIG     1      15.504  13.510  -1.353  1.00  0.00      LIG  
ATOM   4335 C14  LIG     1      13.710  16.252  -4.724  1.00  0.00      LIG  
ATOM   4336 C15  LIG     1      12.997  13.561   1.214  1.00  0.00      LIG  
ATOM   4337 C16  LIG     1      11.676  12.770  -1.738  1.00  0.00      LIG  
ATOM   4338 C17  LIG     1      13.237  12.097   1.192  1.00  0.00      LIG  
ATOM   4339 C18  LIG     1      16.710  16.654  -4.637  1.00  0.00      LIG  
ATOM   4340 C19  LIG     1      17.243  15.450  -5.326  1.00  0.00      LIG  
ATOM   4341 C20  LIG     1      15.710  15.101  -7.217  1.00  0.00      LIG  
ATOM   4342 C21  LIG     1      16.998  13.267  -6.363  1.00  0.00      LIG  
ATOM   4343 C22  LIG     1      12.866  14.317   2.510  1.00  0.00      LIG  
ATOM   4344 C23  LIG     1      14.010  14.092   3.507  1.00  0.00      LIG  
ATOM   4345 C24  LIG     1      11.574  13.905   3.190  1.00  0.00      LIG  
ATOM   4346 C25  LIG     1      15.349  14.770   3.195  1.00  0.00      LIG  
ATOM   4347 C26  LIG     1      15.258  16.317   3.169  1.00  0.00      LIG  
ATOM   4348 C27  LIG     1      16.427  17.100   2.521  1.00  0.00      LIG  
ATOM   4349 C28  LIG     1      16.479  18.548   2.980  1.00  0.00      LIG  
ATOM   4350 C29  LIG     1      16.279  17.161   1.010  1.00  0.00      LIG  
ATOM   4351 C30  LIG     1      15.302  16.419   5.657  1.00  0.00      LIG  
ATOM   4352 C31  LIG     1      16.795  16.363   5.822  1.00  0.00      LIG  
ATOM   4353 H    LIG     1      12.792  14.777  -3.088  1.00  0.00      LIG  
ATOM   4354 H1   LIG     1      14.179  13.997  -5.507  1.00  0.00      LIG  
ATOM   4355 H2   LIG     1      13.304  12.465  -3.781  1.00  0.00      LIG  
ATOM   4356 H3   LIG     1      14.440  11.500  -2.842  1.00  0.00      LIG  
ATOM   4357 H4   LIG     1      14.611  16.041  -1.016  1.00  0.00      LIG  
ATOM   4358 H5   LIG     1      16.313  12.867  -3.725  1.00  0.00      LIG  
ATOM   4359 H6   LIG     1      15.328  12.057  -4.925  1.00  0.00      LIG  
ATOM   4360 H7   LIG     1      16.460  15.679  -2.774  1.00  0.00      LIG  
ATOM   4361 H8   LIG     1      15.493  17.117  -2.989  1.00  0.00      LIG  
ATOM   4362 H9   LIG     1      14.327  11.324  -0.497  1.00  0.00      LIG  
ATOM   4363 H10  LIG     1      12.632  10.959  -0.521  1.00  0.00      LIG  
ATOM   4364 H11  LIG     1      11.621  15.509  -0.880  1.00  0.00      LIG  
ATOM   4365 H12  LIG     1      12.642  16.141   0.380  1.00  0.00      LIG  
ATOM   4366 H13  LIG     1      16.306  13.917  -1.961  1.00  0.00      LIG  
ATOM   4367 H14  LIG     1      15.830  12.505  -1.080  1.00  0.00      LIG  
ATOM   4368 H15  LIG     1      15.474  14.109  -0.445  1.00  0.00      LIG  
ATOM   4369 H16  LIG     1      13.532  17.207  -4.231  1.00  0.00      LIG  
ATOM   4370 H17  LIG     1      12.745  15.766  -4.884  1.00  0.00      LIG  
ATOM   4371 H18  LIG     1      14.101  16.509  -5.701  1.00  0.00      LIG  
ATOM   4372 H19  LIG     1      11.323  13.625  -2.315  1.00  0.00      LIG  
ATOM   4373 H20  LIG     1      10.913  12.554  -0.983  1.00  0.00      LIG  
ATOM   4374 H21  LIG     1      11.712  11.905  -2.404  1.00  0.00      LIG  
ATOM   4375 H22  LIG     1      14.162  11.834   1.711  1.00  0.00      LIG  
ATOM   4376 H23  LIG     1      12.406  11.555   1.653  1.00  0.00      LIG  
ATOM   4377 H24  LIG     1      17.558  17.223  -4.246  1.00  0.00      LIG  
ATOM   4378 H25  LIG     1      16.178  17.284  -5.354  1.00  0.00      LIG  
ATOM   4379 H26  LIG     1      16.496  15.098  -7.977  1.00  0.00      LIG  
ATOM   4380 H27  LIG     1      15.389  16.140  -7.123  1.00  0.00      LIG  
ATOM   4381 H28  LIG     1      14.873  14.512  -7.601  1.00  0.00      LIG  
ATOM   4382 H29  LIG     1      16.319  12.515  -6.775  1.00  0.00      LIG  
ATOM   4383 H30  LIG     1      17.585  12.815  -5.558  1.00  0.00      LIG  
ATOM   4384 H31  LIG     1      17.707  13.516  -7.159  1.00  0.00      LIG  
ATOM   4385 H32  LIG     1      12.778  15.385   2.312  1.00  0.00      LIG  
ATOM   4386 H33  LIG     1      13.079  17.701  -1.094  1.00  0.00      LIG  
ATOM   4387 H34  LIG     1      14.179  13.018   3.625  1.00  0.00      LIG  
ATOM   4388 H35  LIG     1      13.675  14.455   4.478  1.00  0.00      LIG  
ATOM   4389 H36  LIG     1      11.606  12.860   3.510  1.00  0.00      LIG  
ATOM   4390 H37  LIG     1      11.410  14.520   4.079  1.00  0.00      LIG  
ATOM   4391 H38  LIG     1      10.715  14.039   2.525  1.00  0.00      LIG  
ATOM   4392 H39  LIG     1      16.034  14.457   3.983  1.00  0.00      LIG  
ATOM   4393 H40  LIG     1      14.424  16.558   2.508  1.00  0.00      LIG  
ATOM   4394 H41  LIG     1      16.746  14.675   1.869  1.00  0.00      LIG  
ATOM   4395 H42  LIG     1      17.272  19.087   2.454  1.00  0.00      LIG  
ATOM   4396 H43  LIG     1      16.705  18.630   4.045  1.00  0.00      LIG  
ATOM   4397 H44  LIG     1      15.529  19.050   2.781  1.00  0.00      LIG  
ATOM   4398 H45  LIG     1      16.318  16.169   0.556  1.00  0.00      LIG  
ATOM   4399 H46  LIG     1      15.335  17.637   0.732  1.00  0.00      LIG  
ATOM   4400 H47  LIG     1      17.099  17.734   0.569  1.00  0.00      LIG  
ATOM   4401 H48  LIG     1      18.362  17.040   2.388  1.00  0.00      LIG  
ATOM   4402 H49  LIG     1      17.234  17.346   5.639  1.00  0.00      LIG  
ATOM   4403 H50  LIG     1      17.240  15.606   5.175  1.00  0.00      LIG  
ATOM   4404 H51  LIG     1      17.006  16.077   6.855  1.00  0.00      LIG  
TER
REMARK  Energy: 77.1431
REMARK  SimpleFitness: 77.1431
REMARK  FullFitness: -893.1438
REMARK  InterFull: -24.0559
REMARK  IntraFull: 113.185
REMARK  solvFull: -1195.96
REMARK  surfFull: 213.687
REMARK  extraFull: 0.0
REMARK  deltaGcompsolvpol: -1195.96
REMARK  deltaGcompsolvnonpol: 213.687
REMARK  deltaGprotsolvpol: -1219.71
REMARK  deltaGprotsolvnonpol: 208.651
REMARK  deltaGligsolvpol: -12.8417
REMARK  deltaGligsolvnonpol: 16.3052
REMARK  deltaGvdw: -24.0559
REMARK  deltaGelec: 0.0
REMARK  deltaG: -5.092343
REMARK  Cluster: 0
REMARK  ClusterRank: 5
ATOM   4315 O    LIG     1      12.781  17.068  -2.038  1.00  0.00      LIG  
ATOM   4316 O1   LIG     1      18.388  15.472  -5.392  1.00  0.00      LIG  
ATOM   4317 O2   LIG     1      15.702  14.275   1.988  1.00  0.00      LIG  
ATOM   4318 O3   LIG     1      14.744  16.909   4.459  1.00  0.00      LIG  
ATOM   4319 O4   LIG     1      17.500  16.511   2.669  1.00  0.00      LIG  
ATOM   4320 O5   LIG     1      14.604  16.394   6.659  1.00  0.00      LIG  
ATOM   4321 C    LIG     1      14.027  13.459  -2.055  1.00  0.00      LIG  
ATOM   4322 C1   LIG     1      13.627  14.815  -2.694  1.00  0.00      LIG  
ATOM   4323 C2   LIG     1      14.522  15.305  -3.896  1.00  0.00      LIG  
ATOM   4324 C3   LIG     1      12.915  12.958  -1.081  1.00  0.00      LIG  
ATOM   4325 C4   LIG     1      15.042  14.161  -4.837  1.00  0.00      LIG  
ATOM   4326 C5   LIG     1      14.202  12.460  -3.177  1.00  0.00      LIG  
ATOM   4327 C6   LIG     1      13.348  15.852  -1.565  1.00  0.00      LIG  
ATOM   4328 C7   LIG     1      15.312  12.846  -4.114  1.00  0.00      LIG  
ATOM   4329 C8   LIG     1      12.686  13.995  -0.047  1.00  0.00      LIG  
ATOM   4330 C9   LIG     1      16.244  14.501  -5.785  1.00  0.00      LIG  
ATOM   4331 C10  LIG     1      15.646  16.235  -3.423  1.00  0.00      LIG  
ATOM   4332 C11  LIG     1      13.268  11.723  -0.243  1.00  0.00      LIG  
ATOM   4333 C12  LIG     1      12.348  15.358  -0.526  1.00  0.00      LIG  
ATOM   4334 C13  LIG     1      15.358  13.567  -1.291  1.00  0.00      LIG  
ATOM   4335 C14  LIG     1      13.605  16.164  -4.767  1.00  0.00      LIG  
ATOM   4336 C15  LIG     1      12.844  13.558   1.203  1.00  0.00      LIG  
ATOM   4337 C16  LIG     1      11.590  12.624  -1.768  1.00  0.00      LIG  
ATOM   4338 C17  LIG     1      13.190  12.114   1.222  1.00  0.00      LIG  
ATOM   4339 C18  LIG     1      16.569  16.688  -4.525  1.00  0.00      LIG  
ATOM   4340 C19  LIG     1      17.189  15.490  -5.155  1.00  0.00      LIG  
ATOM   4341 C20  LIG     1      15.782  15.061  -7.128  1.00  0.00      LIG  
ATOM   4342 C21  LIG     1      17.089  13.287  -6.182  1.00  0.00      LIG  
ATOM   4343 C22  LIG     1      12.687  14.344   2.478  1.00  0.00      LIG  
ATOM   4344 C23  LIG     1      13.817  14.164   3.498  1.00  0.00      LIG  
ATOM   4345 C24  LIG     1      11.391  13.926   3.148  1.00  0.00      LIG  
ATOM   4346 C25  LIG     1      15.167  14.816   3.181  1.00  0.00      LIG  
ATOM   4347 C26  LIG     1      15.097  16.364   3.161  1.00  0.00      LIG  
ATOM   4348 C27  LIG     1      16.240  17.136   2.453  1.00  0.00      LIG  
ATOM   4349 C28  LIG     1      16.331  18.582   2.913  1.00  0.00      LIG  
ATOM   4350 C29  LIG     1      16.018  17.197   0.950  1.00  0.00      LIG  
ATOM   4351 C30  LIG     1      15.275  16.431   5.640  1.00  0.00      LIG  
ATOM   4352 C31  LIG     1      16.774  16.372   5.730  1.00  0.00      LIG  
ATOM   4353 H    LIG     1      12.659  14.645  -3.166  1.00  0.00      LIG  
ATOM   4354 H1   LIG     1      14.200  13.923  -5.494  1.00  0.00      LIG  
ATOM   4355 H2   LIG     1      13.287  12.379  -3.770  1.00  0.00      LIG  
ATOM   4356 H3   LIG     1      14.418  11.470  -2.770  1.00  0.00      LIG  
ATOM   4357 H4   LIG     1      14.279  16.115  -1.059  1.00  0.00      LIG  
ATOM   4358 H5   LIG     1      16.278  12.869  -3.605  1.00  0.00      LIG  
ATOM   4359 H6   LIG     1      15.361  12.029  -4.837  1.00  0.00      LIG  
ATOM   4360 H7   LIG     1      16.249  15.755  -2.654  1.00  0.00      LIG  
ATOM   4361 H8   LIG     1      15.229  17.135  -2.965  1.00  0.00      LIG  
ATOM   4362 H9   LIG     1      14.246  11.299  -0.475  1.00  0.00      LIG  
ATOM   4363 H10  LIG     1      12.554  10.915  -0.432  1.00  0.00      LIG  
ATOM   4364 H11  LIG     1      11.340  15.345  -0.952  1.00  0.00      LIG  
ATOM   4365 H12  LIG     1      12.301  16.078   0.295  1.00  0.00      LIG  
ATOM   4366 H13  LIG     1      16.167  13.972  -1.891  1.00  0.00      LIG  
ATOM   4367 H14  LIG     1      15.711  12.590  -0.957  1.00  0.00      LIG  
ATOM   4368 H15  LIG     1      15.273  14.215  -0.422  1.00  0.00      LIG  
ATOM   4369 H16  LIG     1      13.396  17.131  -4.312  1.00  0.00      LIG  
ATOM   4370 H17  LIG     1      12.657  15.655  -4.946  1.00  0.00      LIG  
ATOM   4371 H18  LIG     1      14.026  16.399  -5.737  1.00  0.00      LIG  
ATOM   4372 H19  LIG     1      11.224  13.438  -2.394  1.00  0.00      LIG  
ATOM   4373 H20  LIG     1      10.810  12.409  -1.031  1.00  0.00      LIG  
ATOM   4374 H21  LIG     1      11.688  11.736  -2.398  1.00  0.00      LIG  
ATOM   4375 H22  LIG     1      14.153  11.940   1.710  1.00  0.00      LIG  
ATOM   4376 H23  LIG     1      12.424  11.530   1.738  1.00  0.00      LIG  
ATOM   4377 H24  LIG     1      17.370  17.299  -4.100  1.00  0.00      LIG  
ATOM   4378 H25  LIG     1      16.055  17.281  -5.285  1.00  0.00      LIG  
ATOM   4379 H26  LIG     1      16.608  15.074  -7.846  1.00  0.00      LIG  
ATOM   4380 H27  LIG     1      15.423  16.089  -7.067  1.00  0.00      LIG  
ATOM   4381 H28  LIG     1      14.986  14.438  -7.547  1.00  0.00      LIG  
ATOM   4382 H29  LIG     1      16.464  12.504  -6.622  1.00  0.00      LIG  
ATOM   4383 H30  LIG     1      17.651  12.867  -5.342  1.00  0.00      LIG  
ATOM   4384 H31  LIG     1      17.830  13.556  -6.941  1.00  0.00      LIG  
ATOM   4385 H32  LIG     1      12.592  15.406   2.251  1.00  0.00      LIG  
ATOM   4386 H33  LIG     1      13.318  17.351  -2.798  1.00  0.00      LIG  
ATOM   4387 H34  LIG     1      13.975  13.096   3.674  1.00  0.00      LIG  
ATOM   4388 H35  LIG     1      13.469  14.578   4.443  1.00  0.00      LIG  
ATOM   4389 H36  LIG     1      11.431  12.884   3.477  1.00  0.00      LIG  
ATOM   4390 H37  LIG     1      11.207  14.547   4.029  1.00  0.00      LIG  
ATOM   4391 H38  LIG     1      10.538  14.041   2.471  1.00  0.00      LIG  
ATOM   4392 H39  LIG     1      15.848  14.490   3.968  1.00  0.00      LIG  
ATOM   4393 H40  LIG     1      14.227  16.617   2.552  1.00  0.00      LIG  
ATOM   4394 H41  LIG     1      16.554  14.725   1.848  1.00  0.00      LIG  
ATOM   4395 H42  LIG     1      17.112  19.111   2.359  1.00  0.00      LIG  
ATOM   4396 H43  LIG     1      16.601  18.655   3.968  1.00  0.00      LIG  
ATOM   4397 H44  LIG     1      15.382  19.100   2.754  1.00  0.00      LIG  
ATOM   4398 H45  LIG     1      16.056  16.208   0.492  1.00  0.00      LIG  
ATOM   4399 H46  LIG     1      15.055  17.658   0.716  1.00  0.00      LIG  
ATOM   4400 H47  LIG     1      16.806  17.787   0.472  1.00  0.00      LIG  
ATOM   4401 H48  LIG     1      18.170  17.088   2.262  1.00  0.00      LIG  
ATOM   4402 H49  LIG     1      17.200  17.364   5.561  1.00  0.00      LIG  
ATOM   4403 H50  LIG     1      17.188  15.642   5.033  1.00  0.00      LIG  
ATOM   4404 H51  LIG     1      17.038  16.048   6.740  1.00  0.00      LIG  
TER
REMARK  Energy: 79.8492
REMARK  SimpleFitness: 79.8492
REMARK  FullFitness: -888.9288
REMARK  InterFull: -19.7688
REMARK  IntraFull: 117.386
REMARK  solvFull: -1199.97
REMARK  surfFull: 213.424
REMARK  extraFull: 0.0
REMARK  deltaGcompsolvpol: -1199.97
REMARK  deltaGcompsolvnonpol: 213.424
REMARK  deltaGprotsolvpol: -1219.71
REMARK  deltaGprotsolvnonpol: 208.651
REMARK  deltaGligsolvpol: -13.0392
REMARK  deltaGligsolvnonpol: 16.3997
REMARK  deltaGvdw: -19.7688
REMARK  deltaGelec: 0.0
REMARK  deltaG: -4.9539285
REMARK  Cluster: 0
REMARK  ClusterRank: 6
ATOM   4315 O    LIG     1      12.410  16.150  -2.310  1.00  0.00      LIG  
ATOM   4316 O1   LIG     1      18.063  13.932  -5.181  1.00  0.00      LIG  
ATOM   4317 O2   LIG     1      14.705  13.312   2.321  1.00  0.00      LIG  
ATOM   4318 O3   LIG     1      15.841  14.927   4.777  1.00  0.00      LIG  
ATOM   4319 O4   LIG     1      15.188  17.486   3.432  1.00  0.00      LIG  
ATOM   4320 O5   LIG     1      16.678  14.711   6.872  1.00  0.00      LIG  
ATOM   4321 C    LIG     1      13.403  12.493  -1.882  1.00  0.00      LIG  
ATOM   4322 C1   LIG     1      13.130  13.791  -2.686  1.00  0.00      LIG  
ATOM   4323 C2   LIG     1      14.117  14.093  -3.877  1.00  0.00      LIG  
ATOM   4324 C3   LIG     1      12.181  12.154  -0.972  1.00  0.00      LIG  
ATOM   4325 C4   LIG     1      14.636  12.827  -4.644  1.00  0.00      LIG  
ATOM   4326 C5   LIG     1      13.618  11.367  -2.867  1.00  0.00      LIG  
ATOM   4327 C6   LIG     1      12.868  14.956  -1.685  1.00  0.00      LIG  
ATOM   4328 C7   LIG     1      14.809  11.605  -3.751  1.00  0.00      LIG  
ATOM   4329 C8   LIG     1      11.955  13.294  -0.057  1.00  0.00      LIG  
ATOM   4330 C9   LIG     1      15.898  13.008  -5.554  1.00  0.00      LIG  
ATOM   4331 C10  LIG     1      15.258  15.021  -3.442  1.00  0.00      LIG  
ATOM   4332 C11  LIG     1      12.375  10.980  -0.004  1.00  0.00      LIG  
ATOM   4333 C12  LIG     1      11.782  14.636  -0.666  1.00  0.00      LIG  
ATOM   4334 C13  LIG     1      14.672  12.624  -1.017  1.00  0.00      LIG  
ATOM   4335 C14  LIG     1      13.290  14.866  -4.904  1.00  0.00      LIG  
ATOM   4336 C15  LIG     1      11.937  12.953   1.232  1.00  0.00      LIG  
ATOM   4337 C16  LIG     1      10.883  11.857  -1.730  1.00  0.00      LIG  
ATOM   4338 C17  LIG     1      12.088  11.486   1.399  1.00  0.00      LIG  
ATOM   4339 C18  LIG     1      16.271  15.305  -4.524  1.00  0.00      LIG  
ATOM   4340 C19  LIG     1      16.860  14.019  -4.986  1.00  0.00      LIG  
ATOM   4341 C20  LIG     1      15.534  13.431  -6.975  1.00  0.00      LIG  
ATOM   4342 C21  LIG     1      16.701  11.722  -5.764  1.00  0.00      LIG  
ATOM   4343 C22  LIG     1      11.741  13.877   2.400  1.00  0.00      LIG  
ATOM   4344 C23  LIG     1      12.627  13.607   3.613  1.00  0.00      LIG  
ATOM   4345 C24  LIG     1      10.299  13.769   2.864  1.00  0.00      LIG  
ATOM   4346 C25  LIG     1      14.153  13.783   3.540  1.00  0.00      LIG  
ATOM   4347 C26  LIG     1      14.674  15.187   3.955  1.00  0.00      LIG  
ATOM   4348 C27  LIG     1      15.108  16.190   2.845  1.00  0.00      LIG  
ATOM   4349 C28  LIG     1      14.118  16.347   1.712  1.00  0.00      LIG  
ATOM   4350 C29  LIG     1      16.486  15.912   2.257  1.00  0.00      LIG  
ATOM   4351 C30  LIG     1      15.889  15.253   6.113  1.00  0.00      LIG  
ATOM   4352 C31  LIG     1      15.185  16.518   6.510  1.00  0.00      LIG  
ATOM   4353 H    LIG     1      12.180  13.635  -3.197  1.00  0.00      LIG  
ATOM   4354 H1   LIG     1      13.822  12.540  -5.316  1.00  0.00      LIG  
ATOM   4355 H2   LIG     1      12.745  11.247  -3.513  1.00  0.00      LIG  
ATOM   4356 H3   LIG     1      13.762  10.423  -2.335  1.00  0.00      LIG  
ATOM   4357 H4   LIG     1      13.788  15.209  -1.152  1.00  0.00      LIG  
ATOM   4358 H5   LIG     1      15.735  11.667  -3.177  1.00  0.00      LIG  
ATOM   4359 H6   LIG     1      14.880  10.702  -4.362  1.00  0.00      LIG  
ATOM   4360 H7   LIG     1      15.787  14.604  -2.586  1.00  0.00      LIG  
ATOM   4361 H8   LIG     1      14.861  15.986  -3.121  1.00  0.00      LIG  
ATOM   4362 H9   LIG     1      13.375  10.545  -0.044  1.00  0.00      LIG  
ATOM   4363 H10  LIG     1      11.692  10.160  -0.243  1.00  0.00      LIG  
ATOM   4364 H11  LIG     1      10.801  14.668  -1.145  1.00  0.00      LIG  
ATOM   4365 H12  LIG     1      11.753  15.427   0.088  1.00  0.00      LIG  
ATOM   4366 H13  LIG     1      15.544  12.940  -1.584  1.00  0.00      LIG  
ATOM   4367 H14  LIG     1      14.949  11.671  -0.565  1.00  0.00      LIG  
ATOM   4368 H15  LIG     1      14.556  13.353  -0.215  1.00  0.00      LIG  
ATOM   4369 H16  LIG     1      12.979  15.843  -4.541  1.00  0.00      LIG  
ATOM   4370 H17  LIG     1      12.393  14.302  -5.174  1.00  0.00      LIG  
ATOM   4371 H18  LIG     1      13.829  15.072  -5.822  1.00  0.00      LIG  
ATOM   4372 H19  LIG     1      10.591  12.661  -2.409  1.00  0.00      LIG  
ATOM   4373 H20  LIG     1      10.052  11.713  -1.032  1.00  0.00      LIG  
ATOM   4374 H21  LIG     1      10.968  10.937  -2.312  1.00  0.00      LIG  
ATOM   4375 H22  LIG     1      12.916  11.235   2.067  1.00  0.00      LIG  
ATOM   4376 H23  LIG     1      11.169  11.042   1.794  1.00  0.00      LIG  
ATOM   4377 H24  LIG     1      17.078  15.915  -4.110  1.00  0.00      LIG  
ATOM   4378 H25  LIG     1      15.840  15.839  -5.373  1.00  0.00      LIG  
ATOM   4379 H26  LIG     1      16.394  13.324  -7.642  1.00  0.00      LIG  
ATOM   4380 H27  LIG     1      15.225  14.474  -7.050  1.00  0.00      LIG  
ATOM   4381 H28  LIG     1      14.731  12.802  -7.367  1.00  0.00      LIG  
ATOM   4382 H29  LIG     1      16.060  10.923  -6.149  1.00  0.00      LIG  
ATOM   4383 H30  LIG     1      17.194  11.376  -4.850  1.00  0.00      LIG  
ATOM   4384 H31  LIG     1      17.494  11.869  -6.504  1.00  0.00      LIG  
ATOM   4385 H32  LIG     1      11.893  14.910   2.094  1.00  0.00      LIG  
ATOM   4386 H33  LIG     1      13.027  16.341  -3.038  1.00  0.00      LIG  
ATOM   4387 H34  LIG     1      12.433  12.581   3.940  1.00  0.00      LIG  
ATOM   4388 H35  LIG     1      12.256  14.239   4.419  1.00  0.00      LIG  
ATOM   4389 H36  LIG     1      10.080  12.767   3.246  1.00  0.00      LIG  
ATOM   4390 H37  LIG     1      10.108  14.482   3.670  1.00  0.00      LIG  
ATOM   4391 H38  LIG     1       9.602  13.986   2.049  1.00  0.00      LIG  
ATOM   4392 H39  LIG     1      14.520  13.071   4.287  1.00  0.00      LIG  
ATOM   4393 H40  LIG     1      13.876  15.639   4.546  1.00  0.00      LIG  
ATOM   4394 H41  LIG     1      14.174  12.540   2.060  1.00  0.00      LIG  
ATOM   4395 H42  LIG     1      14.430  17.148   1.035  1.00  0.00      LIG  
ATOM   4396 H43  LIG     1      13.135  16.627   2.099  1.00  0.00      LIG  
ATOM   4397 H44  LIG     1      14.029  15.430   1.129  1.00  0.00      LIG  
ATOM   4398 H45  LIG     1      17.269  15.984   3.017  1.00  0.00      LIG  
ATOM   4399 H46  LIG     1      16.536  14.928   1.788  1.00  0.00      LIG  
ATOM   4400 H47  LIG     1      16.728  16.661   1.498  1.00  0.00      LIG  
ATOM   4401 H48  LIG     1      15.512  18.087   2.740  1.00  0.00      LIG  
ATOM   4402 H49  LIG     1      15.373  16.689   7.573  1.00  0.00      LIG  
ATOM   4403 H50  LIG     1      14.105  16.429   6.378  1.00  0.00      LIG  
ATOM   4404 H51  LIG     1      15.588  17.367   5.953  1.00  0.00      LIG  
TER
REMARK  Energy: 81.2211
REMARK  SimpleFitness: 81.2211
REMARK  FullFitness: -886.40356
REMARK  InterFull: -14.0046
REMARK  IntraFull: 117.454
REMARK  solvFull: -1203.31
REMARK  surfFull: 213.457
REMARK  extraFull: 0.0
REMARK  deltaGcompsolvpol: -1203.31
REMARK  deltaGcompsolvnonpol: 213.457
REMARK  deltaGprotsolvpol: -1219.71
REMARK  deltaGprotsolvnonpol: 208.651
REMARK  deltaGligsolvpol: -13.2574
REMARK  deltaGligsolvnonpol: 16.4008
REMARK  deltaGvdw: -14.0046
REMARK  deltaGelec: 0.0
REMARK  deltaG: -4.5966763
REMARK  Cluster: 0
REMARK  ClusterRank: 7
ATOM   4315 O    LIG     1      12.615  16.314  -2.293  1.00  0.00      LIG  
ATOM   4316 O1   LIG     1      18.144  13.838  -5.113  1.00  0.00      LIG  
ATOM   4317 O2   LIG     1      14.675  13.395   2.376  1.00  0.00      LIG  
ATOM   4318 O3   LIG     1      15.890  14.967   4.808  1.00  0.00      LIG  
ATOM   4319 O4   LIG     1      15.424  17.541   3.437  1.00  0.00      LIG  
ATOM   4320 O5   LIG     1      16.793  14.795   6.881  1.00  0.00      LIG  
ATOM   4321 C    LIG     1      13.409  12.613  -1.830  1.00  0.00      LIG  
ATOM   4322 C1   LIG     1      13.198  13.914  -2.650  1.00  0.00      LIG  
ATOM   4323 C2   LIG     1      14.198  14.161  -3.842  1.00  0.00      LIG  
ATOM   4324 C3   LIG     1      12.168  12.332  -0.927  1.00  0.00      LIG  
ATOM   4325 C4   LIG     1      14.676  12.866  -4.586  1.00  0.00      LIG  
ATOM   4326 C5   LIG     1      13.589  11.468  -2.800  1.00  0.00      LIG  
ATOM   4327 C6   LIG     1      12.987  15.096  -1.659  1.00  0.00      LIG  
ATOM   4328 C7   LIG     1      14.797  11.651  -3.675  1.00  0.00      LIG  
ATOM   4329 C8   LIG     1      11.969  13.496  -0.035  1.00  0.00      LIG  
ATOM   4330 C9   LIG     1      15.950  12.989  -5.490  1.00  0.00      LIG  
ATOM   4331 C10  LIG     1      15.371  15.053  -3.413  1.00  0.00      LIG  
ATOM   4332 C11  LIG     1      12.307  11.171   0.066  1.00  0.00      LIG  
ATOM   4333 C12  LIG     1      11.864  14.835  -0.664  1.00  0.00      LIG  
ATOM   4334 C13  LIG     1      14.675  12.703  -0.957  1.00  0.00      LIG  
ATOM   4335 C14  LIG     1      13.398  14.943  -4.885  1.00  0.00      LIG  
ATOM   4336 C15  LIG     1      11.913  13.177   1.259  1.00  0.00      LIG  
ATOM   4337 C16  LIG     1      10.872  12.060  -1.695  1.00  0.00      LIG  
ATOM   4338 C17  LIG     1      11.993  11.707   1.452  1.00  0.00      LIG  
ATOM   4339 C18  LIG     1      16.399  15.284  -4.490  1.00  0.00      LIG  
ATOM   4340 C19  LIG     1      16.944  13.971  -4.929  1.00  0.00      LIG  
ATOM   4341 C20  LIG     1      15.611  13.409  -6.918  1.00  0.00      LIG  
ATOM   4342 C21  LIG     1      16.707  11.673  -5.679  1.00  0.00      LIG  
ATOM   4343 C22  LIG     1      11.742  14.131   2.407  1.00  0.00      LIG  
ATOM   4344 C23  LIG     1      12.601  13.845   3.635  1.00  0.00      LIG  
ATOM   4345 C24  LIG     1      10.293  14.089   2.857  1.00  0.00      LIG  
ATOM   4346 C25  LIG     1      14.137  13.920   3.577  1.00  0.00      LIG  
ATOM   4347 C26  LIG     1      14.744  15.292   3.978  1.00  0.00      LIG  
ATOM   4348 C27  LIG     1      15.247  16.250   2.859  1.00  0.00      LIG  
ATOM   4349 C28  LIG     1      14.260  16.463   1.734  1.00  0.00      LIG  
ATOM   4350 C29  LIG     1      16.598  15.871   2.262  1.00  0.00      LIG  
ATOM   4351 C30  LIG     1      15.982  15.322   6.135  1.00  0.00      LIG  
ATOM   4352 C31  LIG     1      15.229  16.549   6.560  1.00  0.00      LIG  
ATOM   4353 H    LIG     1      12.242  13.799  -3.162  1.00  0.00      LIG  
ATOM   4354 H1   LIG     1      13.857  12.597  -5.260  1.00  0.00      LIG  
ATOM   4355 H2   LIG     1      12.719  11.374  -3.454  1.00  0.00      LIG  
ATOM   4356 H3   LIG     1      13.693  10.526  -2.255  1.00  0.00      LIG  
ATOM   4357 H4   LIG     1      13.911  15.298  -1.112  1.00  0.00      LIG  
ATOM   4358 H5   LIG     1      15.721  11.689  -3.094  1.00  0.00      LIG  
ATOM   4359 H6   LIG     1      14.842  10.738  -4.272  1.00  0.00      LIG  
ATOM   4360 H7   LIG     1      15.877  14.627  -2.547  1.00  0.00      LIG  
ATOM   4361 H8   LIG     1      15.010  16.037  -3.108  1.00  0.00      LIG  
ATOM   4362 H9   LIG     1      13.297  10.712   0.063  1.00  0.00      LIG  
ATOM   4363 H10  LIG     1      11.614  10.360  -0.177  1.00  0.00      LIG  
ATOM   4364 H11  LIG     1      10.899  14.900  -1.171  1.00  0.00      LIG  
ATOM   4365 H12  LIG     1      11.847  15.638   0.077  1.00  0.00      LIG  
ATOM   4366 H13  LIG     1      15.559  12.994  -1.519  1.00  0.00      LIG  
ATOM   4367 H14  LIG     1      14.920  11.741  -0.505  1.00  0.00      LIG  
ATOM   4368 H15  LIG     1      14.576  13.433  -0.154  1.00  0.00      LIG  
ATOM   4369 H16  LIG     1      13.093  15.925  -4.533  1.00  0.00      LIG  
ATOM   4370 H17  LIG     1      12.498  14.391  -5.167  1.00  0.00      LIG  
ATOM   4371 H18  LIG     1      13.956  15.135  -5.795  1.00  0.00      LIG  
ATOM   4372 H19  LIG     1      10.637  12.838  -2.421  1.00  0.00      LIG  
ATOM   4373 H20  LIG     1      10.019  11.991  -1.012  1.00  0.00      LIG  
ATOM   4374 H21  LIG     1      10.925  11.108  -2.229  1.00  0.00      LIG  
ATOM   4375 H22  LIG     1      12.782  11.426   2.154  1.00  0.00      LIG  
ATOM   4376 H23  LIG     1      11.040  11.313   1.816  1.00  0.00      LIG  
ATOM   4377 H24  LIG     1      17.225  15.871  -4.080  1.00  0.00      LIG  
ATOM   4378 H25  LIG     1      15.992  15.821  -5.349  1.00  0.00      LIG  
ATOM   4379 H26  LIG     1      16.475  13.272  -7.575  1.00  0.00      LIG  
ATOM   4380 H27  LIG     1      15.332  14.459  -7.005  1.00  0.00      LIG  
ATOM   4381 H28  LIG     1      14.794  12.798  -7.311  1.00  0.00      LIG  
ATOM   4382 H29  LIG     1      16.040  10.893  -6.057  1.00  0.00      LIG  
ATOM   4383 H30  LIG     1      17.181  11.322  -4.757  1.00  0.00      LIG  
ATOM   4384 H31  LIG     1      17.509  11.783  -6.416  1.00  0.00      LIG  
ATOM   4385 H32  LIG     1      11.942  15.152   2.086  1.00  0.00      LIG  
ATOM   4386 H33  LIG     1      12.544  16.983  -1.592  1.00  0.00      LIG  
ATOM   4387 H34  LIG     1      12.340  12.843   3.989  1.00  0.00      LIG  
ATOM   4388 H35  LIG     1      12.263  14.523   4.419  1.00  0.00      LIG  
ATOM   4389 H36  LIG     1      10.027  13.101   3.246  1.00  0.00      LIG  
ATOM   4390 H37  LIG     1      10.125  14.816   3.655  1.00  0.00      LIG  
ATOM   4391 H38  LIG     1       9.614  14.328   2.033  1.00  0.00      LIG  
ATOM   4392 H39  LIG     1      14.447  13.199   4.341  1.00  0.00      LIG  
ATOM   4393 H40  LIG     1      13.972  15.804   4.553  1.00  0.00      LIG  
ATOM   4394 H41  LIG     1      14.105  12.650   2.119  1.00  0.00      LIG  
ATOM   4395 H42  LIG     1      14.612  17.241   1.050  1.00  0.00      LIG  
ATOM   4396 H43  LIG     1      13.299  16.801   2.129  1.00  0.00      LIG  
ATOM   4397 H44  LIG     1      14.110  15.550   1.157  1.00  0.00      LIG  
ATOM   4398 H45  LIG     1      17.387  15.874   3.019  1.00  0.00      LIG  
ATOM   4399 H46  LIG     1      16.572  14.891   1.783  1.00  0.00      LIG  
ATOM   4400 H47  LIG     1      16.895  16.607   1.509  1.00  0.00      LIG  
ATOM   4401 H48  LIG     1      15.785  18.113   2.739  1.00  0.00      LIG  
ATOM   4402 H49  LIG     1      15.474  16.748   7.607  1.00  0.00      LIG  
ATOM   4403 H50  LIG     1      14.152  16.386   6.495  1.00  0.00      LIG  
ATOM   4404 H51  LIG     1      15.541  17.412   5.970  1.00  0.00      LIG  
TER
REMARK  Energy: 67.4059
REMARK  SimpleFitness: 67.4059
REMARK  FullFitness: -916.51434
REMARK  InterFull: -29.1533
REMARK  IntraFull: 105.734
REMARK  solvFull: -1205.65
REMARK  surfFull: 212.555
REMARK  extraFull: 0.0
REMARK  deltaGcompsolvpol: -1205.65
REMARK  deltaGcompsolvnonpol: 212.555
REMARK  deltaGprotsolvpol: -1219.71
REMARK  deltaGprotsolvnonpol: 208.651
REMARK  deltaGligsolvpol: -11.4932
REMARK  deltaGligsolvnonpol: 16.4772
REMARK  deltaGvdw: -29.1533
REMARK  deltaGelec: 0.0
REMARK  deltaG: -6.3734756
REMARK  Cluster: 1
REMARK  ClusterRank: 0
ATOM   4315 O    LIG     1      12.330  13.843   1.419  1.00  0.00      LIG  
ATOM   4316 O1   LIG     1      15.676   8.295   3.053  1.00  0.00      LIG  
ATOM   4317 O2   LIG     1      15.006  19.033  -1.806  1.00  0.00      LIG  
ATOM   4318 O3   LIG     1      14.598  18.135  -5.317  1.00  0.00      LIG  
ATOM   4319 O4   LIG     1      14.007  20.883  -4.996  1.00  0.00      LIG  
ATOM   4320 O5   LIG     1      16.647  17.186  -5.782  1.00  0.00      LIG  
ATOM   4321 C    LIG     1      16.127  14.082   1.102  1.00  0.00      LIG  
ATOM   4322 C1   LIG     1      14.798  13.721   1.816  1.00  0.00      LIG  
ATOM   4323 C2   LIG     1      14.787  12.331   2.568  1.00  0.00      LIG  
ATOM   4324 C3   LIG     1      16.126  15.573   0.636  1.00  0.00      LIG  
ATOM   4325 C4   LIG     1      16.135  11.961   3.276  1.00  0.00      LIG  
ATOM   4326 C5   LIG     1      17.256  13.871   2.090  1.00  0.00      LIG  
ATOM   4327 C6   LIG     1      13.616  14.033   0.844  1.00  0.00      LIG  
ATOM   4328 C7   LIG     1      17.374  12.438   2.527  1.00  0.00      LIG  
ATOM   4329 C8   LIG     1      14.954  15.778  -0.249  1.00  0.00      LIG  
ATOM   4330 C9   LIG     1      16.301  10.477   3.748  1.00  0.00      LIG  
ATOM   4331 C10  LIG     1      14.232  11.181   1.705  1.00  0.00      LIG  
ATOM   4332 C11  LIG     1      17.298  15.967  -0.267  1.00  0.00      LIG  
ATOM   4333 C12  LIG     1      13.632  15.475   0.353  1.00  0.00      LIG  
ATOM   4334 C13  LIG     1      16.374  13.168  -0.114  1.00  0.00      LIG  
ATOM   4335 C14  LIG     1      13.794  12.488   3.726  1.00  0.00      LIG  
ATOM   4336 C15  LIG     1      15.290  16.073  -1.513  1.00  0.00      LIG  
ATOM   4337 C16  LIG     1      16.106  16.590   1.781  1.00  0.00      LIG  
ATOM   4338 C17  LIG     1      16.761  16.154  -1.672  1.00  0.00      LIG  
ATOM   4339 C18  LIG     1      15.163  10.003   1.524  1.00  0.00      LIG  
ATOM   4340 C19  LIG     1      15.604   9.500   2.846  1.00  0.00      LIG  
ATOM   4341 C20  LIG     1      15.760  10.258   5.156  1.00  0.00      LIG  
ATOM   4342 C21  LIG     1      17.756  10.015   3.824  1.00  0.00      LIG  
ATOM   4343 C22  LIG     1      14.459  16.183  -2.758  1.00  0.00      LIG  
ATOM   4344 C23  LIG     1      13.555  17.415  -2.824  1.00  0.00      LIG  
ATOM   4345 C24  LIG     1      13.609  14.948  -3.004  1.00  0.00      LIG  
ATOM   4346 C25  LIG     1      14.260  18.765  -2.989  1.00  0.00      LIG  
ATOM   4347 C26  LIG     1      15.169  18.902  -4.231  1.00  0.00      LIG  
ATOM   4348 C27  LIG     1      15.299  20.379  -4.684  1.00  0.00      LIG  
ATOM   4349 C28  LIG     1      16.141  20.528  -5.938  1.00  0.00      LIG  
ATOM   4350 C29  LIG     1      15.906  21.287  -3.628  1.00  0.00      LIG  
ATOM   4351 C30  LIG     1      15.459  17.341  -6.024  1.00  0.00      LIG  
ATOM   4352 C31  LIG     1      14.716  16.605  -7.095  1.00  0.00      LIG  
ATOM   4353 H    LIG     1      14.689  14.437   2.633  1.00  0.00      LIG  
ATOM   4354 H1   LIG     1      16.160  12.562   4.188  1.00  0.00      LIG  
ATOM   4355 H2   LIG     1      17.102  14.476   2.987  1.00  0.00      LIG  
ATOM   4356 H3   LIG     1      18.208  14.177   1.651  1.00  0.00      LIG  
ATOM   4357 H4   LIG     1      13.662  13.379  -0.030  1.00  0.00      LIG  
ATOM   4358 H5   LIG     1      17.607  11.779   1.687  1.00  0.00      LIG  
ATOM   4359 H6   LIG     1      18.243  12.418   3.190  1.00  0.00      LIG  
ATOM   4360 H7   LIG     1      13.970  11.513   0.701  1.00  0.00      LIG  
ATOM   4361 H8   LIG     1      13.300  10.817   2.150  1.00  0.00      LIG  
ATOM   4362 H9   LIG     1      18.125  15.254  -0.252  1.00  0.00      LIG  
ATOM   4363 H10  LIG     1      17.722  16.920   0.066  1.00  0.00      LIG  
ATOM   4364 H11  LIG     1      13.435  16.158   1.186  1.00  0.00      LIG  
ATOM   4365 H12  LIG     1      12.815  15.645  -0.353  1.00  0.00      LIG  
ATOM   4366 H13  LIG     1      16.241  12.117   0.119  1.00  0.00      LIG  
ATOM   4367 H14  LIG     1      17.396  13.273  -0.484  1.00  0.00      LIG  
ATOM   4368 H15  LIG     1      15.696  13.376  -0.943  1.00  0.00      LIG  
ATOM   4369 H16  LIG     1      12.812  12.831   3.415  1.00  0.00      LIG  
ATOM   4370 H17  LIG     1      14.169  13.201   4.465  1.00  0.00      LIG  
ATOM   4371 H18  LIG     1      13.611  11.541   4.228  1.00  0.00      LIG  
ATOM   4372 H19  LIG     1      15.308  16.399   2.503  1.00  0.00      LIG  
ATOM   4373 H20  LIG     1      15.961  17.606   1.399  1.00  0.00      LIG  
ATOM   4374 H21  LIG     1      17.056  16.589   2.322  1.00  0.00      LIG  
ATOM   4375 H22  LIG     1      17.112  15.357  -2.333  1.00  0.00      LIG  
ATOM   4376 H23  LIG     1      17.070  17.119  -2.084  1.00  0.00      LIG  
ATOM   4377 H24  LIG     1      16.047  10.257   0.937  1.00  0.00      LIG  
ATOM   4378 H25  LIG     1      14.632   9.197   1.012  1.00  0.00      LIG  
ATOM   4379 H26  LIG     1      16.157   9.334   5.590  1.00  0.00      LIG  
ATOM   4380 H27  LIG     1      14.672  10.168   5.184  1.00  0.00      LIG  
ATOM   4381 H28  LIG     1      16.055  11.086   5.803  1.00  0.00      LIG  
ATOM   4382 H29  LIG     1      18.343  10.679   4.466  1.00  0.00      LIG  
ATOM   4383 H30  LIG     1      18.231   9.960   2.839  1.00  0.00      LIG  
ATOM   4384 H31  LIG     1      17.828   9.012   4.255  1.00  0.00      LIG  
ATOM   4385 H32  LIG     1      15.165  16.218  -3.587  1.00  0.00      LIG  
ATOM   4386 H33  LIG     1      12.351  12.977   1.862  1.00  0.00      LIG  
ATOM   4387 H34  LIG     1      12.953  17.448  -1.911  1.00  0.00      LIG  
ATOM   4388 H35  LIG     1      12.855  17.289  -3.652  1.00  0.00      LIG  
ATOM   4389 H36  LIG     1      12.763  14.901  -2.315  1.00  0.00      LIG  
ATOM   4390 H37  LIG     1      13.201  14.973  -4.018  1.00  0.00      LIG  
ATOM   4391 H38  LIG     1      14.194  14.030  -2.895  1.00  0.00      LIG  
ATOM   4392 H39  LIG     1      13.471  19.519  -3.031  1.00  0.00      LIG  
ATOM   4393 H40  LIG     1      16.168  18.542  -3.960  1.00  0.00      LIG  
ATOM   4394 H41  LIG     1      15.394  18.184  -1.529  1.00  0.00      LIG  
ATOM   4395 H42  LIG     1      16.240  21.584  -6.208  1.00  0.00      LIG  
ATOM   4396 H43  LIG     1      15.669  20.036  -6.794  1.00  0.00      LIG  
ATOM   4397 H44  LIG     1      17.140  20.109  -5.785  1.00  0.00      LIG  
ATOM   4398 H45  LIG     1      15.243  21.406  -2.766  1.00  0.00      LIG  
ATOM   4399 H46  LIG     1      16.870  20.900  -3.289  1.00  0.00      LIG  
ATOM   4400 H47  LIG     1      16.058  22.291  -4.034  1.00  0.00      LIG  
ATOM   4401 H48  LIG     1      14.029  21.849  -4.864  1.00  0.00      LIG  
ATOM   4402 H49  LIG     1      14.169  15.767  -6.655  1.00  0.00      LIG  
ATOM   4403 H50  LIG     1      15.440  16.232  -7.824  1.00  0.00      LIG  
ATOM   4404 H51  LIG     1      14.026  17.279  -7.612  1.00  0.00      LIG  
TER
REMARK  Energy: 67.4059
REMARK  SimpleFitness: 67.4059
REMARK  FullFitness: -916.51434
REMARK  InterFull: -29.1533
REMARK  IntraFull: 105.734
REMARK  solvFull: -1205.65
REMARK  surfFull: 212.555
REMARK  extraFull: 0.0
REMARK  deltaGcompsolvpol: -1205.65
REMARK  deltaGcompsolvnonpol: 212.555
REMARK  deltaGprotsolvpol: -1219.71
REMARK  deltaGprotsolvnonpol: 208.651
REMARK  deltaGligsolvpol: -11.4932
REMARK  deltaGligsolvnonpol: 16.4772
REMARK  deltaGvdw: -29.1533
REMARK  deltaGelec: 0.0
REMARK  deltaG: -6.3734756
REMARK  Cluster: 1
REMARK  ClusterRank: 1
ATOM   4315 O    LIG     1      12.330  13.843   1.419  1.00  0.00      LIG  
ATOM   4316 O1   LIG     1      15.676   8.295   3.053  1.00  0.00      LIG  
ATOM   4317 O2   LIG     1      15.006  19.033  -1.806  1.00  0.00      LIG  
ATOM   4318 O3   LIG     1      14.598  18.135  -5.317  1.00  0.00      LIG  
ATOM   4319 O4   LIG     1      14.007  20.883  -4.996  1.00  0.00      LIG  
ATOM   4320 O5   LIG     1      16.647  17.186  -5.782  1.00  0.00      LIG  
ATOM   4321 C    LIG     1      16.127  14.082   1.102  1.00  0.00      LIG  
ATOM   4322 C1   LIG     1      14.798  13.721   1.816  1.00  0.00      LIG  
ATOM   4323 C2   LIG     1      14.787  12.331   2.568  1.00  0.00      LIG  
ATOM   4324 C3   LIG     1      16.126  15.573   0.636  1.00  0.00      LIG  
ATOM   4325 C4   LIG     1      16.135  11.961   3.276  1.00  0.00      LIG  
ATOM   4326 C5   LIG     1      17.256  13.871   2.090  1.00  0.00      LIG  
ATOM   4327 C6   LIG     1      13.616  14.033   0.844  1.00  0.00      LIG  
ATOM   4328 C7   LIG     1      17.374  12.438   2.527  1.00  0.00      LIG  
ATOM   4329 C8   LIG     1      14.954  15.778  -0.249  1.00  0.00      LIG  
ATOM   4330 C9   LIG     1      16.301  10.477   3.748  1.00  0.00      LIG  
ATOM   4331 C10  LIG     1      14.232  11.181   1.705  1.00  0.00      LIG  
ATOM   4332 C11  LIG     1      17.298  15.967  -0.267  1.00  0.00      LIG  
ATOM   4333 C12  LIG     1      13.632  15.475   0.353  1.00  0.00      LIG  
ATOM   4334 C13  LIG     1      16.374  13.168  -0.114  1.00  0.00      LIG  
ATOM   4335 C14  LIG     1      13.794  12.488   3.726  1.00  0.00      LIG  
ATOM   4336 C15  LIG     1      15.290  16.073  -1.513  1.00  0.00      LIG  
ATOM   4337 C16  LIG     1      16.106  16.590   1.781  1.00  0.00      LIG  
ATOM   4338 C17  LIG     1      16.761  16.154  -1.672  1.00  0.00      LIG  
ATOM   4339 C18  LIG     1      15.163  10.003   1.524  1.00  0.00      LIG  
ATOM   4340 C19  LIG     1      15.604   9.500   2.846  1.00  0.00      LIG  
ATOM   4341 C20  LIG     1      15.760  10.258   5.156  1.00  0.00      LIG  
ATOM   4342 C21  LIG     1      17.756  10.015   3.824  1.00  0.00      LIG  
ATOM   4343 C22  LIG     1      14.459  16.183  -2.758  1.00  0.00      LIG  
ATOM   4344 C23  LIG     1      13.555  17.415  -2.824  1.00  0.00      LIG  
ATOM   4345 C24  LIG     1      13.609  14.948  -3.004  1.00  0.00      LIG  
ATOM   4346 C25  LIG     1      14.260  18.765  -2.989  1.00  0.00      LIG  
ATOM   4347 C26  LIG     1      15.169  18.902  -4.231  1.00  0.00      LIG  
ATOM   4348 C27  LIG     1      15.299  20.379  -4.684  1.00  0.00      LIG  
ATOM   4349 C28  LIG     1      16.141  20.528  -5.938  1.00  0.00      LIG  
ATOM   4350 C29  LIG     1      15.906  21.287  -3.628  1.00  0.00      LIG  
ATOM   4351 C30  LIG     1      15.459  17.341  -6.024  1.00  0.00      LIG  
ATOM   4352 C31  LIG     1      14.716  16.605  -7.095  1.00  0.00      LIG  
ATOM   4353 H    LIG     1      14.689  14.437   2.633  1.00  0.00      LIG  
ATOM   4354 H1   LIG     1      16.160  12.562   4.188  1.00  0.00      LIG  
ATOM   4355 H2   LIG     1      17.102  14.476   2.987  1.00  0.00      LIG  
ATOM   4356 H3   LIG     1      18.208  14.177   1.651  1.00  0.00      LIG  
ATOM   4357 H4   LIG     1      13.662  13.379  -0.030  1.00  0.00      LIG  
ATOM   4358 H5   LIG     1      17.607  11.779   1.687  1.00  0.00      LIG  
ATOM   4359 H6   LIG     1      18.243  12.418   3.190  1.00  0.00      LIG  
ATOM   4360 H7   LIG     1      13.970  11.513   0.701  1.00  0.00      LIG  
ATOM   4361 H8   LIG     1      13.300  10.817   2.150  1.00  0.00      LIG  
ATOM   4362 H9   LIG     1      18.125  15.254  -0.252  1.00  0.00      LIG  
ATOM   4363 H10  LIG     1      17.722  16.920   0.066  1.00  0.00      LIG  
ATOM   4364 H11  LIG     1      13.435  16.158   1.186  1.00  0.00      LIG  
ATOM   4365 H12  LIG     1      12.815  15.645  -0.353  1.00  0.00      LIG  
ATOM   4366 H13  LIG     1      16.241  12.117   0.119  1.00  0.00      LIG  
ATOM   4367 H14  LIG     1      17.396  13.273  -0.484  1.00  0.00      LIG  
ATOM   4368 H15  LIG     1      15.696  13.376  -0.943  1.00  0.00      LIG  
ATOM   4369 H16  LIG     1      12.812  12.831   3.415  1.00  0.00      LIG  
ATOM   4370 H17  LIG     1      14.169  13.201   4.465  1.00  0.00      LIG  
ATOM   4371 H18  LIG     1      13.611  11.541   4.228  1.00  0.00      LIG  
ATOM   4372 H19  LIG     1      15.308  16.399   2.503  1.00  0.00      LIG  
ATOM   4373 H20  LIG     1      15.961  17.606   1.399  1.00  0.00      LIG  
ATOM   4374 H21  LIG     1      17.056  16.589   2.322  1.00  0.00      LIG  
ATOM   4375 H22  LIG     1      17.112  15.357  -2.333  1.00  0.00      LIG  
ATOM   4376 H23  LIG     1      17.070  17.119  -2.084  1.00  0.00      LIG  
ATOM   4377 H24  LIG     1      16.047  10.257   0.937  1.00  0.00      LIG  
ATOM   4378 H25  LIG     1      14.632   9.197   1.012  1.00  0.00      LIG  
ATOM   4379 H26  LIG     1      16.157   9.334   5.590  1.00  0.00      LIG  
ATOM   4380 H27  LIG     1      14.672  10.168   5.184  1.00  0.00      LIG  
ATOM   4381 H28  LIG     1      16.055  11.086   5.803  1.00  0.00      LIG  
ATOM   4382 H29  LIG     1      18.343  10.679   4.466  1.00  0.00      LIG  
ATOM   4383 H30  LIG     1      18.231   9.960   2.839  1.00  0.00      LIG  
ATOM   4384 H31  LIG     1      17.828   9.012   4.255  1.00  0.00      LIG  
ATOM   4385 H32  LIG     1      15.165  16.218  -3.587  1.00  0.00      LIG  
ATOM   4386 H33  LIG     1      12.351  12.977   1.862  1.00  0.00      LIG  
ATOM   4387 H34  LIG     1      12.953  17.448  -1.911  1.00  0.00      LIG  
ATOM   4388 H35  LIG     1      12.855  17.289  -3.652  1.00  0.00      LIG  
ATOM   4389 H36  LIG     1      12.763  14.901  -2.315  1.00  0.00      LIG  
ATOM   4390 H37  LIG     1      13.201  14.973  -4.018  1.00  0.00      LIG  
ATOM   4391 H38  LIG     1      14.194  14.030  -2.895  1.00  0.00      LIG  
ATOM   4392 H39  LIG     1      13.471  19.519  -3.031  1.00  0.00      LIG  
ATOM   4393 H40  LIG     1      16.168  18.542  -3.960  1.00  0.00      LIG  
ATOM   4394 H41  LIG     1      15.394  18.184  -1.529  1.00  0.00      LIG  
ATOM   4395 H42  LIG     1      16.240  21.584  -6.208  1.00  0.00      LIG  
ATOM   4396 H43  LIG     1      15.669  20.036  -6.794  1.00  0.00      LIG  
ATOM   4397 H44  LIG     1      17.140  20.109  -5.785  1.00  0.00      LIG  
ATOM   4398 H45  LIG     1      15.243  21.406  -2.766  1.00  0.00      LIG  
ATOM   4399 H46  LIG     1      16.870  20.900  -3.289  1.00  0.00      LIG  
ATOM   4400 H47  LIG     1      16.058  22.291  -4.034  1.00  0.00      LIG  
ATOM   4401 H48  LIG     1      14.029  21.849  -4.864  1.00  0.00      LIG  
ATOM   4402 H49  LIG     1      14.169  15.767  -6.655  1.00  0.00      LIG  
ATOM   4403 H50  LIG     1      15.440  16.232  -7.824  1.00  0.00      LIG  
ATOM   4404 H51  LIG     1      14.026  17.279  -7.612  1.00  0.00      LIG  
TER
REMARK  Energy: 67.4059
REMARK  SimpleFitness: 67.4059
REMARK  FullFitness: -916.51434
REMARK  InterFull: -29.1533
REMARK  IntraFull: 105.734
REMARK  solvFull: -1205.65
REMARK  surfFull: 212.555
REMARK  extraFull: 0.0
REMARK  deltaGcompsolvpol: -1205.65
REMARK  deltaGcompsolvnonpol: 212.555
REMARK  deltaGprotsolvpol: -1219.71
REMARK  deltaGprotsolvnonpol: 208.651
REMARK  deltaGligsolvpol: -11.4932
REMARK  deltaGligsolvnonpol: 16.4772
REMARK  deltaGvdw: -29.1533
REMARK  deltaGelec: 0.0
REMARK  deltaG: -6.3734756
REMARK  Cluster: 1
REMARK  ClusterRank: 2
ATOM   4315 O    LIG     1      12.330  13.843   1.419  1.00  0.00      LIG  
ATOM   4316 O1   LIG     1      15.676   8.295   3.053  1.00  0.00      LIG  
ATOM   4317 O2   LIG     1      15.006  19.033  -1.806  1.00  0.00      LIG  
ATOM   4318 O3   LIG     1      14.598  18.135  -5.317  1.00  0.00      LIG  
ATOM   4319 O4   LIG     1      14.007  20.883  -4.996  1.00  0.00      LIG  
ATOM   4320 O5   LIG     1      16.647  17.186  -5.782  1.00  0.00      LIG  
ATOM   4321 C    LIG     1      16.127  14.082   1.102  1.00  0.00      LIG  
ATOM   4322 C1   LIG     1      14.798  13.721   1.816  1.00  0.00      LIG  
ATOM   4323 C2   LIG     1      14.787  12.331   2.568  1.00  0.00      LIG  
ATOM   4324 C3   LIG     1      16.126  15.573   0.636  1.00  0.00      LIG  
ATOM   4325 C4   LIG     1      16.135  11.961   3.276  1.00  0.00      LIG  
ATOM   4326 C5   LIG     1      17.256  13.871   2.090  1.00  0.00      LIG  
ATOM   4327 C6   LIG     1      13.616  14.033   0.844  1.00  0.00      LIG  
ATOM   4328 C7   LIG     1      17.374  12.438   2.527  1.00  0.00      LIG  
ATOM   4329 C8   LIG     1      14.954  15.778  -0.249  1.00  0.00      LIG  
ATOM   4330 C9   LIG     1      16.301  10.477   3.748  1.00  0.00      LIG  
ATOM   4331 C10  LIG     1      14.232  11.181   1.705  1.00  0.00      LIG  
ATOM   4332 C11  LIG     1      17.298  15.967  -0.267  1.00  0.00      LIG  
ATOM   4333 C12  LIG     1      13.632  15.475   0.353  1.00  0.00      LIG  
ATOM   4334 C13  LIG     1      16.374  13.168  -0.114  1.00  0.00      LIG  
ATOM   4335 C14  LIG     1      13.794  12.488   3.726  1.00  0.00      LIG  
ATOM   4336 C15  LIG     1      15.290  16.073  -1.513  1.00  0.00      LIG  
ATOM   4337 C16  LIG     1      16.106  16.590   1.781  1.00  0.00      LIG  
ATOM   4338 C17  LIG     1      16.761  16.154  -1.672  1.00  0.00      LIG  
ATOM   4339 C18  LIG     1      15.163  10.003   1.524  1.00  0.00      LIG  
ATOM   4340 C19  LIG     1      15.604   9.500   2.846  1.00  0.00      LIG  
ATOM   4341 C20  LIG     1      15.760  10.258   5.156  1.00  0.00      LIG  
ATOM   4342 C21  LIG     1      17.756  10.015   3.824  1.00  0.00      LIG  
ATOM   4343 C22  LIG     1      14.459  16.183  -2.758  1.00  0.00      LIG  
ATOM   4344 C23  LIG     1      13.555  17.415  -2.824  1.00  0.00      LIG  
ATOM   4345 C24  LIG     1      13.609  14.948  -3.004  1.00  0.00      LIG  
ATOM   4346 C25  LIG     1      14.260  18.765  -2.989  1.00  0.00      LIG  
ATOM   4347 C26  LIG     1      15.169  18.902  -4.231  1.00  0.00      LIG  
ATOM   4348 C27  LIG     1      15.299  20.379  -4.684  1.00  0.00      LIG  
ATOM   4349 C28  LIG     1      16.141  20.528  -5.938  1.00  0.00      LIG  
ATOM   4350 C29  LIG     1      15.906  21.287  -3.628  1.00  0.00      LIG  
ATOM   4351 C30  LIG     1      15.459  17.341  -6.024  1.00  0.00      LIG  
ATOM   4352 C31  LIG     1      14.716  16.605  -7.095  1.00  0.00      LIG  
ATOM   4353 H    LIG     1      14.689  14.437   2.633  1.00  0.00      LIG  
ATOM   4354 H1   LIG     1      16.160  12.562   4.188  1.00  0.00      LIG  
ATOM   4355 H2   LIG     1      17.102  14.476   2.987  1.00  0.00      LIG  
ATOM   4356 H3   LIG     1      18.208  14.177   1.651  1.00  0.00      LIG  
ATOM   4357 H4   LIG     1      13.662  13.379  -0.030  1.00  0.00      LIG  
ATOM   4358 H5   LIG     1      17.607  11.779   1.687  1.00  0.00      LIG  
ATOM   4359 H6   LIG     1      18.243  12.418   3.190  1.00  0.00      LIG  
ATOM   4360 H7   LIG     1      13.970  11.513   0.701  1.00  0.00      LIG  
ATOM   4361 H8   LIG     1      13.300  10.817   2.150  1.00  0.00      LIG  
ATOM   4362 H9   LIG     1      18.125  15.254  -0.252  1.00  0.00      LIG  
ATOM   4363 H10  LIG     1      17.722  16.920   0.066  1.00  0.00      LIG  
ATOM   4364 H11  LIG     1      13.435  16.158   1.186  1.00  0.00      LIG  
ATOM   4365 H12  LIG     1      12.815  15.645  -0.353  1.00  0.00      LIG  
ATOM   4366 H13  LIG     1      16.241  12.117   0.119  1.00  0.00      LIG  
ATOM   4367 H14  LIG     1      17.396  13.273  -0.484  1.00  0.00      LIG  
ATOM   4368 H15  LIG     1      15.696  13.376  -0.943  1.00  0.00      LIG  
ATOM   4369 H16  LIG     1      12.812  12.831   3.415  1.00  0.00      LIG  
ATOM   4370 H17  LIG     1      14.169  13.201   4.465  1.00  0.00      LIG  
ATOM   4371 H18  LIG     1      13.611  11.541   4.228  1.00  0.00      LIG  
ATOM   4372 H19  LIG     1      15.308  16.399   2.503  1.00  0.00      LIG  
ATOM   4373 H20  LIG     1      15.961  17.606   1.399  1.00  0.00      LIG  
ATOM   4374 H21  LIG     1      17.056  16.589   2.322  1.00  0.00      LIG  
ATOM   4375 H22  LIG     1      17.112  15.357  -2.333  1.00  0.00      LIG  
ATOM   4376 H23  LIG     1      17.070  17.119  -2.084  1.00  0.00      LIG  
ATOM   4377 H24  LIG     1      16.047  10.257   0.937  1.00  0.00      LIG  
ATOM   4378 H25  LIG     1      14.632   9.197   1.012  1.00  0.00      LIG  
ATOM   4379 H26  LIG     1      16.157   9.334   5.590  1.00  0.00      LIG  
ATOM   4380 H27  LIG     1      14.672  10.168   5.184  1.00  0.00      LIG  
ATOM   4381 H28  LIG     1      16.055  11.086   5.803  1.00  0.00      LIG  
ATOM   4382 H29  LIG     1      18.343  10.679   4.466  1.00  0.00      LIG  
ATOM   4383 H30  LIG     1      18.231   9.960   2.839  1.00  0.00      LIG  
ATOM   4384 H31  LIG     1      17.828   9.012   4.255  1.00  0.00      LIG  
ATOM   4385 H32  LIG     1      15.165  16.218  -3.587  1.00  0.00      LIG  
ATOM   4386 H33  LIG     1      12.351  12.977   1.862  1.00  0.00      LIG  
ATOM   4387 H34  LIG     1      12.953  17.448  -1.911  1.00  0.00      LIG  
ATOM   4388 H35  LIG     1      12.855  17.289  -3.652  1.00  0.00      LIG  
ATOM   4389 H36  LIG     1      12.763  14.901  -2.315  1.00  0.00      LIG  
ATOM   4390 H37  LIG     1      13.201  14.973  -4.018  1.00  0.00      LIG  
ATOM   4391 H38  LIG     1      14.194  14.030  -2.895  1.00  0.00      LIG  
ATOM   4392 H39  LIG     1      13.471  19.519  -3.031  1.00  0.00      LIG  
ATOM   4393 H40  LIG     1      16.168  18.542  -3.960  1.00  0.00      LIG  
ATOM   4394 H41  LIG     1      15.394  18.184  -1.529  1.00  0.00      LIG  
ATOM   4395 H42  LIG     1      16.240  21.584  -6.208  1.00  0.00      LIG  
ATOM   4396 H43  LIG     1      15.669  20.036  -6.794  1.00  0.00      LIG  
ATOM   4397 H44  LIG     1      17.140  20.109  -5.785  1.00  0.00      LIG  
ATOM   4398 H45  LIG     1      15.243  21.406  -2.766  1.00  0.00      LIG  
ATOM   4399 H46  LIG     1      16.870  20.900  -3.289  1.00  0.00      LIG  
ATOM   4400 H47  LIG     1      16.058  22.291  -4.034  1.00  0.00      LIG  
ATOM   4401 H48  LIG     1      14.029  21.849  -4.864  1.00  0.00      LIG  
ATOM   4402 H49  LIG     1      14.169  15.767  -6.655  1.00  0.00      LIG  
ATOM   4403 H50  LIG     1      15.440  16.232  -7.824  1.00  0.00      LIG  
ATOM   4404 H51  LIG     1      14.026  17.279  -7.612  1.00  0.00      LIG  
TER
REMARK  Energy: 67.4059
REMARK  SimpleFitness: 67.4059
REMARK  FullFitness: -916.51434
REMARK  InterFull: -29.1533
REMARK  IntraFull: 105.734
REMARK  solvFull: -1205.65
REMARK  surfFull: 212.555
REMARK  extraFull: 0.0
REMARK  deltaGcompsolvpol: -1205.65
REMARK  deltaGcompsolvnonpol: 212.555
REMARK  deltaGprotsolvpol: -1219.71
REMARK  deltaGprotsolvnonpol: 208.651
REMARK  deltaGligsolvpol: -11.4932
REMARK  deltaGligsolvnonpol: 16.4772
REMARK  deltaGvdw: -29.1533
REMARK  deltaGelec: 0.0
REMARK  deltaG: -6.3734756
REMARK  Cluster: 1
REMARK  ClusterRank: 3
ATOM   4315 O    LIG     1      12.330  13.843   1.419  1.00  0.00      LIG  
ATOM   4316 O1   LIG     1      15.676   8.295   3.053  1.00  0.00      LIG  
ATOM   4317 O2   LIG     1      15.006  19.033  -1.806  1.00  0.00      LIG  
ATOM   4318 O3   LIG     1      14.598  18.135  -5.317  1.00  0.00      LIG  
ATOM   4319 O4   LIG     1      14.007  20.883  -4.996  1.00  0.00      LIG  
ATOM   4320 O5   LIG     1      16.647  17.186  -5.782  1.00  0.00      LIG  
ATOM   4321 C    LIG     1      16.127  14.082   1.102  1.00  0.00      LIG  
ATOM   4322 C1   LIG     1      14.798  13.721   1.816  1.00  0.00      LIG  
ATOM   4323 C2   LIG     1      14.787  12.331   2.568  1.00  0.00      LIG  
ATOM   4324 C3   LIG     1      16.126  15.573   0.636  1.00  0.00      LIG  
ATOM   4325 C4   LIG     1      16.135  11.961   3.276  1.00  0.00      LIG  
ATOM   4326 C5   LIG     1      17.256  13.871   2.090  1.00  0.00      LIG  
ATOM   4327 C6   LIG     1      13.616  14.033   0.844  1.00  0.00      LIG  
ATOM   4328 C7   LIG     1      17.374  12.438   2.527  1.00  0.00      LIG  
ATOM   4329 C8   LIG     1      14.954  15.778  -0.249  1.00  0.00      LIG  
ATOM   4330 C9   LIG     1      16.301  10.477   3.748  1.00  0.00      LIG  
ATOM   4331 C10  LIG     1      14.232  11.181   1.705  1.00  0.00      LIG  
ATOM   4332 C11  LIG     1      17.298  15.967  -0.267  1.00  0.00      LIG  
ATOM   4333 C12  LIG     1      13.632  15.475   0.353  1.00  0.00      LIG  
ATOM   4334 C13  LIG     1      16.374  13.168  -0.114  1.00  0.00      LIG  
ATOM   4335 C14  LIG     1      13.794  12.488   3.726  1.00  0.00      LIG  
ATOM   4336 C15  LIG     1      15.290  16.073  -1.513  1.00  0.00      LIG  
ATOM   4337 C16  LIG     1      16.106  16.590   1.781  1.00  0.00      LIG  
ATOM   4338 C17  LIG     1      16.761  16.154  -1.672  1.00  0.00      LIG  
ATOM   4339 C18  LIG     1      15.163  10.003   1.524  1.00  0.00      LIG  
ATOM   4340 C19  LIG     1      15.604   9.500   2.846  1.00  0.00      LIG  
ATOM   4341 C20  LIG     1      15.760  10.258   5.156  1.00  0.00      LIG  
ATOM   4342 C21  LIG     1      17.756  10.015   3.824  1.00  0.00      LIG  
ATOM   4343 C22  LIG     1      14.459  16.183  -2.758  1.00  0.00      LIG  
ATOM   4344 C23  LIG     1      13.555  17.415  -2.824  1.00  0.00      LIG  
ATOM   4345 C24  LIG     1      13.609  14.948  -3.004  1.00  0.00      LIG  
ATOM   4346 C25  LIG     1      14.260  18.765  -2.989  1.00  0.00      LIG  
ATOM   4347 C26  LIG     1      15.169  18.902  -4.231  1.00  0.00      LIG  
ATOM   4348 C27  LIG     1      15.299  20.379  -4.684  1.00  0.00      LIG  
ATOM   4349 C28  LIG     1      16.141  20.528  -5.938  1.00  0.00      LIG  
ATOM   4350 C29  LIG     1      15.906  21.287  -3.628  1.00  0.00      LIG  
ATOM   4351 C30  LIG     1      15.459  17.341  -6.024  1.00  0.00      LIG  
ATOM   4352 C31  LIG     1      14.716  16.605  -7.095  1.00  0.00      LIG  
ATOM   4353 H    LIG     1      14.689  14.437   2.633  1.00  0.00      LIG  
ATOM   4354 H1   LIG     1      16.160  12.562   4.188  1.00  0.00      LIG  
ATOM   4355 H2   LIG     1      17.102  14.476   2.987  1.00  0.00      LIG  
ATOM   4356 H3   LIG     1      18.208  14.177   1.651  1.00  0.00      LIG  
ATOM   4357 H4   LIG     1      13.662  13.379  -0.030  1.00  0.00      LIG  
ATOM   4358 H5   LIG     1      17.607  11.779   1.687  1.00  0.00      LIG  
ATOM   4359 H6   LIG     1      18.243  12.418   3.190  1.00  0.00      LIG  
ATOM   4360 H7   LIG     1      13.970  11.513   0.701  1.00  0.00      LIG  
ATOM   4361 H8   LIG     1      13.300  10.817   2.150  1.00  0.00      LIG  
ATOM   4362 H9   LIG     1      18.125  15.254  -0.252  1.00  0.00      LIG  
ATOM   4363 H10  LIG     1      17.722  16.920   0.066  1.00  0.00      LIG  
ATOM   4364 H11  LIG     1      13.435  16.158   1.186  1.00  0.00      LIG  
ATOM   4365 H12  LIG     1      12.815  15.645  -0.353  1.00  0.00      LIG  
ATOM   4366 H13  LIG     1      16.241  12.117   0.119  1.00  0.00      LIG  
ATOM   4367 H14  LIG     1      17.396  13.273  -0.484  1.00  0.00      LIG  
ATOM   4368 H15  LIG     1      15.696  13.376  -0.943  1.00  0.00      LIG  
ATOM   4369 H16  LIG     1      12.812  12.831   3.415  1.00  0.00      LIG  
ATOM   4370 H17  LIG     1      14.169  13.201   4.465  1.00  0.00      LIG  
ATOM   4371 H18  LIG     1      13.611  11.541   4.228  1.00  0.00      LIG  
ATOM   4372 H19  LIG     1      15.308  16.399   2.503  1.00  0.00      LIG  
ATOM   4373 H20  LIG     1      15.961  17.606   1.399  1.00  0.00      LIG  
ATOM   4374 H21  LIG     1      17.056  16.589   2.322  1.00  0.00      LIG  
ATOM   4375 H22  LIG     1      17.112  15.357  -2.333  1.00  0.00      LIG  
ATOM   4376 H23  LIG     1      17.070  17.119  -2.084  1.00  0.00      LIG  
ATOM   4377 H24  LIG     1      16.047  10.257   0.937  1.00  0.00      LIG  
ATOM   4378 H25  LIG     1      14.632   9.197   1.012  1.00  0.00      LIG  
ATOM   4379 H26  LIG     1      16.157   9.334   5.590  1.00  0.00      LIG  
ATOM   4380 H27  LIG     1      14.672  10.168   5.184  1.00  0.00      LIG  
ATOM   4381 H28  LIG     1      16.055  11.086   5.803  1.00  0.00      LIG  
ATOM   4382 H29  LIG     1      18.343  10.679   4.466  1.00  0.00      LIG  
ATOM   4383 H30  LIG     1      18.231   9.960   2.839  1.00  0.00      LIG  
ATOM   4384 H31  LIG     1      17.828   9.012   4.255  1.00  0.00      LIG  
ATOM   4385 H32  LIG     1      15.165  16.218  -3.587  1.00  0.00      LIG  
ATOM   4386 H33  LIG     1      12.351  12.977   1.862  1.00  0.00      LIG  
ATOM   4387 H34  LIG     1      12.953  17.448  -1.911  1.00  0.00      LIG  
ATOM   4388 H35  LIG     1      12.855  17.289  -3.652  1.00  0.00      LIG  
ATOM   4389 H36  LIG     1      12.763  14.901  -2.315  1.00  0.00      LIG  
ATOM   4390 H37  LIG     1      13.201  14.973  -4.018  1.00  0.00      LIG  
ATOM   4391 H38  LIG     1      14.194  14.030  -2.895  1.00  0.00      LIG  
ATOM   4392 H39  LIG     1      13.471  19.519  -3.031  1.00  0.00      LIG  
ATOM   4393 H40  LIG     1      16.168  18.542  -3.960  1.00  0.00      LIG  
ATOM   4394 H41  LIG     1      15.394  18.184  -1.529  1.00  0.00      LIG  
ATOM   4395 H42  LIG     1      16.240  21.584  -6.208  1.00  0.00      LIG  
ATOM   4396 H43  LIG     1      15.669  20.036  -6.794  1.00  0.00      LIG  
ATOM   4397 H44  LIG     1      17.140  20.109  -5.785  1.00  0.00      LIG  
ATOM   4398 H45  LIG     1      15.243  21.406  -2.766  1.00  0.00      LIG  
ATOM   4399 H46  LIG     1      16.870  20.900  -3.289  1.00  0.00      LIG  
ATOM   4400 H47  LIG     1      16.058  22.291  -4.034  1.00  0.00      LIG  
ATOM   4401 H48  LIG     1      14.029  21.849  -4.864  1.00  0.00      LIG  
ATOM   4402 H49  LIG     1      14.169  15.767  -6.655  1.00  0.00      LIG  
ATOM   4403 H50  LIG     1      15.440  16.232  -7.824  1.00  0.00      LIG  
ATOM   4404 H51  LIG     1      14.026  17.279  -7.612  1.00  0.00      LIG  
TER
REMARK  Energy: 67.4059
REMARK  SimpleFitness: 67.4059
REMARK  FullFitness: -916.51434
REMARK  InterFull: -29.1533
REMARK  IntraFull: 105.734
REMARK  solvFull: -1205.65
REMARK  surfFull: 212.555
REMARK  extraFull: 0.0
REMARK  deltaGcompsolvpol: -1205.65
REMARK  deltaGcompsolvnonpol: 212.555
REMARK  deltaGprotsolvpol: -1219.71
REMARK  deltaGprotsolvnonpol: 208.651
REMARK  deltaGligsolvpol: -11.4932
REMARK  deltaGligsolvnonpol: 16.4772
REMARK  deltaGvdw: -29.1533
REMARK  deltaGelec: 0.0
REMARK  deltaG: -6.3734756
REMARK  Cluster: 1
REMARK  ClusterRank: 4
ATOM   4315 O    LIG     1      12.330  13.843   1.419  1.00  0.00      LIG  
ATOM   4316 O1   LIG     1      15.676   8.295   3.053  1.00  0.00      LIG  
ATOM   4317 O2   LIG     1      15.006  19.033  -1.806  1.00  0.00      LIG  
ATOM   4318 O3   LIG     1      14.598  18.135  -5.317  1.00  0.00      LIG  
ATOM   4319 O4   LIG     1      14.007  20.883  -4.996  1.00  0.00      LIG  
ATOM   4320 O5   LIG     1      16.647  17.186  -5.782  1.00  0.00      LIG  
ATOM   4321 C    LIG     1      16.127  14.082   1.102  1.00  0.00      LIG  
ATOM   4322 C1   LIG     1      14.798  13.721   1.816  1.00  0.00      LIG  
ATOM   4323 C2   LIG     1      14.787  12.331   2.568  1.00  0.00      LIG  
ATOM   4324 C3   LIG     1      16.126  15.573   0.636  1.00  0.00      LIG  
ATOM   4325 C4   LIG     1      16.135  11.961   3.276  1.00  0.00      LIG  
ATOM   4326 C5   LIG     1      17.256  13.871   2.090  1.00  0.00      LIG  
ATOM   4327 C6   LIG     1      13.616  14.033   0.844  1.00  0.00      LIG  
ATOM   4328 C7   LIG     1      17.374  12.438   2.527  1.00  0.00      LIG  
ATOM   4329 C8   LIG     1      14.954  15.778  -0.249  1.00  0.00      LIG  
ATOM   4330 C9   LIG     1      16.301  10.477   3.748  1.00  0.00      LIG  
ATOM   4331 C10  LIG     1      14.232  11.181   1.705  1.00  0.00      LIG  
ATOM   4332 C11  LIG     1      17.298  15.967  -0.267  1.00  0.00      LIG  
ATOM   4333 C12  LIG     1      13.632  15.475   0.353  1.00  0.00      LIG  
ATOM   4334 C13  LIG     1      16.374  13.168  -0.114  1.00  0.00      LIG  
ATOM   4335 C14  LIG     1      13.794  12.488   3.726  1.00  0.00      LIG  
ATOM   4336 C15  LIG     1      15.290  16.073  -1.513  1.00  0.00      LIG  
ATOM   4337 C16  LIG     1      16.106  16.590   1.781  1.00  0.00      LIG  
ATOM   4338 C17  LIG     1      16.761  16.154  -1.672  1.00  0.00      LIG  
ATOM   4339 C18  LIG     1      15.163  10.003   1.524  1.00  0.00      LIG  
ATOM   4340 C19  LIG     1      15.604   9.500   2.846  1.00  0.00      LIG  
ATOM   4341 C20  LIG     1      15.760  10.258   5.156  1.00  0.00      LIG  
ATOM   4342 C21  LIG     1      17.756  10.015   3.824  1.00  0.00      LIG  
ATOM   4343 C22  LIG     1      14.459  16.183  -2.758  1.00  0.00      LIG  
ATOM   4344 C23  LIG     1      13.555  17.415  -2.824  1.00  0.00      LIG  
ATOM   4345 C24  LIG     1      13.609  14.948  -3.004  1.00  0.00      LIG  
ATOM   4346 C25  LIG     1      14.260  18.765  -2.989  1.00  0.00      LIG  
ATOM   4347 C26  LIG     1      15.169  18.902  -4.231  1.00  0.00      LIG  
ATOM   4348 C27  LIG     1      15.299  20.379  -4.684  1.00  0.00      LIG  
ATOM   4349 C28  LIG     1      16.141  20.528  -5.938  1.00  0.00      LIG  
ATOM   4350 C29  LIG     1      15.906  21.287  -3.628  1.00  0.00      LIG  
ATOM   4351 C30  LIG     1      15.459  17.341  -6.024  1.00  0.00      LIG  
ATOM   4352 C31  LIG     1      14.716  16.605  -7.095  1.00  0.00      LIG  
ATOM   4353 H    LIG     1      14.689  14.437   2.633  1.00  0.00      LIG  
ATOM   4354 H1   LIG     1      16.160  12.562   4.188  1.00  0.00      LIG  
ATOM   4355 H2   LIG     1      17.102  14.476   2.987  1.00  0.00      LIG  
ATOM   4356 H3   LIG     1      18.208  14.177   1.651  1.00  0.00      LIG  
ATOM   4357 H4   LIG     1      13.662  13.379  -0.030  1.00  0.00      LIG  
ATOM   4358 H5   LIG     1      17.607  11.779   1.687  1.00  0.00      LIG  
ATOM   4359 H6   LIG     1      18.243  12.418   3.190  1.00  0.00      LIG  
ATOM   4360 H7   LIG     1      13.970  11.513   0.701  1.00  0.00      LIG  
ATOM   4361 H8   LIG     1      13.300  10.817   2.150  1.00  0.00      LIG  
ATOM   4362 H9   LIG     1      18.125  15.254  -0.252  1.00  0.00      LIG  
ATOM   4363 H10  LIG     1      17.722  16.920   0.066  1.00  0.00      LIG  
ATOM   4364 H11  LIG     1      13.435  16.158   1.186  1.00  0.00      LIG  
ATOM   4365 H12  LIG     1      12.815  15.645  -0.353  1.00  0.00      LIG  
ATOM   4366 H13  LIG     1      16.241  12.117   0.119  1.00  0.00      LIG  
ATOM   4367 H14  LIG     1      17.396  13.273  -0.484  1.00  0.00      LIG  
ATOM   4368 H15  LIG     1      15.696  13.376  -0.943  1.00  0.00      LIG  
ATOM   4369 H16  LIG     1      12.812  12.831   3.415  1.00  0.00      LIG  
ATOM   4370 H17  LIG     1      14.169  13.201   4.465  1.00  0.00      LIG  
ATOM   4371 H18  LIG     1      13.611  11.541   4.228  1.00  0.00      LIG  
ATOM   4372 H19  LIG     1      15.308  16.399   2.503  1.00  0.00      LIG  
ATOM   4373 H20  LIG     1      15.961  17.606   1.399  1.00  0.00      LIG  
ATOM   4374 H21  LIG     1      17.056  16.589   2.322  1.00  0.00      LIG  
ATOM   4375 H22  LIG     1      17.112  15.357  -2.333  1.00  0.00      LIG  
ATOM   4376 H23  LIG     1      17.070  17.119  -2.084  1.00  0.00      LIG  
ATOM   4377 H24  LIG     1      16.047  10.257   0.937  1.00  0.00      LIG  
ATOM   4378 H25  LIG     1      14.632   9.197   1.012  1.00  0.00      LIG  
ATOM   4379 H26  LIG     1      16.157   9.334   5.590  1.00  0.00      LIG  
ATOM   4380 H27  LIG     1      14.672  10.168   5.184  1.00  0.00      LIG  
ATOM   4381 H28  LIG     1      16.055  11.086   5.803  1.00  0.00      LIG  
ATOM   4382 H29  LIG     1      18.343  10.679   4.466  1.00  0.00      LIG  
ATOM   4383 H30  LIG     1      18.231   9.960   2.839  1.00  0.00      LIG  
ATOM   4384 H31  LIG     1      17.828   9.012   4.255  1.00  0.00      LIG  
ATOM   4385 H32  LIG     1      15.165  16.218  -3.587  1.00  0.00      LIG  
ATOM   4386 H33  LIG     1      12.351  12.977   1.862  1.00  0.00      LIG  
ATOM   4387 H34  LIG     1      12.953  17.448  -1.911  1.00  0.00      LIG  
ATOM   4388 H35  LIG     1      12.855  17.289  -3.652  1.00  0.00      LIG  
ATOM   4389 H36  LIG     1      12.763  14.901  -2.315  1.00  0.00      LIG  
ATOM   4390 H37  LIG     1      13.201  14.973  -4.018  1.00  0.00      LIG  
ATOM   4391 H38  LIG     1      14.194  14.030  -2.895  1.00  0.00      LIG  
ATOM   4392 H39  LIG     1      13.471  19.519  -3.031  1.00  0.00      LIG  
ATOM   4393 H40  LIG     1      16.168  18.542  -3.960  1.00  0.00      LIG  
ATOM   4394 H41  LIG     1      15.394  18.184  -1.529  1.00  0.00      LIG  
ATOM   4395 H42  LIG     1      16.240  21.584  -6.208  1.00  0.00      LIG  
ATOM   4396 H43  LIG     1      15.669  20.036  -6.794  1.00  0.00      LIG  
ATOM   4397 H44  LIG     1      17.140  20.109  -5.785  1.00  0.00      LIG  
ATOM   4398 H45  LIG     1      15.243  21.406  -2.766  1.00  0.00      LIG  
ATOM   4399 H46  LIG     1      16.870  20.900  -3.289  1.00  0.00      LIG  
ATOM   4400 H47  LIG     1      16.058  22.291  -4.034  1.00  0.00      LIG  
ATOM   4401 H48  LIG     1      14.029  21.849  -4.864  1.00  0.00      LIG  
ATOM   4402 H49  LIG     1      14.169  15.767  -6.655  1.00  0.00      LIG  
ATOM   4403 H50  LIG     1      15.440  16.232  -7.824  1.00  0.00      LIG  
ATOM   4404 H51  LIG     1      14.026  17.279  -7.612  1.00  0.00      LIG  
TER
REMARK  Energy: 68.5058
REMARK  SimpleFitness: 68.5058
REMARK  FullFitness: -912.69403
REMARK  InterFull: -27.8321
REMARK  IntraFull: 107.063
REMARK  solvFull: -1204.36
REMARK  surfFull: 212.435
REMARK  extraFull: 0.0
REMARK  deltaGcompsolvpol: -1204.36
REMARK  deltaGcompsolvnonpol: 212.435
REMARK  deltaGprotsolvpol: -1219.71
REMARK  deltaGprotsolvnonpol: 208.651
REMARK  deltaGligsolvpol: -11.6977
REMARK  deltaGligsolvnonpol: 16.4846
REMARK  deltaGvdw: -27.8321
REMARK  deltaGelec: 0.0
REMARK  deltaG: -6.169076
REMARK  Cluster: 1
REMARK  ClusterRank: 5
ATOM   4315 O    LIG     1      12.266  13.887   1.611  1.00  0.00      LIG  
ATOM   4316 O1   LIG     1      15.671   8.303   3.085  1.00  0.00      LIG  
ATOM   4317 O2   LIG     1      14.946  19.062  -1.909  1.00  0.00      LIG  
ATOM   4318 O3   LIG     1      14.534  17.931  -5.344  1.00  0.00      LIG  
ATOM   4319 O4   LIG     1      13.923  20.681  -5.334  1.00  0.00      LIG  
ATOM   4320 O5   LIG     1      16.593  16.942  -5.679  1.00  0.00      LIG  
ATOM   4321 C    LIG     1      16.040  14.069   1.079  1.00  0.00      LIG  
ATOM   4322 C1   LIG     1      14.749  13.730   1.869  1.00  0.00      LIG  
ATOM   4323 C2   LIG     1      14.761  12.352   2.644  1.00  0.00      LIG  
ATOM   4324 C3   LIG     1      16.036  15.558   0.607  1.00  0.00      LIG  
ATOM   4325 C4   LIG     1      16.144  11.968   3.271  1.00  0.00      LIG  
ATOM   4326 C5   LIG     1      17.220  13.847   2.003  1.00  0.00      LIG  
ATOM   4327 C6   LIG     1      13.519  14.051   0.962  1.00  0.00      LIG  
ATOM   4328 C7   LIG     1      17.343  12.417   2.443  1.00  0.00      LIG  
ATOM   4329 C8   LIG     1      14.821  15.781  -0.216  1.00  0.00      LIG  
ATOM   4330 C9   LIG     1      16.317  10.488   3.749  1.00  0.00      LIG  
ATOM   4331 C10  LIG     1      14.128  11.192   1.848  1.00  0.00      LIG  
ATOM   4332 C11  LIG     1      17.169  15.925  -0.355  1.00  0.00      LIG  
ATOM   4333 C12  LIG     1      13.529  15.491   0.461  1.00  0.00      LIG  
ATOM   4334 C13  LIG     1      16.199  13.143  -0.141  1.00  0.00      LIG  
ATOM   4335 C14  LIG     1      13.845  12.556   3.857  1.00  0.00      LIG  
ATOM   4336 C15  LIG     1      15.098  16.082  -1.491  1.00  0.00      LIG  
ATOM   4337 C16  LIG     1      16.091  16.581   1.745  1.00  0.00      LIG  
ATOM   4338 C17  LIG     1      16.561  16.130  -1.727  1.00  0.00      LIG  
ATOM   4339 C18  LIG     1      15.038  10.009   1.598  1.00  0.00      LIG  
ATOM   4340 C19  LIG     1      15.581   9.504   2.883  1.00  0.00      LIG  
ATOM   4341 C20  LIG     1      15.827  10.285   5.177  1.00  0.00      LIG  
ATOM   4342 C21  LIG     1      17.772  10.019   3.775  1.00  0.00      LIG  
ATOM   4343 C22  LIG     1      14.219  16.184  -2.703  1.00  0.00      LIG  
ATOM   4344 C23  LIG     1      13.401  17.469  -2.822  1.00  0.00      LIG  
ATOM   4345 C24  LIG     1      13.276  15.005  -2.850  1.00  0.00      LIG  
ATOM   4346 C25  LIG     1      14.178  18.766  -3.072  1.00  0.00      LIG  
ATOM   4347 C26  LIG     1      15.086  18.798  -4.324  1.00  0.00      LIG  
ATOM   4348 C27  LIG     1      15.204  20.226  -4.910  1.00  0.00      LIG  
ATOM   4349 C28  LIG     1      16.108  20.259  -6.130  1.00  0.00      LIG  
ATOM   4350 C29  LIG     1      15.739  21.238  -3.912  1.00  0.00      LIG  
ATOM   4351 C30  LIG     1      15.408  17.067  -5.949  1.00  0.00      LIG  
ATOM   4352 C31  LIG     1      14.678  16.203  -6.924  1.00  0.00      LIG  
ATOM   4353 H    LIG     1      14.695  14.458   2.681  1.00  0.00      LIG  
ATOM   4354 H1   LIG     1      16.233  12.579   4.174  1.00  0.00      LIG  
ATOM   4355 H2   LIG     1      17.126  14.461   2.902  1.00  0.00      LIG  
ATOM   4356 H3   LIG     1      18.150  14.137   1.507  1.00  0.00      LIG  
ATOM   4357 H4   LIG     1      13.505  13.385   0.095  1.00  0.00      LIG  
ATOM   4358 H5   LIG     1      17.517  11.747   1.598  1.00  0.00      LIG  
ATOM   4359 H6   LIG     1      18.250  12.392   3.054  1.00  0.00      LIG  
ATOM   4360 H7   LIG     1      13.764  11.512   0.873  1.00  0.00      LIG  
ATOM   4361 H8   LIG     1      13.246  10.831   2.387  1.00  0.00      LIG  
ATOM   4362 H9   LIG     1      17.975  15.189  -0.390  1.00  0.00      LIG  
ATOM   4363 H10  LIG     1      17.636  16.864  -0.042  1.00  0.00      LIG  
ATOM   4364 H11  LIG     1      13.386  16.179   1.299  1.00  0.00      LIG  
ATOM   4365 H12  LIG     1      12.675  15.671  -0.195  1.00  0.00      LIG  
ATOM   4366 H13  LIG     1      16.045  12.097   0.105  1.00  0.00      LIG  
ATOM   4367 H14  LIG     1      17.205  13.214  -0.562  1.00  0.00      LIG  
ATOM   4368 H15  LIG     1      15.489  13.367  -0.939  1.00  0.00      LIG  
ATOM   4369 H16  LIG     1      12.846  12.891   3.594  1.00  0.00      LIG  
ATOM   4370 H17  LIG     1      14.270  13.293   4.543  1.00  0.00      LIG  
ATOM   4371 H18  LIG     1      13.688  11.630   4.404  1.00  0.00      LIG  
ATOM   4372 H19  LIG     1      15.314  16.420   2.497  1.00  0.00      LIG  
ATOM   4373 H20  LIG     1      15.963  17.597   1.358  1.00  0.00      LIG  
ATOM   4374 H21  LIG     1      17.062  16.555   2.248  1.00  0.00      LIG  
ATOM   4375 H22  LIG     1      16.859  15.326  -2.405  1.00  0.00      LIG  
ATOM   4376 H23  LIG     1      16.871  17.086  -2.156  1.00  0.00      LIG  
ATOM   4377 H24  LIG     1      15.874  10.254   0.940  1.00  0.00      LIG  
ATOM   4378 H25  LIG     1      14.463   9.202   1.136  1.00  0.00      LIG  
ATOM   4379 H26  LIG     1      16.245   9.372   5.610  1.00  0.00      LIG  
ATOM   4380 H27  LIG     1      14.741  10.188   5.245  1.00  0.00      LIG  
ATOM   4381 H28  LIG     1      16.139  11.126   5.800  1.00  0.00      LIG  
ATOM   4382 H29  LIG     1      18.387  10.692   4.379  1.00  0.00      LIG  
ATOM   4383 H30  LIG     1      18.206   9.940   2.773  1.00  0.00      LIG  
ATOM   4384 H31  LIG     1      17.857   9.025   4.224  1.00  0.00      LIG  
ATOM   4385 H32  LIG     1      14.894  16.115  -3.555  1.00  0.00      LIG  
ATOM   4386 H33  LIG     1      12.304  13.029   2.067  1.00  0.00      LIG  
ATOM   4387 H34  LIG     1      12.809  17.584  -1.909  1.00  0.00      LIG  
ATOM   4388 H35  LIG     1      12.689  17.337  -3.637  1.00  0.00      LIG  
ATOM   4389 H36  LIG     1      12.450  15.063  -2.139  1.00  0.00      LIG  
ATOM   4390 H37  LIG     1      12.838  15.002  -3.851  1.00  0.00      LIG  
ATOM   4391 H38  LIG     1      13.797  14.055  -2.700  1.00  0.00      LIG  
ATOM   4392 H39  LIG     1      13.432  19.560  -3.153  1.00  0.00      LIG  
ATOM   4393 H40  LIG     1      16.090  18.482  -4.023  1.00  0.00      LIG  
ATOM   4394 H41  LIG     1      15.351  18.223  -1.627  1.00  0.00      LIG  
ATOM   4395 H42  LIG     1      16.206  21.281  -6.507  1.00  0.00      LIG  
ATOM   4396 H43  LIG     1      15.692  19.665  -6.948  1.00  0.00      LIG  
ATOM   4397 H44  LIG     1      17.103  19.878  -5.886  1.00  0.00      LIG  
ATOM   4398 H45  LIG     1      15.023  21.423  -3.106  1.00  0.00      LIG  
ATOM   4399 H46  LIG     1      16.684  20.899  -3.481  1.00  0.00      LIG  
ATOM   4400 H47  LIG     1      15.904  22.203  -4.399  1.00  0.00      LIG  
ATOM   4401 H48  LIG     1      13.561  19.990  -5.917  1.00  0.00      LIG  
ATOM   4402 H49  LIG     1      14.062  15.480  -6.382  1.00  0.00      LIG  
ATOM   4403 H50  LIG     1      15.411  15.673  -7.536  1.00  0.00      LIG  
ATOM   4404 H51  LIG     1      14.060  16.822  -7.580  1.00  0.00      LIG  
TER
REMARK  Energy: 71.6394
REMARK  SimpleFitness: 71.6394
REMARK  FullFitness: -908.5096
REMARK  InterFull: -29.8696
REMARK  IntraFull: 111.478
REMARK  solvFull: -1202.6
REMARK  surfFull: 212.482
REMARK  extraFull: 0.0
REMARK  deltaGcompsolvpol: -1202.6
REMARK  deltaGcompsolvnonpol: 212.482
REMARK  deltaGprotsolvpol: -1219.71
REMARK  deltaGprotsolvnonpol: 208.651
REMARK  deltaGligsolvpol: -13.2046
REMARK  deltaGligsolvnonpol: 16.5201
REMARK  deltaGvdw: -29.8696
REMARK  deltaGelec: 0.0
REMARK  deltaG: -6.160801
REMARK  Cluster: 1
REMARK  ClusterRank: 6
ATOM   4315 O    LIG     1      12.196  14.037   1.896  1.00  0.00      LIG  
ATOM   4316 O1   LIG     1      15.447   8.306   2.903  1.00  0.00      LIG  
ATOM   4317 O2   LIG     1      15.136  19.381  -2.043  1.00  0.00      LIG  
ATOM   4318 O3   LIG     1      14.414  17.759  -5.230  1.00  0.00      LIG  
ATOM   4319 O4   LIG     1      14.040  20.670  -5.446  1.00  0.00      LIG  
ATOM   4320 O5   LIG     1      16.410  16.626  -5.521  1.00  0.00      LIG  
ATOM   4321 C    LIG     1      15.955  14.200   1.227  1.00  0.00      LIG  
ATOM   4322 C1   LIG     1      14.685  13.806   2.030  1.00  0.00      LIG  
ATOM   4323 C2   LIG     1      14.708  12.356   2.654  1.00  0.00      LIG  
ATOM   4324 C3   LIG     1      15.944  15.721   0.867  1.00  0.00      LIG  
ATOM   4325 C4   LIG     1      16.100  11.928   3.233  1.00  0.00      LIG  
ATOM   4326 C5   LIG     1      17.158  13.908   2.103  1.00  0.00      LIG  
ATOM   4327 C6   LIG     1      13.424  14.220   1.205  1.00  0.00      LIG  
ATOM   4328 C7   LIG     1      17.288  12.448   2.432  1.00  0.00      LIG  
ATOM   4329 C8   LIG     1      14.709  16.003   0.092  1.00  0.00      LIG  
ATOM   4330 C9   LIG     1      16.283  10.415   3.592  1.00  0.00      LIG  
ATOM   4331 C10  LIG     1      14.093  11.300   1.716  1.00  0.00      LIG  
ATOM   4332 C11  LIG     1      17.048  16.158  -0.098  1.00  0.00      LIG  
ATOM   4333 C12  LIG     1      13.442  15.690   0.806  1.00  0.00      LIG  
ATOM   4334 C13  LIG     1      16.085  13.368  -0.065  1.00  0.00      LIG  
ATOM   4335 C14  LIG     1      13.793  12.384   3.885  1.00  0.00      LIG  
ATOM   4336 C15  LIG     1      14.949  16.353  -1.177  1.00  0.00      LIG  
ATOM   4337 C16  LIG     1      16.038  16.654   2.076  1.00  0.00      LIG  
ATOM   4338 C17  LIG     1      16.407  16.399  -1.447  1.00  0.00      LIG  
ATOM   4339 C18  LIG     1      14.957  10.087   1.457  1.00  0.00      LIG  
ATOM   4340 C19  LIG     1      15.435   9.516   2.739  1.00  0.00      LIG  
ATOM   4341 C20  LIG     1      15.947  10.133   5.052  1.00  0.00      LIG  
ATOM   4342 C21  LIG     1      17.716   9.904   3.435  1.00  0.00      LIG  
ATOM   4343 C22  LIG     1      14.048  16.461  -2.378  1.00  0.00      LIG  
ATOM   4344 C23  LIG     1      13.384  17.823  -2.584  1.00  0.00      LIG  
ATOM   4345 C24  LIG     1      12.962  15.401  -2.439  1.00  0.00      LIG  
ATOM   4346 C25  LIG     1      14.261  18.976  -3.092  1.00  0.00      LIG  
ATOM   4347 C26  LIG     1      15.078  18.731  -4.389  1.00  0.00      LIG  
ATOM   4348 C27  LIG     1      15.291  20.042  -5.193  1.00  0.00      LIG  
ATOM   4349 C28  LIG     1      15.941  19.798  -6.545  1.00  0.00      LIG  
ATOM   4350 C29  LIG     1      16.162  21.038  -4.449  1.00  0.00      LIG  
ATOM   4351 C30  LIG     1      15.211  16.749  -5.719  1.00  0.00      LIG  
ATOM   4352 C31  LIG     1      14.404  15.772  -6.508  1.00  0.00      LIG  
ATOM   4353 H    LIG     1      14.671  14.448   2.914  1.00  0.00      LIG  
ATOM   4354 H1   LIG     1      16.194  12.464   4.181  1.00  0.00      LIG  
ATOM   4355 H2   LIG     1      17.089  14.451   3.048  1.00  0.00      LIG  
ATOM   4356 H3   LIG     1      18.078  14.232   1.611  1.00  0.00      LIG  
ATOM   4357 H4   LIG     1      13.355  13.624   0.293  1.00  0.00      LIG  
ATOM   4358 H5   LIG     1      17.454  11.852   1.533  1.00  0.00      LIG  
ATOM   4359 H6   LIG     1      18.199  12.370   3.029  1.00  0.00      LIG  
ATOM   4360 H7   LIG     1      13.861  11.715   0.738  1.00  0.00      LIG  
ATOM   4361 H8   LIG     1      13.137  10.962   2.128  1.00  0.00      LIG  
ATOM   4362 H9   LIG     1      17.872  15.446  -0.175  1.00  0.00      LIG  
ATOM   4363 H10  LIG     1      17.494  17.098   0.243  1.00  0.00      LIG  
ATOM   4364 H11  LIG     1      13.345  16.321   1.694  1.00  0.00      LIG  
ATOM   4365 H12  LIG     1      12.564  15.932   0.205  1.00  0.00      LIG  
ATOM   4366 H13  LIG     1      16.003  12.299   0.107  1.00  0.00      LIG  
ATOM   4367 H14  LIG     1      17.057  13.517  -0.542  1.00  0.00      LIG  
ATOM   4368 H15  LIG     1      15.313  13.609  -0.798  1.00  0.00      LIG  
ATOM   4369 H16  LIG     1      12.786  12.729   3.677  1.00  0.00      LIG  
ATOM   4370 H17  LIG     1      14.206  13.028   4.665  1.00  0.00      LIG  
ATOM   4371 H18  LIG     1      13.653  11.388   4.300  1.00  0.00      LIG  
ATOM   4372 H19  LIG     1      15.309  16.416   2.854  1.00  0.00      LIG  
ATOM   4373 H20  LIG     1      15.864  17.694   1.780  1.00  0.00      LIG  
ATOM   4374 H21  LIG     1      17.034  16.615   2.523  1.00  0.00      LIG  
ATOM   4375 H22  LIG     1      16.688  15.609  -2.150  1.00  0.00      LIG  
ATOM   4376 H23  LIG     1      16.720  17.359  -1.861  1.00  0.00      LIG  
ATOM   4377 H24  LIG     1      15.824  10.327   0.839  1.00  0.00      LIG  
ATOM   4378 H25  LIG     1      14.369   9.325   0.939  1.00  0.00      LIG  
ATOM   4379 H26  LIG     1      16.283   9.135   5.349  1.00  0.00      LIG  
ATOM   4380 H27  LIG     1      14.877  10.169   5.260  1.00  0.00      LIG  
ATOM   4381 H28  LIG     1      16.449  10.858   5.695  1.00  0.00      LIG  
ATOM   4382 H29  LIG     1      18.412  10.496   4.035  1.00  0.00      LIG  
ATOM   4383 H30  LIG     1      18.049   9.905   2.392  1.00  0.00      LIG  
ATOM   4384 H31  LIG     1      17.805   8.870   3.783  1.00  0.00      LIG  
ATOM   4385 H32  LIG     1      14.689  16.241  -3.228  1.00  0.00      LIG  
ATOM   4386 H33  LIG     1      12.227  13.144   2.279  1.00  0.00      LIG  
ATOM   4387 H34  LIG     1      12.922  18.119  -1.637  1.00  0.00      LIG  
ATOM   4388 H35  LIG     1      12.565  17.692  -3.294  1.00  0.00      LIG  
ATOM   4389 H36  LIG     1      12.124  15.651  -1.785  1.00  0.00      LIG  
ATOM   4390 H37  LIG     1      12.564  15.332  -3.455  1.00  0.00      LIG  
ATOM   4391 H38  LIG     1      13.341  14.414  -2.160  1.00  0.00      LIG  
ATOM   4392 H39  LIG     1      13.577  19.815  -3.243  1.00  0.00      LIG  
ATOM   4393 H40  LIG     1      16.071  18.382  -4.087  1.00  0.00      LIG  
ATOM   4394 H41  LIG     1      15.791  19.979  -2.439  1.00  0.00      LIG  
ATOM   4395 H42  LIG     1      16.133  20.743  -7.062  1.00  0.00      LIG  
ATOM   4396 H43  LIG     1      15.285  19.219  -7.201  1.00  0.00      LIG  
ATOM   4397 H44  LIG     1      16.889  19.268  -6.429  1.00  0.00      LIG  
ATOM   4398 H45  LIG     1      15.665  21.411  -3.550  1.00  0.00      LIG  
ATOM   4399 H46  LIG     1      17.116  20.583  -4.172  1.00  0.00      LIG  
ATOM   4400 H47  LIG     1      16.364  21.916  -5.071  1.00  0.00      LIG  
ATOM   4401 H48  LIG     1      14.234  21.589  -5.695  1.00  0.00      LIG  
ATOM   4402 H49  LIG     1      13.612  15.359  -5.878  1.00  0.00      LIG  
ATOM   4403 H50  LIG     1      15.051  14.953  -6.833  1.00  0.00      LIG  
ATOM   4404 H51  LIG     1      13.986  16.265  -7.390  1.00  0.00      LIG  
TER
REMARK  Energy: 71.6394
REMARK  SimpleFitness: 71.6394
REMARK  FullFitness: -908.5096
REMARK  InterFull: -29.8696
REMARK  IntraFull: 111.478
REMARK  solvFull: -1202.6
REMARK  surfFull: 212.482
REMARK  extraFull: 0.0
REMARK  deltaGcompsolvpol: -1202.6
REMARK  deltaGcompsolvnonpol: 212.482
REMARK  deltaGprotsolvpol: -1219.71
REMARK  deltaGprotsolvnonpol: 208.651
REMARK  deltaGligsolvpol: -13.2046
REMARK  deltaGligsolvnonpol: 16.5201
REMARK  deltaGvdw: -29.8696
REMARK  deltaGelec: 0.0
REMARK  deltaG: -6.160801
REMARK  Cluster: 1
REMARK  ClusterRank: 7
ATOM   4315 O    LIG     1      12.196  14.037   1.896  1.00  0.00      LIG  
ATOM   4316 O1   LIG     1      15.447   8.306   2.903  1.00  0.00      LIG  
ATOM   4317 O2   LIG     1      15.136  19.381  -2.043  1.00  0.00      LIG  
ATOM   4318 O3   LIG     1      14.414  17.759  -5.230  1.00  0.00      LIG  
ATOM   4319 O4   LIG     1      14.040  20.670  -5.446  1.00  0.00      LIG  
ATOM   4320 O5   LIG     1      16.410  16.626  -5.521  1.00  0.00      LIG  
ATOM   4321 C    LIG     1      15.955  14.200   1.227  1.00  0.00      LIG  
ATOM   4322 C1   LIG     1      14.685  13.806   2.030  1.00  0.00      LIG  
ATOM   4323 C2   LIG     1      14.708  12.356   2.654  1.00  0.00      LIG  
ATOM   4324 C3   LIG     1      15.944  15.721   0.867  1.00  0.00      LIG  
ATOM   4325 C4   LIG     1      16.100  11.928   3.233  1.00  0.00      LIG  
ATOM   4326 C5   LIG     1      17.158  13.908   2.103  1.00  0.00      LIG  
ATOM   4327 C6   LIG     1      13.424  14.220   1.205  1.00  0.00      LIG  
ATOM   4328 C7   LIG     1      17.288  12.448   2.432  1.00  0.00      LIG  
ATOM   4329 C8   LIG     1      14.709  16.003   0.092  1.00  0.00      LIG  
ATOM   4330 C9   LIG     1      16.283  10.415   3.592  1.00  0.00      LIG  
ATOM   4331 C10  LIG     1      14.093  11.300   1.716  1.00  0.00      LIG  
ATOM   4332 C11  LIG     1      17.048  16.158  -0.098  1.00  0.00      LIG  
ATOM   4333 C12  LIG     1      13.442  15.690   0.806  1.00  0.00      LIG  
ATOM   4334 C13  LIG     1      16.085  13.368  -0.065  1.00  0.00      LIG  
ATOM   4335 C14  LIG     1      13.793  12.384   3.885  1.00  0.00      LIG  
ATOM   4336 C15  LIG     1      14.949  16.353  -1.177  1.00  0.00      LIG  
ATOM   4337 C16  LIG     1      16.038  16.654   2.076  1.00  0.00      LIG  
ATOM   4338 C17  LIG     1      16.407  16.399  -1.447  1.00  0.00      LIG  
ATOM   4339 C18  LIG     1      14.957  10.087   1.457  1.00  0.00      LIG  
ATOM   4340 C19  LIG     1      15.435   9.516   2.739  1.00  0.00      LIG  
ATOM   4341 C20  LIG     1      15.947  10.133   5.052  1.00  0.00      LIG  
ATOM   4342 C21  LIG     1      17.716   9.904   3.435  1.00  0.00      LIG  
ATOM   4343 C22  LIG     1      14.048  16.461  -2.378  1.00  0.00      LIG  
ATOM   4344 C23  LIG     1      13.384  17.823  -2.584  1.00  0.00      LIG  
ATOM   4345 C24  LIG     1      12.962  15.401  -2.439  1.00  0.00      LIG  
ATOM   4346 C25  LIG     1      14.261  18.976  -3.092  1.00  0.00      LIG  
ATOM   4347 C26  LIG     1      15.078  18.731  -4.389  1.00  0.00      LIG  
ATOM   4348 C27  LIG     1      15.291  20.042  -5.193  1.00  0.00      LIG  
ATOM   4349 C28  LIG     1      15.941  19.798  -6.545  1.00  0.00      LIG  
ATOM   4350 C29  LIG     1      16.162  21.038  -4.449  1.00  0.00      LIG  
ATOM   4351 C30  LIG     1      15.211  16.749  -5.719  1.00  0.00      LIG  
ATOM   4352 C31  LIG     1      14.404  15.772  -6.508  1.00  0.00      LIG  
ATOM   4353 H    LIG     1      14.671  14.448   2.914  1.00  0.00      LIG  
ATOM   4354 H1   LIG     1      16.194  12.464   4.181  1.00  0.00      LIG  
ATOM   4355 H2   LIG     1      17.089  14.451   3.048  1.00  0.00      LIG  
ATOM   4356 H3   LIG     1      18.078  14.232   1.611  1.00  0.00      LIG  
ATOM   4357 H4   LIG     1      13.355  13.624   0.293  1.00  0.00      LIG  
ATOM   4358 H5   LIG     1      17.454  11.852   1.533  1.00  0.00      LIG  
ATOM   4359 H6   LIG     1      18.199  12.370   3.029  1.00  0.00      LIG  
ATOM   4360 H7   LIG     1      13.861  11.715   0.738  1.00  0.00      LIG  
ATOM   4361 H8   LIG     1      13.137  10.962   2.128  1.00  0.00      LIG  
ATOM   4362 H9   LIG     1      17.872  15.446  -0.175  1.00  0.00      LIG  
ATOM   4363 H10  LIG     1      17.494  17.098   0.243  1.00  0.00      LIG  
ATOM   4364 H11  LIG     1      13.345  16.321   1.694  1.00  0.00      LIG  
ATOM   4365 H12  LIG     1      12.564  15.932   0.205  1.00  0.00      LIG  
ATOM   4366 H13  LIG     1      16.003  12.299   0.107  1.00  0.00      LIG  
ATOM   4367 H14  LIG     1      17.057  13.517  -0.542  1.00  0.00      LIG  
ATOM   4368 H15  LIG     1      15.313  13.609  -0.798  1.00  0.00      LIG  
ATOM   4369 H16  LIG     1      12.786  12.729   3.677  1.00  0.00      LIG  
ATOM   4370 H17  LIG     1      14.206  13.028   4.665  1.00  0.00      LIG  
ATOM   4371 H18  LIG     1      13.653  11.388   4.300  1.00  0.00      LIG  
ATOM   4372 H19  LIG     1      15.309  16.416   2.854  1.00  0.00      LIG  
ATOM   4373 H20  LIG     1      15.864  17.694   1.780  1.00  0.00      LIG  
ATOM   4374 H21  LIG     1      17.034  16.615   2.523  1.00  0.00      LIG  
ATOM   4375 H22  LIG     1      16.688  15.609  -2.150  1.00  0.00      LIG  
ATOM   4376 H23  LIG     1      16.720  17.359  -1.861  1.00  0.00      LIG  
ATOM   4377 H24  LIG     1      15.824  10.327   0.839  1.00  0.00      LIG  
ATOM   4378 H25  LIG     1      14.369   9.325   0.939  1.00  0.00      LIG  
ATOM   4379 H26  LIG     1      16.283   9.135   5.349  1.00  0.00      LIG  
ATOM   4380 H27  LIG     1      14.877  10.169   5.260  1.00  0.00      LIG  
ATOM   4381 H28  LIG     1      16.449  10.858   5.695  1.00  0.00      LIG  
ATOM   4382 H29  LIG     1      18.412  10.496   4.035  1.00  0.00      LIG  
ATOM   4383 H30  LIG     1      18.049   9.905   2.392  1.00  0.00      LIG  
ATOM   4384 H31  LIG     1      17.805   8.870   3.783  1.00  0.00      LIG  
ATOM   4385 H32  LIG     1      14.689  16.241  -3.228  1.00  0.00      LIG  
ATOM   4386 H33  LIG     1      12.227  13.144   2.279  1.00  0.00      LIG  
ATOM   4387 H34  LIG     1      12.922  18.119  -1.637  1.00  0.00      LIG  
ATOM   4388 H35  LIG     1      12.565  17.692  -3.294  1.00  0.00      LIG  
ATOM   4389 H36  LIG     1      12.124  15.651  -1.785  1.00  0.00      LIG  
ATOM   4390 H37  LIG     1      12.564  15.332  -3.455  1.00  0.00      LIG  
ATOM   4391 H38  LIG     1      13.341  14.414  -2.160  1.00  0.00      LIG  
ATOM   4392 H39  LIG     1      13.577  19.815  -3.243  1.00  0.00      LIG  
ATOM   4393 H40  LIG     1      16.071  18.382  -4.087  1.00  0.00      LIG  
ATOM   4394 H41  LIG     1      15.791  19.979  -2.439  1.00  0.00      LIG  
ATOM   4395 H42  LIG     1      16.133  20.743  -7.062  1.00  0.00      LIG  
ATOM   4396 H43  LIG     1      15.285  19.219  -7.201  1.00  0.00      LIG  
ATOM   4397 H44  LIG     1      16.889  19.268  -6.429  1.00  0.00      LIG  
ATOM   4398 H45  LIG     1      15.665  21.411  -3.550  1.00  0.00      LIG  
ATOM   4399 H46  LIG     1      17.116  20.583  -4.172  1.00  0.00      LIG  
ATOM   4400 H47  LIG     1      16.364  21.916  -5.071  1.00  0.00      LIG  
ATOM   4401 H48  LIG     1      14.234  21.589  -5.695  1.00  0.00      LIG  
ATOM   4402 H49  LIG     1      13.612  15.359  -5.878  1.00  0.00      LIG  
ATOM   4403 H50  LIG     1      15.051  14.953  -6.833  1.00  0.00      LIG  
ATOM   4404 H51  LIG     1      13.986  16.265  -7.390  1.00  0.00      LIG  
TER
REMARK  Energy: 57.8381
REMARK  SimpleFitness: 57.8381
REMARK  FullFitness: -916.0382
REMARK  InterFull: -32.7683
REMARK  IntraFull: 102.269
REMARK  solvFull: -1196.72
REMARK  surfFull: 211.181
REMARK  extraFull: 0.0
REMARK  deltaGcompsolvpol: -1196.72
REMARK  deltaGcompsolvnonpol: 211.181
REMARK  deltaGprotsolvpol: -1219.71
REMARK  deltaGprotsolvnonpol: 208.651
REMARK  deltaGligsolvpol: -12.0823
REMARK  deltaGligsolvnonpol: 16.5426
REMARK  deltaGvdw: -32.7683
REMARK  deltaGelec: 0.0
REMARK  deltaG: -6.269049
REMARK  Cluster: 2
REMARK  ClusterRank: 0
ATOM   4315 O    LIG     1      13.375  10.857  -0.868  1.00  0.00      LIG  
ATOM   4316 O1   LIG     1      18.886  10.993   2.882  1.00  0.00      LIG  
ATOM   4317 O2   LIG     1      11.775  16.433  -2.783  1.00  0.00      LIG  
ATOM   4318 O3   LIG     1      14.157  18.132  -3.026  1.00  0.00      LIG  
ATOM   4319 O4   LIG     1      15.410  15.640  -0.629  1.00  0.00      LIG  
ATOM   4320 O5   LIG     1      14.055  17.003  -5.034  1.00  0.00      LIG  
ATOM   4321 C    LIG     1      13.184  12.415   2.612  1.00  0.00      LIG  
ATOM   4322 C1   LIG     1      13.525  11.295   1.592  1.00  0.00      LIG  
ATOM   4323 C2   LIG     1      14.895  10.544   1.798  1.00  0.00      LIG  
ATOM   4324 C3   LIG     1      11.674  12.804   2.499  1.00  0.00      LIG  
ATOM   4325 C4   LIG     1      15.331  10.366   3.293  1.00  0.00      LIG  
ATOM   4326 C5   LIG     1      13.464  11.898   4.002  1.00  0.00      LIG  
ATOM   4327 C6   LIG     1      13.219  11.828   0.159  1.00  0.00      LIG  
ATOM   4328 C7   LIG     1      14.904  11.516   4.196  1.00  0.00      LIG  
ATOM   4329 C8   LIG     1      11.423  13.248   1.108  1.00  0.00      LIG  
ATOM   4330 C9   LIG     1      16.829  10.000   3.559  1.00  0.00      LIG  
ATOM   4331 C10  LIG     1      16.004  11.173   0.944  1.00  0.00      LIG  
ATOM   4332 C11  LIG     1      11.259  14.032   3.314  1.00  0.00      LIG  
ATOM   4333 C12  LIG     1      11.778  12.302   0.021  1.00  0.00      LIG  
ATOM   4334 C13  LIG     1      14.064  13.666   2.412  1.00  0.00      LIG  
ATOM   4335 C14  LIG     1      14.664   9.119   1.280  1.00  0.00      LIG  
ATOM   4336 C15  LIG     1      11.079  14.534   1.012  1.00  0.00      LIG  
ATOM   4337 C16  LIG     1      10.694  11.688   2.877  1.00  0.00      LIG  
ATOM   4338 C17  LIG     1      10.987  15.167   2.348  1.00  0.00      LIG  
ATOM   4339 C18  LIG     1      17.368  10.560   1.140  1.00  0.00      LIG  
ATOM   4340 C19  LIG     1      17.750  10.667   2.573  1.00  0.00      LIG  
ATOM   4341 C20  LIG     1      17.076   8.495   3.524  1.00  0.00      LIG  
ATOM   4342 C21  LIG     1      17.321  10.399   4.948  1.00  0.00      LIG  
ATOM   4343 C22  LIG     1      11.025  15.359  -0.241  1.00  0.00      LIG  
ATOM   4344 C23  LIG     1      12.458  15.788  -0.586  1.00  0.00      LIG  
ATOM   4345 C24  LIG     1      10.055  16.520  -0.078  1.00  0.00      LIG  
ATOM   4346 C25  LIG     1      12.643  16.802  -1.713  1.00  0.00      LIG  
ATOM   4347 C26  LIG     1      14.083  16.891  -2.288  1.00  0.00      LIG  
ATOM   4348 C27  LIG     1      15.275  16.891  -1.300  1.00  0.00      LIG  
ATOM   4349 C28  LIG     1      15.194  17.997  -0.266  1.00  0.00      LIG  
ATOM   4350 C29  LIG     1      16.575  17.088  -2.063  1.00  0.00      LIG  
ATOM   4351 C30  LIG     1      14.131  18.039  -4.390  1.00  0.00      LIG  
ATOM   4352 C31  LIG     1      14.293  19.397  -4.998  1.00  0.00      LIG  
ATOM   4353 H    LIG     1      12.797  10.501   1.762  1.00  0.00      LIG  
ATOM   4354 H1   LIG     1      14.754   9.519   3.668  1.00  0.00      LIG  
ATOM   4355 H2   LIG     1      12.851  11.026   4.220  1.00  0.00      LIG  
ATOM   4356 H3   LIG     1      13.208  12.658   4.741  1.00  0.00      LIG  
ATOM   4357 H4   LIG     1      13.892  12.653  -0.090  1.00  0.00      LIG  
ATOM   4358 H5   LIG     1      15.571  12.373   4.081  1.00  0.00      LIG  
ATOM   4359 H6   LIG     1      14.964  11.212   5.243  1.00  0.00      LIG  
ATOM   4360 H7   LIG     1      16.081  12.240   1.150  1.00  0.00      LIG  
ATOM   4361 H8   LIG     1      15.769  11.077  -0.117  1.00  0.00      LIG  
ATOM   4362 H9   LIG     1      11.992  14.330   4.067  1.00  0.00      LIG  
ATOM   4363 H10  LIG     1      10.336  13.823   3.863  1.00  0.00      LIG  
ATOM   4364 H11  LIG     1      11.099  11.445   0.053  1.00  0.00      LIG  
ATOM   4365 H12  LIG     1      11.634  12.748  -0.968  1.00  0.00      LIG  
ATOM   4366 H13  LIG     1      15.127  13.438   2.383  1.00  0.00      LIG  
ATOM   4367 H14  LIG     1      13.935  14.374   3.234  1.00  0.00      LIG  
ATOM   4368 H15  LIG     1      13.845  14.197   1.485  1.00  0.00      LIG  
ATOM   4369 H16  LIG     1      14.396   9.092   0.227  1.00  0.00      LIG  
ATOM   4370 H17  LIG     1      13.861   8.633   1.840  1.00  0.00      LIG  
ATOM   4371 H18  LIG     1      15.544   8.490   1.358  1.00  0.00      LIG  
ATOM   4372 H19  LIG     1      10.872  10.761   2.327  1.00  0.00      LIG  
ATOM   4373 H20  LIG     1       9.663  11.990   2.667  1.00  0.00      LIG  
ATOM   4374 H21  LIG     1      10.744  11.463   3.945  1.00  0.00      LIG  
ATOM   4375 H22  LIG     1      11.746  15.948   2.452  1.00  0.00      LIG  
ATOM   4376 H23  LIG     1      10.000  15.600   2.533  1.00  0.00      LIG  
ATOM   4377 H24  LIG     1      18.102  11.119   0.554  1.00  0.00      LIG  
ATOM   4378 H25  LIG     1      17.404   9.515   0.826  1.00  0.00      LIG  
ATOM   4379 H26  LIG     1      18.058   8.257   3.944  1.00  0.00      LIG  
ATOM   4380 H27  LIG     1      17.072   8.079   2.516  1.00  0.00      LIG  
ATOM   4381 H28  LIG     1      16.325   7.971   4.121  1.00  0.00      LIG  
ATOM   4382 H29  LIG     1      16.671   9.973   5.717  1.00  0.00      LIG  
ATOM   4383 H30  LIG     1      17.376  11.484   5.085  1.00  0.00      LIG  
ATOM   4384 H31  LIG     1      18.327  10.013   5.138  1.00  0.00      LIG  
ATOM   4385 H32  LIG     1      10.652  14.731  -1.051  1.00  0.00      LIG  
ATOM   4386 H33  LIG     1      12.809  10.103  -0.627  1.00  0.00      LIG  
ATOM   4387 H34  LIG     1      12.994  14.880  -0.875  1.00  0.00      LIG  
ATOM   4388 H35  LIG     1      12.957  16.172   0.308  1.00  0.00      LIG  
ATOM   4389 H36  LIG     1      10.382  17.220   0.691  1.00  0.00      LIG  
ATOM   4390 H37  LIG     1       9.953  17.075  -1.012  1.00  0.00      LIG  
ATOM   4391 H38  LIG     1       9.059  16.160   0.199  1.00  0.00      LIG  
ATOM   4392 H39  LIG     1      12.311  17.787  -1.376  1.00  0.00      LIG  
ATOM   4393 H40  LIG     1      14.227  16.024  -2.942  1.00  0.00      LIG  
ATOM   4394 H41  LIG     1      11.989  17.013  -3.537  1.00  0.00      LIG  
ATOM   4395 H42  LIG     1      16.071  17.972   0.386  1.00  0.00      LIG  
ATOM   4396 H43  LIG     1      14.323  17.873   0.380  1.00  0.00      LIG  
ATOM   4397 H44  LIG     1      15.149  18.977  -0.744  1.00  0.00      LIG  
ATOM   4398 H45  LIG     1      16.676  16.330  -2.845  1.00  0.00      LIG  
ATOM   4399 H46  LIG     1      16.628  18.077  -2.525  1.00  0.00      LIG  
ATOM   4400 H47  LIG     1      17.436  16.977  -1.397  1.00  0.00      LIG  
ATOM   4401 H48  LIG     1      15.664  14.988  -1.305  1.00  0.00      LIG  
ATOM   4402 H49  LIG     1      14.106  19.323  -6.072  1.00  0.00      LIG  
ATOM   4403 H50  LIG     1      13.560  20.085  -4.566  1.00  0.00      LIG  
ATOM   4404 H51  LIG     1      15.310  19.762  -4.830  1.00  0.00      LIG  
TER
REMARK  Energy: 60.8523
REMARK  SimpleFitness: 60.8523
REMARK  FullFitness: -911.3718
REMARK  InterFull: -26.4654
REMARK  IntraFull: 97.9466
REMARK  solvFull: -1195.76
REMARK  surfFull: 212.907
REMARK  extraFull: 0.0
REMARK  deltaGcompsolvpol: -1195.76
REMARK  deltaGcompsolvnonpol: 212.907
REMARK  deltaGprotsolvpol: -1219.71
REMARK  deltaGprotsolvnonpol: 208.651
REMARK  deltaGligsolvpol: -11.0285
REMARK  deltaGligsolvnonpol: 16.5412
REMARK  deltaGvdw: -26.4654
REMARK  deltaGelec: 0.0
REMARK  deltaG: -5.5151258
REMARK  Cluster: 2
REMARK  ClusterRank: 1
ATOM   4315 O    LIG     1      11.692  10.234  -0.599  1.00  0.00      LIG  
ATOM   4316 O1   LIG     1      18.188   8.669  -0.227  1.00  0.00      LIG  
ATOM   4317 O2   LIG     1      12.284  14.064  -2.329  1.00  0.00      LIG  
ATOM   4318 O3   LIG     1      13.395  17.447  -3.363  1.00  0.00      LIG  
ATOM   4319 O4   LIG     1      13.830  14.008  -4.629  1.00  0.00      LIG  
ATOM   4320 O5   LIG     1      14.925  17.473  -1.617  1.00  0.00      LIG  
ATOM   4321 C    LIG     1      13.926  12.221   1.772  1.00  0.00      LIG  
ATOM   4322 C1   LIG     1      13.327  10.924   1.159  1.00  0.00      LIG  
ATOM   4323 C2   LIG     1      14.327   9.729   0.910  1.00  0.00      LIG  
ATOM   4324 C3   LIG     1      12.792  13.175   2.262  1.00  0.00      LIG  
ATOM   4325 C4   LIG     1      15.450   9.585   1.994  1.00  0.00      LIG  
ATOM   4326 C5   LIG     1      14.780  11.816   2.952  1.00  0.00      LIG  
ATOM   4327 C6   LIG     1      12.393  11.326  -0.020  1.00  0.00      LIG  
ATOM   4328 C7   LIG     1      15.919  10.925   2.548  1.00  0.00      LIG  
ATOM   4329 C8   LIG     1      11.892  13.462   1.122  1.00  0.00      LIG  
ATOM   4330 C9   LIG     1      16.693   8.701   1.630  1.00  0.00      LIG  
ATOM   4331 C10  LIG     1      14.904   9.763  -0.511  1.00  0.00      LIG  
ATOM   4332 C11  LIG     1      13.239  14.580   2.689  1.00  0.00      LIG  
ATOM   4333 C12  LIG     1      11.301  12.290   0.426  1.00  0.00      LIG  
ATOM   4334 C13  LIG     1      14.818  12.979   0.769  1.00  0.00      LIG  
ATOM   4335 C14  LIG     1      13.488   8.449   1.008  1.00  0.00      LIG  
ATOM   4336 C15  LIG     1      11.785  14.759   0.824  1.00  0.00      LIG  
ATOM   4337 C16  LIG     1      11.965  12.625   3.429  1.00  0.00      LIG  
ATOM   4338 C17  LIG     1      12.621  15.584   1.729  1.00  0.00      LIG  
ATOM   4339 C18  LIG     1      15.906   8.671  -0.790  1.00  0.00      LIG  
ATOM   4340 C19  LIG     1      17.039   8.798   0.166  1.00  0.00      LIG  
ATOM   4341 C20  LIG     1      16.493   7.229   1.983  1.00  0.00      LIG  
ATOM   4342 C21  LIG     1      17.965   9.073   2.396  1.00  0.00      LIG  
ATOM   4343 C22  LIG     1      10.958  15.379  -0.267  1.00  0.00      LIG  
ATOM   4344 C23  LIG     1      11.766  16.175  -1.296  1.00  0.00      LIG  
ATOM   4345 C24  LIG     1       9.892  16.280   0.328  1.00  0.00      LIG  
ATOM   4346 C25  LIG     1      12.812  15.359  -2.060  1.00  0.00      LIG  
ATOM   4347 C26  LIG     1      13.200  16.017  -3.402  1.00  0.00      LIG  
ATOM   4348 C27  LIG     1      14.301  15.289  -4.217  1.00  0.00      LIG  
ATOM   4349 C28  LIG     1      15.601  15.048  -3.467  1.00  0.00      LIG  
ATOM   4350 C29  LIG     1      14.635  16.062  -5.481  1.00  0.00      LIG  
ATOM   4351 C30  LIG     1      14.299  18.020  -2.512  1.00  0.00      LIG  
ATOM   4352 C31  LIG     1      14.484  19.450  -2.905  1.00  0.00      LIG  
ATOM   4353 H    LIG     1      12.661  10.517   1.921  1.00  0.00      LIG  
ATOM   4354 H1   LIG     1      14.972   9.098   2.849  1.00  0.00      LIG  
ATOM   4355 H2   LIG     1      14.189  11.273   3.693  1.00  0.00      LIG  
ATOM   4356 H3   LIG     1      15.186  12.703   3.445  1.00  0.00      LIG  
ATOM   4357 H4   LIG     1      12.974  11.786  -0.824  1.00  0.00      LIG  
ATOM   4358 H5   LIG     1      16.595  11.421   1.849  1.00  0.00      LIG  
ATOM   4359 H6   LIG     1      16.480  10.774   3.473  1.00  0.00      LIG  
ATOM   4360 H7   LIG     1      15.384  10.718  -0.710  1.00  0.00      LIG  
ATOM   4361 H8   LIG     1      14.105   9.659  -1.248  1.00  0.00      LIG  
ATOM   4362 H9   LIG     1      14.322  14.704   2.738  1.00  0.00      LIG  
ATOM   4363 H10  LIG     1      12.881  14.801   3.699  1.00  0.00      LIG  
ATOM   4364 H11  LIG     1      10.605  11.779   1.099  1.00  0.00      LIG  
ATOM   4365 H12  LIG     1      10.702  12.586  -0.439  1.00  0.00      LIG  
ATOM   4366 H13  LIG     1      15.575  12.349   0.312  1.00  0.00      LIG  
ATOM   4367 H14  LIG     1      15.371  13.784   1.256  1.00  0.00      LIG  
ATOM   4368 H15  LIG     1      14.247  13.420  -0.050  1.00  0.00      LIG  
ATOM   4369 H16  LIG     1      12.811   8.332   0.164  1.00  0.00      LIG  
ATOM   4370 H17  LIG     1      12.898   8.438   1.925  1.00  0.00      LIG  
ATOM   4371 H18  LIG     1      14.086   7.546   1.008  1.00  0.00      LIG  
ATOM   4372 H19  LIG     1      11.560  11.630   3.231  1.00  0.00      LIG  
ATOM   4373 H20  LIG     1      11.117  13.281   3.649  1.00  0.00      LIG  
ATOM   4374 H21  LIG     1      12.563  12.570   4.342  1.00  0.00      LIG  
ATOM   4375 H22  LIG     1      13.400  16.108   1.169  1.00  0.00      LIG  
ATOM   4376 H23  LIG     1      12.021  16.318   2.273  1.00  0.00      LIG  
ATOM   4377 H24  LIG     1      16.304   8.793  -1.801  1.00  0.00      LIG  
ATOM   4378 H25  LIG     1      15.473   7.672  -0.712  1.00  0.00      LIG  
ATOM   4379 H26  LIG     1      17.441   6.686   1.927  1.00  0.00      LIG  
ATOM   4380 H27  LIG     1      15.817   6.709   1.304  1.00  0.00      LIG  
ATOM   4381 H28  LIG     1      16.110   7.131   3.003  1.00  0.00      LIG  
ATOM   4382 H29  LIG     1      17.784   9.067   3.474  1.00  0.00      LIG  
ATOM   4383 H30  LIG     1      18.365  10.050   2.105  1.00  0.00      LIG  
ATOM   4384 H31  LIG     1      18.763   8.348   2.210  1.00  0.00      LIG  
ATOM   4385 H32  LIG     1      10.416  14.596  -0.798  1.00  0.00      LIG  
ATOM   4386 H33  LIG     1      11.252   9.768   0.132  1.00  0.00      LIG  
ATOM   4387 H34  LIG     1      12.251  17.031  -0.821  1.00  0.00      LIG  
ATOM   4388 H35  LIG     1      11.061  16.594  -2.018  1.00  0.00      LIG  
ATOM   4389 H36  LIG     1      10.330  17.126   0.859  1.00  0.00      LIG  
ATOM   4390 H37  LIG     1       9.253  16.677  -0.465  1.00  0.00      LIG  
ATOM   4391 H38  LIG     1       9.258  15.728   1.028  1.00  0.00      LIG  
ATOM   4392 H39  LIG     1      13.687  15.233  -1.418  1.00  0.00      LIG  
ATOM   4393 H40  LIG     1      12.299  15.911  -4.017  1.00  0.00      LIG  
ATOM   4394 H41  LIG     1      12.839  13.688  -3.037  1.00  0.00      LIG  
ATOM   4395 H42  LIG     1      16.288  14.456  -4.079  1.00  0.00      LIG  
ATOM   4396 H43  LIG     1      15.433  14.478  -2.549  1.00  0.00      LIG  
ATOM   4397 H44  LIG     1      16.098  15.987  -3.220  1.00  0.00      LIG  
ATOM   4398 H45  LIG     1      13.730  16.249  -6.066  1.00  0.00      LIG  
ATOM   4399 H46  LIG     1      15.108  17.021  -5.250  1.00  0.00      LIG  
ATOM   4400 H47  LIG     1      15.315  15.488  -6.117  1.00  0.00      LIG  
ATOM   4401 H48  LIG     1      14.497  13.652  -5.241  1.00  0.00      LIG  
ATOM   4402 H49  LIG     1      13.528  19.979  -2.845  1.00  0.00      LIG  
ATOM   4403 H50  LIG     1      14.892  19.507  -3.918  1.00  0.00      LIG  
ATOM   4404 H51  LIG     1      15.191  19.913  -2.212  1.00  0.00      LIG  
TER
REMARK  Energy: 62.8674
REMARK  SimpleFitness: 62.8674
REMARK  FullFitness: -909.81976
REMARK  InterFull: -32.0727
REMARK  IntraFull: 107.586
REMARK  solvFull: -1196.31
REMARK  surfFull: 210.977
REMARK  extraFull: 0.0
REMARK  deltaGcompsolvpol: -1196.31
REMARK  deltaGcompsolvnonpol: 210.977
REMARK  deltaGprotsolvpol: -1219.71
REMARK  deltaGprotsolvnonpol: 208.651
REMARK  deltaGligsolvpol: -12.3588
REMARK  deltaGligsolvnonpol: 16.1134
REMARK  deltaGvdw: -32.0727
REMARK  deltaGelec: 0.0
REMARK  deltaG: -6.1399326
REMARK  Cluster: 2
REMARK  ClusterRank: 2
ATOM   4315 O    LIG     1      13.292  10.100  -0.409  1.00  0.00      LIG  
ATOM   4316 O1   LIG     1      19.264  10.115   2.638  1.00  0.00      LIG  
ATOM   4317 O2   LIG     1      13.495  16.068   0.516  1.00  0.00      LIG  
ATOM   4318 O3   LIG     1      14.533  14.956  -2.190  1.00  0.00      LIG  
ATOM   4319 O4   LIG     1      12.384  16.460  -3.607  1.00  0.00      LIG  
ATOM   4320 O5   LIG     1      15.775  13.134  -1.649  1.00  0.00      LIG  
ATOM   4321 C    LIG     1      13.653  12.081   2.833  1.00  0.00      LIG  
ATOM   4322 C1   LIG     1      13.796  10.823   1.931  1.00  0.00      LIG  
ATOM   4323 C2   LIG     1      15.136  10.001   2.055  1.00  0.00      LIG  
ATOM   4324 C3   LIG     1      12.164  12.551   2.872  1.00  0.00      LIG  
ATOM   4325 C4   LIG     1      15.726   9.945   3.506  1.00  0.00      LIG  
ATOM   4326 C5   LIG     1      14.107  11.732   4.233  1.00  0.00      LIG  
ATOM   4327 C6   LIG     1      13.316  11.195   0.497  1.00  0.00      LIG  
ATOM   4328 C7   LIG     1      15.529  11.249   4.271  1.00  0.00      LIG  
ATOM   4329 C8   LIG     1      11.718  12.816   1.488  1.00  0.00      LIG  
ATOM   4330 C9   LIG     1      17.210   9.461   3.653  1.00  0.00      LIG  
ATOM   4331 C10  LIG     1      16.184  10.472   1.041  1.00  0.00      LIG  
ATOM   4332 C11  LIG     1      11.918  13.896   3.559  1.00  0.00      LIG  
ATOM   4333 C12  LIG     1      11.885  11.716   0.503  1.00  0.00      LIG  
ATOM   4334 C13  LIG     1      14.541  13.241   2.339  1.00  0.00      LIG  
ATOM   4335 C14  LIG     1      14.774   8.558   1.683  1.00  0.00      LIG  
ATOM   4336 C15  LIG     1      11.279  14.062   1.295  1.00  0.00      LIG  
ATOM   4337 C16  LIG     1      11.190  11.565   3.524  1.00  0.00      LIG  
ATOM   4338 C17  LIG     1      11.278  14.834   2.559  1.00  0.00      LIG  
ATOM   4339 C18  LIG     1      17.497   9.733   1.136  1.00  0.00      LIG  
ATOM   4340 C19  LIG     1      18.066   9.917   2.499  1.00  0.00      LIG  
ATOM   4341 C20  LIG     1      17.326   7.944   3.779  1.00  0.00      LIG  
ATOM   4342 C21  LIG     1      17.900   9.963   4.922  1.00  0.00      LIG  
ATOM   4343 C22  LIG     1      10.860  14.670  -0.011  1.00  0.00      LIG  
ATOM   4344 C23  LIG     1      12.041  14.860  -0.971  1.00  0.00      LIG  
ATOM   4345 C24  LIG     1      10.044  15.942   0.168  1.00  0.00      LIG  
ATOM   4346 C25  LIG     1      12.903  16.115  -0.776  1.00  0.00      LIG  
ATOM   4347 C26  LIG     1      14.040  16.265  -1.811  1.00  0.00      LIG  
ATOM   4348 C27  LIG     1      13.587  17.011  -3.081  1.00  0.00      LIG  
ATOM   4349 C28  LIG     1      14.643  16.932  -4.169  1.00  0.00      LIG  
ATOM   4350 C29  LIG     1      13.336  18.478  -2.781  1.00  0.00      LIG  
ATOM   4351 C30  LIG     1      15.557  14.329  -1.514  1.00  0.00      LIG  
ATOM   4352 C31  LIG     1      16.504  15.208  -0.748  1.00  0.00      LIG  
ATOM   4353 H    LIG     1      13.053  10.115   2.295  1.00  0.00      LIG  
ATOM   4354 H1   LIG     1      15.115   9.220   4.049  1.00  0.00      LIG  
ATOM   4355 H2   LIG     1      13.483  10.949   4.665  1.00  0.00      LIG  
ATOM   4356 H3   LIG     1      14.020  12.606   4.882  1.00  0.00      LIG  
ATOM   4357 H4   LIG     1      13.974  11.948   0.056  1.00  0.00      LIG  
ATOM   4358 H5   LIG     1      16.228  12.012   3.921  1.00  0.00      LIG  
ATOM   4359 H6   LIG     1      15.728  11.103   5.335  1.00  0.00      LIG  
ATOM   4360 H7   LIG     1      16.387  11.534   1.161  1.00  0.00      LIG  
ATOM   4361 H8   LIG     1      15.815  10.340   0.022  1.00  0.00      LIG  
ATOM   4362 H9   LIG     1      12.812  14.347   3.990  1.00  0.00      LIG  
ATOM   4363 H10  LIG     1      11.228  13.768   4.392  1.00  0.00      LIG  
ATOM   4364 H11  LIG     1      11.198  10.902   0.754  1.00  0.00      LIG  
ATOM   4365 H12  LIG     1      11.602  12.027  -0.507  1.00  0.00      LIG  
ATOM   4366 H13  LIG     1      15.577  12.950   2.193  1.00  0.00      LIG  
ATOM   4367 H14  LIG     1      14.573  14.056   3.064  1.00  0.00      LIG  
ATOM   4368 H15  LIG     1      14.200  13.657   1.390  1.00  0.00      LIG  
ATOM   4369 H16  LIG     1      14.571   8.445   0.620  1.00  0.00      LIG  
ATOM   4370 H17  LIG     1      13.894   8.219   2.234  1.00  0.00      LIG  
ATOM   4371 H18  LIG     1      15.565   7.847   1.886  1.00  0.00      LIG  
ATOM   4372 H19  LIG     1      11.208  10.579   3.055  1.00  0.00      LIG  
ATOM   4373 H20  LIG     1      10.161  11.932   3.456  1.00  0.00      LIG  
ATOM   4374 H21  LIG     1      11.407  11.440   4.587  1.00  0.00      LIG  
ATOM   4375 H22  LIG     1      11.861  15.754   2.475  1.00  0.00      LIG  
ATOM   4376 H23  LIG     1      10.260  15.086   2.867  1.00  0.00      LIG  
ATOM   4377 H24  LIG     1      18.202  10.160   0.418  1.00  0.00      LIG  
ATOM   4378 H25  LIG     1      17.395   8.667   0.923  1.00  0.00      LIG  
ATOM   4379 H26  LIG     1      18.313   7.660   4.155  1.00  0.00      LIG  
ATOM   4380 H27  LIG     1      17.211   7.422   2.828  1.00  0.00      LIG  
ATOM   4381 H28  LIG     1      16.581   7.561   4.481  1.00  0.00      LIG  
ATOM   4382 H29  LIG     1      17.313   9.693   5.804  1.00  0.00      LIG  
ATOM   4383 H30  LIG     1      18.065  11.045   4.917  1.00  0.00      LIG  
ATOM   4384 H31  LIG     1      18.885   9.503   5.048  1.00  0.00      LIG  
ATOM   4385 H32  LIG     1      10.190  13.947  -0.486  1.00  0.00      LIG  
ATOM   4386 H33  LIG     1      12.778   9.396   0.021  1.00  0.00      LIG  
ATOM   4387 H34  LIG     1      11.633  14.864  -1.980  1.00  0.00      LIG  
ATOM   4388 H35  LIG     1      12.682  13.977  -0.915  1.00  0.00      LIG  
ATOM   4389 H36  LIG     1      10.597  16.719   0.701  1.00  0.00      LIG  
ATOM   4390 H37  LIG     1       9.760  16.349  -0.806  1.00  0.00      LIG  
ATOM   4391 H38  LIG     1       9.126  15.739   0.727  1.00  0.00      LIG  
ATOM   4392 H39  LIG     1      12.279  17.007  -0.792  1.00  0.00      LIG  
ATOM   4393 H40  LIG     1      14.836  16.884  -1.392  1.00  0.00      LIG  
ATOM   4394 H41  LIG     1      13.554  15.127   0.757  1.00  0.00      LIG  
ATOM   4395 H42  LIG     1      14.340  17.528  -5.035  1.00  0.00      LIG  
ATOM   4396 H43  LIG     1      14.772  15.907  -4.527  1.00  0.00      LIG  
ATOM   4397 H44  LIG     1      15.603  17.307  -3.805  1.00  0.00      LIG  
ATOM   4398 H45  LIG     1      12.473  18.616  -2.125  1.00  0.00      LIG  
ATOM   4399 H46  LIG     1      14.213  18.935  -2.315  1.00  0.00      LIG  
ATOM   4400 H47  LIG     1      13.114  19.021  -3.704  1.00  0.00      LIG  
ATOM   4401 H48  LIG     1      12.063  17.082  -4.291  1.00  0.00      LIG  
ATOM   4402 H49  LIG     1      16.902  15.989  -1.402  1.00  0.00      LIG  
ATOM   4403 H50  LIG     1      17.337  14.591  -0.403  1.00  0.00      LIG  
ATOM   4404 H51  LIG     1      16.010  15.636   0.127  1.00  0.00      LIG  
TER
REMARK  Energy: 62.9852
REMARK  SimpleFitness: 62.9852
REMARK  FullFitness: -909.3618
REMARK  InterFull: -32.0889
REMARK  IntraFull: 107.839
REMARK  solvFull: -1196.07
REMARK  surfFull: 210.958
REMARK  extraFull: 0.0
REMARK  deltaGcompsolvpol: -1196.07
REMARK  deltaGcompsolvnonpol: 210.958
REMARK  deltaGprotsolvpol: -1219.71
REMARK  deltaGprotsolvnonpol: 208.651
REMARK  deltaGligsolvpol: -12.3268
REMARK  deltaGligsolvnonpol: 16.1149
REMARK  deltaGvdw: -32.0889
REMARK  deltaGelec: 0.0
REMARK  deltaG: -6.130669
REMARK  Cluster: 2
REMARK  ClusterRank: 3
ATOM   4315 O    LIG     1      13.206  10.109  -0.413  1.00  0.00      LIG  
ATOM   4316 O1   LIG     1      19.201  10.235   2.581  1.00  0.00      LIG  
ATOM   4317 O2   LIG     1      13.430  16.079   0.527  1.00  0.00      LIG  
ATOM   4318 O3   LIG     1      14.490  14.944  -2.160  1.00  0.00      LIG  
ATOM   4319 O4   LIG     1      12.378  16.447  -3.614  1.00  0.00      LIG  
ATOM   4320 O5   LIG     1      15.731  13.122  -1.619  1.00  0.00      LIG  
ATOM   4321 C    LIG     1      13.576  12.095   2.826  1.00  0.00      LIG  
ATOM   4322 C1   LIG     1      13.724  10.840   1.921  1.00  0.00      LIG  
ATOM   4323 C2   LIG     1      15.075  10.034   2.033  1.00  0.00      LIG  
ATOM   4324 C3   LIG     1      12.083  12.553   2.872  1.00  0.00      LIG  
ATOM   4325 C4   LIG     1      15.680   9.984   3.478  1.00  0.00      LIG  
ATOM   4326 C5   LIG     1      14.038  11.746   4.223  1.00  0.00      LIG  
ATOM   4327 C6   LIG     1      13.231  11.206   0.491  1.00  0.00      LIG  
ATOM   4328 C7   LIG     1      15.465  11.278   4.255  1.00  0.00      LIG  
ATOM   4329 C8   LIG     1      11.633  12.820   1.490  1.00  0.00      LIG  
ATOM   4330 C9   LIG     1      17.173   9.526   3.611  1.00  0.00      LIG  
ATOM   4331 C10  LIG     1      16.106  10.517   1.005  1.00  0.00      LIG  
ATOM   4332 C11  LIG     1      11.830  13.895   3.562  1.00  0.00      LIG  
ATOM   4333 C12  LIG     1      11.796  11.719   0.505  1.00  0.00      LIG  
ATOM   4334 C13  LIG     1      14.453  13.262   2.332  1.00  0.00      LIG  
ATOM   4335 C14  LIG     1      14.731   8.585   1.666  1.00  0.00      LIG  
ATOM   4336 C15  LIG     1      11.205  14.069   1.296  1.00  0.00      LIG  
ATOM   4337 C16  LIG     1      11.121  11.558   3.526  1.00  0.00      LIG  
ATOM   4338 C17  LIG     1      11.218  14.845   2.556  1.00  0.00      LIG  
ATOM   4339 C18  LIG     1      17.433   9.805   1.092  1.00  0.00      LIG  
ATOM   4340 C19  LIG     1      18.008  10.003   2.451  1.00  0.00      LIG  
ATOM   4341 C20  LIG     1      17.315   8.010   3.728  1.00  0.00      LIG  
ATOM   4342 C21  LIG     1      17.864  10.036   4.876  1.00  0.00      LIG  
ATOM   4343 C22  LIG     1      10.797  14.680  -0.012  1.00  0.00      LIG  
ATOM   4344 C23  LIG     1      11.987  14.865  -0.965  1.00  0.00      LIG  
ATOM   4345 C24  LIG     1       9.983  15.954   0.166  1.00  0.00      LIG  
ATOM   4346 C25  LIG     1      12.851  16.119  -0.771  1.00  0.00      LIG  
ATOM   4347 C26  LIG     1      14.002  16.257  -1.792  1.00  0.00      LIG  
ATOM   4348 C27  LIG     1      13.573  17.000  -3.071  1.00  0.00      LIG  
ATOM   4349 C28  LIG     1      14.647  16.916  -4.140  1.00  0.00      LIG  
ATOM   4350 C29  LIG     1      13.324  18.471  -2.788  1.00  0.00      LIG  
ATOM   4351 C30  LIG     1      15.512  14.314  -1.481  1.00  0.00      LIG  
ATOM   4352 C31  LIG     1      16.451  15.191  -0.702  1.00  0.00      LIG  
ATOM   4353 H    LIG     1      12.993  10.122   2.291  1.00  0.00      LIG  
ATOM   4354 H1   LIG     1      15.088   9.243   4.023  1.00  0.00      LIG  
ATOM   4355 H2   LIG     1      13.423  10.957   4.657  1.00  0.00      LIG  
ATOM   4356 H3   LIG     1      13.946  12.618   4.874  1.00  0.00      LIG  
ATOM   4357 H4   LIG     1      13.881  11.962   0.044  1.00  0.00      LIG  
ATOM   4358 H5   LIG     1      16.155  12.053   3.914  1.00  0.00      LIG  
ATOM   4359 H6   LIG     1      15.667  11.122   5.317  1.00  0.00      LIG  
ATOM   4360 H7   LIG     1      16.289  11.584   1.116  1.00  0.00      LIG  
ATOM   4361 H8   LIG     1      15.730  10.371  -0.009  1.00  0.00      LIG  
ATOM   4362 H9   LIG     1      12.717  14.336   4.019  1.00  0.00      LIG  
ATOM   4363 H10  LIG     1      11.117  13.766   4.373  1.00  0.00      LIG  
ATOM   4364 H11  LIG     1      11.115  10.903   0.762  1.00  0.00      LIG  
ATOM   4365 H12  LIG     1      11.503  12.027  -0.503  1.00  0.00      LIG  
ATOM   4366 H13  LIG     1      15.494  12.982   2.193  1.00  0.00      LIG  
ATOM   4367 H14  LIG     1      14.472  14.081   3.054  1.00  0.00      LIG  
ATOM   4368 H15  LIG     1      14.114  13.670   1.379  1.00  0.00      LIG  
ATOM   4369 H16  LIG     1      14.510   8.467   0.607  1.00  0.00      LIG  
ATOM   4370 H17  LIG     1      13.868   8.232   2.234  1.00  0.00      LIG  
ATOM   4371 H18  LIG     1      15.539   7.889   1.856  1.00  0.00      LIG  
ATOM   4372 H19  LIG     1      11.152  10.570   3.061  1.00  0.00      LIG  
ATOM   4373 H20  LIG     1      10.087  11.912   3.454  1.00  0.00      LIG  
ATOM   4374 H21  LIG     1      11.338  11.440   4.590  1.00  0.00      LIG  
ATOM   4375 H22  LIG     1      11.825  15.750   2.472  1.00  0.00      LIG  
ATOM   4376 H23  LIG     1      10.205  15.125   2.861  1.00  0.00      LIG  
ATOM   4377 H24  LIG     1      18.124  10.243   0.367  1.00  0.00      LIG  
ATOM   4378 H25  LIG     1      17.350   8.736   0.881  1.00  0.00      LIG  
ATOM   4379 H26  LIG     1      18.302   7.743   4.116  1.00  0.00      LIG  
ATOM   4380 H27  LIG     1      17.220   7.493   2.773  1.00  0.00      LIG  
ATOM   4381 H28  LIG     1      16.569   7.608   4.419  1.00  0.00      LIG  
ATOM   4382 H29  LIG     1      17.292   9.752   5.762  1.00  0.00      LIG  
ATOM   4383 H30  LIG     1      18.008  11.121   4.875  1.00  0.00      LIG  
ATOM   4384 H31  LIG     1      18.859   9.596   4.990  1.00  0.00      LIG  
ATOM   4385 H32  LIG     1      10.128  13.959  -0.493  1.00  0.00      LIG  
ATOM   4386 H33  LIG     1      12.698   9.403   0.021  1.00  0.00      LIG  
ATOM   4387 H34  LIG     1      11.588  14.865  -1.978  1.00  0.00      LIG  
ATOM   4388 H35  LIG     1      12.625  13.981  -0.899  1.00  0.00      LIG  
ATOM   4389 H36  LIG     1      10.541  16.735   0.689  1.00  0.00      LIG  
ATOM   4390 H37  LIG     1       9.689  16.356  -0.807  1.00  0.00      LIG  
ATOM   4391 H38  LIG     1       9.070  15.755   0.735  1.00  0.00      LIG  
ATOM   4392 H39  LIG     1      12.229  17.013  -0.801  1.00  0.00      LIG  
ATOM   4393 H40  LIG     1      14.797  16.872  -1.365  1.00  0.00      LIG  
ATOM   4394 H41  LIG     1      13.583  15.140   0.732  1.00  0.00      LIG  
ATOM   4395 H42  LIG     1      14.362  17.515  -5.010  1.00  0.00      LIG  
ATOM   4396 H43  LIG     1      14.782  15.891  -4.496  1.00  0.00      LIG  
ATOM   4397 H44  LIG     1      15.602  17.289  -3.758  1.00  0.00      LIG  
ATOM   4398 H45  LIG     1      12.467  18.616  -2.125  1.00  0.00      LIG  
ATOM   4399 H46  LIG     1      14.207  18.934  -2.338  1.00  0.00      LIG  
ATOM   4400 H47  LIG     1      13.091  19.004  -3.714  1.00  0.00      LIG  
ATOM   4401 H48  LIG     1      12.063  17.071  -4.299  1.00  0.00      LIG  
ATOM   4402 H49  LIG     1      16.856  15.975  -1.349  1.00  0.00      LIG  
ATOM   4403 H50  LIG     1      17.280  14.572  -0.351  1.00  0.00      LIG  
ATOM   4404 H51  LIG     1      15.947  15.616   0.169  1.00  0.00      LIG  
TER
REMARK  Energy: 77.3489
REMARK  SimpleFitness: 77.3489
REMARK  FullFitness: -892.79663
REMARK  InterFull: -20.9087
REMARK  IntraFull: 111.183
REMARK  solvFull: -1195.83
REMARK  surfFull: 212.759
REMARK  extraFull: 0.0
REMARK  deltaGcompsolvpol: -1195.83
REMARK  deltaGcompsolvnonpol: 212.759
REMARK  deltaGprotsolvpol: -1219.71
REMARK  deltaGprotsolvnonpol: 208.651
REMARK  deltaGligsolvpol: -11.5574
REMARK  deltaGligsolvnonpol: 16.2759
REMARK  deltaGvdw: -20.9087
REMARK  deltaGelec: 0.0
REMARK  deltaG: -4.9502773
REMARK  Cluster: 2
REMARK  ClusterRank: 4
ATOM   4315 O    LIG     1      12.043  10.628  -1.543  1.00  0.00      LIG  
ATOM   4316 O1   LIG     1      18.499   9.344  -0.279  1.00  0.00      LIG  
ATOM   4317 O2   LIG     1      13.651  16.094  -0.242  1.00  0.00      LIG  
ATOM   4318 O3   LIG     1      13.462  17.887  -3.202  1.00  0.00      LIG  
ATOM   4319 O4   LIG     1      14.057  14.279  -2.479  1.00  0.00      LIG  
ATOM   4320 O5   LIG     1      14.837  18.671  -1.505  1.00  0.00      LIG  
ATOM   4321 C    LIG     1      13.606  11.970   1.672  1.00  0.00      LIG  
ATOM   4322 C1   LIG     1      13.259  10.867   0.634  1.00  0.00      LIG  
ATOM   4323 C2   LIG     1      14.404   9.841   0.287  1.00  0.00      LIG  
ATOM   4324 C3   LIG     1      12.303  12.660   2.180  1.00  0.00      LIG  
ATOM   4325 C4   LIG     1      15.333   9.472   1.494  1.00  0.00      LIG  
ATOM   4326 C5   LIG     1      14.312  11.328   2.842  1.00  0.00      LIG  
ATOM   4327 C6   LIG     1      12.516  11.540  -0.560  1.00  0.00      LIG  
ATOM   4328 C7   LIG     1      15.583  10.643   2.435  1.00  0.00      LIG  
ATOM   4329 C8   LIG     1      11.590  13.222   1.012  1.00  0.00      LIG  
ATOM   4330 C9   LIG     1      16.689   8.765   1.159  1.00  0.00      LIG  
ATOM   4331 C10  LIG     1      15.209  10.299  -0.937  1.00  0.00      LIG  
ATOM   4332 C11  LIG     1      12.508  13.887   3.075  1.00  0.00      LIG  
ATOM   4333 C12  LIG     1      11.273  12.293  -0.105  1.00  0.00      LIG  
ATOM   4334 C13  LIG     1      14.551  13.036   1.085  1.00  0.00      LIG  
ATOM   4335 C14  LIG     1      13.691   8.537  -0.092  1.00  0.00      LIG  
ATOM   4336 C15  LIG     1      11.362  14.531   1.101  1.00  0.00      LIG  
ATOM   4337 C16  LIG     1      11.348  11.742   2.951  1.00  0.00      LIG  
ATOM   4338 C17  LIG     1      11.852  15.073   2.392  1.00  0.00      LIG  
ATOM   4339 C18  LIG     1      16.374   9.407  -1.285  1.00  0.00      LIG  
ATOM   4340 C19  LIG     1      17.290   9.302  -0.115  1.00  0.00      LIG  
ATOM   4341 C20  LIG     1      16.548   7.250   1.031  1.00  0.00      LIG  
ATOM   4342 C21  LIG     1      17.756   8.930   2.244  1.00  0.00      LIG  
ATOM   4343 C22  LIG     1      10.647  15.380   0.091  1.00  0.00      LIG  
ATOM   4344 C23  LIG     1      11.439  15.736  -1.175  1.00  0.00      LIG  
ATOM   4345 C24  LIG     1       9.931  16.567   0.702  1.00  0.00      LIG  
ATOM   4346 C25  LIG     1      12.705  16.582  -1.180  1.00  0.00      LIG  
ATOM   4347 C26  LIG     1      13.255  16.578  -2.631  1.00  0.00      LIG  
ATOM   4348 C27  LIG     1      14.357  15.561  -3.021  1.00  0.00      LIG  
ATOM   4349 C28  LIG     1      15.775  15.917  -2.605  1.00  0.00      LIG  
ATOM   4350 C29  LIG     1      14.366  15.416  -4.532  1.00  0.00      LIG  
ATOM   4351 C30  LIG     1      14.249  18.807  -2.569  1.00  0.00      LIG  
ATOM   4352 C31  LIG     1      14.310  20.056  -3.391  1.00  0.00      LIG  
ATOM   4353 H    LIG     1      12.513  10.229   1.108  1.00  0.00      LIG  
ATOM   4354 H1   LIG     1      14.763   8.763   2.101  1.00  0.00      LIG  
ATOM   4355 H2   LIG     1      13.674  10.580   3.312  1.00  0.00      LIG  
ATOM   4356 H3   LIG     1      14.547  12.079   3.601  1.00  0.00      LIG  
ATOM   4357 H4   LIG     1      13.182  12.231  -1.081  1.00  0.00      LIG  
ATOM   4358 H5   LIG     1      16.307  11.340   2.007  1.00  0.00      LIG  
ATOM   4359 H6   LIG     1      16.006  10.290   3.377  1.00  0.00      LIG  
ATOM   4360 H7   LIG     1      15.593  11.306  -0.786  1.00  0.00      LIG  
ATOM   4361 H8   LIG     1      14.567  10.345  -1.819  1.00  0.00      LIG  
ATOM   4362 H9   LIG     1      13.554  14.104   3.294  1.00  0.00      LIG  
ATOM   4363 H10  LIG     1      12.036  13.734   4.050  1.00  0.00      LIG  
ATOM   4364 H11  LIG     1      10.509  11.583   0.224  1.00  0.00      LIG  
ATOM   4365 H12  LIG     1      10.831  12.818  -0.957  1.00  0.00      LIG  
ATOM   4366 H13  LIG     1      15.447  12.613   0.639  1.00  0.00      LIG  
ATOM   4367 H14  LIG     1      14.910  13.725   1.851  1.00  0.00      LIG  
ATOM   4368 H15  LIG     1      14.077  13.631   0.305  1.00  0.00      LIG  
ATOM   4369 H16  LIG     1      13.067   8.637  -0.976  1.00  0.00      LIG  
ATOM   4370 H17  LIG     1      13.058   8.192   0.730  1.00  0.00      LIG  
ATOM   4371 H18  LIG     1      14.375   7.731  -0.335  1.00  0.00      LIG  
ATOM   4372 H19  LIG     1      11.072  10.846   2.391  1.00  0.00      LIG  
ATOM   4373 H20  LIG     1      10.418  12.265   3.194  1.00  0.00      LIG  
ATOM   4374 H21  LIG     1      11.784  11.427   3.901  1.00  0.00      LIG  
ATOM   4375 H22  LIG     1      12.573  15.880   2.239  1.00  0.00      LIG  
ATOM   4376 H23  LIG     1      11.025  15.446   3.001  1.00  0.00      LIG  
ATOM   4377 H24  LIG     1      16.935   9.856  -2.109  1.00  0.00      LIG  
ATOM   4378 H25  LIG     1      16.056   8.409  -1.593  1.00  0.00      LIG  
ATOM   4379 H26  LIG     1      17.525   6.763   1.091  1.00  0.00      LIG  
ATOM   4380 H27  LIG     1      16.117   6.934   0.080  1.00  0.00      LIG  
ATOM   4381 H28  LIG     1      15.929   6.854   1.841  1.00  0.00      LIG  
ATOM   4382 H29  LIG     1      17.371   8.606   3.215  1.00  0.00      LIG  
ATOM   4383 H30  LIG     1      18.118   9.959   2.330  1.00  0.00      LIG  
ATOM   4384 H31  LIG     1      18.634   8.313   2.030  1.00  0.00      LIG  
ATOM   4385 H32  LIG     1       9.826  14.761  -0.282  1.00  0.00      LIG  
ATOM   4386 H33  LIG     1      11.496   9.975  -1.074  1.00  0.00      LIG  
ATOM   4387 H34  LIG     1      10.754  16.292  -1.814  1.00  0.00      LIG  
ATOM   4388 H35  LIG     1      11.661  14.797  -1.689  1.00  0.00      LIG  
ATOM   4389 H36  LIG     1      10.592  17.176   1.313  1.00  0.00      LIG  
ATOM   4390 H37  LIG     1       9.499  17.196  -0.081  1.00  0.00      LIG  
ATOM   4391 H38  LIG     1       9.116  16.227   1.348  1.00  0.00      LIG  
ATOM   4392 H39  LIG     1      12.439  17.597  -0.897  1.00  0.00      LIG  
ATOM   4393 H40  LIG     1      12.392  16.242  -3.213  1.00  0.00      LIG  
ATOM   4394 H41  LIG     1      13.900  15.203  -0.547  1.00  0.00      LIG  
ATOM   4395 H42  LIG     1      16.467  15.115  -2.880  1.00  0.00      LIG  
ATOM   4396 H43  LIG     1      15.852  16.042  -1.523  1.00  0.00      LIG  
ATOM   4397 H44  LIG     1      16.110  16.836  -3.092  1.00  0.00      LIG  
ATOM   4398 H45  LIG     1      13.383  15.099  -4.894  1.00  0.00      LIG  
ATOM   4399 H46  LIG     1      14.631  16.358  -5.019  1.00  0.00      LIG  
ATOM   4400 H47  LIG     1      15.081  14.650  -4.843  1.00  0.00      LIG  
ATOM   4401 H48  LIG     1      14.724  13.667  -2.835  1.00  0.00      LIG  
ATOM   4402 H49  LIG     1      13.327  20.536  -3.408  1.00  0.00      LIG  
ATOM   4403 H50  LIG     1      14.644  19.819  -4.405  1.00  0.00      LIG  
ATOM   4404 H51  LIG     1      15.033  20.738  -2.935  1.00  0.00      LIG  
TER
REMARK  Energy: 84.639
REMARK  SimpleFitness: 84.639
REMARK  FullFitness: -888.881
REMARK  InterFull: -24.841
REMARK  IntraFull: 123.82
REMARK  solvFull: -1199.63
REMARK  surfFull: 211.77
REMARK  extraFull: 0.0
REMARK  deltaGcompsolvpol: -1199.63
REMARK  deltaGcompsolvnonpol: 211.77
REMARK  deltaGprotsolvpol: -1219.71
REMARK  deltaGprotsolvnonpol: 208.651
REMARK  deltaGligsolvpol: -12.4418
REMARK  deltaGligsolvnonpol: 16.3657
REMARK  deltaGvdw: -24.841
REMARK  deltaGelec: 0.0
REMARK  deltaG: -5.6027646
REMARK  Cluster: 2
REMARK  ClusterRank: 5
ATOM   4315 O    LIG     1      14.545  11.061  -0.830  1.00  0.00      LIG  
ATOM   4316 O1   LIG     1      19.362   9.644   3.600  1.00  0.00      LIG  
ATOM   4317 O2   LIG     1      14.190  15.298  -0.144  1.00  0.00      LIG  
ATOM   4318 O3   LIG     1      14.947  17.877  -1.708  1.00  0.00      LIG  
ATOM   4319 O4   LIG     1      15.011  14.622  -2.677  1.00  0.00      LIG  
ATOM   4320 O5   LIG     1      15.611  18.793   0.248  1.00  0.00      LIG  
ATOM   4321 C    LIG     1      14.027  12.207   2.777  1.00  0.00      LIG  
ATOM   4322 C1   LIG     1      14.343  11.140   1.686  1.00  0.00      LIG  
ATOM   4323 C2   LIG     1      15.570  10.184   1.913  1.00  0.00      LIG  
ATOM   4324 C3   LIG     1      12.553  12.709   2.600  1.00  0.00      LIG  
ATOM   4325 C4   LIG     1      15.765   9.783   3.407  1.00  0.00      LIG  
ATOM   4326 C5   LIG     1      14.229  11.612   4.155  1.00  0.00      LIG  
ATOM   4327 C6   LIG     1      14.197  11.842   0.306  1.00  0.00      LIG  
ATOM   4328 C7   LIG     1      15.594  10.996   4.320  1.00  0.00      LIG  
ATOM   4329 C8   LIG     1      12.293  13.138   1.196  1.00  0.00      LIG  
ATOM   4330 C9   LIG     1      17.077   9.005   3.747  1.00  0.00      LIG  
ATOM   4331 C10  LIG     1      16.871  10.772   1.346  1.00  0.00      LIG  
ATOM   4332 C11  LIG     1      12.164  13.964   3.388  1.00  0.00      LIG  
ATOM   4333 C12  LIG     1      12.739  12.225   0.109  1.00  0.00      LIG  
ATOM   4334 C13  LIG     1      14.979  13.410   2.718  1.00  0.00      LIG  
ATOM   4335 C14  LIG     1      15.225   8.886   1.163  1.00  0.00      LIG  
ATOM   4336 C15  LIG     1      11.642  14.300   1.098  1.00  0.00      LIG  
ATOM   4337 C16  LIG     1      11.495  11.663   2.966  1.00  0.00      LIG  
ATOM   4338 C17  LIG     1      11.370  14.851   2.450  1.00  0.00      LIG  
ATOM   4339 C18  LIG     1      18.113   9.951   1.623  1.00  0.00      LIG  
ATOM   4340 C19  LIG     1      18.254   9.667   3.084  1.00  0.00      LIG  
ATOM   4341 C20  LIG     1      17.061   7.533   3.332  1.00  0.00      LIG  
ATOM   4342 C21  LIG     1      17.353   8.947   5.248  1.00  0.00      LIG  
ATOM   4343 C22  LIG     1      11.086  14.957  -0.144  1.00  0.00      LIG  
ATOM   4344 C23  LIG     1      12.072  15.379  -1.244  1.00  0.00      LIG  
ATOM   4345 C24  LIG     1      10.182  16.133   0.183  1.00  0.00      LIG  
ATOM   4346 C25  LIG     1      13.310  16.171  -0.834  1.00  0.00      LIG  
ATOM   4347 C26  LIG     1      14.019  16.816  -2.059  1.00  0.00      LIG  
ATOM   4348 C27  LIG     1      14.584  15.888  -3.178  1.00  0.00      LIG  
ATOM   4349 C28  LIG     1      15.758  16.503  -3.923  1.00  0.00      LIG  
ATOM   4350 C29  LIG     1      13.531  15.620  -4.242  1.00  0.00      LIG  
ATOM   4351 C30  LIG     1      15.631  17.843  -0.517  1.00  0.00      LIG  
ATOM   4352 C31  LIG     1      16.814  16.916  -0.552  1.00  0.00      LIG  
ATOM   4353 H    LIG     1      13.517  10.429   1.724  1.00  0.00      LIG  
ATOM   4354 H1   LIG     1      14.941   9.113   3.665  1.00  0.00      LIG  
ATOM   4355 H2   LIG     1      13.499  10.833   4.358  1.00  0.00      LIG  
ATOM   4356 H3   LIG     1      14.091  12.385   4.917  1.00  0.00      LIG  
ATOM   4357 H4   LIG     1      14.833  12.727   0.246  1.00  0.00      LIG  
ATOM   4358 H5   LIG     1      16.398  11.718   4.160  1.00  0.00      LIG  
ATOM   4359 H6   LIG     1      15.631  10.715   5.373  1.00  0.00      LIG  
ATOM   4360 H7   LIG     1      17.051  11.758   1.767  1.00  0.00      LIG  
ATOM   4361 H8   LIG     1      16.795  10.899   0.264  1.00  0.00      LIG  
ATOM   4362 H9   LIG     1      13.006  14.537   3.772  1.00  0.00      LIG  
ATOM   4363 H10  LIG     1      11.559  13.711   4.261  1.00  0.00      LIG  
ATOM   4364 H11  LIG     1      12.124  11.321   0.121  1.00  0.00      LIG  
ATOM   4365 H12  LIG     1      12.595  12.658  -0.881  1.00  0.00      LIG  
ATOM   4366 H13  LIG     1      16.016  13.130   2.577  1.00  0.00      LIG  
ATOM   4367 H14  LIG     1      14.952  13.975   3.653  1.00  0.00      LIG  
ATOM   4368 H15  LIG     1      14.721  14.104   1.922  1.00  0.00      LIG  
ATOM   4369 H16  LIG     1      14.695   9.041   0.228  1.00  0.00      LIG  
ATOM   4370 H17  LIG     1      14.569   8.258   1.772  1.00  0.00      LIG  
ATOM   4371 H18  LIG     1      16.107   8.305   0.901  1.00  0.00      LIG  
ATOM   4372 H19  LIG     1      11.643  10.717   2.440  1.00  0.00      LIG  
ATOM   4373 H20  LIG     1      10.487  12.014   2.722  1.00  0.00      LIG  
ATOM   4374 H21  LIG     1      11.497  11.457   4.039  1.00  0.00      LIG  
ATOM   4375 H22  LIG     1      11.699  15.890   2.539  1.00  0.00      LIG  
ATOM   4376 H23  LIG     1      10.304  14.789   2.686  1.00  0.00      LIG  
ATOM   4377 H24  LIG     1      18.994  10.514   1.306  1.00  0.00      LIG  
ATOM   4378 H25  LIG     1      18.102   9.008   1.074  1.00  0.00      LIG  
ATOM   4379 H26  LIG     1      17.800   6.954   3.893  1.00  0.00      LIG  
ATOM   4380 H27  LIG     1      17.300   7.378   2.278  1.00  0.00      LIG  
ATOM   4381 H28  LIG     1      16.082   7.095   3.525  1.00  0.00      LIG  
ATOM   4382 H29  LIG     1      16.468   8.586   5.781  1.00  0.00      LIG  
ATOM   4383 H30  LIG     1      17.643   9.919   5.658  1.00  0.00      LIG  
ATOM   4384 H31  LIG     1      18.172   8.260   5.476  1.00  0.00      LIG  
ATOM   4385 H32  LIG     1      10.426  14.216  -0.605  1.00  0.00      LIG  
ATOM   4386 H33  LIG     1      14.361  11.612  -1.610  1.00  0.00      LIG  
ATOM   4387 H34  LIG     1      11.519  15.974  -1.976  1.00  0.00      LIG  
ATOM   4388 H35  LIG     1      12.394  14.474  -1.762  1.00  0.00      LIG  
ATOM   4389 H36  LIG     1      10.722  16.920   0.709  1.00  0.00      LIG  
ATOM   4390 H37  LIG     1       9.779  16.565  -0.738  1.00  0.00      LIG  
ATOM   4391 H38  LIG     1       9.334  15.822   0.801  1.00  0.00      LIG  
ATOM   4392 H39  LIG     1      13.024  16.951  -0.127  1.00  0.00      LIG  
ATOM   4393 H40  LIG     1      13.225  17.379  -2.555  1.00  0.00      LIG  
ATOM   4394 H41  LIG     1      14.569  14.707  -0.821  1.00  0.00      LIG  
ATOM   4395 H42  LIG     1      16.054  15.859  -4.758  1.00  0.00      LIG  
ATOM   4396 H43  LIG     1      16.638  16.592  -3.281  1.00  0.00      LIG  
ATOM   4397 H44  LIG     1      15.500  17.489  -4.319  1.00  0.00      LIG  
ATOM   4398 H45  LIG     1      12.676  15.073  -3.844  1.00  0.00      LIG  
ATOM   4399 H46  LIG     1      13.177  16.558  -4.679  1.00  0.00      LIG  
ATOM   4400 H47  LIG     1      13.945  15.000  -5.042  1.00  0.00      LIG  
ATOM   4401 H48  LIG     1      15.348  14.123  -3.441  1.00  0.00      LIG  
ATOM   4402 H49  LIG     1      17.608  17.362  -1.155  1.00  0.00      LIG  
ATOM   4403 H50  LIG     1      16.549  15.938  -0.958  1.00  0.00      LIG  
ATOM   4404 H51  LIG     1      17.155  16.764   0.475  1.00  0.00      LIG  
TER
REMARK  Energy: 81.9365
REMARK  SimpleFitness: 81.9365
REMARK  FullFitness: -888.60834
REMARK  InterFull: -26.2493
REMARK  IntraFull: 124.972
REMARK  solvFull: -1198.89
REMARK  surfFull: 211.559
REMARK  extraFull: 0.0
REMARK  deltaGcompsolvpol: -1198.89
REMARK  deltaGcompsolvnonpol: 211.559
REMARK  deltaGprotsolvpol: -1219.71
REMARK  deltaGprotsolvnonpol: 208.651
REMARK  deltaGligsolvpol: -12.5238
REMARK  deltaGligsolvnonpol: 16.5626
REMARK  deltaGvdw: -26.2493
REMARK  deltaGelec: 0.0
REMARK  deltaG: -5.724271
REMARK  Cluster: 2
REMARK  ClusterRank: 6
ATOM   4315 O    LIG     1      13.518  10.412  -0.548  1.00  0.00      LIG  
ATOM   4316 O1   LIG     1      19.265  10.027   2.792  1.00  0.00      LIG  
ATOM   4317 O2   LIG     1      14.122  14.927  -0.608  1.00  0.00      LIG  
ATOM   4318 O3   LIG     1      14.218  18.213  -1.311  1.00  0.00      LIG  
ATOM   4319 O4   LIG     1      13.615  15.437  -3.738  1.00  0.00      LIG  
ATOM   4320 O5   LIG     1      16.075  19.417  -0.859  1.00  0.00      LIG  
ATOM   4321 C    LIG     1      13.773  12.225   2.803  1.00  0.00      LIG  
ATOM   4322 C1   LIG     1      13.892  10.999   1.857  1.00  0.00      LIG  
ATOM   4323 C2   LIG     1      15.172  10.094   2.023  1.00  0.00      LIG  
ATOM   4324 C3   LIG     1      12.324  12.804   2.757  1.00  0.00      LIG  
ATOM   4325 C4   LIG     1      15.692   9.961   3.496  1.00  0.00      LIG  
ATOM   4326 C5   LIG     1      14.100  11.777   4.209  1.00  0.00      LIG  
ATOM   4327 C6   LIG     1      13.521  11.458   0.415  1.00  0.00      LIG  
ATOM   4328 C7   LIG     1      15.495  11.229   4.319  1.00  0.00      LIG  
ATOM   4329 C8   LIG     1      11.947  13.116   1.356  1.00  0.00      LIG  
ATOM   4330 C9   LIG     1      17.146   9.413   3.695  1.00  0.00      LIG  
ATOM   4331 C10  LIG     1      16.290  10.517   1.061  1.00  0.00      LIG  
ATOM   4332 C11  LIG     1      12.122  14.152   3.456  1.00  0.00      LIG  
ATOM   4333 C12  LIG     1      12.112  12.036   0.354  1.00  0.00      LIG  
ATOM   4334 C13  LIG     1      14.769  13.339   2.444  1.00  0.00      LIG  
ATOM   4335 C14  LIG     1      14.736   8.682   1.610  1.00  0.00      LIG  
ATOM   4336 C15  LIG     1      11.495  14.359   1.174  1.00  0.00      LIG  
ATOM   4337 C16  LIG     1      11.260  11.869   3.344  1.00  0.00      LIG  
ATOM   4338 C17  LIG     1      11.518  15.113   2.451  1.00  0.00      LIG  
ATOM   4339 C18  LIG     1      17.560   9.716   1.204  1.00  0.00      LIG  
ATOM   4340 C19  LIG     1      18.070   9.860   2.593  1.00  0.00      LIG  
ATOM   4341 C20  LIG     1      17.192   7.890   3.781  1.00  0.00      LIG  
ATOM   4342 C21  LIG     1      17.798   9.850   5.006  1.00  0.00      LIG  
ATOM   4343 C22  LIG     1      10.897  14.944  -0.080  1.00  0.00      LIG  
ATOM   4344 C23  LIG     1      11.866  15.301  -1.210  1.00  0.00      LIG  
ATOM   4345 C24  LIG     1      10.022  16.151   0.215  1.00  0.00      LIG  
ATOM   4346 C25  LIG     1      13.176  15.970  -0.796  1.00  0.00      LIG  
ATOM   4347 C26  LIG     1      13.664  16.989  -1.856  1.00  0.00      LIG  
ATOM   4348 C27  LIG     1      14.371  16.490  -3.148  1.00  0.00      LIG  
ATOM   4349 C28  LIG     1      15.803  15.992  -3.013  1.00  0.00      LIG  
ATOM   4350 C29  LIG     1      14.409  17.626  -4.155  1.00  0.00      LIG  
ATOM   4351 C30  LIG     1      15.476  18.356  -0.769  1.00  0.00      LIG  
ATOM   4352 C31  LIG     1      15.880  17.343   0.259  1.00  0.00      LIG  
ATOM   4353 H    LIG     1      13.088  10.322   2.149  1.00  0.00      LIG  
ATOM   4354 H1   LIG     1      15.032   9.234   3.977  1.00  0.00      LIG  
ATOM   4355 H2   LIG     1      13.414  10.999   4.545  1.00  0.00      LIG  
ATOM   4356 H3   LIG     1      14.000  12.617   4.901  1.00  0.00      LIG  
ATOM   4357 H4   LIG     1      14.238  12.202   0.061  1.00  0.00      LIG  
ATOM   4358 H5   LIG     1      16.250  11.977   4.065  1.00  0.00      LIG  
ATOM   4359 H6   LIG     1      15.615  11.012   5.383  1.00  0.00      LIG  
ATOM   4360 H7   LIG     1      16.539  11.567   1.199  1.00  0.00      LIG  
ATOM   4361 H8   LIG     1      15.965  10.410   0.025  1.00  0.00      LIG  
ATOM   4362 H9   LIG     1      13.027  14.579   3.889  1.00  0.00      LIG  
ATOM   4363 H10  LIG     1      11.430  14.044   4.294  1.00  0.00      LIG  
ATOM   4364 H11  LIG     1      11.381  11.246   0.549  1.00  0.00      LIG  
ATOM   4365 H12  LIG     1      11.902  12.388  -0.660  1.00  0.00      LIG  
ATOM   4366 H13  LIG     1      15.776  12.972   2.270  1.00  0.00      LIG  
ATOM   4367 H14  LIG     1      14.862  14.063   3.256  1.00  0.00      LIG  
ATOM   4368 H15  LIG     1      14.471  13.885   1.553  1.00  0.00      LIG  
ATOM   4369 H16  LIG     1      14.495   8.611   0.552  1.00  0.00      LIG  
ATOM   4370 H17  LIG     1      13.858   8.366   2.177  1.00  0.00      LIG  
ATOM   4371 H18  LIG     1      15.503   7.933   1.768  1.00  0.00      LIG  
ATOM   4372 H19  LIG     1      11.263  10.879   2.882  1.00  0.00      LIG  
ATOM   4373 H20  LIG     1      10.256  12.285   3.207  1.00  0.00      LIG  
ATOM   4374 H21  LIG     1      11.397  11.739   4.420  1.00  0.00      LIG  
ATOM   4375 H22  LIG     1      12.131  16.015   2.364  1.00  0.00      LIG  
ATOM   4376 H23  LIG     1      10.511  15.395   2.772  1.00  0.00      LIG  
ATOM   4377 H24  LIG     1      18.317  10.115   0.524  1.00  0.00      LIG  
ATOM   4378 H25  LIG     1      17.418   8.658   0.972  1.00  0.00      LIG  
ATOM   4379 H26  LIG     1      18.166   7.552   4.147  1.00  0.00      LIG  
ATOM   4380 H27  LIG     1      17.047   7.397   2.819  1.00  0.00      LIG  
ATOM   4381 H28  LIG     1      16.433   7.525   4.478  1.00  0.00      LIG  
ATOM   4382 H29  LIG     1      17.166   9.575   5.855  1.00  0.00      LIG  
ATOM   4383 H30  LIG     1      18.001  10.925   5.043  1.00  0.00      LIG  
ATOM   4384 H31  LIG     1      18.760   9.350   5.158  1.00  0.00      LIG  
ATOM   4385 H32  LIG     1      10.216  14.191  -0.488  1.00  0.00      LIG  
ATOM   4386 H33  LIG     1      13.185  10.799  -1.376  1.00  0.00      LIG  
ATOM   4387 H34  LIG     1      11.331  15.965  -1.892  1.00  0.00      LIG  
ATOM   4388 H35  LIG     1      12.079  14.386  -1.772  1.00  0.00      LIG  
ATOM   4389 H36  LIG     1      10.605  16.979   0.620  1.00  0.00      LIG  
ATOM   4390 H37  LIG     1       9.542  16.503  -0.701  1.00  0.00      LIG  
ATOM   4391 H38  LIG     1       9.230  15.903   0.928  1.00  0.00      LIG  
ATOM   4392 H39  LIG     1      13.039  16.477   0.162  1.00  0.00      LIG  
ATOM   4393 H40  LIG     1      12.716  17.373  -2.241  1.00  0.00      LIG  
ATOM   4394 H41  LIG     1      14.974  15.348  -0.404  1.00  0.00      LIG  
ATOM   4395 H42  LIG     1      16.174  15.643  -3.981  1.00  0.00      LIG  
ATOM   4396 H43  LIG     1      15.874  15.141  -2.333  1.00  0.00      LIG  
ATOM   4397 H44  LIG     1      16.473  16.782  -2.665  1.00  0.00      LIG  
ATOM   4398 H45  LIG     1      13.405  18.019  -4.329  1.00  0.00      LIG  
ATOM   4399 H46  LIG     1      15.047  18.443  -3.808  1.00  0.00      LIG  
ATOM   4400 H47  LIG     1      14.787  17.277  -5.120  1.00  0.00      LIG  
ATOM   4401 H48  LIG     1      14.021  15.255  -4.602  1.00  0.00      LIG  
ATOM   4402 H49  LIG     1      16.142  16.397  -0.218  1.00  0.00      LIG  
ATOM   4403 H50  LIG     1      15.082  17.214   0.995  1.00  0.00      LIG  
ATOM   4404 H51  LIG     1      16.767  17.718   0.776  1.00  0.00      LIG  
TER
REMARK  Energy: 82.0244
REMARK  SimpleFitness: 82.0244
REMARK  FullFitness: -888.1339
REMARK  InterFull: -27.3719
REMARK  IntraFull: 125.568
REMARK  solvFull: -1197.84
REMARK  surfFull: 211.51
REMARK  extraFull: 0.0
REMARK  deltaGcompsolvpol: -1197.84
REMARK  deltaGcompsolvnonpol: 211.51
REMARK  deltaGprotsolvpol: -1219.71
REMARK  deltaGprotsolvnonpol: 208.651
REMARK  deltaGligsolvpol: -12.51
REMARK  deltaGligsolvnonpol: 16.5535
REMARK  deltaGvdw: -27.3719
REMARK  deltaGelec: 0.0
REMARK  deltaG: -5.7708263
REMARK  Cluster: 2
REMARK  ClusterRank: 7
ATOM   4315 O    LIG     1      13.426  10.421  -0.560  1.00  0.00      LIG  
ATOM   4316 O1   LIG     1      19.235   9.975   2.690  1.00  0.00      LIG  
ATOM   4317 O2   LIG     1      14.045  14.858  -0.735  1.00  0.00      LIG  
ATOM   4318 O3   LIG     1      14.268  18.188  -1.109  1.00  0.00      LIG  
ATOM   4319 O4   LIG     1      13.316  15.757  -3.781  1.00  0.00      LIG  
ATOM   4320 O5   LIG     1      16.208  19.258  -0.683  1.00  0.00      LIG  
ATOM   4321 C    LIG     1      13.756  12.247   2.776  1.00  0.00      LIG  
ATOM   4322 C1   LIG     1      13.851  11.016   1.833  1.00  0.00      LIG  
ATOM   4323 C2   LIG     1      15.129  10.102   1.982  1.00  0.00      LIG  
ATOM   4324 C3   LIG     1      12.308  12.827   2.760  1.00  0.00      LIG  
ATOM   4325 C4   LIG     1      15.670   9.972   3.448  1.00  0.00      LIG  
ATOM   4326 C5   LIG     1      14.111  11.805   4.178  1.00  0.00      LIG  
ATOM   4327 C6   LIG     1      13.459  11.473   0.397  1.00  0.00      LIG  
ATOM   4328 C7   LIG     1      15.505  11.251   4.260  1.00  0.00      LIG  
ATOM   4329 C8   LIG     1      11.908  13.143   1.367  1.00  0.00      LIG  
ATOM   4330 C9   LIG     1      17.120   9.406   3.629  1.00  0.00      LIG  
ATOM   4331 C10  LIG     1      16.236  10.515   1.004  1.00  0.00      LIG  
ATOM   4332 C11  LIG     1      12.125  14.174   3.465  1.00  0.00      LIG  
ATOM   4333 C12  LIG     1      12.056  12.069   0.355  1.00  0.00      LIG  
ATOM   4334 C13  LIG     1      14.745  13.358   2.389  1.00  0.00      LIG  
ATOM   4335 C14  LIG     1      14.678   8.692   1.579  1.00  0.00      LIG  
ATOM   4336 C15  LIG     1      11.449  14.386   1.201  1.00  0.00      LIG  
ATOM   4337 C16  LIG     1      11.252  11.896   3.365  1.00  0.00      LIG  
ATOM   4338 C17  LIG     1      11.486  15.133   2.481  1.00  0.00      LIG  
ATOM   4339 C18  LIG     1      17.500   9.701   1.129  1.00  0.00      LIG  
ATOM   4340 C19  LIG     1      18.034   9.835   2.511  1.00  0.00      LIG  
ATOM   4341 C20  LIG     1      17.146   7.883   3.725  1.00  0.00      LIG  
ATOM   4342 C21  LIG     1      17.797   9.843   4.928  1.00  0.00      LIG  
ATOM   4343 C22  LIG     1      10.830  14.976  -0.038  1.00  0.00      LIG  
ATOM   4344 C23  LIG     1      11.781  15.381  -1.167  1.00  0.00      LIG  
ATOM   4345 C24  LIG     1       9.924  16.154   0.282  1.00  0.00      LIG  
ATOM   4346 C25  LIG     1      13.139  15.952  -0.761  1.00  0.00      LIG  
ATOM   4347 C26  LIG     1      13.610  17.059  -1.737  1.00  0.00      LIG  
ATOM   4348 C27  LIG     1      14.186  16.680  -3.131  1.00  0.00      LIG  
ATOM   4349 C28  LIG     1      15.585  16.082  -3.165  1.00  0.00      LIG  
ATOM   4350 C29  LIG     1      14.238  17.925  -3.999  1.00  0.00      LIG  
ATOM   4351 C30  LIG     1      15.567  18.218  -0.658  1.00  0.00      LIG  
ATOM   4352 C31  LIG     1      15.988  17.088   0.231  1.00  0.00      LIG  
ATOM   4353 H    LIG     1      13.049  10.345   2.141  1.00  0.00      LIG  
ATOM   4354 H1   LIG     1      15.008   9.258   3.945  1.00  0.00      LIG  
ATOM   4355 H2   LIG     1      13.428  11.032   4.532  1.00  0.00      LIG  
ATOM   4356 H3   LIG     1      14.028  12.648   4.867  1.00  0.00      LIG  
ATOM   4357 H4   LIG     1      14.179  12.206   0.026  1.00  0.00      LIG  
ATOM   4358 H5   LIG     1      16.257  11.990   3.978  1.00  0.00      LIG  
ATOM   4359 H6   LIG     1      15.647  11.046   5.324  1.00  0.00      LIG  
ATOM   4360 H7   LIG     1      16.498  11.562   1.141  1.00  0.00      LIG  
ATOM   4361 H8   LIG     1      15.893  10.413  -0.026  1.00  0.00      LIG  
ATOM   4362 H9   LIG     1      13.043  14.606   3.865  1.00  0.00      LIG  
ATOM   4363 H10  LIG     1      11.463  14.066   4.326  1.00  0.00      LIG  
ATOM   4364 H11  LIG     1      11.317  11.287   0.549  1.00  0.00      LIG  
ATOM   4365 H12  LIG     1      11.842  12.433  -0.654  1.00  0.00      LIG  
ATOM   4366 H13  LIG     1      15.745  12.988   2.186  1.00  0.00      LIG  
ATOM   4367 H14  LIG     1      14.864  14.081   3.198  1.00  0.00      LIG  
ATOM   4368 H15  LIG     1      14.426  13.908   1.506  1.00  0.00      LIG  
ATOM   4369 H16  LIG     1      14.417   8.622   0.526  1.00  0.00      LIG  
ATOM   4370 H17  LIG     1      13.809   8.381   2.162  1.00  0.00      LIG  
ATOM   4371 H18  LIG     1      15.443   7.939   1.723  1.00  0.00      LIG  
ATOM   4372 H19  LIG     1      11.246  10.905   2.904  1.00  0.00      LIG  
ATOM   4373 H20  LIG     1      10.247  12.312   3.245  1.00  0.00      LIG  
ATOM   4374 H21  LIG     1      11.408  11.767   4.439  1.00  0.00      LIG  
ATOM   4375 H22  LIG     1      12.081  16.046   2.390  1.00  0.00      LIG  
ATOM   4376 H23  LIG     1      10.481  15.394   2.823  1.00  0.00      LIG  
ATOM   4377 H24  LIG     1      18.251  10.096   0.439  1.00  0.00      LIG  
ATOM   4378 H25  LIG     1      17.345   8.646   0.896  1.00  0.00      LIG  
ATOM   4379 H26  LIG     1      18.121   7.535   4.079  1.00  0.00      LIG  
ATOM   4380 H27  LIG     1      16.982   7.386   2.769  1.00  0.00      LIG  
ATOM   4381 H28  LIG     1      16.393   7.534   4.436  1.00  0.00      LIG  
ATOM   4382 H29  LIG     1      17.173   9.588   5.789  1.00  0.00      LIG  
ATOM   4383 H30  LIG     1      18.019  10.915   4.952  1.00  0.00      LIG  
ATOM   4384 H31  LIG     1      18.752   9.328   5.070  1.00  0.00      LIG  
ATOM   4385 H32  LIG     1      10.166  14.214  -0.457  1.00  0.00      LIG  
ATOM   4386 H33  LIG     1      13.063  10.802  -1.377  1.00  0.00      LIG  
ATOM   4387 H34  LIG     1      11.255  16.114  -1.781  1.00  0.00      LIG  
ATOM   4388 H35  LIG     1      11.929  14.502  -1.803  1.00  0.00      LIG  
ATOM   4389 H36  LIG     1      10.489  16.999   0.678  1.00  0.00      LIG  
ATOM   4390 H37  LIG     1       9.413  16.493  -0.624  1.00  0.00      LIG  
ATOM   4391 H38  LIG     1       9.153  15.878   1.008  1.00  0.00      LIG  
ATOM   4392 H39  LIG     1      13.081  16.363   0.250  1.00  0.00      LIG  
ATOM   4393 H40  LIG     1      12.659  17.530  -1.996  1.00  0.00      LIG  
ATOM   4394 H41  LIG     1      14.930  15.224  -0.574  1.00  0.00      LIG  
ATOM   4395 H42  LIG     1      15.856  15.813  -4.190  1.00  0.00      LIG  
ATOM   4396 H43  LIG     1      15.648  15.163  -2.581  1.00  0.00      LIG  
ATOM   4397 H44  LIG     1      16.331  16.789  -2.796  1.00  0.00      LIG  
ATOM   4398 H45  LIG     1      13.258  18.407  -4.041  1.00  0.00      LIG  
ATOM   4399 H46  LIG     1      14.964  18.645  -3.615  1.00  0.00      LIG  
ATOM   4400 H47  LIG     1      14.514  17.669  -5.026  1.00  0.00      LIG  
ATOM   4401 H48  LIG     1      13.564  15.754  -4.722  1.00  0.00      LIG  
ATOM   4402 H49  LIG     1      16.150  16.182  -0.355  1.00  0.00      LIG  
ATOM   4403 H50  LIG     1      15.243  16.933   1.017  1.00  0.00      LIG  
ATOM   4404 H51  LIG     1      16.936  17.362   0.702  1.00  0.00      LIG  
TER
REMARK  Energy: 60.4386
REMARK  SimpleFitness: 60.4386
REMARK  FullFitness: -912.19934
REMARK  InterFull: -21.6683
REMARK  IntraFull: 97.94
REMARK  solvFull: -1200.68
REMARK  surfFull: 212.209
REMARK  extraFull: 0.0
REMARK  deltaGcompsolvpol: -1200.68
REMARK  deltaGcompsolvnonpol: 212.209
REMARK  deltaGprotsolvpol: -1219.71
REMARK  deltaGprotsolvnonpol: 208.651
REMARK  deltaGligsolvpol: -12.3272
REMARK  deltaGligsolvnonpol: 16.6814
REMARK  deltaGvdw: -21.6683
REMARK  deltaGelec: 0.0
REMARK  deltaG: -5.3622403
REMARK  Cluster: 3
REMARK  ClusterRank: 0
ATOM   4315 O    LIG     1      15.962  12.355  -0.329  1.00  0.00      LIG  
ATOM   4316 O1   LIG     1      17.878  18.073   2.501  1.00  0.00      LIG  
ATOM   4317 O2   LIG     1      11.215  12.600  -0.753  1.00  0.00      LIG  
ATOM   4318 O3   LIG     1       9.980  14.833   1.828  1.00  0.00      LIG  
ATOM   4319 O4   LIG     1      10.538  16.816  -0.276  1.00  0.00      LIG  
ATOM   4320 O5   LIG     1       8.150  15.965   1.010  1.00  0.00      LIG  
ATOM   4321 C    LIG     1      15.432  12.905   3.415  1.00  0.00      LIG  
ATOM   4322 C1   LIG     1      16.259  12.849   2.104  1.00  0.00      LIG  
ATOM   4323 C2   LIG     1      17.305  14.011   1.898  1.00  0.00      LIG  
ATOM   4324 C3   LIG     1      14.641  11.579   3.619  1.00  0.00      LIG  
ATOM   4325 C4   LIG     1      17.994  14.523   3.215  1.00  0.00      LIG  
ATOM   4326 C5   LIG     1      16.407  13.097   4.557  1.00  0.00      LIG  
ATOM   4327 C6   LIG     1      15.299  12.535   0.916  1.00  0.00      LIG  
ATOM   4328 C7   LIG     1      17.125  14.413   4.462  1.00  0.00      LIG  
ATOM   4329 C8   LIG     1      13.809  11.308   2.421  1.00  0.00      LIG  
ATOM   4330 C9   LIG     1      18.679  15.929   3.167  1.00  0.00      LIG  
ATOM   4331 C10  LIG     1      16.703  15.149   1.059  1.00  0.00      LIG  
ATOM   4332 C11  LIG     1      13.584  11.612   4.721  1.00  0.00      LIG  
ATOM   4333 C12  LIG     1      14.525  11.238   1.128  1.00  0.00      LIG  
ATOM   4334 C13  LIG     1      14.444  14.081   3.438  1.00  0.00      LIG  
ATOM   4335 C14  LIG     1      18.446  13.405   1.074  1.00  0.00      LIG  
ATOM   4336 C15  LIG     1      12.491  11.273   2.652  1.00  0.00      LIG  
ATOM   4337 C16  LIG     1      15.535  10.373   3.922  1.00  0.00      LIG  
ATOM   4338 C17  LIG     1      12.215  11.661   4.060  1.00  0.00      LIG  
ATOM   4339 C18  LIG     1      17.586  16.361   0.915  1.00  0.00      LIG  
ATOM   4340 C19  LIG     1      17.929  16.876   2.268  1.00  0.00      LIG  
ATOM   4341 C20  LIG     1      20.129  15.856   2.696  1.00  0.00      LIG  
ATOM   4342 C21  LIG     1      18.787  16.616   4.531  1.00  0.00      LIG  
ATOM   4343 C22  LIG     1      11.379  10.965   1.679  1.00  0.00      LIG  
ATOM   4344 C23  LIG     1      10.464  12.157   1.454  1.00  0.00      LIG  
ATOM   4345 C24  LIG     1      10.525   9.808   2.162  1.00  0.00      LIG  
ATOM   4346 C25  LIG     1      11.152  13.174   0.551  1.00  0.00      LIG  
ATOM   4347 C26  LIG     1      10.427  14.526   0.488  1.00  0.00      LIG  
ATOM   4348 C27  LIG     1      11.346  15.669  -0.016  1.00  0.00      LIG  
ATOM   4349 C28  LIG     1      12.118  15.400  -1.296  1.00  0.00      LIG  
ATOM   4350 C29  LIG     1      12.385  16.033   1.026  1.00  0.00      LIG  
ATOM   4351 C30  LIG     1       8.783  15.485   1.939  1.00  0.00      LIG  
ATOM   4352 C31  LIG     1       8.407  15.639   3.377  1.00  0.00      LIG  
ATOM   4353 H    LIG     1      16.895  11.966   2.191  1.00  0.00      LIG  
ATOM   4354 H1   LIG     1      18.801  13.811   3.411  1.00  0.00      LIG  
ATOM   4355 H2   LIG     1      17.165  12.309   4.559  1.00  0.00      LIG  
ATOM   4356 H3   LIG     1      15.884  13.053   5.515  1.00  0.00      LIG  
ATOM   4357 H4   LIG     1      14.591  13.357   0.778  1.00  0.00      LIG  
ATOM   4358 H5   LIG     1      16.435  15.255   4.535  1.00  0.00      LIG  
ATOM   4359 H6   LIG     1      17.757  14.450   5.353  1.00  0.00      LIG  
ATOM   4360 H7   LIG     1      15.752  15.474   1.476  1.00  0.00      LIG  
ATOM   4361 H8   LIG     1      16.487  14.798   0.048  1.00  0.00      LIG  
ATOM   4362 H9   LIG     1      13.733  12.421   5.428  1.00  0.00      LIG  
ATOM   4363 H10  LIG     1      13.646  10.699   5.320  1.00  0.00      LIG  
ATOM   4364 H11  LIG     1      15.208  10.383   1.125  1.00  0.00      LIG  
ATOM   4365 H12  LIG     1      13.840  11.075   0.291  1.00  0.00      LIG  
ATOM   4366 H13  LIG     1      14.893  15.031   3.157  1.00  0.00      LIG  
ATOM   4367 H14  LIG     1      14.035  14.235   4.438  1.00  0.00      LIG  
ATOM   4368 H15  LIG     1      13.604  13.914   2.765  1.00  0.00      LIG  
ATOM   4369 H16  LIG     1      18.129  13.087   0.084  1.00  0.00      LIG  
ATOM   4370 H17  LIG     1      18.872  12.538   1.586  1.00  0.00      LIG  
ATOM   4371 H18  LIG     1      19.255  14.106   0.895  1.00  0.00      LIG  
ATOM   4372 H19  LIG     1      16.355  10.268   3.209  1.00  0.00      LIG  
ATOM   4373 H20  LIG     1      14.963   9.441   3.894  1.00  0.00      LIG  
ATOM   4374 H21  LIG     1      15.964  10.447   4.925  1.00  0.00      LIG  
ATOM   4375 H22  LIG     1      11.806  12.674   4.099  1.00  0.00      LIG  
ATOM   4376 H23  LIG     1      11.515  10.988   4.556  1.00  0.00      LIG  
ATOM   4377 H24  LIG     1      17.041  17.146   0.384  1.00  0.00      LIG  
ATOM   4378 H25  LIG     1      18.501  16.145   0.359  1.00  0.00      LIG  
ATOM   4379 H26  LIG     1      20.634  16.814   2.853  1.00  0.00      LIG  
ATOM   4380 H27  LIG     1      20.228  15.636   1.633  1.00  0.00      LIG  
ATOM   4381 H28  LIG     1      20.675  15.095   3.259  1.00  0.00      LIG  
ATOM   4382 H29  LIG     1      19.293  15.968   5.253  1.00  0.00      LIG  
ATOM   4383 H30  LIG     1      17.814  16.911   4.936  1.00  0.00      LIG  
ATOM   4384 H31  LIG     1      19.381  17.532   4.463  1.00  0.00      LIG  
ATOM   4385 H32  LIG     1      11.802  10.659   0.721  1.00  0.00      LIG  
ATOM   4386 H33  LIG     1      16.651  11.685  -0.182  1.00  0.00      LIG  
ATOM   4387 H34  LIG     1      10.177  12.576   2.421  1.00  0.00      LIG  
ATOM   4388 H35  LIG     1       9.544  11.812   0.972  1.00  0.00      LIG  
ATOM   4389 H36  LIG     1       9.737   9.594   1.435  1.00  0.00      LIG  
ATOM   4390 H37  LIG     1      11.126   8.902   2.273  1.00  0.00      LIG  
ATOM   4391 H38  LIG     1      10.046  10.031   3.119  1.00  0.00      LIG  
ATOM   4392 H39  LIG     1      12.174  13.313   0.901  1.00  0.00      LIG  
ATOM   4393 H40  LIG     1       9.569  14.424  -0.189  1.00  0.00      LIG  
ATOM   4394 H41  LIG     1      11.608  11.716  -0.646  1.00  0.00      LIG  
ATOM   4395 H42  LIG     1      12.832  14.582  -1.176  1.00  0.00      LIG  
ATOM   4396 H43  LIG     1      12.676  16.292  -1.599  1.00  0.00      LIG  
ATOM   4397 H44  LIG     1      11.448  15.161  -2.120  1.00  0.00      LIG  
ATOM   4398 H45  LIG     1      13.082  16.768   0.614  1.00  0.00      LIG  
ATOM   4399 H46  LIG     1      11.928  16.477   1.915  1.00  0.00      LIG  
ATOM   4400 H47  LIG     1      12.974  15.166   1.311  1.00  0.00      LIG  
ATOM   4401 H48  LIG     1       9.698  16.673   0.189  1.00  0.00      LIG  
ATOM   4402 H49  LIG     1       8.951  16.482   3.812  1.00  0.00      LIG  
ATOM   4403 H50  LIG     1       7.331  15.821   3.440  1.00  0.00      LIG  
ATOM   4404 H51  LIG     1       8.627  14.719   3.927  1.00  0.00      LIG  
TER
REMARK  Energy: 60.4386
REMARK  SimpleFitness: 60.4386
REMARK  FullFitness: -912.19934
REMARK  InterFull: -21.6683
REMARK  IntraFull: 97.94
REMARK  solvFull: -1200.68
REMARK  surfFull: 212.209
REMARK  extraFull: 0.0
REMARK  deltaGcompsolvpol: -1200.68
REMARK  deltaGcompsolvnonpol: 212.209
REMARK  deltaGprotsolvpol: -1219.71
REMARK  deltaGprotsolvnonpol: 208.651
REMARK  deltaGligsolvpol: -12.3272
REMARK  deltaGligsolvnonpol: 16.6814
REMARK  deltaGvdw: -21.6683
REMARK  deltaGelec: 0.0
REMARK  deltaG: -5.3622403
REMARK  Cluster: 3
REMARK  ClusterRank: 1
ATOM   4315 O    LIG     1      15.962  12.355  -0.329  1.00  0.00      LIG  
ATOM   4316 O1   LIG     1      17.878  18.073   2.501  1.00  0.00      LIG  
ATOM   4317 O2   LIG     1      11.215  12.600  -0.753  1.00  0.00      LIG  
ATOM   4318 O3   LIG     1       9.980  14.833   1.828  1.00  0.00      LIG  
ATOM   4319 O4   LIG     1      10.538  16.816  -0.276  1.00  0.00      LIG  
ATOM   4320 O5   LIG     1       8.150  15.965   1.010  1.00  0.00      LIG  
ATOM   4321 C    LIG     1      15.432  12.905   3.415  1.00  0.00      LIG  
ATOM   4322 C1   LIG     1      16.259  12.849   2.104  1.00  0.00      LIG  
ATOM   4323 C2   LIG     1      17.305  14.011   1.898  1.00  0.00      LIG  
ATOM   4324 C3   LIG     1      14.641  11.579   3.619  1.00  0.00      LIG  
ATOM   4325 C4   LIG     1      17.994  14.523   3.215  1.00  0.00      LIG  
ATOM   4326 C5   LIG     1      16.407  13.097   4.557  1.00  0.00      LIG  
ATOM   4327 C6   LIG     1      15.299  12.535   0.916  1.00  0.00      LIG  
ATOM   4328 C7   LIG     1      17.125  14.413   4.462  1.00  0.00      LIG  
ATOM   4329 C8   LIG     1      13.809  11.308   2.421  1.00  0.00      LIG  
ATOM   4330 C9   LIG     1      18.679  15.929   3.167  1.00  0.00      LIG  
ATOM   4331 C10  LIG     1      16.703  15.149   1.059  1.00  0.00      LIG  
ATOM   4332 C11  LIG     1      13.584  11.612   4.721  1.00  0.00      LIG  
ATOM   4333 C12  LIG     1      14.525  11.238   1.128  1.00  0.00      LIG  
ATOM   4334 C13  LIG     1      14.444  14.081   3.438  1.00  0.00      LIG  
ATOM   4335 C14  LIG     1      18.446  13.405   1.074  1.00  0.00      LIG  
ATOM   4336 C15  LIG     1      12.491  11.273   2.652  1.00  0.00      LIG  
ATOM   4337 C16  LIG     1      15.535  10.373   3.922  1.00  0.00      LIG  
ATOM   4338 C17  LIG     1      12.215  11.661   4.060  1.00  0.00      LIG  
ATOM   4339 C18  LIG     1      17.586  16.361   0.915  1.00  0.00      LIG  
ATOM   4340 C19  LIG     1      17.929  16.876   2.268  1.00  0.00      LIG  
ATOM   4341 C20  LIG     1      20.129  15.856   2.696  1.00  0.00      LIG  
ATOM   4342 C21  LIG     1      18.787  16.616   4.531  1.00  0.00      LIG  
ATOM   4343 C22  LIG     1      11.379  10.965   1.679  1.00  0.00      LIG  
ATOM   4344 C23  LIG     1      10.464  12.157   1.454  1.00  0.00      LIG  
ATOM   4345 C24  LIG     1      10.525   9.808   2.162  1.00  0.00      LIG  
ATOM   4346 C25  LIG     1      11.152  13.174   0.551  1.00  0.00      LIG  
ATOM   4347 C26  LIG     1      10.427  14.526   0.488  1.00  0.00      LIG  
ATOM   4348 C27  LIG     1      11.346  15.669  -0.016  1.00  0.00      LIG  
ATOM   4349 C28  LIG     1      12.118  15.400  -1.296  1.00  0.00      LIG  
ATOM   4350 C29  LIG     1      12.385  16.033   1.026  1.00  0.00      LIG  
ATOM   4351 C30  LIG     1       8.783  15.485   1.939  1.00  0.00      LIG  
ATOM   4352 C31  LIG     1       8.407  15.639   3.377  1.00  0.00      LIG  
ATOM   4353 H    LIG     1      16.895  11.966   2.191  1.00  0.00      LIG  
ATOM   4354 H1   LIG     1      18.801  13.811   3.411  1.00  0.00      LIG  
ATOM   4355 H2   LIG     1      17.165  12.309   4.559  1.00  0.00      LIG  
ATOM   4356 H3   LIG     1      15.884  13.053   5.515  1.00  0.00      LIG  
ATOM   4357 H4   LIG     1      14.591  13.357   0.778  1.00  0.00      LIG  
ATOM   4358 H5   LIG     1      16.435  15.255   4.535  1.00  0.00      LIG  
ATOM   4359 H6   LIG     1      17.757  14.450   5.353  1.00  0.00      LIG  
ATOM   4360 H7   LIG     1      15.752  15.474   1.476  1.00  0.00      LIG  
ATOM   4361 H8   LIG     1      16.487  14.798   0.048  1.00  0.00      LIG  
ATOM   4362 H9   LIG     1      13.733  12.421   5.428  1.00  0.00      LIG  
ATOM   4363 H10  LIG     1      13.646  10.699   5.320  1.00  0.00      LIG  
ATOM   4364 H11  LIG     1      15.208  10.383   1.125  1.00  0.00      LIG  
ATOM   4365 H12  LIG     1      13.840  11.075   0.291  1.00  0.00      LIG  
ATOM   4366 H13  LIG     1      14.893  15.031   3.157  1.00  0.00      LIG  
ATOM   4367 H14  LIG     1      14.035  14.235   4.438  1.00  0.00      LIG  
ATOM   4368 H15  LIG     1      13.604  13.914   2.765  1.00  0.00      LIG  
ATOM   4369 H16  LIG     1      18.129  13.087   0.084  1.00  0.00      LIG  
ATOM   4370 H17  LIG     1      18.872  12.538   1.586  1.00  0.00      LIG  
ATOM   4371 H18  LIG     1      19.255  14.106   0.895  1.00  0.00      LIG  
ATOM   4372 H19  LIG     1      16.355  10.268   3.209  1.00  0.00      LIG  
ATOM   4373 H20  LIG     1      14.963   9.441   3.894  1.00  0.00      LIG  
ATOM   4374 H21  LIG     1      15.964  10.447   4.925  1.00  0.00      LIG  
ATOM   4375 H22  LIG     1      11.806  12.674   4.099  1.00  0.00      LIG  
ATOM   4376 H23  LIG     1      11.515  10.988   4.556  1.00  0.00      LIG  
ATOM   4377 H24  LIG     1      17.041  17.146   0.384  1.00  0.00      LIG  
ATOM   4378 H25  LIG     1      18.501  16.145   0.359  1.00  0.00      LIG  
ATOM   4379 H26  LIG     1      20.634  16.814   2.853  1.00  0.00      LIG  
ATOM   4380 H27  LIG     1      20.228  15.636   1.633  1.00  0.00      LIG  
ATOM   4381 H28  LIG     1      20.675  15.095   3.259  1.00  0.00      LIG  
ATOM   4382 H29  LIG     1      19.293  15.968   5.253  1.00  0.00      LIG  
ATOM   4383 H30  LIG     1      17.814  16.911   4.936  1.00  0.00      LIG  
ATOM   4384 H31  LIG     1      19.381  17.532   4.463  1.00  0.00      LIG  
ATOM   4385 H32  LIG     1      11.802  10.659   0.721  1.00  0.00      LIG  
ATOM   4386 H33  LIG     1      16.651  11.685  -0.182  1.00  0.00      LIG  
ATOM   4387 H34  LIG     1      10.177  12.576   2.421  1.00  0.00      LIG  
ATOM   4388 H35  LIG     1       9.544  11.812   0.972  1.00  0.00      LIG  
ATOM   4389 H36  LIG     1       9.737   9.594   1.435  1.00  0.00      LIG  
ATOM   4390 H37  LIG     1      11.126   8.902   2.273  1.00  0.00      LIG  
ATOM   4391 H38  LIG     1      10.046  10.031   3.119  1.00  0.00      LIG  
ATOM   4392 H39  LIG     1      12.174  13.313   0.901  1.00  0.00      LIG  
ATOM   4393 H40  LIG     1       9.569  14.424  -0.189  1.00  0.00      LIG  
ATOM   4394 H41  LIG     1      11.608  11.716  -0.646  1.00  0.00      LIG  
ATOM   4395 H42  LIG     1      12.832  14.582  -1.176  1.00  0.00      LIG  
ATOM   4396 H43  LIG     1      12.676  16.292  -1.599  1.00  0.00      LIG  
ATOM   4397 H44  LIG     1      11.448  15.161  -2.120  1.00  0.00      LIG  
ATOM   4398 H45  LIG     1      13.082  16.768   0.614  1.00  0.00      LIG  
ATOM   4399 H46  LIG     1      11.928  16.477   1.915  1.00  0.00      LIG  
ATOM   4400 H47  LIG     1      12.974  15.166   1.311  1.00  0.00      LIG  
ATOM   4401 H48  LIG     1       9.698  16.673   0.189  1.00  0.00      LIG  
ATOM   4402 H49  LIG     1       8.951  16.482   3.812  1.00  0.00      LIG  
ATOM   4403 H50  LIG     1       7.331  15.821   3.440  1.00  0.00      LIG  
ATOM   4404 H51  LIG     1       8.627  14.719   3.927  1.00  0.00      LIG  
TER
REMARK  Energy: 60.283
REMARK  SimpleFitness: 60.283
REMARK  FullFitness: -912.0148
REMARK  InterFull: -23.8446
REMARK  IntraFull: 99.5329
REMARK  solvFull: -1200.27
REMARK  surfFull: 212.567
REMARK  extraFull: 0.0
REMARK  deltaGcompsolvpol: -1200.27
REMARK  deltaGcompsolvnonpol: 212.567
REMARK  deltaGprotsolvpol: -1219.71
REMARK  deltaGprotsolvnonpol: 208.651
REMARK  deltaGligsolvpol: -12.3501
REMARK  deltaGligsolvnonpol: 16.7282
REMARK  deltaGvdw: -23.8446
REMARK  deltaGelec: 0.0
REMARK  deltaG: -5.5121827
REMARK  Cluster: 3
REMARK  ClusterRank: 2
ATOM   4315 O    LIG     1      15.889  12.214  -0.625  1.00  0.00      LIG  
ATOM   4316 O1   LIG     1      17.505  18.195   1.852  1.00  0.00      LIG  
ATOM   4317 O2   LIG     1      11.031  12.728  -0.836  1.00  0.00      LIG  
ATOM   4318 O3   LIG     1       9.447  14.548   1.858  1.00  0.00      LIG  
ATOM   4319 O4   LIG     1      10.211  16.817  -0.051  1.00  0.00      LIG  
ATOM   4320 O5   LIG     1       7.818  15.947   1.047  1.00  0.00      LIG  
ATOM   4321 C    LIG     1      15.285  12.985   3.063  1.00  0.00      LIG  
ATOM   4322 C1   LIG     1      16.128  12.882   1.767  1.00  0.00      LIG  
ATOM   4323 C2   LIG     1      17.125  14.076   1.507  1.00  0.00      LIG  
ATOM   4324 C3   LIG     1      14.527  11.653   3.338  1.00  0.00      LIG  
ATOM   4325 C4   LIG     1      17.771  14.699   2.799  1.00  0.00      LIG  
ATOM   4326 C5   LIG     1      16.238  13.272   4.202  1.00  0.00      LIG  
ATOM   4327 C6   LIG     1      15.191  12.474   0.587  1.00  0.00      LIG  
ATOM   4328 C7   LIG     1      16.903  14.608   4.049  1.00  0.00      LIG  
ATOM   4329 C8   LIG     1      13.698  11.305   2.159  1.00  0.00      LIG  
ATOM   4330 C9   LIG     1      18.379  16.136   2.680  1.00  0.00      LIG  
ATOM   4331 C10  LIG     1      16.491  15.132   0.589  1.00  0.00      LIG  
ATOM   4332 C11  LIG     1      13.481  11.720   4.450  1.00  0.00      LIG  
ATOM   4333 C12  LIG     1      14.411  11.192   0.865  1.00  0.00      LIG  
ATOM   4334 C13  LIG     1      14.267  14.130   2.986  1.00  0.00      LIG  
ATOM   4335 C14  LIG     1      18.306  13.475   0.737  1.00  0.00      LIG  
ATOM   4336 C15  LIG     1      12.384  11.234   2.409  1.00  0.00      LIG  
ATOM   4337 C16  LIG     1      15.450  10.482   3.684  1.00  0.00      LIG  
ATOM   4338 C17  LIG     1      12.106  11.652   3.807  1.00  0.00      LIG  
ATOM   4339 C18  LIG     1      17.326  16.368   0.381  1.00  0.00      LIG  
ATOM   4340 C19  LIG     1      17.612  16.986   1.703  1.00  0.00      LIG  
ATOM   4341 C20  LIG     1      19.842  16.107   2.248  1.00  0.00      LIG  
ATOM   4342 C21  LIG     1      18.412  16.911   3.999  1.00  0.00      LIG  
ATOM   4343 C22  LIG     1      11.271  10.871   1.458  1.00  0.00      LIG  
ATOM   4344 C23  LIG     1      10.258  11.995   1.290  1.00  0.00      LIG  
ATOM   4345 C24  LIG     1      10.526   9.645   1.948  1.00  0.00      LIG  
ATOM   4346 C25  LIG     1      10.878  13.155   0.517  1.00  0.00      LIG  
ATOM   4347 C26  LIG     1      10.070  14.463   0.559  1.00  0.00      LIG  
ATOM   4348 C27  LIG     1      10.992  15.698   0.369  1.00  0.00      LIG  
ATOM   4349 C28  LIG     1      12.072  15.546  -0.692  1.00  0.00      LIG  
ATOM   4350 C29  LIG     1      11.655  16.061   1.690  1.00  0.00      LIG  
ATOM   4351 C30  LIG     1       8.326  15.318   1.960  1.00  0.00      LIG  
ATOM   4352 C31  LIG     1       8.010  15.540   3.402  1.00  0.00      LIG  
ATOM   4353 H    LIG     1      16.796  12.030   1.909  1.00  0.00      LIG  
ATOM   4354 H1   LIG     1      18.613  14.045   3.038  1.00  0.00      LIG  
ATOM   4355 H2   LIG     1      17.024  12.514   4.251  1.00  0.00      LIG  
ATOM   4356 H3   LIG     1      15.707  13.254   5.157  1.00  0.00      LIG  
ATOM   4357 H4   LIG     1      14.480  13.278   0.374  1.00  0.00      LIG  
ATOM   4358 H5   LIG     1      16.176  15.420   4.087  1.00  0.00      LIG  
ATOM   4359 H6   LIG     1      17.528  14.715   4.939  1.00  0.00      LIG  
ATOM   4360 H7   LIG     1      15.521  15.446   0.972  1.00  0.00      LIG  
ATOM   4361 H8   LIG     1      16.304  14.710  -0.400  1.00  0.00      LIG  
ATOM   4362 H9   LIG     1      13.586  12.596   5.084  1.00  0.00      LIG  
ATOM   4363 H10  LIG     1      13.595  10.866   5.124  1.00  0.00      LIG  
ATOM   4364 H11  LIG     1      15.090  10.335   0.889  1.00  0.00      LIG  
ATOM   4365 H12  LIG     1      13.723  10.998   0.038  1.00  0.00      LIG  
ATOM   4366 H13  LIG     1      14.703  15.085   2.704  1.00  0.00      LIG  
ATOM   4367 H14  LIG     1      13.781  14.307   3.948  1.00  0.00      LIG  
ATOM   4368 H15  LIG     1      13.493  13.918   2.251  1.00  0.00      LIG  
ATOM   4369 H16  LIG     1      18.018  13.095  -0.241  1.00  0.00      LIG  
ATOM   4370 H17  LIG     1      18.753  12.652   1.301  1.00  0.00      LIG  
ATOM   4371 H18  LIG     1      19.092  14.198   0.541  1.00  0.00      LIG  
ATOM   4372 H19  LIG     1      16.250  10.345   2.952  1.00  0.00      LIG  
ATOM   4373 H20  LIG     1      14.892   9.542   3.728  1.00  0.00      LIG  
ATOM   4374 H21  LIG     1      15.909  10.620   4.667  1.00  0.00      LIG  
ATOM   4375 H22  LIG     1      11.629  12.636   3.820  1.00  0.00      LIG  
ATOM   4376 H23  LIG     1      11.459  10.951   4.338  1.00  0.00      LIG  
ATOM   4377 H24  LIG     1      16.760  17.090  -0.213  1.00  0.00      LIG  
ATOM   4378 H25  LIG     1      18.262  16.155  -0.139  1.00  0.00      LIG  
ATOM   4379 H26  LIG     1      20.294  17.097   2.354  1.00  0.00      LIG  
ATOM   4380 H27  LIG     1      19.979  15.822   1.205  1.00  0.00      LIG  
ATOM   4381 H28  LIG     1      20.410  15.413   2.873  1.00  0.00      LIG  
ATOM   4382 H29  LIG     1      18.926  16.338   4.776  1.00  0.00      LIG  
ATOM   4383 H30  LIG     1      17.413  17.182   4.357  1.00  0.00      LIG  
ATOM   4384 H31  LIG     1      18.963  17.850   3.888  1.00  0.00      LIG  
ATOM   4385 H32  LIG     1      11.685  10.626   0.478  1.00  0.00      LIG  
ATOM   4386 H33  LIG     1      16.558  11.538  -0.423  1.00  0.00      LIG  
ATOM   4387 H34  LIG     1       9.900  12.293   2.277  1.00  0.00      LIG  
ATOM   4388 H35  LIG     1       9.394  11.609   0.739  1.00  0.00      LIG  
ATOM   4389 H36  LIG     1       9.742   9.372   1.237  1.00  0.00      LIG  
ATOM   4390 H37  LIG     1      11.202   8.791   2.052  1.00  0.00      LIG  
ATOM   4391 H38  LIG     1      10.049   9.828   2.915  1.00  0.00      LIG  
ATOM   4392 H39  LIG     1      11.875  13.341   0.916  1.00  0.00      LIG  
ATOM   4393 H40  LIG     1       9.302  14.437  -0.223  1.00  0.00      LIG  
ATOM   4394 H41  LIG     1      11.476  11.863  -0.803  1.00  0.00      LIG  
ATOM   4395 H42  LIG     1      12.827  14.810  -0.405  1.00  0.00      LIG  
ATOM   4396 H43  LIG     1      12.581  16.500  -0.858  1.00  0.00      LIG  
ATOM   4397 H44  LIG     1      11.634  15.254  -1.649  1.00  0.00      LIG  
ATOM   4398 H45  LIG     1      11.021  16.720   2.290  1.00  0.00      LIG  
ATOM   4399 H46  LIG     1      11.869  15.172   2.281  1.00  0.00      LIG  
ATOM   4400 H47  LIG     1      12.601  16.581   1.520  1.00  0.00      LIG  
ATOM   4401 H48  LIG     1       9.325  16.699   0.340  1.00  0.00      LIG  
ATOM   4402 H49  LIG     1       8.675  16.307   3.807  1.00  0.00      LIG  
ATOM   4403 H50  LIG     1       6.971  15.865   3.488  1.00  0.00      LIG  
ATOM   4404 H51  LIG     1       8.124  14.609   3.963  1.00  0.00      LIG  
TER
REMARK  Energy: 60.283
REMARK  SimpleFitness: 60.283
REMARK  FullFitness: -912.0148
REMARK  InterFull: -23.8446
REMARK  IntraFull: 99.5329
REMARK  solvFull: -1200.27
REMARK  surfFull: 212.567
REMARK  extraFull: 0.0
REMARK  deltaGcompsolvpol: -1200.27
REMARK  deltaGcompsolvnonpol: 212.567
REMARK  deltaGprotsolvpol: -1219.71
REMARK  deltaGprotsolvnonpol: 208.651
REMARK  deltaGligsolvpol: -12.3501
REMARK  deltaGligsolvnonpol: 16.7282
REMARK  deltaGvdw: -23.8446
REMARK  deltaGelec: 0.0
REMARK  deltaG: -5.5121827
REMARK  Cluster: 3
REMARK  ClusterRank: 3
ATOM   4315 O    LIG     1      15.889  12.214  -0.625  1.00  0.00      LIG  
ATOM   4316 O1   LIG     1      17.505  18.195   1.852  1.00  0.00      LIG  
ATOM   4317 O2   LIG     1      11.031  12.728  -0.836  1.00  0.00      LIG  
ATOM   4318 O3   LIG     1       9.447  14.548   1.858  1.00  0.00      LIG  
ATOM   4319 O4   LIG     1      10.211  16.817  -0.051  1.00  0.00      LIG  
ATOM   4320 O5   LIG     1       7.818  15.947   1.047  1.00  0.00      LIG  
ATOM   4321 C    LIG     1      15.285  12.985   3.063  1.00  0.00      LIG  
ATOM   4322 C1   LIG     1      16.128  12.882   1.767  1.00  0.00      LIG  
ATOM   4323 C2   LIG     1      17.125  14.076   1.507  1.00  0.00      LIG  
ATOM   4324 C3   LIG     1      14.527  11.653   3.338  1.00  0.00      LIG  
ATOM   4325 C4   LIG     1      17.771  14.699   2.799  1.00  0.00      LIG  
ATOM   4326 C5   LIG     1      16.238  13.272   4.202  1.00  0.00      LIG  
ATOM   4327 C6   LIG     1      15.191  12.474   0.587  1.00  0.00      LIG  
ATOM   4328 C7   LIG     1      16.903  14.608   4.049  1.00  0.00      LIG  
ATOM   4329 C8   LIG     1      13.698  11.305   2.159  1.00  0.00      LIG  
ATOM   4330 C9   LIG     1      18.379  16.136   2.680  1.00  0.00      LIG  
ATOM   4331 C10  LIG     1      16.491  15.132   0.589  1.00  0.00      LIG  
ATOM   4332 C11  LIG     1      13.481  11.720   4.450  1.00  0.00      LIG  
ATOM   4333 C12  LIG     1      14.411  11.192   0.865  1.00  0.00      LIG  
ATOM   4334 C13  LIG     1      14.267  14.130   2.986  1.00  0.00      LIG  
ATOM   4335 C14  LIG     1      18.306  13.475   0.737  1.00  0.00      LIG  
ATOM   4336 C15  LIG     1      12.384  11.234   2.409  1.00  0.00      LIG  
ATOM   4337 C16  LIG     1      15.450  10.482   3.684  1.00  0.00      LIG  
ATOM   4338 C17  LIG     1      12.106  11.652   3.807  1.00  0.00      LIG  
ATOM   4339 C18  LIG     1      17.326  16.368   0.381  1.00  0.00      LIG  
ATOM   4340 C19  LIG     1      17.612  16.986   1.703  1.00  0.00      LIG  
ATOM   4341 C20  LIG     1      19.842  16.107   2.248  1.00  0.00      LIG  
ATOM   4342 C21  LIG     1      18.412  16.911   3.999  1.00  0.00      LIG  
ATOM   4343 C22  LIG     1      11.271  10.871   1.458  1.00  0.00      LIG  
ATOM   4344 C23  LIG     1      10.258  11.995   1.290  1.00  0.00      LIG  
ATOM   4345 C24  LIG     1      10.526   9.645   1.948  1.00  0.00      LIG  
ATOM   4346 C25  LIG     1      10.878  13.155   0.517  1.00  0.00      LIG  
ATOM   4347 C26  LIG     1      10.070  14.463   0.559  1.00  0.00      LIG  
ATOM   4348 C27  LIG     1      10.992  15.698   0.369  1.00  0.00      LIG  
ATOM   4349 C28  LIG     1      12.072  15.546  -0.692  1.00  0.00      LIG  
ATOM   4350 C29  LIG     1      11.655  16.061   1.690  1.00  0.00      LIG  
ATOM   4351 C30  LIG     1       8.326  15.318   1.960  1.00  0.00      LIG  
ATOM   4352 C31  LIG     1       8.010  15.540   3.402  1.00  0.00      LIG  
ATOM   4353 H    LIG     1      16.796  12.030   1.909  1.00  0.00      LIG  
ATOM   4354 H1   LIG     1      18.613  14.045   3.038  1.00  0.00      LIG  
ATOM   4355 H2   LIG     1      17.024  12.514   4.251  1.00  0.00      LIG  
ATOM   4356 H3   LIG     1      15.707  13.254   5.157  1.00  0.00      LIG  
ATOM   4357 H4   LIG     1      14.480  13.278   0.374  1.00  0.00      LIG  
ATOM   4358 H5   LIG     1      16.176  15.420   4.087  1.00  0.00      LIG  
ATOM   4359 H6   LIG     1      17.528  14.715   4.939  1.00  0.00      LIG  
ATOM   4360 H7   LIG     1      15.521  15.446   0.972  1.00  0.00      LIG  
ATOM   4361 H8   LIG     1      16.304  14.710  -0.400  1.00  0.00      LIG  
ATOM   4362 H9   LIG     1      13.586  12.596   5.084  1.00  0.00      LIG  
ATOM   4363 H10  LIG     1      13.595  10.866   5.124  1.00  0.00      LIG  
ATOM   4364 H11  LIG     1      15.090  10.335   0.889  1.00  0.00      LIG  
ATOM   4365 H12  LIG     1      13.723  10.998   0.038  1.00  0.00      LIG  
ATOM   4366 H13  LIG     1      14.703  15.085   2.704  1.00  0.00      LIG  
ATOM   4367 H14  LIG     1      13.781  14.307   3.948  1.00  0.00      LIG  
ATOM   4368 H15  LIG     1      13.493  13.918   2.251  1.00  0.00      LIG  
ATOM   4369 H16  LIG     1      18.018  13.095  -0.241  1.00  0.00      LIG  
ATOM   4370 H17  LIG     1      18.753  12.652   1.301  1.00  0.00      LIG  
ATOM   4371 H18  LIG     1      19.092  14.198   0.541  1.00  0.00      LIG  
ATOM   4372 H19  LIG     1      16.250  10.345   2.952  1.00  0.00      LIG  
ATOM   4373 H20  LIG     1      14.892   9.542   3.728  1.00  0.00      LIG  
ATOM   4374 H21  LIG     1      15.909  10.620   4.667  1.00  0.00      LIG  
ATOM   4375 H22  LIG     1      11.629  12.636   3.820  1.00  0.00      LIG  
ATOM   4376 H23  LIG     1      11.459  10.951   4.338  1.00  0.00      LIG  
ATOM   4377 H24  LIG     1      16.760  17.090  -0.213  1.00  0.00      LIG  
ATOM   4378 H25  LIG     1      18.262  16.155  -0.139  1.00  0.00      LIG  
ATOM   4379 H26  LIG     1      20.294  17.097   2.354  1.00  0.00      LIG  
ATOM   4380 H27  LIG     1      19.979  15.822   1.205  1.00  0.00      LIG  
ATOM   4381 H28  LIG     1      20.410  15.413   2.873  1.00  0.00      LIG  
ATOM   4382 H29  LIG     1      18.926  16.338   4.776  1.00  0.00      LIG  
ATOM   4383 H30  LIG     1      17.413  17.182   4.357  1.00  0.00      LIG  
ATOM   4384 H31  LIG     1      18.963  17.850   3.888  1.00  0.00      LIG  
ATOM   4385 H32  LIG     1      11.685  10.626   0.478  1.00  0.00      LIG  
ATOM   4386 H33  LIG     1      16.558  11.538  -0.423  1.00  0.00      LIG  
ATOM   4387 H34  LIG     1       9.900  12.293   2.277  1.00  0.00      LIG  
ATOM   4388 H35  LIG     1       9.394  11.609   0.739  1.00  0.00      LIG  
ATOM   4389 H36  LIG     1       9.742   9.372   1.237  1.00  0.00      LIG  
ATOM   4390 H37  LIG     1      11.202   8.791   2.052  1.00  0.00      LIG  
ATOM   4391 H38  LIG     1      10.049   9.828   2.915  1.00  0.00      LIG  
ATOM   4392 H39  LIG     1      11.875  13.341   0.916  1.00  0.00      LIG  
ATOM   4393 H40  LIG     1       9.302  14.437  -0.223  1.00  0.00      LIG  
ATOM   4394 H41  LIG     1      11.476  11.863  -0.803  1.00  0.00      LIG  
ATOM   4395 H42  LIG     1      12.827  14.810  -0.405  1.00  0.00      LIG  
ATOM   4396 H43  LIG     1      12.581  16.500  -0.858  1.00  0.00      LIG  
ATOM   4397 H44  LIG     1      11.634  15.254  -1.649  1.00  0.00      LIG  
ATOM   4398 H45  LIG     1      11.021  16.720   2.290  1.00  0.00      LIG  
ATOM   4399 H46  LIG     1      11.869  15.172   2.281  1.00  0.00      LIG  
ATOM   4400 H47  LIG     1      12.601  16.581   1.520  1.00  0.00      LIG  
ATOM   4401 H48  LIG     1       9.325  16.699   0.340  1.00  0.00      LIG  
ATOM   4402 H49  LIG     1       8.675  16.307   3.807  1.00  0.00      LIG  
ATOM   4403 H50  LIG     1       6.971  15.865   3.488  1.00  0.00      LIG  
ATOM   4404 H51  LIG     1       8.124  14.609   3.963  1.00  0.00      LIG  
TER
REMARK  Energy: 60.6924
REMARK  SimpleFitness: 60.6924
REMARK  FullFitness: -911.21204
REMARK  InterFull: -23.4899
REMARK  IntraFull: 99.6918
REMARK  solvFull: -1199.85
REMARK  surfFull: 212.436
REMARK  extraFull: 0.0
REMARK  deltaGcompsolvpol: -1199.85
REMARK  deltaGcompsolvnonpol: 212.436
REMARK  deltaGprotsolvpol: -1219.71
REMARK  deltaGprotsolvnonpol: 208.651
REMARK  deltaGligsolvpol: -12.3616
REMARK  deltaGligsolvnonpol: 16.7264
REMARK  deltaGvdw: -23.4899
REMARK  deltaGelec: 0.0
REMARK  deltaG: -5.46444
REMARK  Cluster: 3
REMARK  ClusterRank: 4
ATOM   4315 O    LIG     1      15.822  12.328  -0.637  1.00  0.00      LIG  
ATOM   4316 O1   LIG     1      17.241  18.348   1.846  1.00  0.00      LIG  
ATOM   4317 O2   LIG     1      10.995  12.741  -0.827  1.00  0.00      LIG  
ATOM   4318 O3   LIG     1       9.406  14.554   1.864  1.00  0.00      LIG  
ATOM   4319 O4   LIG     1      10.159  16.819  -0.072  1.00  0.00      LIG  
ATOM   4320 O5   LIG     1       7.772  15.936   1.037  1.00  0.00      LIG  
ATOM   4321 C    LIG     1      15.229  13.053   3.062  1.00  0.00      LIG  
ATOM   4322 C1   LIG     1      16.059  12.990   1.756  1.00  0.00      LIG  
ATOM   4323 C2   LIG     1      17.011  14.220   1.494  1.00  0.00      LIG  
ATOM   4324 C3   LIG     1      14.510  11.697   3.330  1.00  0.00      LIG  
ATOM   4325 C4   LIG     1      17.646  14.859   2.783  1.00  0.00      LIG  
ATOM   4326 C5   LIG     1      16.186  13.358   4.193  1.00  0.00      LIG  
ATOM   4327 C6   LIG     1      15.126  12.559   0.581  1.00  0.00      LIG  
ATOM   4328 C7   LIG     1      16.804  14.720   4.047  1.00  0.00      LIG  
ATOM   4329 C8   LIG     1      13.679  11.339   2.154  1.00  0.00      LIG  
ATOM   4330 C9   LIG     1      18.195  16.322   2.668  1.00  0.00      LIG  
ATOM   4331 C10  LIG     1      16.334  15.256   0.582  1.00  0.00      LIG  
ATOM   4332 C11  LIG     1      13.470  11.722   4.449  1.00  0.00      LIG  
ATOM   4333 C12  LIG     1      14.386  11.252   0.856  1.00  0.00      LIG  
ATOM   4334 C13  LIG     1      14.178  14.168   3.012  1.00  0.00      LIG  
ATOM   4335 C14  LIG     1      18.206  13.664   0.713  1.00  0.00      LIG  
ATOM   4336 C15  LIG     1      12.370  11.247   2.410  1.00  0.00      LIG  
ATOM   4337 C16  LIG     1      15.470  10.550   3.659  1.00  0.00      LIG  
ATOM   4338 C17  LIG     1      12.091  11.649   3.813  1.00  0.00      LIG  
ATOM   4339 C18  LIG     1      17.127  16.520   0.372  1.00  0.00      LIG  
ATOM   4340 C19  LIG     1      17.393  17.144   1.694  1.00  0.00      LIG  
ATOM   4341 C20  LIG     1      19.657  16.350   2.234  1.00  0.00      LIG  
ATOM   4342 C21  LIG     1      18.199  17.096   3.989  1.00  0.00      LIG  
ATOM   4343 C22  LIG     1      11.253  10.883   1.461  1.00  0.00      LIG  
ATOM   4344 C23  LIG     1      10.235  12.005   1.303  1.00  0.00      LIG  
ATOM   4345 C24  LIG     1      10.520   9.651   1.952  1.00  0.00      LIG  
ATOM   4346 C25  LIG     1      10.847  13.168   0.526  1.00  0.00      LIG  
ATOM   4347 C26  LIG     1      10.031  14.470   0.565  1.00  0.00      LIG  
ATOM   4348 C27  LIG     1      10.944  15.711   0.369  1.00  0.00      LIG  
ATOM   4349 C28  LIG     1      12.036  15.564  -0.680  1.00  0.00      LIG  
ATOM   4350 C29  LIG     1      11.592  16.095   1.689  1.00  0.00      LIG  
ATOM   4351 C30  LIG     1       8.284  15.321   1.959  1.00  0.00      LIG  
ATOM   4352 C31  LIG     1       7.960  15.551   3.398  1.00  0.00      LIG  
ATOM   4353 H    LIG     1      16.755  12.159   1.884  1.00  0.00      LIG  
ATOM   4354 H1   LIG     1      18.519  14.239   3.006  1.00  0.00      LIG  
ATOM   4355 H2   LIG     1      16.997  12.626   4.222  1.00  0.00      LIG  
ATOM   4356 H3   LIG     1      15.668  13.313   5.154  1.00  0.00      LIG  
ATOM   4357 H4   LIG     1      14.389  13.342   0.381  1.00  0.00      LIG  
ATOM   4358 H5   LIG     1      16.050  15.506   4.111  1.00  0.00      LIG  
ATOM   4359 H6   LIG     1      17.444  14.838   4.926  1.00  0.00      LIG  
ATOM   4360 H7   LIG     1      15.356  15.533   0.972  1.00  0.00      LIG  
ATOM   4361 H8   LIG     1      16.157  14.830  -0.407  1.00  0.00      LIG  
ATOM   4362 H9   LIG     1      13.568  12.583   5.105  1.00  0.00      LIG  
ATOM   4363 H10  LIG     1      13.599  10.851   5.098  1.00  0.00      LIG  
ATOM   4364 H11  LIG     1      15.091  10.416   0.871  1.00  0.00      LIG  
ATOM   4365 H12  LIG     1      13.698  11.042   0.032  1.00  0.00      LIG  
ATOM   4366 H13  LIG     1      14.581  15.136   2.725  1.00  0.00      LIG  
ATOM   4367 H14  LIG     1      13.706  14.325   3.984  1.00  0.00      LIG  
ATOM   4368 H15  LIG     1      13.397  13.938   2.291  1.00  0.00      LIG  
ATOM   4369 H16  LIG     1      17.924  13.285  -0.268  1.00  0.00      LIG  
ATOM   4370 H17  LIG     1      18.682  12.850   1.266  1.00  0.00      LIG  
ATOM   4371 H18  LIG     1      18.968  14.413   0.520  1.00  0.00      LIG  
ATOM   4372 H19  LIG     1      16.266  10.443   2.919  1.00  0.00      LIG  
ATOM   4373 H20  LIG     1      14.939   9.594   3.701  1.00  0.00      LIG  
ATOM   4374 H21  LIG     1      15.933  10.695   4.638  1.00  0.00      LIG  
ATOM   4375 H22  LIG     1      11.606  12.629   3.837  1.00  0.00      LIG  
ATOM   4376 H23  LIG     1      11.453  10.937   4.340  1.00  0.00      LIG  
ATOM   4377 H24  LIG     1      16.538  17.223  -0.222  1.00  0.00      LIG  
ATOM   4378 H25  LIG     1      18.070  16.339  -0.150  1.00  0.00      LIG  
ATOM   4379 H26  LIG     1      20.067  17.360   2.329  1.00  0.00      LIG  
ATOM   4380 H27  LIG     1      19.804  16.058   1.194  1.00  0.00      LIG  
ATOM   4381 H28  LIG     1      20.254  15.688   2.867  1.00  0.00      LIG  
ATOM   4382 H29  LIG     1      18.744  16.547   4.762  1.00  0.00      LIG  
ATOM   4383 H30  LIG     1      17.191  17.321   4.352  1.00  0.00      LIG  
ATOM   4384 H31  LIG     1      18.707  18.059   3.876  1.00  0.00      LIG  
ATOM   4385 H32  LIG     1      11.663  10.640   0.478  1.00  0.00      LIG  
ATOM   4386 H33  LIG     1      16.513  11.674  -0.441  1.00  0.00      LIG  
ATOM   4387 H34  LIG     1       9.884  12.301   2.294  1.00  0.00      LIG  
ATOM   4388 H35  LIG     1       9.367  11.621   0.758  1.00  0.00      LIG  
ATOM   4389 H36  LIG     1       9.734   9.375   1.243  1.00  0.00      LIG  
ATOM   4390 H37  LIG     1      11.203   8.802   2.047  1.00  0.00      LIG  
ATOM   4391 H38  LIG     1      10.046   9.826   2.922  1.00  0.00      LIG  
ATOM   4392 H39  LIG     1      11.844  13.359   0.922  1.00  0.00      LIG  
ATOM   4393 H40  LIG     1       9.267  14.439  -0.221  1.00  0.00      LIG  
ATOM   4394 H41  LIG     1      11.451  11.883  -0.798  1.00  0.00      LIG  
ATOM   4395 H42  LIG     1      12.797  14.840  -0.380  1.00  0.00      LIG  
ATOM   4396 H43  LIG     1      12.537  16.521  -0.848  1.00  0.00      LIG  
ATOM   4397 H44  LIG     1      11.611  15.260  -1.640  1.00  0.00      LIG  
ATOM   4398 H45  LIG     1      10.948  16.760   2.272  1.00  0.00      LIG  
ATOM   4399 H46  LIG     1      11.806  15.218   2.296  1.00  0.00      LIG  
ATOM   4400 H47  LIG     1      12.537  16.615   1.516  1.00  0.00      LIG  
ATOM   4401 H48  LIG     1       9.275  16.713   0.329  1.00  0.00      LIG  
ATOM   4402 H49  LIG     1       8.651  16.288   3.815  1.00  0.00      LIG  
ATOM   4403 H50  LIG     1       6.934  15.920   3.474  1.00  0.00      LIG  
ATOM   4404 H51  LIG     1       8.026  14.614   3.956  1.00  0.00      LIG  
TER
REMARK  Energy: 60.6924
REMARK  SimpleFitness: 60.6924
REMARK  FullFitness: -911.21204
REMARK  InterFull: -23.4899
REMARK  IntraFull: 99.6918
REMARK  solvFull: -1199.85
REMARK  surfFull: 212.436
REMARK  extraFull: 0.0
REMARK  deltaGcompsolvpol: -1199.85
REMARK  deltaGcompsolvnonpol: 212.436
REMARK  deltaGprotsolvpol: -1219.71
REMARK  deltaGprotsolvnonpol: 208.651
REMARK  deltaGligsolvpol: -12.3616
REMARK  deltaGligsolvnonpol: 16.7264
REMARK  deltaGvdw: -23.4899
REMARK  deltaGelec: 0.0
REMARK  deltaG: -5.46444
REMARK  Cluster: 3
REMARK  ClusterRank: 5
ATOM   4315 O    LIG     1      15.822  12.328  -0.637  1.00  0.00      LIG  
ATOM   4316 O1   LIG     1      17.241  18.348   1.846  1.00  0.00      LIG  
ATOM   4317 O2   LIG     1      10.995  12.741  -0.827  1.00  0.00      LIG  
ATOM   4318 O3   LIG     1       9.406  14.554   1.864  1.00  0.00      LIG  
ATOM   4319 O4   LIG     1      10.159  16.819  -0.072  1.00  0.00      LIG  
ATOM   4320 O5   LIG     1       7.772  15.936   1.037  1.00  0.00      LIG  
ATOM   4321 C    LIG     1      15.229  13.053   3.062  1.00  0.00      LIG  
ATOM   4322 C1   LIG     1      16.059  12.990   1.756  1.00  0.00      LIG  
ATOM   4323 C2   LIG     1      17.011  14.220   1.494  1.00  0.00      LIG  
ATOM   4324 C3   LIG     1      14.510  11.697   3.330  1.00  0.00      LIG  
ATOM   4325 C4   LIG     1      17.646  14.859   2.783  1.00  0.00      LIG  
ATOM   4326 C5   LIG     1      16.186  13.358   4.193  1.00  0.00      LIG  
ATOM   4327 C6   LIG     1      15.126  12.559   0.581  1.00  0.00      LIG  
ATOM   4328 C7   LIG     1      16.804  14.720   4.047  1.00  0.00      LIG  
ATOM   4329 C8   LIG     1      13.679  11.339   2.154  1.00  0.00      LIG  
ATOM   4330 C9   LIG     1      18.195  16.322   2.668  1.00  0.00      LIG  
ATOM   4331 C10  LIG     1      16.334  15.256   0.582  1.00  0.00      LIG  
ATOM   4332 C11  LIG     1      13.470  11.722   4.449  1.00  0.00      LIG  
ATOM   4333 C12  LIG     1      14.386  11.252   0.856  1.00  0.00      LIG  
ATOM   4334 C13  LIG     1      14.178  14.168   3.012  1.00  0.00      LIG  
ATOM   4335 C14  LIG     1      18.206  13.664   0.713  1.00  0.00      LIG  
ATOM   4336 C15  LIG     1      12.370  11.247   2.410  1.00  0.00      LIG  
ATOM   4337 C16  LIG     1      15.470  10.550   3.659  1.00  0.00      LIG  
ATOM   4338 C17  LIG     1      12.091  11.649   3.813  1.00  0.00      LIG  
ATOM   4339 C18  LIG     1      17.127  16.520   0.372  1.00  0.00      LIG  
ATOM   4340 C19  LIG     1      17.393  17.144   1.694  1.00  0.00      LIG  
ATOM   4341 C20  LIG     1      19.657  16.350   2.234  1.00  0.00      LIG  
ATOM   4342 C21  LIG     1      18.199  17.096   3.989  1.00  0.00      LIG  
ATOM   4343 C22  LIG     1      11.253  10.883   1.461  1.00  0.00      LIG  
ATOM   4344 C23  LIG     1      10.235  12.005   1.303  1.00  0.00      LIG  
ATOM   4345 C24  LIG     1      10.520   9.651   1.952  1.00  0.00      LIG  
ATOM   4346 C25  LIG     1      10.847  13.168   0.526  1.00  0.00      LIG  
ATOM   4347 C26  LIG     1      10.031  14.470   0.565  1.00  0.00      LIG  
ATOM   4348 C27  LIG     1      10.944  15.711   0.369  1.00  0.00      LIG  
ATOM   4349 C28  LIG     1      12.036  15.564  -0.680  1.00  0.00      LIG  
ATOM   4350 C29  LIG     1      11.592  16.095   1.689  1.00  0.00      LIG  
ATOM   4351 C30  LIG     1       8.284  15.321   1.959  1.00  0.00      LIG  
ATOM   4352 C31  LIG     1       7.960  15.551   3.398  1.00  0.00      LIG  
ATOM   4353 H    LIG     1      16.755  12.159   1.884  1.00  0.00      LIG  
ATOM   4354 H1   LIG     1      18.519  14.239   3.006  1.00  0.00      LIG  
ATOM   4355 H2   LIG     1      16.997  12.626   4.222  1.00  0.00      LIG  
ATOM   4356 H3   LIG     1      15.668  13.313   5.154  1.00  0.00      LIG  
ATOM   4357 H4   LIG     1      14.389  13.342   0.381  1.00  0.00      LIG  
ATOM   4358 H5   LIG     1      16.050  15.506   4.111  1.00  0.00      LIG  
ATOM   4359 H6   LIG     1      17.444  14.838   4.926  1.00  0.00      LIG  
ATOM   4360 H7   LIG     1      15.356  15.533   0.972  1.00  0.00      LIG  
ATOM   4361 H8   LIG     1      16.157  14.830  -0.407  1.00  0.00      LIG  
ATOM   4362 H9   LIG     1      13.568  12.583   5.105  1.00  0.00      LIG  
ATOM   4363 H10  LIG     1      13.599  10.851   5.098  1.00  0.00      LIG  
ATOM   4364 H11  LIG     1      15.091  10.416   0.871  1.00  0.00      LIG  
ATOM   4365 H12  LIG     1      13.698  11.042   0.032  1.00  0.00      LIG  
ATOM   4366 H13  LIG     1      14.581  15.136   2.725  1.00  0.00      LIG  
ATOM   4367 H14  LIG     1      13.706  14.325   3.984  1.00  0.00      LIG  
ATOM   4368 H15  LIG     1      13.397  13.938   2.291  1.00  0.00      LIG  
ATOM   4369 H16  LIG     1      17.924  13.285  -0.268  1.00  0.00      LIG  
ATOM   4370 H17  LIG     1      18.682  12.850   1.266  1.00  0.00      LIG  
ATOM   4371 H18  LIG     1      18.968  14.413   0.520  1.00  0.00      LIG  
ATOM   4372 H19  LIG     1      16.266  10.443   2.919  1.00  0.00      LIG  
ATOM   4373 H20  LIG     1      14.939   9.594   3.701  1.00  0.00      LIG  
ATOM   4374 H21  LIG     1      15.933  10.695   4.638  1.00  0.00      LIG  
ATOM   4375 H22  LIG     1      11.606  12.629   3.837  1.00  0.00      LIG  
ATOM   4376 H23  LIG     1      11.453  10.937   4.340  1.00  0.00      LIG  
ATOM   4377 H24  LIG     1      16.538  17.223  -0.222  1.00  0.00      LIG  
ATOM   4378 H25  LIG     1      18.070  16.339  -0.150  1.00  0.00      LIG  
ATOM   4379 H26  LIG     1      20.067  17.360   2.329  1.00  0.00      LIG  
ATOM   4380 H27  LIG     1      19.804  16.058   1.194  1.00  0.00      LIG  
ATOM   4381 H28  LIG     1      20.254  15.688   2.867  1.00  0.00      LIG  
ATOM   4382 H29  LIG     1      18.744  16.547   4.762  1.00  0.00      LIG  
ATOM   4383 H30  LIG     1      17.191  17.321   4.352  1.00  0.00      LIG  
ATOM   4384 H31  LIG     1      18.707  18.059   3.876  1.00  0.00      LIG  
ATOM   4385 H32  LIG     1      11.663  10.640   0.478  1.00  0.00      LIG  
ATOM   4386 H33  LIG     1      16.513  11.674  -0.441  1.00  0.00      LIG  
ATOM   4387 H34  LIG     1       9.884  12.301   2.294  1.00  0.00      LIG  
ATOM   4388 H35  LIG     1       9.367  11.621   0.758  1.00  0.00      LIG  
ATOM   4389 H36  LIG     1       9.734   9.375   1.243  1.00  0.00      LIG  
ATOM   4390 H37  LIG     1      11.203   8.802   2.047  1.00  0.00      LIG  
ATOM   4391 H38  LIG     1      10.046   9.826   2.922  1.00  0.00      LIG  
ATOM   4392 H39  LIG     1      11.844  13.359   0.922  1.00  0.00      LIG  
ATOM   4393 H40  LIG     1       9.267  14.439  -0.221  1.00  0.00      LIG  
ATOM   4394 H41  LIG     1      11.451  11.883  -0.798  1.00  0.00      LIG  
ATOM   4395 H42  LIG     1      12.797  14.840  -0.380  1.00  0.00      LIG  
ATOM   4396 H43  LIG     1      12.537  16.521  -0.848  1.00  0.00      LIG  
ATOM   4397 H44  LIG     1      11.611  15.260  -1.640  1.00  0.00      LIG  
ATOM   4398 H45  LIG     1      10.948  16.760   2.272  1.00  0.00      LIG  
ATOM   4399 H46  LIG     1      11.806  15.218   2.296  1.00  0.00      LIG  
ATOM   4400 H47  LIG     1      12.537  16.615   1.516  1.00  0.00      LIG  
ATOM   4401 H48  LIG     1       9.275  16.713   0.329  1.00  0.00      LIG  
ATOM   4402 H49  LIG     1       8.651  16.288   3.815  1.00  0.00      LIG  
ATOM   4403 H50  LIG     1       6.934  15.920   3.474  1.00  0.00      LIG  
ATOM   4404 H51  LIG     1       8.026  14.614   3.956  1.00  0.00      LIG  
TER
REMARK  Energy: 60.6924
REMARK  SimpleFitness: 60.6924
REMARK  FullFitness: -911.21204
REMARK  InterFull: -23.4899
REMARK  IntraFull: 99.6918
REMARK  solvFull: -1199.85
REMARK  surfFull: 212.436
REMARK  extraFull: 0.0
REMARK  deltaGcompsolvpol: -1199.85
REMARK  deltaGcompsolvnonpol: 212.436
REMARK  deltaGprotsolvpol: -1219.71
REMARK  deltaGprotsolvnonpol: 208.651
REMARK  deltaGligsolvpol: -12.3616
REMARK  deltaGligsolvnonpol: 16.7264
REMARK  deltaGvdw: -23.4899
REMARK  deltaGelec: 0.0
REMARK  deltaG: -5.46444
REMARK  Cluster: 3
REMARK  ClusterRank: 6
ATOM   4315 O    LIG     1      15.822  12.328  -0.637  1.00  0.00      LIG  
ATOM   4316 O1   LIG     1      17.241  18.348   1.846  1.00  0.00      LIG  
ATOM   4317 O2   LIG     1      10.995  12.741  -0.827  1.00  0.00      LIG  
ATOM   4318 O3   LIG     1       9.406  14.554   1.864  1.00  0.00      LIG  
ATOM   4319 O4   LIG     1      10.159  16.819  -0.072  1.00  0.00      LIG  
ATOM   4320 O5   LIG     1       7.772  15.936   1.037  1.00  0.00      LIG  
ATOM   4321 C    LIG     1      15.229  13.053   3.062  1.00  0.00      LIG  
ATOM   4322 C1   LIG     1      16.059  12.990   1.756  1.00  0.00      LIG  
ATOM   4323 C2   LIG     1      17.011  14.220   1.494  1.00  0.00      LIG  
ATOM   4324 C3   LIG     1      14.510  11.697   3.330  1.00  0.00      LIG  
ATOM   4325 C4   LIG     1      17.646  14.859   2.783  1.00  0.00      LIG  
ATOM   4326 C5   LIG     1      16.186  13.358   4.193  1.00  0.00      LIG  
ATOM   4327 C6   LIG     1      15.126  12.559   0.581  1.00  0.00      LIG  
ATOM   4328 C7   LIG     1      16.804  14.720   4.047  1.00  0.00      LIG  
ATOM   4329 C8   LIG     1      13.679  11.339   2.154  1.00  0.00      LIG  
ATOM   4330 C9   LIG     1      18.195  16.322   2.668  1.00  0.00      LIG  
ATOM   4331 C10  LIG     1      16.334  15.256   0.582  1.00  0.00      LIG  
ATOM   4332 C11  LIG     1      13.470  11.722   4.449  1.00  0.00      LIG  
ATOM   4333 C12  LIG     1      14.386  11.252   0.856  1.00  0.00      LIG  
ATOM   4334 C13  LIG     1      14.178  14.168   3.012  1.00  0.00      LIG  
ATOM   4335 C14  LIG     1      18.206  13.664   0.713  1.00  0.00      LIG  
ATOM   4336 C15  LIG     1      12.370  11.247   2.410  1.00  0.00      LIG  
ATOM   4337 C16  LIG     1      15.470  10.550   3.659  1.00  0.00      LIG  
ATOM   4338 C17  LIG     1      12.091  11.649   3.813  1.00  0.00      LIG  
ATOM   4339 C18  LIG     1      17.127  16.520   0.372  1.00  0.00      LIG  
ATOM   4340 C19  LIG     1      17.393  17.144   1.694  1.00  0.00      LIG  
ATOM   4341 C20  LIG     1      19.657  16.350   2.234  1.00  0.00      LIG  
ATOM   4342 C21  LIG     1      18.199  17.096   3.989  1.00  0.00      LIG  
ATOM   4343 C22  LIG     1      11.253  10.883   1.461  1.00  0.00      LIG  
ATOM   4344 C23  LIG     1      10.235  12.005   1.303  1.00  0.00      LIG  
ATOM   4345 C24  LIG     1      10.520   9.651   1.952  1.00  0.00      LIG  
ATOM   4346 C25  LIG     1      10.847  13.168   0.526  1.00  0.00      LIG  
ATOM   4347 C26  LIG     1      10.031  14.470   0.565  1.00  0.00      LIG  
ATOM   4348 C27  LIG     1      10.944  15.711   0.369  1.00  0.00      LIG  
ATOM   4349 C28  LIG     1      12.036  15.564  -0.680  1.00  0.00      LIG  
ATOM   4350 C29  LIG     1      11.592  16.095   1.689  1.00  0.00      LIG  
ATOM   4351 C30  LIG     1       8.284  15.321   1.959  1.00  0.00      LIG  
ATOM   4352 C31  LIG     1       7.960  15.551   3.398  1.00  0.00      LIG  
ATOM   4353 H    LIG     1      16.755  12.159   1.884  1.00  0.00      LIG  
ATOM   4354 H1   LIG     1      18.519  14.239   3.006  1.00  0.00      LIG  
ATOM   4355 H2   LIG     1      16.997  12.626   4.222  1.00  0.00      LIG  
ATOM   4356 H3   LIG     1      15.668  13.313   5.154  1.00  0.00      LIG  
ATOM   4357 H4   LIG     1      14.389  13.342   0.381  1.00  0.00      LIG  
ATOM   4358 H5   LIG     1      16.050  15.506   4.111  1.00  0.00      LIG  
ATOM   4359 H6   LIG     1      17.444  14.838   4.926  1.00  0.00      LIG  
ATOM   4360 H7   LIG     1      15.356  15.533   0.972  1.00  0.00      LIG  
ATOM   4361 H8   LIG     1      16.157  14.830  -0.407  1.00  0.00      LIG  
ATOM   4362 H9   LIG     1      13.568  12.583   5.105  1.00  0.00      LIG  
ATOM   4363 H10  LIG     1      13.599  10.851   5.098  1.00  0.00      LIG  
ATOM   4364 H11  LIG     1      15.091  10.416   0.871  1.00  0.00      LIG  
ATOM   4365 H12  LIG     1      13.698  11.042   0.032  1.00  0.00      LIG  
ATOM   4366 H13  LIG     1      14.581  15.136   2.725  1.00  0.00      LIG  
ATOM   4367 H14  LIG     1      13.706  14.325   3.984  1.00  0.00      LIG  
ATOM   4368 H15  LIG     1      13.397  13.938   2.291  1.00  0.00      LIG  
ATOM   4369 H16  LIG     1      17.924  13.285  -0.268  1.00  0.00      LIG  
ATOM   4370 H17  LIG     1      18.682  12.850   1.266  1.00  0.00      LIG  
ATOM   4371 H18  LIG     1      18.968  14.413   0.520  1.00  0.00      LIG  
ATOM   4372 H19  LIG     1      16.266  10.443   2.919  1.00  0.00      LIG  
ATOM   4373 H20  LIG     1      14.939   9.594   3.701  1.00  0.00      LIG  
ATOM   4374 H21  LIG     1      15.933  10.695   4.638  1.00  0.00      LIG  
ATOM   4375 H22  LIG     1      11.606  12.629   3.837  1.00  0.00      LIG  
ATOM   4376 H23  LIG     1      11.453  10.937   4.340  1.00  0.00      LIG  
ATOM   4377 H24  LIG     1      16.538  17.223  -0.222  1.00  0.00      LIG  
ATOM   4378 H25  LIG     1      18.070  16.339  -0.150  1.00  0.00      LIG  
ATOM   4379 H26  LIG     1      20.067  17.360   2.329  1.00  0.00      LIG  
ATOM   4380 H27  LIG     1      19.804  16.058   1.194  1.00  0.00      LIG  
ATOM   4381 H28  LIG     1      20.254  15.688   2.867  1.00  0.00      LIG  
ATOM   4382 H29  LIG     1      18.744  16.547   4.762  1.00  0.00      LIG  
ATOM   4383 H30  LIG     1      17.191  17.321   4.352  1.00  0.00      LIG  
ATOM   4384 H31  LIG     1      18.707  18.059   3.876  1.00  0.00      LIG  
ATOM   4385 H32  LIG     1      11.663  10.640   0.478  1.00  0.00      LIG  
ATOM   4386 H33  LIG     1      16.513  11.674  -0.441  1.00  0.00      LIG  
ATOM   4387 H34  LIG     1       9.884  12.301   2.294  1.00  0.00      LIG  
ATOM   4388 H35  LIG     1       9.367  11.621   0.758  1.00  0.00      LIG  
ATOM   4389 H36  LIG     1       9.734   9.375   1.243  1.00  0.00      LIG  
ATOM   4390 H37  LIG     1      11.203   8.802   2.047  1.00  0.00      LIG  
ATOM   4391 H38  LIG     1      10.046   9.826   2.922  1.00  0.00      LIG  
ATOM   4392 H39  LIG     1      11.844  13.359   0.922  1.00  0.00      LIG  
ATOM   4393 H40  LIG     1       9.267  14.439  -0.221  1.00  0.00      LIG  
ATOM   4394 H41  LIG     1      11.451  11.883  -0.798  1.00  0.00      LIG  
ATOM   4395 H42  LIG     1      12.797  14.840  -0.380  1.00  0.00      LIG  
ATOM   4396 H43  LIG     1      12.537  16.521  -0.848  1.00  0.00      LIG  
ATOM   4397 H44  LIG     1      11.611  15.260  -1.640  1.00  0.00      LIG  
ATOM   4398 H45  LIG     1      10.948  16.760   2.272  1.00  0.00      LIG  
ATOM   4399 H46  LIG     1      11.806  15.218   2.296  1.00  0.00      LIG  
ATOM   4400 H47  LIG     1      12.537  16.615   1.516  1.00  0.00      LIG  
ATOM   4401 H48  LIG     1       9.275  16.713   0.329  1.00  0.00      LIG  
ATOM   4402 H49  LIG     1       8.651  16.288   3.815  1.00  0.00      LIG  
ATOM   4403 H50  LIG     1       6.934  15.920   3.474  1.00  0.00      LIG  
ATOM   4404 H51  LIG     1       8.026  14.614   3.956  1.00  0.00      LIG  
TER
REMARK  Energy: 60.6924
REMARK  SimpleFitness: 60.6924
REMARK  FullFitness: -911.21204
REMARK  InterFull: -23.4899
REMARK  IntraFull: 99.6918
REMARK  solvFull: -1199.85
REMARK  surfFull: 212.436
REMARK  extraFull: 0.0
REMARK  deltaGcompsolvpol: -1199.85
REMARK  deltaGcompsolvnonpol: 212.436
REMARK  deltaGprotsolvpol: -1219.71
REMARK  deltaGprotsolvnonpol: 208.651
REMARK  deltaGligsolvpol: -12.3616
REMARK  deltaGligsolvnonpol: 16.7264
REMARK  deltaGvdw: -23.4899
REMARK  deltaGelec: 0.0
REMARK  deltaG: -5.46444
REMARK  Cluster: 3
REMARK  ClusterRank: 7
ATOM   4315 O    LIG     1      15.822  12.328  -0.637  1.00  0.00      LIG  
ATOM   4316 O1   LIG     1      17.241  18.348   1.846  1.00  0.00      LIG  
ATOM   4317 O2   LIG     1      10.995  12.741  -0.827  1.00  0.00      LIG  
ATOM   4318 O3   LIG     1       9.406  14.554   1.864  1.00  0.00      LIG  
ATOM   4319 O4   LIG     1      10.159  16.819  -0.072  1.00  0.00      LIG  
ATOM   4320 O5   LIG     1       7.772  15.936   1.037  1.00  0.00      LIG  
ATOM   4321 C    LIG     1      15.229  13.053   3.062  1.00  0.00      LIG  
ATOM   4322 C1   LIG     1      16.059  12.990   1.756  1.00  0.00      LIG  
ATOM   4323 C2   LIG     1      17.011  14.220   1.494  1.00  0.00      LIG  
ATOM   4324 C3   LIG     1      14.510  11.697   3.330  1.00  0.00      LIG  
ATOM   4325 C4   LIG     1      17.646  14.859   2.783  1.00  0.00      LIG  
ATOM   4326 C5   LIG     1      16.186  13.358   4.193  1.00  0.00      LIG  
ATOM   4327 C6   LIG     1      15.126  12.559   0.581  1.00  0.00      LIG  
ATOM   4328 C7   LIG     1      16.804  14.720   4.047  1.00  0.00      LIG  
ATOM   4329 C8   LIG     1      13.679  11.339   2.154  1.00  0.00      LIG  
ATOM   4330 C9   LIG     1      18.195  16.322   2.668  1.00  0.00      LIG  
ATOM   4331 C10  LIG     1      16.334  15.256   0.582  1.00  0.00      LIG  
ATOM   4332 C11  LIG     1      13.470  11.722   4.449  1.00  0.00      LIG  
ATOM   4333 C12  LIG     1      14.386  11.252   0.856  1.00  0.00      LIG  
ATOM   4334 C13  LIG     1      14.178  14.168   3.012  1.00  0.00      LIG  
ATOM   4335 C14  LIG     1      18.206  13.664   0.713  1.00  0.00      LIG  
ATOM   4336 C15  LIG     1      12.370  11.247   2.410  1.00  0.00      LIG  
ATOM   4337 C16  LIG     1      15.470  10.550   3.659  1.00  0.00      LIG  
ATOM   4338 C17  LIG     1      12.091  11.649   3.813  1.00  0.00      LIG  
ATOM   4339 C18  LIG     1      17.127  16.520   0.372  1.00  0.00      LIG  
ATOM   4340 C19  LIG     1      17.393  17.144   1.694  1.00  0.00      LIG  
ATOM   4341 C20  LIG     1      19.657  16.350   2.234  1.00  0.00      LIG  
ATOM   4342 C21  LIG     1      18.199  17.096   3.989  1.00  0.00      LIG  
ATOM   4343 C22  LIG     1      11.253  10.883   1.461  1.00  0.00      LIG  
ATOM   4344 C23  LIG     1      10.235  12.005   1.303  1.00  0.00      LIG  
ATOM   4345 C24  LIG     1      10.520   9.651   1.952  1.00  0.00      LIG  
ATOM   4346 C25  LIG     1      10.847  13.168   0.526  1.00  0.00      LIG  
ATOM   4347 C26  LIG     1      10.031  14.470   0.565  1.00  0.00      LIG  
ATOM   4348 C27  LIG     1      10.944  15.711   0.369  1.00  0.00      LIG  
ATOM   4349 C28  LIG     1      12.036  15.564  -0.680  1.00  0.00      LIG  
ATOM   4350 C29  LIG     1      11.592  16.095   1.689  1.00  0.00      LIG  
ATOM   4351 C30  LIG     1       8.284  15.321   1.959  1.00  0.00      LIG  
ATOM   4352 C31  LIG     1       7.960  15.551   3.398  1.00  0.00      LIG  
ATOM   4353 H    LIG     1      16.755  12.159   1.884  1.00  0.00      LIG  
ATOM   4354 H1   LIG     1      18.519  14.239   3.006  1.00  0.00      LIG  
ATOM   4355 H2   LIG     1      16.997  12.626   4.222  1.00  0.00      LIG  
ATOM   4356 H3   LIG     1      15.668  13.313   5.154  1.00  0.00      LIG  
ATOM   4357 H4   LIG     1      14.389  13.342   0.381  1.00  0.00      LIG  
ATOM   4358 H5   LIG     1      16.050  15.506   4.111  1.00  0.00      LIG  
ATOM   4359 H6   LIG     1      17.444  14.838   4.926  1.00  0.00      LIG  
ATOM   4360 H7   LIG     1      15.356  15.533   0.972  1.00  0.00      LIG  
ATOM   4361 H8   LIG     1      16.157  14.830  -0.407  1.00  0.00      LIG  
ATOM   4362 H9   LIG     1      13.568  12.583   5.105  1.00  0.00      LIG  
ATOM   4363 H10  LIG     1      13.599  10.851   5.098  1.00  0.00      LIG  
ATOM   4364 H11  LIG     1      15.091  10.416   0.871  1.00  0.00      LIG  
ATOM   4365 H12  LIG     1      13.698  11.042   0.032  1.00  0.00      LIG  
ATOM   4366 H13  LIG     1      14.581  15.136   2.725  1.00  0.00      LIG  
ATOM   4367 H14  LIG     1      13.706  14.325   3.984  1.00  0.00      LIG  
ATOM   4368 H15  LIG     1      13.397  13.938   2.291  1.00  0.00      LIG  
ATOM   4369 H16  LIG     1      17.924  13.285  -0.268  1.00  0.00      LIG  
ATOM   4370 H17  LIG     1      18.682  12.850   1.266  1.00  0.00      LIG  
ATOM   4371 H18  LIG     1      18.968  14.413   0.520  1.00  0.00      LIG  
ATOM   4372 H19  LIG     1      16.266  10.443   2.919  1.00  0.00      LIG  
ATOM   4373 H20  LIG     1      14.939   9.594   3.701  1.00  0.00      LIG  
ATOM   4374 H21  LIG     1      15.933  10.695   4.638  1.00  0.00      LIG  
ATOM   4375 H22  LIG     1      11.606  12.629   3.837  1.00  0.00      LIG  
ATOM   4376 H23  LIG     1      11.453  10.937   4.340  1.00  0.00      LIG  
ATOM   4377 H24  LIG     1      16.538  17.223  -0.222  1.00  0.00      LIG  
ATOM   4378 H25  LIG     1      18.070  16.339  -0.150  1.00  0.00      LIG  
ATOM   4379 H26  LIG     1      20.067  17.360   2.329  1.00  0.00      LIG  
ATOM   4380 H27  LIG     1      19.804  16.058   1.194  1.00  0.00      LIG  
ATOM   4381 H28  LIG     1      20.254  15.688   2.867  1.00  0.00      LIG  
ATOM   4382 H29  LIG     1      18.744  16.547   4.762  1.00  0.00      LIG  
ATOM   4383 H30  LIG     1      17.191  17.321   4.352  1.00  0.00      LIG  
ATOM   4384 H31  LIG     1      18.707  18.059   3.876  1.00  0.00      LIG  
ATOM   4385 H32  LIG     1      11.663  10.640   0.478  1.00  0.00      LIG  
ATOM   4386 H33  LIG     1      16.513  11.674  -0.441  1.00  0.00      LIG  
ATOM   4387 H34  LIG     1       9.884  12.301   2.294  1.00  0.00      LIG  
ATOM   4388 H35  LIG     1       9.367  11.621   0.758  1.00  0.00      LIG  
ATOM   4389 H36  LIG     1       9.734   9.375   1.243  1.00  0.00      LIG  
ATOM   4390 H37  LIG     1      11.203   8.802   2.047  1.00  0.00      LIG  
ATOM   4391 H38  LIG     1      10.046   9.826   2.922  1.00  0.00      LIG  
ATOM   4392 H39  LIG     1      11.844  13.359   0.922  1.00  0.00      LIG  
ATOM   4393 H40  LIG     1       9.267  14.439  -0.221  1.00  0.00      LIG  
ATOM   4394 H41  LIG     1      11.451  11.883  -0.798  1.00  0.00      LIG  
ATOM   4395 H42  LIG     1      12.797  14.840  -0.380  1.00  0.00      LIG  
ATOM   4396 H43  LIG     1      12.537  16.521  -0.848  1.00  0.00      LIG  
ATOM   4397 H44  LIG     1      11.611  15.260  -1.640  1.00  0.00      LIG  
ATOM   4398 H45  LIG     1      10.948  16.760   2.272  1.00  0.00      LIG  
ATOM   4399 H46  LIG     1      11.806  15.218   2.296  1.00  0.00      LIG  
ATOM   4400 H47  LIG     1      12.537  16.615   1.516  1.00  0.00      LIG  
ATOM   4401 H48  LIG     1       9.275  16.713   0.329  1.00  0.00      LIG  
ATOM   4402 H49  LIG     1       8.651  16.288   3.815  1.00  0.00      LIG  
ATOM   4403 H50  LIG     1       6.934  15.920   3.474  1.00  0.00      LIG  
ATOM   4404 H51  LIG     1       8.026  14.614   3.956  1.00  0.00      LIG  
TER
REMARK  Energy: 58.4196
REMARK  SimpleFitness: 58.4196
REMARK  FullFitness: -912.02545
REMARK  InterFull: -27.4202
REMARK  IntraFull: 97.4567
REMARK  solvFull: -1195.32
REMARK  surfFull: 213.258
REMARK  extraFull: 0.0
REMARK  deltaGcompsolvpol: -1195.32
REMARK  deltaGcompsolvnonpol: 213.258
REMARK  deltaGprotsolvpol: -1219.71
REMARK  deltaGprotsolvnonpol: 208.651
REMARK  deltaGligsolvpol: -12.1337
REMARK  deltaGligsolvnonpol: 16.5381
REMARK  deltaGvdw: -27.4202
REMARK  deltaGelec: 0.0
REMARK  deltaG: -5.4773817
REMARK  Cluster: 4
REMARK  ClusterRank: 0
ATOM   4315 O    LIG     1      13.533  11.339   3.981  1.00  0.00      LIG  
ATOM   4316 O1   LIG     1      16.119   7.142  -0.566  1.00  0.00      LIG  
ATOM   4317 O2   LIG     1       9.388  11.730   1.750  1.00  0.00      LIG  
ATOM   4318 O3   LIG     1       9.478  10.772  -1.290  1.00  0.00      LIG  
ATOM   4319 O4   LIG     1       6.577  10.868  -1.469  1.00  0.00      LIG  
ATOM   4320 O5   LIG     1      10.431  12.421  -2.591  1.00  0.00      LIG  
ATOM   4321 C    LIG     1      14.450  12.654   0.517  1.00  0.00      LIG  
ATOM   4322 C1   LIG     1      14.707  11.899   1.849  1.00  0.00      LIG  
ATOM   4323 C2   LIG     1      15.524  10.553   1.739  1.00  0.00      LIG  
ATOM   4324 C3   LIG     1      13.905  14.092   0.795  1.00  0.00      LIG  
ATOM   4325 C4   LIG     1      16.641  10.539   0.636  1.00  0.00      LIG  
ATOM   4326 C5   LIG     1      15.769  12.747  -0.217  1.00  0.00      LIG  
ATOM   4327 C6   LIG     1      13.378  11.856   2.665  1.00  0.00      LIG  
ATOM   4328 C7   LIG     1      16.313  11.394  -0.582  1.00  0.00      LIG  
ATOM   4329 C8   LIG     1      12.670  13.987   1.608  1.00  0.00      LIG  
ATOM   4330 C9   LIG     1      17.183   9.142   0.177  1.00  0.00      LIG  
ATOM   4331 C10  LIG     1      14.587   9.346   1.626  1.00  0.00      LIG  
ATOM   4332 C11  LIG     1      13.423  14.870  -0.437  1.00  0.00      LIG  
ATOM   4333 C12  LIG     1      12.774  13.237   2.884  1.00  0.00      LIG  
ATOM   4334 C13  LIG     1      13.455  11.898  -0.382  1.00  0.00      LIG  
ATOM   4335 C14  LIG     1      16.274  10.412   3.068  1.00  0.00      LIG  
ATOM   4336 C15  LIG     1      11.596  14.546   1.047  1.00  0.00      LIG  
ATOM   4337 C16  LIG     1      14.902  15.010   1.507  1.00  0.00      LIG  
ATOM   4338 C17  LIG     1      11.938  15.144  -0.268  1.00  0.00      LIG  
ATOM   4339 C18  LIG     1      15.287   8.024   1.446  1.00  0.00      LIG  
ATOM   4340 C19  LIG     1      16.112   8.084   0.211  1.00  0.00      LIG  
ATOM   4341 C20  LIG     1      18.355   8.664   1.028  1.00  0.00      LIG  
ATOM   4342 C21  LIG     1      17.750   9.130  -1.245  1.00  0.00      LIG  
ATOM   4343 C22  LIG     1      10.187  14.584   1.585  1.00  0.00      LIG  
ATOM   4344 C23  LIG     1       9.181  13.876   0.683  1.00  0.00      LIG  
ATOM   4345 C24  LIG     1       9.734  16.021   1.756  1.00  0.00      LIG  
ATOM   4346 C25  LIG     1       9.496  12.398   0.496  1.00  0.00      LIG  
ATOM   4347 C26  LIG     1       8.651  11.761  -0.634  1.00  0.00      LIG  
ATOM   4348 C27  LIG     1       7.315  11.063  -0.262  1.00  0.00      LIG  
ATOM   4349 C28  LIG     1       6.417  11.889   0.637  1.00  0.00      LIG  
ATOM   4350 C29  LIG     1       7.490   9.677   0.347  1.00  0.00      LIG  
ATOM   4351 C30  LIG     1      10.316  11.250  -2.260  1.00  0.00      LIG  
ATOM   4352 C31  LIG     1      11.103  10.128  -2.863  1.00  0.00      LIG  
ATOM   4353 H    LIG     1      15.379  12.535   2.428  1.00  0.00      LIG  
ATOM   4354 H1   LIG     1      17.496  11.053   1.085  1.00  0.00      LIG  
ATOM   4355 H2   LIG     1      16.520  13.247   0.398  1.00  0.00      LIG  
ATOM   4356 H3   LIG     1      15.653  13.333  -1.132  1.00  0.00      LIG  
ATOM   4357 H4   LIG     1      12.637  11.228   2.162  1.00  0.00      LIG  
ATOM   4358 H5   LIG     1      15.647  10.865  -1.266  1.00  0.00      LIG  
ATOM   4359 H6   LIG     1      17.227  11.603  -1.142  1.00  0.00      LIG  
ATOM   4360 H7   LIG     1      13.892   9.475   0.798  1.00  0.00      LIG  
ATOM   4361 H8   LIG     1      13.981   9.260   2.525  1.00  0.00      LIG  
ATOM   4362 H9   LIG     1      13.618  14.362  -1.383  1.00  0.00      LIG  
ATOM   4363 H10  LIG     1      13.950  15.826  -0.512  1.00  0.00      LIG  
ATOM   4364 H11  LIG     1      13.392  13.805   3.585  1.00  0.00      LIG  
ATOM   4365 H12  LIG     1      11.803  13.133   3.376  1.00  0.00      LIG  
ATOM   4366 H13  LIG     1      13.737  10.864  -0.565  1.00  0.00      LIG  
ATOM   4367 H14  LIG     1      13.374  12.353  -1.371  1.00  0.00      LIG  
ATOM   4368 H15  LIG     1      12.459  11.861   0.050  1.00  0.00      LIG  
ATOM   4369 H16  LIG     1      15.606  10.269   3.914  1.00  0.00      LIG  
ATOM   4370 H17  LIG     1      16.882  11.299   3.261  1.00  0.00      LIG  
ATOM   4371 H18  LIG     1      16.940   9.557   3.089  1.00  0.00      LIG  
ATOM   4372 H19  LIG     1      15.289  14.580   2.434  1.00  0.00      LIG  
ATOM   4373 H20  LIG     1      14.435  15.966   1.765  1.00  0.00      LIG  
ATOM   4374 H21  LIG     1      15.753  15.243   0.862  1.00  0.00      LIG  
ATOM   4375 H22  LIG     1      11.370  14.674  -1.075  1.00  0.00      LIG  
ATOM   4376 H23  LIG     1      11.745  16.220  -0.281  1.00  0.00      LIG  
ATOM   4377 H24  LIG     1      14.542   7.235   1.315  1.00  0.00      LIG  
ATOM   4378 H25  LIG     1      15.916   7.764   2.300  1.00  0.00      LIG  
ATOM   4379 H26  LIG     1      18.831   7.791   0.572  1.00  0.00      LIG  
ATOM   4380 H27  LIG     1      18.061   8.356   2.032  1.00  0.00      LIG  
ATOM   4381 H28  LIG     1      19.111   9.449   1.112  1.00  0.00      LIG  
ATOM   4382 H29  LIG     1      18.521   9.896  -1.363  1.00  0.00      LIG  
ATOM   4383 H30  LIG     1      16.979   9.275  -2.008  1.00  0.00      LIG  
ATOM   4384 H31  LIG     1      18.227   8.171  -1.471  1.00  0.00      LIG  
ATOM   4385 H32  LIG     1      10.150  14.114   2.570  1.00  0.00      LIG  
ATOM   4386 H33  LIG     1      13.672  10.380   3.891  1.00  0.00      LIG  
ATOM   4387 H34  LIG     1       9.150  14.368  -0.293  1.00  0.00      LIG  
ATOM   4388 H35  LIG     1       8.193  13.990   1.134  1.00  0.00      LIG  
ATOM   4389 H36  LIG     1       9.651  16.530   0.791  1.00  0.00      LIG  
ATOM   4390 H37  LIG     1       8.750  16.052   2.230  1.00  0.00      LIG  
ATOM   4391 H38  LIG     1      10.434  16.581   2.382  1.00  0.00      LIG  
ATOM   4392 H39  LIG     1      10.544  12.321   0.220  1.00  0.00      LIG  
ATOM   4393 H40  LIG     1       8.409  12.552  -1.354  1.00  0.00      LIG  
ATOM   4394 H41  LIG     1       9.639  10.804   1.592  1.00  0.00      LIG  
ATOM   4395 H42  LIG     1       5.436  11.417   0.749  1.00  0.00      LIG  
ATOM   4396 H43  LIG     1       6.245  12.878   0.205  1.00  0.00      LIG  
ATOM   4397 H44  LIG     1       6.848  12.012   1.633  1.00  0.00      LIG  
ATOM   4398 H45  LIG     1       8.002   8.998  -0.340  1.00  0.00      LIG  
ATOM   4399 H46  LIG     1       8.044   9.712   1.286  1.00  0.00      LIG  
ATOM   4400 H47  LIG     1       6.515   9.224   0.550  1.00  0.00      LIG  
ATOM   4401 H48  LIG     1       5.758  10.407  -1.219  1.00  0.00      LIG  
ATOM   4402 H49  LIG     1      11.753  10.535  -3.641  1.00  0.00      LIG  
ATOM   4403 H50  LIG     1      10.427   9.398  -3.319  1.00  0.00      LIG  
ATOM   4404 H51  LIG     1      11.722   9.657  -2.094  1.00  0.00      LIG  
TER
REMARK  Energy: 58.4196
REMARK  SimpleFitness: 58.4196
REMARK  FullFitness: -912.02545
REMARK  InterFull: -27.4202
REMARK  IntraFull: 97.4567
REMARK  solvFull: -1195.32
REMARK  surfFull: 213.258
REMARK  extraFull: 0.0
REMARK  deltaGcompsolvpol: -1195.32
REMARK  deltaGcompsolvnonpol: 213.258
REMARK  deltaGprotsolvpol: -1219.71
REMARK  deltaGprotsolvnonpol: 208.651
REMARK  deltaGligsolvpol: -12.1337
REMARK  deltaGligsolvnonpol: 16.5381
REMARK  deltaGvdw: -27.4202
REMARK  deltaGelec: 0.0
REMARK  deltaG: -5.4773817
REMARK  Cluster: 4
REMARK  ClusterRank: 1
ATOM   4315 O    LIG     1      13.533  11.339   3.981  1.00  0.00      LIG  
ATOM   4316 O1   LIG     1      16.119   7.142  -0.566  1.00  0.00      LIG  
ATOM   4317 O2   LIG     1       9.388  11.730   1.750  1.00  0.00      LIG  
ATOM   4318 O3   LIG     1       9.478  10.772  -1.290  1.00  0.00      LIG  
ATOM   4319 O4   LIG     1       6.577  10.868  -1.469  1.00  0.00      LIG  
ATOM   4320 O5   LIG     1      10.431  12.421  -2.591  1.00  0.00      LIG  
ATOM   4321 C    LIG     1      14.450  12.654   0.517  1.00  0.00      LIG  
ATOM   4322 C1   LIG     1      14.707  11.899   1.849  1.00  0.00      LIG  
ATOM   4323 C2   LIG     1      15.524  10.553   1.739  1.00  0.00      LIG  
ATOM   4324 C3   LIG     1      13.905  14.092   0.795  1.00  0.00      LIG  
ATOM   4325 C4   LIG     1      16.641  10.539   0.636  1.00  0.00      LIG  
ATOM   4326 C5   LIG     1      15.769  12.747  -0.217  1.00  0.00      LIG  
ATOM   4327 C6   LIG     1      13.378  11.856   2.665  1.00  0.00      LIG  
ATOM   4328 C7   LIG     1      16.313  11.394  -0.582  1.00  0.00      LIG  
ATOM   4329 C8   LIG     1      12.670  13.987   1.608  1.00  0.00      LIG  
ATOM   4330 C9   LIG     1      17.183   9.142   0.177  1.00  0.00      LIG  
ATOM   4331 C10  LIG     1      14.587   9.346   1.626  1.00  0.00      LIG  
ATOM   4332 C11  LIG     1      13.423  14.870  -0.437  1.00  0.00      LIG  
ATOM   4333 C12  LIG     1      12.774  13.237   2.884  1.00  0.00      LIG  
ATOM   4334 C13  LIG     1      13.455  11.898  -0.382  1.00  0.00      LIG  
ATOM   4335 C14  LIG     1      16.274  10.412   3.068  1.00  0.00      LIG  
ATOM   4336 C15  LIG     1      11.596  14.546   1.047  1.00  0.00      LIG  
ATOM   4337 C16  LIG     1      14.902  15.010   1.507  1.00  0.00      LIG  
ATOM   4338 C17  LIG     1      11.938  15.144  -0.268  1.00  0.00      LIG  
ATOM   4339 C18  LIG     1      15.287   8.024   1.446  1.00  0.00      LIG  
ATOM   4340 C19  LIG     1      16.112   8.084   0.211  1.00  0.00      LIG  
ATOM   4341 C20  LIG     1      18.355   8.664   1.028  1.00  0.00      LIG  
ATOM   4342 C21  LIG     1      17.750   9.130  -1.245  1.00  0.00      LIG  
ATOM   4343 C22  LIG     1      10.187  14.584   1.585  1.00  0.00      LIG  
ATOM   4344 C23  LIG     1       9.181  13.876   0.683  1.00  0.00      LIG  
ATOM   4345 C24  LIG     1       9.734  16.021   1.756  1.00  0.00      LIG  
ATOM   4346 C25  LIG     1       9.496  12.398   0.496  1.00  0.00      LIG  
ATOM   4347 C26  LIG     1       8.651  11.761  -0.634  1.00  0.00      LIG  
ATOM   4348 C27  LIG     1       7.315  11.063  -0.262  1.00  0.00      LIG  
ATOM   4349 C28  LIG     1       6.417  11.889   0.637  1.00  0.00      LIG  
ATOM   4350 C29  LIG     1       7.490   9.677   0.347  1.00  0.00      LIG  
ATOM   4351 C30  LIG     1      10.316  11.250  -2.260  1.00  0.00      LIG  
ATOM   4352 C31  LIG     1      11.103  10.128  -2.863  1.00  0.00      LIG  
ATOM   4353 H    LIG     1      15.379  12.535   2.428  1.00  0.00      LIG  
ATOM   4354 H1   LIG     1      17.496  11.053   1.085  1.00  0.00      LIG  
ATOM   4355 H2   LIG     1      16.520  13.247   0.398  1.00  0.00      LIG  
ATOM   4356 H3   LIG     1      15.653  13.333  -1.132  1.00  0.00      LIG  
ATOM   4357 H4   LIG     1      12.637  11.228   2.162  1.00  0.00      LIG  
ATOM   4358 H5   LIG     1      15.647  10.865  -1.266  1.00  0.00      LIG  
ATOM   4359 H6   LIG     1      17.227  11.603  -1.142  1.00  0.00      LIG  
ATOM   4360 H7   LIG     1      13.892   9.475   0.798  1.00  0.00      LIG  
ATOM   4361 H8   LIG     1      13.981   9.260   2.525  1.00  0.00      LIG  
ATOM   4362 H9   LIG     1      13.618  14.362  -1.383  1.00  0.00      LIG  
ATOM   4363 H10  LIG     1      13.950  15.826  -0.512  1.00  0.00      LIG  
ATOM   4364 H11  LIG     1      13.392  13.805   3.585  1.00  0.00      LIG  
ATOM   4365 H12  LIG     1      11.803  13.133   3.376  1.00  0.00      LIG  
ATOM   4366 H13  LIG     1      13.737  10.864  -0.565  1.00  0.00      LIG  
ATOM   4367 H14  LIG     1      13.374  12.353  -1.371  1.00  0.00      LIG  
ATOM   4368 H15  LIG     1      12.459  11.861   0.050  1.00  0.00      LIG  
ATOM   4369 H16  LIG     1      15.606  10.269   3.914  1.00  0.00      LIG  
ATOM   4370 H17  LIG     1      16.882  11.299   3.261  1.00  0.00      LIG  
ATOM   4371 H18  LIG     1      16.940   9.557   3.089  1.00  0.00      LIG  
ATOM   4372 H19  LIG     1      15.289  14.580   2.434  1.00  0.00      LIG  
ATOM   4373 H20  LIG     1      14.435  15.966   1.765  1.00  0.00      LIG  
ATOM   4374 H21  LIG     1      15.753  15.243   0.862  1.00  0.00      LIG  
ATOM   4375 H22  LIG     1      11.370  14.674  -1.075  1.00  0.00      LIG  
ATOM   4376 H23  LIG     1      11.745  16.220  -0.281  1.00  0.00      LIG  
ATOM   4377 H24  LIG     1      14.542   7.235   1.315  1.00  0.00      LIG  
ATOM   4378 H25  LIG     1      15.916   7.764   2.300  1.00  0.00      LIG  
ATOM   4379 H26  LIG     1      18.831   7.791   0.572  1.00  0.00      LIG  
ATOM   4380 H27  LIG     1      18.061   8.356   2.032  1.00  0.00      LIG  
ATOM   4381 H28  LIG     1      19.111   9.449   1.112  1.00  0.00      LIG  
ATOM   4382 H29  LIG     1      18.521   9.896  -1.363  1.00  0.00      LIG  
ATOM   4383 H30  LIG     1      16.979   9.275  -2.008  1.00  0.00      LIG  
ATOM   4384 H31  LIG     1      18.227   8.171  -1.471  1.00  0.00      LIG  
ATOM   4385 H32  LIG     1      10.150  14.114   2.570  1.00  0.00      LIG  
ATOM   4386 H33  LIG     1      13.672  10.380   3.891  1.00  0.00      LIG  
ATOM   4387 H34  LIG     1       9.150  14.368  -0.293  1.00  0.00      LIG  
ATOM   4388 H35  LIG     1       8.193  13.990   1.134  1.00  0.00      LIG  
ATOM   4389 H36  LIG     1       9.651  16.530   0.791  1.00  0.00      LIG  
ATOM   4390 H37  LIG     1       8.750  16.052   2.230  1.00  0.00      LIG  
ATOM   4391 H38  LIG     1      10.434  16.581   2.382  1.00  0.00      LIG  
ATOM   4392 H39  LIG     1      10.544  12.321   0.220  1.00  0.00      LIG  
ATOM   4393 H40  LIG     1       8.409  12.552  -1.354  1.00  0.00      LIG  
ATOM   4394 H41  LIG     1       9.639  10.804   1.592  1.00  0.00      LIG  
ATOM   4395 H42  LIG     1       5.436  11.417   0.749  1.00  0.00      LIG  
ATOM   4396 H43  LIG     1       6.245  12.878   0.205  1.00  0.00      LIG  
ATOM   4397 H44  LIG     1       6.848  12.012   1.633  1.00  0.00      LIG  
ATOM   4398 H45  LIG     1       8.002   8.998  -0.340  1.00  0.00      LIG  
ATOM   4399 H46  LIG     1       8.044   9.712   1.286  1.00  0.00      LIG  
ATOM   4400 H47  LIG     1       6.515   9.224   0.550  1.00  0.00      LIG  
ATOM   4401 H48  LIG     1       5.758  10.407  -1.219  1.00  0.00      LIG  
ATOM   4402 H49  LIG     1      11.753  10.535  -3.641  1.00  0.00      LIG  
ATOM   4403 H50  LIG     1      10.427   9.398  -3.319  1.00  0.00      LIG  
ATOM   4404 H51  LIG     1      11.722   9.657  -2.094  1.00  0.00      LIG  
TER
REMARK  Energy: 60.9856
REMARK  SimpleFitness: 60.9856
REMARK  FullFitness: -909.2414
REMARK  InterFull: -24.8224
REMARK  IntraFull: 97.216
REMARK  solvFull: -1195.72
REMARK  surfFull: 214.085
REMARK  extraFull: 0.0
REMARK  deltaGcompsolvpol: -1195.72
REMARK  deltaGcompsolvnonpol: 214.085
REMARK  deltaGprotsolvpol: -1219.71
REMARK  deltaGprotsolvnonpol: 208.651
REMARK  deltaGligsolvpol: -11.6968
REMARK  deltaGligsolvnonpol: 16.5029
REMARK  deltaGvdw: -24.8224
REMARK  deltaGelec: 0.0
REMARK  deltaG: -5.201285
REMARK  Cluster: 4
REMARK  ClusterRank: 2
ATOM   4315 O    LIG     1      14.099  10.990   3.602  1.00  0.00      LIG  
ATOM   4316 O1   LIG     1      16.337   6.906  -1.190  1.00  0.00      LIG  
ATOM   4317 O2   LIG     1       9.650  11.492   1.594  1.00  0.00      LIG  
ATOM   4318 O3   LIG     1       9.436  10.736  -1.472  1.00  0.00      LIG  
ATOM   4319 O4   LIG     1       6.541  11.028  -1.438  1.00  0.00      LIG  
ATOM   4320 O5   LIG     1      10.457  12.406  -2.692  1.00  0.00      LIG  
ATOM   4321 C    LIG     1      14.675  12.404   0.115  1.00  0.00      LIG  
ATOM   4322 C1   LIG     1      15.062  11.627   1.399  1.00  0.00      LIG  
ATOM   4323 C2   LIG     1      15.885  10.297   1.188  1.00  0.00      LIG  
ATOM   4324 C3   LIG     1      14.154  13.829   0.481  1.00  0.00      LIG  
ATOM   4325 C4   LIG     1      16.890  10.317  -0.019  1.00  0.00      LIG  
ATOM   4326 C5   LIG     1      15.912  12.521  -0.750  1.00  0.00      LIG  
ATOM   4327 C6   LIG     1      13.808  11.535   2.322  1.00  0.00      LIG  
ATOM   4328 C7   LIG     1      16.428  11.177  -1.188  1.00  0.00      LIG  
ATOM   4329 C8   LIG     1      12.988  13.696   1.387  1.00  0.00      LIG  
ATOM   4330 C9   LIG     1      17.410   8.934  -0.543  1.00  0.00      LIG  
ATOM   4331 C10  LIG     1      14.959   9.073   1.153  1.00  0.00      LIG  
ATOM   4332 C11  LIG     1      13.582  14.638  -0.690  1.00  0.00      LIG  
ATOM   4333 C12  LIG     1      13.180  12.893   2.621  1.00  0.00      LIG  
ATOM   4334 C13  LIG     1      13.597  11.656  -0.691  1.00  0.00      LIG  
ATOM   4335 C14  LIG     1      16.766  10.156   2.434  1.00  0.00      LIG  
ATOM   4336 C15  LIG     1      11.883  14.298   0.935  1.00  0.00      LIG  
ATOM   4337 C16  LIG     1      15.196  14.735   1.145  1.00  0.00      LIG  
ATOM   4338 C17  LIG     1      12.130  14.952  -0.374  1.00  0.00      LIG  
ATOM   4339 C18  LIG     1      15.664   7.768   0.889  1.00  0.00      LIG  
ATOM   4340 C19  LIG     1      16.368   7.853  -0.418  1.00  0.00      LIG  
ATOM   4341 C20  LIG     1      18.664   8.471   0.194  1.00  0.00      LIG  
ATOM   4342 C21  LIG     1      17.844   8.944  -2.011  1.00  0.00      LIG  
ATOM   4343 C22  LIG     1      10.520  14.337   1.578  1.00  0.00      LIG  
ATOM   4344 C23  LIG     1       9.431  13.724   0.704  1.00  0.00      LIG  
ATOM   4345 C24  LIG     1      10.118  15.769   1.869  1.00  0.00      LIG  
ATOM   4346 C25  LIG     1       9.682  12.254   0.392  1.00  0.00      LIG  
ATOM   4347 C26  LIG     1       8.723  11.730  -0.704  1.00  0.00      LIG  
ATOM   4348 C27  LIG     1       7.371  11.095  -0.277  1.00  0.00      LIG  
ATOM   4349 C28  LIG     1       6.592  11.915   0.730  1.00  0.00      LIG  
ATOM   4350 C29  LIG     1       7.484   9.668   0.244  1.00  0.00      LIG  
ATOM   4351 C30  LIG     1      10.264  11.227  -2.446  1.00  0.00      LIG  
ATOM   4352 C31  LIG     1      10.937  10.099  -3.161  1.00  0.00      LIG  
ATOM   4353 H    LIG     1      15.767  12.262   1.936  1.00  0.00      LIG  
ATOM   4354 H1   LIG     1      17.774  10.847   0.348  1.00  0.00      LIG  
ATOM   4355 H2   LIG     1      16.716  13.025  -0.209  1.00  0.00      LIG  
ATOM   4356 H3   LIG     1      15.697  13.117  -1.641  1.00  0.00      LIG  
ATOM   4357 H4   LIG     1      13.054  10.888   1.868  1.00  0.00      LIG  
ATOM   4358 H5   LIG     1      15.699  10.644  -1.803  1.00  0.00      LIG  
ATOM   4359 H6   LIG     1      17.274  11.403  -1.842  1.00  0.00      LIG  
ATOM   4360 H7   LIG     1      14.185   9.199   0.397  1.00  0.00      LIG  
ATOM   4361 H8   LIG     1      14.442   8.960   2.107  1.00  0.00      LIG  
ATOM   4362 H9   LIG     1      13.659  14.130  -1.652  1.00  0.00      LIG  
ATOM   4363 H10  LIG     1      14.132  15.576  -0.816  1.00  0.00      LIG  
ATOM   4364 H11  LIG     1      13.819  13.451   3.313  1.00  0.00      LIG  
ATOM   4365 H12  LIG     1      12.239  12.740   3.158  1.00  0.00      LIG  
ATOM   4366 H13  LIG     1      13.868  10.627  -0.915  1.00  0.00      LIG  
ATOM   4367 H14  LIG     1      13.416  12.126  -1.659  1.00  0.00      LIG  
ATOM   4368 H15  LIG     1      12.646  11.605  -0.165  1.00  0.00      LIG  
ATOM   4369 H16  LIG     1      16.185   9.976   3.335  1.00  0.00      LIG  
ATOM   4370 H17  LIG     1      17.365  11.058   2.587  1.00  0.00      LIG  
ATOM   4371 H18  LIG     1      17.454   9.320   2.375  1.00  0.00      LIG  
ATOM   4372 H19  LIG     1      15.642  14.291   2.038  1.00  0.00      LIG  
ATOM   4373 H20  LIG     1      14.744  15.684   1.454  1.00  0.00      LIG  
ATOM   4374 H21  LIG     1      16.003  14.985   0.452  1.00  0.00      LIG  
ATOM   4375 H22  LIG     1      11.478  14.543  -1.150  1.00  0.00      LIG  
ATOM   4376 H23  LIG     1      11.974  16.032  -0.314  1.00  0.00      LIG  
ATOM   4377 H24  LIG     1      14.926   6.965   0.825  1.00  0.00      LIG  
ATOM   4378 H25  LIG     1      16.378   7.514   1.676  1.00  0.00      LIG  
ATOM   4379 H26  LIG     1      19.132   7.633  -0.330  1.00  0.00      LIG  
ATOM   4380 H27  LIG     1      18.463   8.116   1.205  1.00  0.00      LIG  
ATOM   4381 H28  LIG     1      19.395   9.281   0.249  1.00  0.00      LIG  
ATOM   4382 H29  LIG     1      18.588   9.726  -2.192  1.00  0.00      LIG  
ATOM   4383 H30  LIG     1      17.005   9.082  -2.701  1.00  0.00      LIG  
ATOM   4384 H31  LIG     1      18.316   7.996  -2.288  1.00  0.00      LIG  
ATOM   4385 H32  LIG     1      10.540  13.800   2.530  1.00  0.00      LIG  
ATOM   4386 H33  LIG     1      13.246  10.756   4.009  1.00  0.00      LIG  
ATOM   4387 H34  LIG     1       9.345  14.284  -0.231  1.00  0.00      LIG  
ATOM   4388 H35  LIG     1       8.482  13.837   1.232  1.00  0.00      LIG  
ATOM   4389 H36  LIG     1       9.957  16.331   0.944  1.00  0.00      LIG  
ATOM   4390 H37  LIG     1       9.181  15.785   2.432  1.00  0.00      LIG  
ATOM   4391 H38  LIG     1      10.881  16.284   2.458  1.00  0.00      LIG  
ATOM   4392 H39  LIG     1      10.703  12.168   0.024  1.00  0.00      LIG  
ATOM   4393 H40  LIG     1       8.482  12.573  -1.362  1.00  0.00      LIG  
ATOM   4394 H41  LIG     1       9.859  10.575   1.345  1.00  0.00      LIG  
ATOM   4395 H42  LIG     1       5.599  11.485   0.895  1.00  0.00      LIG  
ATOM   4396 H43  LIG     1       6.437  12.933   0.364  1.00  0.00      LIG  
ATOM   4397 H44  LIG     1       7.104  11.961   1.692  1.00  0.00      LIG  
ATOM   4398 H45  LIG     1       7.918   8.998  -0.503  1.00  0.00      LIG  
ATOM   4399 H46  LIG     1       8.081   9.614   1.155  1.00  0.00      LIG  
ATOM   4400 H47  LIG     1       6.491   9.271   0.471  1.00  0.00      LIG  
ATOM   4401 H48  LIG     1       6.402  11.943  -1.737  1.00  0.00      LIG  
ATOM   4402 H49  LIG     1      11.539  10.513  -3.975  1.00  0.00      LIG  
ATOM   4403 H50  LIG     1      10.185   9.429  -3.586  1.00  0.00      LIG  
ATOM   4404 H51  LIG     1      11.592   9.562  -2.470  1.00  0.00      LIG  
TER
REMARK  Energy: 60.9856
REMARK  SimpleFitness: 60.9856
REMARK  FullFitness: -909.2414
REMARK  InterFull: -24.8224
REMARK  IntraFull: 97.216
REMARK  solvFull: -1195.72
REMARK  surfFull: 214.085
REMARK  extraFull: 0.0
REMARK  deltaGcompsolvpol: -1195.72
REMARK  deltaGcompsolvnonpol: 214.085
REMARK  deltaGprotsolvpol: -1219.71
REMARK  deltaGprotsolvnonpol: 208.651
REMARK  deltaGligsolvpol: -11.6968
REMARK  deltaGligsolvnonpol: 16.5029
REMARK  deltaGvdw: -24.8224
REMARK  deltaGelec: 0.0
REMARK  deltaG: -5.201285
REMARK  Cluster: 4
REMARK  ClusterRank: 3
ATOM   4315 O    LIG     1      14.099  10.990   3.602  1.00  0.00      LIG  
ATOM   4316 O1   LIG     1      16.337   6.906  -1.190  1.00  0.00      LIG  
ATOM   4317 O2   LIG     1       9.650  11.492   1.594  1.00  0.00      LIG  
ATOM   4318 O3   LIG     1       9.436  10.736  -1.472  1.00  0.00      LIG  
ATOM   4319 O4   LIG     1       6.541  11.028  -1.438  1.00  0.00      LIG  
ATOM   4320 O5   LIG     1      10.457  12.406  -2.692  1.00  0.00      LIG  
ATOM   4321 C    LIG     1      14.675  12.404   0.115  1.00  0.00      LIG  
ATOM   4322 C1   LIG     1      15.062  11.627   1.399  1.00  0.00      LIG  
ATOM   4323 C2   LIG     1      15.885  10.297   1.188  1.00  0.00      LIG  
ATOM   4324 C3   LIG     1      14.154  13.829   0.481  1.00  0.00      LIG  
ATOM   4325 C4   LIG     1      16.890  10.317  -0.019  1.00  0.00      LIG  
ATOM   4326 C5   LIG     1      15.912  12.521  -0.750  1.00  0.00      LIG  
ATOM   4327 C6   LIG     1      13.808  11.535   2.322  1.00  0.00      LIG  
ATOM   4328 C7   LIG     1      16.428  11.177  -1.188  1.00  0.00      LIG  
ATOM   4329 C8   LIG     1      12.988  13.696   1.387  1.00  0.00      LIG  
ATOM   4330 C9   LIG     1      17.410   8.934  -0.543  1.00  0.00      LIG  
ATOM   4331 C10  LIG     1      14.959   9.073   1.153  1.00  0.00      LIG  
ATOM   4332 C11  LIG     1      13.582  14.638  -0.690  1.00  0.00      LIG  
ATOM   4333 C12  LIG     1      13.180  12.893   2.621  1.00  0.00      LIG  
ATOM   4334 C13  LIG     1      13.597  11.656  -0.691  1.00  0.00      LIG  
ATOM   4335 C14  LIG     1      16.766  10.156   2.434  1.00  0.00      LIG  
ATOM   4336 C15  LIG     1      11.883  14.298   0.935  1.00  0.00      LIG  
ATOM   4337 C16  LIG     1      15.196  14.735   1.145  1.00  0.00      LIG  
ATOM   4338 C17  LIG     1      12.130  14.952  -0.374  1.00  0.00      LIG  
ATOM   4339 C18  LIG     1      15.664   7.768   0.889  1.00  0.00      LIG  
ATOM   4340 C19  LIG     1      16.368   7.853  -0.418  1.00  0.00      LIG  
ATOM   4341 C20  LIG     1      18.664   8.471   0.194  1.00  0.00      LIG  
ATOM   4342 C21  LIG     1      17.844   8.944  -2.011  1.00  0.00      LIG  
ATOM   4343 C22  LIG     1      10.520  14.337   1.578  1.00  0.00      LIG  
ATOM   4344 C23  LIG     1       9.431  13.724   0.704  1.00  0.00      LIG  
ATOM   4345 C24  LIG     1      10.118  15.769   1.869  1.00  0.00      LIG  
ATOM   4346 C25  LIG     1       9.682  12.254   0.392  1.00  0.00      LIG  
ATOM   4347 C26  LIG     1       8.723  11.730  -0.704  1.00  0.00      LIG  
ATOM   4348 C27  LIG     1       7.371  11.095  -0.277  1.00  0.00      LIG  
ATOM   4349 C28  LIG     1       6.592  11.915   0.730  1.00  0.00      LIG  
ATOM   4350 C29  LIG     1       7.484   9.668   0.244  1.00  0.00      LIG  
ATOM   4351 C30  LIG     1      10.264  11.227  -2.446  1.00  0.00      LIG  
ATOM   4352 C31  LIG     1      10.937  10.099  -3.161  1.00  0.00      LIG  
ATOM   4353 H    LIG     1      15.767  12.262   1.936  1.00  0.00      LIG  
ATOM   4354 H1   LIG     1      17.774  10.847   0.348  1.00  0.00      LIG  
ATOM   4355 H2   LIG     1      16.716  13.025  -0.209  1.00  0.00      LIG  
ATOM   4356 H3   LIG     1      15.697  13.117  -1.641  1.00  0.00      LIG  
ATOM   4357 H4   LIG     1      13.054  10.888   1.868  1.00  0.00      LIG  
ATOM   4358 H5   LIG     1      15.699  10.644  -1.803  1.00  0.00      LIG  
ATOM   4359 H6   LIG     1      17.274  11.403  -1.842  1.00  0.00      LIG  
ATOM   4360 H7   LIG     1      14.185   9.199   0.397  1.00  0.00      LIG  
ATOM   4361 H8   LIG     1      14.442   8.960   2.107  1.00  0.00      LIG  
ATOM   4362 H9   LIG     1      13.659  14.130  -1.652  1.00  0.00      LIG  
ATOM   4363 H10  LIG     1      14.132  15.576  -0.816  1.00  0.00      LIG  
ATOM   4364 H11  LIG     1      13.819  13.451   3.313  1.00  0.00      LIG  
ATOM   4365 H12  LIG     1      12.239  12.740   3.158  1.00  0.00      LIG  
ATOM   4366 H13  LIG     1      13.868  10.627  -0.915  1.00  0.00      LIG  
ATOM   4367 H14  LIG     1      13.416  12.126  -1.659  1.00  0.00      LIG  
ATOM   4368 H15  LIG     1      12.646  11.605  -0.165  1.00  0.00      LIG  
ATOM   4369 H16  LIG     1      16.185   9.976   3.335  1.00  0.00      LIG  
ATOM   4370 H17  LIG     1      17.365  11.058   2.587  1.00  0.00      LIG  
ATOM   4371 H18  LIG     1      17.454   9.320   2.375  1.00  0.00      LIG  
ATOM   4372 H19  LIG     1      15.642  14.291   2.038  1.00  0.00      LIG  
ATOM   4373 H20  LIG     1      14.744  15.684   1.454  1.00  0.00      LIG  
ATOM   4374 H21  LIG     1      16.003  14.985   0.452  1.00  0.00      LIG  
ATOM   4375 H22  LIG     1      11.478  14.543  -1.150  1.00  0.00      LIG  
ATOM   4376 H23  LIG     1      11.974  16.032  -0.314  1.00  0.00      LIG  
ATOM   4377 H24  LIG     1      14.926   6.965   0.825  1.00  0.00      LIG  
ATOM   4378 H25  LIG     1      16.378   7.514   1.676  1.00  0.00      LIG  
ATOM   4379 H26  LIG     1      19.132   7.633  -0.330  1.00  0.00      LIG  
ATOM   4380 H27  LIG     1      18.463   8.116   1.205  1.00  0.00      LIG  
ATOM   4381 H28  LIG     1      19.395   9.281   0.249  1.00  0.00      LIG  
ATOM   4382 H29  LIG     1      18.588   9.726  -2.192  1.00  0.00      LIG  
ATOM   4383 H30  LIG     1      17.005   9.082  -2.701  1.00  0.00      LIG  
ATOM   4384 H31  LIG     1      18.316   7.996  -2.288  1.00  0.00      LIG  
ATOM   4385 H32  LIG     1      10.540  13.800   2.530  1.00  0.00      LIG  
ATOM   4386 H33  LIG     1      13.246  10.756   4.009  1.00  0.00      LIG  
ATOM   4387 H34  LIG     1       9.345  14.284  -0.231  1.00  0.00      LIG  
ATOM   4388 H35  LIG     1       8.482  13.837   1.232  1.00  0.00      LIG  
ATOM   4389 H36  LIG     1       9.957  16.331   0.944  1.00  0.00      LIG  
ATOM   4390 H37  LIG     1       9.181  15.785   2.432  1.00  0.00      LIG  
ATOM   4391 H38  LIG     1      10.881  16.284   2.458  1.00  0.00      LIG  
ATOM   4392 H39  LIG     1      10.703  12.168   0.024  1.00  0.00      LIG  
ATOM   4393 H40  LIG     1       8.482  12.573  -1.362  1.00  0.00      LIG  
ATOM   4394 H41  LIG     1       9.859  10.575   1.345  1.00  0.00      LIG  
ATOM   4395 H42  LIG     1       5.599  11.485   0.895  1.00  0.00      LIG  
ATOM   4396 H43  LIG     1       6.437  12.933   0.364  1.00  0.00      LIG  
ATOM   4397 H44  LIG     1       7.104  11.961   1.692  1.00  0.00      LIG  
ATOM   4398 H45  LIG     1       7.918   8.998  -0.503  1.00  0.00      LIG  
ATOM   4399 H46  LIG     1       8.081   9.614   1.155  1.00  0.00      LIG  
ATOM   4400 H47  LIG     1       6.491   9.271   0.471  1.00  0.00      LIG  
ATOM   4401 H48  LIG     1       6.402  11.943  -1.737  1.00  0.00      LIG  
ATOM   4402 H49  LIG     1      11.539  10.513  -3.975  1.00  0.00      LIG  
ATOM   4403 H50  LIG     1      10.185   9.429  -3.586  1.00  0.00      LIG  
ATOM   4404 H51  LIG     1      11.592   9.562  -2.470  1.00  0.00      LIG  
TER
REMARK  Energy: 60.9856
REMARK  SimpleFitness: 60.9856
REMARK  FullFitness: -909.2414
REMARK  InterFull: -24.8224
REMARK  IntraFull: 97.216
REMARK  solvFull: -1195.72
REMARK  surfFull: 214.085
REMARK  extraFull: 0.0
REMARK  deltaGcompsolvpol: -1195.72
REMARK  deltaGcompsolvnonpol: 214.085
REMARK  deltaGprotsolvpol: -1219.71
REMARK  deltaGprotsolvnonpol: 208.651
REMARK  deltaGligsolvpol: -11.6968
REMARK  deltaGligsolvnonpol: 16.5029
REMARK  deltaGvdw: -24.8224
REMARK  deltaGelec: 0.0
REMARK  deltaG: -5.201285
REMARK  Cluster: 4
REMARK  ClusterRank: 4
ATOM   4315 O    LIG     1      14.099  10.990   3.602  1.00  0.00      LIG  
ATOM   4316 O1   LIG     1      16.337   6.906  -1.190  1.00  0.00      LIG  
ATOM   4317 O2   LIG     1       9.650  11.492   1.594  1.00  0.00      LIG  
ATOM   4318 O3   LIG     1       9.436  10.736  -1.472  1.00  0.00      LIG  
ATOM   4319 O4   LIG     1       6.541  11.028  -1.438  1.00  0.00      LIG  
ATOM   4320 O5   LIG     1      10.457  12.406  -2.692  1.00  0.00      LIG  
ATOM   4321 C    LIG     1      14.675  12.404   0.115  1.00  0.00      LIG  
ATOM   4322 C1   LIG     1      15.062  11.627   1.399  1.00  0.00      LIG  
ATOM   4323 C2   LIG     1      15.885  10.297   1.188  1.00  0.00      LIG  
ATOM   4324 C3   LIG     1      14.154  13.829   0.481  1.00  0.00      LIG  
ATOM   4325 C4   LIG     1      16.890  10.317  -0.019  1.00  0.00      LIG  
ATOM   4326 C5   LIG     1      15.912  12.521  -0.750  1.00  0.00      LIG  
ATOM   4327 C6   LIG     1      13.808  11.535   2.322  1.00  0.00      LIG  
ATOM   4328 C7   LIG     1      16.428  11.177  -1.188  1.00  0.00      LIG  
ATOM   4329 C8   LIG     1      12.988  13.696   1.387  1.00  0.00      LIG  
ATOM   4330 C9   LIG     1      17.410   8.934  -0.543  1.00  0.00      LIG  
ATOM   4331 C10  LIG     1      14.959   9.073   1.153  1.00  0.00      LIG  
ATOM   4332 C11  LIG     1      13.582  14.638  -0.690  1.00  0.00      LIG  
ATOM   4333 C12  LIG     1      13.180  12.893   2.621  1.00  0.00      LIG  
ATOM   4334 C13  LIG     1      13.597  11.656  -0.691  1.00  0.00      LIG  
ATOM   4335 C14  LIG     1      16.766  10.156   2.434  1.00  0.00      LIG  
ATOM   4336 C15  LIG     1      11.883  14.298   0.935  1.00  0.00      LIG  
ATOM   4337 C16  LIG     1      15.196  14.735   1.145  1.00  0.00      LIG  
ATOM   4338 C17  LIG     1      12.130  14.952  -0.374  1.00  0.00      LIG  
ATOM   4339 C18  LIG     1      15.664   7.768   0.889  1.00  0.00      LIG  
ATOM   4340 C19  LIG     1      16.368   7.853  -0.418  1.00  0.00      LIG  
ATOM   4341 C20  LIG     1      18.664   8.471   0.194  1.00  0.00      LIG  
ATOM   4342 C21  LIG     1      17.844   8.944  -2.011  1.00  0.00      LIG  
ATOM   4343 C22  LIG     1      10.520  14.337   1.578  1.00  0.00      LIG  
ATOM   4344 C23  LIG     1       9.431  13.724   0.704  1.00  0.00      LIG  
ATOM   4345 C24  LIG     1      10.118  15.769   1.869  1.00  0.00      LIG  
ATOM   4346 C25  LIG     1       9.682  12.254   0.392  1.00  0.00      LIG  
ATOM   4347 C26  LIG     1       8.723  11.730  -0.704  1.00  0.00      LIG  
ATOM   4348 C27  LIG     1       7.371  11.095  -0.277  1.00  0.00      LIG  
ATOM   4349 C28  LIG     1       6.592  11.915   0.730  1.00  0.00      LIG  
ATOM   4350 C29  LIG     1       7.484   9.668   0.244  1.00  0.00      LIG  
ATOM   4351 C30  LIG     1      10.264  11.227  -2.446  1.00  0.00      LIG  
ATOM   4352 C31  LIG     1      10.937  10.099  -3.161  1.00  0.00      LIG  
ATOM   4353 H    LIG     1      15.767  12.262   1.936  1.00  0.00      LIG  
ATOM   4354 H1   LIG     1      17.774  10.847   0.348  1.00  0.00      LIG  
ATOM   4355 H2   LIG     1      16.716  13.025  -0.209  1.00  0.00      LIG  
ATOM   4356 H3   LIG     1      15.697  13.117  -1.641  1.00  0.00      LIG  
ATOM   4357 H4   LIG     1      13.054  10.888   1.868  1.00  0.00      LIG  
ATOM   4358 H5   LIG     1      15.699  10.644  -1.803  1.00  0.00      LIG  
ATOM   4359 H6   LIG     1      17.274  11.403  -1.842  1.00  0.00      LIG  
ATOM   4360 H7   LIG     1      14.185   9.199   0.397  1.00  0.00      LIG  
ATOM   4361 H8   LIG     1      14.442   8.960   2.107  1.00  0.00      LIG  
ATOM   4362 H9   LIG     1      13.659  14.130  -1.652  1.00  0.00      LIG  
ATOM   4363 H10  LIG     1      14.132  15.576  -0.816  1.00  0.00      LIG  
ATOM   4364 H11  LIG     1      13.819  13.451   3.313  1.00  0.00      LIG  
ATOM   4365 H12  LIG     1      12.239  12.740   3.158  1.00  0.00      LIG  
ATOM   4366 H13  LIG     1      13.868  10.627  -0.915  1.00  0.00      LIG  
ATOM   4367 H14  LIG     1      13.416  12.126  -1.659  1.00  0.00      LIG  
ATOM   4368 H15  LIG     1      12.646  11.605  -0.165  1.00  0.00      LIG  
ATOM   4369 H16  LIG     1      16.185   9.976   3.335  1.00  0.00      LIG  
ATOM   4370 H17  LIG     1      17.365  11.058   2.587  1.00  0.00      LIG  
ATOM   4371 H18  LIG     1      17.454   9.320   2.375  1.00  0.00      LIG  
ATOM   4372 H19  LIG     1      15.642  14.291   2.038  1.00  0.00      LIG  
ATOM   4373 H20  LIG     1      14.744  15.684   1.454  1.00  0.00      LIG  
ATOM   4374 H21  LIG     1      16.003  14.985   0.452  1.00  0.00      LIG  
ATOM   4375 H22  LIG     1      11.478  14.543  -1.150  1.00  0.00      LIG  
ATOM   4376 H23  LIG     1      11.974  16.032  -0.314  1.00  0.00      LIG  
ATOM   4377 H24  LIG     1      14.926   6.965   0.825  1.00  0.00      LIG  
ATOM   4378 H25  LIG     1      16.378   7.514   1.676  1.00  0.00      LIG  
ATOM   4379 H26  LIG     1      19.132   7.633  -0.330  1.00  0.00      LIG  
ATOM   4380 H27  LIG     1      18.463   8.116   1.205  1.00  0.00      LIG  
ATOM   4381 H28  LIG     1      19.395   9.281   0.249  1.00  0.00      LIG  
ATOM   4382 H29  LIG     1      18.588   9.726  -2.192  1.00  0.00      LIG  
ATOM   4383 H30  LIG     1      17.005   9.082  -2.701  1.00  0.00      LIG  
ATOM   4384 H31  LIG     1      18.316   7.996  -2.288  1.00  0.00      LIG  
ATOM   4385 H32  LIG     1      10.540  13.800   2.530  1.00  0.00      LIG  
ATOM   4386 H33  LIG     1      13.246  10.756   4.009  1.00  0.00      LIG  
ATOM   4387 H34  LIG     1       9.345  14.284  -0.231  1.00  0.00      LIG  
ATOM   4388 H35  LIG     1       8.482  13.837   1.232  1.00  0.00      LIG  
ATOM   4389 H36  LIG     1       9.957  16.331   0.944  1.00  0.00      LIG  
ATOM   4390 H37  LIG     1       9.181  15.785   2.432  1.00  0.00      LIG  
ATOM   4391 H38  LIG     1      10.881  16.284   2.458  1.00  0.00      LIG  
ATOM   4392 H39  LIG     1      10.703  12.168   0.024  1.00  0.00      LIG  
ATOM   4393 H40  LIG     1       8.482  12.573  -1.362  1.00  0.00      LIG  
ATOM   4394 H41  LIG     1       9.859  10.575   1.345  1.00  0.00      LIG  
ATOM   4395 H42  LIG     1       5.599  11.485   0.895  1.00  0.00      LIG  
ATOM   4396 H43  LIG     1       6.437  12.933   0.364  1.00  0.00      LIG  
ATOM   4397 H44  LIG     1       7.104  11.961   1.692  1.00  0.00      LIG  
ATOM   4398 H45  LIG     1       7.918   8.998  -0.503  1.00  0.00      LIG  
ATOM   4399 H46  LIG     1       8.081   9.614   1.155  1.00  0.00      LIG  
ATOM   4400 H47  LIG     1       6.491   9.271   0.471  1.00  0.00      LIG  
ATOM   4401 H48  LIG     1       6.402  11.943  -1.737  1.00  0.00      LIG  
ATOM   4402 H49  LIG     1      11.539  10.513  -3.975  1.00  0.00      LIG  
ATOM   4403 H50  LIG     1      10.185   9.429  -3.586  1.00  0.00      LIG  
ATOM   4404 H51  LIG     1      11.592   9.562  -2.470  1.00  0.00      LIG  
TER
REMARK  Energy: 60.9856
REMARK  SimpleFitness: 60.9856
REMARK  FullFitness: -909.2414
REMARK  InterFull: -24.8224
REMARK  IntraFull: 97.216
REMARK  solvFull: -1195.72
REMARK  surfFull: 214.085
REMARK  extraFull: 0.0
REMARK  deltaGcompsolvpol: -1195.72
REMARK  deltaGcompsolvnonpol: 214.085
REMARK  deltaGprotsolvpol: -1219.71
REMARK  deltaGprotsolvnonpol: 208.651
REMARK  deltaGligsolvpol: -11.6968
REMARK  deltaGligsolvnonpol: 16.5029
REMARK  deltaGvdw: -24.8224
REMARK  deltaGelec: 0.0
REMARK  deltaG: -5.201285
REMARK  Cluster: 4
REMARK  ClusterRank: 5
ATOM   4315 O    LIG     1      14.099  10.990   3.602  1.00  0.00      LIG  
ATOM   4316 O1   LIG     1      16.337   6.906  -1.190  1.00  0.00      LIG  
ATOM   4317 O2   LIG     1       9.650  11.492   1.594  1.00  0.00      LIG  
ATOM   4318 O3   LIG     1       9.436  10.736  -1.472  1.00  0.00      LIG  
ATOM   4319 O4   LIG     1       6.541  11.028  -1.438  1.00  0.00      LIG  
ATOM   4320 O5   LIG     1      10.457  12.406  -2.692  1.00  0.00      LIG  
ATOM   4321 C    LIG     1      14.675  12.404   0.115  1.00  0.00      LIG  
ATOM   4322 C1   LIG     1      15.062  11.627   1.399  1.00  0.00      LIG  
ATOM   4323 C2   LIG     1      15.885  10.297   1.188  1.00  0.00      LIG  
ATOM   4324 C3   LIG     1      14.154  13.829   0.481  1.00  0.00      LIG  
ATOM   4325 C4   LIG     1      16.890  10.317  -0.019  1.00  0.00      LIG  
ATOM   4326 C5   LIG     1      15.912  12.521  -0.750  1.00  0.00      LIG  
ATOM   4327 C6   LIG     1      13.808  11.535   2.322  1.00  0.00      LIG  
ATOM   4328 C7   LIG     1      16.428  11.177  -1.188  1.00  0.00      LIG  
ATOM   4329 C8   LIG     1      12.988  13.696   1.387  1.00  0.00      LIG  
ATOM   4330 C9   LIG     1      17.410   8.934  -0.543  1.00  0.00      LIG  
ATOM   4331 C10  LIG     1      14.959   9.073   1.153  1.00  0.00      LIG  
ATOM   4332 C11  LIG     1      13.582  14.638  -0.690  1.00  0.00      LIG  
ATOM   4333 C12  LIG     1      13.180  12.893   2.621  1.00  0.00      LIG  
ATOM   4334 C13  LIG     1      13.597  11.656  -0.691  1.00  0.00      LIG  
ATOM   4335 C14  LIG     1      16.766  10.156   2.434  1.00  0.00      LIG  
ATOM   4336 C15  LIG     1      11.883  14.298   0.935  1.00  0.00      LIG  
ATOM   4337 C16  LIG     1      15.196  14.735   1.145  1.00  0.00      LIG  
ATOM   4338 C17  LIG     1      12.130  14.952  -0.374  1.00  0.00      LIG  
ATOM   4339 C18  LIG     1      15.664   7.768   0.889  1.00  0.00      LIG  
ATOM   4340 C19  LIG     1      16.368   7.853  -0.418  1.00  0.00      LIG  
ATOM   4341 C20  LIG     1      18.664   8.471   0.194  1.00  0.00      LIG  
ATOM   4342 C21  LIG     1      17.844   8.944  -2.011  1.00  0.00      LIG  
ATOM   4343 C22  LIG     1      10.520  14.337   1.578  1.00  0.00      LIG  
ATOM   4344 C23  LIG     1       9.431  13.724   0.704  1.00  0.00      LIG  
ATOM   4345 C24  LIG     1      10.118  15.769   1.869  1.00  0.00      LIG  
ATOM   4346 C25  LIG     1       9.682  12.254   0.392  1.00  0.00      LIG  
ATOM   4347 C26  LIG     1       8.723  11.730  -0.704  1.00  0.00      LIG  
ATOM   4348 C27  LIG     1       7.371  11.095  -0.277  1.00  0.00      LIG  
ATOM   4349 C28  LIG     1       6.592  11.915   0.730  1.00  0.00      LIG  
ATOM   4350 C29  LIG     1       7.484   9.668   0.244  1.00  0.00      LIG  
ATOM   4351 C30  LIG     1      10.264  11.227  -2.446  1.00  0.00      LIG  
ATOM   4352 C31  LIG     1      10.937  10.099  -3.161  1.00  0.00      LIG  
ATOM   4353 H    LIG     1      15.767  12.262   1.936  1.00  0.00      LIG  
ATOM   4354 H1   LIG     1      17.774  10.847   0.348  1.00  0.00      LIG  
ATOM   4355 H2   LIG     1      16.716  13.025  -0.209  1.00  0.00      LIG  
ATOM   4356 H3   LIG     1      15.697  13.117  -1.641  1.00  0.00      LIG  
ATOM   4357 H4   LIG     1      13.054  10.888   1.868  1.00  0.00      LIG  
ATOM   4358 H5   LIG     1      15.699  10.644  -1.803  1.00  0.00      LIG  
ATOM   4359 H6   LIG     1      17.274  11.403  -1.842  1.00  0.00      LIG  
ATOM   4360 H7   LIG     1      14.185   9.199   0.397  1.00  0.00      LIG  
ATOM   4361 H8   LIG     1      14.442   8.960   2.107  1.00  0.00      LIG  
ATOM   4362 H9   LIG     1      13.659  14.130  -1.652  1.00  0.00      LIG  
ATOM   4363 H10  LIG     1      14.132  15.576  -0.816  1.00  0.00      LIG  
ATOM   4364 H11  LIG     1      13.819  13.451   3.313  1.00  0.00      LIG  
ATOM   4365 H12  LIG     1      12.239  12.740   3.158  1.00  0.00      LIG  
ATOM   4366 H13  LIG     1      13.868  10.627  -0.915  1.00  0.00      LIG  
ATOM   4367 H14  LIG     1      13.416  12.126  -1.659  1.00  0.00      LIG  
ATOM   4368 H15  LIG     1      12.646  11.605  -0.165  1.00  0.00      LIG  
ATOM   4369 H16  LIG     1      16.185   9.976   3.335  1.00  0.00      LIG  
ATOM   4370 H17  LIG     1      17.365  11.058   2.587  1.00  0.00      LIG  
ATOM   4371 H18  LIG     1      17.454   9.320   2.375  1.00  0.00      LIG  
ATOM   4372 H19  LIG     1      15.642  14.291   2.038  1.00  0.00      LIG  
ATOM   4373 H20  LIG     1      14.744  15.684   1.454  1.00  0.00      LIG  
ATOM   4374 H21  LIG     1      16.003  14.985   0.452  1.00  0.00      LIG  
ATOM   4375 H22  LIG     1      11.478  14.543  -1.150  1.00  0.00      LIG  
ATOM   4376 H23  LIG     1      11.974  16.032  -0.314  1.00  0.00      LIG  
ATOM   4377 H24  LIG     1      14.926   6.965   0.825  1.00  0.00      LIG  
ATOM   4378 H25  LIG     1      16.378   7.514   1.676  1.00  0.00      LIG  
ATOM   4379 H26  LIG     1      19.132   7.633  -0.330  1.00  0.00      LIG  
ATOM   4380 H27  LIG     1      18.463   8.116   1.205  1.00  0.00      LIG  
ATOM   4381 H28  LIG     1      19.395   9.281   0.249  1.00  0.00      LIG  
ATOM   4382 H29  LIG     1      18.588   9.726  -2.192  1.00  0.00      LIG  
ATOM   4383 H30  LIG     1      17.005   9.082  -2.701  1.00  0.00      LIG  
ATOM   4384 H31  LIG     1      18.316   7.996  -2.288  1.00  0.00      LIG  
ATOM   4385 H32  LIG     1      10.540  13.800   2.530  1.00  0.00      LIG  
ATOM   4386 H33  LIG     1      13.246  10.756   4.009  1.00  0.00      LIG  
ATOM   4387 H34  LIG     1       9.345  14.284  -0.231  1.00  0.00      LIG  
ATOM   4388 H35  LIG     1       8.482  13.837   1.232  1.00  0.00      LIG  
ATOM   4389 H36  LIG     1       9.957  16.331   0.944  1.00  0.00      LIG  
ATOM   4390 H37  LIG     1       9.181  15.785   2.432  1.00  0.00      LIG  
ATOM   4391 H38  LIG     1      10.881  16.284   2.458  1.00  0.00      LIG  
ATOM   4392 H39  LIG     1      10.703  12.168   0.024  1.00  0.00      LIG  
ATOM   4393 H40  LIG     1       8.482  12.573  -1.362  1.00  0.00      LIG  
ATOM   4394 H41  LIG     1       9.859  10.575   1.345  1.00  0.00      LIG  
ATOM   4395 H42  LIG     1       5.599  11.485   0.895  1.00  0.00      LIG  
ATOM   4396 H43  LIG     1       6.437  12.933   0.364  1.00  0.00      LIG  
ATOM   4397 H44  LIG     1       7.104  11.961   1.692  1.00  0.00      LIG  
ATOM   4398 H45  LIG     1       7.918   8.998  -0.503  1.00  0.00      LIG  
ATOM   4399 H46  LIG     1       8.081   9.614   1.155  1.00  0.00      LIG  
ATOM   4400 H47  LIG     1       6.491   9.271   0.471  1.00  0.00      LIG  
ATOM   4401 H48  LIG     1       6.402  11.943  -1.737  1.00  0.00      LIG  
ATOM   4402 H49  LIG     1      11.539  10.513  -3.975  1.00  0.00      LIG  
ATOM   4403 H50  LIG     1      10.185   9.429  -3.586  1.00  0.00      LIG  
ATOM   4404 H51  LIG     1      11.592   9.562  -2.470  1.00  0.00      LIG  
TER
REMARK  Energy: 66.327
REMARK  SimpleFitness: 66.327
REMARK  FullFitness: -903.6853
REMARK  InterFull: -33.7363
REMARK  IntraFull: 107.719
REMARK  solvFull: -1190.49
REMARK  surfFull: 212.822
REMARK  extraFull: 0.0
REMARK  deltaGcompsolvpol: -1190.49
REMARK  deltaGcompsolvnonpol: 212.822
REMARK  deltaGprotsolvpol: -1219.71
REMARK  deltaGprotsolvnonpol: 208.651
REMARK  deltaGligsolvpol: -13.9389
REMARK  deltaGligsolvnonpol: 16.6462
REMARK  deltaGvdw: -33.7363
REMARK  deltaGelec: 0.0
REMARK  deltaG: -5.7202845
REMARK  Cluster: 4
REMARK  ClusterRank: 6
ATOM   4315 O    LIG     1      14.993  13.278   5.051  1.00  0.00      LIG  
ATOM   4316 O1   LIG     1      17.599   7.931   2.072  1.00  0.00      LIG  
ATOM   4317 O2   LIG     1       9.016  13.919  -0.083  1.00  0.00      LIG  
ATOM   4318 O3   LIG     1       9.813  11.051  -0.251  1.00  0.00      LIG  
ATOM   4319 O4   LIG     1       6.748  11.069   1.757  1.00  0.00      LIG  
ATOM   4320 O5   LIG     1       9.428  12.003  -2.322  1.00  0.00      LIG  
ATOM   4321 C    LIG     1      15.046  13.152   1.258  1.00  0.00      LIG  
ATOM   4322 C1   LIG     1      15.653  13.050   2.679  1.00  0.00      LIG  
ATOM   4323 C2   LIG     1      16.706  11.900   2.919  1.00  0.00      LIG  
ATOM   4324 C3   LIG     1      14.271  14.500   1.089  1.00  0.00      LIG  
ATOM   4325 C4   LIG     1      17.606  11.555   1.681  1.00  0.00      LIG  
ATOM   4326 C5   LIG     1      16.195  13.100   0.276  1.00  0.00      LIG  
ATOM   4327 C6   LIG     1      14.506  13.164   3.722  1.00  0.00      LIG  
ATOM   4328 C7   LIG     1      16.931  11.791   0.336  1.00  0.00      LIG  
ATOM   4329 C8   LIG     1      13.197  14.537   2.110  1.00  0.00      LIG  
ATOM   4330 C9   LIG     1      18.333  10.167   1.686  1.00  0.00      LIG  
ATOM   4331 C10  LIG     1      16.038  10.658   3.527  1.00  0.00      LIG  
ATOM   4332 C11  LIG     1      13.488  14.640  -0.218  1.00  0.00      LIG  
ATOM   4333 C12  LIG     1      13.632  14.397   3.522  1.00  0.00      LIG  
ATOM   4334 C13  LIG     1      14.102  11.970   0.958  1.00  0.00      LIG  
ATOM   4335 C14  LIG     1      17.683  12.439   3.971  1.00  0.00      LIG  
ATOM   4336 C15  LIG     1      11.960  14.542   1.601  1.00  0.00      LIG  
ATOM   4337 C16  LIG     1      15.143  15.753   1.196  1.00  0.00      LIG  
ATOM   4338 C17  LIG     1      12.012  14.593   0.119  1.00  0.00      LIG  
ATOM   4339 C18  LIG     1      16.962   9.485   3.715  1.00  0.00      LIG  
ATOM   4340 C19  LIG     1      17.529   9.108   2.394  1.00  0.00      LIG  
ATOM   4341 C20  LIG     1      19.709  10.244   2.340  1.00  0.00      LIG  
ATOM   4342 C21  LIG     1      18.634   9.617   0.290  1.00  0.00      LIG  
ATOM   4343 C22  LIG     1      10.663  14.321   2.341  1.00  0.00      LIG  
ATOM   4344 C23  LIG     1      10.003  12.984   1.944  1.00  0.00      LIG  
ATOM   4345 C24  LIG     1       9.757  15.543   2.307  1.00  0.00      LIG  
ATOM   4346 C25  LIG     1       8.822  12.967   0.955  1.00  0.00      LIG  
ATOM   4347 C26  LIG     1       8.580  11.601   0.263  1.00  0.00      LIG  
ATOM   4348 C27  LIG     1       7.898  10.522   1.123  1.00  0.00      LIG  
ATOM   4349 C28  LIG     1       8.783   9.876   2.179  1.00  0.00      LIG  
ATOM   4350 C29  LIG     1       7.418   9.407   0.213  1.00  0.00      LIG  
ATOM   4351 C30  LIG     1      10.101  11.321  -1.562  1.00  0.00      LIG  
ATOM   4352 C31  LIG     1      11.421  10.726  -1.931  1.00  0.00      LIG  
ATOM   4353 H    LIG     1      16.251  13.953   2.813  1.00  0.00      LIG  
ATOM   4354 H1   LIG     1      18.403  12.303   1.691  1.00  0.00      LIG  
ATOM   4355 H2   LIG     1      16.913  13.897   0.483  1.00  0.00      LIG  
ATOM   4356 H3   LIG     1      15.831  13.246  -0.744  1.00  0.00      LIG  
ATOM   4357 H4   LIG     1      13.867  12.277   3.689  1.00  0.00      LIG  
ATOM   4358 H5   LIG     1      16.285  10.954   0.066  1.00  0.00      LIG  
ATOM   4359 H6   LIG     1      17.690  11.860  -0.448  1.00  0.00      LIG  
ATOM   4360 H7   LIG     1      15.198  10.337   2.911  1.00  0.00      LIG  
ATOM   4361 H8   LIG     1      15.628  10.890   4.512  1.00  0.00      LIG  
ATOM   4362 H9   LIG     1      13.739  13.879  -0.960  1.00  0.00      LIG  
ATOM   4363 H10  LIG     1      13.705  15.602  -0.692  1.00  0.00      LIG  
ATOM   4364 H11  LIG     1      14.182  15.296   3.817  1.00  0.00      LIG  
ATOM   4365 H12  LIG     1      12.779  14.352   4.203  1.00  0.00      LIG  
ATOM   4366 H13  LIG     1      14.553  11.001   1.160  1.00  0.00      LIG  
ATOM   4367 H14  LIG     1      13.821  11.953  -0.096  1.00  0.00      LIG  
ATOM   4368 H15  LIG     1      13.183  11.998   1.545  1.00  0.00      LIG  
ATOM   4369 H16  LIG     1      17.216  12.580   4.943  1.00  0.00      LIG  
ATOM   4370 H17  LIG     1      18.101  13.398   3.653  1.00  0.00      LIG  
ATOM   4371 H18  LIG     1      18.518  11.772   4.155  1.00  0.00      LIG  
ATOM   4372 H19  LIG     1      15.716  15.794   2.126  1.00  0.00      LIG  
ATOM   4373 H20  LIG     1      14.527  16.657   1.159  1.00  0.00      LIG  
ATOM   4374 H21  LIG     1      15.846  15.813   0.362  1.00  0.00      LIG  
ATOM   4375 H22  LIG     1      11.569  13.695  -0.319  1.00  0.00      LIG  
ATOM   4376 H23  LIG     1      11.490  15.472  -0.268  1.00  0.00      LIG  
ATOM   4377 H24  LIG     1      16.393   8.632   4.096  1.00  0.00      LIG  
ATOM   4378 H25  LIG     1      17.771   9.697   4.418  1.00  0.00      LIG  
ATOM   4379 H26  LIG     1      20.274   9.325   2.161  1.00  0.00      LIG  
ATOM   4380 H27  LIG     1      19.665  10.365   3.423  1.00  0.00      LIG  
ATOM   4381 H28  LIG     1      20.284  11.074   1.922  1.00  0.00      LIG  
ATOM   4382 H29  LIG     1      19.199  10.342  -0.302  1.00  0.00      LIG  
ATOM   4383 H30  LIG     1      17.729   9.336  -0.258  1.00  0.00      LIG  
ATOM   4384 H31  LIG     1      19.251   8.715   0.348  1.00  0.00      LIG  
ATOM   4385 H32  LIG     1      10.907  14.193   3.398  1.00  0.00      LIG  
ATOM   4386 H33  LIG     1      15.595  12.528   5.194  1.00  0.00      LIG  
ATOM   4387 H34  LIG     1       9.630  12.542   2.869  1.00  0.00      LIG  
ATOM   4388 H35  LIG     1      10.777  12.290   1.605  1.00  0.00      LIG  
ATOM   4389 H36  LIG     1       9.541  15.873   1.288  1.00  0.00      LIG  
ATOM   4390 H37  LIG     1       8.812  15.333   2.814  1.00  0.00      LIG  
ATOM   4391 H38  LIG     1      10.235  16.383   2.814  1.00  0.00      LIG  
ATOM   4392 H39  LIG     1       7.921  13.283   1.485  1.00  0.00      LIG  
ATOM   4393 H40  LIG     1       7.881  11.789  -0.561  1.00  0.00      LIG  
ATOM   4394 H41  LIG     1       8.163  13.994  -0.553  1.00  0.00      LIG  
ATOM   4395 H42  LIG     1       8.245   9.059   2.669  1.00  0.00      LIG  
ATOM   4396 H43  LIG     1       9.045  10.577   2.972  1.00  0.00      LIG  
ATOM   4397 H44  LIG     1       9.699   9.467   1.745  1.00  0.00      LIG  
ATOM   4398 H45  LIG     1       6.741   9.798  -0.552  1.00  0.00      LIG  
ATOM   4399 H46  LIG     1       8.258   8.911  -0.282  1.00  0.00      LIG  
ATOM   4400 H47  LIG     1       6.859   8.658   0.781  1.00  0.00      LIG  
ATOM   4401 H48  LIG     1       6.157  11.377   1.049  1.00  0.00      LIG  
ATOM   4402 H49  LIG     1      11.465   9.681  -1.611  1.00  0.00      LIG  
ATOM   4403 H50  LIG     1      12.224  11.306  -1.470  1.00  0.00      LIG  
ATOM   4404 H51  LIG     1      11.525  10.760  -3.019  1.00  0.00      LIG  
TER
REMARK  Energy: 66.327
REMARK  SimpleFitness: 66.327
REMARK  FullFitness: -903.6853
REMARK  InterFull: -33.7363
REMARK  IntraFull: 107.719
REMARK  solvFull: -1190.49
REMARK  surfFull: 212.822
REMARK  extraFull: 0.0
REMARK  deltaGcompsolvpol: -1190.49
REMARK  deltaGcompsolvnonpol: 212.822
REMARK  deltaGprotsolvpol: -1219.71
REMARK  deltaGprotsolvnonpol: 208.651
REMARK  deltaGligsolvpol: -13.9389
REMARK  deltaGligsolvnonpol: 16.6462
REMARK  deltaGvdw: -33.7363
REMARK  deltaGelec: 0.0
REMARK  deltaG: -5.7202845
REMARK  Cluster: 4
REMARK  ClusterRank: 7
ATOM   4315 O    LIG     1      14.993  13.278   5.051  1.00  0.00      LIG  
ATOM   4316 O1   LIG     1      17.599   7.931   2.072  1.00  0.00      LIG  
ATOM   4317 O2   LIG     1       9.016  13.919  -0.083  1.00  0.00      LIG  
ATOM   4318 O3   LIG     1       9.813  11.051  -0.251  1.00  0.00      LIG  
ATOM   4319 O4   LIG     1       6.748  11.069   1.757  1.00  0.00      LIG  
ATOM   4320 O5   LIG     1       9.428  12.003  -2.322  1.00  0.00      LIG  
ATOM   4321 C    LIG     1      15.046  13.152   1.258  1.00  0.00      LIG  
ATOM   4322 C1   LIG     1      15.653  13.050   2.679  1.00  0.00      LIG  
ATOM   4323 C2   LIG     1      16.706  11.900   2.919  1.00  0.00      LIG  
ATOM   4324 C3   LIG     1      14.271  14.500   1.089  1.00  0.00      LIG  
ATOM   4325 C4   LIG     1      17.606  11.555   1.681  1.00  0.00      LIG  
ATOM   4326 C5   LIG     1      16.195  13.100   0.276  1.00  0.00      LIG  
ATOM   4327 C6   LIG     1      14.506  13.164   3.722  1.00  0.00      LIG  
ATOM   4328 C7   LIG     1      16.931  11.791   0.336  1.00  0.00      LIG  
ATOM   4329 C8   LIG     1      13.197  14.537   2.110  1.00  0.00      LIG  
ATOM   4330 C9   LIG     1      18.333  10.167   1.686  1.00  0.00      LIG  
ATOM   4331 C10  LIG     1      16.038  10.658   3.527  1.00  0.00      LIG  
ATOM   4332 C11  LIG     1      13.488  14.640  -0.218  1.00  0.00      LIG  
ATOM   4333 C12  LIG     1      13.632  14.397   3.522  1.00  0.00      LIG  
ATOM   4334 C13  LIG     1      14.102  11.970   0.958  1.00  0.00      LIG  
ATOM   4335 C14  LIG     1      17.683  12.439   3.971  1.00  0.00      LIG  
ATOM   4336 C15  LIG     1      11.960  14.542   1.601  1.00  0.00      LIG  
ATOM   4337 C16  LIG     1      15.143  15.753   1.196  1.00  0.00      LIG  
ATOM   4338 C17  LIG     1      12.012  14.593   0.119  1.00  0.00      LIG  
ATOM   4339 C18  LIG     1      16.962   9.485   3.715  1.00  0.00      LIG  
ATOM   4340 C19  LIG     1      17.529   9.108   2.394  1.00  0.00      LIG  
ATOM   4341 C20  LIG     1      19.709  10.244   2.340  1.00  0.00      LIG  
ATOM   4342 C21  LIG     1      18.634   9.617   0.290  1.00  0.00      LIG  
ATOM   4343 C22  LIG     1      10.663  14.321   2.341  1.00  0.00      LIG  
ATOM   4344 C23  LIG     1      10.003  12.984   1.944  1.00  0.00      LIG  
ATOM   4345 C24  LIG     1       9.757  15.543   2.307  1.00  0.00      LIG  
ATOM   4346 C25  LIG     1       8.822  12.967   0.955  1.00  0.00      LIG  
ATOM   4347 C26  LIG     1       8.580  11.601   0.263  1.00  0.00      LIG  
ATOM   4348 C27  LIG     1       7.898  10.522   1.123  1.00  0.00      LIG  
ATOM   4349 C28  LIG     1       8.783   9.876   2.179  1.00  0.00      LIG  
ATOM   4350 C29  LIG     1       7.418   9.407   0.213  1.00  0.00      LIG  
ATOM   4351 C30  LIG     1      10.101  11.321  -1.562  1.00  0.00      LIG  
ATOM   4352 C31  LIG     1      11.421  10.726  -1.931  1.00  0.00      LIG  
ATOM   4353 H    LIG     1      16.251  13.953   2.813  1.00  0.00      LIG  
ATOM   4354 H1   LIG     1      18.403  12.303   1.691  1.00  0.00      LIG  
ATOM   4355 H2   LIG     1      16.913  13.897   0.483  1.00  0.00      LIG  
ATOM   4356 H3   LIG     1      15.831  13.246  -0.744  1.00  0.00      LIG  
ATOM   4357 H4   LIG     1      13.867  12.277   3.689  1.00  0.00      LIG  
ATOM   4358 H5   LIG     1      16.285  10.954   0.066  1.00  0.00      LIG  
ATOM   4359 H6   LIG     1      17.690  11.860  -0.448  1.00  0.00      LIG  
ATOM   4360 H7   LIG     1      15.198  10.337   2.911  1.00  0.00      LIG  
ATOM   4361 H8   LIG     1      15.628  10.890   4.512  1.00  0.00      LIG  
ATOM   4362 H9   LIG     1      13.739  13.879  -0.960  1.00  0.00      LIG  
ATOM   4363 H10  LIG     1      13.705  15.602  -0.692  1.00  0.00      LIG  
ATOM   4364 H11  LIG     1      14.182  15.296   3.817  1.00  0.00      LIG  
ATOM   4365 H12  LIG     1      12.779  14.352   4.203  1.00  0.00      LIG  
ATOM   4366 H13  LIG     1      14.553  11.001   1.160  1.00  0.00      LIG  
ATOM   4367 H14  LIG     1      13.821  11.953  -0.096  1.00  0.00      LIG  
ATOM   4368 H15  LIG     1      13.183  11.998   1.545  1.00  0.00      LIG  
ATOM   4369 H16  LIG     1      17.216  12.580   4.943  1.00  0.00      LIG  
ATOM   4370 H17  LIG     1      18.101  13.398   3.653  1.00  0.00      LIG  
ATOM   4371 H18  LIG     1      18.518  11.772   4.155  1.00  0.00      LIG  
ATOM   4372 H19  LIG     1      15.716  15.794   2.126  1.00  0.00      LIG  
ATOM   4373 H20  LIG     1      14.527  16.657   1.159  1.00  0.00      LIG  
ATOM   4374 H21  LIG     1      15.846  15.813   0.362  1.00  0.00      LIG  
ATOM   4375 H22  LIG     1      11.569  13.695  -0.319  1.00  0.00      LIG  
ATOM   4376 H23  LIG     1      11.490  15.472  -0.268  1.00  0.00      LIG  
ATOM   4377 H24  LIG     1      16.393   8.632   4.096  1.00  0.00      LIG  
ATOM   4378 H25  LIG     1      17.771   9.697   4.418  1.00  0.00      LIG  
ATOM   4379 H26  LIG     1      20.274   9.325   2.161  1.00  0.00      LIG  
ATOM   4380 H27  LIG     1      19.665  10.365   3.423  1.00  0.00      LIG  
ATOM   4381 H28  LIG     1      20.284  11.074   1.922  1.00  0.00      LIG  
ATOM   4382 H29  LIG     1      19.199  10.342  -0.302  1.00  0.00      LIG  
ATOM   4383 H30  LIG     1      17.729   9.336  -0.258  1.00  0.00      LIG  
ATOM   4384 H31  LIG     1      19.251   8.715   0.348  1.00  0.00      LIG  
ATOM   4385 H32  LIG     1      10.907  14.193   3.398  1.00  0.00      LIG  
ATOM   4386 H33  LIG     1      15.595  12.528   5.194  1.00  0.00      LIG  
ATOM   4387 H34  LIG     1       9.630  12.542   2.869  1.00  0.00      LIG  
ATOM   4388 H35  LIG     1      10.777  12.290   1.605  1.00  0.00      LIG  
ATOM   4389 H36  LIG     1       9.541  15.873   1.288  1.00  0.00      LIG  
ATOM   4390 H37  LIG     1       8.812  15.333   2.814  1.00  0.00      LIG  
ATOM   4391 H38  LIG     1      10.235  16.383   2.814  1.00  0.00      LIG  
ATOM   4392 H39  LIG     1       7.921  13.283   1.485  1.00  0.00      LIG  
ATOM   4393 H40  LIG     1       7.881  11.789  -0.561  1.00  0.00      LIG  
ATOM   4394 H41  LIG     1       8.163  13.994  -0.553  1.00  0.00      LIG  
ATOM   4395 H42  LIG     1       8.245   9.059   2.669  1.00  0.00      LIG  
ATOM   4396 H43  LIG     1       9.045  10.577   2.972  1.00  0.00      LIG  
ATOM   4397 H44  LIG     1       9.699   9.467   1.745  1.00  0.00      LIG  
ATOM   4398 H45  LIG     1       6.741   9.798  -0.552  1.00  0.00      LIG  
ATOM   4399 H46  LIG     1       8.258   8.911  -0.282  1.00  0.00      LIG  
ATOM   4400 H47  LIG     1       6.859   8.658   0.781  1.00  0.00      LIG  
ATOM   4401 H48  LIG     1       6.157  11.377   1.049  1.00  0.00      LIG  
ATOM   4402 H49  LIG     1      11.465   9.681  -1.611  1.00  0.00      LIG  
ATOM   4403 H50  LIG     1      12.224  11.306  -1.470  1.00  0.00      LIG  
ATOM   4404 H51  LIG     1      11.525  10.760  -3.019  1.00  0.00      LIG  
TER
REMARK  Energy: 66.327
REMARK  SimpleFitness: 66.327
REMARK  FullFitness: -903.6853
REMARK  InterFull: -33.7363
REMARK  IntraFull: 107.719
REMARK  solvFull: -1190.49
REMARK  surfFull: 212.822
REMARK  extraFull: 0.0
REMARK  deltaGcompsolvpol: -1190.49
REMARK  deltaGcompsolvnonpol: 212.822
REMARK  deltaGprotsolvpol: -1219.71
REMARK  deltaGprotsolvnonpol: 208.651
REMARK  deltaGligsolvpol: -13.9389
REMARK  deltaGligsolvnonpol: 16.6462
REMARK  deltaGvdw: -33.7363
REMARK  deltaGelec: 0.0
REMARK  deltaG: -5.7202845
REMARK  Cluster: 4
REMARK  ClusterRank: 8
ATOM   4315 O    LIG     1      14.993  13.278   5.051  1.00  0.00      LIG  
ATOM   4316 O1   LIG     1      17.599   7.931   2.072  1.00  0.00      LIG  
ATOM   4317 O2   LIG     1       9.016  13.919  -0.083  1.00  0.00      LIG  
ATOM   4318 O3   LIG     1       9.813  11.051  -0.251  1.00  0.00      LIG  
ATOM   4319 O4   LIG     1       6.748  11.069   1.757  1.00  0.00      LIG  
ATOM   4320 O5   LIG     1       9.428  12.003  -2.322  1.00  0.00      LIG  
ATOM   4321 C    LIG     1      15.046  13.152   1.258  1.00  0.00      LIG  
ATOM   4322 C1   LIG     1      15.653  13.050   2.679  1.00  0.00      LIG  
ATOM   4323 C2   LIG     1      16.706  11.900   2.919  1.00  0.00      LIG  
ATOM   4324 C3   LIG     1      14.271  14.500   1.089  1.00  0.00      LIG  
ATOM   4325 C4   LIG     1      17.606  11.555   1.681  1.00  0.00      LIG  
ATOM   4326 C5   LIG     1      16.195  13.100   0.276  1.00  0.00      LIG  
ATOM   4327 C6   LIG     1      14.506  13.164   3.722  1.00  0.00      LIG  
ATOM   4328 C7   LIG     1      16.931  11.791   0.336  1.00  0.00      LIG  
ATOM   4329 C8   LIG     1      13.197  14.537   2.110  1.00  0.00      LIG  
ATOM   4330 C9   LIG     1      18.333  10.167   1.686  1.00  0.00      LIG  
ATOM   4331 C10  LIG     1      16.038  10.658   3.527  1.00  0.00      LIG  
ATOM   4332 C11  LIG     1      13.488  14.640  -0.218  1.00  0.00      LIG  
ATOM   4333 C12  LIG     1      13.632  14.397   3.522  1.00  0.00      LIG  
ATOM   4334 C13  LIG     1      14.102  11.970   0.958  1.00  0.00      LIG  
ATOM   4335 C14  LIG     1      17.683  12.439   3.971  1.00  0.00      LIG  
ATOM   4336 C15  LIG     1      11.960  14.542   1.601  1.00  0.00      LIG  
ATOM   4337 C16  LIG     1      15.143  15.753   1.196  1.00  0.00      LIG  
ATOM   4338 C17  LIG     1      12.012  14.593   0.119  1.00  0.00      LIG  
ATOM   4339 C18  LIG     1      16.962   9.485   3.715  1.00  0.00      LIG  
ATOM   4340 C19  LIG     1      17.529   9.108   2.394  1.00  0.00      LIG  
ATOM   4341 C20  LIG     1      19.709  10.244   2.340  1.00  0.00      LIG  
ATOM   4342 C21  LIG     1      18.634   9.617   0.290  1.00  0.00      LIG  
ATOM   4343 C22  LIG     1      10.663  14.321   2.341  1.00  0.00      LIG  
ATOM   4344 C23  LIG     1      10.003  12.984   1.944  1.00  0.00      LIG  
ATOM   4345 C24  LIG     1       9.757  15.543   2.307  1.00  0.00      LIG  
ATOM   4346 C25  LIG     1       8.822  12.967   0.955  1.00  0.00      LIG  
ATOM   4347 C26  LIG     1       8.580  11.601   0.263  1.00  0.00      LIG  
ATOM   4348 C27  LIG     1       7.898  10.522   1.123  1.00  0.00      LIG  
ATOM   4349 C28  LIG     1       8.783   9.876   2.179  1.00  0.00      LIG  
ATOM   4350 C29  LIG     1       7.418   9.407   0.213  1.00  0.00      LIG  
ATOM   4351 C30  LIG     1      10.101  11.321  -1.562  1.00  0.00      LIG  
ATOM   4352 C31  LIG     1      11.421  10.726  -1.931  1.00  0.00      LIG  
ATOM   4353 H    LIG     1      16.251  13.953   2.813  1.00  0.00      LIG  
ATOM   4354 H1   LIG     1      18.403  12.303   1.691  1.00  0.00      LIG  
ATOM   4355 H2   LIG     1      16.913  13.897   0.483  1.00  0.00      LIG  
ATOM   4356 H3   LIG     1      15.831  13.246  -0.744  1.00  0.00      LIG  
ATOM   4357 H4   LIG     1      13.867  12.277   3.689  1.00  0.00      LIG  
ATOM   4358 H5   LIG     1      16.285  10.954   0.066  1.00  0.00      LIG  
ATOM   4359 H6   LIG     1      17.690  11.860  -0.448  1.00  0.00      LIG  
ATOM   4360 H7   LIG     1      15.198  10.337   2.911  1.00  0.00      LIG  
ATOM   4361 H8   LIG     1      15.628  10.890   4.512  1.00  0.00      LIG  
ATOM   4362 H9   LIG     1      13.739  13.879  -0.960  1.00  0.00      LIG  
ATOM   4363 H10  LIG     1      13.705  15.602  -0.692  1.00  0.00      LIG  
ATOM   4364 H11  LIG     1      14.182  15.296   3.817  1.00  0.00      LIG  
ATOM   4365 H12  LIG     1      12.779  14.352   4.203  1.00  0.00      LIG  
ATOM   4366 H13  LIG     1      14.553  11.001   1.160  1.00  0.00      LIG  
ATOM   4367 H14  LIG     1      13.821  11.953  -0.096  1.00  0.00      LIG  
ATOM   4368 H15  LIG     1      13.183  11.998   1.545  1.00  0.00      LIG  
ATOM   4369 H16  LIG     1      17.216  12.580   4.943  1.00  0.00      LIG  
ATOM   4370 H17  LIG     1      18.101  13.398   3.653  1.00  0.00      LIG  
ATOM   4371 H18  LIG     1      18.518  11.772   4.155  1.00  0.00      LIG  
ATOM   4372 H19  LIG     1      15.716  15.794   2.126  1.00  0.00      LIG  
ATOM   4373 H20  LIG     1      14.527  16.657   1.159  1.00  0.00      LIG  
ATOM   4374 H21  LIG     1      15.846  15.813   0.362  1.00  0.00      LIG  
ATOM   4375 H22  LIG     1      11.569  13.695  -0.319  1.00  0.00      LIG  
ATOM   4376 H23  LIG     1      11.490  15.472  -0.268  1.00  0.00      LIG  
ATOM   4377 H24  LIG     1      16.393   8.632   4.096  1.00  0.00      LIG  
ATOM   4378 H25  LIG     1      17.771   9.697   4.418  1.00  0.00      LIG  
ATOM   4379 H26  LIG     1      20.274   9.325   2.161  1.00  0.00      LIG  
ATOM   4380 H27  LIG     1      19.665  10.365   3.423  1.00  0.00      LIG  
ATOM   4381 H28  LIG     1      20.284  11.074   1.922  1.00  0.00      LIG  
ATOM   4382 H29  LIG     1      19.199  10.342  -0.302  1.00  0.00      LIG  
ATOM   4383 H30  LIG     1      17.729   9.336  -0.258  1.00  0.00      LIG  
ATOM   4384 H31  LIG     1      19.251   8.715   0.348  1.00  0.00      LIG  
ATOM   4385 H32  LIG     1      10.907  14.193   3.398  1.00  0.00      LIG  
ATOM   4386 H33  LIG     1      15.595  12.528   5.194  1.00  0.00      LIG  
ATOM   4387 H34  LIG     1       9.630  12.542   2.869  1.00  0.00      LIG  
ATOM   4388 H35  LIG     1      10.777  12.290   1.605  1.00  0.00      LIG  
ATOM   4389 H36  LIG     1       9.541  15.873   1.288  1.00  0.00      LIG  
ATOM   4390 H37  LIG     1       8.812  15.333   2.814  1.00  0.00      LIG  
ATOM   4391 H38  LIG     1      10.235  16.383   2.814  1.00  0.00      LIG  
ATOM   4392 H39  LIG     1       7.921  13.283   1.485  1.00  0.00      LIG  
ATOM   4393 H40  LIG     1       7.881  11.789  -0.561  1.00  0.00      LIG  
ATOM   4394 H41  LIG     1       8.163  13.994  -0.553  1.00  0.00      LIG  
ATOM   4395 H42  LIG     1       8.245   9.059   2.669  1.00  0.00      LIG  
ATOM   4396 H43  LIG     1       9.045  10.577   2.972  1.00  0.00      LIG  
ATOM   4397 H44  LIG     1       9.699   9.467   1.745  1.00  0.00      LIG  
ATOM   4398 H45  LIG     1       6.741   9.798  -0.552  1.00  0.00      LIG  
ATOM   4399 H46  LIG     1       8.258   8.911  -0.282  1.00  0.00      LIG  
ATOM   4400 H47  LIG     1       6.859   8.658   0.781  1.00  0.00      LIG  
ATOM   4401 H48  LIG     1       6.157  11.377   1.049  1.00  0.00      LIG  
ATOM   4402 H49  LIG     1      11.465   9.681  -1.611  1.00  0.00      LIG  
ATOM   4403 H50  LIG     1      12.224  11.306  -1.470  1.00  0.00      LIG  
ATOM   4404 H51  LIG     1      11.525  10.760  -3.019  1.00  0.00      LIG  
TER
REMARK  Energy: 66.327
REMARK  SimpleFitness: 66.327
REMARK  FullFitness: -903.6853
REMARK  InterFull: -33.7363
REMARK  IntraFull: 107.719
REMARK  solvFull: -1190.49
REMARK  surfFull: 212.822
REMARK  extraFull: 0.0
REMARK  deltaGcompsolvpol: -1190.49
REMARK  deltaGcompsolvnonpol: 212.822
REMARK  deltaGprotsolvpol: -1219.71
REMARK  deltaGprotsolvnonpol: 208.651
REMARK  deltaGligsolvpol: -13.9389
REMARK  deltaGligsolvnonpol: 16.6462
REMARK  deltaGvdw: -33.7363
REMARK  deltaGelec: 0.0
REMARK  deltaG: -5.7202845
REMARK  Cluster: 4
REMARK  ClusterRank: 9
ATOM   4315 O    LIG     1      14.993  13.278   5.051  1.00  0.00      LIG  
ATOM   4316 O1   LIG     1      17.599   7.931   2.072  1.00  0.00      LIG  
ATOM   4317 O2   LIG     1       9.016  13.919  -0.083  1.00  0.00      LIG  
ATOM   4318 O3   LIG     1       9.813  11.051  -0.251  1.00  0.00      LIG  
ATOM   4319 O4   LIG     1       6.748  11.069   1.757  1.00  0.00      LIG  
ATOM   4320 O5   LIG     1       9.428  12.003  -2.322  1.00  0.00      LIG  
ATOM   4321 C    LIG     1      15.046  13.152   1.258  1.00  0.00      LIG  
ATOM   4322 C1   LIG     1      15.653  13.050   2.679  1.00  0.00      LIG  
ATOM   4323 C2   LIG     1      16.706  11.900   2.919  1.00  0.00      LIG  
ATOM   4324 C3   LIG     1      14.271  14.500   1.089  1.00  0.00      LIG  
ATOM   4325 C4   LIG     1      17.606  11.555   1.681  1.00  0.00      LIG  
ATOM   4326 C5   LIG     1      16.195  13.100   0.276  1.00  0.00      LIG  
ATOM   4327 C6   LIG     1      14.506  13.164   3.722  1.00  0.00      LIG  
ATOM   4328 C7   LIG     1      16.931  11.791   0.336  1.00  0.00      LIG  
ATOM   4329 C8   LIG     1      13.197  14.537   2.110  1.00  0.00      LIG  
ATOM   4330 C9   LIG     1      18.333  10.167   1.686  1.00  0.00      LIG  
ATOM   4331 C10  LIG     1      16.038  10.658   3.527  1.00  0.00      LIG  
ATOM   4332 C11  LIG     1      13.488  14.640  -0.218  1.00  0.00      LIG  
ATOM   4333 C12  LIG     1      13.632  14.397   3.522  1.00  0.00      LIG  
ATOM   4334 C13  LIG     1      14.102  11.970   0.958  1.00  0.00      LIG  
ATOM   4335 C14  LIG     1      17.683  12.439   3.971  1.00  0.00      LIG  
ATOM   4336 C15  LIG     1      11.960  14.542   1.601  1.00  0.00      LIG  
ATOM   4337 C16  LIG     1      15.143  15.753   1.196  1.00  0.00      LIG  
ATOM   4338 C17  LIG     1      12.012  14.593   0.119  1.00  0.00      LIG  
ATOM   4339 C18  LIG     1      16.962   9.485   3.715  1.00  0.00      LIG  
ATOM   4340 C19  LIG     1      17.529   9.108   2.394  1.00  0.00      LIG  
ATOM   4341 C20  LIG     1      19.709  10.244   2.340  1.00  0.00      LIG  
ATOM   4342 C21  LIG     1      18.634   9.617   0.290  1.00  0.00      LIG  
ATOM   4343 C22  LIG     1      10.663  14.321   2.341  1.00  0.00      LIG  
ATOM   4344 C23  LIG     1      10.003  12.984   1.944  1.00  0.00      LIG  
ATOM   4345 C24  LIG     1       9.757  15.543   2.307  1.00  0.00      LIG  
ATOM   4346 C25  LIG     1       8.822  12.967   0.955  1.00  0.00      LIG  
ATOM   4347 C26  LIG     1       8.580  11.601   0.263  1.00  0.00      LIG  
ATOM   4348 C27  LIG     1       7.898  10.522   1.123  1.00  0.00      LIG  
ATOM   4349 C28  LIG     1       8.783   9.876   2.179  1.00  0.00      LIG  
ATOM   4350 C29  LIG     1       7.418   9.407   0.213  1.00  0.00      LIG  
ATOM   4351 C30  LIG     1      10.101  11.321  -1.562  1.00  0.00      LIG  
ATOM   4352 C31  LIG     1      11.421  10.726  -1.931  1.00  0.00      LIG  
ATOM   4353 H    LIG     1      16.251  13.953   2.813  1.00  0.00      LIG  
ATOM   4354 H1   LIG     1      18.403  12.303   1.691  1.00  0.00      LIG  
ATOM   4355 H2   LIG     1      16.913  13.897   0.483  1.00  0.00      LIG  
ATOM   4356 H3   LIG     1      15.831  13.246  -0.744  1.00  0.00      LIG  
ATOM   4357 H4   LIG     1      13.867  12.277   3.689  1.00  0.00      LIG  
ATOM   4358 H5   LIG     1      16.285  10.954   0.066  1.00  0.00      LIG  
ATOM   4359 H6   LIG     1      17.690  11.860  -0.448  1.00  0.00      LIG  
ATOM   4360 H7   LIG     1      15.198  10.337   2.911  1.00  0.00      LIG  
ATOM   4361 H8   LIG     1      15.628  10.890   4.512  1.00  0.00      LIG  
ATOM   4362 H9   LIG     1      13.739  13.879  -0.960  1.00  0.00      LIG  
ATOM   4363 H10  LIG     1      13.705  15.602  -0.692  1.00  0.00      LIG  
ATOM   4364 H11  LIG     1      14.182  15.296   3.817  1.00  0.00      LIG  
ATOM   4365 H12  LIG     1      12.779  14.352   4.203  1.00  0.00      LIG  
ATOM   4366 H13  LIG     1      14.553  11.001   1.160  1.00  0.00      LIG  
ATOM   4367 H14  LIG     1      13.821  11.953  -0.096  1.00  0.00      LIG  
ATOM   4368 H15  LIG     1      13.183  11.998   1.545  1.00  0.00      LIG  
ATOM   4369 H16  LIG     1      17.216  12.580   4.943  1.00  0.00      LIG  
ATOM   4370 H17  LIG     1      18.101  13.398   3.653  1.00  0.00      LIG  
ATOM   4371 H18  LIG     1      18.518  11.772   4.155  1.00  0.00      LIG  
ATOM   4372 H19  LIG     1      15.716  15.794   2.126  1.00  0.00      LIG  
ATOM   4373 H20  LIG     1      14.527  16.657   1.159  1.00  0.00      LIG  
ATOM   4374 H21  LIG     1      15.846  15.813   0.362  1.00  0.00      LIG  
ATOM   4375 H22  LIG     1      11.569  13.695  -0.319  1.00  0.00      LIG  
ATOM   4376 H23  LIG     1      11.490  15.472  -0.268  1.00  0.00      LIG  
ATOM   4377 H24  LIG     1      16.393   8.632   4.096  1.00  0.00      LIG  
ATOM   4378 H25  LIG     1      17.771   9.697   4.418  1.00  0.00      LIG  
ATOM   4379 H26  LIG     1      20.274   9.325   2.161  1.00  0.00      LIG  
ATOM   4380 H27  LIG     1      19.665  10.365   3.423  1.00  0.00      LIG  
ATOM   4381 H28  LIG     1      20.284  11.074   1.922  1.00  0.00      LIG  
ATOM   4382 H29  LIG     1      19.199  10.342  -0.302  1.00  0.00      LIG  
ATOM   4383 H30  LIG     1      17.729   9.336  -0.258  1.00  0.00      LIG  
ATOM   4384 H31  LIG     1      19.251   8.715   0.348  1.00  0.00      LIG  
ATOM   4385 H32  LIG     1      10.907  14.193   3.398  1.00  0.00      LIG  
ATOM   4386 H33  LIG     1      15.595  12.528   5.194  1.00  0.00      LIG  
ATOM   4387 H34  LIG     1       9.630  12.542   2.869  1.00  0.00      LIG  
ATOM   4388 H35  LIG     1      10.777  12.290   1.605  1.00  0.00      LIG  
ATOM   4389 H36  LIG     1       9.541  15.873   1.288  1.00  0.00      LIG  
ATOM   4390 H37  LIG     1       8.812  15.333   2.814  1.00  0.00      LIG  
ATOM   4391 H38  LIG     1      10.235  16.383   2.814  1.00  0.00      LIG  
ATOM   4392 H39  LIG     1       7.921  13.283   1.485  1.00  0.00      LIG  
ATOM   4393 H40  LIG     1       7.881  11.789  -0.561  1.00  0.00      LIG  
ATOM   4394 H41  LIG     1       8.163  13.994  -0.553  1.00  0.00      LIG  
ATOM   4395 H42  LIG     1       8.245   9.059   2.669  1.00  0.00      LIG  
ATOM   4396 H43  LIG     1       9.045  10.577   2.972  1.00  0.00      LIG  
ATOM   4397 H44  LIG     1       9.699   9.467   1.745  1.00  0.00      LIG  
ATOM   4398 H45  LIG     1       6.741   9.798  -0.552  1.00  0.00      LIG  
ATOM   4399 H46  LIG     1       8.258   8.911  -0.282  1.00  0.00      LIG  
ATOM   4400 H47  LIG     1       6.859   8.658   0.781  1.00  0.00      LIG  
ATOM   4401 H48  LIG     1       6.157  11.377   1.049  1.00  0.00      LIG  
ATOM   4402 H49  LIG     1      11.465   9.681  -1.611  1.00  0.00      LIG  
ATOM   4403 H50  LIG     1      12.224  11.306  -1.470  1.00  0.00      LIG  
ATOM   4404 H51  LIG     1      11.525  10.760  -3.019  1.00  0.00      LIG  
TER
REMARK  Energy: 67.5153
REMARK  SimpleFitness: 67.5153
REMARK  FullFitness: -903.22797
REMARK  InterFull: -32.127
REMARK  IntraFull: 109.083
REMARK  solvFull: -1192.77
REMARK  surfFull: 212.586
REMARK  extraFull: 0.0
REMARK  deltaGcompsolvpol: -1192.77
REMARK  deltaGcompsolvnonpol: 212.586
REMARK  deltaGprotsolvpol: -1219.71
REMARK  deltaGprotsolvnonpol: 208.651
REMARK  deltaGligsolvpol: -13.7412
REMARK  deltaGligsolvnonpol: 16.6747
REMARK  deltaGvdw: -32.127
REMARK  deltaGelec: 0.0
REMARK  deltaG: -5.744704
REMARK  Cluster: 4
REMARK  ClusterRank: 10
ATOM   4315 O    LIG     1      15.116  13.623   5.125  1.00  0.00      LIG  
ATOM   4316 O1   LIG     1      17.179   7.726   2.777  1.00  0.00      LIG  
ATOM   4317 O2   LIG     1       9.112  13.987  -0.126  1.00  0.00      LIG  
ATOM   4318 O3   LIG     1      10.010  11.160  -0.225  1.00  0.00      LIG  
ATOM   4319 O4   LIG     1       6.925  11.077   1.755  1.00  0.00      LIG  
ATOM   4320 O5   LIG     1       9.554  11.998  -2.329  1.00  0.00      LIG  
ATOM   4321 C    LIG     1      15.110  12.994   1.391  1.00  0.00      LIG  
ATOM   4322 C1   LIG     1      15.716  13.019   2.815  1.00  0.00      LIG  
ATOM   4323 C2   LIG     1      16.676  11.823   3.191  1.00  0.00      LIG  
ATOM   4324 C3   LIG     1      14.419  14.358   1.064  1.00  0.00      LIG  
ATOM   4325 C4   LIG     1      17.543  11.266   2.006  1.00  0.00      LIG  
ATOM   4326 C5   LIG     1      16.257  12.765   0.431  1.00  0.00      LIG  
ATOM   4327 C6   LIG     1      14.589  13.340   3.837  1.00  0.00      LIG  
ATOM   4328 C7   LIG     1      16.902  11.422   0.632  1.00  0.00      LIG  
ATOM   4329 C8   LIG     1      13.337  14.564   2.057  1.00  0.00      LIG  
ATOM   4330 C9   LIG     1      18.137   9.824   2.162  1.00  0.00      LIG  
ATOM   4331 C10  LIG     1      15.913  10.719   3.939  1.00  0.00      LIG  
ATOM   4332 C11  LIG     1      13.661  14.397  -0.265  1.00  0.00      LIG  
ATOM   4333 C12  LIG     1      13.754  14.568   3.482  1.00  0.00      LIG  
ATOM   4334 C13  LIG     1      14.093  11.844   1.228  1.00  0.00      LIG  
ATOM   4335 C14  LIG     1      17.699  12.393   4.181  1.00  0.00      LIG  
ATOM   4336 C15  LIG     1      12.108  14.570   1.527  1.00  0.00      LIG  
ATOM   4337 C16  LIG     1      15.363  15.563   1.051  1.00  0.00      LIG  
ATOM   4338 C17  LIG     1      12.181  14.471   0.049  1.00  0.00      LIG  
ATOM   4339 C18  LIG     1      16.736   9.499   4.257  1.00  0.00      LIG  
ATOM   4340 C19  LIG     1      17.244   8.930   2.982  1.00  0.00      LIG  
ATOM   4341 C20  LIG     1      19.519   9.842   2.809  1.00  0.00      LIG  
ATOM   4342 C21  LIG     1      18.376   9.100   0.835  1.00  0.00      LIG  
ATOM   4343 C22  LIG     1      10.792  14.475   2.260  1.00  0.00      LIG  
ATOM   4344 C23  LIG     1      10.075  13.139   1.965  1.00  0.00      LIG  
ATOM   4345 C24  LIG     1       9.944  15.731   2.118  1.00  0.00      LIG  
ATOM   4346 C25  LIG     1       8.931  13.057   0.934  1.00  0.00      LIG  
ATOM   4347 C26  LIG     1       8.752  11.665   0.276  1.00  0.00      LIG  
ATOM   4348 C27  LIG     1       8.114  10.575   1.157  1.00  0.00      LIG  
ATOM   4349 C28  LIG     1       9.013  10.008   2.246  1.00  0.00      LIG  
ATOM   4350 C29  LIG     1       7.711   9.409   0.273  1.00  0.00      LIG  
ATOM   4351 C30  LIG     1      10.263  11.373  -1.554  1.00  0.00      LIG  
ATOM   4352 C31  LIG     1      11.607  10.828  -1.921  1.00  0.00      LIG  
ATOM   4353 H    LIG     1      16.384  13.881   2.841  1.00  0.00      LIG  
ATOM   4354 H1   LIG     1      18.408  11.933   1.948  1.00  0.00      LIG  
ATOM   4355 H2   LIG     1      17.025  13.530   0.564  1.00  0.00      LIG  
ATOM   4356 H3   LIG     1      15.907  12.829  -0.601  1.00  0.00      LIG  
ATOM   4357 H4   LIG     1      13.915  12.486   3.941  1.00  0.00      LIG  
ATOM   4358 H5   LIG     1      16.198  10.613   0.431  1.00  0.00      LIG  
ATOM   4359 H6   LIG     1      17.674  11.359  -0.139  1.00  0.00      LIG  
ATOM   4360 H7   LIG     1      15.040  10.403   3.367  1.00  0.00      LIG  
ATOM   4361 H8   LIG     1      15.536  11.096   4.892  1.00  0.00      LIG  
ATOM   4362 H9   LIG     1      13.876  13.544  -0.912  1.00  0.00      LIG  
ATOM   4363 H10  LIG     1      13.943  15.285  -0.840  1.00  0.00      LIG  
ATOM   4364 H11  LIG     1      14.327  15.480   3.677  1.00  0.00      LIG  
ATOM   4365 H12  LIG     1      12.897  14.628   4.157  1.00  0.00      LIG  
ATOM   4366 H13  LIG     1      14.492  10.873   1.513  1.00  0.00      LIG  
ATOM   4367 H14  LIG     1      13.779  11.742   0.187  1.00  0.00      LIG  
ATOM   4368 H15  LIG     1      13.195  11.980   1.833  1.00  0.00      LIG  
ATOM   4369 H16  LIG     1      17.250  12.650   5.140  1.00  0.00      LIG  
ATOM   4370 H17  LIG     1      18.172  13.290   3.773  1.00  0.00      LIG  
ATOM   4371 H18  LIG     1      18.494  11.693   4.418  1.00  0.00      LIG  
ATOM   4372 H19  LIG     1      15.924  15.675   1.982  1.00  0.00      LIG  
ATOM   4373 H20  LIG     1      14.803  16.491   0.901  1.00  0.00      LIG  
ATOM   4374 H21  LIG     1      16.080  15.489   0.230  1.00  0.00      LIG  
ATOM   4375 H22  LIG     1      11.690  13.564  -0.306  1.00  0.00      LIG  
ATOM   4376 H23  LIG     1      11.719  15.338  -0.433  1.00  0.00      LIG  
ATOM   4377 H24  LIG     1      16.104   8.747   4.736  1.00  0.00      LIG  
ATOM   4378 H25  LIG     1      17.571   9.720   4.924  1.00  0.00      LIG  
ATOM   4379 H26  LIG     1      19.988   8.855   2.747  1.00  0.00      LIG  
ATOM   4380 H27  LIG     1      19.497  10.100   3.868  1.00  0.00      LIG  
ATOM   4381 H28  LIG     1      20.172  10.552   2.294  1.00  0.00      LIG  
ATOM   4382 H29  LIG     1      19.004   9.697   0.169  1.00  0.00      LIG  
ATOM   4383 H30  LIG     1      17.445   8.848   0.318  1.00  0.00      LIG  
ATOM   4384 H31  LIG     1      18.904   8.154   0.993  1.00  0.00      LIG  
ATOM   4385 H32  LIG     1      11.021  14.422   3.327  1.00  0.00      LIG  
ATOM   4386 H33  LIG     1      15.588  14.470   5.052  1.00  0.00      LIG  
ATOM   4387 H34  LIG     1       9.644  12.808   2.912  1.00  0.00      LIG  
ATOM   4388 H35  LIG     1      10.824  12.375   1.741  1.00  0.00      LIG  
ATOM   4389 H36  LIG     1       9.767  15.999   1.074  1.00  0.00      LIG  
ATOM   4390 H37  LIG     1       8.978  15.600   2.614  1.00  0.00      LIG  
ATOM   4391 H38  LIG     1      10.449  16.583   2.577  1.00  0.00      LIG  
ATOM   4392 H39  LIG     1       8.003  13.354   1.430  1.00  0.00      LIG  
ATOM   4393 H40  LIG     1       8.045  11.805  -0.550  1.00  0.00      LIG  
ATOM   4394 H41  LIG     1       8.257  14.037  -0.594  1.00  0.00      LIG  
ATOM   4395 H42  LIG     1       8.516   9.173   2.747  1.00  0.00      LIG  
ATOM   4396 H43  LIG     1       9.219  10.744   3.024  1.00  0.00      LIG  
ATOM   4397 H44  LIG     1       9.960   9.644   1.839  1.00  0.00      LIG  
ATOM   4398 H45  LIG     1       7.034   9.742  -0.518  1.00  0.00      LIG  
ATOM   4399 H46  LIG     1       8.585   8.940  -0.187  1.00  0.00      LIG  
ATOM   4400 H47  LIG     1       7.176   8.653   0.854  1.00  0.00      LIG  
ATOM   4401 H48  LIG     1       6.322  11.308   1.028  1.00  0.00      LIG  
ATOM   4402 H49  LIG     1      11.768   9.858  -1.440  1.00  0.00      LIG  
ATOM   4403 H50  LIG     1      12.383  11.536  -1.622  1.00  0.00      LIG  
ATOM   4404 H51  LIG     1      11.640  10.679  -3.003  1.00  0.00      LIG  
TER
REMARK  Energy: 67.5153
REMARK  SimpleFitness: 67.5153
REMARK  FullFitness: -903.22797
REMARK  InterFull: -32.127
REMARK  IntraFull: 109.083
REMARK  solvFull: -1192.77
REMARK  surfFull: 212.586
REMARK  extraFull: 0.0
REMARK  deltaGcompsolvpol: -1192.77
REMARK  deltaGcompsolvnonpol: 212.586
REMARK  deltaGprotsolvpol: -1219.71
REMARK  deltaGprotsolvnonpol: 208.651
REMARK  deltaGligsolvpol: -13.7412
REMARK  deltaGligsolvnonpol: 16.6747
REMARK  deltaGvdw: -32.127
REMARK  deltaGelec: 0.0
REMARK  deltaG: -5.744704
REMARK  Cluster: 4
REMARK  ClusterRank: 11
ATOM   4315 O    LIG     1      15.116  13.623   5.125  1.00  0.00      LIG  
ATOM   4316 O1   LIG     1      17.179   7.726   2.777  1.00  0.00      LIG  
ATOM   4317 O2   LIG     1       9.112  13.987  -0.126  1.00  0.00      LIG  
ATOM   4318 O3   LIG     1      10.010  11.160  -0.225  1.00  0.00      LIG  
ATOM   4319 O4   LIG     1       6.925  11.077   1.755  1.00  0.00      LIG  
ATOM   4320 O5   LIG     1       9.554  11.998  -2.329  1.00  0.00      LIG  
ATOM   4321 C    LIG     1      15.110  12.994   1.391  1.00  0.00      LIG  
ATOM   4322 C1   LIG     1      15.716  13.019   2.815  1.00  0.00      LIG  
ATOM   4323 C2   LIG     1      16.676  11.823   3.191  1.00  0.00      LIG  
ATOM   4324 C3   LIG     1      14.419  14.358   1.064  1.00  0.00      LIG  
ATOM   4325 C4   LIG     1      17.543  11.266   2.006  1.00  0.00      LIG  
ATOM   4326 C5   LIG     1      16.257  12.765   0.431  1.00  0.00      LIG  
ATOM   4327 C6   LIG     1      14.589  13.340   3.837  1.00  0.00      LIG  
ATOM   4328 C7   LIG     1      16.902  11.422   0.632  1.00  0.00      LIG  
ATOM   4329 C8   LIG     1      13.337  14.564   2.057  1.00  0.00      LIG  
ATOM   4330 C9   LIG     1      18.137   9.824   2.162  1.00  0.00      LIG  
ATOM   4331 C10  LIG     1      15.913  10.719   3.939  1.00  0.00      LIG  
ATOM   4332 C11  LIG     1      13.661  14.397  -0.265  1.00  0.00      LIG  
ATOM   4333 C12  LIG     1      13.754  14.568   3.482  1.00  0.00      LIG  
ATOM   4334 C13  LIG     1      14.093  11.844   1.228  1.00  0.00      LIG  
ATOM   4335 C14  LIG     1      17.699  12.393   4.181  1.00  0.00      LIG  
ATOM   4336 C15  LIG     1      12.108  14.570   1.527  1.00  0.00      LIG  
ATOM   4337 C16  LIG     1      15.363  15.563   1.051  1.00  0.00      LIG  
ATOM   4338 C17  LIG     1      12.181  14.471   0.049  1.00  0.00      LIG  
ATOM   4339 C18  LIG     1      16.736   9.499   4.257  1.00  0.00      LIG  
ATOM   4340 C19  LIG     1      17.244   8.930   2.982  1.00  0.00      LIG  
ATOM   4341 C20  LIG     1      19.519   9.842   2.809  1.00  0.00      LIG  
ATOM   4342 C21  LIG     1      18.376   9.100   0.835  1.00  0.00      LIG  
ATOM   4343 C22  LIG     1      10.792  14.475   2.260  1.00  0.00      LIG  
ATOM   4344 C23  LIG     1      10.075  13.139   1.965  1.00  0.00      LIG  
ATOM   4345 C24  LIG     1       9.944  15.731   2.118  1.00  0.00      LIG  
ATOM   4346 C25  LIG     1       8.931  13.057   0.934  1.00  0.00      LIG  
ATOM   4347 C26  LIG     1       8.752  11.665   0.276  1.00  0.00      LIG  
ATOM   4348 C27  LIG     1       8.114  10.575   1.157  1.00  0.00      LIG  
ATOM   4349 C28  LIG     1       9.013  10.008   2.246  1.00  0.00      LIG  
ATOM   4350 C29  LIG     1       7.711   9.409   0.273  1.00  0.00      LIG  
ATOM   4351 C30  LIG     1      10.263  11.373  -1.554  1.00  0.00      LIG  
ATOM   4352 C31  LIG     1      11.607  10.828  -1.921  1.00  0.00      LIG  
ATOM   4353 H    LIG     1      16.384  13.881   2.841  1.00  0.00      LIG  
ATOM   4354 H1   LIG     1      18.408  11.933   1.948  1.00  0.00      LIG  
ATOM   4355 H2   LIG     1      17.025  13.530   0.564  1.00  0.00      LIG  
ATOM   4356 H3   LIG     1      15.907  12.829  -0.601  1.00  0.00      LIG  
ATOM   4357 H4   LIG     1      13.915  12.486   3.941  1.00  0.00      LIG  
ATOM   4358 H5   LIG     1      16.198  10.613   0.431  1.00  0.00      LIG  
ATOM   4359 H6   LIG     1      17.674  11.359  -0.139  1.00  0.00      LIG  
ATOM   4360 H7   LIG     1      15.040  10.403   3.367  1.00  0.00      LIG  
ATOM   4361 H8   LIG     1      15.536  11.096   4.892  1.00  0.00      LIG  
ATOM   4362 H9   LIG     1      13.876  13.544  -0.912  1.00  0.00      LIG  
ATOM   4363 H10  LIG     1      13.943  15.285  -0.840  1.00  0.00      LIG  
ATOM   4364 H11  LIG     1      14.327  15.480   3.677  1.00  0.00      LIG  
ATOM   4365 H12  LIG     1      12.897  14.628   4.157  1.00  0.00      LIG  
ATOM   4366 H13  LIG     1      14.492  10.873   1.513  1.00  0.00      LIG  
ATOM   4367 H14  LIG     1      13.779  11.742   0.187  1.00  0.00      LIG  
ATOM   4368 H15  LIG     1      13.195  11.980   1.833  1.00  0.00      LIG  
ATOM   4369 H16  LIG     1      17.250  12.650   5.140  1.00  0.00      LIG  
ATOM   4370 H17  LIG     1      18.172  13.290   3.773  1.00  0.00      LIG  
ATOM   4371 H18  LIG     1      18.494  11.693   4.418  1.00  0.00      LIG  
ATOM   4372 H19  LIG     1      15.924  15.675   1.982  1.00  0.00      LIG  
ATOM   4373 H20  LIG     1      14.803  16.491   0.901  1.00  0.00      LIG  
ATOM   4374 H21  LIG     1      16.080  15.489   0.230  1.00  0.00      LIG  
ATOM   4375 H22  LIG     1      11.690  13.564  -0.306  1.00  0.00      LIG  
ATOM   4376 H23  LIG     1      11.719  15.338  -0.433  1.00  0.00      LIG  
ATOM   4377 H24  LIG     1      16.104   8.747   4.736  1.00  0.00      LIG  
ATOM   4378 H25  LIG     1      17.571   9.720   4.924  1.00  0.00      LIG  
ATOM   4379 H26  LIG     1      19.988   8.855   2.747  1.00  0.00      LIG  
ATOM   4380 H27  LIG     1      19.497  10.100   3.868  1.00  0.00      LIG  
ATOM   4381 H28  LIG     1      20.172  10.552   2.294  1.00  0.00      LIG  
ATOM   4382 H29  LIG     1      19.004   9.697   0.169  1.00  0.00      LIG  
ATOM   4383 H30  LIG     1      17.445   8.848   0.318  1.00  0.00      LIG  
ATOM   4384 H31  LIG     1      18.904   8.154   0.993  1.00  0.00      LIG  
ATOM   4385 H32  LIG     1      11.021  14.422   3.327  1.00  0.00      LIG  
ATOM   4386 H33  LIG     1      15.588  14.470   5.052  1.00  0.00      LIG  
ATOM   4387 H34  LIG     1       9.644  12.808   2.912  1.00  0.00      LIG  
ATOM   4388 H35  LIG     1      10.824  12.375   1.741  1.00  0.00      LIG  
ATOM   4389 H36  LIG     1       9.767  15.999   1.074  1.00  0.00      LIG  
ATOM   4390 H37  LIG     1       8.978  15.600   2.614  1.00  0.00      LIG  
ATOM   4391 H38  LIG     1      10.449  16.583   2.577  1.00  0.00      LIG  
ATOM   4392 H39  LIG     1       8.003  13.354   1.430  1.00  0.00      LIG  
ATOM   4393 H40  LIG     1       8.045  11.805  -0.550  1.00  0.00      LIG  
ATOM   4394 H41  LIG     1       8.257  14.037  -0.594  1.00  0.00      LIG  
ATOM   4395 H42  LIG     1       8.516   9.173   2.747  1.00  0.00      LIG  
ATOM   4396 H43  LIG     1       9.219  10.744   3.024  1.00  0.00      LIG  
ATOM   4397 H44  LIG     1       9.960   9.644   1.839  1.00  0.00      LIG  
ATOM   4398 H45  LIG     1       7.034   9.742  -0.518  1.00  0.00      LIG  
ATOM   4399 H46  LIG     1       8.585   8.940  -0.187  1.00  0.00      LIG  
ATOM   4400 H47  LIG     1       7.176   8.653   0.854  1.00  0.00      LIG  
ATOM   4401 H48  LIG     1       6.322  11.308   1.028  1.00  0.00      LIG  
ATOM   4402 H49  LIG     1      11.768   9.858  -1.440  1.00  0.00      LIG  
ATOM   4403 H50  LIG     1      12.383  11.536  -1.622  1.00  0.00      LIG  
ATOM   4404 H51  LIG     1      11.640  10.679  -3.003  1.00  0.00      LIG  
TER
REMARK  Energy: 68.0011
REMARK  SimpleFitness: 68.0011
REMARK  FullFitness: -902.7169
REMARK  InterFull: -31.3979
REMARK  IntraFull: 109.263
REMARK  solvFull: -1193.29
REMARK  surfFull: 212.708
REMARK  extraFull: 0.0
REMARK  deltaGcompsolvpol: -1193.29
REMARK  deltaGcompsolvnonpol: 212.708
REMARK  deltaGprotsolvpol: -1219.71
REMARK  deltaGprotsolvnonpol: 208.651
REMARK  deltaGligsolvpol: -13.6772
REMARK  deltaGligsolvnonpol: 16.7064
REMARK  deltaGvdw: -31.3979
REMARK  deltaGelec: 0.0
REMARK  deltaG: -5.7029314
REMARK  Cluster: 4
REMARK  ClusterRank: 12
ATOM   4315 O    LIG     1      15.033  13.599   5.031  1.00  0.00      LIG  
ATOM   4316 O1   LIG     1      17.121   7.780   2.544  1.00  0.00      LIG  
ATOM   4317 O2   LIG     1       8.878  13.792   0.049  1.00  0.00      LIG  
ATOM   4318 O3   LIG     1       9.891  11.012  -0.126  1.00  0.00      LIG  
ATOM   4319 O4   LIG     1       6.883  10.744   1.954  1.00  0.00      LIG  
ATOM   4320 O5   LIG     1       9.310  11.859  -2.197  1.00  0.00      LIG  
ATOM   4321 C    LIG     1      14.897  13.021   1.286  1.00  0.00      LIG  
ATOM   4322 C1   LIG     1      15.557  13.045   2.686  1.00  0.00      LIG  
ATOM   4323 C2   LIG     1      16.552  11.864   3.011  1.00  0.00      LIG  
ATOM   4324 C3   LIG     1      14.169  14.376   0.999  1.00  0.00      LIG  
ATOM   4325 C4   LIG     1      17.380  11.334   1.788  1.00  0.00      LIG  
ATOM   4326 C5   LIG     1      16.007  12.820   0.277  1.00  0.00      LIG  
ATOM   4327 C6   LIG     1      14.465  13.333   3.756  1.00  0.00      LIG  
ATOM   4328 C7   LIG     1      16.683  11.488   0.441  1.00  0.00      LIG  
ATOM   4329 C8   LIG     1      13.131  14.553   2.042  1.00  0.00      LIG  
ATOM   4330 C9   LIG     1      18.007   9.904   1.909  1.00  0.00      LIG  
ATOM   4331 C10  LIG     1      15.840  10.740   3.779  1.00  0.00      LIG  
ATOM   4332 C11  LIG     1      13.351  14.409  -0.293  1.00  0.00      LIG  
ATOM   4333 C12  LIG     1      13.613  14.559   3.447  1.00  0.00      LIG  
ATOM   4334 C13  LIG     1      13.898  11.852   1.153  1.00  0.00      LIG  
ATOM   4335 C14  LIG     1      17.603  12.447   3.964  1.00  0.00      LIG  
ATOM   4336 C15  LIG     1      11.880  14.512   1.573  1.00  0.00      LIG  
ATOM   4337 C16  LIG     1      15.090  15.597   0.948  1.00  0.00      LIG  
ATOM   4338 C17  LIG     1      11.886  14.420   0.091  1.00  0.00      LIG  
ATOM   4339 C18  LIG     1      16.694   9.531   4.052  1.00  0.00      LIG  
ATOM   4340 C19  LIG     1      17.164   8.984   2.753  1.00  0.00      LIG  
ATOM   4341 C20  LIG     1      19.412   9.947   2.502  1.00  0.00      LIG  
ATOM   4342 C21  LIG     1      18.208   9.195   0.568  1.00  0.00      LIG  
ATOM   4343 C22  LIG     1      10.611  14.332   2.372  1.00  0.00      LIG  
ATOM   4344 C23  LIG     1       9.950  12.966   2.088  1.00  0.00      LIG  
ATOM   4345 C24  LIG     1       9.692  15.543   2.304  1.00  0.00      LIG  
ATOM   4346 C25  LIG     1       8.772  12.841   1.101  1.00  0.00      LIG  
ATOM   4347 C26  LIG     1       8.633  11.448   0.433  1.00  0.00      LIG  
ATOM   4348 C27  LIG     1       8.085  10.318   1.325  1.00  0.00      LIG  
ATOM   4349 C28  LIG     1       9.042   9.803   2.391  1.00  0.00      LIG  
ATOM   4350 C29  LIG     1       7.734   9.130   0.448  1.00  0.00      LIG  
ATOM   4351 C30  LIG     1      10.078  11.256  -1.462  1.00  0.00      LIG  
ATOM   4352 C31  LIG     1      11.429  10.780  -1.893  1.00  0.00      LIG  
ATOM   4353 H    LIG     1      16.207  13.921   2.694  1.00  0.00      LIG  
ATOM   4354 H1   LIG     1      18.228  12.019   1.701  1.00  0.00      LIG  
ATOM   4355 H2   LIG     1      16.767  13.598   0.383  1.00  0.00      LIG  
ATOM   4356 H3   LIG     1      15.615  12.884  -0.740  1.00  0.00      LIG  
ATOM   4357 H4   LIG     1      13.799  12.474   3.868  1.00  0.00      LIG  
ATOM   4358 H5   LIG     1      15.988  10.667   0.259  1.00  0.00      LIG  
ATOM   4359 H6   LIG     1      17.425  11.446  -0.360  1.00  0.00      LIG  
ATOM   4360 H7   LIG     1      14.951  10.416   3.239  1.00  0.00      LIG  
ATOM   4361 H8   LIG     1      15.498  11.099   4.752  1.00  0.00      LIG  
ATOM   4362 H9   LIG     1      13.568  13.575  -0.965  1.00  0.00      LIG  
ATOM   4363 H10  LIG     1      13.570  15.317  -0.862  1.00  0.00      LIG  
ATOM   4364 H11  LIG     1      14.194  15.470   3.617  1.00  0.00      LIG  
ATOM   4365 H12  LIG     1      12.788  14.618   4.160  1.00  0.00      LIG  
ATOM   4366 H13  LIG     1      14.326  10.888   1.417  1.00  0.00      LIG  
ATOM   4367 H14  LIG     1      13.547  11.750   0.125  1.00  0.00      LIG  
ATOM   4368 H15  LIG     1      13.022  11.969   1.793  1.00  0.00      LIG  
ATOM   4369 H16  LIG     1      17.189  12.700   4.938  1.00  0.00      LIG  
ATOM   4370 H17  LIG     1      18.052  13.348   3.538  1.00  0.00      LIG  
ATOM   4371 H18  LIG     1      18.413  11.755   4.173  1.00  0.00      LIG  
ATOM   4372 H19  LIG     1      15.696  15.711   1.849  1.00  0.00      LIG  
ATOM   4373 H20  LIG     1      14.504  16.516   0.837  1.00  0.00      LIG  
ATOM   4374 H21  LIG     1      15.764  15.547   0.089  1.00  0.00      LIG  
ATOM   4375 H22  LIG     1      11.422  13.493  -0.247  1.00  0.00      LIG  
ATOM   4376 H23  LIG     1      11.364  15.266  -0.365  1.00  0.00      LIG  
ATOM   4377 H24  LIG     1      16.091   8.764   4.546  1.00  0.00      LIG  
ATOM   4378 H25  LIG     1      17.550   9.758   4.691  1.00  0.00      LIG  
ATOM   4379 H26  LIG     1      19.900   8.972   2.406  1.00  0.00      LIG  
ATOM   4380 H27  LIG     1      19.425  10.190   3.565  1.00  0.00      LIG  
ATOM   4381 H28  LIG     1      20.026  10.679   1.972  1.00  0.00      LIG  
ATOM   4382 H29  LIG     1      18.797   9.812  -0.116  1.00  0.00      LIG  
ATOM   4383 H30  LIG     1      17.263   8.927   0.085  1.00  0.00      LIG  
ATOM   4384 H31  LIG     1      18.762   8.260   0.698  1.00  0.00      LIG  
ATOM   4385 H32  LIG     1      10.896  14.269   3.424  1.00  0.00      LIG  
ATOM   4386 H33  LIG     1      15.647  14.343   4.913  1.00  0.00      LIG  
ATOM   4387 H34  LIG     1       9.578  12.602   3.048  1.00  0.00      LIG  
ATOM   4388 H35  LIG     1      10.727  12.247   1.817  1.00  0.00      LIG  
ATOM   4389 H36  LIG     1       9.447  15.823   1.278  1.00  0.00      LIG  
ATOM   4390 H37  LIG     1       8.761  15.347   2.844  1.00  0.00      LIG  
ATOM   4391 H38  LIG     1      10.175  16.409   2.761  1.00  0.00      LIG  
ATOM   4392 H39  LIG     1       7.851  13.089   1.634  1.00  0.00      LIG  
ATOM   4393 H40  LIG     1       7.886  11.564  -0.363  1.00  0.00      LIG  
ATOM   4394 H41  LIG     1       8.030  13.780  -0.433  1.00  0.00      LIG  
ATOM   4395 H42  LIG     1       8.615   8.925   2.885  1.00  0.00      LIG  
ATOM   4396 H43  LIG     1       9.204  10.539   3.180  1.00  0.00      LIG  
ATOM   4397 H44  LIG     1      10.005   9.516   1.962  1.00  0.00      LIG  
ATOM   4398 H45  LIG     1       7.021   9.423  -0.329  1.00  0.00      LIG  
ATOM   4399 H46  LIG     1       8.625   8.714  -0.030  1.00  0.00      LIG  
ATOM   4400 H47  LIG     1       7.257   8.342   1.038  1.00  0.00      LIG  
ATOM   4401 H48  LIG     1       6.243  10.917   1.242  1.00  0.00      LIG  
ATOM   4402 H49  LIG     1      11.651   9.810  -1.439  1.00  0.00      LIG  
ATOM   4403 H50  LIG     1      12.184  11.517  -1.610  1.00  0.00      LIG  
ATOM   4404 H51  LIG     1      11.422  10.656  -2.978  1.00  0.00      LIG  
TER
REMARK  Energy: 68.0011
REMARK  SimpleFitness: 68.0011
REMARK  FullFitness: -902.7169
REMARK  InterFull: -31.3979
REMARK  IntraFull: 109.263
REMARK  solvFull: -1193.29
REMARK  surfFull: 212.708
REMARK  extraFull: 0.0
REMARK  deltaGcompsolvpol: -1193.29
REMARK  deltaGcompsolvnonpol: 212.708
REMARK  deltaGprotsolvpol: -1219.71
REMARK  deltaGprotsolvnonpol: 208.651
REMARK  deltaGligsolvpol: -13.6772
REMARK  deltaGligsolvnonpol: 16.7064
REMARK  deltaGvdw: -31.3979
REMARK  deltaGelec: 0.0
REMARK  deltaG: -5.7029314
REMARK  Cluster: 4
REMARK  ClusterRank: 13
ATOM   4315 O    LIG     1      15.033  13.599   5.031  1.00  0.00      LIG  
ATOM   4316 O1   LIG     1      17.121   7.780   2.544  1.00  0.00      LIG  
ATOM   4317 O2   LIG     1       8.878  13.792   0.049  1.00  0.00      LIG  
ATOM   4318 O3   LIG     1       9.891  11.012  -0.126  1.00  0.00      LIG  
ATOM   4319 O4   LIG     1       6.883  10.744   1.954  1.00  0.00      LIG  
ATOM   4320 O5   LIG     1       9.310  11.859  -2.197  1.00  0.00      LIG  
ATOM   4321 C    LIG     1      14.897  13.021   1.286  1.00  0.00      LIG  
ATOM   4322 C1   LIG     1      15.557  13.045   2.686  1.00  0.00      LIG  
ATOM   4323 C2   LIG     1      16.552  11.864   3.011  1.00  0.00      LIG  
ATOM   4324 C3   LIG     1      14.169  14.376   0.999  1.00  0.00      LIG  
ATOM   4325 C4   LIG     1      17.380  11.334   1.788  1.00  0.00      LIG  
ATOM   4326 C5   LIG     1      16.007  12.820   0.277  1.00  0.00      LIG  
ATOM   4327 C6   LIG     1      14.465  13.333   3.756  1.00  0.00      LIG  
ATOM   4328 C7   LIG     1      16.683  11.488   0.441  1.00  0.00      LIG  
ATOM   4329 C8   LIG     1      13.131  14.553   2.042  1.00  0.00      LIG  
ATOM   4330 C9   LIG     1      18.007   9.904   1.909  1.00  0.00      LIG  
ATOM   4331 C10  LIG     1      15.840  10.740   3.779  1.00  0.00      LIG  
ATOM   4332 C11  LIG     1      13.351  14.409  -0.293  1.00  0.00      LIG  
ATOM   4333 C12  LIG     1      13.613  14.559   3.447  1.00  0.00      LIG  
ATOM   4334 C13  LIG     1      13.898  11.852   1.153  1.00  0.00      LIG  
ATOM   4335 C14  LIG     1      17.603  12.447   3.964  1.00  0.00      LIG  
ATOM   4336 C15  LIG     1      11.880  14.512   1.573  1.00  0.00      LIG  
ATOM   4337 C16  LIG     1      15.090  15.597   0.948  1.00  0.00      LIG  
ATOM   4338 C17  LIG     1      11.886  14.420   0.091  1.00  0.00      LIG  
ATOM   4339 C18  LIG     1      16.694   9.531   4.052  1.00  0.00      LIG  
ATOM   4340 C19  LIG     1      17.164   8.984   2.753  1.00  0.00      LIG  
ATOM   4341 C20  LIG     1      19.412   9.947   2.502  1.00  0.00      LIG  
ATOM   4342 C21  LIG     1      18.208   9.195   0.568  1.00  0.00      LIG  
ATOM   4343 C22  LIG     1      10.611  14.332   2.372  1.00  0.00      LIG  
ATOM   4344 C23  LIG     1       9.950  12.966   2.088  1.00  0.00      LIG  
ATOM   4345 C24  LIG     1       9.692  15.543   2.304  1.00  0.00      LIG  
ATOM   4346 C25  LIG     1       8.772  12.841   1.101  1.00  0.00      LIG  
ATOM   4347 C26  LIG     1       8.633  11.448   0.433  1.00  0.00      LIG  
ATOM   4348 C27  LIG     1       8.085  10.318   1.325  1.00  0.00      LIG  
ATOM   4349 C28  LIG     1       9.042   9.803   2.391  1.00  0.00      LIG  
ATOM   4350 C29  LIG     1       7.734   9.130   0.448  1.00  0.00      LIG  
ATOM   4351 C30  LIG     1      10.078  11.256  -1.462  1.00  0.00      LIG  
ATOM   4352 C31  LIG     1      11.429  10.780  -1.893  1.00  0.00      LIG  
ATOM   4353 H    LIG     1      16.207  13.921   2.694  1.00  0.00      LIG  
ATOM   4354 H1   LIG     1      18.228  12.019   1.701  1.00  0.00      LIG  
ATOM   4355 H2   LIG     1      16.767  13.598   0.383  1.00  0.00      LIG  
ATOM   4356 H3   LIG     1      15.615  12.884  -0.740  1.00  0.00      LIG  
ATOM   4357 H4   LIG     1      13.799  12.474   3.868  1.00  0.00      LIG  
ATOM   4358 H5   LIG     1      15.988  10.667   0.259  1.00  0.00      LIG  
ATOM   4359 H6   LIG     1      17.425  11.446  -0.360  1.00  0.00      LIG  
ATOM   4360 H7   LIG     1      14.951  10.416   3.239  1.00  0.00      LIG  
ATOM   4361 H8   LIG     1      15.498  11.099   4.752  1.00  0.00      LIG  
ATOM   4362 H9   LIG     1      13.568  13.575  -0.965  1.00  0.00      LIG  
ATOM   4363 H10  LIG     1      13.570  15.317  -0.862  1.00  0.00      LIG  
ATOM   4364 H11  LIG     1      14.194  15.470   3.617  1.00  0.00      LIG  
ATOM   4365 H12  LIG     1      12.788  14.618   4.160  1.00  0.00      LIG  
ATOM   4366 H13  LIG     1      14.326  10.888   1.417  1.00  0.00      LIG  
ATOM   4367 H14  LIG     1      13.547  11.750   0.125  1.00  0.00      LIG  
ATOM   4368 H15  LIG     1      13.022  11.969   1.793  1.00  0.00      LIG  
ATOM   4369 H16  LIG     1      17.189  12.700   4.938  1.00  0.00      LIG  
ATOM   4370 H17  LIG     1      18.052  13.348   3.538  1.00  0.00      LIG  
ATOM   4371 H18  LIG     1      18.413  11.755   4.173  1.00  0.00      LIG  
ATOM   4372 H19  LIG     1      15.696  15.711   1.849  1.00  0.00      LIG  
ATOM   4373 H20  LIG     1      14.504  16.516   0.837  1.00  0.00      LIG  
ATOM   4374 H21  LIG     1      15.764  15.547   0.089  1.00  0.00      LIG  
ATOM   4375 H22  LIG     1      11.422  13.493  -0.247  1.00  0.00      LIG  
ATOM   4376 H23  LIG     1      11.364  15.266  -0.365  1.00  0.00      LIG  
ATOM   4377 H24  LIG     1      16.091   8.764   4.546  1.00  0.00      LIG  
ATOM   4378 H25  LIG     1      17.550   9.758   4.691  1.00  0.00      LIG  
ATOM   4379 H26  LIG     1      19.900   8.972   2.406  1.00  0.00      LIG  
ATOM   4380 H27  LIG     1      19.425  10.190   3.565  1.00  0.00      LIG  
ATOM   4381 H28  LIG     1      20.026  10.679   1.972  1.00  0.00      LIG  
ATOM   4382 H29  LIG     1      18.797   9.812  -0.116  1.00  0.00      LIG  
ATOM   4383 H30  LIG     1      17.263   8.927   0.085  1.00  0.00      LIG  
ATOM   4384 H31  LIG     1      18.762   8.260   0.698  1.00  0.00      LIG  
ATOM   4385 H32  LIG     1      10.896  14.269   3.424  1.00  0.00      LIG  
ATOM   4386 H33  LIG     1      15.647  14.343   4.913  1.00  0.00      LIG  
ATOM   4387 H34  LIG     1       9.578  12.602   3.048  1.00  0.00      LIG  
ATOM   4388 H35  LIG     1      10.727  12.247   1.817  1.00  0.00      LIG  
ATOM   4389 H36  LIG     1       9.447  15.823   1.278  1.00  0.00      LIG  
ATOM   4390 H37  LIG     1       8.761  15.347   2.844  1.00  0.00      LIG  
ATOM   4391 H38  LIG     1      10.175  16.409   2.761  1.00  0.00      LIG  
ATOM   4392 H39  LIG     1       7.851  13.089   1.634  1.00  0.00      LIG  
ATOM   4393 H40  LIG     1       7.886  11.564  -0.363  1.00  0.00      LIG  
ATOM   4394 H41  LIG     1       8.030  13.780  -0.433  1.00  0.00      LIG  
ATOM   4395 H42  LIG     1       8.615   8.925   2.885  1.00  0.00      LIG  
ATOM   4396 H43  LIG     1       9.204  10.539   3.180  1.00  0.00      LIG  
ATOM   4397 H44  LIG     1      10.005   9.516   1.962  1.00  0.00      LIG  
ATOM   4398 H45  LIG     1       7.021   9.423  -0.329  1.00  0.00      LIG  
ATOM   4399 H46  LIG     1       8.625   8.714  -0.030  1.00  0.00      LIG  
ATOM   4400 H47  LIG     1       7.257   8.342   1.038  1.00  0.00      LIG  
ATOM   4401 H48  LIG     1       6.243  10.917   1.242  1.00  0.00      LIG  
ATOM   4402 H49  LIG     1      11.651   9.810  -1.439  1.00  0.00      LIG  
ATOM   4403 H50  LIG     1      12.184  11.517  -1.610  1.00  0.00      LIG  
ATOM   4404 H51  LIG     1      11.422  10.656  -2.978  1.00  0.00      LIG  
TER
REMARK  Energy: 66.5628
REMARK  SimpleFitness: 66.5628
REMARK  FullFitness: -901.71436
REMARK  InterFull: -31.5653
REMARK  IntraFull: 108.277
REMARK  solvFull: -1190.54
REMARK  surfFull: 212.114
REMARK  extraFull: 0.0
REMARK  deltaGcompsolvpol: -1190.54
REMARK  deltaGcompsolvnonpol: 212.114
REMARK  deltaGprotsolvpol: -1219.71
REMARK  deltaGprotsolvnonpol: 208.651
REMARK  deltaGligsolvpol: -10.7081
REMARK  deltaGligsolvnonpol: 16.3222
REMARK  deltaGvdw: -31.5653
REMARK  deltaGelec: 0.0
REMARK  deltaG: -5.752023
REMARK  Cluster: 4
REMARK  ClusterRank: 14
ATOM   4315 O    LIG     1      13.961  13.036   4.254  1.00  0.00      LIG  
ATOM   4316 O1   LIG     1      16.847   8.217   0.755  1.00  0.00      LIG  
ATOM   4317 O2   LIG     1      10.229  12.903  -0.168  1.00  0.00      LIG  
ATOM   4318 O3   LIG     1       7.149  11.850   0.276  1.00  0.00      LIG  
ATOM   4319 O4   LIG     1       8.089  10.020   2.325  1.00  0.00      LIG  
ATOM   4320 O5   LIG     1       8.272  11.808  -1.765  1.00  0.00      LIG  
ATOM   4321 C    LIG     1      14.595  13.625   0.547  1.00  0.00      LIG  
ATOM   4322 C1   LIG     1      15.003  13.257   1.998  1.00  0.00      LIG  
ATOM   4323 C2   LIG     1      15.970  12.023   2.172  1.00  0.00      LIG  
ATOM   4324 C3   LIG     1      13.944  15.045   0.509  1.00  0.00      LIG  
ATOM   4325 C4   LIG     1      17.008  11.829   1.012  1.00  0.00      LIG  
ATOM   4326 C5   LIG     1      15.837  13.610  -0.314  1.00  0.00      LIG  
ATOM   4327 C6   LIG     1      13.719  13.284   2.877  1.00  0.00      LIG  
ATOM   4328 C7   LIG     1      16.480  12.252  -0.352  1.00  0.00      LIG  
ATOM   4329 C8   LIG     1      12.784  15.071   1.434  1.00  0.00      LIG  
ATOM   4330 C9   LIG     1      17.709  10.434   0.910  1.00  0.00      LIG  
ATOM   4331 C10  LIG     1      15.180  10.738   2.467  1.00  0.00      LIG  
ATOM   4332 C11  LIG     1      13.313  15.446  -0.830  1.00  0.00      LIG  
ATOM   4333 C12  LIG     1      13.031  14.643   2.836  1.00  0.00      LIG  
ATOM   4334 C13  LIG     1      13.611  12.596  -0.038  1.00  0.00      LIG  
ATOM   4335 C14  LIG     1      16.821  12.343   3.407  1.00  0.00      LIG  
ATOM   4336 C15  LIG     1      11.635  15.430   0.853  1.00  0.00      LIG  
ATOM   4337 C16  LIG     1      14.899  16.183   0.878  1.00  0.00      LIG  
ATOM   4338 C17  LIG     1      11.848  15.754  -0.580  1.00  0.00      LIG  
ATOM   4339 C18  LIG     1      16.017   9.487   2.552  1.00  0.00      LIG  
ATOM   4340 C19  LIG     1      16.770   9.317   1.280  1.00  0.00      LIG  
ATOM   4341 C20  LIG     1      18.951  10.341   1.793  1.00  0.00      LIG  
ATOM   4342 C21  LIG     1      18.242  10.110  -0.487  1.00  0.00      LIG  
ATOM   4343 C22  LIG     1      10.278  15.518   1.502  1.00  0.00      LIG  
ATOM   4344 C23  LIG     1       9.639  14.161   1.825  1.00  0.00      LIG  
ATOM   4345 C24  LIG     1       9.310  16.404   0.735  1.00  0.00      LIG  
ATOM   4346 C25  LIG     1       9.142  13.317   0.644  1.00  0.00      LIG  
ATOM   4347 C26  LIG     1       8.307  12.101   1.116  1.00  0.00      LIG  
ATOM   4348 C27  LIG     1       9.016  10.774   1.541  1.00  0.00      LIG  
ATOM   4349 C28  LIG     1      10.225  10.969   2.439  1.00  0.00      LIG  
ATOM   4350 C29  LIG     1       9.441   9.861   0.402  1.00  0.00      LIG  
ATOM   4351 C30  LIG     1       7.254  11.747  -1.089  1.00  0.00      LIG  
ATOM   4352 C31  LIG     1       5.918  11.399  -1.665  1.00  0.00      LIG  
ATOM   4353 H    LIG     1      15.614  14.085   2.360  1.00  0.00      LIG  
ATOM   4354 H1   LIG     1      17.808  12.548   1.206  1.00  0.00      LIG  
ATOM   4355 H2   LIG     1      16.579  14.317   0.063  1.00  0.00      LIG  
ATOM   4356 H3   LIG     1      15.589  13.909  -1.336  1.00  0.00      LIG  
ATOM   4357 H4   LIG     1      13.015  12.515   2.550  1.00  0.00      LIG  
ATOM   4358 H5   LIG     1      15.819  11.489  -0.768  1.00  0.00      LIG  
ATOM   4359 H6   LIG     1      17.306  12.364  -1.058  1.00  0.00      LIG  
ATOM   4360 H7   LIG     1      14.416  10.580   1.708  1.00  0.00      LIG  
ATOM   4361 H8   LIG     1      14.657  10.822   3.421  1.00  0.00      LIG  
ATOM   4362 H9   LIG     1      13.411  14.688  -1.609  1.00  0.00      LIG  
ATOM   4363 H10  LIG     1      13.801  16.337  -1.236  1.00  0.00      LIG  
ATOM   4364 H11  LIG     1      13.659  15.387   3.336  1.00  0.00      LIG  
ATOM   4365 H12  LIG     1      12.107  14.608   3.421  1.00  0.00      LIG  
ATOM   4366 H13  LIG     1      13.943  11.570   0.089  1.00  0.00      LIG  
ATOM   4367 H14  LIG     1      13.482  12.732  -1.114  1.00  0.00      LIG  
ATOM   4368 H15  LIG     1      12.628  12.655   0.424  1.00  0.00      LIG  
ATOM   4369 H16  LIG     1      16.229  12.562   4.291  1.00  0.00      LIG  
ATOM   4370 H17  LIG     1      17.454  13.213   3.219  1.00  0.00      LIG  
ATOM   4371 H18  LIG     1      17.472  11.523   3.698  1.00  0.00      LIG  
ATOM   4372 H19  LIG     1      15.377  16.040   1.849  1.00  0.00      LIG  
ATOM   4373 H20  LIG     1      14.368  17.139   0.920  1.00  0.00      LIG  
ATOM   4374 H21  LIG     1      15.685  16.297   0.127  1.00  0.00      LIG  
ATOM   4375 H22  LIG     1      11.214  15.141  -1.224  1.00  0.00      LIG  
ATOM   4376 H23  LIG     1      11.641  16.809  -0.782  1.00  0.00      LIG  
ATOM   4377 H24  LIG     1      15.362   8.621   2.677  1.00  0.00      LIG  
ATOM   4378 H25  LIG     1      16.714   9.508   3.392  1.00  0.00      LIG  
ATOM   4379 H26  LIG     1      19.538   9.453   1.542  1.00  0.00      LIG  
ATOM   4380 H27  LIG     1      18.722  10.260   2.856  1.00  0.00      LIG  
ATOM   4381 H28  LIG     1      19.592  11.213   1.644  1.00  0.00      LIG  
ATOM   4382 H29  LIG     1      18.901  10.906  -0.844  1.00  0.00      LIG  
ATOM   4383 H30  LIG     1      17.444   9.954  -1.220  1.00  0.00      LIG  
ATOM   4384 H31  LIG     1      18.836   9.190  -0.479  1.00  0.00      LIG  
ATOM   4385 H32  LIG     1      10.430  16.015   2.464  1.00  0.00      LIG  
ATOM   4386 H33  LIG     1      14.555  13.738   4.568  1.00  0.00      LIG  
ATOM   4387 H34  LIG     1       8.789  14.350   2.486  1.00  0.00      LIG  
ATOM   4388 H35  LIG     1      10.363  13.588   2.405  1.00  0.00      LIG  
ATOM   4389 H36  LIG     1       9.109  16.022  -0.269  1.00  0.00      LIG  
ATOM   4390 H37  LIG     1       8.356  16.460   1.266  1.00  0.00      LIG  
ATOM   4391 H38  LIG     1       9.702  17.421   0.638  1.00  0.00      LIG  
ATOM   4392 H39  LIG     1       8.514  13.947   0.017  1.00  0.00      LIG  
ATOM   4393 H40  LIG     1       7.828  12.473   2.022  1.00  0.00      LIG  
ATOM   4394 H41  LIG     1       9.846  12.327  -0.856  1.00  0.00      LIG  
ATOM   4395 H42  LIG     1      10.590  10.008   2.813  1.00  0.00      LIG  
ATOM   4396 H43  LIG     1       9.962  11.567   3.316  1.00  0.00      LIG  
ATOM   4397 H44  LIG     1      11.042  11.459   1.904  1.00  0.00      LIG  
ATOM   4398 H45  LIG     1       8.580   9.533  -0.187  1.00  0.00      LIG  
ATOM   4399 H46  LIG     1      10.160  10.351  -0.258  1.00  0.00      LIG  
ATOM   4400 H47  LIG     1       9.907   8.954   0.796  1.00  0.00      LIG  
ATOM   4401 H48  LIG     1       8.515   9.164   2.500  1.00  0.00      LIG  
ATOM   4402 H49  LIG     1       5.151  12.073  -1.275  1.00  0.00      LIG  
ATOM   4403 H50  LIG     1       5.674  10.360  -1.425  1.00  0.00      LIG  
ATOM   4404 H51  LIG     1       5.962  11.520  -2.750  1.00  0.00      LIG  
TER
REMARK  Energy: 67.046
REMARK  SimpleFitness: 67.046
REMARK  FullFitness: -901.541
REMARK  InterFull: -30.777
REMARK  IntraFull: 108.051
REMARK  solvFull: -1191.05
REMARK  surfFull: 212.235
REMARK  extraFull: 0.0
REMARK  deltaGcompsolvpol: -1191.05
REMARK  deltaGcompsolvnonpol: 212.235
REMARK  deltaGprotsolvpol: -1219.71
REMARK  deltaGprotsolvnonpol: 208.651
REMARK  deltaGligsolvpol: -10.798
REMARK  deltaGligsolvnonpol: 16.2964
REMARK  deltaGvdw: -30.777
REMARK  deltaGelec: 0.0
REMARK  deltaG: -5.6892734
REMARK  Cluster: 4
REMARK  ClusterRank: 15
ATOM   4315 O    LIG     1      14.141  13.312   4.183  1.00  0.00      LIG  
ATOM   4316 O1   LIG     1      16.784   8.273   0.743  1.00  0.00      LIG  
ATOM   4317 O2   LIG     1      10.251  12.989  -0.244  1.00  0.00      LIG  
ATOM   4318 O3   LIG     1       7.215  11.895   0.498  1.00  0.00      LIG  
ATOM   4319 O4   LIG     1       8.373  10.093   2.439  1.00  0.00      LIG  
ATOM   4320 O5   LIG     1       8.127  11.840  -1.642  1.00  0.00      LIG  
ATOM   4321 C    LIG     1      14.675  13.732   0.438  1.00  0.00      LIG  
ATOM   4322 C1   LIG     1      15.106  13.397   1.889  1.00  0.00      LIG  
ATOM   4323 C2   LIG     1      16.043  12.142   2.073  1.00  0.00      LIG  
ATOM   4324 C3   LIG     1      14.040  15.157   0.373  1.00  0.00      LIG  
ATOM   4325 C4   LIG     1      17.056  11.895   0.901  1.00  0.00      LIG  
ATOM   4326 C5   LIG     1      15.908  13.690  -0.436  1.00  0.00      LIG  
ATOM   4327 C6   LIG     1      13.848  13.478   2.804  1.00  0.00      LIG  
ATOM   4328 C7   LIG     1      16.533  12.325  -0.464  1.00  0.00      LIG  
ATOM   4329 C8   LIG     1      12.887  15.206   1.303  1.00  0.00      LIG  
ATOM   4330 C9   LIG     1      17.704  10.472   0.799  1.00  0.00      LIG  
ATOM   4331 C10  LIG     1      15.226  10.886   2.415  1.00  0.00      LIG  
ATOM   4332 C11  LIG     1      13.405  15.532  -0.970  1.00  0.00      LIG  
ATOM   4333 C12  LIG     1      13.150  14.831   2.714  1.00  0.00      LIG  
ATOM   4334 C13  LIG     1      13.670  12.698  -0.105  1.00  0.00      LIG  
ATOM   4335 C14  LIG     1      16.920  12.455   3.291  1.00  0.00      LIG  
ATOM   4336 C15  LIG     1      11.729  15.529   0.715  1.00  0.00      LIG  
ATOM   4337 C16  LIG     1      15.007  16.296   0.712  1.00  0.00      LIG  
ATOM   4338 C17  LIG     1      11.933  15.808  -0.728  1.00  0.00      LIG  
ATOM   4339 C18  LIG     1      16.039   9.622   2.520  1.00  0.00      LIG  
ATOM   4340 C19  LIG     1      16.748   9.392   1.233  1.00  0.00      LIG  
ATOM   4341 C20  LIG     1      18.979  10.355   1.630  1.00  0.00      LIG  
ATOM   4342 C21  LIG     1      18.167  10.099  -0.611  1.00  0.00      LIG  
ATOM   4343 C22  LIG     1      10.377  15.625   1.368  1.00  0.00      LIG  
ATOM   4344 C23  LIG     1       9.762  14.276   1.765  1.00  0.00      LIG  
ATOM   4345 C24  LIG     1       9.395  16.461   0.564  1.00  0.00      LIG  
ATOM   4346 C25  LIG     1       9.214  13.391   0.638  1.00  0.00      LIG  
ATOM   4347 C26  LIG     1       8.451  12.168   1.206  1.00  0.00      LIG  
ATOM   4348 C27  LIG     1       9.213  10.854   1.569  1.00  0.00      LIG  
ATOM   4349 C28  LIG     1      10.497  11.075   2.349  1.00  0.00      LIG  
ATOM   4350 C29  LIG     1       9.538   9.937   0.400  1.00  0.00      LIG  
ATOM   4351 C30  LIG     1       7.181  11.779  -0.869  1.00  0.00      LIG  
ATOM   4352 C31  LIG     1       5.797  11.410  -1.300  1.00  0.00      LIG  
ATOM   4353 H    LIG     1      15.747  14.220   2.209  1.00  0.00      LIG  
ATOM   4354 H1   LIG     1      17.885  12.585   1.083  1.00  0.00      LIG  
ATOM   4355 H2   LIG     1      16.662  14.392  -0.073  1.00  0.00      LIG  
ATOM   4356 H3   LIG     1      15.656  13.979  -1.460  1.00  0.00      LIG  
ATOM   4357 H4   LIG     1      13.136  12.692   2.541  1.00  0.00      LIG  
ATOM   4358 H5   LIG     1      15.857  11.575  -0.880  1.00  0.00      LIG  
ATOM   4359 H6   LIG     1      17.363  12.419  -1.169  1.00  0.00      LIG  
ATOM   4360 H7   LIG     1      14.448  10.725   1.670  1.00  0.00      LIG  
ATOM   4361 H8   LIG     1      14.718  11.010   3.373  1.00  0.00      LIG  
ATOM   4362 H9   LIG     1      13.527  14.772  -1.743  1.00  0.00      LIG  
ATOM   4363 H10  LIG     1      13.874  16.432  -1.378  1.00  0.00      LIG  
ATOM   4364 H11  LIG     1      13.774  15.601   3.178  1.00  0.00      LIG  
ATOM   4365 H12  LIG     1      12.232  14.811   3.308  1.00  0.00      LIG  
ATOM   4366 H13  LIG     1      14.008  11.671   0.012  1.00  0.00      LIG  
ATOM   4367 H14  LIG     1      13.497  12.830  -1.174  1.00  0.00      LIG  
ATOM   4368 H15  LIG     1      12.705  12.758   0.397  1.00  0.00      LIG  
ATOM   4369 H16  LIG     1      16.345  12.563   4.208  1.00  0.00      LIG  
ATOM   4370 H17  LIG     1      17.479  13.381   3.133  1.00  0.00      LIG  
ATOM   4371 H18  LIG     1      17.643  11.675   3.502  1.00  0.00      LIG  
ATOM   4372 H19  LIG     1      15.487  16.172   1.685  1.00  0.00      LIG  
ATOM   4373 H20  LIG     1      14.481  17.256   0.733  1.00  0.00      LIG  
ATOM   4374 H21  LIG     1      15.791  16.385  -0.044  1.00  0.00      LIG  
ATOM   4375 H22  LIG     1      11.316  15.153  -1.347  1.00  0.00      LIG  
ATOM   4376 H23  LIG     1      11.697  16.848  -0.972  1.00  0.00      LIG  
ATOM   4377 H24  LIG     1      15.369   8.776   2.692  1.00  0.00      LIG  
ATOM   4378 H25  LIG     1      16.762   9.656   3.338  1.00  0.00      LIG  
ATOM   4379 H26  LIG     1      19.521   9.439   1.377  1.00  0.00      LIG  
ATOM   4380 H27  LIG     1      18.793  10.306   2.703  1.00  0.00      LIG  
ATOM   4381 H28  LIG     1      19.643  11.200   1.431  1.00  0.00      LIG  
ATOM   4382 H29  LIG     1      18.843  10.859  -1.012  1.00  0.00      LIG  
ATOM   4383 H30  LIG     1      17.335   9.959  -1.308  1.00  0.00      LIG  
ATOM   4384 H31  LIG     1      18.724   9.158  -0.605  1.00  0.00      LIG  
ATOM   4385 H32  LIG     1      10.530  16.171   2.303  1.00  0.00      LIG  
ATOM   4386 H33  LIG     1      14.827  13.963   4.407  1.00  0.00      LIG  
ATOM   4387 H34  LIG     1       8.940  14.483   2.454  1.00  0.00      LIG  
ATOM   4388 H35  LIG     1      10.508  13.724   2.336  1.00  0.00      LIG  
ATOM   4389 H36  LIG     1       9.192  16.029  -0.419  1.00  0.00      LIG  
ATOM   4390 H37  LIG     1       8.444  16.537   1.098  1.00  0.00      LIG  
ATOM   4391 H38  LIG     1       9.779  17.474   0.415  1.00  0.00      LIG  
ATOM   4392 H39  LIG     1       8.521  13.987   0.047  1.00  0.00      LIG  
ATOM   4393 H40  LIG     1       8.066  12.543   2.154  1.00  0.00      LIG  
ATOM   4394 H41  LIG     1       9.830  12.398  -0.897  1.00  0.00      LIG  
ATOM   4395 H42  LIG     1      10.915  10.121   2.682  1.00  0.00      LIG  
ATOM   4396 H43  LIG     1      10.304  11.666   3.249  1.00  0.00      LIG  
ATOM   4397 H44  LIG     1      11.250  11.581   1.742  1.00  0.00      LIG  
ATOM   4398 H45  LIG     1       8.627   9.582  -0.088  1.00  0.00      LIG  
ATOM   4399 H46  LIG     1      10.169  10.436  -0.339  1.00  0.00      LIG  
ATOM   4400 H47  LIG     1      10.065   9.046   0.753  1.00  0.00      LIG  
ATOM   4401 H48  LIG     1       8.822   9.240   2.568  1.00  0.00      LIG  
ATOM   4402 H49  LIG     1       5.064  12.034  -0.783  1.00  0.00      LIG  
ATOM   4403 H50  LIG     1       5.614  10.353  -1.085  1.00  0.00      LIG  
ATOM   4404 H51  LIG     1       5.704  11.591  -2.374  1.00  0.00      LIG  
TER
REMARK  Energy: 67.046
REMARK  SimpleFitness: 67.046
REMARK  FullFitness: -901.541
REMARK  InterFull: -30.777
REMARK  IntraFull: 108.051
REMARK  solvFull: -1191.05
REMARK  surfFull: 212.235
REMARK  extraFull: 0.0
REMARK  deltaGcompsolvpol: -1191.05
REMARK  deltaGcompsolvnonpol: 212.235
REMARK  deltaGprotsolvpol: -1219.71
REMARK  deltaGprotsolvnonpol: 208.651
REMARK  deltaGligsolvpol: -10.798
REMARK  deltaGligsolvnonpol: 16.2964
REMARK  deltaGvdw: -30.777
REMARK  deltaGelec: 0.0
REMARK  deltaG: -5.6892734
REMARK  Cluster: 4
REMARK  ClusterRank: 16
ATOM   4315 O    LIG     1      14.141  13.312   4.183  1.00  0.00      LIG  
ATOM   4316 O1   LIG     1      16.784   8.273   0.743  1.00  0.00      LIG  
ATOM   4317 O2   LIG     1      10.251  12.989  -0.244  1.00  0.00      LIG  
ATOM   4318 O3   LIG     1       7.215  11.895   0.498  1.00  0.00      LIG  
ATOM   4319 O4   LIG     1       8.373  10.093   2.439  1.00  0.00      LIG  
ATOM   4320 O5   LIG     1       8.127  11.840  -1.642  1.00  0.00      LIG  
ATOM   4321 C    LIG     1      14.675  13.732   0.438  1.00  0.00      LIG  
ATOM   4322 C1   LIG     1      15.106  13.397   1.889  1.00  0.00      LIG  
ATOM   4323 C2   LIG     1      16.043  12.142   2.073  1.00  0.00      LIG  
ATOM   4324 C3   LIG     1      14.040  15.157   0.373  1.00  0.00      LIG  
ATOM   4325 C4   LIG     1      17.056  11.895   0.901  1.00  0.00      LIG  
ATOM   4326 C5   LIG     1      15.908  13.690  -0.436  1.00  0.00      LIG  
ATOM   4327 C6   LIG     1      13.848  13.478   2.804  1.00  0.00      LIG  
ATOM   4328 C7   LIG     1      16.533  12.325  -0.464  1.00  0.00      LIG  
ATOM   4329 C8   LIG     1      12.887  15.206   1.303  1.00  0.00      LIG  
ATOM   4330 C9   LIG     1      17.704  10.472   0.799  1.00  0.00      LIG  
ATOM   4331 C10  LIG     1      15.226  10.886   2.415  1.00  0.00      LIG  
ATOM   4332 C11  LIG     1      13.405  15.532  -0.970  1.00  0.00      LIG  
ATOM   4333 C12  LIG     1      13.150  14.831   2.714  1.00  0.00      LIG  
ATOM   4334 C13  LIG     1      13.670  12.698  -0.105  1.00  0.00      LIG  
ATOM   4335 C14  LIG     1      16.920  12.455   3.291  1.00  0.00      LIG  
ATOM   4336 C15  LIG     1      11.729  15.529   0.715  1.00  0.00      LIG  
ATOM   4337 C16  LIG     1      15.007  16.296   0.712  1.00  0.00      LIG  
ATOM   4338 C17  LIG     1      11.933  15.808  -0.728  1.00  0.00      LIG  
ATOM   4339 C18  LIG     1      16.039   9.622   2.520  1.00  0.00      LIG  
ATOM   4340 C19  LIG     1      16.748   9.392   1.233  1.00  0.00      LIG  
ATOM   4341 C20  LIG     1      18.979  10.355   1.630  1.00  0.00      LIG  
ATOM   4342 C21  LIG     1      18.167  10.099  -0.611  1.00  0.00      LIG  
ATOM   4343 C22  LIG     1      10.377  15.625   1.368  1.00  0.00      LIG  
ATOM   4344 C23  LIG     1       9.762  14.276   1.765  1.00  0.00      LIG  
ATOM   4345 C24  LIG     1       9.395  16.461   0.564  1.00  0.00      LIG  
ATOM   4346 C25  LIG     1       9.214  13.391   0.638  1.00  0.00      LIG  
ATOM   4347 C26  LIG     1       8.451  12.168   1.206  1.00  0.00      LIG  
ATOM   4348 C27  LIG     1       9.213  10.854   1.569  1.00  0.00      LIG  
ATOM   4349 C28  LIG     1      10.497  11.075   2.349  1.00  0.00      LIG  
ATOM   4350 C29  LIG     1       9.538   9.937   0.400  1.00  0.00      LIG  
ATOM   4351 C30  LIG     1       7.181  11.779  -0.869  1.00  0.00      LIG  
ATOM   4352 C31  LIG     1       5.797  11.410  -1.300  1.00  0.00      LIG  
ATOM   4353 H    LIG     1      15.747  14.220   2.209  1.00  0.00      LIG  
ATOM   4354 H1   LIG     1      17.885  12.585   1.083  1.00  0.00      LIG  
ATOM   4355 H2   LIG     1      16.662  14.392  -0.073  1.00  0.00      LIG  
ATOM   4356 H3   LIG     1      15.656  13.979  -1.460  1.00  0.00      LIG  
ATOM   4357 H4   LIG     1      13.136  12.692   2.541  1.00  0.00      LIG  
ATOM   4358 H5   LIG     1      15.857  11.575  -0.880  1.00  0.00      LIG  
ATOM   4359 H6   LIG     1      17.363  12.419  -1.169  1.00  0.00      LIG  
ATOM   4360 H7   LIG     1      14.448  10.725   1.670  1.00  0.00      LIG  
ATOM   4361 H8   LIG     1      14.718  11.010   3.373  1.00  0.00      LIG  
ATOM   4362 H9   LIG     1      13.527  14.772  -1.743  1.00  0.00      LIG  
ATOM   4363 H10  LIG     1      13.874  16.432  -1.378  1.00  0.00      LIG  
ATOM   4364 H11  LIG     1      13.774  15.601   3.178  1.00  0.00      LIG  
ATOM   4365 H12  LIG     1      12.232  14.811   3.308  1.00  0.00      LIG  
ATOM   4366 H13  LIG     1      14.008  11.671   0.012  1.00  0.00      LIG  
ATOM   4367 H14  LIG     1      13.497  12.830  -1.174  1.00  0.00      LIG  
ATOM   4368 H15  LIG     1      12.705  12.758   0.397  1.00  0.00      LIG  
ATOM   4369 H16  LIG     1      16.345  12.563   4.208  1.00  0.00      LIG  
ATOM   4370 H17  LIG     1      17.479  13.381   3.133  1.00  0.00      LIG  
ATOM   4371 H18  LIG     1      17.643  11.675   3.502  1.00  0.00      LIG  
ATOM   4372 H19  LIG     1      15.487  16.172   1.685  1.00  0.00      LIG  
ATOM   4373 H20  LIG     1      14.481  17.256   0.733  1.00  0.00      LIG  
ATOM   4374 H21  LIG     1      15.791  16.385  -0.044  1.00  0.00      LIG  
ATOM   4375 H22  LIG     1      11.316  15.153  -1.347  1.00  0.00      LIG  
ATOM   4376 H23  LIG     1      11.697  16.848  -0.972  1.00  0.00      LIG  
ATOM   4377 H24  LIG     1      15.369   8.776   2.692  1.00  0.00      LIG  
ATOM   4378 H25  LIG     1      16.762   9.656   3.338  1.00  0.00      LIG  
ATOM   4379 H26  LIG     1      19.521   9.439   1.377  1.00  0.00      LIG  
ATOM   4380 H27  LIG     1      18.793  10.306   2.703  1.00  0.00      LIG  
ATOM   4381 H28  LIG     1      19.643  11.200   1.431  1.00  0.00      LIG  
ATOM   4382 H29  LIG     1      18.843  10.859  -1.012  1.00  0.00      LIG  
ATOM   4383 H30  LIG     1      17.335   9.959  -1.308  1.00  0.00      LIG  
ATOM   4384 H31  LIG     1      18.724   9.158  -0.605  1.00  0.00      LIG  
ATOM   4385 H32  LIG     1      10.530  16.171   2.303  1.00  0.00      LIG  
ATOM   4386 H33  LIG     1      14.827  13.963   4.407  1.00  0.00      LIG  
ATOM   4387 H34  LIG     1       8.940  14.483   2.454  1.00  0.00      LIG  
ATOM   4388 H35  LIG     1      10.508  13.724   2.336  1.00  0.00      LIG  
ATOM   4389 H36  LIG     1       9.192  16.029  -0.419  1.00  0.00      LIG  
ATOM   4390 H37  LIG     1       8.444  16.537   1.098  1.00  0.00      LIG  
ATOM   4391 H38  LIG     1       9.779  17.474   0.415  1.00  0.00      LIG  
ATOM   4392 H39  LIG     1       8.521  13.987   0.047  1.00  0.00      LIG  
ATOM   4393 H40  LIG     1       8.066  12.543   2.154  1.00  0.00      LIG  
ATOM   4394 H41  LIG     1       9.830  12.398  -0.897  1.00  0.00      LIG  
ATOM   4395 H42  LIG     1      10.915  10.121   2.682  1.00  0.00      LIG  
ATOM   4396 H43  LIG     1      10.304  11.666   3.249  1.00  0.00      LIG  
ATOM   4397 H44  LIG     1      11.250  11.581   1.742  1.00  0.00      LIG  
ATOM   4398 H45  LIG     1       8.627   9.582  -0.088  1.00  0.00      LIG  
ATOM   4399 H46  LIG     1      10.169  10.436  -0.339  1.00  0.00      LIG  
ATOM   4400 H47  LIG     1      10.065   9.046   0.753  1.00  0.00      LIG  
ATOM   4401 H48  LIG     1       8.822   9.240   2.568  1.00  0.00      LIG  
ATOM   4402 H49  LIG     1       5.064  12.034  -0.783  1.00  0.00      LIG  
ATOM   4403 H50  LIG     1       5.614  10.353  -1.085  1.00  0.00      LIG  
ATOM   4404 H51  LIG     1       5.704  11.591  -2.374  1.00  0.00      LIG  
TER
REMARK  Energy: 67.046
REMARK  SimpleFitness: 67.046
REMARK  FullFitness: -901.541
REMARK  InterFull: -30.777
REMARK  IntraFull: 108.051
REMARK  solvFull: -1191.05
REMARK  surfFull: 212.235
REMARK  extraFull: 0.0
REMARK  deltaGcompsolvpol: -1191.05
REMARK  deltaGcompsolvnonpol: 212.235
REMARK  deltaGprotsolvpol: -1219.71
REMARK  deltaGprotsolvnonpol: 208.651
REMARK  deltaGligsolvpol: -10.798
REMARK  deltaGligsolvnonpol: 16.2964
REMARK  deltaGvdw: -30.777
REMARK  deltaGelec: 0.0
REMARK  deltaG: -5.6892734
REMARK  Cluster: 4
REMARK  ClusterRank: 17
ATOM   4315 O    LIG     1      14.141  13.312   4.183  1.00  0.00      LIG  
ATOM   4316 O1   LIG     1      16.784   8.273   0.743  1.00  0.00      LIG  
ATOM   4317 O2   LIG     1      10.251  12.989  -0.244  1.00  0.00      LIG  
ATOM   4318 O3   LIG     1       7.215  11.895   0.498  1.00  0.00      LIG  
ATOM   4319 O4   LIG     1       8.373  10.093   2.439  1.00  0.00      LIG  
ATOM   4320 O5   LIG     1       8.127  11.840  -1.642  1.00  0.00      LIG  
ATOM   4321 C    LIG     1      14.675  13.732   0.438  1.00  0.00      LIG  
ATOM   4322 C1   LIG     1      15.106  13.397   1.889  1.00  0.00      LIG  
ATOM   4323 C2   LIG     1      16.043  12.142   2.073  1.00  0.00      LIG  
ATOM   4324 C3   LIG     1      14.040  15.157   0.373  1.00  0.00      LIG  
ATOM   4325 C4   LIG     1      17.056  11.895   0.901  1.00  0.00      LIG  
ATOM   4326 C5   LIG     1      15.908  13.690  -0.436  1.00  0.00      LIG  
ATOM   4327 C6   LIG     1      13.848  13.478   2.804  1.00  0.00      LIG  
ATOM   4328 C7   LIG     1      16.533  12.325  -0.464  1.00  0.00      LIG  
ATOM   4329 C8   LIG     1      12.887  15.206   1.303  1.00  0.00      LIG  
ATOM   4330 C9   LIG     1      17.704  10.472   0.799  1.00  0.00      LIG  
ATOM   4331 C10  LIG     1      15.226  10.886   2.415  1.00  0.00      LIG  
ATOM   4332 C11  LIG     1      13.405  15.532  -0.970  1.00  0.00      LIG  
ATOM   4333 C12  LIG     1      13.150  14.831   2.714  1.00  0.00      LIG  
ATOM   4334 C13  LIG     1      13.670  12.698  -0.105  1.00  0.00      LIG  
ATOM   4335 C14  LIG     1      16.920  12.455   3.291  1.00  0.00      LIG  
ATOM   4336 C15  LIG     1      11.729  15.529   0.715  1.00  0.00      LIG  
ATOM   4337 C16  LIG     1      15.007  16.296   0.712  1.00  0.00      LIG  
ATOM   4338 C17  LIG     1      11.933  15.808  -0.728  1.00  0.00      LIG  
ATOM   4339 C18  LIG     1      16.039   9.622   2.520  1.00  0.00      LIG  
ATOM   4340 C19  LIG     1      16.748   9.392   1.233  1.00  0.00      LIG  
ATOM   4341 C20  LIG     1      18.979  10.355   1.630  1.00  0.00      LIG  
ATOM   4342 C21  LIG     1      18.167  10.099  -0.611  1.00  0.00      LIG  
ATOM   4343 C22  LIG     1      10.377  15.625   1.368  1.00  0.00      LIG  
ATOM   4344 C23  LIG     1       9.762  14.276   1.765  1.00  0.00      LIG  
ATOM   4345 C24  LIG     1       9.395  16.461   0.564  1.00  0.00      LIG  
ATOM   4346 C25  LIG     1       9.214  13.391   0.638  1.00  0.00      LIG  
ATOM   4347 C26  LIG     1       8.451  12.168   1.206  1.00  0.00      LIG  
ATOM   4348 C27  LIG     1       9.213  10.854   1.569  1.00  0.00      LIG  
ATOM   4349 C28  LIG     1      10.497  11.075   2.349  1.00  0.00      LIG  
ATOM   4350 C29  LIG     1       9.538   9.937   0.400  1.00  0.00      LIG  
ATOM   4351 C30  LIG     1       7.181  11.779  -0.869  1.00  0.00      LIG  
ATOM   4352 C31  LIG     1       5.797  11.410  -1.300  1.00  0.00      LIG  
ATOM   4353 H    LIG     1      15.747  14.220   2.209  1.00  0.00      LIG  
ATOM   4354 H1   LIG     1      17.885  12.585   1.083  1.00  0.00      LIG  
ATOM   4355 H2   LIG     1      16.662  14.392  -0.073  1.00  0.00      LIG  
ATOM   4356 H3   LIG     1      15.656  13.979  -1.460  1.00  0.00      LIG  
ATOM   4357 H4   LIG     1      13.136  12.692   2.541  1.00  0.00      LIG  
ATOM   4358 H5   LIG     1      15.857  11.575  -0.880  1.00  0.00      LIG  
ATOM   4359 H6   LIG     1      17.363  12.419  -1.169  1.00  0.00      LIG  
ATOM   4360 H7   LIG     1      14.448  10.725   1.670  1.00  0.00      LIG  
ATOM   4361 H8   LIG     1      14.718  11.010   3.373  1.00  0.00      LIG  
ATOM   4362 H9   LIG     1      13.527  14.772  -1.743  1.00  0.00      LIG  
ATOM   4363 H10  LIG     1      13.874  16.432  -1.378  1.00  0.00      LIG  
ATOM   4364 H11  LIG     1      13.774  15.601   3.178  1.00  0.00      LIG  
ATOM   4365 H12  LIG     1      12.232  14.811   3.308  1.00  0.00      LIG  
ATOM   4366 H13  LIG     1      14.008  11.671   0.012  1.00  0.00      LIG  
ATOM   4367 H14  LIG     1      13.497  12.830  -1.174  1.00  0.00      LIG  
ATOM   4368 H15  LIG     1      12.705  12.758   0.397  1.00  0.00      LIG  
ATOM   4369 H16  LIG     1      16.345  12.563   4.208  1.00  0.00      LIG  
ATOM   4370 H17  LIG     1      17.479  13.381   3.133  1.00  0.00      LIG  
ATOM   4371 H18  LIG     1      17.643  11.675   3.502  1.00  0.00      LIG  
ATOM   4372 H19  LIG     1      15.487  16.172   1.685  1.00  0.00      LIG  
ATOM   4373 H20  LIG     1      14.481  17.256   0.733  1.00  0.00      LIG  
ATOM   4374 H21  LIG     1      15.791  16.385  -0.044  1.00  0.00      LIG  
ATOM   4375 H22  LIG     1      11.316  15.153  -1.347  1.00  0.00      LIG  
ATOM   4376 H23  LIG     1      11.697  16.848  -0.972  1.00  0.00      LIG  
ATOM   4377 H24  LIG     1      15.369   8.776   2.692  1.00  0.00      LIG  
ATOM   4378 H25  LIG     1      16.762   9.656   3.338  1.00  0.00      LIG  
ATOM   4379 H26  LIG     1      19.521   9.439   1.377  1.00  0.00      LIG  
ATOM   4380 H27  LIG     1      18.793  10.306   2.703  1.00  0.00      LIG  
ATOM   4381 H28  LIG     1      19.643  11.200   1.431  1.00  0.00      LIG  
ATOM   4382 H29  LIG     1      18.843  10.859  -1.012  1.00  0.00      LIG  
ATOM   4383 H30  LIG     1      17.335   9.959  -1.308  1.00  0.00      LIG  
ATOM   4384 H31  LIG     1      18.724   9.158  -0.605  1.00  0.00      LIG  
ATOM   4385 H32  LIG     1      10.530  16.171   2.303  1.00  0.00      LIG  
ATOM   4386 H33  LIG     1      14.827  13.963   4.407  1.00  0.00      LIG  
ATOM   4387 H34  LIG     1       8.940  14.483   2.454  1.00  0.00      LIG  
ATOM   4388 H35  LIG     1      10.508  13.724   2.336  1.00  0.00      LIG  
ATOM   4389 H36  LIG     1       9.192  16.029  -0.419  1.00  0.00      LIG  
ATOM   4390 H37  LIG     1       8.444  16.537   1.098  1.00  0.00      LIG  
ATOM   4391 H38  LIG     1       9.779  17.474   0.415  1.00  0.00      LIG  
ATOM   4392 H39  LIG     1       8.521  13.987   0.047  1.00  0.00      LIG  
ATOM   4393 H40  LIG     1       8.066  12.543   2.154  1.00  0.00      LIG  
ATOM   4394 H41  LIG     1       9.830  12.398  -0.897  1.00  0.00      LIG  
ATOM   4395 H42  LIG     1      10.915  10.121   2.682  1.00  0.00      LIG  
ATOM   4396 H43  LIG     1      10.304  11.666   3.249  1.00  0.00      LIG  
ATOM   4397 H44  LIG     1      11.250  11.581   1.742  1.00  0.00      LIG  
ATOM   4398 H45  LIG     1       8.627   9.582  -0.088  1.00  0.00      LIG  
ATOM   4399 H46  LIG     1      10.169  10.436  -0.339  1.00  0.00      LIG  
ATOM   4400 H47  LIG     1      10.065   9.046   0.753  1.00  0.00      LIG  
ATOM   4401 H48  LIG     1       8.822   9.240   2.568  1.00  0.00      LIG  
ATOM   4402 H49  LIG     1       5.064  12.034  -0.783  1.00  0.00      LIG  
ATOM   4403 H50  LIG     1       5.614  10.353  -1.085  1.00  0.00      LIG  
ATOM   4404 H51  LIG     1       5.704  11.591  -2.374  1.00  0.00      LIG  
TER
REMARK  Energy: 68.3148
REMARK  SimpleFitness: 68.3148
REMARK  FullFitness: -900.5132
REMARK  InterFull: -29.2302
REMARK  IntraFull: 108.291
REMARK  solvFull: -1192.19
REMARK  surfFull: 212.616
REMARK  extraFull: 0.0
REMARK  deltaGcompsolvpol: -1192.19
REMARK  deltaGcompsolvnonpol: 212.616
REMARK  deltaGprotsolvpol: -1219.71
REMARK  deltaGprotsolvnonpol: 208.651
REMARK  deltaGligsolvpol: -10.7968
REMARK  deltaGligsolvnonpol: 16.2793
REMARK  deltaGvdw: -29.2302
REMARK  deltaGelec: 0.0
REMARK  deltaG: -5.5751204
REMARK  Cluster: 4
REMARK  ClusterRank: 18
ATOM   4315 O    LIG     1      14.397  13.401   3.917  1.00  0.00      LIG  
ATOM   4316 O1   LIG     1      16.555   8.165   0.401  1.00  0.00      LIG  
ATOM   4317 O2   LIG     1      10.242  13.071  -0.297  1.00  0.00      LIG  
ATOM   4318 O3   LIG     1       7.336  11.927   0.812  1.00  0.00      LIG  
ATOM   4319 O4   LIG     1       8.734  10.129   2.578  1.00  0.00      LIG  
ATOM   4320 O5   LIG     1       7.993  11.844  -1.417  1.00  0.00      LIG  
ATOM   4321 C    LIG     1      14.719  13.726   0.130  1.00  0.00      LIG  
ATOM   4322 C1   LIG     1      15.218  13.390   1.560  1.00  0.00      LIG  
ATOM   4323 C2   LIG     1      16.096  12.087   1.704  1.00  0.00      LIG  
ATOM   4324 C3   LIG     1      14.136  15.174   0.080  1.00  0.00      LIG  
ATOM   4325 C4   LIG     1      17.027  11.775   0.479  1.00  0.00      LIG  
ATOM   4326 C5   LIG     1      15.902  13.624  -0.806  1.00  0.00      LIG  
ATOM   4327 C6   LIG     1      14.028  13.549   2.552  1.00  0.00      LIG  
ATOM   4328 C7   LIG     1      16.461  12.230  -0.859  1.00  0.00      LIG  
ATOM   4329 C8   LIG     1      13.040  15.273   1.073  1.00  0.00      LIG  
ATOM   4330 C9   LIG     1      17.582  10.316   0.354  1.00  0.00      LIG  
ATOM   4331 C10  LIG     1      15.236  10.881   2.111  1.00  0.00      LIG  
ATOM   4332 C11  LIG     1      13.435  15.557  -1.228  1.00  0.00      LIG  
ATOM   4333 C12  LIG     1      13.383  14.928   2.476  1.00  0.00      LIG  
ATOM   4334 C13  LIG     1      13.647  12.730  -0.347  1.00  0.00      LIG  
ATOM   4335 C14  LIG     1      17.057  12.363   2.865  1.00  0.00      LIG  
ATOM   4336 C15  LIG     1      11.854  15.586   0.547  1.00  0.00      LIG  
ATOM   4337 C16  LIG     1      15.164  16.275   0.344  1.00  0.00      LIG  
ATOM   4338 C17  LIG     1      11.975  15.829  -0.912  1.00  0.00      LIG  
ATOM   4339 C18  LIG     1      15.988   9.577   2.191  1.00  0.00      LIG  
ATOM   4340 C19  LIG     1      16.603   9.291   0.868  1.00  0.00      LIG  
ATOM   4341 C20  LIG     1      18.903  10.138   1.097  1.00  0.00      LIG  
ATOM   4342 C21  LIG     1      17.925   9.900  -1.078  1.00  0.00      LIG  
ATOM   4343 C22  LIG     1      10.538  15.698   1.273  1.00  0.00      LIG  
ATOM   4344 C23  LIG     1       9.962  14.359   1.752  1.00  0.00      LIG  
ATOM   4345 C24  LIG     1       9.502  16.495   0.500  1.00  0.00      LIG  
ATOM   4346 C25  LIG     1       9.308  13.453   0.700  1.00  0.00      LIG  
ATOM   4347 C26  LIG     1       8.647  12.218   1.360  1.00  0.00      LIG  
ATOM   4348 C27  LIG     1       9.465  10.915   1.634  1.00  0.00      LIG  
ATOM   4349 C28  LIG     1      10.812  11.162   2.286  1.00  0.00      LIG  
ATOM   4350 C29  LIG     1       9.699  10.012   0.432  1.00  0.00      LIG  
ATOM   4351 C30  LIG     1       7.144  11.795  -0.540  1.00  0.00      LIG  
ATOM   4352 C31  LIG     1       5.719  11.420  -0.800  1.00  0.00      LIG  
ATOM   4353 H    LIG     1      15.919  14.182   1.826  1.00  0.00      LIG  
ATOM   4354 H1   LIG     1      17.903  12.416   0.611  1.00  0.00      LIG  
ATOM   4355 H2   LIG     1      16.706  14.291  -0.487  1.00  0.00      LIG  
ATOM   4356 H3   LIG     1      15.610  13.920  -1.816  1.00  0.00      LIG  
ATOM   4357 H4   LIG     1      13.267  12.793   2.351  1.00  0.00      LIG  
ATOM   4358 H5   LIG     1      15.732  11.514  -1.242  1.00  0.00      LIG  
ATOM   4359 H6   LIG     1      17.263  12.282  -1.600  1.00  0.00      LIG  
ATOM   4360 H7   LIG     1      14.408  10.750   1.416  1.00  0.00      LIG  
ATOM   4361 H8   LIG     1      14.791  11.045   3.093  1.00  0.00      LIG  
ATOM   4362 H9   LIG     1      13.524  14.804  -2.012  1.00  0.00      LIG  
ATOM   4363 H10  LIG     1      13.880  16.464  -1.647  1.00  0.00      LIG  
ATOM   4364 H11  LIG     1      14.065  15.682   2.879  1.00  0.00      LIG  
ATOM   4365 H12  LIG     1      12.505  14.960   3.128  1.00  0.00      LIG  
ATOM   4366 H13  LIG     1      13.949  11.691  -0.240  1.00  0.00      LIG  
ATOM   4367 H14  LIG     1      13.424  12.862  -1.408  1.00  0.00      LIG  
ATOM   4368 H15  LIG     1      12.715  12.833   0.206  1.00  0.00      LIG  
ATOM   4369 H16  LIG     1      16.540  12.494   3.813  1.00  0.00      LIG  
ATOM   4370 H17  LIG     1      17.646  13.264   2.671  1.00  0.00      LIG  
ATOM   4371 H18  LIG     1      17.755  11.551   3.038  1.00  0.00      LIG  
ATOM   4372 H19  LIG     1      15.705  16.136   1.282  1.00  0.00      LIG  
ATOM   4373 H20  LIG     1      14.677  17.254   0.395  1.00  0.00      LIG  
ATOM   4374 H21  LIG     1      15.896  16.329  -0.466  1.00  0.00      LIG  
ATOM   4375 H22  LIG     1      11.335  15.149  -1.477  1.00  0.00      LIG  
ATOM   4376 H23  LIG     1      11.715  16.859  -1.170  1.00  0.00      LIG  
ATOM   4377 H24  LIG     1      15.287   8.768   2.419  1.00  0.00      LIG  
ATOM   4378 H25  LIG     1      16.762   9.586   2.962  1.00  0.00      LIG  
ATOM   4379 H26  LIG     1      19.368   9.184   0.832  1.00  0.00      LIG  
ATOM   4380 H27  LIG     1      18.791  10.129   2.181  1.00  0.00      LIG  
ATOM   4381 H28  LIG     1      19.600  10.935   0.827  1.00  0.00      LIG  
ATOM   4382 H29  LIG     1      18.615  10.614  -1.535  1.00  0.00      LIG  
ATOM   4383 H30  LIG     1      17.040   9.800  -1.713  1.00  0.00      LIG  
ATOM   4384 H31  LIG     1      18.427   8.928  -1.093  1.00  0.00      LIG  
ATOM   4385 H32  LIG     1      10.743  16.278   2.178  1.00  0.00      LIG  
ATOM   4386 H33  LIG     1      15.136  14.013   4.074  1.00  0.00      LIG  
ATOM   4387 H34  LIG     1       9.205  14.584   2.508  1.00  0.00      LIG  
ATOM   4388 H35  LIG     1      10.753  13.813   2.264  1.00  0.00      LIG  
ATOM   4389 H36  LIG     1       9.245  16.026  -0.453  1.00  0.00      LIG  
ATOM   4390 H37  LIG     1       8.584  16.583   1.087  1.00  0.00      LIG  
ATOM   4391 H38  LIG     1       9.863  17.505   0.290  1.00  0.00      LIG  
ATOM   4392 H39  LIG     1       8.534  14.031   0.194  1.00  0.00      LIG  
ATOM   4393 H40  LIG     1       8.387  12.593   2.348  1.00  0.00      LIG  
ATOM   4394 H41  LIG     1       9.758  12.474  -0.897  1.00  0.00      LIG  
ATOM   4395 H42  LIG     1      11.286  10.218   2.568  1.00  0.00      LIG  
ATOM   4396 H43  LIG     1      10.696  11.745   3.204  1.00  0.00      LIG  
ATOM   4397 H44  LIG     1      11.485  11.690   1.610  1.00  0.00      LIG  
ATOM   4398 H45  LIG     1       8.755   9.641   0.026  1.00  0.00      LIG  
ATOM   4399 H46  LIG     1      10.249  10.528  -0.358  1.00  0.00      LIG  
ATOM   4400 H47  LIG     1      10.274   9.129   0.727  1.00  0.00      LIG  
ATOM   4401 H48  LIG     1       9.276   9.340   2.749  1.00  0.00      LIG  
ATOM   4402 H49  LIG     1       5.049  12.050  -0.208  1.00  0.00      LIG  
ATOM   4403 H50  LIG     1       5.565  10.366  -0.555  1.00  0.00      LIG  
ATOM   4404 H51  LIG     1       5.501  11.589  -1.858  1.00  0.00      LIG  
TER
REMARK  Energy: 68.3148
REMARK  SimpleFitness: 68.3148
REMARK  FullFitness: -900.5132
REMARK  InterFull: -29.2302
REMARK  IntraFull: 108.291
REMARK  solvFull: -1192.19
REMARK  surfFull: 212.616
REMARK  extraFull: 0.0
REMARK  deltaGcompsolvpol: -1192.19
REMARK  deltaGcompsolvnonpol: 212.616
REMARK  deltaGprotsolvpol: -1219.71
REMARK  deltaGprotsolvnonpol: 208.651
REMARK  deltaGligsolvpol: -10.7968
REMARK  deltaGligsolvnonpol: 16.2793
REMARK  deltaGvdw: -29.2302
REMARK  deltaGelec: 0.0
REMARK  deltaG: -5.5751204
REMARK  Cluster: 4
REMARK  ClusterRank: 19
ATOM   4315 O    LIG     1      14.397  13.401   3.917  1.00  0.00      LIG  
ATOM   4316 O1   LIG     1      16.555   8.165   0.401  1.00  0.00      LIG  
ATOM   4317 O2   LIG     1      10.242  13.071  -0.297  1.00  0.00      LIG  
ATOM   4318 O3   LIG     1       7.336  11.927   0.812  1.00  0.00      LIG  
ATOM   4319 O4   LIG     1       8.734  10.129   2.578  1.00  0.00      LIG  
ATOM   4320 O5   LIG     1       7.993  11.844  -1.417  1.00  0.00      LIG  
ATOM   4321 C    LIG     1      14.719  13.726   0.130  1.00  0.00      LIG  
ATOM   4322 C1   LIG     1      15.218  13.390   1.560  1.00  0.00      LIG  
ATOM   4323 C2   LIG     1      16.096  12.087   1.704  1.00  0.00      LIG  
ATOM   4324 C3   LIG     1      14.136  15.174   0.080  1.00  0.00      LIG  
ATOM   4325 C4   LIG     1      17.027  11.775   0.479  1.00  0.00      LIG  
ATOM   4326 C5   LIG     1      15.902  13.624  -0.806  1.00  0.00      LIG  
ATOM   4327 C6   LIG     1      14.028  13.549   2.552  1.00  0.00      LIG  
ATOM   4328 C7   LIG     1      16.461  12.230  -0.859  1.00  0.00      LIG  
ATOM   4329 C8   LIG     1      13.040  15.273   1.073  1.00  0.00      LIG  
ATOM   4330 C9   LIG     1      17.582  10.316   0.354  1.00  0.00      LIG  
ATOM   4331 C10  LIG     1      15.236  10.881   2.111  1.00  0.00      LIG  
ATOM   4332 C11  LIG     1      13.435  15.557  -1.228  1.00  0.00      LIG  
ATOM   4333 C12  LIG     1      13.383  14.928   2.476  1.00  0.00      LIG  
ATOM   4334 C13  LIG     1      13.647  12.730  -0.347  1.00  0.00      LIG  
ATOM   4335 C14  LIG     1      17.057  12.363   2.865  1.00  0.00      LIG  
ATOM   4336 C15  LIG     1      11.854  15.586   0.547  1.00  0.00      LIG  
ATOM   4337 C16  LIG     1      15.164  16.275   0.344  1.00  0.00      LIG  
ATOM   4338 C17  LIG     1      11.975  15.829  -0.912  1.00  0.00      LIG  
ATOM   4339 C18  LIG     1      15.988   9.577   2.191  1.00  0.00      LIG  
ATOM   4340 C19  LIG     1      16.603   9.291   0.868  1.00  0.00      LIG  
ATOM   4341 C20  LIG     1      18.903  10.138   1.097  1.00  0.00      LIG  
ATOM   4342 C21  LIG     1      17.925   9.900  -1.078  1.00  0.00      LIG  
ATOM   4343 C22  LIG     1      10.538  15.698   1.273  1.00  0.00      LIG  
ATOM   4344 C23  LIG     1       9.962  14.359   1.752  1.00  0.00      LIG  
ATOM   4345 C24  LIG     1       9.502  16.495   0.500  1.00  0.00      LIG  
ATOM   4346 C25  LIG     1       9.308  13.453   0.700  1.00  0.00      LIG  
ATOM   4347 C26  LIG     1       8.647  12.218   1.360  1.00  0.00      LIG  
ATOM   4348 C27  LIG     1       9.465  10.915   1.634  1.00  0.00      LIG  
ATOM   4349 C28  LIG     1      10.812  11.162   2.286  1.00  0.00      LIG  
ATOM   4350 C29  LIG     1       9.699  10.012   0.432  1.00  0.00      LIG  
ATOM   4351 C30  LIG     1       7.144  11.795  -0.540  1.00  0.00      LIG  
ATOM   4352 C31  LIG     1       5.719  11.420  -0.800  1.00  0.00      LIG  
ATOM   4353 H    LIG     1      15.919  14.182   1.826  1.00  0.00      LIG  
ATOM   4354 H1   LIG     1      17.903  12.416   0.611  1.00  0.00      LIG  
ATOM   4355 H2   LIG     1      16.706  14.291  -0.487  1.00  0.00      LIG  
ATOM   4356 H3   LIG     1      15.610  13.920  -1.816  1.00  0.00      LIG  
ATOM   4357 H4   LIG     1      13.267  12.793   2.351  1.00  0.00      LIG  
ATOM   4358 H5   LIG     1      15.732  11.514  -1.242  1.00  0.00      LIG  
ATOM   4359 H6   LIG     1      17.263  12.282  -1.600  1.00  0.00      LIG  
ATOM   4360 H7   LIG     1      14.408  10.750   1.416  1.00  0.00      LIG  
ATOM   4361 H8   LIG     1      14.791  11.045   3.093  1.00  0.00      LIG  
ATOM   4362 H9   LIG     1      13.524  14.804  -2.012  1.00  0.00      LIG  
ATOM   4363 H10  LIG     1      13.880  16.464  -1.647  1.00  0.00      LIG  
ATOM   4364 H11  LIG     1      14.065  15.682   2.879  1.00  0.00      LIG  
ATOM   4365 H12  LIG     1      12.505  14.960   3.128  1.00  0.00      LIG  
ATOM   4366 H13  LIG     1      13.949  11.691  -0.240  1.00  0.00      LIG  
ATOM   4367 H14  LIG     1      13.424  12.862  -1.408  1.00  0.00      LIG  
ATOM   4368 H15  LIG     1      12.715  12.833   0.206  1.00  0.00      LIG  
ATOM   4369 H16  LIG     1      16.540  12.494   3.813  1.00  0.00      LIG  
ATOM   4370 H17  LIG     1      17.646  13.264   2.671  1.00  0.00      LIG  
ATOM   4371 H18  LIG     1      17.755  11.551   3.038  1.00  0.00      LIG  
ATOM   4372 H19  LIG     1      15.705  16.136   1.282  1.00  0.00      LIG  
ATOM   4373 H20  LIG     1      14.677  17.254   0.395  1.00  0.00      LIG  
ATOM   4374 H21  LIG     1      15.896  16.329  -0.466  1.00  0.00      LIG  
ATOM   4375 H22  LIG     1      11.335  15.149  -1.477  1.00  0.00      LIG  
ATOM   4376 H23  LIG     1      11.715  16.859  -1.170  1.00  0.00      LIG  
ATOM   4377 H24  LIG     1      15.287   8.768   2.419  1.00  0.00      LIG  
ATOM   4378 H25  LIG     1      16.762   9.586   2.962  1.00  0.00      LIG  
ATOM   4379 H26  LIG     1      19.368   9.184   0.832  1.00  0.00      LIG  
ATOM   4380 H27  LIG     1      18.791  10.129   2.181  1.00  0.00      LIG  
ATOM   4381 H28  LIG     1      19.600  10.935   0.827  1.00  0.00      LIG  
ATOM   4382 H29  LIG     1      18.615  10.614  -1.535  1.00  0.00      LIG  
ATOM   4383 H30  LIG     1      17.040   9.800  -1.713  1.00  0.00      LIG  
ATOM   4384 H31  LIG     1      18.427   8.928  -1.093  1.00  0.00      LIG  
ATOM   4385 H32  LIG     1      10.743  16.278   2.178  1.00  0.00      LIG  
ATOM   4386 H33  LIG     1      15.136  14.013   4.074  1.00  0.00      LIG  
ATOM   4387 H34  LIG     1       9.205  14.584   2.508  1.00  0.00      LIG  
ATOM   4388 H35  LIG     1      10.753  13.813   2.264  1.00  0.00      LIG  
ATOM   4389 H36  LIG     1       9.245  16.026  -0.453  1.00  0.00      LIG  
ATOM   4390 H37  LIG     1       8.584  16.583   1.087  1.00  0.00      LIG  
ATOM   4391 H38  LIG     1       9.863  17.505   0.290  1.00  0.00      LIG  
ATOM   4392 H39  LIG     1       8.534  14.031   0.194  1.00  0.00      LIG  
ATOM   4393 H40  LIG     1       8.387  12.593   2.348  1.00  0.00      LIG  
ATOM   4394 H41  LIG     1       9.758  12.474  -0.897  1.00  0.00      LIG  
ATOM   4395 H42  LIG     1      11.286  10.218   2.568  1.00  0.00      LIG  
ATOM   4396 H43  LIG     1      10.696  11.745   3.204  1.00  0.00      LIG  
ATOM   4397 H44  LIG     1      11.485  11.690   1.610  1.00  0.00      LIG  
ATOM   4398 H45  LIG     1       8.755   9.641   0.026  1.00  0.00      LIG  
ATOM   4399 H46  LIG     1      10.249  10.528  -0.358  1.00  0.00      LIG  
ATOM   4400 H47  LIG     1      10.274   9.129   0.727  1.00  0.00      LIG  
ATOM   4401 H48  LIG     1       9.276   9.340   2.749  1.00  0.00      LIG  
ATOM   4402 H49  LIG     1       5.049  12.050  -0.208  1.00  0.00      LIG  
ATOM   4403 H50  LIG     1       5.565  10.366  -0.555  1.00  0.00      LIG  
ATOM   4404 H51  LIG     1       5.501  11.589  -1.858  1.00  0.00      LIG  
TER
REMARK  Energy: 68.3148
REMARK  SimpleFitness: 68.3148
REMARK  FullFitness: -900.5132
REMARK  InterFull: -29.2302
REMARK  IntraFull: 108.291
REMARK  solvFull: -1192.19
REMARK  surfFull: 212.616
REMARK  extraFull: 0.0
REMARK  deltaGcompsolvpol: -1192.19
REMARK  deltaGcompsolvnonpol: 212.616
REMARK  deltaGprotsolvpol: -1219.71
REMARK  deltaGprotsolvnonpol: 208.651
REMARK  deltaGligsolvpol: -10.7968
REMARK  deltaGligsolvnonpol: 16.2793
REMARK  deltaGvdw: -29.2302
REMARK  deltaGelec: 0.0
REMARK  deltaG: -5.5751204
REMARK  Cluster: 4
REMARK  ClusterRank: 20
ATOM   4315 O    LIG     1      14.397  13.401   3.917  1.00  0.00      LIG  
ATOM   4316 O1   LIG     1      16.555   8.165   0.401  1.00  0.00      LIG  
ATOM   4317 O2   LIG     1      10.242  13.071  -0.297  1.00  0.00      LIG  
ATOM   4318 O3   LIG     1       7.336  11.927   0.812  1.00  0.00      LIG  
ATOM   4319 O4   LIG     1       8.734  10.129   2.578  1.00  0.00      LIG  
ATOM   4320 O5   LIG     1       7.993  11.844  -1.417  1.00  0.00      LIG  
ATOM   4321 C    LIG     1      14.719  13.726   0.130  1.00  0.00      LIG  
ATOM   4322 C1   LIG     1      15.218  13.390   1.560  1.00  0.00      LIG  
ATOM   4323 C2   LIG     1      16.096  12.087   1.704  1.00  0.00      LIG  
ATOM   4324 C3   LIG     1      14.136  15.174   0.080  1.00  0.00      LIG  
ATOM   4325 C4   LIG     1      17.027  11.775   0.479  1.00  0.00      LIG  
ATOM   4326 C5   LIG     1      15.902  13.624  -0.806  1.00  0.00      LIG  
ATOM   4327 C6   LIG     1      14.028  13.549   2.552  1.00  0.00      LIG  
ATOM   4328 C7   LIG     1      16.461  12.230  -0.859  1.00  0.00      LIG  
ATOM   4329 C8   LIG     1      13.040  15.273   1.073  1.00  0.00      LIG  
ATOM   4330 C9   LIG     1      17.582  10.316   0.354  1.00  0.00      LIG  
ATOM   4331 C10  LIG     1      15.236  10.881   2.111  1.00  0.00      LIG  
ATOM   4332 C11  LIG     1      13.435  15.557  -1.228  1.00  0.00      LIG  
ATOM   4333 C12  LIG     1      13.383  14.928   2.476  1.00  0.00      LIG  
ATOM   4334 C13  LIG     1      13.647  12.730  -0.347  1.00  0.00      LIG  
ATOM   4335 C14  LIG     1      17.057  12.363   2.865  1.00  0.00      LIG  
ATOM   4336 C15  LIG     1      11.854  15.586   0.547  1.00  0.00      LIG  
ATOM   4337 C16  LIG     1      15.164  16.275   0.344  1.00  0.00      LIG  
ATOM   4338 C17  LIG     1      11.975  15.829  -0.912  1.00  0.00      LIG  
ATOM   4339 C18  LIG     1      15.988   9.577   2.191  1.00  0.00      LIG  
ATOM   4340 C19  LIG     1      16.603   9.291   0.868  1.00  0.00      LIG  
ATOM   4341 C20  LIG     1      18.903  10.138   1.097  1.00  0.00      LIG  
ATOM   4342 C21  LIG     1      17.925   9.900  -1.078  1.00  0.00      LIG  
ATOM   4343 C22  LIG     1      10.538  15.698   1.273  1.00  0.00      LIG  
ATOM   4344 C23  LIG     1       9.962  14.359   1.752  1.00  0.00      LIG  
ATOM   4345 C24  LIG     1       9.502  16.495   0.500  1.00  0.00      LIG  
ATOM   4346 C25  LIG     1       9.308  13.453   0.700  1.00  0.00      LIG  
ATOM   4347 C26  LIG     1       8.647  12.218   1.360  1.00  0.00      LIG  
ATOM   4348 C27  LIG     1       9.465  10.915   1.634  1.00  0.00      LIG  
ATOM   4349 C28  LIG     1      10.812  11.162   2.286  1.00  0.00      LIG  
ATOM   4350 C29  LIG     1       9.699  10.012   0.432  1.00  0.00      LIG  
ATOM   4351 C30  LIG     1       7.144  11.795  -0.540  1.00  0.00      LIG  
ATOM   4352 C31  LIG     1       5.719  11.420  -0.800  1.00  0.00      LIG  
ATOM   4353 H    LIG     1      15.919  14.182   1.826  1.00  0.00      LIG  
ATOM   4354 H1   LIG     1      17.903  12.416   0.611  1.00  0.00      LIG  
ATOM   4355 H2   LIG     1      16.706  14.291  -0.487  1.00  0.00      LIG  
ATOM   4356 H3   LIG     1      15.610  13.920  -1.816  1.00  0.00      LIG  
ATOM   4357 H4   LIG     1      13.267  12.793   2.351  1.00  0.00      LIG  
ATOM   4358 H5   LIG     1      15.732  11.514  -1.242  1.00  0.00      LIG  
ATOM   4359 H6   LIG     1      17.263  12.282  -1.600  1.00  0.00      LIG  
ATOM   4360 H7   LIG     1      14.408  10.750   1.416  1.00  0.00      LIG  
ATOM   4361 H8   LIG     1      14.791  11.045   3.093  1.00  0.00      LIG  
ATOM   4362 H9   LIG     1      13.524  14.804  -2.012  1.00  0.00      LIG  
ATOM   4363 H10  LIG     1      13.880  16.464  -1.647  1.00  0.00      LIG  
ATOM   4364 H11  LIG     1      14.065  15.682   2.879  1.00  0.00      LIG  
ATOM   4365 H12  LIG     1      12.505  14.960   3.128  1.00  0.00      LIG  
ATOM   4366 H13  LIG     1      13.949  11.691  -0.240  1.00  0.00      LIG  
ATOM   4367 H14  LIG     1      13.424  12.862  -1.408  1.00  0.00      LIG  
ATOM   4368 H15  LIG     1      12.715  12.833   0.206  1.00  0.00      LIG  
ATOM   4369 H16  LIG     1      16.540  12.494   3.813  1.00  0.00      LIG  
ATOM   4370 H17  LIG     1      17.646  13.264   2.671  1.00  0.00      LIG  
ATOM   4371 H18  LIG     1      17.755  11.551   3.038  1.00  0.00      LIG  
ATOM   4372 H19  LIG     1      15.705  16.136   1.282  1.00  0.00      LIG  
ATOM   4373 H20  LIG     1      14.677  17.254   0.395  1.00  0.00      LIG  
ATOM   4374 H21  LIG     1      15.896  16.329  -0.466  1.00  0.00      LIG  
ATOM   4375 H22  LIG     1      11.335  15.149  -1.477  1.00  0.00      LIG  
ATOM   4376 H23  LIG     1      11.715  16.859  -1.170  1.00  0.00      LIG  
ATOM   4377 H24  LIG     1      15.287   8.768   2.419  1.00  0.00      LIG  
ATOM   4378 H25  LIG     1      16.762   9.586   2.962  1.00  0.00      LIG  
ATOM   4379 H26  LIG     1      19.368   9.184   0.832  1.00  0.00      LIG  
ATOM   4380 H27  LIG     1      18.791  10.129   2.181  1.00  0.00      LIG  
ATOM   4381 H28  LIG     1      19.600  10.935   0.827  1.00  0.00      LIG
[truncated: 1,540,887 more chars]
